# Supplementary material for: Inhibiting heme piracy by pathogenic Escherichia coli using de novo-designed proteins
Source: Nat Commun. 2025 Jul 9;16:6066. doi: 10.1038/s41467-025-60612-9 (PMC12241658; doi:10.1038/s41467-025-60612-9)
Supplement: Supplementary file 3 — Supplementary Data 1 [file 41467_2025_60612_MOESM3_ESM.zip]

Archive with 108 entries (105 files):
- fold_chua_heme/
- __MACOSX/._fold_chua_heme
- fold_chua_heme/fold_chua_heme_full_data_1.json
- __MACOSX/fold_chua_heme/._fold_chua_heme_full_data_1.json
- fold_chua_heme/fold_chua_heme_summary_confidences_2.json
- __MACOSX/fold_chua_heme/._fold_chua_heme_summary_confidences_2.json
- fold_chua_heme/fold_chua_heme_summary_confidences_3.json
- __MACOSX/fold_chua_heme/._fold_chua_heme_summary_confidences_3.json
- fold_chua_heme/fold_chua_heme_full_data_0.json
- __MACOSX/fold_chua_heme/._fold_chua_heme_full_data_0.json
- fold_chua_heme/fold_chua_heme_summary_confidences_4.json
- __MACOSX/fold_chua_heme/._fold_chua_heme_summary_confidences_4.json
- fold_chua_heme/fold_chua_heme_full_data_4.json
- __MACOSX/fold_chua_heme/._fold_chua_heme_full_data_4.json
- fold_chua_heme/terms_of_use.md
- __MACOSX/fold_chua_heme/._terms_of_use.md
- fold_chua_heme/fold_chua_heme_job_request.json
- __MACOSX/fold_chua_heme/._fold_chua_heme_job_request.json
- fold_chua_heme/fold_chua_heme_model_4.cif
- __MACOSX/fold_chua_heme/._fold_chua_heme_model_4.cif
- fold_chua_heme/fold_chua_heme_summary_confidences_0.json
- __MACOSX/fold_chua_heme/._fold_chua_heme_summary_confidences_0.json
- fold_chua_heme/fold_chua_heme_full_data_3.json
- __MACOSX/fold_chua_heme/._fold_chua_heme_full_data_3.json
- fold_chua_heme/fold_chua_heme_full_data_2.json
- __MACOSX/fold_chua_heme/._fold_chua_heme_full_data_2.json
- fold_chua_heme/fold_chua_heme_model_3.cif
- __MACOSX/fold_chua_heme/._fold_chua_heme_model_3.cif
- fold_chua_heme/fold_chua_heme_model_2.cif
- __MACOSX/fold_chua_heme/._fold_chua_heme_model_2.cif
- fold_chua_heme/fold_chua_heme_summary_confidences_1.json
- __MACOSX/fold_chua_heme/._fold_chua_heme_summary_confidences_1.json
- fold_chua_heme/fold_chua_heme_model_0.cif
- __MACOSX/fold_chua_heme/._fold_chua_heme_model_0.cif
- fold_chua_heme/fold_chua_heme_model_1.cif
- __MACOSX/fold_chua_heme/._fold_chua_heme_model_1.cif
- fold_chua_h86_a_hemin/
- __MACOSX/._fold_chua_h86_a_hemin
- fold_chua_h86_a_hemin/fold_chua_h86_a_hemin_summary_confidences_3.json
- __MACOSX/fold_chua_h86_a_hemin/._fold_chua_h86_a_hemin_summary_confidences_3.json
- fold_chua_h86_a_hemin/fold_chua_h86_a_hemin_full_data_0.json
- __MACOSX/fold_chua_h86_a_hemin/._fold_chua_h86_a_hemin_full_data_0.json
- fold_chua_h86_a_hemin/fold_chua_h86_a_hemin_full_data_1.json
- __MACOSX/fold_chua_h86_a_hemin/._fold_chua_h86_a_hemin_full_data_1.json
- fold_chua_h86_a_hemin/fold_chua_h86_a_hemin_summary_confidences_2.json
- __MACOSX/fold_chua_h86_a_hemin/._fold_chua_h86_a_hemin_summary_confidences_2.json
- fold_chua_h86_a_hemin/fold_chua_h86_a_hemin_summary_confidences_4.json
- __MACOSX/fold_chua_h86_a_hemin/._fold_chua_h86_a_hemin_summary_confidences_4.json
- fold_chua_h86_a_hemin/fold_chua_h86_a_hemin_full_data_4.json
- __MACOSX/fold_chua_h86_a_hemin/._fold_chua_h86_a_hemin_full_data_4.json
- fold_chua_h86_a_hemin/terms_of_use.md
- __MACOSX/fold_chua_h86_a_hemin/._terms_of_use.md
- fold_chua_h86_a_hemin/fold_chua_h86_a_hemin_model_2.cif
- __MACOSX/fold_chua_h86_a_hemin/._fold_chua_h86_a_hemin_model_2.cif
- fold_chua_h86_a_hemin/fold_chua_h86_a_hemin_full_data_2.json
- __MACOSX/fold_chua_h86_a_hemin/._fold_chua_h86_a_hemin_full_data_2.json
- fold_chua_h86_a_hemin/fold_chua_h86_a_hemin_model_3.cif
- __MACOSX/fold_chua_h86_a_hemin/._fold_chua_h86_a_hemin_model_3.cif
- fold_chua_h86_a_hemin/fold_chua_h86_a_hemin_summary_confidences_1.json
- __MACOSX/fold_chua_h86_a_hemin/._fold_chua_h86_a_hemin_summary_confidences_1.json
- fold_chua_h86_a_hemin/fold_chua_h86_a_hemin_model_1.cif
- __MACOSX/fold_chua_h86_a_hemin/._fold_chua_h86_a_hemin_model_1.cif
- fold_chua_h86_a_hemin/fold_chua_h86_a_hemin_model_0.cif
- __MACOSX/fold_chua_h86_a_hemin/._fold_chua_h86_a_hemin_model_0.cif
- fold_chua_h86_a_hemin/fold_chua_h86_a_hemin_model_4.cif
- __MACOSX/fold_chua_h86_a_hemin/._fold_chua_h86_a_hemin_model_4.cif
- fold_chua_h86_a_hemin/fold_chua_h86_a_hemin_job_request.json
- __MACOSX/fold_chua_h86_a_hemin/._fold_chua_h86_a_hemin_job_request.json
- fold_chua_h86_a_hemin/fold_chua_h86_a_hemin_summary_confidences_0.json
- __MACOSX/fold_chua_h86_a_hemin/._fold_chua_h86_a_hemin_summary_confidences_0.json
- fold_chua_h86_a_hemin/fold_chua_h86_a_hemin_full_data_3.json
- __MACOSX/fold_chua_h86_a_hemin/._fold_chua_h86_a_hemin_full_data_3.json
- fold_chua_h420a_hemin/
- __MACOSX/._fold_chua_h420a_hemin
- fold_chua_h420a_hemin/fold_chua_h420a_hemin_summary_confidences_2.json
- __MACOSX/fold_chua_h420a_hemin/._fold_chua_h420a_hemin_summary_confidences_2.json
- fold_chua_h420a_hemin/fold_chua_h420a_hemin_full_data_4.json
- __MACOSX/fold_chua_h420a_hemin/._fold_chua_h420a_hemin_full_data_4.json
- fold_chua_h420a_hemin/fold_chua_h420a_hemin_summary_confidences_3.json
- __MACOSX/fold_chua_h420a_hemin/._fold_chua_h420a_hemin_summary_confidences_3.json
- fold_chua_h420a_hemin/fold_chua_h420a_hemin_model_1.cif
- __MACOSX/fold_chua_h420a_hemin/._fold_chua_h420a_hemin_model_1.cif
- fold_chua_h420a_hemin/fold_chua_h420a_hemin_summary_confidences_4.json
- __MACOSX/fold_chua_h420a_hemin/._fold_chua_h420a_hemin_summary_confidences_4.json
- fold_chua_h420a_hemin/fold_chua_h420a_hemin_full_data_3.json
- __MACOSX/fold_chua_h420a_hemin/._fold_chua_h420a_hemin_full_data_3.json
- fold_chua_h420a_hemin/fold_chua_h420a_hemin_model_0.cif
- __MACOSX/fold_chua_h420a_hemin/._fold_chua_h420a_hemin_model_0.cif
- fold_chua_h420a_hemin/fold_chua_h420a_hemin_model_2.cif
- __MACOSX/fold_chua_h420a_hemin/._fold_chua_h420a_hemin_model_2.cif
- fold_chua_h420a_hemin/fold_chua_h420a_hemin_job_request.json
- __MACOSX/fold_chua_h420a_hemin/._fold_chua_h420a_hemin_job_request.json
- fold_chua_h420a_hemin/fold_chua_h420a_hemin_model_3.cif
- __MACOSX/fold_chua_h420a_hemin/._fold_chua_h420a_hemin_model_3.cif
- fold_chua_h420a_hemin/fold_chua_h420a_hemin_model_4.cif
- __MACOSX/fold_chua_h420a_hemin/._fold_chua_h420a_hemin_model_4.cif
- fold_chua_h420a_hemin/fold_chua_h420a_hemin_full_data_2.json
- __MACOSX/fold_chua_h420a_hemin/._fold_chua_h420a_hemin_full_data_2.json
- fold_chua_h420a_hemin/fold_chua_h420a_hemin_full_data_1.json
- __MACOSX/fold_chua_h420a_hemin/._fold_chua_h420a_hemin_full_data_1.json
- fold_chua_h420a_hemin/fold_chua_h420a_hemin_full_data_0.json
- __MACOSX/fold_chua_h420a_hemin/._fold_chua_h420a_hemin_full_data_0.json
- fold_chua_h420a_hemin/terms_of_use.md
- __MACOSX/fold_chua_h420a_hemin/._terms_of_use.md
- fold_chua_h420a_hemin/fold_chua_h420a_hemin_summary_confidences_0.json
- __MACOSX/fold_chua_h420a_hemin/._fold_chua_h420a_hemin_summary_confidences_0.json
- fold_chua_h420a_hemin/fold_chua_h420a_hemin_summary_confidences_1.json
- __MACOSX/fold_chua_h420a_hemin/._fold_chua_h420a_hemin_summary_confidences_1.json
