# Supplementary material for: Inhibiting heme piracy by pathogenic Escherichia coli using de novo-designed proteins
Source: Nat Commun. 2025 Jul 9;16:6066. doi: 10.1038/s41467-025-60612-9 (PMC12241658; doi:10.1038/s41467-025-60612-9)
Supplement: Supplementary file 3 — Supplementary Data 1 [file 41467_2025_60612_MOESM3_ESM.zip › fold_chua_heme/fold_chua_heme_summary_confidences_3.json]

{
 "chain_iptm": [
  0.71,
  0.71
 ],
 "chain_pair_iptm": [
  [
   0.93,
   0.71
  ],
  [
   0.71,
   0.72
  ]
 ],
 "chain_pair_pae_min": [
  [
   0.76,
   3.62
  ],
  [
   4.46,
   0.77
  ]
 ],
 "chain_ptm": [
  0.93,
  0.72
 ],
 "fraction_disordered": 0.0,
 "has_clash": 0.0,
 "iptm": 0.71,
 "num_recycles": 10.0,
 "ptm": 0.91,
 "ranking_score": 0.75
}
