# Supplementary material for: Inhibiting heme piracy by pathogenic Escherichia coli using de novo-designed proteins
Source: Nat Commun. 2025 Jul 9;16:6066. doi: 10.1038/s41467-025-60612-9 (PMC12241658; doi:10.1038/s41467-025-60612-9)
Supplement: Supplementary file 3 — Supplementary Data 1 [file 41467_2025_60612_MOESM3_ESM.zip › fold_chua_heme/fold_chua_heme_model_4.cif]

# By using this file you agree to the legally binding terms of use found at alphafoldserver.com/output-terms
data_4250ca2790a98ffb
#
_entry.id 4250ca2790a98ffb
#
loop_
_atom_type.symbol
C  
FE 
N  
O  
S  
#
loop_
_audit_author.name
_audit_author.pdbx_ordinal
"Google DeepMind" 1 
"Isomorphic Labs" 2 
#
_audit_conform.dict_location https://raw.githubusercontent.com/ihmwg/ModelCIF/master/dist/mmcif_ma.dic
_audit_conform.dict_name     mmcif_ma.dic
_audit_conform.dict_version  1.4.5
#
loop_
_chem_comp.formula
_chem_comp.formula_weight
_chem_comp.id
_chem_comp.mon_nstd_flag
_chem_comp.name
_chem_comp.pdbx_smiles
_chem_comp.pdbx_synonyms
_chem_comp.type
"C3 H7 N O2"       89.093  ALA y ALANINE                           C[C@H](N)C(O)=O                                                                               ?    "L-PEPTIDE LINKING" 
"C6 H15 N4 O2"     175.209 ARG y ARGININE                          N[C@@H](CCCNC(N)=[NH2+])C(O)=O                                                                ?    "L-PEPTIDE LINKING" 
"C4 H8 N2 O3"      132.118 ASN y ASPARAGINE                        N[C@@H](CC(N)=O)C(O)=O                                                                        ?    "L-PEPTIDE LINKING" 
"C4 H7 N O4"       133.103 ASP y "ASPARTIC ACID"                   N[C@@H](CC(O)=O)C(O)=O                                                                        ?    "L-PEPTIDE LINKING" 
"C5 H10 N2 O3"     146.144 GLN y GLUTAMINE                         N[C@@H](CCC(N)=O)C(O)=O                                                                       ?    "L-PEPTIDE LINKING" 
"C5 H9 N O4"       147.129 GLU y "GLUTAMIC ACID"                   N[C@@H](CCC(O)=O)C(O)=O                                                                       ?    "L-PEPTIDE LINKING" 
"C2 H5 N O2"       75.067  GLY y GLYCINE                           NCC(O)=O                                                                                      ?    "PEPTIDE LINKING"   
"C34 H32 Fe N4 O4" 616.487 HEM . "PROTOPORPHYRIN IX CONTAINING FE" CC1=C(CCC(O)=O)C2=Cc3n4[Fe]5|6|N2=C1C=c7n5c(=CC8=N|6C(=Cc4c(C)c3CCC(O)=O)C(=C8C=C)C)c(C)c7C=C HEME NON-POLYMER         
"C6 H10 N3 O2"     156.162 HIS y HISTIDINE                         N[C@@H](Cc1c[nH]c[nH+]1)C(O)=O                                                                ?    "L-PEPTIDE LINKING" 
"C6 H13 N O2"      131.173 ILE y ISOLEUCINE                        CC[C@H](C)[C@H](N)C(O)=O                                                                      ?    "L-PEPTIDE LINKING" 
"C6 H13 N O2"      131.173 LEU y LEUCINE                           CC(C)C[C@H](N)C(O)=O                                                                          ?    "L-PEPTIDE LINKING" 
"C6 H15 N2 O2"     147.195 LYS y LYSINE                            N[C@@H](CCCC[NH3+])C(O)=O                                                                     ?    "L-PEPTIDE LINKING" 
"C5 H11 N O2 S"    149.211 MET y METHIONINE                        CSCC[C@H](N)C(O)=O                                                                            ?    "L-PEPTIDE LINKING" 
"C9 H11 N O2"      165.189 PHE y PHENYLALANINE                     N[C@@H](Cc1ccccc1)C(O)=O                                                                      ?    "L-PEPTIDE LINKING" 
"C5 H9 N O2"       115.130 PRO y PROLINE                           OC(=O)[C@@H]1CCCN1                                                                            ?    "L-PEPTIDE LINKING" 
"C3 H7 N O3"       105.093 SER y SERINE                            N[C@@H](CO)C(O)=O                                                                             ?    "L-PEPTIDE LINKING" 
"C4 H9 N O3"       119.119 THR y THREONINE                         C[C@@H](O)[C@H](N)C(O)=O                                                                      ?    "L-PEPTIDE LINKING" 
"C11 H12 N2 O2"    204.225 TRP y TRYPTOPHAN                        N[C@@H](Cc1c[nH]c2ccccc12)C(O)=O                                                              ?    "L-PEPTIDE LINKING" 
"C9 H11 N O3"      181.189 TYR y TYROSINE                          N[C@@H](Cc1ccc(O)cc1)C(O)=O                                                                   ?    "L-PEPTIDE LINKING" 
"C5 H11 N O2"      117.146 VAL y VALINE                            CC(C)[C@H](N)C(O)=O                                                                           ?    "L-PEPTIDE LINKING" 
#
_citation.book_publisher          ?
_citation.country                 UK
_citation.id                      primary
_citation.journal_full            Nature
_citation.journal_id_ASTM         NATUAS
_citation.journal_id_CSD          0006
_citation.journal_id_ISSN         0028-0836
_citation.journal_volume          ?
_citation.page_first              ?
_citation.page_last               ?
_citation.pdbx_database_id_DOI    ?
_citation.pdbx_database_id_PubMed ?
_citation.title                   "Accurate structure prediction of biomolecular interactions with AlphaFold 3"
_citation.year                    2024
#
loop_
_citation_author.citation_id
_citation_author.name
_citation_author.ordinal
primary "Google DeepMind" 1 
primary "Isomorphic Labs" 2 
#
loop_
_entity.id
_entity.pdbx_description
_entity.type
1 . polymer     
2 . non-polymer 
#
_entity_poly.entity_id      1
_entity_poly.pdbx_strand_id A
_entity_poly.type           polypeptide(L)
#
loop_
_entity_poly_seq.entity_id
_entity_poly_seq.hetero
_entity_poly_seq.mon_id
_entity_poly_seq.num
1 n THR 1   
1 n GLU 2   
1 n THR 3   
1 n MET 4   
1 n THR 5   
1 n VAL 6   
1 n THR 7   
1 n ALA 8   
1 n THR 9   
1 n GLY 10  
1 n ASN 11  
1 n ALA 12  
1 n ARG 13  
1 n SER 14  
1 n SER 15  
1 n PHE 16  
1 n GLU 17  
1 n ALA 18  
1 n PRO 19  
1 n MET 20  
1 n MET 21  
1 n VAL 22  
1 n SER 23  
1 n VAL 24  
1 n ILE 25  
1 n ASP 26  
1 n THR 27  
1 n SER 28  
1 n ALA 29  
1 n PRO 30  
1 n GLU 31  
1 n ASN 32  
1 n GLN 33  
1 n THR 34  
1 n ALA 35  
1 n THR 36  
1 n SER 37  
1 n ALA 38  
1 n THR 39  
1 n ASP 40  
1 n LEU 41  
1 n LEU 42  
1 n ARG 43  
1 n HIS 44  
1 n VAL 45  
1 n PRO 46  
1 n GLY 47  
1 n ILE 48  
1 n THR 49  
1 n LEU 50  
1 n ASP 51  
1 n GLY 52  
1 n THR 53  
1 n GLY 54  
1 n ARG 55  
1 n THR 56  
1 n ASN 57  
1 n GLY 58  
1 n GLN 59  
1 n ASP 60  
1 n VAL 61  
1 n ASN 62  
1 n MET 63  
1 n ARG 64  
1 n GLY 65  
1 n TYR 66  
1 n ASP 67  
1 n HIS 68  
1 n ARG 69  
1 n GLY 70  
1 n VAL 71  
1 n LEU 72  
1 n VAL 73  
1 n LEU 74  
1 n VAL 75  
1 n ASP 76  
1 n GLY 77  
1 n VAL 78  
1 n ARG 79  
1 n GLN 80  
1 n GLY 81  
1 n THR 82  
1 n ASP 83  
1 n THR 84  
1 n GLY 85  
1 n HIS 86  
1 n LEU 87  
1 n ASN 88  
1 n GLY 89  
1 n THR 90  
1 n PHE 91  
1 n LEU 92  
1 n ASP 93  
1 n PRO 94  
1 n ALA 95  
1 n LEU 96  
1 n ILE 97  
1 n LYS 98  
1 n ARG 99  
1 n VAL 100 
1 n GLU 101 
1 n ILE 102 
1 n VAL 103 
1 n ARG 104 
1 n GLY 105 
1 n PRO 106 
1 n SER 107 
1 n ALA 108 
1 n LEU 109 
1 n LEU 110 
1 n TYR 111 
1 n GLY 112 
1 n SER 113 
1 n GLY 114 
1 n ALA 115 
1 n LEU 116 
1 n GLY 117 
1 n GLY 118 
1 n VAL 119 
1 n ILE 120 
1 n SER 121 
1 n TYR 122 
1 n ASP 123 
1 n THR 124 
1 n VAL 125 
1 n ASP 126 
1 n ALA 127 
1 n LYS 128 
1 n ASP 129 
1 n LEU 130 
1 n LEU 131 
1 n GLN 132 
1 n GLU 133 
1 n GLY 134 
1 n GLN 135 
1 n SER 136 
1 n SER 137 
1 n GLY 138 
1 n PHE 139 
1 n ARG 140 
1 n VAL 141 
1 n PHE 142 
1 n GLY 143 
1 n THR 144 
1 n GLY 145 
1 n GLY 146 
1 n THR 147 
1 n GLY 148 
1 n ASP 149 
1 n HIS 150 
1 n SER 151 
1 n LEU 152 
1 n GLY 153 
1 n LEU 154 
1 n GLY 155 
1 n ALA 156 
1 n SER 157 
1 n ALA 158 
1 n PHE 159 
1 n GLY 160 
1 n ARG 161 
1 n THR 162 
1 n GLU 163 
1 n ASN 164 
1 n LEU 165 
1 n ASP 166 
1 n GLY 167 
1 n ILE 168 
1 n VAL 169 
1 n ALA 170 
1 n TRP 171 
1 n SER 172 
1 n SER 173 
1 n ARG 174 
1 n ASP 175 
1 n ARG 176 
1 n GLY 177 
1 n ASP 178 
1 n LEU 179 
1 n ARG 180 
1 n GLN 181 
1 n SER 182 
1 n ASN 183 
1 n GLY 184 
1 n GLU 185 
1 n THR 186 
1 n ALA 187 
1 n PRO 188 
1 n ASN 189 
1 n ASP 190 
1 n GLU 191 
1 n SER 192 
1 n ILE 193 
1 n ASN 194 
1 n ASN 195 
1 n MET 196 
1 n LEU 197 
1 n ALA 198 
1 n LYS 199 
1 n GLY 200 
1 n THR 201 
1 n TRP 202 
1 n GLN 203 
1 n ILE 204 
1 n ASP 205 
1 n SER 206 
1 n ALA 207 
1 n GLN 208 
1 n SER 209 
1 n LEU 210 
1 n SER 211 
1 n GLY 212 
1 n LEU 213 
1 n VAL 214 
1 n ARG 215 
1 n TYR 216 
1 n TYR 217 
1 n ASN 218 
1 n ASN 219 
1 n ASP 220 
1 n ALA 221 
1 n ARG 222 
1 n GLU 223 
1 n PRO 224 
1 n LYS 225 
1 n ASN 226 
1 n PRO 227 
1 n GLN 228 
1 n THR 229 
1 n VAL 230 
1 n GLU 231 
1 n ALA 232 
1 n SER 233 
1 n ASP 234 
1 n SER 235 
1 n SER 236 
1 n ASN 237 
1 n PRO 238 
1 n MET 239 
1 n VAL 240 
1 n ASP 241 
1 n ARG 242 
1 n SER 243 
1 n THR 244 
1 n ILE 245 
1 n GLN 246 
1 n ARG 247 
1 n ASP 248 
1 n ALA 249 
1 n GLN 250 
1 n LEU 251 
1 n SER 252 
1 n TYR 253 
1 n LYS 254 
1 n LEU 255 
1 n ALA 256 
1 n PRO 257 
1 n GLN 258 
1 n GLY 259 
1 n ASN 260 
1 n ASP 261 
1 n TRP 262 
1 n LEU 263 
1 n ASN 264 
1 n ALA 265 
1 n ASP 266 
1 n ALA 267 
1 n LYS 268 
1 n ILE 269 
1 n TYR 270 
1 n TRP 271 
1 n SER 272 
1 n GLU 273 
1 n VAL 274 
1 n ARG 275 
1 n ILE 276 
1 n ASN 277 
1 n ALA 278 
1 n GLN 279 
1 n ASN 280 
1 n THR 281 
1 n GLY 282 
1 n SER 283 
1 n SER 284 
1 n GLY 285 
1 n GLU 286 
1 n TYR 287 
1 n ARG 288 
1 n GLU 289 
1 n GLN 290 
1 n ILE 291 
1 n THR 292 
1 n LYS 293 
1 n GLY 294 
1 n ALA 295 
1 n ARG 296 
1 n LEU 297 
1 n GLU 298 
1 n ASN 299 
1 n ARG 300 
1 n SER 301 
1 n THR 302 
1 n LEU 303 
1 n PHE 304 
1 n ALA 305 
1 n ASP 306 
1 n SER 307 
1 n PHE 308 
1 n ALA 309 
1 n SER 310 
1 n HIS 311 
1 n LEU 312 
1 n LEU 313 
1 n THR 314 
1 n TYR 315 
1 n GLY 316 
1 n GLY 317 
1 n GLU 318 
1 n TYR 319 
1 n TYR 320 
1 n ARG 321 
1 n GLN 322 
1 n GLU 323 
1 n GLN 324 
1 n HIS 325 
1 n PRO 326 
1 n GLY 327 
1 n GLY 328 
1 n ALA 329 
1 n THR 330 
1 n THR 331 
1 n GLY 332 
1 n PHE 333 
1 n PRO 334 
1 n GLN 335 
1 n ALA 336 
1 n LYS 337 
1 n ILE 338 
1 n ASP 339 
1 n PHE 340 
1 n SER 341 
1 n SER 342 
1 n GLY 343 
1 n TRP 344 
1 n LEU 345 
1 n GLN 346 
1 n ASP 347 
1 n GLU 348 
1 n ILE 349 
1 n THR 350 
1 n LEU 351 
1 n ARG 352 
1 n ASP 353 
1 n LEU 354 
1 n PRO 355 
1 n ILE 356 
1 n THR 357 
1 n LEU 358 
1 n LEU 359 
1 n GLY 360 
1 n GLY 361 
1 n THR 362 
1 n ARG 363 
1 n TYR 364 
1 n ASP 365 
1 n SER 366 
1 n TYR 367 
1 n ARG 368 
1 n GLY 369 
1 n SER 370 
1 n SER 371 
1 n ASP 372 
1 n GLY 373 
1 n TYR 374 
1 n LYS 375 
1 n ASP 376 
1 n VAL 377 
1 n ASP 378 
1 n ALA 379 
1 n ASP 380 
1 n LYS 381 
1 n TRP 382 
1 n SER 383 
1 n SER 384 
1 n ARG 385 
1 n ALA 386 
1 n GLY 387 
1 n MET 388 
1 n THR 389 
1 n ILE 390 
1 n ASN 391 
1 n PRO 392 
1 n THR 393 
1 n ASN 394 
1 n TRP 395 
1 n LEU 396 
1 n MET 397 
1 n LEU 398 
1 n PHE 399 
1 n GLY 400 
1 n SER 401 
1 n TYR 402 
1 n ALA 403 
1 n GLN 404 
1 n ALA 405 
1 n PHE 406 
1 n ARG 407 
1 n ALA 408 
1 n PRO 409 
1 n THR 410 
1 n MET 411 
1 n GLY 412 
1 n GLU 413 
1 n MET 414 
1 n TYR 415 
1 n ASN 416 
1 n ASP 417 
1 n SER 418 
1 n LYS 419 
1 n HIS 420 
1 n PHE 421 
1 n SER 422 
1 n ILE 423 
1 n GLY 424 
1 n ARG 425 
1 n PHE 426 
1 n TYR 427 
1 n THR 428 
1 n ASN 429 
1 n TYR 430 
1 n TRP 431 
1 n VAL 432 
1 n PRO 433 
1 n ASN 434 
1 n PRO 435 
1 n ASN 436 
1 n LEU 437 
1 n ARG 438 
1 n PRO 439 
1 n GLU 440 
1 n THR 441 
1 n ASN 442 
1 n GLU 443 
1 n THR 444 
1 n GLN 445 
1 n GLU 446 
1 n TYR 447 
1 n GLY 448 
1 n PHE 449 
1 n GLY 450 
1 n LEU 451 
1 n ARG 452 
1 n PHE 453 
1 n ASP 454 
1 n ASP 455 
1 n LEU 456 
1 n MET 457 
1 n LEU 458 
1 n SER 459 
1 n ASN 460 
1 n ASP 461 
1 n ALA 462 
1 n LEU 463 
1 n GLU 464 
1 n PHE 465 
1 n LYS 466 
1 n ALA 467 
1 n SER 468 
1 n TYR 469 
1 n PHE 470 
1 n ASP 471 
1 n THR 472 
1 n LYS 473 
1 n ALA 474 
1 n LYS 475 
1 n ASP 476 
1 n TYR 477 
1 n ILE 478 
1 n SER 479 
1 n THR 480 
1 n THR 481 
1 n VAL 482 
1 n ASP 483 
1 n PHE 484 
1 n ALA 485 
1 n ALA 486 
1 n ALA 487 
1 n THR 488 
1 n THR 489 
1 n MET 490 
1 n SER 491 
1 n TYR 492 
1 n ASN 493 
1 n VAL 494 
1 n PRO 495 
1 n ASN 496 
1 n ALA 497 
1 n LYS 498 
1 n ILE 499 
1 n TRP 500 
1 n GLY 501 
1 n TRP 502 
1 n ASP 503 
1 n VAL 504 
1 n MET 505 
1 n THR 506 
1 n LYS 507 
1 n TYR 508 
1 n THR 509 
1 n THR 510 
1 n ASP 511 
1 n LEU 512 
1 n PHE 513 
1 n SER 514 
1 n LEU 515 
1 n ASP 516 
1 n VAL 517 
1 n ALA 518 
1 n TYR 519 
1 n ASN 520 
1 n ARG 521 
1 n THR 522 
1 n ARG 523 
1 n GLY 524 
1 n LYS 525 
1 n ASP 526 
1 n THR 527 
1 n ASP 528 
1 n THR 529 
1 n GLY 530 
1 n GLU 531 
1 n TYR 532 
1 n ILE 533 
1 n SER 534 
1 n SER 535 
1 n ILE 536 
1 n ASN 537 
1 n PRO 538 
1 n ASP 539 
1 n THR 540 
1 n VAL 541 
1 n THR 542 
1 n SER 543 
1 n THR 544 
1 n LEU 545 
1 n ASN 546 
1 n ILE 547 
1 n PRO 548 
1 n ILE 549 
1 n ALA 550 
1 n HIS 551 
1 n SER 552 
1 n GLY 553 
1 n PHE 554 
1 n SER 555 
1 n VAL 556 
1 n GLY 557 
1 n TRP 558 
1 n VAL 559 
1 n GLY 560 
1 n THR 561 
1 n PHE 562 
1 n ALA 563 
1 n ASP 564 
1 n ARG 565 
1 n SER 566 
1 n THR 567 
1 n HIS 568 
1 n ILE 569 
1 n SER 570 
1 n SER 571 
1 n SER 572 
1 n TYR 573 
1 n SER 574 
1 n LYS 575 
1 n GLN 576 
1 n PRO 577 
1 n GLY 578 
1 n TYR 579 
1 n GLY 580 
1 n VAL 581 
1 n ASN 582 
1 n ASP 583 
1 n PHE 584 
1 n TYR 585 
1 n VAL 586 
1 n SER 587 
1 n TYR 588 
1 n GLN 589 
1 n GLY 590 
1 n GLN 591 
1 n GLN 592 
1 n ALA 593 
1 n LEU 594 
1 n LYS 595 
1 n GLY 596 
1 n MET 597 
1 n THR 598 
1 n THR 599 
1 n THR 600 
1 n LEU 601 
1 n VAL 602 
1 n LEU 603 
1 n GLY 604 
1 n ASN 605 
1 n ALA 606 
1 n PHE 607 
1 n ASP 608 
1 n LYS 609 
1 n GLU 610 
1 n TYR 611 
1 n TRP 612 
1 n SER 613 
1 n PRO 614 
1 n GLN 615 
1 n GLY 616 
1 n ILE 617 
1 n PRO 618 
1 n GLN 619 
1 n ASP 620 
1 n GLY 621 
1 n ARG 622 
1 n ASN 623 
1 n GLY 624 
1 n LYS 625 
1 n ILE 626 
1 n PHE 627 
1 n VAL 628 
1 n SER 629 
1 n TYR 630 
1 n GLN 631 
1 n TRP 632 
#
_ma_data.content_type "model coordinates"
_ma_data.id           1
_ma_data.name         Model
#
_ma_model_list.data_id          1
_ma_model_list.model_group_id   1
_ma_model_list.model_group_name "AlphaFold-beta-20231127 (be2c21f9-b611-4c21-bfc0-bc05c526bf76 @ 2024-08-18 19:02:40)"
_ma_model_list.model_id         1
_ma_model_list.model_name       "Top ranked model"
_ma_model_list.model_type       "Ab initio model"
_ma_model_list.ordinal_id       1
#
loop_
_ma_protocol_step.method_type
_ma_protocol_step.ordinal_id
_ma_protocol_step.protocol_id
_ma_protocol_step.step_id
"coevolution MSA" 1 1 1 
"template search" 2 1 2 
modeling          3 1 3 
#
loop_
_ma_qa_metric.id
_ma_qa_metric.mode
_ma_qa_metric.name
_ma_qa_metric.software_group_id
_ma_qa_metric.type
1 global pLDDT 1 pLDDT 
2 local  pLDDT 1 pLDDT 
#
_ma_qa_metric_global.metric_id    1
_ma_qa_metric_global.metric_value 89.94
_ma_qa_metric_global.model_id     1
_ma_qa_metric_global.ordinal_id   1
#
_ma_software_group.group_id    1
_ma_software_group.ordinal_id  1
_ma_software_group.software_id 1
#
loop_
_ma_target_entity.data_id
_ma_target_entity.entity_id
_ma_target_entity.origin
1 1 . 
1 2 . 
#
loop_
_ma_target_entity_instance.asym_id
_ma_target_entity_instance.details
_ma_target_entity_instance.entity_id
A . 1 
B . 2 
#
loop_
_pdbx_data_usage.details
_pdbx_data_usage.id
_pdbx_data_usage.type
_pdbx_data_usage.url
;NON-COMMERCIAL USE ONLY, BY USING THIS FILE YOU AGREE TO THE TERMS OF USE FOUND
AT alphafoldserver.com/output-terms.
;
1 license    ? 
;THE INFORMATION IS NOT INTENDED FOR, HAS NOT BEEN VALIDATED FOR, AND IS NOT
APPROVED FOR CLINICAL USE. IT SHOULD NOT BE USED FOR CLINICAL PURPOSE OR RELIED
ON FOR MEDICAL OR OTHER PROFESSIONAL ADVICE. IT IS THEORETICAL MODELLING ONLY
AND CAUTION SHOULD BE EXERCISED IN ITS USE. IT IS PROVIDED "AS-IS" WITHOUT ANY
WARRANTY OF ANY KIND, WHETHER EXPRESSED OR IMPLIED. NO WARRANTY IS GIVEN THAT
USE OF THE INFORMATION SHALL NOT INFRINGE THE RIGHTS OF ANY THIRD PARTY.
;
2 disclaimer ? 
#
_pdbx_nonpoly_scheme.asym_id       B
_pdbx_nonpoly_scheme.auth_seq_num  1
_pdbx_nonpoly_scheme.entity_id     2
_pdbx_nonpoly_scheme.mon_id        HEM
_pdbx_nonpoly_scheme.pdb_ins_code  .
_pdbx_nonpoly_scheme.pdb_seq_num   1
_pdbx_nonpoly_scheme.pdb_strand_id B
#
loop_
_pdbx_poly_seq_scheme.asym_id
_pdbx_poly_seq_scheme.auth_seq_num
_pdbx_poly_seq_scheme.entity_id
_pdbx_poly_seq_scheme.hetero
_pdbx_poly_seq_scheme.mon_id
_pdbx_poly_seq_scheme.pdb_ins_code
_pdbx_poly_seq_scheme.pdb_seq_num
_pdbx_poly_seq_scheme.pdb_strand_id
_pdbx_poly_seq_scheme.seq_id
A 1   1 n THR . 1   A 1   
A 2   1 n GLU . 2   A 2   
A 3   1 n THR . 3   A 3   
A 4   1 n MET . 4   A 4   
A 5   1 n THR . 5   A 5   
A 6   1 n VAL . 6   A 6   
A 7   1 n THR . 7   A 7   
A 8   1 n ALA . 8   A 8   
A 9   1 n THR . 9   A 9   
A 10  1 n GLY . 10  A 10  
A 11  1 n ASN . 11  A 11  
A 12  1 n ALA . 12  A 12  
A 13  1 n ARG . 13  A 13  
A 14  1 n SER . 14  A 14  
A 15  1 n SER . 15  A 15  
A 16  1 n PHE . 16  A 16  
A 17  1 n GLU . 17  A 17  
A 18  1 n ALA . 18  A 18  
A 19  1 n PRO . 19  A 19  
A 20  1 n MET . 20  A 20  
A 21  1 n MET . 21  A 21  
A 22  1 n VAL . 22  A 22  
A 23  1 n SER . 23  A 23  
A 24  1 n VAL . 24  A 24  
A 25  1 n ILE . 25  A 25  
A 26  1 n ASP . 26  A 26  
A 27  1 n THR . 27  A 27  
A 28  1 n SER . 28  A 28  
A 29  1 n ALA . 29  A 29  
A 30  1 n PRO . 30  A 30  
A 31  1 n GLU . 31  A 31  
A 32  1 n ASN . 32  A 32  
A 33  1 n GLN . 33  A 33  
A 34  1 n THR . 34  A 34  
A 35  1 n ALA . 35  A 35  
A 36  1 n THR . 36  A 36  
A 37  1 n SER . 37  A 37  
A 38  1 n ALA . 38  A 38  
A 39  1 n THR . 39  A 39  
A 40  1 n ASP . 40  A 40  
A 41  1 n LEU . 41  A 41  
A 42  1 n LEU . 42  A 42  
A 43  1 n ARG . 43  A 43  
A 44  1 n HIS . 44  A 44  
A 45  1 n VAL . 45  A 45  
A 46  1 n PRO . 46  A 46  
A 47  1 n GLY . 47  A 47  
A 48  1 n ILE . 48  A 48  
A 49  1 n THR . 49  A 49  
A 50  1 n LEU . 50  A 50  
A 51  1 n ASP . 51  A 51  
A 52  1 n GLY . 52  A 52  
A 53  1 n THR . 53  A 53  
A 54  1 n GLY . 54  A 54  
A 55  1 n ARG . 55  A 55  
A 56  1 n THR . 56  A 56  
A 57  1 n ASN . 57  A 57  
A 58  1 n GLY . 58  A 58  
A 59  1 n GLN . 59  A 59  
A 60  1 n ASP . 60  A 60  
A 61  1 n VAL . 61  A 61  
A 62  1 n ASN . 62  A 62  
A 63  1 n MET . 63  A 63  
A 64  1 n ARG . 64  A 64  
A 65  1 n GLY . 65  A 65  
A 66  1 n TYR . 66  A 66  
A 67  1 n ASP . 67  A 67  
A 68  1 n HIS . 68  A 68  
A 69  1 n ARG . 69  A 69  
A 70  1 n GLY . 70  A 70  
A 71  1 n VAL . 71  A 71  
A 72  1 n LEU . 72  A 72  
A 73  1 n VAL . 73  A 73  
A 74  1 n LEU . 74  A 74  
A 75  1 n VAL . 75  A 75  
A 76  1 n ASP . 76  A 76  
A 77  1 n GLY . 77  A 77  
A 78  1 n VAL . 78  A 78  
A 79  1 n ARG . 79  A 79  
A 80  1 n GLN . 80  A 80  
A 81  1 n GLY . 81  A 81  
A 82  1 n THR . 82  A 82  
A 83  1 n ASP . 83  A 83  
A 84  1 n THR . 84  A 84  
A 85  1 n GLY . 85  A 85  
A 86  1 n HIS . 86  A 86  
A 87  1 n LEU . 87  A 87  
A 88  1 n ASN . 88  A 88  
A 89  1 n GLY . 89  A 89  
A 90  1 n THR . 90  A 90  
A 91  1 n PHE . 91  A 91  
A 92  1 n LEU . 92  A 92  
A 93  1 n ASP . 93  A 93  
A 94  1 n PRO . 94  A 94  
A 95  1 n ALA . 95  A 95  
A 96  1 n LEU . 96  A 96  
A 97  1 n ILE . 97  A 97  
A 98  1 n LYS . 98  A 98  
A 99  1 n ARG . 99  A 99  
A 100 1 n VAL . 100 A 100 
A 101 1 n GLU . 101 A 101 
A 102 1 n ILE . 102 A 102 
A 103 1 n VAL . 103 A 103 
A 104 1 n ARG . 104 A 104 
A 105 1 n GLY . 105 A 105 
A 106 1 n PRO . 106 A 106 
A 107 1 n SER . 107 A 107 
A 108 1 n ALA . 108 A 108 
A 109 1 n LEU . 109 A 109 
A 110 1 n LEU . 110 A 110 
A 111 1 n TYR . 111 A 111 
A 112 1 n GLY . 112 A 112 
A 113 1 n SER . 113 A 113 
A 114 1 n GLY . 114 A 114 
A 115 1 n ALA . 115 A 115 
A 116 1 n LEU . 116 A 116 
A 117 1 n GLY . 117 A 117 
A 118 1 n GLY . 118 A 118 
A 119 1 n VAL . 119 A 119 
A 120 1 n ILE . 120 A 120 
A 121 1 n SER . 121 A 121 
A 122 1 n TYR . 122 A 122 
A 123 1 n ASP . 123 A 123 
A 124 1 n THR . 124 A 124 
A 125 1 n VAL . 125 A 125 
A 126 1 n ASP . 126 A 126 
A 127 1 n ALA . 127 A 127 
A 128 1 n LYS . 128 A 128 
A 129 1 n ASP . 129 A 129 
A 130 1 n LEU . 130 A 130 
A 131 1 n LEU . 131 A 131 
A 132 1 n GLN . 132 A 132 
A 133 1 n GLU . 133 A 133 
A 134 1 n GLY . 134 A 134 
A 135 1 n GLN . 135 A 135 
A 136 1 n SER . 136 A 136 
A 137 1 n SER . 137 A 137 
A 138 1 n GLY . 138 A 138 
A 139 1 n PHE . 139 A 139 
A 140 1 n ARG . 140 A 140 
A 141 1 n VAL . 141 A 141 
A 142 1 n PHE . 142 A 142 
A 143 1 n GLY . 143 A 143 
A 144 1 n THR . 144 A 144 
A 145 1 n GLY . 145 A 145 
A 146 1 n GLY . 146 A 146 
A 147 1 n THR . 147 A 147 
A 148 1 n GLY . 148 A 148 
A 149 1 n ASP . 149 A 149 
A 150 1 n HIS . 150 A 150 
A 151 1 n SER . 151 A 151 
A 152 1 n LEU . 152 A 152 
A 153 1 n GLY . 153 A 153 
A 154 1 n LEU . 154 A 154 
A 155 1 n GLY . 155 A 155 
A 156 1 n ALA . 156 A 156 
A 157 1 n SER . 157 A 157 
A 158 1 n ALA . 158 A 158 
A 159 1 n PHE . 159 A 159 
A 160 1 n GLY . 160 A 160 
A 161 1 n ARG . 161 A 161 
A 162 1 n THR . 162 A 162 
A 163 1 n GLU . 163 A 163 
A 164 1 n ASN . 164 A 164 
A 165 1 n LEU . 165 A 165 
A 166 1 n ASP . 166 A 166 
A 167 1 n GLY . 167 A 167 
A 168 1 n ILE . 168 A 168 
A 169 1 n VAL . 169 A 169 
A 170 1 n ALA . 170 A 170 
A 171 1 n TRP . 171 A 171 
A 172 1 n SER . 172 A 172 
A 173 1 n SER . 173 A 173 
A 174 1 n ARG . 174 A 174 
A 175 1 n ASP . 175 A 175 
A 176 1 n ARG . 176 A 176 
A 177 1 n GLY . 177 A 177 
A 178 1 n ASP . 178 A 178 
A 179 1 n LEU . 179 A 179 
A 180 1 n ARG . 180 A 180 
A 181 1 n GLN . 181 A 181 
A 182 1 n SER . 182 A 182 
A 183 1 n ASN . 183 A 183 
A 184 1 n GLY . 184 A 184 
A 185 1 n GLU . 185 A 185 
A 186 1 n THR . 186 A 186 
A 187 1 n ALA . 187 A 187 
A 188 1 n PRO . 188 A 188 
A 189 1 n ASN . 189 A 189 
A 190 1 n ASP . 190 A 190 
A 191 1 n GLU . 191 A 191 
A 192 1 n SER . 192 A 192 
A 193 1 n ILE . 193 A 193 
A 194 1 n ASN . 194 A 194 
A 195 1 n ASN . 195 A 195 
A 196 1 n MET . 196 A 196 
A 197 1 n LEU . 197 A 197 
A 198 1 n ALA . 198 A 198 
A 199 1 n LYS . 199 A 199 
A 200 1 n GLY . 200 A 200 
A 201 1 n THR . 201 A 201 
A 202 1 n TRP . 202 A 202 
A 203 1 n GLN . 203 A 203 
A 204 1 n ILE . 204 A 204 
A 205 1 n ASP . 205 A 205 
A 206 1 n SER . 206 A 206 
A 207 1 n ALA . 207 A 207 
A 208 1 n GLN . 208 A 208 
A 209 1 n SER . 209 A 209 
A 210 1 n LEU . 210 A 210 
A 211 1 n SER . 211 A 211 
A 212 1 n GLY . 212 A 212 
A 213 1 n LEU . 213 A 213 
A 214 1 n VAL . 214 A 214 
A 215 1 n ARG . 215 A 215 
A 216 1 n TYR . 216 A 216 
A 217 1 n TYR . 217 A 217 
A 218 1 n ASN . 218 A 218 
A 219 1 n ASN . 219 A 219 
A 220 1 n ASP . 220 A 220 
A 221 1 n ALA . 221 A 221 
A 222 1 n ARG . 222 A 222 
A 223 1 n GLU . 223 A 223 
A 224 1 n PRO . 224 A 224 
A 225 1 n LYS . 225 A 225 
A 226 1 n ASN . 226 A 226 
A 227 1 n PRO . 227 A 227 
A 228 1 n GLN . 228 A 228 
A 229 1 n THR . 229 A 229 
A 230 1 n VAL . 230 A 230 
A 231 1 n GLU . 231 A 231 
A 232 1 n ALA . 232 A 232 
A 233 1 n SER . 233 A 233 
A 234 1 n ASP . 234 A 234 
A 235 1 n SER . 235 A 235 
A 236 1 n SER . 236 A 236 
A 237 1 n ASN . 237 A 237 
A 238 1 n PRO . 238 A 238 
A 239 1 n MET . 239 A 239 
A 240 1 n VAL . 240 A 240 
A 241 1 n ASP . 241 A 241 
A 242 1 n ARG . 242 A 242 
A 243 1 n SER . 243 A 243 
A 244 1 n THR . 244 A 244 
A 245 1 n ILE . 245 A 245 
A 246 1 n GLN . 246 A 246 
A 247 1 n ARG . 247 A 247 
A 248 1 n ASP . 248 A 248 
A 249 1 n ALA . 249 A 249 
A 250 1 n GLN . 250 A 250 
A 251 1 n LEU . 251 A 251 
A 252 1 n SER . 252 A 252 
A 253 1 n TYR . 253 A 253 
A 254 1 n LYS . 254 A 254 
A 255 1 n LEU . 255 A 255 
A 256 1 n ALA . 256 A 256 
A 257 1 n PRO . 257 A 257 
A 258 1 n GLN . 258 A 258 
A 259 1 n GLY . 259 A 259 
A 260 1 n ASN . 260 A 260 
A 261 1 n ASP . 261 A 261 
A 262 1 n TRP . 262 A 262 
A 263 1 n LEU . 263 A 263 
A 264 1 n ASN . 264 A 264 
A 265 1 n ALA . 265 A 265 
A 266 1 n ASP . 266 A 266 
A 267 1 n ALA . 267 A 267 
A 268 1 n LYS . 268 A 268 
A 269 1 n ILE . 269 A 269 
A 270 1 n TYR . 270 A 270 
A 271 1 n TRP . 271 A 271 
A 272 1 n SER . 272 A 272 
A 273 1 n GLU . 273 A 273 
A 274 1 n VAL . 274 A 274 
A 275 1 n ARG . 275 A 275 
A 276 1 n ILE . 276 A 276 
A 277 1 n ASN . 277 A 277 
A 278 1 n ALA . 278 A 278 
A 279 1 n GLN . 279 A 279 
A 280 1 n ASN . 280 A 280 
A 281 1 n THR . 281 A 281 
A 282 1 n GLY . 282 A 282 
A 283 1 n SER . 283 A 283 
A 284 1 n SER . 284 A 284 
A 285 1 n GLY . 285 A 285 
A 286 1 n GLU . 286 A 286 
A 287 1 n TYR . 287 A 287 
A 288 1 n ARG . 288 A 288 
A 289 1 n GLU . 289 A 289 
A 290 1 n GLN . 290 A 290 
A 291 1 n ILE . 291 A 291 
A 292 1 n THR . 292 A 292 
A 293 1 n LYS . 293 A 293 
A 294 1 n GLY . 294 A 294 
A 295 1 n ALA . 295 A 295 
A 296 1 n ARG . 296 A 296 
A 297 1 n LEU . 297 A 297 
A 298 1 n GLU . 298 A 298 
A 299 1 n ASN . 299 A 299 
A 300 1 n ARG . 300 A 300 
A 301 1 n SER . 301 A 301 
A 302 1 n THR . 302 A 302 
A 303 1 n LEU . 303 A 303 
A 304 1 n PHE . 304 A 304 
A 305 1 n ALA . 305 A 305 
A 306 1 n ASP . 306 A 306 
A 307 1 n SER . 307 A 307 
A 308 1 n PHE . 308 A 308 
A 309 1 n ALA . 309 A 309 
A 310 1 n SER . 310 A 310 
A 311 1 n HIS . 311 A 311 
A 312 1 n LEU . 312 A 312 
A 313 1 n LEU . 313 A 313 
A 314 1 n THR . 314 A 314 
A 315 1 n TYR . 315 A 315 
A 316 1 n GLY . 316 A 316 
A 317 1 n GLY . 317 A 317 
A 318 1 n GLU . 318 A 318 
A 319 1 n TYR . 319 A 319 
A 320 1 n TYR . 320 A 320 
A 321 1 n ARG . 321 A 321 
A 322 1 n GLN . 322 A 322 
A 323 1 n GLU . 323 A 323 
A 324 1 n GLN . 324 A 324 
A 325 1 n HIS . 325 A 325 
A 326 1 n PRO . 326 A 326 
A 327 1 n GLY . 327 A 327 
A 328 1 n GLY . 328 A 328 
A 329 1 n ALA . 329 A 329 
A 330 1 n THR . 330 A 330 
A 331 1 n THR . 331 A 331 
A 332 1 n GLY . 332 A 332 
A 333 1 n PHE . 333 A 333 
A 334 1 n PRO . 334 A 334 
A 335 1 n GLN . 335 A 335 
A 336 1 n ALA . 336 A 336 
A 337 1 n LYS . 337 A 337 
A 338 1 n ILE . 338 A 338 
A 339 1 n ASP . 339 A 339 
A 340 1 n PHE . 340 A 340 
A 341 1 n SER . 341 A 341 
A 342 1 n SER . 342 A 342 
A 343 1 n GLY . 343 A 343 
A 344 1 n TRP . 344 A 344 
A 345 1 n LEU . 345 A 345 
A 346 1 n GLN . 346 A 346 
A 347 1 n ASP . 347 A 347 
A 348 1 n GLU . 348 A 348 
A 349 1 n ILE . 349 A 349 
A 350 1 n THR . 350 A 350 
A 351 1 n LEU . 351 A 351 
A 352 1 n ARG . 352 A 352 
A 353 1 n ASP . 353 A 353 
A 354 1 n LEU . 354 A 354 
A 355 1 n PRO . 355 A 355 
A 356 1 n ILE . 356 A 356 
A 357 1 n THR . 357 A 357 
A 358 1 n LEU . 358 A 358 
A 359 1 n LEU . 359 A 359 
A 360 1 n GLY . 360 A 360 
A 361 1 n GLY . 361 A 361 
A 362 1 n THR . 362 A 362 
A 363 1 n ARG . 363 A 363 
A 364 1 n TYR . 364 A 364 
A 365 1 n ASP . 365 A 365 
A 366 1 n SER . 366 A 366 
A 367 1 n TYR . 367 A 367 
A 368 1 n ARG . 368 A 368 
A 369 1 n GLY . 369 A 369 
A 370 1 n SER . 370 A 370 
A 371 1 n SER . 371 A 371 
A 372 1 n ASP . 372 A 372 
A 373 1 n GLY . 373 A 373 
A 374 1 n TYR . 374 A 374 
A 375 1 n LYS . 375 A 375 
A 376 1 n ASP . 376 A 376 
A 377 1 n VAL . 377 A 377 
A 378 1 n ASP . 378 A 378 
A 379 1 n ALA . 379 A 379 
A 380 1 n ASP . 380 A 380 
A 381 1 n LYS . 381 A 381 
A 382 1 n TRP . 382 A 382 
A 383 1 n SER . 383 A 383 
A 384 1 n SER . 384 A 384 
A 385 1 n ARG . 385 A 385 
A 386 1 n ALA . 386 A 386 
A 387 1 n GLY . 387 A 387 
A 388 1 n MET . 388 A 388 
A 389 1 n THR . 389 A 389 
A 390 1 n ILE . 390 A 390 
A 391 1 n ASN . 391 A 391 
A 392 1 n PRO . 392 A 392 
A 393 1 n THR . 393 A 393 
A 394 1 n ASN . 394 A 394 
A 395 1 n TRP . 395 A 395 
A 396 1 n LEU . 396 A 396 
A 397 1 n MET . 397 A 397 
A 398 1 n LEU . 398 A 398 
A 399 1 n PHE . 399 A 399 
A 400 1 n GLY . 400 A 400 
A 401 1 n SER . 401 A 401 
A 402 1 n TYR . 402 A 402 
A 403 1 n ALA . 403 A 403 
A 404 1 n GLN . 404 A 404 
A 405 1 n ALA . 405 A 405 
A 406 1 n PHE . 406 A 406 
A 407 1 n ARG . 407 A 407 
A 408 1 n ALA . 408 A 408 
A 409 1 n PRO . 409 A 409 
A 410 1 n THR . 410 A 410 
A 411 1 n MET . 411 A 411 
A 412 1 n GLY . 412 A 412 
A 413 1 n GLU . 413 A 413 
A 414 1 n MET . 414 A 414 
A 415 1 n TYR . 415 A 415 
A 416 1 n ASN . 416 A 416 
A 417 1 n ASP . 417 A 417 
A 418 1 n SER . 418 A 418 
A 419 1 n LYS . 419 A 419 
A 420 1 n HIS . 420 A 420 
A 421 1 n PHE . 421 A 421 
A 422 1 n SER . 422 A 422 
A 423 1 n ILE . 423 A 423 
A 424 1 n GLY . 424 A 424 
A 425 1 n ARG . 425 A 425 
A 426 1 n PHE . 426 A 426 
A 427 1 n TYR . 427 A 427 
A 428 1 n THR . 428 A 428 
A 429 1 n ASN . 429 A 429 
A 430 1 n TYR . 430 A 430 
A 431 1 n TRP . 431 A 431 
A 432 1 n VAL . 432 A 432 
A 433 1 n PRO . 433 A 433 
A 434 1 n ASN . 434 A 434 
A 435 1 n PRO . 435 A 435 
A 436 1 n ASN . 436 A 436 
A 437 1 n LEU . 437 A 437 
A 438 1 n ARG . 438 A 438 
A 439 1 n PRO . 439 A 439 
A 440 1 n GLU . 440 A 440 
A 441 1 n THR . 441 A 441 
A 442 1 n ASN . 442 A 442 
A 443 1 n GLU . 443 A 443 
A 444 1 n THR . 444 A 444 
A 445 1 n GLN . 445 A 445 
A 446 1 n GLU . 446 A 446 
A 447 1 n TYR . 447 A 447 
A 448 1 n GLY . 448 A 448 
A 449 1 n PHE . 449 A 449 
A 450 1 n GLY . 450 A 450 
A 451 1 n LEU . 451 A 451 
A 452 1 n ARG . 452 A 452 
A 453 1 n PHE . 453 A 453 
A 454 1 n ASP . 454 A 454 
A 455 1 n ASP . 455 A 455 
A 456 1 n LEU . 456 A 456 
A 457 1 n MET . 457 A 457 
A 458 1 n LEU . 458 A 458 
A 459 1 n SER . 459 A 459 
A 460 1 n ASN . 460 A 460 
A 461 1 n ASP . 461 A 461 
A 462 1 n ALA . 462 A 462 
A 463 1 n LEU . 463 A 463 
A 464 1 n GLU . 464 A 464 
A 465 1 n PHE . 465 A 465 
A 466 1 n LYS . 466 A 466 
A 467 1 n ALA . 467 A 467 
A 468 1 n SER . 468 A 468 
A 469 1 n TYR . 469 A 469 
A 470 1 n PHE . 470 A 470 
A 471 1 n ASP . 471 A 471 
A 472 1 n THR . 472 A 472 
A 473 1 n LYS . 473 A 473 
A 474 1 n ALA . 474 A 474 
A 475 1 n LYS . 475 A 475 
A 476 1 n ASP . 476 A 476 
A 477 1 n TYR . 477 A 477 
A 478 1 n ILE . 478 A 478 
A 479 1 n SER . 479 A 479 
A 480 1 n THR . 480 A 480 
A 481 1 n THR . 481 A 481 
A 482 1 n VAL . 482 A 482 
A 483 1 n ASP . 483 A 483 
A 484 1 n PHE . 484 A 484 
A 485 1 n ALA . 485 A 485 
A 486 1 n ALA . 486 A 486 
A 487 1 n ALA . 487 A 487 
A 488 1 n THR . 488 A 488 
A 489 1 n THR . 489 A 489 
A 490 1 n MET . 490 A 490 
A 491 1 n SER . 491 A 491 
A 492 1 n TYR . 492 A 492 
A 493 1 n ASN . 493 A 493 
A 494 1 n VAL . 494 A 494 
A 495 1 n PRO . 495 A 495 
A 496 1 n ASN . 496 A 496 
A 497 1 n ALA . 497 A 497 
A 498 1 n LYS . 498 A 498 
A 499 1 n ILE . 499 A 499 
A 500 1 n TRP . 500 A 500 
A 501 1 n GLY . 501 A 501 
A 502 1 n TRP . 502 A 502 
A 503 1 n ASP . 503 A 503 
A 504 1 n VAL . 504 A 504 
A 505 1 n MET . 505 A 505 
A 506 1 n THR . 506 A 506 
A 507 1 n LYS . 507 A 507 
A 508 1 n TYR . 508 A 508 
A 509 1 n THR . 509 A 509 
A 510 1 n THR . 510 A 510 
A 511 1 n ASP . 511 A 511 
A 512 1 n LEU . 512 A 512 
A 513 1 n PHE . 513 A 513 
A 514 1 n SER . 514 A 514 
A 515 1 n LEU . 515 A 515 
A 516 1 n ASP . 516 A 516 
A 517 1 n VAL . 517 A 517 
A 518 1 n ALA . 518 A 518 
A 519 1 n TYR . 519 A 519 
A 520 1 n ASN . 520 A 520 
A 521 1 n ARG . 521 A 521 
A 522 1 n THR . 522 A 522 
A 523 1 n ARG . 523 A 523 
A 524 1 n GLY . 524 A 524 
A 525 1 n LYS . 525 A 525 
A 526 1 n ASP . 526 A 526 
A 527 1 n THR . 527 A 527 
A 528 1 n ASP . 528 A 528 
A 529 1 n THR . 529 A 529 
A 530 1 n GLY . 530 A 530 
A 531 1 n GLU . 531 A 531 
A 532 1 n TYR . 532 A 532 
A 533 1 n ILE . 533 A 533 
A 534 1 n SER . 534 A 534 
A 535 1 n SER . 535 A 535 
A 536 1 n ILE . 536 A 536 
A 537 1 n ASN . 537 A 537 
A 538 1 n PRO . 538 A 538 
A 539 1 n ASP . 539 A 539 
A 540 1 n THR . 540 A 540 
A 541 1 n VAL . 541 A 541 
A 542 1 n THR . 542 A 542 
A 543 1 n SER . 543 A 543 
A 544 1 n THR . 544 A 544 
A 545 1 n LEU . 545 A 545 
A 546 1 n ASN . 546 A 546 
A 547 1 n ILE . 547 A 547 
A 548 1 n PRO . 548 A 548 
A 549 1 n ILE . 549 A 549 
A 550 1 n ALA . 550 A 550 
A 551 1 n HIS . 551 A 551 
A 552 1 n SER . 552 A 552 
A 553 1 n GLY . 553 A 553 
A 554 1 n PHE . 554 A 554 
A 555 1 n SER . 555 A 555 
A 556 1 n VAL . 556 A 556 
A 557 1 n GLY . 557 A 557 
A 558 1 n TRP . 558 A 558 
A 559 1 n VAL . 559 A 559 
A 560 1 n GLY . 560 A 560 
A 561 1 n THR . 561 A 561 
A 562 1 n PHE . 562 A 562 
A 563 1 n ALA . 563 A 563 
A 564 1 n ASP . 564 A 564 
A 565 1 n ARG . 565 A 565 
A 566 1 n SER . 566 A 566 
A 567 1 n THR . 567 A 567 
A 568 1 n HIS . 568 A 568 
A 569 1 n ILE . 569 A 569 
A 570 1 n SER . 570 A 570 
A 571 1 n SER . 571 A 571 
A 572 1 n SER . 572 A 572 
A 573 1 n TYR . 573 A 573 
A 574 1 n SER . 574 A 574 
A 575 1 n LYS . 575 A 575 
A 576 1 n GLN . 576 A 576 
A 577 1 n PRO . 577 A 577 
A 578 1 n GLY . 578 A 578 
A 579 1 n TYR . 579 A 579 
A 580 1 n GLY . 580 A 580 
A 581 1 n VAL . 581 A 581 
A 582 1 n ASN . 582 A 582 
A 583 1 n ASP . 583 A 583 
A 584 1 n PHE . 584 A 584 
A 585 1 n TYR . 585 A 585 
A 586 1 n VAL . 586 A 586 
A 587 1 n SER . 587 A 587 
A 588 1 n TYR . 588 A 588 
A 589 1 n GLN . 589 A 589 
A 590 1 n GLY . 590 A 590 
A 591 1 n GLN . 591 A 591 
A 592 1 n GLN . 592 A 592 
A 593 1 n ALA . 593 A 593 
A 594 1 n LEU . 594 A 594 
A 595 1 n LYS . 595 A 595 
A 596 1 n GLY . 596 A 596 
A 597 1 n MET . 597 A 597 
A 598 1 n THR . 598 A 598 
A 599 1 n THR . 599 A 599 
A 600 1 n THR . 600 A 600 
A 601 1 n LEU . 601 A 601 
A 602 1 n VAL . 602 A 602 
A 603 1 n LEU . 603 A 603 
A 604 1 n GLY . 604 A 604 
A 605 1 n ASN . 605 A 605 
A 606 1 n ALA . 606 A 606 
A 607 1 n PHE . 607 A 607 
A 608 1 n ASP . 608 A 608 
A 609 1 n LYS . 609 A 609 
A 610 1 n GLU . 610 A 610 
A 611 1 n TYR . 611 A 611 
A 612 1 n TRP . 612 A 612 
A 613 1 n SER . 613 A 613 
A 614 1 n PRO . 614 A 614 
A 615 1 n GLN . 615 A 615 
A 616 1 n GLY . 616 A 616 
A 617 1 n ILE . 617 A 617 
A 618 1 n PRO . 618 A 618 
A 619 1 n GLN . 619 A 619 
A 620 1 n ASP . 620 A 620 
A 621 1 n GLY . 621 A 621 
A 622 1 n ARG . 622 A 622 
A 623 1 n ASN . 623 A 623 
A 624 1 n GLY . 624 A 624 
A 625 1 n LYS . 625 A 625 
A 626 1 n ILE . 626 A 626 
A 627 1 n PHE . 627 A 627 
A 628 1 n VAL . 628 A 628 
A 629 1 n SER . 629 A 629 
A 630 1 n TYR . 630 A 630 
A 631 1 n GLN . 631 A 631 
A 632 1 n TRP . 632 A 632 
#
_software.classification other
_software.date           ?
_software.description    "Structure prediction"
_software.name           AlphaFold
_software.pdbx_ordinal   1
_software.type           package
_software.version        "AlphaFold-beta-20231127 (be2c21f9-b611-4c21-bfc0-bc05c526bf76 @ 2024-08-18 19:02:40)"
#
loop_
_struct_asym.entity_id
_struct_asym.id
1 A 
2 B 
#
loop_
_atom_site.group_PDB
_atom_site.id
_atom_site.type_symbol
_atom_site.label_atom_id
_atom_site.label_alt_id
_atom_site.label_comp_id
_atom_site.label_asym_id
_atom_site.label_entity_id
_atom_site.label_seq_id
_atom_site.pdbx_PDB_ins_code
_atom_site.Cartn_x
_atom_site.Cartn_y
_atom_site.Cartn_z
_atom_site.occupancy
_atom_site.B_iso_or_equiv
_atom_site.auth_seq_id
_atom_site.auth_asym_id
_atom_site.pdbx_PDB_model_num
ATOM   1    N  N   . THR A 1 1   ? 8.307   1.779   23.009  1.00 74.18 1   A 1 
ATOM   2    C  CA  . THR A 1 1   ? 9.206   0.935   22.198  1.00 80.75 1   A 1 
ATOM   3    C  C   . THR A 1 1   ? 9.393   1.578   20.835  1.00 84.45 1   A 1 
ATOM   4    O  O   . THR A 1 1   ? 8.473   2.218   20.342  1.00 79.90 1   A 1 
ATOM   5    C  CB  . THR A 1 1   ? 8.673   -0.490  22.035  1.00 72.67 1   A 1 
ATOM   6    O  OG1 . THR A 1 1   ? 7.266   -0.470  21.997  1.00 62.48 1   A 1 
ATOM   7    C  CG2 . THR A 1 1   ? 9.073   -1.360  23.222  1.00 59.17 1   A 1 
ATOM   8    N  N   . GLU A 1 2   ? 10.562  1.434   20.246  1.00 84.91 2   A 1 
ATOM   9    C  CA  . GLU A 1 2   ? 10.856  2.013   18.944  1.00 88.43 2   A 1 
ATOM   10   C  C   . GLU A 1 2   ? 10.046  1.320   17.846  1.00 91.35 2   A 1 
ATOM   11   O  O   . GLU A 1 2   ? 9.952   0.095   17.808  1.00 89.54 2   A 1 
ATOM   12   C  CB  . GLU A 1 2   ? 12.365  1.926   18.707  1.00 85.12 2   A 1 
ATOM   13   C  CG  . GLU A 1 2   ? 12.764  2.575   17.390  1.00 80.49 2   A 1 
ATOM   14   C  CD  . GLU A 1 2   ? 14.253  2.887   17.356  1.00 79.20 2   A 1 
ATOM   15   O  OE1 . GLU A 1 2   ? 14.586  3.930   16.753  1.00 72.09 2   A 1 
ATOM   16   O  OE2 . GLU A 1 2   ? 15.040  2.143   17.978  1.00 75.30 2   A 1 
ATOM   17   N  N   . THR A 1 3   ? 9.472   2.105   16.939  1.00 91.59 3   A 1 
ATOM   18   C  CA  . THR A 1 3   ? 8.746   1.577   15.784  1.00 93.16 3   A 1 
ATOM   19   C  C   . THR A 1 3   ? 9.744   1.050   14.766  1.00 94.57 3   A 1 
ATOM   20   O  O   . THR A 1 3   ? 10.540  1.798   14.205  1.00 93.07 3   A 1 
ATOM   21   C  CB  . THR A 1 3   ? 7.825   2.630   15.172  1.00 91.27 3   A 1 
ATOM   22   O  OG1 . THR A 1 3   ? 6.928   3.090   16.161  1.00 83.91 3   A 1 
ATOM   23   C  CG2 . THR A 1 3   ? 6.974   2.054   14.048  1.00 84.25 3   A 1 
ATOM   24   N  N   . MET A 1 4   ? 9.678   -0.241  14.517  1.00 93.97 4   A 1 
ATOM   25   C  CA  . MET A 1 4   ? 10.551  -0.919  13.562  1.00 94.66 4   A 1 
ATOM   26   C  C   . MET A 1 4   ? 9.871   -1.048  12.193  1.00 95.21 4   A 1 
ATOM   27   O  O   . MET A 1 4   ? 8.658   -1.222  12.110  1.00 93.75 4   A 1 
ATOM   28   C  CB  . MET A 1 4   ? 10.960  -2.291  14.111  1.00 94.52 4   A 1 
ATOM   29   C  CG  . MET A 1 4   ? 11.651  -2.219  15.482  1.00 92.90 4   A 1 
ATOM   30   S  SD  . MET A 1 4   ? 13.204  -1.280  15.531  1.00 89.62 4   A 1 
ATOM   31   C  CE  . MET A 1 4   ? 14.322  -2.469  14.776  1.00 76.37 4   A 1 
ATOM   32   N  N   . THR A 1 5   ? 10.684  -1.023  11.136  1.00 95.09 5   A 1 
ATOM   33   C  CA  . THR A 1 5   ? 10.269  -1.387  9.785   1.00 95.38 5   A 1 
ATOM   34   C  C   . THR A 1 5   ? 11.024  -2.633  9.336   1.00 95.75 5   A 1 
ATOM   35   O  O   . THR A 1 5   ? 12.208  -2.785  9.617   1.00 94.52 5   A 1 
ATOM   36   C  CB  . THR A 1 5   ? 10.440  -0.236  8.791   1.00 94.28 5   A 1 
ATOM   37   O  OG1 . THR A 1 5   ? 10.079  -0.653  7.502   1.00 90.77 5   A 1 
ATOM   38   C  CG2 . THR A 1 5   ? 11.858  0.319   8.714   1.00 91.73 5   A 1 
ATOM   39   N  N   . VAL A 1 6   ? 10.337  -3.509  8.630   1.00 95.11 6   A 1 
ATOM   40   C  CA  . VAL A 1 6   ? 10.915  -4.678  7.951   1.00 94.42 6   A 1 
ATOM   41   C  C   . VAL A 1 6   ? 10.832  -4.495  6.442   1.00 94.41 6   A 1 
ATOM   42   O  O   . VAL A 1 6   ? 11.795  -4.732  5.727   1.00 91.67 6   A 1 
ATOM   43   C  CB  . VAL A 1 6   ? 10.214  -5.977  8.396   1.00 92.98 6   A 1 
ATOM   44   C  CG1 . VAL A 1 6   ? 10.790  -7.206  7.692   1.00 85.88 6   A 1 
ATOM   45   C  CG2 . VAL A 1 6   ? 10.361  -6.190  9.905   1.00 88.49 6   A 1 
ATOM   46   N  N   . THR A 1 7   ? 9.710   -3.971  5.955   1.00 95.43 7   A 1 
ATOM   47   C  CA  . THR A 1 7   ? 9.450   -3.803  4.519   1.00 95.19 7   A 1 
ATOM   48   C  C   . THR A 1 7   ? 10.435  -2.858  3.827   1.00 95.56 7   A 1 
ATOM   49   O  O   . THR A 1 7   ? 10.755  -3.065  2.659   1.00 93.67 7   A 1 
ATOM   50   C  CB  . THR A 1 7   ? 8.012   -3.295  4.322   1.00 94.36 7   A 1 
ATOM   51   O  OG1 . THR A 1 7   ? 7.126   -4.143  5.004   1.00 89.72 7   A 1 
ATOM   52   C  CG2 . THR A 1 7   ? 7.569   -3.285  2.861   1.00 91.15 7   A 1 
ATOM   53   N  N   . ALA A 1 8   ? 10.949  -1.855  4.515   1.00 95.51 8   A 1 
ATOM   54   C  CA  . ALA A 1 8   ? 11.808  -0.840  3.904   1.00 95.05 8   A 1 
ATOM   55   C  C   . ALA A 1 8   ? 13.132  -1.397  3.349   1.00 95.61 8   A 1 
ATOM   56   O  O   . ALA A 1 8   ? 13.574  -0.969  2.283   1.00 93.62 8   A 1 
ATOM   57   C  CB  . ALA A 1 8   ? 12.058  0.262   4.935   1.00 94.17 8   A 1 
ATOM   58   N  N   . THR A 1 9   ? 13.753  -2.336  4.064   1.00 95.56 9   A 1 
ATOM   59   C  CA  . THR A 1 9   ? 15.053  -2.924  3.668   1.00 95.49 9   A 1 
ATOM   60   C  C   . THR A 1 9   ? 15.071  -4.455  3.725   1.00 95.61 9   A 1 
ATOM   61   O  O   . THR A 1 9   ? 16.100  -5.063  3.458   1.00 92.88 9   A 1 
ATOM   62   C  CB  . THR A 1 9   ? 16.212  -2.350  4.499   1.00 94.68 9   A 1 
ATOM   63   O  OG1 . THR A 1 9   ? 16.119  -2.746  5.842   1.00 91.04 9   A 1 
ATOM   64   C  CG2 . THR A 1 9   ? 16.273  -0.820  4.451   1.00 90.86 9   A 1 
ATOM   65   N  N   . GLY A 1 10  ? 13.953  -5.093  4.074   1.00 95.10 10  A 1 
ATOM   66   C  CA  . GLY A 1 10  ? 13.863  -6.539  4.252   1.00 94.87 10  A 1 
ATOM   67   C  C   . GLY A 1 10  ? 14.390  -7.045  5.599   1.00 95.89 10  A 1 
ATOM   68   O  O   . GLY A 1 10  ? 14.187  -8.215  5.931   1.00 93.63 10  A 1 
ATOM   69   N  N   . ASN A 1 11  ? 15.025  -6.181  6.388   1.00 95.81 11  A 1 
ATOM   70   C  CA  . ASN A 1 11  ? 15.564  -6.484  7.715   1.00 95.21 11  A 1 
ATOM   71   C  C   . ASN A 1 11  ? 14.993  -5.504  8.741   1.00 95.50 11  A 1 
ATOM   72   O  O   . ASN A 1 11  ? 14.902  -4.311  8.478   1.00 93.39 11  A 1 
ATOM   73   C  CB  . ASN A 1 11  ? 17.095  -6.425  7.671   1.00 94.33 11  A 1 
ATOM   74   C  CG  . ASN A 1 11  ? 17.664  -7.334  6.604   1.00 94.14 11  A 1 
ATOM   75   O  OD1 . ASN A 1 11  ? 17.477  -8.539  6.619   1.00 88.14 11  A 1 
ATOM   76   N  ND2 . ASN A 1 11  ? 18.349  -6.779  5.629   1.00 87.77 11  A 1 
ATOM   77   N  N   . ALA A 1 12  ? 14.639  -5.999  9.916   1.00 95.24 12  A 1 
ATOM   78   C  CA  . ALA A 1 12  ? 14.097  -5.162  10.974  1.00 94.94 12  A 1 
ATOM   79   C  C   . ALA A 1 12  ? 15.095  -4.070  11.378  1.00 95.23 12  A 1 
ATOM   80   O  O   . ALA A 1 12  ? 16.212  -4.353  11.797  1.00 93.24 12  A 1 
ATOM   81   C  CB  . ALA A 1 12  ? 13.698  -6.033  12.162  1.00 93.78 12  A 1 
ATOM   82   N  N   . ARG A 1 13  ? 14.656  -2.803  11.266  1.00 95.44 13  A 1 
ATOM   83   C  CA  . ARG A 1 13  ? 15.441  -1.623  11.635  1.00 95.16 13  A 1 
ATOM   84   C  C   . ARG A 1 13  ? 14.534  -0.502  12.125  1.00 95.72 13  A 1 
ATOM   85   O  O   . ARG A 1 13  ? 13.329  -0.515  11.846  1.00 93.45 13  A 1 
ATOM   86   C  CB  . ARG A 1 13  ? 16.305  -1.174  10.447  1.00 91.76 13  A 1 
ATOM   87   C  CG  . ARG A 1 13  ? 15.483  -0.676  9.237   1.00 88.46 13  A 1 
ATOM   88   C  CD  . ARG A 1 13  ? 16.390  -0.210  8.092   1.00 88.07 13  A 1 
ATOM   89   N  NE  . ARG A 1 13  ? 17.154  0.985   8.455   1.00 83.44 13  A 1 
ATOM   90   C  CZ  . ARG A 1 13  ? 18.284  1.392   7.897   1.00 83.91 13  A 1 
ATOM   91   N  NH1 . ARG A 1 13  ? 18.823  0.766   6.889   1.00 75.53 13  A 1 
ATOM   92   N  NH2 . ARG A 1 13  ? 18.882  2.450   8.352   1.00 74.23 13  A 1 
ATOM   93   N  N   . SER A 1 14  ? 15.116  0.482   12.797  1.00 94.99 14  A 1 
ATOM   94   C  CA  . SER A 1 14  ? 14.414  1.704   13.179  1.00 94.46 14  A 1 
ATOM   95   C  C   . SER A 1 14  ? 13.749  2.367   11.975  1.00 95.14 14  A 1 
ATOM   96   O  O   . SER A 1 14  ? 14.409  2.647   10.967  1.00 94.12 14  A 1 
ATOM   97   C  CB  . SER A 1 14  ? 15.416  2.682   13.798  1.00 93.19 14  A 1 
ATOM   98   O  OG  . SER A 1 14  ? 14.771  3.886   14.135  1.00 90.57 14  A 1 
ATOM   99   N  N   . SER A 1 15  ? 12.441  2.648   12.070  1.00 95.10 15  A 1 
ATOM   100  C  CA  . SER A 1 15  ? 11.743  3.415   11.031  1.00 95.47 15  A 1 
ATOM   101  C  C   . SER A 1 15  ? 12.174  4.880   11.030  1.00 95.84 15  A 1 
ATOM   102  O  O   . SER A 1 15  ? 12.265  5.496   9.969   1.00 94.23 15  A 1 
ATOM   103  C  CB  . SER A 1 15  ? 10.225  3.296   11.207  1.00 94.29 15  A 1 
ATOM   104  O  OG  . SER A 1 15  ? 9.789   3.963   12.371  1.00 81.46 15  A 1 
ATOM   105  N  N   . PHE A 1 16  ? 12.502  5.426   12.196  1.00 95.50 16  A 1 
ATOM   106  C  CA  . PHE A 1 16  ? 12.992  6.790   12.352  1.00 95.31 16  A 1 
ATOM   107  C  C   . PHE A 1 16  ? 14.355  6.989   11.678  1.00 95.71 16  A 1 
ATOM   108  O  O   . PHE A 1 16  ? 14.528  7.931   10.916  1.00 94.56 16  A 1 
ATOM   109  C  CB  . PHE A 1 16  ? 13.061  7.125   13.850  1.00 94.32 16  A 1 
ATOM   110  C  CG  . PHE A 1 16  ? 13.645  8.491   14.132  1.00 94.77 16  A 1 
ATOM   111  C  CD1 . PHE A 1 16  ? 14.999  8.621   14.496  1.00 93.66 16  A 1 
ATOM   112  C  CD2 . PHE A 1 16  ? 12.840  9.636   14.015  1.00 93.57 16  A 1 
ATOM   113  C  CE1 . PHE A 1 16  ? 15.538  9.883   14.748  1.00 92.22 16  A 1 
ATOM   114  C  CE2 . PHE A 1 16  ? 13.382  10.904  14.268  1.00 92.13 16  A 1 
ATOM   115  C  CZ  . PHE A 1 16  ? 14.727  11.029  14.633  1.00 92.50 16  A 1 
ATOM   116  N  N   . GLU A 1 17  ? 15.277  6.052   11.875  1.00 94.99 17  A 1 
ATOM   117  C  CA  . GLU A 1 17  ? 16.629  6.127   11.308  1.00 94.51 17  A 1 
ATOM   118  C  C   . GLU A 1 17  ? 16.710  5.689   9.839   1.00 95.42 17  A 1 
ATOM   119  O  O   . GLU A 1 17  ? 17.739  5.864   9.189   1.00 93.85 17  A 1 
ATOM   120  C  CB  . GLU A 1 17  ? 17.598  5.310   12.154  1.00 92.63 17  A 1 
ATOM   121  C  CG  . GLU A 1 17  ? 17.744  5.882   13.566  1.00 83.02 17  A 1 
ATOM   122  C  CD  . GLU A 1 17  ? 18.864  5.222   14.372  1.00 73.95 17  A 1 
ATOM   123  O  OE1 . GLU A 1 17  ? 19.192  5.789   15.432  1.00 65.15 17  A 1 
ATOM   124  O  OE2 . GLU A 1 17  ? 19.412  4.201   13.903  1.00 66.69 17  A 1 
ATOM   125  N  N   . ALA A 1 18  ? 15.629  5.132   9.289   1.00 94.59 18  A 1 
ATOM   126  C  CA  . ALA A 1 18  ? 15.615  4.701   7.904   1.00 95.09 18  A 1 
ATOM   127  C  C   . ALA A 1 18  ? 15.774  5.898   6.938   1.00 96.24 18  A 1 
ATOM   128  O  O   . ALA A 1 18  ? 15.140  6.938   7.138   1.00 95.47 18  A 1 
ATOM   129  C  CB  . ALA A 1 18  ? 14.330  3.911   7.633   1.00 94.00 18  A 1 
ATOM   130  N  N   . PRO A 1 19  ? 16.542  5.762   5.841   1.00 96.13 19  A 1 
ATOM   131  C  CA  . PRO A 1 19  ? 16.731  6.829   4.850   1.00 96.02 19  A 1 
ATOM   132  C  C   . PRO A 1 19  ? 15.530  6.971   3.901   1.00 96.34 19  A 1 
ATOM   133  O  O   . PRO A 1 19  ? 15.677  7.073   2.683   1.00 94.07 19  A 1 
ATOM   134  C  CB  . PRO A 1 19  ? 18.048  6.472   4.151   1.00 95.11 19  A 1 
ATOM   135  C  CG  . PRO A 1 19  ? 18.011  4.950   4.141   1.00 93.45 19  A 1 
ATOM   136  C  CD  . PRO A 1 19  ? 17.359  4.620   5.488   1.00 95.71 19  A 1 
ATOM   137  N  N   . MET A 1 20  ? 14.323  6.926   4.454   1.00 96.85 20  A 1 
ATOM   138  C  CA  . MET A 1 20  ? 13.046  7.042   3.754   1.00 96.68 20  A 1 
ATOM   139  C  C   . MET A 1 20  ? 11.926  7.322   4.759   1.00 97.34 20  A 1 
ATOM   140  O  O   . MET A 1 20  ? 12.104  7.165   5.967   1.00 95.92 20  A 1 
ATOM   141  C  CB  . MET A 1 20  ? 12.773  5.768   2.933   1.00 93.16 20  A 1 
ATOM   142  C  CG  . MET A 1 20  ? 12.723  4.495   3.774   1.00 88.69 20  A 1 
ATOM   143  S  SD  . MET A 1 20  ? 12.862  2.965   2.799   1.00 88.85 20  A 1 
ATOM   144  C  CE  . MET A 1 20  ? 14.596  3.003   2.367   1.00 79.35 20  A 1 
ATOM   145  N  N   . MET A 1 21  ? 10.752  7.723   4.268   1.00 97.20 21  A 1 
ATOM   146  C  CA  . MET A 1 21  ? 9.573   7.963   5.101   1.00 97.62 21  A 1 
ATOM   147  C  C   . MET A 1 21  ? 8.724   6.695   5.182   1.00 97.60 21  A 1 
ATOM   148  O  O   . MET A 1 21  ? 8.109   6.278   4.204   1.00 96.46 21  A 1 
ATOM   149  C  CB  . MET A 1 21  ? 8.775   9.155   4.575   1.00 97.33 21  A 1 
ATOM   150  C  CG  . MET A 1 21  ? 9.569   10.457  4.628   1.00 96.21 21  A 1 
ATOM   151  S  SD  . MET A 1 21  ? 10.034  11.031  6.294   1.00 96.58 21  A 1 
ATOM   152  C  CE  . MET A 1 21  ? 8.454   11.723  6.838   1.00 92.50 21  A 1 
ATOM   153  N  N   . VAL A 1 22  ? 8.705   6.093   6.367   1.00 97.53 22  A 1 
ATOM   154  C  CA  . VAL A 1 22  ? 7.941   4.869   6.642   1.00 97.52 22  A 1 
ATOM   155  C  C   . VAL A 1 22  ? 6.854   5.176   7.663   1.00 97.40 22  A 1 
ATOM   156  O  O   . VAL A 1 22  ? 7.096   5.879   8.635   1.00 96.63 22  A 1 
ATOM   157  C  CB  . VAL A 1 22  ? 8.848   3.725   7.128   1.00 96.87 22  A 1 
ATOM   158  C  CG1 . VAL A 1 22  ? 8.062   2.415   7.263   1.00 94.43 22  A 1 
ATOM   159  C  CG2 . VAL A 1 22  ? 10.005  3.481   6.155   1.00 94.98 22  A 1 
ATOM   160  N  N   . SER A 1 23  ? 5.660   4.649   7.444   1.00 97.41 23  A 1 
ATOM   161  C  CA  . SER A 1 23  ? 4.606   4.615   8.452   1.00 97.26 23  A 1 
ATOM   162  C  C   . SER A 1 23  ? 4.268   3.161   8.761   1.00 97.47 23  A 1 
ATOM   163  O  O   . SER A 1 23  ? 4.082   2.374   7.847   1.00 96.44 23  A 1 
ATOM   164  C  CB  . SER A 1 23  ? 3.355   5.364   8.000   1.00 96.48 23  A 1 
ATOM   165  O  OG  . SER A 1 23  ? 3.646   6.735   7.748   1.00 92.90 23  A 1 
ATOM   166  N  N   . VAL A 1 24  ? 4.186   2.846   10.035  1.00 97.47 24  A 1 
ATOM   167  C  CA  . VAL A 1 24  ? 3.677   1.550   10.507  1.00 97.08 24  A 1 
ATOM   168  C  C   . VAL A 1 24  ? 2.321   1.813   11.127  1.00 96.71 24  A 1 
ATOM   169  O  O   . VAL A 1 24  ? 2.217   2.575   12.087  1.00 95.54 24  A 1 
ATOM   170  C  CB  . VAL A 1 24  ? 4.633   0.886   11.503  1.00 96.17 24  A 1 
ATOM   171  C  CG1 . VAL A 1 24  ? 4.096   -0.475  11.926  1.00 93.72 24  A 1 
ATOM   172  C  CG2 . VAL A 1 24  ? 6.022   0.692   10.877  1.00 94.53 24  A 1 
ATOM   173  N  N   . ILE A 1 25  ? 1.280   1.213   10.563  1.00 97.39 25  A 1 
ATOM   174  C  CA  . ILE A 1 25  ? -0.090  1.372   11.046  1.00 97.07 25  A 1 
ATOM   175  C  C   . ILE A 1 25  ? -0.352  0.275   12.072  1.00 96.52 25  A 1 
ATOM   176  O  O   . ILE A 1 25  ? -0.246  -0.913  11.763  1.00 95.23 25  A 1 
ATOM   177  C  CB  . ILE A 1 25  ? -1.090  1.345   9.881   1.00 96.56 25  A 1 
ATOM   178  C  CG1 . ILE A 1 25  ? -0.766  2.484   8.887   1.00 94.69 25  A 1 
ATOM   179  C  CG2 . ILE A 1 25  ? -2.532  1.468   10.408  1.00 95.41 25  A 1 
ATOM   180  C  CD1 . ILE A 1 25  ? -1.638  2.470   7.640   1.00 87.08 25  A 1 
ATOM   181  N  N   . ASP A 1 26  ? -0.715  0.688   13.272  1.00 95.47 26  A 1 
ATOM   182  C  CA  . ASP A 1 26  ? -1.170  -0.216  14.314  1.00 94.56 26  A 1 
ATOM   183  C  C   . ASP A 1 26  ? -2.655  -0.522  14.117  1.00 95.36 26  A 1 
ATOM   184  O  O   . ASP A 1 26  ? -3.525  0.331   14.293  1.00 94.09 26  A 1 
ATOM   185  C  CB  . ASP A 1 26  ? -0.869  0.383   15.695  1.00 91.98 26  A 1 
ATOM   186  C  CG  . ASP A 1 26  ? -1.267  -0.558  16.841  1.00 88.23 26  A 1 
ATOM   187  O  OD1 . ASP A 1 26  ? -1.750  -1.674  16.564  1.00 83.59 26  A 1 
ATOM   188  O  OD2 . ASP A 1 26  ? -1.104  -0.148  18.007  1.00 82.18 26  A 1 
ATOM   189  N  N   . THR A 1 27  ? -2.966  -1.759  13.752  1.00 95.11 27  A 1 
ATOM   190  C  CA  . THR A 1 27  ? -4.344  -2.210  13.525  1.00 95.57 27  A 1 
ATOM   191  C  C   . THR A 1 27  ? -5.139  -2.350  14.816  1.00 95.76 27  A 1 
ATOM   192  O  O   . THR A 1 27  ? -6.364  -2.456  14.774  1.00 94.63 27  A 1 
ATOM   193  C  CB  . THR A 1 27  ? -4.360  -3.542  12.772  1.00 94.90 27  A 1 
ATOM   194  O  OG1 . THR A 1 27  ? -3.667  -4.531  13.487  1.00 88.00 27  A 1 
ATOM   195  C  CG2 . THR A 1 27  ? -3.707  -3.431  11.397  1.00 87.65 27  A 1 
ATOM   196  N  N   . SER A 1 28  ? -4.480  -2.338  15.962  1.00 94.98 28  A 1 
ATOM   197  C  CA  . SER A 1 28  ? -5.117  -2.393  17.273  1.00 94.50 28  A 1 
ATOM   198  C  C   . SER A 1 28  ? -5.510  -1.014  17.814  1.00 95.55 28  A 1 
ATOM   199  O  O   . SER A 1 28  ? -6.249  -0.936  18.795  1.00 94.00 28  A 1 
ATOM   200  C  CB  . SER A 1 28  ? -4.227  -3.141  18.263  1.00 92.65 28  A 1 
ATOM   201  O  OG  . SER A 1 28  ? -3.147  -2.365  18.728  1.00 85.05 28  A 1 
ATOM   202  N  N   . ALA A 1 29  ? -5.055  0.064   17.173  1.00 95.53 29  A 1 
ATOM   203  C  CA  . ALA A 1 29  ? -5.431  1.416   17.552  1.00 95.71 29  A 1 
ATOM   204  C  C   . ALA A 1 29  ? -6.951  1.619   17.417  1.00 96.42 29  A 1 
ATOM   205  O  O   . ALA A 1 29  ? -7.558  1.110   16.468  1.00 95.48 29  A 1 
ATOM   206  C  CB  . ALA A 1 29  ? -4.642  2.413   16.711  1.00 95.03 29  A 1 
ATOM   207  N  N   . PRO A 1 30  ? -7.587  2.365   18.326  1.00 96.38 30  A 1 
ATOM   208  C  CA  . PRO A 1 30  ? -9.046  2.520   18.347  1.00 96.08 30  A 1 
ATOM   209  C  C   . PRO A 1 30  ? -9.657  2.981   17.026  1.00 96.19 30  A 1 
ATOM   210  O  O   . PRO A 1 30  ? -10.707 2.484   16.627  1.00 94.67 30  A 1 
ATOM   211  C  CB  . PRO A 1 30  ? -9.313  3.531   19.465  1.00 95.37 30  A 1 
ATOM   212  C  CG  . PRO A 1 30  ? -8.166  3.289   20.430  1.00 94.26 30  A 1 
ATOM   213  C  CD  . PRO A 1 30  ? -6.998  2.982   19.502  1.00 96.48 30  A 1 
ATOM   214  N  N   . GLU A 1 31  ? -8.988  3.890   16.323  1.00 95.87 31  A 1 
ATOM   215  C  CA  . GLU A 1 31  ? -9.408  4.399   15.016  1.00 94.41 31  A 1 
ATOM   216  C  C   . GLU A 1 31  ? -9.380  3.329   13.911  1.00 95.24 31  A 1 
ATOM   217  O  O   . GLU A 1 31  ? -10.128 3.437   12.943  1.00 93.94 31  A 1 
ATOM   218  C  CB  . GLU A 1 31  ? -8.545  5.622   14.633  1.00 91.90 31  A 1 
ATOM   219  C  CG  . GLU A 1 31  ? -7.030  5.393   14.485  1.00 83.36 31  A 1 
ATOM   220  C  CD  . GLU A 1 31  ? -6.225  5.592   15.778  1.00 80.92 31  A 1 
ATOM   221  O  OE1 . GLU A 1 31  ? -5.038  5.974   15.669  1.00 73.36 31  A 1 
ATOM   222  O  OE2 . GLU A 1 31  ? -6.765  5.380   16.884  1.00 77.26 31  A 1 
ATOM   223  N  N   . ASN A 1 32  ? -8.574  2.283   14.068  1.00 96.59 32  A 1 
ATOM   224  C  CA  . ASN A 1 32  ? -8.392  1.236   13.069  1.00 97.06 32  A 1 
ATOM   225  C  C   . ASN A 1 32  ? -9.204  -0.037  13.355  1.00 97.31 32  A 1 
ATOM   226  O  O   . ASN A 1 32  ? -9.460  -0.817  12.435  1.00 96.16 32  A 1 
ATOM   227  C  CB  . ASN A 1 32  ? -6.892  0.944   12.942  1.00 96.46 32  A 1 
ATOM   228  C  CG  . ASN A 1 32  ? -6.122  2.103   12.339  1.00 96.26 32  A 1 
ATOM   229  O  OD1 . ASN A 1 32  ? -6.584  2.814   11.461  1.00 91.06 32  A 1 
ATOM   230  N  ND2 . ASN A 1 32  ? -4.894  2.301   12.775  1.00 90.61 32  A 1 
ATOM   231  N  N   . GLN A 1 33  ? -9.654  -0.245  14.588  1.00 96.69 33  A 1 
ATOM   232  C  CA  . GLN A 1 33  ? -10.421 -1.434  14.962  1.00 96.51 33  A 1 
ATOM   233  C  C   . GLN A 1 33  ? -11.761 -1.550  14.220  1.00 96.86 33  A 1 
ATOM   234  O  O   . GLN A 1 33  ? -12.272 -2.652  14.030  1.00 95.65 33  A 1 
ATOM   235  C  CB  . GLN A 1 33  ? -10.691 -1.421  16.470  1.00 95.97 33  A 1 
ATOM   236  C  CG  . GLN A 1 33  ? -9.434  -1.690  17.308  1.00 93.77 33  A 1 
ATOM   237  C  CD  . GLN A 1 33  ? -9.683  -1.525  18.801  1.00 92.94 33  A 1 
ATOM   238  O  OE1 . GLN A 1 33  ? -10.804 -1.434  19.282  1.00 84.01 33  A 1 
ATOM   239  N  NE2 . GLN A 1 33  ? -8.646  -1.480  19.598  1.00 82.90 33  A 1 
ATOM   240  N  N   . THR A 1 34  ? -12.318 -0.419  13.785  1.00 96.80 34  A 1 
ATOM   241  C  CA  . THR A 1 34  ? -13.606 -0.358  13.079  1.00 96.74 34  A 1 
ATOM   242  C  C   . THR A 1 34  ? -13.468 -0.287  11.557  1.00 96.68 34  A 1 
ATOM   243  O  O   . THR A 1 34  ? -14.471 -0.065  10.875  1.00 94.53 34  A 1 
ATOM   244  C  CB  . THR A 1 34  ? -14.474 0.792   13.603  1.00 96.10 34  A 1 
ATOM   245  O  OG1 . THR A 1 34  ? -13.821 2.027   13.444  1.00 91.86 34  A 1 
ATOM   246  C  CG2 . THR A 1 34  ? -14.808 0.622   15.081  1.00 92.01 34  A 1 
ATOM   247  N  N   . ALA A 1 35  ? -12.272 -0.468  11.016  1.00 96.70 35  A 1 
ATOM   248  C  CA  . ALA A 1 35  ? -12.050 -0.534  9.579   1.00 96.66 35  A 1 
ATOM   249  C  C   . ALA A 1 35  ? -12.836 -1.698  8.956   1.00 96.74 35  A 1 
ATOM   250  O  O   . ALA A 1 35  ? -12.956 -2.772  9.548   1.00 95.45 35  A 1 
ATOM   251  C  CB  . ALA A 1 35  ? -10.549 -0.656  9.303   1.00 96.00 35  A 1 
ATOM   252  N  N   . THR A 1 36  ? -13.365 -1.491  7.750   1.00 95.81 36  A 1 
ATOM   253  C  CA  . THR A 1 36  ? -14.217 -2.462  7.054   1.00 95.41 36  A 1 
ATOM   254  C  C   . THR A 1 36  ? -13.557 -3.079  5.825   1.00 95.74 36  A 1 
ATOM   255  O  O   . THR A 1 36  ? -13.963 -4.154  5.386   1.00 92.52 36  A 1 
ATOM   256  C  CB  . THR A 1 36  ? -15.564 -1.840  6.668   1.00 93.91 36  A 1 
ATOM   257  O  OG1 . THR A 1 36  ? -15.370 -0.702  5.874   1.00 86.43 36  A 1 
ATOM   258  C  CG2 . THR A 1 36  ? -16.377 -1.420  7.887   1.00 85.39 36  A 1 
ATOM   259  N  N   . SER A 1 37  ? -12.499 -2.458  5.304   1.00 95.49 37  A 1 
ATOM   260  C  CA  . SER A 1 37  ? -11.682 -2.981  4.210   1.00 95.31 37  A 1 
ATOM   261  C  C   . SER A 1 37  ? -10.191 -2.789  4.500   1.00 96.29 37  A 1 
ATOM   262  O  O   . SER A 1 37  ? -9.807  -1.999  5.362   1.00 95.37 37  A 1 
ATOM   263  C  CB  . SER A 1 37  ? -12.074 -2.306  2.889   1.00 94.18 37  A 1 
ATOM   264  O  OG  . SER A 1 37  ? -11.660 -0.958  2.881   1.00 90.64 37  A 1 
ATOM   265  N  N   . ALA A 1 38  ? -9.332  -3.495  3.771   1.00 96.38 38  A 1 
ATOM   266  C  CA  . ALA A 1 38  ? -7.888  -3.356  3.918   1.00 96.81 38  A 1 
ATOM   267  C  C   . ALA A 1 38  ? -7.408  -1.922  3.642   1.00 97.22 38  A 1 
ATOM   268  O  O   . ALA A 1 38  ? -6.503  -1.424  4.307   1.00 96.28 38  A 1 
ATOM   269  C  CB  . ALA A 1 38  ? -7.210  -4.352  2.973   1.00 96.28 38  A 1 
ATOM   270  N  N   . THR A 1 39  ? -8.031  -1.234  2.682   1.00 96.40 39  A 1 
ATOM   271  C  CA  . THR A 1 39  ? -7.696  0.142   2.318   1.00 96.42 39  A 1 
ATOM   272  C  C   . THR A 1 39  ? -8.236  1.175   3.307   1.00 96.70 39  A 1 
ATOM   273  O  O   . THR A 1 39  ? -7.674  2.263   3.389   1.00 95.10 39  A 1 
ATOM   274  C  CB  . THR A 1 39  ? -8.182  0.467   0.907   1.00 94.93 39  A 1 
ATOM   275  O  OG1 . THR A 1 39  ? -9.500  0.011   0.728   1.00 86.63 39  A 1 
ATOM   276  C  CG2 . THR A 1 39  ? -7.328  -0.237  -0.143  1.00 86.42 39  A 1 
ATOM   277  N  N   . ASP A 1 40  ? -9.231  0.850   4.129   1.00 96.31 40  A 1 
ATOM   278  C  CA  . ASP A 1 40  ? -9.706  1.748   5.191   1.00 95.60 40  A 1 
ATOM   279  C  C   . ASP A 1 40  ? -8.601  2.088   6.190   1.00 96.78 40  A 1 
ATOM   280  O  O   . ASP A 1 40  ? -8.536  3.212   6.684   1.00 95.42 40  A 1 
ATOM   281  C  CB  . ASP A 1 40  ? -10.888 1.147   5.955   1.00 93.16 40  A 1 
ATOM   282  C  CG  . ASP A 1 40  ? -12.234 1.222   5.237   1.00 89.49 40  A 1 
ATOM   283  O  OD1 . ASP A 1 40  ? -12.338 1.906   4.197   1.00 86.30 40  A 1 
ATOM   284  O  OD2 . ASP A 1 40  ? -13.185 0.622   5.777   1.00 86.45 40  A 1 
ATOM   285  N  N   . LEU A 1 41  ? -7.669  1.167   6.417   1.00 96.66 41  A 1 
ATOM   286  C  CA  . LEU A 1 41  ? -6.486  1.374   7.259   1.00 97.22 41  A 1 
ATOM   287  C  C   . LEU A 1 41  ? -5.554  2.473   6.718   1.00 97.50 41  A 1 
ATOM   288  O  O   . LEU A 1 41  ? -4.686  2.950   7.441   1.00 96.61 41  A 1 
ATOM   289  C  CB  . LEU A 1 41  ? -5.723  0.046   7.394   1.00 97.13 41  A 1 
ATOM   290  C  CG  . LEU A 1 41  ? -6.503  -1.087  8.091   1.00 96.72 41  A 1 
ATOM   291  C  CD1 . LEU A 1 41  ? -5.708  -2.389  8.016   1.00 95.73 41  A 1 
ATOM   292  C  CD2 . LEU A 1 41  ? -6.761  -0.775  9.567   1.00 95.05 41  A 1 
ATOM   293  N  N   . LEU A 1 42  ? -5.734  2.894   5.467   1.00 97.43 42  A 1 
ATOM   294  C  CA  . LEU A 1 42  ? -4.932  3.925   4.813   1.00 97.55 42  A 1 
ATOM   295  C  C   . LEU A 1 42  ? -5.609  5.305   4.807   1.00 97.67 42  A 1 
ATOM   296  O  O   . LEU A 1 42  ? -4.974  6.286   4.416   1.00 96.52 42  A 1 
ATOM   297  C  CB  . LEU A 1 42  ? -4.604  3.468   3.377   1.00 97.46 42  A 1 
ATOM   298  C  CG  . LEU A 1 42  ? -4.038  2.042   3.242   1.00 97.19 42  A 1 
ATOM   299  C  CD1 . LEU A 1 42  ? -3.830  1.712   1.768   1.00 96.52 42  A 1 
ATOM   300  C  CD2 . LEU A 1 42  ? -2.706  1.887   3.967   1.00 95.90 42  A 1 
ATOM   301  N  N   . ARG A 1 43  ? -6.871  5.416   5.232   1.00 97.02 43  A 1 
ATOM   302  C  CA  . ARG A 1 43  ? -7.673  6.650   5.085   1.00 96.42 43  A 1 
ATOM   303  C  C   . ARG A 1 43  ? -7.134  7.834   5.877   1.00 96.61 43  A 1 
ATOM   304  O  O   . ARG A 1 43  ? -7.351  8.973   5.470   1.00 94.76 43  A 1 
ATOM   305  C  CB  . ARG A 1 43  ? -9.129  6.398   5.490   1.00 94.61 43  A 1 
ATOM   306  C  CG  . ARG A 1 43  ? -9.881  5.570   4.455   1.00 87.67 43  A 1 
ATOM   307  C  CD  . ARG A 1 43  ? -11.373 5.500   4.807   1.00 84.66 43  A 1 
ATOM   308  N  NE  . ARG A 1 43  ? -12.107 4.613   3.904   1.00 82.59 43  A 1 
ATOM   309  C  CZ  . ARG A 1 43  ? -12.530 4.842   2.671   1.00 81.14 43  A 1 
ATOM   310  N  NH1 . ARG A 1 43  ? -12.388 6.004   2.081   1.00 71.76 43  A 1 
ATOM   311  N  NH2 . ARG A 1 43  ? -13.100 3.881   2.007   1.00 76.43 43  A 1 
ATOM   312  N  N   . HIS A 1 44  ? -6.444  7.594   6.974   1.00 96.48 44  A 1 
ATOM   313  C  CA  . HIS A 1 44  ? -5.913  8.640   7.851   1.00 96.78 44  A 1 
ATOM   314  C  C   . HIS A 1 44  ? -4.421  8.930   7.595   1.00 97.43 44  A 1 
ATOM   315  O  O   . HIS A 1 44  ? -3.744  9.500   8.445   1.00 95.99 44  A 1 
ATOM   316  C  CB  . HIS A 1 44  ? -6.213  8.277   9.306   1.00 95.51 44  A 1 
ATOM   317  C  CG  . HIS A 1 44  ? -7.677  8.051   9.563   1.00 94.01 44  A 1 
ATOM   318  N  ND1 . HIS A 1 44  ? -8.261  6.891   10.026  1.00 79.00 44  A 1 
ATOM   319  C  CD2 . HIS A 1 44  ? -8.700  8.949   9.375   1.00 79.83 44  A 1 
ATOM   320  C  CE1 . HIS A 1 44  ? -9.580  7.085   10.121  1.00 81.34 44  A 1 
ATOM   321  N  NE2 . HIS A 1 44  ? -9.896  8.327   9.731   1.00 84.46 44  A 1 
ATOM   322  N  N   . VAL A 1 45  ? -3.898  8.549   6.428   1.00 97.14 45  A 1 
ATOM   323  C  CA  . VAL A 1 45  ? -2.494  8.766   6.074   1.00 97.28 45  A 1 
ATOM   324  C  C   . VAL A 1 45  ? -2.393  9.863   5.008   1.00 97.59 45  A 1 
ATOM   325  O  O   . VAL A 1 45  ? -2.755  9.625   3.858   1.00 96.86 45  A 1 
ATOM   326  C  CB  . VAL A 1 45  ? -1.823  7.464   5.608   1.00 96.59 45  A 1 
ATOM   327  C  CG1 . VAL A 1 45  ? -0.334  7.690   5.346   1.00 94.36 45  A 1 
ATOM   328  C  CG2 . VAL A 1 45  ? -1.961  6.370   6.669   1.00 95.11 45  A 1 
ATOM   329  N  N   . PRO A 1 46  ? -1.865  11.057  5.340   1.00 97.86 46  A 1 
ATOM   330  C  CA  . PRO A 1 46  ? -1.678  12.120  4.359   1.00 97.74 46  A 1 
ATOM   331  C  C   . PRO A 1 46  ? -0.790  11.679  3.199   1.00 97.72 46  A 1 
ATOM   332  O  O   . PRO A 1 46  ? 0.253   11.050  3.399   1.00 96.54 46  A 1 
ATOM   333  C  CB  . PRO A 1 46  ? -1.073  13.299  5.117   1.00 97.24 46  A 1 
ATOM   334  C  CG  . PRO A 1 46  ? -1.523  13.053  6.551   1.00 96.16 46  A 1 
ATOM   335  C  CD  . PRO A 1 46  ? -1.502  11.534  6.656   1.00 97.72 46  A 1 
ATOM   336  N  N   . GLY A 1 47  ? -1.185  12.046  1.989   1.00 97.45 47  A 1 
ATOM   337  C  CA  . GLY A 1 47  ? -0.496  11.644  0.758   1.00 97.29 47  A 1 
ATOM   338  C  C   . GLY A 1 47  ? -0.971  10.320  0.172   1.00 97.24 47  A 1 
ATOM   339  O  O   . GLY A 1 47  ? -0.488  9.945   -0.897  1.00 95.58 47  A 1 
ATOM   340  N  N   . ILE A 1 48  ? -1.898  9.643   0.833   1.00 97.39 48  A 1 
ATOM   341  C  CA  . ILE A 1 48  ? -2.650  8.525   0.266   1.00 97.37 48  A 1 
ATOM   342  C  C   . ILE A 1 48  ? -4.077  8.997   -0.017  1.00 96.84 48  A 1 
ATOM   343  O  O   . ILE A 1 48  ? -4.743  9.550   0.853   1.00 95.77 48  A 1 
ATOM   344  C  CB  . ILE A 1 48  ? -2.605  7.274   1.165   1.00 97.41 48  A 1 
ATOM   345  C  CG1 . ILE A 1 48  ? -1.138  6.820   1.321   1.00 96.51 48  A 1 
ATOM   346  C  CG2 . ILE A 1 48  ? -3.487  6.157   0.581   1.00 96.82 48  A 1 
ATOM   347  C  CD1 . ILE A 1 48  ? -0.952  5.520   2.110   1.00 95.28 48  A 1 
ATOM   348  N  N   . THR A 1 49  ? -4.538  8.758   -1.232  1.00 96.54 49  A 1 
ATOM   349  C  CA  . THR A 1 49  ? -5.951  8.888   -1.591  1.00 95.88 49  A 1 
ATOM   350  C  C   . THR A 1 49  ? -6.459  7.560   -2.127  1.00 95.76 49  A 1 
ATOM   351  O  O   . THR A 1 49  ? -5.694  6.780   -2.698  1.00 94.22 49  A 1 
ATOM   352  C  CB  . THR A 1 49  ? -6.215  10.025  -2.592  1.00 93.84 49  A 1 
ATOM   353  O  OG1 . THR A 1 49  ? -5.452  9.882   -3.763  1.00 79.58 49  A 1 
ATOM   354  C  CG2 . THR A 1 49  ? -5.874  11.383  -1.985  1.00 78.27 49  A 1 
ATOM   355  N  N   . LEU A 1 50  ? -7.738  7.301   -1.904  1.00 95.11 50  A 1 
ATOM   356  C  CA  . LEU A 1 50  ? -8.408  6.121   -2.409  1.00 94.70 50  A 1 
ATOM   357  C  C   . LEU A 1 50  ? -9.382  6.533   -3.500  1.00 93.24 50  A 1 
ATOM   358  O  O   . LEU A 1 50  ? -10.188 7.449   -3.295  1.00 90.91 50  A 1 
ATOM   359  C  CB  . LEU A 1 50  ? -9.123  5.369   -1.268  1.00 94.72 50  A 1 
ATOM   360  C  CG  . LEU A 1 50  ? -8.206  4.916   -0.123  1.00 93.96 50  A 1 
ATOM   361  C  CD1 . LEU A 1 50  ? -9.027  4.223   0.959   1.00 92.13 50  A 1 
ATOM   362  C  CD2 . LEU A 1 50  ? -7.123  3.944   -0.584  1.00 91.38 50  A 1 
ATOM   363  N  N   . ASP A 1 51  ? -9.293  5.858   -4.637  1.00 92.41 51  A 1 
ATOM   364  C  CA  . ASP A 1 51  ? -10.283 5.973   -5.694  1.00 90.49 51  A 1 
ATOM   365  C  C   . ASP A 1 51  ? -11.549 5.185   -5.330  1.00 90.92 51  A 1 
ATOM   366  O  O   . ASP A 1 51  ? -11.598 4.436   -4.351  1.00 84.37 51  A 1 
ATOM   367  C  CB  . ASP A 1 51  ? -9.680  5.519   -7.041  1.00 85.88 51  A 1 
ATOM   368  C  CG  . ASP A 1 51  ? -8.597  6.460   -7.563  1.00 82.78 51  A 1 
ATOM   369  O  OD1 . ASP A 1 51  ? -8.630  7.667   -7.229  1.00 76.20 51  A 1 
ATOM   370  O  OD2 . ASP A 1 51  ? -7.721  6.013   -8.330  1.00 77.37 51  A 1 
ATOM   371  N  N   . GLY A 1 52  ? -12.591 5.369   -6.122  1.00 90.01 52  A 1 
ATOM   372  C  CA  . GLY A 1 52  ? -13.848 4.666   -5.921  1.00 90.38 52  A 1 
ATOM   373  C  C   . GLY A 1 52  ? -14.666 5.191   -4.743  1.00 91.74 52  A 1 
ATOM   374  O  O   . GLY A 1 52  ? -14.602 6.357   -4.346  1.00 87.13 52  A 1 
ATOM   375  N  N   . THR A 1 53  ? -15.502 4.301   -4.218  1.00 92.58 53  A 1 
ATOM   376  C  CA  . THR A 1 53  ? -16.463 4.576   -3.139  1.00 92.79 53  A 1 
ATOM   377  C  C   . THR A 1 53  ? -16.118 3.750   -1.904  1.00 92.03 53  A 1 
ATOM   378  O  O   . THR A 1 53  ? -15.041 3.156   -1.808  1.00 86.78 53  A 1 
ATOM   379  C  CB  . THR A 1 53  ? -17.902 4.305   -3.629  1.00 91.62 53  A 1 
ATOM   380  O  OG1 . THR A 1 53  ? -18.078 2.927   -3.879  1.00 85.05 53  A 1 
ATOM   381  C  CG2 . THR A 1 53  ? -18.277 5.065   -4.894  1.00 86.27 53  A 1 
ATOM   382  N  N   . GLY A 1 54  ? -17.041 3.653   -0.953  1.00 93.05 54  A 1 
ATOM   383  C  CA  . GLY A 1 54  ? -16.910 2.728   0.171   1.00 93.15 54  A 1 
ATOM   384  C  C   . GLY A 1 54  ? -16.943 1.243   -0.215  1.00 95.03 54  A 1 
ATOM   385  O  O   . GLY A 1 54  ? -16.547 0.409   0.596   1.00 92.78 54  A 1 
ATOM   386  N  N   . ARG A 1 55  ? -17.361 0.900   -1.438  1.00 95.70 55  A 1 
ATOM   387  C  CA  . ARG A 1 55  ? -17.401 -0.492  -1.914  1.00 95.84 55  A 1 
ATOM   388  C  C   . ARG A 1 55  ? -15.992 -1.055  -2.058  1.00 95.96 55  A 1 
ATOM   389  O  O   . ARG A 1 55  ? -15.083 -0.339  -2.461  1.00 93.87 55  A 1 
ATOM   390  C  CB  . ARG A 1 55  ? -18.133 -0.593  -3.265  1.00 94.46 55  A 1 
ATOM   391  C  CG  . ARG A 1 55  ? -19.551 -0.018  -3.235  1.00 93.17 55  A 1 
ATOM   392  C  CD  . ARG A 1 55  ? -20.222 -0.210  -4.583  1.00 93.34 55  A 1 
ATOM   393  N  NE  . ARG A 1 55  ? -21.501 0.522   -4.643  1.00 92.63 55  A 1 
ATOM   394  C  CZ  . ARG A 1 55  ? -21.731 1.664   -5.273  1.00 94.58 55  A 1 
ATOM   395  N  NH1 . ARG A 1 55  ? -20.824 2.299   -5.960  1.00 87.71 55  A 1 
ATOM   396  N  NH2 . ARG A 1 55  ? -22.912 2.192   -5.230  1.00 88.29 55  A 1 
ATOM   397  N  N   . THR A 1 56  ? -15.822 -2.348  -1.789  1.00 96.20 56  A 1 
ATOM   398  C  CA  . THR A 1 56  ? -14.507 -2.995  -1.825  1.00 96.10 56  A 1 
ATOM   399  C  C   . THR A 1 56  ? -13.920 -3.023  -3.236  1.00 96.25 56  A 1 
ATOM   400  O  O   . THR A 1 56  ? -12.730 -2.744  -3.420  1.00 94.63 56  A 1 
ATOM   401  C  CB  . THR A 1 56  ? -14.594 -4.424  -1.280  1.00 95.75 56  A 1 
ATOM   402  O  OG1 . THR A 1 56  ? -15.189 -4.409  -0.005  1.00 90.84 56  A 1 
ATOM   403  C  CG2 . THR A 1 56  ? -13.214 -5.069  -1.115  1.00 91.30 56  A 1 
ATOM   404  N  N   . ASN A 1 57  ? -14.735 -3.308  -4.251  1.00 95.90 57  A 1 
ATOM   405  C  CA  . ASN A 1 57  ? -14.318 -3.232  -5.641  1.00 96.18 57  A 1 
ATOM   406  C  C   . ASN A 1 57  ? -14.216 -1.765  -6.091  1.00 95.71 57  A 1 
ATOM   407  O  O   . ASN A 1 57  ? -15.171 -0.997  -5.963  1.00 92.80 57  A 1 
ATOM   408  C  CB  . ASN A 1 57  ? -15.272 -4.040  -6.527  1.00 95.77 57  A 1 
ATOM   409  C  CG  . ASN A 1 57  ? -15.124 -5.538  -6.320  1.00 95.95 57  A 1 
ATOM   410  O  OD1 . ASN A 1 57  ? -15.759 -6.139  -5.487  1.00 88.19 57  A 1 
ATOM   411  N  ND2 . ASN A 1 57  ? -14.270 -6.180  -7.084  1.00 88.29 57  A 1 
ATOM   412  N  N   . GLY A 1 58  ? -13.056 -1.387  -6.619  1.00 95.54 58  A 1 
ATOM   413  C  CA  . GLY A 1 58  ? -12.758 -0.039  -7.079  1.00 94.83 58  A 1 
ATOM   414  C  C   . GLY A 1 58  ? -11.984 0.830   -6.082  1.00 94.84 58  A 1 
ATOM   415  O  O   . GLY A 1 58  ? -11.664 1.973   -6.417  1.00 91.44 58  A 1 
ATOM   416  N  N   . GLN A 1 59  ? -11.653 0.319   -4.902  1.00 95.34 59  A 1 
ATOM   417  C  CA  . GLN A 1 59  ? -10.803 1.017   -3.925  1.00 95.00 59  A 1 
ATOM   418  C  C   . GLN A 1 59  ? -9.317  0.914   -4.303  1.00 95.33 59  A 1 
ATOM   419  O  O   . GLN A 1 59  ? -8.537  0.189   -3.678  1.00 92.31 59  A 1 
ATOM   420  C  CB  . GLN A 1 59  ? -11.056 0.494   -2.501  1.00 93.24 59  A 1 
ATOM   421  C  CG  . GLN A 1 59  ? -12.419 0.903   -1.943  1.00 86.72 59  A 1 
ATOM   422  C  CD  . GLN A 1 59  ? -12.602 0.507   -0.467  1.00 84.92 59  A 1 
ATOM   423  O  OE1 . GLN A 1 59  ? -11.763 -0.125  0.162   1.00 76.11 59  A 1 
ATOM   424  N  NE2 . GLN A 1 59  ? -13.691 0.891   0.143   1.00 74.39 59  A 1 
ATOM   425  N  N   . ASP A 1 60  ? -8.923  1.675   -5.321  1.00 95.50 60  A 1 
ATOM   426  C  CA  . ASP A 1 60  ? -7.540  1.761   -5.774  1.00 95.14 60  A 1 
ATOM   427  C  C   . ASP A 1 60  ? -6.755  2.819   -4.980  1.00 95.66 60  A 1 
ATOM   428  O  O   . ASP A 1 60  ? -7.285  3.843   -4.555  1.00 93.60 60  A 1 
ATOM   429  C  CB  . ASP A 1 60  ? -7.497  2.034   -7.284  1.00 92.76 60  A 1 
ATOM   430  C  CG  . ASP A 1 60  ? -7.857  0.805   -8.128  1.00 89.93 60  A 1 
ATOM   431  O  OD1 . ASP A 1 60  ? -7.569  -0.330  -7.685  1.00 84.95 60  A 1 
ATOM   432  O  OD2 . ASP A 1 60  ? -8.352  0.967   -9.265  1.00 85.02 60  A 1 
ATOM   433  N  N   . VAL A 1 61  ? -5.465  2.567   -4.766  1.00 96.14 61  A 1 
ATOM   434  C  CA  . VAL A 1 61  ? -4.595  3.415   -3.943  1.00 96.51 61  A 1 
ATOM   435  C  C   . VAL A 1 61  ? -3.791  4.363   -4.821  1.00 95.90 61  A 1 
ATOM   436  O  O   . VAL A 1 61  ? -3.151  3.935   -5.774  1.00 94.31 61  A 1 
ATOM   437  C  CB  . VAL A 1 61  ? -3.659  2.567   -3.065  1.00 95.58 61  A 1 
ATOM   438  C  CG1 . VAL A 1 61  ? -2.749  3.439   -2.205  1.00 88.06 61  A 1 
ATOM   439  C  CG2 . VAL A 1 61  ? -4.449  1.659   -2.126  1.00 87.22 61  A 1 
ATOM   440  N  N   . ASN A 1 62  ? -3.731  5.641   -4.433  1.00 95.96 62  A 1 
ATOM   441  C  CA  . ASN A 1 62  ? -2.812  6.622   -4.981  1.00 95.66 62  A 1 
ATOM   442  C  C   . ASN A 1 62  ? -1.834  7.089   -3.906  1.00 96.57 62  A 1 
ATOM   443  O  O   . ASN A 1 62  ? -2.236  7.435   -2.794  1.00 96.00 62  A 1 
ATOM   444  C  CB  . ASN A 1 62  ? -3.569  7.817   -5.584  1.00 93.95 62  A 1 
ATOM   445  C  CG  . ASN A 1 62  ? -4.614  7.415   -6.599  1.00 91.92 62  A 1 
ATOM   446  O  OD1 . ASN A 1 62  ? -4.358  7.371   -7.786  1.00 83.62 62  A 1 
ATOM   447  N  ND2 . ASN A 1 62  ? -5.822  7.159   -6.156  1.00 82.00 62  A 1 
ATOM   448  N  N   . MET A 1 63  ? -0.539  7.157   -4.247  1.00 96.32 63  A 1 
ATOM   449  C  CA  . MET A 1 63  ? 0.511   7.648   -3.353  1.00 97.12 63  A 1 
ATOM   450  C  C   . MET A 1 63  ? 1.707   8.170   -4.155  1.00 97.02 63  A 1 
ATOM   451  O  O   . MET A 1 63  ? 2.100   7.594   -5.168  1.00 95.76 63  A 1 
ATOM   452  C  CB  . MET A 1 63  ? 0.934   6.520   -2.395  1.00 97.11 63  A 1 
ATOM   453  C  CG  . MET A 1 63  ? 1.949   6.985   -1.344  1.00 96.85 63  A 1 
ATOM   454  S  SD  . MET A 1 63  ? 2.441   5.730   -0.121  1.00 96.84 63  A 1 
ATOM   455  C  CE  . MET A 1 63  ? 3.272   4.531   -1.171  1.00 92.91 63  A 1 
ATOM   456  N  N   . ARG A 1 64  ? 2.323   9.249   -3.672  1.00 97.04 64  A 1 
ATOM   457  C  CA  . ARG A 1 64  ? 3.536   9.828   -4.280  1.00 96.87 64  A 1 
ATOM   458  C  C   . ARG A 1 64  ? 3.400   10.133  -5.788  1.00 96.10 64  A 1 
ATOM   459  O  O   . ARG A 1 64  ? 4.377   10.045  -6.531  1.00 92.71 64  A 1 
ATOM   460  C  CB  . ARG A 1 64  ? 4.746   8.945   -3.955  1.00 96.23 64  A 1 
ATOM   461  C  CG  . ARG A 1 64  ? 5.186   9.048   -2.477  1.00 93.83 64  A 1 
ATOM   462  C  CD  . ARG A 1 64  ? 6.456   9.866   -2.371  1.00 93.11 64  A 1 
ATOM   463  N  NE  . ARG A 1 64  ? 6.848   10.099  -0.974  1.00 93.56 64  A 1 
ATOM   464  C  CZ  . ARG A 1 64  ? 8.072   10.098  -0.477  1.00 95.39 64  A 1 
ATOM   465  N  NH1 . ARG A 1 64  ? 9.124   9.796   -1.187  1.00 88.05 64  A 1 
ATOM   466  N  NH2 . ARG A 1 64  ? 8.261   10.413  0.756   1.00 89.06 64  A 1 
ATOM   467  N  N   . GLY A 1 65  ? 2.211   10.502  -6.224  1.00 94.72 65  A 1 
ATOM   468  C  CA  . GLY A 1 65  ? 1.919   10.844  -7.611  1.00 93.42 65  A 1 
ATOM   469  C  C   . GLY A 1 65  ? 1.643   9.653   -8.520  1.00 93.47 65  A 1 
ATOM   470  O  O   . GLY A 1 65  ? 1.522   9.853   -9.728  1.00 91.33 65  A 1 
ATOM   471  N  N   . TYR A 1 66  ? 1.545   8.456   -7.979  1.00 94.82 66  A 1 
ATOM   472  C  CA  . TYR A 1 66  ? 1.204   7.246   -8.716  1.00 95.17 66  A 1 
ATOM   473  C  C   . TYR A 1 66  ? -0.149  6.689   -8.281  1.00 94.92 66  A 1 
ATOM   474  O  O   . TYR A 1 66  ? -0.483  6.717   -7.100  1.00 93.73 66  A 1 
ATOM   475  C  CB  . TYR A 1 66  ? 2.306   6.211   -8.549  1.00 95.49 66  A 1 
ATOM   476  C  CG  . TYR A 1 66  ? 3.595   6.600   -9.227  1.00 95.94 66  A 1 
ATOM   477  C  CD1 . TYR A 1 66  ? 3.773   6.356   -10.606 1.00 95.06 66  A 1 
ATOM   478  C  CD2 . TYR A 1 66  ? 4.614   7.260   -8.505  1.00 94.98 66  A 1 
ATOM   479  C  CE1 . TYR A 1 66  ? 4.951   6.748   -11.259 1.00 94.83 66  A 1 
ATOM   480  C  CE2 . TYR A 1 66  ? 5.801   7.652   -9.151  1.00 95.01 66  A 1 
ATOM   481  C  CZ  . TYR A 1 66  ? 5.956   7.388   -10.525 1.00 95.83 66  A 1 
ATOM   482  O  OH  . TYR A 1 66  ? 7.107   7.779   -11.163 1.00 95.63 66  A 1 
ATOM   483  N  N   . ASP A 1 67  ? -0.893  6.157   -9.242  1.00 93.63 67  A 1 
ATOM   484  C  CA  . ASP A 1 67  ? -2.078  5.344   -9.005  1.00 92.99 67  A 1 
ATOM   485  C  C   . ASP A 1 67  ? -1.702  3.897   -8.618  1.00 94.10 67  A 1 
ATOM   486  O  O   . ASP A 1 67  ? -0.518  3.559   -8.458  1.00 93.82 67  A 1 
ATOM   487  C  CB  . ASP A 1 67  ? -3.008  5.424   -10.234 1.00 90.31 67  A 1 
ATOM   488  C  CG  . ASP A 1 67  ? -2.455  4.805   -11.521 1.00 88.51 67  A 1 
ATOM   489  O  OD1 . ASP A 1 67  ? -1.574  3.923   -11.469 1.00 85.16 67  A 1 
ATOM   490  O  OD2 . ASP A 1 67  ? -2.924  5.179   -12.621 1.00 83.35 67  A 1 
ATOM   491  N  N   . HIS A 1 68  ? -2.692  3.024   -8.495  1.00 93.94 68  A 1 
ATOM   492  C  CA  . HIS A 1 68  ? -2.509  1.625   -8.100  1.00 94.79 68  A 1 
ATOM   493  C  C   . HIS A 1 68  ? -1.500  0.846   -8.963  1.00 95.62 68  A 1 
ATOM   494  O  O   . HIS A 1 68  ? -0.893  -0.121  -8.497  1.00 94.86 68  A 1 
ATOM   495  C  CB  . HIS A 1 68  ? -3.873  0.919   -8.138  1.00 93.71 68  A 1 
ATOM   496  C  CG  . HIS A 1 68  ? -4.424  0.709   -9.524  1.00 92.78 68  A 1 
ATOM   497  N  ND1 . HIS A 1 68  ? -5.202  1.585   -10.241 1.00 82.03 68  A 1 
ATOM   498  C  CD2 . HIS A 1 68  ? -4.240  -0.395  -10.327 1.00 84.25 68  A 1 
ATOM   499  C  CE1 . HIS A 1 68  ? -5.479  1.025   -11.432 1.00 85.74 68  A 1 
ATOM   500  N  NE2 . HIS A 1 68  ? -4.909  -0.173  -11.525 1.00 87.93 68  A 1 
ATOM   501  N  N   . ARG A 1 69  ? -1.261  1.267   -10.207 1.00 94.00 69  A 1 
ATOM   502  C  CA  . ARG A 1 69  ? -0.305  0.605   -11.106 1.00 93.79 69  A 1 
ATOM   503  C  C   . ARG A 1 69  ? 1.142   0.909   -10.730 1.00 94.95 69  A 1 
ATOM   504  O  O   . ARG A 1 69  ? 2.036   0.127   -11.032 1.00 93.36 69  A 1 
ATOM   505  C  CB  . ARG A 1 69  ? -0.597  1.024   -12.552 1.00 91.56 69  A 1 
ATOM   506  C  CG  . ARG A 1 69  ? -2.033  0.660   -12.987 1.00 89.24 69  A 1 
ATOM   507  C  CD  . ARG A 1 69  ? -2.360  1.209   -14.367 1.00 85.71 69  A 1 
ATOM   508  N  NE  . ARG A 1 69  ? -2.470  2.672   -14.341 1.00 81.18 69  A 1 
ATOM   509  C  CZ  . ARG A 1 69  ? -2.735  3.458   -15.366 1.00 77.71 69  A 1 
ATOM   510  N  NH1 . ARG A 1 69  ? -2.964  2.974   -16.558 1.00 71.88 69  A 1 
ATOM   511  N  NH2 . ARG A 1 69  ? -2.777  4.747   -15.203 1.00 71.43 69  A 1 
ATOM   512  N  N   . GLY A 1 70  ? 1.369   2.034   -10.050 1.00 94.80 70  A 1 
ATOM   513  C  CA  . GLY A 1 70  ? 2.668   2.508   -9.582  1.00 95.71 70  A 1 
ATOM   514  C  C   . GLY A 1 70  ? 2.883   2.422   -8.064  1.00 96.88 70  A 1 
ATOM   515  O  O   . GLY A 1 70  ? 3.957   2.786   -7.581  1.00 96.00 70  A 1 
ATOM   516  N  N   . VAL A 1 71  ? 1.894   1.950   -7.317  1.00 96.72 71  A 1 
ATOM   517  C  CA  . VAL A 1 71  ? 1.985   1.695   -5.875  1.00 97.25 71  A 1 
ATOM   518  C  C   . VAL A 1 71  ? 1.809   0.201   -5.634  1.00 97.39 71  A 1 
ATOM   519  O  O   . VAL A 1 71  ? 0.721   -0.345  -5.785  1.00 96.46 71  A 1 
ATOM   520  C  CB  . VAL A 1 71  ? 0.964   2.513   -5.072  1.00 96.94 71  A 1 
ATOM   521  C  CG1 . VAL A 1 71  ? 1.112   2.265   -3.569  1.00 95.49 71  A 1 
ATOM   522  C  CG2 . VAL A 1 71  ? 1.143   4.015   -5.314  1.00 95.97 71  A 1 
ATOM   523  N  N   . LEU A 1 72  ? 2.882   -0.476  -5.254  1.00 97.43 72  A 1 
ATOM   524  C  CA  . LEU A 1 72  ? 2.827   -1.912  -5.036  1.00 97.61 72  A 1 
ATOM   525  C  C   . LEU A 1 72  ? 2.126   -2.230  -3.715  1.00 97.91 72  A 1 
ATOM   526  O  O   . LEU A 1 72  ? 2.527   -1.748  -2.665  1.00 97.59 72  A 1 
ATOM   527  C  CB  . LEU A 1 72  ? 4.255   -2.482  -5.092  1.00 97.33 72  A 1 
ATOM   528  C  CG  . LEU A 1 72  ? 4.320   -4.007  -4.912  1.00 96.86 72  A 1 
ATOM   529  C  CD1 . LEU A 1 72  ? 3.606   -4.762  -6.038  1.00 95.55 72  A 1 
ATOM   530  C  CD2 . LEU A 1 72  ? 5.779   -4.457  -4.910  1.00 95.25 72  A 1 
ATOM   531  N  N   . VAL A 1 73  ? 1.136   -3.112  -3.768  1.00 97.98 73  A 1 
ATOM   532  C  CA  . VAL A 1 73  ? 0.516   -3.683  -2.569  1.00 98.05 73  A 1 
ATOM   533  C  C   . VAL A 1 73  ? 0.984   -5.126  -2.402  1.00 97.91 73  A 1 
ATOM   534  O  O   . VAL A 1 73  ? 1.015   -5.893  -3.363  1.00 97.30 73  A 1 
ATOM   535  C  CB  . VAL A 1 73  ? -1.018  -3.563  -2.605  1.00 97.71 73  A 1 
ATOM   536  C  CG1 . VAL A 1 73  ? -1.657  -4.135  -1.336  1.00 96.59 73  A 1 
ATOM   537  C  CG2 . VAL A 1 73  ? -1.445  -2.092  -2.720  1.00 96.86 73  A 1 
ATOM   538  N  N   . LEU A 1 74  ? 1.364   -5.489  -1.185  1.00 97.92 74  A 1 
ATOM   539  C  CA  . LEU A 1 74  ? 1.751   -6.839  -0.802  1.00 98.00 74  A 1 
ATOM   540  C  C   . LEU A 1 74  ? 0.846   -7.348  0.313   1.00 98.11 74  A 1 
ATOM   541  O  O   . LEU A 1 74  ? 0.502   -6.612  1.234   1.00 97.69 74  A 1 
ATOM   542  C  CB  . LEU A 1 74  ? 3.225   -6.872  -0.329  1.00 97.72 74  A 1 
ATOM   543  C  CG  . LEU A 1 74  ? 4.268   -6.333  -1.315  1.00 97.11 74  A 1 
ATOM   544  C  CD1 . LEU A 1 74  ? 5.657   -6.360  -0.668  1.00 95.93 74  A 1 
ATOM   545  C  CD2 . LEU A 1 74  ? 4.336   -7.161  -2.591  1.00 95.28 74  A 1 
ATOM   546  N  N   . VAL A 1 75  ? 0.526   -8.638  0.266   1.00 98.10 75  A 1 
ATOM   547  C  CA  . VAL A 1 75  ? -0.040  -9.369  1.402   1.00 98.25 75  A 1 
ATOM   548  C  C   . VAL A 1 75  ? 0.843   -10.577 1.667   1.00 98.10 75  A 1 
ATOM   549  O  O   . VAL A 1 75  ? 1.082   -11.382 0.765   1.00 97.53 75  A 1 
ATOM   550  C  CB  . VAL A 1 75  ? -1.505  -9.784  1.180   1.00 98.06 75  A 1 
ATOM   551  C  CG1 . VAL A 1 75  ? -2.050  -10.521 2.411   1.00 97.17 75  A 1 
ATOM   552  C  CG2 . VAL A 1 75  ? -2.404  -8.569  0.929   1.00 97.37 75  A 1 
ATOM   553  N  N   . ASP A 1 76  ? 1.379   -10.676 2.863   1.00 97.96 76  A 1 
ATOM   554  C  CA  . ASP A 1 76  ? 2.349   -11.710 3.267   1.00 97.85 76  A 1 
ATOM   555  C  C   . ASP A 1 76  ? 3.515   -11.865 2.264   1.00 97.82 76  A 1 
ATOM   556  O  O   . ASP A 1 76  ? 3.983   -12.968 1.957   1.00 96.47 76  A 1 
ATOM   557  C  CB  . ASP A 1 76  ? 1.622   -13.025 3.590   1.00 97.48 76  A 1 
ATOM   558  C  CG  . ASP A 1 76  ? 0.640   -12.880 4.760   1.00 97.16 76  A 1 
ATOM   559  O  OD1 . ASP A 1 76  ? 1.038   -12.349 5.811   1.00 94.96 76  A 1 
ATOM   560  O  OD2 . ASP A 1 76  ? -0.504  -13.360 4.629   1.00 95.14 76  A 1 
ATOM   561  N  N   . GLY A 1 77  ? 3.968   -10.726 1.714   1.00 97.06 77  A 1 
ATOM   562  C  CA  . GLY A 1 77  ? 5.069   -10.659 0.756   1.00 96.89 77  A 1 
ATOM   563  C  C   . GLY A 1 77  ? 4.715   -11.033 -0.691  1.00 97.46 77  A 1 
ATOM   564  O  O   . GLY A 1 77  ? 5.621   -11.112 -1.521  1.00 96.25 77  A 1 
ATOM   565  N  N   . VAL A 1 78  ? 3.444   -11.258 -1.016  1.00 97.57 78  A 1 
ATOM   566  C  CA  . VAL A 1 78  ? 2.967   -11.541 -2.377  1.00 97.72 78  A 1 
ATOM   567  C  C   . VAL A 1 78  ? 2.243   -10.329 -2.936  1.00 97.77 78  A 1 
ATOM   568  O  O   . VAL A 1 78  ? 1.375   -9.760  -2.277  1.00 97.05 78  A 1 
ATOM   569  C  CB  . VAL A 1 78  ? 2.083   -12.799 -2.417  1.00 97.25 78  A 1 
ATOM   570  C  CG1 . VAL A 1 78  ? 1.517   -13.081 -3.808  1.00 95.31 78  A 1 
ATOM   571  C  CG2 . VAL A 1 78  ? 2.917   -14.017 -2.009  1.00 95.70 78  A 1 
ATOM   572  N  N   . ARG A 1 79  ? 2.601   -9.943  -4.172  1.00 97.41 79  A 1 
ATOM   573  C  CA  . ARG A 1 79  ? 1.973   -8.802  -4.849  1.00 97.07 79  A 1 
ATOM   574  C  C   . ARG A 1 79  ? 0.476   -9.025  -5.053  1.00 97.18 79  A 1 
ATOM   575  O  O   . ARG A 1 79  ? 0.035   -10.110 -5.421  1.00 95.22 79  A 1 
ATOM   576  C  CB  . ARG A 1 79  ? 2.679   -8.475  -6.172  1.00 95.12 79  A 1 
ATOM   577  C  CG  . ARG A 1 79  ? 2.588   -9.583  -7.238  1.00 90.18 79  A 1 
ATOM   578  C  CD  . ARG A 1 79  ? 3.111   -9.122  -8.606  1.00 92.42 79  A 1 
ATOM   579  N  NE  . ARG A 1 79  ? 4.427   -8.482  -8.520  1.00 91.16 79  A 1 
ATOM   580  C  CZ  . ARG A 1 79  ? 4.783   -7.326  -9.053  1.00 93.45 79  A 1 
ATOM   581  N  NH1 . ARG A 1 79  ? 4.018   -6.662  -9.866  1.00 82.39 79  A 1 
ATOM   582  N  NH2 . ARG A 1 79  ? 5.938   -6.804  -8.760  1.00 85.84 79  A 1 
ATOM   583  N  N   . GLN A 1 80  ? -0.263  -7.953  -4.842  1.00 96.97 80  A 1 
ATOM   584  C  CA  . GLN A 1 80  ? -1.680  -7.836  -5.136  1.00 95.25 80  A 1 
ATOM   585  C  C   . GLN A 1 80  ? -1.880  -6.918  -6.345  1.00 92.61 80  A 1 
ATOM   586  O  O   . GLN A 1 80  ? -0.953  -6.232  -6.776  1.00 84.34 80  A 1 
ATOM   587  C  CB  . GLN A 1 80  ? -2.435  -7.300  -3.903  1.00 94.82 80  A 1 
ATOM   588  C  CG  . GLN A 1 80  ? -2.117  -8.017  -2.587  1.00 94.89 80  A 1 
ATOM   589  C  CD  . GLN A 1 80  ? -2.430  -9.507  -2.643  1.00 95.94 80  A 1 
ATOM   590  O  OE1 . GLN A 1 80  ? -3.566  -9.929  -2.780  1.00 89.21 80  A 1 
ATOM   591  N  NE2 . GLN A 1 80  ? -1.440  -10.360 -2.539  1.00 89.77 80  A 1 
ATOM   592  N  N   . GLY A 1 81  ? -3.084  -6.856  -6.844  1.00 91.79 81  A 1 
ATOM   593  C  CA  . GLY A 1 81  ? -3.466  -5.946  -7.916  1.00 90.65 81  A 1 
ATOM   594  C  C   . GLY A 1 81  ? -3.820  -6.672  -9.207  1.00 92.96 81  A 1 
ATOM   595  O  O   . GLY A 1 81  ? -3.217  -7.673  -9.591  1.00 87.41 81  A 1 
ATOM   596  N  N   . THR A 1 82  ? -4.819  -6.104  -9.864  1.00 92.80 82  A 1 
ATOM   597  C  CA  . THR A 1 82  ? -5.358  -6.521  -11.156 1.00 93.31 82  A 1 
ATOM   598  C  C   . THR A 1 82  ? -5.470  -5.285  -12.047 1.00 92.72 82  A 1 
ATOM   599  O  O   . THR A 1 82  ? -5.317  -4.160  -11.566 1.00 90.04 82  A 1 
ATOM   600  C  CB  . THR A 1 82  ? -6.731  -7.193  -10.975 1.00 93.11 82  A 1 
ATOM   601  O  OG1 . THR A 1 82  ? -7.596  -6.404  -10.195 1.00 88.92 82  A 1 
ATOM   602  C  CG2 . THR A 1 82  ? -6.637  -8.539  -10.267 1.00 89.38 82  A 1 
ATOM   603  N  N   . ASP A 1 83  ? -5.734  -5.474  -13.330 1.00 92.95 83  A 1 
ATOM   604  C  CA  . ASP A 1 83  ? -5.961  -4.378  -14.278 1.00 90.51 83  A 1 
ATOM   605  C  C   . ASP A 1 83  ? -7.340  -4.532  -14.926 1.00 90.79 83  A 1 
ATOM   606  O  O   . ASP A 1 83  ? -7.492  -4.939  -16.077 1.00 85.95 83  A 1 
ATOM   607  C  CB  . ASP A 1 83  ? -4.803  -4.307  -15.281 1.00 86.98 83  A 1 
ATOM   608  C  CG  . ASP A 1 83  ? -4.894  -3.082  -16.180 1.00 80.55 83  A 1 
ATOM   609  O  OD1 . ASP A 1 83  ? -5.404  -2.040  -15.723 1.00 74.48 83  A 1 
ATOM   610  O  OD2 . ASP A 1 83  ? -4.393  -3.174  -17.327 1.00 75.06 83  A 1 
ATOM   611  N  N   . THR A 1 84  ? -8.369  -4.254  -14.135 1.00 91.88 84  A 1 
ATOM   612  C  CA  . THR A 1 84  ? -9.778  -4.414  -14.535 1.00 90.30 84  A 1 
ATOM   613  C  C   . THR A 1 84  ? -10.449 -3.092  -14.917 1.00 87.37 84  A 1 
ATOM   614  O  O   . THR A 1 84  ? -11.553 -3.107  -15.452 1.00 79.73 84  A 1 
ATOM   615  C  CB  . THR A 1 84  ? -10.586 -5.072  -13.416 1.00 90.79 84  A 1 
ATOM   616  O  OG1 . THR A 1 84  ? -10.573 -4.260  -12.267 1.00 86.95 84  A 1 
ATOM   617  C  CG2 . THR A 1 84  ? -10.060 -6.451  -13.034 1.00 87.90 84  A 1 
ATOM   618  N  N   . GLY A 1 85  ? -9.792  -1.966  -14.636 1.00 86.94 85  A 1 
ATOM   619  C  CA  . GLY A 1 85  ? -10.324 -0.612  -14.763 1.00 84.29 85  A 1 
ATOM   620  C  C   . GLY A 1 85  ? -11.084 -0.156  -13.525 1.00 85.51 85  A 1 
ATOM   621  O  O   . GLY A 1 85  ? -10.643 0.759   -12.839 1.00 81.66 85  A 1 
ATOM   622  N  N   . HIS A 1 86  ? -12.198 -0.813  -13.221 1.00 88.94 86  A 1 
ATOM   623  C  CA  . HIS A 1 86  ? -13.115 -0.338  -12.181 1.00 89.07 86  A 1 
ATOM   624  C  C   . HIS A 1 86  ? -13.329 -1.304  -11.012 1.00 92.46 86  A 1 
ATOM   625  O  O   . HIS A 1 86  ? -14.070 -0.970  -10.092 1.00 91.10 86  A 1 
ATOM   626  C  CB  . HIS A 1 86  ? -14.458 -0.001  -12.839 1.00 86.10 86  A 1 
ATOM   627  C  CG  . HIS A 1 86  ? -14.348 1.032   -13.921 1.00 83.87 86  A 1 
ATOM   628  N  ND1 . HIS A 1 86  ? -13.737 2.263   -13.810 1.00 76.06 86  A 1 
ATOM   629  C  CD2 . HIS A 1 86  ? -14.810 0.941   -15.210 1.00 77.26 86  A 1 
ATOM   630  C  CE1 . HIS A 1 86  ? -13.829 2.890   -14.979 1.00 77.31 86  A 1 
ATOM   631  N  NE2 . HIS A 1 86  ? -14.479 2.119   -15.868 1.00 78.09 86  A 1 
ATOM   632  N  N   . LEU A 1 87  ? -12.739 -2.498  -11.064 1.00 92.02 87  A 1 
ATOM   633  C  CA  . LEU A 1 87  ? -13.073 -3.603  -10.170 1.00 94.55 87  A 1 
ATOM   634  C  C   . LEU A 1 87  ? -11.936 -4.021  -9.249  1.00 96.17 87  A 1 
ATOM   635  O  O   . LEU A 1 87  ? -12.086 -4.988  -8.507  1.00 94.81 87  A 1 
ATOM   636  C  CB  . LEU A 1 87  ? -13.558 -4.812  -10.997 1.00 93.98 87  A 1 
ATOM   637  C  CG  . LEU A 1 87  ? -14.658 -4.514  -12.029 1.00 93.14 87  A 1 
ATOM   638  C  CD1 . LEU A 1 87  ? -15.025 -5.799  -12.758 1.00 89.72 87  A 1 
ATOM   639  C  CD2 . LEU A 1 87  ? -15.920 -3.951  -11.382 1.00 89.15 87  A 1 
ATOM   640  N  N   . ASN A 1 88  ? -10.795 -3.327  -9.293  1.00 95.56 88  A 1 
ATOM   641  C  CA  . ASN A 1 88  ? -9.640  -3.670  -8.485  1.00 96.05 88  A 1 
ATOM   642  C  C   . ASN A 1 88  ? -9.916  -3.458  -6.993  1.00 96.64 88  A 1 
ATOM   643  O  O   . ASN A 1 88  ? -10.871 -2.799  -6.600  1.00 94.81 88  A 1 
ATOM   644  C  CB  . ASN A 1 88  ? -8.411  -2.862  -8.933  1.00 94.57 88  A 1 
ATOM   645  C  CG  . ASN A 1 88  ? -8.175  -2.845  -10.425 1.00 94.23 88  A 1 
ATOM   646  O  OD1 . ASN A 1 88  ? -8.251  -3.848  -11.110 1.00 87.52 88  A 1 
ATOM   647  N  ND2 . ASN A 1 88  ? -7.905  -1.679  -10.961 1.00 86.53 88  A 1 
ATOM   648  N  N   . GLY A 1 89  ? -9.045  -4.005  -6.166  1.00 96.03 89  A 1 
ATOM   649  C  CA  . GLY A 1 89  ? -9.101  -3.808  -4.728  1.00 96.42 89  A 1 
ATOM   650  C  C   . GLY A 1 89  ? -8.020  -4.594  -4.005  1.00 97.24 89  A 1 
ATOM   651  O  O   . GLY A 1 89  ? -7.286  -5.387  -4.599  1.00 95.87 89  A 1 
ATOM   652  N  N   . THR A 1 90  ? -7.939  -4.379  -2.699  1.00 96.95 90  A 1 
ATOM   653  C  CA  . THR A 1 90  ? -7.136  -5.215  -1.805  1.00 97.47 90  A 1 
ATOM   654  C  C   . THR A 1 90  ? -8.076  -6.130  -1.030  1.00 97.71 90  A 1 
ATOM   655  O  O   . THR A 1 90  ? -8.684  -5.721  -0.045  1.00 96.73 90  A 1 
ATOM   656  C  CB  . THR A 1 90  ? -6.267  -4.363  -0.873  1.00 96.89 90  A 1 
ATOM   657  O  OG1 . THR A 1 90  ? -5.465  -3.485  -1.634  1.00 93.81 90  A 1 
ATOM   658  C  CG2 . THR A 1 90  ? -5.326  -5.229  -0.041  1.00 94.46 90  A 1 
ATOM   659  N  N   . PHE A 1 91  ? -8.201  -7.362  -1.494  1.00 97.71 91  A 1 
ATOM   660  C  CA  . PHE A 1 91  ? -9.188  -8.323  -1.007  1.00 97.96 91  A 1 
ATOM   661  C  C   . PHE A 1 91  ? -8.700  -9.041  0.256   1.00 98.04 91  A 1 
ATOM   662  O  O   . PHE A 1 91  ? -8.300  -10.204 0.242   1.00 97.04 91  A 1 
ATOM   663  C  CB  . PHE A 1 91  ? -9.579  -9.269  -2.146  1.00 97.62 91  A 1 
ATOM   664  C  CG  . PHE A 1 91  ? -10.023 -8.569  -3.424  1.00 97.84 91  A 1 
ATOM   665  C  CD1 . PHE A 1 91  ? -11.090 -7.654  -3.399  1.00 96.90 91  A 1 
ATOM   666  C  CD2 . PHE A 1 91  ? -9.338  -8.802  -4.622  1.00 96.73 91  A 1 
ATOM   667  C  CE1 . PHE A 1 91  ? -11.468 -6.977  -4.568  1.00 96.16 91  A 1 
ATOM   668  C  CE2 . PHE A 1 91  ? -9.714  -8.131  -5.793  1.00 96.06 91  A 1 
ATOM   669  C  CZ  . PHE A 1 91  ? -10.781 -7.215  -5.767  1.00 96.78 91  A 1 
ATOM   670  N  N   . LEU A 1 92  ? -8.710  -8.300  1.360   1.00 98.18 92  A 1 
ATOM   671  C  CA  . LEU A 1 92  ? -8.301  -8.758  2.682   1.00 98.10 92  A 1 
ATOM   672  C  C   . LEU A 1 92  ? -9.099  -8.003  3.744   1.00 98.13 92  A 1 
ATOM   673  O  O   . LEU A 1 92  ? -9.042  -6.772  3.813   1.00 96.92 92  A 1 
ATOM   674  C  CB  . LEU A 1 92  ? -6.784  -8.514  2.814   1.00 97.87 92  A 1 
ATOM   675  C  CG  . LEU A 1 92  ? -6.189  -8.905  4.170   1.00 97.63 92  A 1 
ATOM   676  C  CD1 . LEU A 1 92  ? -6.276  -10.409 4.428   1.00 96.42 92  A 1 
ATOM   677  C  CD2 . LEU A 1 92  ? -4.706  -8.509  4.202   1.00 96.05 92  A 1 
ATOM   678  N  N   . ASP A 1 93  ? -9.828  -8.730  4.590   1.00 98.00 93  A 1 
ATOM   679  C  CA  . ASP A 1 93  ? -10.584 -8.114  5.675   1.00 97.99 93  A 1 
ATOM   680  C  C   . ASP A 1 93  ? -9.635  -7.631  6.797   1.00 97.91 93  A 1 
ATOM   681  O  O   . ASP A 1 93  ? -8.708  -8.358  7.164   1.00 97.43 93  A 1 
ATOM   682  C  CB  . ASP A 1 93  ? -11.641 -9.078  6.222   1.00 97.45 93  A 1 
ATOM   683  C  CG  . ASP A 1 93  ? -12.561 -8.356  7.217   1.00 96.45 93  A 1 
ATOM   684  O  OD1 . ASP A 1 93  ? -12.195 -8.257  8.409   1.00 92.47 93  A 1 
ATOM   685  O  OD2 . ASP A 1 93  ? -13.596 -7.783  6.808   1.00 92.35 93  A 1 
ATOM   686  N  N   . PRO A 1 94  ? -9.871  -6.438  7.375   1.00 98.04 94  A 1 
ATOM   687  C  CA  . PRO A 1 94  ? -9.044  -5.897  8.448   1.00 97.78 94  A 1 
ATOM   688  C  C   . PRO A 1 94  ? -8.878  -6.819  9.649   1.00 97.69 94  A 1 
ATOM   689  O  O   . PRO A 1 94  ? -7.837  -6.800  10.298  1.00 95.93 94  A 1 
ATOM   690  C  CB  . PRO A 1 94  ? -9.732  -4.597  8.874   1.00 96.65 94  A 1 
ATOM   691  C  CG  . PRO A 1 94  ? -10.468 -4.169  7.620   1.00 94.48 94  A 1 
ATOM   692  C  CD  . PRO A 1 94  ? -10.889 -5.487  6.990   1.00 97.24 94  A 1 
ATOM   693  N  N   . ALA A 1 95  ? -9.858  -7.662  9.934   1.00 97.18 95  A 1 
ATOM   694  C  CA  . ALA A 1 95  ? -9.805  -8.600  11.048  1.00 96.87 95  A 1 
ATOM   695  C  C   . ALA A 1 95  ? -8.665  -9.627  10.934  1.00 97.00 95  A 1 
ATOM   696  O  O   . ALA A 1 95  ? -8.233  -10.183 11.938  1.00 95.89 95  A 1 
ATOM   697  C  CB  . ALA A 1 95  ? -11.149 -9.313  11.134  1.00 96.29 95  A 1 
ATOM   698  N  N   . LEU A 1 96  ? -8.176  -9.863  9.714   1.00 97.50 96  A 1 
ATOM   699  C  CA  . LEU A 1 96  ? -7.066  -10.771 9.440   1.00 97.63 96  A 1 
ATOM   700  C  C   . LEU A 1 96  ? -5.717  -10.060 9.326   1.00 97.51 96  A 1 
ATOM   701  O  O   . LEU A 1 96  ? -4.712  -10.707 9.074   1.00 96.74 96  A 1 
ATOM   702  C  CB  . LEU A 1 96  ? -7.372  -11.591 8.169   1.00 97.44 96  A 1 
ATOM   703  C  CG  . LEU A 1 96  ? -8.692  -12.377 8.190   1.00 96.17 96  A 1 
ATOM   704  C  CD1 . LEU A 1 96  ? -8.764  -13.262 6.948   1.00 93.65 96  A 1 
ATOM   705  C  CD2 . LEU A 1 96  ? -8.829  -13.285 9.411   1.00 92.88 96  A 1 
ATOM   706  N  N   . ILE A 1 97  ? -5.676  -8.739  9.512   1.00 97.63 97  A 1 
ATOM   707  C  CA  . ILE A 1 97  ? -4.462  -7.942  9.364   1.00 97.59 97  A 1 
ATOM   708  C  C   . ILE A 1 97  ? -3.869  -7.668  10.739  1.00 96.95 97  A 1 
ATOM   709  O  O   . ILE A 1 97  ? -4.540  -7.103  11.607  1.00 96.02 97  A 1 
ATOM   710  C  CB  . ILE A 1 97  ? -4.744  -6.643  8.577   1.00 97.70 97  A 1 
ATOM   711  C  CG1 . ILE A 1 97  ? -5.355  -6.951  7.189   1.00 97.12 97  A 1 
ATOM   712  C  CG2 . ILE A 1 97  ? -3.451  -5.828  8.427   1.00 97.21 97  A 1 
ATOM   713  C  CD1 . ILE A 1 97  ? -5.857  -5.715  6.436   1.00 96.14 97  A 1 
ATOM   714  N  N   . LYS A 1 98  ? -2.608  -8.007  10.942  1.00 95.82 98  A 1 
ATOM   715  C  CA  . LYS A 1 98  ? -1.887  -7.652  12.176  1.00 94.48 98  A 1 
ATOM   716  C  C   . LYS A 1 98  ? -1.136  -6.326  12.056  1.00 95.25 98  A 1 
ATOM   717  O  O   . LYS A 1 98  ? -0.981  -5.619  13.050  1.00 93.95 98  A 1 
ATOM   718  C  CB  . LYS A 1 98  ? -0.964  -8.798  12.623  1.00 90.03 98  A 1 
ATOM   719  C  CG  . LYS A 1 98  ? 0.379   -8.862  11.882  1.00 83.98 98  A 1 
ATOM   720  C  CD  . LYS A 1 98  ? 1.198   -10.055 12.371  1.00 82.87 98  A 1 
ATOM   721  C  CE  . LYS A 1 98  ? 2.563   -10.077 11.705  1.00 74.01 98  A 1 
ATOM   722  N  NZ  . LYS A 1 98  ? 3.275   -11.331 12.029  1.00 70.07 98  A 1 
ATOM   723  N  N   . ARG A 1 99  ? -0.619  -6.022  10.871  1.00 95.20 99  A 1 
ATOM   724  C  CA  . ARG A 1 99  ? 0.324   -4.925  10.645  1.00 95.39 99  A 1 
ATOM   725  C  C   . ARG A 1 99  ? 0.236   -4.448  9.209   1.00 96.45 99  A 1 
ATOM   726  O  O   . ARG A 1 99  ? 0.078   -5.249  8.298   1.00 95.68 99  A 1 
ATOM   727  C  CB  . ARG A 1 99  ? 1.734   -5.440  10.984  1.00 91.99 99  A 1 
ATOM   728  C  CG  . ARG A 1 99  ? 2.849   -4.402  10.825  1.00 85.94 99  A 1 
ATOM   729  C  CD  . ARG A 1 99  ? 4.187   -5.059  11.148  1.00 85.05 99  A 1 
ATOM   730  N  NE  . ARG A 1 99  ? 5.318   -4.147  10.951  1.00 81.32 99  A 1 
ATOM   731  C  CZ  . ARG A 1 99  ? 6.134   -3.644  11.850  1.00 79.60 99  A 1 
ATOM   732  N  NH1 . ARG A 1 99  ? 5.988   -3.853  13.116  1.00 70.13 99  A 1 
ATOM   733  N  NH2 . ARG A 1 99  ? 7.141   -2.921  11.475  1.00 70.45 99  A 1 
ATOM   734  N  N   . VAL A 1 100 ? 0.417   -3.141  9.031   1.00 96.97 100 A 1 
ATOM   735  C  CA  . VAL A 1 100 ? 0.590   -2.527  7.710   1.00 97.62 100 A 1 
ATOM   736  C  C   . VAL A 1 100 ? 1.810   -1.623  7.748   1.00 97.78 100 A 1 
ATOM   737  O  O   . VAL A 1 100 ? 1.932   -0.779  8.634   1.00 96.90 100 A 1 
ATOM   738  C  CB  . VAL A 1 100 ? -0.644  -1.722  7.264   1.00 96.81 100 A 1 
ATOM   739  C  CG1 . VAL A 1 100 ? -0.543  -1.347  5.792   1.00 93.04 100 A 1 
ATOM   740  C  CG2 . VAL A 1 100 ? -1.938  -2.502  7.473   1.00 93.40 100 A 1 
ATOM   741  N  N   . GLU A 1 101 ? 2.707   -1.772  6.792   1.00 97.93 101 A 1 
ATOM   742  C  CA  . GLU A 1 101 ? 3.801   -0.838  6.561   1.00 97.87 101 A 1 
ATOM   743  C  C   . GLU A 1 101 ? 3.595   -0.079  5.255   1.00 98.20 101 A 1 
ATOM   744  O  O   . GLU A 1 101 ? 3.302   -0.670  4.222   1.00 97.63 101 A 1 
ATOM   745  C  CB  . GLU A 1 101 ? 5.165   -1.541  6.549   1.00 96.15 101 A 1 
ATOM   746  C  CG  . GLU A 1 101 ? 5.559   -2.087  7.916   1.00 91.51 101 A 1 
ATOM   747  C  CD  . GLU A 1 101 ? 7.002   -2.589  7.966   1.00 93.35 101 A 1 
ATOM   748  O  OE1 . GLU A 1 101 ? 7.282   -3.478  8.791   1.00 87.91 101 A 1 
ATOM   749  O  OE2 . GLU A 1 101 ? 7.868   -2.056  7.237   1.00 89.64 101 A 1 
ATOM   750  N  N   . ILE A 1 102 ? 3.799   1.224   5.302   1.00 97.98 102 A 1 
ATOM   751  C  CA  . ILE A 1 102 ? 3.804   2.103   4.137   1.00 97.94 102 A 1 
ATOM   752  C  C   . ILE A 1 102 ? 5.227   2.602   3.954   1.00 97.85 102 A 1 
ATOM   753  O  O   . ILE A 1 102 ? 5.721   3.374   4.774   1.00 97.07 102 A 1 
ATOM   754  C  CB  . ILE A 1 102 ? 2.818   3.267   4.308   1.00 97.77 102 A 1 
ATOM   755  C  CG1 . ILE A 1 102 ? 1.390   2.766   4.614   1.00 96.85 102 A 1 
ATOM   756  C  CG2 . ILE A 1 102 ? 2.836   4.157   3.064   1.00 97.33 102 A 1 
ATOM   757  C  CD1 . ILE A 1 102 ? 0.456   3.889   5.064   1.00 94.78 102 A 1 
ATOM   758  N  N   . VAL A 1 103 ? 5.879   2.194   2.877   1.00 97.73 103 A 1 
ATOM   759  C  CA  . VAL A 1 103 ? 7.217   2.657   2.505   1.00 97.52 103 A 1 
ATOM   760  C  C   . VAL A 1 103 ? 7.081   3.572   1.299   1.00 97.53 103 A 1 
ATOM   761  O  O   . VAL A 1 103 ? 6.718   3.133   0.212   1.00 96.76 103 A 1 
ATOM   762  C  CB  . VAL A 1 103 ? 8.169   1.484   2.208   1.00 97.01 103 A 1 
ATOM   763  C  CG1 . VAL A 1 103 ? 9.575   1.987   1.893   1.00 95.07 103 A 1 
ATOM   764  C  CG2 . VAL A 1 103 ? 8.259   0.535   3.404   1.00 95.79 103 A 1 
ATOM   765  N  N   . ARG A 1 104 ? 7.361   4.860   1.494   1.00 97.48 104 A 1 
ATOM   766  C  CA  . ARG A 1 104 ? 7.259   5.869   0.447   1.00 97.31 104 A 1 
ATOM   767  C  C   . ARG A 1 104 ? 8.546   5.936   -0.366  1.00 97.17 104 A 1 
ATOM   768  O  O   . ARG A 1 104 ? 9.637   5.866   0.187   1.00 95.26 104 A 1 
ATOM   769  C  CB  . ARG A 1 104 ? 6.918   7.232   1.061   1.00 96.45 104 A 1 
ATOM   770  C  CG  . ARG A 1 104 ? 5.578   7.236   1.806   1.00 95.14 104 A 1 
ATOM   771  C  CD  . ARG A 1 104 ? 5.372   8.562   2.519   1.00 95.29 104 A 1 
ATOM   772  N  NE  . ARG A 1 104 ? 4.150   8.601   3.336   1.00 94.69 104 A 1 
ATOM   773  C  CZ  . ARG A 1 104 ? 3.979   8.044   4.529   1.00 96.00 104 A 1 
ATOM   774  N  NH1 . ARG A 1 104 ? 4.896   7.335   5.118   1.00 89.23 104 A 1 
ATOM   775  N  NH2 . ARG A 1 104 ? 2.854   8.202   5.169   1.00 91.39 104 A 1 
ATOM   776  N  N   . GLY A 1 105 ? 8.403   6.144   -1.658  1.00 95.91 105 A 1 
ATOM   777  C  CA  . GLY A 1 105 ? 9.508   6.245   -2.607  1.00 95.61 105 A 1 
ATOM   778  C  C   . GLY A 1 105 ? 9.822   4.926   -3.327  1.00 96.52 105 A 1 
ATOM   779  O  O   . GLY A 1 105 ? 9.316   3.870   -2.952  1.00 94.34 105 A 1 
ATOM   780  N  N   . PRO A 1 106 ? 10.677  4.984   -4.361  1.00 96.29 106 A 1 
ATOM   781  C  CA  . PRO A 1 106 ? 10.970  3.838   -5.204  1.00 95.43 106 A 1 
ATOM   782  C  C   . PRO A 1 106 ? 11.455  2.639   -4.398  1.00 95.47 106 A 1 
ATOM   783  O  O   . PRO A 1 106 ? 12.430  2.727   -3.655  1.00 92.01 106 A 1 
ATOM   784  C  CB  . PRO A 1 106 ? 12.040  4.315   -6.190  1.00 94.41 106 A 1 
ATOM   785  C  CG  . PRO A 1 106 ? 11.837  5.824   -6.234  1.00 93.65 106 A 1 
ATOM   786  C  CD  . PRO A 1 106 ? 11.386  6.157   -4.822  1.00 95.90 106 A 1 
ATOM   787  N  N   . SER A 1 107 ? 10.797  1.509   -4.570  1.00 94.37 107 A 1 
ATOM   788  C  CA  . SER A 1 107 ? 11.064  0.294   -3.799  1.00 94.28 107 A 1 
ATOM   789  C  C   . SER A 1 107 ? 11.333  -0.917  -4.695  1.00 94.90 107 A 1 
ATOM   790  O  O   . SER A 1 107 ? 11.158  -2.063  -4.289  1.00 92.66 107 A 1 
ATOM   791  C  CB  . SER A 1 107 ? 9.926   0.052   -2.798  1.00 93.60 107 A 1 
ATOM   792  O  OG  . SER A 1 107 ? 9.811   1.156   -1.921  1.00 90.25 107 A 1 
ATOM   793  N  N   . ALA A 1 108 ? 11.796  -0.673  -5.926  1.00 93.99 108 A 1 
ATOM   794  C  CA  . ALA A 1 108 ? 12.073  -1.730  -6.886  1.00 92.43 108 A 1 
ATOM   795  C  C   . ALA A 1 108 ? 13.135  -2.717  -6.396  1.00 93.95 108 A 1 
ATOM   796  O  O   . ALA A 1 108 ? 12.994  -3.907  -6.653  1.00 91.37 108 A 1 
ATOM   797  C  CB  . ALA A 1 108 ? 12.496  -1.106  -8.214  1.00 89.69 108 A 1 
ATOM   798  N  N   . LEU A 1 109 ? 14.156  -2.264  -5.669  1.00 94.82 109 A 1 
ATOM   799  C  CA  . LEU A 1 109 ? 15.307  -3.086  -5.278  1.00 94.73 109 A 1 
ATOM   800  C  C   . LEU A 1 109 ? 14.906  -4.430  -4.639  1.00 95.52 109 A 1 
ATOM   801  O  O   . LEU A 1 109 ? 15.486  -5.453  -4.975  1.00 93.46 109 A 1 
ATOM   802  C  CB  . LEU A 1 109 ? 16.206  -2.278  -4.336  1.00 93.46 109 A 1 
ATOM   803  C  CG  . LEU A 1 109 ? 17.441  -3.058  -3.838  1.00 91.56 109 A 1 
ATOM   804  C  CD1 . LEU A 1 109 ? 18.381  -3.426  -4.973  1.00 87.63 109 A 1 
ATOM   805  C  CD2 . LEU A 1 109 ? 18.226  -2.212  -2.837  1.00 88.69 109 A 1 
ATOM   806  N  N   . LEU A 1 110 ? 13.905  -4.416  -3.755  1.00 95.23 110 A 1 
ATOM   807  C  CA  . LEU A 1 110 ? 13.443  -5.619  -3.068  1.00 95.41 110 A 1 
ATOM   808  C  C   . LEU A 1 110 ? 12.174  -6.231  -3.669  1.00 95.99 110 A 1 
ATOM   809  O  O   . LEU A 1 110 ? 11.874  -7.388  -3.401  1.00 93.88 110 A 1 
ATOM   810  C  CB  . LEU A 1 110 ? 13.222  -5.296  -1.580  1.00 94.33 110 A 1 
ATOM   811  C  CG  . LEU A 1 110 ? 14.489  -4.860  -0.834  1.00 93.54 110 A 1 
ATOM   812  C  CD1 . LEU A 1 110 ? 14.120  -4.499  0.602   1.00 91.07 110 A 1 
ATOM   813  C  CD2 . LEU A 1 110 ? 15.559  -5.957  -0.792  1.00 90.18 110 A 1 
ATOM   814  N  N   . TYR A 1 111 ? 11.430  -5.470  -4.477  1.00 95.80 111 A 1 
ATOM   815  C  CA  . TYR A 1 111 ? 10.067  -5.848  -4.877  1.00 95.77 111 A 1 
ATOM   816  C  C   . TYR A 1 111 ? 9.812   -5.868  -6.384  1.00 95.91 111 A 1 
ATOM   817  O  O   . TYR A 1 111 ? 8.849   -6.475  -6.832  1.00 92.02 111 A 1 
ATOM   818  C  CB  . TYR A 1 111 ? 9.078   -4.939  -4.140  1.00 95.12 111 A 1 
ATOM   819  C  CG  . TYR A 1 111 ? 9.255   -4.934  -2.639  1.00 96.03 111 A 1 
ATOM   820  C  CD1 . TYR A 1 111 ? 9.012   -6.094  -1.880  1.00 94.13 111 A 1 
ATOM   821  C  CD2 . TYR A 1 111 ? 9.720   -3.774  -1.968  1.00 94.33 111 A 1 
ATOM   822  C  CE1 . TYR A 1 111 ? 9.225   -6.112  -0.495  1.00 93.45 111 A 1 
ATOM   823  C  CE2 . TYR A 1 111 ? 9.938   -3.781  -0.585  1.00 93.58 111 A 1 
ATOM   824  C  CZ  . TYR A 1 111 ? 9.692   -4.960  0.148   1.00 95.22 111 A 1 
ATOM   825  O  OH  . TYR A 1 111 ? 9.932   -4.984  1.499   1.00 94.21 111 A 1 
ATOM   826  N  N   . GLY A 1 112 ? 10.670  -5.249  -7.189  1.00 94.48 112 A 1 
ATOM   827  C  CA  . GLY A 1 112 ? 10.566  -5.244  -8.638  1.00 94.12 112 A 1 
ATOM   828  C  C   . GLY A 1 112 ? 9.510   -4.287  -9.192  1.00 95.13 112 A 1 
ATOM   829  O  O   . GLY A 1 112 ? 9.354   -3.158  -8.721  1.00 92.58 112 A 1 
ATOM   830  N  N   . SER A 1 113 ? 8.803   -4.736  -10.222 1.00 94.43 113 A 1 
ATOM   831  C  CA  . SER A 1 113 ? 7.822   -3.939  -10.961 1.00 94.27 113 A 1 
ATOM   832  C  C   . SER A 1 113 ? 6.695   -3.403  -10.079 1.00 94.80 113 A 1 
ATOM   833  O  O   . SER A 1 113 ? 6.202   -4.096  -9.200  1.00 92.75 113 A 1 
ATOM   834  C  CB  . SER A 1 113 ? 7.226   -4.799  -12.082 1.00 92.71 113 A 1 
ATOM   835  O  OG  . SER A 1 113 ? 6.312   -4.058  -12.862 1.00 90.11 113 A 1 
ATOM   836  N  N   . GLY A 1 114 ? 6.255   -2.173  -10.359 1.00 94.13 114 A 1 
ATOM   837  C  CA  . GLY A 1 114 ? 5.079   -1.559  -9.742  1.00 94.25 114 A 1 
ATOM   838  C  C   . GLY A 1 114 ? 5.358   -0.749  -8.481  1.00 96.02 114 A 1 
ATOM   839  O  O   . GLY A 1 114 ? 4.481   -0.012  -8.037  1.00 93.64 114 A 1 
ATOM   840  N  N   . ALA A 1 115 ? 6.553   -0.808  -7.910  1.00 95.76 115 A 1 
ATOM   841  C  CA  . ALA A 1 115 ? 6.925   -0.051  -6.711  1.00 96.42 115 A 1 
ATOM   842  C  C   . ALA A 1 115 ? 7.529   1.335   -7.029  1.00 96.94 115 A 1 
ATOM   843  O  O   . ALA A 1 115 ? 8.585   1.699   -6.505  1.00 95.07 115 A 1 
ATOM   844  C  CB  . ALA A 1 115 ? 7.820   -0.946  -5.846  1.00 95.87 115 A 1 
ATOM   845  N  N   . LEU A 1 116 ? 6.869   2.102   -7.915  1.00 96.91 116 A 1 
ATOM   846  C  CA  . LEU A 1 116 ? 7.337   3.422   -8.352  1.00 96.84 116 A 1 
ATOM   847  C  C   . LEU A 1 116 ? 7.173   4.487   -7.260  1.00 96.84 116 A 1 
ATOM   848  O  O   . LEU A 1 116 ? 8.139   5.164   -6.910  1.00 94.79 116 A 1 
ATOM   849  C  CB  . LEU A 1 116 ? 6.561   3.840   -9.615  1.00 96.21 116 A 1 
ATOM   850  C  CG  . LEU A 1 116 ? 6.968   3.106   -10.902 1.00 95.23 116 A 1 
ATOM   851  C  CD1 . LEU A 1 116 ? 5.905   3.297   -11.971 1.00 91.73 116 A 1 
ATOM   852  C  CD2 . LEU A 1 116 ? 8.282   3.647   -11.463 1.00 91.00 116 A 1 
ATOM   853  N  N   . GLY A 1 117 ? 5.972   4.637   -6.720  1.00 96.89 117 A 1 
ATOM   854  C  CA  . GLY A 1 117 ? 5.646   5.562   -5.623  1.00 96.78 117 A 1 
ATOM   855  C  C   . GLY A 1 117 ? 5.939   4.994   -4.239  1.00 97.20 117 A 1 
ATOM   856  O  O   . GLY A 1 117 ? 6.086   5.745   -3.271  1.00 95.71 117 A 1 
ATOM   857  N  N   . GLY A 1 118 ? 6.038   3.687   -4.135  1.00 97.04 118 A 1 
ATOM   858  C  CA  . GLY A 1 118 ? 6.299   2.987   -2.895  1.00 97.31 118 A 1 
ATOM   859  C  C   . GLY A 1 118 ? 5.676   1.600   -2.841  1.00 97.74 118 A 1 
ATOM   860  O  O   . GLY A 1 118 ? 5.272   1.027   -3.853  1.00 96.95 118 A 1 
ATOM   861  N  N   . VAL A 1 119 ? 5.621   1.084   -1.627  1.00 97.82 119 A 1 
ATOM   862  C  CA  . VAL A 1 119 ? 5.015   -0.209  -1.316  1.00 97.90 119 A 1 
ATOM   863  C  C   . VAL A 1 119 ? 4.181   -0.112  -0.048  1.00 98.14 119 A 1 
ATOM   864  O  O   . VAL A 1 119 ? 4.582   0.531   0.921   1.00 97.41 119 A 1 
ATOM   865  C  CB  . VAL A 1 119 ? 6.083   -1.319  -1.259  1.00 96.28 119 A 1 
ATOM   866  C  CG1 . VAL A 1 119 ? 7.129   -1.117  -0.162  1.00 87.37 119 A 1 
ATOM   867  C  CG2 . VAL A 1 119 ? 5.459   -2.695  -1.073  1.00 87.41 119 A 1 
ATOM   868  N  N   . ILE A 1 120 ? 3.021   -0.746  -0.067  1.00 98.00 120 A 1 
ATOM   869  C  CA  . ILE A 1 120 ? 2.152   -0.930  1.084   1.00 98.19 120 A 1 
ATOM   870  C  C   . ILE A 1 120 ? 2.108   -2.422  1.369   1.00 98.03 120 A 1 
ATOM   871  O  O   . ILE A 1 120 ? 1.650   -3.207  0.543   1.00 97.60 120 A 1 
ATOM   872  C  CB  . ILE A 1 120 ? 0.759   -0.326  0.829   1.00 97.92 120 A 1 
ATOM   873  C  CG1 . ILE A 1 120 ? 0.873   1.178   0.499   1.00 96.73 120 A 1 
ATOM   874  C  CG2 . ILE A 1 120 ? -0.144  -0.566  2.044   1.00 97.61 120 A 1 
ATOM   875  C  CD1 . ILE A 1 120 ? -0.442  1.839   0.090   1.00 93.64 120 A 1 
ATOM   876  N  N   . SER A 1 121 ? 2.625   -2.833  2.516   1.00 98.13 121 A 1 
ATOM   877  C  CA  . SER A 1 121 ? 2.764   -4.237  2.889   1.00 98.19 121 A 1 
ATOM   878  C  C   . SER A 1 121 ? 1.840   -4.577  4.047   1.00 98.18 121 A 1 
ATOM   879  O  O   . SER A 1 121 ? 1.945   -3.992  5.121   1.00 97.32 121 A 1 
ATOM   880  C  CB  . SER A 1 121 ? 4.210   -4.543  3.256   1.00 97.44 121 A 1 
ATOM   881  O  OG  . SER A 1 121 ? 4.386   -5.929  3.454   1.00 92.85 121 A 1 
ATOM   882  N  N   . TYR A 1 122 ? 0.967   -5.544  3.827   1.00 98.25 122 A 1 
ATOM   883  C  CA  . TYR A 1 122 ? 0.088   -6.110  4.833   1.00 98.22 122 A 1 
ATOM   884  C  C   . TYR A 1 122 ? 0.648   -7.451  5.308   1.00 98.10 122 A 1 
ATOM   885  O  O   . TYR A 1 122 ? 0.917   -8.337  4.493   1.00 97.29 122 A 1 
ATOM   886  C  CB  . TYR A 1 122 ? -1.318  -6.299  4.255   1.00 98.16 122 A 1 
ATOM   887  C  CG  . TYR A 1 122 ? -2.025  -5.029  3.849   1.00 98.30 122 A 1 
ATOM   888  C  CD1 . TYR A 1 122 ? -2.971  -4.437  4.709   1.00 97.64 122 A 1 
ATOM   889  C  CD2 . TYR A 1 122 ? -1.766  -4.427  2.603   1.00 97.48 122 A 1 
ATOM   890  C  CE1 . TYR A 1 122 ? -3.641  -3.265  4.343   1.00 97.13 122 A 1 
ATOM   891  C  CE2 . TYR A 1 122 ? -2.425  -3.241  2.226   1.00 97.10 122 A 1 
ATOM   892  C  CZ  . TYR A 1 122 ? -3.363  -2.666  3.101   1.00 97.77 122 A 1 
ATOM   893  O  OH  . TYR A 1 122 ? -4.002  -1.507  2.745   1.00 97.03 122 A 1 
ATOM   894  N  N   . ASP A 1 123 ? 0.743   -7.619  6.620   1.00 97.82 123 A 1 
ATOM   895  C  CA  . ASP A 1 123 ? 1.005   -8.922  7.229   1.00 97.47 123 A 1 
ATOM   896  C  C   . ASP A 1 123 ? -0.275  -9.432  7.891   1.00 97.62 123 A 1 
ATOM   897  O  O   . ASP A 1 123 ? -0.939  -8.708  8.640   1.00 96.83 123 A 1 
ATOM   898  C  CB  . ASP A 1 123 ? 2.146   -8.854  8.251   1.00 96.45 123 A 1 
ATOM   899  C  CG  . ASP A 1 123 ? 3.504   -8.480  7.663   1.00 93.78 123 A 1 
ATOM   900  O  OD1 . ASP A 1 123 ? 3.804   -8.917  6.531   1.00 88.47 123 A 1 
ATOM   901  O  OD2 . ASP A 1 123 ? 4.261   -7.805  8.390   1.00 87.38 123 A 1 
ATOM   902  N  N   . THR A 1 124 ? -0.613  -10.689 7.635   1.00 97.45 124 A 1 
ATOM   903  C  CA  . THR A 1 124 ? -1.759  -11.327 8.269   1.00 97.41 124 A 1 
ATOM   904  C  C   . THR A 1 124 ? -1.436  -11.796 9.687   1.00 96.90 124 A 1 
ATOM   905  O  O   . THR A 1 124 ? -0.285  -12.015 10.051  1.00 95.93 124 A 1 
ATOM   906  C  CB  . THR A 1 124 ? -2.339  -12.472 7.431   1.00 97.29 124 A 1 
ATOM   907  O  OG1 . THR A 1 124 ? -1.390  -13.476 7.200   1.00 94.88 124 A 1 
ATOM   908  C  CG2 . THR A 1 124 ? -2.873  -11.977 6.096   1.00 94.14 124 A 1 
ATOM   909  N  N   . VAL A 1 125 ? -2.481  -11.954 10.491  1.00 96.73 125 A 1 
ATOM   910  C  CA  . VAL A 1 125 ? -2.373  -12.392 11.882  1.00 96.54 125 A 1 
ATOM   911  C  C   . VAL A 1 125 ? -1.629  -13.725 12.008  1.00 96.68 125 A 1 
ATOM   912  O  O   . VAL A 1 125 ? -1.803  -14.639 11.207  1.00 95.89 125 A 1 
ATOM   913  C  CB  . VAL A 1 125 ? -3.742  -12.471 12.580  1.00 95.70 125 A 1 
ATOM   914  C  CG1 . VAL A 1 125 ? -4.342  -11.080 12.760  1.00 91.73 125 A 1 
ATOM   915  C  CG2 . VAL A 1 125 ? -4.763  -13.352 11.844  1.00 92.31 125 A 1 
ATOM   916  N  N   . ASP A 1 126 ? -0.805  -13.830 13.043  1.00 95.30 126 A 1 
ATOM   917  C  CA  . ASP A 1 126 ? -0.026  -15.018 13.375  1.00 94.42 126 A 1 
ATOM   918  C  C   . ASP A 1 126 ? -0.352  -15.513 14.781  1.00 94.46 126 A 1 
ATOM   919  O  O   . ASP A 1 126 ? -0.622  -14.732 15.688  1.00 91.41 126 A 1 
ATOM   920  C  CB  . ASP A 1 126 ? 1.479   -14.712 13.242  1.00 91.72 126 A 1 
ATOM   921  C  CG  . ASP A 1 126 ? 1.959   -14.824 11.804  1.00 85.45 126 A 1 
ATOM   922  O  OD1 . ASP A 1 126 ? 1.786   -15.919 11.217  1.00 78.07 126 A 1 
ATOM   923  O  OD2 . ASP A 1 126 ? 2.512   -13.854 11.251  1.00 78.22 126 A 1 
ATOM   924  N  N   . ALA A 1 127 ? -0.263  -16.820 14.985  1.00 94.31 127 A 1 
ATOM   925  C  CA  . ALA A 1 127 ? -0.460  -17.432 16.296  1.00 93.65 127 A 1 
ATOM   926  C  C   . ALA A 1 127 ? 0.500   -16.855 17.340  1.00 92.60 127 A 1 
ATOM   927  O  O   . ALA A 1 127 ? 0.102   -16.554 18.465  1.00 89.66 127 A 1 
ATOM   928  C  CB  . ALA A 1 127 ? -0.256  -18.934 16.161  1.00 92.57 127 A 1 
ATOM   929  N  N   . LYS A 1 128 ? 1.754   -16.664 16.952  1.00 91.66 128 A 1 
ATOM   930  C  CA  . LYS A 1 128 ? 2.825   -16.215 17.844  1.00 89.43 128 A 1 
ATOM   931  C  C   . LYS A 1 128 ? 2.594   -14.812 18.401  1.00 88.85 128 A 1 
ATOM   932  O  O   . LYS A 1 128 ? 3.027   -14.533 19.513  1.00 83.66 128 A 1 
ATOM   933  C  CB  . LYS A 1 128 ? 4.142   -16.304 17.075  1.00 85.65 128 A 1 
ATOM   934  C  CG  . LYS A 1 128 ? 5.356   -16.286 18.008  1.00 74.24 128 A 1 
ATOM   935  C  CD  . LYS A 1 128 ? 6.631   -16.446 17.180  1.00 70.43 128 A 1 
ATOM   936  C  CE  . LYS A 1 128 ? 7.836   -16.540 18.094  1.00 59.03 128 A 1 
ATOM   937  N  NZ  . LYS A 1 128 ? 9.080   -16.708 17.302  1.00 52.69 128 A 1 
ATOM   938  N  N   . ASP A 1 129 ? 1.902   -13.962 17.654  1.00 89.35 129 A 1 
ATOM   939  C  CA  . ASP A 1 129 ? 1.627   -12.575 18.048  1.00 86.70 129 A 1 
ATOM   940  C  C   . ASP A 1 129 ? 0.358   -12.466 18.904  1.00 86.54 129 A 1 
ATOM   941  O  O   . ASP A 1 129 ? 0.226   -11.547 19.709  1.00 80.99 129 A 1 
ATOM   942  C  CB  . ASP A 1 129 ? 1.517   -11.707 16.786  1.00 83.47 129 A 1 
ATOM   943  C  CG  . ASP A 1 129 ? 2.779   -11.712 15.923  1.00 79.51 129 A 1 
ATOM   944  O  OD1 . ASP A 1 129 ? 3.894   -11.780 16.467  1.00 74.85 129 A 1 
ATOM   945  O  OD2 . ASP A 1 129 ? 2.628   -11.648 14.679  1.00 74.67 129 A 1 
ATOM   946  N  N   . LEU A 1 130 ? -0.568  -13.404 18.762  1.00 77.86 130 A 1 
ATOM   947  C  CA  . LEU A 1 130 ? -1.816  -13.426 19.528  1.00 72.50 130 A 1 
ATOM   948  C  C   . LEU A 1 130 ? -1.679  -14.178 20.854  1.00 73.84 130 A 1 
ATOM   949  O  O   . LEU A 1 130 ? -2.326  -13.809 21.839  1.00 69.51 130 A 1 
ATOM   950  C  CB  . LEU A 1 130 ? -2.925  -14.069 18.666  1.00 67.82 130 A 1 
ATOM   951  C  CG  . LEU A 1 130 ? -3.370  -13.222 17.466  1.00 65.88 130 A 1 
ATOM   952  C  CD1 . LEU A 1 130 ? -4.366  -14.022 16.643  1.00 65.35 130 A 1 
ATOM   953  C  CD2 . LEU A 1 130 ? -4.060  -11.924 17.894  1.00 64.42 130 A 1 
ATOM   954  N  N   . LEU A 1 131 ? -0.867  -15.223 20.890  1.00 74.54 131 A 1 
ATOM   955  C  CA  . LEU A 1 131 ? -0.648  -16.019 22.095  1.00 67.58 131 A 1 
ATOM   956  C  C   . LEU A 1 131 ? 0.037   -15.178 23.172  1.00 69.13 131 A 1 
ATOM   957  O  O   . LEU A 1 131 ? 1.142   -14.677 22.989  1.00 67.32 131 A 1 
ATOM   958  C  CB  . LEU A 1 131 ? 0.192   -17.253 21.764  1.00 61.16 131 A 1 
ATOM   959  C  CG  . LEU A 1 131 ? -0.606  -18.375 21.075  1.00 58.07 131 A 1 
ATOM   960  C  CD1 . LEU A 1 131 ? 0.368   -19.401 20.485  1.00 56.24 131 A 1 
ATOM   961  C  CD2 . LEU A 1 131 ? -1.530  -19.104 22.052  1.00 57.85 131 A 1 
ATOM   962  N  N   . GLN A 1 132 ? -0.605  -15.099 24.325  1.00 63.36 132 A 1 
ATOM   963  C  CA  . GLN A 1 132 ? -0.007  -14.474 25.488  1.00 59.66 132 A 1 
ATOM   964  C  C   . GLN A 1 132 ? 1.083   -15.358 26.091  1.00 64.13 132 A 1 
ATOM   965  O  O   . GLN A 1 132 ? 1.151   -16.574 25.878  1.00 58.89 132 A 1 
ATOM   966  C  CB  . GLN A 1 132 ? -1.079  -14.093 26.524  1.00 51.39 132 A 1 
ATOM   967  C  CG  . GLN A 1 132 ? -2.065  -13.068 25.945  1.00 46.41 132 A 1 
ATOM   968  C  CD  . GLN A 1 132 ? -3.003  -12.458 26.989  1.00 38.79 132 A 1 
ATOM   969  O  OE1 . GLN A 1 132 ? -2.916  -12.664 28.190  1.00 36.50 132 A 1 
ATOM   970  N  NE2 . GLN A 1 132 ? -3.955  -11.664 26.557  1.00 37.29 132 A 1 
ATOM   971  N  N   . GLU A 1 133 ? 1.928   -14.739 26.879  1.00 66.53 133 A 1 
ATOM   972  C  CA  . GLU A 1 133 ? 2.995   -15.423 27.584  1.00 64.27 133 A 1 
ATOM   973  C  C   . GLU A 1 133 ? 2.446   -16.560 28.462  1.00 67.38 133 A 1 
ATOM   974  O  O   . GLU A 1 133 ? 1.486   -16.384 29.212  1.00 60.24 133 A 1 
ATOM   975  C  CB  . GLU A 1 133 ? 3.807   -14.400 28.379  1.00 56.83 133 A 1 
ATOM   976  C  CG  . GLU A 1 133 ? 5.307   -14.639 28.255  1.00 48.94 133 A 1 
ATOM   977  C  CD  . GLU A 1 133 ? 6.161   -13.610 28.975  1.00 41.63 133 A 1 
ATOM   978  O  OE1 . GLU A 1 133 ? 7.397   -13.655 28.771  1.00 36.78 133 A 1 
ATOM   979  O  OE2 . GLU A 1 133 ? 5.605   -12.792 29.736  1.00 39.62 133 A 1 
ATOM   980  N  N   . GLY A 1 134 ? 3.027   -17.742 28.325  1.00 76.04 134 A 1 
ATOM   981  C  CA  . GLY A 1 134 ? 2.595   -18.938 29.050  1.00 77.15 134 A 1 
ATOM   982  C  C   . GLY A 1 134 ? 1.372   -19.656 28.468  1.00 80.33 134 A 1 
ATOM   983  O  O   . GLY A 1 134 ? 1.084   -20.780 28.894  1.00 76.10 134 A 1 
ATOM   984  N  N   . GLN A 1 135 ? 0.683   -19.101 27.483  1.00 83.87 135 A 1 
ATOM   985  C  CA  . GLN A 1 135 ? -0.420  -19.783 26.813  1.00 84.51 135 A 1 
ATOM   986  C  C   . GLN A 1 135 ? 0.096   -20.672 25.677  1.00 87.20 135 A 1 
ATOM   987  O  O   . GLN A 1 135 ? 0.941   -20.279 24.875  1.00 85.52 135 A 1 
ATOM   988  C  CB  . GLN A 1 135 ? -1.469  -18.792 26.300  1.00 78.67 135 A 1 
ATOM   989  C  CG  . GLN A 1 135 ? -2.224  -18.113 27.448  1.00 68.01 135 A 1 
ATOM   990  C  CD  . GLN A 1 135 ? -3.310  -17.164 26.925  1.00 63.94 135 A 1 
ATOM   991  O  OE1 . GLN A 1 135 ? -3.205  -16.579 25.866  1.00 58.09 135 A 1 
ATOM   992  N  NE2 . GLN A 1 135 ? -4.376  -16.969 27.657  1.00 56.12 135 A 1 
ATOM   993  N  N   . SER A 1 136 ? -0.463  -21.877 25.581  1.00 91.19 136 A 1 
ATOM   994  C  CA  . SER A 1 136 ? -0.233  -22.812 24.472  1.00 92.03 136 A 1 
ATOM   995  C  C   . SER A 1 136 ? -1.388  -22.843 23.471  1.00 93.42 136 A 1 
ATOM   996  O  O   . SER A 1 136 ? -1.238  -23.365 22.379  1.00 91.43 136 A 1 
ATOM   997  C  CB  . SER A 1 136 ? 0.009   -24.215 25.023  1.00 89.25 136 A 1 
ATOM   998  O  OG  . SER A 1 136 ? -1.079  -24.623 25.820  1.00 77.75 136 A 1 
ATOM   999  N  N   . SER A 1 137 ? -2.538  -22.280 23.840  1.00 93.66 137 A 1 
ATOM   1000 C  CA  . SER A 1 137 ? -3.689  -22.137 22.961  1.00 93.73 137 A 1 
ATOM   1001 C  C   . SER A 1 137 ? -4.522  -20.942 23.379  1.00 93.79 137 A 1 
ATOM   1002 O  O   . SER A 1 137 ? -4.429  -20.474 24.517  1.00 91.85 137 A 1 
ATOM   1003 C  CB  . SER A 1 137 ? -4.543  -23.415 22.953  1.00 91.97 137 A 1 
ATOM   1004 O  OG  . SER A 1 137 ? -5.031  -23.712 24.242  1.00 80.56 137 A 1 
ATOM   1005 N  N   . GLY A 1 138 ? -5.347  -20.460 22.462  1.00 94.04 138 A 1 
ATOM   1006 C  CA  . GLY A 1 138 ? -6.277  -19.384 22.727  1.00 94.09 138 A 1 
ATOM   1007 C  C   . GLY A 1 138 ? -7.309  -19.246 21.618  1.00 94.82 138 A 1 
ATOM   1008 O  O   . GLY A 1 138 ? -7.190  -19.828 20.535  1.00 94.49 138 A 1 
ATOM   1009 N  N   . PHE A 1 139 ? -8.324  -18.471 21.928  1.00 95.26 139 A 1 
ATOM   1010 C  CA  . PHE A 1 139 ? -9.399  -18.154 21.014  1.00 95.36 139 A 1 
ATOM   1011 C  C   . PHE A 1 139 ? -9.673  -16.664 21.065  1.00 94.99 139 A 1 
ATOM   1012 O  O   . PHE A 1 139 ? -9.488  -16.012 22.094  1.00 94.26 139 A 1 
ATOM   1013 C  CB  . PHE A 1 139 ? -10.657 -18.953 21.377  1.00 95.05 139 A 1 
ATOM   1014 C  CG  . PHE A 1 139 ? -10.467 -20.448 21.350  1.00 94.26 139 A 1 
ATOM   1015 C  CD1 . PHE A 1 139 ? -10.679 -21.177 20.162  1.00 90.29 139 A 1 
ATOM   1016 C  CD2 . PHE A 1 139 ? -10.048 -21.132 22.502  1.00 90.61 139 A 1 
ATOM   1017 C  CE1 . PHE A 1 139 ? -10.473 -22.558 20.122  1.00 88.95 139 A 1 
ATOM   1018 C  CE2 . PHE A 1 139 ? -9.842  -22.527 22.473  1.00 89.16 139 A 1 
ATOM   1019 C  CZ  . PHE A 1 139 ? -10.052 -23.231 21.279  1.00 89.49 139 A 1 
ATOM   1020 N  N   . ARG A 1 140 ? -10.139 -16.102 19.956  1.00 95.91 140 A 1 
ATOM   1021 C  CA  . ARG A 1 140 ? -10.626 -14.733 19.882  1.00 96.08 140 A 1 
ATOM   1022 C  C   . ARG A 1 140 ? -11.896 -14.700 19.055  1.00 96.69 140 A 1 
ATOM   1023 O  O   . ARG A 1 140 ? -11.957 -15.306 17.998  1.00 96.61 140 A 1 
ATOM   1024 C  CB  . ARG A 1 140 ? -9.519  -13.832 19.316  1.00 95.20 140 A 1 
ATOM   1025 C  CG  . ARG A 1 140 ? -9.942  -12.363 19.202  1.00 91.12 140 A 1 
ATOM   1026 C  CD  . ARG A 1 140 ? -8.763  -11.513 18.727  1.00 87.68 140 A 1 
ATOM   1027 N  NE  . ARG A 1 140 ? -9.130  -10.099 18.560  1.00 78.63 140 A 1 
ATOM   1028 C  CZ  . ARG A 1 140 ? -9.338  -9.459  17.415  1.00 73.10 140 A 1 
ATOM   1029 N  NH1 . ARG A 1 140 ? -9.228  -10.045 16.259  1.00 64.95 140 A 1 
ATOM   1030 N  NH2 . ARG A 1 140 ? -9.652  -8.201  17.427  1.00 63.62 140 A 1 
ATOM   1031 N  N   . VAL A 1 141 ? -12.875 -13.956 19.537  1.00 97.20 141 A 1 
ATOM   1032 C  CA  . VAL A 1 141 ? -14.086 -13.620 18.785  1.00 97.64 141 A 1 
ATOM   1033 C  C   . VAL A 1 141 ? -14.225 -12.113 18.722  1.00 97.78 141 A 1 
ATOM   1034 O  O   . VAL A 1 141 ? -13.771 -11.405 19.621  1.00 97.34 141 A 1 
ATOM   1035 C  CB  . VAL A 1 141 ? -15.352 -14.290 19.354  1.00 97.22 141 A 1 
ATOM   1036 C  CG1 . VAL A 1 141 ? -15.261 -15.811 19.228  1.00 93.30 141 A 1 
ATOM   1037 C  CG2 . VAL A 1 141 ? -15.611 -13.923 20.820  1.00 93.32 141 A 1 
ATOM   1038 N  N   . PHE A 1 142 ? -14.858 -11.607 17.673  1.00 98.09 142 A 1 
ATOM   1039 C  CA  . PHE A 1 142 ? -15.211 -10.196 17.582  1.00 98.28 142 A 1 
ATOM   1040 C  C   . PHE A 1 142 ? -16.577 -10.010 16.928  1.00 98.43 142 A 1 
ATOM   1041 O  O   . PHE A 1 142 ? -17.055 -10.860 16.182  1.00 98.24 142 A 1 
ATOM   1042 C  CB  . PHE A 1 142 ? -14.109 -9.395  16.870  1.00 97.72 142 A 1 
ATOM   1043 C  CG  . PHE A 1 142 ? -14.107 -9.528  15.364  1.00 97.52 142 A 1 
ATOM   1044 C  CD1 . PHE A 1 142 ? -13.373 -10.545 14.739  1.00 95.87 142 A 1 
ATOM   1045 C  CD2 . PHE A 1 142 ? -14.875 -8.645  14.581  1.00 95.90 142 A 1 
ATOM   1046 C  CE1 . PHE A 1 142 ? -13.412 -10.693 13.344  1.00 94.46 142 A 1 
ATOM   1047 C  CE2 . PHE A 1 142 ? -14.920 -8.782  13.187  1.00 94.65 142 A 1 
ATOM   1048 C  CZ  . PHE A 1 142 ? -14.193 -9.815  12.571  1.00 94.58 142 A 1 
ATOM   1049 N  N   . GLY A 1 143 ? -17.174 -8.863  17.214  1.00 98.33 143 A 1 
ATOM   1050 C  CA  . GLY A 1 143 ? -18.316 -8.315  16.511  1.00 98.32 143 A 1 
ATOM   1051 C  C   . GLY A 1 143 ? -18.077 -6.837  16.215  1.00 98.45 143 A 1 
ATOM   1052 O  O   . GLY A 1 143 ? -17.409 -6.142  16.979  1.00 97.82 143 A 1 
ATOM   1053 N  N   . THR A 1 144 ? -18.619 -6.352  15.100  1.00 98.49 144 A 1 
ATOM   1054 C  CA  . THR A 1 144 ? -18.541 -4.948  14.724  1.00 98.29 144 A 1 
ATOM   1055 C  C   . THR A 1 144 ? -19.808 -4.525  13.998  1.00 98.33 144 A 1 
ATOM   1056 O  O   . THR A 1 144 ? -20.502 -5.362  13.423  1.00 97.53 144 A 1 
ATOM   1057 C  CB  . THR A 1 144 ? -17.263 -4.665  13.915  1.00 96.92 144 A 1 
ATOM   1058 O  OG1 . THR A 1 144 ? -17.136 -3.297  13.622  1.00 85.07 144 A 1 
ATOM   1059 C  CG2 . THR A 1 144 ? -17.203 -5.412  12.588  1.00 87.45 144 A 1 
ATOM   1060 N  N   . GLY A 1 145 ? -20.118 -3.242  14.041  1.00 98.25 145 A 1 
ATOM   1061 C  CA  . GLY A 1 145 ? -21.253 -2.674  13.336  1.00 98.16 145 A 1 
ATOM   1062 C  C   . GLY A 1 145 ? -20.986 -1.224  12.951  1.00 98.29 145 A 1 
ATOM   1063 O  O   . GLY A 1 145 ? -20.248 -0.517  13.641  1.00 97.51 145 A 1 
ATOM   1064 N  N   . GLY A 1 146 ? -21.602 -0.780  11.864  1.00 97.94 146 A 1 
ATOM   1065 C  CA  . GLY A 1 146 ? -21.507 0.584   11.371  1.00 97.86 146 A 1 
ATOM   1066 C  C   . GLY A 1 146 ? -22.853 1.070   10.831  1.00 97.81 146 A 1 
ATOM   1067 O  O   . GLY A 1 146 ? -23.575 0.328   10.181  1.00 96.30 146 A 1 
ATOM   1068 N  N   . THR A 1 147 ? -23.188 2.331   11.101  1.00 97.55 147 A 1 
ATOM   1069 C  CA  . THR A 1 147 ? -24.449 2.913   10.621  1.00 97.25 147 A 1 
ATOM   1070 C  C   . THR A 1 147 ? -24.335 3.530   9.231   1.00 96.83 147 A 1 
ATOM   1071 O  O   . THR A 1 147 ? -25.340 3.642   8.542   1.00 94.26 147 A 1 
ATOM   1072 C  CB  . THR A 1 147 ? -24.987 3.978   11.592  1.00 96.50 147 A 1 
ATOM   1073 O  OG1 . THR A 1 147 ? -24.112 5.075   11.681  1.00 92.55 147 A 1 
ATOM   1074 C  CG2 . THR A 1 147 ? -25.210 3.439   13.000  1.00 92.79 147 A 1 
ATOM   1075 N  N   . GLY A 1 148 ? -23.135 3.961   8.836   1.00 96.66 148 A 1 
ATOM   1076 C  CA  . GLY A 1 148 ? -22.912 4.664   7.571   1.00 96.12 148 A 1 
ATOM   1077 C  C   . GLY A 1 148 ? -22.989 3.761   6.343   1.00 96.37 148 A 1 
ATOM   1078 O  O   . GLY A 1 148 ? -23.361 4.225   5.268   1.00 93.88 148 A 1 
ATOM   1079 N  N   . ASP A 1 149 ? -22.684 2.492   6.517   1.00 96.54 149 A 1 
ATOM   1080 C  CA  . ASP A 1 149 ? -22.710 1.438   5.503   1.00 96.45 149 A 1 
ATOM   1081 C  C   . ASP A 1 149 ? -23.641 0.279   5.891   1.00 96.88 149 A 1 
ATOM   1082 O  O   . ASP A 1 149 ? -23.613 -0.776  5.275   1.00 94.46 149 A 1 
ATOM   1083 C  CB  . ASP A 1 149 ? -21.269 0.958   5.257   1.00 94.69 149 A 1 
ATOM   1084 C  CG  . ASP A 1 149 ? -20.603 0.327   6.486   1.00 94.30 149 A 1 
ATOM   1085 O  OD1 . ASP A 1 149 ? -21.109 0.498   7.621   1.00 90.50 149 A 1 
ATOM   1086 O  OD2 . ASP A 1 149 ? -19.554 -0.328  6.317   1.00 90.12 149 A 1 
ATOM   1087 N  N   . HIS A 1 150 ? -24.448 0.470   6.930   1.00 96.62 150 A 1 
ATOM   1088 C  CA  . HIS A 1 150 ? -25.341 -0.551  7.472   1.00 97.05 150 A 1 
ATOM   1089 C  C   . HIS A 1 150 ? -24.628 -1.891  7.717   1.00 97.42 150 A 1 
ATOM   1090 O  O   . HIS A 1 150 ? -25.164 -2.955  7.418   1.00 95.38 150 A 1 
ATOM   1091 C  CB  . HIS A 1 150 ? -26.599 -0.678  6.602   1.00 95.81 150 A 1 
ATOM   1092 C  CG  . HIS A 1 150 ? -27.296 0.627   6.365   1.00 93.27 150 A 1 
ATOM   1093 N  ND1 . HIS A 1 150 ? -27.017 1.521   5.361   1.00 81.06 150 A 1 
ATOM   1094 C  CD2 . HIS A 1 150 ? -28.306 1.183   7.109   1.00 79.93 150 A 1 
ATOM   1095 C  CE1 . HIS A 1 150 ? -27.834 2.585   5.500   1.00 82.32 150 A 1 
ATOM   1096 N  NE2 . HIS A 1 150 ? -28.630 2.415   6.548   1.00 83.81 150 A 1 
ATOM   1097 N  N   . SER A 1 151 ? -23.397 -1.825  8.216   1.00 97.71 151 A 1 
ATOM   1098 C  CA  . SER A 1 151 ? -22.527 -2.996  8.300   1.00 97.76 151 A 1 
ATOM   1099 C  C   . SER A 1 151 ? -22.692 -3.777  9.595   1.00 98.19 151 A 1 
ATOM   1100 O  O   . SER A 1 151 ? -22.898 -3.228  10.682  1.00 97.20 151 A 1 
ATOM   1101 C  CB  . SER A 1 151 ? -21.070 -2.626  8.044   1.00 96.05 151 A 1 
ATOM   1102 O  OG  . SER A 1 151 ? -20.547 -1.731  8.997   1.00 90.61 151 A 1 
ATOM   1103 N  N   . LEU A 1 152 ? -22.539 -5.095  9.458   1.00 97.91 152 A 1 
ATOM   1104 C  CA  . LEU A 1 152 ? -22.408 -6.035  10.553  1.00 97.91 152 A 1 
ATOM   1105 C  C   . LEU A 1 152 ? -21.227 -6.962  10.255  1.00 98.00 152 A 1 
ATOM   1106 O  O   . LEU A 1 152 ? -21.184 -7.608  9.216   1.00 96.93 152 A 1 
ATOM   1107 C  CB  . LEU A 1 152 ? -23.727 -6.820  10.695  1.00 96.94 152 A 1 
ATOM   1108 C  CG  . LEU A 1 152 ? -23.770 -7.689  11.966  1.00 83.54 152 A 1 
ATOM   1109 C  CD1 . LEU A 1 152 ? -24.038 -6.846  13.217  1.00 77.66 152 A 1 
ATOM   1110 C  CD2 . LEU A 1 152 ? -24.884 -8.726  11.852  1.00 77.56 152 A 1 
ATOM   1111 N  N   . GLY A 1 153 ? -20.280 -7.038  11.169  1.00 98.01 153 A 1 
ATOM   1112 C  CA  . GLY A 1 153 ? -19.126 -7.921  11.053  1.00 98.09 153 A 1 
ATOM   1113 C  C   . GLY A 1 153 ? -19.035 -8.860  12.248  1.00 98.35 153 A 1 
ATOM   1114 O  O   . GLY A 1 153 ? -19.272 -8.469  13.385  1.00 97.61 153 A 1 
ATOM   1115 N  N   . LEU A 1 154 ? -18.652 -10.095 11.973  1.00 98.26 154 A 1 
ATOM   1116 C  CA  . LEU A 1 154 ? -18.440 -11.142 12.968  1.00 98.17 154 A 1 
ATOM   1117 C  C   . LEU A 1 154 ? -17.176 -11.916 12.603  1.00 98.35 154 A 1 
ATOM   1118 O  O   . LEU A 1 154 ? -16.855 -12.082 11.434  1.00 97.18 154 A 1 
ATOM   1119 C  CB  . LEU A 1 154 ? -19.655 -12.090 12.994  1.00 95.78 154 A 1 
ATOM   1120 C  CG  . LEU A 1 154 ? -20.980 -11.449 13.427  1.00 83.91 154 A 1 
ATOM   1121 C  CD1 . LEU A 1 154 ? -22.133 -12.431 13.201  1.00 76.93 154 A 1 
ATOM   1122 C  CD2 . LEU A 1 154 ? -20.976 -11.078 14.911  1.00 75.66 154 A 1 
ATOM   1123 N  N   . GLY A 1 155 ? -16.480 -12.453 13.598  1.00 98.26 155 A 1 
ATOM   1124 C  CA  . GLY A 1 155 ? -15.370 -13.342 13.300  1.00 98.21 155 A 1 
ATOM   1125 C  C   . GLY A 1 155 ? -14.849 -14.076 14.517  1.00 98.39 155 A 1 
ATOM   1126 O  O   . GLY A 1 155 ? -15.151 -13.755 15.666  1.00 97.82 155 A 1 
ATOM   1127 N  N   . ALA A 1 156 ? -14.059 -15.084 14.222  1.00 97.71 156 A 1 
ATOM   1128 C  CA  . ALA A 1 156 ? -13.443 -15.930 15.218  1.00 97.75 156 A 1 
ATOM   1129 C  C   . ALA A 1 156 ? -12.054 -16.379 14.757  1.00 97.85 156 A 1 
ATOM   1130 O  O   . ALA A 1 156 ? -11.812 -16.574 13.568  1.00 97.21 156 A 1 
ATOM   1131 C  CB  . ALA A 1 156 ? -14.363 -17.119 15.504  1.00 97.17 156 A 1 
ATOM   1132 N  N   . SER A 1 157 ? -11.165 -16.588 15.716  1.00 96.96 157 A 1 
ATOM   1133 C  CA  . SER A 1 157 ? -9.872  -17.211 15.471  1.00 96.41 157 A 1 
ATOM   1134 C  C   . SER A 1 157 ? -9.543  -18.201 16.583  1.00 96.47 157 A 1 
ATOM   1135 O  O   . SER A 1 157 ? -9.884  -17.985 17.746  1.00 95.75 157 A 1 
ATOM   1136 C  CB  . SER A 1 157 ? -8.772  -16.167 15.277  1.00 95.08 157 A 1 
ATOM   1137 O  OG  . SER A 1 157 ? -8.717  -15.245 16.343  1.00 81.76 157 A 1 
ATOM   1138 N  N   . ALA A 1 158 ? -8.877  -19.281 16.202  1.00 96.03 158 A 1 
ATOM   1139 C  CA  . ALA A 1 158 ? -8.298  -20.250 17.105  1.00 96.15 158 A 1 
ATOM   1140 C  C   . ALA A 1 158 ? -6.811  -20.370 16.798  1.00 96.25 158 A 1 
ATOM   1141 O  O   . ALA A 1 158 ? -6.426  -20.497 15.634  1.00 95.88 158 A 1 
ATOM   1142 C  CB  . ALA A 1 158 ? -9.026  -21.589 16.951  1.00 95.87 158 A 1 
ATOM   1143 N  N   . PHE A 1 159 ? -5.987  -20.316 17.826  1.00 95.56 159 A 1 
ATOM   1144 C  CA  . PHE A 1 159 ? -4.540  -20.338 17.674  1.00 95.28 159 A 1 
ATOM   1145 C  C   . PHE A 1 159 ? -3.891  -21.153 18.779  1.00 95.10 159 A 1 
ATOM   1146 O  O   . PHE A 1 159 ? -4.413  -21.262 19.890  1.00 94.42 159 A 1 
ATOM   1147 C  CB  . PHE A 1 159 ? -4.002  -18.901 17.605  1.00 94.58 159 A 1 
ATOM   1148 C  CG  . PHE A 1 159 ? -4.580  -17.950 18.618  1.00 94.77 159 A 1 
ATOM   1149 C  CD1 . PHE A 1 159 ? -5.725  -17.178 18.303  1.00 93.38 159 A 1 
ATOM   1150 C  CD2 . PHE A 1 159 ? -4.006  -17.827 19.894  1.00 93.26 159 A 1 
ATOM   1151 C  CE1 . PHE A 1 159 ? -6.277  -16.303 19.244  1.00 92.11 159 A 1 
ATOM   1152 C  CE2 . PHE A 1 159 ? -4.569  -16.946 20.845  1.00 92.21 159 A 1 
ATOM   1153 C  CZ  . PHE A 1 159 ? -5.703  -16.191 20.521  1.00 92.16 159 A 1 
ATOM   1154 N  N   . GLY A 1 160 ? -2.758  -21.749 18.463  1.00 94.60 160 A 1 
ATOM   1155 C  CA  . GLY A 1 160 ? -2.056  -22.604 19.392  1.00 94.42 160 A 1 
ATOM   1156 C  C   . GLY A 1 160 ? -0.609  -22.823 19.009  1.00 94.70 160 A 1 
ATOM   1157 O  O   . GLY A 1 160 ? -0.189  -22.542 17.880  1.00 94.23 160 A 1 
ATOM   1158 N  N   . ARG A 1 161 ? 0.154   -23.334 19.965  1.00 94.30 161 A 1 
ATOM   1159 C  CA  . ARG A 1 161 ? 1.543   -23.741 19.761  1.00 93.81 161 A 1 
ATOM   1160 C  C   . ARG A 1 161 ? 1.846   -25.004 20.542  1.00 94.27 161 A 1 
ATOM   1161 O  O   . ARG A 1 161 ? 1.302   -25.242 21.624  1.00 93.36 161 A 1 
ATOM   1162 C  CB  . ARG A 1 161 ? 2.512   -22.599 20.095  1.00 90.98 161 A 1 
ATOM   1163 C  CG  . ARG A 1 161 ? 2.523   -22.219 21.580  1.00 82.36 161 A 1 
ATOM   1164 C  CD  . ARG A 1 161 ? 3.488   -21.060 21.834  1.00 80.66 161 A 1 
ATOM   1165 N  NE  . ARG A 1 161 ? 3.409   -20.609 23.229  1.00 71.41 161 A 1 
ATOM   1166 C  CZ  . ARG A 1 161 ? 3.936   -19.496 23.726  1.00 66.19 161 A 1 
ATOM   1167 N  NH1 . ARG A 1 161 ? 4.676   -18.709 23.007  1.00 61.01 161 A 1 
ATOM   1168 N  NH2 . ARG A 1 161 ? 3.699   -19.175 24.959  1.00 56.70 161 A 1 
ATOM   1169 N  N   . THR A 1 162 ? 2.763   -25.770 20.006  1.00 94.36 162 A 1 
ATOM   1170 C  CA  . THR A 1 162 ? 3.494   -26.823 20.706  1.00 94.19 162 A 1 
ATOM   1171 C  C   . THR A 1 162 ? 4.965   -26.418 20.812  1.00 93.98 162 A 1 
ATOM   1172 O  O   . THR A 1 162 ? 5.315   -25.258 20.553  1.00 91.82 162 A 1 
ATOM   1173 C  CB  . THR A 1 162 ? 3.307   -28.174 19.996  1.00 92.80 162 A 1 
ATOM   1174 O  OG1 . THR A 1 162 ? 3.902   -28.152 18.731  1.00 83.79 162 A 1 
ATOM   1175 C  CG2 . THR A 1 162 ? 1.834   -28.548 19.804  1.00 82.16 162 A 1 
ATOM   1176 N  N   . GLU A 1 163 ? 5.846   -27.331 21.180  1.00 93.30 163 A 1 
ATOM   1177 C  CA  . GLU A 1 163 ? 7.289   -27.032 21.211  1.00 92.76 163 A 1 
ATOM   1178 C  C   . GLU A 1 163 ? 7.856   -26.690 19.829  1.00 93.28 163 A 1 
ATOM   1179 O  O   . GLU A 1 163 ? 8.754   -25.869 19.716  1.00 89.77 163 A 1 
ATOM   1180 C  CB  . GLU A 1 163 ? 8.042   -28.233 21.787  1.00 90.44 163 A 1 
ATOM   1181 C  CG  . GLU A 1 163 ? 7.760   -28.439 23.285  1.00 77.82 163 A 1 
ATOM   1182 C  CD  . GLU A 1 163 ? 8.600   -29.562 23.904  1.00 68.80 163 A 1 
ATOM   1183 O  OE1 . GLU A 1 163 ? 8.688   -29.571 25.150  1.00 61.36 163 A 1 
ATOM   1184 O  OE2 . GLU A 1 163 ? 9.125   -30.400 23.148  1.00 63.15 163 A 1 
ATOM   1185 N  N   . ASN A 1 164 ? 7.321   -27.303 18.775  1.00 95.75 164 A 1 
ATOM   1186 C  CA  . ASN A 1 164 ? 7.857   -27.214 17.416  1.00 96.30 164 A 1 
ATOM   1187 C  C   . ASN A 1 164 ? 6.818   -26.828 16.349  1.00 97.24 164 A 1 
ATOM   1188 O  O   . ASN A 1 164 ? 7.153   -26.772 15.169  1.00 95.53 164 A 1 
ATOM   1189 C  CB  . ASN A 1 164 ? 8.552   -28.540 17.090  1.00 93.84 164 A 1 
ATOM   1190 C  CG  . ASN A 1 164 ? 7.608   -29.733 17.014  1.00 87.87 164 A 1 
ATOM   1191 O  OD1 . ASN A 1 164 ? 6.510   -29.758 17.544  1.00 70.17 164 A 1 
ATOM   1192 N  ND2 . ASN A 1 164 ? 8.024   -30.784 16.350  1.00 74.76 164 A 1 
ATOM   1193 N  N   . LEU A 1 165 ? 5.561   -26.591 16.742  1.00 96.14 165 A 1 
ATOM   1194 C  CA  . LEU A 1 165 ? 4.489   -26.167 15.846  1.00 96.15 165 A 1 
ATOM   1195 C  C   . LEU A 1 165 ? 3.786   -24.949 16.428  1.00 95.90 165 A 1 
ATOM   1196 O  O   . LEU A 1 165 ? 3.474   -24.927 17.615  1.00 94.76 165 A 1 
ATOM   1197 C  CB  . LEU A 1 165 ? 3.487   -27.323 15.634  1.00 95.42 165 A 1 
ATOM   1198 C  CG  . LEU A 1 165 ? 3.978   -28.380 14.635  1.00 88.90 165 A 1 
ATOM   1199 C  CD1 . LEU A 1 165 ? 3.407   -29.760 14.959  1.00 82.91 165 A 1 
ATOM   1200 C  CD2 . LEU A 1 165 ? 3.529   -28.033 13.213  1.00 83.28 165 A 1 
ATOM   1201 N  N   . ASP A 1 166 ? 3.464   -24.005 15.585  1.00 95.63 166 A 1 
ATOM   1202 C  CA  . ASP A 1 166 ? 2.443   -23.002 15.847  1.00 95.37 166 A 1 
ATOM   1203 C  C   . ASP A 1 166 ? 1.447   -22.966 14.690  1.00 96.21 166 A 1 
ATOM   1204 O  O   . ASP A 1 166 ? 1.747   -23.373 13.568  1.00 95.76 166 A 1 
ATOM   1205 C  CB  . ASP A 1 166 ? 3.061   -21.632 16.162  1.00 92.77 166 A 1 
ATOM   1206 C  CG  . ASP A 1 166 ? 3.712   -20.963 14.953  1.00 88.19 166 A 1 
ATOM   1207 O  OD1 . ASP A 1 166 ? 2.962   -20.429 14.104  1.00 78.52 166 A 1 
ATOM   1208 O  OD2 . ASP A 1 166 ? 4.958   -20.940 14.886  1.00 81.78 166 A 1 
ATOM   1209 N  N   . GLY A 1 167 ? 0.234   -22.518 14.974  1.00 95.68 167 A 1 
ATOM   1210 C  CA  . GLY A 1 167 ? -0.800  -22.419 13.965  1.00 95.82 167 A 1 
ATOM   1211 C  C   . GLY A 1 167 ? -1.949  -21.512 14.381  1.00 95.96 167 A 1 
ATOM   1212 O  O   . GLY A 1 167 ? -2.275  -21.369 15.560  1.00 95.26 167 A 1 
ATOM   1213 N  N   . ILE A 1 168 ? -2.584  -20.946 13.378  1.00 96.28 168 A 1 
ATOM   1214 C  CA  . ILE A 1 168 ? -3.785  -20.146 13.510  1.00 96.46 168 A 1 
ATOM   1215 C  C   . ILE A 1 168 ? -4.775  -20.522 12.414  1.00 97.07 168 A 1 
ATOM   1216 O  O   . ILE A 1 168 ? -4.403  -20.728 11.263  1.00 97.07 168 A 1 
ATOM   1217 C  CB  . ILE A 1 168 ? -3.459  -18.634 13.529  1.00 95.89 168 A 1 
ATOM   1218 C  CG1 . ILE A 1 168 ? -4.731  -17.795 13.732  1.00 94.95 168 A 1 
ATOM   1219 C  CG2 . ILE A 1 168 ? -2.704  -18.186 12.256  1.00 93.88 168 A 1 
ATOM   1220 C  CD1 . ILE A 1 168 ? -4.459  -16.326 14.054  1.00 92.24 168 A 1 
ATOM   1221 N  N   . VAL A 1 169 ? -6.045  -20.564 12.779  1.00 97.32 169 A 1 
ATOM   1222 C  CA  . VAL A 1 169 ? -7.174  -20.536 11.849  1.00 97.42 169 A 1 
ATOM   1223 C  C   . VAL A 1 169 ? -8.029  -19.337 12.222  1.00 97.45 169 A 1 
ATOM   1224 O  O   . VAL A 1 169 ? -8.386  -19.174 13.384  1.00 96.98 169 A 1 
ATOM   1225 C  CB  . VAL A 1 169 ? -7.986  -21.844 11.887  1.00 96.87 169 A 1 
ATOM   1226 C  CG1 . VAL A 1 169 ? -9.157  -21.796 10.902  1.00 84.85 169 A 1 
ATOM   1227 C  CG2 . VAL A 1 169 ? -7.110  -23.043 11.512  1.00 83.70 169 A 1 
ATOM   1228 N  N   . ALA A 1 170 ? -8.337  -18.492 11.248  1.00 97.56 170 A 1 
ATOM   1229 C  CA  . ALA A 1 170 ? -9.152  -17.304 11.438  1.00 97.54 170 A 1 
ATOM   1230 C  C   . ALA A 1 170 ? -10.223 -17.213 10.352  1.00 97.86 170 A 1 
ATOM   1231 O  O   . ALA A 1 170 ? -9.997  -17.572 9.198   1.00 97.64 170 A 1 
ATOM   1232 C  CB  . ALA A 1 170 ? -8.254  -16.071 11.488  1.00 96.97 170 A 1 
ATOM   1233 N  N   . TRP A 1 171 ? -11.384 -16.711 10.742  1.00 98.12 171 A 1 
ATOM   1234 C  CA  . TRP A 1 171 ? -12.515 -16.452 9.868   1.00 98.25 171 A 1 
ATOM   1235 C  C   . TRP A 1 171 ? -13.128 -15.108 10.229  1.00 98.20 171 A 1 
ATOM   1236 O  O   . TRP A 1 171 ? -13.286 -14.783 11.403  1.00 97.67 171 A 1 
ATOM   1237 C  CB  . TRP A 1 171 ? -13.531 -17.587 9.985   1.00 97.65 171 A 1 
ATOM   1238 C  CG  . TRP A 1 171 ? -14.897 -17.248 9.469   1.00 89.79 171 A 1 
ATOM   1239 C  CD1 . TRP A 1 171 ? -15.214 -17.089 8.169   1.00 76.29 171 A 1 
ATOM   1240 C  CD2 . TRP A 1 171 ? -16.115 -16.980 10.234  1.00 84.46 171 A 1 
ATOM   1241 N  NE1 . TRP A 1 171 ? -16.563 -16.737 8.065   1.00 69.43 171 A 1 
ATOM   1242 C  CE2 . TRP A 1 171 ? -17.146 -16.669 9.311   1.00 77.38 171 A 1 
ATOM   1243 C  CE3 . TRP A 1 171 ? -16.431 -16.980 11.607  1.00 67.16 171 A 1 
ATOM   1244 C  CZ2 . TRP A 1 171 ? -18.455 -16.353 9.737   1.00 73.05 171 A 1 
ATOM   1245 C  CZ3 . TRP A 1 171 ? -17.736 -16.669 12.034  1.00 63.09 171 A 1 
ATOM   1246 C  CH2 . TRP A 1 171 ? -18.735 -16.360 11.100  1.00 64.17 171 A 1 
ATOM   1247 N  N   . SER A 1 172 ? -13.498 -14.360 9.209   1.00 98.43 172 A 1 
ATOM   1248 C  CA  . SER A 1 172 ? -14.258 -13.125 9.305   1.00 98.22 172 A 1 
ATOM   1249 C  C   . SER A 1 172 ? -15.391 -13.149 8.288   1.00 98.54 172 A 1 
ATOM   1250 O  O   . SER A 1 172 ? -15.191 -13.573 7.146   1.00 97.75 172 A 1 
ATOM   1251 C  CB  . SER A 1 172 ? -13.337 -11.927 9.057   1.00 96.22 172 A 1 
ATOM   1252 O  OG  . SER A 1 172 ? -14.057 -10.723 9.118   1.00 79.45 172 A 1 
ATOM   1253 N  N   . SER A 1 173 ? -16.563 -12.689 8.698   1.00 98.33 173 A 1 
ATOM   1254 C  CA  . SER A 1 173 ? -17.710 -12.427 7.843   1.00 98.25 173 A 1 
ATOM   1255 C  C   . SER A 1 173 ? -18.177 -10.999 8.074   1.00 98.39 173 A 1 
ATOM   1256 O  O   . SER A 1 173 ? -18.235 -10.547 9.218   1.00 96.97 173 A 1 
ATOM   1257 C  CB  . SER A 1 173 ? -18.840 -13.405 8.141   1.00 96.90 173 A 1 
ATOM   1258 O  OG  . SER A 1 173 ? -19.932 -13.204 7.276   1.00 82.58 173 A 1 
ATOM   1259 N  N   . ARG A 1 174 ? -18.498 -10.283 7.010   1.00 98.28 174 A 1 
ATOM   1260 C  CA  . ARG A 1 174 ? -18.951 -8.902  7.067   1.00 97.91 174 A 1 
ATOM   1261 C  C   . ARG A 1 174 ? -20.001 -8.658  6.003   1.00 98.26 174 A 1 
ATOM   1262 O  O   . ARG A 1 174 ? -19.725 -8.831  4.821   1.00 97.52 174 A 1 
ATOM   1263 C  CB  . ARG A 1 174 ? -17.739 -7.982  6.898   1.00 96.03 174 A 1 
ATOM   1264 C  CG  . ARG A 1 174 ? -18.065 -6.510  7.139   1.00 89.78 174 A 1 
ATOM   1265 C  CD  . ARG A 1 174 ? -16.844 -5.619  6.853   1.00 89.69 174 A 1 
ATOM   1266 N  NE  . ARG A 1 174 ? -15.655 -6.032  7.611   1.00 89.53 174 A 1 
ATOM   1267 C  CZ  . ARG A 1 174 ? -15.236 -5.623  8.791   1.00 92.70 174 A 1 
ATOM   1268 N  NH1 . ARG A 1 174 ? -15.859 -4.713  9.475   1.00 82.51 174 A 1 
ATOM   1269 N  NH2 . ARG A 1 174 ? -14.158 -6.140  9.294   1.00 85.97 174 A 1 
ATOM   1270 N  N   . ASP A 1 175 ? -21.163 -8.205  6.428   1.00 98.20 175 A 1 
ATOM   1271 C  CA  . ASP A 1 175 ? -22.218 -7.744  5.535   1.00 98.16 175 A 1 
ATOM   1272 C  C   . ASP A 1 175 ? -22.256 -6.212  5.566   1.00 98.13 175 A 1 
ATOM   1273 O  O   . ASP A 1 175 ? -22.105 -5.606  6.625   1.00 97.02 175 A 1 
ATOM   1274 C  CB  . ASP A 1 175 ? -23.565 -8.366  5.921   1.00 97.31 175 A 1 
ATOM   1275 C  CG  . ASP A 1 175 ? -23.522 -9.899  5.877   1.00 92.28 175 A 1 
ATOM   1276 O  OD1 . ASP A 1 175 ? -23.176 -10.452 4.807   1.00 83.87 175 A 1 
ATOM   1277 O  OD2 . ASP A 1 175 ? -23.789 -10.519 6.933   1.00 83.72 175 A 1 
ATOM   1278 N  N   . ARG A 1 176 ? -22.421 -5.578  4.401   1.00 98.00 176 A 1 
ATOM   1279 C  CA  . ARG A 1 176 ? -22.540 -4.123  4.260   1.00 97.71 176 A 1 
ATOM   1280 C  C   . ARG A 1 176 ? -23.650 -3.797  3.266   1.00 97.94 176 A 1 
ATOM   1281 O  O   . ARG A 1 176 ? -23.695 -4.369  2.188   1.00 96.45 176 A 1 
ATOM   1282 C  CB  . ARG A 1 176 ? -21.221 -3.499  3.807   1.00 95.24 176 A 1 
ATOM   1283 C  CG  . ARG A 1 176 ? -20.028 -3.894  4.688   1.00 88.71 176 A 1 
ATOM   1284 C  CD  . ARG A 1 176 ? -18.821 -2.977  4.478   1.00 88.05 176 A 1 
ATOM   1285 N  NE  . ARG A 1 176 ? -18.402 -2.902  3.080   1.00 85.42 176 A 1 
ATOM   1286 C  CZ  . ARG A 1 176 ? -17.886 -1.855  2.470   1.00 87.64 176 A 1 
ATOM   1287 N  NH1 . ARG A 1 176 ? -17.593 -0.754  3.098   1.00 77.72 176 A 1 
ATOM   1288 N  NH2 . ARG A 1 176 ? -17.656 -1.895  1.210   1.00 78.57 176 A 1 
ATOM   1289 N  N   . GLY A 1 177 ? -24.498 -2.856  3.645   1.00 97.25 177 A 1 
ATOM   1290 C  CA  . GLY A 1 177 ? -25.579 -2.376  2.796   1.00 97.17 177 A 1 
ATOM   1291 C  C   . GLY A 1 177 ? -25.255 -1.060  2.099   1.00 97.38 177 A 1 
ATOM   1292 O  O   . GLY A 1 177 ? -24.102 -0.744  1.802   1.00 95.82 177 A 1 
ATOM   1293 N  N   . ASP A 1 178 ? -26.296 -0.274  1.874   1.00 96.91 178 A 1 
ATOM   1294 C  CA  . ASP A 1 178 ? -26.211 1.032   1.237   1.00 96.75 178 A 1 
ATOM   1295 C  C   . ASP A 1 178 ? -25.264 1.991   1.969   1.00 96.85 178 A 1 
ATOM   1296 O  O   . ASP A 1 178 ? -25.245 2.084   3.200   1.00 95.16 178 A 1 
ATOM   1297 C  CB  . ASP A 1 178 ? -27.608 1.666   1.143   1.00 95.43 178 A 1 
ATOM   1298 C  CG  . ASP A 1 178 ? -28.559 0.974   0.167   1.00 94.10 178 A 1 
ATOM   1299 O  OD1 . ASP A 1 178 ? -28.079 0.277   -0.750  1.00 90.52 178 A 1 
ATOM   1300 O  OD2 . ASP A 1 178 ? -29.781 1.190   0.313   1.00 90.11 178 A 1 
ATOM   1301 N  N   . LEU A 1 179 ? -24.510 2.761   1.191   1.00 96.88 179 A 1 
ATOM   1302 C  CA  . LEU A 1 179 ? -23.531 3.711   1.699   1.00 96.62 179 A 1 
ATOM   1303 C  C   . LEU A 1 179 ? -24.175 5.092   1.845   1.00 96.48 179 A 1 
ATOM   1304 O  O   . LEU A 1 179 ? -24.476 5.754   0.849   1.00 95.12 179 A 1 
ATOM   1305 C  CB  . LEU A 1 179 ? -22.310 3.769   0.759   1.00 96.04 179 A 1 
ATOM   1306 C  CG  . LEU A 1 179 ? -21.678 2.406   0.438   1.00 95.01 179 A 1 
ATOM   1307 C  CD1 . LEU A 1 179 ? -20.540 2.612   -0.550  1.00 92.46 179 A 1 
ATOM   1308 C  CD2 . LEU A 1 179 ? -21.119 1.721   1.687   1.00 91.93 179 A 1 
ATOM   1309 N  N   . ARG A 1 180 ? -24.320 5.560   3.079   1.00 96.57 180 A 1 
ATOM   1310 C  CA  . ARG A 1 180 ? -24.759 6.930   3.353   1.00 96.05 180 A 1 
ATOM   1311 C  C   . ARG A 1 180 ? -23.594 7.890   3.168   1.00 96.36 180 A 1 
ATOM   1312 O  O   . ARG A 1 180 ? -22.570 7.777   3.842   1.00 94.82 180 A 1 
ATOM   1313 C  CB  . ARG A 1 180 ? -25.370 7.019   4.754   1.00 94.24 180 A 1 
ATOM   1314 C  CG  . ARG A 1 180 ? -25.804 8.466   5.067   1.00 78.06 180 A 1 
ATOM   1315 C  CD  . ARG A 1 180 ? -26.437 8.585   6.455   1.00 73.93 180 A 1 
ATOM   1316 N  NE  . ARG A 1 180 ? -27.811 8.078   6.465   1.00 64.97 180 A 1 
ATOM   1317 C  CZ  . ARG A 1 180 ? -28.593 7.966   7.536   1.00 56.98 180 A 1 
ATOM   1318 N  NH1 . ARG A 1 180 ? -28.143 8.246   8.725   1.00 51.83 180 A 1 
ATOM   1319 N  NH2 . ARG A 1 180 ? -29.824 7.568   7.406   1.00 48.72 180 A 1 
ATOM   1320 N  N   . GLN A 1 181 ? -23.783 8.895   2.313   1.00 96.04 181 A 1 
ATOM   1321 C  CA  . GLN A 1 181 ? -22.752 9.868   1.976   1.00 95.88 181 A 1 
ATOM   1322 C  C   . GLN A 1 181 ? -23.022 11.239  2.597   1.00 96.34 181 A 1 
ATOM   1323 O  O   . GLN A 1 181 ? -24.138 11.561  2.997   1.00 94.75 181 A 1 
ATOM   1324 C  CB  . GLN A 1 181 ? -22.623 9.922   0.464   1.00 93.51 181 A 1 
ATOM   1325 C  CG  . GLN A 1 181 ? -22.126 8.587   -0.089  1.00 86.92 181 A 1 
ATOM   1326 C  CD  . GLN A 1 181 ? -21.907 8.641   -1.592  1.00 80.83 181 A 1 
ATOM   1327 O  OE1 . GLN A 1 181 ? -22.513 9.412   -2.305  1.00 71.76 181 A 1 
ATOM   1328 N  NE2 . GLN A 1 181 ? -21.035 7.821   -2.105  1.00 69.02 181 A 1 
ATOM   1329 N  N   . SER A 1 182 ? -21.975 12.054  2.672   1.00 96.05 182 A 1 
ATOM   1330 C  CA  . SER A 1 182 ? -22.015 13.359  3.335   1.00 96.28 182 A 1 
ATOM   1331 C  C   . SER A 1 182 ? -22.864 14.406  2.617   1.00 96.15 182 A 1 
ATOM   1332 O  O   . SER A 1 182 ? -23.293 15.373  3.242   1.00 93.38 182 A 1 
ATOM   1333 C  CB  . SER A 1 182 ? -20.590 13.872  3.506   1.00 95.55 182 A 1 
ATOM   1334 O  OG  . SER A 1 182 ? -19.984 14.114  2.257   1.00 92.99 182 A 1 
ATOM   1335 N  N   . ASN A 1 183 ? -23.137 14.221  1.331   1.00 95.40 183 A 1 
ATOM   1336 C  CA  . ASN A 1 183 ? -24.043 15.070  0.548   1.00 93.78 183 A 1 
ATOM   1337 C  C   . ASN A 1 183 ? -25.532 14.730  0.749   1.00 92.93 183 A 1 
ATOM   1338 O  O   . ASN A 1 183 ? -26.398 15.367  0.153   1.00 86.82 183 A 1 
ATOM   1339 C  CB  . ASN A 1 183 ? -23.630 15.003  -0.933  1.00 91.20 183 A 1 
ATOM   1340 C  CG  . ASN A 1 183 ? -23.937 13.670  -1.589  1.00 91.22 183 A 1 
ATOM   1341 O  OD1 . ASN A 1 183 ? -24.091 12.655  -0.943  1.00 83.52 183 A 1 
ATOM   1342 N  ND2 . ASN A 1 183 ? -24.037 13.649  -2.895  1.00 84.50 183 A 1 
ATOM   1343 N  N   . GLY A 1 184 ? -25.847 13.736  1.569   1.00 91.05 184 A 1 
ATOM   1344 C  CA  . GLY A 1 184 ? -27.209 13.269  1.828   1.00 89.12 184 A 1 
ATOM   1345 C  C   . GLY A 1 184 ? -27.711 12.195  0.861   1.00 90.23 184 A 1 
ATOM   1346 O  O   . GLY A 1 184 ? -28.772 11.618  1.111   1.00 85.89 184 A 1 
ATOM   1347 N  N   . GLU A 1 185 ? -26.954 11.890  -0.190  1.00 92.19 185 A 1 
ATOM   1348 C  CA  . GLU A 1 185 ? -27.268 10.793  -1.101  1.00 91.51 185 A 1 
ATOM   1349 C  C   . GLU A 1 185 ? -26.818 9.450   -0.528  1.00 93.26 185 A 1 
ATOM   1350 O  O   . GLU A 1 185 ? -25.982 9.350   0.373   1.00 91.90 185 A 1 
ATOM   1351 C  CB  . GLU A 1 185 ? -26.661 11.038  -2.483  1.00 88.28 185 A 1 
ATOM   1352 C  CG  . GLU A 1 185 ? -27.268 12.263  -3.172  1.00 82.04 185 A 1 
ATOM   1353 C  CD  . GLU A 1 185 ? -26.601 12.599  -4.511  1.00 74.88 185 A 1 
ATOM   1354 O  OE1 . GLU A 1 185 ? -27.183 13.411  -5.257  1.00 68.33 185 A 1 
ATOM   1355 O  OE2 . GLU A 1 185 ? -25.469 12.106  -4.732  1.00 67.04 185 A 1 
ATOM   1356 N  N   . THR A 1 186 ? -27.392 8.388   -1.087  1.00 94.31 186 A 1 
ATOM   1357 C  CA  . THR A 1 186 ? -27.067 7.015   -0.714  1.00 94.83 186 A 1 
ATOM   1358 C  C   . THR A 1 186 ? -26.596 6.266   -1.950  1.00 95.19 186 A 1 
ATOM   1359 O  O   . THR A 1 186 ? -27.301 6.214   -2.953  1.00 92.73 186 A 1 
ATOM   1360 C  CB  . THR A 1 186 ? -28.273 6.330   -0.070  1.00 92.78 186 A 1 
ATOM   1361 O  OG1 . THR A 1 186 ? -28.719 7.071   1.043   1.00 81.87 186 A 1 
ATOM   1362 C  CG2 . THR A 1 186 ? -27.933 4.945   0.460   1.00 78.86 186 A 1 
ATOM   1363 N  N   . ALA A 1 187 ? -25.418 5.668   -1.878  1.00 95.39 187 A 1 
ATOM   1364 C  CA  . ALA A 1 187 ? -24.922 4.799   -2.934  1.00 95.39 187 A 1 
ATOM   1365 C  C   . ALA A 1 187 ? -25.477 3.384   -2.736  1.00 96.05 187 A 1 
ATOM   1366 O  O   . ALA A 1 187 ? -25.248 2.800   -1.669  1.00 95.34 187 A 1 
ATOM   1367 C  CB  . ALA A 1 187 ? -23.397 4.823   -2.934  1.00 94.32 187 A 1 
ATOM   1368 N  N   . PRO A 1 188 ? -26.182 2.799   -3.720  1.00 95.94 188 A 1 
ATOM   1369 C  CA  . PRO A 1 188 ? -26.704 1.452   -3.596  1.00 95.56 188 A 1 
ATOM   1370 C  C   . PRO A 1 188 ? -25.558 0.446   -3.506  1.00 96.08 188 A 1 
ATOM   1371 O  O   . PRO A 1 188 ? -24.628 0.470   -4.325  1.00 94.60 188 A 1 
ATOM   1372 C  CB  . PRO A 1 188 ? -27.585 1.232   -4.825  1.00 94.06 188 A 1 
ATOM   1373 C  CG  . PRO A 1 188 ? -26.980 2.175   -5.864  1.00 91.82 188 A 1 
ATOM   1374 C  CD  . PRO A 1 188 ? -26.499 3.354   -5.027  1.00 94.86 188 A 1 
ATOM   1375 N  N   . ASN A 1 189 ? -25.625 -0.428  -2.511  1.00 96.52 189 A 1 
ATOM   1376 C  CA  . ASN A 1 189 ? -24.622 -1.444  -2.249  1.00 96.95 189 A 1 
ATOM   1377 C  C   . ASN A 1 189 ? -25.209 -2.567  -1.397  1.00 97.33 189 A 1 
ATOM   1378 O  O   . ASN A 1 189 ? -25.983 -2.309  -0.484  1.00 96.15 189 A 1 
ATOM   1379 C  CB  . ASN A 1 189 ? -23.437 -0.789  -1.519  1.00 95.81 189 A 1 
ATOM   1380 C  CG  . ASN A 1 189 ? -22.278 -1.745  -1.369  1.00 95.86 189 A 1 
ATOM   1381 O  OD1 . ASN A 1 189 ? -21.889 -2.395  -2.322  1.00 90.39 189 A 1 
ATOM   1382 N  ND2 . ASN A 1 189 ? -21.677 -1.829  -0.196  1.00 90.56 189 A 1 
ATOM   1383 N  N   . ASP A 1 190 ? -24.782 -3.787  -1.673  1.00 97.01 190 A 1 
ATOM   1384 C  CA  . ASP A 1 190 ? -25.010 -4.947  -0.820  1.00 97.27 190 A 1 
ATOM   1385 C  C   . ASP A 1 190 ? -23.808 -5.876  -0.990  1.00 97.51 190 A 1 
ATOM   1386 O  O   . ASP A 1 190 ? -23.555 -6.354  -2.092  1.00 95.88 190 A 1 
ATOM   1387 C  CB  . ASP A 1 190 ? -26.328 -5.615  -1.213  1.00 96.12 190 A 1 
ATOM   1388 C  CG  . ASP A 1 190 ? -26.803 -6.690  -0.242  1.00 91.33 190 A 1 
ATOM   1389 O  OD1 . ASP A 1 190 ? -26.067 -6.986  0.720   1.00 83.89 190 A 1 
ATOM   1390 O  OD2 . ASP A 1 190 ? -27.931 -7.198  -0.466  1.00 82.03 190 A 1 
ATOM   1391 N  N   . GLU A 1 191 ? -23.009 -6.047  0.060   1.00 97.90 191 A 1 
ATOM   1392 C  CA  . GLU A 1 191 ? -21.810 -6.875  0.042   1.00 97.88 191 A 1 
ATOM   1393 C  C   . GLU A 1 191 ? -21.862 -7.891  1.191   1.00 98.05 191 A 1 
ATOM   1394 O  O   . GLU A 1 191 ? -21.952 -7.510  2.359   1.00 97.23 191 A 1 
ATOM   1395 C  CB  . GLU A 1 191 ? -20.524 -6.036  0.159   1.00 96.79 191 A 1 
ATOM   1396 C  CG  . GLU A 1 191 ? -20.241 -5.098  -1.030  1.00 94.72 191 A 1 
ATOM   1397 C  CD  . GLU A 1 191 ? -18.941 -4.299  -0.801  1.00 96.13 191 A 1 
ATOM   1398 O  OE1 . GLU A 1 191 ? -17.863 -4.728  -1.247  1.00 90.64 191 A 1 
ATOM   1399 O  OE2 . GLU A 1 191 ? -18.980 -3.246  -0.127  1.00 91.68 191 A 1 
ATOM   1400 N  N   . SER A 1 192 ? -21.713 -9.169  0.861   1.00 97.72 192 A 1 
ATOM   1401 C  CA  . SER A 1 192 ? -21.464 -10.240 1.817   1.00 97.98 192 A 1 
ATOM   1402 C  C   . SER A 1 192 ? -20.039 -10.753 1.654   1.00 98.13 192 A 1 
ATOM   1403 O  O   . SER A 1 192 ? -19.701 -11.451 0.693   1.00 97.10 192 A 1 
ATOM   1404 C  CB  . SER A 1 192 ? -22.495 -11.355 1.666   1.00 97.45 192 A 1 
ATOM   1405 O  OG  . SER A 1 192 ? -22.413 -12.226 2.776   1.00 83.54 192 A 1 
ATOM   1406 N  N   . ILE A 1 193 ? -19.184 -10.369 2.589   1.00 98.21 193 A 1 
ATOM   1407 C  CA  . ILE A 1 193 ? -17.746 -10.627 2.555   1.00 98.28 193 A 1 
ATOM   1408 C  C   . ILE A 1 193 ? -17.423 -11.739 3.546   1.00 98.20 193 A 1 
ATOM   1409 O  O   . ILE A 1 193 ? -17.667 -11.611 4.744   1.00 97.63 193 A 1 
ATOM   1410 C  CB  . ILE A 1 193 ? -16.945 -9.346  2.851   1.00 97.90 193 A 1 
ATOM   1411 C  CG1 . ILE A 1 193 ? -17.302 -8.211  1.860   1.00 96.94 193 A 1 
ATOM   1412 C  CG2 . ILE A 1 193 ? -15.431 -9.641  2.820   1.00 97.13 193 A 1 
ATOM   1413 C  CD1 . ILE A 1 193 ? -16.752 -6.835  2.255   1.00 93.31 193 A 1 
ATOM   1414 N  N   . ASN A 1 194 ? -16.787 -12.804 3.063   1.00 98.44 194 A 1 
ATOM   1415 C  CA  . ASN A 1 194 ? -16.195 -13.847 3.890   1.00 98.45 194 A 1 
ATOM   1416 C  C   . ASN A 1 194 ? -14.700 -13.930 3.618   1.00 98.57 194 A 1 
ATOM   1417 O  O   . ASN A 1 194 ? -14.256 -13.949 2.474   1.00 97.94 194 A 1 
ATOM   1418 C  CB  . ASN A 1 194 ? -16.895 -15.184 3.632   1.00 97.77 194 A 1 
ATOM   1419 C  CG  . ASN A 1 194 ? -18.239 -15.243 4.335   1.00 94.05 194 A 1 
ATOM   1420 O  OD1 . ASN A 1 194 ? -18.319 -15.576 5.510   1.00 81.72 194 A 1 
ATOM   1421 N  ND2 . ASN A 1 194 ? -19.314 -14.904 3.663   1.00 80.81 194 A 1 
ATOM   1422 N  N   . ASN A 1 195 ? -13.902 -14.006 4.680   1.00 98.33 195 A 1 
ATOM   1423 C  CA  . ASN A 1 195 ? -12.458 -14.137 4.569   1.00 98.47 195 A 1 
ATOM   1424 C  C   . ASN A 1 195 ? -11.940 -15.143 5.600   1.00 98.45 195 A 1 
ATOM   1425 O  O   . ASN A 1 195 ? -12.239 -15.042 6.788   1.00 97.73 195 A 1 
ATOM   1426 C  CB  . ASN A 1 195 ? -11.831 -12.748 4.685   1.00 97.88 195 A 1 
ATOM   1427 C  CG  . ASN A 1 195 ? -10.433 -12.666 4.099   1.00 97.76 195 A 1 
ATOM   1428 O  OD1 . ASN A 1 195 ? -9.814  -13.617 3.680   1.00 91.92 195 A 1 
ATOM   1429 N  ND2 . ASN A 1 195 ? -9.878  -11.481 4.043   1.00 91.81 195 A 1 
ATOM   1430 N  N   . MET A 1 196 ? -11.182 -16.117 5.132   1.00 98.68 196 A 1 
ATOM   1431 C  CA  . MET A 1 196 ? -10.646 -17.199 5.944   1.00 98.59 196 A 1 
ATOM   1432 C  C   . MET A 1 196 ? -9.135  -17.286 5.754   1.00 98.76 196 A 1 
ATOM   1433 O  O   . MET A 1 196 ? -8.631  -17.164 4.641   1.00 98.13 196 A 1 
ATOM   1434 C  CB  . MET A 1 196 ? -11.298 -18.542 5.586   1.00 97.30 196 A 1 
ATOM   1435 C  CG  . MET A 1 196 ? -12.821 -18.525 5.727   1.00 81.66 196 A 1 
ATOM   1436 S  SD  . MET A 1 196 ? -13.603 -20.132 5.404   1.00 77.16 196 A 1 
ATOM   1437 C  CE  . MET A 1 196 ? -15.330 -19.637 5.394   1.00 63.53 196 A 1 
ATOM   1438 N  N   . LEU A 1 197 ? -8.432  -17.558 6.844   1.00 98.47 197 A 1 
ATOM   1439 C  CA  . LEU A 1 197 ? -6.993  -17.709 6.874   1.00 98.36 197 A 1 
ATOM   1440 C  C   . LEU A 1 197 ? -6.630  -18.930 7.707   1.00 98.54 197 A 1 
ATOM   1441 O  O   . LEU A 1 197 ? -7.140  -19.113 8.807   1.00 98.11 197 A 1 
ATOM   1442 C  CB  . LEU A 1 197 ? -6.396  -16.416 7.467   1.00 97.57 197 A 1 
ATOM   1443 C  CG  . LEU A 1 197 ? -4.867  -16.431 7.672   1.00 96.26 197 A 1 
ATOM   1444 C  CD1 . LEU A 1 197 ? -4.127  -16.365 6.339   1.00 93.10 197 A 1 
ATOM   1445 C  CD2 . LEU A 1 197 ? -4.462  -15.233 8.519   1.00 92.92 197 A 1 
ATOM   1446 N  N   . ALA A 1 198 ? -5.688  -19.742 7.214   1.00 98.33 198 A 1 
ATOM   1447 C  CA  . ALA A 1 198 ? -4.964  -20.695 8.026   1.00 98.44 198 A 1 
ATOM   1448 C  C   . ALA A 1 198 ? -3.467  -20.524 7.795   1.00 98.45 198 A 1 
ATOM   1449 O  O   . ALA A 1 198 ? -3.012  -20.487 6.652   1.00 97.94 198 A 1 
ATOM   1450 C  CB  . ALA A 1 198 ? -5.461  -22.117 7.722   1.00 98.06 198 A 1 
ATOM   1451 N  N   . LYS A 1 199 ? -2.705  -20.419 8.876   1.00 98.01 199 A 1 
ATOM   1452 C  CA  . LYS A 1 199 ? -1.240  -20.373 8.858   1.00 97.63 199 A 1 
ATOM   1453 C  C   . LYS A 1 199 ? -0.688  -21.378 9.852   1.00 97.84 199 A 1 
ATOM   1454 O  O   . LYS A 1 199 ? -1.287  -21.595 10.904  1.00 96.98 199 A 1 
ATOM   1455 C  CB  . LYS A 1 199 ? -0.711  -18.965 9.187   1.00 95.65 199 A 1 
ATOM   1456 C  CG  . LYS A 1 199 ? -1.109  -17.920 8.133   1.00 88.96 199 A 1 
ATOM   1457 C  CD  . LYS A 1 199 ? -0.772  -16.476 8.543   1.00 91.62 199 A 1 
ATOM   1458 C  CE  . LYS A 1 199 ? 0.729   -16.182 8.550   1.00 89.15 199 A 1 
ATOM   1459 N  NZ  . LYS A 1 199 ? 0.972   -14.746 8.885   1.00 88.89 199 A 1 
ATOM   1460 N  N   . GLY A 1 200 ? 0.458   -21.936 9.539   1.00 97.40 200 A 1 
ATOM   1461 C  CA  . GLY A 1 200 ? 1.172   -22.809 10.455  1.00 97.48 200 A 1 
ATOM   1462 C  C   . GLY A 1 200 ? 2.663   -22.792 10.170  1.00 97.70 200 A 1 
ATOM   1463 O  O   . GLY A 1 200 ? 3.081   -22.705 9.016   1.00 97.23 200 A 1 
ATOM   1464 N  N   . THR A 1 201 ? 3.460   -22.881 11.231  1.00 97.54 201 A 1 
ATOM   1465 C  CA  . THR A 1 201 ? 4.912   -23.013 11.153  1.00 97.39 201 A 1 
ATOM   1466 C  C   . THR A 1 201 ? 5.340   -24.269 11.890  1.00 97.36 201 A 1 
ATOM   1467 O  O   . THR A 1 201 ? 4.940   -24.504 13.022  1.00 96.56 201 A 1 
ATOM   1468 C  CB  . THR A 1 201 ? 5.627   -21.779 11.707  1.00 96.34 201 A 1 
ATOM   1469 O  OG1 . THR A 1 201 ? 5.203   -20.625 11.008  1.00 88.87 201 A 1 
ATOM   1470 C  CG2 . THR A 1 201 ? 7.141   -21.855 11.541  1.00 87.83 201 A 1 
ATOM   1471 N  N   . TRP A 1 202 ? 6.145   -25.078 11.229  1.00 97.82 202 A 1 
ATOM   1472 C  CA  . TRP A 1 202 ? 6.812   -26.220 11.825  1.00 97.89 202 A 1 
ATOM   1473 C  C   . TRP A 1 202 ? 8.302   -25.914 11.955  1.00 97.98 202 A 1 
ATOM   1474 O  O   . TRP A 1 202 ? 9.004   -25.768 10.956  1.00 97.10 202 A 1 
ATOM   1475 C  CB  . TRP A 1 202 ? 6.561   -27.463 10.964  1.00 97.16 202 A 1 
ATOM   1476 C  CG  . TRP A 1 202 ? 7.254   -28.706 11.421  1.00 95.27 202 A 1 
ATOM   1477 C  CD1 . TRP A 1 202 ? 7.596   -29.006 12.704  1.00 88.92 202 A 1 
ATOM   1478 C  CD2 . TRP A 1 202 ? 7.722   -29.831 10.608  1.00 92.73 202 A 1 
ATOM   1479 N  NE1 . TRP A 1 202 ? 8.246   -30.237 12.737  1.00 88.42 202 A 1 
ATOM   1480 C  CE2 . TRP A 1 202 ? 8.342   -30.776 11.470  1.00 90.71 202 A 1 
ATOM   1481 C  CE3 . TRP A 1 202 ? 7.674   -30.129 9.226   1.00 86.59 202 A 1 
ATOM   1482 C  CZ2 . TRP A 1 202 ? 8.904   -31.979 10.997  1.00 87.72 202 A 1 
ATOM   1483 C  CZ3 . TRP A 1 202 ? 8.235   -31.325 8.753   1.00 82.22 202 A 1 
ATOM   1484 C  CH2 . TRP A 1 202 ? 8.843   -32.231 9.635   1.00 82.47 202 A 1 
ATOM   1485 N  N   . GLN A 1 203 ? 8.777   -25.848 13.189  1.00 97.39 203 A 1 
ATOM   1486 C  CA  . GLN A 1 203 ? 10.196  -25.798 13.504  1.00 96.77 203 A 1 
ATOM   1487 C  C   . GLN A 1 203 ? 10.747  -27.227 13.458  1.00 96.99 203 A 1 
ATOM   1488 O  O   . GLN A 1 203 ? 10.485  -28.036 14.343  1.00 95.45 203 A 1 
ATOM   1489 C  CB  . GLN A 1 203 ? 10.386  -25.119 14.869  1.00 95.27 203 A 1 
ATOM   1490 C  CG  . GLN A 1 203 ? 11.820  -24.643 15.070  1.00 84.08 203 A 1 
ATOM   1491 C  CD  . GLN A 1 203 ? 12.170  -23.440 14.185  1.00 81.45 203 A 1 
ATOM   1492 O  OE1 . GLN A 1 203 ? 11.373  -22.537 13.982  1.00 72.63 203 A 1 
ATOM   1493 N  NE2 . GLN A 1 203 ? 13.357  -23.387 13.635  1.00 70.78 203 A 1 
ATOM   1494 N  N   . ILE A 1 204 ? 11.458  -27.539 12.387  1.00 97.46 204 A 1 
ATOM   1495 C  CA  . ILE A 1 204 ? 12.019  -28.876 12.148  1.00 97.26 204 A 1 
ATOM   1496 C  C   . ILE A 1 204 ? 13.177  -29.134 13.111  1.00 96.73 204 A 1 
ATOM   1497 O  O   . ILE A 1 204 ? 13.239  -30.185 13.754  1.00 94.04 204 A 1 
ATOM   1498 C  CB  . ILE A 1 204 ? 12.475  -29.007 10.673  1.00 96.68 204 A 1 
ATOM   1499 C  CG1 . ILE A 1 204 ? 11.295  -28.788 9.693   1.00 94.42 204 A 1 
ATOM   1500 C  CG2 . ILE A 1 204 ? 13.125  -30.381 10.423  1.00 94.14 204 A 1 
ATOM   1501 C  CD1 . ILE A 1 204 ? 11.726  -28.583 8.230   1.00 91.06 204 A 1 
ATOM   1502 N  N   . ASP A 1 205 ? 14.062  -28.157 13.221  1.00 96.76 205 A 1 
ATOM   1503 C  CA  . ASP A 1 205 ? 15.175  -28.122 14.162  1.00 96.25 205 A 1 
ATOM   1504 C  C   . ASP A 1 205 ? 15.510  -26.662 14.530  1.00 96.46 205 A 1 
ATOM   1505 O  O   . ASP A 1 205 ? 14.749  -25.739 14.237  1.00 93.95 205 A 1 
ATOM   1506 C  CB  . ASP A 1 205 ? 16.366  -28.913 13.578  1.00 94.25 205 A 1 
ATOM   1507 C  CG  . ASP A 1 205 ? 16.922  -28.365 12.267  1.00 93.52 205 A 1 
ATOM   1508 O  OD1 . ASP A 1 205 ? 17.003  -27.128 12.138  1.00 88.75 205 A 1 
ATOM   1509 O  OD2 . ASP A 1 205 ? 17.319  -29.163 11.399  1.00 88.97 205 A 1 
ATOM   1510 N  N   . SER A 1 206 ? 16.637  -26.428 15.182  1.00 95.65 206 A 1 
ATOM   1511 C  CA  . SER A 1 206 ? 17.064  -25.086 15.576  1.00 94.99 206 A 1 
ATOM   1512 C  C   . SER A 1 206 ? 17.385  -24.145 14.407  1.00 95.46 206 A 1 
ATOM   1513 O  O   . SER A 1 206 ? 17.462  -22.933 14.613  1.00 91.89 206 A 1 
ATOM   1514 C  CB  . SER A 1 206 ? 18.286  -25.193 16.496  1.00 92.89 206 A 1 
ATOM   1515 O  OG  . SER A 1 206 ? 19.349  -25.867 15.849  1.00 83.23 206 A 1 
ATOM   1516 N  N   . ALA A 1 207 ? 17.591  -24.678 13.214  1.00 96.67 207 A 1 
ATOM   1517 C  CA  . ALA A 1 207 ? 17.961  -23.923 12.022  1.00 96.79 207 A 1 
ATOM   1518 C  C   . ALA A 1 207 ? 16.845  -23.880 10.975  1.00 97.20 207 A 1 
ATOM   1519 O  O   . ALA A 1 207 ? 16.756  -22.907 10.227  1.00 95.41 207 A 1 
ATOM   1520 C  CB  . ALA A 1 207 ? 19.225  -24.568 11.439  1.00 95.45 207 A 1 
ATOM   1521 N  N   . GLN A 1 208 ? 16.018  -24.908 10.893  1.00 97.86 208 A 1 
ATOM   1522 C  CA  . GLN A 1 208 ? 15.065  -25.110 9.818   1.00 97.89 208 A 1 
ATOM   1523 C  C   . GLN A 1 208 ? 13.632  -24.900 10.286  1.00 97.94 208 A 1 
ATOM   1524 O  O   . GLN A 1 208 ? 13.194  -25.478 11.279  1.00 96.69 208 A 1 
ATOM   1525 C  CB  . GLN A 1 208 ? 15.225  -26.517 9.223   1.00 96.71 208 A 1 
ATOM   1526 C  CG  . GLN A 1 208 ? 16.611  -26.743 8.601   1.00 93.91 208 A 1 
ATOM   1527 C  CD  . GLN A 1 208 ? 16.692  -28.138 7.998   1.00 94.66 208 A 1 
ATOM   1528 O  OE1 . GLN A 1 208 ? 16.228  -28.382 6.893   1.00 85.96 208 A 1 
ATOM   1529 N  NE2 . GLN A 1 208 ? 17.261  -29.088 8.695   1.00 84.91 208 A 1 
ATOM   1530 N  N   . SER A 1 209 ? 12.866  -24.133 9.521   1.00 97.90 209 A 1 
ATOM   1531 C  CA  . SER A 1 209 ? 11.421  -24.052 9.688   1.00 97.84 209 A 1 
ATOM   1532 C  C   . SER A 1 209 ? 10.697  -24.113 8.349   1.00 98.33 209 A 1 
ATOM   1533 O  O   . SER A 1 209 ? 11.198  -23.646 7.323   1.00 97.57 209 A 1 
ATOM   1534 C  CB  . SER A 1 209 ? 11.013  -22.827 10.507  1.00 94.66 209 A 1 
ATOM   1535 O  OG  . SER A 1 209 ? 11.348  -21.615 9.862   1.00 82.69 209 A 1 
ATOM   1536 N  N   . LEU A 1 210 ? 9.506   -24.683 8.371   1.00 98.39 210 A 1 
ATOM   1537 C  CA  . LEU A 1 210 ? 8.603   -24.748 7.231   1.00 98.38 210 A 1 
ATOM   1538 C  C   . LEU A 1 210 ? 7.288   -24.075 7.616   1.00 98.30 210 A 1 
ATOM   1539 O  O   . LEU A 1 210 ? 6.664   -24.461 8.604   1.00 97.84 210 A 1 
ATOM   1540 C  CB  . LEU A 1 210 ? 8.408   -26.218 6.830   1.00 97.84 210 A 1 
ATOM   1541 C  CG  . LEU A 1 210 ? 7.668   -26.403 5.485   1.00 93.87 210 A 1 
ATOM   1542 C  CD1 . LEU A 1 210 ? 8.565   -26.060 4.302   1.00 88.79 210 A 1 
ATOM   1543 C  CD2 . LEU A 1 210 ? 7.219   -27.853 5.340   1.00 89.06 210 A 1 
ATOM   1544 N  N   . SER A 1 211 ? 6.852   -23.106 6.831   1.00 98.42 211 A 1 
ATOM   1545 C  CA  . SER A 1 211 ? 5.609   -22.371 7.059   1.00 98.35 211 A 1 
ATOM   1546 C  C   . SER A 1 211 ? 4.659   -22.560 5.884   1.00 98.54 211 A 1 
ATOM   1547 O  O   . SER A 1 211 ? 5.063   -22.492 4.728   1.00 98.01 211 A 1 
ATOM   1548 C  CB  . SER A 1 211 ? 5.872   -20.879 7.304   1.00 97.22 211 A 1 
ATOM   1549 O  OG  . SER A 1 211 ? 6.740   -20.700 8.402   1.00 89.34 211 A 1 
ATOM   1550 N  N   . GLY A 1 212 ? 3.389   -22.769 6.192   1.00 98.58 212 A 1 
ATOM   1551 C  CA  . GLY A 1 212 ? 2.301   -22.828 5.227   1.00 98.41 212 A 1 
ATOM   1552 C  C   . GLY A 1 212 ? 1.269   -21.739 5.501   1.00 98.46 212 A 1 
ATOM   1553 O  O   . GLY A 1 212 ? 0.982   -21.422 6.656   1.00 97.41 212 A 1 
ATOM   1554 N  N   . LEU A 1 213 ? 0.706   -21.193 4.434   1.00 98.44 213 A 1 
ATOM   1555 C  CA  . LEU A 1 213 ? -0.370  -20.209 4.488   1.00 98.32 213 A 1 
ATOM   1556 C  C   . LEU A 1 213 ? -1.385  -20.530 3.400   1.00 98.56 213 A 1 
ATOM   1557 O  O   . LEU A 1 213 ? -1.018  -20.733 2.243   1.00 98.00 213 A 1 
ATOM   1558 C  CB  . LEU A 1 213 ? 0.234   -18.801 4.350   1.00 96.02 213 A 1 
ATOM   1559 C  CG  . LEU A 1 213 ? -0.774  -17.631 4.275   1.00 92.81 213 A 1 
ATOM   1560 C  CD1 . LEU A 1 213 ? -0.099  -16.352 4.753   1.00 84.85 213 A 1 
ATOM   1561 C  CD2 . LEU A 1 213 ? -1.279  -17.350 2.852   1.00 83.15 213 A 1 
ATOM   1562 N  N   . VAL A 1 214 ? -2.663  -20.523 3.769   1.00 98.71 214 A 1 
ATOM   1563 C  CA  . VAL A 1 214 ? -3.775  -20.497 2.819   1.00 98.71 214 A 1 
ATOM   1564 C  C   . VAL A 1 214 ? -4.747  -19.396 3.215   1.00 98.71 214 A 1 
ATOM   1565 O  O   . VAL A 1 214 ? -5.024  -19.191 4.392   1.00 98.28 214 A 1 
ATOM   1566 C  CB  . VAL A 1 214 ? -4.493  -21.858 2.677   1.00 98.14 214 A 1 
ATOM   1567 C  CG1 . VAL A 1 214 ? -3.563  -22.900 2.053   1.00 91.80 214 A 1 
ATOM   1568 C  CG2 . VAL A 1 214 ? -5.017  -22.415 4.006   1.00 91.68 214 A 1 
ATOM   1569 N  N   . ARG A 1 215 ? -5.275  -18.673 2.220   1.00 98.73 215 A 1 
ATOM   1570 C  CA  . ARG A 1 215 ? -6.296  -17.643 2.396   1.00 98.61 215 A 1 
ATOM   1571 C  C   . ARG A 1 215 ? -7.394  -17.838 1.370   1.00 98.78 215 A 1 
ATOM   1572 O  O   . ARG A 1 215 ? -7.122  -18.136 0.213   1.00 98.43 215 A 1 
ATOM   1573 C  CB  . ARG A 1 215 ? -5.643  -16.252 2.327   1.00 97.69 215 A 1 
ATOM   1574 C  CG  . ARG A 1 215 ? -6.613  -15.121 2.709   1.00 91.54 215 A 1 
ATOM   1575 C  CD  . ARG A 1 215 ? -5.922  -13.750 2.775   1.00 89.67 215 A 1 
ATOM   1576 N  NE  . ARG A 1 215 ? -5.541  -13.222 1.455   1.00 83.76 215 A 1 
ATOM   1577 C  CZ  . ARG A 1 215 ? -4.337  -12.863 1.037   1.00 84.68 215 A 1 
ATOM   1578 N  NH1 . ARG A 1 215 ? -3.282  -12.956 1.784   1.00 74.96 215 A 1 
ATOM   1579 N  NH2 . ARG A 1 215 ? -4.168  -12.386 -0.157  1.00 76.10 215 A 1 
ATOM   1580 N  N   . TYR A 1 216 ? -8.628  -17.656 1.791   1.00 98.68 216 A 1 
ATOM   1581 C  CA  . TYR A 1 216 ? -9.799  -17.623 0.932   1.00 98.65 216 A 1 
ATOM   1582 C  C   . TYR A 1 216 ? -10.580 -16.345 1.229   1.00 98.62 216 A 1 
ATOM   1583 O  O   . TYR A 1 216 ? -10.938 -16.092 2.374   1.00 98.31 216 A 1 
ATOM   1584 C  CB  . TYR A 1 216 ? -10.652 -18.875 1.159   1.00 98.52 216 A 1 
ATOM   1585 C  CG  . TYR A 1 216 ? -11.926 -18.889 0.355   1.00 98.02 216 A 1 
ATOM   1586 C  CD1 . TYR A 1 216 ? -13.153 -18.484 0.930   1.00 96.50 216 A 1 
ATOM   1587 C  CD2 . TYR A 1 216 ? -11.906 -19.289 -0.998  1.00 96.94 216 A 1 
ATOM   1588 C  CE1 . TYR A 1 216 ? -14.337 -18.489 0.177   1.00 95.75 216 A 1 
ATOM   1589 C  CE2 . TYR A 1 216 ? -13.086 -19.301 -1.767  1.00 95.85 216 A 1 
ATOM   1590 C  CZ  . TYR A 1 216 ? -14.297 -18.907 -1.169  1.00 95.77 216 A 1 
ATOM   1591 O  OH  . TYR A 1 216 ? -15.454 -18.926 -1.918  1.00 93.63 216 A 1 
ATOM   1592 N  N   . TYR A 1 217 ? -10.836 -15.563 0.186   1.00 98.54 217 A 1 
ATOM   1593 C  CA  . TYR A 1 217 ? -11.688 -14.388 0.223   1.00 98.55 217 A 1 
ATOM   1594 C  C   . TYR A 1 217 ? -12.846 -14.590 -0.744  1.00 98.50 217 A 1 
ATOM   1595 O  O   . TYR A 1 217 ? -12.644 -15.047 -1.869  1.00 98.28 217 A 1 
ATOM   1596 C  CB  . TYR A 1 217 ? -10.864 -13.149 -0.124  1.00 98.30 217 A 1 
ATOM   1597 C  CG  . TYR A 1 217 ? -11.658 -11.863 -0.176  1.00 98.40 217 A 1 
ATOM   1598 C  CD1 . TYR A 1 217 ? -12.361 -11.497 -1.340  1.00 97.93 217 A 1 
ATOM   1599 C  CD2 . TYR A 1 217 ? -11.683 -11.003 0.941   1.00 97.96 217 A 1 
ATOM   1600 C  CE1 . TYR A 1 217 ? -13.079 -10.292 -1.397  1.00 97.53 217 A 1 
ATOM   1601 C  CE2 . TYR A 1 217 ? -12.398 -9.793  0.902   1.00 97.45 217 A 1 
ATOM   1602 C  CZ  . TYR A 1 217 ? -13.092 -9.438  -0.271  1.00 97.76 217 A 1 
ATOM   1603 O  OH  . TYR A 1 217 ? -13.774 -8.252  -0.323  1.00 96.88 217 A 1 
ATOM   1604 N  N   . ASN A 1 218 ? -14.038 -14.220 -0.311  1.00 98.57 218 A 1 
ATOM   1605 C  CA  . ASN A 1 218 ? -15.226 -14.166 -1.148  1.00 98.46 218 A 1 
ATOM   1606 C  C   . ASN A 1 218 ? -16.019 -12.900 -0.790  1.00 98.59 218 A 1 
ATOM   1607 O  O   . ASN A 1 218 ? -16.247 -12.632 0.385   1.00 97.68 218 A 1 
ATOM   1608 C  CB  . ASN A 1 218 ? -16.021 -15.474 -0.965  1.00 97.48 218 A 1 
ATOM   1609 C  CG  . ASN A 1 218 ? -17.391 -15.416 -1.592  1.00 94.30 218 A 1 
ATOM   1610 O  OD1 . ASN A 1 218 ? -18.286 -14.822 -1.052  1.00 80.64 218 A 1 
ATOM   1611 N  ND2 . ASN A 1 218 ? -17.630 -16.024 -2.727  1.00 79.62 218 A 1 
ATOM   1612 N  N   . ASN A 1 219 ? -16.415 -12.142 -1.811  1.00 98.03 219 A 1 
ATOM   1613 C  CA  . ASN A 1 219 ? -17.367 -11.051 -1.701  1.00 98.07 219 A 1 
ATOM   1614 C  C   . ASN A 1 219 ? -18.455 -11.264 -2.744  1.00 98.06 219 A 1 
ATOM   1615 O  O   . ASN A 1 219 ? -18.194 -11.146 -3.942  1.00 97.34 219 A 1 
ATOM   1616 C  CB  . ASN A 1 219 ? -16.630 -9.710  -1.869  1.00 97.47 219 A 1 
ATOM   1617 C  CG  . ASN A 1 219 ? -17.546 -8.499  -1.735  1.00 97.37 219 A 1 
ATOM   1618 O  OD1 . ASN A 1 219 ? -18.734 -8.603  -1.515  1.00 92.69 219 A 1 
ATOM   1619 N  ND2 . ASN A 1 219 ? -17.002 -7.308  -1.852  1.00 92.12 219 A 1 
ATOM   1620 N  N   . ASP A 1 220 ? -19.654 -11.574 -2.290  1.00 97.95 220 A 1 
ATOM   1621 C  CA  . ASP A 1 220 ? -20.847 -11.572 -3.125  1.00 97.74 220 A 1 
ATOM   1622 C  C   . ASP A 1 220 ? -21.522 -10.211 -2.972  1.00 97.86 220 A 1 
ATOM   1623 O  O   . ASP A 1 220 ? -21.971 -9.840  -1.888  1.00 96.34 220 A 1 
ATOM   1624 C  CB  . ASP A 1 220 ? -21.770 -12.743 -2.756  1.00 96.81 220 A 1 
ATOM   1625 C  CG  . ASP A 1 220 ? -21.166 -14.116 -3.109  1.00 92.54 220 A 1 
ATOM   1626 O  OD1 . ASP A 1 220 ? -20.577 -14.251 -4.210  1.00 86.71 220 A 1 
ATOM   1627 O  OD2 . ASP A 1 220 ? -21.282 -15.043 -2.290  1.00 86.51 220 A 1 
ATOM   1628 N  N   . ALA A 1 221 ? -21.553 -9.442  -4.057  1.00 97.39 221 A 1 
ATOM   1629 C  CA  . ALA A 1 221 ? -22.007 -8.066  -4.062  1.00 97.11 221 A 1 
ATOM   1630 C  C   . ALA A 1 221 ? -23.136 -7.840  -5.061  1.00 97.00 221 A 1 
ATOM   1631 O  O   . ALA A 1 221 ? -23.124 -8.356  -6.178  1.00 95.88 221 A 1 
ATOM   1632 C  CB  . ALA A 1 221 ? -20.816 -7.143  -4.339  1.00 96.46 221 A 1 
ATOM   1633 N  N   . ARG A 1 222 ? -24.067 -6.973  -4.684  1.00 96.28 222 A 1 
ATOM   1634 C  CA  . ARG A 1 222 ? -24.993 -6.327  -5.605  1.00 95.88 222 A 1 
ATOM   1635 C  C   . ARG A 1 222 ? -24.667 -4.846  -5.675  1.00 95.91 222 A 1 
ATOM   1636 O  O   . ARG A 1 222 ? -24.910 -4.095  -4.736  1.00 94.52 222 A 1 
ATOM   1637 C  CB  . ARG A 1 222 ? -26.426 -6.625  -5.188  1.00 94.54 222 A 1 
ATOM   1638 C  CG  . ARG A 1 222 ? -27.377 -6.168  -6.289  1.00 88.73 222 A 1 
ATOM   1639 C  CD  . ARG A 1 222 ? -28.774 -6.688  -5.996  1.00 82.16 222 A 1 
ATOM   1640 N  NE  . ARG A 1 222 ? -29.675 -6.357  -7.107  1.00 75.85 222 A 1 
ATOM   1641 C  CZ  . ARG A 1 222 ? -30.901 -6.806  -7.241  1.00 69.04 222 A 1 
ATOM   1642 N  NH1 . ARG A 1 222 ? -31.444 -7.571  -6.329  1.00 61.39 222 A 1 
ATOM   1643 N  NH2 . ARG A 1 222 ? -31.588 -6.490  -8.296  1.00 63.21 222 A 1 
ATOM   1644 N  N   . GLU A 1 223 ? -24.100 -4.429  -6.797  1.00 95.78 223 A 1 
ATOM   1645 C  CA  . GLU A 1 223 ? -23.523 -3.102  -6.962  1.00 95.35 223 A 1 
ATOM   1646 C  C   . GLU A 1 223 ? -23.612 -2.640  -8.428  1.00 95.06 223 A 1 
ATOM   1647 O  O   . GLU A 1 223 ? -23.888 -3.453  -9.318  1.00 94.03 223 A 1 
ATOM   1648 C  CB  . GLU A 1 223 ? -22.085 -3.116  -6.443  1.00 94.41 223 A 1 
ATOM   1649 C  CG  . GLU A 1 223 ? -21.143 -4.077  -7.184  1.00 93.90 223 A 1 
ATOM   1650 C  CD  . GLU A 1 223 ? -19.700 -4.033  -6.681  1.00 95.70 223 A 1 
ATOM   1651 O  OE1 . GLU A 1 223 ? -18.820 -4.469  -7.461  1.00 91.95 223 A 1 
ATOM   1652 O  OE2 . GLU A 1 223 ? -19.446 -3.553  -5.560  1.00 93.10 223 A 1 
ATOM   1653 N  N   . PRO A 1 224 ? -23.382 -1.345  -8.721  1.00 94.30 224 A 1 
ATOM   1654 C  CA  . PRO A 1 224 ? -23.311 -0.878  -10.096 1.00 93.59 224 A 1 
ATOM   1655 C  C   . PRO A 1 224 ? -22.246 -1.624  -10.905 1.00 93.25 224 A 1 
ATOM   1656 O  O   . PRO A 1 224 ? -21.216 -2.037  -10.376 1.00 92.20 224 A 1 
ATOM   1657 C  CB  . PRO A 1 224 ? -23.011 0.624   -10.010 1.00 92.93 224 A 1 
ATOM   1658 C  CG  . PRO A 1 224 ? -23.513 1.012   -8.625  1.00 92.05 224 A 1 
ATOM   1659 C  CD  . PRO A 1 224 ? -23.228 -0.237  -7.798  1.00 93.77 224 A 1 
ATOM   1660 N  N   . LYS A 1 225 ? -22.445 -1.713  -12.224 1.00 90.35 225 A 1 
ATOM   1661 C  CA  . LYS A 1 225 ? -21.441 -2.308  -13.125 1.00 88.94 225 A 1 
ATOM   1662 C  C   . LYS A 1 225 ? -20.070 -1.636  -12.993 1.00 90.00 225 A 1 
ATOM   1663 O  O   . LYS A 1 225 ? -19.049 -2.317  -13.060 1.00 88.47 225 A 1 
ATOM   1664 C  CB  . LYS A 1 225 ? -21.964 -2.246  -14.566 1.00 86.15 225 A 1 
ATOM   1665 C  CG  . LYS A 1 225 ? -20.981 -2.912  -15.529 1.00 80.32 225 A 1 
ATOM   1666 C  CD  . LYS A 1 225 ? -21.545 -3.043  -16.940 1.00 75.62 225 A 1 
ATOM   1667 C  CE  . LYS A 1 225 ? -20.472 -3.769  -17.753 1.00 68.69 225 A 1 
ATOM   1668 N  NZ  . LYS A 1 225 ? -20.966 -4.282  -19.042 1.00 62.06 225 A 1 
ATOM   1669 N  N   . ASN A 1 226 ? -20.046 -0.310  -12.774 1.00 89.00 226 A 1 
ATOM   1670 C  CA  . ASN A 1 226 ? -18.882 0.433   -12.323 1.00 88.63 226 A 1 
ATOM   1671 C  C   . ASN A 1 226 ? -19.078 0.805   -10.840 1.00 90.27 226 A 1 
ATOM   1672 O  O   . ASN A 1 226 ? -19.753 1.795   -10.551 1.00 90.25 226 A 1 
ATOM   1673 C  CB  . ASN A 1 226 ? -18.674 1.659   -13.227 1.00 86.52 226 A 1 
ATOM   1674 C  CG  . ASN A 1 226 ? -17.470 2.482   -12.797 1.00 84.66 226 A 1 
ATOM   1675 O  OD1 . ASN A 1 226 ? -16.806 2.194   -11.823 1.00 80.39 226 A 1 
ATOM   1676 N  ND2 . ASN A 1 226 ? -17.146 3.526   -13.518 1.00 79.26 226 A 1 
ATOM   1677 N  N   . PRO A 1 227 ? -18.496 0.044   -9.904  1.00 92.45 227 A 1 
ATOM   1678 C  CA  . PRO A 1 227 ? -18.675 0.279   -8.477  1.00 93.49 227 A 1 
ATOM   1679 C  C   . PRO A 1 227 ? -17.921 1.511   -7.959  1.00 93.55 227 A 1 
ATOM   1680 O  O   . PRO A 1 227 ? -18.147 1.925   -6.828  1.00 90.74 227 A 1 
ATOM   1681 C  CB  . PRO A 1 227 ? -18.213 -1.021  -7.811  1.00 93.16 227 A 1 
ATOM   1682 C  CG  . PRO A 1 227 ? -17.134 -1.518  -8.761  1.00 92.20 227 A 1 
ATOM   1683 C  CD  . PRO A 1 227 ? -17.672 -1.127  -10.129 1.00 93.43 227 A 1 
ATOM   1684 N  N   . GLN A 1 228 ? -17.073 2.138   -8.784  1.00 92.44 228 A 1 
ATOM   1685 C  CA  . GLN A 1 228 ? -16.409 3.409   -8.447  1.00 91.43 228 A 1 
ATOM   1686 C  C   . GLN A 1 228 ? -17.345 4.627   -8.553  1.00 91.16 228 A 1 
ATOM   1687 O  O   . GLN A 1 228 ? -16.994 5.716   -8.091  1.00 88.36 228 A 1 
ATOM   1688 C  CB  . GLN A 1 228 ? -15.169 3.605   -9.335  1.00 90.67 228 A 1 
ATOM   1689 C  CG  . GLN A 1 228 ? -14.075 2.569   -9.056  1.00 89.82 228 A 1 
ATOM   1690 C  CD  . GLN A 1 228 ? -12.820 2.809   -9.887  1.00 90.84 228 A 1 
ATOM   1691 O  OE1 . GLN A 1 228 ? -12.877 3.158   -11.051 1.00 85.41 228 A 1 
ATOM   1692 N  NE2 . GLN A 1 228 ? -11.644 2.630   -9.323  1.00 84.46 228 A 1 
ATOM   1693 N  N   . THR A 1 229 ? -18.504 4.464   -9.131  1.00 90.50 229 A 1 
ATOM   1694 C  CA  . THR A 1 229 ? -19.524 5.516   -9.195  1.00 89.97 229 A 1 
ATOM   1695 C  C   . THR A 1 229 ? -20.511 5.395   -8.032  1.00 91.52 229 A 1 
ATOM   1696 O  O   . THR A 1 229 ? -20.837 4.293   -7.594  1.00 90.61 229 A 1 
ATOM   1697 C  CB  . THR A 1 229 ? -20.292 5.509   -10.514 1.00 87.16 229 A 1 
ATOM   1698 O  OG1 . THR A 1 229 ? -21.046 4.337   -10.660 1.00 78.82 229 A 1 
ATOM   1699 C  CG2 . THR A 1 229 ? -19.362 5.638   -11.722 1.00 77.92 229 A 1 
ATOM   1700 N  N   . VAL A 1 230 ? -21.021 6.537   -7.567  1.00 91.12 230 A 1 
ATOM   1701 C  CA  . VAL A 1 230 ? -22.051 6.577   -6.527  1.00 91.59 230 A 1 
ATOM   1702 C  C   . VAL A 1 230 ? -23.348 5.961   -7.021  1.00 92.62 230 A 1 
ATOM   1703 O  O   . VAL A 1 230 ? -23.859 5.010   -6.433  1.00 90.62 230 A 1 
ATOM   1704 C  CB  . VAL A 1 230 ? -22.277 8.035   -6.088  1.00 89.15 230 A 1 
ATOM   1705 C  CG1 . VAL A 1 230 ? -23.394 8.165   -5.054  1.00 81.55 230 A 1 
ATOM   1706 C  CG2 . VAL A 1 230 ? -20.980 8.620   -5.526  1.00 82.47 230 A 1 
ATOM   1707 N  N   . GLU A 1 231 ? -23.839 6.484   -8.137  1.00 89.79 231 A 1 
ATOM   1708 C  CA  . GLU A 1 231 ? -25.148 6.146   -8.670  1.00 89.05 231 A 1 
ATOM   1709 C  C   . GLU A 1 231 ? -25.093 4.928   -9.596  1.00 89.97 231 A 1 
ATOM   1710 O  O   . GLU A 1 231 ? -24.143 4.719   -10.345 1.00 86.30 231 A 1 
ATOM   1711 C  CB  . GLU A 1 231 ? -25.753 7.352   -9.401  1.00 84.27 231 A 1 
ATOM   1712 C  CG  . GLU A 1 231 ? -25.981 8.551   -8.476  1.00 72.40 231 A 1 
ATOM   1713 C  CD  . GLU A 1 231 ? -26.701 9.713   -9.168  1.00 62.26 231 A 1 
ATOM   1714 O  OE1 . GLU A 1 231 ? -27.050 10.685  -8.473  1.00 54.70 231 A 1 
ATOM   1715 O  OE2 . GLU A 1 231 ? -26.920 9.634   -10.408 1.00 54.46 231 A 1 
ATOM   1716 N  N   . ALA A 1 232 ? -26.166 4.168   -9.584  1.00 88.40 232 A 1 
ATOM   1717 C  CA  . ALA A 1 232 ? -26.488 3.217   -10.634 1.00 87.27 232 A 1 
ATOM   1718 C  C   . ALA A 1 232 ? -27.435 3.869   -11.647 1.00 86.28 232 A 1 
ATOM   1719 O  O   . ALA A 1 232 ? -28.232 4.743   -11.313 1.00 80.76 232 A 1 
ATOM   1720 C  CB  . ALA A 1 232 ? -27.093 1.960   -10.009 1.00 84.85 232 A 1 
ATOM   1721 N  N   . SER A 1 233 ? -27.361 3.423   -12.896 1.00 83.22 233 A 1 
ATOM   1722 C  CA  . SER A 1 233 ? -28.302 3.847   -13.934 1.00 81.31 233 A 1 
ATOM   1723 C  C   . SER A 1 233 ? -28.683 2.663   -14.818 1.00 81.36 233 A 1 
ATOM   1724 O  O   . SER A 1 233 ? -27.810 1.927   -15.279 1.00 75.40 233 A 1 
ATOM   1725 C  CB  . SER A 1 233 ? -27.718 4.981   -14.771 1.00 76.33 233 A 1 
ATOM   1726 O  OG  . SER A 1 233 ? -26.621 4.531   -15.537 1.00 68.48 233 A 1 
ATOM   1727 N  N   . ASP A 1 234 ? -29.957 2.528   -15.135 1.00 75.62 234 A 1 
ATOM   1728 C  CA  . ASP A 1 234 ? -30.467 1.380   -15.890 1.00 74.08 234 A 1 
ATOM   1729 C  C   . ASP A 1 234 ? -29.839 1.212   -17.284 1.00 75.16 234 A 1 
ATOM   1730 O  O   . ASP A 1 234 ? -29.787 0.111   -17.825 1.00 68.97 234 A 1 
ATOM   1731 C  CB  . ASP A 1 234 ? -31.986 1.522   -16.059 1.00 68.65 234 A 1 
ATOM   1732 C  CG  . ASP A 1 234 ? -32.768 1.412   -14.753 1.00 61.94 234 A 1 
ATOM   1733 O  OD1 . ASP A 1 234 ? -32.249 0.765   -13.820 1.00 55.36 234 A 1 
ATOM   1734 O  OD2 . ASP A 1 234 ? -33.883 1.965   -14.714 1.00 54.22 234 A 1 
ATOM   1735 N  N   . SER A 1 235 ? -29.347 2.305   -17.890 1.00 72.51 235 A 1 
ATOM   1736 C  CA  . SER A 1 235 ? -28.875 2.305   -19.271 1.00 71.22 235 A 1 
ATOM   1737 C  C   . SER A 1 235 ? -27.362 2.191   -19.414 1.00 73.26 235 A 1 
ATOM   1738 O  O   . SER A 1 235 ? -26.888 1.479   -20.293 1.00 66.47 235 A 1 
ATOM   1739 C  CB  . SER A 1 235 ? -29.391 3.550   -19.987 1.00 64.48 235 A 1 
ATOM   1740 O  OG  . SER A 1 235 ? -28.908 4.742   -19.391 1.00 56.97 235 A 1 
ATOM   1741 N  N   . SER A 1 236 ? -26.586 2.913   -18.600 1.00 74.19 236 A 1 
ATOM   1742 C  CA  . SER A 1 236 ? -25.135 3.027   -18.750 1.00 72.92 236 A 1 
ATOM   1743 C  C   . SER A 1 236 ? -24.339 2.360   -17.634 1.00 75.88 236 A 1 
ATOM   1744 O  O   . SER A 1 236 ? -23.203 1.956   -17.872 1.00 71.16 236 A 1 
ATOM   1745 C  CB  . SER A 1 236 ? -24.723 4.492   -18.869 1.00 67.44 236 A 1 
ATOM   1746 O  OG  . SER A 1 236 ? -25.206 5.264   -17.792 1.00 60.31 236 A 1 
ATOM   1747 N  N   . ASN A 1 237 ? -24.905 2.242   -16.448 1.00 78.75 237 A 1 
ATOM   1748 C  CA  . ASN A 1 237 ? -24.265 1.662   -15.274 1.00 81.51 237 A 1 
ATOM   1749 C  C   . ASN A 1 237 ? -25.278 0.859   -14.442 1.00 83.51 237 A 1 
ATOM   1750 O  O   . ASN A 1 237 ? -25.612 1.247   -13.323 1.00 82.97 237 A 1 
ATOM   1751 C  CB  . ASN A 1 237 ? -23.601 2.809   -14.497 1.00 81.66 237 A 1 
ATOM   1752 C  CG  . ASN A 1 237 ? -22.675 2.302   -13.420 1.00 81.49 237 A 1 
ATOM   1753 O  OD1 . ASN A 1 237 ? -22.072 1.247   -13.516 1.00 80.48 237 A 1 
ATOM   1754 N  ND2 . ASN A 1 237 ? -22.488 3.078   -12.379 1.00 78.49 237 A 1 
ATOM   1755 N  N   . PRO A 1 238 ? -25.820 -0.229  -15.001 1.00 85.30 238 A 1 
ATOM   1756 C  CA  . PRO A 1 238 ? -26.842 -1.012  -14.331 1.00 85.64 238 A 1 
ATOM   1757 C  C   . PRO A 1 238 ? -26.300 -1.709  -13.083 1.00 87.97 238 A 1 
ATOM   1758 O  O   . PRO A 1 238 ? -25.102 -1.996  -12.992 1.00 87.44 238 A 1 
ATOM   1759 C  CB  . PRO A 1 238 ? -27.332 -2.020  -15.375 1.00 82.69 238 A 1 
ATOM   1760 C  CG  . PRO A 1 238 ? -26.102 -2.220  -16.261 1.00 80.56 238 A 1 
ATOM   1761 C  CD  . PRO A 1 238 ? -25.463 -0.840  -16.274 1.00 83.24 238 A 1 
ATOM   1762 N  N   . MET A 1 239 ? -27.196 -2.042  -12.162 1.00 89.90 239 A 1 
ATOM   1763 C  CA  . MET A 1 239 ? -26.883 -2.957  -11.066 1.00 90.94 239 A 1 
ATOM   1764 C  C   . MET A 1 239 ? -26.547 -4.347  -11.617 1.00 91.31 239 A 1 
ATOM   1765 O  O   . MET A 1 239 ? -27.175 -4.821  -12.563 1.00 90.03 239 A 1 
ATOM   1766 C  CB  . MET A 1 239 ? -28.053 -3.044  -10.072 1.00 90.85 239 A 1 
ATOM   1767 C  CG  . MET A 1 239 ? -28.322 -1.721  -9.344  1.00 88.63 239 A 1 
ATOM   1768 S  SD  . MET A 1 239 ? -26.990 -1.137  -8.252  1.00 89.25 239 A 1 
ATOM   1769 C  CE  . MET A 1 239 ? -27.146 -2.289  -6.865  1.00 83.28 239 A 1 
ATOM   1770 N  N   . VAL A 1 240 ? -25.561 -4.992  -10.996 1.00 91.63 240 A 1 
ATOM   1771 C  CA  . VAL A 1 240 ? -25.119 -6.344  -11.328 1.00 92.68 240 A 1 
ATOM   1772 C  C   . VAL A 1 240 ? -24.940 -7.152  -10.054 1.00 93.90 240 A 1 
ATOM   1773 O  O   . VAL A 1 240 ? -24.649 -6.595  -9.000  1.00 93.80 240 A 1 
ATOM   1774 C  CB  . VAL A 1 240 ? -23.821 -6.344  -12.163 1.00 91.23 240 A 1 
ATOM   1775 C  CG1 . VAL A 1 240 ? -24.009 -5.589  -13.482 1.00 85.67 240 A 1 
ATOM   1776 C  CG2 . VAL A 1 240 ? -22.615 -5.747  -11.435 1.00 86.01 240 A 1 
ATOM   1777 N  N   . ASP A 1 241 ? -25.053 -8.475  -10.175 1.00 92.80 241 A 1 
ATOM   1778 C  CA  . ASP A 1 241 ? -24.621 -9.398  -9.134  1.00 93.44 241 A 1 
ATOM   1779 C  C   . ASP A 1 241 ? -23.177 -9.803  -9.444  1.00 94.23 241 A 1 
ATOM   1780 O  O   . ASP A 1 241 ? -22.896 -10.394 -10.491 1.00 93.24 241 A 1 
ATOM   1781 C  CB  . ASP A 1 241 ? -25.577 -10.593 -9.041  1.00 92.66 241 A 1 
ATOM   1782 C  CG  . ASP A 1 241 ? -27.030 -10.182 -8.740  1.00 90.96 241 A 1 
ATOM   1783 O  OD1 . ASP A 1 241 ? -27.266 -9.317  -7.864  1.00 86.76 241 A 1 
ATOM   1784 O  OD2 . ASP A 1 241 ? -27.935 -10.690 -9.430  1.00 86.34 241 A 1 
ATOM   1785 N  N   . ARG A 1 242 ? -22.237 -9.439  -8.569  1.00 96.26 242 A 1 
ATOM   1786 C  CA  . ARG A 1 242 ? -20.800 -9.678  -8.724  1.00 96.56 242 A 1 
ATOM   1787 C  C   . ARG A 1 242 ? -20.299 -10.610 -7.643  1.00 97.11 242 A 1 
ATOM   1788 O  O   . ARG A 1 242 ? -20.637 -10.463 -6.484  1.00 96.81 242 A 1 
ATOM   1789 C  CB  . ARG A 1 242 ? -20.047 -8.333  -8.718  1.00 95.53 242 A 1 
ATOM   1790 C  CG  . ARG A 1 242 ? -18.618 -8.496  -9.214  1.00 92.67 242 A 1 
ATOM   1791 C  CD  . ARG A 1 242 ? -17.769 -7.230  -9.019  1.00 90.79 242 A 1 
ATOM   1792 N  NE  . ARG A 1 242 ? -18.452 -5.997  -9.409  1.00 87.37 242 A 1 
ATOM   1793 C  CZ  . ARG A 1 242 ? -18.704 -5.524  -10.614 1.00 89.07 242 A 1 
ATOM   1794 N  NH1 . ARG A 1 242 ? -18.314 -6.115  -11.706 1.00 78.77 242 A 1 
ATOM   1795 N  NH2 . ARG A 1 242 ? -19.369 -4.404  -10.724 1.00 81.84 242 A 1 
ATOM   1796 N  N   . SER A 1 243 ? -19.435 -11.536 -8.030  1.00 96.98 243 A 1 
ATOM   1797 C  CA  . SER A 1 243 ? -18.682 -12.378 -7.105  1.00 96.95 243 A 1 
ATOM   1798 C  C   . SER A 1 243 ? -17.199 -12.095 -7.282  1.00 97.49 243 A 1 
ATOM   1799 O  O   . SER A 1 243 ? -16.663 -12.209 -8.389  1.00 96.19 243 A 1 
ATOM   1800 C  CB  . SER A 1 243 ? -19.024 -13.842 -7.344  1.00 94.96 243 A 1 
ATOM   1801 O  OG  . SER A 1 243 ? -18.324 -14.678 -6.446  1.00 80.70 243 A 1 
ATOM   1802 N  N   . THR A 1 244 ? -16.533 -11.716 -6.202  1.00 97.37 244 A 1 
ATOM   1803 C  CA  . THR A 1 244 ? -15.082 -11.548 -6.142  1.00 97.60 244 A 1 
ATOM   1804 C  C   . THR A 1 244 ? -14.509 -12.619 -5.226  1.00 97.93 244 A 1 
ATOM   1805 O  O   . THR A 1 244 ? -14.810 -12.647 -4.037  1.00 97.58 244 A 1 
ATOM   1806 C  CB  . THR A 1 244 ? -14.687 -10.148 -5.669  1.00 97.20 244 A 1 
ATOM   1807 O  OG1 . THR A 1 244 ? -15.233 -9.183  -6.544  1.00 94.64 244 A 1 
ATOM   1808 C  CG2 . THR A 1 244 ? -13.172 -9.950  -5.665  1.00 95.33 244 A 1 
ATOM   1809 N  N   . ILE A 1 245 ? -13.673 -13.489 -5.774  1.00 98.09 245 A 1 
ATOM   1810 C  CA  . ILE A 1 245 ? -13.042 -14.583 -5.039  1.00 98.00 245 A 1 
ATOM   1811 C  C   . ILE A 1 245 ? -11.535 -14.449 -5.196  1.00 98.11 245 A 1 
ATOM   1812 O  O   . ILE A 1 245 ? -11.030 -14.410 -6.314  1.00 97.44 245 A 1 
ATOM   1813 C  CB  . ILE A 1 245 ? -13.568 -15.955 -5.523  1.00 97.58 245 A 1 
ATOM   1814 C  CG1 . ILE A 1 245 ? -15.102 -16.062 -5.331  1.00 94.72 245 A 1 
ATOM   1815 C  CG2 . ILE A 1 245 ? -12.840 -17.088 -4.774  1.00 95.20 245 A 1 
ATOM   1816 C  CD1 . ILE A 1 245 ? -15.731 -17.309 -5.958  1.00 87.64 245 A 1 
ATOM   1817 N  N   . GLN A 1 246 ? -10.809 -14.456 -4.076  1.00 98.32 246 A 1 
ATOM   1818 C  CA  . GLN A 1 246 ? -9.362  -14.599 -4.078  1.00 98.40 246 A 1 
ATOM   1819 C  C   . GLN A 1 246 ? -8.963  -15.844 -3.284  1.00 98.53 246 A 1 
ATOM   1820 O  O   . GLN A 1 246 ? -9.439  -16.076 -2.180  1.00 98.22 246 A 1 
ATOM   1821 C  CB  . GLN A 1 246 ? -8.681  -13.322 -3.583  1.00 98.00 246 A 1 
ATOM   1822 C  CG  . GLN A 1 246 ? -7.153  -13.447 -3.571  1.00 96.96 246 A 1 
ATOM   1823 C  CD  . GLN A 1 246 ? -6.407  -12.143 -3.332  1.00 97.22 246 A 1 
ATOM   1824 O  OE1 . GLN A 1 246 ? -6.914  -11.043 -3.459  1.00 90.94 246 A 1 
ATOM   1825 N  NE2 . GLN A 1 246 ? -5.141  -12.213 -2.999  1.00 90.38 246 A 1 
ATOM   1826 N  N   . ARG A 1 247 ? -8.050  -16.633 -3.860  1.00 98.40 247 A 1 
ATOM   1827 C  CA  . ARG A 1 247 ? -7.479  -17.812 -3.223  1.00 98.40 247 A 1 
ATOM   1828 C  C   . ARG A 1 247 ? -5.968  -17.713 -3.239  1.00 98.47 247 A 1 
ATOM   1829 O  O   . ARG A 1 247 ? -5.382  -17.550 -4.300  1.00 97.59 247 A 1 
ATOM   1830 C  CB  . ARG A 1 247 ? -7.952  -19.075 -3.941  1.00 97.78 247 A 1 
ATOM   1831 C  CG  . ARG A 1 247 ? -9.474  -19.266 -3.822  1.00 93.34 247 A 1 
ATOM   1832 C  CD  . ARG A 1 247 ? -9.929  -20.585 -4.450  1.00 91.77 247 A 1 
ATOM   1833 N  NE  . ARG A 1 247 ? -9.834  -20.570 -5.921  1.00 81.89 247 A 1 
ATOM   1834 C  CZ  . ARG A 1 247 ? -10.171 -21.568 -6.726  1.00 75.92 247 A 1 
ATOM   1835 N  NH1 . ARG A 1 247 ? -10.623 -22.683 -6.260  1.00 69.98 247 A 1 
ATOM   1836 N  NH2 . ARG A 1 247 ? -10.055 -21.451 -8.007  1.00 63.88 247 A 1 
ATOM   1837 N  N   . ASP A 1 248 ? -5.356  -17.846 -2.074  1.00 98.62 248 A 1 
ATOM   1838 C  CA  . ASP A 1 248 ? -3.919  -17.777 -1.912  1.00 98.69 248 A 1 
ATOM   1839 C  C   . ASP A 1 248 ? -3.391  -19.032 -1.230  1.00 98.66 248 A 1 
ATOM   1840 O  O   . ASP A 1 248 ? -3.985  -19.534 -0.271  1.00 98.24 248 A 1 
ATOM   1841 C  CB  . ASP A 1 248 ? -3.524  -16.528 -1.117  1.00 98.15 248 A 1 
ATOM   1842 C  CG  . ASP A 1 248 ? -3.843  -15.242 -1.865  1.00 96.73 248 A 1 
ATOM   1843 O  OD1 . ASP A 1 248 ? -2.940  -14.732 -2.569  1.00 89.26 248 A 1 
ATOM   1844 O  OD2 . ASP A 1 248 ? -4.958  -14.714 -1.700  1.00 89.78 248 A 1 
ATOM   1845 N  N   . ALA A 1 249 ? -2.243  -19.510 -1.697  1.00 98.68 249 A 1 
ATOM   1846 C  CA  . ALA A 1 249 ? -1.465  -20.543 -1.044  1.00 98.61 249 A 1 
ATOM   1847 C  C   . ALA A 1 249 ? 0.021   -20.175 -1.093  1.00 98.73 249 A 1 
ATOM   1848 O  O   . ALA A 1 249 ? 0.543   -19.776 -2.130  1.00 98.18 249 A 1 
ATOM   1849 C  CB  . ALA A 1 249 ? -1.751  -21.900 -1.704  1.00 98.22 249 A 1 
ATOM   1850 N  N   . GLN A 1 250 ? 0.707   -20.344 0.026   1.00 98.74 250 A 1 
ATOM   1851 C  CA  . GLN A 1 250 ? 2.139   -20.132 0.134   1.00 98.68 250 A 1 
ATOM   1852 C  C   . GLN A 1 250 ? 2.776   -21.259 0.939   1.00 98.78 250 A 1 
ATOM   1853 O  O   . GLN A 1 250 ? 2.232   -21.692 1.956   1.00 98.27 250 A 1 
ATOM   1854 C  CB  . GLN A 1 250 ? 2.469   -18.783 0.786   1.00 97.50 250 A 1 
ATOM   1855 C  CG  . GLN A 1 250 ? 1.788   -17.571 0.140   1.00 92.55 250 A 1 
ATOM   1856 C  CD  . GLN A 1 250 ? 2.275   -16.257 0.736   1.00 93.26 250 A 1 
ATOM   1857 O  OE1 . GLN A 1 250 ? 3.349   -16.173 1.328   1.00 85.52 250 A 1 
ATOM   1858 N  NE2 . GLN A 1 250 ? 1.546   -15.176 0.602   1.00 84.54 250 A 1 
ATOM   1859 N  N   . LEU A 1 251 ? 3.954   -21.679 0.511   1.00 98.65 251 A 1 
ATOM   1860 C  CA  . LEU A 1 251 ? 4.841   -22.533 1.279   1.00 98.64 251 A 1 
ATOM   1861 C  C   . LEU A 1 251 ? 6.195   -21.829 1.374   1.00 98.76 251 A 1 
ATOM   1862 O  O   . LEU A 1 251 ? 6.761   -21.430 0.354   1.00 98.31 251 A 1 
ATOM   1863 C  CB  . LEU A 1 251 ? 4.925   -23.911 0.605   1.00 98.22 251 A 1 
ATOM   1864 C  CG  . LEU A 1 251 ? 5.658   -24.970 1.452   1.00 90.82 251 A 1 
ATOM   1865 C  CD1 . LEU A 1 251 ? 4.801   -25.429 2.634   1.00 84.80 251 A 1 
ATOM   1866 C  CD2 . LEU A 1 251 ? 5.953   -26.194 0.587   1.00 84.84 251 A 1 
ATOM   1867 N  N   . SER A 1 252 ? 6.692   -21.656 2.592   1.00 98.63 252 A 1 
ATOM   1868 C  CA  . SER A 1 252 ? 7.967   -20.996 2.853   1.00 98.50 252 A 1 
ATOM   1869 C  C   . SER A 1 252 ? 8.866   -21.901 3.677   1.00 98.61 252 A 1 
ATOM   1870 O  O   . SER A 1 252 ? 8.410   -22.513 4.634   1.00 97.88 252 A 1 
ATOM   1871 C  CB  . SER A 1 252 ? 7.767   -19.652 3.564   1.00 97.13 252 A 1 
ATOM   1872 O  OG  . SER A 1 252 ? 6.857   -18.829 2.852   1.00 83.27 252 A 1 
ATOM   1873 N  N   . TYR A 1 253 ? 10.137  -21.977 3.314   1.00 98.43 253 A 1 
ATOM   1874 C  CA  . TYR A 1 253 ? 11.170  -22.672 4.057   1.00 98.46 253 A 1 
ATOM   1875 C  C   . TYR A 1 253 ? 12.237  -21.677 4.481   1.00 98.33 253 A 1 
ATOM   1876 O  O   . TYR A 1 253 ? 12.684  -20.876 3.663   1.00 97.90 253 A 1 
ATOM   1877 C  CB  . TYR A 1 253 ? 11.744  -23.795 3.201   1.00 98.12 253 A 1 
ATOM   1878 C  CG  . TYR A 1 253 ? 12.983  -24.438 3.781   1.00 97.96 253 A 1 
ATOM   1879 C  CD1 . TYR A 1 253 ? 14.258  -24.093 3.282   1.00 96.91 253 A 1 
ATOM   1880 C  CD2 . TYR A 1 253 ? 12.874  -25.372 4.830   1.00 97.27 253 A 1 
ATOM   1881 C  CE1 . TYR A 1 253 ? 15.407  -24.690 3.809   1.00 96.45 253 A 1 
ATOM   1882 C  CE2 . TYR A 1 253 ? 14.026  -25.971 5.363   1.00 96.32 253 A 1 
ATOM   1883 C  CZ  . TYR A 1 253 ? 15.295  -25.634 4.840   1.00 96.54 253 A 1 
ATOM   1884 O  OH  . TYR A 1 253 ? 16.422  -26.238 5.337   1.00 94.93 253 A 1 
ATOM   1885 N  N   . LYS A 1 254 ? 12.650  -21.736 5.741   1.00 98.41 254 A 1 
ATOM   1886 C  CA  . LYS A 1 254 ? 13.717  -20.915 6.292   1.00 98.18 254 A 1 
ATOM   1887 C  C   . LYS A 1 254 ? 14.860  -21.786 6.781   1.00 98.22 254 A 1 
ATOM   1888 O  O   . LYS A 1 254 ? 14.627  -22.774 7.475   1.00 97.57 254 A 1 
ATOM   1889 C  CB  . LYS A 1 254 ? 13.136  -20.013 7.392   1.00 97.05 254 A 1 
ATOM   1890 C  CG  . LYS A 1 254 ? 14.196  -19.071 7.948   1.00 81.83 254 A 1 
ATOM   1891 C  CD  . LYS A 1 254 ? 13.558  -18.002 8.831   1.00 76.82 254 A 1 
ATOM   1892 C  CE  . LYS A 1 254 ? 14.655  -16.992 9.168   1.00 64.32 254 A 1 
ATOM   1893 N  NZ  . LYS A 1 254 ? 14.092  -15.718 9.655   1.00 57.14 254 A 1 
ATOM   1894 N  N   . LEU A 1 255 ? 16.074  -21.386 6.455   1.00 97.96 255 A 1 
ATOM   1895 C  CA  . LEU A 1 255 ? 17.313  -22.006 6.913   1.00 97.94 255 A 1 
ATOM   1896 C  C   . LEU A 1 255 ? 18.210  -20.925 7.522   1.00 97.98 255 A 1 
ATOM   1897 O  O   . LEU A 1 255 ? 18.853  -20.162 6.806   1.00 96.79 255 A 1 
ATOM   1898 C  CB  . LEU A 1 255 ? 17.976  -22.728 5.728   1.00 97.46 255 A 1 
ATOM   1899 C  CG  . LEU A 1 255 ? 19.327  -23.390 6.066   1.00 96.26 255 A 1 
ATOM   1900 C  CD1 . LEU A 1 255 ? 19.179  -24.507 7.096   1.00 93.97 255 A 1 
ATOM   1901 C  CD2 . LEU A 1 255 ? 19.937  -23.982 4.796   1.00 93.82 255 A 1 
ATOM   1902 N  N   . ALA A 1 256 ? 18.232  -20.879 8.848   1.00 97.43 256 A 1 
ATOM   1903 C  CA  . ALA A 1 256 ? 18.989  -19.890 9.610   1.00 97.03 256 A 1 
ATOM   1904 C  C   . ALA A 1 256 ? 19.634  -20.553 10.847  1.00 97.08 256 A 1 
ATOM   1905 O  O   . ALA A 1 256 ? 19.081  -20.473 11.947  1.00 94.60 256 A 1 
ATOM   1906 C  CB  . ALA A 1 256 ? 18.045  -18.738 9.975   1.00 95.57 256 A 1 
ATOM   1907 N  N   . PRO A 1 257 ? 20.771  -21.230 10.679  1.00 97.44 257 A 1 
ATOM   1908 C  CA  . PRO A 1 257 ? 21.484  -21.824 11.802  1.00 96.63 257 A 1 
ATOM   1909 C  C   . PRO A 1 257 ? 21.871  -20.756 12.830  1.00 95.93 257 A 1 
ATOM   1910 O  O   . PRO A 1 257 ? 22.379  -19.692 12.473  1.00 93.01 257 A 1 
ATOM   1911 C  CB  . PRO A 1 257 ? 22.716  -22.512 11.208  1.00 95.60 257 A 1 
ATOM   1912 C  CG  . PRO A 1 257 ? 22.375  -22.685 9.730   1.00 94.29 257 A 1 
ATOM   1913 C  CD  . PRO A 1 257 ? 21.472  -21.495 9.434   1.00 96.79 257 A 1 
ATOM   1914 N  N   . GLN A 1 258 ? 21.660  -21.028 14.113  1.00 95.11 258 A 1 
ATOM   1915 C  CA  . GLN A 1 258 ? 22.051  -20.107 15.165  1.00 93.52 258 A 1 
ATOM   1916 C  C   . GLN A 1 258 ? 23.568  -19.838 15.133  1.00 93.59 258 A 1 
ATOM   1917 O  O   . GLN A 1 258 ? 24.361  -20.768 14.987  1.00 89.27 258 A 1 
ATOM   1918 C  CB  . GLN A 1 258 ? 21.648  -20.632 16.549  1.00 90.55 258 A 1 
ATOM   1919 C  CG  . GLN A 1 258 ? 20.151  -20.457 16.817  1.00 77.09 258 A 1 
ATOM   1920 C  CD  . GLN A 1 258 ? 19.770  -20.810 18.265  1.00 68.35 258 A 1 
ATOM   1921 O  OE1 . GLN A 1 258 ? 20.547  -21.343 19.044  1.00 60.45 258 A 1 
ATOM   1922 N  NE2 . GLN A 1 258 ? 18.558  -20.525 18.685  1.00 57.96 258 A 1 
ATOM   1923 N  N   . GLY A 1 259 ? 23.935  -18.567 15.291  1.00 92.06 259 A 1 
ATOM   1924 C  CA  . GLY A 1 259 ? 25.338  -18.136 15.270  1.00 91.77 259 A 1 
ATOM   1925 C  C   . GLY A 1 259 ? 25.993  -18.175 13.886  1.00 93.05 259 A 1 
ATOM   1926 O  O   . GLY A 1 259 ? 27.209  -18.050 13.796  1.00 88.20 259 A 1 
ATOM   1927 N  N   . ASN A 1 260 ? 25.205  -18.338 12.817  1.00 94.19 260 A 1 
ATOM   1928 C  CA  . ASN A 1 260 ? 25.719  -18.301 11.451  1.00 94.46 260 A 1 
ATOM   1929 C  C   . ASN A 1 260 ? 25.422  -16.942 10.800  1.00 94.74 260 A 1 
ATOM   1930 O  O   . ASN A 1 260 ? 24.295  -16.670 10.390  1.00 92.28 260 A 1 
ATOM   1931 C  CB  . ASN A 1 260 ? 25.141  -19.481 10.671  1.00 92.49 260 A 1 
ATOM   1932 C  CG  . ASN A 1 260 ? 25.847  -19.673 9.340   1.00 91.42 260 A 1 
ATOM   1933 O  OD1 . ASN A 1 260 ? 26.241  -18.749 8.660   1.00 82.77 260 A 1 
ATOM   1934 N  ND2 . ASN A 1 260 ? 26.034  -20.907 8.939   1.00 82.51 260 A 1 
ATOM   1935 N  N   . ASP A 1 261 ? 26.456  -16.133 10.660  1.00 95.27 261 A 1 
ATOM   1936 C  CA  . ASP A 1 261 ? 26.333  -14.770 10.135  1.00 95.39 261 A 1 
ATOM   1937 C  C   . ASP A 1 261 ? 26.196  -14.706 8.603   1.00 96.38 261 A 1 
ATOM   1938 O  O   . ASP A 1 261 ? 25.809  -13.683 8.059   1.00 94.09 261 A 1 
ATOM   1939 C  CB  . ASP A 1 261 ? 27.555  -13.952 10.579  1.00 92.48 261 A 1 
ATOM   1940 C  CG  . ASP A 1 261 ? 27.629  -13.754 12.094  1.00 86.64 261 A 1 
ATOM   1941 O  OD1 . ASP A 1 261 ? 26.564  -13.792 12.745  1.00 78.25 261 A 1 
ATOM   1942 O  OD2 . ASP A 1 261 ? 28.771  -13.569 12.577  1.00 79.74 261 A 1 
ATOM   1943 N  N   . TRP A 1 262 ? 26.493  -15.782 7.892   1.00 96.58 262 A 1 
ATOM   1944 C  CA  . TRP A 1 262 ? 26.463  -15.788 6.427   1.00 96.73 262 A 1 
ATOM   1945 C  C   . TRP A 1 262 ? 25.263  -16.529 5.831   1.00 97.39 262 A 1 
ATOM   1946 O  O   . TRP A 1 262 ? 24.927  -16.296 4.666   1.00 95.64 262 A 1 
ATOM   1947 C  CB  . TRP A 1 262 ? 27.796  -16.336 5.893   1.00 94.16 262 A 1 
ATOM   1948 C  CG  . TRP A 1 262 ? 28.068  -17.769 6.208   1.00 84.07 262 A 1 
ATOM   1949 C  CD1 . TRP A 1 262 ? 28.751  -18.220 7.284   1.00 65.08 262 A 1 
ATOM   1950 C  CD2 . TRP A 1 262 ? 27.640  -18.958 5.472   1.00 75.48 262 A 1 
ATOM   1951 N  NE1 . TRP A 1 262 ? 28.773  -19.613 7.273   1.00 59.29 262 A 1 
ATOM   1952 C  CE2 . TRP A 1 262 ? 28.092  -20.098 6.185   1.00 67.43 262 A 1 
ATOM   1953 C  CE3 . TRP A 1 262 ? 26.913  -19.171 4.288   1.00 58.03 262 A 1 
ATOM   1954 C  CZ2 . TRP A 1 262 ? 27.816  -21.419 5.750   1.00 59.94 262 A 1 
ATOM   1955 C  CZ3 . TRP A 1 262 ? 26.633  -20.487 3.850   1.00 54.83 262 A 1 
ATOM   1956 C  CH2 . TRP A 1 262 ? 27.073  -21.589 4.580   1.00 56.42 262 A 1 
ATOM   1957 N  N   . LEU A 1 263 ? 24.598  -17.389 6.603   1.00 97.32 263 A 1 
ATOM   1958 C  CA  . LEU A 1 263 ? 23.462  -18.188 6.166   1.00 97.45 263 A 1 
ATOM   1959 C  C   . LEU A 1 263 ? 22.213  -17.856 6.979   1.00 97.34 263 A 1 
ATOM   1960 O  O   . LEU A 1 263 ? 22.059  -18.290 8.121   1.00 95.51 263 A 1 
ATOM   1961 C  CB  . LEU A 1 263 ? 23.824  -19.681 6.221   1.00 96.69 263 A 1 
ATOM   1962 C  CG  . LEU A 1 263 ? 22.706  -20.622 5.736   1.00 95.85 263 A 1 
ATOM   1963 C  CD1 . LEU A 1 263 ? 22.370  -20.414 4.259   1.00 93.73 263 A 1 
ATOM   1964 C  CD2 . LEU A 1 263 ? 23.152  -22.068 5.916   1.00 93.22 263 A 1 
ATOM   1965 N  N   . ASN A 1 264 ? 21.295  -17.138 6.354   1.00 97.55 264 A 1 
ATOM   1966 C  CA  . ASN A 1 264 ? 19.937  -16.872 6.822   1.00 97.40 264 A 1 
ATOM   1967 C  C   . ASN A 1 264 ? 19.029  -16.809 5.590   1.00 97.67 264 A 1 
ATOM   1968 O  O   . ASN A 1 264 ? 18.691  -15.734 5.097   1.00 96.36 264 A 1 
ATOM   1969 C  CB  . ASN A 1 264 ? 19.948  -15.586 7.666   1.00 95.96 264 A 1 
ATOM   1970 C  CG  . ASN A 1 264 ? 18.589  -15.210 8.231   1.00 93.72 264 A 1 
ATOM   1971 O  OD1 . ASN A 1 264 ? 17.550  -15.799 7.986   1.00 87.00 264 A 1 
ATOM   1972 N  ND2 . ASN A 1 264 ? 18.557  -14.177 9.037   1.00 84.73 264 A 1 
ATOM   1973 N  N   . ALA A 1 265 ? 18.727  -17.976 5.057   1.00 97.89 265 A 1 
ATOM   1974 C  CA  . ALA A 1 265 ? 18.056  -18.123 3.779   1.00 97.80 265 A 1 
ATOM   1975 C  C   . ALA A 1 265 ? 16.557  -18.356 3.949   1.00 98.06 265 A 1 
ATOM   1976 O  O   . ALA A 1 265 ? 16.118  -19.087 4.833   1.00 96.98 265 A 1 
ATOM   1977 C  CB  . ALA A 1 265 ? 18.727  -19.246 2.975   1.00 96.63 265 A 1 
ATOM   1978 N  N   . ASP A 1 266 ? 15.795  -17.787 3.028   1.00 97.99 266 A 1 
ATOM   1979 C  CA  . ASP A 1 266 ? 14.364  -17.975 2.895   1.00 97.50 266 A 1 
ATOM   1980 C  C   . ASP A 1 266 ? 14.047  -18.428 1.463   1.00 98.11 266 A 1 
ATOM   1981 O  O   . ASP A 1 266 ? 14.488  -17.820 0.483   1.00 97.45 266 A 1 
ATOM   1982 C  CB  . ASP A 1 266 ? 13.625  -16.672 3.234   1.00 94.09 266 A 1 
ATOM   1983 C  CG  . ASP A 1 266 ? 13.760  -16.224 4.697   1.00 82.30 266 A 1 
ATOM   1984 O  OD1 . ASP A 1 266 ? 13.050  -16.804 5.542   1.00 71.18 266 A 1 
ATOM   1985 O  OD2 . ASP A 1 266 ? 14.469  -15.230 4.971   1.00 71.70 266 A 1 
ATOM   1986 N  N   . ALA A 1 267 ? 13.244  -19.475 1.326   1.00 98.31 267 A 1 
ATOM   1987 C  CA  . ALA A 1 267 ? 12.683  -19.908 0.056   1.00 98.48 267 A 1 
ATOM   1988 C  C   . ALA A 1 267 ? 11.159  -19.872 0.144   1.00 98.50 267 A 1 
ATOM   1989 O  O   . ALA A 1 267 ? 10.579  -20.378 1.098   1.00 97.89 267 A 1 
ATOM   1990 C  CB  . ALA A 1 267 ? 13.206  -21.304 -0.293  1.00 97.70 267 A 1 
ATOM   1991 N  N   . LYS A 1 268 ? 10.498  -19.308 -0.864  1.00 98.58 268 A 1 
ATOM   1992 C  CA  . LYS A 1 268 ? 9.034   -19.243 -0.932  1.00 98.54 268 A 1 
ATOM   1993 C  C   . LYS A 1 268 ? 8.553   -19.683 -2.301  1.00 98.63 268 A 1 
ATOM   1994 O  O   . LYS A 1 268 ? 9.068   -19.226 -3.314  1.00 98.17 268 A 1 
ATOM   1995 C  CB  . LYS A 1 268 ? 8.565   -17.822 -0.563  1.00 97.32 268 A 1 
ATOM   1996 C  CG  . LYS A 1 268 ? 7.039   -17.640 -0.693  1.00 94.34 268 A 1 
ATOM   1997 C  CD  . LYS A 1 268 ? 6.529   -16.242 -0.293  1.00 92.36 268 A 1 
ATOM   1998 C  CE  . LYS A 1 268 ? 6.530   -16.063 1.236   1.00 86.23 268 A 1 
ATOM   1999 N  NZ  . LYS A 1 268 ? 5.633   -14.961 1.661   1.00 82.50 268 A 1 
ATOM   2000 N  N   . ILE A 1 269 ? 7.520   -20.518 -2.317  1.00 98.74 269 A 1 
ATOM   2001 C  CA  . ILE A 1 269 ? 6.668   -20.738 -3.482  1.00 98.71 269 A 1 
ATOM   2002 C  C   . ILE A 1 269 ? 5.271   -20.222 -3.166  1.00 98.75 269 A 1 
ATOM   2003 O  O   . ILE A 1 269 ? 4.803   -20.359 -2.031  1.00 98.41 269 A 1 
ATOM   2004 C  CB  . ILE A 1 269 ? 6.668   -22.210 -3.947  1.00 97.99 269 A 1 
ATOM   2005 C  CG1 . ILE A 1 269 ? 6.198   -23.181 -2.844  1.00 84.24 269 A 1 
ATOM   2006 C  CG2 . ILE A 1 269 ? 8.057   -22.575 -4.467  1.00 85.32 269 A 1 
ATOM   2007 C  CD1 . ILE A 1 269 ? 6.041   -24.639 -3.313  1.00 83.32 269 A 1 
ATOM   2008 N  N   . TYR A 1 270 ? 4.607   -19.620 -4.150  1.00 98.66 270 A 1 
ATOM   2009 C  CA  . TYR A 1 270 ? 3.293   -19.022 -3.940  1.00 98.60 270 A 1 
ATOM   2010 C  C   . TYR A 1 270 ? 2.407   -19.138 -5.173  1.00 98.74 270 A 1 
ATOM   2011 O  O   . TYR A 1 270 ? 2.875   -19.218 -6.311  1.00 98.33 270 A 1 
ATOM   2012 C  CB  . TYR A 1 270 ? 3.444   -17.573 -3.473  1.00 98.32 270 A 1 
ATOM   2013 C  CG  . TYR A 1 270 ? 4.177   -16.668 -4.444  1.00 98.46 270 A 1 
ATOM   2014 C  CD1 . TYR A 1 270 ? 5.569   -16.473 -4.320  1.00 97.89 270 A 1 
ATOM   2015 C  CD2 . TYR A 1 270 ? 3.475   -16.004 -5.466  1.00 97.80 270 A 1 
ATOM   2016 C  CE1 . TYR A 1 270 ? 6.250   -15.618 -5.197  1.00 97.24 270 A 1 
ATOM   2017 C  CE2 . TYR A 1 270 ? 4.148   -15.149 -6.348  1.00 97.24 270 A 1 
ATOM   2018 C  CZ  . TYR A 1 270 ? 5.535   -14.947 -6.214  1.00 97.46 270 A 1 
ATOM   2019 O  OH  . TYR A 1 270 ? 6.183   -14.098 -7.068  1.00 96.22 270 A 1 
ATOM   2020 N  N   . TRP A 1 271 ? 1.108   -19.120 -4.895  1.00 98.63 271 A 1 
ATOM   2021 C  CA  . TRP A 1 271 ? 0.044   -19.109 -5.880  1.00 98.64 271 A 1 
ATOM   2022 C  C   . TRP A 1 271 ? -1.081  -18.216 -5.372  1.00 98.63 271 A 1 
ATOM   2023 O  O   . TRP A 1 271 ? -1.479  -18.320 -4.211  1.00 97.99 271 A 1 
ATOM   2024 C  CB  . TRP A 1 271 ? -0.424  -20.539 -6.123  1.00 98.09 271 A 1 
ATOM   2025 C  CG  . TRP A 1 271 ? -1.522  -20.683 -7.125  1.00 95.76 271 A 1 
ATOM   2026 C  CD1 . TRP A 1 271 ? -1.359  -20.900 -8.443  1.00 88.28 271 A 1 
ATOM   2027 C  CD2 . TRP A 1 271 ? -2.963  -20.649 -6.885  1.00 92.99 271 A 1 
ATOM   2028 N  NE1 . TRP A 1 271 ? -2.595  -21.027 -9.056  1.00 85.60 271 A 1 
ATOM   2029 C  CE2 . TRP A 1 271 ? -3.602  -20.898 -8.127  1.00 90.43 271 A 1 
ATOM   2030 C  CE3 . TRP A 1 271 ? -3.772  -20.473 -5.747  1.00 83.36 271 A 1 
ATOM   2031 C  CZ2 . TRP A 1 271 ? -5.010  -20.999 -8.227  1.00 86.49 271 A 1 
ATOM   2032 C  CZ3 . TRP A 1 271 ? -5.166  -20.562 -5.853  1.00 79.60 271 A 1 
ATOM   2033 C  CH2 . TRP A 1 271 ? -5.782  -20.827 -7.077  1.00 80.73 271 A 1 
ATOM   2034 N  N   . SER A 1 272 ? -1.572  -17.326 -6.235  1.00 98.46 272 A 1 
ATOM   2035 C  CA  . SER A 1 272 ? -2.665  -16.408 -5.946  1.00 98.26 272 A 1 
ATOM   2036 C  C   . SER A 1 272 ? -3.581  -16.319 -7.157  1.00 98.23 272 A 1 
ATOM   2037 O  O   . SER A 1 272 ? -3.119  -16.061 -8.263  1.00 97.34 272 A 1 
ATOM   2038 C  CB  . SER A 1 272 ? -2.109  -15.026 -5.591  1.00 97.55 272 A 1 
ATOM   2039 O  OG  . SER A 1 272 ? -3.149  -14.132 -5.248  1.00 92.79 272 A 1 
ATOM   2040 N  N   . GLU A 1 273 ? -4.872  -16.531 -6.955  1.00 98.29 273 A 1 
ATOM   2041 C  CA  . GLU A 1 273 ? -5.894  -16.416 -7.991  1.00 98.25 273 A 1 
ATOM   2042 C  C   . GLU A 1 273 ? -6.963  -15.430 -7.548  1.00 98.21 273 A 1 
ATOM   2043 O  O   . GLU A 1 273 ? -7.506  -15.544 -6.446  1.00 97.55 273 A 1 
ATOM   2044 C  CB  . GLU A 1 273 ? -6.506  -17.789 -8.265  1.00 97.34 273 A 1 
ATOM   2045 C  CG  . GLU A 1 273 ? -7.626  -17.782 -9.326  1.00 94.34 273 A 1 
ATOM   2046 C  CD  . GLU A 1 273 ? -8.400  -19.112 -9.346  1.00 92.82 273 A 1 
ATOM   2047 O  OE1 . GLU A 1 273 ? -9.066  -19.442 -10.342 1.00 85.79 273 A 1 
ATOM   2048 O  OE2 . GLU A 1 273 ? -8.418  -19.826 -8.325  1.00 86.60 273 A 1 
ATOM   2049 N  N   . VAL A 1 274 ? -7.302  -14.496 -8.433  1.00 97.90 274 A 1 
ATOM   2050 C  CA  . VAL A 1 274 ? -8.441  -13.597 -8.292  1.00 97.82 274 A 1 
ATOM   2051 C  C   . VAL A 1 274 ? -9.425  -13.898 -9.412  1.00 97.61 274 A 1 
ATOM   2052 O  O   . VAL A 1 274 ? -9.067  -13.885 -10.585 1.00 96.90 274 A 1 
ATOM   2053 C  CB  . VAL A 1 274 ? -8.009  -12.122 -8.310  1.00 97.02 274 A 1 
ATOM   2054 C  CG1 . VAL A 1 274 ? -9.208  -11.181 -8.164  1.00 93.02 274 A 1 
ATOM   2055 C  CG2 . VAL A 1 274 ? -7.040  -11.812 -7.164  1.00 93.48 274 A 1 
ATOM   2056 N  N   . ARG A 1 275 ? -10.683 -14.124 -9.046  1.00 97.64 275 A 1 
ATOM   2057 C  CA  . ARG A 1 275 ? -11.812 -14.224 -9.981  1.00 97.62 275 A 1 
ATOM   2058 C  C   . ARG A 1 275 ? -12.813 -13.134 -9.683  1.00 97.78 275 A 1 
ATOM   2059 O  O   . ARG A 1 275 ? -13.252 -13.015 -8.546  1.00 96.85 275 A 1 
ATOM   2060 C  CB  . ARG A 1 275 ? -12.481 -15.597 -9.892  1.00 96.79 275 A 1 
ATOM   2061 C  CG  . ARG A 1 275 ? -11.560 -16.707 -10.404 1.00 88.19 275 A 1 
ATOM   2062 C  CD  . ARG A 1 275 ? -12.305 -18.038 -10.376 1.00 85.08 275 A 1 
ATOM   2063 N  NE  . ARG A 1 275 ? -11.442 -19.114 -10.864 1.00 75.29 275 A 1 
ATOM   2064 C  CZ  . ARG A 1 275 ? -11.797 -20.237 -11.440 1.00 67.81 275 A 1 
ATOM   2065 N  NH1 . ARG A 1 275 ? -13.043 -20.595 -11.535 1.00 61.82 275 A 1 
ATOM   2066 N  NH2 . ARG A 1 275 ? -10.875 -20.999 -11.934 1.00 58.40 275 A 1 
ATOM   2067 N  N   . ILE A 1 276 ? -13.176 -12.370 -10.696 1.00 97.03 276 A 1 
ATOM   2068 C  CA  . ILE A 1 276 ? -14.206 -11.334 -10.606 1.00 96.64 276 A 1 
ATOM   2069 C  C   . ILE A 1 276 ? -15.245 -11.629 -11.679 1.00 96.13 276 A 1 
ATOM   2070 O  O   . ILE A 1 276 ? -15.009 -11.426 -12.870 1.00 95.06 276 A 1 
ATOM   2071 C  CB  . ILE A 1 276 ? -13.611 -9.918  -10.722 1.00 96.62 276 A 1 
ATOM   2072 C  CG1 . ILE A 1 276 ? -12.492 -9.683  -9.684  1.00 95.78 276 A 1 
ATOM   2073 C  CG2 . ILE A 1 276 ? -14.747 -8.893  -10.537 1.00 96.08 276 A 1 
ATOM   2074 C  CD1 . ILE A 1 276 ? -11.752 -8.347  -9.841  1.00 93.07 276 A 1 
ATOM   2075 N  N   . ASN A 1 277 ? -16.382 -12.138 -11.238 1.00 95.90 277 A 1 
ATOM   2076 C  CA  . ASN A 1 277 ? -17.457 -12.581 -12.109 1.00 95.56 277 A 1 
ATOM   2077 C  C   . ASN A 1 277 ? -18.680 -11.693 -11.881 1.00 95.53 277 A 1 
ATOM   2078 O  O   . ASN A 1 277 ? -19.029 -11.422 -10.737 1.00 94.29 277 A 1 
ATOM   2079 C  CB  . ASN A 1 277 ? -17.760 -14.052 -11.816 1.00 93.99 277 A 1 
ATOM   2080 C  CG  . ASN A 1 277 ? -16.567 -14.968 -12.050 1.00 90.34 277 A 1 
ATOM   2081 O  OD1 . ASN A 1 277 ? -15.758 -14.780 -12.945 1.00 83.07 277 A 1 
ATOM   2082 N  ND2 . ASN A 1 277 ? -16.437 -16.009 -11.259 1.00 82.53 277 A 1 
ATOM   2083 N  N   . ALA A 1 278 ? -19.335 -11.278 -12.948 1.00 94.04 278 A 1 
ATOM   2084 C  CA  . ALA A 1 278 ? -20.587 -10.549 -12.853 1.00 92.53 278 A 1 
ATOM   2085 C  C   . ALA A 1 278 ? -21.651 -11.169 -13.752 1.00 91.80 278 A 1 
ATOM   2086 O  O   . ALA A 1 278 ? -21.376 -11.535 -14.897 1.00 87.96 278 A 1 
ATOM   2087 C  CB  . ALA A 1 278 ? -20.352 -9.069  -13.178 1.00 89.96 278 A 1 
ATOM   2088 N  N   . GLN A 1 279 ? -22.862 -11.245 -13.244 1.00 88.11 279 A 1 
ATOM   2089 C  CA  . GLN A 1 279 ? -24.028 -11.596 -14.033 1.00 84.41 279 A 1 
ATOM   2090 C  C   . GLN A 1 279 ? -24.788 -10.318 -14.378 1.00 82.23 279 A 1 
ATOM   2091 O  O   . GLN A 1 279 ? -25.313 -9.631  -13.508 1.00 74.95 279 A 1 
ATOM   2092 C  CB  . GLN A 1 279 ? -24.874 -12.630 -13.267 1.00 79.69 279 A 1 
ATOM   2093 C  CG  . GLN A 1 279 ? -25.816 -13.396 -14.198 1.00 70.64 279 A 1 
ATOM   2094 C  CD  . GLN A 1 279 ? -25.086 -14.378 -15.124 1.00 64.28 279 A 1 
ATOM   2095 O  OE1 . GLN A 1 279 ? -23.941 -14.757 -14.937 1.00 56.92 279 A 1 
ATOM   2096 N  NE2 . GLN A 1 279 ? -25.728 -14.832 -16.172 1.00 54.79 279 A 1 
ATOM   2097 N  N   . ASN A 1 280 ? -24.828 -9.988  -15.670 1.00 78.61 280 A 1 
ATOM   2098 C  CA  . ASN A 1 280 ? -25.595 -8.861  -16.159 1.00 72.94 280 A 1 
ATOM   2099 C  C   . ASN A 1 280 ? -27.074 -9.236  -16.275 1.00 72.04 280 A 1 
ATOM   2100 O  O   . ASN A 1 280 ? -27.429 -10.373 -16.601 1.00 67.11 280 A 1 
ATOM   2101 C  CB  . ASN A 1 280 ? -25.026 -8.385  -17.505 1.00 68.48 280 A 1 
ATOM   2102 C  CG  . ASN A 1 280 ? -23.602 -7.860  -17.412 1.00 64.44 280 A 1 
ATOM   2103 O  OD1 . ASN A 1 280 ? -23.202 -7.200  -16.473 1.00 60.19 280 A 1 
ATOM   2104 N  ND2 . ASN A 1 280 ? -22.796 -8.121  -18.420 1.00 58.31 280 A 1 
ATOM   2105 N  N   . THR A 1 281 ? -27.930 -8.249  -16.112 1.00 68.87 281 A 1 
ATOM   2106 C  CA  . THR A 1 281 ? -29.341 -8.384  -16.478 1.00 66.42 281 A 1 
ATOM   2107 C  C   . THR A 1 281 ? -29.469 -8.767  -17.957 1.00 66.40 281 A 1 
ATOM   2108 O  O   . THR A 1 281 ? -28.867 -8.151  -18.836 1.00 59.52 281 A 1 
ATOM   2109 C  CB  . THR A 1 281 ? -30.123 -7.096  -16.181 1.00 61.33 281 A 1 
ATOM   2110 O  OG1 . THR A 1 281 ? -29.362 -5.952  -16.495 1.00 55.17 281 A 1 
ATOM   2111 C  CG2 . THR A 1 281 ? -30.484 -6.991  -14.699 1.00 52.98 281 A 1 
ATOM   2112 N  N   . GLY A 1 282 ? -30.221 -9.819  -18.246 1.00 66.22 282 A 1 
ATOM   2113 C  CA  . GLY A 1 282 ? -30.453 -10.283 -19.618 1.00 65.30 282 A 1 
ATOM   2114 C  C   . GLY A 1 282 ? -29.535 -11.421 -20.107 1.00 67.55 282 A 1 
ATOM   2115 O  O   . GLY A 1 282 ? -29.481 -11.654 -21.307 1.00 61.82 282 A 1 
ATOM   2116 N  N   . SER A 1 283 ? -28.894 -12.162 -19.213 1.00 65.94 283 A 1 
ATOM   2117 C  CA  . SER A 1 283 ? -28.186 -13.443 -19.466 1.00 66.00 283 A 1 
ATOM   2118 C  C   . SER A 1 283 ? -26.712 -13.400 -19.879 1.00 69.87 283 A 1 
ATOM   2119 O  O   . SER A 1 283 ? -26.096 -14.466 -19.951 1.00 63.34 283 A 1 
ATOM   2120 C  CB  . SER A 1 283 ? -28.979 -14.389 -20.391 1.00 58.43 283 A 1 
ATOM   2121 O  OG  . SER A 1 283 ? -28.950 -13.965 -21.741 1.00 52.01 283 A 1 
ATOM   2122 N  N   . SER A 1 284 ? -26.068 -12.254 -20.099 1.00 76.46 284 A 1 
ATOM   2123 C  CA  . SER A 1 284 ? -24.628 -12.222 -20.346 1.00 78.01 284 A 1 
ATOM   2124 C  C   . SER A 1 284 ? -23.845 -12.149 -19.033 1.00 81.46 284 A 1 
ATOM   2125 O  O   . SER A 1 284 ? -24.042 -11.228 -18.244 1.00 76.64 284 A 1 
ATOM   2126 C  CB  . SER A 1 284 ? -24.238 -11.090 -21.303 1.00 71.28 284 A 1 
ATOM   2127 O  OG  . SER A 1 284 ? -24.502 -9.818  -20.748 1.00 63.50 284 A 1 
ATOM   2128 N  N   . GLY A 1 285 ? -22.920 -13.083 -18.842 1.00 86.29 285 A 1 
ATOM   2129 C  CA  . GLY A 1 285 ? -21.939 -13.008 -17.770 1.00 87.84 285 A 1 
ATOM   2130 C  C   . GLY A 1 285 ? -20.655 -12.324 -18.227 1.00 89.39 285 A 1 
ATOM   2131 O  O   . GLY A 1 285 ? -20.252 -12.461 -19.385 1.00 85.83 285 A 1 
ATOM   2132 N  N   . GLU A 1 286 ? -20.002 -11.620 -17.322 1.00 91.01 286 A 1 
ATOM   2133 C  CA  . GLU A 1 286 ? -18.642 -11.118 -17.479 1.00 91.20 286 A 1 
ATOM   2134 C  C   . GLU A 1 286 ? -17.737 -11.827 -16.477 1.00 92.98 286 A 1 
ATOM   2135 O  O   . GLU A 1 286 ? -17.996 -11.792 -15.279 1.00 91.35 286 A 1 
ATOM   2136 C  CB  . GLU A 1 286 ? -18.571 -9.606  -17.265 1.00 88.11 286 A 1 
ATOM   2137 C  CG  . GLU A 1 286 ? -19.260 -8.797  -18.361 1.00 82.00 286 A 1 
ATOM   2138 C  CD  . GLU A 1 286 ? -19.150 -7.283  -18.168 1.00 81.00 286 A 1 
ATOM   2139 O  OE1 . GLU A 1 286 ? -19.828 -6.542  -18.920 1.00 73.51 286 A 1 
ATOM   2140 O  OE2 . GLU A 1 286 ? -18.424 -6.796  -17.281 1.00 73.57 286 A 1 
ATOM   2141 N  N   . TYR A 1 287 ? -16.669 -12.431 -16.957 1.00 92.65 287 A 1 
ATOM   2142 C  CA  . TYR A 1 287 ? -15.749 -13.207 -16.122 1.00 92.92 287 A 1 
ATOM   2143 C  C   . TYR A 1 287 ? -14.324 -12.712 -16.327 1.00 92.85 287 A 1 
ATOM   2144 O  O   . TYR A 1 287 ? -13.874 -12.564 -17.458 1.00 90.41 287 A 1 
ATOM   2145 C  CB  . TYR A 1 287 ? -15.880 -14.699 -16.435 1.00 91.90 287 A 1 
ATOM   2146 C  CG  . TYR A 1 287 ? -17.303 -15.213 -16.476 1.00 90.88 287 A 1 
ATOM   2147 C  CD1 . TYR A 1 287 ? -18.015 -15.467 -15.288 1.00 87.33 287 A 1 
ATOM   2148 C  CD2 . TYR A 1 287 ? -17.951 -15.406 -17.720 1.00 88.00 287 A 1 
ATOM   2149 C  CE1 . TYR A 1 287 ? -19.337 -15.905 -15.329 1.00 84.62 287 A 1 
ATOM   2150 C  CE2 . TYR A 1 287 ? -19.290 -15.846 -17.767 1.00 85.83 287 A 1 
ATOM   2151 C  CZ  . TYR A 1 287 ? -19.976 -16.086 -16.565 1.00 85.86 287 A 1 
ATOM   2152 O  OH  . TYR A 1 287 ? -21.297 -16.504 -16.611 1.00 83.09 287 A 1 
ATOM   2153 N  N   . ARG A 1 288 ? -13.608 -12.462 -15.233 1.00 94.77 288 A 1 
ATOM   2154 C  CA  . ARG A 1 288 ? -12.207 -12.067 -15.211 1.00 94.68 288 A 1 
ATOM   2155 C  C   . ARG A 1 288 ? -11.479 -12.958 -14.224 1.00 95.38 288 A 1 
ATOM   2156 O  O   . ARG A 1 288 ? -11.869 -13.022 -13.062 1.00 94.34 288 A 1 
ATOM   2157 C  CB  . ARG A 1 288 ? -12.071 -10.585 -14.817 1.00 93.42 288 A 1 
ATOM   2158 C  CG  . ARG A 1 288 ? -12.732 -9.635  -15.821 1.00 91.61 288 A 1 
ATOM   2159 C  CD  . ARG A 1 288 ? -12.687 -8.182  -15.334 1.00 90.37 288 A 1 
ATOM   2160 N  NE  . ARG A 1 288 ? -13.334 -7.249  -16.283 1.00 88.43 288 A 1 
ATOM   2161 C  CZ  . ARG A 1 288 ? -14.655 -7.068  -16.454 1.00 87.73 288 A 1 
ATOM   2162 N  NH1 . ARG A 1 288 ? -15.547 -7.693  -15.743 1.00 81.13 288 A 1 
ATOM   2163 N  NH2 . ARG A 1 288 ? -15.085 -6.256  -17.360 1.00 82.79 288 A 1 
ATOM   2164 N  N   . GLU A 1 289 ? -10.427 -13.631 -14.660 1.00 95.28 289 A 1 
ATOM   2165 C  CA  . GLU A 1 289 ? -9.554  -14.432 -13.806 1.00 95.69 289 A 1 
ATOM   2166 C  C   . GLU A 1 289 ? -8.117  -13.950 -13.977 1.00 95.58 289 A 1 
ATOM   2167 O  O   . GLU A 1 289 ? -7.646  -13.790 -15.098 1.00 93.94 289 A 1 
ATOM   2168 C  CB  . GLU A 1 289 ? -9.716  -15.918 -14.158 1.00 95.05 289 A 1 
ATOM   2169 C  CG  . GLU A 1 289 ? -8.769  -16.860 -13.393 1.00 92.31 289 A 1 
ATOM   2170 C  CD  . GLU A 1 289 ? -9.034  -18.334 -13.754 1.00 92.15 289 A 1 
ATOM   2171 O  OE1 . GLU A 1 289 ? -9.197  -19.151 -12.824 1.00 84.98 289 A 1 
ATOM   2172 O  OE2 . GLU A 1 289 ? -9.141  -18.654 -14.952 1.00 86.72 289 A 1 
ATOM   2173 N  N   . GLN A 1 290 ? -7.414  -13.734 -12.873 1.00 97.33 290 A 1 
ATOM   2174 C  CA  . GLN A 1 290 ? -5.982  -13.499 -12.874 1.00 97.47 290 A 1 
ATOM   2175 C  C   . GLN A 1 290 ? -5.312  -14.487 -11.930 1.00 97.81 290 A 1 
ATOM   2176 O  O   . GLN A 1 290 ? -5.700  -14.610 -10.777 1.00 97.31 290 A 1 
ATOM   2177 C  CB  . GLN A 1 290 ? -5.669  -12.048 -12.483 1.00 96.22 290 A 1 
ATOM   2178 C  CG  . GLN A 1 290 ? -4.161  -11.765 -12.544 1.00 93.43 290 A 1 
ATOM   2179 C  CD  . GLN A 1 290 ? -3.836  -10.303 -12.217 1.00 91.21 290 A 1 
ATOM   2180 O  OE1 . GLN A 1 290 ? -4.054  -9.415  -13.021 1.00 81.80 290 A 1 
ATOM   2181 N  NE2 . GLN A 1 290 ? -3.331  -10.016 -11.053 1.00 79.40 290 A 1 
ATOM   2182 N  N   . ILE A 1 291 ? -4.256  -15.130 -12.409 1.00 97.53 291 A 1 
ATOM   2183 C  CA  . ILE A 1 291 ? -3.417  -16.029 -11.616 1.00 97.66 291 A 1 
ATOM   2184 C  C   . ILE A 1 291 ? -2.017  -15.425 -11.532 1.00 97.67 291 A 1 
ATOM   2185 O  O   . ILE A 1 291 ? -1.411  -15.103 -12.551 1.00 96.54 291 A 1 
ATOM   2186 C  CB  . ILE A 1 291 ? -3.424  -17.457 -12.189 1.00 97.13 291 A 1 
ATOM   2187 C  CG1 . ILE A 1 291 ? -4.866  -18.028 -12.237 1.00 93.38 291 A 1 
ATOM   2188 C  CG2 . ILE A 1 291 ? -2.513  -18.366 -11.347 1.00 94.05 291 A 1 
ATOM   2189 C  CD1 . ILE A 1 291 ? -4.989  -19.348 -13.016 1.00 86.39 291 A 1 
ATOM   2190 N  N   . THR A 1 292 ? -1.482  -15.304 -10.318 1.00 97.93 292 A 1 
ATOM   2191 C  CA  . THR A 1 292 ? -0.086  -14.955 -10.046 1.00 97.74 292 A 1 
ATOM   2192 C  C   . THR A 1 292 ? 0.559   -16.132 -9.338  1.00 98.09 292 A 1 
ATOM   2193 O  O   . THR A 1 292 ? 0.068   -16.573 -8.306  1.00 97.30 292 A 1 
ATOM   2194 C  CB  . THR A 1 292 ? 0.016   -13.693 -9.182  1.00 96.30 292 A 1 
ATOM   2195 O  OG1 . THR A 1 292 ? -0.667  -12.617 -9.791  1.00 91.88 292 A 1 
ATOM   2196 C  CG2 . THR A 1 292 ? 1.464   -13.235 -8.979  1.00 91.95 292 A 1 
ATOM   2197 N  N   . LYS A 1 293 ? 1.669   -16.650 -9.867  1.00 98.15 293 A 1 
ATOM   2198 C  CA  . LYS A 1 293 ? 2.387   -17.773 -9.257  1.00 98.09 293 A 1 
ATOM   2199 C  C   . LYS A 1 293 ? 3.881   -17.598 -9.427  1.00 98.25 293 A 1 
ATOM   2200 O  O   . LYS A 1 293 ? 4.340   -17.153 -10.473 1.00 97.30 293 A 1 
ATOM   2201 C  CB  . LYS A 1 293 ? 1.868   -19.112 -9.824  1.00 95.60 293 A 1 
ATOM   2202 C  CG  . LYS A 1 293 ? 2.031   -19.251 -11.352 1.00 88.45 293 A 1 
ATOM   2203 C  CD  . LYS A 1 293 ? 1.206   -20.428 -11.905 1.00 89.05 293 A 1 
ATOM   2204 C  CE  . LYS A 1 293 ? 1.239   -20.406 -13.439 1.00 77.80 293 A 1 
ATOM   2205 N  NZ  . LYS A 1 293 ? 0.053   -21.084 -14.053 1.00 72.28 293 A 1 
ATOM   2206 N  N   . GLY A 1 294 ? 4.650   -17.979 -8.409  1.00 98.25 294 A 1 
ATOM   2207 C  CA  . GLY A 1 294 ? 6.084   -17.783 -8.462  1.00 98.35 294 A 1 
ATOM   2208 C  C   . GLY A 1 294 ? 6.865   -18.476 -7.361  1.00 98.61 294 A 1 
ATOM   2209 O  O   . GLY A 1 294 ? 6.312   -19.168 -6.503  1.00 98.14 294 A 1 
ATOM   2210 N  N   . ALA A 1 295 ? 8.180   -18.288 -7.438  1.00 98.50 295 A 1 
ATOM   2211 C  CA  . ALA A 1 295 ? 9.133   -18.785 -6.466  1.00 98.53 295 A 1 
ATOM   2212 C  C   . ALA A 1 295 ? 10.207  -17.728 -6.207  1.00 98.66 295 A 1 
ATOM   2213 O  O   . ALA A 1 295 ? 10.703  -17.094 -7.137  1.00 97.91 295 A 1 
ATOM   2214 C  CB  . ALA A 1 295 ? 9.747   -20.089 -6.989  1.00 97.96 295 A 1 
ATOM   2215 N  N   . ARG A 1 296 ? 10.583  -17.565 -4.943  1.00 98.65 296 A 1 
ATOM   2216 C  CA  . ARG A 1 296 ? 11.624  -16.651 -4.492  1.00 98.45 296 A 1 
ATOM   2217 C  C   . ARG A 1 296 ? 12.630  -17.384 -3.631  1.00 98.55 296 A 1 
ATOM   2218 O  O   . ARG A 1 296 ? 12.258  -18.198 -2.797  1.00 97.97 296 A 1 
ATOM   2219 C  CB  . ARG A 1 296 ? 10.974  -15.470 -3.754  1.00 96.92 296 A 1 
ATOM   2220 C  CG  . ARG A 1 296 ? 12.004  -14.400 -3.365  1.00 88.82 296 A 1 
ATOM   2221 C  CD  . ARG A 1 296 ? 11.324  -13.186 -2.718  1.00 86.44 296 A 1 
ATOM   2222 N  NE  . ARG A 1 296 ? 10.773  -13.513 -1.400  1.00 76.51 296 A 1 
ATOM   2223 C  CZ  . ARG A 1 296 ? 10.125  -12.673 -0.624  1.00 71.99 296 A 1 
ATOM   2224 N  NH1 . ARG A 1 296 ? 9.864   -11.452 -0.999  1.00 64.64 296 A 1 
ATOM   2225 N  NH2 . ARG A 1 296 ? 9.726   -13.054 0.553   1.00 61.69 296 A 1 
ATOM   2226 N  N   . LEU A 1 297 ? 13.900  -17.056 -3.819  1.00 98.32 297 A 1 
ATOM   2227 C  CA  . LEU A 1 297 ? 15.002  -17.484 -2.973  1.00 98.35 297 A 1 
ATOM   2228 C  C   . LEU A 1 297 ? 15.779  -16.251 -2.531  1.00 98.35 297 A 1 
ATOM   2229 O  O   . LEU A 1 297 ? 16.181  -15.445 -3.367  1.00 97.62 297 A 1 
ATOM   2230 C  CB  . LEU A 1 297 ? 15.886  -18.466 -3.761  1.00 97.49 297 A 1 
ATOM   2231 C  CG  . LEU A 1 297 ? 16.716  -19.368 -2.832  1.00 84.32 297 A 1 
ATOM   2232 C  CD1 . LEU A 1 297 ? 16.011  -20.704 -2.621  1.00 78.41 297 A 1 
ATOM   2233 C  CD2 . LEU A 1 297 ? 18.095  -19.663 -3.427  1.00 79.01 297 A 1 
ATOM   2234 N  N   . GLU A 1 298 ? 16.022  -16.106 -1.234  1.00 98.39 298 A 1 
ATOM   2235 C  CA  . GLU A 1 298 ? 16.742  -14.978 -0.659  1.00 98.04 298 A 1 
ATOM   2236 C  C   . GLU A 1 298 ? 17.688  -15.470 0.434   1.00 98.17 298 A 1 
ATOM   2237 O  O   . GLU A 1 298 ? 17.413  -16.462 1.108   1.00 97.27 298 A 1 
ATOM   2238 C  CB  . GLU A 1 298 ? 15.723  -13.947 -0.138  1.00 96.32 298 A 1 
ATOM   2239 C  CG  . GLU A 1 298 ? 16.368  -12.672 0.429   1.00 91.32 298 A 1 
ATOM   2240 C  CD  . GLU A 1 298 ? 15.289  -11.636 0.803   1.00 90.44 298 A 1 
ATOM   2241 O  OE1 . GLU A 1 298 ? 15.199  -10.607 0.101   1.00 82.65 298 A 1 
ATOM   2242 O  OE2 . GLU A 1 298 ? 14.543  -11.872 1.772   1.00 83.53 298 A 1 
ATOM   2243 N  N   . ASN A 1 299 ? 18.817  -14.805 0.621   1.00 98.05 299 A 1 
ATOM   2244 C  CA  . ASN A 1 299 ? 19.719  -15.035 1.740   1.00 98.03 299 A 1 
ATOM   2245 C  C   . ASN A 1 299 ? 20.192  -13.711 2.330   1.00 98.01 299 A 1 
ATOM   2246 O  O   . ASN A 1 299 ? 20.286  -12.702 1.642   1.00 97.38 299 A 1 
ATOM   2247 C  CB  . ASN A 1 299 ? 20.891  -15.927 1.293   1.00 97.61 299 A 1 
ATOM   2248 C  CG  . ASN A 1 299 ? 21.759  -16.361 2.455   1.00 97.28 299 A 1 
ATOM   2249 O  OD1 . ASN A 1 299 ? 21.300  -16.768 3.504   1.00 91.83 299 A 1 
ATOM   2250 N  ND2 . ASN A 1 299 ? 23.064  -16.303 2.320   1.00 91.91 299 A 1 
ATOM   2251 N  N   . ARG A 1 300 ? 20.526  -13.736 3.615   1.00 97.88 300 A 1 
ATOM   2252 C  CA  . ARG A 1 300 ? 21.161  -12.646 4.343   1.00 97.61 300 A 1 
ATOM   2253 C  C   . ARG A 1 300 ? 22.522  -13.093 4.835   1.00 97.77 300 A 1 
ATOM   2254 O  O   . ARG A 1 300 ? 22.682  -14.217 5.303   1.00 96.17 300 A 1 
ATOM   2255 C  CB  . ARG A 1 300 ? 20.264  -12.204 5.510   1.00 96.25 300 A 1 
ATOM   2256 C  CG  . ARG A 1 300 ? 18.934  -11.630 5.010   1.00 91.02 300 A 1 
ATOM   2257 C  CD  . ARG A 1 300 ? 17.935  -11.463 6.156   1.00 88.38 300 A 1 
ATOM   2258 N  NE  . ARG A 1 300 ? 16.634  -10.986 5.683   1.00 84.96 300 A 1 
ATOM   2259 C  CZ  . ARG A 1 300 ? 15.715  -11.710 5.040   1.00 82.83 300 A 1 
ATOM   2260 N  NH1 . ARG A 1 300 ? 15.789  -13.002 4.914   1.00 71.26 300 A 1 
ATOM   2261 N  NH2 . ARG A 1 300 ? 14.703  -11.118 4.502   1.00 76.82 300 A 1 
ATOM   2262 N  N   . SER A 1 301 ? 23.503  -12.216 4.719   1.00 97.49 301 A 1 
ATOM   2263 C  CA  . SER A 1 301 ? 24.852  -12.460 5.214   1.00 97.37 301 A 1 
ATOM   2264 C  C   . SER A 1 301 ? 25.382  -11.195 5.865   1.00 97.29 301 A 1 
ATOM   2265 O  O   . SER A 1 301 ? 25.409  -10.146 5.234   1.00 96.21 301 A 1 
ATOM   2266 C  CB  . SER A 1 301 ? 25.796  -12.886 4.082   1.00 96.66 301 A 1 
ATOM   2267 O  OG  . SER A 1 301 ? 25.328  -14.062 3.443   1.00 92.34 301 A 1 
ATOM   2268 N  N   . THR A 1 302 ? 25.847  -11.303 7.107   1.00 96.47 302 A 1 
ATOM   2269 C  CA  . THR A 1 302 ? 26.576  -10.224 7.773   1.00 95.89 302 A 1 
ATOM   2270 C  C   . THR A 1 302 ? 28.061  -10.433 7.541   1.00 95.89 302 A 1 
ATOM   2271 O  O   . THR A 1 302 ? 28.610  -11.494 7.860   1.00 93.52 302 A 1 
ATOM   2272 C  CB  . THR A 1 302 ? 26.247  -10.152 9.268   1.00 94.21 302 A 1 
ATOM   2273 O  OG1 . THR A 1 302 ? 24.856  -10.064 9.439   1.00 85.59 302 A 1 
ATOM   2274 C  CG2 . THR A 1 302 ? 26.849  -8.912  9.927   1.00 84.00 302 A 1 
ATOM   2275 N  N   . LEU A 1 303 ? 28.722  -9.446  6.954   1.00 95.92 303 A 1 
ATOM   2276 C  CA  . LEU A 1 303 ? 30.146  -9.509  6.645   1.00 95.48 303 A 1 
ATOM   2277 C  C   . LEU A 1 303 ? 30.901  -8.404  7.376   1.00 95.28 303 A 1 
ATOM   2278 O  O   . LEU A 1 303 ? 30.431  -7.272  7.488   1.00 92.17 303 A 1 
ATOM   2279 C  CB  . LEU A 1 303 ? 30.379  -9.424  5.128   1.00 93.63 303 A 1 
ATOM   2280 C  CG  . LEU A 1 303 ? 29.751  -10.555 4.291   1.00 89.87 303 A 1 
ATOM   2281 C  CD1 . LEU A 1 303 ? 30.118  -10.345 2.828   1.00 83.71 303 A 1 
ATOM   2282 C  CD2 . LEU A 1 303 ? 30.251  -11.943 4.690   1.00 83.30 303 A 1 
ATOM   2283 N  N   . PHE A 1 304 ? 32.100  -8.725  7.827   1.00 93.95 304 A 1 
ATOM   2284 C  CA  . PHE A 1 304 ? 33.022  -7.776  8.446   1.00 94.25 304 A 1 
ATOM   2285 C  C   . PHE A 1 304 ? 32.437  -7.049  9.669   1.00 94.37 304 A 1 
ATOM   2286 O  O   . PHE A 1 304 ? 32.753  -5.884  9.893   1.00 90.23 304 A 1 
ATOM   2287 C  CB  . PHE A 1 304 ? 33.568  -6.813  7.379   1.00 92.02 304 A 1 
ATOM   2288 C  CG  . PHE A 1 304 ? 33.999  -7.467  6.086   1.00 90.09 304 A 1 
ATOM   2289 C  CD1 . PHE A 1 304 ? 35.134  -8.292  6.056   1.00 84.31 304 A 1 
ATOM   2290 C  CD2 . PHE A 1 304 ? 33.254  -7.274  4.913   1.00 84.02 304 A 1 
ATOM   2291 C  CE1 . PHE A 1 304 ? 35.534  -8.912  4.863   1.00 81.59 304 A 1 
ATOM   2292 C  CE2 . PHE A 1 304 ? 33.646  -7.884  3.715   1.00 80.96 304 A 1 
ATOM   2293 C  CZ  . PHE A 1 304 ? 34.784  -8.709  3.691   1.00 82.43 304 A 1 
ATOM   2294 N  N   . ALA A 1 305 ? 31.631  -7.733  10.473  1.00 91.61 305 A 1 
ATOM   2295 C  CA  . ALA A 1 305 ? 30.920  -7.163  11.622  1.00 89.86 305 A 1 
ATOM   2296 C  C   . ALA A 1 305 ? 31.839  -6.391  12.587  1.00 89.61 305 A 1 
ATOM   2297 O  O   . ALA A 1 305 ? 31.511  -5.287  13.005  1.00 84.17 305 A 1 
ATOM   2298 C  CB  . ALA A 1 305 ? 30.191  -8.301  12.338  1.00 86.59 305 A 1 
ATOM   2299 N  N   . ASP A 1 306 ? 33.024  -6.916  12.859  1.00 90.87 306 A 1 
ATOM   2300 C  CA  . ASP A 1 306 ? 34.003  -6.314  13.775  1.00 90.13 306 A 1 
ATOM   2301 C  C   . ASP A 1 306 ? 34.996  -5.364  13.081  1.00 91.16 306 A 1 
ATOM   2302 O  O   . ASP A 1 306 ? 36.089  -5.080  13.586  1.00 85.29 306 A 1 
ATOM   2303 C  CB  . ASP A 1 306 ? 34.729  -7.420  14.553  1.00 85.74 306 A 1 
ATOM   2304 C  CG  . ASP A 1 306 ? 33.792  -8.250  15.421  1.00 75.06 306 A 1 
ATOM   2305 O  OD1 . ASP A 1 306 ? 32.881  -7.650  16.037  1.00 65.70 306 A 1 
ATOM   2306 O  OD2 . ASP A 1 306 ? 34.023  -9.479  15.488  1.00 66.64 306 A 1 
ATOM   2307 N  N   . SER A 1 307 ? 34.657  -4.860  11.911  1.00 92.32 307 A 1 
ATOM   2308 C  CA  . SER A 1 307 ? 35.508  -3.959  11.134  1.00 92.73 307 A 1 
ATOM   2309 C  C   . SER A 1 307 ? 35.027  -2.506  11.176  1.00 93.39 307 A 1 
ATOM   2310 O  O   . SER A 1 307 ? 34.088  -2.153  11.899  1.00 89.15 307 A 1 
ATOM   2311 C  CB  . SER A 1 307 ? 35.667  -4.503  9.707   1.00 88.90 307 A 1 
ATOM   2312 O  OG  . SER A 1 307 ? 34.618  -4.064  8.875   1.00 79.03 307 A 1 
ATOM   2313 N  N   . PHE A 1 308 ? 35.646  -1.644  10.401  1.00 94.37 308 A 1 
ATOM   2314 C  CA  . PHE A 1 308 ? 35.221  -0.253  10.225  1.00 94.44 308 A 1 
ATOM   2315 C  C   . PHE A 1 308 ? 33.804  -0.130  9.652   1.00 95.12 308 A 1 
ATOM   2316 O  O   . PHE A 1 308 ? 33.074  0.791   10.012  1.00 92.43 308 A 1 
ATOM   2317 C  CB  . PHE A 1 308 ? 36.229  0.443   9.302   1.00 91.40 308 A 1 
ATOM   2318 C  CG  . PHE A 1 308 ? 35.790  1.820   8.844   1.00 82.06 308 A 1 
ATOM   2319 C  CD1 . PHE A 1 308 ? 35.332  2.015   7.524   1.00 71.88 308 A 1 
ATOM   2320 C  CD2 . PHE A 1 308 ? 35.782  2.891   9.741   1.00 71.56 308 A 1 
ATOM   2321 C  CE1 . PHE A 1 308 ? 34.879  3.284   7.115   1.00 63.55 308 A 1 
ATOM   2322 C  CE2 . PHE A 1 308 ? 35.332  4.163   9.335   1.00 63.49 308 A 1 
ATOM   2323 C  CZ  . PHE A 1 308 ? 34.878  4.358   8.018   1.00 62.21 308 A 1 
ATOM   2324 N  N   . ALA A 1 309 ? 33.424  -1.043  8.777   1.00 94.86 309 A 1 
ATOM   2325 C  CA  . ALA A 1 309 ? 32.121  -1.088  8.143   1.00 95.33 309 A 1 
ATOM   2326 C  C   . ALA A 1 309 ? 31.563  -2.508  8.238   1.00 95.87 309 A 1 
ATOM   2327 O  O   . ALA A 1 309 ? 32.116  -3.435  7.647   1.00 93.70 309 A 1 
ATOM   2328 C  CB  . ALA A 1 309 ? 32.271  -0.608  6.693   1.00 93.61 309 A 1 
ATOM   2329 N  N   . SER A 1 310 ? 30.472  -2.669  8.993   1.00 95.95 310 A 1 
ATOM   2330 C  CA  . SER A 1 310 ? 29.705  -3.905  9.025   1.00 96.04 310 A 1 
ATOM   2331 C  C   . SER A 1 310 ? 28.714  -3.913  7.863   1.00 96.52 310 A 1 
ATOM   2332 O  O   . SER A 1 310 ? 27.957  -2.955  7.707   1.00 95.09 310 A 1 
ATOM   2333 C  CB  . SER A 1 310 ? 28.957  -4.025  10.354  1.00 94.44 310 A 1 
ATOM   2334 O  OG  . SER A 1 310 ? 28.188  -5.217  10.381  1.00 85.66 310 A 1 
ATOM   2335 N  N   . HIS A 1 311 ? 28.706  -4.968  7.081   1.00 96.94 311 A 1 
ATOM   2336 C  CA  . HIS A 1 311 ? 27.862  -5.128  5.908   1.00 97.09 311 A 1 
ATOM   2337 C  C   . HIS A 1 311 ? 26.783  -6.184  6.164   1.00 97.04 311 A 1 
ATOM   2338 O  O   . HIS A 1 311 ? 27.092  -7.351  6.343   1.00 95.60 311 A 1 
ATOM   2339 C  CB  . HIS A 1 311 ? 28.731  -5.521  4.707   1.00 96.18 311 A 1 
ATOM   2340 C  CG  . HIS A 1 311 ? 29.694  -4.459  4.261   1.00 96.44 311 A 1 
ATOM   2341 N  ND1 . HIS A 1 311 ? 29.500  -3.598  3.202   1.00 88.78 311 A 1 
ATOM   2342 C  CD2 . HIS A 1 311 ? 30.921  -4.150  4.794   1.00 90.51 311 A 1 
ATOM   2343 C  CE1 . HIS A 1 311 ? 30.566  -2.800  3.094   1.00 90.84 311 A 1 
ATOM   2344 N  NE2 . HIS A 1 311 ? 31.459  -3.112  4.058   1.00 91.99 311 A 1 
ATOM   2345 N  N   . LEU A 1 312 ? 25.510  -5.787  6.127   1.00 96.75 312 A 1 
ATOM   2346 C  CA  . LEU A 1 312 ? 24.376  -6.696  6.069   1.00 96.73 312 A 1 
ATOM   2347 C  C   . LEU A 1 312 ? 23.920  -6.827  4.617   1.00 97.04 312 A 1 
ATOM   2348 O  O   . LEU A 1 312 ? 23.194  -5.975  4.089   1.00 96.17 312 A 1 
ATOM   2349 C  CB  . LEU A 1 312 ? 23.274  -6.214  7.024   1.00 96.00 312 A 1 
ATOM   2350 C  CG  . LEU A 1 312 ? 21.983  -7.052  6.970   1.00 94.57 312 A 1 
ATOM   2351 C  CD1 . LEU A 1 312 ? 22.214  -8.527  7.304   1.00 91.76 312 A 1 
ATOM   2352 C  CD2 . LEU A 1 312 ? 20.980  -6.492  7.978   1.00 91.68 312 A 1 
ATOM   2353 N  N   . LEU A 1 313 ? 24.352  -7.894  3.978   1.00 97.57 313 A 1 
ATOM   2354 C  CA  . LEU A 1 313 ? 23.946  -8.204  2.617   1.00 97.64 313 A 1 
ATOM   2355 C  C   . LEU A 1 313 ? 22.616  -8.938  2.609   1.00 97.64 313 A 1 
ATOM   2356 O  O   . LEU A 1 313 ? 22.447  -9.948  3.290   1.00 96.71 313 A 1 
ATOM   2357 C  CB  . LEU A 1 313 ? 25.031  -9.027  1.897   1.00 97.00 313 A 1 
ATOM   2358 C  CG  . LEU A 1 313 ? 26.409  -8.340  1.778   1.00 94.52 313 A 1 
ATOM   2359 C  CD1 . LEU A 1 313 ? 27.331  -9.237  0.957   1.00 91.43 313 A 1 
ATOM   2360 C  CD2 . LEU A 1 313 ? 26.333  -6.986  1.082   1.00 90.89 313 A 1 
ATOM   2361 N  N   . THR A 1 314 ? 21.682  -8.474  1.785   1.00 97.67 314 A 1 
ATOM   2362 C  CA  . THR A 1 314 ? 20.430  -9.158  1.463   1.00 97.53 314 A 1 
ATOM   2363 C  C   . THR A 1 314 ? 20.371  -9.336  -0.045  1.00 97.77 314 A 1 
ATOM   2364 O  O   . THR A 1 314 ? 20.373  -8.356  -0.790  1.00 96.87 314 A 1 
ATOM   2365 C  CB  . THR A 1 314 ? 19.216  -8.362  1.956   1.00 96.35 314 A 1 
ATOM   2366 O  OG1 . THR A 1 314 ? 19.342  -8.091  3.330   1.00 92.54 314 A 1 
ATOM   2367 C  CG2 . THR A 1 314 ? 17.906  -9.116  1.759   1.00 92.48 314 A 1 
ATOM   2368 N  N   . TYR A 1 315 ? 20.343  -10.573 -0.501  1.00 97.92 315 A 1 
ATOM   2369 C  CA  . TYR A 1 315 ? 20.413  -10.878 -1.923  1.00 98.00 315 A 1 
ATOM   2370 C  C   . TYR A 1 315 ? 19.568  -12.084 -2.285  1.00 98.18 315 A 1 
ATOM   2371 O  O   . TYR A 1 315 ? 19.401  -13.008 -1.488  1.00 97.42 315 A 1 
ATOM   2372 C  CB  . TYR A 1 315 ? 21.871  -11.055 -2.358  1.00 97.35 315 A 1 
ATOM   2373 C  CG  . TYR A 1 315 ? 22.642  -12.094 -1.580  1.00 97.69 315 A 1 
ATOM   2374 C  CD1 . TYR A 1 315 ? 23.290  -11.751 -0.371  1.00 96.16 315 A 1 
ATOM   2375 C  CD2 . TYR A 1 315 ? 22.734  -13.420 -2.051  1.00 95.90 315 A 1 
ATOM   2376 C  CE1 . TYR A 1 315 ? 24.019  -12.704 0.354   1.00 95.25 315 A 1 
ATOM   2377 C  CE2 . TYR A 1 315 ? 23.455  -14.388 -1.329  1.00 95.27 315 A 1 
ATOM   2378 C  CZ  . TYR A 1 315 ? 24.098  -14.025 -0.132  1.00 95.91 315 A 1 
ATOM   2379 O  OH  . TYR A 1 315 ? 24.812  -14.977 0.569   1.00 94.51 315 A 1 
ATOM   2380 N  N   . GLY A 1 316 ? 19.037  -12.081 -3.498  1.00 98.07 316 A 1 
ATOM   2381 C  CA  . GLY A 1 316 ? 18.159  -13.152 -3.922  1.00 98.07 316 A 1 
ATOM   2382 C  C   . GLY A 1 316 ? 17.761  -13.080 -5.385  1.00 98.48 316 A 1 
ATOM   2383 O  O   . GLY A 1 316 ? 18.244  -12.249 -6.160  1.00 97.86 316 A 1 
ATOM   2384 N  N   . GLY A 1 317 ? 16.858  -13.981 -5.737  1.00 98.37 317 A 1 
ATOM   2385 C  CA  . GLY A 1 317 ? 16.250  -14.041 -7.054  1.00 98.29 317 A 1 
ATOM   2386 C  C   . GLY A 1 317 ? 14.800  -14.508 -6.956  1.00 98.49 317 A 1 
ATOM   2387 O  O   . GLY A 1 317 ? 14.412  -15.213 -6.024  1.00 97.68 317 A 1 
ATOM   2388 N  N   . GLU A 1 318 ? 14.020  -14.106 -7.950  1.00 98.43 318 A 1 
ATOM   2389 C  CA  . GLU A 1 318 ? 12.609  -14.463 -8.040  1.00 98.34 318 A 1 
ATOM   2390 C  C   . GLU A 1 318 ? 12.205  -14.679 -9.489  1.00 98.48 318 A 1 
ATOM   2391 O  O   . GLU A 1 318 ? 12.613  -13.951 -10.392 1.00 97.84 318 A 1 
ATOM   2392 C  CB  . GLU A 1 318 ? 11.767  -13.375 -7.348  1.00 97.26 318 A 1 
ATOM   2393 C  CG  . GLU A 1 318 ? 10.262  -13.676 -7.332  1.00 94.31 318 A 1 
ATOM   2394 C  CD  . GLU A 1 318 ? 9.473   -12.711 -6.427  1.00 93.74 318 A 1 
ATOM   2395 O  OE1 . GLU A 1 318 ? 8.396   -13.125 -5.944  1.00 86.46 318 A 1 
ATOM   2396 O  OE2 . GLU A 1 318 ? 9.932   -11.580 -6.185  1.00 87.59 318 A 1 
ATOM   2397 N  N   . TYR A 1 319 ? 11.384  -15.692 -9.703  1.00 98.21 319 A 1 
ATOM   2398 C  CA  . TYR A 1 319 ? 10.624  -15.876 -10.923 1.00 98.24 319 A 1 
ATOM   2399 C  C   . TYR A 1 319 ? 9.146   -15.914 -10.569 1.00 98.36 319 A 1 
ATOM   2400 O  O   . TYR A 1 319 ? 8.748   -16.647 -9.657  1.00 97.90 319 A 1 
ATOM   2401 C  CB  . TYR A 1 319 ? 11.061  -17.155 -11.643 1.00 97.98 319 A 1 
ATOM   2402 C  CG  . TYR A 1 319 ? 10.098  -17.601 -12.727 1.00 96.20 319 A 1 
ATOM   2403 C  CD1 . TYR A 1 319 ? 9.139   -18.602 -12.465 1.00 92.94 319 A 1 
ATOM   2404 C  CD2 . TYR A 1 319 ? 10.107  -16.972 -13.991 1.00 93.96 319 A 1 
ATOM   2405 C  CE1 . TYR A 1 319 ? 8.218   -18.989 -13.454 1.00 91.51 319 A 1 
ATOM   2406 C  CE2 . TYR A 1 319 ? 9.189   -17.355 -14.990 1.00 91.66 319 A 1 
ATOM   2407 C  CZ  . TYR A 1 319 ? 8.251   -18.359 -14.719 1.00 90.89 319 A 1 
ATOM   2408 O  OH  . TYR A 1 319 ? 7.351   -18.748 -15.683 1.00 88.52 319 A 1 
ATOM   2409 N  N   . TYR A 1 320 ? 8.324   -15.171 -11.306 1.00 98.03 320 A 1 
ATOM   2410 C  CA  . TYR A 1 320 ? 6.883   -15.301 -11.219 1.00 97.92 320 A 1 
ATOM   2411 C  C   . TYR A 1 320 ? 6.215   -15.074 -12.565 1.00 98.09 320 A 1 
ATOM   2412 O  O   . TYR A 1 320 ? 6.735   -14.401 -13.447 1.00 97.65 320 A 1 
ATOM   2413 C  CB  . TYR A 1 320 ? 6.301   -14.378 -10.131 1.00 97.29 320 A 1 
ATOM   2414 C  CG  . TYR A 1 320 ? 6.296   -12.904 -10.479 1.00 97.29 320 A 1 
ATOM   2415 C  CD1 . TYR A 1 320 ? 7.427   -12.105 -10.213 1.00 95.97 320 A 1 
ATOM   2416 C  CD2 . TYR A 1 320 ? 5.154   -12.317 -11.049 1.00 95.90 320 A 1 
ATOM   2417 C  CE1 . TYR A 1 320 ? 7.417   -10.741 -10.509 1.00 94.78 320 A 1 
ATOM   2418 C  CE2 . TYR A 1 320 ? 5.133   -10.947 -11.356 1.00 94.74 320 A 1 
ATOM   2419 C  CZ  . TYR A 1 320 ? 6.269   -10.154 -11.082 1.00 94.88 320 A 1 
ATOM   2420 O  OH  . TYR A 1 320 ? 6.249   -8.820  -11.366 1.00 92.95 320 A 1 
ATOM   2421 N  N   . ARG A 1 321 ? 5.020   -15.634 -12.701 1.00 98.06 321 A 1 
ATOM   2422 C  CA  . ARG A 1 321 ? 4.120   -15.439 -13.835 1.00 98.03 321 A 1 
ATOM   2423 C  C   . ARG A 1 321 ? 2.832   -14.806 -13.350 1.00 98.05 321 A 1 
ATOM   2424 O  O   . ARG A 1 321 ? 2.290   -15.218 -12.329 1.00 96.81 321 A 1 
ATOM   2425 C  CB  . ARG A 1 321 ? 3.887   -16.773 -14.541 1.00 97.04 321 A 1 
ATOM   2426 C  CG  . ARG A 1 321 ? 2.871   -16.666 -15.684 1.00 94.50 321 A 1 
ATOM   2427 C  CD  . ARG A 1 321 ? 2.744   -17.995 -16.450 1.00 92.53 321 A 1 
ATOM   2428 N  NE  . ARG A 1 321 ? 3.982   -18.277 -17.182 1.00 87.50 321 A 1 
ATOM   2429 C  CZ  . ARG A 1 321 ? 4.270   -19.330 -17.915 1.00 87.10 321 A 1 
ATOM   2430 N  NH1 . ARG A 1 321 ? 3.425   -20.308 -18.082 1.00 78.46 321 A 1 
ATOM   2431 N  NH2 . ARG A 1 321 ? 5.437   -19.397 -18.498 1.00 78.38 321 A 1 
ATOM   2432 N  N   . GLN A 1 322 ? 2.326   -13.866 -14.143 1.00 97.39 322 A 1 
ATOM   2433 C  CA  . GLN A 1 322 ? 0.925   -13.486 -14.106 1.00 96.95 322 A 1 
ATOM   2434 C  C   . GLN A 1 322 ? 0.264   -13.903 -15.414 1.00 96.84 322 A 1 
ATOM   2435 O  O   . GLN A 1 322 ? 0.853   -13.760 -16.481 1.00 95.87 322 A 1 
ATOM   2436 C  CB  . GLN A 1 322 ? 0.766   -11.986 -13.853 1.00 96.02 322 A 1 
ATOM   2437 C  CG  . GLN A 1 322 ? 1.240   -11.605 -12.449 1.00 90.48 322 A 1 
ATOM   2438 C  CD  . GLN A 1 322 ? 0.979   -10.137 -12.112 1.00 90.60 322 A 1 
ATOM   2439 O  OE1 . GLN A 1 322 ? 1.416   -9.228  -12.788 1.00 82.14 322 A 1 
ATOM   2440 N  NE2 . GLN A 1 322 ? 0.254   -9.865  -11.053 1.00 80.40 322 A 1 
ATOM   2441 N  N   . GLU A 1 323 ? -0.945  -14.424 -15.324 1.00 97.29 323 A 1 
ATOM   2442 C  CA  . GLU A 1 323 ? -1.772  -14.742 -16.488 1.00 96.90 323 A 1 
ATOM   2443 C  C   . GLU A 1 323 ? -3.205  -14.291 -16.208 1.00 97.40 323 A 1 
ATOM   2444 O  O   . GLU A 1 323 ? -3.669  -14.372 -15.072 1.00 96.06 323 A 1 
ATOM   2445 C  CB  . GLU A 1 323 ? -1.631  -16.227 -16.865 1.00 93.53 323 A 1 
ATOM   2446 C  CG  . GLU A 1 323 ? -2.004  -17.258 -15.780 1.00 83.16 323 A 1 
ATOM   2447 C  CD  . GLU A 1 323 ? -1.461  -18.686 -16.035 1.00 86.07 323 A 1 
ATOM   2448 O  OE1 . GLU A 1 323 ? -1.661  -19.569 -15.174 1.00 79.91 323 A 1 
ATOM   2449 O  OE2 . GLU A 1 323 ? -0.746  -18.925 -17.022 1.00 80.97 323 A 1 
ATOM   2450 N  N   . GLN A 1 324 ? -3.874  -13.762 -17.220 1.00 96.65 324 A 1 
ATOM   2451 C  CA  . GLN A 1 324 ? -5.259  -13.328 -17.118 1.00 95.83 324 A 1 
ATOM   2452 C  C   . GLN A 1 324 ? -6.118  -13.928 -18.225 1.00 96.23 324 A 1 
ATOM   2453 O  O   . GLN A 1 324 ? -5.689  -14.052 -19.379 1.00 94.46 324 A 1 
ATOM   2454 C  CB  . GLN A 1 324 ? -5.364  -11.797 -17.027 1.00 91.57 324 A 1 
ATOM   2455 C  CG  . GLN A 1 324 ? -5.025  -11.058 -18.323 1.00 85.03 324 A 1 
ATOM   2456 C  CD  . GLN A 1 324 ? -5.172  -9.545  -18.188 1.00 89.29 324 A 1 
ATOM   2457 O  OE1 . GLN A 1 324 ? -4.893  -8.946  -17.163 1.00 81.36 324 A 1 
ATOM   2458 N  NE2 . GLN A 1 324 ? -5.610  -8.873  -19.213 1.00 81.39 324 A 1 
ATOM   2459 N  N   . HIS A 1 325 ? -7.331  -14.288 -17.849 1.00 94.63 325 A 1 
ATOM   2460 C  CA  . HIS A 1 325 ? -8.282  -14.990 -18.688 1.00 94.53 325 A 1 
ATOM   2461 C  C   . HIS A 1 325 ? -9.641  -14.281 -18.639 1.00 94.46 325 A 1 
ATOM   2462 O  O   . HIS A 1 325 ? -10.288 -14.259 -17.591 1.00 92.56 325 A 1 
ATOM   2463 C  CB  . HIS A 1 325 ? -8.389  -16.452 -18.235 1.00 93.45 325 A 1 
ATOM   2464 C  CG  . HIS A 1 325 ? -7.069  -17.173 -18.169 1.00 90.80 325 A 1 
ATOM   2465 N  ND1 . HIS A 1 325 ? -6.302  -17.599 -19.239 1.00 80.70 325 A 1 
ATOM   2466 C  CD2 . HIS A 1 325 ? -6.367  -17.498 -17.035 1.00 78.99 325 A 1 
ATOM   2467 C  CE1 . HIS A 1 325 ? -5.184  -18.166 -18.752 1.00 81.67 325 A 1 
ATOM   2468 N  NE2 . HIS A 1 325 ? -5.199  -18.121 -17.425 1.00 82.70 325 A 1 
ATOM   2469 N  N   . PRO A 1 326 ? -10.094 -13.684 -19.754 1.00 93.79 326 A 1 
ATOM   2470 C  CA  . PRO A 1 326 ? -11.450 -13.175 -19.869 1.00 91.61 326 A 1 
ATOM   2471 C  C   . PRO A 1 326 ? -12.429 -14.317 -20.158 1.00 91.31 326 A 1 
ATOM   2472 O  O   . PRO A 1 326 ? -12.076 -15.368 -20.685 1.00 87.19 326 A 1 
ATOM   2473 C  CB  . PRO A 1 326 ? -11.403 -12.167 -21.013 1.00 89.38 326 A 1 
ATOM   2474 C  CG  . PRO A 1 326 ? -10.375 -12.787 -21.959 1.00 89.95 326 A 1 
ATOM   2475 C  CD  . PRO A 1 326 ? -9.380  -13.474 -21.008 1.00 92.69 326 A 1 
ATOM   2476 N  N   . GLY A 1 327 ? -13.708 -14.085 -19.871 1.00 89.80 327 A 1 
ATOM   2477 C  CA  . GLY A 1 327 ? -14.785 -14.984 -20.238 1.00 88.18 327 A 1 
ATOM   2478 C  C   . GLY A 1 327 ? -16.113 -14.249 -20.430 1.00 88.70 327 A 1 
ATOM   2479 O  O   . GLY A 1 327 ? -16.329 -13.148 -19.923 1.00 85.19 327 A 1 
ATOM   2480 N  N   . GLY A 1 328 ? -17.011 -14.875 -21.162 1.00 87.09 328 A 1 
ATOM   2481 C  CA  . GLY A 1 328 ? -18.327 -14.311 -21.445 1.00 85.19 328 A 1 
ATOM   2482 C  C   . GLY A 1 328 ? -18.254 -13.028 -22.276 1.00 86.20 328 A 1 
ATOM   2483 O  O   . GLY A 1 328 ? -17.559 -12.977 -23.285 1.00 81.32 328 A 1 
ATOM   2484 N  N   . ALA A 1 329 ? -18.972 -11.996 -21.846 1.00 84.17 329 A 1 
ATOM   2485 C  CA  . ALA A 1 329 ? -19.049 -10.705 -22.522 1.00 82.18 329 A 1 
ATOM   2486 C  C   . ALA A 1 329 ? -17.989 -9.689  -22.029 1.00 83.09 329 A 1 
ATOM   2487 O  O   . ALA A 1 329 ? -18.138 -8.486  -22.268 1.00 78.73 329 A 1 
ATOM   2488 C  CB  . ALA A 1 329 ? -20.483 -10.179 -22.406 1.00 79.48 329 A 1 
ATOM   2489 N  N   . THR A 1 330 ? -16.964 -10.139 -21.329 1.00 84.19 330 A 1 
ATOM   2490 C  CA  . THR A 1 330 ? -15.909 -9.270  -20.796 1.00 84.77 330 A 1 
ATOM   2491 C  C   . THR A 1 330 ? -15.153 -8.568  -21.914 1.00 85.31 330 A 1 
ATOM   2492 O  O   . THR A 1 330 ? -14.721 -9.192  -22.879 1.00 82.25 330 A 1 
ATOM   2493 C  CB  . THR A 1 330 ? -14.931 -10.062 -19.916 1.00 81.84 330 A 1 
ATOM   2494 O  OG1 . THR A 1 330 ? -15.639 -10.573 -18.809 1.00 75.20 330 A 1 
ATOM   2495 C  CG2 . THR A 1 330 ? -13.790 -9.220  -19.352 1.00 76.47 330 A 1 
ATOM   2496 N  N   . THR A 1 331 ? -14.962 -7.262  -21.756 1.00 83.44 331 A 1 
ATOM   2497 C  CA  . THR A 1 331 ? -14.158 -6.423  -22.648 1.00 80.67 331 A 1 
ATOM   2498 C  C   . THR A 1 331 ? -13.072 -5.699  -21.855 1.00 81.12 331 A 1 
ATOM   2499 O  O   . THR A 1 331 ? -13.213 -5.492  -20.650 1.00 75.71 331 A 1 
ATOM   2500 C  CB  . THR A 1 331 ? -15.029 -5.405  -23.407 1.00 76.30 331 A 1 
ATOM   2501 O  OG1 . THR A 1 331 ? -15.732 -4.582  -22.512 1.00 70.89 331 A 1 
ATOM   2502 C  CG2 . THR A 1 331 ? -16.047 -6.074  -24.314 1.00 71.22 331 A 1 
ATOM   2503 N  N   . GLY A 1 332 ? -11.973 -5.330  -22.525 1.00 83.46 332 A 1 
ATOM   2504 C  CA  . GLY A 1 332 ? -10.874 -4.602  -21.893 1.00 82.51 332 A 1 
ATOM   2505 C  C   . GLY A 1 332 ? -10.025 -5.428  -20.928 1.00 85.90 332 A 1 
ATOM   2506 O  O   . GLY A 1 332 ? -9.258  -4.862  -20.166 1.00 82.08 332 A 1 
ATOM   2507 N  N   . PHE A 1 333 ? -10.145 -6.753  -20.957 1.00 89.36 333 A 1 
ATOM   2508 C  CA  . PHE A 1 333 ? -9.377  -7.681  -20.131 1.00 90.80 333 A 1 
ATOM   2509 C  C   . PHE A 1 333 ? -8.809  -8.816  -21.004 1.00 91.68 333 A 1 
ATOM   2510 O  O   . PHE A 1 333 ? -9.343  -9.922  -20.999 1.00 88.82 333 A 1 
ATOM   2511 C  CB  . PHE A 1 333 ? -10.259 -8.172  -18.979 1.00 90.87 333 A 1 
ATOM   2512 C  CG  . PHE A 1 333 ? -9.490  -8.845  -17.859 1.00 91.45 333 A 1 
ATOM   2513 C  CD1 . PHE A 1 333 ? -9.408  -10.247 -17.784 1.00 91.79 333 A 1 
ATOM   2514 C  CD2 . PHE A 1 333 ? -8.868  -8.053  -16.881 1.00 91.37 333 A 1 
ATOM   2515 C  CE1 . PHE A 1 333 ? -8.719  -10.849 -16.729 1.00 90.02 333 A 1 
ATOM   2516 C  CE2 . PHE A 1 333 ? -8.182  -8.658  -15.817 1.00 91.06 333 A 1 
ATOM   2517 C  CZ  . PHE A 1 333 ? -8.104  -10.059 -15.733 1.00 92.17 333 A 1 
ATOM   2518 N  N   . PRO A 1 334 ? -7.789  -8.536  -21.818 1.00 91.60 334 A 1 
ATOM   2519 C  CA  . PRO A 1 334 ? -7.315  -9.487  -22.823 1.00 91.19 334 A 1 
ATOM   2520 C  C   . PRO A 1 334 ? -6.744  -10.758 -22.200 1.00 92.16 334 A 1 
ATOM   2521 O  O   . PRO A 1 334 ? -6.141  -10.738 -21.131 1.00 90.57 334 A 1 
ATOM   2522 C  CB  . PRO A 1 334 ? -6.264  -8.731  -23.635 1.00 88.85 334 A 1 
ATOM   2523 C  CG  . PRO A 1 334 ? -5.761  -7.664  -22.671 1.00 88.04 334 A 1 
ATOM   2524 C  CD  . PRO A 1 334 ? -7.012  -7.300  -21.882 1.00 90.81 334 A 1 
ATOM   2525 N  N   . GLN A 1 335 ? -6.866  -11.878 -22.923 1.00 92.61 335 A 1 
ATOM   2526 C  CA  . GLN A 1 335 ? -6.144  -13.114 -22.626 1.00 93.02 335 A 1 
ATOM   2527 C  C   . GLN A 1 335 ? -4.649  -12.867 -22.832 1.00 93.53 335 A 1 
ATOM   2528 O  O   . GLN A 1 335 ? -4.204  -12.636 -23.956 1.00 90.41 335 A 1 
ATOM   2529 C  CB  . GLN A 1 335 ? -6.654  -14.220 -23.569 1.00 91.55 335 A 1 
ATOM   2530 C  CG  . GLN A 1 335 ? -5.939  -15.571 -23.385 1.00 88.23 335 A 1 
ATOM   2531 C  CD  . GLN A 1 335 ? -6.414  -16.380 -22.183 1.00 86.12 335 A 1 
ATOM   2532 O  OE1 . GLN A 1 335 ? -7.524  -16.257 -21.706 1.00 77.96 335 A 1 
ATOM   2533 N  NE2 . GLN A 1 335 ? -5.600  -17.260 -21.666 1.00 74.88 335 A 1 
ATOM   2534 N  N   . ALA A 1 336 ? -3.875  -12.910 -21.757 1.00 94.32 336 A 1 
ATOM   2535 C  CA  . ALA A 1 336 ? -2.448  -12.659 -21.824 1.00 94.77 336 A 1 
ATOM   2536 C  C   . ALA A 1 336 ? -1.703  -13.322 -20.660 1.00 95.70 336 A 1 
ATOM   2537 O  O   . ALA A 1 336 ? -2.297  -13.730 -19.661 1.00 94.90 336 A 1 
ATOM   2538 C  CB  . ALA A 1 336 ? -2.212  -11.140 -21.840 1.00 93.32 336 A 1 
ATOM   2539 N  N   . LYS A 1 337 ? -0.384  -13.378 -20.802 1.00 95.67 337 A 1 
ATOM   2540 C  CA  . LYS A 1 337 ? 0.517   -13.735 -19.703 1.00 96.20 337 A 1 
ATOM   2541 C  C   . LYS A 1 337 ? 1.748   -12.837 -19.709 1.00 96.34 337 A 1 
ATOM   2542 O  O   . LYS A 1 337 ? 2.142   -12.318 -20.755 1.00 94.86 337 A 1 
ATOM   2543 C  CB  . LYS A 1 337 ? 0.841   -15.246 -19.756 1.00 94.03 337 A 1 
ATOM   2544 C  CG  . LYS A 1 337 ? 2.125   -15.565 -20.517 1.00 87.89 337 A 1 
ATOM   2545 C  CD  . LYS A 1 337 ? 2.363   -17.065 -20.691 1.00 87.74 337 A 1 
ATOM   2546 C  CE  . LYS A 1 337 ? 3.713   -17.217 -21.388 1.00 76.22 337 A 1 
ATOM   2547 N  NZ  . LYS A 1 337 ? 3.993   -18.610 -21.748 1.00 69.96 337 A 1 
ATOM   2548 N  N   . ILE A 1 338 ? 2.384   -12.703 -18.558 1.00 95.97 338 A 1 
ATOM   2549 C  CA  . ILE A 1 338 ? 3.675   -12.055 -18.406 1.00 95.91 338 A 1 
ATOM   2550 C  C   . ILE A 1 338 ? 4.538   -12.848 -17.429 1.00 96.32 338 A 1 
ATOM   2551 O  O   . ILE A 1 338 ? 4.089   -13.226 -16.354 1.00 96.13 338 A 1 
ATOM   2552 C  CB  . ILE A 1 338 ? 3.502   -10.559 -18.052 1.00 94.99 338 A 1 
ATOM   2553 C  CG1 . ILE A 1 338 ? 4.848   -9.824  -18.082 1.00 90.63 338 A 1 
ATOM   2554 C  CG2 . ILE A 1 338 ? 2.768   -10.369 -16.714 1.00 90.90 338 A 1 
ATOM   2555 C  CD1 . ILE A 1 338 ? 4.705   -8.295  -18.059 1.00 89.27 338 A 1 
ATOM   2556 N  N   . ASP A 1 339 ? 5.771   -13.126 -17.831 1.00 96.94 339 A 1 
ATOM   2557 C  CA  . ASP A 1 339 ? 6.781   -13.796 -17.023 1.00 97.21 339 A 1 
ATOM   2558 C  C   . ASP A 1 339 ? 7.824   -12.770 -16.564 1.00 97.35 339 A 1 
ATOM   2559 O  O   . ASP A 1 339 ? 8.335   -12.005 -17.378 1.00 96.15 339 A 1 
ATOM   2560 C  CB  . ASP A 1 339 ? 7.440   -14.921 -17.837 1.00 96.58 339 A 1 
ATOM   2561 C  CG  . ASP A 1 339 ? 6.502   -16.118 -18.089 1.00 95.07 339 A 1 
ATOM   2562 O  OD1 . ASP A 1 339 ? 6.150   -16.805 -17.114 1.00 88.38 339 A 1 
ATOM   2563 O  OD2 . ASP A 1 339 ? 6.143   -16.427 -19.242 1.00 88.70 339 A 1 
ATOM   2564 N  N   . PHE A 1 340 ? 8.159   -12.771 -15.280 1.00 97.67 340 A 1 
ATOM   2565 C  CA  . PHE A 1 340 ? 9.191   -11.938 -14.684 1.00 97.55 340 A 1 
ATOM   2566 C  C   . PHE A 1 340 ? 10.298  -12.809 -14.103 1.00 97.80 340 A 1 
ATOM   2567 O  O   . PHE A 1 340 ? 10.035  -13.769 -13.379 1.00 97.40 340 A 1 
ATOM   2568 C  CB  . PHE A 1 340 ? 8.605   -11.052 -13.590 1.00 96.56 340 A 1 
ATOM   2569 C  CG  . PHE A 1 340 ? 7.718   -9.936  -14.084 1.00 95.44 340 A 1 
ATOM   2570 C  CD1 . PHE A 1 340 ? 8.258   -8.651  -14.282 1.00 92.60 340 A 1 
ATOM   2571 C  CD2 . PHE A 1 340 ? 6.352   -10.153 -14.306 1.00 93.05 340 A 1 
ATOM   2572 C  CE1 . PHE A 1 340 ? 7.433   -7.587  -14.681 1.00 91.40 340 A 1 
ATOM   2573 C  CE2 . PHE A 1 340 ? 5.517   -9.099  -14.710 1.00 91.35 340 A 1 
ATOM   2574 C  CZ  . PHE A 1 340 ? 6.058   -7.813  -14.892 1.00 91.38 340 A 1 
ATOM   2575 N  N   . SER A 1 341 ? 11.542  -12.428 -14.359 1.00 97.64 341 A 1 
ATOM   2576 C  CA  . SER A 1 341 ? 12.728  -12.990 -13.728 1.00 97.89 341 A 1 
ATOM   2577 C  C   . SER A 1 341 ? 13.568  -11.857 -13.167 1.00 97.83 341 A 1 
ATOM   2578 O  O   . SER A 1 341 ? 13.748  -10.835 -13.825 1.00 96.59 341 A 1 
ATOM   2579 C  CB  . SER A 1 341 ? 13.546  -13.813 -14.723 1.00 97.28 341 A 1 
ATOM   2580 O  OG  . SER A 1 341 ? 12.786  -14.905 -15.187 1.00 90.02 341 A 1 
ATOM   2581 N  N   . SER A 1 342 ? 14.084  -12.017 -11.954 1.00 98.25 342 A 1 
ATOM   2582 C  CA  . SER A 1 342 ? 14.853  -10.967 -11.310 1.00 98.02 342 A 1 
ATOM   2583 C  C   . SER A 1 342 ? 15.906  -11.495 -10.356 1.00 98.29 342 A 1 
ATOM   2584 O  O   . SER A 1 342 ? 15.810  -12.612 -9.846  1.00 97.50 342 A 1 
ATOM   2585 C  CB  . SER A 1 342 ? 13.910  -9.999  -10.588 1.00 95.92 342 A 1 
ATOM   2586 O  OG  . SER A 1 342 ? 13.122  -10.664 -9.628  1.00 83.87 342 A 1 
ATOM   2587 N  N   . GLY A 1 343 ? 16.914  -10.657 -10.084 1.00 98.05 343 A 1 
ATOM   2588 C  CA  . GLY A 1 343 ? 17.891  -10.867 -9.030  1.00 98.14 343 A 1 
ATOM   2589 C  C   . GLY A 1 343 ? 18.296  -9.532  -8.422  1.00 98.27 343 A 1 
ATOM   2590 O  O   . GLY A 1 343 ? 18.342  -8.519  -9.111  1.00 97.27 343 A 1 
ATOM   2591 N  N   . TRP A 1 344 ? 18.594  -9.532  -7.135  1.00 98.24 344 A 1 
ATOM   2592 C  CA  . TRP A 1 344 ? 18.967  -8.319  -6.412  1.00 98.28 344 A 1 
ATOM   2593 C  C   . TRP A 1 344 ? 20.090  -8.573  -5.418  1.00 98.34 344 A 1 
ATOM   2594 O  O   . TRP A 1 344 ? 20.283  -9.681  -4.936  1.00 97.79 344 A 1 
ATOM   2595 C  CB  . TRP A 1 344 ? 17.745  -7.707  -5.704  1.00 97.68 344 A 1 
ATOM   2596 C  CG  . TRP A 1 344 ? 17.102  -8.584  -4.676  1.00 97.80 344 A 1 
ATOM   2597 C  CD1 . TRP A 1 344 ? 17.366  -8.582  -3.347  1.00 96.04 344 A 1 
ATOM   2598 C  CD2 . TRP A 1 344 ? 16.097  -9.619  -4.885  1.00 97.33 344 A 1 
ATOM   2599 N  NE1 . TRP A 1 344 ? 16.591  -9.543  -2.721  1.00 95.71 344 A 1 
ATOM   2600 C  CE2 . TRP A 1 344 ? 15.798  -10.205 -3.630  1.00 96.85 344 A 1 
ATOM   2601 C  CE3 . TRP A 1 344 ? 15.417  -10.113 -6.022  1.00 96.08 344 A 1 
ATOM   2602 C  CZ2 . TRP A 1 344 ? 14.853  -11.248 -3.497  1.00 95.72 344 A 1 
ATOM   2603 C  CZ3 . TRP A 1 344 ? 14.481  -11.155 -5.888  1.00 95.18 344 A 1 
ATOM   2604 C  CH2 . TRP A 1 344 ? 14.208  -11.720 -4.642  1.00 94.88 344 A 1 
ATOM   2605 N  N   . LEU A 1 345 ? 20.813  -7.501  -5.112  1.00 97.99 345 A 1 
ATOM   2606 C  CA  . LEU A 1 345 ? 21.805  -7.423  -4.052  1.00 98.09 345 A 1 
ATOM   2607 C  C   . LEU A 1 345 ? 21.639  -6.073  -3.359  1.00 98.14 345 A 1 
ATOM   2608 O  O   . LEU A 1 345 ? 21.757  -5.030  -3.994  1.00 97.24 345 A 1 
ATOM   2609 C  CB  . LEU A 1 345 ? 23.208  -7.591  -4.660  1.00 97.29 345 A 1 
ATOM   2610 C  CG  . LEU A 1 345 ? 24.361  -7.359  -3.670  1.00 94.27 345 A 1 
ATOM   2611 C  CD1 . LEU A 1 345 ? 24.392  -8.412  -2.566  1.00 87.92 345 A 1 
ATOM   2612 C  CD2 . LEU A 1 345 ? 25.701  -7.413  -4.408  1.00 87.14 345 A 1 
ATOM   2613 N  N   . GLN A 1 346 ? 21.385  -6.107  -2.064  1.00 98.00 346 A 1 
ATOM   2614 C  CA  . GLN A 1 346 ? 21.349  -4.958  -1.178  1.00 97.79 346 A 1 
ATOM   2615 C  C   . GLN A 1 346 ? 22.469  -5.064  -0.152  1.00 97.89 346 A 1 
ATOM   2616 O  O   . GLN A 1 346 ? 22.773  -6.154  0.318   1.00 97.23 346 A 1 
ATOM   2617 C  CB  . GLN A 1 346 ? 19.974  -4.864  -0.501  1.00 96.43 346 A 1 
ATOM   2618 C  CG  . GLN A 1 346 ? 19.876  -3.696  0.486   1.00 95.07 346 A 1 
ATOM   2619 C  CD  . GLN A 1 346 ? 18.497  -3.627  1.130   1.00 96.15 346 A 1 
ATOM   2620 O  OE1 . GLN A 1 346 ? 17.608  -2.943  0.648   1.00 88.37 346 A 1 
ATOM   2621 N  NE2 . GLN A 1 346 ? 18.287  -4.317  2.221   1.00 87.93 346 A 1 
ATOM   2622 N  N   . ASP A 1 347 ? 23.013  -3.918  0.241   1.00 97.70 347 A 1 
ATOM   2623 C  CA  . ASP A 1 347 ? 23.958  -3.773  1.334   1.00 97.70 347 A 1 
ATOM   2624 C  C   . ASP A 1 347 ? 23.479  -2.697  2.311   1.00 97.52 347 A 1 
ATOM   2625 O  O   . ASP A 1 347 ? 23.240  -1.556  1.918   1.00 96.41 347 A 1 
ATOM   2626 C  CB  . ASP A 1 347 ? 25.345  -3.470  0.757   1.00 97.10 347 A 1 
ATOM   2627 C  CG  . ASP A 1 347 ? 26.478  -3.673  1.760   1.00 96.61 347 A 1 
ATOM   2628 O  OD1 . ASP A 1 347 ? 26.203  -4.036  2.917   1.00 94.12 347 A 1 
ATOM   2629 O  OD2 . ASP A 1 347 ? 27.641  -3.487  1.354   1.00 93.83 347 A 1 
ATOM   2630 N  N   . GLU A 1 348 ? 23.301  -3.065  3.571   1.00 97.15 348 A 1 
ATOM   2631 C  CA  . GLU A 1 348 ? 23.080  -2.154  4.687   1.00 96.85 348 A 1 
ATOM   2632 C  C   . GLU A 1 348 ? 24.383  -2.046  5.475   1.00 96.84 348 A 1 
ATOM   2633 O  O   . GLU A 1 348 ? 24.781  -2.979  6.185   1.00 95.70 348 A 1 
ATOM   2634 C  CB  . GLU A 1 348 ? 21.919  -2.613  5.583   1.00 95.75 348 A 1 
ATOM   2635 C  CG  . GLU A 1 348 ? 20.573  -2.545  4.862   1.00 93.09 348 A 1 
ATOM   2636 C  CD  . GLU A 1 348 ? 19.404  -2.954  5.756   1.00 94.06 348 A 1 
ATOM   2637 O  OE1 . GLU A 1 348 ? 18.868  -2.081  6.475   1.00 87.91 348 A 1 
ATOM   2638 O  OE2 . GLU A 1 348 ? 18.981  -4.126  5.697   1.00 88.66 348 A 1 
ATOM   2639 N  N   . ILE A 1 349 ? 25.051  -0.916  5.341   1.00 97.08 349 A 1 
ATOM   2640 C  CA  . ILE A 1 349 ? 26.380  -0.691  5.901   1.00 97.02 349 A 1 
ATOM   2641 C  C   . ILE A 1 349 ? 26.244  0.138   7.173   1.00 96.84 349 A 1 
ATOM   2642 O  O   . ILE A 1 349 ? 25.776  1.273   7.140   1.00 95.79 349 A 1 
ATOM   2643 C  CB  . ILE A 1 349 ? 27.320  -0.013  4.885   1.00 96.73 349 A 1 
ATOM   2644 C  CG1 . ILE A 1 349 ? 27.305  -0.738  3.519   1.00 95.45 349 A 1 
ATOM   2645 C  CG2 . ILE A 1 349 ? 28.736  0.058   5.472   1.00 95.36 349 A 1 
ATOM   2646 C  CD1 . ILE A 1 349 ? 28.160  -0.073  2.441   1.00 92.92 349 A 1 
ATOM   2647 N  N   . THR A 1 350 ? 26.715  -0.395  8.295   1.00 96.02 350 A 1 
ATOM   2648 C  CA  . THR A 1 350 ? 26.829  0.334   9.555   1.00 95.56 350 A 1 
ATOM   2649 C  C   . THR A 1 350 ? 28.296  0.615   9.839   1.00 95.85 350 A 1 
ATOM   2650 O  O   . THR A 1 350 ? 29.098  -0.315  9.937   1.00 94.32 350 A 1 
ATOM   2651 C  CB  . THR A 1 350 ? 26.168  -0.434  10.709  1.00 93.84 350 A 1 
ATOM   2652 O  OG1 . THR A 1 350 ? 24.831  -0.719  10.371  1.00 84.86 350 A 1 
ATOM   2653 C  CG2 . THR A 1 350 ? 26.138  0.382   12.002  1.00 83.64 350 A 1 
ATOM   2654 N  N   . LEU A 1 351 ? 28.649  1.891   9.982   1.00 96.15 351 A 1 
ATOM   2655 C  CA  . LEU A 1 351 ? 30.008  2.277   10.371  1.00 95.96 351 A 1 
ATOM   2656 C  C   . LEU A 1 351 ? 30.163  2.169   11.885  1.00 95.05 351 A 1 
ATOM   2657 O  O   . LEU A 1 351 ? 29.297  2.609   12.636  1.00 92.60 351 A 1 
ATOM   2658 C  CB  . LEU A 1 351 ? 30.348  3.683   9.848   1.00 95.42 351 A 1 
ATOM   2659 C  CG  . LEU A 1 351 ? 30.240  3.860   8.324   1.00 94.36 351 A 1 
ATOM   2660 C  CD1 . LEU A 1 351 ? 30.774  5.231   7.933   1.00 91.32 351 A 1 
ATOM   2661 C  CD2 . LEU A 1 351 ? 31.038  2.822   7.539   1.00 90.50 351 A 1 
ATOM   2662 N  N   . ARG A 1 352 ? 31.264  1.603   12.335  1.00 94.61 352 A 1 
ATOM   2663 C  CA  . ARG A 1 352 ? 31.527  1.419   13.770  1.00 93.33 352 A 1 
ATOM   2664 C  C   . ARG A 1 352 ? 31.948  2.715   14.456  1.00 93.04 352 A 1 
ATOM   2665 O  O   . ARG A 1 352 ? 31.496  3.006   15.547  1.00 88.72 352 A 1 
ATOM   2666 C  CB  . ARG A 1 352 ? 32.601  0.329   13.930  1.00 90.91 352 A 1 
ATOM   2667 C  CG  . ARG A 1 352 ? 32.812  -0.056  15.408  1.00 84.39 352 A 1 
ATOM   2668 C  CD  . ARG A 1 352 ? 34.017  -0.991  15.561  1.00 81.73 352 A 1 
ATOM   2669 N  NE  . ARG A 1 352 ? 35.256  -0.294  15.208  1.00 73.94 352 A 1 
ATOM   2670 C  CZ  . ARG A 1 352 ? 36.388  -0.822  14.796  1.00 70.20 352 A 1 
ATOM   2671 N  NH1 . ARG A 1 352 ? 36.581  -2.116  14.782  1.00 64.46 352 A 1 
ATOM   2672 N  NH2 . ARG A 1 352 ? 37.327  -0.026  14.393  1.00 62.39 352 A 1 
ATOM   2673 N  N   . ASP A 1 353 ? 32.830  3.467   13.813  1.00 92.93 353 A 1 
ATOM   2674 C  CA  . ASP A 1 353 ? 33.520  4.610   14.430  1.00 92.99 353 A 1 
ATOM   2675 C  C   . ASP A 1 353 ? 32.894  5.959   14.033  1.00 93.97 353 A 1 
ATOM   2676 O  O   . ASP A 1 353 ? 33.371  7.024   14.440  1.00 89.81 353 A 1 
ATOM   2677 C  CB  . ASP A 1 353 ? 35.021  4.543   14.083  1.00 90.29 353 A 1 
ATOM   2678 C  CG  . ASP A 1 353 ? 35.693  3.204   14.432  1.00 85.41 353 A 1 
ATOM   2679 O  OD1 . ASP A 1 353 ? 35.350  2.563   15.449  1.00 78.89 353 A 1 
ATOM   2680 O  OD2 . ASP A 1 353 ? 36.566  2.754   13.664  1.00 79.19 353 A 1 
ATOM   2681 N  N   . LEU A 1 354 ? 31.829  5.942   13.230  1.00 95.58 354 A 1 
ATOM   2682 C  CA  . LEU A 1 354 ? 31.085  7.118   12.792  1.00 96.07 354 A 1 
ATOM   2683 C  C   . LEU A 1 354 ? 29.578  6.849   12.886  1.00 96.30 354 A 1 
ATOM   2684 O  O   . LEU A 1 354 ? 29.143  5.750   12.554  1.00 94.46 354 A 1 
ATOM   2685 C  CB  . LEU A 1 354 ? 31.468  7.465   11.336  1.00 94.73 354 A 1 
ATOM   2686 C  CG  . LEU A 1 354 ? 32.907  7.957   11.141  1.00 91.79 354 A 1 
ATOM   2687 C  CD1 . LEU A 1 354 ? 33.199  8.093   9.644   1.00 87.05 354 A 1 
ATOM   2688 C  CD2 . LEU A 1 354 ? 33.135  9.332   11.783  1.00 86.28 354 A 1 
ATOM   2689 N  N   . PRO A 1 355 ? 28.758  7.846   13.248  1.00 96.00 355 A 1 
ATOM   2690 C  CA  . PRO A 1 355 ? 27.307  7.708   13.318  1.00 96.07 355 A 1 
ATOM   2691 C  C   . PRO A 1 355 ? 26.664  7.801   11.923  1.00 96.52 355 A 1 
ATOM   2692 O  O   . PRO A 1 355 ? 25.839  8.673   11.653  1.00 94.95 355 A 1 
ATOM   2693 C  CB  . PRO A 1 355 ? 26.873  8.812   14.281  1.00 94.82 355 A 1 
ATOM   2694 C  CG  . PRO A 1 355 ? 27.853  9.935   13.957  1.00 92.84 355 A 1 
ATOM   2695 C  CD  . PRO A 1 355 ? 29.149  9.174   13.664  1.00 95.40 355 A 1 
ATOM   2696 N  N   . ILE A 1 356 ? 27.089  6.933   11.028  1.00 96.92 356 A 1 
ATOM   2697 C  CA  . ILE A 1 356 ? 26.655  6.910   9.630   1.00 97.02 356 A 1 
ATOM   2698 C  C   . ILE A 1 356 ? 26.206  5.500   9.269   1.00 97.09 356 A 1 
ATOM   2699 O  O   . ILE A 1 356 ? 26.915  4.522   9.516   1.00 95.91 356 A 1 
ATOM   2700 C  CB  . ILE A 1 356 ? 27.765  7.422   8.678   1.00 96.55 356 A 1 
ATOM   2701 C  CG1 . ILE A 1 356 ? 28.195  8.860   9.039   1.00 94.49 356 A 1 
ATOM   2702 C  CG2 . ILE A 1 356 ? 27.292  7.348   7.214   1.00 94.55 356 A 1 
ATOM   2703 C  CD1 . ILE A 1 356 ? 29.375  9.398   8.226   1.00 90.89 356 A 1 
ATOM   2704 N  N   . THR A 1 357 ? 25.057  5.420   8.633   1.00 97.21 357 A 1 
ATOM   2705 C  CA  . THR A 1 357 ? 24.543  4.187   8.018   1.00 97.05 357 A 1 
ATOM   2706 C  C   . THR A 1 357 ? 24.362  4.428   6.529   1.00 97.48 357 A 1 
ATOM   2707 O  O   . THR A 1 357 ? 23.866  5.474   6.121   1.00 96.56 357 A 1 
ATOM   2708 C  CB  . THR A 1 357 ? 23.217  3.726   8.648   1.00 95.16 357 A 1 
ATOM   2709 O  OG1 . THR A 1 357 ? 23.097  4.122   9.993   1.00 79.67 357 A 1 
ATOM   2710 C  CG2 . THR A 1 357 ? 23.085  2.214   8.627   1.00 78.63 357 A 1 
ATOM   2711 N  N   . LEU A 1 358 ? 24.769  3.475   5.715   1.00 97.44 358 A 1 
ATOM   2712 C  CA  . LEU A 1 358 ? 24.625  3.524   4.269   1.00 97.50 358 A 1 
ATOM   2713 C  C   . LEU A 1 358 ? 23.675  2.424   3.812   1.00 97.46 358 A 1 
ATOM   2714 O  O   . LEU A 1 358 ? 23.642  1.335   4.376   1.00 96.62 358 A 1 
ATOM   2715 C  CB  . LEU A 1 358 ? 26.003  3.394   3.586   1.00 97.21 358 A 1 
ATOM   2716 C  CG  . LEU A 1 358 ? 27.040  4.449   4.004   1.00 95.57 358 A 1 
ATOM   2717 C  CD1 . LEU A 1 358 ? 28.416  4.118   3.408   1.00 91.71 358 A 1 
ATOM   2718 C  CD2 . LEU A 1 358 ? 26.658  5.852   3.514   1.00 90.61 358 A 1 
ATOM   2719 N  N   . LEU A 1 359 ? 22.910  2.713   2.779   1.00 97.03 359 A 1 
ATOM   2720 C  CA  . LEU A 1 359 ? 22.040  1.764   2.109   1.00 96.83 359 A 1 
ATOM   2721 C  C   . LEU A 1 359 ? 22.370  1.798   0.624   1.00 97.23 359 A 1 
ATOM   2722 O  O   . LEU A 1 359 ? 22.237  2.838   -0.018  1.00 96.70 359 A 1 
ATOM   2723 C  CB  . LEU A 1 359 ? 20.584  2.143   2.409   1.00 95.63 359 A 1 
ATOM   2724 C  CG  . LEU A 1 359 ? 19.547  1.270   1.686   1.00 94.52 359 A 1 
ATOM   2725 C  CD1 . LEU A 1 359 ? 19.594  -0.189  2.148   1.00 92.25 359 A 1 
ATOM   2726 C  CD2 . LEU A 1 359 ? 18.154  1.820   1.979   1.00 92.09 359 A 1 
ATOM   2727 N  N   . GLY A 1 360 ? 22.768  0.666   0.078   1.00 97.45 360 A 1 
ATOM   2728 C  CA  . GLY A 1 360 ? 23.078  0.537   -1.333  1.00 97.45 360 A 1 
ATOM   2729 C  C   . GLY A 1 360 ? 22.499  -0.734  -1.921  1.00 97.92 360 A 1 
ATOM   2730 O  O   . GLY A 1 360 ? 22.215  -1.688  -1.212  1.00 96.86 360 A 1 
ATOM   2731 N  N   . GLY A 1 361 ? 22.324  -0.754  -3.229  1.00 97.61 361 A 1 
ATOM   2732 C  CA  . GLY A 1 361 ? 21.947  -1.985  -3.894  1.00 97.78 361 A 1 
ATOM   2733 C  C   . GLY A 1 361 ? 21.554  -1.803  -5.345  1.00 98.12 361 A 1 
ATOM   2734 O  O   . GLY A 1 361 ? 21.341  -0.691  -5.836  1.00 97.37 361 A 1 
ATOM   2735 N  N   . THR A 1 362 ? 21.458  -2.936  -6.030  1.00 97.91 362 A 1 
ATOM   2736 C  CA  . THR A 1 362 ? 20.995  -2.988  -7.409  1.00 98.01 362 A 1 
ATOM   2737 C  C   . THR A 1 362 ? 20.164  -4.234  -7.653  1.00 98.19 362 A 1 
ATOM   2738 O  O   . THR A 1 362 ? 20.342  -5.260  -6.996  1.00 97.17 362 A 1 
ATOM   2739 C  CB  . THR A 1 362 ? 22.171  -2.868  -8.386  1.00 96.73 362 A 1 
ATOM   2740 O  OG1 . THR A 1 362 ? 21.691  -2.558  -9.676  1.00 88.99 362 A 1 
ATOM   2741 C  CG2 . THR A 1 362 ? 23.024  -4.127  -8.494  1.00 88.34 362 A 1 
ATOM   2742 N  N   . ARG A 1 363 ? 19.244  -4.127  -8.601  1.00 98.00 363 A 1 
ATOM   2743 C  CA  . ARG A 1 363 ? 18.378  -5.207  -9.049  1.00 97.88 363 A 1 
ATOM   2744 C  C   . ARG A 1 363 ? 18.361  -5.252  -10.565 1.00 98.02 363 A 1 
ATOM   2745 O  O   . ARG A 1 363 ? 18.326  -4.212  -11.214 1.00 96.82 363 A 1 
ATOM   2746 C  CB  . ARG A 1 363 ? 16.975  -4.974  -8.466  1.00 96.17 363 A 1 
ATOM   2747 C  CG  . ARG A 1 363 ? 15.971  -6.033  -8.901  1.00 94.71 363 A 1 
ATOM   2748 C  CD  . ARG A 1 363 ? 14.594  -5.703  -8.343  1.00 93.19 363 A 1 
ATOM   2749 N  NE  . ARG A 1 363 ? 13.625  -6.732  -8.711  1.00 90.86 363 A 1 
ATOM   2750 C  CZ  . ARG A 1 363 ? 13.072  -7.626  -7.922  1.00 93.01 363 A 1 
ATOM   2751 N  NH1 . ARG A 1 363 ? 13.313  -7.696  -6.640  1.00 82.32 363 A 1 
ATOM   2752 N  NH2 . ARG A 1 363 ? 12.245  -8.481  -8.428  1.00 85.96 363 A 1 
ATOM   2753 N  N   . TYR A 1 364 ? 18.355  -6.463  -11.103 1.00 97.73 364 A 1 
ATOM   2754 C  CA  . TYR A 1 364 ? 18.055  -6.732  -12.490 1.00 97.83 364 A 1 
ATOM   2755 C  C   . TYR A 1 364 ? 16.679  -7.372  -12.602 1.00 97.80 364 A 1 
ATOM   2756 O  O   . TYR A 1 364 ? 16.419  -8.366  -11.923 1.00 97.01 364 A 1 
ATOM   2757 C  CB  . TYR A 1 364 ? 19.139  -7.639  -13.081 1.00 97.24 364 A 1 
ATOM   2758 C  CG  . TYR A 1 364 ? 18.893  -8.009  -14.528 1.00 96.28 364 A 1 
ATOM   2759 C  CD1 . TYR A 1 364 ? 18.462  -9.308  -14.871 1.00 93.79 364 A 1 
ATOM   2760 C  CD2 . TYR A 1 364 ? 19.083  -7.046  -15.532 1.00 94.11 364 A 1 
ATOM   2761 C  CE1 . TYR A 1 364 ? 18.251  -9.637  -16.221 1.00 92.69 364 A 1 
ATOM   2762 C  CE2 . TYR A 1 364 ? 18.874  -7.370  -16.883 1.00 92.60 364 A 1 
ATOM   2763 C  CZ  . TYR A 1 364 ? 18.465  -8.676  -17.221 1.00 92.77 364 A 1 
ATOM   2764 O  OH  . TYR A 1 364 ? 18.281  -9.001  -18.541 1.00 90.23 364 A 1 
ATOM   2765 N  N   . ASP A 1 365 ? 15.823  -6.816  -13.430 1.00 97.29 365 A 1 
ATOM   2766 C  CA  . ASP A 1 365 ? 14.531  -7.381  -13.789 1.00 96.92 365 A 1 
ATOM   2767 C  C   . ASP A 1 365 ? 14.486  -7.616  -15.299 1.00 97.13 365 A 1 
ATOM   2768 O  O   . ASP A 1 365 ? 14.910  -6.762  -16.078 1.00 96.41 365 A 1 
ATOM   2769 C  CB  . ASP A 1 365 ? 13.383  -6.462  -13.346 1.00 95.78 365 A 1 
ATOM   2770 C  CG  . ASP A 1 365 ? 13.178  -6.437  -11.830 1.00 93.79 365 A 1 
ATOM   2771 O  OD1 . ASP A 1 365 ? 12.468  -7.328  -11.298 1.00 88.05 365 A 1 
ATOM   2772 O  OD2 . ASP A 1 365 ? 13.676  -5.516  -11.152 1.00 88.04 365 A 1 
ATOM   2773 N  N   . SER A 1 366 ? 13.935  -8.752  -15.704 1.00 96.63 366 A 1 
ATOM   2774 C  CA  . SER A 1 366 ? 13.614  -9.075  -17.090 1.00 96.98 366 A 1 
ATOM   2775 C  C   . SER A 1 366 ? 12.191  -9.597  -17.153 1.00 97.22 366 A 1 
ATOM   2776 O  O   . SER A 1 366 ? 11.797  -10.423 -16.324 1.00 96.08 366 A 1 
ATOM   2777 C  CB  . SER A 1 366 ? 14.589  -10.117 -17.631 1.00 95.88 366 A 1 
ATOM   2778 O  OG  . SER A 1 366 ? 14.297  -10.434 -18.973 1.00 87.66 366 A 1 
ATOM   2779 N  N   . TYR A 1 367 ? 11.419  -9.137  -18.129 1.00 96.02 367 A 1 
ATOM   2780 C  CA  . TYR A 1 367 ? 10.073  -9.629  -18.339 1.00 95.94 367 A 1 
ATOM   2781 C  C   . TYR A 1 367 ? 9.772   -9.888  -19.811 1.00 96.26 367 A 1 
ATOM   2782 O  O   . TYR A 1 367 ? 10.323  -9.247  -20.703 1.00 95.25 367 A 1 
ATOM   2783 C  CB  . TYR A 1 367 ? 9.038   -8.692  -17.708 1.00 94.66 367 A 1 
ATOM   2784 C  CG  . TYR A 1 367 ? 8.903   -7.342  -18.376 1.00 94.71 367 A 1 
ATOM   2785 C  CD1 . TYR A 1 367 ? 9.566   -6.209  -17.846 1.00 91.76 367 A 1 
ATOM   2786 C  CD2 . TYR A 1 367 ? 8.102   -7.188  -19.527 1.00 92.11 367 A 1 
ATOM   2787 C  CE1 . TYR A 1 367 ? 9.433   -4.965  -18.445 1.00 90.40 367 A 1 
ATOM   2788 C  CE2 . TYR A 1 367 ? 7.963   -5.933  -20.147 1.00 90.45 367 A 1 
ATOM   2789 C  CZ  . TYR A 1 367 ? 8.626   -4.823  -19.596 1.00 91.30 367 A 1 
ATOM   2790 O  OH  . TYR A 1 367 ? 8.479   -3.594  -20.194 1.00 89.29 367 A 1 
ATOM   2791 N  N   . ARG A 1 368 ? 8.849   -10.821 -20.025 1.00 95.02 368 A 1 
ATOM   2792 C  CA  . ARG A 1 368 ? 8.250   -11.112 -21.320 1.00 95.74 368 A 1 
ATOM   2793 C  C   . ARG A 1 368 ? 6.733   -11.185 -21.180 1.00 95.78 368 A 1 
ATOM   2794 O  O   . ARG A 1 368 ? 6.211   -12.107 -20.542 1.00 93.53 368 A 1 
ATOM   2795 C  CB  . ARG A 1 368 ? 8.844   -12.414 -21.871 1.00 94.58 368 A 1 
ATOM   2796 C  CG  . ARG A 1 368 ? 8.129   -12.879 -23.150 1.00 90.13 368 A 1 
ATOM   2797 C  CD  . ARG A 1 368 ? 8.910   -14.001 -23.839 1.00 86.86 368 A 1 
ATOM   2798 N  NE  . ARG A 1 368 ? 10.152  -13.470 -24.394 1.00 78.62 368 A 1 
ATOM   2799 C  CZ  . ARG A 1 368 ? 11.179  -14.110 -24.888 1.00 72.62 368 A 1 
ATOM   2800 N  NH1 . ARG A 1 368 ? 11.211  -15.408 -24.968 1.00 65.41 368 A 1 
ATOM   2801 N  NH2 . ARG A 1 368 ? 12.190  -13.410 -25.310 1.00 64.33 368 A 1 
ATOM   2802 N  N   . GLY A 1 369 ? 6.048   -10.235 -21.785 1.00 93.76 369 A 1 
ATOM   2803 C  CA  . GLY A 1 369 ? 4.609   -10.281 -22.002 1.00 92.94 369 A 1 
ATOM   2804 C  C   . GLY A 1 369 ? 4.286   -10.991 -23.311 1.00 93.02 369 A 1 
ATOM   2805 O  O   . GLY A 1 369 ? 4.978   -10.785 -24.306 1.00 91.87 369 A 1 
ATOM   2806 N  N   . SER A 1 370 ? 3.250   -11.820 -23.315 1.00 93.22 370 A 1 
ATOM   2807 C  CA  . SER A 1 370 ? 2.790   -12.513 -24.516 1.00 93.33 370 A 1 
ATOM   2808 C  C   . SER A 1 370 ? 1.268   -12.657 -24.534 1.00 93.49 370 A 1 
ATOM   2809 O  O   . SER A 1 370 ? 0.650   -12.891 -23.496 1.00 91.07 370 A 1 
ATOM   2810 C  CB  . SER A 1 370 ? 3.458   -13.889 -24.640 1.00 91.19 370 A 1 
ATOM   2811 O  OG  . SER A 1 370 ? 3.134   -14.735 -23.552 1.00 79.77 370 A 1 
ATOM   2812 N  N   . SER A 1 371 ? 0.700   -12.560 -25.728 1.00 92.65 371 A 1 
ATOM   2813 C  CA  . SER A 1 371 ? -0.721  -12.795 -25.981 1.00 91.93 371 A 1 
ATOM   2814 C  C   . SER A 1 371 ? -0.893  -13.422 -27.358 1.00 91.48 371 A 1 
ATOM   2815 O  O   . SER A 1 371 ? -0.147  -13.100 -28.287 1.00 88.73 371 A 1 
ATOM   2816 C  CB  . SER A 1 371 ? -1.493  -11.483 -25.888 1.00 90.74 371 A 1 
ATOM   2817 O  OG  . SER A 1 371 ? -2.879  -11.698 -26.051 1.00 86.08 371 A 1 
ATOM   2818 N  N   . ASP A 1 372 ? -1.870  -14.310 -27.498 1.00 90.33 372 A 1 
ATOM   2819 C  CA  . ASP A 1 372 ? -2.113  -15.006 -28.755 1.00 88.07 372 A 1 
ATOM   2820 C  C   . ASP A 1 372 ? -2.464  -14.028 -29.883 1.00 87.09 372 A 1 
ATOM   2821 O  O   . ASP A 1 372 ? -3.322  -13.156 -29.755 1.00 79.97 372 A 1 
ATOM   2822 C  CB  . ASP A 1 372 ? -3.216  -16.062 -28.585 1.00 85.14 372 A 1 
ATOM   2823 C  CG  . ASP A 1 372 ? -2.756  -17.325 -27.849 1.00 77.38 372 A 1 
ATOM   2824 O  OD1 . ASP A 1 372 ? -1.528  -17.581 -27.821 1.00 70.54 372 A 1 
ATOM   2825 O  OD2 . ASP A 1 372 ? -3.635  -18.057 -27.347 1.00 70.29 372 A 1 
ATOM   2826 N  N   . GLY A 1 373 ? -1.761  -14.175 -31.000 1.00 86.89 373 A 1 
ATOM   2827 C  CA  . GLY A 1 373 ? -1.937  -13.334 -32.189 1.00 86.03 373 A 1 
ATOM   2828 C  C   . GLY A 1 373 ? -1.179  -12.004 -32.165 1.00 87.52 373 A 1 
ATOM   2829 O  O   . GLY A 1 373 ? -1.122  -11.330 -33.200 1.00 82.89 373 A 1 
ATOM   2830 N  N   . TYR A 1 374 ? -0.541  -11.641 -31.056 1.00 88.31 374 A 1 
ATOM   2831 C  CA  . TYR A 1 374 ? 0.253   -10.430 -30.920 1.00 88.65 374 A 1 
ATOM   2832 C  C   . TYR A 1 374 ? 1.736   -10.720 -30.713 1.00 89.82 374 A 1 
ATOM   2833 O  O   . TYR A 1 374 ? 2.147   -11.838 -30.394 1.00 87.44 374 A 1 
ATOM   2834 C  CB  . TYR A 1 374 ? -0.335  -9.550  -29.806 1.00 86.99 374 A 1 
ATOM   2835 C  CG  . TYR A 1 374 ? -1.752  -9.123  -30.113 1.00 86.89 374 A 1 
ATOM   2836 C  CD1 . TYR A 1 374 ? -1.995  -8.162  -31.117 1.00 83.66 374 A 1 
ATOM   2837 C  CD2 . TYR A 1 374 ? -2.845  -9.710  -29.441 1.00 84.46 374 A 1 
ATOM   2838 C  CE1 . TYR A 1 374 ? -3.302  -7.809  -31.464 1.00 82.03 374 A 1 
ATOM   2839 C  CE2 . TYR A 1 374 ? -4.164  -9.359  -29.783 1.00 82.78 374 A 1 
ATOM   2840 C  CZ  . TYR A 1 374 ? -4.377  -8.407  -30.797 1.00 83.26 374 A 1 
ATOM   2841 O  OH  . TYR A 1 374 ? -5.656  -8.063  -31.155 1.00 80.42 374 A 1 
ATOM   2842 N  N   . LYS A 1 375 ? 2.570   -9.697  -30.911 1.00 89.60 375 A 1 
ATOM   2843 C  CA  . LYS A 1 375 ? 3.998   -9.809  -30.642 1.00 90.23 375 A 1 
ATOM   2844 C  C   . LYS A 1 375 ? 4.257   -9.777  -29.142 1.00 91.71 375 A 1 
ATOM   2845 O  O   . LYS A 1 375 ? 3.603   -9.022  -28.426 1.00 89.55 375 A 1 
ATOM   2846 C  CB  . LYS A 1 375 ? 4.786   -8.694  -31.343 1.00 86.83 375 A 1 
ATOM   2847 C  CG  . LYS A 1 375 ? 4.764   -8.845  -32.869 1.00 75.32 375 A 1 
ATOM   2848 C  CD  . LYS A 1 375 ? 5.617   -7.746  -33.488 1.00 70.97 375 A 1 
ATOM   2849 C  CE  . LYS A 1 375 ? 5.621   -7.875  -35.004 1.00 59.75 375 A 1 
ATOM   2850 N  NZ  . LYS A 1 375 ? 6.420   -6.791  -35.631 1.00 52.20 375 A 1 
ATOM   2851 N  N   . ASP A 1 376 ? 5.274   -10.518 -28.730 1.00 91.16 376 A 1 
ATOM   2852 C  CA  . ASP A 1 376 ? 5.806   -10.431 -27.375 1.00 91.71 376 A 1 
ATOM   2853 C  C   . ASP A 1 376 ? 6.305   -9.011  -27.077 1.00 91.53 376 A 1 
ATOM   2854 O  O   . ASP A 1 376 ? 6.853   -8.323  -27.945 1.00 88.64 376 A 1 
ATOM   2855 C  CB  . ASP A 1 376 ? 6.935   -11.455 -27.171 1.00 90.65 376 A 1 
ATOM   2856 C  CG  . ASP A 1 376 ? 6.503   -12.925 -27.210 1.00 90.26 376 A 1 
ATOM   2857 O  OD1 . ASP A 1 376 ? 5.287   -13.201 -27.337 1.00 85.47 376 A 1 
ATOM   2858 O  OD2 . ASP A 1 376 ? 7.409   -13.784 -27.101 1.00 86.31 376 A 1 
ATOM   2859 N  N   . VAL A 1 377 ? 6.130   -8.579  -25.841 1.00 91.10 377 A 1 
ATOM   2860 C  CA  . VAL A 1 377 ? 6.709   -7.355  -25.293 1.00 90.56 377 A 1 
ATOM   2861 C  C   . VAL A 1 377 ? 7.782   -7.761  -24.300 1.00 91.99 377 A 1 
ATOM   2862 O  O   . VAL A 1 377 ? 7.486   -8.246  -23.207 1.00 91.78 377 A 1 
ATOM   2863 C  CB  . VAL A 1 377 ? 5.642   -6.443  -24.655 1.00 88.84 377 A 1 
ATOM   2864 C  CG1 . VAL A 1 377 ? 6.272   -5.167  -24.100 1.00 83.98 377 A 1 
ATOM   2865 C  CG2 . VAL A 1 377 ? 4.580   -6.037  -25.679 1.00 85.15 377 A 1 
ATOM   2866 N  N   . ASP A 1 378 ? 9.040   -7.553  -24.685 1.00 91.91 378 A 1 
ATOM   2867 C  CA  . ASP A 1 378 ? 10.213  -7.895  -23.891 1.00 92.03 378 A 1 
ATOM   2868 C  C   . ASP A 1 378 ? 10.911  -6.620  -23.416 1.00 92.68 378 A 1 
ATOM   2869 O  O   . ASP A 1 378 ? 11.108  -5.681  -24.191 1.00 88.94 378 A 1 
ATOM   2870 C  CB  . ASP A 1 378 ? 11.184  -8.747  -24.736 1.00 88.51 378 A 1 
ATOM   2871 C  CG  . ASP A 1 378 ? 10.689  -10.155 -25.022 1.00 84.42 378 A 1 
ATOM   2872 O  OD1 . ASP A 1 378 ? 10.280  -10.844 -24.074 1.00 74.73 378 A 1 
ATOM   2873 O  OD2 . ASP A 1 378 ? 10.849  -10.654 -26.162 1.00 75.62 378 A 1 
ATOM   2874 N  N   . ALA A 1 379 ? 11.336  -6.593  -22.154 1.00 93.60 379 A 1 
ATOM   2875 C  CA  . ALA A 1 379 ? 12.290  -5.606  -21.677 1.00 93.80 379 A 1 
ATOM   2876 C  C   . ALA A 1 379 ? 13.072  -6.131  -20.471 1.00 95.03 379 A 1 
ATOM   2877 O  O   . ALA A 1 379 ? 12.619  -7.004  -19.733 1.00 94.20 379 A 1 
ATOM   2878 C  CB  . ALA A 1 379 ? 11.583  -4.292  -21.333 1.00 92.16 379 A 1 
ATOM   2879 N  N   . ASP A 1 380 ? 14.231  -5.531  -20.258 1.00 95.19 380 A 1 
ATOM   2880 C  CA  . ASP A 1 380 ? 15.022  -5.696  -19.056 1.00 95.03 380 A 1 
ATOM   2881 C  C   . ASP A 1 380 ? 15.360  -4.331  -18.445 1.00 95.40 380 A 1 
ATOM   2882 O  O   . ASP A 1 380 ? 15.377  -3.294  -19.119 1.00 92.65 380 A 1 
ATOM   2883 C  CB  . ASP A 1 380 ? 16.262  -6.548  -19.354 1.00 91.96 380 A 1 
ATOM   2884 C  CG  . ASP A 1 380 ? 17.257  -5.841  -20.271 1.00 86.98 380 A 1 
ATOM   2885 O  OD1 . ASP A 1 380 ? 16.948  -5.690  -21.467 1.00 77.91 380 A 1 
ATOM   2886 O  OD2 . ASP A 1 380 ? 18.332  -5.461  -19.750 1.00 79.40 380 A 1 
ATOM   2887 N  N   . LYS A 1 381 ? 15.596  -4.313  -17.130 1.00 96.31 381 A 1 
ATOM   2888 C  CA  . LYS A 1 381 ? 15.838  -3.074  -16.401 1.00 95.91 381 A 1 
ATOM   2889 C  C   . LYS A 1 381 ? 16.752  -3.311  -15.213 1.00 97.18 381 A 1 
ATOM   2890 O  O   . LYS A 1 381 ? 16.512  -4.189  -14.393 1.00 96.32 381 A 1 
ATOM   2891 C  CB  . LYS A 1 381 ? 14.481  -2.485  -15.971 1.00 92.53 381 A 1 
ATOM   2892 C  CG  . LYS A 1 381 ? 14.558  -1.046  -15.461 1.00 81.75 381 A 1 
ATOM   2893 C  CD  . LYS A 1 381 ? 14.822  -0.051  -16.591 1.00 78.90 381 A 1 
ATOM   2894 C  CE  . LYS A 1 381 ? 15.029  1.330   -15.980 1.00 72.34 381 A 1 
ATOM   2895 N  NZ  . LYS A 1 381 ? 15.143  2.389   -17.021 1.00 64.40 381 A 1 
ATOM   2896 N  N   . TRP A 1 382 ? 17.753  -2.455  -15.080 1.00 96.74 382 A 1 
ATOM   2897 C  CA  . TRP A 1 382 ? 18.494  -2.278  -13.843 1.00 97.25 382 A 1 
ATOM   2898 C  C   . TRP A 1 382 ? 17.856  -1.169  -13.013 1.00 97.27 382 A 1 
ATOM   2899 O  O   . TRP A 1 382 ? 17.552  -0.094  -13.529 1.00 95.55 382 A 1 
ATOM   2900 C  CB  . TRP A 1 382 ? 19.961  -1.987  -14.143 1.00 96.82 382 A 1 
ATOM   2901 C  CG  . TRP A 1 382 ? 20.696  -3.171  -14.706 1.00 96.73 382 A 1 
ATOM   2902 C  CD1 . TRP A 1 382 ? 20.813  -3.469  -16.022 1.00 93.89 382 A 1 
ATOM   2903 C  CD2 . TRP A 1 382 ? 21.380  -4.234  -13.978 1.00 95.37 382 A 1 
ATOM   2904 N  NE1 . TRP A 1 382 ? 21.535  -4.652  -16.169 1.00 93.25 382 A 1 
ATOM   2905 C  CE2 . TRP A 1 382 ? 21.904  -5.148  -14.936 1.00 94.75 382 A 1 
ATOM   2906 C  CE3 . TRP A 1 382 ? 21.614  -4.505  -12.610 1.00 93.87 382 A 1 
ATOM   2907 C  CZ2 . TRP A 1 382 ? 22.627  -6.303  -14.544 1.00 93.67 382 A 1 
ATOM   2908 C  CZ3 . TRP A 1 382 ? 22.335  -5.656  -12.221 1.00 92.59 382 A 1 
ATOM   2909 C  CH2 . TRP A 1 382 ? 22.829  -6.535  -13.182 1.00 92.38 382 A 1 
ATOM   2910 N  N   . SER A 1 383 ? 17.658  -1.416  -11.724 1.00 97.32 383 A 1 
ATOM   2911 C  CA  . SER A 1 383 ? 17.163  -0.443  -10.752 1.00 97.02 383 A 1 
ATOM   2912 C  C   . SER A 1 383 ? 18.098  -0.429  -9.561  1.00 97.43 383 A 1 
ATOM   2913 O  O   . SER A 1 383 ? 18.322  -1.465  -8.941  1.00 96.55 383 A 1 
ATOM   2914 C  CB  . SER A 1 383 ? 15.739  -0.789  -10.302 1.00 95.28 383 A 1 
ATOM   2915 O  OG  . SER A 1 383 ? 14.876  -0.904  -11.415 1.00 89.81 383 A 1 
ATOM   2916 N  N   . SER A 1 384 ? 18.643  0.743   -9.236  1.00 97.40 384 A 1 
ATOM   2917 C  CA  . SER A 1 384 ? 19.608  0.894   -8.160  1.00 97.78 384 A 1 
ATOM   2918 C  C   . SER A 1 384 ? 19.107  1.866   -7.093  1.00 97.87 384 A 1 
ATOM   2919 O  O   . SER A 1 384 ? 18.269  2.728   -7.357  1.00 96.87 384 A 1 
ATOM   2920 C  CB  . SER A 1 384 ? 20.973  1.331   -8.707  1.00 97.13 384 A 1 
ATOM   2921 O  OG  . SER A 1 384 ? 21.432  0.405   -9.663  1.00 94.04 384 A 1 
ATOM   2922 N  N   . ARG A 1 385 ? 19.628  1.731   -5.880  1.00 98.14 385 A 1 
ATOM   2923 C  CA  . ARG A 1 385 ? 19.340  2.599   -4.745  1.00 97.83 385 A 1 
ATOM   2924 C  C   . ARG A 1 385 ? 20.625  2.934   -4.026  1.00 98.27 385 A 1 
ATOM   2925 O  O   . ARG A 1 385 ? 21.471  2.068   -3.842  1.00 97.61 385 A 1 
ATOM   2926 C  CB  . ARG A 1 385 ? 18.315  1.902   -3.834  1.00 94.99 385 A 1 
ATOM   2927 C  CG  . ARG A 1 385 ? 17.955  2.719   -2.586  1.00 88.30 385 A 1 
ATOM   2928 C  CD  . ARG A 1 385 ? 16.749  2.139   -1.831  1.00 87.33 385 A 1 
ATOM   2929 N  NE  . ARG A 1 385 ? 17.008  0.819   -1.234  1.00 78.60 385 A 1 
ATOM   2930 C  CZ  . ARG A 1 385 ? 16.145  0.115   -0.499  1.00 74.61 385 A 1 
ATOM   2931 N  NH1 . ARG A 1 385 ? 14.939  0.536   -0.262  1.00 68.71 385 A 1 
ATOM   2932 N  NH2 . ARG A 1 385 ? 16.469  -1.032  0.007   1.00 64.89 385 A 1 
ATOM   2933 N  N   . ALA A 1 386 ? 20.746  4.191   -3.586  1.00 97.81 386 A 1 
ATOM   2934 C  CA  . ALA A 1 386 ? 21.769  4.633   -2.657  1.00 97.98 386 A 1 
ATOM   2935 C  C   . ALA A 1 386 ? 21.118  5.539   -1.615  1.00 98.05 386 A 1 
ATOM   2936 O  O   . ALA A 1 386 ? 20.344  6.429   -1.959  1.00 97.04 386 A 1 
ATOM   2937 C  CB  . ALA A 1 386 ? 22.888  5.340   -3.422  1.00 96.92 386 A 1 
ATOM   2938 N  N   . GLY A 1 387 ? 21.411  5.322   -0.338  1.00 97.74 387 A 1 
ATOM   2939 C  CA  . GLY A 1 387 ? 20.904  6.131   0.756   1.00 97.45 387 A 1 
ATOM   2940 C  C   . GLY A 1 387 ? 21.939  6.260   1.860   1.00 97.70 387 A 1 
ATOM   2941 O  O   . GLY A 1 387 ? 22.819  5.412   2.008   1.00 96.78 387 A 1 
ATOM   2942 N  N   . MET A 1 388 ? 21.836  7.338   2.619   1.00 97.70 388 A 1 
ATOM   2943 C  CA  . MET A 1 388 ? 22.721  7.606   3.742   1.00 97.80 388 A 1 
ATOM   2944 C  C   . MET A 1 388 ? 21.927  8.241   4.864   1.00 97.97 388 A 1 
ATOM   2945 O  O   . MET A 1 388 ? 21.143  9.156   4.642   1.00 97.16 388 A 1 
ATOM   2946 C  CB  . MET A 1 388 ? 23.866  8.510   3.278   1.00 96.68 388 A 1 
ATOM   2947 C  CG  . MET A 1 388 ? 24.852  8.850   4.396   1.00 91.80 388 A 1 
ATOM   2948 S  SD  . MET A 1 388 ? 26.329  9.770   3.857   1.00 89.93 388 A 1 
ATOM   2949 C  CE  . MET A 1 388 ? 25.582  11.285  3.236   1.00 77.29 388 A 1 
ATOM   2950 N  N   . THR A 1 389 ? 22.164  7.776   6.080   1.00 97.87 389 A 1 
ATOM   2951 C  CA  . THR A 1 389 ? 21.677  8.373   7.321   1.00 97.58 389 A 1 
ATOM   2952 C  C   . THR A 1 389 ? 22.874  8.780   8.159   1.00 97.63 389 A 1 
ATOM   2953 O  O   . THR A 1 389 ? 23.829  8.019   8.294   1.00 96.53 389 A 1 
ATOM   2954 C  CB  . THR A 1 389 ? 20.781  7.400   8.098   1.00 96.09 389 A 1 
ATOM   2955 O  OG1 . THR A 1 389 ? 19.702  6.989   7.288   1.00 86.41 389 A 1 
ATOM   2956 C  CG2 . THR A 1 389 ? 20.177  8.029   9.346   1.00 85.99 389 A 1 
ATOM   2957 N  N   . ILE A 1 390 ? 22.830  9.992   8.714   1.00 97.81 390 A 1 
ATOM   2958 C  CA  . ILE A 1 390 ? 23.851  10.527  9.611   1.00 97.77 390 A 1 
ATOM   2959 C  C   . ILE A 1 390 ? 23.162  10.995  10.882  1.00 97.83 390 A 1 
ATOM   2960 O  O   . ILE A 1 390 ? 22.187  11.739  10.811  1.00 97.06 390 A 1 
ATOM   2961 C  CB  . ILE A 1 390 ? 24.641  11.690  8.952   1.00 96.51 390 A 1 
ATOM   2962 C  CG1 . ILE A 1 390 ? 25.208  11.300  7.570   1.00 80.24 390 A 1 
ATOM   2963 C  CG2 . ILE A 1 390 ? 25.761  12.157  9.893   1.00 82.06 390 A 1 
ATOM   2964 C  CD1 . ILE A 1 390 ? 25.919  12.444  6.841   1.00 78.88 390 A 1 
ATOM   2965 N  N   . ASN A 1 391 ? 23.695  10.625  12.043  1.00 97.20 391 A 1 
ATOM   2966 C  CA  . ASN A 1 391 ? 23.241  11.090  13.345  1.00 96.74 391 A 1 
ATOM   2967 C  C   . ASN A 1 391 ? 24.303  12.028  13.945  1.00 96.92 391 A 1 
ATOM   2968 O  O   . ASN A 1 391 ? 25.141  11.585  14.719  1.00 95.09 391 A 1 
ATOM   2969 C  CB  . ASN A 1 391 ? 22.927  9.889   14.238  1.00 95.01 391 A 1 
ATOM   2970 C  CG  . ASN A 1 391 ? 21.761  9.061   13.714  1.00 90.82 391 A 1 
ATOM   2971 O  OD1 . ASN A 1 391 ? 21.856  8.387   12.707  1.00 78.17 391 A 1 
ATOM   2972 N  ND2 . ASN A 1 391 ? 20.632  9.099   14.375  1.00 77.76 391 A 1 
ATOM   2973 N  N   . PRO A 1 392 ? 24.304  13.345  13.607  1.00 97.33 392 A 1 
ATOM   2974 C  CA  . PRO A 1 392 ? 25.316  14.280  14.106  1.00 96.88 392 A 1 
ATOM   2975 C  C   . PRO A 1 392 ? 25.284  14.427  15.630  1.00 96.33 392 A 1 
ATOM   2976 O  O   . PRO A 1 392 ? 26.290  14.741  16.254  1.00 93.54 392 A 1 
ATOM   2977 C  CB  . PRO A 1 392 ? 25.000  15.621  13.429  1.00 95.92 392 A 1 
ATOM   2978 C  CG  . PRO A 1 392 ? 24.162  15.242  12.214  1.00 94.69 392 A 1 
ATOM   2979 C  CD  . PRO A 1 392 ? 23.400  14.016  12.693  1.00 97.06 392 A 1 
ATOM   2980 N  N   . THR A 1 393 ? 24.117  14.220  16.219  1.00 96.66 393 A 1 
ATOM   2981 C  CA  . THR A 1 393 ? 23.869  14.189  17.659  1.00 96.18 393 A 1 
ATOM   2982 C  C   . THR A 1 393 ? 22.896  13.059  17.969  1.00 95.83 393 A 1 
ATOM   2983 O  O   . THR A 1 393 ? 22.265  12.508  17.071  1.00 93.46 393 A 1 
ATOM   2984 C  CB  . THR A 1 393 ? 23.291  15.519  18.170  1.00 94.54 393 A 1 
ATOM   2985 O  OG1 . THR A 1 393 ? 21.957  15.663  17.744  1.00 86.18 393 A 1 
ATOM   2986 C  CG2 . THR A 1 393 ? 24.052  16.762  17.710  1.00 85.02 393 A 1 
ATOM   2987 N  N   . ASN A 1 394 ? 22.680  12.767  19.246  1.00 93.87 394 A 1 
ATOM   2988 C  CA  . ASN A 1 394 ? 21.734  11.734  19.681  1.00 92.35 394 A 1 
ATOM   2989 C  C   . ASN A 1 394 ? 20.266  12.088  19.389  1.00 93.24 394 A 1 
ATOM   2990 O  O   . ASN A 1 394 ? 19.418  11.203  19.373  1.00 90.66 394 A 1 
ATOM   2991 C  CB  . ASN A 1 394 ? 21.925  11.489  21.186  1.00 88.72 394 A 1 
ATOM   2992 C  CG  . ASN A 1 394 ? 23.321  11.026  21.572  1.00 78.87 394 A 1 
ATOM   2993 O  OD1 . ASN A 1 394 ? 24.206  10.820  20.766  1.00 66.78 394 A 1 
ATOM   2994 N  ND2 . ASN A 1 394 ? 23.569  10.874  22.856  1.00 69.65 394 A 1 
ATOM   2995 N  N   . TRP A 1 395 ? 19.958  13.366  19.175  1.00 94.82 395 A 1 
ATOM   2996 C  CA  . TRP A 1 395 ? 18.600  13.871  18.937  1.00 95.32 395 A 1 
ATOM   2997 C  C   . TRP A 1 395 ? 18.347  14.305  17.494  1.00 96.00 395 A 1 
ATOM   2998 O  O   . TRP A 1 395 ? 17.205  14.592  17.151  1.00 95.43 395 A 1 
ATOM   2999 C  CB  . TRP A 1 395 ? 18.340  15.014  19.918  1.00 94.88 395 A 1 
ATOM   3000 C  CG  . TRP A 1 395 ? 19.330  16.137  19.888  1.00 94.60 395 A 1 
ATOM   3001 C  CD1 . TRP A 1 395 ? 20.371  16.297  20.736  1.00 92.21 395 A 1 
ATOM   3002 C  CD2 . TRP A 1 395 ? 19.404  17.260  18.947  1.00 93.81 395 A 1 
ATOM   3003 N  NE1 . TRP A 1 395 ? 21.085  17.434  20.400  1.00 91.42 395 A 1 
ATOM   3004 C  CE2 . TRP A 1 395 ? 20.520  18.053  19.300  1.00 92.89 395 A 1 
ATOM   3005 C  CE3 . TRP A 1 395 ? 18.630  17.675  17.843  1.00 91.02 395 A 1 
ATOM   3006 C  CZ2 . TRP A 1 395 ? 20.877  19.216  18.572  1.00 90.37 395 A 1 
ATOM   3007 C  CZ3 . TRP A 1 395 ? 18.981  18.833  17.118  1.00 89.16 395 A 1 
ATOM   3008 C  CH2 . TRP A 1 395 ? 20.091  19.579  17.479  1.00 88.86 395 A 1 
ATOM   3009 N  N   . LEU A 1 396 ? 19.377  14.372  16.663  1.00 96.97 396 A 1 
ATOM   3010 C  CA  . LEU A 1 396 ? 19.286  14.807  15.276  1.00 97.46 396 A 1 
ATOM   3011 C  C   . LEU A 1 396 ? 19.685  13.675  14.340  1.00 97.47 396 A 1 
ATOM   3012 O  O   . LEU A 1 396 ? 20.764  13.103  14.454  1.00 96.64 396 A 1 
ATOM   3013 C  CB  . LEU A 1 396 ? 20.164  16.058  15.067  1.00 97.15 396 A 1 
ATOM   3014 C  CG  . LEU A 1 396 ? 20.207  16.588  13.623  1.00 96.66 396 A 1 
ATOM   3015 C  CD1 . LEU A 1 396 ? 18.844  17.077  13.125  1.00 95.16 396 A 1 
ATOM   3016 C  CD2 . LEU A 1 396 ? 21.178  17.759  13.530  1.00 94.82 396 A 1 
ATOM   3017 N  N   . MET A 1 397 ? 18.830  13.440  13.357  1.00 97.38 397 A 1 
ATOM   3018 C  CA  . MET A 1 397 ? 19.075  12.536  12.242  1.00 97.29 397 A 1 
ATOM   3019 C  C   . MET A 1 397 ? 18.953  13.316  10.940  1.00 98.07 397 A 1 
ATOM   3020 O  O   . MET A 1 397 ? 18.036  14.119  10.767  1.00 97.46 397 A 1 
ATOM   3021 C  CB  . MET A 1 397 ? 18.086  11.366  12.377  1.00 94.71 397 A 1 
ATOM   3022 C  CG  . MET A 1 397 ? 18.112  10.381  11.214  1.00 90.67 397 A 1 
ATOM   3023 S  SD  . MET A 1 397 ? 17.056  10.846  9.819   1.00 87.82 397 A 1 
ATOM   3024 C  CE  . MET A 1 397 ? 16.636  9.201   9.233   1.00 79.11 397 A 1 
ATOM   3025 N  N   . LEU A 1 398 ? 19.869  13.098  10.011  1.00 98.08 398 A 1 
ATOM   3026 C  CA  . LEU A 1 398 ? 19.811  13.610  8.647   1.00 98.21 398 A 1 
ATOM   3027 C  C   . LEU A 1 398 ? 19.844  12.428  7.693   1.00 98.27 398 A 1 
ATOM   3028 O  O   . LEU A 1 398 ? 20.583  11.480  7.922   1.00 97.58 398 A 1 
ATOM   3029 C  CB  . LEU A 1 398 ? 21.006  14.548  8.373   1.00 97.93 398 A 1 
ATOM   3030 C  CG  . LEU A 1 398 ? 21.143  15.756  9.308   1.00 96.43 398 A 1 
ATOM   3031 C  CD1 . LEU A 1 398 ? 22.417  16.530  8.966   1.00 93.55 398 A 1 
ATOM   3032 C  CD2 . LEU A 1 398 ? 19.964  16.719  9.182   1.00 93.12 398 A 1 
ATOM   3033 N  N   . PHE A 1 399 ? 19.096  12.497  6.604   1.00 98.34 399 A 1 
ATOM   3034 C  CA  . PHE A 1 399 ? 19.186  11.479  5.568   1.00 98.31 399 A 1 
ATOM   3035 C  C   . PHE A 1 399 ? 19.074  12.063  4.166   1.00 98.43 399 A 1 
ATOM   3036 O  O   . PHE A 1 399 ? 18.463  13.107  3.936   1.00 98.18 399 A 1 
ATOM   3037 C  CB  . PHE A 1 399 ? 18.175  10.351  5.809   1.00 97.84 399 A 1 
ATOM   3038 C  CG  . PHE A 1 399 ? 16.752  10.675  5.415   1.00 97.91 399 A 1 
ATOM   3039 C  CD1 . PHE A 1 399 ? 15.893  11.320  6.322   1.00 96.80 399 A 1 
ATOM   3040 C  CD2 . PHE A 1 399 ? 16.281  10.318  4.144   1.00 96.61 399 A 1 
ATOM   3041 C  CE1 . PHE A 1 399 ? 14.564  11.581  5.965   1.00 95.74 399 A 1 
ATOM   3042 C  CE2 . PHE A 1 399 ? 14.952  10.582  3.782   1.00 95.68 399 A 1 
ATOM   3043 C  CZ  . PHE A 1 399 ? 14.087  11.212  4.694   1.00 95.70 399 A 1 
ATOM   3044 N  N   . GLY A 1 400 ? 19.658  11.348  3.217   1.00 98.35 400 A 1 
ATOM   3045 C  CA  . GLY A 1 400 ? 19.460  11.551  1.797   1.00 98.24 400 A 1 
ATOM   3046 C  C   . GLY A 1 400 ? 19.368  10.210  1.093   1.00 98.27 400 A 1 
ATOM   3047 O  O   . GLY A 1 400 ? 20.042  9.256   1.474   1.00 97.38 400 A 1 
ATOM   3048 N  N   . SER A 1 401 ? 18.542  10.153  0.055   1.00 98.27 401 A 1 
ATOM   3049 C  CA  . SER A 1 401 ? 18.417  8.960   -0.757  1.00 97.91 401 A 1 
ATOM   3050 C  C   . SER A 1 401 ? 18.269  9.294   -2.230  1.00 98.35 401 A 1 
ATOM   3051 O  O   . SER A 1 401 ? 17.720  10.324  -2.619  1.00 97.61 401 A 1 
ATOM   3052 C  CB  . SER A 1 401 ? 17.279  8.068   -0.251  1.00 95.55 401 A 1 
ATOM   3053 O  OG  . SER A 1 401 ? 16.017  8.608   -0.574  1.00 77.69 401 A 1 
ATOM   3054 N  N   . TYR A 1 402 ? 18.768  8.387   -3.062  1.00 98.01 402 A 1 
ATOM   3055 C  CA  . TYR A 1 402 ? 18.503  8.315   -4.485  1.00 98.06 402 A 1 
ATOM   3056 C  C   . TYR A 1 402 ? 18.051  6.889   -4.796  1.00 98.03 402 A 1 
ATOM   3057 O  O   . TYR A 1 402 ? 18.728  5.936   -4.405  1.00 97.42 402 A 1 
ATOM   3058 C  CB  . TYR A 1 402 ? 19.754  8.684   -5.270  1.00 97.63 402 A 1 
ATOM   3059 C  CG  . TYR A 1 402 ? 19.649  8.387   -6.749  1.00 96.84 402 A 1 
ATOM   3060 C  CD1 . TYR A 1 402 ? 20.112  7.148   -7.251  1.00 94.60 402 A 1 
ATOM   3061 C  CD2 . TYR A 1 402 ? 19.072  9.314   -7.633  1.00 95.13 402 A 1 
ATOM   3062 C  CE1 . TYR A 1 402 ? 20.017  6.855   -8.620  1.00 93.71 402 A 1 
ATOM   3063 C  CE2 . TYR A 1 402 ? 18.978  9.033   -8.995  1.00 93.87 402 A 1 
ATOM   3064 C  CZ  . TYR A 1 402 ? 19.460  7.801   -9.494  1.00 93.85 402 A 1 
ATOM   3065 O  OH  . TYR A 1 402 ? 19.400  7.522   -10.832 1.00 91.30 402 A 1 
ATOM   3066 N  N   . ALA A 1 403 ? 16.920  6.745   -5.461  1.00 97.75 403 A 1 
ATOM   3067 C  CA  . ALA A 1 403 ? 16.398  5.431   -5.793  1.00 97.58 403 A 1 
ATOM   3068 C  C   . ALA A 1 403 ? 15.724  5.429   -7.159  1.00 97.61 403 A 1 
ATOM   3069 O  O   . ALA A 1 403 ? 15.098  6.403   -7.573  1.00 96.69 403 A 1 
ATOM   3070 C  CB  . ALA A 1 403 ? 15.458  4.959   -4.676  1.00 96.59 403 A 1 
ATOM   3071 N  N   . GLN A 1 404 ? 15.839  4.298   -7.837  1.00 97.05 404 A 1 
ATOM   3072 C  CA  . GLN A 1 404 ? 15.227  4.029   -9.131  1.00 97.04 404 A 1 
ATOM   3073 C  C   . GLN A 1 404 ? 14.138  2.964   -8.982  1.00 97.02 404 A 1 
ATOM   3074 O  O   . GLN A 1 404 ? 14.280  2.006   -8.218  1.00 95.60 404 A 1 
ATOM   3075 C  CB  . GLN A 1 404 ? 16.286  3.577   -10.134 1.00 96.23 404 A 1 
ATOM   3076 C  CG  . GLN A 1 404 ? 17.347  4.647   -10.390 1.00 95.47 404 A 1 
ATOM   3077 C  CD  . GLN A 1 404 ? 18.425  4.180   -11.361 1.00 96.05 404 A 1 
ATOM   3078 O  OE1 . GLN A 1 404 ? 18.826  3.027   -11.388 1.00 90.39 404 A 1 
ATOM   3079 N  NE2 . GLN A 1 404 ? 18.949  5.058   -12.177 1.00 89.52 404 A 1 
ATOM   3080 N  N   . ALA A 1 405 ? 13.074  3.124   -9.753  1.00 97.17 405 A 1 
ATOM   3081 C  CA  . ALA A 1 405 ? 12.056  2.104   -9.905  1.00 96.99 405 A 1 
ATOM   3082 C  C   . ALA A 1 405 ? 11.572  2.032   -11.347 1.00 97.01 405 A 1 
ATOM   3083 O  O   . ALA A 1 405 ? 11.861  2.898   -12.172 1.00 95.89 405 A 1 
ATOM   3084 C  CB  . ALA A 1 405 ? 10.910  2.362   -8.930  1.00 95.95 405 A 1 
ATOM   3085 N  N   . PHE A 1 406 ? 10.837  0.969   -11.644 1.00 96.52 406 A 1 
ATOM   3086 C  CA  . PHE A 1 406 ? 10.200  0.758   -12.929 1.00 96.22 406 A 1 
ATOM   3087 C  C   . PHE A 1 406 ? 8.852   0.059   -12.753 1.00 96.47 406 A 1 
ATOM   3088 O  O   . PHE A 1 406 ? 8.570   -0.550  -11.720 1.00 95.57 406 A 1 
ATOM   3089 C  CB  . PHE A 1 406 ? 11.140  -0.019  -13.863 1.00 94.98 406 A 1 
ATOM   3090 C  CG  . PHE A 1 406 ? 11.096  -1.522  -13.668 1.00 94.95 406 A 1 
ATOM   3091 C  CD1 . PHE A 1 406 ? 11.737  -2.107  -12.562 1.00 92.96 406 A 1 
ATOM   3092 C  CD2 . PHE A 1 406 ? 10.347  -2.322  -14.549 1.00 93.09 406 A 1 
ATOM   3093 C  CE1 . PHE A 1 406 ? 11.610  -3.481  -12.326 1.00 91.02 406 A 1 
ATOM   3094 C  CE2 . PHE A 1 406 ? 10.224  -3.697  -14.314 1.00 91.25 406 A 1 
ATOM   3095 C  CZ  . PHE A 1 406 ? 10.843  -4.278  -13.199 1.00 91.72 406 A 1 
ATOM   3096 N  N   . ARG A 1 407 ? 8.056   0.118   -13.809 1.00 96.32 407 A 1 
ATOM   3097 C  CA  . ARG A 1 407 ? 6.835   -0.660  -13.964 1.00 95.43 407 A 1 
ATOM   3098 C  C   . ARG A 1 407 ? 6.815   -1.269  -15.360 1.00 96.01 407 A 1 
ATOM   3099 O  O   . ARG A 1 407 ? 6.984   -0.551  -16.336 1.00 94.24 407 A 1 
ATOM   3100 C  CB  . ARG A 1 407 ? 5.615   0.240   -13.710 1.00 91.71 407 A 1 
ATOM   3101 C  CG  . ARG A 1 407 ? 4.299   -0.536  -13.746 1.00 87.39 407 A 1 
ATOM   3102 C  CD  . ARG A 1 407 ? 3.093   0.342   -13.443 1.00 87.78 407 A 1 
ATOM   3103 N  NE  . ARG A 1 407 ? 2.735   1.257   -14.528 1.00 85.65 407 A 1 
ATOM   3104 C  CZ  . ARG A 1 407 ? 1.939   1.001   -15.569 1.00 88.20 407 A 1 
ATOM   3105 N  NH1 . ARG A 1 407 ? 1.544   -0.200  -15.901 1.00 78.48 407 A 1 
ATOM   3106 N  NH2 . ARG A 1 407 ? 1.484   1.967   -16.303 1.00 79.97 407 A 1 
ATOM   3107 N  N   . ALA A 1 408 ? 6.591   -2.560  -15.452 1.00 93.31 408 A 1 
ATOM   3108 C  CA  . ALA A 1 408 ? 6.220   -3.169  -16.722 1.00 92.78 408 A 1 
ATOM   3109 C  C   . ALA A 1 408 ? 4.817   -2.685  -17.124 1.00 92.94 408 A 1 
ATOM   3110 O  O   . ALA A 1 408 ? 4.001   -2.419  -16.239 1.00 92.11 408 A 1 
ATOM   3111 C  CB  . ALA A 1 408 ? 6.259   -4.690  -16.583 1.00 92.11 408 A 1 
ATOM   3112 N  N   . PRO A 1 409 ? 4.508   -2.584  -18.428 1.00 93.51 409 A 1 
ATOM   3113 C  CA  . PRO A 1 409 ? 3.138   -2.408  -18.877 1.00 92.63 409 A 1 
ATOM   3114 C  C   . PRO A 1 409 ? 2.235   -3.493  -18.278 1.00 93.07 409 A 1 
ATOM   3115 O  O   . PRO A 1 409 ? 2.669   -4.631  -18.084 1.00 92.07 409 A 1 
ATOM   3116 C  CB  . PRO A 1 409 ? 3.178   -2.488  -20.403 1.00 91.35 409 A 1 
ATOM   3117 C  CG  . PRO A 1 409 ? 4.629   -2.182  -20.747 1.00 89.68 409 A 1 
ATOM   3118 C  CD  . PRO A 1 409 ? 5.401   -2.728  -19.561 1.00 91.99 409 A 1 
ATOM   3119 N  N   . THR A 1 410 ? 0.981   -3.151  -18.008 1.00 92.48 410 A 1 
ATOM   3120 C  CA  . THR A 1 410 ? -0.004  -4.168  -17.639 1.00 91.30 410 A 1 
ATOM   3121 C  C   . THR A 1 410 ? -0.352  -5.021  -18.870 1.00 91.72 410 A 1 
ATOM   3122 O  O   . THR A 1 410 ? -0.149  -4.615  -20.013 1.00 91.08 410 A 1 
ATOM   3123 C  CB  . THR A 1 410 ? -1.280  -3.573  -17.035 1.00 90.78 410 A 1 
ATOM   3124 O  OG1 . THR A 1 410 ? -2.020  -2.923  -18.025 1.00 85.69 410 A 1 
ATOM   3125 C  CG2 . THR A 1 410 ? -1.008  -2.604  -15.889 1.00 86.39 410 A 1 
ATOM   3126 N  N   . MET A 1 411 ? -0.899  -6.196  -18.651 1.00 91.12 411 A 1 
ATOM   3127 C  CA  . MET A 1 411 ? -1.381  -7.027  -19.757 1.00 90.64 411 A 1 
ATOM   3128 C  C   . MET A 1 411 ? -2.497  -6.325  -20.548 1.00 90.79 411 A 1 
ATOM   3129 O  O   . MET A 1 411 ? -2.569  -6.474  -21.757 1.00 88.45 411 A 1 
ATOM   3130 C  CB  . MET A 1 411 ? -1.860  -8.381  -19.215 1.00 90.05 411 A 1 
ATOM   3131 C  CG  . MET A 1 411 ? -0.691  -9.237  -18.710 1.00 88.67 411 A 1 
ATOM   3132 S  SD  . MET A 1 411 ? -1.159  -10.822 -17.952 1.00 88.44 411 A 1 
ATOM   3133 C  CE  . MET A 1 411 ? -1.711  -10.244 -16.329 1.00 80.67 411 A 1 
ATOM   3134 N  N   . GLY A 1 412 ? -3.315  -5.511  -19.884 1.00 90.72 412 A 1 
ATOM   3135 C  CA  . GLY A 1 412 ? -4.309  -4.657  -20.522 1.00 89.43 412 A 1 
ATOM   3136 C  C   . GLY A 1 412 ? -3.678  -3.582  -21.405 1.00 90.20 412 A 1 
ATOM   3137 O  O   . GLY A 1 412 ? -4.014  -3.484  -22.587 1.00 88.78 412 A 1 
ATOM   3138 N  N   . GLU A 1 413 ? -2.705  -2.846  -20.891 1.00 90.96 413 A 1 
ATOM   3139 C  CA  . GLU A 1 413 ? -1.988  -1.805  -21.641 1.00 90.05 413 A 1 
ATOM   3140 C  C   . GLU A 1 413 ? -1.264  -2.375  -22.873 1.00 90.39 413 A 1 
ATOM   3141 O  O   . GLU A 1 413 ? -1.222  -1.727  -23.916 1.00 88.75 413 A 1 
ATOM   3142 C  CB  . GLU A 1 413 ? -0.972  -1.121  -20.716 1.00 89.53 413 A 1 
ATOM   3143 C  CG  . GLU A 1 413 ? -1.607  -0.189  -19.669 1.00 88.74 413 A 1 
ATOM   3144 C  CD  . GLU A 1 413 ? -0.608  0.267   -18.588 1.00 90.62 413 A 1 
ATOM   3145 O  OE1 . GLU A 1 413 ? -0.826  1.315   -17.937 1.00 85.87 413 A 1 
ATOM   3146 O  OE2 . GLU A 1 413 ? 0.400   -0.426  -18.338 1.00 86.51 413 A 1 
ATOM   3147 N  N   . MET A 1 414 ? -0.723  -3.581  -22.783 1.00 90.63 414 A 1 
ATOM   3148 C  CA  . MET A 1 414 ? -0.032  -4.242  -23.891 1.00 90.32 414 A 1 
ATOM   3149 C  C   . MET A 1 414 ? -0.996  -4.769  -24.959 1.00 90.38 414 A 1 
ATOM   3150 O  O   . MET A 1 414 ? -0.711  -4.621  -26.148 1.00 88.59 414 A 1 
ATOM   3151 C  CB  . MET A 1 414 ? 0.823   -5.401  -23.370 1.00 89.44 414 A 1 
ATOM   3152 C  CG  . MET A 1 414 ? 2.027   -4.915  -22.551 1.00 87.41 414 A 1 
ATOM   3153 S  SD  . MET A 1 414 ? 3.182   -6.215  -22.010 1.00 87.75 414 A 1 
ATOM   3154 C  CE  . MET A 1 414 ? 2.153   -7.149  -20.872 1.00 79.87 414 A 1 
ATOM   3155 N  N   . TYR A 1 415 ? -2.090  -5.404  -24.542 1.00 90.88 415 A 1 
ATOM   3156 C  CA  . TYR A 1 415 ? -2.834  -6.322  -25.409 1.00 91.00 415 A 1 
ATOM   3157 C  C   . TYR A 1 415 ? -4.337  -6.067  -25.517 1.00 90.58 415 A 1 
ATOM   3158 O  O   . TYR A 1 415 ? -5.040  -6.863  -26.133 1.00 87.61 415 A 1 
ATOM   3159 C  CB  . TYR A 1 415 ? -2.556  -7.761  -24.959 1.00 91.36 415 A 1 
ATOM   3160 C  CG  . TYR A 1 415 ? -1.113  -8.182  -25.096 1.00 91.95 415 A 1 
ATOM   3161 C  CD1 . TYR A 1 415 ? -0.474  -8.125  -26.345 1.00 89.55 415 A 1 
ATOM   3162 C  CD2 . TYR A 1 415 ? -0.404  -8.640  -23.972 1.00 90.43 415 A 1 
ATOM   3163 C  CE1 . TYR A 1 415 ? 0.852   -8.530  -26.486 1.00 89.67 415 A 1 
ATOM   3164 C  CE2 . TYR A 1 415 ? 0.933   -9.049  -24.101 1.00 90.05 415 A 1 
ATOM   3165 C  CZ  . TYR A 1 415 ? 1.560   -8.995  -25.362 1.00 91.94 415 A 1 
ATOM   3166 O  OH  . TYR A 1 415 ? 2.858   -9.395  -25.500 1.00 90.88 415 A 1 
ATOM   3167 N  N   . ASN A 1 416 ? -4.851  -4.976  -24.960 1.00 91.08 416 A 1 
ATOM   3168 C  CA  . ASN A 1 416 ? -6.260  -4.642  -25.111 1.00 90.33 416 A 1 
ATOM   3169 C  C   . ASN A 1 416 ? -6.584  -4.334  -26.583 1.00 90.08 416 A 1 
ATOM   3170 O  O   . ASN A 1 416 ? -6.000  -3.433  -27.173 1.00 87.34 416 A 1 
ATOM   3171 C  CB  . ASN A 1 416 ? -6.612  -3.495  -24.165 1.00 87.88 416 A 1 
ATOM   3172 C  CG  . ASN A 1 416 ? -8.100  -3.250  -24.022 1.00 84.75 416 A 1 
ATOM   3173 O  OD1 . ASN A 1 416 ? -8.941  -3.843  -24.673 1.00 78.28 416 A 1 
ATOM   3174 N  ND2 . ASN A 1 416 ? -8.467  -2.355  -23.133 1.00 78.33 416 A 1 
ATOM   3175 N  N   . ASP A 1 417 ? -7.511  -5.088  -27.158 1.00 88.09 417 A 1 
ATOM   3176 C  CA  . ASP A 1 417 ? -7.960  -5.016  -28.553 1.00 87.03 417 A 1 
ATOM   3177 C  C   . ASP A 1 417 ? -9.480  -4.875  -28.679 1.00 87.51 417 A 1 
ATOM   3178 O  O   . ASP A 1 417 ? -10.052 -4.892  -29.770 1.00 83.47 417 A 1 
ATOM   3179 C  CB  . ASP A 1 417 ? -7.452  -6.256  -29.299 1.00 83.71 417 A 1 
ATOM   3180 C  CG  . ASP A 1 417 ? -8.029  -7.595  -28.786 1.00 81.78 417 A 1 
ATOM   3181 O  OD1 . ASP A 1 417 ? -8.802  -7.596  -27.800 1.00 76.33 417 A 1 
ATOM   3182 O  OD2 . ASP A 1 417 ? -7.687  -8.623  -29.400 1.00 77.14 417 A 1 
ATOM   3183 N  N   . SER A 1 418 ? -10.156 -4.712  -27.542 1.00 88.59 418 A 1 
ATOM   3184 C  CA  . SER A 1 418 ? -11.607 -4.699  -27.492 1.00 88.20 418 A 1 
ATOM   3185 C  C   . SER A 1 418 ? -12.197 -3.341  -27.869 1.00 89.55 418 A 1 
ATOM   3186 O  O   . SER A 1 418 ? -11.513 -2.330  -28.014 1.00 87.45 418 A 1 
ATOM   3187 C  CB  . SER A 1 418 ? -12.071 -5.177  -26.109 1.00 84.95 418 A 1 
ATOM   3188 O  OG  . SER A 1 418 ? -11.817 -4.203  -25.124 1.00 76.45 418 A 1 
ATOM   3189 N  N   . LYS A 1 419 ? -13.503 -3.291  -27.994 1.00 86.22 419 A 1 
ATOM   3190 C  CA  . LYS A 1 419 ? -14.226 -2.035  -28.155 1.00 85.24 419 A 1 
ATOM   3191 C  C   . LYS A 1 419 ? -13.997 -1.137  -26.933 1.00 85.69 419 A 1 
ATOM   3192 O  O   . LYS A 1 419 ? -14.296 -1.549  -25.819 1.00 83.57 419 A 1 
ATOM   3193 C  CB  . LYS A 1 419 ? -15.709 -2.358  -28.359 1.00 82.14 419 A 1 
ATOM   3194 C  CG  . LYS A 1 419 ? -16.561 -1.097  -28.401 1.00 75.30 419 A 1 
ATOM   3195 C  CD  . LYS A 1 419 ? -18.038 -1.454  -28.598 1.00 73.22 419 A 1 
ATOM   3196 C  CE  . LYS A 1 419 ? -18.815 -0.169  -28.428 1.00 64.86 419 A 1 
ATOM   3197 N  NZ  . LYS A 1 419 ? -20.253 -0.335  -28.766 1.00 59.75 419 A 1 
ATOM   3198 N  N   . HIS A 1 420 ? -13.575 0.109   -27.162 1.00 79.20 420 A 1 
ATOM   3199 C  CA  . HIS A 1 420 ? -13.496 1.113   -26.109 1.00 77.56 420 A 1 
ATOM   3200 C  C   . HIS A 1 420 ? -14.854 1.797   -25.898 1.00 76.02 420 A 1 
ATOM   3201 O  O   . HIS A 1 420 ? -15.463 1.652   -24.842 1.00 75.43 420 A 1 
ATOM   3202 C  CB  . HIS A 1 420 ? -12.366 2.105   -26.434 1.00 79.45 420 A 1 
ATOM   3203 C  CG  . HIS A 1 420 ? -12.094 3.137   -25.373 1.00 79.20 420 A 1 
ATOM   3204 N  ND1 . HIS A 1 420 ? -11.434 4.339   -25.568 1.00 77.08 420 A 1 
ATOM   3205 C  CD2 . HIS A 1 420 ? -12.404 3.090   -24.038 1.00 77.16 420 A 1 
ATOM   3206 C  CE1 . HIS A 1 420 ? -11.350 4.986   -24.393 1.00 78.72 420 A 1 
ATOM   3207 N  NE2 . HIS A 1 420 ? -11.941 4.249   -23.447 1.00 79.36 420 A 1 
ATOM   3208 N  N   . PHE A 1 421 ? -15.356 2.470   -26.925 1.00 75.88 421 A 1 
ATOM   3209 C  CA  . PHE A 1 421 ? -16.677 3.104   -26.886 1.00 75.59 421 A 1 
ATOM   3210 C  C   . PHE A 1 421 ? -17.302 3.212   -28.282 1.00 76.27 421 A 1 
ATOM   3211 O  O   . PHE A 1 421 ? -16.660 2.966   -29.299 1.00 76.53 421 A 1 
ATOM   3212 C  CB  . PHE A 1 421 ? -16.586 4.474   -26.200 1.00 75.21 421 A 1 
ATOM   3213 C  CG  . PHE A 1 421 ? -15.678 5.470   -26.886 1.00 76.62 421 A 1 
ATOM   3214 C  CD1 . PHE A 1 421 ? -14.320 5.564   -26.504 1.00 73.50 421 A 1 
ATOM   3215 C  CD2 . PHE A 1 421 ? -16.165 6.315   -27.895 1.00 73.31 421 A 1 
ATOM   3216 C  CE1 . PHE A 1 421 ? -13.468 6.480   -27.129 1.00 71.49 421 A 1 
ATOM   3217 C  CE2 . PHE A 1 421 ? -15.313 7.233   -28.532 1.00 72.50 421 A 1 
ATOM   3218 C  CZ  . PHE A 1 421 ? -13.966 7.310   -28.144 1.00 77.14 421 A 1 
ATOM   3219 N  N   . SER A 1 422 ? -18.564 3.592   -28.328 1.00 72.89 422 A 1 
ATOM   3220 C  CA  . SER A 1 422 ? -19.229 3.954   -29.579 1.00 71.80 422 A 1 
ATOM   3221 C  C   . SER A 1 422 ? -19.903 5.309   -29.462 1.00 71.18 422 A 1 
ATOM   3222 O  O   . SER A 1 422 ? -20.470 5.636   -28.428 1.00 68.30 422 A 1 
ATOM   3223 C  CB  . SER A 1 422 ? -20.274 2.920   -29.993 1.00 69.58 422 A 1 
ATOM   3224 O  OG  . SER A 1 422 ? -19.664 1.741   -30.453 1.00 64.77 422 A 1 
ATOM   3225 N  N   . ILE A 1 423 ? -19.897 6.063   -30.563 1.00 73.54 423 A 1 
ATOM   3226 C  CA  . ILE A 1 423 ? -20.673 7.290   -30.724 1.00 72.46 423 A 1 
ATOM   3227 C  C   . ILE A 1 423 ? -21.778 6.995   -31.743 1.00 71.78 423 A 1 
ATOM   3228 O  O   . ILE A 1 423 ? -21.532 6.877   -32.948 1.00 68.20 423 A 1 
ATOM   3229 C  CB  . ILE A 1 423 ? -19.770 8.483   -31.109 1.00 70.14 423 A 1 
ATOM   3230 C  CG1 . ILE A 1 423 ? -18.661 8.693   -30.055 1.00 64.91 423 A 1 
ATOM   3231 C  CG2 . ILE A 1 423 ? -20.641 9.748   -31.248 1.00 63.99 423 A 1 
ATOM   3232 C  CD1 . ILE A 1 423 ? -17.650 9.787   -30.425 1.00 59.68 423 A 1 
ATOM   3233 N  N   . GLY A 1 424 ? -22.989 6.835   -31.269 1.00 71.66 424 A 1 
ATOM   3234 C  CA  . GLY A 1 424 ? -24.107 6.413   -32.097 1.00 69.98 424 A 1 
ATOM   3235 C  C   . GLY A 1 424 ? -23.916 5.005   -32.680 1.00 70.89 424 A 1 
ATOM   3236 O  O   . GLY A 1 424 ? -23.333 4.126   -32.052 1.00 65.06 424 A 1 
ATOM   3237 N  N   . ARG A 1 425 ? -24.434 4.785   -33.889 1.00 78.25 425 A 1 
ATOM   3238 C  CA  . ARG A 1 425 ? -24.390 3.470   -34.565 1.00 79.31 425 A 1 
ATOM   3239 C  C   . ARG A 1 425 ? -23.279 3.349   -35.604 1.00 80.34 425 A 1 
ATOM   3240 O  O   . ARG A 1 425 ? -23.048 2.248   -36.087 1.00 73.94 425 A 1 
ATOM   3241 C  CB  . ARG A 1 425 ? -25.752 3.162   -35.213 1.00 74.33 425 A 1 
ATOM   3242 C  CG  . ARG A 1 425 ? -26.860 2.924   -34.178 1.00 64.79 425 A 1 
ATOM   3243 C  CD  . ARG A 1 425 ? -28.143 2.477   -34.891 1.00 59.98 425 A 1 
ATOM   3244 N  NE  . ARG A 1 425 ? -29.222 2.201   -33.941 1.00 52.48 425 A 1 
ATOM   3245 C  CZ  . ARG A 1 425 ? -30.443 1.765   -34.250 1.00 46.86 425 A 1 
ATOM   3246 N  NH1 . ARG A 1 425 ? -30.793 1.542   -35.489 1.00 44.46 425 A 1 
ATOM   3247 N  NH2 . ARG A 1 425 ? -31.315 1.548   -33.311 1.00 42.93 425 A 1 
ATOM   3248 N  N   . PHE A 1 426 ? -22.635 4.448   -35.963 1.00 85.76 426 A 1 
ATOM   3249 C  CA  . PHE A 1 426 ? -21.722 4.511   -37.112 1.00 86.47 426 A 1 
ATOM   3250 C  C   . PHE A 1 426 ? -20.255 4.680   -36.714 1.00 88.48 426 A 1 
ATOM   3251 O  O   . PHE A 1 426 ? -19.382 4.534   -37.564 1.00 83.84 426 A 1 
ATOM   3252 C  CB  . PHE A 1 426 ? -22.166 5.645   -38.036 1.00 82.58 426 A 1 
ATOM   3253 C  CG  . PHE A 1 426 ? -23.583 5.512   -38.529 1.00 76.02 426 A 1 
ATOM   3254 C  CD1 . PHE A 1 426 ? -23.917 4.498   -39.441 1.00 68.55 426 A 1 
ATOM   3255 C  CD2 . PHE A 1 426 ? -24.587 6.370   -38.060 1.00 66.51 426 A 1 
ATOM   3256 C  CE1 . PHE A 1 426 ? -25.235 4.357   -39.898 1.00 60.24 426 A 1 
ATOM   3257 C  CE2 . PHE A 1 426 ? -25.906 6.238   -38.514 1.00 60.00 426 A 1 
ATOM   3258 C  CZ  . PHE A 1 426 ? -26.237 5.231   -39.435 1.00 59.73 426 A 1 
ATOM   3259 N  N   . TYR A 1 427 ? -19.982 4.963   -35.453 1.00 81.23 427 A 1 
ATOM   3260 C  CA  . TYR A 1 427 ? -18.631 5.139   -34.945 1.00 83.46 427 A 1 
ATOM   3261 C  C   . TYR A 1 427 ? -18.394 4.217   -33.757 1.00 82.91 427 A 1 
ATOM   3262 O  O   . TYR A 1 427 ? -19.108 4.283   -32.755 1.00 79.41 427 A 1 
ATOM   3263 C  CB  . TYR A 1 427 ? -18.411 6.605   -34.587 1.00 84.04 427 A 1 
ATOM   3264 C  CG  . TYR A 1 427 ? -16.998 6.896   -34.158 1.00 86.85 427 A 1 
ATOM   3265 C  CD1 . TYR A 1 427 ? -16.606 6.736   -32.809 1.00 83.49 427 A 1 
ATOM   3266 C  CD2 . TYR A 1 427 ? -16.045 7.332   -35.101 1.00 83.21 427 A 1 
ATOM   3267 C  CE1 . TYR A 1 427 ? -15.299 7.011   -32.407 1.00 81.69 427 A 1 
ATOM   3268 C  CE2 . TYR A 1 427 ? -14.732 7.611   -34.712 1.00 82.55 427 A 1 
ATOM   3269 C  CZ  . TYR A 1 427 ? -14.359 7.450   -33.360 1.00 87.41 427 A 1 
ATOM   3270 O  OH  . TYR A 1 427 ? -13.079 7.740   -32.971 1.00 86.54 427 A 1 
ATOM   3271 N  N   . THR A 1 428 ? -17.371 3.380   -33.865 1.00 87.55 428 A 1 
ATOM   3272 C  CA  . THR A 1 428 ? -16.866 2.572   -32.759 1.00 87.52 428 A 1 
ATOM   3273 C  C   . THR A 1 428 ? -15.360 2.753   -32.691 1.00 89.01 428 A 1 
ATOM   3274 O  O   . THR A 1 428 ? -14.677 2.559   -33.689 1.00 87.81 428 A 1 
ATOM   3275 C  CB  . THR A 1 428 ? -17.250 1.099   -32.907 1.00 84.15 428 A 1 
ATOM   3276 O  OG1 . THR A 1 428 ? -18.667 0.982   -32.874 1.00 78.90 428 A 1 
ATOM   3277 C  CG2 . THR A 1 428 ? -16.723 0.225   -31.778 1.00 78.52 428 A 1 
ATOM   3278 N  N   . ASN A 1 429 ? -14.865 3.130   -31.519 1.00 87.31 429 A 1 
ATOM   3279 C  CA  . ASN A 1 429 ? -13.453 3.255   -31.227 1.00 87.16 429 A 1 
ATOM   3280 C  C   . ASN A 1 429 ? -12.963 1.946   -30.594 1.00 86.50 429 A 1 
ATOM   3281 O  O   . ASN A 1 429 ? -13.599 1.434   -29.666 1.00 85.49 429 A 1 
ATOM   3282 C  CB  . ASN A 1 429 ? -13.257 4.478   -30.329 1.00 87.13 429 A 1 
ATOM   3283 C  CG  . ASN A 1 429 ? -11.801 4.882   -30.220 1.00 88.15 429 A 1 
ATOM   3284 O  OD1 . ASN A 1 429 ? -11.007 4.237   -29.573 1.00 82.48 429 A 1 
ATOM   3285 N  ND2 . ASN A 1 429 ? -11.420 5.971   -30.853 1.00 82.19 429 A 1 
ATOM   3286 N  N   . TYR A 1 430 ? -11.871 1.416   -31.115 1.00 92.04 430 A 1 
ATOM   3287 C  CA  . TYR A 1 430 ? -11.287 0.164   -30.660 1.00 91.88 430 A 1 
ATOM   3288 C  C   . TYR A 1 430 ? -9.924  0.404   -30.018 1.00 91.87 430 A 1 
ATOM   3289 O  O   . TYR A 1 430 ? -9.138  1.223   -30.480 1.00 90.31 430 A 1 
ATOM   3290 C  CB  . TYR A 1 430 ? -11.161 -0.832  -31.828 1.00 90.65 430 A 1 
ATOM   3291 C  CG  . TYR A 1 430 ? -12.486 -1.309  -32.356 1.00 88.51 430 A 1 
ATOM   3292 C  CD1 . TYR A 1 430 ? -13.116 -2.444  -31.798 1.00 84.41 430 A 1 
ATOM   3293 C  CD2 . TYR A 1 430 ? -13.120 -0.631  -33.414 1.00 84.40 430 A 1 
ATOM   3294 C  CE1 . TYR A 1 430 ? -14.351 -2.890  -32.276 1.00 82.30 430 A 1 
ATOM   3295 C  CE2 . TYR A 1 430 ? -14.364 -1.065  -33.901 1.00 82.34 430 A 1 
ATOM   3296 C  CZ  . TYR A 1 430 ? -14.975 -2.200  -33.328 1.00 83.33 430 A 1 
ATOM   3297 O  OH  . TYR A 1 430 ? -16.190 -2.629  -33.804 1.00 81.09 430 A 1 
ATOM   3298 N  N   . TRP A 1 431 ? -9.636  -0.357  -28.965 1.00 91.64 431 A 1 
ATOM   3299 C  CA  . TRP A 1 431 ? -8.299  -0.465  -28.421 1.00 90.95 431 A 1 
ATOM   3300 C  C   . TRP A 1 431 ? -7.384  -1.152  -29.437 1.00 91.85 431 A 1 
ATOM   3301 O  O   . TRP A 1 431 ? -7.782  -2.111  -30.096 1.00 90.65 431 A 1 
ATOM   3302 C  CB  . TRP A 1 431 ? -8.342  -1.234  -27.106 1.00 88.64 431 A 1 
ATOM   3303 C  CG  . TRP A 1 431 ? -9.061  -0.514  -26.002 1.00 86.80 431 A 1 
ATOM   3304 C  CD1 . TRP A 1 431 ? -10.374 -0.601  -25.725 1.00 81.43 431 A 1 
ATOM   3305 C  CD2 . TRP A 1 431 ? -8.488  0.418   -25.032 1.00 83.43 431 A 1 
ATOM   3306 N  NE1 . TRP A 1 431 ? -10.670 0.200   -24.622 1.00 80.43 431 A 1 
ATOM   3307 C  CE2 . TRP A 1 431 ? -9.534  0.828   -24.164 1.00 81.67 431 A 1 
ATOM   3308 C  CE3 . TRP A 1 431 ? -7.200  0.916   -24.802 1.00 79.94 431 A 1 
ATOM   3309 C  CZ2 . TRP A 1 431 ? -9.300  1.695   -23.075 1.00 78.93 431 A 1 
ATOM   3310 C  CZ3 . TRP A 1 431 ? -6.966  1.788   -23.726 1.00 78.20 431 A 1 
ATOM   3311 C  CH2 . TRP A 1 431 ? -8.002  2.170   -22.868 1.00 78.02 431 A 1 
ATOM   3312 N  N   . VAL A 1 432 ? -6.157  -0.669  -29.540 1.00 91.38 432 A 1 
ATOM   3313 C  CA  . VAL A 1 432 ? -5.120  -1.260  -30.386 1.00 91.41 432 A 1 
ATOM   3314 C  C   . VAL A 1 432 ? -3.915  -1.578  -29.512 1.00 91.37 432 A 1 
ATOM   3315 O  O   . VAL A 1 432 ? -3.390  -0.671  -28.856 1.00 89.71 432 A 1 
ATOM   3316 C  CB  . VAL A 1 432 ? -4.741  -0.339  -31.557 1.00 90.06 432 A 1 
ATOM   3317 C  CG1 . VAL A 1 432 ? -3.746  -1.015  -32.494 1.00 80.60 432 A 1 
ATOM   3318 C  CG2 . VAL A 1 432 ? -5.970  0.029   -32.397 1.00 81.45 432 A 1 
ATOM   3319 N  N   . PRO A 1 433 ? -3.438  -2.832  -29.495 1.00 90.97 433 A 1 
ATOM   3320 C  CA  . PRO A 1 433 ? -2.217  -3.202  -28.790 1.00 89.64 433 A 1 
ATOM   3321 C  C   . PRO A 1 433 ? -1.019  -2.398  -29.289 1.00 89.58 433 A 1 
ATOM   3322 O  O   . PRO A 1 433 ? -0.859  -2.171  -30.492 1.00 87.69 433 A 1 
ATOM   3323 C  CB  . PRO A 1 433 ? -2.023  -4.698  -29.030 1.00 87.78 433 A 1 
ATOM   3324 C  CG  . PRO A 1 433 ? -3.430  -5.190  -29.341 1.00 84.85 433 A 1 
ATOM   3325 C  CD  . PRO A 1 433 ? -4.064  -4.012  -30.070 1.00 88.14 433 A 1 
ATOM   3326 N  N   . ASN A 1 434 ? -0.132  -1.997  -28.372 1.00 88.59 434 A 1 
ATOM   3327 C  CA  . ASN A 1 434 ? 1.102   -1.306  -28.710 1.00 87.81 434 A 1 
ATOM   3328 C  C   . ASN A 1 434 ? 2.316   -2.199  -28.416 1.00 87.58 434 A 1 
ATOM   3329 O  O   . ASN A 1 434 ? 2.805   -2.217  -27.284 1.00 85.32 434 A 1 
ATOM   3330 C  CB  . ASN A 1 434 ? 1.163   0.044   -27.983 1.00 86.95 434 A 1 
ATOM   3331 C  CG  . ASN A 1 434 ? 2.394   0.854   -28.387 1.00 87.08 434 A 1 
ATOM   3332 O  OD1 . ASN A 1 434 ? 3.218   0.448   -29.195 1.00 83.51 434 A 1 
ATOM   3333 N  ND2 . ASN A 1 434 ? 2.543   2.026   -27.820 1.00 82.83 434 A 1 
ATOM   3334 N  N   . PRO A 1 435 ? 2.870   -2.898  -29.411 1.00 82.45 435 A 1 
ATOM   3335 C  CA  . PRO A 1 435 ? 4.023   -3.776  -29.212 1.00 79.94 435 A 1 
ATOM   3336 C  C   . PRO A 1 435 ? 5.330   -3.026  -28.949 1.00 82.19 435 A 1 
ATOM   3337 O  O   . PRO A 1 435 ? 6.343   -3.646  -28.660 1.00 80.20 435 A 1 
ATOM   3338 C  CB  . PRO A 1 435 ? 4.087   -4.614  -30.495 1.00 76.76 435 A 1 
ATOM   3339 C  CG  . PRO A 1 435 ? 3.545   -3.669  -31.557 1.00 72.90 435 A 1 
ATOM   3340 C  CD  . PRO A 1 435 ? 2.451   -2.908  -30.807 1.00 74.56 435 A 1 
ATOM   3341 N  N   . ASN A 1 436 ? 5.338   -1.691  -29.050 1.00 86.85 436 A 1 
ATOM   3342 C  CA  . ASN A 1 436 ? 6.497   -0.843  -28.780 1.00 87.76 436 A 1 
ATOM   3343 C  C   . ASN A 1 436 ? 6.436   -0.180  -27.394 1.00 89.92 436 A 1 
ATOM   3344 O  O   . ASN A 1 436 ? 7.246   0.700   -27.104 1.00 88.46 436 A 1 
ATOM   3345 C  CB  . ASN A 1 436 ? 6.625   0.199   -29.904 1.00 85.69 436 A 1 
ATOM   3346 C  CG  . ASN A 1 436 ? 6.782   -0.420  -31.278 1.00 81.65 436 A 1 
ATOM   3347 O  OD1 . ASN A 1 436 ? 7.503   -1.381  -31.502 1.00 74.48 436 A 1 
ATOM   3348 N  ND2 . ASN A 1 436 ? 6.113   0.127   -32.260 1.00 72.61 436 A 1 
ATOM   3349 N  N   . LEU A 1 437 ? 5.480   -0.566  -26.557 1.00 88.46 437 A 1 
ATOM   3350 C  CA  . LEU A 1 437 ? 5.299   -0.003  -25.227 1.00 89.69 437 A 1 
ATOM   3351 C  C   . LEU A 1 437 ? 6.507   -0.342  -24.348 1.00 91.12 437 A 1 
ATOM   3352 O  O   . LEU A 1 437 ? 6.874   -1.504  -24.176 1.00 90.35 437 A 1 
ATOM   3353 C  CB  . LEU A 1 437 ? 3.972   -0.518  -24.648 1.00 88.27 437 A 1 
ATOM   3354 C  CG  . LEU A 1 437 ? 3.398   0.356   -23.529 1.00 87.06 437 A 1 
ATOM   3355 C  CD1 . LEU A 1 437 ? 2.903   1.708   -24.055 1.00 84.37 437 A 1 
ATOM   3356 C  CD2 . LEU A 1 437 ? 2.192   -0.356  -22.911 1.00 84.07 437 A 1 
ATOM   3357 N  N   . ARG A 1 438 ? 7.139   0.699   -23.800 1.00 91.74 438 A 1 
ATOM   3358 C  CA  . ARG A 1 438 ? 8.316   0.590   -22.929 1.00 92.01 438 A 1 
ATOM   3359 C  C   . ARG A 1 438 ? 7.895   0.607   -21.466 1.00 92.66 438 A 1 
ATOM   3360 O  O   . ARG A 1 438 ? 6.841   1.164   -21.167 1.00 91.76 438 A 1 
ATOM   3361 C  CB  . ARG A 1 438 ? 9.308   1.712   -23.273 1.00 90.62 438 A 1 
ATOM   3362 C  CG  . ARG A 1 438 ? 9.902   1.520   -24.682 1.00 87.34 438 A 1 
ATOM   3363 C  CD  . ARG A 1 438 ? 10.883  2.634   -25.054 1.00 86.48 438 A 1 
ATOM   3364 N  NE  . ARG A 1 438 ? 10.187  3.909   -25.307 1.00 80.55 438 A 1 
ATOM   3365 C  CZ  . ARG A 1 438 ? 10.579  5.110   -24.932 1.00 75.93 438 A 1 
ATOM   3366 N  NH1 . ARG A 1 438 ? 11.736  5.306   -24.383 1.00 67.97 438 A 1 
ATOM   3367 N  NH2 . ARG A 1 438 ? 9.809   6.139   -25.091 1.00 69.96 438 A 1 
ATOM   3368 N  N   . PRO A 1 439 ? 8.688   0.039   -20.555 1.00 92.97 439 A 1 
ATOM   3369 C  CA  . PRO A 1 439 ? 8.414   0.160   -19.131 1.00 93.27 439 A 1 
ATOM   3370 C  C   . PRO A 1 439 ? 8.459   1.628   -18.696 1.00 93.80 439 A 1 
ATOM   3371 O  O   . PRO A 1 439 ? 9.313   2.392   -19.147 1.00 92.75 439 A 1 
ATOM   3372 C  CB  . PRO A 1 439 ? 9.482   -0.675  -18.426 1.00 91.99 439 A 1 
ATOM   3373 C  CG  . PRO A 1 439 ? 10.643  -0.681  -19.415 1.00 89.54 439 A 1 
ATOM   3374 C  CD  . PRO A 1 439 ? 9.945   -0.654  -20.769 1.00 92.01 439 A 1 
ATOM   3375 N  N   . GLU A 1 440 ? 7.584   2.000   -17.774 1.00 95.43 440 A 1 
ATOM   3376 C  CA  . GLU A 1 440 ? 7.744   3.238   -17.018 1.00 95.37 440 A 1 
ATOM   3377 C  C   . GLU A 1 440 ? 8.967   3.150   -16.127 1.00 96.48 440 A 1 
ATOM   3378 O  O   . GLU A 1 440 ? 9.263   2.097   -15.561 1.00 95.38 440 A 1 
ATOM   3379 C  CB  . GLU A 1 440 ? 6.543   3.511   -16.113 1.00 92.02 440 A 1 
ATOM   3380 C  CG  . GLU A 1 440 ? 5.256   3.791   -16.864 1.00 85.40 440 A 1 
ATOM   3381 C  CD  . GLU A 1 440 ? 4.122   4.216   -15.920 1.00 89.94 440 A 1 
ATOM   3382 O  OE1 . GLU A 1 440 ? 2.943   4.026   -16.296 1.00 84.22 440 A 1 
ATOM   3383 O  OE2 . GLU A 1 440 ? 4.409   4.730   -14.822 1.00 85.29 440 A 1 
ATOM   3384 N  N   . THR A 1 441 ? 9.635   4.276   -15.922 1.00 96.43 441 A 1 
ATOM   3385 C  CA  . THR A 1 441 ? 10.748  4.352   -14.976 1.00 96.60 441 A 1 
ATOM   3386 C  C   . THR A 1 441 ? 10.702  5.643   -14.190 1.00 96.78 441 A 1 
ATOM   3387 O  O   . THR A 1 441 ? 10.195  6.651   -14.677 1.00 95.44 441 A 1 
ATOM   3388 C  CB  . THR A 1 441 ? 12.110  4.210   -15.673 1.00 95.55 441 A 1 
ATOM   3389 O  OG1 . THR A 1 441 ? 12.403  5.283   -16.535 1.00 87.28 441 A 1 
ATOM   3390 C  CG2 . THR A 1 441 ? 12.179  2.949   -16.532 1.00 87.16 441 A 1 
ATOM   3391 N  N   . ASN A 1 442 ? 11.292  5.653   -13.004 1.00 96.93 442 A 1 
ATOM   3392 C  CA  . ASN A 1 442 ? 11.550  6.885   -12.297 1.00 96.88 442 A 1 
ATOM   3393 C  C   . ASN A 1 442 ? 12.923  6.895   -11.623 1.00 97.61 442 A 1 
ATOM   3394 O  O   . ASN A 1 442 ? 13.566  5.860   -11.427 1.00 96.89 442 A 1 
ATOM   3395 C  CB  . ASN A 1 442 ? 10.377  7.246   -11.367 1.00 94.07 442 A 1 
ATOM   3396 C  CG  . ASN A 1 442 ? 10.326  6.499   -10.041 1.00 94.99 442 A 1 
ATOM   3397 O  OD1 . ASN A 1 442 ? 11.253  5.885   -9.562  1.00 87.48 442 A 1 
ATOM   3398 N  ND2 . ASN A 1 442 ? 9.206   6.589   -9.361  1.00 87.96 442 A 1 
ATOM   3399 N  N   . GLU A 1 443 ? 13.323  8.111   -11.269 1.00 97.75 443 A 1 
ATOM   3400 C  CA  . GLU A 1 443 ? 14.431  8.412   -10.378 1.00 97.59 443 A 1 
ATOM   3401 C  C   . GLU A 1 443 ? 13.915  9.402   -9.343  1.00 97.73 443 A 1 
ATOM   3402 O  O   . GLU A 1 443 ? 13.439  10.480  -9.695  1.00 96.36 443 A 1 
ATOM   3403 C  CB  . GLU A 1 443 ? 15.596  9.020   -11.168 1.00 95.00 443 A 1 
ATOM   3404 C  CG  . GLU A 1 443 ? 16.220  8.061   -12.191 1.00 83.23 443 A 1 
ATOM   3405 C  CD  . GLU A 1 443 ? 17.300  8.724   -13.055 1.00 85.60 443 A 1 
ATOM   3406 O  OE1 . GLU A 1 443 ? 17.537  8.220   -14.176 1.00 78.42 443 A 1 
ATOM   3407 O  OE2 . GLU A 1 443 ? 17.877  9.748   -12.630 1.00 79.98 443 A 1 
ATOM   3408 N  N   . THR A 1 444 ? 14.009  9.053   -8.069  1.00 97.63 444 A 1 
ATOM   3409 C  CA  . THR A 1 444 ? 13.591  9.906   -6.960  1.00 97.54 444 A 1 
ATOM   3410 C  C   . THR A 1 444 ? 14.783  10.258  -6.097  1.00 97.80 444 A 1 
ATOM   3411 O  O   . THR A 1 444 ? 15.537  9.389   -5.678  1.00 97.11 444 A 1 
ATOM   3412 C  CB  . THR A 1 444 ? 12.489  9.249   -6.115  1.00 96.03 444 A 1 
ATOM   3413 O  OG1 . THR A 1 444 ? 11.357  9.019   -6.919  1.00 88.70 444 A 1 
ATOM   3414 C  CG2 . THR A 1 444 ? 12.030  10.110  -4.939  1.00 89.37 444 A 1 
ATOM   3415 N  N   . GLN A 1 445 ? 14.916  11.558  -5.797  1.00 98.16 445 A 1 
ATOM   3416 C  CA  . GLN A 1 445 ? 15.771  12.058  -4.738  1.00 98.09 445 A 1 
ATOM   3417 C  C   . GLN A 1 445 ? 14.894  12.441  -3.552  1.00 98.28 445 A 1 
ATOM   3418 O  O   . GLN A 1 445 ? 13.861  13.083  -3.726  1.00 97.37 445 A 1 
ATOM   3419 C  CB  . GLN A 1 445 ? 16.582  13.260  -5.228  1.00 96.88 445 A 1 
ATOM   3420 C  CG  . GLN A 1 445 ? 17.561  12.847  -6.330  1.00 90.00 445 A 1 
ATOM   3421 C  CD  . GLN A 1 445 ? 18.423  13.998  -6.845  1.00 88.90 445 A 1 
ATOM   3422 O  OE1 . GLN A 1 445 ? 18.320  15.141  -6.446  1.00 79.67 445 A 1 
ATOM   3423 N  NE2 . GLN A 1 445 ? 19.319  13.733  -7.760  1.00 77.35 445 A 1 
ATOM   3424 N  N   . GLU A 1 446 ? 15.321  12.068  -2.356  1.00 98.35 446 A 1 
ATOM   3425 C  CA  . GLU A 1 446 ? 14.633  12.430  -1.124  1.00 98.24 446 A 1 
ATOM   3426 C  C   . GLU A 1 446 ? 15.652  12.835  -0.069  1.00 98.36 446 A 1 
ATOM   3427 O  O   . GLU A 1 446 ? 16.651  12.156  0.142   1.00 97.67 446 A 1 
ATOM   3428 C  CB  . GLU A 1 446 ? 13.736  11.268  -0.685  1.00 97.58 446 A 1 
ATOM   3429 C  CG  . GLU A 1 446 ? 12.888  11.603  0.545   1.00 95.72 446 A 1 
ATOM   3430 C  CD  . GLU A 1 446 ? 11.756  10.591  0.787   1.00 96.12 446 A 1 
ATOM   3431 O  OE1 . GLU A 1 446 ? 10.871  10.877  1.630   1.00 91.34 446 A 1 
ATOM   3432 O  OE2 . GLU A 1 446 ? 11.673  9.554   0.092   1.00 92.23 446 A 1 
ATOM   3433 N  N   . TYR A 1 447 ? 15.395  13.971  0.586   1.00 98.46 447 A 1 
ATOM   3434 C  CA  . TYR A 1 447 ? 16.251  14.531  1.621   1.00 98.38 447 A 1 
ATOM   3435 C  C   . TYR A 1 447 ? 15.399  14.901  2.813   1.00 98.57 447 A 1 
ATOM   3436 O  O   . TYR A 1 447 ? 14.310  15.459  2.642   1.00 97.81 447 A 1 
ATOM   3437 C  CB  . TYR A 1 447 ? 16.989  15.761  1.100   1.00 97.41 447 A 1 
ATOM   3438 C  CG  . TYR A 1 447 ? 17.750  15.536  -0.184  1.00 95.26 447 A 1 
ATOM   3439 C  CD1 . TYR A 1 447 ? 18.999  14.891  -0.160  1.00 87.80 447 A 1 
ATOM   3440 C  CD2 . TYR A 1 447 ? 17.195  15.946  -1.418  1.00 88.36 447 A 1 
ATOM   3441 C  CE1 . TYR A 1 447 ? 19.702  14.660  -1.353  1.00 83.49 447 A 1 
ATOM   3442 C  CE2 . TYR A 1 447 ? 17.894  15.719  -2.612  1.00 84.12 447 A 1 
ATOM   3443 C  CZ  . TYR A 1 447 ? 19.147  15.080  -2.569  1.00 82.99 447 A 1 
ATOM   3444 O  OH  . TYR A 1 447 ? 19.841  14.848  -3.734  1.00 79.06 447 A 1 
ATOM   3445 N  N   . GLY A 1 448 ? 15.882  14.656  4.007   1.00 98.33 448 A 1 
ATOM   3446 C  CA  . GLY A 1 448 ? 15.129  14.983  5.196   1.00 98.37 448 A 1 
ATOM   3447 C  C   . GLY A 1 448 ? 15.960  14.968  6.458   1.00 98.56 448 A 1 
ATOM   3448 O  O   . GLY A 1 448 ? 17.174  14.756  6.447   1.00 97.98 448 A 1 
ATOM   3449 N  N   . PHE A 1 449 ? 15.266  15.228  7.549   1.00 98.33 449 A 1 
ATOM   3450 C  CA  . PHE A 1 449 ? 15.839  15.182  8.886   1.00 98.34 449 A 1 
ATOM   3451 C  C   . PHE A 1 449 ? 14.820  14.647  9.878   1.00 98.42 449 A 1 
ATOM   3452 O  O   . PHE A 1 449 ? 13.613  14.664  9.635   1.00 97.94 449 A 1 
ATOM   3453 C  CB  . PHE A 1 449 ? 16.355  16.574  9.282   1.00 97.88 449 A 1 
ATOM   3454 C  CG  . PHE A 1 449 ? 15.279  17.592  9.562   1.00 97.96 449 A 1 
ATOM   3455 C  CD1 . PHE A 1 449 ? 14.649  18.284  8.503   1.00 96.46 449 A 1 
ATOM   3456 C  CD2 . PHE A 1 449 ? 14.909  17.887  10.881  1.00 96.30 449 A 1 
ATOM   3457 C  CE1 . PHE A 1 449 ? 13.671  19.243  8.765   1.00 95.44 449 A 1 
ATOM   3458 C  CE2 . PHE A 1 449 ? 13.926  18.846  11.152  1.00 95.46 449 A 1 
ATOM   3459 C  CZ  . PHE A 1 449 ? 13.306  19.531  10.097  1.00 95.60 449 A 1 
ATOM   3460 N  N   . GLY A 1 450 ? 15.323  14.174  11.000  1.00 98.23 450 A 1 
ATOM   3461 C  CA  . GLY A 1 450 ? 14.532  13.726  12.131  1.00 97.96 450 A 1 
ATOM   3462 C  C   . GLY A 1 450 ? 15.057  14.328  13.427  1.00 97.96 450 A 1 
ATOM   3463 O  O   . GLY A 1 450 ? 16.249  14.592  13.579  1.00 97.06 450 A 1 
ATOM   3464 N  N   . LEU A 1 451 ? 14.130  14.543  14.364  1.00 97.91 451 A 1 
ATOM   3465 C  CA  . LEU A 1 451 ? 14.409  14.962  15.727  1.00 97.65 451 A 1 
ATOM   3466 C  C   . LEU A 1 451 ? 13.792  13.933  16.670  1.00 97.35 451 A 1 
ATOM   3467 O  O   . LEU A 1 451 ? 12.630  13.573  16.509  1.00 96.51 451 A 1 
ATOM   3468 C  CB  . LEU A 1 451 ? 13.815  16.356  15.994  1.00 97.14 451 A 1 
ATOM   3469 C  CG  . LEU A 1 451 ? 14.272  17.473  15.048  1.00 95.41 451 A 1 
ATOM   3470 C  CD1 . LEU A 1 451 ? 13.484  18.755  15.329  1.00 92.99 451 A 1 
ATOM   3471 C  CD2 . LEU A 1 451 ? 15.759  17.790  15.206  1.00 92.82 451 A 1 
ATOM   3472 N  N   . ARG A 1 452 ? 14.557  13.498  17.660  1.00 96.14 452 A 1 
ATOM   3473 C  CA  . ARG A 1 452 ? 14.095  12.607  18.713  1.00 95.24 452 A 1 
ATOM   3474 C  C   . ARG A 1 452 ? 14.570  13.146  20.055  1.00 94.95 452 A 1 
ATOM   3475 O  O   . ARG A 1 452 ? 15.765  13.337  20.266  1.00 92.39 452 A 1 
ATOM   3476 C  CB  . ARG A 1 452 ? 14.596  11.184  18.432  1.00 92.39 452 A 1 
ATOM   3477 C  CG  . ARG A 1 452 ? 14.109  10.190  19.497  1.00 82.12 452 A 1 
ATOM   3478 C  CD  . ARG A 1 452 ? 14.657  8.785   19.218  1.00 81.58 452 A 1 
ATOM   3479 N  NE  . ARG A 1 452 ? 13.868  8.075   18.192  1.00 73.33 452 A 1 
ATOM   3480 C  CZ  . ARG A 1 452 ? 14.134  6.876   17.723  1.00 69.27 452 A 1 
ATOM   3481 N  NH1 . ARG A 1 452 ? 15.262  6.263   17.956  1.00 64.74 452 A 1 
ATOM   3482 N  NH2 . ARG A 1 452 ? 13.261  6.235   17.032  1.00 59.05 452 A 1 
ATOM   3483 N  N   . PHE A 1 453 ? 13.615  13.403  20.936  1.00 95.09 453 A 1 
ATOM   3484 C  CA  . PHE A 1 453 ? 13.876  13.849  22.291  1.00 94.22 453 A 1 
ATOM   3485 C  C   . PHE A 1 453 ? 13.055  13.009  23.264  1.00 93.30 453 A 1 
ATOM   3486 O  O   . PHE A 1 453 ? 11.859  12.830  23.049  1.00 90.42 453 A 1 
ATOM   3487 C  CB  . PHE A 1 453 ? 13.518  15.321  22.447  1.00 93.23 453 A 1 
ATOM   3488 C  CG  . PHE A 1 453 ? 14.321  16.271  21.591  1.00 92.93 453 A 1 
ATOM   3489 C  CD1 . PHE A 1 453 ? 15.609  16.666  21.994  1.00 89.59 453 A 1 
ATOM   3490 C  CD2 . PHE A 1 453 ? 13.781  16.791  20.399  1.00 89.36 453 A 1 
ATOM   3491 C  CE1 . PHE A 1 453 ? 16.341  17.585  21.229  1.00 87.59 453 A 1 
ATOM   3492 C  CE2 . PHE A 1 453 ? 14.508  17.713  19.631  1.00 87.61 453 A 1 
ATOM   3493 C  CZ  . PHE A 1 453 ? 15.788  18.118  20.051  1.00 87.84 453 A 1 
ATOM   3494 N  N   . ASP A 1 454 ? 13.694  12.573  24.337  1.00 88.99 454 A 1 
ATOM   3495 C  CA  . ASP A 1 454 ? 13.072  11.921  25.480  1.00 85.51 454 A 1 
ATOM   3496 C  C   . ASP A 1 454 ? 13.232  12.845  26.701  1.00 84.32 454 A 1 
ATOM   3497 O  O   . ASP A 1 454 ? 14.194  13.612  26.768  1.00 74.67 454 A 1 
ATOM   3498 C  CB  . ASP A 1 454 ? 13.708  10.542  25.699  1.00 79.92 454 A 1 
ATOM   3499 C  CG  . ASP A 1 454 ? 13.638  9.632   24.459  1.00 73.01 454 A 1 
ATOM   3500 O  OD1 . ASP A 1 454 ? 12.550  9.531   23.842  1.00 65.24 454 A 1 
ATOM   3501 O  OD2 . ASP A 1 454 ? 14.682  9.038   24.097  1.00 66.31 454 A 1 
ATOM   3502 N  N   . ASP A 1 455 ? 12.273  12.821  27.637  1.00 75.74 455 A 1 
ATOM   3503 C  CA  . ASP A 1 455 ? 12.234  13.659  28.845  1.00 74.16 455 A 1 
ATOM   3504 C  C   . ASP A 1 455 ? 12.432  15.162  28.561  1.00 75.37 455 A 1 
ATOM   3505 O  O   . ASP A 1 455 ? 13.265  15.846  29.163  1.00 70.79 455 A 1 
ATOM   3506 C  CB  . ASP A 1 455 ? 13.189  13.107  29.916  1.00 69.42 455 A 1 
ATOM   3507 C  CG  . ASP A 1 455 ? 12.797  11.730  30.455  1.00 63.85 455 A 1 
ATOM   3508 O  OD1 . ASP A 1 455 ? 11.585  11.497  30.657  1.00 59.35 455 A 1 
ATOM   3509 O  OD2 . ASP A 1 455 ? 13.716  10.940  30.771  1.00 57.37 455 A 1 
ATOM   3510 N  N   . LEU A 1 456 ? 11.645  15.707  27.603  1.00 73.19 456 A 1 
ATOM   3511 C  CA  . LEU A 1 456 ? 11.855  17.052  27.060  1.00 71.47 456 A 1 
ATOM   3512 C  C   . LEU A 1 456 ? 11.264  18.164  27.938  1.00 73.47 456 A 1 
ATOM   3513 O  O   . LEU A 1 456 ? 11.966  19.106  28.323  1.00 66.85 456 A 1 
ATOM   3514 C  CB  . LEU A 1 456 ? 11.256  17.091  25.639  1.00 65.55 456 A 1 
ATOM   3515 C  CG  . LEU A 1 456 ? 11.723  18.314  24.834  1.00 61.01 456 A 1 
ATOM   3516 C  CD1 . LEU A 1 456 ? 13.000  18.014  24.082  1.00 59.20 456 A 1 
ATOM   3517 C  CD2 . LEU A 1 456 ? 10.670  18.744  23.820  1.00 57.61 456 A 1 
ATOM   3518 N  N   . MET A 1 457 ? 9.956   18.127  28.192  1.00 73.47 457 A 1 
ATOM   3519 C  CA  . MET A 1 457 ? 9.228   19.130  28.985  1.00 73.19 457 A 1 
ATOM   3520 C  C   . MET A 1 457 ? 8.648   18.552  30.270  1.00 74.27 457 A 1 
ATOM   3521 O  O   . MET A 1 457 ? 8.552   19.251  31.281  1.00 69.16 457 A 1 
ATOM   3522 C  CB  . MET A 1 457 ? 8.080   19.734  28.159  1.00 68.51 457 A 1 
ATOM   3523 C  CG  . MET A 1 457 ? 8.535   20.445  26.888  1.00 63.60 457 A 1 
ATOM   3524 S  SD  . MET A 1 457 ? 7.191   21.397  26.129  1.00 58.72 457 A 1 
ATOM   3525 C  CE  . MET A 1 457 ? 8.033   21.993  24.660  1.00 51.68 457 A 1 
ATOM   3526 N  N   . LEU A 1 458 ? 8.224   17.293  30.203  1.00 72.91 458 A 1 
ATOM   3527 C  CA  . LEU A 1 458 ? 7.666   16.529  31.310  1.00 72.47 458 A 1 
ATOM   3528 C  C   . LEU A 1 458 ? 8.517   15.278  31.499  1.00 74.28 458 A 1 
ATOM   3529 O  O   . LEU A 1 458 ? 9.138   14.784  30.564  1.00 68.90 458 A 1 
ATOM   3530 C  CB  . LEU A 1 458 ? 6.199   16.179  31.000  1.00 67.35 458 A 1 
ATOM   3531 C  CG  . LEU A 1 458 ? 5.261   17.389  30.834  1.00 63.67 458 A 1 
ATOM   3532 C  CD1 . LEU A 1 458 ? 3.908   16.921  30.302  1.00 61.59 458 A 1 
ATOM   3533 C  CD2 . LEU A 1 458 ? 5.025   18.108  32.169  1.00 60.39 458 A 1 
ATOM   3534 N  N   . SER A 1 459 ? 8.538   14.750  32.719  1.00 77.33 459 A 1 
ATOM   3535 C  CA  . SER A 1 459 ? 9.112   13.431  32.938  1.00 77.58 459 A 1 
ATOM   3536 C  C   . SER A 1 459 ? 8.370   12.384  32.104  1.00 80.04 459 A 1 
ATOM   3537 O  O   . SER A 1 459 ? 7.134   12.347  32.167  1.00 73.52 459 A 1 
ATOM   3538 C  CB  . SER A 1 459 ? 9.035   13.054  34.416  1.00 70.69 459 A 1 
ATOM   3539 O  OG  . SER A 1 459 ? 7.693   13.137  34.867  1.00 61.33 459 A 1 
ATOM   3540 N  N   . ASN A 1 460 ? 9.099   11.525  31.401  1.00 84.33 460 A 1 
ATOM   3541 C  CA  . ASN A 1 460 ? 8.586   10.487  30.496  1.00 85.41 460 A 1 
ATOM   3542 C  C   . ASN A 1 460 ? 7.911   11.028  29.226  1.00 87.83 460 A 1 
ATOM   3543 O  O   . ASN A 1 460 ? 7.229   10.268  28.546  1.00 83.16 460 A 1 
ATOM   3544 C  CB  . ASN A 1 460 ? 7.670   9.491   31.225  1.00 80.46 460 A 1 
ATOM   3545 C  CG  . ASN A 1 460 ? 8.203   8.934   32.521  1.00 74.25 460 A 1 
ATOM   3546 O  OD1 . ASN A 1 460 ? 9.389   8.759   32.747  1.00 66.37 460 A 1 
ATOM   3547 N  ND2 . ASN A 1 460 ? 7.304   8.612   33.425  1.00 65.71 460 A 1 
ATOM   3548 N  N   . ASP A 1 461 ? 8.084   12.303  28.876  1.00 90.25 461 A 1 
ATOM   3549 C  CA  . ASP A 1 461 ? 7.643   12.773  27.572  1.00 90.11 461 A 1 
ATOM   3550 C  C   . ASP A 1 461 ? 8.648   12.394  26.481  1.00 91.16 461 A 1 
ATOM   3551 O  O   . ASP A 1 461 ? 9.844   12.240  26.701  1.00 88.59 461 A 1 
ATOM   3552 C  CB  . ASP A 1 461 ? 7.195   14.237  27.593  1.00 85.11 461 A 1 
ATOM   3553 C  CG  . ASP A 1 461 ? 8.256   15.332  27.547  1.00 81.04 461 A 1 
ATOM   3554 O  OD1 . ASP A 1 461 ? 9.459   15.053  27.598  1.00 70.47 461 A 1 
ATOM   3555 O  OD2 . ASP A 1 461 ? 7.830   16.511  27.452  1.00 77.18 461 A 1 
ATOM   3556 N  N   . ALA A 1 462 ? 8.125   12.200  25.289  1.00 94.02 462 A 1 
ATOM   3557 C  CA  . ALA A 1 462 ? 8.917   11.880  24.118  1.00 94.15 462 A 1 
ATOM   3558 C  C   . ALA A 1 462 ? 8.382   12.638  22.909  1.00 94.91 462 A 1 
ATOM   3559 O  O   . ALA A 1 462 ? 7.179   12.686  22.665  1.00 94.19 462 A 1 
ATOM   3560 C  CB  . ALA A 1 462 ? 8.924   10.362  23.904  1.00 92.53 462 A 1 
ATOM   3561 N  N   . LEU A 1 463 ? 9.290   13.209  22.127  1.00 95.28 463 A 1 
ATOM   3562 C  CA  . LEU A 1 463 ? 9.000   13.846  20.855  1.00 95.59 463 A 1 
ATOM   3563 C  C   . LEU A 1 463 ? 9.771   13.139  19.754  1.00 95.61 463 A 1 
ATOM   3564 O  O   . LEU A 1 463 ? 11.004  13.129  19.754  1.00 95.12 463 A 1 
ATOM   3565 C  CB  . LEU A 1 463 ? 9.345   15.341  20.934  1.00 95.05 463 A 1 
ATOM   3566 C  CG  . LEU A 1 463 ? 9.121   16.101  19.609  1.00 94.09 463 A 1 
ATOM   3567 C  CD1 . LEU A 1 463 ? 7.645   16.228  19.245  1.00 90.72 463 A 1 
ATOM   3568 C  CD2 . LEU A 1 463 ? 9.695   17.509  19.718  1.00 90.07 463 A 1 
ATOM   3569 N  N   . GLU A 1 464 ? 9.055   12.643  18.783  1.00 96.60 464 A 1 
ATOM   3570 C  CA  . GLU A 1 464 ? 9.601   12.179  17.522  1.00 96.74 464 A 1 
ATOM   3571 C  C   . GLU A 1 464 ? 9.078   13.059  16.385  1.00 97.10 464 A 1 
ATOM   3572 O  O   . GLU A 1 464 ? 7.881   13.276  16.247  1.00 96.70 464 A 1 
ATOM   3573 C  CB  . GLU A 1 464 ? 9.298   10.686  17.334  1.00 95.28 464 A 1 
ATOM   3574 C  CG  . GLU A 1 464 ? 10.451  9.961   16.631  1.00 86.01 464 A 1 
ATOM   3575 C  CD  . GLU A 1 464 ? 10.256  8.449   16.539  1.00 85.64 464 A 1 
ATOM   3576 O  OE1 . GLU A 1 464 ? 11.277  7.728   16.614  1.00 79.27 464 A 1 
ATOM   3577 O  OE2 . GLU A 1 464 ? 9.112   7.999   16.372  1.00 80.40 464 A 1 
ATOM   3578 N  N   . PHE A 1 465 ? 9.978   13.599  15.567  1.00 97.47 465 A 1 
ATOM   3579 C  CA  . PHE A 1 465 ? 9.656   14.408  14.396  1.00 97.89 465 A 1 
ATOM   3580 C  C   . PHE A 1 465 ? 10.499  13.952  13.222  1.00 98.06 465 A 1 
ATOM   3581 O  O   . PHE A 1 465 ? 11.717  13.817  13.344  1.00 97.75 465 A 1 
ATOM   3582 C  CB  . PHE A 1 465 ? 9.879   15.893  14.713  1.00 97.78 465 A 1 
ATOM   3583 C  CG  . PHE A 1 465 ? 9.687   16.816  13.535  1.00 97.88 465 A 1 
ATOM   3584 C  CD1 . PHE A 1 465 ? 10.745  17.053  12.623  1.00 96.94 465 A 1 
ATOM   3585 C  CD2 . PHE A 1 465 ? 8.453   17.454  13.329  1.00 97.17 465 A 1 
ATOM   3586 C  CE1 . PHE A 1 465 ? 10.555  17.906  11.523  1.00 96.40 465 A 1 
ATOM   3587 C  CE2 . PHE A 1 465 ? 8.264   18.315  12.238  1.00 96.50 465 A 1 
ATOM   3588 C  CZ  . PHE A 1 465 ? 9.310   18.533  11.335  1.00 96.70 465 A 1 
ATOM   3589 N  N   . LYS A 1 466 ? 9.885   13.768  12.053  1.00 98.02 466 A 1 
ATOM   3590 C  CA  . LYS A 1 466 ? 10.600  13.468  10.818  1.00 98.22 466 A 1 
ATOM   3591 C  C   . LYS A 1 466 ? 9.959   14.205  9.655   1.00 98.47 466 A 1 
ATOM   3592 O  O   . LYS A 1 466 ? 8.738   14.191  9.512   1.00 97.97 466 A 1 
ATOM   3593 C  CB  . LYS A 1 466 ? 10.652  11.943  10.616  1.00 97.69 466 A 1 
ATOM   3594 C  CG  . LYS A 1 466 ? 11.690  11.516  9.577   1.00 96.69 466 A 1 
ATOM   3595 C  CD  . LYS A 1 466 ? 11.772  9.980   9.532   1.00 96.15 466 A 1 
ATOM   3596 C  CE  . LYS A 1 466 ? 12.835  9.519   8.546   1.00 94.79 466 A 1 
ATOM   3597 N  NZ  . LYS A 1 466 ? 12.934  8.036   8.498   1.00 93.72 466 A 1 
ATOM   3598 N  N   . ALA A 1 467 ? 10.779  14.842  8.829   1.00 98.50 467 A 1 
ATOM   3599 C  CA  . ALA A 1 467 ? 10.320  15.552  7.644   1.00 98.54 467 A 1 
ATOM   3600 C  C   . ALA A 1 467 ? 11.223  15.248  6.452   1.00 98.59 467 A 1 
ATOM   3601 O  O   . ALA A 1 467 ? 12.440  15.126  6.608   1.00 98.02 467 A 1 
ATOM   3602 C  CB  . ALA A 1 467 ? 10.266  17.056  7.935   1.00 98.03 467 A 1 
ATOM   3603 N  N   . SER A 1 468 ? 10.639  15.178  5.269   1.00 98.52 468 A 1 
ATOM   3604 C  CA  . SER A 1 468 ? 11.387  15.006  4.031   1.00 98.47 468 A 1 
ATOM   3605 C  C   . SER A 1 468 ? 10.819  15.837  2.887   1.00 98.52 468 A 1 
ATOM   3606 O  O   . SER A 1 468 ? 9.636   16.180  2.850   1.00 98.01 468 A 1 
ATOM   3607 C  CB  . SER A 1 468 ? 11.475  13.528  3.635   1.00 97.25 468 A 1 
ATOM   3608 O  OG  . SER A 1 468 ? 10.264  13.057  3.083   1.00 90.85 468 A 1 
ATOM   3609 N  N   . TYR A 1 469 ? 11.696  16.155  1.934   1.00 98.61 469 A 1 
ATOM   3610 C  CA  . TYR A 1 469 ? 11.356  16.638  0.610   1.00 98.64 469 A 1 
ATOM   3611 C  C   . TYR A 1 469 ? 11.714  15.562  -0.407  1.00 98.67 469 A 1 
ATOM   3612 O  O   . TYR A 1 469 ? 12.820  15.029  -0.363  1.00 98.27 469 A 1 
ATOM   3613 C  CB  . TYR A 1 469 ? 12.108  17.933  0.317   1.00 98.48 469 A 1 
ATOM   3614 C  CG  . TYR A 1 469 ? 11.905  18.441  -1.095  1.00 97.96 469 A 1 
ATOM   3615 C  CD1 . TYR A 1 469 ? 12.891  18.239  -2.082  1.00 96.35 469 A 1 
ATOM   3616 C  CD2 . TYR A 1 469 ? 10.695  19.066  -1.450  1.00 96.68 469 A 1 
ATOM   3617 C  CE1 . TYR A 1 469 ? 12.681  18.681  -3.404  1.00 95.68 469 A 1 
ATOM   3618 C  CE2 . TYR A 1 469 ? 10.472  19.513  -2.762  1.00 95.67 469 A 1 
ATOM   3619 C  CZ  . TYR A 1 469 ? 11.468  19.319  -3.743  1.00 95.66 469 A 1 
ATOM   3620 O  OH  . TYR A 1 469 ? 11.248  19.748  -5.024  1.00 93.42 469 A 1 
ATOM   3621 N  N   . PHE A 1 470 ? 10.815  15.283  -1.339  1.00 98.45 470 A 1 
ATOM   3622 C  CA  . PHE A 1 470 ? 11.055  14.348  -2.432  1.00 98.35 470 A 1 
ATOM   3623 C  C   . PHE A 1 470 ? 10.893  15.028  -3.795  1.00 98.40 470 A 1 
ATOM   3624 O  O   . PHE A 1 470 ? 10.045  15.905  -3.978  1.00 98.08 470 A 1 
ATOM   3625 C  CB  . PHE A 1 470 ? 10.167  13.102  -2.285  1.00 98.02 470 A 1 
ATOM   3626 C  CG  . PHE A 1 470 ? 8.682   13.362  -2.359  1.00 98.15 470 A 1 
ATOM   3627 C  CD1 . PHE A 1 470 ? 7.944   13.595  -1.177  1.00 97.43 470 A 1 
ATOM   3628 C  CD2 . PHE A 1 470 ? 8.018   13.363  -3.593  1.00 97.20 470 A 1 
ATOM   3629 C  CE1 . PHE A 1 470 ? 6.561   13.815  -1.238  1.00 96.61 470 A 1 
ATOM   3630 C  CE2 . PHE A 1 470 ? 6.635   13.589  -3.662  1.00 96.45 470 A 1 
ATOM   3631 C  CZ  . PHE A 1 470 ? 5.910   13.811  -2.479  1.00 96.77 470 A 1 
ATOM   3632 N  N   . ASP A 1 471 ? 11.716  14.617  -4.749  1.00 98.32 471 A 1 
ATOM   3633 C  CA  . ASP A 1 471 ? 11.694  15.064  -6.143  1.00 98.26 471 A 1 
ATOM   3634 C  C   . ASP A 1 471 ? 11.881  13.842  -7.048  1.00 98.20 471 A 1 
ATOM   3635 O  O   . ASP A 1 471 ? 12.945  13.214  -7.063  1.00 97.25 471 A 1 
ATOM   3636 C  CB  . ASP A 1 471 ? 12.785  16.133  -6.354  1.00 97.54 471 A 1 
ATOM   3637 C  CG  . ASP A 1 471 ? 12.669  16.895  -7.679  1.00 94.85 471 A 1 
ATOM   3638 O  OD1 . ASP A 1 471 ? 12.444  16.308  -8.760  1.00 86.94 471 A 1 
ATOM   3639 O  OD2 . ASP A 1 471 ? 12.814  18.145  -7.674  1.00 86.41 471 A 1 
ATOM   3640 N  N   . THR A 1 472 ? 10.841  13.498  -7.780  1.00 97.83 472 A 1 
ATOM   3641 C  CA  . THR A 1 472 ? 10.797  12.362  -8.695  1.00 97.58 472 A 1 
ATOM   3642 C  C   . THR A 1 472 ? 10.771  12.852  -10.131 1.00 97.56 472 A 1 
ATOM   3643 O  O   . THR A 1 472 ? 9.910   13.633  -10.528 1.00 96.73 472 A 1 
ATOM   3644 C  CB  . THR A 1 472 ? 9.582   11.459  -8.424  1.00 96.70 472 A 1 
ATOM   3645 O  OG1 . THR A 1 472 ? 9.651   10.925  -7.125  1.00 92.46 472 A 1 
ATOM   3646 C  CG2 . THR A 1 472 ? 9.478   10.279  -9.383  1.00 92.65 472 A 1 
ATOM   3647 N  N   . LYS A 1 473 ? 11.684  12.333  -10.948 1.00 97.68 473 A 1 
ATOM   3648 C  CA  . LYS A 1 473 ? 11.631  12.421  -12.402 1.00 97.68 473 A 1 
ATOM   3649 C  C   . LYS A 1 473 ? 11.090  11.103  -12.942 1.00 97.58 473 A 1 
ATOM   3650 O  O   . LYS A 1 473 ? 11.763  10.079  -12.851 1.00 96.06 473 A 1 
ATOM   3651 C  CB  . LYS A 1 473 ? 13.024  12.721  -12.961 1.00 96.89 473 A 1 
ATOM   3652 C  CG  . LYS A 1 473 ? 13.509  14.108  -12.540 1.00 88.70 473 A 1 
ATOM   3653 C  CD  . LYS A 1 473 ? 14.946  14.310  -13.028 1.00 85.55 473 A 1 
ATOM   3654 C  CE  . LYS A 1 473 ? 15.475  15.642  -12.504 1.00 73.54 473 A 1 
ATOM   3655 N  NZ  . LYS A 1 473 ? 16.925  15.766  -12.766 1.00 63.54 473 A 1 
ATOM   3656 N  N   . ALA A 1 474 ? 9.896   11.143  -13.499 1.00 97.13 474 A 1 
ATOM   3657 C  CA  . ALA A 1 474 ? 9.288   10.009  -14.169 1.00 96.60 474 A 1 
ATOM   3658 C  C   . ALA A 1 474 ? 9.566   10.092  -15.673 1.00 96.62 474 A 1 
ATOM   3659 O  O   . ALA A 1 474 ? 9.484   11.163  -16.270 1.00 95.02 474 A 1 
ATOM   3660 C  CB  . ALA A 1 474 ? 7.792   9.967   -13.841 1.00 95.35 474 A 1 
ATOM   3661 N  N   . LYS A 1 475 ? 9.901   8.970   -16.279 1.00 96.86 475 A 1 
ATOM   3662 C  CA  . LYS A 1 475 ? 10.127  8.833   -17.712 1.00 96.72 475 A 1 
ATOM   3663 C  C   . LYS A 1 475 ? 9.285   7.709   -18.270 1.00 96.66 475 A 1 
ATOM   3664 O  O   . LYS A 1 475 ? 9.113   6.684   -17.622 1.00 94.39 475 A 1 
ATOM   3665 C  CB  . LYS A 1 475 ? 11.605  8.558   -18.015 1.00 95.39 475 A 1 
ATOM   3666 C  CG  . LYS A 1 475 ? 12.486  9.781   -17.778 1.00 83.89 475 A 1 
ATOM   3667 C  CD  . LYS A 1 475 ? 13.911  9.460   -18.232 1.00 77.53 475 A 1 
ATOM   3668 C  CE  . LYS A 1 475 ? 14.804  10.676  -18.037 1.00 66.24 475 A 1 
ATOM   3669 N  NZ  . LYS A 1 475 ? 16.213  10.350  -18.366 1.00 56.88 475 A 1 
ATOM   3670 N  N   . ASP A 1 476 ? 8.836   7.913   -19.490 1.00 95.00 476 A 1 
ATOM   3671 C  CA  . ASP A 1 476 ? 8.072   6.938   -20.247 1.00 94.67 476 A 1 
ATOM   3672 C  C   . ASP A 1 476 ? 6.839   6.429   -19.487 1.00 93.86 476 A 1 
ATOM   3673 O  O   . ASP A 1 476 ? 6.469   5.265   -19.625 1.00 91.23 476 A 1 
ATOM   3674 C  CB  . ASP A 1 476 ? 9.005   5.814   -20.744 1.00 94.09 476 A 1 
ATOM   3675 C  CG  . ASP A 1 476 ? 10.058  6.288   -21.743 1.00 93.24 476 A 1 
ATOM   3676 O  OD1 . ASP A 1 476 ? 9.758   7.169   -22.583 1.00 89.12 476 A 1 
ATOM   3677 O  OD2 . ASP A 1 476 ? 11.150  5.689   -21.810 1.00 89.04 476 A 1 
ATOM   3678 N  N   . TYR A 1 477 ? 6.185   7.304   -18.686 1.00 91.29 477 A 1 
ATOM   3679 C  CA  . TYR A 1 477 ? 4.974   6.896   -17.996 1.00 89.38 477 A 1 
ATOM   3680 C  C   . TYR A 1 477 ? 3.910   6.501   -19.025 1.00 89.60 477 A 1 
ATOM   3681 O  O   . TYR A 1 477 ? 3.793   7.108   -20.092 1.00 87.84 477 A 1 
ATOM   3682 C  CB  . TYR A 1 477 ? 4.477   7.948   -16.987 1.00 85.73 477 A 1 
ATOM   3683 C  CG  . TYR A 1 477 ? 3.726   9.116   -17.561 1.00 81.99 477 A 1 
ATOM   3684 C  CD1 . TYR A 1 477 ? 4.389   10.331  -17.804 1.00 73.83 477 A 1 
ATOM   3685 C  CD2 . TYR A 1 477 ? 2.336   9.031   -17.805 1.00 72.39 477 A 1 
ATOM   3686 C  CE1 . TYR A 1 477 ? 3.694   11.440  -18.295 1.00 67.33 477 A 1 
ATOM   3687 C  CE2 . TYR A 1 477 ? 1.631   10.138  -18.299 1.00 67.02 477 A 1 
ATOM   3688 C  CZ  . TYR A 1 477 ? 2.312   11.341  -18.549 1.00 66.70 477 A 1 
ATOM   3689 O  OH  . TYR A 1 477 ? 1.632   12.426  -19.040 1.00 66.37 477 A 1 
ATOM   3690 N  N   . ILE A 1 478 ? 3.174   5.453   -18.716 1.00 88.56 478 A 1 
ATOM   3691 C  CA  . ILE A 1 478 ? 2.210   4.909   -19.665 1.00 87.65 478 A 1 
ATOM   3692 C  C   . ILE A 1 478 ? 0.881   5.641   -19.493 1.00 85.66 478 A 1 
ATOM   3693 O  O   . ILE A 1 478 ? 0.243   5.574   -18.447 1.00 84.17 478 A 1 
ATOM   3694 C  CB  . ILE A 1 478 ? 2.092   3.380   -19.542 1.00 87.61 478 A 1 
ATOM   3695 C  CG1 . ILE A 1 478 ? 3.470   2.715   -19.796 1.00 86.84 478 A 1 
ATOM   3696 C  CG2 . ILE A 1 478 ? 1.056   2.860   -20.554 1.00 87.19 478 A 1 
ATOM   3697 C  CD1 . ILE A 1 478 ? 3.531   1.245   -19.374 1.00 85.27 478 A 1 
ATOM   3698 N  N   . SER A 1 479 ? 0.486   6.331   -20.556 1.00 82.38 479 A 1 
ATOM   3699 C  CA  . SER A 1 479 ? -0.812  6.973   -20.683 1.00 79.34 479 A 1 
ATOM   3700 C  C   . SER A 1 479 ? -1.585  6.355   -21.835 1.00 81.12 479 A 1 
ATOM   3701 O  O   . SER A 1 479 ? -1.040  5.620   -22.660 1.00 80.39 479 A 1 
ATOM   3702 C  CB  . SER A 1 479 ? -0.633  8.484   -20.859 1.00 76.25 479 A 1 
ATOM   3703 O  OG  . SER A 1 479 ? -1.877  9.146   -20.759 1.00 68.39 479 A 1 
ATOM   3704 N  N   . THR A 1 480 ? -2.865  6.659   -21.885 1.00 77.67 480 A 1 
ATOM   3705 C  CA  . THR A 1 480 ? -3.755  6.161   -22.925 1.00 76.92 480 A 1 
ATOM   3706 C  C   . THR A 1 480 ? -4.342  7.339   -23.695 1.00 77.27 480 A 1 
ATOM   3707 O  O   . THR A 1 480 ? -4.900  8.254   -23.093 1.00 76.39 480 A 1 
ATOM   3708 C  CB  . THR A 1 480 ? -4.853  5.290   -22.310 1.00 76.22 480 A 1 
ATOM   3709 O  OG1 . THR A 1 480 ? -4.278  4.246   -21.558 1.00 73.20 480 A 1 
ATOM   3710 C  CG2 . THR A 1 480 ? -5.716  4.642   -23.384 1.00 72.93 480 A 1 
ATOM   3711 N  N   . THR A 1 481 ? -4.222  7.322   -25.007 1.00 77.30 481 A 1 
ATOM   3712 C  CA  . THR A 1 481 ? -4.803  8.346   -25.883 1.00 78.18 481 A 1 
ATOM   3713 C  C   . THR A 1 481 ? -5.883  7.753   -26.771 1.00 80.54 481 A 1 
ATOM   3714 O  O   . THR A 1 481 ? -5.738  6.667   -27.320 1.00 80.34 481 A 1 
ATOM   3715 C  CB  . THR A 1 481 ? -3.739  9.089   -26.706 1.00 74.74 481 A 1 
ATOM   3716 O  OG1 . THR A 1 481 ? -3.277  10.145  -25.908 1.00 63.67 481 A 1 
ATOM   3717 C  CG2 . THR A 1 481 ? -4.230  9.754   -27.988 1.00 62.83 481 A 1 
ATOM   3718 N  N   . VAL A 1 482 ? -6.933  8.529   -26.946 1.00 79.51 482 A 1 
ATOM   3719 C  CA  . VAL A 1 482 ? -8.012  8.259   -27.889 1.00 79.50 482 A 1 
ATOM   3720 C  C   . VAL A 1 482 ? -7.758  9.057   -29.166 1.00 80.35 482 A 1 
ATOM   3721 O  O   . VAL A 1 482 ? -7.774  10.288  -29.148 1.00 80.17 482 A 1 
ATOM   3722 C  CB  . VAL A 1 482 ? -9.377  8.629   -27.281 1.00 78.27 482 A 1 
ATOM   3723 C  CG1 . VAL A 1 482 ? -10.512 8.269   -28.237 1.00 72.53 482 A 1 
ATOM   3724 C  CG2 . VAL A 1 482 ? -9.628  7.906   -25.946 1.00 73.58 482 A 1 
ATOM   3725 N  N   . ASP A 1 483 ? -7.554  8.370   -30.288 1.00 85.83 483 A 1 
ATOM   3726 C  CA  . ASP A 1 483 ? -7.559  8.971   -31.617 1.00 86.27 483 A 1 
ATOM   3727 C  C   . ASP A 1 483 ? -8.972  8.859   -32.203 1.00 86.96 483 A 1 
ATOM   3728 O  O   . ASP A 1 483 ? -9.404  7.815   -32.698 1.00 86.57 483 A 1 
ATOM   3729 C  CB  . ASP A 1 483 ? -6.485  8.343   -32.507 1.00 86.07 483 A 1 
ATOM   3730 C  CG  . ASP A 1 483 ? -6.345  9.059   -33.860 1.00 84.26 483 A 1 
ATOM   3731 O  OD1 . ASP A 1 483 ? -7.303  9.751   -34.285 1.00 79.65 483 A 1 
ATOM   3732 O  OD2 . ASP A 1 483 ? -5.285  8.907   -34.493 1.00 78.00 483 A 1 
ATOM   3733 N  N   . PHE A 1 484 ? -9.711  9.968   -32.128 1.00 86.03 484 A 1 
ATOM   3734 C  CA  . PHE A 1 484 ? -11.074 10.024  -32.651 1.00 85.90 484 A 1 
ATOM   3735 C  C   . PHE A 1 484 ? -11.125 9.893   -34.176 1.00 88.08 484 A 1 
ATOM   3736 O  O   . PHE A 1 484 ? -12.096 9.343   -34.697 1.00 86.59 484 A 1 
ATOM   3737 C  CB  . PHE A 1 484 ? -11.740 11.332  -32.205 1.00 82.43 484 A 1 
ATOM   3738 C  CG  . PHE A 1 484 ? -12.114 11.358  -30.747 1.00 78.24 484 A 1 
ATOM   3739 C  CD1 . PHE A 1 484 ? -13.350 10.841  -30.324 1.00 72.75 484 A 1 
ATOM   3740 C  CD2 . PHE A 1 484 ? -11.227 11.892  -29.786 1.00 71.68 484 A 1 
ATOM   3741 C  CE1 . PHE A 1 484 ? -13.705 10.858  -28.962 1.00 70.08 484 A 1 
ATOM   3742 C  CE2 . PHE A 1 484 ? -11.570 11.906  -28.427 1.00 68.94 484 A 1 
ATOM   3743 C  CZ  . PHE A 1 484 ? -12.808 11.387  -28.017 1.00 71.55 484 A 1 
ATOM   3744 N  N   . ALA A 1 485 ? -10.107 10.395  -34.895 1.00 89.49 485 A 1 
ATOM   3745 C  CA  . ALA A 1 485 ? -10.080 10.368  -36.349 1.00 90.73 485 A 1 
ATOM   3746 C  C   . ALA A 1 485 ? -9.773  8.963   -36.887 1.00 91.76 485 A 1 
ATOM   3747 O  O   . ALA A 1 485 ? -10.408 8.515   -37.840 1.00 90.34 485 A 1 
ATOM   3748 C  CB  . ALA A 1 485 ? -9.065  11.400  -36.839 1.00 89.84 485 A 1 
ATOM   3749 N  N   . ALA A 1 486 ? -8.842  8.255   -36.244 1.00 92.23 486 A 1 
ATOM   3750 C  CA  . ALA A 1 486 ? -8.501  6.876   -36.581 1.00 92.10 486 A 1 
ATOM   3751 C  C   . ALA A 1 486 ? -9.474  5.833   -35.975 1.00 92.71 486 A 1 
ATOM   3752 O  O   . ALA A 1 486 ? -9.425  4.670   -36.343 1.00 91.23 486 A 1 
ATOM   3753 C  CB  . ALA A 1 486 ? -7.052  6.624   -36.162 1.00 90.94 486 A 1 
ATOM   3754 N  N   . ALA A 1 487 ? -10.351 6.270   -35.067 1.00 92.86 487 A 1 
ATOM   3755 C  CA  . ALA A 1 487 ? -11.241 5.401   -34.304 1.00 93.18 487 A 1 
ATOM   3756 C  C   . ALA A 1 487 ? -10.488 4.341   -33.467 1.00 93.23 487 A 1 
ATOM   3757 O  O   . ALA A 1 487 ? -10.934 3.204   -33.331 1.00 91.40 487 A 1 
ATOM   3758 C  CB  . ALA A 1 487 ? -12.347 4.840   -35.206 1.00 92.19 487 A 1 
ATOM   3759 N  N   . THR A 1 488 ? -9.354  4.753   -32.915 1.00 92.59 488 A 1 
ATOM   3760 C  CA  . THR A 1 488 ? -8.497  3.889   -32.102 1.00 91.75 488 A 1 
ATOM   3761 C  C   . THR A 1 488 ? -8.198  4.501   -30.735 1.00 90.94 488 A 1 
ATOM   3762 O  O   . THR A 1 488 ? -8.238  5.715   -30.541 1.00 89.01 488 A 1 
ATOM   3763 C  CB  . THR A 1 488 ? -7.185  3.538   -32.818 1.00 90.89 488 A 1 
ATOM   3764 O  OG1 . THR A 1 488 ? -6.437  4.680   -33.129 1.00 85.64 488 A 1 
ATOM   3765 C  CG2 . THR A 1 488 ? -7.426  2.764   -34.118 1.00 85.72 488 A 1 
ATOM   3766 N  N   . THR A 1 489 ? -7.899  3.648   -29.773 1.00 89.51 489 A 1 
ATOM   3767 C  CA  . THR A 1 489 ? -7.348  4.026   -28.471 1.00 88.32 489 A 1 
ATOM   3768 C  C   . THR A 1 489 ? -6.114  3.181   -28.216 1.00 88.79 489 A 1 
ATOM   3769 O  O   . THR A 1 489 ? -6.148  1.974   -28.434 1.00 87.57 489 A 1 
ATOM   3770 C  CB  . THR A 1 489 ? -8.372  3.846   -27.346 1.00 86.98 489 A 1 
ATOM   3771 O  OG1 . THR A 1 489 ? -9.536  4.587   -27.627 1.00 82.27 489 A 1 
ATOM   3772 C  CG2 . THR A 1 489 ? -7.846  4.332   -25.997 1.00 82.67 489 A 1 
ATOM   3773 N  N   . MET A 1 490 ? -5.030  3.798   -27.769 1.00 88.54 490 A 1 
ATOM   3774 C  CA  . MET A 1 490 ? -3.766  3.098   -27.584 1.00 87.79 490 A 1 
ATOM   3775 C  C   . MET A 1 490 ? -3.045  3.614   -26.340 1.00 87.22 490 A 1 
ATOM   3776 O  O   . MET A 1 490 ? -3.033  4.817   -26.072 1.00 85.09 490 A 1 
ATOM   3777 C  CB  . MET A 1 490 ? -2.913  3.276   -28.848 1.00 85.70 490 A 1 
ATOM   3778 C  CG  . MET A 1 490 ? -1.698  2.337   -28.884 1.00 78.82 490 A 1 
ATOM   3779 S  SD  . MET A 1 490 ? -0.589  2.561   -30.308 1.00 76.54 490 A 1 
ATOM   3780 C  CE  . MET A 1 490 ? -1.698  2.194   -31.670 1.00 66.26 490 A 1 
ATOM   3781 N  N   . SER A 1 491 ? -2.405  2.710   -25.616 1.00 89.08 491 A 1 
ATOM   3782 C  CA  . SER A 1 491 ? -1.447  3.054   -24.572 1.00 89.09 491 A 1 
ATOM   3783 C  C   . SER A 1 491 ? -0.097  3.401   -25.200 1.00 89.34 491 A 1 
ATOM   3784 O  O   . SER A 1 491 ? 0.353   2.757   -26.143 1.00 88.18 491 A 1 
ATOM   3785 C  CB  . SER A 1 491 ? -1.310  1.922   -23.559 1.00 88.37 491 A 1 
ATOM   3786 O  OG  . SER A 1 491 ? -2.569  1.682   -22.965 1.00 85.05 491 A 1 
ATOM   3787 N  N   . TYR A 1 492 ? 0.553   4.447   -24.694 1.00 89.61 492 A 1 
ATOM   3788 C  CA  . TYR A 1 492 ? 1.822   4.959   -25.203 1.00 88.81 492 A 1 
ATOM   3789 C  C   . TYR A 1 492 ? 2.646   5.563   -24.059 1.00 89.85 492 A 1 
ATOM   3790 O  O   . TYR A 1 492 ? 2.102   5.940   -23.013 1.00 88.46 492 A 1 
ATOM   3791 C  CB  . TYR A 1 492 ? 1.571   5.993   -26.317 1.00 85.32 492 A 1 
ATOM   3792 C  CG  . TYR A 1 492 ? 0.911   7.260   -25.849 1.00 80.06 492 A 1 
ATOM   3793 C  CD1 . TYR A 1 492 ? -0.447  7.264   -25.486 1.00 73.04 492 A 1 
ATOM   3794 C  CD2 . TYR A 1 492 ? 1.658   8.449   -25.704 1.00 73.00 492 A 1 
ATOM   3795 C  CE1 . TYR A 1 492 ? -1.049  8.412   -24.966 1.00 65.82 492 A 1 
ATOM   3796 C  CE2 . TYR A 1 492 ? 1.062   9.608   -25.192 1.00 67.58 492 A 1 
ATOM   3797 C  CZ  . TYR A 1 492 ? -0.291  9.583   -24.814 1.00 66.39 492 A 1 
ATOM   3798 O  OH  . TYR A 1 492 ? -0.866  10.701  -24.275 1.00 64.21 492 A 1 
ATOM   3799 N  N   . ASN A 1 493 ? 3.950   5.652   -24.255 1.00 89.38 493 A 1 
ATOM   3800 C  CA  . ASN A 1 493 ? 4.846   6.250   -23.276 1.00 89.92 493 A 1 
ATOM   3801 C  C   . ASN A 1 493 ? 4.869   7.774   -23.432 1.00 89.40 493 A 1 
ATOM   3802 O  O   . ASN A 1 493 ? 5.253   8.288   -24.487 1.00 87.44 493 A 1 
ATOM   3803 C  CB  . ASN A 1 493 ? 6.249   5.661   -23.436 1.00 90.44 493 A 1 
ATOM   3804 C  CG  . ASN A 1 493 ? 6.295   4.166   -23.201 1.00 91.37 493 A 1 
ATOM   3805 O  OD1 . ASN A 1 493 ? 6.483   3.383   -24.125 1.00 86.02 493 A 1 
ATOM   3806 N  ND2 . ASN A 1 493 ? 6.188   3.722   -21.970 1.00 86.50 493 A 1 
ATOM   3807 N  N   . VAL A 1 494 ? 4.539   8.504   -22.361 1.00 86.80 494 A 1 
ATOM   3808 C  CA  . VAL A 1 494 ? 4.725   9.954   -22.269 1.00 85.28 494 A 1 
ATOM   3809 C  C   . VAL A 1 494 ? 6.132   10.226  -21.735 1.00 87.82 494 A 1 
ATOM   3810 O  O   . VAL A 1 494 ? 6.495   9.677   -20.696 1.00 88.32 494 A 1 
ATOM   3811 C  CB  . VAL A 1 494 ? 3.672   10.621  -21.389 1.00 81.79 494 A 1 
ATOM   3812 C  CG1 . VAL A 1 494 ? 3.846   12.145  -21.401 1.00 77.27 494 A 1 
ATOM   3813 C  CG2 . VAL A 1 494 ? 2.261   10.295  -21.878 1.00 77.74 494 A 1 
ATOM   3814 N  N   . PRO A 1 495 ? 6.937   11.065  -22.406 1.00 91.58 495 A 1 
ATOM   3815 C  CA  . PRO A 1 495 ? 8.373   11.111  -22.152 1.00 92.92 495 A 1 
ATOM   3816 C  C   . PRO A 1 495 ? 8.767   11.509  -20.734 1.00 94.65 495 A 1 
ATOM   3817 O  O   . PRO A 1 495 ? 9.633   10.856  -20.144 1.00 93.17 495 A 1 
ATOM   3818 C  CB  . PRO A 1 495 ? 8.935   12.085  -23.195 1.00 90.88 495 A 1 
ATOM   3819 C  CG  . PRO A 1 495 ? 7.942   11.994  -24.341 1.00 87.77 495 A 1 
ATOM   3820 C  CD  . PRO A 1 495 ? 6.612   11.780  -23.631 1.00 89.94 495 A 1 
ATOM   3821 N  N   . ASN A 1 496 ? 8.197   12.593  -20.193 1.00 94.75 496 A 1 
ATOM   3822 C  CA  . ASN A 1 496 ? 8.686   13.203  -18.964 1.00 94.94 496 A 1 
ATOM   3823 C  C   . ASN A 1 496 ? 7.546   13.698  -18.072 1.00 94.60 496 A 1 
ATOM   3824 O  O   . ASN A 1 496 ? 6.714   14.496  -18.486 1.00 91.82 496 A 1 
ATOM   3825 C  CB  . ASN A 1 496 ? 9.610   14.383  -19.306 1.00 93.50 496 A 1 
ATOM   3826 C  CG  . ASN A 1 496 ? 10.755  14.026  -20.225 1.00 91.30 496 A 1 
ATOM   3827 O  OD1 . ASN A 1 496 ? 11.692  13.320  -19.876 1.00 81.02 496 A 1 
ATOM   3828 N  ND2 . ASN A 1 496 ? 10.724  14.515  -21.446 1.00 81.03 496 A 1 
ATOM   3829 N  N   . ALA A 1 497 ? 7.588   13.308  -16.803 1.00 95.07 497 A 1 
ATOM   3830 C  CA  . ALA A 1 497 ? 6.803   13.928  -15.753 1.00 94.87 497 A 1 
ATOM   3831 C  C   . ALA A 1 497 ? 7.679   14.220  -14.533 1.00 95.81 497 A 1 
ATOM   3832 O  O   . ALA A 1 497 ? 8.724   13.603  -14.318 1.00 95.37 497 A 1 
ATOM   3833 C  CB  . ALA A 1 497 ? 5.589   13.058  -15.415 1.00 93.06 497 A 1 
ATOM   3834 N  N   . LYS A 1 498 ? 7.250   15.193  -13.719 1.00 96.17 498 A 1 
ATOM   3835 C  CA  . LYS A 1 498 ? 7.890   15.537  -12.462 1.00 96.22 498 A 1 
ATOM   3836 C  C   . LYS A 1 498 ? 6.877   15.454  -11.332 1.00 96.13 498 A 1 
ATOM   3837 O  O   . LYS A 1 498 ? 5.814   16.052  -11.424 1.00 94.84 498 A 1 
ATOM   3838 C  CB  . LYS A 1 498 ? 8.544   16.926  -12.590 1.00 95.48 498 A 1 
ATOM   3839 C  CG  . LYS A 1 498 ? 9.334   17.235  -11.320 1.00 83.84 498 A 1 
ATOM   3840 C  CD  . LYS A 1 498 ? 10.177  18.501  -11.417 1.00 79.77 498 A 1 
ATOM   3841 C  CE  . LYS A 1 498 ? 10.867  18.555  -10.050 1.00 67.95 498 A 1 
ATOM   3842 N  NZ  . LYS A 1 498 ? 12.001  19.486  -9.932  1.00 59.47 498 A 1 
ATOM   3843 N  N   . ILE A 1 499 ? 7.257   14.778  -10.262 1.00 96.48 499 A 1 
ATOM   3844 C  CA  . ILE A 1 499 ? 6.479   14.665  -9.027  1.00 96.64 499 A 1 
ATOM   3845 C  C   . ILE A 1 499 ? 7.357   15.164  -7.890  1.00 97.06 499 A 1 
ATOM   3846 O  O   . ILE A 1 499 ? 8.533   14.812  -7.813  1.00 96.86 499 A 1 
ATOM   3847 C  CB  . ILE A 1 499 ? 6.006   13.217  -8.795  1.00 95.99 499 A 1 
ATOM   3848 C  CG1 . ILE A 1 499 ? 5.175   12.672  -9.983  1.00 94.92 499 A 1 
ATOM   3849 C  CG2 . ILE A 1 499 ? 5.194   13.123  -7.491  1.00 95.24 499 A 1 
ATOM   3850 C  CD1 . ILE A 1 499 ? 5.132   11.138  -10.043 1.00 91.70 499 A 1 
ATOM   3851 N  N   . TRP A 1 500 ? 6.810   16.007  -7.020  1.00 97.59 500 A 1 
ATOM   3852 C  CA  . TRP A 1 500 ? 7.549   16.552  -5.887  1.00 97.71 500 A 1 
ATOM   3853 C  C   . TRP A 1 500 ? 6.621   16.821  -4.710  1.00 97.89 500 A 1 
ATOM   3854 O  O   . TRP A 1 500 ? 5.412   16.991  -4.873  1.00 96.85 500 A 1 
ATOM   3855 C  CB  . TRP A 1 500 ? 8.286   17.831  -6.299  1.00 97.16 500 A 1 
ATOM   3856 C  CG  . TRP A 1 500 ? 7.396   19.011  -6.569  1.00 96.51 500 A 1 
ATOM   3857 C  CD1 . TRP A 1 500 ? 7.112   19.991  -5.687  1.00 93.77 500 A 1 
ATOM   3858 C  CD2 . TRP A 1 500 ? 6.658   19.328  -7.789  1.00 95.23 500 A 1 
ATOM   3859 N  NE1 . TRP A 1 500 ? 6.251   20.910  -6.278  1.00 93.00 500 A 1 
ATOM   3860 C  CE2 . TRP A 1 500 ? 5.946   20.534  -7.560  1.00 94.55 500 A 1 
ATOM   3861 C  CE3 . TRP A 1 500 ? 6.529   18.725  -9.054  1.00 92.15 500 A 1 
ATOM   3862 C  CZ2 . TRP A 1 500 ? 5.129   21.123  -8.554  1.00 91.85 500 A 1 
ATOM   3863 C  CZ3 . TRP A 1 500 ? 5.709   19.307  -10.050 1.00 89.74 500 A 1 
ATOM   3864 C  CH2 . TRP A 1 500 ? 5.017   20.490  -9.795  1.00 89.75 500 A 1 
ATOM   3865 N  N   . GLY A 1 501 ? 7.190   16.918  -3.509  1.00 97.82 501 A 1 
ATOM   3866 C  CA  . GLY A 1 501 ? 6.406   17.244  -2.335  1.00 98.19 501 A 1 
ATOM   3867 C  C   . GLY A 1 501 ? 7.161   17.120  -1.028  1.00 98.58 501 A 1 
ATOM   3868 O  O   . GLY A 1 501 ? 8.396   17.061  -0.991  1.00 98.19 501 A 1 
ATOM   3869 N  N   . TRP A 1 502 ? 6.382   17.122  0.024   1.00 98.40 502 A 1 
ATOM   3870 C  CA  . TRP A 1 502 ? 6.857   17.071  1.398   1.00 98.49 502 A 1 
ATOM   3871 C  C   . TRP A 1 502 ? 6.057   16.026  2.170   1.00 98.51 502 A 1 
ATOM   3872 O  O   . TRP A 1 502 ? 4.836   15.957  2.026   1.00 97.81 502 A 1 
ATOM   3873 C  CB  . TRP A 1 502 ? 6.691   18.441  2.056   1.00 97.66 502 A 1 
ATOM   3874 C  CG  . TRP A 1 502 ? 7.474   19.549  1.419   1.00 94.90 502 A 1 
ATOM   3875 C  CD1 . TRP A 1 502 ? 7.075   20.287  0.362   1.00 81.95 502 A 1 
ATOM   3876 C  CD2 . TRP A 1 502 ? 8.805   20.041  1.788   1.00 88.60 502 A 1 
ATOM   3877 N  NE1 . TRP A 1 502 ? 8.069   21.211  0.029   1.00 77.57 502 A 1 
ATOM   3878 C  CE2 . TRP A 1 502 ? 9.140   21.090  0.891   1.00 84.40 502 A 1 
ATOM   3879 C  CE3 . TRP A 1 502 ? 9.740   19.698  2.781   1.00 76.09 502 A 1 
ATOM   3880 C  CZ2 . TRP A 1 502 ? 10.372  21.784  0.978   1.00 79.56 502 A 1 
ATOM   3881 C  CZ3 . TRP A 1 502 ? 10.966  20.387  2.868   1.00 68.75 502 A 1 
ATOM   3882 C  CH2 . TRP A 1 502 ? 11.273  21.410  1.975   1.00 71.54 502 A 1 
ATOM   3883 N  N   . ASP A 1 503 ? 6.731   15.289  3.033   1.00 98.58 503 A 1 
ATOM   3884 C  CA  . ASP A 1 503 ? 6.113   14.505  4.094   1.00 98.57 503 A 1 
ATOM   3885 C  C   . ASP A 1 503 ? 6.625   15.001  5.441   1.00 98.61 503 A 1 
ATOM   3886 O  O   . ASP A 1 503 ? 7.821   15.258  5.608   1.00 98.15 503 A 1 
ATOM   3887 C  CB  . ASP A 1 503 ? 6.401   13.011  3.924   1.00 97.95 503 A 1 
ATOM   3888 C  CG  . ASP A 1 503 ? 5.549   12.351  2.843   1.00 96.77 503 A 1 
ATOM   3889 O  OD1 . ASP A 1 503 ? 4.309   12.332  3.000   1.00 92.88 503 A 1 
ATOM   3890 O  OD2 . ASP A 1 503 ? 6.121   11.819  1.872   1.00 92.76 503 A 1 
ATOM   3891 N  N   . VAL A 1 504 ? 5.734   15.146  6.411   1.00 98.62 504 A 1 
ATOM   3892 C  CA  . VAL A 1 504 ? 6.063   15.464  7.801   1.00 98.67 504 A 1 
ATOM   3893 C  C   . VAL A 1 504 ? 5.279   14.521  8.700   1.00 98.63 504 A 1 
ATOM   3894 O  O   . VAL A 1 504 ? 4.077   14.349  8.515   1.00 98.19 504 A 1 
ATOM   3895 C  CB  . VAL A 1 504 ? 5.768   16.930  8.154   1.00 98.25 504 A 1 
ATOM   3896 C  CG1 . VAL A 1 504 ? 6.205   17.264  9.582   1.00 96.45 504 A 1 
ATOM   3897 C  CG2 . VAL A 1 504 ? 6.487   17.909  7.217   1.00 96.74 504 A 1 
ATOM   3898 N  N   . MET A 1 505 ? 5.945   13.944  9.687   1.00 98.54 505 A 1 
ATOM   3899 C  CA  . MET A 1 505 ? 5.330   13.116  10.714  1.00 98.28 505 A 1 
ATOM   3900 C  C   . MET A 1 505 ? 5.862   13.544  12.076  1.00 98.38 505 A 1 
ATOM   3901 O  O   . MET A 1 505 ? 7.070   13.697  12.243  1.00 97.55 505 A 1 
ATOM   3902 C  CB  . MET A 1 505 ? 5.623   11.630  10.467  1.00 96.78 505 A 1 
ATOM   3903 C  CG  . MET A 1 505 ? 5.074   11.137  9.129   1.00 89.05 505 A 1 
ATOM   3904 S  SD  . MET A 1 505 ? 5.288   9.365   8.785   1.00 86.38 505 A 1 
ATOM   3905 C  CE  . MET A 1 505 ? 7.086   9.215   8.771   1.00 71.46 505 A 1 
ATOM   3906 N  N   . THR A 1 506 ? 4.963   13.741  13.029  1.00 98.38 506 A 1 
ATOM   3907 C  CA  . THR A 1 506 ? 5.299   14.112  14.399  1.00 98.05 506 A 1 
ATOM   3908 C  C   . THR A 1 506 ? 4.506   13.247  15.359  1.00 98.14 506 A 1 
ATOM   3909 O  O   . THR A 1 506 ? 3.307   13.062  15.167  1.00 97.32 506 A 1 
ATOM   3910 C  CB  . THR A 1 506 ? 4.992   15.593  14.678  1.00 96.21 506 A 1 
ATOM   3911 O  OG1 . THR A 1 506 ? 5.606   16.407  13.705  1.00 78.20 506 A 1 
ATOM   3912 C  CG2 . THR A 1 506 ? 5.517   16.062  16.037  1.00 76.33 506 A 1 
ATOM   3913 N  N   . LYS A 1 507 ? 5.157   12.775  16.416  1.00 97.47 507 A 1 
ATOM   3914 C  CA  . LYS A 1 507 ? 4.520   12.115  17.547  1.00 96.85 507 A 1 
ATOM   3915 C  C   . LYS A 1 507 ? 5.039   12.733  18.833  1.00 96.89 507 A 1 
ATOM   3916 O  O   . LYS A 1 507 ? 6.238   12.744  19.073  1.00 95.88 507 A 1 
ATOM   3917 C  CB  . LYS A 1 507 ? 4.784   10.609  17.472  1.00 95.37 507 A 1 
ATOM   3918 C  CG  . LYS A 1 507 ? 4.012   9.839   18.551  1.00 86.60 507 A 1 
ATOM   3919 C  CD  . LYS A 1 507 ? 4.283   8.339   18.445  1.00 81.86 507 A 1 
ATOM   3920 C  CE  . LYS A 1 507 ? 3.251   7.555   19.262  1.00 68.33 507 A 1 
ATOM   3921 N  NZ  . LYS A 1 507 ? 2.054   7.237   18.451  1.00 62.17 507 A 1 
ATOM   3922 N  N   . TYR A 1 508 ? 4.126   13.229  19.661  1.00 96.08 508 A 1 
ATOM   3923 C  CA  . TYR A 1 508 ? 4.425   13.658  21.022  1.00 95.73 508 A 1 
ATOM   3924 C  C   . TYR A 1 508 ? 3.680   12.756  21.997  1.00 95.78 508 A 1 
ATOM   3925 O  O   . TYR A 1 508 ? 2.460   12.624  21.911  1.00 95.26 508 A 1 
ATOM   3926 C  CB  . TYR A 1 508 ? 4.066   15.132  21.201  1.00 94.72 508 A 1 
ATOM   3927 C  CG  . TYR A 1 508 ? 4.416   15.663  22.573  1.00 93.94 508 A 1 
ATOM   3928 C  CD1 . TYR A 1 508 ? 3.407   16.101  23.456  1.00 92.27 508 A 1 
ATOM   3929 C  CD2 . TYR A 1 508 ? 5.763   15.722  22.983  1.00 92.38 508 A 1 
ATOM   3930 C  CE1 . TYR A 1 508 ? 3.746   16.595  24.731  1.00 91.09 508 A 1 
ATOM   3931 C  CE2 . TYR A 1 508 ? 6.106   16.200  24.259  1.00 90.59 508 A 1 
ATOM   3932 C  CZ  . TYR A 1 508 ? 5.091   16.643  25.131  1.00 90.41 508 A 1 
ATOM   3933 O  OH  . TYR A 1 508 ? 5.423   17.118  26.370  1.00 87.59 508 A 1 
ATOM   3934 N  N   . THR A 1 509 ? 4.392   12.117  22.892  1.00 95.42 509 A 1 
ATOM   3935 C  CA  . THR A 1 509 ? 3.839   11.151  23.849  1.00 94.90 509 A 1 
ATOM   3936 C  C   . THR A 1 509 ? 4.148   11.602  25.264  1.00 94.93 509 A 1 
ATOM   3937 O  O   . THR A 1 509 ? 5.266   12.020  25.542  1.00 93.73 509 A 1 
ATOM   3938 C  CB  . THR A 1 509 ? 4.399   9.737   23.605  1.00 93.32 509 A 1 
ATOM   3939 O  OG1 . THR A 1 509 ? 4.365   9.415   22.231  1.00 79.83 509 A 1 
ATOM   3940 C  CG2 . THR A 1 509 ? 3.596   8.665   24.331  1.00 78.15 509 A 1 
ATOM   3941 N  N   . THR A 1 510 ? 3.156   11.519  26.133  1.00 93.94 510 A 1 
ATOM   3942 C  CA  . THR A 1 510 ? 3.290   11.749  27.571  1.00 93.55 510 A 1 
ATOM   3943 C  C   . THR A 1 510 ? 2.502   10.675  28.318  1.00 93.36 510 A 1 
ATOM   3944 O  O   . THR A 1 510 ? 1.712   9.944   27.706  1.00 91.93 510 A 1 
ATOM   3945 C  CB  . THR A 1 510 ? 2.787   13.150  27.983  1.00 92.33 510 A 1 
ATOM   3946 O  OG1 . THR A 1 510 ? 1.380   13.210  27.964  1.00 83.11 510 A 1 
ATOM   3947 C  CG2 . THR A 1 510 ? 3.292   14.285  27.104  1.00 82.81 510 A 1 
ATOM   3948 N  N   . ASP A 1 511 ? 2.618   10.620  29.637  1.00 92.92 511 A 1 
ATOM   3949 C  CA  . ASP A 1 511 ? 1.784   9.742   30.463  1.00 92.13 511 A 1 
ATOM   3950 C  C   . ASP A 1 511 ? 0.292   10.134  30.442  1.00 92.95 511 A 1 
ATOM   3951 O  O   . ASP A 1 511 ? -0.585  9.328   30.761  1.00 90.72 511 A 1 
ATOM   3952 C  CB  . ASP A 1 511 ? 2.311   9.751   31.905  1.00 90.02 511 A 1 
ATOM   3953 C  CG  . ASP A 1 511 ? 3.701   9.132   32.077  1.00 86.70 511 A 1 
ATOM   3954 O  OD1 . ASP A 1 511 ? 4.060   8.242   31.272  1.00 82.12 511 A 1 
ATOM   3955 O  OD2 . ASP A 1 511 ? 4.406   9.522   33.040  1.00 82.19 511 A 1 
ATOM   3956 N  N   . LEU A 1 512 ? -0.020  11.384  30.081  1.00 93.92 512 A 1 
ATOM   3957 C  CA  . LEU A 1 512 ? -1.375  11.937  30.086  1.00 94.46 512 A 1 
ATOM   3958 C  C   . LEU A 1 512 ? -2.082  11.807  28.739  1.00 95.42 512 A 1 
ATOM   3959 O  O   . LEU A 1 512 ? -3.302  11.680  28.697  1.00 94.70 512 A 1 
ATOM   3960 C  CB  . LEU A 1 512 ? -1.319  13.416  30.503  1.00 92.79 512 A 1 
ATOM   3961 C  CG  . LEU A 1 512 ? -0.854  13.663  31.947  1.00 86.53 512 A 1 
ATOM   3962 C  CD1 . LEU A 1 512 ? -0.716  15.174  32.175  1.00 80.68 512 A 1 
ATOM   3963 C  CD2 . LEU A 1 512 ? -1.845  13.122  32.975  1.00 79.24 512 A 1 
ATOM   3964 N  N   . PHE A 1 513 ? -1.340  11.911  27.636  1.00 95.84 513 A 1 
ATOM   3965 C  CA  . PHE A 1 513 ? -1.874  11.842  26.280  1.00 96.03 513 A 1 
ATOM   3966 C  C   . PHE A 1 513 ? -0.774  11.538  25.266  1.00 96.11 513 A 1 
ATOM   3967 O  O   . PHE A 1 513 ? 0.410   11.751  25.523  1.00 95.29 513 A 1 
ATOM   3968 C  CB  . PHE A 1 513 ? -2.597  13.154  25.917  1.00 95.53 513 A 1 
ATOM   3969 C  CG  . PHE A 1 513 ? -1.698  14.368  25.753  1.00 95.61 513 A 1 
ATOM   3970 C  CD1 . PHE A 1 513 ? -1.358  15.154  26.868  1.00 94.05 513 A 1 
ATOM   3971 C  CD2 . PHE A 1 513 ? -1.195  14.716  24.490  1.00 93.79 513 A 1 
ATOM   3972 C  CE1 . PHE A 1 513 ? -0.530  16.262  26.723  1.00 92.84 513 A 1 
ATOM   3973 C  CE2 . PHE A 1 513 ? -0.366  15.826  24.336  1.00 92.79 513 A 1 
ATOM   3974 C  CZ  . PHE A 1 513 ? -0.024  16.605  25.451  1.00 92.58 513 A 1 
ATOM   3975 N  N   . SER A 1 514 ? -1.177  11.128  24.089  1.00 97.01 514 A 1 
ATOM   3976 C  CA  . SER A 1 514 ? -0.332  11.143  22.900  1.00 97.05 514 A 1 
ATOM   3977 C  C   . SER A 1 514 ? -0.983  11.957  21.786  1.00 97.74 514 A 1 
ATOM   3978 O  O   . SER A 1 514 ? -2.207  11.976  21.652  1.00 97.43 514 A 1 
ATOM   3979 C  CB  . SER A 1 514 ? 0.036   9.730   22.438  1.00 95.19 514 A 1 
ATOM   3980 O  OG  . SER A 1 514 ? -1.094  9.019   21.989  1.00 82.91 514 A 1 
ATOM   3981 N  N   . LEU A 1 515 ? -0.163  12.637  20.982  1.00 97.63 515 A 1 
ATOM   3982 C  CA  . LEU A 1 515 ? -0.583  13.405  19.820  1.00 97.91 515 A 1 
ATOM   3983 C  C   . LEU A 1 515 ? 0.292   13.026  18.629  1.00 97.99 515 A 1 
ATOM   3984 O  O   . LEU A 1 515 ? 1.487   13.323  18.610  1.00 97.31 515 A 1 
ATOM   3985 C  CB  . LEU A 1 515 ? -0.508  14.903  20.151  1.00 97.55 515 A 1 
ATOM   3986 C  CG  . LEU A 1 515 ? -0.910  15.830  18.983  1.00 96.19 515 A 1 
ATOM   3987 C  CD1 . LEU A 1 515 ? -2.391  15.695  18.638  1.00 93.33 515 A 1 
ATOM   3988 C  CD2 . LEU A 1 515 ? -0.638  17.277  19.359  1.00 93.06 515 A 1 
ATOM   3989 N  N   . ASP A 1 516 ? -0.315  12.417  17.639  1.00 98.16 516 A 1 
ATOM   3990 C  CA  . ASP A 1 516 ? 0.282   12.178  16.330  1.00 97.94 516 A 1 
ATOM   3991 C  C   . ASP A 1 516 ? -0.214  13.250  15.357  1.00 98.48 516 A 1 
ATOM   3992 O  O   . ASP A 1 516 ? -1.405  13.552  15.311  1.00 98.06 516 A 1 
ATOM   3993 C  CB  . ASP A 1 516 ? -0.063  10.765  15.838  1.00 96.39 516 A 1 
ATOM   3994 C  CG  . ASP A 1 516 ? 0.625   9.678   16.674  1.00 89.85 516 A 1 
ATOM   3995 O  OD1 . ASP A 1 516 ? 1.802   9.361   16.384  1.00 80.69 516 A 1 
ATOM   3996 O  OD2 . ASP A 1 516 ? 0.029   9.121   17.620  1.00 79.73 516 A 1 
ATOM   3997 N  N   . VAL A 1 517 ? 0.683   13.833  14.569  1.00 98.44 517 A 1 
ATOM   3998 C  CA  . VAL A 1 517 ? 0.359   14.767  13.481  1.00 98.54 517 A 1 
ATOM   3999 C  C   . VAL A 1 517 ? 1.165   14.373  12.258  1.00 98.67 517 A 1 
ATOM   4000 O  O   . VAL A 1 517 ? 2.379   14.195  12.333  1.00 98.18 517 A 1 
ATOM   4001 C  CB  . VAL A 1 517 ? 0.614   16.241  13.854  1.00 98.18 517 A 1 
ATOM   4002 C  CG1 . VAL A 1 517 ? 0.177   17.187  12.731  1.00 95.71 517 A 1 
ATOM   4003 C  CG2 . VAL A 1 517 ? -0.162  16.656  15.115  1.00 96.06 517 A 1 
ATOM   4004 N  N   . ALA A 1 518 ? 0.502   14.289  11.113  1.00 98.65 518 A 1 
ATOM   4005 C  CA  . ALA A 1 518 ? 1.154   14.094  9.838   1.00 98.58 518 A 1 
ATOM   4006 C  C   . ALA A 1 518 ? 0.685   15.139  8.822   1.00 98.60 518 A 1 
ATOM   4007 O  O   . ALA A 1 518 ? -0.437  15.625  8.882   1.00 98.36 518 A 1 
ATOM   4008 C  CB  . ALA A 1 518 ? 0.923   12.652  9.365   1.00 98.02 518 A 1 
ATOM   4009 N  N   . TYR A 1 519 ? 1.567   15.493  7.884   1.00 98.69 519 A 1 
ATOM   4010 C  CA  . TYR A 1 519 ? 1.288   16.390  6.777   1.00 98.65 519 A 1 
ATOM   4011 C  C   . TYR A 1 519 ? 1.905   15.851  5.498   1.00 98.74 519 A 1 
ATOM   4012 O  O   . TYR A 1 519 ? 3.038   15.369  5.503   1.00 98.37 519 A 1 
ATOM   4013 C  CB  . TYR A 1 519 ? 1.808   17.798  7.102   1.00 98.39 519 A 1 
ATOM   4014 C  CG  . TYR A 1 519 ? 1.962   18.704  5.894   1.00 98.09 519 A 1 
ATOM   4015 C  CD1 . TYR A 1 519 ? 3.239   18.951  5.343   1.00 96.74 519 A 1 
ATOM   4016 C  CD2 . TYR A 1 519 ? 0.830   19.290  5.289   1.00 96.94 519 A 1 
ATOM   4017 C  CE1 . TYR A 1 519 ? 3.387   19.784  4.221   1.00 95.97 519 A 1 
ATOM   4018 C  CE2 . TYR A 1 519 ? 0.966   20.119  4.168   1.00 95.84 519 A 1 
ATOM   4019 C  CZ  . TYR A 1 519 ? 2.249   20.372  3.639   1.00 95.84 519 A 1 
ATOM   4020 O  OH  . TYR A 1 519 ? 2.394   21.199  2.559   1.00 93.71 519 A 1 
ATOM   4021 N  N   . ASN A 1 520 ? 1.192   15.997  4.391   1.00 98.41 520 A 1 
ATOM   4022 C  CA  . ASN A 1 520 ? 1.712   15.719  3.070   1.00 98.30 520 A 1 
ATOM   4023 C  C   . ASN A 1 520 ? 1.368   16.835  2.089   1.00 98.25 520 A 1 
ATOM   4024 O  O   . ASN A 1 520 ? 0.255   17.362  2.077   1.00 97.73 520 A 1 
ATOM   4025 C  CB  . ASN A 1 520 ? 1.189   14.355  2.584   1.00 97.91 520 A 1 
ATOM   4026 C  CG  . ASN A 1 520 ? 1.670   14.061  1.169   1.00 97.41 520 A 1 
ATOM   4027 O  OD1 . ASN A 1 520 ? 0.993   14.372  0.198   1.00 86.88 520 A 1 
ATOM   4028 N  ND2 . ASN A 1 520 ? 2.855   13.524  1.017   1.00 87.52 520 A 1 
ATOM   4029 N  N   . ARG A 1 521 ? 2.320   17.118  1.202   1.00 98.12 521 A 1 
ATOM   4030 C  CA  . ARG A 1 521 ? 2.110   17.787  -0.079  1.00 97.99 521 A 1 
ATOM   4031 C  C   . ARG A 1 521 ? 2.603   16.865  -1.187  1.00 98.05 521 A 1 
ATOM   4032 O  O   . ARG A 1 521 ? 3.781   16.512  -1.198  1.00 97.02 521 A 1 
ATOM   4033 C  CB  . ARG A 1 521 ? 2.836   19.133  -0.085  1.00 97.08 521 A 1 
ATOM   4034 C  CG  . ARG A 1 521 ? 2.839   19.797  -1.472  1.00 95.26 521 A 1 
ATOM   4035 C  CD  . ARG A 1 521 ? 3.421   21.212  -1.417  1.00 92.87 521 A 1 
ATOM   4036 N  NE  . ARG A 1 521 ? 2.516   22.116  -0.693  1.00 89.36 521 A 1 
ATOM   4037 C  CZ  . ARG A 1 521 ? 2.679   23.384  -0.410  1.00 88.12 521 A 1 
ATOM   4038 N  NH1 . ARG A 1 521 ? 3.759   24.025  -0.757  1.00 80.50 521 A 1 
ATOM   4039 N  NH2 . ARG A 1 521 ? 1.751   24.024  0.228   1.00 82.15 521 A 1 
ATOM   4040 N  N   . THR A 1 522 ? 1.764   16.563  -2.146  1.00 96.83 522 A 1 
ATOM   4041 C  CA  . THR A 1 522 ? 2.162   15.884  -3.379  1.00 96.55 522 A 1 
ATOM   4042 C  C   . THR A 1 522 ? 1.699   16.708  -4.572  1.00 95.95 522 A 1 
ATOM   4043 O  O   . THR A 1 522 ? 0.524   17.035  -4.700  1.00 94.52 522 A 1 
ATOM   4044 C  CB  . THR A 1 522 ? 1.627   14.446  -3.449  1.00 96.18 522 A 1 
ATOM   4045 O  OG1 . THR A 1 522 ? 2.035   13.726  -2.309  1.00 93.52 522 A 1 
ATOM   4046 C  CG2 . THR A 1 522 ? 2.172   13.690  -4.657  1.00 94.29 522 A 1 
ATOM   4047 N  N   . ARG A 1 523 ? 2.631   17.060  -5.445  1.00 96.02 523 A 1 
ATOM   4048 C  CA  . ARG A 1 523 ? 2.364   17.720  -6.721  1.00 95.73 523 A 1 
ATOM   4049 C  C   . ARG A 1 523 ? 3.005   16.925  -7.837  1.00 95.70 523 A 1 
ATOM   4050 O  O   . ARG A 1 523 ? 4.044   16.296  -7.642  1.00 94.40 523 A 1 
ATOM   4051 C  CB  . ARG A 1 523 ? 2.890   19.168  -6.703  1.00 94.66 523 A 1 
ATOM   4052 C  CG  . ARG A 1 523 ? 2.202   20.066  -5.673  1.00 90.97 523 A 1 
ATOM   4053 C  CD  . ARG A 1 523 ? 0.719   20.313  -6.004  1.00 86.90 523 A 1 
ATOM   4054 N  NE  . ARG A 1 523 ? 0.080   21.153  -4.987  1.00 83.14 523 A 1 
ATOM   4055 C  CZ  . ARG A 1 523 ? -0.591  20.742  -3.916  1.00 77.90 523 A 1 
ATOM   4056 N  NH1 . ARG A 1 523 ? -0.787  19.479  -3.661  1.00 70.39 523 A 1 
ATOM   4057 N  NH2 . ARG A 1 523 ? -1.062  21.598  -3.074  1.00 72.90 523 A 1 
ATOM   4058 N  N   . GLY A 1 524 ? 2.406   16.966  -9.012  1.00 93.99 524 A 1 
ATOM   4059 C  CA  . GLY A 1 524 ? 2.950   16.282  -10.171 1.00 93.19 524 A 1 
ATOM   4060 C  C   . GLY A 1 524 ? 2.407   16.885  -11.448 1.00 92.44 524 A 1 
ATOM   4061 O  O   . GLY A 1 524 ? 1.242   17.271  -11.509 1.00 90.61 524 A 1 
ATOM   4062 N  N   . LYS A 1 525 ? 3.263   16.994  -12.465 1.00 92.96 525 A 1 
ATOM   4063 C  CA  . LYS A 1 525 ? 2.882   17.484  -13.779 1.00 92.83 525 A 1 
ATOM   4064 C  C   . LYS A 1 525 ? 3.701   16.836  -14.879 1.00 93.09 525 A 1 
ATOM   4065 O  O   . LYS A 1 525 ? 4.875   16.509  -14.669 1.00 91.77 525 A 1 
ATOM   4066 C  CB  . LYS A 1 525 ? 2.964   19.019  -13.840 1.00 90.63 525 A 1 
ATOM   4067 C  CG  . LYS A 1 525 ? 4.376   19.570  -13.639 1.00 82.14 525 A 1 
ATOM   4068 C  CD  . LYS A 1 525 ? 4.368   21.085  -13.826 1.00 81.27 525 A 1 
ATOM   4069 C  CE  . LYS A 1 525 ? 5.785   21.632  -13.781 1.00 71.63 525 A 1 
ATOM   4070 N  NZ  . LYS A 1 525 ? 5.808   23.060  -14.201 1.00 64.42 525 A 1 
ATOM   4071 N  N   . ASP A 1 526 ? 3.094   16.732  -16.033 1.00 90.82 526 A 1 
ATOM   4072 C  CA  . ASP A 1 526 ? 3.816   16.542  -17.286 1.00 90.04 526 A 1 
ATOM   4073 C  C   . ASP A 1 526 ? 4.726   17.763  -17.500 1.00 90.77 526 A 1 
ATOM   4074 O  O   . ASP A 1 526 ? 4.302   18.915  -17.377 1.00 89.94 526 A 1 
ATOM   4075 C  CB  . ASP A 1 526 ? 2.782   16.359  -18.396 1.00 88.36 526 A 1 
ATOM   4076 C  CG  . ASP A 1 526 ? 3.405   16.061  -19.755 1.00 86.71 526 A 1 
ATOM   4077 O  OD1 . ASP A 1 526 ? 4.375   16.756  -20.127 1.00 82.39 526 A 1 
ATOM   4078 O  OD2 . ASP A 1 526 ? 2.890   15.156  -20.438 1.00 81.86 526 A 1 
ATOM   4079 N  N   . THR A 1 527 ? 6.023   17.542  -17.741 1.00 92.20 527 A 1 
ATOM   4080 C  CA  . THR A 1 527 ? 6.988   18.639  -17.887 1.00 93.30 527 A 1 
ATOM   4081 C  C   . THR A 1 527 ? 6.960   19.274  -19.264 1.00 93.58 527 A 1 
ATOM   4082 O  O   . THR A 1 527 ? 7.400   20.415  -19.397 1.00 90.41 527 A 1 
ATOM   4083 C  CB  . THR A 1 527 ? 8.417   18.192  -17.563 1.00 92.00 527 A 1 
ATOM   4084 O  OG1 . THR A 1 527 ? 8.759   16.985  -18.188 1.00 82.33 527 A 1 
ATOM   4085 C  CG2 . THR A 1 527 ? 8.586   17.971  -16.064 1.00 80.59 527 A 1 
ATOM   4086 N  N   . ASP A 1 528 ? 6.450   18.566  -20.249 1.00 92.16 528 A 1 
ATOM   4087 C  CA  . ASP A 1 528 ? 6.430   19.014  -21.634 1.00 91.81 528 A 1 
ATOM   4088 C  C   . ASP A 1 528 ? 5.141   19.798  -21.940 1.00 92.09 528 A 1 
ATOM   4089 O  O   . ASP A 1 528 ? 5.181   20.823  -22.623 1.00 89.05 528 A 1 
ATOM   4090 C  CB  . ASP A 1 528 ? 6.628   17.791  -22.559 1.00 90.69 528 A 1 
ATOM   4091 C  CG  . ASP A 1 528 ? 7.964   17.051  -22.331 1.00 88.09 528 A 1 
ATOM   4092 O  OD1 . ASP A 1 528 ? 8.951   17.698  -21.918 1.00 82.35 528 A 1 
ATOM   4093 O  OD2 . ASP A 1 528 ? 8.028   15.826  -22.552 1.00 82.19 528 A 1 
ATOM   4094 N  N   . THR A 1 529 ? 4.005   19.385  -21.353 1.00 90.76 529 A 1 
ATOM   4095 C  CA  . THR A 1 529 ? 2.713   20.078  -21.510 1.00 89.70 529 A 1 
ATOM   4096 C  C   . THR A 1 529 ? 2.393   21.035  -20.362 1.00 90.38 529 A 1 
ATOM   4097 O  O   . THR A 1 529 ? 1.658   22.008  -20.539 1.00 87.18 529 A 1 
ATOM   4098 C  CB  . THR A 1 529 ? 1.559   19.084  -21.669 1.00 87.17 529 A 1 
ATOM   4099 O  OG1 . THR A 1 529 ? 1.369   18.361  -20.481 1.00 82.10 529 A 1 
ATOM   4100 C  CG2 . THR A 1 529 ? 1.780   18.090  -22.808 1.00 80.98 529 A 1 
ATOM   4101 N  N   . GLY A 1 530 ? 2.937   20.790  -19.163 1.00 89.32 530 A 1 
ATOM   4102 C  CA  . GLY A 1 530 ? 2.619   21.525  -17.944 1.00 89.06 530 A 1 
ATOM   4103 C  C   . GLY A 1 530 ? 1.312   21.111  -17.268 1.00 89.16 530 A 1 
ATOM   4104 O  O   . GLY A 1 530 ? 0.950   21.721  -16.253 1.00 85.96 530 A 1 
ATOM   4105 N  N   . GLU A 1 531 ? 0.612   20.107  -17.780 1.00 87.74 531 A 1 
ATOM   4106 C  CA  . GLU A 1 531 ? -0.625  19.605  -17.195 1.00 86.13 531 A 1 
ATOM   4107 C  C   . GLU A 1 531 ? -0.352  18.831  -15.896 1.00 87.55 531 A 1 
ATOM   4108 O  O   . GLU A 1 531 ? 0.583   18.039  -15.808 1.00 86.53 531 A 1 
ATOM   4109 C  CB  . GLU A 1 531 ? -1.405  18.761  -18.210 1.00 82.73 531 A 1 
ATOM   4110 C  CG  . GLU A 1 531 ? -2.803  18.423  -17.692 1.00 73.82 531 A 1 
ATOM   4111 C  CD  . GLU A 1 531 ? -3.728  17.756  -18.707 1.00 68.88 531 A 1 
ATOM   4112 O  OE1 . GLU A 1 531 ? -4.933  17.662  -18.373 1.00 60.65 531 A 1 
ATOM   4113 O  OE2 . GLU A 1 531 ? -3.254  17.370  -19.795 1.00 59.54 531 A 1 
ATOM   4114 N  N   . TYR A 1 532 ? -1.169  19.077  -14.872 1.00 87.40 532 A 1 
ATOM   4115 C  CA  . TYR A 1 532 ? -1.085  18.318  -13.631 1.00 86.92 532 A 1 
ATOM   4116 C  C   . TYR A 1 532 ? -1.566  16.886  -13.830 1.00 86.39 532 A 1 
ATOM   4117 O  O   . TYR A 1 532 ? -2.590  16.647  -14.468 1.00 84.30 532 A 1 
ATOM   4118 C  CB  . TYR A 1 532 ? -1.881  19.011  -12.517 1.00 86.56 532 A 1 
ATOM   4119 C  CG  . TYR A 1 532 ? -1.260  20.294  -12.019 1.00 86.23 532 A 1 
ATOM   4120 C  CD1 . TYR A 1 532 ? -0.096  20.252  -11.230 1.00 83.46 532 A 1 
ATOM   4121 C  CD2 . TYR A 1 532 ? -1.824  21.539  -12.353 1.00 83.56 532 A 1 
ATOM   4122 C  CE1 . TYR A 1 532 ? 0.503   21.433  -10.774 1.00 81.99 532 A 1 
ATOM   4123 C  CE2 . TYR A 1 532 ? -1.236  22.731  -11.901 1.00 82.08 532 A 1 
ATOM   4124 C  CZ  . TYR A 1 532 ? -0.066  22.675  -11.108 1.00 83.14 532 A 1 
ATOM   4125 O  OH  . TYR A 1 532 ? 0.518   23.832  -10.674 1.00 81.15 532 A 1 
ATOM   4126 N  N   . ILE A 1 533 ? -0.857  15.945  -13.221 1.00 87.67 533 A 1 
ATOM   4127 C  CA  . ILE A 1 533 ? -1.264  14.540  -13.218 1.00 87.07 533 A 1 
ATOM   4128 C  C   . ILE A 1 533 ? -2.443  14.306  -12.265 1.00 86.37 533 A 1 
ATOM   4129 O  O   . ILE A 1 533 ? -2.656  15.066  -11.314 1.00 83.51 533 A 1 
ATOM   4130 C  CB  . ILE A 1 533 ? -0.074  13.594  -12.954 1.00 85.32 533 A 1 
ATOM   4131 C  CG1 . ILE A 1 533 ? 0.533   13.815  -11.559 1.00 80.47 533 A 1 
ATOM   4132 C  CG2 . ILE A 1 533 ? 0.978   13.758  -14.069 1.00 79.09 533 A 1 
ATOM   4133 C  CD1 . ILE A 1 533 ? 1.637   12.811  -11.215 1.00 75.93 533 A 1 
ATOM   4134 N  N   . SER A 1 534 ? -3.200  13.256  -12.524 1.00 84.12 534 A 1 
ATOM   4135 C  CA  . SER A 1 534 ? -4.441  12.955  -11.809 1.00 83.03 534 A 1 
ATOM   4136 C  C   . SER A 1 534 ? -4.229  12.285  -10.456 1.00 84.76 534 A 1 
ATOM   4137 O  O   . SER A 1 534 ? -4.991  12.539  -9.521  1.00 82.70 534 A 1 
ATOM   4138 C  CB  . SER A 1 534 ? -5.324  12.064  -12.690 1.00 79.48 534 A 1 
ATOM   4139 O  OG  . SER A 1 534 ? -4.595  10.963  -13.180 1.00 70.82 534 A 1 
ATOM   4140 N  N   . SER A 1 535 ? -3.198  11.468  -10.315 1.00 86.05 535 A 1 
ATOM   4141 C  CA  . SER A 1 535 ? -2.913  10.646  -9.131  1.00 87.35 535 A 1 
ATOM   4142 C  C   . SER A 1 535 ? -2.185  11.413  -8.016  1.00 89.14 535 A 1 
ATOM   4143 O  O   . SER A 1 535 ? -1.221  10.924  -7.425  1.00 87.77 535 A 1 
ATOM   4144 C  CB  . SER A 1 535 ? -2.163  9.387   -9.570  1.00 85.88 535 A 1 
ATOM   4145 O  OG  . SER A 1 535 ? -1.020  9.731   -10.317 1.00 78.53 535 A 1 
ATOM   4146 N  N   . ILE A 1 536 ? -2.613  12.642  -7.744  1.00 89.41 536 A 1 
ATOM   4147 C  CA  . ILE A 1 536 ? -2.068  13.494  -6.682  1.00 90.07 536 A 1 
ATOM   4148 C  C   . ILE A 1 536 ? -3.161  13.867  -5.685  1.00 90.94 536 A 1 
ATOM   4149 O  O   . ILE A 1 536 ? -4.349  13.824  -5.992  1.00 89.01 536 A 1 
ATOM   4150 C  CB  . ILE A 1 536 ? -1.350  14.739  -7.242  1.00 87.63 536 A 1 
ATOM   4151 C  CG1 . ILE A 1 536 ? -2.305  15.642  -8.061  1.00 80.62 536 A 1 
ATOM   4152 C  CG2 . ILE A 1 536 ? -0.124  14.323  -8.063  1.00 76.56 536 A 1 
ATOM   4153 C  CD1 . ILE A 1 536 ? -1.684  16.982  -8.460  1.00 71.77 536 A 1 
ATOM   4154 N  N   . ASN A 1 537 ? -2.747  14.291  -4.500  1.00 92.14 537 A 1 
ATOM   4155 C  CA  . ASN A 1 537 ? -3.644  14.747  -3.445  1.00 92.61 537 A 1 
ATOM   4156 C  C   . ASN A 1 537 ? -3.465  16.253  -3.161  1.00 93.52 537 A 1 
ATOM   4157 O  O   . ASN A 1 537 ? -2.386  16.806  -3.396  1.00 92.82 537 A 1 
ATOM   4158 C  CB  . ASN A 1 537 ? -3.421  13.876  -2.199  1.00 91.73 537 A 1 
ATOM   4159 C  CG  . ASN A 1 537 ? -2.005  13.945  -1.672  1.00 91.63 537 A 1 
ATOM   4160 O  OD1 . ASN A 1 537 ? -1.116  13.241  -2.121  1.00 84.71 537 A 1 
ATOM   4161 N  ND2 . ASN A 1 537 ? -1.745  14.811  -0.714  1.00 85.15 537 A 1 
ATOM   4162 N  N   . PRO A 1 538 ? -4.492  16.935  -2.627  1.00 94.43 538 A 1 
ATOM   4163 C  CA  . PRO A 1 538 ? -4.325  18.242  -2.015  1.00 94.71 538 A 1 
ATOM   4164 C  C   . PRO A 1 538 ? -3.460  18.146  -0.754  1.00 95.99 538 A 1 
ATOM   4165 O  O   . PRO A 1 538 ? -3.282  17.067  -0.185  1.00 95.30 538 A 1 
ATOM   4166 C  CB  . PRO A 1 538 ? -5.744  18.722  -1.720  1.00 92.92 538 A 1 
ATOM   4167 C  CG  . PRO A 1 538 ? -6.514  17.430  -1.492  1.00 90.44 538 A 1 
ATOM   4168 C  CD  . PRO A 1 538 ? -5.849  16.448  -2.450  1.00 93.09 538 A 1 
ATOM   4169 N  N   . ASP A 1 539 ? -2.948  19.285  -0.290  1.00 96.34 539 A 1 
ATOM   4170 C  CA  . ASP A 1 539 ? -2.247  19.350  0.992   1.00 96.81 539 A 1 
ATOM   4171 C  C   . ASP A 1 539 ? -3.170  18.844  2.102   1.00 97.23 539 A 1 
ATOM   4172 O  O   . ASP A 1 539 ? -4.299  19.319  2.239   1.00 96.55 539 A 1 
ATOM   4173 C  CB  . ASP A 1 539 ? -1.786  20.784  1.301   1.00 96.22 539 A 1 
ATOM   4174 C  CG  . ASP A 1 539 ? -0.635  21.292  0.437   1.00 95.16 539 A 1 
ATOM   4175 O  OD1 . ASP A 1 539 ? -0.107  20.563  -0.440  1.00 91.26 539 A 1 
ATOM   4176 O  OD2 . ASP A 1 539 ? -0.198  22.451  0.627   1.00 90.97 539 A 1 
ATOM   4177 N  N   . THR A 1 540 ? -2.699  17.882  2.871   1.00 97.87 540 A 1 
ATOM   4178 C  CA  . THR A 1 540 ? -3.507  17.204  3.880   1.00 98.12 540 A 1 
ATOM   4179 C  C   . THR A 1 540 ? -2.749  17.123  5.198   1.00 98.42 540 A 1 
ATOM   4180 O  O   . THR A 1 540 ? -1.557  16.810  5.210   1.00 98.24 540 A 1 
ATOM   4181 C  CB  . THR A 1 540 ? -3.937  15.803  3.408   1.00 97.29 540 A 1 
ATOM   4182 O  OG1 . THR A 1 540 ? -4.628  15.905  2.181   1.00 92.01 540 A 1 
ATOM   4183 C  CG2 . THR A 1 540 ? -4.888  15.104  4.378   1.00 92.29 540 A 1 
ATOM   4184 N  N   . VAL A 1 541 ? -3.449  17.398  6.286   1.00 98.43 541 A 1 
ATOM   4185 C  CA  . VAL A 1 541 ? -2.983  17.173  7.657   1.00 98.51 541 A 1 
ATOM   4186 C  C   . VAL A 1 541 ? -3.924  16.172  8.319   1.00 98.60 541 A 1 
ATOM   4187 O  O   . VAL A 1 541 ? -5.136  16.368  8.295   1.00 98.26 541 A 1 
ATOM   4188 C  CB  . VAL A 1 541 ? -2.918  18.485  8.460   1.00 98.21 541 A 1 
ATOM   4189 C  CG1 . VAL A 1 541 ? -2.532  18.262  9.922   1.00 95.04 541 A 1 
ATOM   4190 C  CG2 . VAL A 1 541 ? -1.888  19.448  7.861   1.00 95.53 541 A 1 
ATOM   4191 N  N   . THR A 1 542 ? -3.374  15.154  8.947   1.00 98.62 542 A 1 
ATOM   4192 C  CA  . THR A 1 542 ? -4.121  14.311  9.893   1.00 98.65 542 A 1 
ATOM   4193 C  C   . THR A 1 542 ? -3.539  14.452  11.285  1.00 98.65 542 A 1 
ATOM   4194 O  O   . THR A 1 542 ? -2.339  14.665  11.453  1.00 98.23 542 A 1 
ATOM   4195 C  CB  . THR A 1 542 ? -4.173  12.829  9.494   1.00 97.81 542 A 1 
ATOM   4196 O  OG1 . THR A 1 542 ? -2.883  12.290  9.379   1.00 78.37 542 A 1 
ATOM   4197 C  CG2 . THR A 1 542 ? -4.907  12.637  8.172   1.00 78.59 542 A 1 
ATOM   4198 N  N   . SER A 1 543 ? -4.390  14.358  12.284  1.00 98.64 543 A 1 
ATOM   4199 C  CA  . SER A 1 543 ? -4.001  14.419  13.686  1.00 98.43 543 A 1 
ATOM   4200 C  C   . SER A 1 543 ? -4.778  13.387  14.485  1.00 98.55 543 A 1 
ATOM   4201 O  O   . SER A 1 543 ? -5.989  13.292  14.335  1.00 97.90 543 A 1 
ATOM   4202 C  CB  . SER A 1 543 ? -4.256  15.827  14.226  1.00 97.53 543 A 1 
ATOM   4203 O  OG  . SER A 1 543 ? -3.867  15.915  15.578  1.00 79.82 543 A 1 
ATOM   4204 N  N   . THR A 1 544 ? -4.092  12.668  15.362  1.00 98.59 544 A 1 
ATOM   4205 C  CA  . THR A 1 544 ? -4.701  11.724  16.296  1.00 98.37 544 A 1 
ATOM   4206 C  C   . THR A 1 544 ? -4.306  12.098  17.715  1.00 98.39 544 A 1 
ATOM   4207 O  O   . THR A 1 544 ? -3.132  12.070  18.072  1.00 97.59 544 A 1 
ATOM   4208 C  CB  . THR A 1 544 ? -4.293  10.276  15.978  1.00 97.33 544 A 1 
ATOM   4209 O  OG1 . THR A 1 544 ? -4.616  9.972   14.641  1.00 86.74 544 A 1 
ATOM   4210 C  CG2 . THR A 1 544 ? -5.041  9.273   16.859  1.00 84.72 544 A 1 
ATOM   4211 N  N   . LEU A 1 545 ? -5.284  12.456  18.529  1.00 98.40 545 A 1 
ATOM   4212 C  CA  . LEU A 1 545 ? -5.115  12.704  19.953  1.00 98.44 545 A 1 
ATOM   4213 C  C   . LEU A 1 545 ? -5.706  11.527  20.727  1.00 98.48 545 A 1 
ATOM   4214 O  O   . LEU A 1 545 ? -6.904  11.279  20.622  1.00 97.98 545 A 1 
ATOM   4215 C  CB  . LEU A 1 545 ? -5.793  14.034  20.316  1.00 98.18 545 A 1 
ATOM   4216 C  CG  . LEU A 1 545 ? -5.764  14.381  21.816  1.00 97.32 545 A 1 
ATOM   4217 C  CD1 . LEU A 1 545 ? -4.347  14.661  22.324  1.00 95.40 545 A 1 
ATOM   4218 C  CD2 . LEU A 1 545 ? -6.607  15.629  22.076  1.00 95.19 545 A 1 
ATOM   4219 N  N   . ASN A 1 546 ? -4.904  10.865  21.533  1.00 98.31 546 A 1 
ATOM   4220 C  CA  . ASN A 1 546 ? -5.352  9.814   22.436  1.00 98.07 546 A 1 
ATOM   4221 C  C   . ASN A 1 546 ? -5.109  10.227  23.890  1.00 98.00 546 A 1 
ATOM   4222 O  O   . ASN A 1 546 ? -4.002  10.614  24.250  1.00 97.62 546 A 1 
ATOM   4223 C  CB  . ASN A 1 546 ? -4.656  8.493   22.078  1.00 97.38 546 A 1 
ATOM   4224 C  CG  . ASN A 1 546 ? -5.085  7.379   23.013  1.00 95.29 546 A 1 
ATOM   4225 O  OD1 . ASN A 1 546 ? -6.249  7.042   23.140  1.00 87.44 546 A 1 
ATOM   4226 N  ND2 . ASN A 1 546 ? -4.163  6.797   23.754  1.00 86.70 546 A 1 
ATOM   4227 N  N   . ILE A 1 547 ? -6.141  10.139  24.715  1.00 98.01 547 A 1 
ATOM   4228 C  CA  . ILE A 1 547 ? -6.107  10.503  26.132  1.00 98.15 547 A 1 
ATOM   4229 C  C   . ILE A 1 547 ? -6.536  9.282   26.955  1.00 98.01 547 A 1 
ATOM   4230 O  O   . ILE A 1 547 ? -7.732  8.993   27.033  1.00 97.43 547 A 1 
ATOM   4231 C  CB  . ILE A 1 547 ? -6.999  11.732  26.426  1.00 97.85 547 A 1 
ATOM   4232 C  CG1 . ILE A 1 547 ? -6.647  12.929  25.510  1.00 96.67 547 A 1 
ATOM   4233 C  CG2 . ILE A 1 547 ? -6.866  12.129  27.909  1.00 96.80 547 A 1 
ATOM   4234 C  CD1 . ILE A 1 547 ? -7.586  14.129  25.654  1.00 93.07 547 A 1 
ATOM   4235 N  N   . PRO A 1 548 ? -5.599  8.548   27.572  1.00 97.89 548 A 1 
ATOM   4236 C  CA  . PRO A 1 548 ? -5.947  7.493   28.505  1.00 97.22 548 A 1 
ATOM   4237 C  C   . PRO A 1 548 ? -6.566  8.096   29.777  1.00 97.40 548 A 1 
ATOM   4238 O  O   . PRO A 1 548 ? -6.057  9.060   30.347  1.00 95.98 548 A 1 
ATOM   4239 C  CB  . PRO A 1 548 ? -4.643  6.743   28.771  1.00 95.61 548 A 1 
ATOM   4240 C  CG  . PRO A 1 548 ? -3.563  7.795   28.546  1.00 92.50 548 A 1 
ATOM   4241 C  CD  . PRO A 1 548 ? -4.155  8.692   27.454  1.00 96.27 548 A 1 
ATOM   4242 N  N   . ILE A 1 549 ? -7.657  7.507   30.245  1.00 97.14 549 A 1 
ATOM   4243 C  CA  . ILE A 1 549 ? -8.318  7.929   31.493  1.00 96.69 549 A 1 
ATOM   4244 C  C   . ILE A 1 549 ? -7.659  7.206   32.662  1.00 95.37 549 A 1 
ATOM   4245 O  O   . ILE A 1 549 ? -8.176  6.204   33.186  1.00 90.27 549 A 1 
ATOM   4246 C  CB  . ILE A 1 549 ? -9.855  7.768   31.417  1.00 95.93 549 A 1 
ATOM   4247 C  CG1 . ILE A 1 549 ? -10.409 8.484   30.171  1.00 93.40 549 A 1 
ATOM   4248 C  CG2 . ILE A 1 549 ? -10.497 8.337   32.701  1.00 93.24 549 A 1 
ATOM   4249 C  CD1 . ILE A 1 549 ? -11.944 8.449   30.040  1.00 83.84 549 A 1 
ATOM   4250 N  N   . ALA A 1 550 ? -6.513  7.721   33.068  1.00 93.41 550 A 1 
ATOM   4251 C  CA  . ALA A 1 550 ? -5.681  7.151   34.118  1.00 92.38 550 A 1 
ATOM   4252 C  C   . ALA A 1 550 ? -5.449  5.636   33.899  1.00 91.98 550 A 1 
ATOM   4253 O  O   . ALA A 1 550 ? -5.113  5.205   32.800  1.00 84.74 550 A 1 
ATOM   4254 C  CB  . ALA A 1 550 ? -6.269  7.550   35.486  1.00 88.72 550 A 1 
ATOM   4255 N  N   . HIS A 1 551 ? -5.653  4.826   34.919  1.00 91.38 551 A 1 
ATOM   4256 C  CA  . HIS A 1 551 ? -5.522  3.365   34.864  1.00 90.85 551 A 1 
ATOM   4257 C  C   . HIS A 1 551 ? -6.878  2.644   34.840  1.00 92.57 551 A 1 
ATOM   4258 O  O   . HIS A 1 551 ? -6.979  1.488   35.239  1.00 88.02 551 A 1 
ATOM   4259 C  CB  . HIS A 1 551 ? -4.617  2.900   36.012  1.00 87.08 551 A 1 
ATOM   4260 C  CG  . HIS A 1 551 ? -3.270  3.553   36.018  1.00 82.21 551 A 1 
ATOM   4261 N  ND1 . HIS A 1 551 ? -2.363  3.565   34.981  1.00 70.64 551 A 1 
ATOM   4262 C  CD2 . HIS A 1 551 ? -2.717  4.298   37.033  1.00 68.81 551 A 1 
ATOM   4263 C  CE1 . HIS A 1 551 ? -1.299  4.287   35.373  1.00 68.47 551 A 1 
ATOM   4264 N  NE2 . HIS A 1 551 ? -1.482  4.737   36.611  1.00 69.59 551 A 1 
ATOM   4265 N  N   . SER A 1 552 ? -7.933  3.316   34.374  1.00 93.62 552 A 1 
ATOM   4266 C  CA  . SER A 1 552 ? -9.268  2.723   34.288  1.00 94.67 552 A 1 
ATOM   4267 C  C   . SER A 1 552 ? -9.422  1.709   33.144  1.00 95.38 552 A 1 
ATOM   4268 O  O   . SER A 1 552 ? -10.399 0.975   33.112  1.00 92.67 552 A 1 
ATOM   4269 C  CB  . SER A 1 552 ? -10.312 3.830   34.128  1.00 93.78 552 A 1 
ATOM   4270 O  OG  . SER A 1 552 ? -10.141 4.506   32.899  1.00 90.15 552 A 1 
ATOM   4271 N  N   . GLY A 1 553 ? -8.478  1.704   32.196  1.00 95.23 553 A 1 
ATOM   4272 C  CA  . GLY A 1 553 ? -8.584  0.958   30.940  1.00 95.95 553 A 1 
ATOM   4273 C  C   . GLY A 1 553 ? -9.375  1.686   29.857  1.00 97.11 553 A 1 
ATOM   4274 O  O   . GLY A 1 553 ? -9.382  1.228   28.717  1.00 95.67 553 A 1 
ATOM   4275 N  N   . PHE A 1 554 ? -10.004 2.811   30.177  1.00 97.54 554 A 1 
ATOM   4276 C  CA  . PHE A 1 554 ? -10.656 3.656   29.192  1.00 97.66 554 A 1 
ATOM   4277 C  C   . PHE A 1 554 ? -9.653  4.620   28.557  1.00 97.74 554 A 1 
ATOM   4278 O  O   . PHE A 1 554 ? -8.755  5.143   29.214  1.00 96.72 554 A 1 
ATOM   4279 C  CB  . PHE A 1 554 ? -11.833 4.422   29.811  1.00 97.19 554 A 1 
ATOM   4280 C  CG  . PHE A 1 554 ? -13.046 3.565   30.083  1.00 96.96 554 A 1 
ATOM   4281 C  CD1 . PHE A 1 554 ? -14.051 3.421   29.109  1.00 94.52 554 A 1 
ATOM   4282 C  CD2 . PHE A 1 554 ? -13.184 2.903   31.312  1.00 94.73 554 A 1 
ATOM   4283 C  CE1 . PHE A 1 554 ? -15.178 2.634   29.347  1.00 93.68 554 A 1 
ATOM   4284 C  CE2 . PHE A 1 554 ? -14.314 2.101   31.563  1.00 93.60 554 A 1 
ATOM   4285 C  CZ  . PHE A 1 554 ? -15.316 1.971   30.585  1.00 94.26 554 A 1 
ATOM   4286 N  N   . SER A 1 555 ? -9.875  4.918   27.284  1.00 98.17 555 A 1 
ATOM   4287 C  CA  . SER A 1 555 ? -9.260  6.034   26.582  1.00 98.07 555 A 1 
ATOM   4288 C  C   . SER A 1 555 ? -10.297 6.751   25.739  1.00 98.45 555 A 1 
ATOM   4289 O  O   . SER A 1 555 ? -11.283 6.161   25.292  1.00 97.80 555 A 1 
ATOM   4290 C  CB  . SER A 1 555 ? -8.055  5.578   25.748  1.00 96.43 555 A 1 
ATOM   4291 O  OG  . SER A 1 555 ? -8.426  4.622   24.786  1.00 82.68 555 A 1 
ATOM   4292 N  N   . VAL A 1 556 ? -10.089 8.048   25.542  1.00 98.33 556 A 1 
ATOM   4293 C  CA  . VAL A 1 556 ? -10.868 8.864   24.617  1.00 98.36 556 A 1 
ATOM   4294 C  C   . VAL A 1 556 ? -9.920  9.451   23.578  1.00 98.46 556 A 1 
ATOM   4295 O  O   . VAL A 1 556 ? -8.768  9.717   23.888  1.00 97.73 556 A 1 
ATOM   4296 C  CB  . VAL A 1 556 ? -11.690 9.964   25.318  1.00 97.42 556 A 1 
ATOM   4297 C  CG1 . VAL A 1 556 ? -12.756 9.344   26.219  1.00 89.43 556 A 1 
ATOM   4298 C  CG2 . VAL A 1 556 ? -10.837 10.923  26.149  1.00 89.55 556 A 1 
ATOM   4299 N  N   . GLY A 1 557 ? -10.413 9.652   22.369  1.00 98.48 557 A 1 
ATOM   4300 C  CA  . GLY A 1 557 ? -9.577  10.174  21.312  1.00 98.45 557 A 1 
ATOM   4301 C  C   . GLY A 1 557 ? -10.331 10.994  20.282  1.00 98.65 557 A 1 
ATOM   4302 O  O   . GLY A 1 557 ? -11.560 10.997  20.214  1.00 98.23 557 A 1 
ATOM   4303 N  N   . TRP A 1 558 ? -9.541  11.699  19.501  1.00 98.47 558 A 1 
ATOM   4304 C  CA  . TRP A 1 558 ? -9.972  12.518  18.380  1.00 98.66 558 A 1 
ATOM   4305 C  C   . TRP A 1 558 ? -9.059  12.253  17.193  1.00 98.64 558 A 1 
ATOM   4306 O  O   . TRP A 1 558 ? -7.838  12.263  17.334  1.00 98.21 558 A 1 
ATOM   4307 C  CB  . TRP A 1 558 ? -9.938  13.994  18.796  1.00 98.32 558 A 1 
ATOM   4308 C  CG  . TRP A 1 558 ? -9.956  14.966  17.658  1.00 98.11 558 A 1 
ATOM   4309 C  CD1 . TRP A 1 558 ? -11.004 15.182  16.834  1.00 95.54 558 A 1 
ATOM   4310 C  CD2 . TRP A 1 558 ? -8.874  15.837  17.188  1.00 97.30 558 A 1 
ATOM   4311 N  NE1 . TRP A 1 558 ? -10.650 16.138  15.875  1.00 95.38 558 A 1 
ATOM   4312 C  CE2 . TRP A 1 558 ? -9.358  16.565  16.067  1.00 96.57 558 A 1 
ATOM   4313 C  CE3 . TRP A 1 558 ? -7.555  16.071  17.609  1.00 95.04 558 A 1 
ATOM   4314 C  CZ2 . TRP A 1 558 ? -8.548  17.503  15.384  1.00 95.72 558 A 1 
ATOM   4315 C  CZ3 . TRP A 1 558 ? -6.747  17.007  16.931  1.00 92.94 558 A 1 
ATOM   4316 C  CH2 . TRP A 1 558 ? -7.248  17.711  15.832  1.00 93.33 558 A 1 
ATOM   4317 N  N   . VAL A 1 559 ? -9.651  12.079  16.026  1.00 98.54 559 A 1 
ATOM   4318 C  CA  . VAL A 1 559 ? -8.954  12.011  14.741  1.00 98.40 559 A 1 
ATOM   4319 C  C   . VAL A 1 559 ? -9.444  13.165  13.885  1.00 98.54 559 A 1 
ATOM   4320 O  O   . VAL A 1 559 ? -10.627 13.262  13.558  1.00 98.12 559 A 1 
ATOM   4321 C  CB  . VAL A 1 559 ? -9.158  10.660  14.039  1.00 97.96 559 A 1 
ATOM   4322 C  CG1 . VAL A 1 559 ? -8.325  10.589  12.760  1.00 96.35 559 A 1 
ATOM   4323 C  CG2 . VAL A 1 559 ? -8.746  9.489   14.941  1.00 96.73 559 A 1 
ATOM   4324 N  N   . GLY A 1 560 ? -8.542  14.082  13.535  1.00 98.59 560 A 1 
ATOM   4325 C  CA  . GLY A 1 560 ? -8.813  15.186  12.632  1.00 98.54 560 A 1 
ATOM   4326 C  C   . GLY A 1 560 ? -8.146  14.961  11.281  1.00 98.66 560 A 1 
ATOM   4327 O  O   . GLY A 1 560 ? -6.960  14.656  11.223  1.00 98.18 560 A 1 
ATOM   4328 N  N   . THR A 1 561 ? -8.889  15.182  10.205  1.00 98.58 561 A 1 
ATOM   4329 C  CA  . THR A 1 561 ? -8.358  15.210  8.837   1.00 98.45 561 A 1 
ATOM   4330 C  C   . THR A 1 561 ? -8.711  16.546  8.195   1.00 98.52 561 A 1 
ATOM   4331 O  O   . THR A 1 561 ? -9.883  16.897  8.104   1.00 98.11 561 A 1 
ATOM   4332 C  CB  . THR A 1 561 ? -8.891  14.052  7.992   1.00 97.74 561 A 1 
ATOM   4333 O  OG1 . THR A 1 561 ? -8.561  12.828  8.602   1.00 94.11 561 A 1 
ATOM   4334 C  CG2 . THR A 1 561 ? -8.291  14.029  6.588   1.00 94.20 561 A 1 
ATOM   4335 N  N   . PHE A 1 562 ? -7.707  17.289  7.751   1.00 98.52 562 A 1 
ATOM   4336 C  CA  . PHE A 1 562 ? -7.851  18.597  7.138   1.00 98.54 562 A 1 
ATOM   4337 C  C   . PHE A 1 562 ? -7.178  18.581  5.770   1.00 98.44 562 A 1 
ATOM   4338 O  O   . PHE A 1 562 ? -5.974  18.384  5.692   1.00 97.83 562 A 1 
ATOM   4339 C  CB  . PHE A 1 562 ? -7.250  19.673  8.046   1.00 98.44 562 A 1 
ATOM   4340 C  CG  . PHE A 1 562 ? -7.743  19.637  9.477   1.00 98.31 562 A 1 
ATOM   4341 C  CD1 . PHE A 1 562 ? -8.953  20.251  9.829   1.00 97.05 562 A 1 
ATOM   4342 C  CD2 . PHE A 1 562 ? -7.009  18.941  10.454  1.00 97.08 562 A 1 
ATOM   4343 C  CE1 . PHE A 1 562 ? -9.431  20.186  11.141  1.00 96.28 562 A 1 
ATOM   4344 C  CE2 . PHE A 1 562 ? -7.485  18.864  11.776  1.00 96.33 562 A 1 
ATOM   4345 C  CZ  . PHE A 1 562 ? -8.695  19.487  12.117  1.00 96.58 562 A 1 
ATOM   4346 N  N   . ALA A 1 563 ? -7.943  18.803  4.707   1.00 98.10 563 A 1 
ATOM   4347 C  CA  . ALA A 1 563 ? -7.431  18.852  3.345   1.00 97.86 563 A 1 
ATOM   4348 C  C   . ALA A 1 563 ? -7.665  20.220  2.720   1.00 97.83 563 A 1 
ATOM   4349 O  O   . ALA A 1 563 ? -8.732  20.824  2.886   1.00 96.82 563 A 1 
ATOM   4350 C  CB  . ALA A 1 563 ? -8.057  17.722  2.525   1.00 96.92 563 A 1 
ATOM   4351 N  N   . ASP A 1 564 ? -6.672  20.725  1.982   1.00 97.28 564 A 1 
ATOM   4352 C  CA  . ASP A 1 564 ? -6.836  21.910  1.150   1.00 96.52 564 A 1 
ATOM   4353 C  C   . ASP A 1 564 ? -7.739  21.612  -0.061  1.00 95.82 564 A 1 
ATOM   4354 O  O   . ASP A 1 564 ? -8.029  20.460  -0.403  1.00 93.85 564 A 1 
ATOM   4355 C  CB  . ASP A 1 564 ? -5.452  22.472  0.733   1.00 95.36 564 A 1 
ATOM   4356 C  CG  . ASP A 1 564 ? -5.501  23.887  0.138   1.00 92.64 564 A 1 
ATOM   4357 O  OD1 . ASP A 1 564 ? -6.521  24.596  0.326   1.00 88.12 564 A 1 
ATOM   4358 O  OD2 . ASP A 1 564 ? -4.531  24.283  -0.545  1.00 87.26 564 A 1 
ATOM   4359 N  N   . ARG A 1 565 ? -8.175  22.649  -0.741  1.00 95.25 565 A 1 
ATOM   4360 C  CA  . ARG A 1 565 ? -8.926  22.540  -1.989  1.00 94.65 565 A 1 
ATOM   4361 C  C   . ARG A 1 565 ? -8.083  21.886  -3.088  1.00 94.24 565 A 1 
ATOM   4362 O  O   . ARG A 1 565 ? -6.886  22.172  -3.226  1.00 91.35 565 A 1 
ATOM   4363 C  CB  . ARG A 1 565 ? -9.478  23.913  -2.389  1.00 92.50 565 A 1 
ATOM   4364 C  CG  . ARG A 1 565 ? -8.362  24.940  -2.588  1.00 86.95 565 A 1 
ATOM   4365 C  CD  . ARG A 1 565 ? -8.919  26.327  -2.889  1.00 85.66 565 A 1 
ATOM   4366 N  NE  . ARG A 1 565 ? -7.816  27.300  -2.996  1.00 75.86 565 A 1 
ATOM   4367 C  CZ  . ARG A 1 565 ? -7.919  28.565  -3.318  1.00 69.30 565 A 1 
ATOM   4368 N  NH1 . ARG A 1 565 ? -9.070  29.096  -3.602  1.00 62.42 565 A 1 
ATOM   4369 N  NH2 . ARG A 1 565 ? -6.849  29.305  -3.353  1.00 60.30 565 A 1 
ATOM   4370 N  N   . SER A 1 566 ? -8.704  21.124  -3.959  1.00 92.86 566 A 1 
ATOM   4371 C  CA  . SER A 1 566 ? -8.043  20.460  -5.085  1.00 90.86 566 A 1 
ATOM   4372 C  C   . SER A 1 566 ? -7.836  21.413  -6.273  1.00 89.77 566 A 1 
ATOM   4373 O  O   . SER A 1 566 ? -8.578  21.395  -7.258  1.00 84.99 566 A 1 
ATOM   4374 C  CB  . SER A 1 566 ? -8.803  19.182  -5.465  1.00 87.71 566 A 1 
ATOM   4375 O  OG  . SER A 1 566 ? -10.116 19.463  -5.867  1.00 77.18 566 A 1 
ATOM   4376 N  N   . THR A 1 567 ? -6.837  22.304  -6.206  1.00 87.78 567 A 1 
ATOM   4377 C  CA  . THR A 1 567 ? -6.548  23.278  -7.269  1.00 84.71 567 A 1 
ATOM   4378 C  C   . THR A 1 567 ? -5.520  22.818  -8.290  1.00 83.66 567 A 1 
ATOM   4379 O  O   . THR A 1 567 ? -5.541  23.301  -9.427  1.00 74.26 567 A 1 
ATOM   4380 C  CB  . THR A 1 567 ? -6.079  24.621  -6.691  1.00 80.05 567 A 1 
ATOM   4381 O  OG1 . THR A 1 567 ? -5.026  24.439  -5.774  1.00 74.58 567 A 1 
ATOM   4382 C  CG2 . THR A 1 567 ? -7.216  25.329  -5.962  1.00 72.88 567 A 1 
ATOM   4383 N  N   . HIS A 1 568 ? -4.622  21.928  -7.907  1.00 77.08 568 A 1 
ATOM   4384 C  CA  . HIS A 1 568 ? -3.475  21.480  -8.701  1.00 74.50 568 A 1 
ATOM   4385 C  C   . HIS A 1 568 ? -3.671  20.034  -9.159  1.00 75.46 568 A 1 
ATOM   4386 O  O   . HIS A 1 568 ? -2.785  19.203  -8.992  1.00 70.97 568 A 1 
ATOM   4387 C  CB  . HIS A 1 568 ? -2.180  21.657  -7.896  1.00 71.80 568 A 1 
ATOM   4388 C  CG  . HIS A 1 568 ? -1.947  23.054  -7.403  1.00 70.21 568 A 1 
ATOM   4389 N  ND1 . HIS A 1 568 ? -2.350  23.558  -6.190  1.00 61.95 568 A 1 
ATOM   4390 C  CD2 . HIS A 1 568 ? -1.291  24.064  -8.048  1.00 61.94 568 A 1 
ATOM   4391 C  CE1 . HIS A 1 568 ? -1.950  24.829  -6.105  1.00 62.01 568 A 1 
ATOM   4392 N  NE2 . HIS A 1 568 ? -1.300  25.181  -7.219  1.00 62.75 568 A 1 
ATOM   4393 N  N   . ILE A 1 569 ? -4.844  19.740  -9.696  1.00 75.20 569 A 1 
ATOM   4394 C  CA  . ILE A 1 569 ? -5.209  18.417  -10.196 1.00 72.85 569 A 1 
ATOM   4395 C  C   . ILE A 1 569 ? -5.475  18.491  -11.697 1.00 74.07 569 A 1 
ATOM   4396 O  O   . ILE A 1 569 ? -5.739  19.582  -12.224 1.00 69.63 569 A 1 
ATOM   4397 C  CB  . ILE A 1 569 ? -6.377  17.855  -9.361  1.00 67.83 569 A 1 
ATOM   4398 C  CG1 . ILE A 1 569 ? -6.500  16.331  -9.541  1.00 61.55 569 A 1 
ATOM   4399 C  CG2 . ILE A 1 569 ? -7.703  18.580  -9.668  1.00 59.71 569 A 1 
ATOM   4400 C  CD1 . ILE A 1 569 ? -7.273  15.645  -8.414  1.00 55.76 569 A 1 
ATOM   4401 N  N   . SER A 1 570 ? -5.393  17.353  -12.371 1.00 69.63 570 A 1 
ATOM   4402 C  CA  . SER A 1 570 ? -5.684  17.244  -13.804 1.00 67.31 570 A 1 
ATOM   4403 C  C   . SER A 1 570 ? -7.028  17.885  -14.159 1.00 69.95 570 A 1 
ATOM   4404 O  O   . SER A 1 570 ? -8.002  17.802  -13.416 1.00 66.65 570 A 1 
ATOM   4405 C  CB  . SER A 1 570 ? -5.680  15.775  -14.228 1.00 62.22 570 A 1 
ATOM   4406 O  OG  . SER A 1 570 ? -6.161  15.628  -15.550 1.00 57.58 570 A 1 
ATOM   4407 N  N   . SER A 1 571 ? -7.079  18.480  -15.337 1.00 66.90 571 A 1 
ATOM   4408 C  CA  . SER A 1 571 ? -8.288  19.103  -15.895 1.00 66.08 571 A 1 
ATOM   4409 C  C   . SER A 1 571 ? -9.469  18.130  -16.053 1.00 68.86 571 A 1 
ATOM   4410 O  O   . SER A 1 571 ? -10.605 18.581  -16.160 1.00 65.47 571 A 1 
ATOM   4411 C  CB  . SER A 1 571 ? -7.918  19.708  -17.253 1.00 62.17 571 A 1 
ATOM   4412 O  OG  . SER A 1 571 ? -7.576  18.697  -18.171 1.00 58.27 571 A 1 
ATOM   4413 N  N   . SER A 1 572 ? -9.201  16.831  -16.035 1.00 71.45 572 A 1 
ATOM   4414 C  CA  . SER A 1 572 ? -10.225 15.783  -16.093 1.00 69.53 572 A 1 
ATOM   4415 C  C   . SER A 1 572 ? -11.080 15.695  -14.827 1.00 72.25 572 A 1 
ATOM   4416 O  O   . SER A 1 572 ? -12.202 15.205  -14.891 1.00 68.44 572 A 1 
ATOM   4417 C  CB  . SER A 1 572 ? -9.566  14.426  -16.362 1.00 64.90 572 A 1 
ATOM   4418 O  OG  . SER A 1 572 ? -8.583  14.130  -15.401 1.00 59.95 572 A 1 
ATOM   4419 N  N   . TYR A 1 573 ? -10.581 16.191  -13.691 1.00 74.69 573 A 1 
ATOM   4420 C  CA  . TYR A 1 573 ? -11.307 16.178  -12.426 1.00 75.14 573 A 1 
ATOM   4421 C  C   . TYR A 1 573 ? -11.855 17.557  -12.070 1.00 77.01 573 A 1 
ATOM   4422 O  O   . TYR A 1 573 ? -11.211 18.599  -12.249 1.00 74.82 573 A 1 
ATOM   4423 C  CB  . TYR A 1 573 ? -10.432 15.609  -11.305 1.00 71.81 573 A 1 
ATOM   4424 C  CG  . TYR A 1 573 ? -10.121 14.139  -11.463 1.00 71.83 573 A 1 
ATOM   4425 C  CD1 . TYR A 1 573 ? -11.142 13.176  -11.374 1.00 68.54 573 A 1 
ATOM   4426 C  CD2 . TYR A 1 573 ? -8.802  13.717  -11.706 1.00 68.43 573 A 1 
ATOM   4427 C  CE1 . TYR A 1 573 ? -10.858 11.817  -11.515 1.00 64.99 573 A 1 
ATOM   4428 C  CE2 . TYR A 1 573 ? -8.504  12.355  -11.859 1.00 66.00 573 A 1 
ATOM   4429 C  CZ  . TYR A 1 573 ? -9.535  11.398  -11.763 1.00 65.70 573 A 1 
ATOM   4430 O  OH  . TYR A 1 573 ? -9.243  10.075  -11.909 1.00 62.71 573 A 1 
ATOM   4431 N  N   . SER A 1 574 ? -13.046 17.566  -11.480 1.00 78.23 574 A 1 
ATOM   4432 C  CA  . SER A 1 574 ? -13.623 18.776  -10.908 1.00 78.87 574 A 1 
ATOM   4433 C  C   . SER A 1 574 ? -12.879 19.190  -9.642  1.00 82.82 574 A 1 
ATOM   4434 O  O   . SER A 1 574 ? -12.479 18.368  -8.824  1.00 80.08 574 A 1 
ATOM   4435 C  CB  . SER A 1 574 ? -15.118 18.579  -10.646 1.00 72.11 574 A 1 
ATOM   4436 O  OG  . SER A 1 574 ? -15.343 17.473  -9.810  1.00 62.95 574 A 1 
ATOM   4437 N  N   . LYS A 1 575 ? -12.720 20.507  -9.451  1.00 85.95 575 A 1 
ATOM   4438 C  CA  . LYS A 1 575 ? -12.086 21.053  -8.247  1.00 87.81 575 A 1 
ATOM   4439 C  C   . LYS A 1 575 ? -13.031 20.934  -7.061  1.00 90.25 575 A 1 
ATOM   4440 O  O   . LYS A 1 575 ? -14.149 21.434  -7.122  1.00 87.87 575 A 1 
ATOM   4441 C  CB  . LYS A 1 575 ? -11.667 22.509  -8.478  1.00 84.29 575 A 1 
ATOM   4442 C  CG  . LYS A 1 575 ? -10.549 22.601  -9.522  1.00 80.42 575 A 1 
ATOM   4443 C  CD  . LYS A 1 575 ? -10.136 24.051  -9.780  1.00 76.21 575 A 1 
ATOM   4444 C  CE  . LYS A 1 575 ? -9.054  24.041  -10.851 1.00 69.80 575 A 1 
ATOM   4445 N  NZ  . LYS A 1 575 ? -8.615  25.394  -11.239 1.00 61.33 575 A 1 
ATOM   4446 N  N   . GLN A 1 576 ? -12.541 20.341  -5.980  1.00 91.62 576 A 1 
ATOM   4447 C  CA  . GLN A 1 576 ? -13.295 20.184  -4.749  1.00 92.90 576 A 1 
ATOM   4448 C  C   . GLN A 1 576 ? -12.885 21.232  -3.703  1.00 94.38 576 A 1 
ATOM   4449 O  O   . GLN A 1 576 ? -11.718 21.643  -3.673  1.00 93.78 576 A 1 
ATOM   4450 C  CB  . GLN A 1 576 ? -13.142 18.746  -4.218  1.00 91.80 576 A 1 
ATOM   4451 C  CG  . GLN A 1 576 ? -13.579 17.678  -5.227  1.00 90.05 576 A 1 
ATOM   4452 C  CD  . GLN A 1 576 ? -15.015 17.854  -5.737  1.00 89.38 576 A 1 
ATOM   4453 O  OE1 . GLN A 1 576 ? -15.859 18.465  -5.105  1.00 82.58 576 A 1 
ATOM   4454 N  NE2 . GLN A 1 576 ? -15.325 17.362  -6.918  1.00 80.84 576 A 1 
ATOM   4455 N  N   . PRO A 1 577 ? -13.817 21.703  -2.851  1.00 94.50 577 A 1 
ATOM   4456 C  CA  . PRO A 1 577 ? -13.493 22.595  -1.746  1.00 95.18 577 A 1 
ATOM   4457 C  C   . PRO A 1 577 ? -12.673 21.855  -0.678  1.00 96.10 577 A 1 
ATOM   4458 O  O   . PRO A 1 577 ? -12.798 20.650  -0.497  1.00 95.21 577 A 1 
ATOM   4459 C  CB  . PRO A 1 577 ? -14.846 23.081  -1.214  1.00 93.70 577 A 1 
ATOM   4460 C  CG  . PRO A 1 577 ? -15.784 21.924  -1.532  1.00 91.04 577 A 1 
ATOM   4461 C  CD  . PRO A 1 577 ? -15.234 21.366  -2.842  1.00 93.79 577 A 1 
ATOM   4462 N  N   . GLY A 1 578 ? -11.856 22.617  0.057   1.00 96.30 578 A 1 
ATOM   4463 C  CA  . GLY A 1 578 ? -11.173 22.092  1.234   1.00 96.99 578 A 1 
ATOM   4464 C  C   . GLY A 1 578 ? -12.141 21.790  2.378   1.00 97.40 578 A 1 
ATOM   4465 O  O   . GLY A 1 578 ? -13.251 22.324  2.434   1.00 96.33 578 A 1 
ATOM   4466 N  N   . TYR A 1 579 ? -11.712 20.943  3.297   1.00 97.80 579 A 1 
ATOM   4467 C  CA  . TYR A 1 579 ? -12.563 20.462  4.384   1.00 97.98 579 A 1 
ATOM   4468 C  C   . TYR A 1 579 ? -11.773 20.135  5.651   1.00 98.36 579 A 1 
ATOM   4469 O  O   . TYR A 1 579 ? -10.557 19.952  5.624   1.00 97.93 579 A 1 
ATOM   4470 C  CB  . TYR A 1 579 ? -13.366 19.251  3.902   1.00 97.27 579 A 1 
ATOM   4471 C  CG  . TYR A 1 579 ? -12.537 18.051  3.487   1.00 97.17 579 A 1 
ATOM   4472 C  CD1 . TYR A 1 579 ? -12.193 17.856  2.130   1.00 95.98 579 A 1 
ATOM   4473 C  CD2 . TYR A 1 579 ? -12.107 17.114  4.440   1.00 95.67 579 A 1 
ATOM   4474 C  CE1 . TYR A 1 579 ? -11.438 16.748  1.735   1.00 94.58 579 A 1 
ATOM   4475 C  CE2 . TYR A 1 579 ? -11.343 15.998  4.059   1.00 94.60 579 A 1 
ATOM   4476 C  CZ  . TYR A 1 579 ? -11.010 15.811  2.704   1.00 94.52 579 A 1 
ATOM   4477 O  OH  . TYR A 1 579 ? -10.267 14.728  2.327   1.00 92.45 579 A 1 
ATOM   4478 N  N   . GLY A 1 580 ? -12.495 20.050  6.760   1.00 98.02 580 A 1 
ATOM   4479 C  CA  . GLY A 1 580 ? -12.035 19.436  7.995   1.00 98.10 580 A 1 
ATOM   4480 C  C   . GLY A 1 580 ? -13.068 18.405  8.457   1.00 98.36 580 A 1 
ATOM   4481 O  O   . GLY A 1 580 ? -14.241 18.746  8.599   1.00 97.49 580 A 1 
ATOM   4482 N  N   . VAL A 1 581 ? -12.623 17.188  8.666   1.00 98.48 581 A 1 
ATOM   4483 C  CA  . VAL A 1 581 ? -13.432 16.072  9.184   1.00 98.46 581 A 1 
ATOM   4484 C  C   . VAL A 1 581 ? -12.886 15.689  10.544  1.00 98.53 581 A 1 
ATOM   4485 O  O   . VAL A 1 581 ? -11.672 15.695  10.746  1.00 97.92 581 A 1 
ATOM   4486 C  CB  . VAL A 1 581 ? -13.430 14.879  8.215   1.00 97.33 581 A 1 
ATOM   4487 C  CG1 . VAL A 1 581 ? -14.236 13.685  8.749   1.00 91.84 581 A 1 
ATOM   4488 C  CG2 . VAL A 1 581 ? -14.061 15.303  6.887   1.00 91.90 581 A 1 
ATOM   4489 N  N   . ASN A 1 582 ? -13.775 15.395  11.473  1.00 98.51 582 A 1 
ATOM   4490 C  CA  . ASN A 1 582 ? -13.416 15.082  12.843  1.00 98.59 582 A 1 
ATOM   4491 C  C   . ASN A 1 582 ? -14.137 13.812  13.285  1.00 98.47 582 A 1 
ATOM   4492 O  O   . ASN A 1 582 ? -15.371 13.764  13.263  1.00 97.62 582 A 1 
ATOM   4493 C  CB  . ASN A 1 582 ? -13.772 16.261  13.763  1.00 98.24 582 A 1 
ATOM   4494 C  CG  . ASN A 1 582 ? -13.036 17.543  13.414  1.00 98.00 582 A 1 
ATOM   4495 O  OD1 . ASN A 1 582 ? -11.973 17.833  13.929  1.00 90.43 582 A 1 
ATOM   4496 N  ND2 . ASN A 1 582 ? -13.584 18.366  12.541  1.00 91.26 582 A 1 
ATOM   4497 N  N   . ASP A 1 583 ? -13.372 12.853  13.746  1.00 98.54 583 A 1 
ATOM   4498 C  CA  . ASP A 1 583 ? -13.861 11.632  14.366  1.00 98.49 583 A 1 
ATOM   4499 C  C   . ASP A 1 583 ? -13.536 11.672  15.859  1.00 98.68 583 A 1 
ATOM   4500 O  O   . ASP A 1 583 ? -12.516 12.231  16.284  1.00 98.20 583 A 1 
ATOM   4501 C  CB  . ASP A 1 583 ? -13.249 10.395  13.694  1.00 97.80 583 A 1 
ATOM   4502 C  CG  . ASP A 1 583 ? -13.511 10.275  12.192  1.00 96.75 583 A 1 
ATOM   4503 O  OD1 . ASP A 1 583 ? -14.371 11.007  11.656  1.00 93.63 583 A 1 
ATOM   4504 O  OD2 . ASP A 1 583 ? -12.865 9.408   11.569  1.00 92.94 583 A 1 
ATOM   4505 N  N   . PHE A 1 584 ? -14.396 11.077  16.665  1.00 98.52 584 A 1 
ATOM   4506 C  CA  . PHE A 1 584 ? -14.151 10.888  18.088  1.00 98.61 584 A 1 
ATOM   4507 C  C   . PHE A 1 584 ? -14.327 9.421   18.439  1.00 98.57 584 A 1 
ATOM   4508 O  O   . PHE A 1 584 ? -15.201 8.749   17.898  1.00 98.07 584 A 1 
ATOM   4509 C  CB  . PHE A 1 584 ? -15.085 11.771  18.922  1.00 98.44 584 A 1 
ATOM   4510 C  CG  . PHE A 1 584 ? -14.864 13.248  18.725  1.00 98.49 584 A 1 
ATOM   4511 C  CD1 . PHE A 1 584 ? -13.852 13.917  19.439  1.00 97.62 584 A 1 
ATOM   4512 C  CD2 . PHE A 1 584 ? -15.654 13.973  17.812  1.00 97.57 584 A 1 
ATOM   4513 C  CE1 . PHE A 1 584 ? -13.635 15.289  19.249  1.00 97.03 584 A 1 
ATOM   4514 C  CE2 . PHE A 1 584 ? -15.437 15.340  17.618  1.00 96.98 584 A 1 
ATOM   4515 C  CZ  . PHE A 1 584 ? -14.425 16.007  18.336  1.00 97.43 584 A 1 
ATOM   4516 N  N   . TYR A 1 585 ? -13.546 8.930   19.383  1.00 98.57 585 A 1 
ATOM   4517 C  CA  . TYR A 1 585 ? -13.707 7.576   19.882  1.00 98.48 585 A 1 
ATOM   4518 C  C   . TYR A 1 585 ? -13.648 7.498   21.410  1.00 98.53 585 A 1 
ATOM   4519 O  O   . TYR A 1 585 ? -13.043 8.327   22.086  1.00 98.26 585 A 1 
ATOM   4520 C  CB  . TYR A 1 585 ? -12.709 6.624   19.209  1.00 98.06 585 A 1 
ATOM   4521 C  CG  . TYR A 1 585 ? -11.262 6.878   19.542  1.00 98.11 585 A 1 
ATOM   4522 C  CD1 . TYR A 1 585 ? -10.413 7.510   18.602  1.00 96.89 585 A 1 
ATOM   4523 C  CD2 . TYR A 1 585 ? -10.718 6.454   20.772  1.00 96.89 585 A 1 
ATOM   4524 C  CE1 . TYR A 1 585 ? -9.051  7.702   18.879  1.00 96.28 585 A 1 
ATOM   4525 C  CE2 . TYR A 1 585 ? -9.362  6.648   21.065  1.00 96.09 585 A 1 
ATOM   4526 C  CZ  . TYR A 1 585 ? -8.534  7.274   20.115  1.00 96.68 585 A 1 
ATOM   4527 O  OH  . TYR A 1 585 ? -7.203  7.455   20.394  1.00 95.00 585 A 1 
ATOM   4528 N  N   . VAL A 1 586 ? -14.268 6.455   21.924  1.00 98.53 586 A 1 
ATOM   4529 C  CA  . VAL A 1 586 ? -14.078 5.950   23.276  1.00 98.47 586 A 1 
ATOM   4530 C  C   . VAL A 1 586 ? -13.675 4.494   23.158  1.00 98.52 586 A 1 
ATOM   4531 O  O   . VAL A 1 586 ? -14.358 3.726   22.483  1.00 97.96 586 A 1 
ATOM   4532 C  CB  . VAL A 1 586 ? -15.348 6.098   24.135  1.00 97.56 586 A 1 
ATOM   4533 C  CG1 . VAL A 1 586 ? -15.124 5.586   25.553  1.00 89.74 586 A 1 
ATOM   4534 C  CG2 . VAL A 1 586 ? -15.788 7.567   24.233  1.00 90.72 586 A 1 
ATOM   4535 N  N   . SER A 1 587 ? -12.593 4.110   23.795  1.00 98.43 587 A 1 
ATOM   4536 C  CA  . SER A 1 587 ? -12.115 2.731   23.817  1.00 98.23 587 A 1 
ATOM   4537 C  C   . SER A 1 587 ? -11.954 2.242   25.249  1.00 98.37 587 A 1 
ATOM   4538 O  O   . SER A 1 587 ? -11.573 3.005   26.130  1.00 97.56 587 A 1 
ATOM   4539 C  CB  . SER A 1 587 ? -10.806 2.615   23.031  1.00 97.53 587 A 1 
ATOM   4540 O  OG  . SER A 1 587 ? -10.483 1.258   22.838  1.00 91.52 587 A 1 
ATOM   4541 N  N   . TYR A 1 588 ? -12.242 0.976   25.476  1.00 98.16 588 A 1 
ATOM   4542 C  CA  . TYR A 1 588 ? -12.060 0.312   26.751  1.00 98.03 588 A 1 
ATOM   4543 C  C   . TYR A 1 588 ? -11.307 -0.999  26.554  1.00 98.02 588 A 1 
ATOM   4544 O  O   . TYR A 1 588 ? -11.769 -1.893  25.840  1.00 97.39 588 A 1 
ATOM   4545 C  CB  . TYR A 1 588 ? -13.422 0.078   27.413  1.00 97.56 588 A 1 
ATOM   4546 C  CG  . TYR A 1 588 ? -13.346 -0.726  28.688  1.00 97.27 588 A 1 
ATOM   4547 C  CD1 . TYR A 1 588 ? -13.928 -2.006  28.763  1.00 95.88 588 A 1 
ATOM   4548 C  CD2 . TYR A 1 588 ? -12.680 -0.211  29.813  1.00 96.21 588 A 1 
ATOM   4549 C  CE1 . TYR A 1 588 ? -13.852 -2.752  29.947  1.00 95.29 588 A 1 
ATOM   4550 C  CE2 . TYR A 1 588 ? -12.591 -0.956  31.005  1.00 95.03 588 A 1 
ATOM   4551 C  CZ  . TYR A 1 588 ? -13.182 -2.220  31.070  1.00 95.02 588 A 1 
ATOM   4552 O  OH  . TYR A 1 588 ? -13.100 -2.945  32.231  1.00 92.97 588 A 1 
ATOM   4553 N  N   . GLN A 1 589 ? -10.178 -1.122  27.229  1.00 97.68 589 A 1 
ATOM   4554 C  CA  . GLN A 1 589 ? -9.490  -2.389  27.411  1.00 96.94 589 A 1 
ATOM   4555 C  C   . GLN A 1 589 ? -9.879  -2.988  28.756  1.00 97.04 589 A 1 
ATOM   4556 O  O   . GLN A 1 589 ? -9.679  -2.372  29.813  1.00 95.24 589 A 1 
ATOM   4557 C  CB  . GLN A 1 589 ? -7.974  -2.235  27.296  1.00 95.01 589 A 1 
ATOM   4558 C  CG  . GLN A 1 589 ? -7.529  -2.096  25.831  1.00 83.98 589 A 1 
ATOM   4559 C  CD  . GLN A 1 589 ? -6.035  -2.363  25.653  1.00 75.90 589 A 1 
ATOM   4560 O  OE1 . GLN A 1 589 ? -5.270  -2.504  26.589  1.00 65.72 589 A 1 
ATOM   4561 N  NE2 . GLN A 1 589 ? -5.564  -2.469  24.425  1.00 62.65 589 A 1 
ATOM   4562 N  N   . GLY A 1 590 ? -10.443 -4.178  28.707  1.00 96.10 590 A 1 
ATOM   4563 C  CA  . GLY A 1 590 ? -10.936 -4.888  29.869  1.00 95.80 590 A 1 
ATOM   4564 C  C   . GLY A 1 590 ? -9.845  -5.155  30.898  1.00 95.60 590 A 1 
ATOM   4565 O  O   . GLY A 1 590 ? -8.726  -5.553  30.580  1.00 93.21 590 A 1 
ATOM   4566 N  N   . GLN A 1 591 ? -10.214 -4.971  32.149  1.00 96.09 591 A 1 
ATOM   4567 C  CA  . GLN A 1 591 ? -9.350  -5.209  33.294  1.00 95.28 591 A 1 
ATOM   4568 C  C   . GLN A 1 591 ? -9.990  -6.227  34.245  1.00 94.83 591 A 1 
ATOM   4569 O  O   . GLN A 1 591 ? -11.210 -6.421  34.239  1.00 90.80 591 A 1 
ATOM   4570 C  CB  . GLN A 1 591 ? -9.033  -3.892  34.007  1.00 93.42 591 A 1 
ATOM   4571 C  CG  . GLN A 1 591 ? -8.313  -2.886  33.092  1.00 90.35 591 A 1 
ATOM   4572 C  CD  . GLN A 1 591 ? -7.572  -1.802  33.874  1.00 86.14 591 A 1 
ATOM   4573 O  OE1 . GLN A 1 591 ? -7.563  -1.768  35.090  1.00 74.58 591 A 1 
ATOM   4574 N  NE2 . GLN A 1 591 ? -6.876  -0.919  33.204  1.00 72.49 591 A 1 
ATOM   4575 N  N   . GLN A 1 592 ? -9.182  -6.856  35.078  1.00 93.28 592 A 1 
ATOM   4576 C  CA  . GLN A 1 592 ? -9.622  -7.833  36.075  1.00 93.03 592 A 1 
ATOM   4577 C  C   . GLN A 1 592 ? -10.494 -8.936  35.453  1.00 93.44 592 A 1 
ATOM   4578 O  O   . GLN A 1 592 ? -10.026 -9.674  34.589  1.00 88.53 592 A 1 
ATOM   4579 C  CB  . GLN A 1 592 ? -10.299 -7.120  37.259  1.00 90.28 592 A 1 
ATOM   4580 C  CG  . GLN A 1 592 ? -9.420  -6.057  37.943  1.00 83.07 592 A 1 
ATOM   4581 C  CD  . GLN A 1 592 ? -10.148 -5.381  39.114  1.00 74.11 592 A 1 
ATOM   4582 O  OE1 . GLN A 1 592 ? -11.295 -5.652  39.419  1.00 64.94 592 A 1 
ATOM   4583 N  NE2 . GLN A 1 592 ? -9.509  -4.484  39.814  1.00 63.57 592 A 1 
ATOM   4584 N  N   . ALA A 1 593 ? -11.755 -9.034  35.842  1.00 93.66 593 A 1 
ATOM   4585 C  CA  . ALA A 1 593 ? -12.699 -10.036 35.346  1.00 93.80 593 A 1 
ATOM   4586 C  C   . ALA A 1 593 ? -13.054 -9.863  33.859  1.00 94.64 593 A 1 
ATOM   4587 O  O   . ALA A 1 593 ? -13.520 -10.810 33.231  1.00 91.50 593 A 1 
ATOM   4588 C  CB  . ALA A 1 593 ? -13.956 -9.979  36.222  1.00 92.31 593 A 1 
ATOM   4589 N  N   . LEU A 1 594 ? -12.826 -8.679  33.286  1.00 95.34 594 A 1 
ATOM   4590 C  CA  . LEU A 1 594 ? -13.059 -8.366  31.877  1.00 95.95 594 A 1 
ATOM   4591 C  C   . LEU A 1 594 ? -11.754 -8.366  31.058  1.00 96.09 594 A 1 
ATOM   4592 O  O   . LEU A 1 594 ? -11.741 -7.898  29.927  1.00 93.98 594 A 1 
ATOM   4593 C  CB  . LEU A 1 594 ? -13.807 -7.026  31.756  1.00 94.96 594 A 1 
ATOM   4594 C  CG  . LEU A 1 594 ? -15.190 -7.002  32.433  1.00 92.82 594 A 1 
ATOM   4595 C  CD1 . LEU A 1 594 ? -15.793 -5.595  32.298  1.00 87.97 594 A 1 
ATOM   4596 C  CD2 . LEU A 1 594 ? -16.162 -8.003  31.804  1.00 87.07 594 A 1 
ATOM   4597 N  N   . LYS A 1 595 ? -10.661 -8.869  31.604  1.00 93.60 595 A 1 
ATOM   4598 C  CA  . LYS A 1 595 ? -9.393  -8.940  30.887  1.00 92.51 595 A 1 
ATOM   4599 C  C   . LYS A 1 595 ? -9.546  -9.779  29.620  1.00 92.57 595 A 1 
ATOM   4600 O  O   . LYS A 1 595 ? -10.161 -10.840 29.646  1.00 88.81 595 A 1 
ATOM   4601 C  CB  . LYS A 1 595 ? -8.295  -9.480  31.815  1.00 89.75 595 A 1 
ATOM   4602 C  CG  . LYS A 1 595 ? -6.903  -9.306  31.192  1.00 79.65 595 A 1 
ATOM   4603 C  CD  . LYS A 1 595 ? -5.799  -9.806  32.134  1.00 72.54 595 A 1 
ATOM   4604 C  CE  . LYS A 1 595 ? -4.450  -9.608  31.447  1.00 61.37 595 A 1 
ATOM   4605 N  NZ  . LYS A 1 595 ? -3.320  -10.137 32.258  1.00 54.56 595 A 1 
ATOM   4606 N  N   . GLY A 1 596 ? -8.981  -9.286  28.514  1.00 92.35 596 A 1 
ATOM   4607 C  CA  . GLY A 1 596 ? -9.151  -9.878  27.188  1.00 92.60 596 A 1 
ATOM   4608 C  C   . GLY A 1 596 ? -10.357 -9.346  26.415  1.00 94.23 596 A 1 
ATOM   4609 O  O   . GLY A 1 596 ? -10.436 -9.575  25.210  1.00 92.95 596 A 1 
ATOM   4610 N  N   . MET A 1 597 ? -11.254 -8.615  27.049  1.00 96.54 597 A 1 
ATOM   4611 C  CA  . MET A 1 597 ? -12.311 -7.881  26.356  1.00 96.93 597 A 1 
ATOM   4612 C  C   . MET A 1 597 ? -11.797 -6.514  25.909  1.00 97.27 597 A 1 
ATOM   4613 O  O   . MET A 1 597 ? -11.234 -5.768  26.705  1.00 96.24 597 A 1 
ATOM   4614 C  CB  . MET A 1 597 ? -13.545 -7.763  27.252  1.00 96.06 597 A 1 
ATOM   4615 C  CG  . MET A 1 597 ? -14.754 -7.203  26.500  1.00 87.52 597 A 1 
ATOM   4616 S  SD  . MET A 1 597 ? -16.249 -7.084  27.535  1.00 79.30 597 A 1 
ATOM   4617 C  CE  . MET A 1 597 ? -17.417 -6.434  26.335  1.00 66.98 597 A 1 
ATOM   4618 N  N   . THR A 1 598 ? -12.034 -6.161  24.662  1.00 97.52 598 A 1 
ATOM   4619 C  CA  . THR A 1 598 ? -11.803 -4.820  24.129  1.00 97.53 598 A 1 
ATOM   4620 C  C   . THR A 1 598 ? -13.082 -4.339  23.477  1.00 97.94 598 A 1 
ATOM   4621 O  O   . THR A 1 598 ? -13.714 -5.091  22.733  1.00 97.25 598 A 1 
ATOM   4622 C  CB  . THR A 1 598 ? -10.636 -4.805  23.133  1.00 95.84 598 A 1 
ATOM   4623 O  OG1 . THR A 1 598 ? -9.475  -5.297  23.751  1.00 86.52 598 A 1 
ATOM   4624 C  CG2 . THR A 1 598 ? -10.305 -3.402  22.623  1.00 84.99 598 A 1 
ATOM   4625 N  N   . THR A 1 599 ? -13.468 -3.098  23.725  1.00 98.06 599 A 1 
ATOM   4626 C  CA  . THR A 1 599 ? -14.581 -2.472  23.026  1.00 98.08 599 A 1 
ATOM   4627 C  C   . THR A 1 599 ? -14.234 -1.038  22.659  1.00 98.22 599 A 1 
ATOM   4628 O  O   . THR A 1 599 ? -13.588 -0.337  23.431  1.00 97.52 599 A 1 
ATOM   4629 C  CB  . THR A 1 599 ? -15.893 -2.588  23.815  1.00 96.64 599 A 1 
ATOM   4630 O  OG1 . THR A 1 599 ? -16.979 -2.207  23.005  1.00 85.40 599 A 1 
ATOM   4631 C  CG2 . THR A 1 599 ? -15.951 -1.743  25.078  1.00 84.01 599 A 1
[truncated: 24,888 more chars]
