# Supplementary material for: Inhibiting heme piracy by pathogenic Escherichia coli using de novo-designed proteins
Source: Nat Commun. 2025 Jul 9;16:6066. doi: 10.1038/s41467-025-60612-9 (PMC12241658; doi:10.1038/s41467-025-60612-9)
Supplement: Supplementary file 3 — Supplementary Data 1 [file 41467_2025_60612_MOESM3_ESM.zip › fold_chua_heme/fold_chua_heme_model_3.cif]

# By using this file you agree to the legally binding terms of use found at alphafoldserver.com/output-terms
data_4250ca2790a98ffb
#
_entry.id 4250ca2790a98ffb
#
loop_
_atom_type.symbol
C  
FE 
N  
O  
S  
#
loop_
_audit_author.name
_audit_author.pdbx_ordinal
"Google DeepMind" 1 
"Isomorphic Labs" 2 
#
_audit_conform.dict_location https://raw.githubusercontent.com/ihmwg/ModelCIF/master/dist/mmcif_ma.dic
_audit_conform.dict_name     mmcif_ma.dic
_audit_conform.dict_version  1.4.5
#
loop_
_chem_comp.formula
_chem_comp.formula_weight
_chem_comp.id
_chem_comp.mon_nstd_flag
_chem_comp.name
_chem_comp.pdbx_smiles
_chem_comp.pdbx_synonyms
_chem_comp.type
"C3 H7 N O2"       89.093  ALA y ALANINE                           C[C@H](N)C(O)=O                                                                               ?    "L-PEPTIDE LINKING" 
"C6 H15 N4 O2"     175.209 ARG y ARGININE                          N[C@@H](CCCNC(N)=[NH2+])C(O)=O                                                                ?    "L-PEPTIDE LINKING" 
"C4 H8 N2 O3"      132.118 ASN y ASPARAGINE                        N[C@@H](CC(N)=O)C(O)=O                                                                        ?    "L-PEPTIDE LINKING" 
"C4 H7 N O4"       133.103 ASP y "ASPARTIC ACID"                   N[C@@H](CC(O)=O)C(O)=O                                                                        ?    "L-PEPTIDE LINKING" 
"C5 H10 N2 O3"     146.144 GLN y GLUTAMINE                         N[C@@H](CCC(N)=O)C(O)=O                                                                       ?    "L-PEPTIDE LINKING" 
"C5 H9 N O4"       147.129 GLU y "GLUTAMIC ACID"                   N[C@@H](CCC(O)=O)C(O)=O                                                                       ?    "L-PEPTIDE LINKING" 
"C2 H5 N O2"       75.067  GLY y GLYCINE                           NCC(O)=O                                                                                      ?    "PEPTIDE LINKING"   
"C34 H32 Fe N4 O4" 616.487 HEM . "PROTOPORPHYRIN IX CONTAINING FE" CC1=C(CCC(O)=O)C2=Cc3n4[Fe]5|6|N2=C1C=c7n5c(=CC8=N|6C(=Cc4c(C)c3CCC(O)=O)C(=C8C=C)C)c(C)c7C=C HEME NON-POLYMER         
"C6 H10 N3 O2"     156.162 HIS y HISTIDINE                         N[C@@H](Cc1c[nH]c[nH+]1)C(O)=O                                                                ?    "L-PEPTIDE LINKING" 
"C6 H13 N O2"      131.173 ILE y ISOLEUCINE                        CC[C@H](C)[C@H](N)C(O)=O                                                                      ?    "L-PEPTIDE LINKING" 
"C6 H13 N O2"      131.173 LEU y LEUCINE                           CC(C)C[C@H](N)C(O)=O                                                                          ?    "L-PEPTIDE LINKING" 
"C6 H15 N2 O2"     147.195 LYS y LYSINE                            N[C@@H](CCCC[NH3+])C(O)=O                                                                     ?    "L-PEPTIDE LINKING" 
"C5 H11 N O2 S"    149.211 MET y METHIONINE                        CSCC[C@H](N)C(O)=O                                                                            ?    "L-PEPTIDE LINKING" 
"C9 H11 N O2"      165.189 PHE y PHENYLALANINE                     N[C@@H](Cc1ccccc1)C(O)=O                                                                      ?    "L-PEPTIDE LINKING" 
"C5 H9 N O2"       115.130 PRO y PROLINE                           OC(=O)[C@@H]1CCCN1                                                                            ?    "L-PEPTIDE LINKING" 
"C3 H7 N O3"       105.093 SER y SERINE                            N[C@@H](CO)C(O)=O                                                                             ?    "L-PEPTIDE LINKING" 
"C4 H9 N O3"       119.119 THR y THREONINE                         C[C@@H](O)[C@H](N)C(O)=O                                                                      ?    "L-PEPTIDE LINKING" 
"C11 H12 N2 O2"    204.225 TRP y TRYPTOPHAN                        N[C@@H](Cc1c[nH]c2ccccc12)C(O)=O                                                              ?    "L-PEPTIDE LINKING" 
"C9 H11 N O3"      181.189 TYR y TYROSINE                          N[C@@H](Cc1ccc(O)cc1)C(O)=O                                                                   ?    "L-PEPTIDE LINKING" 
"C5 H11 N O2"      117.146 VAL y VALINE                            CC(C)[C@H](N)C(O)=O                                                                           ?    "L-PEPTIDE LINKING" 
#
_citation.book_publisher          ?
_citation.country                 UK
_citation.id                      primary
_citation.journal_full            Nature
_citation.journal_id_ASTM         NATUAS
_citation.journal_id_CSD          0006
_citation.journal_id_ISSN         0028-0836
_citation.journal_volume          ?
_citation.page_first              ?
_citation.page_last               ?
_citation.pdbx_database_id_DOI    ?
_citation.pdbx_database_id_PubMed ?
_citation.title                   "Accurate structure prediction of biomolecular interactions with AlphaFold 3"
_citation.year                    2024
#
loop_
_citation_author.citation_id
_citation_author.name
_citation_author.ordinal
primary "Google DeepMind" 1 
primary "Isomorphic Labs" 2 
#
loop_
_entity.id
_entity.pdbx_description
_entity.type
1 . polymer     
2 . non-polymer 
#
_entity_poly.entity_id      1
_entity_poly.pdbx_strand_id A
_entity_poly.type           polypeptide(L)
#
loop_
_entity_poly_seq.entity_id
_entity_poly_seq.hetero
_entity_poly_seq.mon_id
_entity_poly_seq.num
1 n THR 1   
1 n GLU 2   
1 n THR 3   
1 n MET 4   
1 n THR 5   
1 n VAL 6   
1 n THR 7   
1 n ALA 8   
1 n THR 9   
1 n GLY 10  
1 n ASN 11  
1 n ALA 12  
1 n ARG 13  
1 n SER 14  
1 n SER 15  
1 n PHE 16  
1 n GLU 17  
1 n ALA 18  
1 n PRO 19  
1 n MET 20  
1 n MET 21  
1 n VAL 22  
1 n SER 23  
1 n VAL 24  
1 n ILE 25  
1 n ASP 26  
1 n THR 27  
1 n SER 28  
1 n ALA 29  
1 n PRO 30  
1 n GLU 31  
1 n ASN 32  
1 n GLN 33  
1 n THR 34  
1 n ALA 35  
1 n THR 36  
1 n SER 37  
1 n ALA 38  
1 n THR 39  
1 n ASP 40  
1 n LEU 41  
1 n LEU 42  
1 n ARG 43  
1 n HIS 44  
1 n VAL 45  
1 n PRO 46  
1 n GLY 47  
1 n ILE 48  
1 n THR 49  
1 n LEU 50  
1 n ASP 51  
1 n GLY 52  
1 n THR 53  
1 n GLY 54  
1 n ARG 55  
1 n THR 56  
1 n ASN 57  
1 n GLY 58  
1 n GLN 59  
1 n ASP 60  
1 n VAL 61  
1 n ASN 62  
1 n MET 63  
1 n ARG 64  
1 n GLY 65  
1 n TYR 66  
1 n ASP 67  
1 n HIS 68  
1 n ARG 69  
1 n GLY 70  
1 n VAL 71  
1 n LEU 72  
1 n VAL 73  
1 n LEU 74  
1 n VAL 75  
1 n ASP 76  
1 n GLY 77  
1 n VAL 78  
1 n ARG 79  
1 n GLN 80  
1 n GLY 81  
1 n THR 82  
1 n ASP 83  
1 n THR 84  
1 n GLY 85  
1 n HIS 86  
1 n LEU 87  
1 n ASN 88  
1 n GLY 89  
1 n THR 90  
1 n PHE 91  
1 n LEU 92  
1 n ASP 93  
1 n PRO 94  
1 n ALA 95  
1 n LEU 96  
1 n ILE 97  
1 n LYS 98  
1 n ARG 99  
1 n VAL 100 
1 n GLU 101 
1 n ILE 102 
1 n VAL 103 
1 n ARG 104 
1 n GLY 105 
1 n PRO 106 
1 n SER 107 
1 n ALA 108 
1 n LEU 109 
1 n LEU 110 
1 n TYR 111 
1 n GLY 112 
1 n SER 113 
1 n GLY 114 
1 n ALA 115 
1 n LEU 116 
1 n GLY 117 
1 n GLY 118 
1 n VAL 119 
1 n ILE 120 
1 n SER 121 
1 n TYR 122 
1 n ASP 123 
1 n THR 124 
1 n VAL 125 
1 n ASP 126 
1 n ALA 127 
1 n LYS 128 
1 n ASP 129 
1 n LEU 130 
1 n LEU 131 
1 n GLN 132 
1 n GLU 133 
1 n GLY 134 
1 n GLN 135 
1 n SER 136 
1 n SER 137 
1 n GLY 138 
1 n PHE 139 
1 n ARG 140 
1 n VAL 141 
1 n PHE 142 
1 n GLY 143 
1 n THR 144 
1 n GLY 145 
1 n GLY 146 
1 n THR 147 
1 n GLY 148 
1 n ASP 149 
1 n HIS 150 
1 n SER 151 
1 n LEU 152 
1 n GLY 153 
1 n LEU 154 
1 n GLY 155 
1 n ALA 156 
1 n SER 157 
1 n ALA 158 
1 n PHE 159 
1 n GLY 160 
1 n ARG 161 
1 n THR 162 
1 n GLU 163 
1 n ASN 164 
1 n LEU 165 
1 n ASP 166 
1 n GLY 167 
1 n ILE 168 
1 n VAL 169 
1 n ALA 170 
1 n TRP 171 
1 n SER 172 
1 n SER 173 
1 n ARG 174 
1 n ASP 175 
1 n ARG 176 
1 n GLY 177 
1 n ASP 178 
1 n LEU 179 
1 n ARG 180 
1 n GLN 181 
1 n SER 182 
1 n ASN 183 
1 n GLY 184 
1 n GLU 185 
1 n THR 186 
1 n ALA 187 
1 n PRO 188 
1 n ASN 189 
1 n ASP 190 
1 n GLU 191 
1 n SER 192 
1 n ILE 193 
1 n ASN 194 
1 n ASN 195 
1 n MET 196 
1 n LEU 197 
1 n ALA 198 
1 n LYS 199 
1 n GLY 200 
1 n THR 201 
1 n TRP 202 
1 n GLN 203 
1 n ILE 204 
1 n ASP 205 
1 n SER 206 
1 n ALA 207 
1 n GLN 208 
1 n SER 209 
1 n LEU 210 
1 n SER 211 
1 n GLY 212 
1 n LEU 213 
1 n VAL 214 
1 n ARG 215 
1 n TYR 216 
1 n TYR 217 
1 n ASN 218 
1 n ASN 219 
1 n ASP 220 
1 n ALA 221 
1 n ARG 222 
1 n GLU 223 
1 n PRO 224 
1 n LYS 225 
1 n ASN 226 
1 n PRO 227 
1 n GLN 228 
1 n THR 229 
1 n VAL 230 
1 n GLU 231 
1 n ALA 232 
1 n SER 233 
1 n ASP 234 
1 n SER 235 
1 n SER 236 
1 n ASN 237 
1 n PRO 238 
1 n MET 239 
1 n VAL 240 
1 n ASP 241 
1 n ARG 242 
1 n SER 243 
1 n THR 244 
1 n ILE 245 
1 n GLN 246 
1 n ARG 247 
1 n ASP 248 
1 n ALA 249 
1 n GLN 250 
1 n LEU 251 
1 n SER 252 
1 n TYR 253 
1 n LYS 254 
1 n LEU 255 
1 n ALA 256 
1 n PRO 257 
1 n GLN 258 
1 n GLY 259 
1 n ASN 260 
1 n ASP 261 
1 n TRP 262 
1 n LEU 263 
1 n ASN 264 
1 n ALA 265 
1 n ASP 266 
1 n ALA 267 
1 n LYS 268 
1 n ILE 269 
1 n TYR 270 
1 n TRP 271 
1 n SER 272 
1 n GLU 273 
1 n VAL 274 
1 n ARG 275 
1 n ILE 276 
1 n ASN 277 
1 n ALA 278 
1 n GLN 279 
1 n ASN 280 
1 n THR 281 
1 n GLY 282 
1 n SER 283 
1 n SER 284 
1 n GLY 285 
1 n GLU 286 
1 n TYR 287 
1 n ARG 288 
1 n GLU 289 
1 n GLN 290 
1 n ILE 291 
1 n THR 292 
1 n LYS 293 
1 n GLY 294 
1 n ALA 295 
1 n ARG 296 
1 n LEU 297 
1 n GLU 298 
1 n ASN 299 
1 n ARG 300 
1 n SER 301 
1 n THR 302 
1 n LEU 303 
1 n PHE 304 
1 n ALA 305 
1 n ASP 306 
1 n SER 307 
1 n PHE 308 
1 n ALA 309 
1 n SER 310 
1 n HIS 311 
1 n LEU 312 
1 n LEU 313 
1 n THR 314 
1 n TYR 315 
1 n GLY 316 
1 n GLY 317 
1 n GLU 318 
1 n TYR 319 
1 n TYR 320 
1 n ARG 321 
1 n GLN 322 
1 n GLU 323 
1 n GLN 324 
1 n HIS 325 
1 n PRO 326 
1 n GLY 327 
1 n GLY 328 
1 n ALA 329 
1 n THR 330 
1 n THR 331 
1 n GLY 332 
1 n PHE 333 
1 n PRO 334 
1 n GLN 335 
1 n ALA 336 
1 n LYS 337 
1 n ILE 338 
1 n ASP 339 
1 n PHE 340 
1 n SER 341 
1 n SER 342 
1 n GLY 343 
1 n TRP 344 
1 n LEU 345 
1 n GLN 346 
1 n ASP 347 
1 n GLU 348 
1 n ILE 349 
1 n THR 350 
1 n LEU 351 
1 n ARG 352 
1 n ASP 353 
1 n LEU 354 
1 n PRO 355 
1 n ILE 356 
1 n THR 357 
1 n LEU 358 
1 n LEU 359 
1 n GLY 360 
1 n GLY 361 
1 n THR 362 
1 n ARG 363 
1 n TYR 364 
1 n ASP 365 
1 n SER 366 
1 n TYR 367 
1 n ARG 368 
1 n GLY 369 
1 n SER 370 
1 n SER 371 
1 n ASP 372 
1 n GLY 373 
1 n TYR 374 
1 n LYS 375 
1 n ASP 376 
1 n VAL 377 
1 n ASP 378 
1 n ALA 379 
1 n ASP 380 
1 n LYS 381 
1 n TRP 382 
1 n SER 383 
1 n SER 384 
1 n ARG 385 
1 n ALA 386 
1 n GLY 387 
1 n MET 388 
1 n THR 389 
1 n ILE 390 
1 n ASN 391 
1 n PRO 392 
1 n THR 393 
1 n ASN 394 
1 n TRP 395 
1 n LEU 396 
1 n MET 397 
1 n LEU 398 
1 n PHE 399 
1 n GLY 400 
1 n SER 401 
1 n TYR 402 
1 n ALA 403 
1 n GLN 404 
1 n ALA 405 
1 n PHE 406 
1 n ARG 407 
1 n ALA 408 
1 n PRO 409 
1 n THR 410 
1 n MET 411 
1 n GLY 412 
1 n GLU 413 
1 n MET 414 
1 n TYR 415 
1 n ASN 416 
1 n ASP 417 
1 n SER 418 
1 n LYS 419 
1 n HIS 420 
1 n PHE 421 
1 n SER 422 
1 n ILE 423 
1 n GLY 424 
1 n ARG 425 
1 n PHE 426 
1 n TYR 427 
1 n THR 428 
1 n ASN 429 
1 n TYR 430 
1 n TRP 431 
1 n VAL 432 
1 n PRO 433 
1 n ASN 434 
1 n PRO 435 
1 n ASN 436 
1 n LEU 437 
1 n ARG 438 
1 n PRO 439 
1 n GLU 440 
1 n THR 441 
1 n ASN 442 
1 n GLU 443 
1 n THR 444 
1 n GLN 445 
1 n GLU 446 
1 n TYR 447 
1 n GLY 448 
1 n PHE 449 
1 n GLY 450 
1 n LEU 451 
1 n ARG 452 
1 n PHE 453 
1 n ASP 454 
1 n ASP 455 
1 n LEU 456 
1 n MET 457 
1 n LEU 458 
1 n SER 459 
1 n ASN 460 
1 n ASP 461 
1 n ALA 462 
1 n LEU 463 
1 n GLU 464 
1 n PHE 465 
1 n LYS 466 
1 n ALA 467 
1 n SER 468 
1 n TYR 469 
1 n PHE 470 
1 n ASP 471 
1 n THR 472 
1 n LYS 473 
1 n ALA 474 
1 n LYS 475 
1 n ASP 476 
1 n TYR 477 
1 n ILE 478 
1 n SER 479 
1 n THR 480 
1 n THR 481 
1 n VAL 482 
1 n ASP 483 
1 n PHE 484 
1 n ALA 485 
1 n ALA 486 
1 n ALA 487 
1 n THR 488 
1 n THR 489 
1 n MET 490 
1 n SER 491 
1 n TYR 492 
1 n ASN 493 
1 n VAL 494 
1 n PRO 495 
1 n ASN 496 
1 n ALA 497 
1 n LYS 498 
1 n ILE 499 
1 n TRP 500 
1 n GLY 501 
1 n TRP 502 
1 n ASP 503 
1 n VAL 504 
1 n MET 505 
1 n THR 506 
1 n LYS 507 
1 n TYR 508 
1 n THR 509 
1 n THR 510 
1 n ASP 511 
1 n LEU 512 
1 n PHE 513 
1 n SER 514 
1 n LEU 515 
1 n ASP 516 
1 n VAL 517 
1 n ALA 518 
1 n TYR 519 
1 n ASN 520 
1 n ARG 521 
1 n THR 522 
1 n ARG 523 
1 n GLY 524 
1 n LYS 525 
1 n ASP 526 
1 n THR 527 
1 n ASP 528 
1 n THR 529 
1 n GLY 530 
1 n GLU 531 
1 n TYR 532 
1 n ILE 533 
1 n SER 534 
1 n SER 535 
1 n ILE 536 
1 n ASN 537 
1 n PRO 538 
1 n ASP 539 
1 n THR 540 
1 n VAL 541 
1 n THR 542 
1 n SER 543 
1 n THR 544 
1 n LEU 545 
1 n ASN 546 
1 n ILE 547 
1 n PRO 548 
1 n ILE 549 
1 n ALA 550 
1 n HIS 551 
1 n SER 552 
1 n GLY 553 
1 n PHE 554 
1 n SER 555 
1 n VAL 556 
1 n GLY 557 
1 n TRP 558 
1 n VAL 559 
1 n GLY 560 
1 n THR 561 
1 n PHE 562 
1 n ALA 563 
1 n ASP 564 
1 n ARG 565 
1 n SER 566 
1 n THR 567 
1 n HIS 568 
1 n ILE 569 
1 n SER 570 
1 n SER 571 
1 n SER 572 
1 n TYR 573 
1 n SER 574 
1 n LYS 575 
1 n GLN 576 
1 n PRO 577 
1 n GLY 578 
1 n TYR 579 
1 n GLY 580 
1 n VAL 581 
1 n ASN 582 
1 n ASP 583 
1 n PHE 584 
1 n TYR 585 
1 n VAL 586 
1 n SER 587 
1 n TYR 588 
1 n GLN 589 
1 n GLY 590 
1 n GLN 591 
1 n GLN 592 
1 n ALA 593 
1 n LEU 594 
1 n LYS 595 
1 n GLY 596 
1 n MET 597 
1 n THR 598 
1 n THR 599 
1 n THR 600 
1 n LEU 601 
1 n VAL 602 
1 n LEU 603 
1 n GLY 604 
1 n ASN 605 
1 n ALA 606 
1 n PHE 607 
1 n ASP 608 
1 n LYS 609 
1 n GLU 610 
1 n TYR 611 
1 n TRP 612 
1 n SER 613 
1 n PRO 614 
1 n GLN 615 
1 n GLY 616 
1 n ILE 617 
1 n PRO 618 
1 n GLN 619 
1 n ASP 620 
1 n GLY 621 
1 n ARG 622 
1 n ASN 623 
1 n GLY 624 
1 n LYS 625 
1 n ILE 626 
1 n PHE 627 
1 n VAL 628 
1 n SER 629 
1 n TYR 630 
1 n GLN 631 
1 n TRP 632 
#
_ma_data.content_type "model coordinates"
_ma_data.id           1
_ma_data.name         Model
#
_ma_model_list.data_id          1
_ma_model_list.model_group_id   1
_ma_model_list.model_group_name "AlphaFold-beta-20231127 (be2c21f9-b611-4c21-bfc0-bc05c526bf76 @ 2024-08-18 19:02:40)"
_ma_model_list.model_id         1
_ma_model_list.model_name       "Top ranked model"
_ma_model_list.model_type       "Ab initio model"
_ma_model_list.ordinal_id       1
#
loop_
_ma_protocol_step.method_type
_ma_protocol_step.ordinal_id
_ma_protocol_step.protocol_id
_ma_protocol_step.step_id
"coevolution MSA" 1 1 1 
"template search" 2 1 2 
modeling          3 1 3 
#
loop_
_ma_qa_metric.id
_ma_qa_metric.mode
_ma_qa_metric.name
_ma_qa_metric.software_group_id
_ma_qa_metric.type
1 global pLDDT 1 pLDDT 
2 local  pLDDT 1 pLDDT 
#
_ma_qa_metric_global.metric_id    1
_ma_qa_metric_global.metric_value 89.94
_ma_qa_metric_global.model_id     1
_ma_qa_metric_global.ordinal_id   1
#
_ma_software_group.group_id    1
_ma_software_group.ordinal_id  1
_ma_software_group.software_id 1
#
loop_
_ma_target_entity.data_id
_ma_target_entity.entity_id
_ma_target_entity.origin
1 1 . 
1 2 . 
#
loop_
_ma_target_entity_instance.asym_id
_ma_target_entity_instance.details
_ma_target_entity_instance.entity_id
A . 1 
B . 2 
#
loop_
_pdbx_data_usage.details
_pdbx_data_usage.id
_pdbx_data_usage.type
_pdbx_data_usage.url
;NON-COMMERCIAL USE ONLY, BY USING THIS FILE YOU AGREE TO THE TERMS OF USE FOUND
AT alphafoldserver.com/output-terms.
;
1 license    ? 
;THE INFORMATION IS NOT INTENDED FOR, HAS NOT BEEN VALIDATED FOR, AND IS NOT
APPROVED FOR CLINICAL USE. IT SHOULD NOT BE USED FOR CLINICAL PURPOSE OR RELIED
ON FOR MEDICAL OR OTHER PROFESSIONAL ADVICE. IT IS THEORETICAL MODELLING ONLY
AND CAUTION SHOULD BE EXERCISED IN ITS USE. IT IS PROVIDED "AS-IS" WITHOUT ANY
WARRANTY OF ANY KIND, WHETHER EXPRESSED OR IMPLIED. NO WARRANTY IS GIVEN THAT
USE OF THE INFORMATION SHALL NOT INFRINGE THE RIGHTS OF ANY THIRD PARTY.
;
2 disclaimer ? 
#
_pdbx_nonpoly_scheme.asym_id       B
_pdbx_nonpoly_scheme.auth_seq_num  1
_pdbx_nonpoly_scheme.entity_id     2
_pdbx_nonpoly_scheme.mon_id        HEM
_pdbx_nonpoly_scheme.pdb_ins_code  .
_pdbx_nonpoly_scheme.pdb_seq_num   1
_pdbx_nonpoly_scheme.pdb_strand_id B
#
loop_
_pdbx_poly_seq_scheme.asym_id
_pdbx_poly_seq_scheme.auth_seq_num
_pdbx_poly_seq_scheme.entity_id
_pdbx_poly_seq_scheme.hetero
_pdbx_poly_seq_scheme.mon_id
_pdbx_poly_seq_scheme.pdb_ins_code
_pdbx_poly_seq_scheme.pdb_seq_num
_pdbx_poly_seq_scheme.pdb_strand_id
_pdbx_poly_seq_scheme.seq_id
A 1   1 n THR . 1   A 1   
A 2   1 n GLU . 2   A 2   
A 3   1 n THR . 3   A 3   
A 4   1 n MET . 4   A 4   
A 5   1 n THR . 5   A 5   
A 6   1 n VAL . 6   A 6   
A 7   1 n THR . 7   A 7   
A 8   1 n ALA . 8   A 8   
A 9   1 n THR . 9   A 9   
A 10  1 n GLY . 10  A 10  
A 11  1 n ASN . 11  A 11  
A 12  1 n ALA . 12  A 12  
A 13  1 n ARG . 13  A 13  
A 14  1 n SER . 14  A 14  
A 15  1 n SER . 15  A 15  
A 16  1 n PHE . 16  A 16  
A 17  1 n GLU . 17  A 17  
A 18  1 n ALA . 18  A 18  
A 19  1 n PRO . 19  A 19  
A 20  1 n MET . 20  A 20  
A 21  1 n MET . 21  A 21  
A 22  1 n VAL . 22  A 22  
A 23  1 n SER . 23  A 23  
A 24  1 n VAL . 24  A 24  
A 25  1 n ILE . 25  A 25  
A 26  1 n ASP . 26  A 26  
A 27  1 n THR . 27  A 27  
A 28  1 n SER . 28  A 28  
A 29  1 n ALA . 29  A 29  
A 30  1 n PRO . 30  A 30  
A 31  1 n GLU . 31  A 31  
A 32  1 n ASN . 32  A 32  
A 33  1 n GLN . 33  A 33  
A 34  1 n THR . 34  A 34  
A 35  1 n ALA . 35  A 35  
A 36  1 n THR . 36  A 36  
A 37  1 n SER . 37  A 37  
A 38  1 n ALA . 38  A 38  
A 39  1 n THR . 39  A 39  
A 40  1 n ASP . 40  A 40  
A 41  1 n LEU . 41  A 41  
A 42  1 n LEU . 42  A 42  
A 43  1 n ARG . 43  A 43  
A 44  1 n HIS . 44  A 44  
A 45  1 n VAL . 45  A 45  
A 46  1 n PRO . 46  A 46  
A 47  1 n GLY . 47  A 47  
A 48  1 n ILE . 48  A 48  
A 49  1 n THR . 49  A 49  
A 50  1 n LEU . 50  A 50  
A 51  1 n ASP . 51  A 51  
A 52  1 n GLY . 52  A 52  
A 53  1 n THR . 53  A 53  
A 54  1 n GLY . 54  A 54  
A 55  1 n ARG . 55  A 55  
A 56  1 n THR . 56  A 56  
A 57  1 n ASN . 57  A 57  
A 58  1 n GLY . 58  A 58  
A 59  1 n GLN . 59  A 59  
A 60  1 n ASP . 60  A 60  
A 61  1 n VAL . 61  A 61  
A 62  1 n ASN . 62  A 62  
A 63  1 n MET . 63  A 63  
A 64  1 n ARG . 64  A 64  
A 65  1 n GLY . 65  A 65  
A 66  1 n TYR . 66  A 66  
A 67  1 n ASP . 67  A 67  
A 68  1 n HIS . 68  A 68  
A 69  1 n ARG . 69  A 69  
A 70  1 n GLY . 70  A 70  
A 71  1 n VAL . 71  A 71  
A 72  1 n LEU . 72  A 72  
A 73  1 n VAL . 73  A 73  
A 74  1 n LEU . 74  A 74  
A 75  1 n VAL . 75  A 75  
A 76  1 n ASP . 76  A 76  
A 77  1 n GLY . 77  A 77  
A 78  1 n VAL . 78  A 78  
A 79  1 n ARG . 79  A 79  
A 80  1 n GLN . 80  A 80  
A 81  1 n GLY . 81  A 81  
A 82  1 n THR . 82  A 82  
A 83  1 n ASP . 83  A 83  
A 84  1 n THR . 84  A 84  
A 85  1 n GLY . 85  A 85  
A 86  1 n HIS . 86  A 86  
A 87  1 n LEU . 87  A 87  
A 88  1 n ASN . 88  A 88  
A 89  1 n GLY . 89  A 89  
A 90  1 n THR . 90  A 90  
A 91  1 n PHE . 91  A 91  
A 92  1 n LEU . 92  A 92  
A 93  1 n ASP . 93  A 93  
A 94  1 n PRO . 94  A 94  
A 95  1 n ALA . 95  A 95  
A 96  1 n LEU . 96  A 96  
A 97  1 n ILE . 97  A 97  
A 98  1 n LYS . 98  A 98  
A 99  1 n ARG . 99  A 99  
A 100 1 n VAL . 100 A 100 
A 101 1 n GLU . 101 A 101 
A 102 1 n ILE . 102 A 102 
A 103 1 n VAL . 103 A 103 
A 104 1 n ARG . 104 A 104 
A 105 1 n GLY . 105 A 105 
A 106 1 n PRO . 106 A 106 
A 107 1 n SER . 107 A 107 
A 108 1 n ALA . 108 A 108 
A 109 1 n LEU . 109 A 109 
A 110 1 n LEU . 110 A 110 
A 111 1 n TYR . 111 A 111 
A 112 1 n GLY . 112 A 112 
A 113 1 n SER . 113 A 113 
A 114 1 n GLY . 114 A 114 
A 115 1 n ALA . 115 A 115 
A 116 1 n LEU . 116 A 116 
A 117 1 n GLY . 117 A 117 
A 118 1 n GLY . 118 A 118 
A 119 1 n VAL . 119 A 119 
A 120 1 n ILE . 120 A 120 
A 121 1 n SER . 121 A 121 
A 122 1 n TYR . 122 A 122 
A 123 1 n ASP . 123 A 123 
A 124 1 n THR . 124 A 124 
A 125 1 n VAL . 125 A 125 
A 126 1 n ASP . 126 A 126 
A 127 1 n ALA . 127 A 127 
A 128 1 n LYS . 128 A 128 
A 129 1 n ASP . 129 A 129 
A 130 1 n LEU . 130 A 130 
A 131 1 n LEU . 131 A 131 
A 132 1 n GLN . 132 A 132 
A 133 1 n GLU . 133 A 133 
A 134 1 n GLY . 134 A 134 
A 135 1 n GLN . 135 A 135 
A 136 1 n SER . 136 A 136 
A 137 1 n SER . 137 A 137 
A 138 1 n GLY . 138 A 138 
A 139 1 n PHE . 139 A 139 
A 140 1 n ARG . 140 A 140 
A 141 1 n VAL . 141 A 141 
A 142 1 n PHE . 142 A 142 
A 143 1 n GLY . 143 A 143 
A 144 1 n THR . 144 A 144 
A 145 1 n GLY . 145 A 145 
A 146 1 n GLY . 146 A 146 
A 147 1 n THR . 147 A 147 
A 148 1 n GLY . 148 A 148 
A 149 1 n ASP . 149 A 149 
A 150 1 n HIS . 150 A 150 
A 151 1 n SER . 151 A 151 
A 152 1 n LEU . 152 A 152 
A 153 1 n GLY . 153 A 153 
A 154 1 n LEU . 154 A 154 
A 155 1 n GLY . 155 A 155 
A 156 1 n ALA . 156 A 156 
A 157 1 n SER . 157 A 157 
A 158 1 n ALA . 158 A 158 
A 159 1 n PHE . 159 A 159 
A 160 1 n GLY . 160 A 160 
A 161 1 n ARG . 161 A 161 
A 162 1 n THR . 162 A 162 
A 163 1 n GLU . 163 A 163 
A 164 1 n ASN . 164 A 164 
A 165 1 n LEU . 165 A 165 
A 166 1 n ASP . 166 A 166 
A 167 1 n GLY . 167 A 167 
A 168 1 n ILE . 168 A 168 
A 169 1 n VAL . 169 A 169 
A 170 1 n ALA . 170 A 170 
A 171 1 n TRP . 171 A 171 
A 172 1 n SER . 172 A 172 
A 173 1 n SER . 173 A 173 
A 174 1 n ARG . 174 A 174 
A 175 1 n ASP . 175 A 175 
A 176 1 n ARG . 176 A 176 
A 177 1 n GLY . 177 A 177 
A 178 1 n ASP . 178 A 178 
A 179 1 n LEU . 179 A 179 
A 180 1 n ARG . 180 A 180 
A 181 1 n GLN . 181 A 181 
A 182 1 n SER . 182 A 182 
A 183 1 n ASN . 183 A 183 
A 184 1 n GLY . 184 A 184 
A 185 1 n GLU . 185 A 185 
A 186 1 n THR . 186 A 186 
A 187 1 n ALA . 187 A 187 
A 188 1 n PRO . 188 A 188 
A 189 1 n ASN . 189 A 189 
A 190 1 n ASP . 190 A 190 
A 191 1 n GLU . 191 A 191 
A 192 1 n SER . 192 A 192 
A 193 1 n ILE . 193 A 193 
A 194 1 n ASN . 194 A 194 
A 195 1 n ASN . 195 A 195 
A 196 1 n MET . 196 A 196 
A 197 1 n LEU . 197 A 197 
A 198 1 n ALA . 198 A 198 
A 199 1 n LYS . 199 A 199 
A 200 1 n GLY . 200 A 200 
A 201 1 n THR . 201 A 201 
A 202 1 n TRP . 202 A 202 
A 203 1 n GLN . 203 A 203 
A 204 1 n ILE . 204 A 204 
A 205 1 n ASP . 205 A 205 
A 206 1 n SER . 206 A 206 
A 207 1 n ALA . 207 A 207 
A 208 1 n GLN . 208 A 208 
A 209 1 n SER . 209 A 209 
A 210 1 n LEU . 210 A 210 
A 211 1 n SER . 211 A 211 
A 212 1 n GLY . 212 A 212 
A 213 1 n LEU . 213 A 213 
A 214 1 n VAL . 214 A 214 
A 215 1 n ARG . 215 A 215 
A 216 1 n TYR . 216 A 216 
A 217 1 n TYR . 217 A 217 
A 218 1 n ASN . 218 A 218 
A 219 1 n ASN . 219 A 219 
A 220 1 n ASP . 220 A 220 
A 221 1 n ALA . 221 A 221 
A 222 1 n ARG . 222 A 222 
A 223 1 n GLU . 223 A 223 
A 224 1 n PRO . 224 A 224 
A 225 1 n LYS . 225 A 225 
A 226 1 n ASN . 226 A 226 
A 227 1 n PRO . 227 A 227 
A 228 1 n GLN . 228 A 228 
A 229 1 n THR . 229 A 229 
A 230 1 n VAL . 230 A 230 
A 231 1 n GLU . 231 A 231 
A 232 1 n ALA . 232 A 232 
A 233 1 n SER . 233 A 233 
A 234 1 n ASP . 234 A 234 
A 235 1 n SER . 235 A 235 
A 236 1 n SER . 236 A 236 
A 237 1 n ASN . 237 A 237 
A 238 1 n PRO . 238 A 238 
A 239 1 n MET . 239 A 239 
A 240 1 n VAL . 240 A 240 
A 241 1 n ASP . 241 A 241 
A 242 1 n ARG . 242 A 242 
A 243 1 n SER . 243 A 243 
A 244 1 n THR . 244 A 244 
A 245 1 n ILE . 245 A 245 
A 246 1 n GLN . 246 A 246 
A 247 1 n ARG . 247 A 247 
A 248 1 n ASP . 248 A 248 
A 249 1 n ALA . 249 A 249 
A 250 1 n GLN . 250 A 250 
A 251 1 n LEU . 251 A 251 
A 252 1 n SER . 252 A 252 
A 253 1 n TYR . 253 A 253 
A 254 1 n LYS . 254 A 254 
A 255 1 n LEU . 255 A 255 
A 256 1 n ALA . 256 A 256 
A 257 1 n PRO . 257 A 257 
A 258 1 n GLN . 258 A 258 
A 259 1 n GLY . 259 A 259 
A 260 1 n ASN . 260 A 260 
A 261 1 n ASP . 261 A 261 
A 262 1 n TRP . 262 A 262 
A 263 1 n LEU . 263 A 263 
A 264 1 n ASN . 264 A 264 
A 265 1 n ALA . 265 A 265 
A 266 1 n ASP . 266 A 266 
A 267 1 n ALA . 267 A 267 
A 268 1 n LYS . 268 A 268 
A 269 1 n ILE . 269 A 269 
A 270 1 n TYR . 270 A 270 
A 271 1 n TRP . 271 A 271 
A 272 1 n SER . 272 A 272 
A 273 1 n GLU . 273 A 273 
A 274 1 n VAL . 274 A 274 
A 275 1 n ARG . 275 A 275 
A 276 1 n ILE . 276 A 276 
A 277 1 n ASN . 277 A 277 
A 278 1 n ALA . 278 A 278 
A 279 1 n GLN . 279 A 279 
A 280 1 n ASN . 280 A 280 
A 281 1 n THR . 281 A 281 
A 282 1 n GLY . 282 A 282 
A 283 1 n SER . 283 A 283 
A 284 1 n SER . 284 A 284 
A 285 1 n GLY . 285 A 285 
A 286 1 n GLU . 286 A 286 
A 287 1 n TYR . 287 A 287 
A 288 1 n ARG . 288 A 288 
A 289 1 n GLU . 289 A 289 
A 290 1 n GLN . 290 A 290 
A 291 1 n ILE . 291 A 291 
A 292 1 n THR . 292 A 292 
A 293 1 n LYS . 293 A 293 
A 294 1 n GLY . 294 A 294 
A 295 1 n ALA . 295 A 295 
A 296 1 n ARG . 296 A 296 
A 297 1 n LEU . 297 A 297 
A 298 1 n GLU . 298 A 298 
A 299 1 n ASN . 299 A 299 
A 300 1 n ARG . 300 A 300 
A 301 1 n SER . 301 A 301 
A 302 1 n THR . 302 A 302 
A 303 1 n LEU . 303 A 303 
A 304 1 n PHE . 304 A 304 
A 305 1 n ALA . 305 A 305 
A 306 1 n ASP . 306 A 306 
A 307 1 n SER . 307 A 307 
A 308 1 n PHE . 308 A 308 
A 309 1 n ALA . 309 A 309 
A 310 1 n SER . 310 A 310 
A 311 1 n HIS . 311 A 311 
A 312 1 n LEU . 312 A 312 
A 313 1 n LEU . 313 A 313 
A 314 1 n THR . 314 A 314 
A 315 1 n TYR . 315 A 315 
A 316 1 n GLY . 316 A 316 
A 317 1 n GLY . 317 A 317 
A 318 1 n GLU . 318 A 318 
A 319 1 n TYR . 319 A 319 
A 320 1 n TYR . 320 A 320 
A 321 1 n ARG . 321 A 321 
A 322 1 n GLN . 322 A 322 
A 323 1 n GLU . 323 A 323 
A 324 1 n GLN . 324 A 324 
A 325 1 n HIS . 325 A 325 
A 326 1 n PRO . 326 A 326 
A 327 1 n GLY . 327 A 327 
A 328 1 n GLY . 328 A 328 
A 329 1 n ALA . 329 A 329 
A 330 1 n THR . 330 A 330 
A 331 1 n THR . 331 A 331 
A 332 1 n GLY . 332 A 332 
A 333 1 n PHE . 333 A 333 
A 334 1 n PRO . 334 A 334 
A 335 1 n GLN . 335 A 335 
A 336 1 n ALA . 336 A 336 
A 337 1 n LYS . 337 A 337 
A 338 1 n ILE . 338 A 338 
A 339 1 n ASP . 339 A 339 
A 340 1 n PHE . 340 A 340 
A 341 1 n SER . 341 A 341 
A 342 1 n SER . 342 A 342 
A 343 1 n GLY . 343 A 343 
A 344 1 n TRP . 344 A 344 
A 345 1 n LEU . 345 A 345 
A 346 1 n GLN . 346 A 346 
A 347 1 n ASP . 347 A 347 
A 348 1 n GLU . 348 A 348 
A 349 1 n ILE . 349 A 349 
A 350 1 n THR . 350 A 350 
A 351 1 n LEU . 351 A 351 
A 352 1 n ARG . 352 A 352 
A 353 1 n ASP . 353 A 353 
A 354 1 n LEU . 354 A 354 
A 355 1 n PRO . 355 A 355 
A 356 1 n ILE . 356 A 356 
A 357 1 n THR . 357 A 357 
A 358 1 n LEU . 358 A 358 
A 359 1 n LEU . 359 A 359 
A 360 1 n GLY . 360 A 360 
A 361 1 n GLY . 361 A 361 
A 362 1 n THR . 362 A 362 
A 363 1 n ARG . 363 A 363 
A 364 1 n TYR . 364 A 364 
A 365 1 n ASP . 365 A 365 
A 366 1 n SER . 366 A 366 
A 367 1 n TYR . 367 A 367 
A 368 1 n ARG . 368 A 368 
A 369 1 n GLY . 369 A 369 
A 370 1 n SER . 370 A 370 
A 371 1 n SER . 371 A 371 
A 372 1 n ASP . 372 A 372 
A 373 1 n GLY . 373 A 373 
A 374 1 n TYR . 374 A 374 
A 375 1 n LYS . 375 A 375 
A 376 1 n ASP . 376 A 376 
A 377 1 n VAL . 377 A 377 
A 378 1 n ASP . 378 A 378 
A 379 1 n ALA . 379 A 379 
A 380 1 n ASP . 380 A 380 
A 381 1 n LYS . 381 A 381 
A 382 1 n TRP . 382 A 382 
A 383 1 n SER . 383 A 383 
A 384 1 n SER . 384 A 384 
A 385 1 n ARG . 385 A 385 
A 386 1 n ALA . 386 A 386 
A 387 1 n GLY . 387 A 387 
A 388 1 n MET . 388 A 388 
A 389 1 n THR . 389 A 389 
A 390 1 n ILE . 390 A 390 
A 391 1 n ASN . 391 A 391 
A 392 1 n PRO . 392 A 392 
A 393 1 n THR . 393 A 393 
A 394 1 n ASN . 394 A 394 
A 395 1 n TRP . 395 A 395 
A 396 1 n LEU . 396 A 396 
A 397 1 n MET . 397 A 397 
A 398 1 n LEU . 398 A 398 
A 399 1 n PHE . 399 A 399 
A 400 1 n GLY . 400 A 400 
A 401 1 n SER . 401 A 401 
A 402 1 n TYR . 402 A 402 
A 403 1 n ALA . 403 A 403 
A 404 1 n GLN . 404 A 404 
A 405 1 n ALA . 405 A 405 
A 406 1 n PHE . 406 A 406 
A 407 1 n ARG . 407 A 407 
A 408 1 n ALA . 408 A 408 
A 409 1 n PRO . 409 A 409 
A 410 1 n THR . 410 A 410 
A 411 1 n MET . 411 A 411 
A 412 1 n GLY . 412 A 412 
A 413 1 n GLU . 413 A 413 
A 414 1 n MET . 414 A 414 
A 415 1 n TYR . 415 A 415 
A 416 1 n ASN . 416 A 416 
A 417 1 n ASP . 417 A 417 
A 418 1 n SER . 418 A 418 
A 419 1 n LYS . 419 A 419 
A 420 1 n HIS . 420 A 420 
A 421 1 n PHE . 421 A 421 
A 422 1 n SER . 422 A 422 
A 423 1 n ILE . 423 A 423 
A 424 1 n GLY . 424 A 424 
A 425 1 n ARG . 425 A 425 
A 426 1 n PHE . 426 A 426 
A 427 1 n TYR . 427 A 427 
A 428 1 n THR . 428 A 428 
A 429 1 n ASN . 429 A 429 
A 430 1 n TYR . 430 A 430 
A 431 1 n TRP . 431 A 431 
A 432 1 n VAL . 432 A 432 
A 433 1 n PRO . 433 A 433 
A 434 1 n ASN . 434 A 434 
A 435 1 n PRO . 435 A 435 
A 436 1 n ASN . 436 A 436 
A 437 1 n LEU . 437 A 437 
A 438 1 n ARG . 438 A 438 
A 439 1 n PRO . 439 A 439 
A 440 1 n GLU . 440 A 440 
A 441 1 n THR . 441 A 441 
A 442 1 n ASN . 442 A 442 
A 443 1 n GLU . 443 A 443 
A 444 1 n THR . 444 A 444 
A 445 1 n GLN . 445 A 445 
A 446 1 n GLU . 446 A 446 
A 447 1 n TYR . 447 A 447 
A 448 1 n GLY . 448 A 448 
A 449 1 n PHE . 449 A 449 
A 450 1 n GLY . 450 A 450 
A 451 1 n LEU . 451 A 451 
A 452 1 n ARG . 452 A 452 
A 453 1 n PHE . 453 A 453 
A 454 1 n ASP . 454 A 454 
A 455 1 n ASP . 455 A 455 
A 456 1 n LEU . 456 A 456 
A 457 1 n MET . 457 A 457 
A 458 1 n LEU . 458 A 458 
A 459 1 n SER . 459 A 459 
A 460 1 n ASN . 460 A 460 
A 461 1 n ASP . 461 A 461 
A 462 1 n ALA . 462 A 462 
A 463 1 n LEU . 463 A 463 
A 464 1 n GLU . 464 A 464 
A 465 1 n PHE . 465 A 465 
A 466 1 n LYS . 466 A 466 
A 467 1 n ALA . 467 A 467 
A 468 1 n SER . 468 A 468 
A 469 1 n TYR . 469 A 469 
A 470 1 n PHE . 470 A 470 
A 471 1 n ASP . 471 A 471 
A 472 1 n THR . 472 A 472 
A 473 1 n LYS . 473 A 473 
A 474 1 n ALA . 474 A 474 
A 475 1 n LYS . 475 A 475 
A 476 1 n ASP . 476 A 476 
A 477 1 n TYR . 477 A 477 
A 478 1 n ILE . 478 A 478 
A 479 1 n SER . 479 A 479 
A 480 1 n THR . 480 A 480 
A 481 1 n THR . 481 A 481 
A 482 1 n VAL . 482 A 482 
A 483 1 n ASP . 483 A 483 
A 484 1 n PHE . 484 A 484 
A 485 1 n ALA . 485 A 485 
A 486 1 n ALA . 486 A 486 
A 487 1 n ALA . 487 A 487 
A 488 1 n THR . 488 A 488 
A 489 1 n THR . 489 A 489 
A 490 1 n MET . 490 A 490 
A 491 1 n SER . 491 A 491 
A 492 1 n TYR . 492 A 492 
A 493 1 n ASN . 493 A 493 
A 494 1 n VAL . 494 A 494 
A 495 1 n PRO . 495 A 495 
A 496 1 n ASN . 496 A 496 
A 497 1 n ALA . 497 A 497 
A 498 1 n LYS . 498 A 498 
A 499 1 n ILE . 499 A 499 
A 500 1 n TRP . 500 A 500 
A 501 1 n GLY . 501 A 501 
A 502 1 n TRP . 502 A 502 
A 503 1 n ASP . 503 A 503 
A 504 1 n VAL . 504 A 504 
A 505 1 n MET . 505 A 505 
A 506 1 n THR . 506 A 506 
A 507 1 n LYS . 507 A 507 
A 508 1 n TYR . 508 A 508 
A 509 1 n THR . 509 A 509 
A 510 1 n THR . 510 A 510 
A 511 1 n ASP . 511 A 511 
A 512 1 n LEU . 512 A 512 
A 513 1 n PHE . 513 A 513 
A 514 1 n SER . 514 A 514 
A 515 1 n LEU . 515 A 515 
A 516 1 n ASP . 516 A 516 
A 517 1 n VAL . 517 A 517 
A 518 1 n ALA . 518 A 518 
A 519 1 n TYR . 519 A 519 
A 520 1 n ASN . 520 A 520 
A 521 1 n ARG . 521 A 521 
A 522 1 n THR . 522 A 522 
A 523 1 n ARG . 523 A 523 
A 524 1 n GLY . 524 A 524 
A 525 1 n LYS . 525 A 525 
A 526 1 n ASP . 526 A 526 
A 527 1 n THR . 527 A 527 
A 528 1 n ASP . 528 A 528 
A 529 1 n THR . 529 A 529 
A 530 1 n GLY . 530 A 530 
A 531 1 n GLU . 531 A 531 
A 532 1 n TYR . 532 A 532 
A 533 1 n ILE . 533 A 533 
A 534 1 n SER . 534 A 534 
A 535 1 n SER . 535 A 535 
A 536 1 n ILE . 536 A 536 
A 537 1 n ASN . 537 A 537 
A 538 1 n PRO . 538 A 538 
A 539 1 n ASP . 539 A 539 
A 540 1 n THR . 540 A 540 
A 541 1 n VAL . 541 A 541 
A 542 1 n THR . 542 A 542 
A 543 1 n SER . 543 A 543 
A 544 1 n THR . 544 A 544 
A 545 1 n LEU . 545 A 545 
A 546 1 n ASN . 546 A 546 
A 547 1 n ILE . 547 A 547 
A 548 1 n PRO . 548 A 548 
A 549 1 n ILE . 549 A 549 
A 550 1 n ALA . 550 A 550 
A 551 1 n HIS . 551 A 551 
A 552 1 n SER . 552 A 552 
A 553 1 n GLY . 553 A 553 
A 554 1 n PHE . 554 A 554 
A 555 1 n SER . 555 A 555 
A 556 1 n VAL . 556 A 556 
A 557 1 n GLY . 557 A 557 
A 558 1 n TRP . 558 A 558 
A 559 1 n VAL . 559 A 559 
A 560 1 n GLY . 560 A 560 
A 561 1 n THR . 561 A 561 
A 562 1 n PHE . 562 A 562 
A 563 1 n ALA . 563 A 563 
A 564 1 n ASP . 564 A 564 
A 565 1 n ARG . 565 A 565 
A 566 1 n SER . 566 A 566 
A 567 1 n THR . 567 A 567 
A 568 1 n HIS . 568 A 568 
A 569 1 n ILE . 569 A 569 
A 570 1 n SER . 570 A 570 
A 571 1 n SER . 571 A 571 
A 572 1 n SER . 572 A 572 
A 573 1 n TYR . 573 A 573 
A 574 1 n SER . 574 A 574 
A 575 1 n LYS . 575 A 575 
A 576 1 n GLN . 576 A 576 
A 577 1 n PRO . 577 A 577 
A 578 1 n GLY . 578 A 578 
A 579 1 n TYR . 579 A 579 
A 580 1 n GLY . 580 A 580 
A 581 1 n VAL . 581 A 581 
A 582 1 n ASN . 582 A 582 
A 583 1 n ASP . 583 A 583 
A 584 1 n PHE . 584 A 584 
A 585 1 n TYR . 585 A 585 
A 586 1 n VAL . 586 A 586 
A 587 1 n SER . 587 A 587 
A 588 1 n TYR . 588 A 588 
A 589 1 n GLN . 589 A 589 
A 590 1 n GLY . 590 A 590 
A 591 1 n GLN . 591 A 591 
A 592 1 n GLN . 592 A 592 
A 593 1 n ALA . 593 A 593 
A 594 1 n LEU . 594 A 594 
A 595 1 n LYS . 595 A 595 
A 596 1 n GLY . 596 A 596 
A 597 1 n MET . 597 A 597 
A 598 1 n THR . 598 A 598 
A 599 1 n THR . 599 A 599 
A 600 1 n THR . 600 A 600 
A 601 1 n LEU . 601 A 601 
A 602 1 n VAL . 602 A 602 
A 603 1 n LEU . 603 A 603 
A 604 1 n GLY . 604 A 604 
A 605 1 n ASN . 605 A 605 
A 606 1 n ALA . 606 A 606 
A 607 1 n PHE . 607 A 607 
A 608 1 n ASP . 608 A 608 
A 609 1 n LYS . 609 A 609 
A 610 1 n GLU . 610 A 610 
A 611 1 n TYR . 611 A 611 
A 612 1 n TRP . 612 A 612 
A 613 1 n SER . 613 A 613 
A 614 1 n PRO . 614 A 614 
A 615 1 n GLN . 615 A 615 
A 616 1 n GLY . 616 A 616 
A 617 1 n ILE . 617 A 617 
A 618 1 n PRO . 618 A 618 
A 619 1 n GLN . 619 A 619 
A 620 1 n ASP . 620 A 620 
A 621 1 n GLY . 621 A 621 
A 622 1 n ARG . 622 A 622 
A 623 1 n ASN . 623 A 623 
A 624 1 n GLY . 624 A 624 
A 625 1 n LYS . 625 A 625 
A 626 1 n ILE . 626 A 626 
A 627 1 n PHE . 627 A 627 
A 628 1 n VAL . 628 A 628 
A 629 1 n SER . 629 A 629 
A 630 1 n TYR . 630 A 630 
A 631 1 n GLN . 631 A 631 
A 632 1 n TRP . 632 A 632 
#
_software.classification other
_software.date           ?
_software.description    "Structure prediction"
_software.name           AlphaFold
_software.pdbx_ordinal   1
_software.type           package
_software.version        "AlphaFold-beta-20231127 (be2c21f9-b611-4c21-bfc0-bc05c526bf76 @ 2024-08-18 19:02:40)"
#
loop_
_struct_asym.entity_id
_struct_asym.id
1 A 
2 B 
#
loop_
_atom_site.group_PDB
_atom_site.id
_atom_site.type_symbol
_atom_site.label_atom_id
_atom_site.label_alt_id
_atom_site.label_comp_id
_atom_site.label_asym_id
_atom_site.label_entity_id
_atom_site.label_seq_id
_atom_site.pdbx_PDB_ins_code
_atom_site.Cartn_x
_atom_site.Cartn_y
_atom_site.Cartn_z
_atom_site.occupancy
_atom_site.B_iso_or_equiv
_atom_site.auth_seq_id
_atom_site.auth_asym_id
_atom_site.pdbx_PDB_model_num
ATOM   1    N  N   . THR A 1 1   ? -22.246 3.995   11.474  1.00 74.35 1   A 1 
ATOM   2    C  CA  . THR A 1 1   ? -22.379 3.061   10.335  1.00 81.38 1   A 1 
ATOM   3    C  C   . THR A 1 1   ? -21.202 2.101   10.352  1.00 84.96 1   A 1 
ATOM   4    O  O   . THR A 1 1   ? -20.115 2.491   10.759  1.00 80.19 1   A 1 
ATOM   5    C  CB  . THR A 1 1   ? -22.446 3.780   8.981   1.00 73.09 1   A 1 
ATOM   6    O  OG1 . THR A 1 1   ? -22.116 5.144   9.126   1.00 62.84 1   A 1 
ATOM   7    C  CG2 . THR A 1 1   ? -23.859 3.726   8.408   1.00 59.59 1   A 1 
ATOM   8    N  N   . GLU A 1 2   ? -21.407 0.870   9.936   1.00 85.24 2   A 1 
ATOM   9    C  CA  . GLU A 1 2   ? -20.348 -0.130  9.892   1.00 88.60 2   A 1 
ATOM   10   C  C   . GLU A 1 2   ? -19.287 0.237   8.850   1.00 91.36 2   A 1 
ATOM   11   O  O   . GLU A 1 2   ? -19.615 0.659   7.745   1.00 89.60 2   A 1 
ATOM   12   C  CB  . GLU A 1 2   ? -20.985 -1.489  9.617   1.00 85.41 2   A 1 
ATOM   13   C  CG  . GLU A 1 2   ? -19.964 -2.621  9.653   1.00 80.81 2   A 1 
ATOM   14   C  CD  . GLU A 1 2   ? -20.646 -3.982  9.734   1.00 79.58 2   A 1 
ATOM   15   O  OE1 . GLU A 1 2   ? -20.074 -4.850  10.429  1.00 72.48 2   A 1 
ATOM   16   O  OE2 . GLU A 1 2   ? -21.730 -4.138  9.139   1.00 75.52 2   A 1 
ATOM   17   N  N   . THR A 1 3   ? -18.013 0.074   9.205   1.00 91.65 3   A 1 
ATOM   18   C  CA  . THR A 1 3   ? -16.902 0.312   8.284   1.00 93.16 3   A 1 
ATOM   19   C  C   . THR A 1 3   ? -16.849 -0.820  7.264   1.00 94.36 3   A 1 
ATOM   20   O  O   . THR A 1 3   ? -16.625 -1.978  7.608   1.00 92.92 3   A 1 
ATOM   21   C  CB  . THR A 1 3   ? -15.574 0.453   9.026   1.00 91.38 3   A 1 
ATOM   22   O  OG1 . THR A 1 3   ? -15.679 1.509   9.957   1.00 84.16 3   A 1 
ATOM   23   C  CG2 . THR A 1 3   ? -14.428 0.814   8.092   1.00 84.61 3   A 1 
ATOM   24   N  N   . MET A 1 4   ? -17.034 -0.470  6.002   1.00 93.98 4   A 1 
ATOM   25   C  CA  . MET A 1 4   ? -17.010 -1.417  4.895   1.00 94.68 4   A 1 
ATOM   26   C  C   . MET A 1 4   ? -15.628 -1.455  4.228   1.00 95.11 4   A 1 
ATOM   27   O  O   . MET A 1 4   ? -14.931 -0.449  4.170   1.00 93.75 4   A 1 
ATOM   28   C  CB  . MET A 1 4   ? -18.109 -1.055  3.878   1.00 94.52 4   A 1 
ATOM   29   C  CG  . MET A 1 4   ? -19.514 -0.982  4.489   1.00 92.86 4   A 1 
ATOM   30   S  SD  . MET A 1 4   ? -20.127 -2.518  5.242   1.00 89.62 4   A 1 
ATOM   31   C  CE  . MET A 1 4   ? -20.581 -3.432  3.765   1.00 76.41 4   A 1 
ATOM   32   N  N   . THR A 1 5   ? -15.282 -2.622  3.683   1.00 95.08 5   A 1 
ATOM   33   C  CA  . THR A 1 5   ? -14.147 -2.787  2.770   1.00 95.37 5   A 1 
ATOM   34   C  C   . THR A 1 5   ? -14.648 -3.189  1.386   1.00 95.66 5   A 1 
ATOM   35   O  O   . THR A 1 5   ? -15.574 -3.982  1.267   1.00 94.48 5   A 1 
ATOM   36   C  CB  . THR A 1 5   ? -13.108 -3.778  3.306   1.00 94.26 5   A 1 
ATOM   37   O  OG1 . THR A 1 5   ? -12.061 -3.926  2.383   1.00 90.75 5   A 1 
ATOM   38   C  CG2 . THR A 1 5   ? -13.661 -5.171  3.596   1.00 91.67 5   A 1 
ATOM   39   N  N   . VAL A 1 6   ? -14.030 -2.646  0.355   1.00 95.00 6   A 1 
ATOM   40   C  CA  . VAL A 1 6   ? -14.244 -3.021  -1.050  1.00 94.44 6   A 1 
ATOM   41   C  C   . VAL A 1 6   ? -12.995 -3.698  -1.601  1.00 94.43 6   A 1 
ATOM   42   O  O   . VAL A 1 6   ? -13.083 -4.739  -2.239  1.00 91.75 6   A 1 
ATOM   43   C  CB  . VAL A 1 6   ? -14.629 -1.792  -1.896  1.00 92.96 6   A 1 
ATOM   44   C  CG1 . VAL A 1 6   ? -14.830 -2.153  -3.366  1.00 85.83 6   A 1 
ATOM   45   C  CG2 . VAL A 1 6   ? -15.927 -1.159  -1.387  1.00 88.50 6   A 1 
ATOM   46   N  N   . THR A 1 7   ? -11.819 -3.171  -1.277  1.00 95.32 7   A 1 
ATOM   47   C  CA  . THR A 1 7   ? -10.531 -3.671  -1.788  1.00 95.09 7   A 1 
ATOM   48   C  C   . THR A 1 7   ? -10.240 -5.115  -1.384  1.00 95.45 7   A 1 
ATOM   49   O  O   . THR A 1 7   ? -9.604  -5.843  -2.140  1.00 93.56 7   A 1 
ATOM   50   C  CB  . THR A 1 7   ? -9.401  -2.754  -1.290  1.00 94.25 7   A 1 
ATOM   51   O  OG1 . THR A 1 7   ? -9.708  -1.425  -1.622  1.00 89.51 7   A 1 
ATOM   52   C  CG2 . THR A 1 7   ? -8.049  -3.070  -1.923  1.00 90.93 7   A 1 
ATOM   53   N  N   . ALA A 1 8   ? -10.705 -5.561  -0.222  1.00 95.52 8   A 1 
ATOM   54   C  CA  . ALA A 1 8   ? -10.377 -6.880  0.307   1.00 94.96 8   A 1 
ATOM   55   C  C   . ALA A 1 8   ? -10.877 -8.045  -0.566  1.00 95.53 8   A 1 
ATOM   56   O  O   . ALA A 1 8   ? -10.165 -9.041  -0.725  1.00 93.58 8   A 1 
ATOM   57   C  CB  . ALA A 1 8   ? -10.926 -6.979  1.733   1.00 94.10 8   A 1 
ATOM   58   N  N   . THR A 1 9   ? -12.086 -7.931  -1.122  1.00 95.47 9   A 1 
ATOM   59   C  CA  . THR A 1 9   ? -12.700 -8.982  -1.960  1.00 95.45 9   A 1 
ATOM   60   C  C   . THR A 1 9   ? -13.278 -8.456  -3.272  1.00 95.51 9   A 1 
ATOM   61   O  O   . THR A 1 9   ? -13.861 -9.210  -4.042  1.00 92.86 9   A 1 
ATOM   62   C  CB  . THR A 1 9   ? -13.781 -9.761  -1.186  1.00 94.69 9   A 1 
ATOM   63   O  OG1 . THR A 1 9   ? -14.875 -8.936  -0.883  1.00 91.00 9   A 1 
ATOM   64   C  CG2 . THR A 1 9   ? -13.253 -10.354 0.122   1.00 90.77 9   A 1 
ATOM   65   N  N   . GLY A 1 10  ? -13.134 -7.153  -3.552  1.00 95.14 10  A 1 
ATOM   66   C  CA  . GLY A 1 10  ? -13.705 -6.499  -4.726  1.00 94.88 10  A 1 
ATOM   67   C  C   . GLY A 1 10  ? -15.191 -6.143  -4.592  1.00 95.89 10  A 1 
ATOM   68   O  O   . GLY A 1 10  ? -15.725 -5.437  -5.443  1.00 93.56 10  A 1 
ATOM   69   N  N   . ASN A 1 11  ? -15.855 -6.591  -3.518  1.00 95.73 11  A 1 
ATOM   70   C  CA  . ASN A 1 11  ? -17.262 -6.325  -3.220  1.00 95.23 11  A 1 
ATOM   71   C  C   . ASN A 1 11  ? -17.394 -5.729  -1.816  1.00 95.44 11  A 1 
ATOM   72   O  O   . ASN A 1 11  ? -16.737 -6.181  -0.886  1.00 93.32 11  A 1 
ATOM   73   C  CB  . ASN A 1 11  ? -18.069 -7.616  -3.361  1.00 94.23 11  A 1 
ATOM   74   C  CG  . ASN A 1 11  ? -17.886 -8.252  -4.721  1.00 94.02 11  A 1 
ATOM   75   O  OD1 . ASN A 1 11  ? -18.227 -7.685  -5.751  1.00 87.98 11  A 1 
ATOM   76   N  ND2 . ASN A 1 11  ? -17.308 -9.430  -4.776  1.00 87.61 11  A 1 
ATOM   77   N  N   . ALA A 1 12  ? -18.255 -4.733  -1.662  1.00 95.22 12  A 1 
ATOM   78   C  CA  . ALA A 1 12  ? -18.468 -4.089  -0.376  1.00 94.90 12  A 1 
ATOM   79   C  C   . ALA A 1 12  ? -18.967 -5.096  0.667   1.00 95.22 12  A 1 
ATOM   80   O  O   . ALA A 1 12  ? -20.012 -5.716  0.509   1.00 93.22 12  A 1 
ATOM   81   C  CB  . ALA A 1 12  ? -19.441 -2.914  -0.544  1.00 93.79 12  A 1 
ATOM   82   N  N   . ARG A 1 13  ? -18.213 -5.216  1.781   1.00 95.32 13  A 1 
ATOM   83   C  CA  . ARG A 1 13  ? -18.539 -6.078  2.918   1.00 95.08 13  A 1 
ATOM   84   C  C   . ARG A 1 13  ? -18.027 -5.473  4.218   1.00 95.63 13  A 1 
ATOM   85   O  O   . ARG A 1 13  ? -17.141 -4.612  4.193   1.00 93.33 13  A 1 
ATOM   86   C  CB  . ARG A 1 13  ? -17.977 -7.496  2.690   1.00 91.64 13  A 1 
ATOM   87   C  CG  . ARG A 1 13  ? -16.439 -7.547  2.662   1.00 88.42 13  A 1 
ATOM   88   C  CD  . ARG A 1 13  ? -15.926 -8.976  2.421   1.00 88.02 13  A 1 
ATOM   89   N  NE  . ARG A 1 13  ? -16.237 -9.862  3.543   1.00 83.41 13  A 1 
ATOM   90   C  CZ  . ARG A 1 13  ? -16.293 -11.182 3.507   1.00 83.89 13  A 1 
ATOM   91   N  NH1 . ARG A 1 13  ? -16.024 -11.857 2.420   1.00 75.53 13  A 1 
ATOM   92   N  NH2 . ARG A 1 13  ? -16.607 -11.850 4.576   1.00 74.25 13  A 1 
ATOM   93   N  N   . SER A 1 14  ? -18.526 -5.966  5.351   1.00 94.99 14  A 1 
ATOM   94   C  CA  . SER A 1 14  ? -18.015 -5.594  6.669   1.00 94.38 14  A 1 
ATOM   95   C  C   . SER A 1 14  ? -16.506 -5.819  6.769   1.00 95.01 14  A 1 
ATOM   96   O  O   . SER A 1 14  ? -16.017 -6.920  6.497   1.00 94.03 14  A 1 
ATOM   97   C  CB  . SER A 1 14  ? -18.722 -6.425  7.740   1.00 93.16 14  A 1 
ATOM   98   O  OG  . SER A 1 14  ? -18.169 -6.148  9.006   1.00 90.55 14  A 1 
ATOM   99   N  N   . SER A 1 15  ? -15.759 -4.791  7.196   1.00 95.10 15  A 1 
ATOM   100  C  CA  . SER A 1 15  ? -14.327 -4.929  7.494   1.00 95.37 15  A 1 
ATOM   101  C  C   . SER A 1 15  ? -14.093 -5.804  8.724   1.00 95.82 15  A 1 
ATOM   102  O  O   . SER A 1 15  ? -13.120 -6.558  8.763   1.00 94.19 15  A 1 
ATOM   103  C  CB  . SER A 1 15  ? -13.694 -3.556  7.728   1.00 94.15 15  A 1 
ATOM   104  O  OG  . SER A 1 15  ? -13.792 -2.765  6.565   1.00 80.69 15  A 1 
ATOM   105  N  N   . PHE A 1 16  ? -14.979 -5.733  9.714   1.00 95.42 16  A 1 
ATOM   106  C  CA  . PHE A 1 16  ? -14.907 -6.549  10.929  1.00 95.30 16  A 1 
ATOM   107  C  C   . PHE A 1 16  ? -15.112 -8.034  10.619  1.00 95.63 16  A 1 
ATOM   108  O  O   . PHE A 1 16  ? -14.292 -8.857  11.019  1.00 94.43 16  A 1 
ATOM   109  C  CB  . PHE A 1 16  ? -15.945 -6.036  11.938  1.00 94.33 16  A 1 
ATOM   110  C  CG  . PHE A 1 16  ? -15.995 -6.857  13.209  1.00 94.76 16  A 1 
ATOM   111  C  CD1 . PHE A 1 16  ? -16.974 -7.854  13.372  1.00 93.69 16  A 1 
ATOM   112  C  CD2 . PHE A 1 16  ? -15.047 -6.639  14.223  1.00 93.58 16  A 1 
ATOM   113  C  CE1 . PHE A 1 16  ? -17.017 -8.620  14.539  1.00 92.15 16  A 1 
ATOM   114  C  CE2 . PHE A 1 16  ? -15.088 -7.405  15.398  1.00 92.13 16  A 1 
ATOM   115  C  CZ  . PHE A 1 16  ? -16.067 -8.394  15.556  1.00 92.48 16  A 1 
ATOM   116  N  N   . GLU A 1 17  ? -16.115 -8.363  9.826   1.00 94.98 17  A 1 
ATOM   117  C  CA  . GLU A 1 17  ? -16.466 -9.743  9.455   1.00 94.54 17  A 1 
ATOM   118  C  C   . GLU A 1 17  ? -15.537 -10.351 8.388   1.00 95.31 17  A 1 
ATOM   119  O  O   . GLU A 1 17  ? -15.599 -11.547 8.095   1.00 93.74 17  A 1 
ATOM   120  C  CB  . GLU A 1 17  ? -17.922 -9.770  8.961   1.00 92.62 17  A 1 
ATOM   121  C  CG  . GLU A 1 17  ? -18.961 -9.391  10.029  1.00 83.03 17  A 1 
ATOM   122  C  CD  . GLU A 1 17  ? -18.942 -10.317 11.250  1.00 74.27 17  A 1 
ATOM   123  O  OE1 . GLU A 1 17  ? -19.407 -9.900  12.323  1.00 65.63 17  A 1 
ATOM   124  O  OE2 . GLU A 1 17  ? -18.442 -11.458 11.118  1.00 66.90 17  A 1 
ATOM   125  N  N   . ALA A 1 18  ? -14.653 -9.547  7.786   1.00 94.58 18  A 1 
ATOM   126  C  CA  . ALA A 1 18  ? -13.747 -10.031 6.753   1.00 94.95 18  A 1 
ATOM   127  C  C   . ALA A 1 18  ? -12.714 -11.029 7.314   1.00 96.01 18  A 1 
ATOM   128  O  O   . ALA A 1 18  ? -12.143 -10.795 8.385   1.00 95.35 18  A 1 
ATOM   129  C  CB  . ALA A 1 18  ? -13.071 -8.830  6.080   1.00 93.95 18  A 1 
ATOM   130  N  N   . PRO A 1 19  ? -12.374 -12.122 6.592   1.00 96.00 19  A 1 
ATOM   131  C  CA  . PRO A 1 19  ? -11.382 -13.115 7.019   1.00 96.02 19  A 1 
ATOM   132  C  C   . PRO A 1 19  ? -9.936  -12.631 6.817   1.00 96.33 19  A 1 
ATOM   133  O  O   . PRO A 1 19  ? -9.083  -13.346 6.288   1.00 94.07 19  A 1 
ATOM   134  C  CB  . PRO A 1 19  ? -11.739 -14.379 6.240   1.00 95.04 19  A 1 
ATOM   135  C  CG  . PRO A 1 19  ? -12.232 -13.817 4.910   1.00 93.34 19  A 1 
ATOM   136  C  CD  . PRO A 1 19  ? -12.971 -12.540 5.342   1.00 95.66 19  A 1 
ATOM   137  N  N   . MET A 1 20  ? -9.670  -11.380 7.190   1.00 96.75 20  A 1 
ATOM   138  C  CA  . MET A 1 20  ? -8.371  -10.713 7.111   1.00 96.55 20  A 1 
ATOM   139  C  C   . MET A 1 20  ? -8.392  -9.426  7.940   1.00 97.32 20  A 1 
ATOM   140  O  O   . MET A 1 20  ? -9.452  -8.941  8.336   1.00 95.84 20  A 1 
ATOM   141  C  CB  . MET A 1 20  ? -8.005  -10.440 5.644   1.00 93.10 20  A 1 
ATOM   142  C  CG  . MET A 1 20  ? -8.933  -9.457  4.949   1.00 88.73 20  A 1 
ATOM   143  S  SD  . MET A 1 20  ? -8.874  -9.596  3.139   1.00 88.95 20  A 1 
ATOM   144  C  CE  . MET A 1 20  ? -10.251 -10.707 2.880   1.00 79.38 20  A 1 
ATOM   145  N  N   . MET A 1 21  ? -7.213  -8.839  8.197   1.00 97.11 21  A 1 
ATOM   146  C  CA  . MET A 1 21  ? -7.092  -7.563  8.903   1.00 97.53 21  A 1 
ATOM   147  C  C   . MET A 1 21  ? -7.094  -6.409  7.898   1.00 97.54 21  A 1 
ATOM   148  O  O   . MET A 1 21  ? -6.153  -6.241  7.129   1.00 96.38 21  A 1 
ATOM   149  C  CB  . MET A 1 21  ? -5.846  -7.554  9.791   1.00 97.25 21  A 1 
ATOM   150  C  CG  . MET A 1 21  ? -5.904  -8.617  10.885  1.00 96.06 21  A 1 
ATOM   151  S  SD  . MET A 1 21  ? -7.245  -8.434  12.101  1.00 96.45 21  A 1 
ATOM   152  C  CE  . MET A 1 21  ? -6.591  -7.074  13.099  1.00 92.17 21  A 1 
ATOM   153  N  N   . VAL A 1 22  ? -8.159  -5.607  7.928   1.00 97.52 22  A 1 
ATOM   154  C  CA  . VAL A 1 22  ? -8.332  -4.443  7.054   1.00 97.50 22  A 1 
ATOM   155  C  C   . VAL A 1 22  ? -8.390  -3.182  7.902   1.00 97.42 22  A 1 
ATOM   156  O  O   . VAL A 1 22  ? -9.030  -3.167  8.953   1.00 96.61 22  A 1 
ATOM   157  C  CB  . VAL A 1 22  ? -9.587  -4.571  6.169   1.00 96.83 22  A 1 
ATOM   158  C  CG1 . VAL A 1 22  ? -9.680  -3.428  5.158   1.00 94.32 22  A 1 
ATOM   159  C  CG2 . VAL A 1 22  ? -9.579  -5.890  5.384   1.00 94.91 22  A 1 
ATOM   160  N  N   . SER A 1 23  ? -7.729  -2.121  7.458   1.00 97.40 23  A 1 
ATOM   161  C  CA  . SER A 1 23  ? -7.929  -0.769  7.983   1.00 97.15 23  A 1 
ATOM   162  C  C   . SER A 1 23  ? -8.490  0.113   6.880   1.00 97.37 23  A 1 
ATOM   163  O  O   . SER A 1 23  ? -7.999  0.076   5.758   1.00 96.38 23  A 1 
ATOM   164  C  CB  . SER A 1 23  ? -6.632  -0.161  8.520   1.00 96.43 23  A 1 
ATOM   165  O  OG  . SER A 1 23  ? -6.043  -0.971  9.521   1.00 92.80 23  A 1 
ATOM   166  N  N   . VAL A 1 24  ? -9.489  0.913   7.216   1.00 97.39 24  A 1 
ATOM   167  C  CA  . VAL A 1 24  ? -10.002 1.969   6.340   1.00 96.99 24  A 1 
ATOM   168  C  C   . VAL A 1 24  ? -9.627  3.293   6.979   1.00 96.60 24  A 1 
ATOM   169  O  O   . VAL A 1 24  ? -10.074 3.591   8.083   1.00 95.41 24  A 1 
ATOM   170  C  CB  . VAL A 1 24  ? -11.518 1.852   6.129   1.00 96.10 24  A 1 
ATOM   171  C  CG1 . VAL A 1 24  ? -12.004 2.933   5.163   1.00 93.62 24  A 1 
ATOM   172  C  CG2 . VAL A 1 24  ? -11.877 0.477   5.539   1.00 94.44 24  A 1 
ATOM   173  N  N   . ILE A 1 25  ? -8.770  4.063   6.319   1.00 97.26 25  A 1 
ATOM   174  C  CA  . ILE A 1 25  ? -8.310  5.358   6.807   1.00 96.89 25  A 1 
ATOM   175  C  C   . ILE A 1 25  ? -9.323  6.416   6.385   1.00 96.50 25  A 1 
ATOM   176  O  O   . ILE A 1 25  ? -9.580  6.597   5.191   1.00 95.09 25  A 1 
ATOM   177  C  CB  . ILE A 1 25  ? -6.893  5.671   6.303   1.00 96.31 25  A 1 
ATOM   178  C  CG1 . ILE A 1 25  ? -5.867  4.543   6.592   1.00 94.31 25  A 1 
ATOM   179  C  CG2 . ILE A 1 25  ? -6.394  7.003   6.886   1.00 95.11 25  A 1 
ATOM   180  C  CD1 . ILE A 1 25  ? -5.724  4.156   8.058   1.00 86.22 25  A 1 
ATOM   181  N  N   . ASP A 1 26  ? -9.877  7.118   7.363   1.00 95.28 26  A 1 
ATOM   182  C  CA  . ASP A 1 26  ? -10.723 8.282   7.127   1.00 94.47 26  A 1 
ATOM   183  C  C   . ASP A 1 26  ? -9.850  9.519   6.908   1.00 95.28 26  A 1 
ATOM   184  O  O   . ASP A 1 26  ? -9.213  10.034  7.829   1.00 94.09 26  A 1 
ATOM   185  C  CB  . ASP A 1 26  ? -11.720 8.464   8.276   1.00 91.86 26  A 1 
ATOM   186  C  CG  . ASP A 1 26  ? -12.679 9.640   8.050   1.00 88.24 26  A 1 
ATOM   187  O  OD1 . ASP A 1 26  ? -12.588 10.289  6.985   1.00 83.79 26  A 1 
ATOM   188  O  OD2 . ASP A 1 26  ? -13.498 9.905   8.951   1.00 82.29 26  A 1 
ATOM   189  N  N   . THR A 1 27  ? -9.821  10.025  5.678   1.00 95.02 27  A 1 
ATOM   190  C  CA  . THR A 1 27  ? -9.029  11.205  5.310   1.00 95.35 27  A 1 
ATOM   191  C  C   . THR A 1 27  ? -9.603  12.513  5.875   1.00 95.59 27  A 1 
ATOM   192  O  O   . THR A 1 27  ? -8.913  13.524  5.883   1.00 94.47 27  A 1 
ATOM   193  C  CB  . THR A 1 27  ? -8.906  11.327  3.788   1.00 94.72 27  A 1 
ATOM   194  O  OG1 . THR A 1 27  ? -10.173 11.395  3.182   1.00 87.80 27  A 1 
ATOM   195  C  CG2 . THR A 1 27  ? -8.179  10.127  3.181   1.00 87.51 27  A 1 
ATOM   196  N  N   . SER A 1 28  ? -10.838 12.489  6.361   1.00 94.89 28  A 1 
ATOM   197  C  CA  . SER A 1 28  ? -11.484 13.636  6.996   1.00 94.31 28  A 1 
ATOM   198  C  C   . SER A 1 28  ? -11.215 13.723  8.502   1.00 95.38 28  A 1 
ATOM   199  O  O   . SER A 1 28  ? -11.519 14.751  9.111   1.00 93.85 28  A 1 
ATOM   200  C  CB  . SER A 1 28  ? -12.983 13.631  6.702   1.00 92.54 28  A 1 
ATOM   201  O  OG  . SER A 1 28  ? -13.689 12.686  7.473   1.00 85.11 28  A 1 
ATOM   202  N  N   . ALA A 1 29  ? -10.628 12.690  9.104   1.00 95.41 29  A 1 
ATOM   203  C  CA  . ALA A 1 29  ? -10.263 12.704  10.508  1.00 95.64 29  A 1 
ATOM   204  C  C   . ALA A 1 29  ? -9.223  13.809  10.789  1.00 96.21 29  A 1 
ATOM   205  O  O   . ALA A 1 29  ? -8.328  14.038  9.967   1.00 95.32 29  A 1 
ATOM   206  C  CB  . ALA A 1 29  ? -9.756  11.325  10.912  1.00 94.90 29  A 1 
ATOM   207  N  N   . PRO A 1 30  ? -9.302  14.500  11.944  1.00 96.25 30  A 1 
ATOM   208  C  CA  . PRO A 1 30  ? -8.436  15.639  12.249  1.00 95.97 30  A 1 
ATOM   209  C  C   . PRO A 1 30  ? -6.937  15.361  12.108  1.00 96.09 30  A 1 
ATOM   210  O  O   . PRO A 1 30  ? -6.198  16.208  11.613  1.00 94.56 30  A 1 
ATOM   211  C  CB  . PRO A 1 30  ? -8.799  16.031  13.681  1.00 95.24 30  A 1 
ATOM   212  C  CG  . PRO A 1 30  ? -10.259 15.636  13.794  1.00 94.14 30  A 1 
ATOM   213  C  CD  . PRO A 1 30  ? -10.321 14.354  12.969  1.00 96.41 30  A 1 
ATOM   214  N  N   . GLU A 1 31  ? -6.488  14.167  12.498  1.00 95.89 31  A 1 
ATOM   215  C  CA  . GLU A 1 31  ? -5.098  13.732  12.385  1.00 94.42 31  A 1 
ATOM   216  C  C   . GLU A 1 31  ? -4.626  13.573  10.930  1.00 95.30 31  A 1 
ATOM   217  O  O   . GLU A 1 31  ? -3.434  13.684  10.657  1.00 93.96 31  A 1 
ATOM   218  C  CB  . GLU A 1 31  ? -4.892  12.421  13.179  1.00 91.80 31  A 1 
ATOM   219  C  CG  . GLU A 1 31  ? -5.701  11.189  12.728  1.00 83.40 31  A 1 
ATOM   220  C  CD  . GLU A 1 31  ? -7.069  11.034  13.414  1.00 80.88 31  A 1 
ATOM   221  O  OE1 . GLU A 1 31  ? -7.498  9.871   13.579  1.00 73.49 31  A 1 
ATOM   222  O  OE2 . GLU A 1 31  ? -7.692  12.053  13.779  1.00 77.05 31  A 1 
ATOM   223  N  N   . ASN A 1 32  ? -5.551  13.369  9.988   1.00 96.56 32  A 1 
ATOM   224  C  CA  . ASN A 1 32  ? -5.243  13.125  8.579   1.00 96.97 32  A 1 
ATOM   225  C  C   . ASN A 1 32  ? -5.416  14.357  7.680   1.00 97.30 32  A 1 
ATOM   226  O  O   . ASN A 1 32  ? -4.826  14.415  6.603   1.00 96.11 32  A 1 
ATOM   227  C  CB  . ASN A 1 32  ? -6.096  11.944  8.097   1.00 96.44 32  A 1 
ATOM   228  C  CG  . ASN A 1 32  ? -5.708  10.635  8.758   1.00 96.24 32  A 1 
ATOM   229  O  OD1 . ASN A 1 32  ? -4.552  10.349  9.033   1.00 90.96 32  A 1 
ATOM   230  N  ND2 . ASN A 1 32  ? -6.682  9.776   9.012   1.00 90.52 32  A 1 
ATOM   231  N  N   . GLN A 1 33  ? -6.179  15.365  8.117   1.00 96.66 33  A 1 
ATOM   232  C  CA  . GLN A 1 33  ? -6.424  16.577  7.321   1.00 96.44 33  A 1 
ATOM   233  C  C   . GLN A 1 33  ? -5.144  17.367  7.010   1.00 96.77 33  A 1 
ATOM   234  O  O   . GLN A 1 33  ? -5.078  18.078  6.010   1.00 95.55 33  A 1 
ATOM   235  C  CB  . GLN A 1 33  ? -7.404  17.488  8.064   1.00 95.82 33  A 1 
ATOM   236  C  CG  . GLN A 1 33  ? -8.834  16.929  8.095   1.00 93.55 33  A 1 
ATOM   237  C  CD  . GLN A 1 33  ? -9.765  17.759  8.980   1.00 92.77 33  A 1 
ATOM   238  O  OE1 . GLN A 1 33  ? -9.466  18.866  9.406   1.00 83.80 33  A 1 
ATOM   239  N  NE2 . GLN A 1 33  ? -10.927 17.257  9.296   1.00 82.76 33  A 1 
ATOM   240  N  N   . THR A 1 34  ? -4.123  17.251  7.870   1.00 96.73 34  A 1 
ATOM   241  C  CA  . THR A 1 34  ? -2.845  17.965  7.728   1.00 96.61 34  A 1 
ATOM   242  C  C   . THR A 1 34  ? -1.746  17.134  7.063   1.00 96.68 34  A 1 
ATOM   243  O  O   . THR A 1 34  ? -0.596  17.566  7.038   1.00 94.54 34  A 1 
ATOM   244  C  CB  . THR A 1 34  ? -2.367  18.520  9.078   1.00 96.05 34  A 1 
ATOM   245  O  OG1 . THR A 1 34  ? -2.203  17.492  10.020  1.00 91.85 34  A 1 
ATOM   246  C  CG2 . THR A 1 34  ? -3.350  19.530  9.654   1.00 91.98 34  A 1 
ATOM   247  N  N   . ALA A 1 35  ? -2.066  15.954  6.527   1.00 96.60 35  A 1 
ATOM   248  C  CA  . ALA A 1 35  ? -1.125  15.136  5.779   1.00 96.58 35  A 1 
ATOM   249  C  C   . ALA A 1 35  ? -0.606  15.886  4.543   1.00 96.64 35  A 1 
ATOM   250  O  O   . ALA A 1 35  ? -1.346  16.621  3.888   1.00 95.38 35  A 1 
ATOM   251  C  CB  . ALA A 1 35  ? -1.799  13.811  5.392   1.00 95.93 35  A 1 
ATOM   252  N  N   . THR A 1 36  ? 0.670   15.687  4.210   1.00 95.60 36  A 1 
ATOM   253  C  CA  . THR A 1 36  ? 1.347   16.385  3.112   1.00 95.34 36  A 1 
ATOM   254  C  C   . THR A 1 36  ? 1.688   15.481  1.926   1.00 95.60 36  A 1 
ATOM   255  O  O   . THR A 1 36  ? 1.889   15.972  0.819   1.00 92.51 36  A 1 
ATOM   256  C  CB  . THR A 1 36  ? 2.606   17.110  3.604   1.00 93.85 36  A 1 
ATOM   257  O  OG1 . THR A 1 36  ? 3.484   16.203  4.210   1.00 86.54 36  A 1 
ATOM   258  C  CG2 . THR A 1 36  ? 2.282   18.198  4.624   1.00 85.52 36  A 1 
ATOM   259  N  N   . SER A 1 37  ? 1.688   14.158  2.126   1.00 95.47 37  A 1 
ATOM   260  C  CA  . SER A 1 37  ? 1.873   13.157  1.078   1.00 95.33 37  A 1 
ATOM   261  C  C   . SER A 1 37  ? 0.875   12.008  1.238   1.00 96.18 37  A 1 
ATOM   262  O  O   . SER A 1 37  ? 0.280   11.823  2.301   1.00 95.34 37  A 1 
ATOM   263  C  CB  . SER A 1 37  ? 3.319   12.633  1.101   1.00 94.21 37  A 1 
ATOM   264  O  OG  . SER A 1 37  ? 3.533   11.824  2.235   1.00 90.80 37  A 1 
ATOM   265  N  N   . ALA A 1 38  ? 0.695   11.202  0.190   1.00 96.25 38  A 1 
ATOM   266  C  CA  . ALA A 1 38  ? -0.180  10.037  0.241   1.00 96.62 38  A 1 
ATOM   267  C  C   . ALA A 1 38  ? 0.249   9.025   1.323   1.00 97.11 38  A 1 
ATOM   268  O  O   . ALA A 1 38  ? -0.592  8.422   1.980   1.00 96.10 38  A 1 
ATOM   269  C  CB  . ALA A 1 38  ? -0.183  9.377   -1.139  1.00 96.10 38  A 1 
ATOM   270  N  N   . THR A 1 39  ? 1.558   8.862   1.548   1.00 96.31 39  A 1 
ATOM   271  C  CA  . THR A 1 39  ? 2.103   7.954   2.555   1.00 96.21 39  A 1 
ATOM   272  C  C   . THR A 1 39  ? 1.998   8.502   3.979   1.00 96.61 39  A 1 
ATOM   273  O  O   . THR A 1 39  ? 1.981   7.709   4.913   1.00 95.05 39  A 1 
ATOM   274  C  CB  . THR A 1 39  ? 3.555   7.587   2.239   1.00 94.81 39  A 1 
ATOM   275  O  OG1 . THR A 1 39  ? 4.287   8.739   1.909   1.00 86.62 39  A 1 
ATOM   276  C  CG2 . THR A 1 39  ? 3.639   6.652   1.041   1.00 86.55 39  A 1 
ATOM   277  N  N   . ASP A 1 40  ? 1.837   9.810   4.178   1.00 96.32 40  A 1 
ATOM   278  C  CA  . ASP A 1 40  ? 1.609   10.375  5.516   1.00 95.73 40  A 1 
ATOM   279  C  C   . ASP A 1 40  ? 0.338   9.829   6.168   1.00 96.75 40  A 1 
ATOM   280  O  O   . ASP A 1 40  ? 0.305   9.631   7.382   1.00 95.44 40  A 1 
ATOM   281  C  CB  . ASP A 1 40  ? 1.527   11.909  5.469   1.00 93.51 40  A 1 
ATOM   282  C  CG  . ASP A 1 40  ? 2.865   12.622  5.278   1.00 90.17 40  A 1 
ATOM   283  O  OD1 . ASP A 1 40  ? 3.927   11.973  5.384   1.00 86.85 40  A 1 
ATOM   284  O  OD2 . ASP A 1 40  ? 2.813   13.853  5.068   1.00 87.06 40  A 1 
ATOM   285  N  N   . LEU A 1 41  ? -0.670  9.479   5.365   1.00 96.75 41  A 1 
ATOM   286  C  CA  . LEU A 1 41  ? -1.906  8.832   5.815   1.00 97.14 41  A 1 
ATOM   287  C  C   . LEU A 1 41  ? -1.679  7.439   6.427   1.00 97.44 41  A 1 
ATOM   288  O  O   . LEU A 1 41  ? -2.574  6.883   7.049   1.00 96.45 41  A 1 
ATOM   289  C  CB  . LEU A 1 41  ? -2.886  8.737   4.628   1.00 97.04 41  A 1 
ATOM   290  C  CG  . LEU A 1 41  ? -3.326  10.082  4.030   1.00 96.63 41  A 1 
ATOM   291  C  CD1 . LEU A 1 41  ? -4.163  9.851   2.774   1.00 95.58 41  A 1 
ATOM   292  C  CD2 . LEU A 1 41  ? -4.172  10.886  5.018   1.00 94.89 41  A 1 
ATOM   293  N  N   . LEU A 1 42  ? -0.471  6.874   6.269   1.00 97.32 42  A 1 
ATOM   294  C  CA  . LEU A 1 42  ? -0.090  5.559   6.783   1.00 97.56 42  A 1 
ATOM   295  C  C   . LEU A 1 42  ? 0.758   5.636   8.062   1.00 97.58 42  A 1 
ATOM   296  O  O   . LEU A 1 42  ? 1.015   4.605   8.681   1.00 96.43 42  A 1 
ATOM   297  C  CB  . LEU A 1 42  ? 0.656   4.785   5.675   1.00 97.38 42  A 1 
ATOM   298  C  CG  . LEU A 1 42  ? -0.036  4.762   4.298   1.00 97.11 42  A 1 
ATOM   299  C  CD1 . LEU A 1 42  ? 0.848   4.012   3.302   1.00 96.40 42  A 1 
ATOM   300  C  CD2 . LEU A 1 42  ? -1.400  4.088   4.349   1.00 95.77 42  A 1 
ATOM   301  N  N   . ARG A 1 43  ? 1.194   6.837   8.490   1.00 97.01 43  A 1 
ATOM   302  C  CA  . ARG A 1 43  ? 2.160   7.004   9.594   1.00 96.43 43  A 1 
ATOM   303  C  C   . ARG A 1 43  ? 1.651   6.529   10.948  1.00 96.61 43  A 1 
ATOM   304  O  O   . ARG A 1 43  ? 2.460   6.127   11.780  1.00 94.78 43  A 1 
ATOM   305  C  CB  . ARG A 1 43  ? 2.598   8.472   9.708   1.00 94.59 43  A 1 
ATOM   306  C  CG  . ARG A 1 43  ? 3.540   8.881   8.581   1.00 87.63 43  A 1 
ATOM   307  C  CD  . ARG A 1 43  ? 4.062   10.305  8.800   1.00 84.64 43  A 1 
ATOM   308  N  NE  . ARG A 1 43  ? 4.886   10.763  7.681   1.00 82.57 43  A 1 
ATOM   309  C  CZ  . ARG A 1 43  ? 6.143   10.451  7.396   1.00 81.12 43  A 1 
ATOM   310  N  NH1 . ARG A 1 43  ? 6.878   9.701   8.176   1.00 71.73 43  A 1 
ATOM   311  N  NH2 . ARG A 1 43  ? 6.678   10.903  6.298   1.00 76.42 43  A 1 
ATOM   312  N  N   . HIS A 1 44  ? 0.346   6.541   11.164  1.00 96.46 44  A 1 
ATOM   313  C  CA  . HIS A 1 44  ? -0.274  6.137   12.428  1.00 96.69 44  A 1 
ATOM   314  C  C   . HIS A 1 44  ? -0.808  4.695   12.397  1.00 97.33 44  A 1 
ATOM   315  O  O   . HIS A 1 44  ? -1.633  4.319   13.226  1.00 95.96 44  A 1 
ATOM   316  C  CB  . HIS A 1 44  ? -1.341  7.170   12.819  1.00 95.48 44  A 1 
ATOM   317  C  CG  . HIS A 1 44  ? -0.802  8.568   12.913  1.00 94.03 44  A 1 
ATOM   318  N  ND1 . HIS A 1 44  ? -1.245  9.674   12.211  1.00 79.08 44  A 1 
ATOM   319  C  CD2 . HIS A 1 44  ? 0.239   9.001   13.704  1.00 79.89 44  A 1 
ATOM   320  C  CE1 . HIS A 1 44  ? -0.514  10.734  12.573  1.00 81.47 44  A 1 
ATOM   321  N  NE2 . HIS A 1 44  ? 0.406   10.367  13.475  1.00 84.56 44  A 1 
ATOM   322  N  N   . VAL A 1 45  ? -0.348  3.868   11.459  1.00 97.02 45  A 1 
ATOM   323  C  CA  . VAL A 1 45  ? -0.792  2.476   11.317  1.00 97.28 45  A 1 
ATOM   324  C  C   . VAL A 1 45  ? 0.324   1.527   11.771  1.00 97.59 45  A 1 
ATOM   325  O  O   . VAL A 1 45  ? 1.315   1.376   11.060  1.00 96.83 45  A 1 
ATOM   326  C  CB  . VAL A 1 45  ? -1.247  2.166   9.885   1.00 96.50 45  A 1 
ATOM   327  C  CG1 . VAL A 1 45  ? -1.808  0.748   9.797   1.00 94.18 45  A 1 
ATOM   328  C  CG2 . VAL A 1 45  ? -2.338  3.145   9.430   1.00 94.96 45  A 1 
ATOM   329  N  N   . PRO A 1 46  ? 0.183   0.835   12.929  1.00 97.79 46  A 1 
ATOM   330  C  CA  . PRO A 1 46  ? 1.170   -0.133  13.377  1.00 97.74 46  A 1 
ATOM   331  C  C   . PRO A 1 46  ? 1.394   -1.246  12.356  1.00 97.60 46  A 1 
ATOM   332  O  O   . PRO A 1 46  ? 0.448   -1.787  11.781  1.00 96.46 46  A 1 
ATOM   333  C  CB  . PRO A 1 46  ? 0.651   -0.689  14.707  1.00 97.21 46  A 1 
ATOM   334  C  CG  . PRO A 1 46  ? -0.252  0.429   15.216  1.00 96.15 46  A 1 
ATOM   335  C  CD  . PRO A 1 46  ? -0.855  0.981   13.930  1.00 97.68 46  A 1 
ATOM   336  N  N   . GLY A 1 47  ? 2.653   -1.617  12.146  1.00 97.39 47  A 1 
ATOM   337  C  CA  . GLY A 1 47  ? 3.063   -2.604  11.142  1.00 97.17 47  A 1 
ATOM   338  C  C   . GLY A 1 47  ? 3.343   -2.027  9.759   1.00 97.20 47  A 1 
ATOM   339  O  O   . GLY A 1 47  ? 3.788   -2.771  8.890   1.00 95.47 47  A 1 
ATOM   340  N  N   . ILE A 1 48  ? 3.118   -0.727  9.565   1.00 97.28 48  A 1 
ATOM   341  C  CA  . ILE A 1 48  ? 3.602   0.017   8.403   1.00 97.35 48  A 1 
ATOM   342  C  C   . ILE A 1 48  ? 4.794   0.871   8.834   1.00 96.71 48  A 1 
ATOM   343  O  O   . ILE A 1 48  ? 4.723   1.607   9.809   1.00 95.65 48  A 1 
ATOM   344  C  CB  . ILE A 1 48  ? 2.493   0.842   7.732   1.00 97.33 48  A 1 
ATOM   345  C  CG1 . ILE A 1 48  ? 1.384   -0.110  7.242   1.00 96.37 48  A 1 
ATOM   346  C  CG2 . ILE A 1 48  ? 3.072   1.680   6.572   1.00 96.71 48  A 1 
ATOM   347  C  CD1 . ILE A 1 48  ? 0.255   0.560   6.455   1.00 95.13 48  A 1 
ATOM   348  N  N   . THR A 1 49  ? 5.884   0.767   8.094   1.00 96.61 49  A 1 
ATOM   349  C  CA  . THR A 1 49  ? 7.050   1.634   8.231   1.00 95.99 49  A 1 
ATOM   350  C  C   . THR A 1 49  ? 7.312   2.297   6.886   1.00 95.99 49  A 1 
ATOM   351  O  O   . THR A 1 49  ? 7.158   1.663   5.845   1.00 94.32 49  A 1 
ATOM   352  C  CB  . THR A 1 49  ? 8.287   0.863   8.699   1.00 93.90 49  A 1 
ATOM   353  O  OG1 . THR A 1 49  ? 7.983   0.094   9.832   1.00 78.93 49  A 1 
ATOM   354  C  CG2 . THR A 1 49  ? 9.424   1.797   9.100   1.00 77.67 49  A 1 
ATOM   355  N  N   . LEU A 1 50  ? 7.678   3.575   6.912   1.00 95.20 50  A 1 
ATOM   356  C  CA  . LEU A 1 50  ? 8.063   4.316   5.723   1.00 94.84 50  A 1 
ATOM   357  C  C   . LEU A 1 50  ? 9.580   4.461   5.691   1.00 93.32 50  A 1 
ATOM   358  O  O   . LEU A 1 50  ? 10.184  4.889   6.680   1.00 90.96 50  A 1 
ATOM   359  C  CB  . LEU A 1 50  ? 7.362   5.682   5.684   1.00 94.76 50  A 1 
ATOM   360  C  CG  . LEU A 1 50  ? 5.825   5.617   5.718   1.00 93.99 50  A 1 
ATOM   361  C  CD1 . LEU A 1 50  ? 5.245   7.031   5.684   1.00 92.15 50  A 1 
ATOM   362  C  CD2 . LEU A 1 50  ? 5.239   4.839   4.539   1.00 91.42 50  A 1 
ATOM   363  N  N   . ASP A 1 51  ? 10.176  4.104   4.554   1.00 92.54 51  A 1 
ATOM   364  C  CA  . ASP A 1 51  ? 11.571  4.399   4.268   1.00 90.45 51  A 1 
ATOM   365  C  C   . ASP A 1 51  ? 11.756  5.873   3.890   1.00 91.00 51  A 1 
ATOM   366  O  O   . ASP A 1 51  ? 10.800  6.628   3.716   1.00 84.40 51  A 1 
ATOM   367  C  CB  . ASP A 1 51  ? 12.100  3.453   3.170   1.00 85.87 51  A 1 
ATOM   368  C  CG  . ASP A 1 51  ? 12.248  2.002   3.627   1.00 82.85 51  A 1 
ATOM   369  O  OD1 . ASP A 1 51  ? 12.368  1.764   4.849   1.00 76.28 51  A 1 
ATOM   370  O  OD2 . ASP A 1 51  ? 12.271  1.099   2.764   1.00 77.48 51  A 1 
ATOM   371  N  N   . GLY A 1 52  ? 13.004  6.287   3.768   1.00 90.00 52  A 1 
ATOM   372  C  CA  . GLY A 1 52  ? 13.337  7.649   3.388   1.00 90.36 52  A 1 
ATOM   373  C  C   . GLY A 1 52  ? 13.082  8.678   4.490   1.00 91.72 52  A 1 
ATOM   374  O  O   . GLY A 1 52  ? 13.120  8.393   5.690   1.00 87.10 52  A 1 
ATOM   375  N  N   . THR A 1 53  ? 12.875  9.917   4.049   1.00 92.56 53  A 1 
ATOM   376  C  CA  . THR A 1 53  ? 12.680  11.091  4.908   1.00 92.75 53  A 1 
ATOM   377  C  C   . THR A 1 53  ? 11.268  11.657  4.723   1.00 92.21 53  A 1 
ATOM   378  O  O   . THR A 1 53  ? 10.394  11.011  4.144   1.00 87.02 53  A 1 
ATOM   379  C  CB  . THR A 1 53  ? 13.760  12.155  4.612   1.00 91.51 53  A 1 
ATOM   380  O  OG1 . THR A 1 53  ? 13.567  12.710  3.333   1.00 84.82 53  A 1 
ATOM   381  C  CG2 . THR A 1 53  ? 15.186  11.616  4.684   1.00 85.96 53  A 1 
ATOM   382  N  N   . GLY A 1 54  ? 11.027  12.881  5.183   1.00 92.95 54  A 1 
ATOM   383  C  CA  . GLY A 1 54  ? 9.787   13.596  4.888   1.00 93.19 54  A 1 
ATOM   384  C  C   . GLY A 1 54  ? 9.603   13.980  3.410   1.00 95.04 54  A 1 
ATOM   385  O  O   . GLY A 1 54  ? 8.494   14.346  3.026   1.00 92.82 54  A 1 
ATOM   386  N  N   . ARG A 1 55  ? 10.649  13.879  2.574   1.00 95.84 55  A 1 
ATOM   387  C  CA  . ARG A 1 55  ? 10.580  14.180  1.136   1.00 95.84 55  A 1 
ATOM   388  C  C   . ARG A 1 55  ? 9.712   13.158  0.419   1.00 96.09 55  A 1 
ATOM   389  O  O   . ARG A 1 55  ? 9.761   11.976  0.742   1.00 93.92 55  A 1 
ATOM   390  C  CB  . ARG A 1 55  ? 11.978  14.195  0.506   1.00 94.44 55  A 1 
ATOM   391  C  CG  . ARG A 1 55  ? 12.939  15.173  1.186   1.00 93.05 55  A 1 
ATOM   392  C  CD  . ARG A 1 55  ? 14.285  15.170  0.461   1.00 93.25 55  A 1 
ATOM   393  N  NE  . ARG A 1 55  ? 15.292  15.931  1.217   1.00 92.55 55  A 1 
ATOM   394  C  CZ  . ARG A 1 55  ? 16.275  15.443  1.955   1.00 94.54 55  A 1 
ATOM   395  N  NH1 . ARG A 1 55  ? 16.484  14.164  2.098   1.00 87.60 55  A 1 
ATOM   396  N  NH2 . ARG A 1 55  ? 17.087  16.243  2.563   1.00 88.22 55  A 1 
ATOM   397  N  N   . THR A 1 56  ? 8.966   13.598  -0.599  1.00 96.23 56  A 1 
ATOM   398  C  CA  . THR A 1 56  ? 8.034   12.727  -1.335  1.00 96.13 56  A 1 
ATOM   399  C  C   . THR A 1 56  ? 8.763   11.603  -2.083  1.00 96.25 56  A 1 
ATOM   400  O  O   . THR A 1 56  ? 8.324   10.452  -2.043  1.00 94.62 56  A 1 
ATOM   401  C  CB  . THR A 1 56  ? 7.212   13.551  -2.328  1.00 95.75 56  A 1 
ATOM   402  O  OG1 . THR A 1 56  ? 6.609   14.639  -1.669  1.00 90.84 56  A 1 
ATOM   403  C  CG2 . THR A 1 56  ? 6.083   12.736  -2.959  1.00 91.39 56  A 1 
ATOM   404  N  N   . ASN A 1 57  ? 9.892   11.907  -2.726  1.00 95.93 57  A 1 
ATOM   405  C  CA  . ASN A 1 57  ? 10.736  10.905  -3.362  1.00 96.19 57  A 1 
ATOM   406  C  C   . ASN A 1 57  ? 11.516  10.106  -2.300  1.00 95.63 57  A 1 
ATOM   407  O  O   . ASN A 1 57  ? 12.226  10.678  -1.473  1.00 92.75 57  A 1 
ATOM   408  C  CB  . ASN A 1 57  ? 11.667  11.564  -4.380  1.00 95.80 57  A 1 
ATOM   409  C  CG  . ASN A 1 57  ? 10.926  12.063  -5.608  1.00 96.03 57  A 1 
ATOM   410  O  OD1 . ASN A 1 57  ? 10.477  13.185  -5.675  1.00 88.21 57  A 1 
ATOM   411  N  ND2 . ASN A 1 57  ? 10.772  11.236  -6.612  1.00 88.21 57  A 1 
ATOM   412  N  N   . GLY A 1 58  ? 11.383  8.784   -2.340  1.00 95.51 58  A 1 
ATOM   413  C  CA  . GLY A 1 58  ? 12.019  7.856   -1.415  1.00 94.74 58  A 1 
ATOM   414  C  C   . GLY A 1 58  ? 11.129  7.373   -0.271  1.00 94.84 58  A 1 
ATOM   415  O  O   . GLY A 1 58  ? 11.584  6.552   0.532   1.00 91.25 58  A 1 
ATOM   416  N  N   . GLN A 1 59  ? 9.877   7.827   -0.186  1.00 95.33 59  A 1 
ATOM   417  C  CA  . GLN A 1 59  ? 8.897   7.331   0.790   1.00 95.11 59  A 1 
ATOM   418  C  C   . GLN A 1 59  ? 8.310   5.978   0.353   1.00 95.40 59  A 1 
ATOM   419  O  O   . GLN A 1 59  ? 7.157   5.875   -0.075  1.00 92.50 59  A 1 
ATOM   420  C  CB  . GLN A 1 59  ? 7.792   8.368   1.047   1.00 93.45 59  A 1 
ATOM   421  C  CG  . GLN A 1 59  ? 8.274   9.581   1.842   1.00 87.01 59  A 1 
ATOM   422  C  CD  . GLN A 1 59  ? 7.127   10.523  2.231   1.00 85.28 59  A 1 
ATOM   423  O  OE1 . GLN A 1 59  ? 5.958   10.321  1.923   1.00 76.19 59  A 1 
ATOM   424  N  NE2 . GLN A 1 59  ? 7.412   11.581  2.947   1.00 74.71 59  A 1 
ATOM   425  N  N   . ASP A 1 60  ? 9.110   4.923   0.485   1.00 95.54 60  A 1 
ATOM   426  C  CA  . ASP A 1 60  ? 8.699   3.557   0.201   1.00 95.12 60  A 1 
ATOM   427  C  C   . ASP A 1 60  ? 8.004   2.915   1.420   1.00 95.57 60  A 1 
ATOM   428  O  O   . ASP A 1 60  ? 8.298   3.213   2.572   1.00 93.51 60  A 1 
ATOM   429  C  CB  . ASP A 1 60  ? 9.909   2.732   -0.265  1.00 92.85 60  A 1 
ATOM   430  C  CG  . ASP A 1 60  ? 10.320  3.037   -1.713  1.00 90.14 60  A 1 
ATOM   431  O  OD1 . ASP A 1 60  ? 9.438   3.391   -2.524  1.00 85.20 60  A 1 
ATOM   432  O  OD2 . ASP A 1 60  ? 11.501  2.836   -2.066  1.00 85.31 60  A 1 
ATOM   433  N  N   . VAL A 1 61  ? 7.052   2.011   1.153   1.00 96.21 61  A 1 
ATOM   434  C  CA  . VAL A 1 61  ? 6.224   1.375   2.184   1.00 96.54 61  A 1 
ATOM   435  C  C   . VAL A 1 61  ? 6.748   -0.013  2.523   1.00 96.03 61  A 1 
ATOM   436  O  O   . VAL A 1 61  ? 6.951   -0.830  1.630   1.00 94.36 61  A 1 
ATOM   437  C  CB  . VAL A 1 61  ? 4.747   1.303   1.749   1.00 95.59 61  A 1 
ATOM   438  C  CG1 . VAL A 1 61  ? 3.883   0.620   2.804   1.00 88.15 61  A 1 
ATOM   439  C  CG2 . VAL A 1 61  ? 4.175   2.700   1.512   1.00 87.33 61  A 1 
ATOM   440  N  N   . ASN A 1 62  ? 6.866   -0.312  3.817   1.00 95.96 62  A 1 
ATOM   441  C  CA  . ASN A 1 62  ? 7.099   -1.650  4.346   1.00 95.69 62  A 1 
ATOM   442  C  C   . ASN A 1 62  ? 5.878   -2.119  5.132   1.00 96.48 62  A 1 
ATOM   443  O  O   . ASN A 1 62  ? 5.376   -1.404  5.997   1.00 95.98 62  A 1 
ATOM   444  C  CB  . ASN A 1 62  ? 8.351   -1.660  5.235   1.00 93.94 62  A 1 
ATOM   445  C  CG  . ASN A 1 62  ? 9.598   -1.220  4.506   1.00 91.94 62  A 1 
ATOM   446  O  OD1 . ASN A 1 62  ? 10.318  -2.016  3.939   1.00 83.69 62  A 1 
ATOM   447  N  ND2 . ASN A 1 62  ? 9.900   0.063   4.540   1.00 82.13 62  A 1 
ATOM   448  N  N   . MET A 1 63  ? 5.420   -3.363  4.877   1.00 96.31 63  A 1 
ATOM   449  C  CA  . MET A 1 63  ? 4.309   -3.981  5.594   1.00 97.03 63  A 1 
ATOM   450  C  C   . MET A 1 63  ? 4.405   -5.507  5.537   1.00 97.02 63  A 1 
ATOM   451  O  O   . MET A 1 63  ? 4.760   -6.089  4.517   1.00 95.81 63  A 1 
ATOM   452  C  CB  . MET A 1 63  ? 2.972   -3.483  5.012   1.00 97.01 63  A 1 
ATOM   453  C  CG  . MET A 1 63  ? 1.759   -3.985  5.797   1.00 96.71 63  A 1 
ATOM   454  S  SD  . MET A 1 63  ? 0.144   -3.394  5.205   1.00 96.74 63  A 1 
ATOM   455  C  CE  . MET A 1 63  ? 0.079   -4.148  3.571   1.00 92.56 63  A 1 
ATOM   456  N  N   . ARG A 1 64  ? 4.023   -6.184  6.631   1.00 96.90 64  A 1 
ATOM   457  C  CA  . ARG A 1 64  ? 3.983   -7.657  6.709   1.00 96.86 64  A 1 
ATOM   458  C  C   . ARG A 1 64  ? 5.308   -8.342  6.307   1.00 96.11 64  A 1 
ATOM   459  O  O   . ARG A 1 64  ? 5.297   -9.456  5.791   1.00 92.80 64  A 1 
ATOM   460  C  CB  . ARG A 1 64  ? 2.768   -8.194  5.924   1.00 96.18 64  A 1 
ATOM   461  C  CG  . ARG A 1 64  ? 1.427   -7.989  6.659   1.00 93.77 64  A 1 
ATOM   462  C  CD  . ARG A 1 64  ? 1.202   -9.107  7.675   1.00 93.04 64  A 1 
ATOM   463  N  NE  . ARG A 1 64  ? -0.060  -8.958  8.408   1.00 93.57 64  A 1 
ATOM   464  C  CZ  . ARG A 1 64  ? -1.048  -9.832  8.507   1.00 95.37 64  A 1 
ATOM   465  N  NH1 . ARG A 1 64  ? -1.050  -10.983 7.902   1.00 88.05 64  A 1 
ATOM   466  N  NH2 . ARG A 1 64  ? -2.071  -9.561  9.248   1.00 89.12 64  A 1 
ATOM   467  N  N   . GLY A 1 65  ? 6.430   -7.686  6.564   1.00 94.83 65  A 1 
ATOM   468  C  CA  . GLY A 1 65  ? 7.763   -8.191  6.263   1.00 93.50 65  A 1 
ATOM   469  C  C   . GLY A 1 65  ? 8.229   -7.972  4.825   1.00 93.48 65  A 1 
ATOM   470  O  O   . GLY A 1 65  ? 9.262   -8.518  4.450   1.00 91.36 65  A 1 
ATOM   471  N  N   . TYR A 1 66  ? 7.498   -7.199  4.046   1.00 94.91 66  A 1 
ATOM   472  C  CA  . TYR A 1 66  ? 7.854   -6.840  2.677   1.00 95.37 66  A 1 
ATOM   473  C  C   . TYR A 1 66  ? 8.107   -5.339  2.541   1.00 95.03 66  A 1 
ATOM   474  O  O   . TYR A 1 66  ? 7.419   -4.536  3.161   1.00 93.78 66  A 1 
ATOM   475  C  CB  . TYR A 1 66  ? 6.758   -7.294  1.723   1.00 95.63 66  A 1 
ATOM   476  C  CG  . TYR A 1 66  ? 6.650   -8.798  1.626   1.00 96.11 66  A 1 
ATOM   477  C  CD1 . TYR A 1 66  ? 7.498   -9.515  0.751   1.00 95.29 66  A 1 
ATOM   478  C  CD2 . TYR A 1 66  ? 5.746   -9.506  2.444   1.00 95.22 66  A 1 
ATOM   479  C  CE1 . TYR A 1 66  ? 7.439   -10.914 0.684   1.00 95.10 66  A 1 
ATOM   480  C  CE2 . TYR A 1 66  ? 5.676   -10.908 2.380   1.00 95.25 66  A 1 
ATOM   481  C  CZ  . TYR A 1 66  ? 6.527   -11.600 1.502   1.00 96.04 66  A 1 
ATOM   482  O  OH  . TYR A 1 66  ? 6.477   -12.972 1.440   1.00 95.84 66  A 1 
ATOM   483  N  N   . ASP A 1 67  ? 9.072   -4.992  1.698   1.00 93.70 67  A 1 
ATOM   484  C  CA  . ASP A 1 67  ? 9.280   -3.625  1.217   1.00 93.07 67  A 1 
ATOM   485  C  C   . ASP A 1 67  ? 8.304   -3.281  0.079   1.00 94.34 67  A 1 
ATOM   486  O  O   . ASP A 1 67  ? 7.413   -4.068  -0.270  1.00 94.04 67  A 1 
ATOM   487  C  CB  . ASP A 1 67  ? 10.763  -3.436  0.832   1.00 90.44 67  A 1 
ATOM   488  C  CG  . ASP A 1 67  ? 11.249  -4.257  -0.359  1.00 88.65 67  A 1 
ATOM   489  O  OD1 . ASP A 1 67  ? 10.449  -4.628  -1.244  1.00 85.34 67  A 1 
ATOM   490  O  OD2 . ASP A 1 67  ? 12.469  -4.521  -0.449  1.00 83.52 67  A 1 
ATOM   491  N  N   . HIS A 1 68  ? 8.473   -2.109  -0.534  1.00 94.12 68  A 1 
ATOM   492  C  CA  . HIS A 1 68  ? 7.603   -1.603  -1.605  1.00 94.96 68  A 1 
ATOM   493  C  C   . HIS A 1 68  ? 7.422   -2.572  -2.789  1.00 95.70 68  A 1 
ATOM   494  O  O   . HIS A 1 68  ? 6.392   -2.543  -3.468  1.00 94.99 68  A 1 
ATOM   495  C  CB  . HIS A 1 68  ? 8.164   -0.268  -2.113  1.00 93.86 68  A 1 
ATOM   496  C  CG  . HIS A 1 68  ? 9.444   -0.384  -2.893  1.00 92.92 68  A 1 
ATOM   497  N  ND1 . HIS A 1 68  ? 10.718  -0.370  -2.383  1.00 82.14 68  A 1 
ATOM   498  C  CD2 . HIS A 1 68  ? 9.573   -0.535  -4.253  1.00 84.37 68  A 1 
ATOM   499  C  CE1 . HIS A 1 68  ? 11.586  -0.507  -3.402  1.00 85.89 68  A 1 
ATOM   500  N  NE2 . HIS A 1 68  ? 10.928  -0.615  -4.556  1.00 88.07 68  A 1 
ATOM   501  N  N   . ARG A 1 69  ? 8.377   -3.471  -3.034  1.00 94.23 69  A 1 
ATOM   502  C  CA  . ARG A 1 69  ? 8.296   -4.448  -4.132  1.00 93.95 69  A 1 
ATOM   503  C  C   . ARG A 1 69  ? 7.291   -5.559  -3.841  1.00 95.17 69  A 1 
ATOM   504  O  O   . ARG A 1 69  ? 6.765   -6.167  -4.767  1.00 93.57 69  A 1 
ATOM   505  C  CB  . ARG A 1 69  ? 9.691   -5.025  -4.396  1.00 91.78 69  A 1 
ATOM   506  C  CG  . ARG A 1 69  ? 10.726  -3.944  -4.759  1.00 89.50 69  A 1 
ATOM   507  C  CD  . ARG A 1 69  ? 12.132  -4.508  -4.847  1.00 86.05 69  A 1 
ATOM   508  N  NE  . ARG A 1 69  ? 12.626  -4.906  -3.518  1.00 81.59 69  A 1 
ATOM   509  C  CZ  . ARG A 1 69  ? 13.808  -5.444  -3.256  1.00 78.19 69  A 1 
ATOM   510  N  NH1 . ARG A 1 69  ? 14.689  -5.664  -4.188  1.00 72.29 69  A 1 
ATOM   511  N  NH2 . ARG A 1 69  ? 14.112  -5.763  -2.031  1.00 71.94 69  A 1 
ATOM   512  N  N   . GLY A 1 70  ? 7.009   -5.814  -2.558  1.00 95.04 70  A 1 
ATOM   513  C  CA  . GLY A 1 70  ? 6.079   -6.820  -2.059  1.00 95.91 70  A 1 
ATOM   514  C  C   . GLY A 1 70  ? 4.789   -6.264  -1.442  1.00 96.97 70  A 1 
ATOM   515  O  O   . GLY A 1 70  ? 3.948   -7.040  -0.985  1.00 96.07 70  A 1 
ATOM   516  N  N   . VAL A 1 71  ? 4.611   -4.949  -1.427  1.00 96.82 71  A 1 
ATOM   517  C  CA  . VAL A 1 71  ? 3.388   -4.270  -0.985  1.00 97.36 71  A 1 
ATOM   518  C  C   . VAL A 1 71  ? 2.801   -3.497  -2.163  1.00 97.38 71  A 1 
ATOM   519  O  O   . VAL A 1 71  ? 3.346   -2.486  -2.593  1.00 96.48 71  A 1 
ATOM   520  C  CB  . VAL A 1 71  ? 3.634   -3.343  0.220   1.00 96.98 71  A 1 
ATOM   521  C  CG1 . VAL A 1 71  ? 2.330   -2.691  0.690   1.00 95.47 71  A 1 
ATOM   522  C  CG2 . VAL A 1 71  ? 4.219   -4.123  1.402   1.00 95.97 71  A 1 
ATOM   523  N  N   . LEU A 1 72  ? 1.690   -3.971  -2.703  1.00 97.41 72  A 1 
ATOM   524  C  CA  . LEU A 1 72  ? 1.076   -3.337  -3.862  1.00 97.61 72  A 1 
ATOM   525  C  C   . LEU A 1 72  ? 0.350   -2.053  -3.451  1.00 97.82 72  A 1 
ATOM   526  O  O   . LEU A 1 72  ? -0.536  -2.082  -2.601  1.00 97.53 72  A 1 
ATOM   527  C  CB  . LEU A 1 72  ? 0.139   -4.344  -4.552  1.00 97.30 72  A 1 
ATOM   528  C  CG  . LEU A 1 72  ? -0.551  -3.786  -5.813  1.00 96.83 72  A 1 
ATOM   529  C  CD1 . LEU A 1 72  ? 0.449   -3.437  -6.917  1.00 95.51 72  A 1 
ATOM   530  C  CD2 . LEU A 1 72  ? -1.509  -4.834  -6.374  1.00 95.21 72  A 1 
ATOM   531  N  N   . VAL A 1 73  ? 0.661   -0.952  -4.123  1.00 97.96 73  A 1 
ATOM   532  C  CA  . VAL A 1 73  ? -0.088  0.303   -4.015  1.00 98.06 73  A 1 
ATOM   533  C  C   . VAL A 1 73  ? -0.961  0.480   -5.252  1.00 97.82 73  A 1 
ATOM   534  O  O   . VAL A 1 73  ? -0.512  0.269   -6.375  1.00 97.22 73  A 1 
ATOM   535  C  CB  . VAL A 1 73  ? 0.834   1.506   -3.765  1.00 97.66 73  A 1 
ATOM   536  C  CG1 . VAL A 1 73  ? 0.040   2.809   -3.609  1.00 96.52 73  A 1 
ATOM   537  C  CG2 . VAL A 1 73  ? 1.650   1.306   -2.484  1.00 96.80 73  A 1 
ATOM   538  N  N   . LEU A 1 74  ? -2.224  0.863   -5.045  1.00 97.92 74  A 1 
ATOM   539  C  CA  . LEU A 1 74  ? -3.183  1.180   -6.097  1.00 97.90 74  A 1 
ATOM   540  C  C   . LEU A 1 74  ? -3.680  2.613   -5.936  1.00 98.00 74  A 1 
ATOM   541  O  O   . LEU A 1 74  ? -3.947  3.062   -4.822  1.00 97.65 74  A 1 
ATOM   542  C  CB  . LEU A 1 74  ? -4.385  0.207   -6.054  1.00 97.68 74  A 1 
ATOM   543  C  CG  . LEU A 1 74  ? -4.050  -1.292  -6.150  1.00 97.07 74  A 1 
ATOM   544  C  CD1 . LEU A 1 74  ? -5.334  -2.116  -6.007  1.00 95.87 74  A 1 
ATOM   545  C  CD2 . LEU A 1 74  ? -3.410  -1.655  -7.481  1.00 95.21 74  A 1 
ATOM   546  N  N   . VAL A 1 75  ? -3.891  3.294   -7.062  1.00 98.14 75  A 1 
ATOM   547  C  CA  . VAL A 1 75  ? -4.673  4.531   -7.120  1.00 98.25 75  A 1 
ATOM   548  C  C   . VAL A 1 75  ? -5.768  4.346   -8.157  1.00 98.13 75  A 1 
ATOM   549  O  O   . VAL A 1 75  ? -5.486  4.016   -9.309  1.00 97.53 75  A 1 
ATOM   550  C  CB  . VAL A 1 75  ? -3.817  5.772   -7.419  1.00 98.04 75  A 1 
ATOM   551  C  CG1 . VAL A 1 75  ? -4.683  7.034   -7.420  1.00 97.15 75  A 1 
ATOM   552  C  CG2 . VAL A 1 75  ? -2.714  5.972   -6.365  1.00 97.34 75  A 1 
ATOM   553  N  N   . ASP A 1 76  ? -7.018  4.503   -7.757  1.00 97.97 76  A 1 
ATOM   554  C  CA  . ASP A 1 76  ? -8.206  4.251   -8.588  1.00 97.76 76  A 1 
ATOM   555  C  C   . ASP A 1 76  ? -8.156  2.895   -9.319  1.00 97.81 76  A 1 
ATOM   556  O  O   . ASP A 1 76  ? -8.523  2.753   -10.492 1.00 96.42 76  A 1 
ATOM   557  C  CB  . ASP A 1 76  ? -8.472  5.452   -9.510  1.00 97.45 76  A 1 
ATOM   558  C  CG  . ASP A 1 76  ? -8.729  6.748   -8.738  1.00 97.13 76  A 1 
ATOM   559  O  OD1 . ASP A 1 76  ? -9.563  6.732   -7.814  1.00 94.90 76  A 1 
ATOM   560  O  OD2 . ASP A 1 76  ? -8.124  7.777   -9.099  1.00 95.07 76  A 1 
ATOM   561  N  N   . GLY A 1 77  ? -7.642  1.867   -8.618  1.00 96.95 77  A 1 
ATOM   562  C  CA  . GLY A 1 77  ? -7.519  0.500   -9.121  1.00 96.86 77  A 1 
ATOM   563  C  C   . GLY A 1 77  ? -6.341  0.242   -10.068 1.00 97.46 77  A 1 
ATOM   564  O  O   . GLY A 1 77  ? -6.239  -0.858  -10.606 1.00 96.20 77  A 1 
ATOM   565  N  N   . VAL A 1 78  ? -5.454  1.214   -10.287 1.00 97.48 78  A 1 
ATOM   566  C  CA  . VAL A 1 78  ? -4.245  1.076   -11.115 1.00 97.63 78  A 1 
ATOM   567  C  C   . VAL A 1 78  ? -3.013  0.975   -10.224 1.00 97.79 78  A 1 
ATOM   568  O  O   . VAL A 1 78  ? -2.831  1.782   -9.316  1.00 97.01 78  A 1 
ATOM   569  C  CB  . VAL A 1 78  ? -4.119  2.219   -12.135 1.00 97.23 78  A 1 
ATOM   570  C  CG1 . VAL A 1 78  ? -2.840  2.146   -12.959 1.00 95.31 78  A 1 
ATOM   571  C  CG2 . VAL A 1 78  ? -5.299  2.150   -13.115 1.00 95.68 78  A 1 
ATOM   572  N  N   . ARG A 1 79  ? -2.156  -0.023  -10.502 1.00 97.31 79  A 1 
ATOM   573  C  CA  . ARG A 1 79  ? -0.911  -0.230  -9.758  1.00 97.07 79  A 1 
ATOM   574  C  C   . ARG A 1 79  ? 0.030   0.968   -9.884  1.00 97.15 79  A 1 
ATOM   575  O  O   . ARG A 1 79  ? 0.200   1.532   -10.963 1.00 95.29 79  A 1 
ATOM   576  C  CB  . ARG A 1 79  ? -0.226  -1.539  -10.190 1.00 95.01 79  A 1 
ATOM   577  C  CG  . ARG A 1 79  ? 0.219   -1.557  -11.669 1.00 90.09 79  A 1 
ATOM   578  C  CD  . ARG A 1 79  ? 0.977   -2.847  -12.034 1.00 92.34 79  A 1 
ATOM   579  N  NE  . ARG A 1 79  ? 0.182   -4.057  -11.742 1.00 91.15 79  A 1 
ATOM   580  C  CZ  . ARG A 1 79  ? 0.537   -5.069  -10.973 1.00 93.48 79  A 1 
ATOM   581  N  NH1 . ARG A 1 79  ? 1.724   -5.174  -10.449 1.00 82.32 79  A 1 
ATOM   582  N  NH2 . ARG A 1 79  ? -0.319  -6.013  -10.701 1.00 85.84 79  A 1 
ATOM   583  N  N   . GLN A 1 80  ? 0.650   1.291   -8.764  1.00 96.99 80  A 1 
ATOM   584  C  CA  . GLN A 1 80  ? 1.718   2.269   -8.643  1.00 95.46 80  A 1 
ATOM   585  C  C   . GLN A 1 80  ? 3.046   1.545   -8.380  1.00 92.82 80  A 1 
ATOM   586  O  O   . GLN A 1 80  ? 3.078   0.330   -8.174  1.00 84.82 80  A 1 
ATOM   587  C  CB  . GLN A 1 80  ? 1.392   3.259   -7.502  1.00 94.96 80  A 1 
ATOM   588  C  CG  . GLN A 1 80  ? -0.018  3.863   -7.551  1.00 94.99 80  A 1 
ATOM   589  C  CD  . GLN A 1 80  ? -0.287  4.637   -8.841  1.00 96.05 80  A 1 
ATOM   590  O  OE1 . GLN A 1 80  ? 0.340   5.645   -9.128  1.00 89.34 80  A 1 
ATOM   591  N  NE2 . GLN A 1 80  ? -1.212  4.193   -9.657  1.00 89.92 80  A 1 
ATOM   592  N  N   . GLY A 1 81  ? 4.123   2.285   -8.328  1.00 91.78 81  A 1 
ATOM   593  C  CA  . GLY A 1 81  ? 5.445   1.772   -7.996  1.00 90.86 81  A 1 
ATOM   594  C  C   . GLY A 1 81  ? 6.385   1.751   -9.192  1.00 93.17 81  A 1 
ATOM   595  O  O   . GLY A 1 81  ? 6.018   1.443   -10.327 1.00 87.67 81  A 1 
ATOM   596  N  N   . THR A 1 82  ? 7.632   2.082   -8.883  1.00 93.00 82  A 1 
ATOM   597  C  CA  . THR A 1 82  ? 8.783   2.109   -9.782  1.00 93.43 82  A 1 
ATOM   598  C  C   . THR A 1 82  ? 9.933   1.371   -9.101  1.00 92.73 82  A 1 
ATOM   599  O  O   . THR A 1 82  ? 9.843   1.032   -7.921  1.00 90.07 82  A 1 
ATOM   600  C  CB  . THR A 1 82  ? 9.173   3.566   -10.112 1.00 93.11 82  A 1 
ATOM   601  O  OG1 . THR A 1 82  ? 9.280   4.341   -8.942  1.00 88.90 82  A 1 
ATOM   602  C  CG2 . THR A 1 82  ? 8.143   4.266   -10.985 1.00 89.34 82  A 1 
ATOM   603  N  N   . ASP A 1 83  ? 11.029  1.124   -9.824  1.00 93.05 83  A 1 
ATOM   604  C  CA  . ASP A 1 83  ? 12.242  0.496   -9.279  1.00 90.70 83  A 1 
ATOM   605  C  C   . ASP A 1 83  ? 13.459  1.387   -9.563  1.00 90.98 83  A 1 
ATOM   606  O  O   . ASP A 1 83  ? 14.318  1.094   -10.391 1.00 86.35 83  A 1 
ATOM   607  C  CB  . ASP A 1 83  ? 12.372  -0.934  -9.811  1.00 87.39 83  A 1 
ATOM   608  C  CG  . ASP A 1 83  ? 13.523  -1.691  -9.160  1.00 81.32 83  A 1 
ATOM   609  O  OD1 . ASP A 1 83  ? 13.842  -1.411  -7.986  1.00 75.51 83  A 1 
ATOM   610  O  OD2 . ASP A 1 83  ? 14.062  -2.604  -9.828  1.00 75.96 83  A 1 
ATOM   611  N  N   . THR A 1 84  ? 13.487  2.531   -8.888  1.00 92.05 84  A 1 
ATOM   612  C  CA  . THR A 1 84  ? 14.523  3.558   -9.076  1.00 90.54 84  A 1 
ATOM   613  C  C   . THR A 1 84  ? 15.645  3.489   -8.035  1.00 87.78 84  A 1 
ATOM   614  O  O   . THR A 1 84  ? 16.630  4.210   -8.150  1.00 80.61 84  A 1 
ATOM   615  C  CB  . THR A 1 84  ? 13.908  4.957   -9.046  1.00 90.96 84  A 1 
ATOM   616  O  OG1 . THR A 1 84  ? 13.296  5.187   -7.796  1.00 87.16 84  A 1 
ATOM   617  C  CG2 . THR A 1 84  ? 12.855  5.162   -10.135 1.00 88.12 84  A 1 
ATOM   618  N  N   . GLY A 1 85  ? 15.488  2.630   -7.021  1.00 87.60 85  A 1 
ATOM   619  C  CA  . GLY A 1 85  ? 16.349  2.575   -5.839  1.00 84.96 85  A 1 
ATOM   620  C  C   . GLY A 1 85  ? 15.913  3.584   -4.776  1.00 86.04 85  A 1 
ATOM   621  O  O   . GLY A 1 85  ? 15.319  3.201   -3.770  1.00 82.06 85  A 1 
ATOM   622  N  N   . HIS A 1 86  ? 16.175  4.865   -5.012  1.00 89.60 86  A 1 
ATOM   623  C  CA  . HIS A 1 86  ? 16.015  5.894   -3.980  1.00 89.69 86  A 1 
ATOM   624  C  C   . HIS A 1 86  ? 14.944  6.952   -4.271  1.00 92.85 86  A 1 
ATOM   625  O  O   . HIS A 1 86  ? 14.789  7.880   -3.476  1.00 91.49 86  A 1 
ATOM   626  C  CB  . HIS A 1 86  ? 17.376  6.556   -3.751  1.00 86.74 86  A 1 
ATOM   627  C  CG  . HIS A 1 86  ? 18.426  5.600   -3.276  1.00 84.58 86  A 1 
ATOM   628  N  ND1 . HIS A 1 86  ? 18.343  4.786   -2.160  1.00 76.83 86  A 1 
ATOM   629  C  CD2 . HIS A 1 86  ? 19.650  5.340   -3.849  1.00 78.12 86  A 1 
ATOM   630  C  CE1 . HIS A 1 86  ? 19.459  4.068   -2.062  1.00 78.17 86  A 1 
ATOM   631  N  NE2 . HIS A 1 86  ? 20.288  4.378   -3.073  1.00 78.97 86  A 1 
ATOM   632  N  N   . LEU A 1 87  ? 14.235  6.853   -5.405  1.00 92.14 87  A 1 
ATOM   633  C  CA  . LEU A 1 87  ? 13.387  7.936   -5.921  1.00 94.76 87  A 1 
ATOM   634  C  C   . LEU A 1 87  ? 11.899  7.581   -5.982  1.00 96.25 87  A 1 
ATOM   635  O  O   . LEU A 1 87  ? 11.116  8.393   -6.475  1.00 94.99 87  A 1 
ATOM   636  C  CB  . LEU A 1 87  ? 13.886  8.363   -7.317  1.00 94.11 87  A 1 
ATOM   637  C  CG  . LEU A 1 87  ? 15.385  8.693   -7.420  1.00 93.24 87  A 1 
ATOM   638  C  CD1 . LEU A 1 87  ? 15.712  9.115   -8.843  1.00 89.75 87  A 1 
ATOM   639  C  CD2 . LEU A 1 87  ? 15.794  9.824   -6.479  1.00 89.17 87  A 1 
ATOM   640  N  N   . ASN A 1 88  ? 11.502  6.393   -5.519  1.00 95.69 88  A 1 
ATOM   641  C  CA  . ASN A 1 88  ? 10.120  5.945   -5.592  1.00 96.07 88  A 1 
ATOM   642  C  C   . ASN A 1 88  ? 9.214   6.775   -4.678  1.00 96.62 88  A 1 
ATOM   643  O  O   . ASN A 1 88  ? 9.661   7.510   -3.807  1.00 94.78 88  A 1 
ATOM   644  C  CB  . ASN A 1 88  ? 10.025  4.448   -5.239  1.00 94.63 88  A 1 
ATOM   645  C  CG  . ASN A 1 88  ? 11.020  3.567   -5.957  1.00 94.37 88  A 1 
ATOM   646  O  OD1 . ASN A 1 88  ? 11.232  3.656   -7.150  1.00 87.67 88  A 1 
ATOM   647  N  ND2 . ASN A 1 88  ? 11.680  2.703   -5.212  1.00 86.77 88  A 1 
ATOM   648  N  N   . GLY A 1 89  ? 7.911   6.635   -4.879  1.00 96.04 89  A 1 
ATOM   649  C  CA  . GLY A 1 89  ? 6.915   7.252   -4.022  1.00 96.32 89  A 1 
ATOM   650  C  C   . GLY A 1 89  ? 5.497   6.972   -4.502  1.00 97.20 89  A 1 
ATOM   651  O  O   . GLY A 1 89  ? 5.272   6.383   -5.562  1.00 95.82 89  A 1 
ATOM   652  N  N   . THR A 1 90  ? 4.520   7.426   -3.717  1.00 96.98 90  A 1 
ATOM   653  C  CA  . THR A 1 90  ? 3.115   7.459   -4.127  1.00 97.49 90  A 1 
ATOM   654  C  C   . THR A 1 90  ? 2.750   8.900   -4.469  1.00 97.74 90  A 1 
ATOM   655  O  O   . THR A 1 90  ? 2.465   9.704   -3.587  1.00 96.65 90  A 1 
ATOM   656  C  CB  . THR A 1 90  ? 2.198   6.881   -3.039  1.00 96.83 90  A 1 
ATOM   657  O  OG1 . THR A 1 90  ? 2.616   5.577   -2.706  1.00 93.66 90  A 1 
ATOM   658  C  CG2 . THR A 1 90  ? 0.757   6.779   -3.526  1.00 94.33 90  A 1 
ATOM   659  N  N   . PHE A 1 91  ? 2.773   9.224   -5.754  1.00 97.73 91  A 1 
ATOM   660  C  CA  . PHE A 1 91  ? 2.644   10.587  -6.262  1.00 97.95 91  A 1 
ATOM   661  C  C   . PHE A 1 91  ? 1.181   11.026  -6.362  1.00 98.03 91  A 1 
ATOM   662  O  O   . PHE A 1 91  ? 0.581   11.083  -7.435  1.00 96.99 91  A 1 
ATOM   663  C  CB  . PHE A 1 91  ? 3.425   10.713  -7.576  1.00 97.58 91  A 1 
ATOM   664  C  CG  . PHE A 1 91  ? 4.868   10.238  -7.499  1.00 97.82 91  A 1 
ATOM   665  C  CD1 . PHE A 1 91  ? 5.750   10.795  -6.559  1.00 96.83 91  A 1 
ATOM   666  C  CD2 . PHE A 1 91  ? 5.310   9.209   -8.341  1.00 96.66 91  A 1 
ATOM   667  C  CE1 . PHE A 1 91  ? 7.075   10.326  -6.463  1.00 96.07 91  A 1 
ATOM   668  C  CE2 . PHE A 1 91  ? 6.627   8.738   -8.250  1.00 95.97 91  A 1 
ATOM   669  C  CZ  . PHE A 1 91  ? 7.508   9.296   -7.312  1.00 96.74 91  A 1 
ATOM   670  N  N   . LEU A 1 92  ? 0.589   11.290  -5.202  1.00 98.17 92  A 1 
ATOM   671  C  CA  . LEU A 1 92  ? -0.795  11.711  -5.039  1.00 98.10 92  A 1 
ATOM   672  C  C   . LEU A 1 92  ? -0.909  12.590  -3.794  1.00 98.02 92  A 1 
ATOM   673  O  O   . LEU A 1 92  ? -0.609  12.141  -2.682  1.00 96.82 92  A 1 
ATOM   674  C  CB  . LEU A 1 92  ? -1.666  10.444  -4.939  1.00 97.82 92  A 1 
ATOM   675  C  CG  . LEU A 1 92  ? -3.160  10.708  -4.731  1.00 97.58 92  A 1 
ATOM   676  C  CD1 . LEU A 1 92  ? -3.795  11.441  -5.910  1.00 96.33 92  A 1 
ATOM   677  C  CD2 . LEU A 1 92  ? -3.891  9.366   -4.569  1.00 95.96 92  A 1 
ATOM   678  N  N   . ASP A 1 93  ? -1.361  13.839  -3.958  1.00 98.02 93  A 1 
ATOM   679  C  CA  . ASP A 1 93  ? -1.554  14.740  -2.827  1.00 97.99 93  A 1 
ATOM   680  C  C   . ASP A 1 93  ? -2.789  14.319  -1.996  1.00 97.83 93  A 1 
ATOM   681  O  O   . ASP A 1 93  ? -3.828  13.984  -2.572  1.00 97.36 93  A 1 
ATOM   682  C  CB  . ASP A 1 93  ? -1.673  16.197  -3.295  1.00 97.44 93  A 1 
ATOM   683  C  CG  . ASP A 1 93  ? -1.686  17.152  -2.093  1.00 96.43 93  A 1 
ATOM   684  O  OD1 . ASP A 1 93  ? -2.770  17.373  -1.512  1.00 92.44 93  A 1 
ATOM   685  O  OD2 . ASP A 1 93  ? -0.609  17.611  -1.645  1.00 92.32 93  A 1 
ATOM   686  N  N   . PRO A 1 94  ? -2.712  14.371  -0.650  1.00 97.94 94  A 1 
ATOM   687  C  CA  . PRO A 1 94  ? -3.819  14.007  0.226   1.00 97.68 94  A 1 
ATOM   688  C  C   . PRO A 1 94  ? -5.128  14.746  -0.064  1.00 97.48 94  A 1 
ATOM   689  O  O   . PRO A 1 94  ? -6.200  14.182  0.141   1.00 95.77 94  A 1 
ATOM   690  C  CB  . PRO A 1 94  ? -3.340  14.328  1.640   1.00 96.54 94  A 1 
ATOM   691  C  CG  . PRO A 1 94  ? -1.829  14.195  1.533   1.00 94.36 94  A 1 
ATOM   692  C  CD  . PRO A 1 94  ? -1.532  14.692  0.126   1.00 97.17 94  A 1 
ATOM   693  N  N   . ALA A 1 95  ? -5.068  15.965  -0.580  1.00 97.19 95  A 1 
ATOM   694  C  CA  . ALA A 1 95  ? -6.248  16.757  -0.913  1.00 96.75 95  A 1 
ATOM   695  C  C   . ALA A 1 95  ? -7.146  16.109  -1.981  1.00 96.92 95  A 1 
ATOM   696  O  O   . ALA A 1 95  ? -8.339  16.405  -2.053  1.00 95.77 95  A 1 
ATOM   697  C  CB  . ALA A 1 95  ? -5.787  18.132  -1.373  1.00 96.18 95  A 1 
ATOM   698  N  N   . LEU A 1 96  ? -6.582  15.220  -2.805  1.00 97.42 96  A 1 
ATOM   699  C  CA  . LEU A 1 96  ? -7.304  14.491  -3.844  1.00 97.54 96  A 1 
ATOM   700  C  C   . LEU A 1 96  ? -7.741  13.093  -3.406  1.00 97.42 96  A 1 
ATOM   701  O  O   . LEU A 1 96  ? -8.336  12.371  -4.203  1.00 96.61 96  A 1 
ATOM   702  C  CB  . LEU A 1 96  ? -6.440  14.434  -5.126  1.00 97.34 96  A 1 
ATOM   703  C  CG  . LEU A 1 96  ? -5.978  15.793  -5.669  1.00 96.08 96  A 1 
ATOM   704  C  CD1 . LEU A 1 96  ? -5.290  15.577  -7.024  1.00 93.56 96  A 1 
ATOM   705  C  CD2 . LEU A 1 96  ? -7.126  16.776  -5.889  1.00 92.78 96  A 1 
ATOM   706  N  N   . ILE A 1 97  ? -7.471  12.696  -2.163  1.00 97.53 97  A 1 
ATOM   707  C  CA  . ILE A 1 97  ? -7.772  11.357  -1.653  1.00 97.49 97  A 1 
ATOM   708  C  C   . ILE A 1 97  ? -9.062  11.405  -0.843  1.00 96.85 97  A 1 
ATOM   709  O  O   . ILE A 1 97  ? -9.166  12.162  0.121   1.00 95.89 97  A 1 
ATOM   710  C  CB  . ILE A 1 97  ? -6.591  10.795  -0.837  1.00 97.58 97  A 1 
ATOM   711  C  CG1 . ILE A 1 97  ? -5.292  10.763  -1.687  1.00 96.97 97  A 1 
ATOM   712  C  CG2 . ILE A 1 97  ? -6.927  9.382   -0.327  1.00 97.06 97  A 1 
ATOM   713  C  CD1 . ILE A 1 97  ? -4.031  10.398  -0.890  1.00 95.96 97  A 1 
ATOM   714  N  N   . LYS A 1 98  ? -10.044 10.571  -1.180  1.00 95.80 98  A 1 
ATOM   715  C  CA  . LYS A 1 98  ? -11.261 10.403  -0.367  1.00 94.46 98  A 1 
ATOM   716  C  C   . LYS A 1 98  ? -11.158 9.256   0.631   1.00 95.28 98  A 1 
ATOM   717  O  O   . LYS A 1 98  ? -11.789 9.305   1.682   1.00 93.98 98  A 1 
ATOM   718  C  CB  . LYS A 1 98  ? -12.505 10.271  -1.257  1.00 90.08 98  A 1 
ATOM   719  C  CG  . LYS A 1 98  ? -12.637 8.901   -1.945  1.00 84.11 98  A 1 
ATOM   720  C  CD  . LYS A 1 98  ? -13.903 8.838   -2.792  1.00 83.00 98  A 1 
ATOM   721  C  CE  . LYS A 1 98  ? -14.023 7.453   -3.415  1.00 74.15 98  A 1 
ATOM   722  N  NZ  . LYS A 1 98  ? -15.104 7.412   -4.417  1.00 70.21 98  A 1 
ATOM   723  N  N   . ARG A 1 99  ? -10.427 8.190   0.283   1.00 95.11 99  A 1 
ATOM   724  C  CA  . ARG A 1 99  ? -10.413 6.929   1.025   1.00 95.25 99  A 1 
ATOM   725  C  C   . ARG A 1 99  ? -9.107  6.191   0.797   1.00 96.47 99  A 1 
ATOM   726  O  O   . ARG A 1 99  ? -8.580  6.185   -0.306  1.00 95.66 99  A 1 
ATOM   727  C  CB  . ARG A 1 99  ? -11.617 6.091   0.547   1.00 91.98 99  A 1 
ATOM   728  C  CG  . ARG A 1 99  ? -11.772 4.740   1.255   1.00 86.22 99  A 1 
ATOM   729  C  CD  . ARG A 1 99  ? -12.968 3.999   0.663   1.00 85.36 99  A 1 
ATOM   730  N  NE  . ARG A 1 99  ? -13.143 2.664   1.242   1.00 81.69 99  A 1 
ATOM   731  C  CZ  . ARG A 1 99  ? -14.029 2.263   2.134   1.00 80.07 99  A 1 
ATOM   732  N  NH1 . ARG A 1 99  ? -14.854 3.080   2.706   1.00 70.61 99  A 1 
ATOM   733  N  NH2 . ARG A 1 99  ? -14.100 1.013   2.456   1.00 71.00 99  A 1 
ATOM   734  N  N   . VAL A 1 100 ? -8.629  5.524   1.851   1.00 96.89 100 A 1 
ATOM   735  C  CA  . VAL A 1 100 ? -7.515  4.577   1.776   1.00 97.52 100 A 1 
ATOM   736  C  C   . VAL A 1 100 ? -7.919  3.285   2.462   1.00 97.67 100 A 1 
ATOM   737  O  O   . VAL A 1 100 ? -8.377  3.307   3.604   1.00 96.81 100 A 1 
ATOM   738  C  CB  . VAL A 1 100 ? -6.226  5.127   2.425   1.00 96.78 100 A 1 
ATOM   739  C  CG1 . VAL A 1 100 ? -5.025  4.269   2.052   1.00 93.15 100 A 1 
ATOM   740  C  CG2 . VAL A 1 100 ? -5.941  6.570   2.001   1.00 93.54 100 A 1 
ATOM   741  N  N   . GLU A 1 101 ? -7.747  2.152   1.799   1.00 97.80 101 A 1 
ATOM   742  C  CA  . GLU A 1 101 ? -7.882  0.827   2.402   1.00 97.78 101 A 1 
ATOM   743  C  C   . GLU A 1 101 ? -6.519  0.142   2.489   1.00 98.13 101 A 1 
ATOM   744  O  O   . GLU A 1 101 ? -5.764  0.114   1.526   1.00 97.57 101 A 1 
ATOM   745  C  CB  . GLU A 1 101 ? -8.867  -0.058  1.634   1.00 96.14 101 A 1 
ATOM   746  C  CG  . GLU A 1 101 ? -10.309 0.426   1.749   1.00 91.73 101 A 1 
ATOM   747  C  CD  . GLU A 1 101 ? -11.327 -0.578  1.194   1.00 93.46 101 A 1 
ATOM   748  O  OE1 . GLU A 1 101 ? -12.391 -0.134  0.737   1.00 88.17 101 A 1 
ATOM   749  O  OE2 . GLU A 1 101 ? -11.091 -1.803  1.275   1.00 89.65 101 A 1 
ATOM   750  N  N   . ILE A 1 102 ? -6.242  -0.456  3.640   1.00 97.89 102 A 1 
ATOM   751  C  CA  . ILE A 1 102 ? -5.060  -1.276  3.878   1.00 97.91 102 A 1 
ATOM   752  C  C   . ILE A 1 102 ? -5.531  -2.708  4.090   1.00 97.88 102 A 1 
ATOM   753  O  O   . ILE A 1 102 ? -6.153  -3.013  5.109   1.00 97.00 102 A 1 
ATOM   754  C  CB  . ILE A 1 102 ? -4.259  -0.756  5.089   1.00 97.71 102 A 1 
ATOM   755  C  CG1 . ILE A 1 102 ? -3.854  0.725   4.914   1.00 96.74 102 A 1 
ATOM   756  C  CG2 . ILE A 1 102 ? -3.027  -1.642  5.318   1.00 97.25 102 A 1 
ATOM   757  C  CD1 . ILE A 1 102 ? -3.374  1.366   6.210   1.00 94.60 102 A 1 
ATOM   758  N  N   . VAL A 1 103 ? -5.240  -3.589  3.149   1.00 97.63 103 A 1 
ATOM   759  C  CA  . VAL A 1 103 ? -5.562  -5.017  3.215   1.00 97.50 103 A 1 
ATOM   760  C  C   . VAL A 1 103 ? -4.277  -5.788  3.475   1.00 97.44 103 A 1 
ATOM   761  O  O   . VAL A 1 103 ? -3.401  -5.848  2.614   1.00 96.72 103 A 1 
ATOM   762  C  CB  . VAL A 1 103 ? -6.252  -5.512  1.933   1.00 96.96 103 A 1 
ATOM   763  C  CG1 . VAL A 1 103 ? -6.649  -6.983  2.056   1.00 94.97 103 A 1 
ATOM   764  C  CG2 . VAL A 1 103 ? -7.519  -4.700  1.640   1.00 95.71 103 A 1 
ATOM   765  N  N   . ARG A 1 104 ? -4.146  -6.371  4.664   1.00 97.36 104 A 1 
ATOM   766  C  CA  . ARG A 1 104 ? -2.966  -7.132  5.069   1.00 97.20 104 A 1 
ATOM   767  C  C   . ARG A 1 104 ? -3.060  -8.579  4.599   1.00 97.06 104 A 1 
ATOM   768  O  O   . ARG A 1 104 ? -4.125  -9.188  4.660   1.00 95.15 104 A 1 
ATOM   769  C  CB  . ARG A 1 104 ? -2.777  -7.054  6.583   1.00 96.34 104 A 1 
ATOM   770  C  CG  . ARG A 1 104 ? -2.547  -5.618  7.070   1.00 94.99 104 A 1 
ATOM   771  C  CD  . ARG A 1 104 ? -2.541  -5.580  8.596   1.00 95.17 104 A 1 
ATOM   772  N  NE  . ARG A 1 104 ? -2.417  -4.222  9.135   1.00 94.59 104 A 1 
ATOM   773  C  CZ  . ARG A 1 104 ? -3.383  -3.307  9.207   1.00 95.92 104 A 1 
ATOM   774  N  NH1 . ARG A 1 104 ? -4.584  -3.515  8.763   1.00 88.95 104 A 1 
ATOM   775  N  NH2 . ARG A 1 104 ? -3.138  -2.150  9.761   1.00 91.18 104 A 1 
ATOM   776  N  N   . GLY A 1 105 ? -1.929  -9.135  4.205   1.00 95.84 105 A 1 
ATOM   777  C  CA  . GLY A 1 105 ? -1.797  -10.508 3.737   1.00 95.51 105 A 1 
ATOM   778  C  C   . GLY A 1 105 ? -1.875  -10.649 2.215   1.00 96.41 105 A 1 
ATOM   779  O  O   . GLY A 1 105 ? -2.203  -9.699  1.505   1.00 94.29 105 A 1 
ATOM   780  N  N   . PRO A 1 106 ? -1.565  -11.856 1.698   1.00 96.18 106 A 1 
ATOM   781  C  CA  . PRO A 1 106 ? -1.479  -12.105 0.272   1.00 95.21 106 A 1 
ATOM   782  C  C   . PRO A 1 106 ? -2.760  -11.709 -0.464  1.00 95.28 106 A 1 
ATOM   783  O  O   . PRO A 1 106 ? -3.845  -12.157 -0.116  1.00 91.97 106 A 1 
ATOM   784  C  CB  . PRO A 1 106 ? -1.202  -13.602 0.127   1.00 94.28 106 A 1 
ATOM   785  C  CG  . PRO A 1 106 ? -0.560  -13.969 1.461   1.00 93.50 106 A 1 
ATOM   786  C  CD  . PRO A 1 106 ? -1.254  -13.046 2.449   1.00 95.68 106 A 1 
ATOM   787  N  N   . SER A 1 107 ? -2.617  -10.882 -1.489  1.00 94.25 107 A 1 
ATOM   788  C  CA  . SER A 1 107 ? -3.750  -10.314 -2.225  1.00 94.05 107 A 1 
ATOM   789  C  C   . SER A 1 107 ? -3.605  -10.514 -3.744  1.00 94.73 107 A 1 
ATOM   790  O  O   . SER A 1 107 ? -4.163  -9.762  -4.535  1.00 92.47 107 A 1 
ATOM   791  C  CB  . SER A 1 107 ? -3.947  -8.847  -1.839  1.00 93.48 107 A 1 
ATOM   792  O  OG  . SER A 1 107 ? -4.182  -8.733  -0.446  1.00 90.03 107 A 1 
ATOM   793  N  N   . ALA A 1 108 ? -2.865  -11.550 -4.154  1.00 93.86 108 A 1 
ATOM   794  C  CA  . ALA A 1 108 ? -2.649  -11.846 -5.561  1.00 92.30 108 A 1 
ATOM   795  C  C   . ALA A 1 108 ? -3.945  -12.158 -6.309  1.00 93.78 108 A 1 
ATOM   796  O  O   . ALA A 1 108 ? -4.078  -11.753 -7.463  1.00 91.13 108 A 1 
ATOM   797  C  CB  . ALA A 1 108 ? -1.667  -13.015 -5.681  1.00 89.59 108 A 1 
ATOM   798  N  N   . LEU A 1 109 ? -4.923  -12.814 -5.661  1.00 94.61 109 A 1 
ATOM   799  C  CA  . LEU A 1 109 ? -6.155  -13.288 -6.303  1.00 94.51 109 A 1 
ATOM   800  C  C   . LEU A 1 109 ? -6.859  -12.209 -7.139  1.00 95.23 109 A 1 
ATOM   801  O  O   . LEU A 1 109 ? -7.260  -12.478 -8.264  1.00 93.11 109 A 1 
ATOM   802  C  CB  . LEU A 1 109 ? -7.084  -13.851 -5.221  1.00 93.22 109 A 1 
ATOM   803  C  CG  . LEU A 1 109 ? -8.453  -14.334 -5.756  1.00 91.32 109 A 1 
ATOM   804  C  CD1 . LEU A 1 109 ? -8.301  -15.473 -6.752  1.00 87.34 109 A 1 
ATOM   805  C  CD2 . LEU A 1 109 ? -9.302  -14.828 -4.590  1.00 88.43 109 A 1 
ATOM   806  N  N   . LEU A 1 110 ? -6.961  -10.978 -6.613  1.00 95.02 110 A 1 
ATOM   807  C  CA  . LEU A 1 110 ? -7.623  -9.874  -7.309  1.00 95.11 110 A 1 
ATOM   808  C  C   . LEU A 1 110 ? -6.652  -8.917  -8.010  1.00 95.66 110 A 1 
ATOM   809  O  O   . LEU A 1 110 ? -7.067  -8.167  -8.883  1.00 93.44 110 A 1 
ATOM   810  C  CB  . LEU A 1 110 ? -8.499  -9.099  -6.304  1.00 93.97 110 A 1 
ATOM   811  C  CG  . LEU A 1 110 ? -9.634  -9.931  -5.689  1.00 93.23 110 A 1 
ATOM   812  C  CD1 . LEU A 1 110 ? -10.363 -9.077  -4.664  1.00 90.65 110 A 1 
ATOM   813  C  CD2 . LEU A 1 110 ? -10.650 -10.405 -6.735  1.00 89.74 110 A 1 
ATOM   814  N  N   . TYR A 1 111 ? -5.365  -8.936  -7.635  1.00 95.71 111 A 1 
ATOM   815  C  CA  . TYR A 1 111 ? -4.429  -7.867  -8.018  1.00 95.65 111 A 1 
ATOM   816  C  C   . TYR A 1 111 ? -3.146  -8.353  -8.702  1.00 95.82 111 A 1 
ATOM   817  O  O   . TYR A 1 111 ? -2.460  -7.558  -9.340  1.00 91.94 111 A 1 
ATOM   818  C  CB  . TYR A 1 111 ? -4.139  -7.019  -6.778  1.00 95.00 111 A 1 
ATOM   819  C  CG  . TYR A 1 111 ? -5.375  -6.469  -6.105  1.00 95.92 111 A 1 
ATOM   820  C  CD1 . TYR A 1 111 ? -6.193  -5.530  -6.765  1.00 93.90 111 A 1 
ATOM   821  C  CD2 . TYR A 1 111 ? -5.764  -6.923  -4.823  1.00 94.06 111 A 1 
ATOM   822  C  CE1 . TYR A 1 111 ? -7.367  -5.047  -6.166  1.00 93.20 111 A 1 
ATOM   823  C  CE2 . TYR A 1 111 ? -6.935  -6.446  -4.213  1.00 93.32 111 A 1 
ATOM   824  C  CZ  . TYR A 1 111 ? -7.733  -5.510  -4.894  1.00 95.10 111 A 1 
ATOM   825  O  OH  . TYR A 1 111 ? -8.890  -5.050  -4.315  1.00 94.11 111 A 1 
ATOM   826  N  N   . GLY A 1 112 ? -2.806  -9.632  -8.622  1.00 94.16 112 A 1 
ATOM   827  C  CA  . GLY A 1 112 ? -1.648  -10.215 -9.274  1.00 93.80 112 A 1 
ATOM   828  C  C   . GLY A 1 112 ? -0.309  -9.914  -8.591  1.00 94.80 112 A 1 
ATOM   829  O  O   . GLY A 1 112 ? -0.196  -9.943  -7.362  1.00 92.36 112 A 1 
ATOM   830  N  N   . SER A 1 113 ? 0.708   -9.649  -9.403  1.00 94.23 113 A 1 
ATOM   831  C  CA  . SER A 1 113 ? 2.087   -9.441  -8.950  1.00 94.19 113 A 1 
ATOM   832  C  C   . SER A 1 113 ? 2.229   -8.292  -7.951  1.00 94.84 113 A 1 
ATOM   833  O  O   . SER A 1 113 ? 1.611   -7.245  -8.113  1.00 92.85 113 A 1 
ATOM   834  C  CB  . SER A 1 113 ? 2.979   -9.175  -10.171 1.00 92.64 113 A 1 
ATOM   835  O  OG  . SER A 1 113 ? 4.337   -9.059  -9.792  1.00 90.03 113 A 1 
ATOM   836  N  N   . GLY A 1 114 ? 3.092   -8.479  -6.949  1.00 94.01 114 A 1 
ATOM   837  C  CA  . GLY A 1 114 ? 3.475   -7.439  -5.987  1.00 94.28 114 A 1 
ATOM   838  C  C   . GLY A 1 114 ? 2.642   -7.398  -4.706  1.00 96.01 114 A 1 
ATOM   839  O  O   . GLY A 1 114 ? 3.054   -6.764  -3.744  1.00 93.78 114 A 1 
ATOM   840  N  N   . ALA A 1 115 ? 1.512   -8.094  -4.640  1.00 95.65 115 A 1 
ATOM   841  C  CA  . ALA A 1 115 ? 0.638   -8.115  -3.464  1.00 96.30 115 A 1 
ATOM   842  C  C   . ALA A 1 115 ? 1.004   -9.220  -2.442  1.00 96.84 115 A 1 
ATOM   843  O  O   . ALA A 1 115 ? 0.139   -9.973  -1.994  1.00 94.96 115 A 1 
ATOM   844  C  CB  . ALA A 1 115 ? -0.814  -8.179  -3.958  1.00 95.70 115 A 1 
ATOM   845  N  N   . LEU A 1 116 ? 2.295   -9.336  -2.090  1.00 96.81 116 A 1 
ATOM   846  C  CA  . LEU A 1 116 ? 2.802   -10.369 -1.177  1.00 96.74 116 A 1 
ATOM   847  C  C   . LEU A 1 116 ? 2.432   -10.092 0.285   1.00 96.73 116 A 1 
ATOM   848  O  O   . LEU A 1 116 ? 1.849   -10.947 0.947   1.00 94.79 116 A 1 
ATOM   849  C  CB  . LEU A 1 116 ? 4.337   -10.455 -1.315  1.00 96.18 116 A 1 
ATOM   850  C  CG  . LEU A 1 116 ? 4.826   -11.139 -2.604  1.00 95.27 116 A 1 
ATOM   851  C  CD1 . LEU A 1 116 ? 6.304   -10.828 -2.811  1.00 91.75 116 A 1 
ATOM   852  C  CD2 . LEU A 1 116 ? 4.679   -12.656 -2.525  1.00 90.98 116 A 1 
ATOM   853  N  N   . GLY A 1 117 ? 2.753   -8.901  0.788   1.00 96.79 117 A 1 
ATOM   854  C  CA  . GLY A 1 117 ? 2.420   -8.442  2.142   1.00 96.66 117 A 1 
ATOM   855  C  C   . GLY A 1 117 ? 1.023   -7.850  2.259   1.00 97.14 117 A 1 
ATOM   856  O  O   . GLY A 1 117 ? 0.453   -7.796  3.355   1.00 95.61 117 A 1 
ATOM   857  N  N   . GLY A 1 118 ? 0.454   -7.424  1.153   1.00 96.91 118 A 1 
ATOM   858  C  CA  . GLY A 1 118 ? -0.878  -6.848  1.085   1.00 97.23 118 A 1 
ATOM   859  C  C   . GLY A 1 118 ? -1.054  -5.825  -0.029  1.00 97.72 118 A 1 
ATOM   860  O  O   . GLY A 1 118 ? -0.257  -5.739  -0.968  1.00 96.87 118 A 1 
ATOM   861  N  N   . VAL A 1 119 ? -2.139  -5.060  0.095   1.00 97.83 119 A 1 
ATOM   862  C  CA  . VAL A 1 119 ? -2.507  -3.978  -0.821  1.00 97.90 119 A 1 
ATOM   863  C  C   . VAL A 1 119 ? -2.871  -2.741  -0.025  1.00 98.13 119 A 1 
ATOM   864  O  O   . VAL A 1 119 ? -3.602  -2.823  0.956   1.00 97.34 119 A 1 
ATOM   865  C  CB  . VAL A 1 119 ? -3.671  -4.407  -1.735  1.00 96.01 119 A 1 
ATOM   866  C  CG1 . VAL A 1 119 ? -4.249  -3.248  -2.556  1.00 86.28 119 A 1 
ATOM   867  C  CG2 . VAL A 1 119 ? -3.208  -5.451  -2.739  1.00 86.19 119 A 1 
ATOM   868  N  N   . ILE A 1 120 ? -2.403  -1.587  -0.486  1.00 97.93 120 A 1 
ATOM   869  C  CA  . ILE A 1 120 ? -2.837  -0.266  -0.034  1.00 98.07 120 A 1 
ATOM   870  C  C   . ILE A 1 120 ? -3.529  0.408   -1.212  1.00 98.04 120 A 1 
ATOM   871  O  O   . ILE A 1 120 ? -2.903  0.675   -2.235  1.00 97.53 120 A 1 
ATOM   872  C  CB  . ILE A 1 120 ? -1.651  0.543   0.518   1.00 97.86 120 A 1 
ATOM   873  C  CG1 . ILE A 1 120 ? -0.975  -0.217  1.682   1.00 96.65 120 A 1 
ATOM   874  C  CG2 . ILE A 1 120 ? -2.137  1.931   0.959   1.00 97.54 120 A 1 
ATOM   875  C  CD1 . ILE A 1 120 ? 0.311   0.436   2.194   1.00 93.55 120 A 1 
ATOM   876  N  N   . SER A 1 121 ? -4.829  0.641   -1.100  1.00 98.10 121 A 1 
ATOM   877  C  CA  . SER A 1 121 ? -5.653  1.172   -2.182  1.00 98.05 121 A 1 
ATOM   878  C  C   . SER A 1 121 ? -6.134  2.575   -1.859  1.00 98.06 121 A 1 
ATOM   879  O  O   . SER A 1 121 ? -6.806  2.787   -0.853  1.00 97.30 121 A 1 
ATOM   880  C  CB  . SER A 1 121 ? -6.840  0.249   -2.434  1.00 97.39 121 A 1 
ATOM   881  O  OG  . SER A 1 121 ? -7.553  0.665   -3.582  1.00 92.70 121 A 1 
ATOM   882  N  N   . TYR A 1 122 ? -5.822  3.519   -2.733  1.00 98.28 122 A 1 
ATOM   883  C  CA  . TYR A 1 122 ? -6.277  4.899   -2.681  1.00 98.24 122 A 1 
ATOM   884  C  C   . TYR A 1 122 ? -7.400  5.120   -3.692  1.00 98.01 122 A 1 
ATOM   885  O  O   . TYR A 1 122 ? -7.235  4.821   -4.881  1.00 97.25 122 A 1 
ATOM   886  C  CB  . TYR A 1 122 ? -5.112  5.850   -2.966  1.00 98.13 122 A 1 
ATOM   887  C  CG  . TYR A 1 122 ? -3.990  5.818   -1.948  1.00 98.28 122 A 1 
ATOM   888  C  CD1 . TYR A 1 122 ? -3.923  6.785   -0.927  1.00 97.61 122 A 1 
ATOM   889  C  CD2 . TYR A 1 122 ? -2.980  4.833   -2.013  1.00 97.44 122 A 1 
ATOM   890  C  CE1 . TYR A 1 122 ? -2.892  6.776   0.012   1.00 97.09 122 A 1 
ATOM   891  C  CE2 . TYR A 1 122 ? -1.942  4.807   -1.066  1.00 97.06 122 A 1 
ATOM   892  C  CZ  . TYR A 1 122 ? -1.905  5.780   -0.053  1.00 97.75 122 A 1 
ATOM   893  O  OH  . TYR A 1 122 ? -0.898  5.757   0.883   1.00 97.00 122 A 1 
ATOM   894  N  N   . ASP A 1 123 ? -8.510  5.701   -3.249  1.00 97.74 123 A 1 
ATOM   895  C  CA  . ASP A 1 123 ? -9.540  6.219   -4.135  1.00 97.48 123 A 1 
ATOM   896  C  C   . ASP A 1 123 ? -9.490  7.749   -4.138  1.00 97.50 123 A 1 
ATOM   897  O  O   . ASP A 1 123 ? -9.448  8.384   -3.077  1.00 96.76 123 A 1 
ATOM   898  C  CB  . ASP A 1 123 ? -10.940 5.749   -3.721  1.00 96.39 123 A 1 
ATOM   899  C  CG  . ASP A 1 123 ? -11.181 4.244   -3.829  1.00 93.74 123 A 1 
ATOM   900  O  OD1 . ASP A 1 123 ? -10.600 3.610   -4.732  1.00 88.37 123 A 1 
ATOM   901  O  OD2 . ASP A 1 123 ? -12.019 3.762   -3.041  1.00 87.29 123 A 1 
ATOM   902  N  N   . THR A 1 124 ? -9.524  8.350   -5.320  1.00 97.36 124 A 1 
ATOM   903  C  CA  . THR A 1 124 ? -9.586  9.805   -5.458  1.00 97.33 124 A 1 
ATOM   904  C  C   . THR A 1 124 ? -11.003 10.339  -5.253  1.00 96.84 124 A 1 
ATOM   905  O  O   . THR A 1 124 ? -11.990 9.622   -5.401  1.00 95.84 124 A 1 
ATOM   906  C  CB  . THR A 1 124 ? -9.007  10.296  -6.790  1.00 97.19 124 A 1 
ATOM   907  O  OG1 . THR A 1 124 ? -9.695  9.769   -7.891  1.00 94.76 124 A 1 
ATOM   908  C  CG2 . THR A 1 124 ? -7.526  9.952   -6.922  1.00 94.05 124 A 1 
ATOM   909  N  N   . VAL A 1 125 ? -11.105 11.627  -4.923  1.00 96.63 125 A 1 
ATOM   910  C  CA  . VAL A 1 125 ? -12.377 12.320  -4.686  1.00 96.34 125 A 1 
ATOM   911  C  C   . VAL A 1 125 ? -13.330 12.202  -5.883  1.00 96.45 125 A 1 
ATOM   912  O  O   . VAL A 1 125 ? -12.922 12.225  -7.043  1.00 95.76 125 A 1 
ATOM   913  C  CB  . VAL A 1 125 ? -12.173 13.794  -4.291  1.00 95.59 125 A 1 
ATOM   914  C  CG1 . VAL A 1 125 ? -11.527 13.905  -2.913  1.00 91.82 125 A 1 
ATOM   915  C  CG2 . VAL A 1 125 ? -11.323 14.588  -5.296  1.00 92.39 125 A 1 
ATOM   916  N  N   . ASP A 1 126 ? -14.628 12.092  -5.585  1.00 95.24 126 A 1 
ATOM   917  C  CA  . ASP A 1 126 ? -15.712 11.998  -6.559  1.00 94.22 126 A 1 
ATOM   918  C  C   . ASP A 1 126 ? -16.754 13.089  -6.321  1.00 94.25 126 A 1 
ATOM   919  O  O   . ASP A 1 126 ? -17.000 13.506  -5.194  1.00 91.14 126 A 1 
ATOM   920  C  CB  . ASP A 1 126 ? -16.379 10.612  -6.479  1.00 91.31 126 A 1 
ATOM   921  C  CG  . ASP A 1 126 ? -15.642 9.562   -7.307  1.00 85.33 126 A 1 
ATOM   922  O  OD1 . ASP A 1 126 ? -15.529 9.777   -8.539  1.00 78.18 126 A 1 
ATOM   923  O  OD2 . ASP A 1 126 ? -15.226 8.526   -6.763  1.00 78.33 126 A 1 
ATOM   924  N  N   . ALA A 1 127 ? -17.427 13.523  -7.389  1.00 94.03 127 A 1 
ATOM   925  C  CA  . ALA A 1 127 ? -18.479 14.538  -7.307  1.00 93.48 127 A 1 
ATOM   926  C  C   . ALA A 1 127 ? -19.632 14.112  -6.390  1.00 92.41 127 A 1 
ATOM   927  O  O   . ALA A 1 127 ? -20.065 14.874  -5.529  1.00 89.45 127 A 1 
ATOM   928  C  CB  . ALA A 1 127 ? -18.987 14.815  -8.720  1.00 92.41 127 A 1 
ATOM   929  N  N   . LYS A 1 128 ? -20.104 12.872  -6.542  1.00 91.58 128 A 1 
ATOM   930  C  CA  . LYS A 1 128 ? -21.232 12.315  -5.785  1.00 89.41 128 A 1 
ATOM   931  C  C   . LYS A 1 128 ? -20.984 12.241  -4.277  1.00 88.86 128 A 1 
ATOM   932  O  O   . LYS A 1 128 ? -21.937 12.302  -3.517  1.00 83.67 128 A 1 
ATOM   933  C  CB  . LYS A 1 128 ? -21.599 10.940  -6.353  1.00 85.68 128 A 1 
ATOM   934  C  CG  . LYS A 1 128 ? -20.466 9.921   -6.168  1.00 74.41 128 A 1 
ATOM   935  C  CD  . LYS A 1 128 ? -20.775 8.586   -6.837  1.00 70.60 128 A 1 
ATOM   936  C  CE  . LYS A 1 128 ? -19.577 7.690   -6.589  1.00 59.33 128 A 1 
ATOM   937  N  NZ  . LYS A 1 128 ? -19.695 6.398   -7.310  1.00 52.93 128 A 1 
ATOM   938  N  N   . ASP A 1 129 ? -19.722 12.131  -3.858  1.00 89.39 129 A 1 
ATOM   939  C  CA  . ASP A 1 129 ? -19.352 12.032  -2.443  1.00 86.73 129 A 1 
ATOM   940  C  C   . ASP A 1 129 ? -19.274 13.416  -1.777  1.00 86.70 129 A 1 
ATOM   941  O  O   . ASP A 1 129 ? -19.403 13.532  -0.560  1.00 81.17 129 A 1 
ATOM   942  C  CB  . ASP A 1 129 ? -18.016 11.286  -2.311  1.00 83.46 129 A 1 
ATOM   943  C  CG  . ASP A 1 129 ? -18.023 9.864   -2.881  1.00 79.41 129 A 1 
ATOM   944  O  OD1 . ASP A 1 129 ? -19.065 9.181   -2.827  1.00 74.72 129 A 1 
ATOM   945  O  OD2 . ASP A 1 129 ? -16.960 9.426   -3.381  1.00 74.58 129 A 1 
ATOM   946  N  N   . LEU A 1 130 ? -19.083 14.470  -2.564  1.00 77.78 130 A 1 
ATOM   947  C  CA  . LEU A 1 130 ? -18.981 15.852  -2.084  1.00 72.44 130 A 1 
ATOM   948  C  C   . LEU A 1 130 ? -20.302 16.616  -2.195  1.00 73.84 130 A 1 
ATOM   949  O  O   . LEU A 1 130 ? -20.585 17.478  -1.358  1.00 69.65 130 A 1 
ATOM   950  C  CB  . LEU A 1 130 ? -17.878 16.575  -2.883  1.00 67.73 130 A 1 
ATOM   951  C  CG  . LEU A 1 130 ? -16.452 16.037  -2.644  1.00 65.95 130 A 1 
ATOM   952  C  CD1 . LEU A 1 130 ? -15.491 16.766  -3.574  1.00 65.51 130 A 1 
ATOM   953  C  CD2 . LEU A 1 130 ? -15.984 16.268  -1.211  1.00 64.76 130 A 1 
ATOM   954  N  N   . LEU A 1 131 ? -21.117 16.325  -3.208  1.00 75.01 131 A 1 
ATOM   955  C  CA  . LEU A 1 131 ? -22.406 16.976  -3.422  1.00 67.87 131 A 1 
ATOM   956  C  C   . LEU A 1 131 ? -23.360 16.674  -2.261  1.00 69.32 131 A 1 
ATOM   957  O  O   . LEU A 1 131 ? -23.647 15.521  -1.950  1.00 67.64 131 A 1 
ATOM   958  C  CB  . LEU A 1 131 ? -23.019 16.511  -4.747  1.00 61.39 131 A 1 
ATOM   959  C  CG  . LEU A 1 131 ? -22.411 17.202  -5.980  1.00 58.29 131 A 1 
ATOM   960  C  CD1 . LEU A 1 131 ? -22.830 16.451  -7.240  1.00 56.20 131 A 1 
ATOM   961  C  CD2 . LEU A 1 131 ? -22.885 18.652  -6.109  1.00 58.30 131 A 1 
ATOM   962  N  N   . GLN A 1 132 ? -23.914 17.739  -1.674  1.00 63.08 132 A 1 
ATOM   963  C  CA  . GLN A 1 132 ? -24.981 17.610  -0.693  1.00 58.97 132 A 1 
ATOM   964  C  C   . GLN A 1 132 ? -26.298 17.226  -1.376  1.00 63.41 132 A 1 
ATOM   965  O  O   . GLN A 1 132 ? -26.530 17.479  -2.558  1.00 58.36 132 A 1 
ATOM   966  C  CB  . GLN A 1 132 ? -25.115 18.889  0.150   1.00 50.84 132 A 1 
ATOM   967  C  CG  . GLN A 1 132 ? -23.832 19.168  0.948   1.00 46.20 132 A 1 
ATOM   968  C  CD  . GLN A 1 132 ? -23.960 20.342  1.923   1.00 38.18 132 A 1 
ATOM   969  O  OE1 . GLN A 1 132 ? -25.024 20.856  2.236   1.00 36.22 132 A 1 
ATOM   970  N  NE2 . GLN A 1 132 ? -22.857 20.802  2.463   1.00 37.29 132 A 1 
ATOM   971  N  N   . GLU A 1 133 ? -27.187 16.643  -0.591  1.00 66.01 133 A 1 
ATOM   972  C  CA  . GLU A 1 133 ? -28.517 16.286  -1.056  1.00 63.69 133 A 1 
ATOM   973  C  C   . GLU A 1 133 ? -29.279 17.523  -1.564  1.00 66.78 133 A 1 
ATOM   974  O  O   . GLU A 1 133 ? -29.297 18.573  -0.930  1.00 59.55 133 A 1 
ATOM   975  C  CB  . GLU A 1 133 ? -29.248 15.554  0.074   1.00 56.01 133 A 1 
ATOM   976  C  CG  . GLU A 1 133 ? -30.380 14.672  -0.464  1.00 48.31 133 A 1 
ATOM   977  C  CD  . GLU A 1 133 ? -31.047 13.822  0.620   1.00 40.92 133 A 1 
ATOM   978  O  OE1 . GLU A 1 133 ? -31.753 12.866  0.234   1.00 36.22 133 A 1 
ATOM   979  O  OE2 . GLU A 1 133 ? -30.871 14.135  1.819   1.00 39.27 133 A 1 
ATOM   980  N  N   . GLY A 1 134 ? -29.857 17.405  -2.755  1.00 74.43 134 A 1 
ATOM   981  C  CA  . GLY A 1 134 ? -30.546 18.508  -3.424  1.00 75.18 134 A 1 
ATOM   982  C  C   . GLY A 1 134 ? -29.647 19.510  -4.153  1.00 78.33 134 A 1 
ATOM   983  O  O   . GLY A 1 134 ? -30.158 20.315  -4.934  1.00 73.81 134 A 1 
ATOM   984  N  N   . GLN A 1 135 ? -28.334 19.472  -3.988  1.00 84.15 135 A 1 
ATOM   985  C  CA  . GLN A 1 135 ? -27.413 20.302  -4.761  1.00 84.83 135 A 1 
ATOM   986  C  C   . GLN A 1 135 ? -27.061 19.642  -6.099  1.00 87.63 135 A 1 
ATOM   987  O  O   . GLN A 1 135 ? -26.822 18.433  -6.179  1.00 85.88 135 A 1 
ATOM   988  C  CB  . GLN A 1 135 ? -26.146 20.632  -3.969  1.00 78.89 135 A 1 
ATOM   989  C  CG  . GLN A 1 135 ? -26.413 21.592  -2.802  1.00 68.05 135 A 1 
ATOM   990  C  CD  . GLN A 1 135 ? -25.122 21.998  -2.088  1.00 63.89 135 A 1 
ATOM   991  O  OE1 . GLN A 1 135 ? -24.162 21.260  -2.026  1.00 58.03 135 A 1 
ATOM   992  N  NE2 . GLN A 1 135 ? -25.068 23.171  -1.507  1.00 56.02 135 A 1 
ATOM   993  N  N   . SER A 1 136 ? -26.984 20.448  -7.144  1.00 91.15 136 A 1 
ATOM   994  C  CA  . SER A 1 136 ? -26.523 20.048  -8.474  1.00 92.01 136 A 1 
ATOM   995  C  C   . SER A 1 136 ? -25.101 20.522  -8.780  1.00 93.41 136 A 1 
ATOM   996  O  O   . SER A 1 136 ? -24.501 20.064  -9.742  1.00 91.49 136 A 1 
ATOM   997  C  CB  . SER A 1 136 ? -27.482 20.580  -9.540  1.00 89.29 136 A 1 
ATOM   998  O  OG  . SER A 1 136 ? -27.589 21.983  -9.441  1.00 77.75 136 A 1 
ATOM   999  N  N   . SER A 1 137 ? -24.555 21.432  -7.976  1.00 93.78 137 A 1 
ATOM   1000 C  CA  . SER A 1 137 ? -23.189 21.913  -8.100  1.00 93.80 137 A 1 
ATOM   1001 C  C   . SER A 1 137 ? -22.664 22.385  -6.755  1.00 93.96 137 A 1 
ATOM   1002 O  O   . SER A 1 137 ? -23.437 22.694  -5.846  1.00 91.97 137 A 1 
ATOM   1003 C  CB  . SER A 1 137 ? -23.093 23.048  -9.129  1.00 92.08 137 A 1 
ATOM   1004 O  OG  . SER A 1 137 ? -23.896 24.146  -8.763  1.00 80.65 137 A 1 
ATOM   1005 N  N   . GLY A 1 138 ? -21.338 22.455  -6.637  1.00 94.11 138 A 1 
ATOM   1006 C  CA  . GLY A 1 138 ? -20.673 22.967  -5.460  1.00 94.17 138 A 1 
ATOM   1007 C  C   . GLY A 1 138 ? -19.196 23.247  -5.718  1.00 94.90 138 A 1 
ATOM   1008 O  O   . GLY A 1 138 ? -18.627 22.851  -6.740  1.00 94.56 138 A 1 
ATOM   1009 N  N   . PHE A 1 139 ? -18.601 23.935  -4.762  1.00 95.28 139 A 1 
ATOM   1010 C  CA  . PHE A 1 139 ? -17.190 24.273  -4.767  1.00 95.36 139 A 1 
ATOM   1011 C  C   . PHE A 1 139 ? -16.598 23.985  -3.399  1.00 95.05 139 A 1 
ATOM   1012 O  O   . PHE A 1 139 ? -17.276 24.061  -2.373  1.00 94.35 139 A 1 
ATOM   1013 C  CB  . PHE A 1 139 ? -16.995 25.742  -5.156  1.00 95.10 139 A 1 
ATOM   1014 C  CG  . PHE A 1 139 ? -17.569 26.109  -6.503  1.00 94.29 139 A 1 
ATOM   1015 C  CD1 . PHE A 1 139 ? -16.781 25.983  -7.662  1.00 90.26 139 A 1 
ATOM   1016 C  CD2 . PHE A 1 139 ? -18.894 26.555  -6.616  1.00 90.55 139 A 1 
ATOM   1017 C  CE1 . PHE A 1 139 ? -17.310 26.299  -8.919  1.00 88.74 139 A 1 
ATOM   1018 C  CE2 . PHE A 1 139 ? -19.433 26.870  -7.878  1.00 88.99 139 A 1 
ATOM   1019 C  CZ  . PHE A 1 139 ? -18.644 26.738  -9.030  1.00 89.32 139 A 1 
ATOM   1020 N  N   . ARG A 1 140 ? -15.299 23.688  -3.364  1.00 95.92 140 A 1 
ATOM   1021 C  CA  . ARG A 1 140 ? -14.520 23.582  -2.133  1.00 96.05 140 A 1 
ATOM   1022 C  C   . ARG A 1 140 ? -13.165 24.220  -2.343  1.00 96.68 140 A 1 
ATOM   1023 O  O   . ARG A 1 140 ? -12.538 24.021  -3.372  1.00 96.59 140 A 1 
ATOM   1024 C  CB  . ARG A 1 140 ? -14.432 22.102  -1.728  1.00 95.18 140 A 1 
ATOM   1025 C  CG  . ARG A 1 140 ? -13.689 21.892  -0.404  1.00 91.09 140 A 1 
ATOM   1026 C  CD  . ARG A 1 140 ? -13.670 20.407  -0.046  1.00 87.72 140 A 1 
ATOM   1027 N  NE  . ARG A 1 140 ? -12.952 20.157  1.205   1.00 78.79 140 A 1 
ATOM   1028 C  CZ  . ARG A 1 140 ? -12.016 19.243  1.429   1.00 73.31 140 A 1 
ATOM   1029 N  NH1 . ARG A 1 140 ? -11.630 18.408  0.504   1.00 65.10 140 A 1 
ATOM   1030 N  NH2 . ARG A 1 140 ? -11.463 19.146  2.594   1.00 63.74 140 A 1 
ATOM   1031 N  N   . VAL A 1 141 ? -12.718 24.961  -1.337  1.00 97.14 141 A 1 
ATOM   1032 C  CA  . VAL A 1 141 ? -11.358 25.490  -1.254  1.00 97.51 141 A 1 
ATOM   1033 C  C   . VAL A 1 141 ? -10.732 25.053  0.064   1.00 97.68 141 A 1 
ATOM   1034 O  O   . VAL A 1 141 ? -11.438 24.832  1.043   1.00 97.28 141 A 1 
ATOM   1035 C  CB  . VAL A 1 141 ? -11.296 27.015  -1.433  1.00 97.17 141 A 1 
ATOM   1036 C  CG1 . VAL A 1 141 ? -11.764 27.415  -2.832  1.00 93.20 141 A 1 
ATOM   1037 C  CG2 . VAL A 1 141 ? -12.125 27.768  -0.391  1.00 93.27 141 A 1 
ATOM   1038 N  N   . PHE A 1 142 ? -9.408  24.941  0.096   1.00 98.07 142 A 1 
ATOM   1039 C  CA  . PHE A 1 142 ? -8.676  24.708  1.337   1.00 98.17 142 A 1 
ATOM   1040 C  C   . PHE A 1 142 ? -7.356  25.478  1.353   1.00 98.42 142 A 1 
ATOM   1041 O  O   . PHE A 1 142 ? -6.807  25.840  0.318   1.00 98.24 142 A 1 
ATOM   1042 C  CB  . PHE A 1 142 ? -8.476  23.204  1.590   1.00 97.71 142 A 1 
ATOM   1043 C  CG  . PHE A 1 142 ? -7.379  22.568  0.772   1.00 97.54 142 A 1 
ATOM   1044 C  CD1 . PHE A 1 142 ? -7.663  22.011  -0.492  1.00 95.93 142 A 1 
ATOM   1045 C  CD2 . PHE A 1 142 ? -6.057  22.550  1.251   1.00 95.96 142 A 1 
ATOM   1046 C  CE1 . PHE A 1 142 ? -6.629  21.460  -1.263  1.00 94.52 142 A 1 
ATOM   1047 C  CE2 . PHE A 1 142 ? -5.022  22.009  0.477   1.00 94.78 142 A 1 
ATOM   1048 C  CZ  . PHE A 1 142 ? -5.312  21.463  -0.784  1.00 94.78 142 A 1 
ATOM   1049 N  N   . GLY A 1 143 ? -6.849  25.684  2.565   1.00 98.32 143 A 1 
ATOM   1050 C  CA  . GLY A 1 143 ? -5.495  26.125  2.852   1.00 98.33 143 A 1 
ATOM   1051 C  C   . GLY A 1 143 ? -4.910  25.293  3.991   1.00 98.48 143 A 1 
ATOM   1052 O  O   . GLY A 1 143 ? -5.628  24.833  4.872   1.00 97.82 143 A 1 
ATOM   1053 N  N   . THR A 1 144 ? -3.592  25.093  3.969   1.00 98.39 144 A 1 
ATOM   1054 C  CA  . THR A 1 144 ? -2.883  24.365  5.016   1.00 98.26 144 A 1 
ATOM   1055 C  C   . THR A 1 144 ? -1.476  24.935  5.201   1.00 98.33 144 A 1 
ATOM   1056 O  O   . THR A 1 144 ? -0.935  25.555  4.287   1.00 97.54 144 A 1 
ATOM   1057 C  CB  . THR A 1 144 ? -2.876  22.854  4.734   1.00 96.94 144 A 1 
ATOM   1058 O  OG1 . THR A 1 144 ? -2.245  22.138  5.757   1.00 85.19 144 A 1 
ATOM   1059 C  CG2 . THR A 1 144 ? -2.171  22.483  3.434   1.00 87.53 144 A 1 
ATOM   1060 N  N   . GLY A 1 145 ? -0.905  24.742  6.381   1.00 98.26 145 A 1 
ATOM   1061 C  CA  . GLY A 1 145 ? 0.454   25.158  6.696   1.00 98.16 145 A 1 
ATOM   1062 C  C   . GLY A 1 145 ? 1.077   24.262  7.756   1.00 98.27 145 A 1 
ATOM   1063 O  O   . GLY A 1 145 ? 0.371   23.700  8.599   1.00 97.50 145 A 1 
ATOM   1064 N  N   . GLY A 1 146 ? 2.399   24.131  7.727   1.00 97.94 146 A 1 
ATOM   1065 C  CA  . GLY A 1 146 ? 3.167   23.352  8.681   1.00 97.79 146 A 1 
ATOM   1066 C  C   . GLY A 1 146 ? 4.500   24.029  9.017   1.00 97.82 146 A 1 
ATOM   1067 O  O   . GLY A 1 146 ? 5.151   24.589  8.145   1.00 96.29 146 A 1 
ATOM   1068 N  N   . THR A 1 147 ? 4.907   23.984  10.285  1.00 97.58 147 A 1 
ATOM   1069 C  CA  . THR A 1 147 ? 6.164   24.608  10.728  1.00 97.17 147 A 1 
ATOM   1070 C  C   . THR A 1 147 ? 7.369   23.675  10.613  1.00 96.84 147 A 1 
ATOM   1071 O  O   . THR A 1 147 ? 8.488   24.159  10.509  1.00 94.24 147 A 1 
ATOM   1072 C  CB  . THR A 1 147 ? 6.071   25.114  12.176  1.00 96.43 147 A 1 
ATOM   1073 O  OG1 . THR A 1 147 ? 5.875   24.046  13.074  1.00 92.39 147 A 1 
ATOM   1074 C  CG2 . THR A 1 147 ? 4.936   26.115  12.377  1.00 92.59 147 A 1 
ATOM   1075 N  N   . GLY A 1 148 ? 7.156   22.358  10.677  1.00 96.56 148 A 1 
ATOM   1076 C  CA  . GLY A 1 148 ? 8.239   21.375  10.689  1.00 96.04 148 A 1 
ATOM   1077 C  C   . GLY A 1 148 ? 8.908   21.163  9.337   1.00 96.39 148 A 1 
ATOM   1078 O  O   . GLY A 1 148 ? 10.077  20.791  9.288   1.00 93.88 148 A 1 
ATOM   1079 N  N   . ASP A 1 149 ? 8.189   21.447  8.266   1.00 96.51 149 A 1 
ATOM   1080 C  CA  . ASP A 1 149 ? 8.629   21.357  6.874   1.00 96.36 149 A 1 
ATOM   1081 C  C   . ASP A 1 149 ? 8.444   22.676  6.118   1.00 96.76 149 A 1 
ATOM   1082 O  O   . ASP A 1 149 ? 8.532   22.710  4.892   1.00 94.38 149 A 1 
ATOM   1083 C  CB  . ASP A 1 149 ? 7.879   20.198  6.199   1.00 94.73 149 A 1 
ATOM   1084 C  CG  . ASP A 1 149 ? 6.357   20.391  6.114   1.00 94.45 149 A 1 
ATOM   1085 O  OD1 . ASP A 1 149 ? 5.804   21.277  6.807   1.00 90.80 149 A 1 
ATOM   1086 O  OD2 . ASP A 1 149 ? 5.713   19.624  5.368   1.00 90.38 149 A 1 
ATOM   1087 N  N   . HIS A 1 150 ? 8.174   23.759  6.841   1.00 96.60 150 A 1 
ATOM   1088 C  CA  . HIS A 1 150 ? 7.924   25.087  6.281   1.00 96.98 150 A 1 
ATOM   1089 C  C   . HIS A 1 150 ? 6.899   25.066  5.143   1.00 97.32 150 A 1 
ATOM   1090 O  O   . HIS A 1 150 ? 7.077   25.711  4.112   1.00 95.33 150 A 1 
ATOM   1091 C  CB  . HIS A 1 150 ? 9.255   25.755  5.895   1.00 95.78 150 A 1 
ATOM   1092 C  CG  . HIS A 1 150 ? 10.267  25.773  7.007   1.00 93.30 150 A 1 
ATOM   1093 N  ND1 . HIS A 1 150 ? 11.173  24.789  7.286   1.00 81.29 150 A 1 
ATOM   1094 C  CD2 . HIS A 1 150 ? 10.434  26.744  7.959   1.00 80.10 150 A 1 
ATOM   1095 C  CE1 . HIS A 1 150 ? 11.874  25.159  8.376   1.00 82.50 150 A 1 
ATOM   1096 N  NE2 . HIS A 1 150 ? 11.454  26.342  8.810   1.00 83.98 150 A 1 
ATOM   1097 N  N   . SER A 1 151 ? 5.837   24.268  5.309   1.00 97.71 151 A 1 
ATOM   1098 C  CA  . SER A 1 151 ? 4.898   23.988  4.226   1.00 97.86 151 A 1 
ATOM   1099 C  C   . SER A 1 151 ? 3.748   24.991  4.150   1.00 98.18 151 A 1 
ATOM   1100 O  O   . SER A 1 151 ? 3.234   25.481  5.154   1.00 97.19 151 A 1 
ATOM   1101 C  CB  . SER A 1 151 ? 4.396   22.547  4.281   1.00 96.07 151 A 1 
ATOM   1102 O  OG  . SER A 1 151 ? 3.631   22.273  5.436   1.00 90.58 151 A 1 
ATOM   1103 N  N   . LEU A 1 152 ? 3.320   25.253  2.909   1.00 97.94 152 A 1 
ATOM   1104 C  CA  . LEU A 1 152 ? 2.109   25.978  2.575   1.00 97.94 152 A 1 
ATOM   1105 C  C   . LEU A 1 152 ? 1.360   25.197  1.490   1.00 98.02 152 A 1 
ATOM   1106 O  O   . LEU A 1 152 ? 1.923   24.882  0.448   1.00 96.91 152 A 1 
ATOM   1107 C  CB  . LEU A 1 152 ? 2.488   27.393  2.100   1.00 96.90 152 A 1 
ATOM   1108 C  CG  . LEU A 1 152 ? 1.268   28.310  1.904   1.00 83.41 152 A 1 
ATOM   1109 C  CD1 . LEU A 1 152 ? 0.690   28.778  3.242   1.00 77.58 152 A 1 
ATOM   1110 C  CD2 . LEU A 1 152 ? 1.668   29.551  1.112   1.00 77.56 152 A 1 
ATOM   1111 N  N   . GLY A 1 153 ? 0.093   24.904  1.720   1.00 98.04 153 A 1 
ATOM   1112 C  CA  . GLY A 1 153 ? -0.748  24.211  0.762   1.00 98.06 153 A 1 
ATOM   1113 C  C   . GLY A 1 153 ? -2.028  24.991  0.483   1.00 98.37 153 A 1 
ATOM   1114 O  O   . GLY A 1 153 ? -2.623  25.585  1.380   1.00 97.60 153 A 1 
ATOM   1115 N  N   . LEU A 1 154 ? -2.463  24.964  -0.769  1.00 98.27 154 A 1 
ATOM   1116 C  CA  . LEU A 1 154 ? -3.695  25.584  -1.252  1.00 98.18 154 A 1 
ATOM   1117 C  C   . LEU A 1 154 ? -4.376  24.633  -2.227  1.00 98.49 154 A 1 
ATOM   1118 O  O   . LEU A 1 154 ? -3.721  23.868  -2.919  1.00 97.27 154 A 1 
ATOM   1119 C  CB  . LEU A 1 154 ? -3.362  26.920  -1.956  1.00 95.98 154 A 1 
ATOM   1120 C  CG  . LEU A 1 154 ? -2.763  28.006  -1.058  1.00 84.07 154 A 1 
ATOM   1121 C  CD1 . LEU A 1 154 ? -2.288  29.184  -1.908  1.00 77.10 154 A 1 
ATOM   1122 C  CD2 . LEU A 1 154 ? -3.787  28.545  -0.050  1.00 75.89 154 A 1 
ATOM   1123 N  N   . GLY A 1 155 ? -5.700  24.709  -2.341  1.00 98.19 155 A 1 
ATOM   1124 C  CA  . GLY A 1 155 ? -6.386  23.968  -3.387  1.00 98.11 155 A 1 
ATOM   1125 C  C   . GLY A 1 155 ? -7.842  24.339  -3.530  1.00 98.35 155 A 1 
ATOM   1126 O  O   . GLY A 1 155 ? -8.443  25.004  -2.684  1.00 97.78 155 A 1 
ATOM   1127 N  N   . ALA A 1 156 ? -8.405  23.900  -4.650  1.00 97.61 156 A 1 
ATOM   1128 C  CA  . ALA A 1 156 ? -9.790  24.135  -4.998  1.00 97.78 156 A 1 
ATOM   1129 C  C   . ALA A 1 156 ? -10.361 22.937  -5.758  1.00 97.76 156 A 1 
ATOM   1130 O  O   . ALA A 1 156 ? -9.659  22.249  -6.493  1.00 97.18 156 A 1 
ATOM   1131 C  CB  . ALA A 1 156 ? -9.879  25.427  -5.827  1.00 97.12 156 A 1 
ATOM   1132 N  N   . SER A 1 157 ? -11.663 22.729  -5.615  1.00 96.79 157 A 1 
ATOM   1133 C  CA  . SER A 1 157 ? -12.408 21.779  -6.426  1.00 96.31 157 A 1 
ATOM   1134 C  C   . SER A 1 157 ? -13.761 22.357  -6.824  1.00 96.36 157 A 1 
ATOM   1135 O  O   . SER A 1 157 ? -14.372 23.116  -6.073  1.00 95.62 157 A 1 
ATOM   1136 C  CB  . SER A 1 157 ? -12.544 20.426  -5.723  1.00 95.06 157 A 1 
ATOM   1137 O  OG  . SER A 1 157 ? -13.060 20.549  -4.417  1.00 82.24 157 A 1 
ATOM   1138 N  N   . ALA A 1 158 ? -14.214 21.996  -8.027  1.00 96.13 158 A 1 
ATOM   1139 C  CA  . ALA A 1 158 ? -15.542 22.277  -8.528  1.00 96.27 158 A 1 
ATOM   1140 C  C   . ALA A 1 158 ? -16.193 20.959  -8.946  1.00 96.37 158 A 1 
ATOM   1141 O  O   . ALA A 1 158 ? -15.562 20.145  -9.622  1.00 95.97 158 A 1 
ATOM   1142 C  CB  . ALA A 1 158 ? -15.446 23.260  -9.702  1.00 95.95 158 A 1 
ATOM   1143 N  N   . PHE A 1 159 ? -17.428 20.748  -8.533  1.00 95.67 159 A 1 
ATOM   1144 C  CA  . PHE A 1 159 ? -18.135 19.496  -8.783  1.00 95.25 159 A 1 
ATOM   1145 C  C   . PHE A 1 159 ? -19.607 19.752  -9.073  1.00 95.11 159 A 1 
ATOM   1146 O  O   . PHE A 1 159 ? -20.194 20.728  -8.602  1.00 94.46 159 A 1 
ATOM   1147 C  CB  . PHE A 1 159 ? -17.917 18.525  -7.618  1.00 94.60 159 A 1 
ATOM   1148 C  CG  . PHE A 1 159 ? -18.065 19.138  -6.244  1.00 94.78 159 A 1 
ATOM   1149 C  CD1 . PHE A 1 159 ? -16.940 19.661  -5.573  1.00 93.38 159 A 1 
ATOM   1150 C  CD2 . PHE A 1 159 ? -19.318 19.207  -5.623  1.00 93.24 159 A 1 
ATOM   1151 C  CE1 . PHE A 1 159 ? -17.067 20.251  -4.310  1.00 92.01 159 A 1 
ATOM   1152 C  CE2 . PHE A 1 159 ? -19.452 19.799  -4.350  1.00 92.16 159 A 1 
ATOM   1153 C  CZ  . PHE A 1 159 ? -18.327 20.326  -3.699  1.00 92.13 159 A 1 
ATOM   1154 N  N   . GLY A 1 160 ? -20.212 18.880  -9.867  1.00 94.74 160 A 1 
ATOM   1155 C  CA  . GLY A 1 160 ? -21.597 19.034  -10.275 1.00 94.50 160 A 1 
ATOM   1156 C  C   . GLY A 1 160 ? -22.197 17.749  -10.820 1.00 94.90 160 A 1 
ATOM   1157 O  O   . GLY A 1 160 ? -21.494 16.781  -11.113 1.00 94.33 160 A 1 
ATOM   1158 N  N   . ARG A 1 161 ? -23.523 17.762  -10.957 1.00 94.44 161 A 1 
ATOM   1159 C  CA  . ARG A 1 161 ? -24.287 16.680  -11.578 1.00 93.83 161 A 1 
ATOM   1160 C  C   . ARG A 1 161 ? -25.445 17.237  -12.389 1.00 94.29 161 A 1 
ATOM   1161 O  O   . ARG A 1 161 ? -26.007 18.277  -12.067 1.00 93.36 161 A 1 
ATOM   1162 C  CB  . ARG A 1 161 ? -24.746 15.658  -10.522 1.00 91.12 161 A 1 
ATOM   1163 C  CG  . ARG A 1 161 ? -25.789 16.213  -9.548  1.00 82.83 161 A 1 
ATOM   1164 C  CD  . ARG A 1 161 ? -26.207 15.146  -8.534  1.00 81.03 161 A 1 
ATOM   1165 N  NE  . ARG A 1 161 ? -27.186 15.687  -7.577  1.00 71.85 161 A 1 
ATOM   1166 C  CZ  . ARG A 1 161 ? -27.671 15.062  -6.524  1.00 66.64 161 A 1 
ATOM   1167 N  NH1 . ARG A 1 161 ? -27.350 13.833  -6.241  1.00 61.38 161 A 1 
ATOM   1168 N  NH2 . ARG A 1 161 ? -28.489 15.691  -5.731  1.00 57.21 161 A 1 
ATOM   1169 N  N   . THR A 1 162 ? -25.832 16.489  -13.404 1.00 94.39 162 A 1 
ATOM   1170 C  CA  . THR A 1 162 ? -27.106 16.607  -14.112 1.00 94.19 162 A 1 
ATOM   1171 C  C   . THR A 1 162 ? -27.909 15.317  -13.901 1.00 93.95 162 A 1 
ATOM   1172 O  O   . THR A 1 162 ? -27.566 14.500  -13.038 1.00 91.85 162 A 1 
ATOM   1173 C  CB  . THR A 1 162 ? -26.876 16.904  -15.598 1.00 92.82 162 A 1 
ATOM   1174 O  OG1 . THR A 1 162 ? -26.264 15.818  -16.240 1.00 83.85 162 A 1 
ATOM   1175 C  CG2 . THR A 1 162 ? -25.984 18.131  -15.832 1.00 82.19 162 A 1 
ATOM   1176 N  N   . GLU A 1 163 ? -28.975 15.091  -14.662 1.00 93.34 163 A 1 
ATOM   1177 C  CA  . GLU A 1 163 ? -29.729 13.834  -14.586 1.00 92.68 163 A 1 
ATOM   1178 C  C   . GLU A 1 163 ? -28.885 12.603  -14.947 1.00 93.28 163 A 1 
ATOM   1179 O  O   . GLU A 1 163 ? -29.066 11.538  -14.365 1.00 89.76 163 A 1 
ATOM   1180 C  CB  . GLU A 1 163 ? -30.943 13.896  -15.519 1.00 90.48 163 A 1 
ATOM   1181 C  CG  . GLU A 1 163 ? -32.032 14.845  -14.997 1.00 77.87 163 A 1 
ATOM   1182 C  CD  . GLU A 1 163 ? -33.307 14.811  -15.851 1.00 69.21 163 A 1 
ATOM   1183 O  OE1 . GLU A 1 163 ? -34.366 15.173  -15.297 1.00 61.75 163 A 1 
ATOM   1184 O  OE2 . GLU A 1 163 ? -33.218 14.437  -17.035 1.00 63.31 163 A 1 
ATOM   1185 N  N   . ASN A 1 164 ? -27.950 12.755  -15.884 1.00 95.86 164 A 1 
ATOM   1186 C  CA  . ASN A 1 164 ? -27.186 11.648  -16.452 1.00 96.31 164 A 1 
ATOM   1187 C  C   . ASN A 1 164 ? -25.664 11.856  -16.460 1.00 97.22 164 A 1 
ATOM   1188 O  O   . ASN A 1 164 ? -24.936 10.999  -16.956 1.00 95.54 164 A 1 
ATOM   1189 C  CB  . ASN A 1 164 ? -27.734 11.361  -17.858 1.00 93.89 164 A 1 
ATOM   1190 C  CG  . ASN A 1 164 ? -27.475 12.479  -18.858 1.00 87.87 164 A 1 
ATOM   1191 O  OD1 . ASN A 1 164 ? -27.233 13.632  -18.541 1.00 70.14 164 A 1 
ATOM   1192 N  ND2 . ASN A 1 164 ? -27.530 12.159  -20.134 1.00 74.78 164 A 1 
ATOM   1193 N  N   . LEU A 1 165 ? -25.169 12.986  -15.924 1.00 96.12 165 A 1 
ATOM   1194 C  CA  . LEU A 1 165 ? -23.743 13.286  -15.824 1.00 96.26 165 A 1 
ATOM   1195 C  C   . LEU A 1 165 ? -23.405 13.692  -14.398 1.00 95.93 165 A 1 
ATOM   1196 O  O   . LEU A 1 165 ? -24.127 14.470  -13.791 1.00 94.86 165 A 1 
ATOM   1197 C  CB  . LEU A 1 165 ? -23.366 14.415  -16.811 1.00 95.44 165 A 1 
ATOM   1198 C  CG  . LEU A 1 165 ? -23.418 14.007  -18.289 1.00 88.73 165 A 1 
ATOM   1199 C  CD1 . LEU A 1 165 ? -23.494 15.245  -19.196 1.00 82.73 165 A 1 
ATOM   1200 C  CD2 . LEU A 1 165 ? -22.154 13.241  -18.698 1.00 83.13 165 A 1 
ATOM   1201 N  N   . ASP A 1 166 ? -22.259 13.247  -13.911 1.00 95.73 166 A 1 
ATOM   1202 C  CA  . ASP A 1 166 ? -21.555 13.880  -12.806 1.00 95.47 166 A 1 
ATOM   1203 C  C   . ASP A 1 166 ? -20.107 14.173  -13.203 1.00 96.31 166 A 1 
ATOM   1204 O  O   . ASP A 1 166 ? -19.570 13.618  -14.165 1.00 95.83 166 A 1 
ATOM   1205 C  CB  . ASP A 1 166 ? -21.700 13.085  -11.498 1.00 92.97 166 A 1 
ATOM   1206 C  CG  . ASP A 1 166 ? -20.981 11.733  -11.443 1.00 88.57 166 A 1 
ATOM   1207 O  OD1 . ASP A 1 166 ? -19.824 11.636  -11.909 1.00 79.05 166 A 1 
ATOM   1208 O  OD2 . ASP A 1 166 ? -21.555 10.792  -10.863 1.00 82.17 166 A 1 
ATOM   1209 N  N   . GLY A 1 167 ? -19.479 15.097  -12.492 1.00 95.86 167 A 1 
ATOM   1210 C  CA  . GLY A 1 167 ? -18.095 15.443  -12.736 1.00 96.02 167 A 1 
ATOM   1211 C  C   . GLY A 1 167 ? -17.473 16.256  -11.615 1.00 96.09 167 A 1 
ATOM   1212 O  O   . GLY A 1 167 ? -18.136 17.011  -10.907 1.00 95.40 167 A 1 
ATOM   1213 N  N   . ILE A 1 168 ? -16.166 16.124  -11.501 1.00 96.28 168 A 1 
ATOM   1214 C  CA  . ILE A 1 168 ? -15.321 16.893  -10.600 1.00 96.57 168 A 1 
ATOM   1215 C  C   . ILE A 1 168 ? -14.057 17.333  -11.333 1.00 97.09 168 A 1 
ATOM   1216 O  O   . ILE A 1 168 ? -13.467 16.571  -12.097 1.00 97.10 168 A 1 
ATOM   1217 C  CB  . ILE A 1 168 ? -15.031 16.116  -9.298  1.00 95.96 168 A 1 
ATOM   1218 C  CG1 . ILE A 1 168 ? -14.211 16.974  -8.309  1.00 95.05 168 A 1 
ATOM   1219 C  CG2 . ILE A 1 168 ? -14.322 14.771  -9.571  1.00 93.98 168 A 1 
ATOM   1220 C  CD1 . ILE A 1 168 ? -14.151 16.394  -6.890  1.00 92.42 168 A 1 
ATOM   1221 N  N   . VAL A 1 169 ? -13.627 18.557  -11.047 1.00 97.32 169 A 1 
ATOM   1222 C  CA  . VAL A 1 169 ? -12.273 19.045  -11.318 1.00 97.44 169 A 1 
ATOM   1223 C  C   . VAL A 1 169 ? -11.686 19.495  -9.993  1.00 97.46 169 A 1 
ATOM   1224 O  O   . VAL A 1 169 ? -12.318 20.263  -9.270  1.00 96.96 169 A 1 
ATOM   1225 C  CB  . VAL A 1 169 ? -12.266 20.180  -12.357 1.00 96.88 169 A 1 
ATOM   1226 C  CG1 . VAL A 1 169 ? -10.843 20.665  -12.634 1.00 84.88 169 A 1 
ATOM   1227 C  CG2 . VAL A 1 169 ? -12.863 19.709  -13.687 1.00 83.80 169 A 1 
ATOM   1228 N  N   . ALA A 1 170 ? -10.498 19.014  -9.659  1.00 97.45 170 A 1 
ATOM   1229 C  CA  . ALA A 1 170 ? -9.798  19.365  -8.435  1.00 97.43 170 A 1 
ATOM   1230 C  C   . ALA A 1 170 ? -8.336  19.698  -8.732  1.00 97.78 170 A 1 
ATOM   1231 O  O   . ALA A 1 170 ? -7.711  19.111  -9.612  1.00 97.63 170 A 1 
ATOM   1232 C  CB  . ALA A 1 170 ? -9.952  18.227  -7.419  1.00 96.92 170 A 1 
ATOM   1233 N  N   . TRP A 1 171 ? -7.798  20.643  -7.967  1.00 98.12 171 A 1 
ATOM   1234 C  CA  . TRP A 1 171 ? -6.408  21.063  -8.021  1.00 98.27 171 A 1 
ATOM   1235 C  C   . TRP A 1 171 ? -5.899  21.303  -6.602  1.00 98.33 171 A 1 
ATOM   1236 O  O   . TRP A 1 171 ? -6.598  21.891  -5.784  1.00 97.74 171 A 1 
ATOM   1237 C  CB  . TRP A 1 171 ? -6.290  22.330  -8.879  1.00 97.64 171 A 1 
ATOM   1238 C  CG  . TRP A 1 171 ? -5.036  23.116  -8.669  1.00 89.52 171 A 1 
ATOM   1239 C  CD1 . TRP A 1 171 ? -3.809  22.773  -9.117  1.00 75.80 171 A 1 
ATOM   1240 C  CD2 . TRP A 1 171 ? -4.866  24.360  -7.914  1.00 84.06 171 A 1 
ATOM   1241 N  NE1 . TRP A 1 171 ? -2.878  23.725  -8.692  1.00 68.67 171 A 1 
ATOM   1242 C  CE2 . TRP A 1 171 ? -3.488  24.714  -7.956  1.00 76.71 171 A 1 
ATOM   1243 C  CE3 . TRP A 1 171 ? -5.738  25.213  -7.212  1.00 66.34 171 A 1 
ATOM   1244 C  CZ2 . TRP A 1 171 ? -2.994  25.871  -7.310  1.00 72.13 171 A 1 
ATOM   1245 C  CZ3 . TRP A 1 171 ? -5.250  26.367  -6.570  1.00 62.14 171 A 1 
ATOM   1246 C  CH2 . TRP A 1 171 ? -3.883  26.683  -6.623  1.00 63.31 171 A 1 
ATOM   1247 N  N   . SER A 1 172 ? -4.673  20.881  -6.336  1.00 98.40 172 A 1 
ATOM   1248 C  CA  . SER A 1 172 ? -3.911  21.268  -5.159  1.00 98.32 172 A 1 
ATOM   1249 C  C   . SER A 1 172 ? -2.509  21.722  -5.554  1.00 98.43 172 A 1 
ATOM   1250 O  O   . SER A 1 172 ? -1.922  21.220  -6.511  1.00 97.81 172 A 1 
ATOM   1251 C  CB  . SER A 1 172 ? -3.852  20.150  -4.114  1.00 96.77 172 A 1 
ATOM   1252 O  OG  . SER A 1 172 ? -3.011  19.097  -4.520  1.00 80.57 172 A 1 
ATOM   1253 N  N   . SER A 1 173 ? -1.985  22.685  -4.797  1.00 98.32 173 A 1 
ATOM   1254 C  CA  . SER A 1 173 ? -0.597  23.126  -4.845  1.00 98.27 173 A 1 
ATOM   1255 C  C   . SER A 1 173 ? -0.043  23.124  -3.431  1.00 98.36 173 A 1 
ATOM   1256 O  O   . SER A 1 173 ? -0.732  23.531  -2.493  1.00 96.97 173 A 1 
ATOM   1257 C  CB  . SER A 1 173 ? -0.504  24.521  -5.448  1.00 96.94 173 A 1 
ATOM   1258 O  OG  . SER A 1 173 ? 0.831   24.951  -5.547  1.00 82.60 173 A 1 
ATOM   1259 N  N   . ARG A 1 174 ? 1.188   22.645  -3.254  1.00 98.27 174 A 1 
ATOM   1260 C  CA  . ARG A 1 174 ? 1.846   22.563  -1.958  1.00 98.03 174 A 1 
ATOM   1261 C  C   . ARG A 1 174 ? 3.328   22.849  -2.119  1.00 98.38 174 A 1 
ATOM   1262 O  O   . ARG A 1 174 ? 4.006   22.152  -2.867  1.00 97.55 174 A 1 
ATOM   1263 C  CB  . ARG A 1 174 ? 1.590   21.179  -1.364  1.00 96.10 174 A 1 
ATOM   1264 C  CG  . ARG A 1 174 ? 2.081   21.038  0.079   1.00 89.84 174 A 1 
ATOM   1265 C  CD  . ARG A 1 174 ? 1.893   19.591  0.581   1.00 89.61 174 A 1 
ATOM   1266 N  NE  . ARG A 1 174 ? 0.507   19.124  0.471   1.00 89.48 174 A 1 
ATOM   1267 C  CZ  . ARG A 1 174 ? -0.480  19.256  1.336   1.00 92.65 174 A 1 
ATOM   1268 N  NH1 . ARG A 1 174 ? -0.327  19.843  2.485   1.00 82.44 174 A 1 
ATOM   1269 N  NH2 . ARG A 1 174 ? -1.645  18.766  1.049   1.00 85.95 174 A 1 
ATOM   1270 N  N   . ASP A 1 175 ? 3.821   23.820  -1.372  1.00 98.20 175 A 1 
ATOM   1271 C  CA  . ASP A 1 175 ? 5.244   24.098  -1.253  1.00 98.16 175 A 1 
ATOM   1272 C  C   . ASP A 1 175 ? 5.734   23.601  0.110   1.00 98.13 175 A 1 
ATOM   1273 O  O   . ASP A 1 175 ? 5.039   23.738  1.109   1.00 97.01 175 A 1 
ATOM   1274 C  CB  . ASP A 1 175 ? 5.523   25.592  -1.469  1.00 97.31 175 A 1 
ATOM   1275 C  CG  . ASP A 1 175 ? 5.050   26.086  -2.843  1.00 92.16 175 A 1 
ATOM   1276 O  OD1 . ASP A 1 175 ? 5.437   25.464  -3.859  1.00 83.78 175 A 1 
ATOM   1277 O  OD2 . ASP A 1 175 ? 4.273   27.063  -2.871  1.00 83.55 175 A 1 
ATOM   1278 N  N   . ARG A 1 176 ? 6.926   22.996  0.141   1.00 98.12 176 A 1 
ATOM   1279 C  CA  . ARG A 1 176 ? 7.572   22.475  1.355   1.00 97.73 176 A 1 
ATOM   1280 C  C   . ARG A 1 176 ? 9.052   22.849  1.326   1.00 97.92 176 A 1 
ATOM   1281 O  O   . ARG A 1 176 ? 9.712   22.655  0.314   1.00 96.50 176 A 1 
ATOM   1282 C  CB  . ARG A 1 176 ? 7.406   20.956  1.450   1.00 95.23 176 A 1 
ATOM   1283 C  CG  . ARG A 1 176 ? 5.945   20.488  1.388   1.00 88.59 176 A 1 
ATOM   1284 C  CD  . ARG A 1 176 ? 5.839   18.963  1.455   1.00 87.97 176 A 1 
ATOM   1285 N  NE  . ARG A 1 176 ? 6.224   18.447  2.766   1.00 85.35 176 A 1 
ATOM   1286 C  CZ  . ARG A 1 176 ? 6.928   17.365  3.044   1.00 87.57 176 A 1 
ATOM   1287 N  NH1 . ARG A 1 176 ? 7.334   16.535  2.123   1.00 77.64 176 A 1 
ATOM   1288 N  NH2 . ARG A 1 176 ? 7.223   17.105  4.266   1.00 78.43 176 A 1 
ATOM   1289 N  N   . GLY A 1 177 ? 9.558   23.356  2.444   1.00 97.25 177 A 1 
ATOM   1290 C  CA  . GLY A 1 177 ? 10.964  23.709  2.593   1.00 97.18 177 A 1 
ATOM   1291 C  C   . GLY A 1 177 ? 11.766  22.663  3.373   1.00 97.38 177 A 1 
ATOM   1292 O  O   . GLY A 1 177 ? 11.453  21.467  3.372   1.00 95.83 177 A 1 
ATOM   1293 N  N   . ASP A 1 178 ? 12.789  23.134  4.064   1.00 97.02 178 A 1 
ATOM   1294 C  CA  . ASP A 1 178 ? 13.663  22.315  4.896   1.00 96.75 178 A 1 
ATOM   1295 C  C   . ASP A 1 178 ? 12.891  21.539  5.972   1.00 96.87 178 A 1 
ATOM   1296 O  O   . ASP A 1 178 ? 11.979  22.043  6.626   1.00 95.24 178 A 1 
ATOM   1297 C  CB  . ASP A 1 178 ? 14.732  23.195  5.561   1.00 95.50 178 A 1 
ATOM   1298 C  CG  . ASP A 1 178 ? 15.784  23.762  4.599   1.00 94.20 178 A 1 
ATOM   1299 O  OD1 . ASP A 1 178 ? 15.968  23.187  3.507   1.00 90.65 178 A 1 
ATOM   1300 O  OD2 . ASP A 1 178 ? 16.448  24.743  4.992   1.00 90.22 178 A 1 
ATOM   1301 N  N   . LEU A 1 179 ? 13.314  20.291  6.198   1.00 96.87 179 A 1 
ATOM   1302 C  CA  . LEU A 1 179 ? 12.704  19.384  7.165   1.00 96.61 179 A 1 
ATOM   1303 C  C   . LEU A 1 179 ? 13.412  19.511  8.511   1.00 96.47 179 A 1 
ATOM   1304 O  O   . LEU A 1 179 ? 14.556  19.079  8.671   1.00 95.11 179 A 1 
ATOM   1305 C  CB  . LEU A 1 179 ? 12.751  17.940  6.646   1.00 96.08 179 A 1 
ATOM   1306 C  CG  . LEU A 1 179 ? 12.190  17.732  5.236   1.00 95.05 179 A 1 
ATOM   1307 C  CD1 . LEU A 1 179 ? 12.345  16.265  4.848   1.00 92.52 179 A 1 
ATOM   1308 C  CD2 . LEU A 1 179 ? 10.706  18.099  5.147   1.00 91.99 179 A 1 
ATOM   1309 N  N   . ARG A 1 180 ? 12.708  20.039  9.502   1.00 96.56 180 A 1 
ATOM   1310 C  CA  . ARG A 1 180 ? 13.208  20.105  10.874  1.00 96.08 180 A 1 
ATOM   1311 C  C   . ARG A 1 180 ? 13.011  18.764  11.571  1.00 96.38 180 A 1 
ATOM   1312 O  O   . ARG A 1 180 ? 11.883  18.298  11.718  1.00 94.78 180 A 1 
ATOM   1313 C  CB  . ARG A 1 180 ? 12.521  21.260  11.609  1.00 94.14 180 A 1 
ATOM   1314 C  CG  . ARG A 1 180 ? 13.166  21.465  12.985  1.00 77.96 180 A 1 
ATOM   1315 C  CD  . ARG A 1 180 ? 12.505  22.650  13.694  1.00 73.85 180 A 1 
ATOM   1316 N  NE  . ARG A 1 180 ? 13.105  22.853  15.001  1.00 64.90 180 A 1 
ATOM   1317 C  CZ  . ARG A 1 180 ? 12.785  23.795  15.878  1.00 56.95 180 A 1 
ATOM   1318 N  NH1 . ARG A 1 180 ? 11.848  24.667  15.603  1.00 51.84 180 A 1 
ATOM   1319 N  NH2 . ARG A 1 180 ? 13.399  23.865  17.019  1.00 48.72 180 A 1 
ATOM   1320 N  N   . GLN A 1 181 ? 14.098  18.177  12.067  1.00 95.90 181 A 1 
ATOM   1321 C  CA  . GLN A 1 181 ? 14.090  16.847  12.656  1.00 95.79 181 A 1 
ATOM   1322 C  C   . GLN A 1 181 ? 14.226  16.881  14.185  1.00 96.24 181 A 1 
ATOM   1323 O  O   . GLN A 1 181 ? 14.677  17.868  14.776  1.00 94.61 181 A 1 
ATOM   1324 C  CB  . GLN A 1 181 ? 15.184  16.016  11.998  1.00 93.39 181 A 1 
ATOM   1325 C  CG  . GLN A 1 181 ? 14.877  15.790  10.515  1.00 86.80 181 A 1 
ATOM   1326 C  CD  . GLN A 1 181 ? 15.954  14.949  9.845   1.00 80.73 181 A 1 
ATOM   1327 O  OE1 . GLN A 1 181 ? 17.114  14.983  10.204  1.00 71.72 181 A 1 
ATOM   1328 N  NE2 . GLN A 1 181 ? 15.598  14.178  8.856   1.00 68.98 181 A 1 
ATOM   1329 N  N   . SER A 1 182 ? 13.840  15.783  14.830  1.00 95.96 182 A 1 
ATOM   1330 C  CA  . SER A 1 182 ? 13.796  15.669  16.289  1.00 96.15 182 A 1 
ATOM   1331 C  C   . SER A 1 182 ? 15.170  15.665  16.962  1.00 96.06 182 A 1 
ATOM   1332 O  O   . SER A 1 182 ? 15.264  15.983  18.145  1.00 93.25 182 A 1 
ATOM   1333 C  CB  . SER A 1 182 ? 13.024  14.407  16.674  1.00 95.45 182 A 1 
ATOM   1334 O  OG  . SER A 1 182 ? 13.678  13.252  16.208  1.00 92.84 182 A 1 
ATOM   1335 N  N   . ASN A 1 183 ? 16.231  15.335  16.232  1.00 95.34 183 A 1 
ATOM   1336 C  CA  . ASN A 1 183 ? 17.612  15.403  16.710  1.00 93.56 183 A 1 
ATOM   1337 C  C   . ASN A 1 183 ? 18.213  16.826  16.666  1.00 92.80 183 A 1 
ATOM   1338 O  O   . ASN A 1 183 ? 19.362  17.017  17.050  1.00 86.80 183 A 1 
ATOM   1339 C  CB  . ASN A 1 183 ? 18.467  14.395  15.929  1.00 90.97 183 A 1 
ATOM   1340 C  CG  . ASN A 1 183 ? 18.711  14.792  14.485  1.00 90.93 183 A 1 
ATOM   1341 O  OD1 . ASN A 1 183 ? 17.982  15.571  13.898  1.00 83.16 183 A 1 
ATOM   1342 N  ND2 . ASN A 1 183 ? 19.746  14.267  13.878  1.00 84.22 183 A 1 
ATOM   1343 N  N   . GLY A 1 184 ? 17.449  17.813  16.205  1.00 90.96 184 A 1 
ATOM   1344 C  CA  . GLY A 1 184 ? 17.890  19.204  16.074  1.00 89.02 184 A 1 
ATOM   1345 C  C   . GLY A 1 184 ? 18.552  19.545  14.736  1.00 90.13 184 A 1 
ATOM   1346 O  O   . GLY A 1 184 ? 18.783  20.724  14.469  1.00 85.96 184 A 1 
ATOM   1347 N  N   . GLU A 1 185 ? 18.800  18.543  13.889  1.00 92.19 185 A 1 
ATOM   1348 C  CA  . GLU A 1 185 ? 19.300  18.755  12.536  1.00 91.41 185 A 1 
ATOM   1349 C  C   . GLU A 1 185 ? 18.174  19.123  11.567  1.00 93.17 185 A 1 
ATOM   1350 O  O   . GLU A 1 185 ? 16.987  18.916  11.828  1.00 91.79 185 A 1 
ATOM   1351 C  CB  . GLU A 1 185 ? 20.076  17.529  12.046  1.00 88.16 185 A 1 
ATOM   1352 C  CG  . GLU A 1 185 ? 21.351  17.291  12.845  1.00 81.79 185 A 1 
ATOM   1353 C  CD  . GLU A 1 185 ? 22.060  15.975  12.488  1.00 74.68 185 A 1 
ATOM   1354 O  OE1 . GLU A 1 185 ? 23.174  15.766  13.003  1.00 68.13 185 A 1 
ATOM   1355 O  OE2 . GLU A 1 185 ? 21.434  15.146  11.783  1.00 66.79 185 A 1 
ATOM   1356 N  N   . THR A 1 186 ? 18.566  19.672  10.420  1.00 94.30 186 A 1 
ATOM   1357 C  CA  . THR A 1 186 ? 17.651  20.051  9.350   1.00 94.83 186 A 1 
ATOM   1358 C  C   . THR A 1 186 ? 18.066  19.348  8.070   1.00 95.28 186 A 1 
ATOM   1359 O  O   . THR A 1 186 ? 19.210  19.460  7.638   1.00 92.83 186 A 1 
ATOM   1360 C  CB  . THR A 1 186 ? 17.629  21.570  9.172   1.00 92.82 186 A 1 
ATOM   1361 O  OG1 . THR A 1 186 ? 17.227  22.189  10.374  1.00 81.86 186 A 1 
ATOM   1362 C  CG2 . THR A 1 186 ? 16.626  22.015  8.115   1.00 78.78 186 A 1 
ATOM   1363 N  N   . ALA A 1 187 ? 17.140  18.634  7.443   1.00 95.38 187 A 1 
ATOM   1364 C  CA  . ALA A 1 187 ? 17.358  18.043  6.135   1.00 95.49 187 A 1 
ATOM   1365 C  C   . ALA A 1 187 ? 17.054  19.079  5.045   1.00 96.18 187 A 1 
ATOM   1366 O  O   . ALA A 1 187 ? 15.917  19.569  5.001   1.00 95.42 187 A 1 
ATOM   1367 C  CB  . ALA A 1 187 ? 16.494  16.789  6.000   1.00 94.33 187 A 1 
ATOM   1368 N  N   . PRO A 1 188 ? 17.987  19.409  4.147   1.00 95.93 188 A 1 
ATOM   1369 C  CA  . PRO A 1 188 ? 17.740  20.361  3.080   1.00 95.69 188 A 1 
ATOM   1370 C  C   . PRO A 1 188 ? 16.694  19.814  2.115   1.00 96.09 188 A 1 
ATOM   1371 O  O   . PRO A 1 188 ? 16.797  18.669  1.647   1.00 94.60 188 A 1 
ATOM   1372 C  CB  . PRO A 1 188 ? 19.092  20.604  2.409   1.00 94.13 188 A 1 
ATOM   1373 C  CG  . PRO A 1 188 ? 19.854  19.305  2.681   1.00 91.88 188 A 1 
ATOM   1374 C  CD  . PRO A 1 188 ? 19.337  18.887  4.059   1.00 94.93 188 A 1 
ATOM   1375 N  N   . ASN A 1 189 ? 15.688  20.626  1.813   1.00 96.52 189 A 1 
ATOM   1376 C  CA  . ASN A 1 189 ? 14.586  20.275  0.928   1.00 96.97 189 A 1 
ATOM   1377 C  C   . ASN A 1 189 ? 13.897  21.534  0.404   1.00 97.30 189 A 1 
ATOM   1378 O  O   . ASN A 1 189 ? 13.745  22.507  1.143   1.00 96.15 189 A 1 
ATOM   1379 C  CB  . ASN A 1 189 ? 13.582  19.416  1.708   1.00 95.81 189 A 1 
ATOM   1380 C  CG  . ASN A 1 189 ? 12.503  18.865  0.809   1.00 95.88 189 A 1 
ATOM   1381 O  OD1 . ASN A 1 189 ? 12.796  18.341  -0.247  1.00 90.33 189 A 1 
ATOM   1382 N  ND2 . ASN A 1 189 ? 11.247  18.936  1.210   1.00 90.49 189 A 1 
ATOM   1383 N  N   . ASP A 1 190 ? 13.438  21.478  -0.839  1.00 97.02 190 A 1 
ATOM   1384 C  CA  . ASP A 1 190 ? 12.538  22.456  -1.427  1.00 97.38 190 A 1 
ATOM   1385 C  C   . ASP A 1 190 ? 11.679  21.719  -2.456  1.00 97.63 190 A 1 
ATOM   1386 O  O   . ASP A 1 190 ? 12.213  21.160  -3.413  1.00 96.03 190 A 1 
ATOM   1387 C  CB  . ASP A 1 190 ? 13.351  23.593  -2.055  1.00 96.25 190 A 1 
ATOM   1388 C  CG  . ASP A 1 190 ? 12.530  24.795  -2.508  1.00 91.50 190 A 1 
ATOM   1389 O  OD1 . ASP A 1 190 ? 11.290  24.737  -2.396  1.00 84.15 190 A 1 
ATOM   1390 O  OD2 . ASP A 1 190 ? 13.164  25.782  -2.949  1.00 82.24 190 A 1 
ATOM   1391 N  N   . GLU A 1 191 ? 10.377  21.617  -2.214  1.00 97.93 191 A 1 
ATOM   1392 C  CA  . GLU A 1 191 ? 9.436   20.916  -3.087  1.00 97.86 191 A 1 
ATOM   1393 C  C   . GLU A 1 191 ? 8.276   21.843  -3.454  1.00 98.06 191 A 1 
ATOM   1394 O  O   . GLU A 1 191 ? 7.577   22.344  -2.568  1.00 97.22 191 A 1 
ATOM   1395 C  CB  . GLU A 1 191 ? 8.887   19.636  -2.435  1.00 96.82 191 A 1 
ATOM   1396 C  CG  . GLU A 1 191 ? 9.936   18.548  -2.116  1.00 94.73 191 A 1 
ATOM   1397 C  CD  . GLU A 1 191 ? 9.284   17.334  -1.427  1.00 96.11 191 A 1 
ATOM   1398 O  OE1 . GLU A 1 191 ? 8.938   16.351  -2.105  1.00 90.53 191 A 1 
ATOM   1399 O  OE2 . GLU A 1 191 ? 9.085   17.368  -0.188  1.00 91.54 191 A 1 
ATOM   1400 N  N   . SER A 1 192 ? 8.006   22.003  -4.746  1.00 97.82 192 A 1 
ATOM   1401 C  CA  . SER A 1 192 ? 6.794   22.627  -5.271  1.00 98.08 192 A 1 
ATOM   1402 C  C   . SER A 1 192 ? 5.934   21.565  -5.951  1.00 98.14 192 A 1 
ATOM   1403 O  O   . SER A 1 192 ? 6.233   21.088  -7.052  1.00 97.14 192 A 1 
ATOM   1404 C  CB  . SER A 1 192 ? 7.134   23.780  -6.209  1.00 97.47 192 A 1 
ATOM   1405 O  OG  . SER A 1 192 ? 5.967   24.542  -6.452  1.00 83.41 192 A 1 
ATOM   1406 N  N   . ILE A 1 193 ? 4.868   21.163  -5.275  1.00 98.22 193 A 1 
ATOM   1407 C  CA  . ILE A 1 193 ? 3.995   20.060  -5.675  1.00 98.25 193 A 1 
ATOM   1408 C  C   . ILE A 1 193 ? 2.695   20.630  -6.236  1.00 98.20 193 A 1 
ATOM   1409 O  O   . ILE A 1 193 ? 1.975   21.349  -5.551  1.00 97.63 193 A 1 
ATOM   1410 C  CB  . ILE A 1 193 ? 3.736   19.104  -4.496  1.00 97.90 193 A 1 
ATOM   1411 C  CG1 . ILE A 1 193 ? 5.058   18.559  -3.915  1.00 96.93 193 A 1 
ATOM   1412 C  CG2 . ILE A 1 193 ? 2.816   17.948  -4.939  1.00 97.12 193 A 1 
ATOM   1413 C  CD1 . ILE A 1 193 ? 4.903   17.810  -2.579  1.00 93.26 193 A 1 
ATOM   1414 N  N   . ASN A 1 194 ? 2.345   20.236  -7.463  1.00 98.44 194 A 1 
ATOM   1415 C  CA  . ASN A 1 194 ? 1.043   20.478  -8.060  1.00 98.47 194 A 1 
ATOM   1416 C  C   . ASN A 1 194 ? 0.377   19.153  -8.400  1.00 98.58 194 A 1 
ATOM   1417 O  O   . ASN A 1 194 ? 0.999   18.262  -8.975  1.00 97.95 194 A 1 
ATOM   1418 C  CB  . ASN A 1 194 ? 1.182   21.380  -9.295  1.00 97.79 194 A 1 
ATOM   1419 C  CG  . ASN A 1 194 ? 1.381   22.827  -8.898  1.00 94.09 194 A 1 
ATOM   1420 O  OD1 . ASN A 1 194 ? 0.432   23.554  -8.663  1.00 81.67 194 A 1 
ATOM   1421 N  ND2 . ASN A 1 194 ? 2.613   23.278  -8.799  1.00 80.83 194 A 1 
ATOM   1422 N  N   . ASN A 1 195 ? -0.908  19.020  -8.075  1.00 98.32 195 A 1 
ATOM   1423 C  CA  . ASN A 1 195 ? -1.674  17.828  -8.396  1.00 98.49 195 A 1 
ATOM   1424 C  C   . ASN A 1 195 ? -3.084  18.208  -8.853  1.00 98.47 195 A 1 
ATOM   1425 O  O   . ASN A 1 195 ? -3.768  18.989  -8.200  1.00 97.75 195 A 1 
ATOM   1426 C  CB  . ASN A 1 195 ? -1.635  16.875  -7.198  1.00 97.88 195 A 1 
ATOM   1427 C  CG  . ASN A 1 195 ? -1.962  15.419  -7.528  1.00 97.75 195 A 1 
ATOM   1428 O  OD1 . ASN A 1 195 ? -2.247  14.625  -6.653  1.00 91.98 195 A 1 
ATOM   1429 N  ND2 . ASN A 1 195 ? -1.873  14.999  -8.768  1.00 91.82 195 A 1 
ATOM   1430 N  N   . MET A 1 196 ? -3.495  17.687  -10.009 1.00 98.67 196 A 1 
ATOM   1431 C  CA  . MET A 1 196 ? -4.768  17.998  -10.642 1.00 98.67 196 A 1 
ATOM   1432 C  C   . MET A 1 196 ? -5.503  16.709  -10.991 1.00 98.79 196 A 1 
ATOM   1433 O  O   . MET A 1 196 ? -4.891  15.740  -11.435 1.00 98.22 196 A 1 
ATOM   1434 C  CB  . MET A 1 196 ? -4.585  18.846  -11.908 1.00 97.62 196 A 1 
ATOM   1435 C  CG  . MET A 1 196 ? -3.730  20.092  -11.674 1.00 82.52 196 A 1 
ATOM   1436 S  SD  . MET A 1 196 ? -3.530  21.125  -13.157 1.00 77.88 196 A 1 
ATOM   1437 C  CE  . MET A 1 196 ? -1.939  21.871  -12.790 1.00 64.17 196 A 1 
ATOM   1438 N  N   . LEU A 1 197 ? -6.820  16.723  -10.836 1.00 98.45 197 A 1 
ATOM   1439 C  CA  . LEU A 1 197 ? -7.708  15.616  -11.156 1.00 98.37 197 A 1 
ATOM   1440 C  C   . LEU A 1 197 ? -8.922  16.151  -11.907 1.00 98.53 197 A 1 
ATOM   1441 O  O   . LEU A 1 197 ? -9.535  17.124  -11.490 1.00 98.12 197 A 1 
ATOM   1442 C  CB  . LEU A 1 197 ? -8.109  14.939  -9.827  1.00 97.58 197 A 1 
ATOM   1443 C  CG  . LEU A 1 197 ? -9.151  13.806  -9.951  1.00 96.20 197 A 1 
ATOM   1444 C  CD1 . LEU A 1 197 ? -8.557  12.570  -10.610 1.00 92.93 197 A 1 
ATOM   1445 C  CD2 . LEU A 1 197 ? -9.648  13.429  -8.563  1.00 92.77 197 A 1 
ATOM   1446 N  N   . ALA A 1 198 ? -9.319  15.458  -12.983 1.00 98.41 198 A 1 
ATOM   1447 C  CA  . ALA A 1 198 ? -10.650 15.574  -13.547 1.00 98.42 198 A 1 
ATOM   1448 C  C   . ALA A 1 198 ? -11.261 14.179  -13.652 1.00 98.47 198 A 1 
ATOM   1449 O  O   . ALA A 1 198 ? -10.630 13.252  -14.160 1.00 97.94 198 A 1 
ATOM   1450 C  CB  . ALA A 1 198 ? -10.591 16.304  -14.890 1.00 98.08 198 A 1 
ATOM   1451 N  N   . LYS A 1 199 ? -12.496 14.039  -13.176 1.00 98.04 199 A 1 
ATOM   1452 C  CA  . LYS A 1 199 ? -13.238 12.780  -13.223 1.00 97.61 199 A 1 
ATOM   1453 C  C   . LYS A 1 199 ? -14.679 13.054  -13.615 1.00 97.80 199 A 1 
ATOM   1454 O  O   . LYS A 1 199 ? -15.256 14.044  -13.175 1.00 96.92 199 A 1 
ATOM   1455 C  CB  . LYS A 1 199 ? -13.136 12.088  -11.850 1.00 95.27 199 A 1 
ATOM   1456 C  CG  . LYS A 1 199 ? -13.294 10.557  -11.967 1.00 88.21 199 A 1 
ATOM   1457 C  CD  . LYS A 1 199 ? -13.451 9.849   -10.616 1.00 91.14 199 A 1 
ATOM   1458 C  CE  . LYS A 1 199 ? -12.353 10.174  -9.588  1.00 88.56 199 A 1 
ATOM   1459 N  NZ  . LYS A 1 199 ? -12.561 9.411   -8.334  1.00 88.14 199 A 1 
ATOM   1460 N  N   . GLY A 1 200 ? -15.266 12.192  -14.430 1.00 97.44 200 A 1 
ATOM   1461 C  CA  . GLY A 1 200 ? -16.660 12.320  -14.833 1.00 97.46 200 A 1 
ATOM   1462 C  C   . GLY A 1 200 ? -17.278 10.967  -15.144 1.00 97.70 200 A 1 
ATOM   1463 O  O   . GLY A 1 200 ? -16.595 10.049  -15.604 1.00 97.25 200 A 1 
ATOM   1464 N  N   . THR A 1 201 ? -18.580 10.853  -14.897 1.00 97.50 201 A 1 
ATOM   1465 C  CA  . THR A 1 201 ? -19.382 9.671   -15.230 1.00 97.39 201 A 1 
ATOM   1466 C  C   . THR A 1 201 ? -20.585 10.097  -16.054 1.00 97.35 201 A 1 
ATOM   1467 O  O   . THR A 1 201 ? -21.293 11.042  -15.702 1.00 96.55 201 A 1 
ATOM   1468 C  CB  . THR A 1 201 ? -19.820 8.906   -13.974 1.00 96.37 201 A 1 
ATOM   1469 O  OG1 . THR A 1 201 ? -18.681 8.539   -13.224 1.00 88.80 201 A 1 
ATOM   1470 C  CG2 . THR A 1 201 ? -20.568 7.624   -14.307 1.00 87.79 201 A 1 
ATOM   1471 N  N   . TRP A 1 202 ? -20.830 9.406   -17.164 1.00 97.80 202 A 1 
ATOM   1472 C  CA  . TRP A 1 202 ? -22.029 9.510   -17.969 1.00 97.96 202 A 1 
ATOM   1473 C  C   . TRP A 1 202 ? -22.872 8.258   -17.780 1.00 97.98 202 A 1 
ATOM   1474 O  O   . TRP A 1 202 ? -22.460 7.157   -18.160 1.00 97.12 202 A 1 
ATOM   1475 C  CB  . TRP A 1 202 ? -21.651 9.727   -19.433 1.00 97.20 202 A 1 
ATOM   1476 C  CG  . TRP A 1 202 ? -22.792 9.771   -20.399 1.00 95.37 202 A 1 
ATOM   1477 C  CD1 . TRP A 1 202 ? -24.046 10.183  -20.111 1.00 88.99 202 A 1 
ATOM   1478 C  CD2 . TRP A 1 202 ? -22.808 9.360   -21.796 1.00 92.79 202 A 1 
ATOM   1479 N  NE1 . TRP A 1 202 ? -24.850 10.061  -21.241 1.00 88.57 202 A 1 
ATOM   1480 C  CE2 . TRP A 1 202 ? -24.123 9.562   -22.298 1.00 90.88 202 A 1 
ATOM   1481 C  CE3 . TRP A 1 202 ? -21.834 8.852   -22.685 1.00 86.73 202 A 1 
ATOM   1482 C  CZ2 . TRP A 1 202 ? -24.476 9.267   -23.637 1.00 87.82 202 A 1 
ATOM   1483 C  CZ3 . TRP A 1 202 ? -22.181 8.556   -24.014 1.00 82.19 202 A 1 
ATOM   1484 C  CH2 . TRP A 1 202 ? -23.494 8.761   -24.472 1.00 82.52 202 A 1 
ATOM   1485 N  N   . GLN A 1 203 ? -24.064 8.425   -17.214 1.00 97.35 203 A 1 
ATOM   1486 C  CA  . GLN A 1 203 ? -25.085 7.395   -17.164 1.00 96.89 203 A 1 
ATOM   1487 C  C   . GLN A 1 203 ? -25.835 7.389   -18.501 1.00 96.99 203 A 1 
ATOM   1488 O  O   . GLN A 1 203 ? -26.614 8.288   -18.789 1.00 95.53 203 A 1 
ATOM   1489 C  CB  . GLN A 1 203 ? -26.009 7.655   -15.959 1.00 95.29 203 A 1 
ATOM   1490 C  CG  . GLN A 1 203 ? -26.803 6.412   -15.569 1.00 84.18 203 A 1 
ATOM   1491 C  CD  . GLN A 1 203 ? -25.919 5.327   -14.937 1.00 81.53 203 A 1 
ATOM   1492 O  OE1 . GLN A 1 203 ? -25.012 5.604   -14.170 1.00 72.73 203 A 1 
ATOM   1493 N  NE2 . GLN A 1 203 ? -26.153 4.075   -15.237 1.00 70.86 203 A 1 
ATOM   1494 N  N   . ILE A 1 204 ? -25.528 6.404   -19.334 1.00 97.45 204 A 1 
ATOM   1495 C  CA  . ILE A 1 204 ? -26.107 6.274   -20.680 1.00 97.29 204 A 1 
ATOM   1496 C  C   . ILE A 1 204 ? -27.581 5.862   -20.578 1.00 96.83 204 A 1 
ATOM   1497 O  O   . ILE A 1 204 ? -28.436 6.452   -21.228 1.00 94.11 204 A 1 
ATOM   1498 C  CB  . ILE A 1 204 ? -25.286 5.255   -21.512 1.00 96.74 204 A 1 
ATOM   1499 C  CG1 . ILE A 1 204 ? -23.812 5.699   -21.660 1.00 94.46 204 A 1 
ATOM   1500 C  CG2 . ILE A 1 204 ? -25.924 5.057   -22.904 1.00 94.15 204 A 1 
ATOM   1501 C  CD1 . ILE A 1 204 ? -22.877 4.597   -22.193 1.00 91.10 204 A 1 
ATOM   1502 N  N   . ASP A 1 205 ? -27.846 4.875   -19.739 1.00 96.78 205 A 1 
ATOM   1503 C  CA  . ASP A 1 205 ? -29.175 4.389   -19.370 1.00 96.29 205 A 1 
ATOM   1504 C  C   . ASP A 1 205 ? -29.144 3.793   -17.955 1.00 96.47 205 A 1 
ATOM   1505 O  O   . ASP A 1 205 ? -28.175 3.959   -17.209 1.00 93.91 205 A 1 
ATOM   1506 C  CB  . ASP A 1 205 ? -29.680 3.415   -20.457 1.00 94.25 205 A 1 
ATOM   1507 C  CG  . ASP A 1 205 ? -28.819 2.172   -20.651 1.00 93.54 205 A 1 
ATOM   1508 O  OD1 . ASP A 1 205 ? -28.341 1.621   -19.636 1.00 88.74 205 A 1 
ATOM   1509 O  OD2 . ASP A 1 205 ? -28.663 1.722   -21.802 1.00 88.96 205 A 1 
ATOM   1510 N  N   . SER A 1 206 ? -30.190 3.092   -17.547 1.00 95.66 206 A 1 
ATOM   1511 C  CA  . SER A 1 206 ? -30.267 2.469   -16.228 1.00 94.85 206 A 1 
ATOM   1512 C  C   . SER A 1 206 ? -29.258 1.334   -15.987 1.00 95.37 206 A 1 
ATOM   1513 O  O   . SER A 1 206 ? -29.046 0.950   -14.839 1.00 91.90 206 A 1 
ATOM   1514 C  CB  . SER A 1 206 ? -31.689 1.936   -15.999 1.00 92.81 206 A 1 
ATOM   1515 O  OG  . SER A 1 206 ? -32.044 0.997   -16.996 1.00 83.13 206 A 1 
ATOM   1516 N  N   . ALA A 1 207 ? -28.664 0.791   -17.042 1.00 96.67 207 A 1 
ATOM   1517 C  CA  . ALA A 1 207 ? -27.726 -0.318  -16.981 1.00 96.76 207 A 1 
ATOM   1518 C  C   . ALA A 1 207 ? -26.289 0.085   -17.322 1.00 97.21 207 A 1 
ATOM   1519 O  O   . ALA A 1 207 ? -25.344 -0.523  -16.816 1.00 95.39 207 A 1 
ATOM   1520 C  CB  . ALA A 1 207 ? -28.220 -1.400  -17.950 1.00 95.46 207 A 1 
ATOM   1521 N  N   . GLN A 1 208 ? -26.109 1.087   -18.180 1.00 97.97 208 A 1 
ATOM   1522 C  CA  . GLN A 1 208 ? -24.830 1.442   -18.765 1.00 97.86 208 A 1 
ATOM   1523 C  C   . GLN A 1 208 ? -24.298 2.762   -18.219 1.00 97.90 208 A 1 
ATOM   1524 O  O   . GLN A 1 208 ? -24.989 3.778   -18.225 1.00 96.74 208 A 1 
ATOM   1525 C  CB  . GLN A 1 208 ? -24.952 1.510   -20.293 1.00 96.73 208 A 1 
ATOM   1526 C  CG  . GLN A 1 208 ? -25.310 0.158   -20.919 1.00 93.87 208 A 1 
ATOM   1527 C  CD  . GLN A 1 208 ? -25.384 0.289   -22.437 1.00 94.63 208 A 1 
ATOM   1528 O  OE1 . GLN A 1 208 ? -24.389 0.197   -23.132 1.00 85.95 208 A 1 
ATOM   1529 N  NE2 . GLN A 1 208 ? -26.552 0.527   -22.982 1.00 84.84 208 A 1 
ATOM   1530 N  N   . SER A 1 209 ? -23.027 2.785   -17.823 1.00 97.90 209 A 1 
ATOM   1531 C  CA  . SER A 1 209 ? -22.307 4.014   -17.531 1.00 97.83 209 A 1 
ATOM   1532 C  C   . SER A 1 209 ? -20.904 4.009   -18.120 1.00 98.31 209 A 1 
ATOM   1533 O  O   . SER A 1 209 ? -20.263 2.968   -18.247 1.00 97.55 209 A 1 
ATOM   1534 C  CB  . SER A 1 209 ? -22.295 4.321   -16.030 1.00 94.68 209 A 1 
ATOM   1535 O  OG  . SER A 1 209 ? -21.579 3.341   -15.301 1.00 82.74 209 A 1 
ATOM   1536 N  N   . LEU A 1 210 ? -20.431 5.198   -18.484 1.00 98.37 210 A 1 
ATOM   1537 C  CA  . LEU A 1 210 ? -19.074 5.431   -18.965 1.00 98.37 210 A 1 
ATOM   1538 C  C   . LEU A 1 210 ? -18.403 6.452   -18.049 1.00 98.40 210 A 1 
ATOM   1539 O  O   . LEU A 1 210 ? -18.924 7.547   -17.862 1.00 97.85 210 A 1 
ATOM   1540 C  CB  . LEU A 1 210 ? -19.142 5.905   -20.422 1.00 97.85 210 A 1 
ATOM   1541 C  CG  . LEU A 1 210 ? -17.763 5.978   -21.116 1.00 93.92 210 A 1 
ATOM   1542 C  CD1 . LEU A 1 210 ? -17.225 4.585   -21.437 1.00 88.92 210 A 1 
ATOM   1543 C  CD2 . LEU A 1 210 ? -17.883 6.749   -22.425 1.00 89.14 210 A 1 
ATOM   1544 N  N   . SER A 1 211 ? -17.239 6.113   -17.507 1.00 98.43 211 A 1 
ATOM   1545 C  CA  . SER A 1 211 ? -16.464 6.985   -16.623 1.00 98.38 211 A 1 
ATOM   1546 C  C   . SER A 1 211 ? -15.104 7.285   -17.231 1.00 98.51 211 A 1 
ATOM   1547 O  O   . SER A 1 211 ? -14.445 6.406   -17.779 1.00 98.01 211 A 1 
ATOM   1548 C  CB  . SER A 1 211 ? -16.304 6.363   -15.232 1.00 97.20 211 A 1 
ATOM   1549 O  OG  . SER A 1 211 ? -17.569 6.098   -14.652 1.00 89.08 211 A 1 
ATOM   1550 N  N   . GLY A 1 212 ? -14.673 8.538   -17.105 1.00 98.56 212 A 1 
ATOM   1551 C  CA  . GLY A 1 212 ? -13.344 9.002   -17.485 1.00 98.43 212 A 1 
ATOM   1552 C  C   . GLY A 1 212 ? -12.627 9.623   -16.297 1.00 98.48 212 A 1 
ATOM   1553 O  O   . GLY A 1 212 ? -13.237 10.303  -15.481 1.00 97.48 212 A 1 
ATOM   1554 N  N   . LEU A 1 213 ? -11.319 9.399   -16.218 1.00 98.42 213 A 1 
ATOM   1555 C  CA  . LEU A 1 213 ? -10.443 9.980   -15.217 1.00 98.40 213 A 1 
ATOM   1556 C  C   . LEU A 1 213 ? -9.138  10.416  -15.876 1.00 98.67 213 A 1 
ATOM   1557 O  O   . LEU A 1 213 ? -8.528  9.644   -16.618 1.00 98.06 213 A 1 
ATOM   1558 C  CB  . LEU A 1 213 ? -10.232 8.960   -14.076 1.00 96.40 213 A 1 
ATOM   1559 C  CG  . LEU A 1 213 ? -9.240  9.383   -12.968 1.00 93.24 213 A 1 
ATOM   1560 C  CD1 . LEU A 1 213 ? -9.610  8.675   -11.672 1.00 85.31 213 A 1 
ATOM   1561 C  CD2 . LEU A 1 213 ? -7.789  9.000   -13.273 1.00 83.76 213 A 1 
ATOM   1562 N  N   . VAL A 1 214 ? -8.692  11.625  -15.555 1.00 98.71 214 A 1 
ATOM   1563 C  CA  . VAL A 1 214 ? -7.334  12.097  -15.840 1.00 98.72 214 A 1 
ATOM   1564 C  C   . VAL A 1 214 ? -6.732  12.686  -14.576 1.00 98.72 214 A 1 
ATOM   1565 O  O   . VAL A 1 214 ? -7.406  13.398  -13.826 1.00 98.28 214 A 1 
ATOM   1566 C  CB  . VAL A 1 214 ? -7.257  13.086  -17.024 1.00 98.14 214 A 1 
ATOM   1567 C  CG1 . VAL A 1 214 ? -7.614  12.385  -18.337 1.00 91.80 214 A 1 
ATOM   1568 C  CG2 . VAL A 1 214 ? -8.170  14.301  -16.860 1.00 91.76 214 A 1 
ATOM   1569 N  N   . ARG A 1 215 ? -5.448  12.418  -14.327 1.00 98.73 215 A 1 
ATOM   1570 C  CA  . ARG A 1 215 ? -4.674  12.970  -13.217 1.00 98.73 215 A 1 
ATOM   1571 C  C   . ARG A 1 215 ? -3.331  13.468  -13.729 1.00 98.77 215 A 1 
ATOM   1572 O  O   . ARG A 1 215 ? -2.705  12.818  -14.555 1.00 98.46 215 A 1 
ATOM   1573 C  CB  . ARG A 1 215 ? -4.553  11.926  -12.097 1.00 97.71 215 A 1 
ATOM   1574 C  CG  . ARG A 1 215 ? -3.943  12.486  -10.808 1.00 91.49 215 A 1 
ATOM   1575 C  CD  . ARG A 1 215 ? -3.951  11.465  -9.655  1.00 89.65 215 A 1 
ATOM   1576 N  NE  . ARG A 1 215 ? -3.031  10.336  -9.863  1.00 83.83 215 A 1 
ATOM   1577 C  CZ  . ARG A 1 215 ? -3.321  9.048   -9.942  1.00 84.79 215 A 1 
ATOM   1578 N  NH1 . ARG A 1 215 ? -4.536  8.602   -9.837  1.00 75.00 215 A 1 
ATOM   1579 N  NH2 . ARG A 1 215 ? -2.385  8.176   -10.116 1.00 76.16 215 A 1 
ATOM   1580 N  N   . TYR A 1 216 ? -2.891  14.605  -13.224 1.00 98.66 216 A 1 
ATOM   1581 C  CA  . TYR A 1 216 ? -1.567  15.154  -13.443 1.00 98.67 216 A 1 
ATOM   1582 C  C   . TYR A 1 216 ? -0.940  15.480  -12.094 1.00 98.62 216 A 1 
ATOM   1583 O  O   . TYR A 1 216 ? -1.544  16.175  -11.288 1.00 98.30 216 A 1 
ATOM   1584 C  CB  . TYR A 1 216 ? -1.666  16.394  -14.337 1.00 98.52 216 A 1 
ATOM   1585 C  CG  . TYR A 1 216 ? -0.346  17.091  -14.556 1.00 98.00 216 A 1 
ATOM   1586 C  CD1 . TYR A 1 216 ? 0.016   18.212  -13.778 1.00 96.46 216 A 1 
ATOM   1587 C  CD2 . TYR A 1 216 ? 0.557   16.615  -15.530 1.00 96.90 216 A 1 
ATOM   1588 C  CE1 . TYR A 1 216 ? 1.247   18.855  -13.971 1.00 95.69 216 A 1 
ATOM   1589 C  CE2 . TYR A 1 216 ? 1.801   17.252  -15.737 1.00 95.80 216 A 1 
ATOM   1590 C  CZ  . TYR A 1 216 ? 2.132   18.374  -14.959 1.00 95.73 216 A 1 
ATOM   1591 O  OH  . TYR A 1 216 ? 3.336   19.004  -15.166 1.00 93.56 216 A 1 
ATOM   1592 N  N   . TYR A 1 217 ? 0.272   14.984  -11.868 1.00 98.54 217 A 1 
ATOM   1593 C  CA  . TYR A 1 217 ? 1.101   15.305  -10.719 1.00 98.58 217 A 1 
ATOM   1594 C  C   . TYR A 1 217 ? 2.418   15.886  -11.213 1.00 98.53 217 A 1 
ATOM   1595 O  O   . TYR A 1 217 ? 3.010   15.364  -12.158 1.00 98.27 217 A 1 
ATOM   1596 C  CB  . TYR A 1 217 ? 1.319   14.045  -9.878  1.00 98.30 217 A 1 
ATOM   1597 C  CG  . TYR A 1 217 ? 2.211   14.229  -8.672  1.00 98.40 217 A 1 
ATOM   1598 C  CD1 . TYR A 1 217 ? 3.611   14.156  -8.793  1.00 97.92 217 A 1 
ATOM   1599 C  CD2 . TYR A 1 217 ? 1.640   14.456  -7.401  1.00 97.95 217 A 1 
ATOM   1600 C  CE1 . TYR A 1 217 ? 4.434   14.305  -7.663  1.00 97.51 217 A 1 
ATOM   1601 C  CE2 . TYR A 1 217 ? 2.447   14.599  -6.268  1.00 97.44 217 A 1 
ATOM   1602 C  CZ  . TYR A 1 217 ? 3.850   14.525  -6.400  1.00 97.77 217 A 1 
ATOM   1603 O  OH  . TYR A 1 217 ? 4.641   14.652  -5.290  1.00 96.89 217 A 1 
ATOM   1604 N  N   . ASN A 1 218 ? 2.885   16.949  -10.572 1.00 98.58 218 A 1 
ATOM   1605 C  CA  . ASN A 1 218 ? 4.215   17.510  -10.768 1.00 98.47 218 A 1 
ATOM   1606 C  C   . ASN A 1 218 ? 4.814   17.876  -9.412  1.00 98.57 218 A 1 
ATOM   1607 O  O   . ASN A 1 218 ? 4.168   18.566  -8.635  1.00 97.65 218 A 1 
ATOM   1608 C  CB  . ASN A 1 218 ? 4.128   18.741  -11.696 1.00 97.38 218 A 1 
ATOM   1609 C  CG  . ASN A 1 218 ? 5.503   19.290  -12.020 1.00 93.93 218 A 1 
ATOM   1610 O  OD1 . ASN A 1 218 ? 6.484   18.577  -12.038 1.00 79.82 218 A 1 
ATOM   1611 N  ND2 . ASN A 1 218 ? 5.635   20.563  -12.290 1.00 78.97 218 A 1 
ATOM   1612 N  N   . ASN A 1 219 ? 6.045   17.438  -9.150  1.00 98.01 219 A 1 
ATOM   1613 C  CA  . ASN A 1 219 ? 6.866   17.897  -8.033  1.00 98.07 219 A 1 
ATOM   1614 C  C   . ASN A 1 219 ? 8.201   18.380  -8.591  1.00 98.05 219 A 1 
ATOM   1615 O  O   . ASN A 1 219 ? 8.995   17.575  -9.065  1.00 97.36 219 A 1 
ATOM   1616 C  CB  . ASN A 1 219 ? 7.017   16.763  -7.001  1.00 97.47 219 A 1 
ATOM   1617 C  CG  . ASN A 1 219 ? 7.826   17.172  -5.779  1.00 97.36 219 A 1 
ATOM   1618 O  OD1 . ASN A 1 219 ? 8.284   18.287  -5.637  1.00 92.59 219 A 1 
ATOM   1619 N  ND2 . ASN A 1 219 ? 8.011   16.263  -4.848  1.00 92.04 219 A 1 
ATOM   1620 N  N   . ASP A 1 220 ? 8.428   19.681  -8.531  1.00 97.95 220 A 1 
ATOM   1621 C  CA  . ASP A 1 220 ? 9.727   20.284  -8.791  1.00 97.74 220 A 1 
ATOM   1622 C  C   . ASP A 1 220 ? 10.447  20.444  -7.448  1.00 97.89 220 A 1 
ATOM   1623 O  O   . ASP A 1 220 ? 9.996   21.182  -6.574  1.00 96.40 220 A 1 
ATOM   1624 C  CB  . ASP A 1 220 ? 9.574   21.610  -9.551  1.00 96.89 220 A 1 
ATOM   1625 C  CG  . ASP A 1 220 ? 9.034   21.422  -10.971 1.00 92.77 220 A 1 
ATOM   1626 O  OD1 . ASP A 1 220 ? 9.514   20.518  -11.695 1.00 86.93 220 A 1 
ATOM   1627 O  OD2 . ASP A 1 220 ? 8.125   22.183  -11.370 1.00 86.79 220 A 1 
ATOM   1628 N  N   . ALA A 1 221 ? 11.549  19.713  -7.271  1.00 97.49 221 A 1 
ATOM   1629 C  CA  . ALA A 1 221 ? 12.264  19.623  -6.017  1.00 97.10 221 A 1 
ATOM   1630 C  C   . ALA A 1 221 ? 13.736  20.011  -6.155  1.00 97.01 221 A 1 
ATOM   1631 O  O   . ALA A 1 221 ? 14.401  19.686  -7.136  1.00 95.92 221 A 1 
ATOM   1632 C  CB  . ALA A 1 221 ? 12.107  18.204  -5.446  1.00 96.51 221 A 1 
ATOM   1633 N  N   . ARG A 1 222 ? 14.272  20.632  -5.107  1.00 96.26 222 A 1 
ATOM   1634 C  CA  . ARG A 1 222 ? 15.700  20.754  -4.863  1.00 95.85 222 A 1 
ATOM   1635 C  C   . ARG A 1 222 ? 16.062  19.928  -3.639  1.00 95.90 222 A 1 
ATOM   1636 O  O   . ARG A 1 222 ? 15.736  20.293  -2.510  1.00 94.60 222 A 1 
ATOM   1637 C  CB  . ARG A 1 222 ? 16.081  22.229  -4.746  1.00 94.50 222 A 1 
ATOM   1638 C  CG  . ARG A 1 222 ? 17.601  22.396  -4.711  1.00 88.63 222 A 1 
ATOM   1639 C  CD  . ARG A 1 222 ? 17.943  23.880  -4.588  1.00 82.02 222 A 1 
ATOM   1640 N  NE  . ARG A 1 222 ? 19.403  24.100  -4.650  1.00 75.71 222 A 1 
ATOM   1641 C  CZ  . ARG A 1 222 ? 20.094  24.317  -5.762  1.00 68.86 222 A 1 
ATOM   1642 N  NH1 . ARG A 1 222 ? 19.514  24.440  -6.926  1.00 61.21 222 A 1 
ATOM   1643 N  NH2 . ARG A 1 222 ? 21.383  24.416  -5.704  1.00 62.98 222 A 1 
ATOM   1644 N  N   . GLU A 1 223 ? 16.734  18.804  -3.852  1.00 95.57 223 A 1 
ATOM   1645 C  CA  . GLU A 1 223 ? 16.983  17.806  -2.815  1.00 95.27 223 A 1 
ATOM   1646 C  C   . GLU A 1 223 ? 18.270  17.008  -3.096  1.00 94.98 223 A 1 
ATOM   1647 O  O   . GLU A 1 223 ? 18.820  17.098  -4.202  1.00 93.98 223 A 1 
ATOM   1648 C  CB  . GLU A 1 223 ? 15.749  16.901  -2.688  1.00 94.30 223 A 1 
ATOM   1649 C  CG  . GLU A 1 223 ? 15.383  16.103  -3.950  1.00 93.79 223 A 1 
ATOM   1650 C  CD  . GLU A 1 223 ? 14.098  15.268  -3.785  1.00 95.64 223 A 1 
ATOM   1651 O  OE1 . GLU A 1 223 ? 13.871  14.391  -4.644  1.00 91.88 223 A 1 
ATOM   1652 O  OE2 . GLU A 1 223 ? 13.358  15.464  -2.807  1.00 93.09 223 A 1 
ATOM   1653 N  N   . PRO A 1 224 ? 18.799  16.231  -2.130  1.00 94.32 224 A 1 
ATOM   1654 C  CA  . PRO A 1 224 ? 19.957  15.385  -2.368  1.00 93.67 224 A 1 
ATOM   1655 C  C   . PRO A 1 224 ? 19.720  14.396  -3.512  1.00 93.25 224 A 1 
ATOM   1656 O  O   . PRO A 1 224 ? 18.605  13.921  -3.732  1.00 92.27 224 A 1 
ATOM   1657 C  CB  . PRO A 1 224 ? 20.230  14.664  -1.045  1.00 92.97 224 A 1 
ATOM   1658 C  CG  . PRO A 1 224 ? 19.598  15.577  0.003   1.00 92.05 224 A 1 
ATOM   1659 C  CD  . PRO A 1 224 ? 18.390  16.154  -0.738  1.00 93.77 224 A 1 
ATOM   1660 N  N   . LYS A 1 225 ? 20.794  13.988  -4.200  1.00 90.39 225 A 1 
ATOM   1661 C  CA  . LYS A 1 225 ? 20.715  12.953  -5.243  1.00 89.03 225 A 1 
ATOM   1662 C  C   . LYS A 1 225 ? 20.070  11.664  -4.732  1.00 90.03 225 A 1 
ATOM   1663 O  O   . LYS A 1 225 ? 19.302  11.033  -5.461  1.00 88.55 225 A 1 
ATOM   1664 C  CB  . LYS A 1 225 ? 22.115  12.696  -5.818  1.00 86.27 225 A 1 
ATOM   1665 C  CG  . LYS A 1 225 ? 22.070  11.646  -6.928  1.00 80.58 225 A 1 
ATOM   1666 C  CD  . LYS A 1 225 ? 23.388  11.512  -7.679  1.00 76.01 225 A 1 
ATOM   1667 C  CE  . LYS A 1 225 ? 23.144  10.465  -8.772  1.00 69.19 225 A 1 
ATOM   1668 N  NZ  . LYS A 1 225 ? 24.206  10.437  -9.803  1.00 62.53 225 A 1 
ATOM   1669 N  N   . ASN A 1 226 ? 20.345  11.285  -3.479  1.00 89.24 226 A 1 
ATOM   1670 C  CA  . ASN A 1 226 ? 19.606  10.282  -2.728  1.00 88.83 226 A 1 
ATOM   1671 C  C   . ASN A 1 226 ? 18.715  10.995  -1.688  1.00 90.45 226 A 1 
ATOM   1672 O  O   . ASN A 1 226 ? 19.211  11.341  -0.613  1.00 90.44 226 A 1 
ATOM   1673 C  CB  . ASN A 1 226 ? 20.589  9.282   -2.096  1.00 86.82 226 A 1 
ATOM   1674 C  CG  . ASN A 1 226 ? 19.869  8.213   -1.295  1.00 85.08 226 A 1 
ATOM   1675 O  OD1 . ASN A 1 226 ? 18.668  8.213   -1.141  1.00 80.84 226 A 1 
ATOM   1676 N  ND2 . ASN A 1 226 ? 20.590  7.255   -0.756  1.00 79.79 226 A 1 
ATOM   1677 N  N   . PRO A 1 227 ? 17.424  11.208  -1.981  1.00 92.58 227 A 1 
ATOM   1678 C  CA  . PRO A 1 227 ? 16.525  11.928  -1.080  1.00 93.68 227 A 1 
ATOM   1679 C  C   . PRO A 1 227 ? 16.105  11.111  0.142   1.00 93.65 227 A 1 
ATOM   1680 O  O   . PRO A 1 227 ? 15.495  11.663  1.053   1.00 90.78 227 A 1 
ATOM   1681 C  CB  . PRO A 1 227 ? 15.339  12.323  -1.964  1.00 93.39 227 A 1 
ATOM   1682 C  CG  . PRO A 1 227 ? 15.264  11.170  -2.960  1.00 92.36 227 A 1 
ATOM   1683 C  CD  . PRO A 1 227 ? 16.731  10.829  -3.193  1.00 93.56 227 A 1 
ATOM   1684 N  N   . GLN A 1 228 ? 16.460  9.820   0.220   1.00 92.43 228 A 1 
ATOM   1685 C  CA  . GLN A 1 228 ? 16.245  8.986   1.408   1.00 91.44 228 A 1 
ATOM   1686 C  C   . GLN A 1 228 ? 17.253  9.282   2.535   1.00 91.08 228 A 1 
ATOM   1687 O  O   . GLN A 1 228 ? 17.051  8.861   3.678   1.00 88.23 228 A 1 
ATOM   1688 C  CB  . GLN A 1 228 ? 16.285  7.499   1.031   1.00 90.72 228 A 1 
ATOM   1689 C  CG  . GLN A 1 228 ? 15.116  7.085   0.129   1.00 89.91 228 A 1 
ATOM   1690 C  CD  . GLN A 1 228 ? 15.117  5.590   -0.179  1.00 90.96 228 A 1 
ATOM   1691 O  OE1 . GLN A 1 228 ? 16.148  4.978   -0.372  1.00 85.58 228 A 1 
ATOM   1692 N  NE2 . GLN A 1 228 ? 13.963  4.956   -0.246  1.00 84.61 228 A 1 
ATOM   1693 N  N   . THR A 1 229 ? 18.314  10.004  2.249   1.00 90.44 229 A 1 
ATOM   1694 C  CA  . THR A 1 229 ? 19.275  10.458  3.260   1.00 89.88 229 A 1 
ATOM   1695 C  C   . THR A 1 229 ? 18.887  11.834  3.802   1.00 91.44 229 A 1 
ATOM   1696 O  O   . THR A 1 229 ? 18.345  12.666  3.078   1.00 90.50 229 A 1 
ATOM   1697 C  CB  . THR A 1 229 ? 20.712  10.505  2.733   1.00 87.06 229 A 1 
ATOM   1698 O  OG1 . THR A 1 229 ? 20.866  11.470  1.728   1.00 78.78 229 A 1 
ATOM   1699 C  CG2 . THR A 1 229 ? 21.160  9.156   2.174   1.00 77.84 229 A 1 
ATOM   1700 N  N   . VAL A 1 230 ? 19.214  12.083  5.071   1.00 91.32 230 A 1 
ATOM   1701 C  CA  . VAL A 1 230 ? 18.981  13.385  5.709   1.00 91.67 230 A 1 
ATOM   1702 C  C   . VAL A 1 230 ? 19.811  14.470  5.040   1.00 92.73 230 A 1 
ATOM   1703 O  O   . VAL A 1 230 ? 19.266  15.436  4.511   1.00 90.76 230 A 1 
ATOM   1704 C  CB  . VAL A 1 230 ? 19.312  13.283  7.207   1.00 89.35 230 A 1 
ATOM   1705 C  CG1 . VAL A 1 230 ? 19.183  14.622  7.925   1.00 81.82 230 A 1 
ATOM   1706 C  CG2 . VAL A 1 230 ? 18.398  12.252  7.878   1.00 82.73 230 A 1 
ATOM   1707 N  N   . GLU A 1 231 ? 21.119  14.266  5.028   1.00 89.99 231 A 1 
ATOM   1708 C  CA  . GLU A 1 231 ? 22.081  15.270  4.598   1.00 89.15 231 A 1 
ATOM   1709 C  C   . GLU A 1 231 ? 22.442  15.138  3.115   1.00 90.05 231 A 1 
ATOM   1710 O  O   . GLU A 1 231 ? 22.470  14.051  2.539   1.00 86.40 231 A 1 
ATOM   1711 C  CB  . GLU A 1 231 ? 23.340  15.214  5.469   1.00 84.43 231 A 1 
ATOM   1712 C  CG  . GLU A 1 231 ? 23.043  15.509  6.944   1.00 72.53 231 A 1 
ATOM   1713 C  CD  . GLU A 1 231 ? 24.309  15.683  7.786   1.00 62.60 231 A 1 
ATOM   1714 O  OE1 . GLU A 1 231 ? 24.181  16.153  8.935   1.00 55.13 231 A 1 
ATOM   1715 O  OE2 . GLU A 1 231 ? 25.421  15.382  7.281   1.00 54.54 231 A 1 
ATOM   1716 N  N   . ALA A 1 232 ? 22.782  16.259  2.521   1.00 88.42 232 A 1 
ATOM   1717 C  CA  . ALA A 1 232 ? 23.504  16.328  1.262   1.00 87.28 232 A 1 
ATOM   1718 C  C   . ALA A 1 232 ? 25.018  16.378  1.521   1.00 86.19 232 A 1 
ATOM   1719 O  O   . ALA A 1 232 ? 25.477  16.837  2.563   1.00 80.76 232 A 1 
ATOM   1720 C  CB  . ALA A 1 232 ? 23.022  17.548  0.476   1.00 84.94 232 A 1 
ATOM   1721 N  N   . SER A 1 233 ? 25.800  15.915  0.546   1.00 83.01 233 A 1 
ATOM   1722 C  CA  . SER A 1 233 ? 27.252  16.055  0.573   1.00 81.10 233 A 1 
ATOM   1723 C  C   . SER A 1 233 ? 27.770  16.441  -0.808  1.00 81.15 233 A 1 
ATOM   1724 O  O   . SER A 1 233 ? 27.363  15.857  -1.812  1.00 75.26 233 A 1 
ATOM   1725 C  CB  . SER A 1 233 ? 27.919  14.771  1.067   1.00 76.22 233 A 1 
ATOM   1726 O  OG  . SER A 1 233 ? 27.684  13.710  0.162   1.00 68.42 233 A 1 
ATOM   1727 N  N   . ASP A 1 234 ? 28.724  17.358  -0.862  1.00 75.62 234 A 1 
ATOM   1728 C  CA  . ASP A 1 234 ? 29.189  17.954  -2.119  1.00 74.28 234 A 1 
ATOM   1729 C  C   . ASP A 1 234 ? 29.696  16.946  -3.167  1.00 75.45 234 A 1 
ATOM   1730 O  O   . ASP A 1 234 ? 29.625  17.196  -4.367  1.00 69.54 234 A 1 
ATOM   1731 C  CB  . ASP A 1 234 ? 30.328  18.939  -1.810  1.00 69.07 234 A 1 
ATOM   1732 C  CG  . ASP A 1 234 ? 29.889  20.169  -1.030  1.00 62.60 234 A 1 
ATOM   1733 O  OD1 . ASP A 1 234 ? 28.687  20.505  -1.097  1.00 56.20 234 A 1 
ATOM   1734 O  OD2 . ASP A 1 234 ? 30.772  20.777  -0.395  1.00 54.94 234 A 1 
ATOM   1735 N  N   . SER A 1 235 ? 30.221  15.792  -2.733  1.00 73.84 235 A 1 
ATOM   1736 C  CA  . SER A 1 235 ? 30.877  14.832  -3.620  1.00 72.40 235 A 1 
ATOM   1737 C  C   . SER A 1 235 ? 30.105  13.532  -3.815  1.00 74.16 235 A 1 
ATOM   1738 O  O   . SER A 1 235 ? 30.038  13.028  -4.932  1.00 67.45 235 A 1 
ATOM   1739 C  CB  . SER A 1 235 ? 32.294  14.550  -3.115  1.00 66.09 235 A 1 
ATOM   1740 O  OG  . SER A 1 235 ? 32.286  13.988  -1.819  1.00 58.25 235 A 1 
ATOM   1741 N  N   . SER A 1 236 ? 29.555  12.948  -2.752  1.00 75.07 236 A 1 
ATOM   1742 C  CA  . SER A 1 236 ? 28.921  11.631  -2.797  1.00 73.82 236 A 1 
ATOM   1743 C  C   . SER A 1 236 ? 27.400  11.680  -2.910  1.00 76.56 236 A 1 
ATOM   1744 O  O   . SER A 1 236 ? 26.806  10.752  -3.453  1.00 72.07 236 A 1 
ATOM   1745 C  CB  . SER A 1 236 ? 29.321  10.792  -1.583  1.00 68.77 236 A 1 
ATOM   1746 O  OG  . SER A 1 236 ? 29.072  11.468  -0.374  1.00 61.57 236 A 1 
ATOM   1747 N  N   . ASN A 1 237 ? 26.764  12.734  -2.421  1.00 78.89 237 A 1 
ATOM   1748 C  CA  . ASN A 1 237 ? 25.317  12.927  -2.449  1.00 81.50 237 A 1 
ATOM   1749 C  C   . ASN A 1 237 ? 24.969  14.414  -2.656  1.00 83.41 237 A 1 
ATOM   1750 O  O   . ASN A 1 237 ? 24.420  15.049  -1.751  1.00 82.87 237 A 1 
ATOM   1751 C  CB  . ASN A 1 237 ? 24.735  12.332  -1.156  1.00 81.71 237 A 1 
ATOM   1752 C  CG  . ASN A 1 237 ? 23.230  12.254  -1.190  1.00 81.54 237 A 1 
ATOM   1753 O  OD1 . ASN A 1 237 ? 22.607  12.071  -2.219  1.00 80.55 237 A 1 
ATOM   1754 N  ND2 . ASN A 1 237 ? 22.603  12.342  -0.043  1.00 78.60 237 A 1 
ATOM   1755 N  N   . PRO A 1 238 ? 25.328  14.992  -3.806  1.00 84.90 238 A 1 
ATOM   1756 C  CA  . PRO A 1 238 ? 25.131  16.409  -4.056  1.00 85.24 238 A 1 
ATOM   1757 C  C   . PRO A 1 238 ? 23.647  16.767  -4.145  1.00 87.67 238 A 1 
ATOM   1758 O  O   . PRO A 1 238 ? 22.812  15.930  -4.489  1.00 87.29 238 A 1 
ATOM   1759 C  CB  . PRO A 1 238 ? 25.868  16.688  -5.367  1.00 82.44 238 A 1 
ATOM   1760 C  CG  . PRO A 1 238 ? 25.789  15.355  -6.102  1.00 80.39 238 A 1 
ATOM   1761 C  CD  . PRO A 1 238 ? 25.903  14.341  -4.976  1.00 83.03 238 A 1 
ATOM   1762 N  N   . MET A 1 239 ? 23.336  18.039  -3.916  1.00 89.60 239 A 1 
ATOM   1763 C  CA  . MET A 1 239 ? 22.029  18.601  -4.242  1.00 90.62 239 A 1 
ATOM   1764 C  C   . MET A 1 239 ? 21.786  18.552  -5.755  1.00 91.04 239 A 1 
ATOM   1765 O  O   . MET A 1 239 ? 22.703  18.786  -6.552  1.00 89.78 239 A 1 
ATOM   1766 C  CB  . MET A 1 239 ? 21.898  20.046  -3.732  1.00 90.64 239 A 1 
ATOM   1767 C  CG  . MET A 1 239 ? 21.946  20.154  -2.208  1.00 88.52 239 A 1 
ATOM   1768 S  SD  . MET A 1 239 ? 20.596  19.330  -1.313  1.00 89.15 239 A 1 
ATOM   1769 C  CE  . MET A 1 239 ? 19.218  20.449  -1.658  1.00 83.21 239 A 1 
ATOM   1770 N  N   . VAL A 1 240 ? 20.547  18.271  -6.141  1.00 91.43 240 A 1 
ATOM   1771 C  CA  . VAL A 1 240 ? 20.097  18.230  -7.531  1.00 92.35 240 A 1 
ATOM   1772 C  C   . VAL A 1 240 ? 18.780  18.975  -7.665  1.00 93.60 240 A 1 
ATOM   1773 O  O   . VAL A 1 240 ? 18.019  19.076  -6.703  1.00 93.62 240 A 1 
ATOM   1774 C  CB  . VAL A 1 240 ? 19.958  16.786  -8.058  1.00 91.12 240 A 1 
ATOM   1775 C  CG1 . VAL A 1 240 ? 21.285  16.027  -7.960  1.00 85.70 240 A 1 
ATOM   1776 C  CG2 . VAL A 1 240 ? 18.883  15.965  -7.339  1.00 86.16 240 A 1 
ATOM   1777 N  N   . ASP A 1 241 ? 18.475  19.443  -8.883  1.00 92.62 241 A 1 
ATOM   1778 C  CA  . ASP A 1 241 ? 17.138  19.898  -9.246  1.00 93.24 241 A 1 
ATOM   1779 C  C   . ASP A 1 241 ? 16.421  18.724  -9.923  1.00 93.92 241 A 1 
ATOM   1780 O  O   . ASP A 1 241 ? 16.865  18.218  -10.962 1.00 92.98 241 A 1 
ATOM   1781 C  CB  . ASP A 1 241 ? 17.215  21.155  -10.121 1.00 92.43 241 A 1 
ATOM   1782 C  CG  . ASP A 1 241 ? 17.978  22.309  -9.434  1.00 90.71 241 A 1 
ATOM   1783 O  OD1 . ASP A 1 241 ? 17.745  22.592  -8.242  1.00 86.55 241 A 1 
ATOM   1784 O  OD2 . ASP A 1 241 ? 18.865  22.899  -10.084 1.00 86.17 241 A 1 
ATOM   1785 N  N   . ARG A 1 242 ? 15.350  18.224  -9.298  1.00 96.09 242 A 1 
ATOM   1786 C  CA  . ARG A 1 242 ? 14.585  17.049  -9.735  1.00 96.37 242 A 1 
ATOM   1787 C  C   . ARG A 1 242 ? 13.173  17.454  -10.108 1.00 97.02 242 A 1 
ATOM   1788 O  O   . ARG A 1 242 ? 12.547  18.238  -9.406  1.00 96.65 242 A 1 
ATOM   1789 C  CB  . ARG A 1 242 ? 14.619  15.981  -8.625  1.00 95.32 242 A 1 
ATOM   1790 C  CG  . ARG A 1 242 ? 13.820  14.724  -8.987  1.00 92.51 242 A 1 
ATOM   1791 C  CD  . ARG A 1 242 ? 13.996  13.627  -7.938  1.00 90.68 242 A 1 
ATOM   1792 N  NE  . ARG A 1 242 ? 15.377  13.137  -7.908  1.00 87.31 242 A 1 
ATOM   1793 C  CZ  . ARG A 1 242 ? 16.201  13.087  -6.877  1.00 89.02 242 A 1 
ATOM   1794 N  NH1 . ARG A 1 242 ? 15.854  13.399  -5.673  1.00 78.87 242 A 1 
ATOM   1795 N  NH2 . ARG A 1 242 ? 17.437  12.698  -7.033  1.00 81.77 242 A 1 
ATOM   1796 N  N   . SER A 1 243 ? 12.645  16.868  -11.183 1.00 96.97 243 A 1 
ATOM   1797 C  CA  . SER A 1 243 ? 11.237  16.961  -11.560 1.00 96.87 243 A 1 
ATOM   1798 C  C   . SER A 1 243 ? 10.628  15.563  -11.562 1.00 97.37 243 A 1 
ATOM   1799 O  O   . SER A 1 243 ? 11.141  14.663  -12.225 1.00 96.10 243 A 1 
ATOM   1800 C  CB  . SER A 1 243 ? 11.099  17.651  -12.912 1.00 94.94 243 A 1 
ATOM   1801 O  OG  . SER A 1 243 ? 9.743   17.851  -13.242 1.00 80.78 243 A 1 
ATOM   1802 N  N   . THR A 1 244 ? 9.558   15.382  -10.809 1.00 97.27 244 A 1 
ATOM   1803 C  CA  . THR A 1 244 ? 8.761   14.153  -10.791 1.00 97.54 244 A 1 
ATOM   1804 C  C   . THR A 1 244 ? 7.385   14.453  -11.352 1.00 97.81 244 A 1 
ATOM   1805 O  O   . THR A 1 244 ? 6.626   15.215  -10.765 1.00 97.53 244 A 1 
ATOM   1806 C  CB  . THR A 1 244 ? 8.660   13.564  -9.383  1.00 97.13 244 A 1 
ATOM   1807 O  OG1 . THR A 1 244 ? 9.955   13.276  -8.900  1.00 94.54 244 A 1 
ATOM   1808 C  CG2 . THR A 1 244 ? 7.873   12.255  -9.361  1.00 95.26 244 A 1 
ATOM   1809 N  N   . ILE A 1 245 ? 7.048   13.844  -12.486 1.00 98.06 245 A 1 
ATOM   1810 C  CA  . ILE A 1 245 ? 5.776   14.027  -13.173 1.00 98.02 245 A 1 
ATOM   1811 C  C   . ILE A 1 245 ? 5.084   12.676  -13.282 1.00 98.01 245 A 1 
ATOM   1812 O  O   . ILE A 1 245 ? 5.659   11.726  -13.805 1.00 97.40 245 A 1 
ATOM   1813 C  CB  . ILE A 1 245 ? 5.985   14.692  -14.557 1.00 97.57 245 A 1 
ATOM   1814 C  CG1 . ILE A 1 245 ? 6.657   16.082  -14.409 1.00 94.76 245 A 1 
ATOM   1815 C  CG2 . ILE A 1 245 ? 4.635   14.814  -15.298 1.00 95.22 245 A 1 
ATOM   1816 C  CD1 . ILE A 1 245 ? 7.095   16.717  -15.733 1.00 87.84 245 A 1 
ATOM   1817 N  N   . GLN A 1 246 ? 3.822   12.602  -12.854 1.00 98.32 246 A 1 
ATOM   1818 C  CA  . GLN A 1 246 ? 2.952   11.469  -13.151 1.00 98.44 246 A 1 
ATOM   1819 C  C   . GLN A 1 246 ? 1.728   11.935  -13.930 1.00 98.54 246 A 1 
ATOM   1820 O  O   . GLN A 1 246 ? 1.085   12.924  -13.587 1.00 98.23 246 A 1 
ATOM   1821 C  CB  . GLN A 1 246 ? 2.604   10.701  -11.871 1.00 98.00 246 A 1 
ATOM   1822 C  CG  . GLN A 1 246 ? 1.684   9.497   -12.162 1.00 96.95 246 A 1 
ATOM   1823 C  CD  . GLN A 1 246 ? 1.495   8.549   -10.984 1.00 97.22 246 A 1 
ATOM   1824 O  OE1 . GLN A 1 246 ? 2.192   8.550   -9.991  1.00 90.86 246 A 1 
ATOM   1825 N  NE2 . GLN A 1 246 ? 0.532   7.660   -11.073 1.00 90.34 246 A 1 
ATOM   1826 N  N   . ARG A 1 247 ? 1.374   11.189  -14.984 1.00 98.41 247 A 1 
ATOM   1827 C  CA  . ARG A 1 247 ? 0.187   11.419  -15.801 1.00 98.44 247 A 1 
ATOM   1828 C  C   . ARG A 1 247 ? -0.620  10.136  -15.886 1.00 98.49 247 A 1 
ATOM   1829 O  O   . ARG A 1 247 ? -0.087  9.104   -16.292 1.00 97.56 247 A 1 
ATOM   1830 C  CB  . ARG A 1 247 ? 0.589   11.895  -17.194 1.00 97.75 247 A 1 
ATOM   1831 C  CG  . ARG A 1 247 ? 1.275   13.274  -17.155 1.00 93.34 247 A 1 
ATOM   1832 C  CD  . ARG A 1 247 ? 1.578   13.789  -18.553 1.00 91.72 247 A 1 
ATOM   1833 N  NE  . ARG A 1 247 ? 2.675   13.037  -19.207 1.00 81.75 247 A 1 
ATOM   1834 C  CZ  . ARG A 1 247 ? 3.155   13.262  -20.414 1.00 75.72 247 A 1 
ATOM   1835 N  NH1 . ARG A 1 247 ? 2.664   14.183  -21.180 1.00 69.88 247 A 1 
ATOM   1836 N  NH2 . ARG A 1 247 ? 4.147   12.571  -20.875 1.00 63.67 247 A 1 
ATOM   1837 N  N   . ASP A 1 248 ? -1.892  10.214  -15.548 1.00 98.64 248 A 1 
ATOM   1838 C  CA  . ASP A 1 248 ? -2.804  9.080   -15.585 1.00 98.65 248 A 1 
ATOM   1839 C  C   . ASP A 1 248 ? -4.022  9.392   -16.447 1.00 98.66 248 A 1 
ATOM   1840 O  O   . ASP A 1 248 ? -4.587  10.488  -16.380 1.00 98.24 248 A 1 
ATOM   1841 C  CB  . ASP A 1 248 ? -3.240  8.694   -14.171 1.00 98.18 248 A 1 
ATOM   1842 C  CG  . ASP A 1 248 ? -2.085  8.149   -13.336 1.00 96.92 248 A 1 
ATOM   1843 O  OD1 . ASP A 1 248 ? -1.922  6.908   -13.306 1.00 89.79 248 A 1 
ATOM   1844 O  OD2 . ASP A 1 248 ? -1.400  8.946   -12.673 1.00 90.35 248 A 1 
ATOM   1845 N  N   . ALA A 1 249 ? -4.469  8.403   -17.224 1.00 98.68 249 A 1 
ATOM   1846 C  CA  . ALA A 1 249 ? -5.739  8.421   -17.931 1.00 98.61 249 A 1 
ATOM   1847 C  C   . ALA A 1 249 ? -6.418  7.057   -17.798 1.00 98.74 249 A 1 
ATOM   1848 O  O   . ALA A 1 249 ? -5.787  6.015   -17.986 1.00 98.17 249 A 1 
ATOM   1849 C  CB  . ALA A 1 249 ? -5.509  8.820   -19.390 1.00 98.21 249 A 1 
ATOM   1850 N  N   . GLN A 1 250 ? -7.713  7.067   -17.506 1.00 98.72 250 A 1 
ATOM   1851 C  CA  . GLN A 1 250 ? -8.532  5.867   -17.428 1.00 98.69 250 A 1 
ATOM   1852 C  C   . GLN A 1 250 ? -9.866  6.101   -18.125 1.00 98.75 250 A 1 
ATOM   1853 O  O   . GLN A 1 250 ? -10.481 7.158   -17.973 1.00 98.27 250 A 1 
ATOM   1854 C  CB  . GLN A 1 250 ? -8.775  5.431   -15.973 1.00 97.61 250 A 1 
ATOM   1855 C  CG  . GLN A 1 250 ? -7.506  5.281   -15.129 1.00 92.93 250 A 1 
ATOM   1856 C  CD  . GLN A 1 250 ? -7.799  4.673   -13.751 1.00 93.63 250 A 1 
ATOM   1857 O  OE1 . GLN A 1 250 ? -8.799  3.998   -13.553 1.00 85.79 250 A 1 
ATOM   1858 N  NE2 . GLN A 1 250 ? -6.948  4.869   -12.775 1.00 84.90 250 A 1 
ATOM   1859 N  N   . LEU A 1 251 ? -10.345 5.078   -18.835 1.00 98.66 251 A 1 
ATOM   1860 C  CA  . LEU A 1 251 ? -11.703 4.999   -19.341 1.00 98.60 251 A 1 
ATOM   1861 C  C   . LEU A 1 251 ? -12.308 3.690   -18.839 1.00 98.76 251 A 1 
ATOM   1862 O  O   . LEU A 1 251 ? -11.721 2.620   -19.032 1.00 98.32 251 A 1 
ATOM   1863 C  CB  . LEU A 1 251 ? -11.675 5.099   -20.873 1.00 98.22 251 A 1 
ATOM   1864 C  CG  . LEU A 1 251 ? -13.071 5.221   -21.518 1.00 90.83 251 A 1 
ATOM   1865 C  CD1 . LEU A 1 251 ? -13.689 6.595   -21.253 1.00 84.79 251 A 1 
ATOM   1866 C  CD2 . LEU A 1 251 ? -12.952 5.033   -23.025 1.00 84.85 251 A 1 
ATOM   1867 N  N   . SER A 1 252 ? -13.465 3.773   -18.185 1.00 98.64 252 A 1 
ATOM   1868 C  CA  . SER A 1 252 ? -14.163 2.617   -17.637 1.00 98.43 252 A 1 
ATOM   1869 C  C   . SER A 1 252 ? -15.597 2.573   -18.148 1.00 98.51 252 A 1 
ATOM   1870 O  O   . SER A 1 252 ? -16.269 3.602   -18.183 1.00 97.84 252 A 1 
ATOM   1871 C  CB  . SER A 1 252 ? -14.149 2.630   -16.100 1.00 97.20 252 A 1 
ATOM   1872 O  OG  . SER A 1 252 ? -12.822 2.705   -15.608 1.00 83.63 252 A 1 
ATOM   1873 N  N   . TYR A 1 253 ? -16.069 1.396   -18.525 1.00 98.40 253 A 1 
ATOM   1874 C  CA  . TYR A 1 253 ? -17.448 1.136   -18.908 1.00 98.46 253 A 1 
ATOM   1875 C  C   . TYR A 1 253 ? -18.045 0.116   -17.951 1.00 98.33 253 A 1 
ATOM   1876 O  O   . TYR A 1 253 ? -17.422 -0.907  -17.674 1.00 97.89 253 A 1 
ATOM   1877 C  CB  . TYR A 1 253 ? -17.497 0.652   -20.352 1.00 98.12 253 A 1 
ATOM   1878 C  CG  . TYR A 1 253 ? -18.854 0.141   -20.782 1.00 97.95 253 A 1 
ATOM   1879 C  CD1 . TYR A 1 253 ? -19.099 -1.248  -20.838 1.00 96.90 253 A 1 
ATOM   1880 C  CD2 . TYR A 1 253 ? -19.889 1.040   -21.095 1.00 97.25 253 A 1 
ATOM   1881 C  CE1 . TYR A 1 253 ? -20.348 -1.737  -21.239 1.00 96.40 253 A 1 
ATOM   1882 C  CE2 . TYR A 1 253 ? -21.149 0.564   -21.499 1.00 96.29 253 A 1 
ATOM   1883 C  CZ  . TYR A 1 253 ? -21.375 -0.832  -21.575 1.00 96.53 253 A 1 
ATOM   1884 O  OH  . TYR A 1 253 ? -22.588 -1.310  -21.986 1.00 94.93 253 A 1 
ATOM   1885 N  N   . LYS A 1 254 ? -19.254 0.387   -17.462 1.00 98.33 254 A 1 
ATOM   1886 C  CA  . LYS A 1 254 ? -19.996 -0.490  -16.575 1.00 98.15 254 A 1 
ATOM   1887 C  C   . LYS A 1 254 ? -21.298 -0.926  -17.224 1.00 98.24 254 A 1 
ATOM   1888 O  O   . LYS A 1 254 ? -22.014 -0.096  -17.783 1.00 97.56 254 A 1 
ATOM   1889 C  CB  . LYS A 1 254 ? -20.218 0.224   -15.237 1.00 97.02 254 A 1 
ATOM   1890 C  CG  . LYS A 1 254 ? -20.685 -0.764  -14.166 1.00 81.73 254 A 1 
ATOM   1891 C  CD  . LYS A 1 254 ? -20.626 -0.123  -12.783 1.00 76.83 254 A 1 
ATOM   1892 C  CE  . LYS A 1 254 ? -20.630 -1.260  -11.769 1.00 64.33 254 A 1 
ATOM   1893 N  NZ  . LYS A 1 254 ? -20.047 -0.865  -10.485 1.00 57.17 254 A 1 
ATOM   1894 N  N   . LEU A 1 255 ? -21.612 -2.215  -17.130 1.00 97.96 255 A 1 
ATOM   1895 C  CA  . LEU A 1 255 ? -22.858 -2.821  -17.590 1.00 97.90 255 A 1 
ATOM   1896 C  C   . LEU A 1 255 ? -23.466 -3.643  -16.445 1.00 97.96 255 A 1 
ATOM   1897 O  O   . LEU A 1 255 ? -23.020 -4.749  -16.168 1.00 96.76 255 A 1 
ATOM   1898 C  CB  . LEU A 1 255 ? -22.570 -3.664  -18.839 1.00 97.45 255 A 1 
ATOM   1899 C  CG  . LEU A 1 255 ? -23.801 -4.402  -19.403 1.00 96.24 255 A 1 
ATOM   1900 C  CD1 . LEU A 1 255 ? -24.886 -3.434  -19.881 1.00 93.93 255 A 1 
ATOM   1901 C  CD2 . LEU A 1 255 ? -23.374 -5.268  -20.592 1.00 93.80 255 A 1 
ATOM   1902 N  N   . ALA A 1 256 ? -24.479 -3.069  -15.797 1.00 97.33 256 A 1 
ATOM   1903 C  CA  . ALA A 1 256 ? -25.152 -3.668  -14.657 1.00 97.04 256 A 1 
ATOM   1904 C  C   . ALA A 1 256 ? -26.670 -3.414  -14.741 1.00 97.07 256 A 1 
ATOM   1905 O  O   . ALA A 1 256 ? -27.183 -2.488  -14.104 1.00 94.59 256 A 1 
ATOM   1906 C  CB  . ALA A 1 256 ? -24.526 -3.113  -13.375 1.00 95.56 256 A 1 
ATOM   1907 N  N   . PRO A 1 257 ? -27.416 -4.200  -15.532 1.00 97.32 257 A 1 
ATOM   1908 C  CA  . PRO A 1 257 ? -28.864 -4.071  -15.622 1.00 96.51 257 A 1 
ATOM   1909 C  C   . PRO A 1 257 ? -29.524 -4.269  -14.252 1.00 95.93 257 A 1 
ATOM   1910 O  O   . PRO A 1 257 ? -29.190 -5.207  -13.529 1.00 93.05 257 A 1 
ATOM   1911 C  CB  . PRO A 1 257 ? -29.327 -5.121  -16.633 1.00 95.63 257 A 1 
ATOM   1912 C  CG  . PRO A 1 257 ? -28.070 -5.448  -17.433 1.00 94.44 257 A 1 
ATOM   1913 C  CD  . PRO A 1 257 ? -26.946 -5.250  -16.424 1.00 96.81 257 A 1 
ATOM   1914 N  N   . GLN A 1 258 ? -30.474 -3.415  -13.894 1.00 95.12 258 A 1 
ATOM   1915 C  CA  . GLN A 1 258 ? -31.202 -3.561  -12.643 1.00 93.51 258 A 1 
ATOM   1916 C  C   . GLN A 1 258 ? -31.924 -4.918  -12.569 1.00 93.57 258 A 1 
ATOM   1917 O  O   . GLN A 1 258 ? -32.558 -5.345  -13.531 1.00 89.31 258 A 1 
ATOM   1918 C  CB  . GLN A 1 258 ? -32.218 -2.426  -12.447 1.00 90.58 258 A 1 
ATOM   1919 C  CG  . GLN A 1 258 ? -31.558 -1.130  -11.967 1.00 77.15 258 A 1 
ATOM   1920 C  CD  . GLN A 1 258 ? -32.583 -0.051  -11.594 1.00 68.49 258 A 1 
ATOM   1921 O  OE1 . GLN A 1 258 ? -33.779 -0.159  -11.828 1.00 60.58 258 A 1 
ATOM   1922 N  NE2 . GLN A 1 258 ? -32.161 1.040   -10.991 1.00 58.09 258 A 1 
ATOM   1923 N  N   . GLY A 1 259 ? -31.827 -5.568  -11.408 1.00 92.06 259 A 1 
ATOM   1924 C  CA  . GLY A 1 259 ? -32.438 -6.880  -11.169 1.00 91.76 259 A 1 
ATOM   1925 C  C   . GLY A 1 259 ? -31.741 -8.041  -11.878 1.00 93.06 259 A 1 
ATOM   1926 O  O   . GLY A 1 259 ? -32.299 -9.137  -11.926 1.00 88.22 259 A 1 
ATOM   1927 N  N   . ASN A 1 260 ? -30.559 -7.830  -12.441 1.00 94.18 260 A 1 
ATOM   1928 C  CA  . ASN A 1 260 ? -29.787 -8.892  -13.064 1.00 94.48 260 A 1 
ATOM   1929 C  C   . ASN A 1 260 ? -28.693 -9.409  -12.115 1.00 94.70 260 A 1 
ATOM   1930 O  O   . ASN A 1 260 ? -27.668 -8.753  -11.919 1.00 92.30 260 A 1 
ATOM   1931 C  CB  . ASN A 1 260 ? -29.228 -8.382  -14.396 1.00 92.58 260 A 1 
ATOM   1932 C  CG  . ASN A 1 260 ? -28.649 -9.509  -15.235 1.00 91.58 260 A 1 
ATOM   1933 O  OD1 . ASN A 1 260 ? -28.028 -10.437 -14.760 1.00 83.16 260 A 1 
ATOM   1934 N  ND2 . ASN A 1 260 ? -28.858 -9.468  -16.530 1.00 82.84 260 A 1 
ATOM   1935 N  N   . ASP A 1 261 ? -28.887 -10.592 -11.582 1.00 95.15 261 A 1 
ATOM   1936 C  CA  . ASP A 1 261 ? -27.985 -11.203 -10.599 1.00 95.25 261 A 1 
ATOM   1937 C  C   . ASP A 1 261 ? -26.698 -11.779 -11.209 1.00 96.27 261 A 1 
ATOM   1938 O  O   . ASP A 1 261 ? -25.737 -12.049 -10.491 1.00 93.89 261 A 1 
ATOM   1939 C  CB  . ASP A 1 261 ? -28.738 -12.308 -9.845  1.00 92.31 261 A 1 
ATOM   1940 C  CG  . ASP A 1 261 ? -29.903 -11.790 -9.007  1.00 86.39 261 A 1 
ATOM   1941 O  OD1 . ASP A 1 261 ? -29.843 -10.618 -8.578  1.00 77.93 261 A 1 
ATOM   1942 O  OD2 . ASP A 1 261 ? -30.850 -12.585 -8.804  1.00 79.47 261 A 1 
ATOM   1943 N  N   . TRP A 1 262 ? -26.636 -11.962 -12.515 1.00 96.45 262 A 1 
ATOM   1944 C  CA  . TRP A 1 262 ? -25.495 -12.602 -13.172 1.00 96.71 262 A 1 
ATOM   1945 C  C   . TRP A 1 262 ? -24.640 -11.653 -14.018 1.00 97.27 262 A 1 
ATOM   1946 O  O   . TRP A 1 262 ? -23.499 -12.001 -14.343 1.00 95.50 262 A 1 
ATOM   1947 C  CB  . TRP A 1 262 ? -25.987 -13.804 -13.983 1.00 93.94 262 A 1 
ATOM   1948 C  CG  . TRP A 1 262 ? -26.906 -13.478 -15.117 1.00 83.90 262 A 1 
ATOM   1949 C  CD1 . TRP A 1 262 ? -28.255 -13.421 -15.048 1.00 64.85 262 A 1 
ATOM   1950 C  CD2 . TRP A 1 262 ? -26.552 -13.120 -16.491 1.00 75.21 262 A 1 
ATOM   1951 N  NE1 . TRP A 1 262 ? -28.772 -13.046 -16.281 1.00 59.07 262 A 1 
ATOM   1952 C  CE2 . TRP A 1 262 ? -27.755 -12.848 -17.187 1.00 67.11 262 A 1 
ATOM   1953 C  CE3 . TRP A 1 262 ? -25.340 -13.000 -17.193 1.00 57.79 262 A 1 
ATOM   1954 C  CZ2 . TRP A 1 262 ? -27.753 -12.437 -18.547 1.00 59.54 262 A 1 
ATOM   1955 C  CZ3 . TRP A 1 262 ? -25.337 -12.600 -18.552 1.00 54.67 262 A 1 
ATOM   1956 C  CH2 . TRP A 1 262 ? -26.544 -12.314 -19.210 1.00 56.18 262 A 1 
ATOM   1957 N  N   . LEU A 1 263 ? -25.146 -10.471 -14.353 1.00 97.32 263 A 1 
ATOM   1958 C  CA  . LEU A 1 263 ? -24.450 -9.474  -15.155 1.00 97.47 263 A 1 
ATOM   1959 C  C   . LEU A 1 263 ? -24.257 -8.172  -14.372 1.00 97.24 263 A 1 
ATOM   1960 O  O   . LEU A 1 263 ? -25.172 -7.369  -14.233 1.00 95.48 263 A 1 
ATOM   1961 C  CB  . LEU A 1 263 ? -25.203 -9.259  -16.479 1.00 96.71 263 A 1 
ATOM   1962 C  CG  . LEU A 1 263 ? -24.526 -8.263  -17.438 1.00 95.92 263 A 1 
ATOM   1963 C  CD1 . LEU A 1 263 ? -23.148 -8.737  -17.893 1.00 93.94 263 A 1 
ATOM   1964 C  CD2 . LEU A 1 263 ? -25.394 -8.087  -18.674 1.00 93.47 263 A 1 
ATOM   1965 N  N   . ASN A 1 264 ? -23.027 -7.956  -13.922 1.00 97.57 264 A 1 
ATOM   1966 C  CA  . ASN A 1 264 ? -22.529 -6.717  -13.340 1.00 97.32 264 A 1 
ATOM   1967 C  C   . ASN A 1 264 ? -21.067 -6.565  -13.767 1.00 97.57 264 A 1 
ATOM   1968 O  O   . ASN A 1 264 ? -20.142 -6.880  -13.016 1.00 96.17 264 A 1 
ATOM   1969 C  CB  . ASN A 1 264 ? -22.738 -6.762  -11.819 1.00 95.93 264 A 1 
ATOM   1970 C  CG  . ASN A 1 264 ? -22.300 -5.499  -11.102 1.00 93.63 264 A 1 
ATOM   1971 O  OD1 . ASN A 1 264 ? -21.688 -4.586  -11.627 1.00 86.80 264 A 1 
ATOM   1972 N  ND2 . ASN A 1 264 ? -22.613 -5.404  -9.832  1.00 84.53 264 A 1 
ATOM   1973 N  N   . ALA A 1 265 ? -20.876 -6.173  -15.019 1.00 97.85 265 A 1 
ATOM   1974 C  CA  . ALA A 1 265 ? -19.585 -6.167  -15.676 1.00 97.80 265 A 1 
ATOM   1975 C  C   . ALA A 1 265 ? -18.946 -4.779  -15.663 1.00 98.06 265 A 1 
ATOM   1976 O  O   . ALA A 1 265 ? -19.609 -3.764  -15.853 1.00 96.91 265 A 1 
ATOM   1977 C  CB  . ALA A 1 265 ? -19.736 -6.722  -17.094 1.00 96.39 265 A 1 
ATOM   1978 N  N   . ASP A 1 266 ? -17.631 -4.761  -15.506 1.00 97.98 266 A 1 
ATOM   1979 C  CA  . ASP A 1 266 ? -16.783 -3.583  -15.604 1.00 97.52 266 A 1 
ATOM   1980 C  C   . ASP A 1 266 ? -15.670 -3.846  -16.628 1.00 98.12 266 A 1 
ATOM   1981 O  O   . ASP A 1 266 ? -14.956 -4.849  -16.560 1.00 97.41 266 A 1 
ATOM   1982 C  CB  . ASP A 1 266 ? -16.204 -3.236  -14.220 1.00 94.17 266 A 1 
ATOM   1983 C  CG  . ASP A 1 266 ? -17.218 -2.634  -13.239 1.00 82.25 266 A 1 
ATOM   1984 O  OD1 . ASP A 1 266 ? -17.479 -1.416  -13.342 1.00 71.03 266 A 1 
ATOM   1985 O  OD2 . ASP A 1 266 ? -17.676 -3.324  -12.298 1.00 71.72 266 A 1 
ATOM   1986 N  N   . ALA A 1 267 ? -15.486 -2.923  -17.567 1.00 98.32 267 A 1 
ATOM   1987 C  CA  . ALA A 1 267 ? -14.354 -2.912  -18.480 1.00 98.48 267 A 1 
ATOM   1988 C  C   . ALA A 1 267 ? -13.546 -1.632  -18.265 1.00 98.50 267 A 1 
ATOM   1989 O  O   . ALA A 1 267 ? -14.109 -0.541  -18.204 1.00 97.89 267 A 1 
ATOM   1990 C  CB  . ALA A 1 267 ? -14.852 -3.046  -19.923 1.00 97.69 267 A 1 
ATOM   1991 N  N   . LYS A 1 268 ? -12.226 -1.747  -18.180 1.00 98.57 268 A 1 
ATOM   1992 C  CA  . LYS A 1 268 ? -11.327 -0.601  -17.986 1.00 98.42 268 A 1 
ATOM   1993 C  C   . LYS A 1 268 ? -10.157 -0.682  -18.956 1.00 98.60 268 A 1 
ATOM   1994 O  O   . LYS A 1 268 ? -9.543  -1.731  -19.095 1.00 98.17 268 A 1 
ATOM   1995 C  CB  . LYS A 1 268 ? -10.879 -0.548  -16.514 1.00 97.30 268 A 1 
ATOM   1996 C  CG  . LYS A 1 268 ? -9.869  0.577   -16.229 1.00 94.30 268 A 1 
ATOM   1997 C  CD  . LYS A 1 268 ? -9.426  0.671   -14.760 1.00 92.33 268 A 1 
ATOM   1998 C  CE  . LYS A 1 268 ? -10.554 1.201   -13.857 1.00 86.13 268 A 1 
ATOM   1999 N  NZ  . LYS A 1 268 ? -10.030 1.707   -12.569 1.00 82.32 268 A 1 
ATOM   2000 N  N   . ILE A 1 269 ? -9.824  0.456   -19.556 1.00 98.70 269 A 1 
ATOM   2001 C  CA  . ILE A 1 269 ? -8.524  0.694   -20.179 1.00 98.64 269 A 1 
ATOM   2002 C  C   . ILE A 1 269 ? -7.816  1.804   -19.415 1.00 98.79 269 A 1 
ATOM   2003 O  O   . ILE A 1 269 ? -8.455  2.747   -18.949 1.00 98.41 269 A 1 
ATOM   2004 C  CB  . ILE A 1 269 ? -8.630  0.991   -21.689 1.00 98.02 269 A 1 
ATOM   2005 C  CG1 . ILE A 1 269 ? -9.487  2.243   -21.988 1.00 85.04 269 A 1 
ATOM   2006 C  CG2 . ILE A 1 269 ? -9.174  -0.253  -22.409 1.00 85.94 269 A 1 
ATOM   2007 C  CD1 . ILE A 1 269 ? -9.514  2.650   -23.465 1.00 83.67 269 A 1 
ATOM   2008 N  N   . TYR A 1 270 ? -6.496  1.698   -19.266 1.00 98.69 270 A 1 
ATOM   2009 C  CA  . TYR A 1 270 ? -5.728  2.658   -18.488 1.00 98.64 270 A 1 
ATOM   2010 C  C   . TYR A 1 270 ? -4.326  2.862   -19.052 1.00 98.74 270 A 1 
ATOM   2011 O  O   . TYR A 1 270 ? -3.746  1.988   -19.694 1.00 98.35 270 A 1 
ATOM   2012 C  CB  . TYR A 1 270 ? -5.689  2.247   -17.015 1.00 98.33 270 A 1 
ATOM   2013 C  CG  . TYR A 1 270 ? -5.084  0.878   -16.755 1.00 98.45 270 A 1 
ATOM   2014 C  CD1 . TYR A 1 270 ? -5.912  -0.265  -16.681 1.00 97.85 270 A 1 
ATOM   2015 C  CD2 . TYR A 1 270 ? -3.700  0.735   -16.582 1.00 97.76 270 A 1 
ATOM   2016 C  CE1 . TYR A 1 270 ? -5.360  -1.527  -16.418 1.00 97.17 270 A 1 
ATOM   2017 C  CE2 . TYR A 1 270 ? -3.140  -0.522  -16.321 1.00 97.17 270 A 1 
ATOM   2018 C  CZ  . TYR A 1 270 ? -3.967  -1.651  -16.237 1.00 97.40 270 A 1 
ATOM   2019 O  OH  . TYR A 1 270 ? -3.416  -2.874  -15.966 1.00 96.10 270 A 1 
ATOM   2020 N  N   . TRP A 1 271 ? -3.803  4.052   -18.755 1.00 98.53 271 A 1 
ATOM   2021 C  CA  . TRP A 1 271 ? -2.448  4.471   -19.070 1.00 98.63 271 A 1 
ATOM   2022 C  C   . TRP A 1 271 ? -1.925  5.315   -17.908 1.00 98.63 271 A 1 
ATOM   2023 O  O   . TRP A 1 271 ? -2.622  6.208   -17.427 1.00 98.01 271 A 1 
ATOM   2024 C  CB  . TRP A 1 271 ? -2.461  5.244   -20.379 1.00 98.07 271 A 1 
ATOM   2025 C  CG  . TRP A 1 271 ? -1.125  5.727   -20.837 1.00 95.71 271 A 1 
ATOM   2026 C  CD1 . TRP A 1 271 ? -0.285  5.069   -21.664 1.00 88.21 271 A 1 
ATOM   2027 C  CD2 . TRP A 1 271 ? -0.473  6.999   -20.520 1.00 92.93 271 A 1 
ATOM   2028 N  NE1 . TRP A 1 271 ? 0.837   5.849   -21.912 1.00 85.47 271 A 1 
ATOM   2029 C  CE2 . TRP A 1 271 ? 0.744   7.043   -21.238 1.00 90.31 271 A 1 
ATOM   2030 C  CE3 . TRP A 1 271 ? -0.821  8.115   -19.729 1.00 83.24 271 A 1 
ATOM   2031 C  CZ2 . TRP A 1 271 ? 1.585   8.187   -21.215 1.00 86.42 271 A 1 
ATOM   2032 C  CZ3 . TRP A 1 271 ? 0.017   9.231   -19.689 1.00 79.54 271 A 1 
ATOM   2033 C  CH2 . TRP A 1 271 ? 1.199   9.274   -20.433 1.00 80.63 271 A 1 
ATOM   2034 N  N   . SER A 1 272 ? -0.707  5.019   -17.453 1.00 98.49 272 A 1 
ATOM   2035 C  CA  . SER A 1 272 ? -0.019  5.726   -16.379 1.00 98.29 272 A 1 
ATOM   2036 C  C   . SER A 1 272 ? 1.447   5.885   -16.739 1.00 98.23 272 A 1 
ATOM   2037 O  O   . SER A 1 272 ? 2.109   4.911   -17.080 1.00 97.32 272 A 1 
ATOM   2038 C  CB  . SER A 1 272 ? -0.172  4.950   -15.066 1.00 97.52 272 A 1 
ATOM   2039 O  OG  . SER A 1 272 ? 0.432   5.647   -13.990 1.00 92.66 272 A 1 
ATOM   2040 N  N   . GLU A 1 273 ? 1.958   7.105   -16.673 1.00 98.26 273 A 1 
ATOM   2041 C  CA  . GLU A 1 273 ? 3.362   7.421   -16.927 1.00 98.28 273 A 1 
ATOM   2042 C  C   . GLU A 1 273 ? 3.944   8.171   -15.736 1.00 98.23 273 A 1 
ATOM   2043 O  O   . GLU A 1 273 ? 3.371   9.153   -15.267 1.00 97.55 273 A 1 
ATOM   2044 C  CB  . GLU A 1 273 ? 3.468   8.262   -18.197 1.00 97.25 273 A 1 
ATOM   2045 C  CG  . GLU A 1 273 ? 4.902   8.707   -18.553 1.00 93.91 273 A 1 
ATOM   2046 C  CD  . GLU A 1 273 ? 4.882   9.827   -19.609 1.00 92.26 273 A 1 
ATOM   2047 O  OE1 . GLU A 1 273 ? 5.847   10.008  -20.372 1.00 85.15 273 A 1 
ATOM   2048 O  OE2 . GLU A 1 273 ? 3.916   10.604  -19.653 1.00 85.85 273 A 1 
ATOM   2049 N  N   . VAL A 1 274 ? 5.127   7.739   -15.297 1.00 97.92 274 A 1 
ATOM   2050 C  CA  . VAL A 1 274 ? 5.963   8.444   -14.330 1.00 97.70 274 A 1 
ATOM   2051 C  C   . VAL A 1 274 ? 7.256   8.839   -15.018 1.00 97.60 274 A 1 
ATOM   2052 O  O   . VAL A 1 274 ? 7.939   8.001   -15.602 1.00 96.85 274 A 1 
ATOM   2053 C  CB  . VAL A 1 274 ? 6.234   7.586   -13.078 1.00 97.01 274 A 1 
ATOM   2054 C  CG1 . VAL A 1 274 ? 7.109   8.329   -12.067 1.00 93.02 274 A 1 
ATOM   2055 C  CG2 . VAL A 1 274 ? 4.928   7.209   -12.367 1.00 93.50 274 A 1 
ATOM   2056 N  N   . ARG A 1 275 ? 7.618   10.118  -14.918 1.00 97.64 275 A 1 
ATOM   2057 C  CA  . ARG A 1 275 ? 8.926   10.648  -15.325 1.00 97.64 275 A 1 
ATOM   2058 C  C   . ARG A 1 275 ? 9.627   11.232  -14.119 1.00 97.77 275 A 1 
ATOM   2059 O  O   . ARG A 1 275 ? 9.062   12.079  -13.443 1.00 96.82 275 A 1 
ATOM   2060 C  CB  . ARG A 1 275 ? 8.785   11.703  -16.422 1.00 96.78 275 A 1 
ATOM   2061 C  CG  . ARG A 1 275 ? 8.251   11.107  -17.727 1.00 88.34 275 A 1 
ATOM   2062 C  CD  . ARG A 1 275 ? 8.204   12.187  -18.805 1.00 85.25 275 A 1 
ATOM   2063 N  NE  . ARG A 1 275 ? 7.655   11.659  -20.058 1.00 75.43 275 A 1 
ATOM   2064 C  CZ  . ARG A 1 275 ? 8.136   11.777  -21.272 1.00 68.00 275 A 1 
ATOM   2065 N  NH1 . ARG A 1 275 ? 9.153   12.551  -21.545 1.00 62.02 275 A 1 
ATOM   2066 N  NH2 . ARG A 1 275 ? 7.597   11.101  -22.228 1.00 58.57 275 A 1 
ATOM   2067 N  N   . ILE A 1 276 ? 10.865  10.806  -13.882 1.00 96.92 276 A 1 
ATOM   2068 C  CA  . ILE A 1 276 ? 11.721  11.347  -12.828 1.00 96.62 276 A 1 
ATOM   2069 C  C   . ILE A 1 276 ? 13.005  11.824  -13.491 1.00 96.10 276 A 1 
ATOM   2070 O  O   . ILE A 1 276 ? 13.843  11.025  -13.907 1.00 94.95 276 A 1 
ATOM   2071 C  CB  . ILE A 1 276 ? 11.969  10.323  -11.696 1.00 96.61 276 A 1 
ATOM   2072 C  CG1 . ILE A 1 276 ? 10.633  9.798   -11.117 1.00 95.79 276 A 1 
ATOM   2073 C  CG2 . ILE A 1 276 ? 12.818  10.993  -10.601 1.00 96.08 276 A 1 
ATOM   2074 C  CD1 . ILE A 1 276 ? 10.797  8.676   -10.076 1.00 93.03 276 A 1 
ATOM   2075 N  N   . ASN A 1 277 ? 13.129  13.139  -13.599 1.00 95.71 277 A 1 
ATOM   2076 C  CA  . ASN A 1 277 ? 14.241  13.797  -14.266 1.00 95.39 277 A 1 
ATOM   2077 C  C   . ASN A 1 277 ? 15.047  14.576  -13.235 1.00 95.42 277 A 1 
ATOM   2078 O  O   . ASN A 1 277 ? 14.469  15.266  -12.408 1.00 94.06 277 A 1 
ATOM   2079 C  CB  . ASN A 1 277 ? 13.685  14.705  -15.369 1.00 93.81 277 A 1 
ATOM   2080 C  CG  . ASN A 1 277 ? 12.876  13.952  -16.408 1.00 90.06 277 A 1 
ATOM   2081 O  OD1 . ASN A 1 277 ? 13.174  12.843  -16.797 1.00 82.56 277 A 1 
ATOM   2082 N  ND2 . ASN A 1 277 ? 11.819  14.558  -16.912 1.00 82.12 277 A 1 
ATOM   2083 N  N   . ALA A 1 278 ? 16.367  14.494  -13.291 1.00 93.70 278 A 1 
ATOM   2084 C  CA  . ALA A 1 278 ? 17.231  15.283  -12.437 1.00 92.12 278 A 1 
ATOM   2085 C  C   . ALA A 1 278 ? 18.344  15.951  -13.231 1.00 91.52 278 A 1 
ATOM   2086 O  O   . ALA A 1 278 ? 18.967  15.327  -14.094 1.00 87.62 278 A 1 
ATOM   2087 C  CB  . ALA A 1 278 ? 17.782  14.405  -11.307 1.00 89.56 278 A 1 
ATOM   2088 N  N   . GLN A 1 279 ? 18.643  17.189  -12.899 1.00 87.62 279 A 1 
ATOM   2089 C  CA  . GLN A 1 279 ? 19.856  17.859  -13.337 1.00 84.00 279 A 1 
ATOM   2090 C  C   . GLN A 1 279 ? 20.868  17.818  -12.197 1.00 81.92 279 A 1 
ATOM   2091 O  O   . GLN A 1 279 ? 20.687  18.461  -11.160 1.00 74.95 279 A 1 
ATOM   2092 C  CB  . GLN A 1 279 ? 19.526  19.280  -13.810 1.00 79.52 279 A 1 
ATOM   2093 C  CG  . GLN A 1 279 ? 20.689  19.920  -14.566 1.00 70.83 279 A 1 
ATOM   2094 C  CD  . GLN A 1 279 ? 20.988  19.228  -15.908 1.00 64.74 279 A 1 
ATOM   2095 O  OE1 . GLN A 1 279 ? 20.120  18.695  -16.579 1.00 57.47 279 A 1 
ATOM   2096 N  NE2 . GLN A 1 279 ? 22.222  19.206  -16.336 1.00 55.78 279 A 1 
ATOM   2097 N  N   . ASN A 1 280 ? 21.938  17.037  -12.369 1.00 78.51 280 A 1 
ATOM   2098 C  CA  . ASN A 1 280 ? 23.017  17.002  -11.392 1.00 72.54 280 A 1 
ATOM   2099 C  C   . ASN A 1 280 ? 23.818  18.308  -11.462 1.00 71.61 280 A 1 
ATOM   2100 O  O   . ASN A 1 280 ? 24.143  18.783  -12.545 1.00 66.81 280 A 1 
ATOM   2101 C  CB  . ASN A 1 280 ? 23.941  15.809  -11.652 1.00 67.82 280 A 1 
ATOM   2102 C  CG  . ASN A 1 280 ? 23.254  14.460  -11.550 1.00 64.07 280 A 1 
ATOM   2103 O  OD1 . ASN A 1 280 ? 22.521  14.152  -10.632 1.00 60.22 280 A 1 
ATOM   2104 N  ND2 . ASN A 1 280 ? 23.520  13.586  -12.502 1.00 58.19 280 A 1 
ATOM   2105 N  N   . THR A 1 281 ? 24.216  18.825  -10.310 1.00 67.86 281 A 1 
ATOM   2106 C  CA  . THR A 1 281 ? 25.051  20.028  -10.242 1.00 65.14 281 A 1 
ATOM   2107 C  C   . THR A 1 281 ? 26.350  19.828  -11.036 1.00 65.22 281 A 1 
ATOM   2108 O  O   . THR A 1 281 ? 27.152  18.955  -10.719 1.00 58.29 281 A 1 
ATOM   2109 C  CB  . THR A 1 281 ? 25.365  20.398  -8.785  1.00 59.92 281 A 1 
ATOM   2110 O  OG1 . THR A 1 281 ? 24.167  20.438  -8.044  1.00 54.12 281 A 1 
ATOM   2111 C  CG2 . THR A 1 281 ? 26.019  21.772  -8.665  1.00 52.03 281 A 1 
ATOM   2112 N  N   . GLY A 1 282 ? 26.547  20.630  -12.090 1.00 63.90 282 A 1 
ATOM   2113 C  CA  . GLY A 1 282 ? 27.756  20.590  -12.917 1.00 62.74 282 A 1 
ATOM   2114 C  C   . GLY A 1 282 ? 27.920  19.354  -13.811 1.00 64.89 282 A 1 
ATOM   2115 O  O   . GLY A 1 282 ? 29.004  19.141  -14.346 1.00 59.35 282 A 1 
ATOM   2116 N  N   . SER A 1 283 ? 26.874  18.529  -13.988 1.00 66.70 283 A 1 
ATOM   2117 C  CA  . SER A 1 283 ? 26.918  17.338  -14.833 1.00 65.71 283 A 1 
ATOM   2118 C  C   . SER A 1 283 ? 25.724  17.250  -15.789 1.00 68.49 283 A 1 
ATOM   2119 O  O   . SER A 1 283 ? 24.832  18.105  -15.796 1.00 62.47 283 A 1 
ATOM   2120 C  CB  . SER A 1 283 ? 27.069  16.081  -13.962 1.00 58.81 283 A 1 
ATOM   2121 O  OG  . SER A 1 283 ? 25.860  15.740  -13.328 1.00 52.59 283 A 1 
ATOM   2122 N  N   . SER A 1 284 ? 25.693  16.201  -16.625 1.00 73.67 284 A 1 
ATOM   2123 C  CA  . SER A 1 284 ? 24.541  15.857  -17.445 1.00 74.92 284 A 1 
ATOM   2124 C  C   . SER A 1 284 ? 23.343  15.455  -16.586 1.00 78.69 284 A 1 
ATOM   2125 O  O   . SER A 1 284 ? 23.497  14.967  -15.464 1.00 74.10 284 A 1 
ATOM   2126 C  CB  . SER A 1 284 ? 24.899  14.732  -18.423 1.00 68.13 284 A 1 
ATOM   2127 O  OG  . SER A 1 284 ? 25.455  13.632  -17.730 1.00 60.35 284 A 1 
ATOM   2128 N  N   . GLY A 1 285 ? 22.142  15.593  -17.148 1.00 84.87 285 A 1 
ATOM   2129 C  CA  . GLY A 1 285 ? 20.922  15.153  -16.502 1.00 86.84 285 A 1 
ATOM   2130 C  C   . GLY A 1 285 ? 20.778  13.637  -16.444 1.00 88.87 285 A 1 
ATOM   2131 O  O   . GLY A 1 285 ? 21.368  12.896  -17.228 1.00 85.55 285 A 1 
ATOM   2132 N  N   . GLU A 1 286 ? 19.944  13.177  -15.504 1.00 90.41 286 A 1 
ATOM   2133 C  CA  . GLU A 1 286 ? 19.484  11.803  -15.373 1.00 90.81 286 A 1 
ATOM   2134 C  C   . GLU A 1 286 ? 17.982  11.762  -15.625 1.00 92.49 286 A 1 
ATOM   2135 O  O   . GLU A 1 286 ? 17.232  12.519  -15.013 1.00 91.02 286 A 1 
ATOM   2136 C  CB  . GLU A 1 286 ? 19.797  11.255  -13.982 1.00 87.96 286 A 1 
ATOM   2137 C  CG  . GLU A 1 286 ? 21.291  11.152  -13.684 1.00 82.13 286 A 1 
ATOM   2138 C  CD  . GLU A 1 286 ? 21.616  10.572  -12.308 1.00 81.23 286 A 1 
ATOM   2139 O  OE1 . GLU A 1 286 ? 22.815  10.497  -11.962 1.00 73.73 286 A 1 
ATOM   2140 O  OE2 . GLU A 1 286 ? 20.705  10.196  -11.539 1.00 73.89 286 A 1 
ATOM   2141 N  N   . TYR A 1 287 ? 17.541  10.869  -16.500 1.00 92.36 287 A 1 
ATOM   2142 C  CA  . TYR A 1 287 ? 16.136  10.755  -16.882 1.00 92.62 287 A 1 
ATOM   2143 C  C   . TYR A 1 287 ? 15.659  9.322   -16.694 1.00 92.59 287 A 1 
ATOM   2144 O  O   . TYR A 1 287 ? 16.321  8.385   -17.129 1.00 90.14 287 A 1 
ATOM   2145 C  CB  . TYR A 1 287 ? 15.939  11.229  -18.326 1.00 91.48 287 A 1 
ATOM   2146 C  CG  . TYR A 1 287 ? 16.594  12.555  -18.649 1.00 90.36 287 A 1 
ATOM   2147 C  CD1 . TYR A 1 287 ? 16.004  13.767  -18.251 1.00 86.84 287 A 1 
ATOM   2148 C  CD2 . TYR A 1 287 ? 17.835  12.588  -19.326 1.00 87.56 287 A 1 
ATOM   2149 C  CE1 . TYR A 1 287 ? 16.629  14.989  -18.515 1.00 84.09 287 A 1 
ATOM   2150 C  CE2 . TYR A 1 287 ? 18.478  13.807  -19.588 1.00 85.29 287 A 1 
ATOM   2151 C  CZ  . TYR A 1 287 ? 17.867  15.011  -19.180 1.00 85.30 287 A 1 
ATOM   2152 O  OH  . TYR A 1 287 ? 18.498  16.211  -19.434 1.00 82.45 287 A 1 
ATOM   2153 N  N   . ARG A 1 288 ? 14.510  9.140   -16.046 1.00 94.79 288 A 1 
ATOM   2154 C  CA  . ARG A 1 288 ? 13.837  7.860   -15.841 1.00 94.68 288 A 1 
ATOM   2155 C  C   . ARG A 1 288 ? 12.380  8.014   -16.245 1.00 95.37 288 A 1 
ATOM   2156 O  O   . ARG A 1 288 ? 11.701  8.898   -15.739 1.00 94.31 288 A 1 
ATOM   2157 C  CB  . ARG A 1 288 ? 13.947  7.424   -14.374 1.00 93.54 288 A 1 
ATOM   2158 C  CG  . ARG A 1 288 ? 15.399  7.191   -13.926 1.00 91.79 288 A 1 
ATOM   2159 C  CD  . ARG A 1 288 ? 15.483  6.891   -12.429 1.00 90.57 288 A 1 
ATOM   2160 N  NE  . ARG A 1 288 ? 16.868  6.667   -11.974 1.00 88.55 288 A 1 
ATOM   2161 C  CZ  . ARG A 1 288 ? 17.807  7.594   -11.743 1.00 87.83 288 A 1 
ATOM   2162 N  NH1 . ARG A 1 288 ? 17.579  8.873   -11.878 1.00 81.20 288 A 1 
ATOM   2163 N  NH2 . ARG A 1 288 ? 18.995  7.239   -11.380 1.00 82.90 288 A 1 
ATOM   2164 N  N   . GLU A 1 289 ? 11.892  7.165   -17.150 1.00 95.19 289 A 1 
ATOM   2165 C  CA  . GLU A 1 289 ? 10.484  7.096   -17.539 1.00 95.67 289 A 1 
ATOM   2166 C  C   . GLU A 1 289 ? 9.969   5.681   -17.305 1.00 95.55 289 A 1 
ATOM   2167 O  O   . GLU A 1 289 ? 10.615  4.715   -17.690 1.00 93.87 289 A 1 
ATOM   2168 C  CB  . GLU A 1 289 ? 10.327  7.532   -19.002 1.00 94.99 289 A 1 
ATOM   2169 C  CG  . GLU A 1 289 ? 8.889   7.420   -19.535 1.00 92.24 289 A 1 
ATOM   2170 C  CD  . GLU A 1 289 ? 8.789   7.902   -21.000 1.00 91.94 289 A 1 
ATOM   2171 O  OE1 . GLU A 1 289 ? 7.952   8.779   -21.285 1.00 84.82 289 A 1 
ATOM   2172 O  OE2 . GLU A 1 289 ? 9.584   7.437   -21.841 1.00 86.47 289 A 1 
ATOM   2173 N  N   . GLN A 1 290 ? 8.797   5.548   -16.684 1.00 97.34 290 A 1 
ATOM   2174 C  CA  . GLN A 1 290 ? 8.065   4.292   -16.621 1.00 97.36 290 A 1 
ATOM   2175 C  C   . GLN A 1 290 ? 6.645   4.501   -17.122 1.00 97.73 290 A 1 
ATOM   2176 O  O   . GLN A 1 290 ? 5.950   5.405   -16.669 1.00 97.27 290 A 1 
ATOM   2177 C  CB  . GLN A 1 290 ? 8.083   3.719   -15.197 1.00 96.21 290 A 1 
ATOM   2178 C  CG  . GLN A 1 290 ? 7.342   2.374   -15.124 1.00 93.36 290 A 1 
ATOM   2179 C  CD  . GLN A 1 290 ? 7.451   1.726   -13.744 1.00 91.13 290 A 1 
ATOM   2180 O  OE1 . GLN A 1 290 ? 8.523   1.352   -13.302 1.00 81.63 290 A 1 
ATOM   2181 N  NE2 . GLN A 1 290 ? 6.371   1.581   -13.024 1.00 79.29 290 A 1 
ATOM   2182 N  N   . ILE A 1 291 ? 6.190   3.620   -18.009 1.00 97.43 291 A 1 
ATOM   2183 C  CA  . ILE A 1 291 ? 4.826   3.597   -18.521 1.00 97.56 291 A 1 
ATOM   2184 C  C   . ILE A 1 291 ? 4.171   2.284   -18.105 1.00 97.55 291 A 1 
ATOM   2185 O  O   . ILE A 1 291 ? 4.715   1.209   -18.347 1.00 96.48 291 A 1 
ATOM   2186 C  CB  . ILE A 1 291 ? 4.801   3.812   -20.054 1.00 97.05 291 A 1 
ATOM   2187 C  CG1 . ILE A 1 291 ? 5.460   5.159   -20.433 1.00 93.27 291 A 1 
ATOM   2188 C  CG2 . ILE A 1 291 ? 3.349   3.754   -20.568 1.00 93.87 291 A 1 
ATOM   2189 C  CD1 . ILE A 1 291 ? 5.685   5.342   -21.942 1.00 86.32 291 A 1 
ATOM   2190 N  N   . THR A 1 292 ? 2.979   2.353   -17.508 1.00 97.80 292 A 1 
ATOM   2191 C  CA  . THR A 1 292 ? 2.096   1.215   -17.248 1.00 97.62 292 A 1 
ATOM   2192 C  C   . THR A 1 292 ? 0.822   1.415   -18.045 1.00 98.09 292 A 1 
ATOM   2193 O  O   . THR A 1 292 ? 0.156   2.434   -17.908 1.00 97.25 292 A 1 
ATOM   2194 C  CB  . THR A 1 292 ? 1.774   1.084   -15.754 1.00 96.22 292 A 1 
ATOM   2195 O  OG1 . THR A 1 292 ? 2.961   0.991   -14.998 1.00 91.66 292 A 1 
ATOM   2196 C  CG2 . THR A 1 292 ? 0.953   -0.166  -15.437 1.00 91.72 292 A 1 
ATOM   2197 N  N   . LYS A 1 293 ? 0.443   0.449   -18.898 1.00 98.19 293 A 1 
ATOM   2198 C  CA  . LYS A 1 293 ? -0.770  0.529   -19.712 1.00 98.08 293 A 1 
ATOM   2199 C  C   . LYS A 1 293 ? -1.435  -0.830  -19.816 1.00 98.26 293 A 1 
ATOM   2200 O  O   . LYS A 1 293 ? -0.743  -1.844  -19.920 1.00 97.23 293 A 1 
ATOM   2201 C  CB  . LYS A 1 293 ? -0.447  1.148   -21.095 1.00 95.53 293 A 1 
ATOM   2202 C  CG  . LYS A 1 293 ? 0.575   0.336   -21.914 1.00 88.03 293 A 1 
ATOM   2203 C  CD  . LYS A 1 293 ? 1.160   1.139   -23.085 1.00 88.78 293 A 1 
ATOM   2204 C  CE  . LYS A 1 293 ? 2.275   0.325   -23.751 1.00 77.32 293 A 1 
ATOM   2205 N  NZ  . LYS A 1 293 ? 3.273   1.156   -24.492 1.00 71.90 293 A 1 
ATOM   2206 N  N   . GLY A 1 294 ? -2.761  -0.877  -19.801 1.00 98.25 294 A 1 
ATOM   2207 C  CA  . GLY A 1 294 ? -3.457  -2.151  -19.823 1.00 98.38 294 A 1 
ATOM   2208 C  C   . GLY A 1 294 ? -4.962  -2.052  -20.010 1.00 98.63 294 A 1 
ATOM   2209 O  O   . GLY A 1 294 ? -5.536  -0.967  -20.157 1.00 98.15 294 A 1 
ATOM   2210 N  N   . ALA A 1 295 ? -5.587  -3.229  -20.020 1.00 98.54 295 A 1 
ATOM   2211 C  CA  . ALA A 1 295 ? -7.019  -3.400  -20.122 1.00 98.50 295 A 1 
ATOM   2212 C  C   . ALA A 1 295 ? -7.483  -4.523  -19.197 1.00 98.57 295 A 1 
ATOM   2213 O  O   . ALA A 1 295 ? -6.832  -5.565  -19.086 1.00 97.89 295 A 1 
ATOM   2214 C  CB  . ALA A 1 295 ? -7.393  -3.686  -21.578 1.00 97.97 295 A 1 
ATOM   2215 N  N   . ARG A 1 296 ? -8.628  -4.323  -18.548 1.00 98.67 296 A 1 
ATOM   2216 C  CA  . ARG A 1 296 ? -9.268  -5.272  -17.645 1.00 98.46 296 A 1 
ATOM   2217 C  C   . ARG A 1 296 ? -10.721 -5.470  -18.035 1.00 98.56 296 A 1 
ATOM   2218 O  O   . ARG A 1 296 ? -11.405 -4.511  -18.359 1.00 97.95 296 A 1 
ATOM   2219 C  CB  . ARG A 1 296 ? -9.134  -4.758  -16.207 1.00 96.90 296 A 1 
ATOM   2220 C  CG  . ARG A 1 296 ? -9.593  -5.784  -15.165 1.00 88.75 296 A 1 
ATOM   2221 C  CD  . ARG A 1 296 ? -9.577  -5.194  -13.742 1.00 86.42 296 A 1 
ATOM   2222 N  NE  . ARG A 1 296 ? -8.247  -4.685  -13.374 1.00 76.51 296 A 1 
ATOM   2223 C  CZ  . ARG A 1 296 ? -7.931  -3.984  -12.319 1.00 71.87 296 A 1 
ATOM   2224 N  NH1 . ARG A 1 296 ? -8.800  -3.716  -11.383 1.00 64.50 296 A 1 
ATOM   2225 N  NH2 . ARG A 1 296 ? -6.720  -3.536  -12.187 1.00 61.57 296 A 1 
ATOM   2226 N  N   . LEU A 1 297 ? -11.188 -6.705  -17.936 1.00 98.33 297 A 1 
ATOM   2227 C  CA  . LEU A 1 297 ? -12.596 -7.064  -18.021 1.00 98.37 297 A 1 
ATOM   2228 C  C   . LEU A 1 297 ? -12.943 -7.928  -16.810 1.00 98.37 297 A 1 
ATOM   2229 O  O   . LEU A 1 297 ? -12.279 -8.936  -16.564 1.00 97.59 297 A 1 
ATOM   2230 C  CB  . LEU A 1 297 ? -12.851 -7.792  -19.350 1.00 97.45 297 A 1 
ATOM   2231 C  CG  . LEU A 1 297 ? -14.324 -8.147  -19.596 1.00 84.40 297 A 1 
ATOM   2232 C  CD1 . LEU A 1 297 ? -15.177 -6.901  -19.853 1.00 78.35 297 A 1 
ATOM   2233 C  CD2 . LEU A 1 297 ? -14.439 -9.052  -20.825 1.00 78.84 297 A 1 
ATOM   2234 N  N   . GLU A 1 298 ? -13.976 -7.552  -16.068 1.00 98.35 298 A 1 
ATOM   2235 C  CA  . GLU A 1 298 ? -14.440 -8.257  -14.878 1.00 98.02 298 A 1 
ATOM   2236 C  C   . GLU A 1 298 ? -15.966 -8.359  -14.897 1.00 98.18 298 A 1 
ATOM   2237 O  O   . GLU A 1 298 ? -16.649 -7.493  -15.439 1.00 97.15 298 A 1 
ATOM   2238 C  CB  . GLU A 1 298 ? -13.925 -7.529  -13.627 1.00 96.19 298 A 1 
ATOM   2239 C  CG  . GLU A 1 298 ? -14.234 -8.258  -12.316 1.00 91.07 298 A 1 
ATOM   2240 C  CD  . GLU A 1 298 ? -13.560 -7.556  -11.125 1.00 90.22 298 A 1 
ATOM   2241 O  OE1 . GLU A 1 298 ? -14.229 -6.741  -10.457 1.00 82.54 298 A 1 
ATOM   2242 O  OE2 . GLU A 1 298 ? -12.376 -7.822  -10.888 1.00 83.18 298 A 1 
ATOM   2243 N  N   . ASN A 1 299 ? -16.525 -9.413  -14.312 1.00 97.99 299 A 1 
ATOM   2244 C  CA  . ASN A 1 299 ? -17.952 -9.542  -14.065 1.00 98.01 299 A 1 
ATOM   2245 C  C   . ASN A 1 299 ? -18.214 -10.106 -12.672 1.00 98.04 299 A 1 
ATOM   2246 O  O   . ASN A 1 299 ? -17.414 -10.850 -12.120 1.00 97.35 299 A 1 
ATOM   2247 C  CB  . ASN A 1 299 ? -18.596 -10.402 -15.174 1.00 97.59 299 A 1 
ATOM   2248 C  CG  . ASN A 1 299 ? -20.106 -10.429 -15.068 1.00 97.26 299 A 1 
ATOM   2249 O  OD1 . ASN A 1 299 ? -20.771 -9.415  -14.927 1.00 91.74 299 A 1 
ATOM   2250 N  ND2 . ASN A 1 299 ? -20.721 -11.584 -15.130 1.00 91.83 299 A 1 
ATOM   2251 N  N   . ARG A 1 300 ? -19.376 -9.770  -12.119 1.00 97.87 300 A 1 
ATOM   2252 C  CA  . ARG A 1 300 ? -19.925 -10.320 -10.884 1.00 97.63 300 A 1 
ATOM   2253 C  C   . ARG A 1 300 ? -21.215 -11.068 -11.183 1.00 97.76 300 A 1 
ATOM   2254 O  O   . ARG A 1 300 ? -22.036 -10.601 -11.970 1.00 96.14 300 A 1 
ATOM   2255 C  CB  . ARG A 1 300 ? -20.158 -9.198  -9.867  1.00 96.16 300 A 1 
ATOM   2256 C  CG  . ARG A 1 300 ? -18.839 -8.570  -9.413  1.00 90.77 300 A 1 
ATOM   2257 C  CD  . ARG A 1 300 ? -19.091 -7.283  -8.609  1.00 88.08 300 A 1 
ATOM   2258 N  NE  . ARG A 1 300 ? -17.843 -6.691  -8.132  1.00 84.63 300 A 1 
ATOM   2259 C  CZ  . ARG A 1 300 ? -16.915 -6.063  -8.870  1.00 82.37 300 A 1 
ATOM   2260 N  NH1 . ARG A 1 300 ? -17.113 -5.726  -10.110 1.00 70.81 300 A 1 
ATOM   2261 N  NH2 . ARG A 1 300 ? -15.765 -5.803  -8.357  1.00 76.25 300 A 1 
ATOM   2262 N  N   . SER A 1 301 ? -21.384 -12.214 -10.554 1.00 97.49 301 A 1 
ATOM   2263 C  CA  . SER A 1 301 ? -22.606 -13.010 -10.659 1.00 97.38 301 A 1 
ATOM   2264 C  C   . SER A 1 301 ? -22.969 -13.569 -9.294  1.00 97.29 301 A 1 
ATOM   2265 O  O   . SER A 1 301 ? -22.152 -14.240 -8.670  1.00 96.18 301 A 1 
ATOM   2266 C  CB  . SER A 1 301 ? -22.438 -14.157 -11.660 1.00 96.63 301 A 1 
ATOM   2267 O  OG  . SER A 1 301 ? -22.069 -13.669 -12.940 1.00 92.27 301 A 1 
ATOM   2268 N  N   . THR A 1 302 ? -24.202 -13.340 -8.855  1.00 96.36 302 A 1 
ATOM   2269 C  CA  . THR A 1 302 ? -24.755 -13.998 -7.671  1.00 95.86 302 A 1 
ATOM   2270 C  C   . THR A 1 302 ? -25.504 -15.245 -8.117  1.00 95.87 302 A 1 
ATOM   2271 O  O   . THR A 1 302 ? -26.403 -15.175 -8.956  1.00 93.56 302 A 1 
ATOM   2272 C  CB  . THR A 1 302 ? -25.666 -13.060 -6.870  1.00 94.21 302 A 1 
ATOM   2273 O  OG1 . THR A 1 302 ? -24.964 -11.883 -6.553  1.00 85.44 302 A 1 
ATOM   2274 C  CG2 . THR A 1 302 ? -26.105 -13.679 -5.544  1.00 83.86 302 A 1 
ATOM   2275 N  N   . LEU A 1 303 ? -25.119 -16.398 -7.584  1.00 95.92 303 A 1 
ATOM   2276 C  CA  . LEU A 1 303 ? -25.723 -17.682 -7.928  1.00 95.59 303 A 1 
ATOM   2277 C  C   . LEU A 1 303 ? -26.324 -18.338 -6.695  1.00 95.29 303 A 1 
ATOM   2278 O  O   . LEU A 1 303 ? -25.765 -18.291 -5.602  1.00 92.14 303 A 1 
ATOM   2279 C  CB  . LEU A 1 303 ? -24.682 -18.609 -8.588  1.00 93.67 303 A 1 
ATOM   2280 C  CG  . LEU A 1 303 ? -24.083 -18.099 -9.914  1.00 89.85 303 A 1 
ATOM   2281 C  CD1 . LEU A 1 303 ? -23.117 -19.153 -10.448 1.00 83.69 303 A 1 
ATOM   2282 C  CD2 . LEU A 1 303 ? -25.141 -17.858 -10.990 1.00 83.27 303 A 1 
ATOM   2283 N  N   . PHE A 1 304 ? -27.450 -19.009 -6.883  1.00 93.78 304 A 1 
ATOM   2284 C  CA  . PHE A 1 304 ? -28.128 -19.795 -5.856  1.00 94.06 304 A 1 
ATOM   2285 C  C   . PHE A 1 304 ? -28.467 -18.989 -4.591  1.00 94.15 304 A 1 
ATOM   2286 O  O   . PHE A 1 304 ? -28.419 -19.534 -3.488  1.00 90.06 304 A 1 
ATOM   2287 C  CB  . PHE A 1 304 ? -27.325 -21.067 -5.565  1.00 91.82 304 A 1 
ATOM   2288 C  CG  . PHE A 1 304 ? -26.824 -21.809 -6.784  1.00 89.92 304 A 1 
ATOM   2289 C  CD1 . PHE A 1 304 ? -27.733 -22.457 -7.635  1.00 84.18 304 A 1 
ATOM   2290 C  CD2 . PHE A 1 304 ? -25.452 -21.828 -7.088  1.00 83.89 304 A 1 
ATOM   2291 C  CE1 . PHE A 1 304 ? -27.276 -23.132 -8.778  1.00 81.44 304 A 1 
ATOM   2292 C  CE2 . PHE A 1 304 ? -24.992 -22.504 -8.228  1.00 80.84 304 A 1 
ATOM   2293 C  CZ  . PHE A 1 304 ? -25.900 -23.154 -9.076  1.00 82.32 304 A 1 
ATOM   2294 N  N   . ALA A 1 305 ? -28.839 -17.720 -4.749  1.00 91.52 305 A 1 
ATOM   2295 C  CA  . ALA A 1 305 ? -29.104 -16.797 -3.638  1.00 89.78 305 A 1 
ATOM   2296 C  C   . ALA A 1 305 ? -30.100 -17.351 -2.605  1.00 89.52 305 A 1 
ATOM   2297 O  O   . ALA A 1 305 ? -29.861 -17.259 -1.403  1.00 84.03 305 A 1 
ATOM   2298 C  CB  . ALA A 1 305 ? -29.605 -15.480 -4.241  1.00 86.51 305 A 1 
ATOM   2299 N  N   . ASP A 1 306 ? -31.159 -18.017 -3.051  1.00 90.76 306 A 1 
ATOM   2300 C  CA  . ASP A 1 306 ? -32.199 -18.601 -2.195  1.00 89.93 306 A 1 
ATOM   2301 C  C   . ASP A 1 306 ? -31.928 -20.061 -1.796  1.00 91.06 306 A 1 
ATOM   2302 O  O   . ASP A 1 306 ? -32.844 -20.824 -1.458  1.00 85.11 306 A 1 
ATOM   2303 C  CB  . ASP A 1 306 ? -33.574 -18.438 -2.874  1.00 85.54 306 A 1 
ATOM   2304 C  CG  . ASP A 1 306 ? -33.974 -16.981 -3.051  1.00 74.80 306 A 1 
ATOM   2305 O  OD1 . ASP A 1 306 ? -33.702 -16.185 -2.126  1.00 65.42 306 A 1 
ATOM   2306 O  OD2 . ASP A 1 306 ? -34.587 -16.692 -4.100  1.00 66.36 306 A 1 
ATOM   2307 N  N   . SER A 1 307 ? -30.684 -20.498 -1.831  1.00 92.23 307 A 1 
ATOM   2308 C  CA  . SER A 1 307 ? -30.286 -21.862 -1.478  1.00 92.51 307 A 1 
ATOM   2309 C  C   . SER A 1 307 ? -29.590 -21.937 -0.113  1.00 93.05 307 A 1 
ATOM   2310 O  O   . SER A 1 307 ? -29.536 -20.959 0.638   1.00 88.81 307 A 1 
ATOM   2311 C  CB  . SER A 1 307 ? -29.453 -22.468 -2.621  1.00 88.77 307 A 1 
ATOM   2312 O  OG  . SER A 1 307 ? -28.087 -22.147 -2.471  1.00 79.05 307 A 1 
ATOM   2313 N  N   . PHE A 1 308 ? -29.058 -23.089 0.244   1.00 94.19 308 A 1 
ATOM   2314 C  CA  . PHE A 1 308 ? -28.257 -23.276 1.458   1.00 94.22 308 A 1 
ATOM   2315 C  C   . PHE A 1 308 ? -26.934 -22.486 1.423   1.00 95.03 308 A 1 
ATOM   2316 O  O   . PHE A 1 308 ? -26.388 -22.187 2.477   1.00 92.14 308 A 1 
ATOM   2317 C  CB  . PHE A 1 308 ? -27.998 -24.761 1.679   1.00 91.01 308 A 1 
ATOM   2318 C  CG  . PHE A 1 308 ? -26.963 -25.366 0.744   1.00 81.62 308 A 1 
ATOM   2319 C  CD1 . PHE A 1 308 ? -27.336 -25.853 -0.526  1.00 71.58 308 A 1 
ATOM   2320 C  CD2 . PHE A 1 308 ? -25.613 -25.409 1.119   1.00 71.03 308 A 1 
ATOM   2321 C  CE1 . PHE A 1 308 ? -26.367 -26.367 -1.400  1.00 63.03 308 A 1 
ATOM   2322 C  CE2 . PHE A 1 308 ? -24.640 -25.925 0.248   1.00 62.98 308 A 1 
ATOM   2323 C  CZ  . PHE A 1 308 ? -25.017 -26.401 -1.013  1.00 61.42 308 A 1 
ATOM   2324 N  N   . ALA A 1 309 ? -26.419 -22.179 0.240   1.00 94.76 309 A 1 
ATOM   2325 C  CA  . ALA A 1 309 ? -25.206 -21.422 0.002   1.00 95.32 309 A 1 
ATOM   2326 C  C   . ALA A 1 309 ? -25.433 -20.454 -1.159  1.00 95.86 309 A 1 
ATOM   2327 O  O   . ALA A 1 309 ? -25.649 -20.878 -2.288  1.00 93.66 309 A 1 
ATOM   2328 C  CB  . ALA A 1 309 ? -24.054 -22.400 -0.275  1.00 93.50 309 A 1 
ATOM   2329 N  N   . SER A 1 310 ? -25.390 -19.151 -0.862  1.00 95.89 310 A 1 
ATOM   2330 C  CA  . SER A 1 310 ? -25.376 -18.099 -1.870  1.00 96.01 310 A 1 
ATOM   2331 C  C   . SER A 1 310 ? -23.936 -17.855 -2.315  1.00 96.53 310 A 1 
ATOM   2332 O  O   . SER A 1 310 ? -23.065 -17.662 -1.468  1.00 95.05 310 A 1 
ATOM   2333 C  CB  . SER A 1 310 ? -25.979 -16.818 -1.297  1.00 94.32 310 A 1 
ATOM   2334 O  OG  . SER A 1 310 ? -25.937 -15.781 -2.258  1.00 85.25 310 A 1 
ATOM   2335 N  N   . HIS A 1 311 ? -23.695 -17.840 -3.610  1.00 96.83 311 A 1 
ATOM   2336 C  CA  . HIS A 1 311 ? -22.382 -17.659 -4.205  1.00 97.08 311 A 1 
ATOM   2337 C  C   . HIS A 1 311 ? -22.305 -16.305 -4.905  1.00 97.03 311 A 1 
ATOM   2338 O  O   . HIS A 1 311 ? -22.996 -16.072 -5.893  1.00 95.57 311 A 1 
ATOM   2339 C  CB  . HIS A 1 311 ? -22.113 -18.796 -5.198  1.00 96.11 311 A 1 
ATOM   2340 C  CG  . HIS A 1 311 ? -21.974 -20.153 -4.565  1.00 96.35 311 A 1 
ATOM   2341 N  ND1 . HIS A 1 311 ? -20.783 -20.797 -4.304  1.00 88.69 311 A 1 
ATOM   2342 C  CD2 . HIS A 1 311 ? -22.973 -20.999 -4.150  1.00 90.40 311 A 1 
ATOM   2343 C  CE1 . HIS A 1 311 ? -21.048 -21.996 -3.755  1.00 90.73 311 A 1 
ATOM   2344 N  NE2 . HIS A 1 311 ? -22.381 -22.146 -3.648  1.00 91.87 311 A 1 
ATOM   2345 N  N   . LEU A 1 312 ? -21.430 -15.409 -4.436  1.00 96.66 312 A 1 
ATOM   2346 C  CA  . LEU A 1 312 ? -21.051 -14.199 -5.145  1.00 96.63 312 A 1 
ATOM   2347 C  C   . LEU A 1 312 ? -19.737 -14.450 -5.885  1.00 96.90 312 A 1 
ATOM   2348 O  O   . LEU A 1 312 ? -18.647 -14.398 -5.303  1.00 96.07 312 A 1 
ATOM   2349 C  CB  . LEU A 1 312 ? -20.983 -13.024 -4.156  1.00 95.91 312 A 1 
ATOM   2350 C  CG  . LEU A 1 312 ? -20.499 -11.699 -4.780  1.00 94.52 312 A 1 
ATOM   2351 C  CD1 . LEU A 1 312 ? -21.361 -11.239 -5.959  1.00 91.72 312 A 1 
ATOM   2352 C  CD2 . LEU A 1 312 ? -20.521 -10.605 -3.719  1.00 91.66 312 A 1 
ATOM   2353 N  N   . LEU A 1 313 ? -19.842 -14.716 -7.171  1.00 97.56 313 A 1 
ATOM   2354 C  CA  . LEU A 1 313 ? -18.688 -14.907 -8.038  1.00 97.50 313 A 1 
ATOM   2355 C  C   . LEU A 1 313 ? -18.175 -13.565 -8.549  1.00 97.63 313 A 1 
ATOM   2356 O  O   . LEU A 1 313 ? -18.934 -12.777 -9.104  1.00 96.65 313 A 1 
ATOM   2357 C  CB  . LEU A 1 313 ? -19.038 -15.848 -9.203  1.00 96.94 313 A 1 
ATOM   2358 C  CG  . LEU A 1 313 ? -19.484 -17.265 -8.798  1.00 94.43 313 A 1 
ATOM   2359 C  CD1 . LEU A 1 313 ? -19.725 -18.091 -10.058 1.00 91.23 313 A 1 
ATOM   2360 C  CD2 . LEU A 1 313 ? -18.439 -17.990 -7.952  1.00 90.67 313 A 1 
ATOM   2361 N  N   . THR A 1 314 ? -16.875 -13.348 -8.428  1.00 97.68 314 A 1 
ATOM   2362 C  CA  . THR A 1 314 ? -16.150 -12.241 -9.056  1.00 97.42 314 A 1 
ATOM   2363 C  C   . THR A 1 314 ? -15.047 -12.838 -9.920  1.00 97.75 314 A 1 
ATOM   2364 O  O   . THR A 1 314 ? -14.163 -13.524 -9.404  1.00 96.81 314 A 1 
ATOM   2365 C  CB  . THR A 1 314 ? -15.564 -11.286 -8.013  1.00 96.31 314 A 1 
ATOM   2366 O  OG1 . THR A 1 314 ? -16.589 -10.797 -7.178  1.00 92.51 314 A 1 
ATOM   2367 C  CG2 . THR A 1 314 ? -14.893 -10.072 -8.644  1.00 92.48 314 A 1 
ATOM   2368 N  N   . TYR A 1 315 ? -15.103 -12.596 -11.221 1.00 97.80 315 A 1 
ATOM   2369 C  CA  . TYR A 1 315 ? -14.167 -13.208 -12.158 1.00 97.91 315 A 1 
ATOM   2370 C  C   . TYR A 1 315 ? -13.824 -12.272 -13.301 1.00 98.05 315 A 1 
ATOM   2371 O  O   . TYR A 1 315 ? -14.645 -11.455 -13.730 1.00 97.36 315 A 1 
ATOM   2372 C  CB  . TYR A 1 315 ? -14.732 -14.548 -12.670 1.00 97.30 315 A 1 
ATOM   2373 C  CG  . TYR A 1 315 ? -16.113 -14.461 -13.277 1.00 97.64 315 A 1 
ATOM   2374 C  CD1 . TYR A 1 315 ? -17.263 -14.546 -12.455 1.00 96.06 315 A 1 
ATOM   2375 C  CD2 . TYR A 1 315 ? -16.280 -14.312 -14.670 1.00 95.81 315 A 1 
ATOM   2376 C  CE1 . TYR A 1 315 ? -18.547 -14.484 -13.011 1.00 95.11 315 A 1 
ATOM   2377 C  CE2 . TYR A 1 315 ? -17.567 -14.244 -15.236 1.00 95.15 315 A 1 
ATOM   2378 C  CZ  . TYR A 1 315 ? -18.694 -14.334 -14.402 1.00 95.86 315 A 1 
ATOM   2379 O  OH  . TYR A 1 315 ? -19.951 -14.280 -14.956 1.00 94.49 315 A 1 
ATOM   2380 N  N   . GLY A 1 316 ? -12.606 -12.407 -13.820 1.00 97.95 316 A 1 
ATOM   2381 C  CA  . GLY A 1 316 ? -12.152 -11.527 -14.871 1.00 98.05 316 A 1 
ATOM   2382 C  C   . GLY A 1 316 ? -10.806 -11.905 -15.458 1.00 98.38 316 A 1 
ATOM   2383 O  O   . GLY A 1 316 ? -10.213 -12.937 -15.133 1.00 97.77 316 A 1 
ATOM   2384 N  N   . GLY A 1 317 ? -10.340 -11.031 -16.341 1.00 98.29 317 A 1 
ATOM   2385 C  CA  . GLY A 1 317 ? -9.030  -11.123 -16.957 1.00 98.19 317 A 1 
ATOM   2386 C  C   . GLY A 1 317 ? -8.433  -9.732  -17.166 1.00 98.37 317 A 1 
ATOM   2387 O  O   . GLY A 1 317 ? -9.151  -8.740  -17.301 1.00 97.57 317 A 1 
ATOM   2388 N  N   . GLU A 1 318 ? -7.106  -9.684  -17.201 1.00 98.42 318 A 1 
ATOM   2389 C  CA  . GLU A 1 318 ? -6.361  -8.451  -17.408 1.00 98.23 318 A 1 
ATOM   2390 C  C   . GLU A 1 318 ? -5.106  -8.724  -18.230 1.00 98.36 318 A 1 
ATOM   2391 O  O   . GLU A 1 318 ? -4.405  -9.711  -18.036 1.00 97.74 318 A 1 
ATOM   2392 C  CB  . GLU A 1 318 ? -6.047  -7.815  -16.041 1.00 97.15 318 A 1 
ATOM   2393 C  CG  . GLU A 1 318 ? -5.288  -6.476  -16.124 1.00 94.23 318 A 1 
ATOM   2394 C  CD  . GLU A 1 318 ? -5.248  -5.739  -14.770 1.00 93.74 318 A 1 
ATOM   2395 O  OE1 . GLU A 1 318 ? -5.124  -4.495  -14.773 1.00 86.63 318 A 1 
ATOM   2396 O  OE2 . GLU A 1 318 ? -5.415  -6.362  -13.703 1.00 87.50 318 A 1 
ATOM   2397 N  N   . TYR A 1 319 ? -4.816  -7.802  -19.151 1.00 98.03 319 A 1 
ATOM   2398 C  CA  . TYR A 1 319 ? -3.520  -7.669  -19.781 1.00 98.11 319 A 1 
ATOM   2399 C  C   . TYR A 1 319 ? -2.980  -6.280  -19.470 1.00 98.29 319 A 1 
ATOM   2400 O  O   . TYR A 1 319 ? -3.692  -5.286  -19.645 1.00 97.78 319 A 1 
ATOM   2401 C  CB  . TYR A 1 319 ? -3.623  -7.907  -21.286 1.00 97.89 319 A 1 
ATOM   2402 C  CG  . TYR A 1 319 ? -2.388  -7.466  -22.054 1.00 96.27 319 A 1 
ATOM   2403 C  CD1 . TYR A 1 319 ? -2.360  -6.207  -22.692 1.00 93.28 319 A 1 
ATOM   2404 C  CD2 . TYR A 1 319 ? -1.241  -8.282  -22.089 1.00 94.26 319 A 1 
ATOM   2405 C  CE1 . TYR A 1 319 ? -1.212  -5.776  -23.372 1.00 92.06 319 A 1 
ATOM   2406 C  CE2 . TYR A 1 319 ? -0.079  -7.859  -22.767 1.00 92.22 319 A 1 
ATOM   2407 C  CZ  . TYR A 1 319 ? -0.074  -6.605  -23.412 1.00 91.60 319 A 1 
ATOM   2408 O  OH  . TYR A 1 319 ? 1.048   -6.180  -24.085 1.00 89.23 319 A 1 
ATOM   2409 N  N   . TYR A 1 320 ? -1.709  -6.197  -19.052 1.00 98.04 320 A 1 
ATOM   2410 C  CA  . TYR A 1 320 ? -1.016  -4.924  -18.953 1.00 97.83 320 A 1 
ATOM   2411 C  C   . TYR A 1 320 ? 0.462   -5.069  -19.286 1.00 98.05 320 A 1 
ATOM   2412 O  O   . TYR A 1 320 ? 1.055   -6.140  -19.162 1.00 97.64 320 A 1 
ATOM   2413 C  CB  . TYR A 1 320 ? -1.223  -4.281  -17.568 1.00 97.27 320 A 1 
ATOM   2414 C  CG  . TYR A 1 320 ? -0.495  -4.953  -16.426 1.00 97.28 320 A 1 
ATOM   2415 C  CD1 . TYR A 1 320 ? -1.078  -6.041  -15.748 1.00 95.99 320 A 1 
ATOM   2416 C  CD2 . TYR A 1 320 ? 0.776   -4.491  -16.024 1.00 95.92 320 A 1 
ATOM   2417 C  CE1 . TYR A 1 320 ? -0.410  -6.659  -14.688 1.00 94.80 320 A 1 
ATOM   2418 C  CE2 . TYR A 1 320 ? 1.458   -5.109  -14.962 1.00 94.76 320 A 1 
ATOM   2419 C  CZ  . TYR A 1 320 ? 0.862   -6.193  -14.294 1.00 94.94 320 A 1 
ATOM   2420 O  OH  . TYR A 1 320 ? 1.515   -6.799  -13.256 1.00 93.04 320 A 1 
ATOM   2421 N  N   . ARG A 1 321 ? 1.061   -3.952  -19.682 1.00 97.96 321 A 1 
ATOM   2422 C  CA  . ARG A 1 321 ? 2.494   -3.815  -19.925 1.00 97.90 321 A 1 
ATOM   2423 C  C   . ARG A 1 321 ? 3.062   -2.739  -19.018 1.00 97.96 321 A 1 
ATOM   2424 O  O   . ARG A 1 321 ? 2.457   -1.681  -18.852 1.00 96.73 321 A 1 
ATOM   2425 C  CB  . ARG A 1 321 ? 2.735   -3.516  -21.408 1.00 96.95 321 A 1 
ATOM   2426 C  CG  . ARG A 1 321 ? 4.206   -3.286  -21.732 1.00 94.43 321 A 1 
ATOM   2427 C  CD  . ARG A 1 321 ? 4.431   -3.088  -23.237 1.00 92.46 321 A 1 
ATOM   2428 N  NE  . ARG A 1 321 ? 4.188   -4.340  -23.959 1.00 87.39 321 A 1 
ATOM   2429 C  CZ  . ARG A 1 321 ? 4.276   -4.565  -25.251 1.00 86.97 321 A 1 
ATOM   2430 N  NH1 . ARG A 1 321 ? 4.599   -3.616  -26.093 1.00 78.47 321 A 1 
ATOM   2431 N  NH2 . ARG A 1 321 ? 4.039   -5.758  -25.713 1.00 78.34 321 A 1 
ATOM   2432 N  N   . GLN A 1 322 ? 4.266   -2.999  -18.509 1.00 97.47 322 A 1 
ATOM   2433 C  CA  . GLN A 1 322 ? 5.139   -1.960  -17.983 1.00 97.09 322 A 1 
ATOM   2434 C  C   . GLN A 1 322 ? 6.373   -1.825  -18.887 1.00 96.84 322 A 1 
ATOM   2435 O  O   . GLN A 1 322 ? 6.919   -2.826  -19.334 1.00 95.88 322 A 1 
ATOM   2436 C  CB  . GLN A 1 322 ? 5.530   -2.241  -16.533 1.00 96.06 322 A 1 
ATOM   2437 C  CG  . GLN A 1 322 ? 4.325   -2.121  -15.596 1.00 90.31 322 A 1 
ATOM   2438 C  CD  . GLN A 1 322 ? 4.710   -2.247  -14.123 1.00 90.46 322 A 1 
ATOM   2439 O  OE1 . GLN A 1 322 ? 5.362   -3.176  -13.696 1.00 81.83 322 A 1 
ATOM   2440 N  NE2 . GLN A 1 322 ? 4.297   -1.320  -13.294 1.00 80.06 322 A 1 
ATOM   2441 N  N   . GLU A 1 323 ? 6.773   -0.592  -19.135 1.00 97.38 323 A 1 
ATOM   2442 C  CA  . GLU A 1 323 ? 7.964   -0.244  -19.907 1.00 97.12 323 A 1 
ATOM   2443 C  C   . GLU A 1 323 ? 8.762   0.761   -19.082 1.00 97.50 323 A 1 
ATOM   2444 O  O   . GLU A 1 323 ? 8.173   1.648   -18.467 1.00 96.02 323 A 1 
ATOM   2445 C  CB  . GLU A 1 323 ? 7.563   0.365   -21.266 1.00 93.59 323 A 1 
ATOM   2446 C  CG  . GLU A 1 323 ? 6.841   -0.639  -22.182 1.00 82.53 323 A 1 
ATOM   2447 C  CD  . GLU A 1 323 ? 6.184   -0.049  -23.446 1.00 85.32 323 A 1 
ATOM   2448 O  OE1 . GLU A 1 323 ? 5.767   -0.845  -24.315 1.00 78.98 323 A 1 
ATOM   2449 O  OE2 . GLU A 1 323 ? 5.939   1.162   -23.538 1.00 79.96 323 A 1 
ATOM   2450 N  N   . GLN A 1 324 ? 10.090  0.648   -19.067 1.00 96.67 324 A 1 
ATOM   2451 C  CA  . GLN A 1 324 ? 10.955  1.662   -18.472 1.00 95.71 324 A 1 
ATOM   2452 C  C   . GLN A 1 324 ? 12.079  2.068   -19.422 1.00 96.12 324 A 1 
ATOM   2453 O  O   . GLN A 1 324 ? 12.660  1.235   -20.120 1.00 94.22 324 A 1 
ATOM   2454 C  CB  . GLN A 1 324 ? 11.459  1.240   -17.083 1.00 91.44 324 A 1 
ATOM   2455 C  CG  . GLN A 1 324 ? 12.427  0.056   -17.094 1.00 84.83 324 A 1 
ATOM   2456 C  CD  . GLN A 1 324 ? 12.942  -0.273  -15.696 1.00 89.13 324 A 1 
ATOM   2457 O  OE1 . GLN A 1 324 ? 12.238  -0.225  -14.710 1.00 81.14 324 A 1 
ATOM   2458 N  NE2 . GLN A 1 324 ? 14.190  -0.630  -15.562 1.00 81.20 324 A 1 
ATOM   2459 N  N   . HIS A 1 325 ? 12.370  3.359   -19.428 1.00 94.51 325 A 1 
ATOM   2460 C  CA  . HIS A 1 325 ? 13.316  3.983   -20.335 1.00 94.30 325 A 1 
ATOM   2461 C  C   . HIS A 1 325 ? 14.268  4.900   -19.557 1.00 94.35 325 A 1 
ATOM   2462 O  O   . HIS A 1 325 ? 13.833  5.902   -18.985 1.00 92.34 325 A 1 
ATOM   2463 C  CB  . HIS A 1 325 ? 12.551  4.748   -21.424 1.00 93.22 325 A 1 
ATOM   2464 C  CG  . HIS A 1 325 ? 11.577  3.899   -22.195 1.00 90.57 325 A 1 
ATOM   2465 N  ND1 . HIS A 1 325 ? 11.886  2.882   -23.081 1.00 80.56 325 A 1 
ATOM   2466 C  CD2 . HIS A 1 325 ? 10.204  3.951   -22.121 1.00 78.72 325 A 1 
ATOM   2467 C  CE1 . HIS A 1 325 ? 10.736  2.349   -23.523 1.00 81.43 325 A 1 
ATOM   2468 N  NE2 . HIS A 1 325 ? 9.702   2.976   -22.963 1.00 82.42 325 A 1 
ATOM   2469 N  N   . PRO A 1 326 ? 15.575  4.589   -19.515 1.00 93.46 326 A 1 
ATOM   2470 C  CA  . PRO A 1 326 ? 16.584  5.486   -18.983 1.00 91.11 326 A 1 
ATOM   2471 C  C   . PRO A 1 326 ? 16.977  6.536   -20.028 1.00 90.74 326 A 1 
ATOM   2472 O  O   . PRO A 1 326 ? 16.812  6.360   -21.235 1.00 86.38 326 A 1 
ATOM   2473 C  CB  . PRO A 1 326 ? 17.766  4.591   -18.622 1.00 88.80 326 A 1 
ATOM   2474 C  CG  . PRO A 1 326 ? 17.706  3.523   -19.709 1.00 89.48 326 A 1 
ATOM   2475 C  CD  . PRO A 1 326 ? 16.207  3.359   -19.978 1.00 92.39 326 A 1 
ATOM   2476 N  N   . GLY A 1 327 ? 17.579  7.631   -19.568 1.00 89.23 327 A 1 
ATOM   2477 C  CA  . GLY A 1 327 ? 18.185  8.637   -20.425 1.00 87.35 327 A 1 
ATOM   2478 C  C   . GLY A 1 327 ? 19.299  9.408   -19.718 1.00 87.91 327 A 1 
ATOM   2479 O  O   . GLY A 1 327 ? 19.393  9.420   -18.487 1.00 84.34 327 A 1 
ATOM   2480 N  N   . GLY A 1 328 ? 20.136  10.062  -20.496 1.00 86.08 328 A 1 
ATOM   2481 C  CA  . GLY A 1 328 ? 21.261  10.839  -19.970 1.00 84.16 328 A 1 
ATOM   2482 C  C   . GLY A 1 328 ? 22.285  9.970   -19.246 1.00 85.42 328 A 1 
ATOM   2483 O  O   . GLY A 1 328 ? 22.700  8.938   -19.760 1.00 80.62 328 A 1 
ATOM   2484 N  N   . ALA A 1 329 ? 22.690  10.388  -18.044 1.00 83.66 329 A 1 
ATOM   2485 C  CA  . ALA A 1 329 ? 23.677  9.694   -17.214 1.00 81.67 329 A 1 
ATOM   2486 C  C   . ALA A 1 329 ? 23.052  8.691   -16.226 1.00 82.46 329 A 1 
ATOM   2487 O  O   . ALA A 1 329 ? 23.712  8.266   -15.271 1.00 78.23 329 A 1 
ATOM   2488 C  CB  . ALA A 1 329 ? 24.544  10.744  -16.518 1.00 79.04 329 A 1 
ATOM   2489 N  N   . THR A 1 330 ? 21.786  8.318   -16.415 1.00 83.97 330 A 1 
ATOM   2490 C  CA  . THR A 1 330 ? 21.071  7.401   -15.525 1.00 84.47 330 A 1 
ATOM   2491 C  C   . THR A 1 330 ? 21.733  6.030   -15.494 1.00 85.44 330 A 1 
ATOM   2492 O  O   . THR A 1 330 ? 22.017  5.433   -16.532 1.00 82.36 330 A 1 
ATOM   2493 C  CB  . THR A 1 330 ? 19.601  7.260   -15.935 1.00 81.05 330 A 1 
ATOM   2494 O  OG1 . THR A 1 330 ? 18.978  8.517   -15.805 1.00 74.64 330 A 1 
ATOM   2495 C  CG2 . THR A 1 330 ? 18.806  6.291   -15.061 1.00 76.02 330 A 1 
ATOM   2496 N  N   . THR A 1 331 ? 21.935  5.505   -14.278 1.00 83.30 331 A 1 
ATOM   2497 C  CA  . THR A 1 331 ? 22.447  4.155   -14.032 1.00 80.59 331 A 1 
ATOM   2498 C  C   . THR A 1 331 ? 21.469  3.383   -13.147 1.00 81.11 331 A 1 
ATOM   2499 O  O   . THR A 1 331 ? 20.692  3.978   -12.404 1.00 75.72 331 A 1 
ATOM   2500 C  CB  . THR A 1 331 ? 23.842  4.185   -13.383 1.00 76.19 331 A 1 
ATOM   2501 O  OG1 . THR A 1 331 ? 23.821  4.878   -12.161 1.00 71.05 331 A 1 
ATOM   2502 C  CG2 . THR A 1 331 ? 24.884  4.852   -14.267 1.00 71.47 331 A 1 
ATOM   2503 N  N   . GLY A 1 332 ? 21.496  2.046   -13.239 1.00 83.68 332 A 1 
ATOM   2504 C  CA  . GLY A 1 332 ? 20.642  1.192   -12.413 1.00 82.63 332 A 1 
ATOM   2505 C  C   . GLY A 1 332 ? 19.161  1.198   -12.798 1.00 86.03 332 A 1 
ATOM   2506 O  O   . GLY A 1 332 ? 18.339  0.718   -12.035 1.00 82.18 332 A 1 
ATOM   2507 N  N   . PHE A 1 333 ? 18.816  1.718   -13.976 1.00 89.85 333 A 1 
ATOM   2508 C  CA  . PHE A 1 333 ? 17.452  1.763   -14.500 1.00 91.33 333 A 1 
ATOM   2509 C  C   . PHE A 1 333 ? 17.433  1.280   -15.961 1.00 92.09 333 A 1 
ATOM   2510 O  O   . PHE A 1 333 ? 17.375  2.090   -16.881 1.00 89.18 333 A 1 
ATOM   2511 C  CB  . PHE A 1 333 ? 16.894  3.179   -14.317 1.00 91.27 333 A 1 
ATOM   2512 C  CG  . PHE A 1 333 ? 15.392  3.274   -14.474 1.00 91.79 333 A 1 
ATOM   2513 C  CD1 . PHE A 1 333 ? 14.820  3.692   -15.686 1.00 92.15 333 A 1 
ATOM   2514 C  CD2 . PHE A 1 333 ? 14.560  2.957   -13.381 1.00 91.74 333 A 1 
ATOM   2515 C  CE1 . PHE A 1 333 ? 13.434  3.807   -15.812 1.00 90.39 333 A 1 
ATOM   2516 C  CE2 . PHE A 1 333 ? 13.169  3.076   -13.501 1.00 91.38 333 A 1 
ATOM   2517 C  CZ  . PHE A 1 333 ? 12.598  3.500   -14.716 1.00 92.45 333 A 1 
ATOM   2518 N  N   . PRO A 1 334 ? 17.589  -0.036  -16.199 1.00 91.70 334 A 1 
ATOM   2519 C  CA  . PRO A 1 334 ? 17.751  -0.567  -17.545 1.00 91.09 334 A 1 
ATOM   2520 C  C   . PRO A 1 334 ? 16.515  -0.322  -18.410 1.00 92.08 334 A 1 
ATOM   2521 O  O   . PRO A 1 334 ? 15.385  -0.340  -17.923 1.00 90.43 334 A 1 
ATOM   2522 C  CB  . PRO A 1 334 ? 18.027  -2.060  -17.373 1.00 88.72 334 A 1 
ATOM   2523 C  CG  . PRO A 1 334 ? 17.360  -2.385  -16.048 1.00 87.92 334 A 1 
ATOM   2524 C  CD  . PRO A 1 334 ? 17.599  -1.117  -15.226 1.00 90.75 334 A 1 
ATOM   2525 N  N   . GLN A 1 335 ? 16.712  -0.167  -19.728 1.00 92.60 335 A 1 
ATOM   2526 C  CA  . GLN A 1 335 ? 15.609  -0.170  -20.676 1.00 92.92 335 A 1 
ATOM   2527 C  C   . GLN A 1 335 ? 15.045  -1.585  -20.790 1.00 93.41 335 A 1 
ATOM   2528 O  O   . GLN A 1 335 ? 15.742  -2.509  -21.199 1.00 90.26 335 A 1 
ATOM   2529 C  CB  . GLN A 1 335 ? 16.052  0.409   -22.024 1.00 91.40 335 A 1 
ATOM   2530 C  CG  . GLN A 1 335 ? 14.903  0.376   -23.039 1.00 87.93 335 A 1 
ATOM   2531 C  CD  . GLN A 1 335 ? 15.043  1.396   -24.176 1.00 85.67 335 A 1 
ATOM   2532 O  OE1 . GLN A 1 335 ? 15.690  2.418   -24.055 1.00 77.52 335 A 1 
ATOM   2533 N  NE2 . GLN A 1 335 ? 14.394  1.175   -25.281 1.00 74.40 335 A 1 
ATOM   2534 N  N   . ALA A 1 336 ? 13.777  -1.748  -20.426 1.00 94.41 336 A 1 
ATOM   2535 C  CA  . ALA A 1 336 ? 13.121  -3.037  -20.434 1.00 94.75 336 A 1 
ATOM   2536 C  C   . ALA A 1 336 ? 11.602  -2.884  -20.553 1.00 95.73 336 A 1 
ATOM   2537 O  O   . ALA A 1 336 ? 11.041  -1.798  -20.385 1.00 94.88 336 A 1 
ATOM   2538 C  CB  . ALA A 1 336 ? 13.513  -3.795  -19.159 1.00 93.25 336 A 1 
ATOM   2539 N  N   . LYS A 1 337 ? 10.932  -4.004  -20.804 1.00 95.46 337 A 1 
ATOM   2540 C  CA  . LYS A 1 337 ? 9.478   -4.120  -20.705 1.00 96.03 337 A 1 
ATOM   2541 C  C   . LYS A 1 337 ? 9.100   -5.434  -20.056 1.00 96.24 337 A 1 
ATOM   2542 O  O   . LYS A 1 337 ? 9.847   -6.409  -20.105 1.00 94.76 337 A 1 
ATOM   2543 C  CB  . LYS A 1 337 ? 8.819   -3.921  -22.085 1.00 93.67 337 A 1 
ATOM   2544 C  CG  . LYS A 1 337 ? 9.117   -5.086  -23.035 1.00 87.44 337 A 1 
ATOM   2545 C  CD  . LYS A 1 337 ? 8.581   -4.852  -24.447 1.00 87.38 337 A 1 
ATOM   2546 C  CE  . LYS A 1 337 ? 8.955   -6.080  -25.270 1.00 75.79 337 A 1 
ATOM   2547 N  NZ  . LYS A 1 337 ? 8.688   -5.907  -26.706 1.00 69.60 337 A 1 
ATOM   2548 N  N   . ILE A 1 338 ? 7.908   -5.485  -19.484 1.00 95.99 338 A 1 
ATOM   2549 C  CA  . ILE A 1 338 ? 7.296   -6.707  -18.976 1.00 95.94 338 A 1 
ATOM   2550 C  C   . ILE A 1 338 ? 5.811   -6.711  -19.321 1.00 96.34 338 A 1 
ATOM   2551 O  O   . ILE A 1 338 ? 5.102   -5.738  -19.072 1.00 96.17 338 A 1 
ATOM   2552 C  CB  . ILE A 1 338 ? 7.623   -6.910  -17.481 1.00 95.03 338 A 1 
ATOM   2553 C  CG1 . ILE A 1 338 ? 7.153   -8.298  -17.006 1.00 90.59 338 A 1 
ATOM   2554 C  CG2 . ILE A 1 338 ? 7.065   -5.780  -16.607 1.00 90.91 338 A 1 
ATOM   2555 C  CD1 . ILE A 1 338 ? 7.746   -8.697  -15.643 1.00 89.21 338 A 1 
ATOM   2556 N  N   . ASP A 1 339 ? 5.351   -7.800  -19.928 1.00 96.90 339 A 1 
ATOM   2557 C  CA  . ASP A 1 339 ? 3.955   -8.048  -20.262 1.00 97.14 339 A 1 
ATOM   2558 C  C   . ASP A 1 339 ? 3.357   -9.034  -19.246 1.00 97.25 339 A 1 
ATOM   2559 O  O   . ASP A 1 339 ? 3.959   -10.074 -18.978 1.00 96.09 339 A 1 
ATOM   2560 C  CB  . ASP A 1 339 ? 3.841   -8.605  -21.687 1.00 96.53 339 A 1 
ATOM   2561 C  CG  . ASP A 1 339 ? 4.135   -7.551  -22.759 1.00 95.00 339 A 1 
ATOM   2562 O  OD1 . ASP A 1 339 ? 3.384   -6.561  -22.822 1.00 88.29 339 A 1 
ATOM   2563 O  OD2 . ASP A 1 339 ? 5.065   -7.694  -23.577 1.00 88.60 339 A 1 
ATOM   2564 N  N   . PHE A 1 340 ? 2.188   -8.731  -18.717 1.00 97.59 340 A 1 
ATOM   2565 C  CA  . PHE A 1 340 ? 1.426   -9.593  -17.823 1.00 97.57 340 A 1 
ATOM   2566 C  C   . PHE A 1 340 ? 0.076   -9.935  -18.450 1.00 97.81 340 A 1 
ATOM   2567 O  O   . PHE A 1 340 ? -0.642  -9.052  -18.915 1.00 97.37 340 A 1 
ATOM   2568 C  CB  . PHE A 1 340 ? 1.211   -8.914  -16.474 1.00 96.49 340 A 1 
ATOM   2569 C  CG  . PHE A 1 340 ? 2.442   -8.820  -15.611 1.00 95.40 340 A 1 
ATOM   2570 C  CD1 . PHE A 1 340 ? 2.691   -9.794  -14.632 1.00 92.47 340 A 1 
ATOM   2571 C  CD2 . PHE A 1 340 ? 3.319   -7.733  -15.746 1.00 92.95 340 A 1 
ATOM   2572 C  CE1 . PHE A 1 340 ? 3.796   -9.681  -13.771 1.00 91.27 340 A 1 
ATOM   2573 C  CE2 . PHE A 1 340 ? 4.435   -7.614  -14.898 1.00 91.22 340 A 1 
ATOM   2574 C  CZ  . PHE A 1 340 ? 4.662   -8.583  -13.907 1.00 91.31 340 A 1 
ATOM   2575 N  N   . SER A 1 341 ? -0.291  -11.208 -18.386 1.00 97.52 341 A 1 
ATOM   2576 C  CA  . SER A 1 341 ? -1.625  -11.704 -18.707 1.00 97.77 341 A 1 
ATOM   2577 C  C   . SER A 1 341 ? -2.143  -12.505 -17.535 1.00 97.61 341 A 1 
ATOM   2578 O  O   . SER A 1 341 ? -1.408  -13.301 -16.949 1.00 96.40 341 A 1 
ATOM   2579 C  CB  . SER A 1 341 ? -1.608  -12.558 -19.976 1.00 97.19 341 A 1 
ATOM   2580 O  OG  . SER A 1 341 ? -1.223  -11.769 -21.088 1.00 90.12 341 A 1 
ATOM   2581 N  N   . SER A 1 342 ? -3.409  -12.310 -17.167 1.00 98.17 342 A 1 
ATOM   2582 C  CA  . SER A 1 342 ? -3.977  -12.998 -16.013 1.00 97.91 342 A 1 
ATOM   2583 C  C   . SER A 1 342 ? -5.463  -13.244 -16.151 1.00 98.18 342 A 1 
ATOM   2584 O  O   . SER A 1 342 ? -6.170  -12.550 -16.885 1.00 97.35 342 A 1 
ATOM   2585 C  CB  . SER A 1 342 ? -3.678  -12.221 -14.732 1.00 95.73 342 A 1 
ATOM   2586 O  OG  . SER A 1 342 ? -4.184  -10.899 -14.792 1.00 83.65 342 A 1 
ATOM   2587 N  N   . GLY A 1 343 ? -5.959  -14.237 -15.401 1.00 97.95 343 A 1 
ATOM   2588 C  CA  . GLY A 1 343 ? -7.378  -14.486 -15.204 1.00 98.00 343 A 1 
ATOM   2589 C  C   . GLY A 1 343 ? -7.625  -14.986 -13.791 1.00 98.19 343 A 1 
ATOM   2590 O  O   . GLY A 1 343 ? -6.788  -15.686 -13.218 1.00 97.16 343 A 1 
ATOM   2591 N  N   . TRP A 1 344 ? -8.770  -14.630 -13.220 1.00 98.13 344 A 1 
ATOM   2592 C  CA  . TRP A 1 344 ? -9.126  -15.007 -11.853 1.00 98.29 344 A 1 
ATOM   2593 C  C   . TRP A 1 344 ? -10.595 -15.379 -11.724 1.00 98.33 344 A 1 
ATOM   2594 O  O   . TRP A 1 344 ? -11.438 -14.933 -12.496 1.00 97.76 344 A 1 
ATOM   2595 C  CB  . TRP A 1 344 ? -8.759  -13.897 -10.863 1.00 97.63 344 A 1 
ATOM   2596 C  CG  . TRP A 1 344 ? -9.447  -12.582 -11.094 1.00 97.76 344 A 1 
ATOM   2597 C  CD1 . TRP A 1 344 ? -10.576 -12.161 -10.482 1.00 95.97 344 A 1 
ATOM   2598 C  CD2 . TRP A 1 344 ? -9.058  -11.519 -12.011 1.00 97.29 344 A 1 
ATOM   2599 N  NE1 . TRP A 1 344 ? -10.915 -10.904 -10.963 1.00 95.64 344 A 1 
ATOM   2600 C  CE2 . TRP A 1 344 ? -10.007 -10.473 -11.892 1.00 96.81 344 A 1 
ATOM   2601 C  CE3 . TRP A 1 344 ? -7.990  -11.344 -12.917 1.00 96.01 344 A 1 
ATOM   2602 C  CZ2 . TRP A 1 344 ? -9.912  -9.288  -12.667 1.00 95.69 344 A 1 
ATOM   2603 C  CZ3 . TRP A 1 344 ? -7.897  -10.167 -13.684 1.00 95.10 344 A 1 
ATOM   2604 C  CH2 . TRP A 1 344 ? -8.847  -9.159  -13.561 1.00 94.81 344 A 1 
ATOM   2605 N  N   . LEU A 1 345 ? -10.876 -16.198 -10.713 1.00 97.87 345 A 1 
ATOM   2606 C  CA  . LEU A 1 345 ? -12.204 -16.538 -10.239 1.00 98.06 345 A 1 
ATOM   2607 C  C   . LEU A 1 345 ? -12.175 -16.538 -8.714  1.00 98.03 345 A 1 
ATOM   2608 O  O   . LEU A 1 345 ? -11.410 -17.291 -8.108  1.00 97.09 345 A 1 
ATOM   2609 C  CB  . LEU A 1 345 ? -12.608 -17.911 -10.810 1.00 97.20 345 A 1 
ATOM   2610 C  CG  . LEU A 1 345 ? -13.927 -18.468 -10.253 1.00 94.18 345 A 1 
ATOM   2611 C  CD1 . LEU A 1 345 ? -15.131 -17.620 -10.660 1.00 87.76 345 A 1 
ATOM   2612 C  CD2 . LEU A 1 345 ? -14.160 -19.890 -10.776 1.00 86.99 345 A 1 
ATOM   2613 N  N   . GLN A 1 346 ? -13.016 -15.718 -8.110  1.00 97.92 346 A 1 
ATOM   2614 C  CA  . GLN A 1 346 ? -13.276 -15.675 -6.679  1.00 97.65 346 A 1 
ATOM   2615 C  C   . GLN A 1 346 ? -14.721 -16.076 -6.410  1.00 97.77 346 A 1 
ATOM   2616 O  O   . GLN A 1 346 ? -15.612 -15.742 -7.178  1.00 97.14 346 A 1 
ATOM   2617 C  CB  . GLN A 1 346 ? -12.976 -14.260 -6.148  1.00 96.33 346 A 1 
ATOM   2618 C  CG  . GLN A 1 346 ? -13.220 -14.126 -4.642  1.00 94.94 346 A 1 
ATOM   2619 C  CD  . GLN A 1 346 ? -12.912 -12.713 -4.149  1.00 96.09 346 A 1 
ATOM   2620 O  OE1 . GLN A 1 346 ? -11.824 -12.426 -3.677  1.00 88.14 346 A 1 
ATOM   2621 N  NE2 . GLN A 1 346 ? -13.854 -11.805 -4.252  1.00 87.71 346 A 1 
ATOM   2622 N  N   . ASP A 1 347 ? -14.941 -16.748 -5.283  1.00 97.61 347 A 1 
ATOM   2623 C  CA  . ASP A 1 347 ? -16.260 -17.079 -4.752  1.00 97.60 347 A 1 
ATOM   2624 C  C   . ASP A 1 347 ? -16.370 -16.618 -3.295  1.00 97.44 347 A 1 
ATOM   2625 O  O   . ASP A 1 347 ? -15.586 -17.031 -2.439  1.00 96.30 347 A 1 
ATOM   2626 C  CB  . ASP A 1 347 ? -16.499 -18.586 -4.906  1.00 96.97 347 A 1 
ATOM   2627 C  CG  . ASP A 1 347 ? -17.959 -18.997 -4.714  1.00 96.48 347 A 1 
ATOM   2628 O  OD1 . ASP A 1 347 ? -18.814 -18.123 -4.484  1.00 93.91 347 A 1 
ATOM   2629 O  OD2 . ASP A 1 347 ? -18.232 -20.209 -4.832  1.00 93.66 347 A 1 
ATOM   2630 N  N   . GLU A 1 348 ? -17.331 -15.730 -3.006  1.00 97.07 348 A 1 
ATOM   2631 C  CA  . GLU A 1 348 ? -17.741 -15.346 -1.660  1.00 96.69 348 A 1 
ATOM   2632 C  C   . GLU A 1 348 ? -19.045 -16.079 -1.334  1.00 96.72 348 A 1 
ATOM   2633 O  O   . GLU A 1 348 ? -20.118 -15.746 -1.849  1.00 95.53 348 A 1 
ATOM   2634 C  CB  . GLU A 1 348 ? -17.907 -13.822 -1.525  1.00 95.65 348 A 1 
ATOM   2635 C  CG  . GLU A 1 348 ? -16.571 -13.085 -1.658  1.00 93.09 348 A 1 
ATOM   2636 C  CD  . GLU A 1 348 ? -16.716 -11.573 -1.479  1.00 94.09 348 A 1 
ATOM   2637 O  OE1 . GLU A 1 348 ? -16.667 -11.101 -0.325  1.00 88.00 348 A 1 
ATOM   2638 O  OE2 . GLU A 1 348 ? -16.833 -10.859 -2.497  1.00 88.59 348 A 1 
ATOM   2639 N  N   . ILE A 1 349 ? -18.953 -17.088 -0.483  1.00 97.06 349 A 1 
ATOM   2640 C  CA  . ILE A 1 349 ? -20.055 -17.978 -0.147  1.00 96.90 349 A 1 
ATOM   2641 C  C   . ILE A 1 349 ? -20.663 -17.546 1.187   1.00 96.74 349 A 1 
ATOM   2642 O  O   . ILE A 1 349 ? -19.975 -17.506 2.203   1.00 95.69 349 A 1 
ATOM   2643 C  CB  . ILE A 1 349 ? -19.614 -19.456 -0.118  1.00 96.66 349 A 1 
ATOM   2644 C  CG1 . ILE A 1 349 ? -18.832 -19.846 -1.390  1.00 95.37 349 A 1 
ATOM   2645 C  CG2 . ILE A 1 349 ? -20.837 -20.361 0.096   1.00 95.29 349 A 1 
ATOM   2646 C  CD1 . ILE A 1 349 ? -18.270 -21.268 -1.383  1.00 92.86 349 A 1 
ATOM   2647 N  N   . THR A 1 350 ? -21.966 -17.287 1.198   1.00 96.01 350 A 1 
ATOM   2648 C  CA  . THR A 1 350 ? -22.740 -17.047 2.419   1.00 95.47 350 A 1 
ATOM   2649 C  C   . THR A 1 350 ? -23.693 -18.212 2.644   1.00 95.77 350 A 1 
ATOM   2650 O  O   . THR A 1 350 ? -24.534 -18.491 1.794   1.00 94.20 350 A 1 
ATOM   2651 C  CB  . THR A 1 350 ? -23.499 -15.711 2.339   1.00 93.69 350 A 1 
ATOM   2652 O  OG1 . THR A 1 350 ? -22.595 -14.667 2.063   1.00 84.74 350 A 1 
ATOM   2653 C  CG2 . THR A 1 350 ? -24.197 -15.366 3.650   1.00 83.55 350 A 1 
ATOM   2654 N  N   . LEU A 1 351 ? -23.568 -18.877 3.791   1.00 96.09 351 A 1 
ATOM   2655 C  CA  . LEU A 1 351 ? -24.501 -19.933 4.169   1.00 95.85 351 A 1 
ATOM   2656 C  C   . LEU A 1 351 ? -25.774 -19.317 4.767   1.00 94.98 351 A 1 
ATOM   2657 O  O   . LEU A 1 351 ? -25.697 -18.404 5.585   1.00 92.41 351 A 1 
ATOM   2658 C  CB  . LEU A 1 351 ? -23.842 -20.936 5.131   1.00 95.27 351 A 1 
ATOM   2659 C  CG  . LEU A 1 351 ? -22.573 -21.623 4.591   1.00 94.19 351 A 1 
ATOM   2660 C  CD1 . LEU A 1 351 ? -22.120 -22.701 5.577   1.00 91.08 351 A 1 
ATOM   2661 C  CD2 . LEU A 1 351 ? -22.783 -22.301 3.238   1.00 90.26 351 A 1 
ATOM   2662 N  N   . ARG A 1 352 ? -26.931 -19.817 4.376   1.00 94.54 352 A 1 
ATOM   2663 C  CA  . ARG A 1 352 ? -28.221 -19.297 4.847   1.00 93.20 352 A 1 
ATOM   2664 C  C   . ARG A 1 352 ? -28.561 -19.772 6.257   1.00 92.94 352 A 1 
ATOM   2665 O  O   . ARG A 1 352 ? -29.051 -19.000 7.064   1.00 88.52 352 A 1 
ATOM   2666 C  CB  . ARG A 1 352 ? -29.308 -19.699 3.842   1.00 90.79 352 A 1 
ATOM   2667 C  CG  . ARG A 1 352 ? -30.667 -19.054 4.175   1.00 84.24 352 A 1 
ATOM   2668 C  CD  . ARG A 1 352 ? -31.761 -19.567 3.244   1.00 81.62 352 A 1 
ATOM   2669 N  NE  . ARG A 1 352 ? -31.976 -20.999 3.439   1.00 73.79 352 A 1 
ATOM   2670 C  CZ  . ARG A 1 352 ? -32.563 -21.840 2.623   1.00 70.05 352 A 1 
ATOM   2671 N  NH1 . ARG A 1 352 ? -33.155 -21.436 1.529   1.00 64.33 352 A 1 
ATOM   2672 N  NH2 . ARG A 1 352 ? -32.549 -23.104 2.917   1.00 62.19 352 A 1 
ATOM   2673 N  N   . ASP A 1 353 ? -28.312 -21.045 6.530   1.00 92.60 353 A 1 
ATOM   2674 C  CA  . ASP A 1 353 ? -28.788 -21.719 7.747   1.00 92.66 353 A 1 
ATOM   2675 C  C   . ASP A 1 353 ? -27.691 -21.840 8.827   1.00 93.68 353 A 1 
ATOM   2676 O  O   . ASP A 1 353 ? -27.919 -22.396 9.897   1.00 89.44 353 A 1 
ATOM   2677 C  CB  . ASP A 1 353 ? -29.393 -23.084 7.367   1.00 89.82 353 A 1 
ATOM   2678 C  CG  . ASP A 1 353 ? -30.482 -23.002 6.277   1.00 84.79 353 A 1 
ATOM   2679 O  OD1 . ASP A 1 353 ? -31.332 -22.082 6.310   1.00 78.23 353 A 1 
ATOM   2680 O  OD2 . ASP A 1 353 ? -30.472 -23.840 5.347   1.00 78.59 353 A 1 
ATOM   2681 N  N   . LEU A 1 354 ? -26.488 -21.326 8.549   1.00 95.27 354 A 1 
ATOM   2682 C  CA  . LEU A 1 354 ? -25.349 -21.301 9.466   1.00 95.77 354 A 1 
ATOM   2683 C  C   . LEU A 1 354 ? -24.664 -19.929 9.409   1.00 96.13 354 A 1 
ATOM   2684 O  O   . LEU A 1 354 ? -24.538 -19.369 8.324   1.00 94.21 354 A 1 
ATOM   2685 C  CB  . LEU A 1 354 ? -24.349 -22.408 9.085   1.00 94.46 354 A 1 
ATOM   2686 C  CG  . LEU A 1 354 ? -24.841 -23.845 9.303   1.00 91.44 354 A 1 
ATOM   2687 C  CD1 . LEU A 1 354 ? -23.823 -24.831 8.722   1.00 86.64 354 A 1 
ATOM   2688 C  CD2 . LEU A 1 354 ? -25.007 -24.176 10.792  1.00 85.92 354 A 1 
ATOM   2689 N  N   . PRO A 1 355 ? -24.145 -19.417 10.542  1.00 95.94 355 A 1 
ATOM   2690 C  CA  . PRO A 1 355 ? -23.429 -18.144 10.584  1.00 95.86 355 A 1 
ATOM   2691 C  C   . PRO A 1 355 ? -21.982 -18.297 10.081  1.00 96.34 355 A 1 
ATOM   2692 O  O   . PRO A 1 355 ? -21.020 -18.051 10.805  1.00 94.77 355 A 1 
ATOM   2693 C  CB  . PRO A 1 355 ? -23.544 -17.706 12.042  1.00 94.61 355 A 1 
ATOM   2694 C  CG  . PRO A 1 355 ? -23.474 -19.032 12.791  1.00 92.62 355 A 1 
ATOM   2695 C  CD  . PRO A 1 355 ? -24.242 -19.981 11.870  1.00 95.21 355 A 1 
ATOM   2696 N  N   . ILE A 1 356 ? -21.836 -18.765 8.852   1.00 96.81 356 A 1 
ATOM   2697 C  CA  . ILE A 1 356 ? -20.545 -19.052 8.232   1.00 97.02 356 A 1 
ATOM   2698 C  C   . ILE A 1 356 ? -20.479 -18.369 6.870   1.00 97.09 356 A 1 
ATOM   2699 O  O   . ILE A 1 356 ? -21.390 -18.502 6.051   1.00 95.90 356 A 1 
ATOM   2700 C  CB  . ILE A 1 356 ? -20.281 -20.574 8.133   1.00 96.48 356 A 1 
ATOM   2701 C  CG1 . ILE A 1 356 ? -20.312 -21.240 9.525   1.00 94.31 356 A 1 
ATOM   2702 C  CG2 . ILE A 1 356 ? -18.937 -20.847 7.435   1.00 94.39 356 A 1 
ATOM   2703 C  CD1 . ILE A 1 356 ? -20.191 -22.768 9.511   1.00 90.67 356 A 1 
ATOM   2704 N  N   . THR A 1 357 ? -19.374 -17.699 6.611   1.00 97.23 357 A 1 
ATOM   2705 C  CA  . THR A 1 357 ? -19.002 -17.237 5.273   1.00 97.07 357 A 1 
ATOM   2706 C  C   . THR A 1 357 ? -17.696 -17.874 4.849   1.00 97.46 357 A 1 
ATOM   2707 O  O   . THR A 1 357 ? -16.798 -18.095 5.663   1.00 96.57 357 A 1 
ATOM   2708 C  CB  . THR A 1 357 ? -18.940 -15.704 5.168   1.00 95.33 357 A 1 
ATOM   2709 O  OG1 . THR A 1 357 ? -17.975 -15.165 6.036   1.00 80.02 357 A 1 
ATOM   2710 C  CG2 . THR A 1 357 ? -20.267 -15.049 5.517   1.00 79.32 357 A 1 
ATOM   2711 N  N   . LEU A 1 358 ? -17.585 -18.191 3.568   1.00 97.40 358 A 1 
ATOM   2712 C  CA  . LEU A 1 358 ? -16.402 -18.769 2.958   1.00 97.54 358 A 1 
ATOM   2713 C  C   . LEU A 1 358 ? -15.886 -17.825 1.874   1.00 97.45 358 A 1 
ATOM   2714 O  O   . LEU A 1 358 ? -16.663 -17.175 1.179   1.00 96.62 358 A 1 
ATOM   2715 C  CB  . LEU A 1 358 ? -16.716 -20.164 2.380   1.00 97.17 358 A 1 
ATOM   2716 C  CG  . LEU A 1 358 ? -17.297 -21.171 3.383   1.00 95.49 358 A 1 
ATOM   2717 C  CD1 . LEU A 1 358 ? -17.727 -22.462 2.674   1.00 91.54 358 A 1 
ATOM   2718 C  CD2 . LEU A 1 358 ? -16.268 -21.566 4.446   1.00 90.42 358 A 1 
ATOM   2719 N  N   . LEU A 1 359 ? -14.569 -17.768 1.733   1.00 96.91 359 A 1 
ATOM   2720 C  CA  . LEU A 1 359 ? -13.893 -17.049 0.662   1.00 96.74 359 A 1 
ATOM   2721 C  C   . LEU A 1 359 ? -12.948 -18.024 -0.023  1.00 97.11 359 A 1 
ATOM   2722 O  O   . LEU A 1 359 ? -12.038 -18.558 0.609   1.00 96.62 359 A 1 
ATOM   2723 C  CB  . LEU A 1 359 ? -13.184 -15.828 1.257   1.00 95.61 359 A 1 
ATOM   2724 C  CG  . LEU A 1 359 ? -12.361 -15.020 0.233   1.00 94.51 359 A 1 
ATOM   2725 C  CD1 . LEU A 1 359 ? -13.222 -14.421 -0.874  1.00 92.19 359 A 1 
ATOM   2726 C  CD2 . LEU A 1 359 ? -11.687 -13.859 0.959   1.00 92.03 359 A 1 
ATOM   2727 N  N   . GLY A 1 360 ? -13.156 -18.242 -1.313  1.00 97.49 360 A 1 
ATOM   2728 C  CA  . GLY A 1 360 ? -12.310 -19.108 -2.112  1.00 97.48 360 A 1 
ATOM   2729 C  C   . GLY A 1 360 ? -11.964 -18.454 -3.444  1.00 97.81 360 A 1 
ATOM   2730 O  O   . GLY A 1 360 ? -12.669 -17.575 -3.922  1.00 96.73 360 A 1 
ATOM   2731 N  N   . GLY A 1 361 ? -10.867 -18.887 -4.052  1.00 97.53 361 A 1 
ATOM   2732 C  CA  . GLY A 1 361 ? -10.558 -18.441 -5.399  1.00 97.76 361 A 1 
ATOM   2733 C  C   . GLY A 1 361 ? -9.186  -18.869 -5.881  1.00 98.14 361 A 1 
ATOM   2734 O  O   . GLY A 1 361 ? -8.339  -19.343 -5.120  1.00 97.28 361 A 1 
ATOM   2735 N  N   . THR A 1 362 ? -8.984  -18.680 -7.175  1.00 97.92 362 A 1 
ATOM   2736 C  CA  . THR A 1 362 ? -7.705  -18.922 -7.825  1.00 98.03 362 A 1 
ATOM   2737 C  C   . THR A 1 362 ? -7.459  -17.917 -8.931  1.00 98.05 362 A 1 
ATOM   2738 O  O   . THR A 1 362 ? -8.394  -17.406 -9.553  1.00 97.07 362 A 1 
ATOM   2739 C  CB  . THR A 1 362 ? -7.610  -20.372 -8.324  1.00 96.62 362 A 1 
ATOM   2740 O  OG1 . THR A 1 362 ? -6.274  -20.690 -8.649  1.00 88.62 362 A 1 
ATOM   2741 C  CG2 . THR A 1 362 ? -8.471  -20.672 -9.549  1.00 88.05 362 A 1 
ATOM   2742 N  N   . ARG A 1 363 ? -6.186  -17.630 -9.178  1.00 98.00 363 A 1 
ATOM   2743 C  CA  . ARG A 1 363 ? -5.711  -16.759 -10.242 1.00 97.79 363 A 1 
ATOM   2744 C  C   . ARG A 1 363 ? -4.577  -17.440 -10.981 1.00 98.02 363 A 1 
ATOM   2745 O  O   . ARG A 1 363 ? -3.707  -18.038 -10.362 1.00 96.72 363 A 1 
ATOM   2746 C  CB  . ARG A 1 363 ? -5.282  -15.420 -9.629  1.00 96.05 363 A 1 
ATOM   2747 C  CG  . ARG A 1 363 ? -4.747  -14.438 -10.665 1.00 94.56 363 A 1 
ATOM   2748 C  CD  . ARG A 1 363 ? -4.317  -13.146 -9.983  1.00 93.03 363 A 1 
ATOM   2749 N  NE  . ARG A 1 363 ? -3.873  -12.158 -10.966 1.00 90.69 363 A 1 
ATOM   2750 C  CZ  . ARG A 1 363 ? -4.491  -11.051 -11.315 1.00 92.92 363 A 1 
ATOM   2751 N  NH1 . ARG A 1 363 ? -5.626  -10.669 -10.798 1.00 82.06 363 A 1 
ATOM   2752 N  NH2 . ARG A 1 363 ? -3.949  -10.284 -12.206 1.00 85.71 363 A 1 
ATOM   2753 N  N   . TYR A 1 364 ? -4.581  -17.293 -12.298 1.00 97.64 364 A 1 
ATOM   2754 C  CA  . TYR A 1 364 ? -3.457  -17.590 -13.163 1.00 97.73 364 A 1 
ATOM   2755 C  C   . TYR A 1 364 ? -2.806  -16.290 -13.615 1.00 97.74 364 A 1 
ATOM   2756 O  O   . TYR A 1 364 ? -3.498  -15.402 -14.112 1.00 96.90 364 A 1 
ATOM   2757 C  CB  . TYR A 1 364 ? -3.936  -18.416 -14.354 1.00 97.09 364 A 1 
ATOM   2758 C  CG  . TYR A 1 364 ? -2.852  -18.695 -15.372 1.00 96.04 364 A 1 
ATOM   2759 C  CD1 . TYR A 1 364 ? -2.861  -18.023 -16.602 1.00 93.42 364 A 1 
ATOM   2760 C  CD2 . TYR A 1 364 ? -1.829  -19.622 -15.090 1.00 93.78 364 A 1 
ATOM   2761 C  CE1 . TYR A 1 364 ? -1.880  -18.305 -17.569 1.00 92.28 364 A 1 
ATOM   2762 C  CE2 . TYR A 1 364 ? -0.850  -19.909 -16.048 1.00 92.20 364 A 1 
ATOM   2763 C  CZ  . TYR A 1 364 ? -0.890  -19.254 -17.298 1.00 92.34 364 A 1 
ATOM   2764 O  OH  . TYR A 1 364 ? 0.036   -19.561 -18.262 1.00 89.74 364 A 1 
ATOM   2765 N  N   . ASP A 1 365 ? -1.506  -16.181 -13.445 1.00 97.16 365 A 1 
ATOM   2766 C  CA  . ASP A 1 365 ? -0.683  -15.094 -13.960 1.00 96.72 365 A 1 
ATOM   2767 C  C   . ASP A 1 365 ? 0.406   -15.682 -14.860 1.00 96.92 365 A 1 
ATOM   2768 O  O   . ASP A 1 365 ? 1.074   -16.645 -14.491 1.00 96.16 365 A 1 
ATOM   2769 C  CB  . ASP A 1 365 ? -0.066  -14.278 -12.815 1.00 95.59 365 A 1 
ATOM   2770 C  CG  . ASP A 1 365 ? -1.083  -13.402 -12.073 1.00 93.65 365 A 1 
ATOM   2771 O  OD1 . ASP A 1 365 ? -1.366  -12.271 -12.537 1.00 87.89 365 A 1 
ATOM   2772 O  OD2 . ASP A 1 365 ? -1.571  -13.796 -10.991 1.00 87.88 365 A 1 
ATOM   2773 N  N   . SER A 1 366 ? 0.607   -15.057 -16.015 1.00 96.43 366 A 1 
ATOM   2774 C  CA  . SER A 1 366 ? 1.718   -15.310 -16.929 1.00 96.89 366 A 1 
ATOM   2775 C  C   . SER A 1 366 ? 2.408   -13.991 -17.228 1.00 97.20 366 A 1 
ATOM   2776 O  O   . SER A 1 366 ? 1.736   -12.992 -17.495 1.00 95.99 366 A 1 
ATOM   2777 C  CB  . SER A 1 366 ? 1.211   -15.945 -18.221 1.00 95.67 366 A 1 
ATOM   2778 O  OG  . SER A 1 366 ? 2.281   -16.261 -19.084 1.00 87.26 366 A 1 
ATOM   2779 N  N   . TYR A 1 367 ? 3.736   -13.975 -17.191 1.00 96.10 367 A 1 
ATOM   2780 C  CA  . TYR A 1 367 ? 4.495   -12.793 -17.564 1.00 95.92 367 A 1 
ATOM   2781 C  C   . TYR A 1 367 ? 5.697   -13.118 -18.444 1.00 96.25 367 A 1 
ATOM   2782 O  O   . TYR A 1 367 ? 6.286   -14.195 -18.352 1.00 95.30 367 A 1 
ATOM   2783 C  CB  . TYR A 1 367 ? 4.904   -11.990 -16.325 1.00 94.71 367 A 1 
ATOM   2784 C  CG  . TYR A 1 367 ? 5.951   -12.645 -15.440 1.00 94.78 367 A 1 
ATOM   2785 C  CD1 . TYR A 1 367 ? 5.566   -13.350 -14.280 1.00 91.71 367 A 1 
ATOM   2786 C  CD2 . TYR A 1 367 ? 7.319   -12.541 -15.764 1.00 92.08 367 A 1 
ATOM   2787 C  CE1 . TYR A 1 367 ? 6.526   -13.939 -13.463 1.00 90.29 367 A 1 
ATOM   2788 C  CE2 . TYR A 1 367 ? 8.299   -13.136 -14.947 1.00 90.40 367 A 1 
ATOM   2789 C  CZ  . TYR A 1 367 ? 7.891   -13.825 -13.794 1.00 91.31 367 A 1 
ATOM   2790 O  OH  . TYR A 1 367 ? 8.849   -14.391 -12.983 1.00 89.24 367 A 1 
ATOM   2791 N  N   . ARG A 1 368 ? 6.068   -12.136 -19.263 1.00 94.91 368 A 1 
ATOM   2792 C  CA  . ARG A 1 368 ? 7.286   -12.119 -20.066 1.00 95.64 368 A 1 
ATOM   2793 C  C   . ARG A 1 368 ? 8.003   -10.787 -19.884 1.00 95.66 368 A 1 
ATOM   2794 O  O   . ARG A 1 368 ? 7.519   -9.754  -20.358 1.00 93.44 368 A 1 
ATOM   2795 C  CB  . ARG A 1 368 ? 6.935   -12.416 -21.525 1.00 94.48 368 A 1 
ATOM   2796 C  CG  . ARG A 1 368 ? 8.171   -12.307 -22.432 1.00 90.03 368 A 1 
ATOM   2797 C  CD  . ARG A 1 368 ? 7.857   -12.825 -23.842 1.00 86.74 368 A 1 
ATOM   2798 N  NE  . ARG A 1 368 ? 7.642   -14.266 -23.793 1.00 78.45 368 A 1 
ATOM   2799 C  CZ  . ARG A 1 368 ? 7.138   -15.065 -24.703 1.00 72.45 368 A 1 
ATOM   2800 N  NH1 . ARG A 1 368 ? 6.769   -14.621 -25.867 1.00 65.31 368 A 1 
ATOM   2801 N  NH2 . ARG A 1 368 ? 7.017   -16.320 -24.407 1.00 64.14 368 A 1 
ATOM   2802 N  N   . GLY A 1 369 ? 9.160   -10.825 -19.234 1.00 93.76 369 A 1 
ATOM   2803 C  CA  . GLY A 1 369 ? 10.114  -9.729  -19.208 1.00 92.81 369 A 1 
ATOM   2804 C  C   . GLY A 1 369 ? 11.049  -9.800  -20.404 1.00 93.02 369 A 1 
ATOM   2805 O  O   . GLY A 1 369 ? 11.473  -10.895 -20.787 1.00 91.74 369 A 1 
ATOM   2806 N  N   . SER A 1 370 ? 11.376  -8.663  -21.003 1.00 93.22 370 A 1 
ATOM   2807 C  CA  . SER A 1 370 ? 12.327  -8.585  -22.111 1.00 93.33 370 A 1 
ATOM   2808 C  C   . SER A 1 370 ? 13.134  -7.292  -22.075 1.00 93.45 370 A 1 
ATOM   2809 O  O   . SER A 1 370 ? 12.615  -6.232  -21.723 1.00 91.05 370 A 1 
ATOM   2810 C  CB  . SER A 1 370 ? 11.610  -8.736  -23.461 1.00 91.06 370 A 1 
ATOM   2811 O  OG  . SER A 1 370 ? 10.648  -7.720  -23.664 1.00 79.51 370 A 1 
ATOM   2812 N  N   . SER A 1 371 ? 14.403  -7.390  -22.488 1.00 92.89 371 A 1 
ATOM   2813 C  CA  . SER A 1 371 ? 15.310  -6.260  -22.648 1.00 92.02 371 A 1 
ATOM   2814 C  C   . SER A 1 371 ? 16.247  -6.520  -23.819 1.00 91.55 371 A 1 
ATOM   2815 O  O   . SER A 1 371 ? 16.639  -7.667  -24.057 1.00 88.70 371 A 1 
ATOM   2816 C  CB  . SER A 1 371 ? 16.102  -6.045  -21.359 1.00 90.82 371 A 1 
ATOM   2817 O  OG  . SER A 1 371 ? 16.925  -4.900  -21.454 1.00 85.99 371 A 1 
ATOM   2818 N  N   . ASP A 1 372 ? 16.598  -5.470  -24.558 1.00 90.33 372 A 1 
ATOM   2819 C  CA  . ASP A 1 372 ? 17.459  -5.600  -25.729 1.00 87.96 372 A 1 
ATOM   2820 C  C   . ASP A 1 372 ? 18.839  -6.160  -25.353 1.00 86.87 372 A 1 
ATOM   2821 O  O   . ASP A 1 372 ? 19.511  -5.690  -24.438 1.00 79.51 372 A 1 
ATOM   2822 C  CB  . ASP A 1 372 ? 17.597  -4.247  -26.455 1.00 84.76 372 A 1 
ATOM   2823 C  CG  . ASP A 1 372 ? 16.342  -3.843  -27.241 1.00 76.81 372 A 1 
ATOM   2824 O  OD1 . ASP A 1 372 ? 15.576  -4.754  -27.633 1.00 69.88 372 A 1 
ATOM   2825 O  OD2 . ASP A 1 372 ? 16.162  -2.628  -27.469 1.00 69.70 372 A 1 
ATOM   2826 N  N   . GLY A 1 373 ? 19.264  -7.200  -26.088 1.00 86.89 373 A 1 
ATOM   2827 C  CA  . GLY A 1 373 ? 20.545  -7.883  -25.874 1.00 85.80 373 A 1 
ATOM   2828 C  C   . GLY A 1 373 ? 20.547  -8.949  -24.778 1.00 87.44 373 A 1 
ATOM   2829 O  O   . GLY A 1 373 ? 21.537  -9.670  -24.646 1.00 82.71 373 A 1 
ATOM   2830 N  N   . TYR A 1 374 ? 19.453  -9.129  -24.045 1.00 88.62 374 A 1 
ATOM   2831 C  CA  . TYR A 1 374 ? 19.318  -10.128 -22.991 1.00 88.96 374 A 1 
ATOM   2832 C  C   . TYR A 1 374 ? 18.221  -11.151 -23.286 1.00 90.13 374 A 1 
ATOM   2833 O  O   . TYR A 1 374 ? 17.338  -10.951 -24.120 1.00 87.76 374 A 1 
ATOM   2834 C  CB  . TYR A 1 374 ? 19.114  -9.435  -21.642 1.00 87.22 374 A 1 
ATOM   2835 C  CG  . TYR A 1 374 ? 20.297  -8.589  -21.245 1.00 87.12 374 A 1 
ATOM   2836 C  CD1 . TYR A 1 374 ? 21.512  -9.204  -20.873 1.00 83.84 374 A 1 
ATOM   2837 C  CD2 . TYR A 1 374 ? 20.232  -7.180  -21.301 1.00 84.63 374 A 1 
ATOM   2838 C  CE1 . TYR A 1 374 ? 22.642  -8.440  -20.583 1.00 82.20 374 A 1 
ATOM   2839 C  CE2 . TYR A 1 374 ? 21.364  -6.399  -21.008 1.00 82.98 374 A 1 
ATOM   2840 C  CZ  . TYR A 1 374 ? 22.566  -7.039  -20.661 1.00 83.41 374 A 1 
ATOM   2841 O  OH  . TYR A 1 374 ? 23.689  -6.300  -20.395 1.00 80.58 374 A 1 
ATOM   2842 N  N   . LYS A 1 375 ? 18.286  -12.281 -22.586 1.00 89.82 375 A 1 
ATOM   2843 C  CA  . LYS A 1 375 ? 17.278  -13.333 -22.688 1.00 90.40 375 A 1 
ATOM   2844 C  C   . LYS A 1 375 ? 15.978  -12.880 -22.024 1.00 91.94 375 A 1 
ATOM   2845 O  O   . LYS A 1 375 ? 16.009  -12.300 -20.947 1.00 89.72 375 A 1 
ATOM   2846 C  CB  . LYS A 1 375 ? 17.839  -14.618 -22.060 1.00 87.08 375 A 1 
ATOM   2847 C  CG  . LYS A 1 375 ? 16.867  -15.794 -22.130 1.00 75.55 375 A 1 
ATOM   2848 C  CD  . LYS A 1 375 ? 17.355  -16.967 -21.296 1.00 71.31 375 A 1 
ATOM   2849 C  CE  . LYS A 1 375 ? 16.198  -17.943 -21.089 1.00 60.07 375 A 1 
ATOM   2850 N  NZ  . LYS A 1 375 ? 16.479  -18.915 -20.006 1.00 52.54 375 A 1 
ATOM   2851 N  N   . ASP A 1 376 ? 14.847  -13.258 -22.627 1.00 91.38 376 A 1 
ATOM   2852 C  CA  . ASP A 1 376 ? 13.527  -13.096 -22.018 1.00 91.84 376 A 1 
ATOM   2853 C  C   . ASP A 1 376 ? 13.417  -13.894 -20.707 1.00 91.61 376 A 1 
ATOM   2854 O  O   . ASP A 1 376 ? 13.957  -14.997 -20.572 1.00 88.66 376 A 1 
ATOM   2855 C  CB  . ASP A 1 376 ? 12.416  -13.535 -22.992 1.00 90.71 376 A 1 
ATOM   2856 C  CG  . ASP A 1 376 ? 12.229  -12.630 -24.212 1.00 90.29 376 A 1 
ATOM   2857 O  OD1 . ASP A 1 376 ? 12.968  -11.626 -24.353 1.00 85.35 376 A 1 
ATOM   2858 O  OD2 . ASP A 1 376 ? 11.320  -12.938 -25.019 1.00 86.21 376 A 1 
ATOM   2859 N  N   . VAL A 1 377 ? 12.699  -13.340 -19.736 1.00 91.41 377 A 1 
ATOM   2860 C  CA  . VAL A 1 377 ? 12.346  -13.987 -18.469 1.00 90.78 377 A 1 
ATOM   2861 C  C   . VAL A 1 377 ? 10.860  -14.275 -18.492 1.00 92.15 377 A 1 
ATOM   2862 O  O   . VAL A 1 377 ? 10.036  -13.362 -18.396 1.00 91.82 377 A 1 
ATOM   2863 C  CB  . VAL A 1 377 ? 12.738  -13.127 -17.256 1.00 88.95 377 A 1 
ATOM   2864 C  CG1 . VAL A 1 377 ? 12.384  -13.826 -15.944 1.00 84.02 377 A 1 
ATOM   2865 C  CG2 . VAL A 1 377 ? 14.244  -12.837 -17.241 1.00 85.23 377 A 1 
ATOM   2866 N  N   . ASP A 1 378 ? 10.502  -15.559 -18.600 1.00 91.92 378 A 1 
ATOM   2867 C  CA  . ASP A 1 378 ? 9.125   -16.047 -18.639 1.00 91.84 378 A 1 
ATOM   2868 C  C   . ASP A 1 378 ? 8.814   -16.837 -17.368 1.00 92.39 378 A 1 
ATOM   2869 O  O   . ASP A 1 378 ? 9.620   -17.654 -16.915 1.00 88.44 378 A 1 
ATOM   2870 C  CB  . ASP A 1 378 ? 8.920   -16.938 -19.872 1.00 88.40 378 A 1 
ATOM   2871 C  CG  . ASP A 1 378 ? 8.988   -16.193 -21.202 1.00 84.15 378 A 1 
ATOM   2872 O  OD1 . ASP A 1 378 ? 8.008   -15.487 -21.529 1.00 74.37 378 A 1 
ATOM   2873 O  OD2 . ASP A 1 378 ? 9.936   -16.398 -21.988 1.00 75.31 378 A 1 
ATOM   2874 N  N   . ALA A 1 379 ? 7.618   -16.644 -16.795 1.00 93.41 379 A 1 
ATOM   2875 C  CA  . ALA A 1 379 ? 7.077   -17.558 -15.795 1.00 93.50 379 A 1 
ATOM   2876 C  C   . ALA A 1 379 ? 5.544   -17.496 -15.734 1.00 94.62 379 A 1 
ATOM   2877 O  O   . ALA A 1 379 ? 4.925   -16.469 -15.992 1.00 93.78 379 A 1 
ATOM   2878 C  CB  . ALA A 1 379 ? 7.668   -17.257 -14.420 1.00 91.83 379 A 1 
ATOM   2879 N  N   . ASP A 1 380 ? 4.973   -18.626 -15.287 1.00 94.88 380 A 1 
ATOM   2880 C  CA  . ASP A 1 380 ? 3.559   -18.768 -14.990 1.00 94.53 380 A 1 
ATOM   2881 C  C   . ASP A 1 380 ? 3.367   -19.076 -13.502 1.00 95.50 380 A 1 
ATOM   2882 O  O   . ASP A 1 380 ? 4.169   -19.796 -12.890 1.00 92.87 380 A 1 
ATOM   2883 C  CB  . ASP A 1 380 ? 2.942   -19.894 -15.826 1.00 90.23 380 A 1 
ATOM   2884 C  CG  . ASP A 1 380 ? 3.074   -19.697 -17.336 1.00 84.29 380 A 1 
ATOM   2885 O  OD1 . ASP A 1 380 ? 3.041   -18.539 -17.784 1.00 74.08 380 A 1 
ATOM   2886 O  OD2 . ASP A 1 380 ? 3.152   -20.731 -18.028 1.00 76.94 380 A 1 
ATOM   2887 N  N   . LYS A 1 381 ? 2.293   -18.566 -12.906 1.00 95.83 381 A 1 
ATOM   2888 C  CA  . LYS A 1 381 ? 1.940   -18.833 -11.511 1.00 95.74 381 A 1 
ATOM   2889 C  C   . LYS A 1 381 ? 0.441   -18.987 -11.322 1.00 97.08 381 A 1 
ATOM   2890 O  O   . LYS A 1 381 ? -0.347  -18.178 -11.782 1.00 96.27 381 A 1 
ATOM   2891 C  CB  . LYS A 1 381 ? 2.490   -17.719 -10.600 1.00 92.27 381 A 1 
ATOM   2892 C  CG  . LYS A 1 381 ? 3.964   -17.935 -10.215 1.00 81.66 381 A 1 
ATOM   2893 C  CD  . LYS A 1 381 ? 4.118   -19.088 -9.224  1.00 78.88 381 A 1 
ATOM   2894 C  CE  . LYS A 1 381 ? 5.589   -19.348 -8.938  1.00 72.25 381 A 1 
ATOM   2895 N  NZ  . LYS A 1 381 ? 5.765   -20.350 -7.854  1.00 64.23 381 A 1 
ATOM   2896 N  N   . TRP A 1 382 ? 0.078   -20.005 -10.541 1.00 96.44 382 A 1 
ATOM   2897 C  CA  . TRP A 1 382 ? -1.221  -20.103 -9.908  1.00 97.15 382 A 1 
ATOM   2898 C  C   . TRP A 1 382 ? -1.126  -19.598 -8.476  1.00 97.07 382 A 1 
ATOM   2899 O  O   . TRP A 1 382 ? -0.228  -19.990 -7.731  1.00 95.32 382 A 1 
ATOM   2900 C  CB  . TRP A 1 382 ? -1.726  -21.542 -9.967  1.00 96.68 382 A 1 
ATOM   2901 C  CG  . TRP A 1 382 ? -2.106  -21.972 -11.349 1.00 96.66 382 A 1 
ATOM   2902 C  CD1 . TRP A 1 382 ? -1.277  -22.559 -12.249 1.00 93.87 382 A 1 
ATOM   2903 C  CD2 . TRP A 1 382 ? -3.400  -21.832 -12.014 1.00 95.35 382 A 1 
ATOM   2904 N  NE1 . TRP A 1 382 ? -1.972  -22.798 -13.433 1.00 93.28 382 A 1 
ATOM   2905 C  CE2 . TRP A 1 382 ? -3.276  -22.372 -13.321 1.00 94.76 382 A 1 
ATOM   2906 C  CE3 . TRP A 1 382 ? -4.653  -21.306 -11.626 1.00 93.99 382 A 1 
ATOM   2907 C  CZ2 . TRP A 1 382 ? -4.375  -22.393 -14.221 1.00 93.74 382 A 1 
ATOM   2908 C  CZ3 . TRP A 1 382 ? -5.743  -21.325 -12.523 1.00 92.64 382 A 1 
ATOM   2909 C  CH2 . TRP A 1 382 ? -5.597  -21.864 -13.803 1.00 92.43 382 A 1 
ATOM   2910 N  N   . SER A 1 383 ? -2.043  -18.722 -8.078  1.00 97.23 383 A 1 
ATOM   2911 C  CA  . SER A 1 383 ? -2.171  -18.201 -6.717  1.00 96.81 383 A 1 
ATOM   2912 C  C   . SER A 1 383 ? -3.590  -18.438 -6.250  1.00 97.30 383 A 1 
ATOM   2913 O  O   . SER A 1 383 ? -4.533  -17.951 -6.869  1.00 96.40 383 A 1 
ATOM   2914 C  CB  . SER A 1 383 ? -1.825  -16.711 -6.661  1.00 95.12 383 A 1 
ATOM   2915 O  OG  . SER A 1 383 ? -0.523  -16.485 -7.169  1.00 89.64 383 A 1 
ATOM   2916 N  N   . SER A 1 384 ? -3.755  -19.190 -5.157  1.00 97.33 384 A 1 
ATOM   2917 C  CA  . SER A 1 384 ? -5.064  -19.567 -4.636  1.00 97.67 384 A 1 
ATOM   2918 C  C   . SER A 1 384 ? -5.265  -19.037 -3.218  1.00 97.78 384 A 1 
ATOM   2919 O  O   . SER A 1 384 ? -4.311  -18.741 -2.500  1.00 96.78 384 A 1 
ATOM   2920 C  CB  . SER A 1 384 ? -5.260  -21.085 -4.693  1.00 97.01 384 A 1 
ATOM   2921 O  OG  . SER A 1 384 ? -5.115  -21.545 -6.016  1.00 93.82 384 A 1 
ATOM   2922 N  N   . ARG A 1 385 ? -6.521  -18.926 -2.818  1.00 98.00 385 A 1 
ATOM   2923 C  CA  . ARG A 1 385 ? -6.929  -18.484 -1.485  1.00 97.70 385 A 1 
ATOM   2924 C  C   . ARG A 1 385 ? -8.086  -19.338 -0.994  1.00 98.18 385 A 1 
ATOM   2925 O  O   . ARG A 1 385 ? -8.985  -19.661 -1.758  1.00 97.55 385 A 1 
ATOM   2926 C  CB  . ARG A 1 385 ? -7.294  -16.997 -1.567  1.00 95.02 385 A 1 
ATOM   2927 C  CG  . ARG A 1 385 ? -7.714  -16.436 -0.215  1.00 88.53 385 A 1 
ATOM   2928 C  CD  . ARG A 1 385 ? -7.983  -14.940 -0.301  1.00 87.52 385 A 1 
ATOM   2929 N  NE  . ARG A 1 385 ? -8.297  -14.411 1.018   1.00 78.88 385 A 1 
ATOM   2930 C  CZ  . ARG A 1 385 ? -8.302  -13.145 1.386   1.00 75.05 385 A 1 
ATOM   2931 N  NH1 . ARG A 1 385 ? -8.146  -12.187 0.515   1.00 69.10 385 A 1 
ATOM   2932 N  NH2 . ARG A 1 385 ? -8.453  -12.839 2.627   1.00 65.33 385 A 1 
ATOM   2933 N  N   . ALA A 1 386 ? -8.081  -19.615 0.319   1.00 97.71 386 A 1 
ATOM   2934 C  CA  . ALA A 1 386 ? -9.226  -20.141 1.040   1.00 97.85 386 A 1 
ATOM   2935 C  C   . ALA A 1 386 ? -9.344  -19.412 2.375   1.00 97.95 386 A 1 
ATOM   2936 O  O   . ALA A 1 386 ? -8.346  -19.215 3.069   1.00 96.87 386 A 1 
ATOM   2937 C  CB  . ALA A 1 386 ? -9.064  -21.652 1.222   1.00 96.82 386 A 1 
ATOM   2938 N  N   . GLY A 1 387 ? -10.546 -18.996 2.752   1.00 97.73 387 A 1 
ATOM   2939 C  CA  . GLY A 1 387 ? -10.813 -18.334 4.024   1.00 97.36 387 A 1 
ATOM   2940 C  C   . GLY A 1 387 ? -12.200 -18.688 4.543   1.00 97.70 387 A 1 
ATOM   2941 O  O   . GLY A 1 387 ? -13.092 -19.054 3.782   1.00 96.73 387 A 1 
ATOM   2942 N  N   . MET A 1 388 ? -12.356 -18.600 5.865   1.00 97.71 388 A 1 
ATOM   2943 C  CA  . MET A 1 388 ? -13.613 -18.874 6.544   1.00 97.73 388 A 1 
ATOM   2944 C  C   . MET A 1 388 ? -13.799 -17.881 7.675   1.00 97.99 388 A 1 
ATOM   2945 O  O   . MET A 1 388 ? -12.865 -17.629 8.434   1.00 97.07 388 A 1 
ATOM   2946 C  CB  . MET A 1 388 ? -13.603 -20.323 7.060   1.00 96.50 388 A 1 
ATOM   2947 C  CG  . MET A 1 388 ? -14.884 -20.708 7.797   1.00 91.47 388 A 1 
ATOM   2948 S  SD  . MET A 1 388 ? -14.897 -22.412 8.447   1.00 89.62 388 A 1 
ATOM   2949 C  CE  . MET A 1 388 ? -14.975 -23.357 6.922   1.00 77.00 388 A 1 
ATOM   2950 N  N   . THR A 1 389 ? -15.020 -17.367 7.822   1.00 97.77 389 A 1 
ATOM   2951 C  CA  . THR A 1 389 ? -15.471 -16.608 8.992   1.00 97.55 389 A 1 
ATOM   2952 C  C   . THR A 1 389 ? -16.660 -17.331 9.611   1.00 97.63 389 A 1 
ATOM   2953 O  O   . THR A 1 389 ? -17.561 -17.766 8.898   1.00 96.50 389 A 1 
ATOM   2954 C  CB  . THR A 1 389 ? -15.846 -15.163 8.619   1.00 96.08 389 A 1 
ATOM   2955 O  OG1 . THR A 1 389 ? -14.751 -14.514 8.020   1.00 86.60 389 A 1 
ATOM   2956 C  CG2 . THR A 1 389 ? -16.233 -14.328 9.834   1.00 86.27 389 A 1 
ATOM   2957 N  N   . ILE A 1 390 ? -16.651 -17.468 10.941  1.00 97.73 390 A 1 
ATOM   2958 C  CA  . ILE A 1 390 ? -17.727 -18.083 11.713  1.00 97.78 390 A 1 
ATOM   2959 C  C   . ILE A 1 390 ? -18.151 -17.097 12.796  1.00 97.82 390 A 1 
ATOM   2960 O  O   . ILE A 1 390 ? -17.298 -16.601 13.533  1.00 97.00 390 A 1 
ATOM   2961 C  CB  . ILE A 1 390 ? -17.283 -19.425 12.347  1.00 96.41 390 A 1 
ATOM   2962 C  CG1 . ILE A 1 390 ? -16.690 -20.389 11.287  1.00 79.85 390 A 1 
ATOM   2963 C  CG2 . ILE A 1 390 ? -18.463 -20.075 13.078  1.00 81.73 390 A 1 
ATOM   2964 C  CD1 . ILE A 1 390 ? -16.148 -21.701 11.862  1.00 78.56 390 A 1 
ATOM   2965 N  N   . ASN A 1 391 ? -19.443 -16.864 12.947  1.00 97.21 391 A 1 
ATOM   2966 C  CA  . ASN A 1 391 ? -20.028 -16.037 14.001  1.00 96.62 391 A 1 
ATOM   2967 C  C   . ASN A 1 391 ? -20.801 -16.921 14.984  1.00 96.80 391 A 1 
ATOM   2968 O  O   . ASN A 1 391 ? -22.014 -17.066 14.855  1.00 94.93 391 A 1 
ATOM   2969 C  CB  . ASN A 1 391 ? -20.906 -14.949 13.362  1.00 94.92 391 A 1 
ATOM   2970 C  CG  . ASN A 1 391 ? -20.087 -13.986 12.534  1.00 90.65 391 A 1 
ATOM   2971 O  OD1 . ASN A 1 391 ? -19.561 -14.321 11.488  1.00 77.98 391 A 1 
ATOM   2972 N  ND2 . ASN A 1 391 ? -19.942 -12.771 13.000  1.00 77.55 391 A 1 
ATOM   2973 N  N   . PRO A 1 392 ? -20.134 -17.528 15.993  1.00 97.23 392 A 1 
ATOM   2974 C  CA  . PRO A 1 392 ? -20.806 -18.410 16.954  1.00 96.67 392 A 1 
ATOM   2975 C  C   . PRO A 1 392 ? -21.894 -17.689 17.758  1.00 96.21 392 A 1 
ATOM   2976 O  O   . PRO A 1 392 ? -22.850 -18.302 18.206  1.00 93.36 392 A 1 
ATOM   2977 C  CB  . PRO A 1 392 ? -19.694 -18.922 17.874  1.00 95.72 392 A 1 
ATOM   2978 C  CG  . PRO A 1 392 ? -18.418 -18.736 17.066  1.00 94.42 392 A 1 
ATOM   2979 C  CD  . PRO A 1 392 ? -18.706 -17.481 16.259  1.00 96.88 392 A 1 
ATOM   2980 N  N   . THR A 1 393 ? -21.726 -16.385 17.951  1.00 96.38 393 A 1 
ATOM   2981 C  CA  . THR A 1 393 ? -22.683 -15.481 18.589  1.00 95.95 393 A 1 
ATOM   2982 C  C   . THR A 1 393 ? -22.677 -14.144 17.853  1.00 95.63 393 A 1 
ATOM   2983 O  O   . THR A 1 393 ? -21.783 -13.871 17.055  1.00 93.19 393 A 1 
ATOM   2984 C  CB  . THR A 1 393 ? -22.344 -15.243 20.073  1.00 94.20 393 A 1 
ATOM   2985 O  OG1 . THR A 1 393 ? -21.216 -14.413 20.188  1.00 85.55 393 A 1 
ATOM   2986 C  CG2 . THR A 1 393 ? -22.059 -16.514 20.875  1.00 84.28 393 A 1 
ATOM   2987 N  N   . ASN A 1 394 ? -23.611 -13.254 18.173  1.00 93.49 394 A 1 
ATOM   2988 C  CA  . ASN A 1 394 ? -23.679 -11.917 17.582  1.00 91.95 394 A 1 
ATOM   2989 C  C   . ASN A 1 394 ? -22.493 -11.014 17.965  1.00 92.90 394 A 1 
ATOM   2990 O  O   . ASN A 1 394 ? -22.224 -10.035 17.280  1.00 90.40 394 A 1 
ATOM   2991 C  CB  . ASN A 1 394 ? -25.002 -11.251 18.006  1.00 88.23 394 A 1 
ATOM   2992 C  CG  . ASN A 1 394 ? -26.242 -11.983 17.534  1.00 78.33 394 A 1 
ATOM   2993 O  OD1 . ASN A 1 394 ? -26.215 -12.940 16.787  1.00 66.43 394 A 1 
ATOM   2994 N  ND2 . ASN A 1 394 ? -27.402 -11.556 17.979  1.00 69.18 394 A 1 
ATOM   2995 N  N   . TRP A 1 395 ? -21.801 -11.326 19.060  1.00 94.73 395 A 1 
ATOM   2996 C  CA  . TRP A 1 395 ? -20.677 -10.539 19.587  1.00 95.31 395 A 1 
ATOM   2997 C  C   . TRP A 1 395 ? -19.307 -11.174 19.328  1.00 96.03 395 A 1 
ATOM   2998 O  O   . TRP A 1 395 ? -18.293 -10.556 19.622  1.00 95.36 395 A 1 
ATOM   2999 C  CB  . TRP A 1 395 ? -20.910 -10.298 21.076  1.00 94.80 395 A 1 
ATOM   3000 C  CG  . TRP A 1 395 ? -21.099 -11.531 21.912  1.00 94.52 395 A 1 
ATOM   3001 C  CD1 . TRP A 1 395 ? -22.287 -12.029 22.315  1.00 92.07 395 A 1 
ATOM   3002 C  CD2 . TRP A 1 395 ? -20.079 -12.427 22.442  1.00 93.72 395 A 1 
ATOM   3003 N  NE1 . TRP A 1 395 ? -22.082 -13.179 23.058  1.00 91.29 395 A 1 
ATOM   3004 C  CE2 . TRP A 1 395 ? -20.736 -13.467 23.157  1.00 92.79 395 A 1 
ATOM   3005 C  CE3 . TRP A 1 395 ? -18.669 -12.471 22.394  1.00 90.89 395 A 1 
ATOM   3006 C  CZ2 . TRP A 1 395 ? -20.019 -14.515 23.782  1.00 90.19 395 A 1 
ATOM   3007 C  CZ3 . TRP A 1 395 ? -17.953 -13.520 23.019  1.00 88.94 395 A 1 
ATOM   3008 C  CH2 . TRP A 1 395 ? -18.635 -14.527 23.693  1.00 88.62 395 A 1 
ATOM   3009 N  N   . LEU A 1 396 ? -19.253 -12.393 18.802  1.00 96.88 396 A 1 
ATOM   3010 C  CA  . LEU A 1 396 ? -18.017 -13.127 18.549  1.00 97.38 396 A 1 
ATOM   3011 C  C   . LEU A 1 396 ? -17.925 -13.510 17.074  1.00 97.39 396 A 1 
ATOM   3012 O  O   . LEU A 1 396 ? -18.814 -14.172 16.549  1.00 96.54 396 A 1 
ATOM   3013 C  CB  . LEU A 1 396 ? -17.969 -14.369 19.460  1.00 97.04 396 A 1 
ATOM   3014 C  CG  . LEU A 1 396 ? -16.756 -15.292 19.236  1.00 96.55 396 A 1 
ATOM   3015 C  CD1 . LEU A 1 396 ? -15.421 -14.612 19.558  1.00 94.99 396 A 1 
ATOM   3016 C  CD2 . LEU A 1 396 ? -16.875 -16.524 20.137  1.00 94.65 396 A 1 
ATOM   3017 N  N   . MET A 1 397 ? -16.809 -13.176 16.449  1.00 97.26 397 A 1 
ATOM   3018 C  CA  . MET A 1 397 ? -16.400 -13.726 15.162  1.00 97.09 397 A 1 
ATOM   3019 C  C   . MET A 1 397 ? -15.076 -14.468 15.298  1.00 97.98 397 A 1 
ATOM   3020 O  O   . MET A 1 397 ? -14.199 -14.083 16.073  1.00 97.36 397 A 1 
ATOM   3021 C  CB  . MET A 1 397 ? -16.410 -12.632 14.073  1.00 94.10 397 A 1 
ATOM   3022 C  CG  . MET A 1 397 ? -15.196 -11.696 14.059  1.00 89.14 397 A 1 
ATOM   3023 S  SD  . MET A 1 397 ? -13.715 -12.299 13.162  1.00 85.77 397 A 1 
ATOM   3024 C  CE  . MET A 1 397 ? -14.251 -12.015 11.469  1.00 76.85 397 A 1 
ATOM   3025 N  N   . LEU A 1 398 ? -14.926 -15.555 14.547  1.00 98.05 398 A 1 
ATOM   3026 C  CA  . LEU A 1 398 ? -13.687 -16.304 14.390  1.00 98.21 398 A 1 
ATOM   3027 C  C   . LEU A 1 398 ? -13.368 -16.371 12.904  1.00 98.26 398 A 1 
ATOM   3028 O  O   . LEU A 1 398 ? -14.275 -16.555 12.095  1.00 97.52 398 A 1 
ATOM   3029 C  CB  . LEU A 1 398 ? -13.844 -17.729 14.958  1.00 97.88 398 A 1 
ATOM   3030 C  CG  . LEU A 1 398 ? -14.261 -17.818 16.432  1.00 96.33 398 A 1 
ATOM   3031 C  CD1 . LEU A 1 398 ? -14.472 -19.285 16.816  1.00 93.42 398 A 1 
ATOM   3032 C  CD2 . LEU A 1 398 ? -13.193 -17.238 17.370  1.00 92.99 398 A 1 
ATOM   3033 N  N   . PHE A 1 399 ? -12.100 -16.273 12.533  1.00 98.34 399 A 1 
ATOM   3034 C  CA  . PHE A 1 399 ? -11.710 -16.469 11.149  1.00 98.20 399 A 1 
ATOM   3035 C  C   . PHE A 1 399 ? -10.388 -17.222 11.012  1.00 98.41 399 A 1 
ATOM   3036 O  O   . PHE A 1 399 ? -9.529  -17.197 11.890  1.00 98.14 399 A 1 
ATOM   3037 C  CB  . PHE A 1 399 ? -11.692 -15.133 10.386  1.00 97.80 399 A 1 
ATOM   3038 C  CG  . PHE A 1 399 ? -10.491 -14.256 10.658  1.00 97.90 399 A 1 
ATOM   3039 C  CD1 . PHE A 1 399 ? -10.496 -13.364 11.746  1.00 96.79 399 A 1 
ATOM   3040 C  CD2 . PHE A 1 399 ? -9.372  -14.320 9.819   1.00 96.58 399 A 1 
ATOM   3041 C  CE1 . PHE A 1 399 ? -9.394  -12.528 11.974  1.00 95.72 399 A 1 
ATOM   3042 C  CE2 . PHE A 1 399 ? -8.265  -13.485 10.039  1.00 95.68 399 A 1 
ATOM   3043 C  CZ  . PHE A 1 399 ? -8.280  -12.586 11.119  1.00 95.75 399 A 1 
ATOM   3044 N  N   . GLY A 1 400 ? -10.233 -17.885 9.877   1.00 98.29 400 A 1 
ATOM   3045 C  CA  . GLY A 1 400 ? -8.983  -18.459 9.425   1.00 98.10 400 A 1 
ATOM   3046 C  C   . GLY A 1 400 ? -8.841  -18.269 7.921   1.00 98.26 400 A 1 
ATOM   3047 O  O   . GLY A 1 400 ? -9.830  -18.310 7.190   1.00 97.29 400 A 1 
ATOM   3048 N  N   . SER A 1 401 ? -7.617  -18.080 7.467   1.00 98.25 401 A 1 
ATOM   3049 C  CA  . SER A 1 401 ? -7.335  -17.967 6.048   1.00 97.83 401 A 1 
ATOM   3050 C  C   . SER A 1 401 ? -6.010  -18.609 5.671   1.00 98.36 401 A 1 
ATOM   3051 O  O   . SER A 1 401 ? -5.054  -18.632 6.448   1.00 97.52 401 A 1 
ATOM   3052 C  CB  . SER A 1 401 ? -7.414  -16.510 5.582   1.00 95.30 401 A 1 
ATOM   3053 O  OG  . SER A 1 401 ? -6.340  -15.737 6.066   1.00 77.85 401 A 1 
ATOM   3054 N  N   . TYR A 1 402 ? -5.951  -19.118 4.446   1.00 97.93 402 A 1 
ATOM   3055 C  CA  . TYR A 1 402 ? -4.744  -19.508 3.747   1.00 98.09 402 A 1 
ATOM   3056 C  C   . TYR A 1 402 ? -4.742  -18.781 2.405   1.00 98.01 402 A 1 
ATOM   3057 O  O   . TYR A 1 402 ? -5.741  -18.819 1.685   1.00 97.39 402 A 1 
ATOM   3058 C  CB  . TYR A 1 402 ? -4.715  -21.022 3.573   1.00 97.58 402 A 1 
ATOM   3059 C  CG  . TYR A 1 402 ? -3.648  -21.501 2.618   1.00 96.77 402 A 1 
ATOM   3060 C  CD1 . TYR A 1 402 ? -3.965  -21.705 1.252   1.00 94.50 402 A 1 
ATOM   3061 C  CD2 . TYR A 1 402 ? -2.329  -21.716 3.060   1.00 95.00 402 A 1 
ATOM   3062 C  CE1 . TYR A 1 402 ? -2.980  -22.143 0.352   1.00 93.55 402 A 1 
ATOM   3063 C  CE2 . TYR A 1 402 ? -1.345  -22.158 2.173   1.00 93.73 402 A 1 
ATOM   3064 C  CZ  . TYR A 1 402 ? -1.676  -22.378 0.814   1.00 93.71 402 A 1 
ATOM   3065 O  OH  . TYR A 1 402 ? -0.733  -22.825 -0.065  1.00 91.15 402 A 1 
ATOM   3066 N  N   . ALA A 1 403 ? -3.649  -18.128 2.072   1.00 97.58 403 A 1 
ATOM   3067 C  CA  . ALA A 1 403 ? -3.542  -17.405 0.819   1.00 97.46 403 A 1 
ATOM   3068 C  C   . ALA A 1 403 ? -2.125  -17.467 0.250   1.00 97.54 403 A 1 
ATOM   3069 O  O   . ALA A 1 403 ? -1.141  -17.493 0.987   1.00 96.57 403 A 1 
ATOM   3070 C  CB  . ALA A 1 403 ? -4.025  -15.965 1.016   1.00 96.50 403 A 1 
ATOM   3071 N  N   . GLN A 1 404 ? -2.050  -17.451 -1.078  1.00 96.95 404 A 1 
ATOM   3072 C  CA  . GLN A 1 404 ? -0.814  -17.439 -1.843  1.00 96.93 404 A 1 
ATOM   3073 C  C   . GLN A 1 404 ? -0.666  -16.113 -2.596  1.00 96.84 404 A 1 
ATOM   3074 O  O   . GLN A 1 404 ? -1.645  -15.553 -3.092  1.00 95.37 404 A 1 
ATOM   3075 C  CB  . GLN A 1 404 ? -0.793  -18.610 -2.824  1.00 96.03 404 A 1 
ATOM   3076 C  CG  . GLN A 1 404 ? -0.854  -19.974 -2.121  1.00 95.24 404 A 1 
ATOM   3077 C  CD  . GLN A 1 404 ? -0.865  -21.140 -3.102  1.00 95.93 404 A 1 
ATOM   3078 O  OE1 . GLN A 1 404 ? -1.431  -21.074 -4.178  1.00 90.12 404 A 1 
ATOM   3079 N  NE2 . GLN A 1 404 ? -0.258  -22.245 -2.760  1.00 89.20 404 A 1 
ATOM   3080 N  N   . ALA A 1 405 ? 0.570   -15.646 -2.710  1.00 97.09 405 A 1 
ATOM   3081 C  CA  . ALA A 1 405 ? 0.912   -14.523 -3.565  1.00 96.75 405 A 1 
ATOM   3082 C  C   . ALA A 1 405 ? 2.266   -14.737 -4.233  1.00 96.83 405 A 1 
ATOM   3083 O  O   . ALA A 1 405 ? 3.027   -15.638 -3.885  1.00 95.78 405 A 1 
ATOM   3084 C  CB  . ALA A 1 405 ? 0.873   -13.227 -2.759  1.00 95.86 405 A 1 
ATOM   3085 N  N   . PHE A 1 406 ? 2.554   -13.887 -5.211  1.00 96.30 406 A 1 
ATOM   3086 C  CA  . PHE A 1 406 ? 3.832   -13.841 -5.897  1.00 96.03 406 A 1 
ATOM   3087 C  C   . PHE A 1 406 ? 4.163   -12.409 -6.328  1.00 96.29 406 A 1 
ATOM   3088 O  O   . PHE A 1 406 ? 3.289   -11.545 -6.394  1.00 95.49 406 A 1 
ATOM   3089 C  CB  . PHE A 1 406 ? 3.826   -14.810 -7.091  1.00 94.70 406 A 1 
ATOM   3090 C  CG  . PHE A 1 406 ? 3.220   -14.242 -8.364  1.00 94.70 406 A 1 
ATOM   3091 C  CD1 . PHE A 1 406 ? 1.833   -14.064 -8.479  1.00 92.73 406 A 1 
ATOM   3092 C  CD2 . PHE A 1 406 ? 4.071   -13.819 -9.401  1.00 92.78 406 A 1 
ATOM   3093 C  CE1 . PHE A 1 406 ? 1.297   -13.450 -9.616  1.00 90.66 406 A 1 
ATOM   3094 C  CE2 . PHE A 1 406 ? 3.535   -13.205 -10.547 1.00 90.94 406 A 1 
ATOM   3095 C  CZ  . PHE A 1 406 ? 2.150   -13.007 -10.655 1.00 91.65 406 A 1 
ATOM   3096 N  N   . ARG A 1 407 ? 5.424   -12.190 -6.675  1.00 95.74 407 A 1 
ATOM   3097 C  CA  . ARG A 1 407 ? 5.820   -11.078 -7.538  1.00 94.92 407 A 1 
ATOM   3098 C  C   . ARG A 1 407 ? 6.745   -11.564 -8.637  1.00 95.30 407 A 1 
ATOM   3099 O  O   . ARG A 1 407 ? 7.563   -12.453 -8.421  1.00 93.85 407 A 1 
ATOM   3100 C  CB  . ARG A 1 407 ? 6.400   -9.909  -6.738  1.00 91.33 407 A 1 
ATOM   3101 C  CG  . ARG A 1 407 ? 7.820   -10.133 -6.196  1.00 88.07 407 A 1 
ATOM   3102 C  CD  . ARG A 1 407 ? 8.336   -8.873  -5.522  1.00 89.04 407 A 1 
ATOM   3103 N  NE  . ARG A 1 407 ? 9.725   -9.008  -5.070  1.00 87.37 407 A 1 
ATOM   3104 C  CZ  . ARG A 1 407 ? 10.817  -8.692  -5.759  1.00 90.10 407 A 1 
ATOM   3105 N  NH1 . ARG A 1 407 ? 10.797  -8.284  -6.997  1.00 80.68 407 A 1 
ATOM   3106 N  NH2 . ARG A 1 407 ? 11.979  -8.774  -5.198  1.00 81.97 407 A 1 
ATOM   3107 N  N   . ALA A 1 408 ? 6.637   -10.960 -9.810  1.00 93.41 408 A 1 
ATOM   3108 C  CA  . ALA A 1 408 ? 7.685   -11.043 -10.806 1.00 92.78 408 A 1 
ATOM   3109 C  C   . ALA A 1 408 ? 8.934   -10.296 -10.305 1.00 93.03 408 A 1 
ATOM   3110 O  O   . ALA A 1 408 ? 8.798   -9.357  -9.515  1.00 92.18 408 A 1 
ATOM   3111 C  CB  . ALA A 1 408 ? 7.165   -10.451 -12.117 1.00 92.08 408 A 1 
ATOM   3112 N  N   . PRO A 1 409 ? 10.145  -10.679 -10.754 1.00 93.63 409 A 1 
ATOM   3113 C  CA  . PRO A 1 409 ? 11.313  -9.821  -10.621 1.00 92.60 409 A 1 
ATOM   3114 C  C   . PRO A 1 409 ? 11.025  -8.434  -11.207 1.00 93.19 409 A 1 
ATOM   3115 O  O   . PRO A 1 409 ? 10.258  -8.310  -12.168 1.00 92.18 409 A 1 
ATOM   3116 C  CB  . PRO A 1 409 ? 12.445  -10.525 -11.371 1.00 91.43 409 A 1 
ATOM   3117 C  CG  . PRO A 1 409 ? 11.994  -11.977 -11.449 1.00 89.77 409 A 1 
ATOM   3118 C  CD  . PRO A 1 409 ? 10.476  -11.869 -11.522 1.00 92.09 409 A 1 
ATOM   3119 N  N   . THR A 1 410 ? 11.637  -7.399  -10.645 1.00 92.48 410 A 1 
ATOM   3120 C  CA  . THR A 1 410 ? 11.573  -6.076  -11.268 1.00 91.34 410 A 1 
ATOM   3121 C  C   . THR A 1 410 ? 12.402  -6.061  -12.557 1.00 91.73 410 A 1 
ATOM   3122 O  O   . THR A 1 410 ? 13.287  -6.896  -12.763 1.00 91.23 410 A 1 
ATOM   3123 C  CB  . THR A 1 410 ? 12.030  -4.949  -10.326 1.00 90.81 410 A 1 
ATOM   3124 O  OG1 . THR A 1 410 ? 13.423  -4.978  -10.176 1.00 85.78 410 A 1 
ATOM   3125 C  CG2 . THR A 1 410 ? 11.371  -4.999  -8.951  1.00 86.46 410 A 1 
ATOM   3126 N  N   . MET A 1 411 ? 12.152  -5.113  -13.432 1.00 91.14 411 A 1 
ATOM   3127 C  CA  . MET A 1 411 ? 12.981  -4.937  -14.632 1.00 90.74 411 A 1 
ATOM   3128 C  C   . MET A 1 411 ? 14.436  -4.608  -14.263 1.00 90.88 411 A 1 
ATOM   3129 O  O   . MET A 1 411 ? 15.346  -5.039  -14.960 1.00 88.59 411 A 1 
ATOM   3130 C  CB  . MET A 1 411 ? 12.367  -3.854  -15.524 1.00 90.07 411 A 1 
ATOM   3131 C  CG  . MET A 1 411 ? 11.045  -4.312  -16.157 1.00 88.63 411 A 1 
ATOM   3132 S  SD  . MET A 1 411 ? 10.188  -3.057  -17.157 1.00 88.52 411 A 1 
ATOM   3133 C  CE  . MET A 1 411 ? 9.440   -2.063  -15.849 1.00 80.67 411 A 1 
ATOM   3134 N  N   . GLY A 1 412 ? 14.665  -3.913  -13.156 1.00 90.64 412 A 1 
ATOM   3135 C  CA  . GLY A 1 412 ? 15.988  -3.671  -12.595 1.00 89.41 412 A 1 
ATOM   3136 C  C   . GLY A 1 412 ? 16.673  -4.948  -12.129 1.00 90.21 412 A 1 
ATOM   3137 O  O   . GLY A 1 412 ? 17.784  -5.245  -12.562 1.00 88.83 412 A 1 
ATOM   3138 N  N   . GLU A 1 413 ? 15.994  -5.766  -11.330 1.00 90.89 413 A 1 
ATOM   3139 C  CA  . GLU A 1 413 ? 16.516  -7.054  -10.842 1.00 90.05 413 A 1 
ATOM   3140 C  C   . GLU A 1 413 ? 16.881  -8.007  -11.993 1.00 90.35 413 A 1 
ATOM   3141 O  O   . GLU A 1 413 ? 17.878  -8.719  -11.907 1.00 88.89 413 A 1 
ATOM   3142 C  CB  . GLU A 1 413 ? 15.467  -7.720  -9.934  1.00 89.52 413 A 1 
ATOM   3143 C  CG  . GLU A 1 413 ? 15.329  -7.060  -8.552  1.00 88.67 413 A 1 
ATOM   3144 C  CD  . GLU A 1 413 ? 14.120  -7.596  -7.743  1.00 90.53 413 A 1 
ATOM   3145 O  OE1 . GLU A 1 413 ? 14.131  -7.523  -6.494  1.00 86.06 413 A 1 
ATOM   3146 O  OE2 . GLU A 1 413 ? 13.137  -8.083  -8.335  1.00 86.55 413 A 1 
ATOM   3147 N  N   . MET A 1 414 ? 16.113  -8.008  -13.077 1.00 90.60 414 A 1 
ATOM   3148 C  CA  . MET A 1 414 ? 16.363  -8.853  -14.245 1.00 90.32 414 A 1 
ATOM   3149 C  C   . MET A 1 414 ? 17.518  -8.350  -15.115 1.00 90.49 414 A 1 
ATOM   3150 O  O   . MET A 1 414 ? 18.317  -9.165  -15.569 1.00 88.66 414 A 1 
ATOM   3151 C  CB  . MET A 1 414 ? 15.095  -8.966  -15.105 1.00 89.57 414 A 1 
ATOM   3152 C  CG  . MET A 1 414 ? 13.984  -9.767  -14.409 1.00 87.51 414 A 1 
ATOM   3153 S  SD  . MET A 1 414 ? 12.495  -10.070 -15.402 1.00 87.77 414 A 1 
ATOM   3154 C  CE  . MET A 1 414 ? 11.838  -8.405  -15.577 1.00 79.74 414 A 1 
ATOM   3155 N  N   . TYR A 1 415 ? 17.578  -7.047  -15.371 1.00 91.07 415 A 1 
ATOM   3156 C  CA  . TYR A 1 415 ? 18.320  -6.517  -16.521 1.00 91.24 415 A 1 
ATOM   3157 C  C   . TYR A 1 415 ? 19.321  -5.398  -16.214 1.00 90.78 415 A 1 
ATOM   3158 O  O   . TYR A 1 415 ? 19.925  -4.863  -17.138 1.00 87.81 415 A 1 
ATOM   3159 C  CB  . TYR A 1 415 ? 17.312  -6.069  -17.588 1.00 91.45 415 A 1 
ATOM   3160 C  CG  . TYR A 1 415 ? 16.471  -7.190  -18.155 1.00 92.03 415 A 1 
ATOM   3161 C  CD1 . TYR A 1 415 ? 17.090  -8.310  -18.742 1.00 89.69 415 A 1 
ATOM   3162 C  CD2 . TYR A 1 415 ? 15.068  -7.120  -18.114 1.00 90.52 415 A 1 
ATOM   3163 C  CE1 . TYR A 1 415 ? 16.330  -9.344  -19.296 1.00 89.75 415 A 1 
ATOM   3164 C  CE2 . TYR A 1 415 ? 14.289  -8.145  -18.668 1.00 90.13 415 A 1 
ATOM   3165 C  CZ  . TYR A 1 415 ? 14.917  -9.260  -19.264 1.00 91.89 415 A 1 
ATOM   3166 O  OH  . TYR A 1 415 ? 14.174  -10.266 -19.813 1.00 90.83 415 A 1 
ATOM   3167 N  N   . ASN A 1 416 ? 19.530  -5.039  -14.956 1.00 91.27 416 A 1 
ATOM   3168 C  CA  . ASN A 1 416 ? 20.516  -4.030  -14.609 1.00 90.54 416 A 1 
ATOM   3169 C  C   . ASN A 1 416 ? 21.938  -4.517  -14.944 1.00 90.38 416 A 1 
ATOM   3170 O  O   . ASN A 1 416 ? 22.378  -5.539  -14.438 1.00 87.66 416 A 1 
ATOM   3171 C  CB  . ASN A 1 416 ? 20.337  -3.658  -13.134 1.00 88.13 416 A 1 
ATOM   3172 C  CG  . ASN A 1 416 ? 21.100  -2.427  -12.707 1.00 84.94 416 A 1 
ATOM   3173 O  OD1 . ASN A 1 416 ? 21.848  -1.815  -13.447 1.00 78.45 416 A 1 
ATOM   3174 N  ND2 . ASN A 1 416 ? 20.909  -2.021  -11.472 1.00 78.45 416 A 1 
ATOM   3175 N  N   . ASP A 1 417 ? 22.635  -3.787  -15.805 1.00 88.46 417 A 1 
ATOM   3176 C  CA  . ASP A 1 417 ? 23.985  -4.069  -16.304 1.00 87.43 417 A 1 
ATOM   3177 C  C   . ASP A 1 417 ? 24.947  -2.894  -16.113 1.00 87.80 417 A 1 
ATOM   3178 O  O   . ASP A 1 417 ? 26.108  -2.917  -16.523 1.00 83.68 417 A 1 
ATOM   3179 C  CB  . ASP A 1 417 ? 23.892  -4.463  -17.782 1.00 83.94 417 A 1 
ATOM   3180 C  CG  . ASP A 1 417 ? 23.389  -3.352  -18.725 1.00 81.78 417 A 1 
ATOM   3181 O  OD1 . ASP A 1 417 ? 23.052  -2.246  -18.247 1.00 76.31 417 A 1 
ATOM   3182 O  OD2 . ASP A 1 417 ? 23.338  -3.625  -19.941 1.00 77.20 417 A 1 
ATOM   3183 N  N   . SER A 1 418 ? 24.468  -1.838  -15.459 1.00 88.68 418 A 1 
ATOM   3184 C  CA  . SER A 1 418 ? 25.205  -0.596  -15.327 1.00 88.40 418 A 1 
ATOM   3185 C  C   . SER A 1 418 ? 26.275  -0.670  -14.239 1.00 89.98 418 A 1 
ATOM   3186 O  O   . SER A 1 418 ? 26.336  -1.576  -13.414 1.00 87.97 418 A 1 
ATOM   3187 C  CB  . SER A 1 418 ? 24.226  0.560   -15.102 1.00 84.98 418 A 1 
ATOM   3188 O  OG  . SER A 1 418 ? 23.651  0.495   -13.823 1.00 76.37 418 A 1 
ATOM   3189 N  N   . LYS A 1 419 ? 27.121  0.345   -14.195 1.00 87.14 419 A 1 
ATOM   3190 C  CA  . LYS A 1 419 ? 28.043  0.538   -13.083 1.00 86.33 419 A 1 
ATOM   3191 C  C   . LYS A 1 419 ? 27.257  0.654   -11.776 1.00 86.78 419 A 1 
ATOM   3192 O  O   . LYS A 1 419 ? 26.432  1.553   -11.636 1.00 84.99 419 A 1 
ATOM   3193 C  CB  . LYS A 1 419 ? 28.889  1.787   -13.354 1.00 83.42 419 A 1 
ATOM   3194 C  CG  . LYS A 1 419 ? 29.726  2.178   -12.142 1.00 76.65 419 A 1 
ATOM   3195 C  CD  . LYS A 1 419 ? 30.526  3.453   -12.408 1.00 74.49 419 A 1 
ATOM   3196 C  CE  . LYS A 1 419 ? 31.040  3.938   -11.066 1.00 66.04 419 A 1 
ATOM   3197 N  NZ  . LYS A 1 419 ? 32.002  5.061   -11.209 1.00 60.85 419 A 1 
ATOM   3198 N  N   . HIS A 1 420 ? 27.597  -0.187  -10.793 1.00 81.62 420 A 1 
ATOM   3199 C  CA  . HIS A 1 420 ? 27.077  -0.038  -9.444  1.00 80.18 420 A 1 
ATOM   3200 C  C   . HIS A 1 420 ? 27.890  1.001   -8.660  1.00 78.92 420 A 1 
ATOM   3201 O  O   . HIS A 1 420 ? 27.351  2.029   -8.254  1.00 78.27 420 A 1 
ATOM   3202 C  CB  . HIS A 1 420 ? 27.040  -1.420  -8.766  1.00 81.59 420 A 1 
ATOM   3203 C  CG  . HIS A 1 420 ? 26.372  -1.454  -7.421  1.00 81.30 420 A 1 
ATOM   3204 N  ND1 . HIS A 1 420 ? 26.506  -2.468  -6.490  1.00 78.70 420 A 1 
ATOM   3205 C  CD2 . HIS A 1 420 ? 25.497  -0.543  -6.880  1.00 79.29 420 A 1 
ATOM   3206 C  CE1 . HIS A 1 420 ? 25.735  -2.180  -5.433  1.00 80.04 420 A 1 
ATOM   3207 N  NE2 . HIS A 1 420 ? 25.117  -1.012  -5.643  1.00 80.51 420 A 1 
ATOM   3208 N  N   . PHE A 1 421 ? 29.196  0.772   -8.523  1.00 77.76 421 A 1 
ATOM   3209 C  CA  . PHE A 1 421 ? 30.109  1.710   -7.871  1.00 77.55 421 A 1 
ATOM   3210 C  C   . PHE A 1 421 ? 31.553  1.538   -8.358  1.00 78.27 421 A 1 
ATOM   3211 O  O   . PHE A 1 421 ? 31.898  0.537   -8.989  1.00 78.73 421 A 1 
ATOM   3212 C  CB  . PHE A 1 421 ? 30.020  1.558   -6.346  1.00 77.61 421 A 1 
ATOM   3213 C  CG  . PHE A 1 421 ? 30.358  0.179   -5.823  1.00 79.28 421 A 1 
ATOM   3214 C  CD1 . PHE A 1 421 ? 29.338  -0.790  -5.660  1.00 76.73 421 A 1 
ATOM   3215 C  CD2 . PHE A 1 421 ? 31.679  -0.161  -5.479  1.00 76.57 421 A 1 
ATOM   3216 C  CE1 . PHE A 1 421 ? 29.633  -2.063  -5.173  1.00 74.88 421 A 1 
ATOM   3217 C  CE2 . PHE A 1 421 ? 31.983  -1.439  -4.987  1.00 75.62 421 A 1 
ATOM   3218 C  CZ  . PHE A 1 421 ? 30.960  -2.388  -4.835  1.00 79.79 421 A 1 
ATOM   3219 N  N   . SER A 1 422 ? 32.392  2.491   -8.055  1.00 74.86 422 A 1 
ATOM   3220 C  CA  . SER A 1 422 ? 33.838  2.370   -8.274  1.00 73.60 422 A 1 
ATOM   3221 C  C   . SER A 1 422 ? 34.602  2.603   -6.976  1.00 72.85 422 A 1 
ATOM   3222 O  O   . SER A 1 422 ? 34.222  3.463   -6.186  1.00 70.02 422 A 1 
ATOM   3223 C  CB  . SER A 1 422 ? 34.350  3.343   -9.332  1.00 71.72 422 A 1 
ATOM   3224 O  OG  . SER A 1 422 ? 33.852  3.026   -10.618 1.00 66.85 422 A 1 
ATOM   3225 N  N   . ILE A 1 423 ? 35.710  1.880   -6.805  1.00 74.30 423 A 1 
ATOM   3226 C  CA  . ILE A 1 423 ? 36.697  2.112   -5.750  1.00 73.08 423 A 1 
ATOM   3227 C  C   . ILE A 1 423 ? 37.986  2.593   -6.421  1.00 72.28 423 A 1 
ATOM   3228 O  O   . ILE A 1 423 ? 38.676  1.835   -7.110  1.00 68.77 423 A 1 
ATOM   3229 C  CB  . ILE A 1 423 ? 36.897  0.856   -4.875  1.00 70.83 423 A 1 
ATOM   3230 C  CG1 . ILE A 1 423 ? 35.551  0.397   -4.256  1.00 65.51 423 A 1 
ATOM   3231 C  CG2 . ILE A 1 423 ? 37.933  1.150   -3.776  1.00 64.61 423 A 1 
ATOM   3232 C  CD1 . ILE A 1 423 ? 35.638  -0.924  -3.468  1.00 60.21 423 A 1 
ATOM   3233 N  N   . GLY A 1 424 ? 38.287  3.862   -6.282  1.00 72.17 424 A 1 
ATOM   3234 C  CA  . GLY A 1 424 ? 39.405  4.490   -6.974  1.00 70.49 424 A 1 
ATOM   3235 C  C   . GLY A 1 424 ? 39.219  4.509   -8.496  1.00 71.55 424 A 1 
ATOM   3236 O  O   . GLY A 1 424 ? 38.108  4.616   -9.009  1.00 65.82 424 A 1 
ATOM   3237 N  N   . ARG A 1 425 ? 40.334  4.420   -9.229  1.00 78.59 425 A 1 
ATOM   3238 C  CA  . ARG A 1 425 ? 40.340  4.495   -10.706 1.00 80.13 425 A 1 
ATOM   3239 C  C   . ARG A 1 425 ? 40.405  3.139   -11.399 1.00 81.23 425 A 1 
ATOM   3240 O  O   . ARG A 1 425 ? 40.193  3.081   -12.600 1.00 74.98 425 A 1 
ATOM   3241 C  CB  . ARG A 1 425 ? 41.501  5.381   -11.187 1.00 75.13 425 A 1 
ATOM   3242 C  CG  . ARG A 1 425 ? 41.309  6.861   -10.826 1.00 65.34 425 A 1 
ATOM   3243 C  CD  . ARG A 1 425 ? 42.431  7.695   -11.461 1.00 60.54 425 A 1 
ATOM   3244 N  NE  . ARG A 1 425 ? 42.260  9.126   -11.189 1.00 52.85 425 A 1 
ATOM   3245 C  CZ  . ARG A 1 425 ? 43.055  10.096  -11.618 1.00 47.21 425 A 1 
ATOM   3246 N  NH1 . ARG A 1 425 ? 44.107  9.856   -12.357 1.00 44.77 425 A 1 
ATOM   3247 N  NH2 . ARG A 1 425 ? 42.795  11.340  -11.315 1.00 43.23 425 A 1 
ATOM   3248 N  N   . PHE A 1 426 ? 40.735  2.075   -10.676 1.00 86.49 426 A 1 
ATOM   3249 C  CA  . PHE A 1 426 ? 41.069  0.771   -11.256 1.00 87.69 426 A 1 
ATOM   3250 C  C   . PHE A 1 426 ? 40.054  -0.327  -10.926 1.00 89.38 426 A 1 
ATOM   3251 O  O   . PHE A 1 426 ? 40.125  -1.405  -11.500 1.00 84.86 426 A 1 
ATOM   3252 C  CB  . PHE A 1 426 ? 42.474  0.367   -10.794 1.00 84.11 426 A 1 
ATOM   3253 C  CG  . PHE A 1 426 ? 43.547  1.350   -11.188 1.00 77.37 426 A 1 
ATOM   3254 C  CD1 . PHE A 1 426 ? 43.916  1.482   -12.541 1.00 69.72 426 A 1 
ATOM   3255 C  CD2 . PHE A 1 426 ? 44.177  2.150   -10.225 1.00 67.87 426 A 1 
ATOM   3256 C  CE1 . PHE A 1 426 ? 44.916  2.391   -12.913 1.00 61.44 426 A 1 
ATOM   3257 C  CE2 . PHE A 1 426 ? 45.179  3.056   -10.594 1.00 61.29 426 A 1 
ATOM   3258 C  CZ  . PHE A 1 426 ? 45.544  3.180   -11.943 1.00 61.22 426 A 1 
ATOM   3259 N  N   . TYR A 1 427 ? 39.117  -0.060  -10.027 1.00 82.33 427 A 1 
ATOM   3260 C  CA  . TYR A 1 427 ? 38.065  -0.999  -9.669  1.00 84.06 427 A 1 
ATOM   3261 C  C   . TYR A 1 427 ? 36.699  -0.380  -9.941  1.00 83.54 427 A 1 
ATOM   3262 O  O   . TYR A 1 427 ? 36.368  0.683   -9.407  1.00 79.92 427 A 1 
ATOM   3263 C  CB  . TYR A 1 427 ? 38.222  -1.418  -8.207  1.00 84.50 427 A 1 
ATOM   3264 C  CG  . TYR A 1 427 ? 37.216  -2.452  -7.780  1.00 87.17 427 A 1 
ATOM   3265 C  CD1 . TYR A 1 427 ? 35.931  -2.062  -7.323  1.00 83.95 427 A 1 
ATOM   3266 C  CD2 . TYR A 1 427 ? 37.535  -3.820  -7.836  1.00 83.50 427 A 1 
ATOM   3267 C  CE1 . TYR A 1 427 ? 35.002  -3.024  -6.916  1.00 81.97 427 A 1 
ATOM   3268 C  CE2 . TYR A 1 427 ? 36.614  -4.793  -7.427  1.00 82.74 427 A 1 
ATOM   3269 C  CZ  . TYR A 1 427 ? 35.345  -4.391  -6.961  1.00 87.62 427 A 1 
ATOM   3270 O  OH  . TYR A 1 427 ? 34.440  -5.331  -6.551  1.00 86.77 427 A 1 
ATOM   3271 N  N   . THR A 1 428 ? 35.901  -1.067  -10.760 1.00 88.47 428 A 1 
ATOM   3272 C  CA  . THR A 1 428 ? 34.491  -0.750  -10.955 1.00 88.31 428 A 1 
ATOM   3273 C  C   . THR A 1 428 ? 33.690  -2.028  -10.815 1.00 89.73 428 A 1 
ATOM   3274 O  O   . THR A 1 428 ? 33.980  -3.007  -11.495 1.00 88.56 428 A 1 
ATOM   3275 C  CB  . THR A 1 428 ? 34.242  -0.065  -12.304 1.00 85.17 428 A 1 
ATOM   3276 O  OG1 . THR A 1 428 ? 34.971  1.152   -12.357 1.00 79.95 428 A 1 
ATOM   3277 C  CG2 . THR A 1 428 ? 32.778  0.301   -12.525 1.00 79.70 428 A 1 
ATOM   3278 N  N   . ASN A 1 429 ? 32.695  -2.022  -9.934  1.00 88.20 429 A 1 
ATOM   3279 C  CA  . ASN A 1 429 ? 31.737  -3.095  -9.775  1.00 88.26 429 A 1 
ATOM   3280 C  C   . ASN A 1 429 ? 30.541  -2.833  -10.691 1.00 87.72 429 A 1 
ATOM   3281 O  O   . ASN A 1 429 ? 29.996  -1.723  -10.693 1.00 86.79 429 A 1 
ATOM   3282 C  CB  . ASN A 1 429 ? 31.354  -3.190  -8.288  1.00 88.27 429 A 1 
ATOM   3283 C  CG  . ASN A 1 429 ? 30.591  -4.462  -7.969  1.00 89.28 429 A 1 
ATOM   3284 O  OD1 . ASN A 1 429 ? 29.452  -4.633  -8.344  1.00 83.51 429 A 1 
ATOM   3285 N  ND2 . ASN A 1 429 ? 31.209  -5.385  -7.266  1.00 83.24 429 A 1 
ATOM   3286 N  N   . TYR A 1 430 ? 30.165  -3.833  -11.470 1.00 92.63 430 A 1 
ATOM   3287 C  CA  . TYR A 1 430 ? 29.064  -3.756  -12.420 1.00 92.37 430 A 1 
ATOM   3288 C  C   . TYR A 1 430 ? 27.912  -4.648  -11.974 1.00 92.29 430 A 1 
ATOM   3289 O  O   . TYR A 1 430 ? 28.118  -5.758  -11.483 1.00 90.74 430 A 1 
ATOM   3290 C  CB  . TYR A 1 430 ? 29.527  -4.135  -13.830 1.00 91.24 430 A 1 
ATOM   3291 C  CG  . TYR A 1 430 ? 30.458  -3.122  -14.447 1.00 89.23 430 A 1 
ATOM   3292 C  CD1 . TYR A 1 430 ? 29.948  -2.041  -15.196 1.00 85.18 430 A 1 
ATOM   3293 C  CD2 . TYR A 1 430 ? 31.850  -3.239  -14.280 1.00 85.20 430 A 1 
ATOM   3294 C  CE1 . TYR A 1 430 ? 30.802  -1.091  -15.769 1.00 83.22 430 A 1 
ATOM   3295 C  CE2 . TYR A 1 430 ? 32.720  -2.293  -14.844 1.00 83.22 430 A 1 
ATOM   3296 C  CZ  . TYR A 1 430 ? 32.189  -1.218  -15.590 1.00 84.23 430 A 1 
ATOM   3297 O  OH  . TYR A 1 430 ? 33.039  -0.291  -16.141 1.00 81.94 430 A 1 
ATOM   3298 N  N   . TRP A 1 431 ? 26.692  -4.174  -12.199 1.00 92.12 431 A 1 
ATOM   3299 C  CA  . TRP A 1 431 ? 25.517  -5.016  -12.161 1.00 91.56 431 A 1 
ATOM   3300 C  C   . TRP A 1 431 ? 25.592  -6.052  -13.286 1.00 92.28 431 A 1 
ATOM   3301 O  O   . TRP A 1 431 ? 25.959  -5.727  -14.417 1.00 91.04 431 A 1 
ATOM   3302 C  CB  . TRP A 1 431 ? 24.266  -4.159  -12.290 1.00 89.30 431 A 1 
ATOM   3303 C  CG  . TRP A 1 431 ? 24.007  -3.289  -11.096 1.00 87.53 431 A 1 
ATOM   3304 C  CD1 . TRP A 1 431 ? 24.415  -2.014  -10.935 1.00 82.39 431 A 1 
ATOM   3305 C  CD2 . TRP A 1 431 ? 23.264  -3.644  -9.894  1.00 84.24 431 A 1 
ATOM   3306 N  NE1 . TRP A 1 431 ? 23.956  -1.535  -9.706  1.00 81.37 431 A 1 
ATOM   3307 C  CE2 . TRP A 1 431 ? 23.234  -2.505  -9.050  1.00 82.58 431 A 1 
ATOM   3308 C  CE3 . TRP A 1 431 ? 22.597  -4.807  -9.468  1.00 80.92 431 A 1 
ATOM   3309 C  CZ2 . TRP A 1 431 ? 22.542  -2.498  -7.821  1.00 79.84 431 A 1 
ATOM   3310 C  CZ3 . TRP A 1 431 ? 21.917  -4.811  -8.242  1.00 79.10 431 A 1 
ATOM   3311 C  CH2 . TRP A 1 431 ? 21.880  -3.678  -7.433  1.00 78.89 431 A 1 
ATOM   3312 N  N   . VAL A 1 432 ? 25.234  -7.289  -12.977 1.00 91.67 432 A 1 
ATOM   3313 C  CA  . VAL A 1 432 ? 25.146  -8.377  -13.954 1.00 91.64 432 A 1 
ATOM   3314 C  C   . VAL A 1 432 ? 23.696  -8.836  -14.005 1.00 91.55 432 A 1 
ATOM   3315 O  O   . VAL A 1 432 ? 23.151  -9.234  -12.974 1.00 89.81 432 A 1 
ATOM   3316 C  CB  . VAL A 1 432 ? 26.094  -9.536  -13.606 1.00 90.21 432 A 1 
ATOM   3317 C  CG1 . VAL A 1 432 ? 26.042  -10.631 -14.672 1.00 80.80 432 A 1 
ATOM   3318 C  CG2 . VAL A 1 432 ? 27.543  -9.048  -13.530 1.00 81.59 432 A 1 
ATOM   3319 N  N   . PRO A 1 433 ? 23.047  -8.802  -15.185 1.00 90.86 433 A 1 
ATOM   3320 C  CA  . PRO A 1 433 ? 21.702  -9.327  -15.360 1.00 89.64 433 A 1 
ATOM   3321 C  C   . PRO A 1 433 ? 21.609  -10.797 -14.961 1.00 89.47 433 A 1 
ATOM   3322 O  O   . PRO A 1 433 ? 22.493  -11.595 -15.275 1.00 87.59 433 A 1 
ATOM   3323 C  CB  . PRO A 1 433 ? 21.354  -9.127  -16.838 1.00 87.69 433 A 1 
ATOM   3324 C  CG  . PRO A 1 433 ? 22.253  -7.980  -17.256 1.00 84.93 433 A 1 
ATOM   3325 C  CD  . PRO A 1 433 ? 23.512  -8.183  -16.423 1.00 88.27 433 A 1 
ATOM   3326 N  N   . ASN A 1 434 ? 20.503  -11.184 -14.315 1.00 88.45 434 A 1 
ATOM   3327 C  CA  . ASN A 1 434 ? 20.204  -12.567 -13.998 1.00 87.90 434 A 1 
ATOM   3328 C  C   . ASN A 1 434 ? 18.896  -13.006 -14.663 1.00 87.68 434 A 1 
ATOM   3329 O  O   . ASN A 1 434 ? 17.834  -12.993 -14.030 1.00 85.52 434 A 1 
ATOM   3330 C  CB  . ASN A 1 434 ? 20.212  -12.778 -12.473 1.00 87.13 434 A 1 
ATOM   3331 C  CG  . ASN A 1 434 ? 20.052  -14.245 -12.105 1.00 87.37 434 A 1 
ATOM   3332 O  OD1 . ASN A 1 434 ? 19.969  -15.130 -12.943 1.00 83.84 434 A 1 
ATOM   3333 N  ND2 . ASN A 1 434 ? 20.025  -14.536 -10.829 1.00 83.14 434 A 1 
ATOM   3334 N  N   . PRO A 1 435 ? 18.937  -13.476 -15.930 1.00 82.47 435 A 1 
ATOM   3335 C  CA  . PRO A 1 435 ? 17.748  -13.923 -16.647 1.00 79.80 435 A 1 
ATOM   3336 C  C   . PRO A 1 435 ? 17.215  -15.283 -16.166 1.00 81.96 435 A 1 
ATOM   3337 O  O   . PRO A 1 435 ? 16.312  -15.843 -16.773 1.00 79.95 435 A 1 
ATOM   3338 C  CB  . PRO A 1 435 ? 18.181  -13.939 -18.118 1.00 76.83 435 A 1 
ATOM   3339 C  CG  . PRO A 1 435 ? 19.652  -14.310 -18.034 1.00 72.96 435 A 1 
ATOM   3340 C  CD  . PRO A 1 435 ? 20.117  -13.571 -16.778 1.00 74.50 435 A 1 
ATOM   3341 N  N   . ASN A 1 436 ? 17.776  -15.845 -15.097 1.00 87.27 436 A 1 
ATOM   3342 C  CA  . ASN A 1 436 ? 17.298  -17.071 -14.447 1.00 88.19 436 A 1 
ATOM   3343 C  C   . ASN A 1 436 ? 16.547  -16.782 -13.135 1.00 90.22 436 A 1 
ATOM   3344 O  O   . ASN A 1 436 ? 16.214  -17.727 -12.414 1.00 88.71 436 A 1 
ATOM   3345 C  CB  . ASN A 1 436 ? 18.473  -18.039 -14.236 1.00 86.27 436 A 1 
ATOM   3346 C  CG  . ASN A 1 436 ? 19.168  -18.428 -15.524 1.00 82.18 436 A 1 
ATOM   3347 O  OD1 . ASN A 1 436 ? 18.571  -18.754 -16.542 1.00 74.82 436 A 1 
ATOM   3348 N  ND2 . ASN A 1 436 ? 20.476  -18.422 -15.512 1.00 72.96 436 A 1 
ATOM   3349 N  N   . LEU A 1 437 ? 16.280  -15.512 -12.812 1.00 88.75 437 A 1 
ATOM   3350 C  CA  . LEU A 1 437 ? 15.472  -15.142 -11.658 1.00 89.88 437 A 1 
ATOM   3351 C  C   . LEU A 1 437 ? 14.082  -15.761 -11.767 1.00 91.11 437 A 1 
ATOM   3352 O  O   . LEU A 1 437 ? 13.377  -15.609 -12.764 1.00 90.29 437 A 1 
ATOM   3353 C  CB  . LEU A 1 437 ? 15.359  -13.617 -11.527 1.00 88.39 437 A 1 
ATOM   3354 C  CG  . LEU A 1 437 ? 16.577  -12.951 -10.879 1.00 87.22 437 A 1 
ATOM   3355 C  CD1 . LEU A 1 437 ? 16.467  -11.432 -11.018 1.00 84.52 437 A 1 
ATOM   3356 C  CD2 . LEU A 1 437 ? 16.685  -13.283 -9.392  1.00 84.24 437 A 1 
ATOM   3357 N  N   . ARG A 1 438 ? 13.686  -16.460 -10.700 1.00 91.81 438 A 1 
ATOM   3358 C  CA  . ARG A 1 438 ? 12.334  -16.984 -10.525 1.00 92.11 438 A 1 
ATOM   3359 C  C   . ARG A 1 438 ? 11.462  -15.946 -9.831  1.00 92.75 438 A 1 
ATOM   3360 O  O   . ARG A 1 438 ? 12.000  -15.118 -9.090  1.00 91.90 438 A 1 
ATOM   3361 C  CB  . ARG A 1 438 ? 12.384  -18.302 -9.742  1.00 90.64 438 A 1 
ATOM   3362 C  CG  . ARG A 1 438 ? 13.127  -19.399 -10.512 1.00 87.25 438 A 1 
ATOM   3363 C  CD  . ARG A 1 438 ? 13.013  -20.749 -9.797  1.00 86.42 438 A 1 
ATOM   3364 N  NE  . ARG A 1 438 ? 13.600  -20.729 -8.451  1.00 80.55 438 A 1 
ATOM   3365 C  CZ  . ARG A 1 438 ? 14.877  -20.855 -8.122  1.00 75.94 438 A 1 
ATOM   3366 N  NH1 . ARG A 1 438 ? 15.815  -21.023 -9.020  1.00 67.96 438 A 1 
ATOM   3367 N  NH2 . ARG A 1 438 ? 15.225  -20.810 -6.873  1.00 69.89 438 A 1 
ATOM   3368 N  N   . PRO A 1 439 ? 10.141  -16.000 -10.023 1.00 92.85 439 A 1 
ATOM   3369 C  CA  . PRO A 1 439 ? 9.236   -15.181 -9.238  1.00 92.99 439 A 1 
ATOM   3370 C  C   . PRO A 1 439 ? 9.380   -15.506 -7.749  1.00 93.51 439 A 1 
ATOM   3371 O  O   . PRO A 1 439 ? 9.452   -16.671 -7.350  1.00 92.56 439 A 1 
ATOM   3372 C  CB  . PRO A 1 439 ? 7.830   -15.490 -9.753  1.00 91.71 439 A 1 
ATOM   3373 C  CG  . PRO A 1 439 ? 7.970   -16.880 -10.351 1.00 89.25 439 A 1 
ATOM   3374 C  CD  . PRO A 1 439 ? 9.395   -16.889 -10.883 1.00 91.73 439 A 1 
ATOM   3375 N  N   . GLU A 1 440 ? 9.371   -14.472 -6.929  1.00 95.24 440 A 1 
ATOM   3376 C  CA  . GLU A 1 440 ? 9.237   -14.581 -5.487  1.00 95.19 440 A 1 
ATOM   3377 C  C   . GLU A 1 440 ? 7.809   -15.012 -5.145  1.00 96.27 440 A 1 
ATOM   3378 O  O   . GLU A 1 440 ? 6.850   -14.548 -5.760  1.00 95.23 440 A 1 
ATOM   3379 C  CB  . GLU A 1 440 ? 9.577   -13.220 -4.873  1.00 91.86 440 A 1 
ATOM   3380 C  CG  . GLU A 1 440 ? 9.652   -13.267 -3.351  1.00 85.50 440 A 1 
ATOM   3381 C  CD  . GLU A 1 440 ? 9.974   -11.908 -2.729  1.00 90.07 440 A 1 
ATOM   3382 O  OE1 . GLU A 1 440 ? 9.635   -11.732 -1.539  1.00 84.41 440 A 1 
ATOM   3383 O  OE2 . GLU A 1 440 ? 10.565  -11.055 -3.405  1.00 85.40 440 A 1 
ATOM   3384 N  N   . THR A 1 441 ? 7.641   -15.903 -4.165  1.00 96.42 441 A 1 
ATOM   3385 C  CA  . THR A 1 441 ? 6.320   -16.403 -3.771  1.00 96.60 441 A 1 
ATOM   3386 C  C   . THR A 1 441 ? 6.168   -16.469 -2.270  1.00 96.68 441 A 1 
ATOM   3387 O  O   . THR A 1 441 ? 7.149   -16.607 -1.547  1.00 95.42 441 A 1 
ATOM   3388 C  CB  . THR A 1 441 ? 6.026   -17.790 -4.365  1.00 95.45 441 A 1 
ATOM   3389 O  OG1 . THR A 1 441 ? 6.938   -18.775 -3.935  1.00 87.21 441 A 1 
ATOM   3390 C  CG2 . THR A 1 441 ? 6.080   -17.778 -5.878  1.00 87.12 441 A 1 
ATOM   3391 N  N   . ASN A 1 442 ? 4.928   -16.459 -1.784  1.00 96.94 442 A 1 
ATOM   3392 C  CA  . ASN A 1 442 ? 4.641   -16.813 -0.411  1.00 96.87 442 A 1 
ATOM   3393 C  C   . ASN A 1 442 ? 3.367   -17.642 -0.262  1.00 97.50 442 A 1 
ATOM   3394 O  O   . ASN A 1 442 ? 2.520   -17.719 -1.154  1.00 96.86 442 A 1 
ATOM   3395 C  CB  . ASN A 1 442 ? 4.692   -15.566 0.489   1.00 93.99 442 A 1 
ATOM   3396 C  CG  . ASN A 1 442 ? 3.483   -14.650 0.440   1.00 95.01 442 A 1 
ATOM   3397 O  OD1 . ASN A 1 442 ? 2.389   -14.982 0.038   1.00 87.62 442 A 1 
ATOM   3398 N  ND2 . ASN A 1 442 ? 3.638   -13.442 0.931   1.00 88.09 442 A 1 
ATOM   3399 N  N   . GLU A 1 443 ? 3.261   -18.244 0.927   1.00 97.78 443 A 1 
ATOM   3400 C  CA  . GLU A 1 443 ? 2.057   -18.842 1.479   1.00 97.58 443 A 1 
ATOM   3401 C  C   . GLU A 1 443 ? 1.882   -18.285 2.891   1.00 97.71 443 A 1 
ATOM   3402 O  O   . GLU A 1 443 ? 2.791   -18.398 3.714   1.00 96.29 443 A 1 
ATOM   3403 C  CB  . GLU A 1 443 ? 2.187   -20.367 1.524   1.00 94.77 443 A 1 
ATOM   3404 C  CG  . GLU A 1 443 ? 2.297   -21.032 0.149   1.00 82.75 443 A 1 
ATOM   3405 C  CD  . GLU A 1 443 ? 2.587   -22.537 0.236   1.00 85.18 443 A 1 
ATOM   3406 O  OE1 . GLU A 1 443 ? 3.147   -23.083 -0.746  1.00 78.03 443 A 1 
ATOM   3407 O  OE2 . GLU A 1 443 ? 2.307   -23.155 1.283   1.00 79.46 443 A 1 
ATOM   3408 N  N   . THR A 1 444 ? 0.729   -17.697 3.184   1.00 97.52 444 A 1 
ATOM   3409 C  CA  . THR A 1 444 ? 0.406   -17.147 4.502   1.00 97.43 444 A 1 
ATOM   3410 C  C   . THR A 1 444 ? -0.794  -17.857 5.090   1.00 97.71 444 A 1 
ATOM   3411 O  O   . THR A 1 444 ? -1.819  -18.006 4.438   1.00 96.96 444 A 1 
ATOM   3412 C  CB  . THR A 1 444 ? 0.162   -15.628 4.441   1.00 95.86 444 A 1 
ATOM   3413 O  OG1 . THR A 1 444 ? 1.324   -14.981 3.980   1.00 88.35 444 A 1 
ATOM   3414 C  CG2 . THR A 1 444 ? -0.178  -15.013 5.797   1.00 89.09 444 A 1 
ATOM   3415 N  N   . GLN A 1 445 ? -0.671  -18.269 6.360   1.00 98.17 445 A 1 
ATOM   3416 C  CA  . GLN A 1 445 ? -1.784  -18.652 7.208   1.00 98.07 445 A 1 
ATOM   3417 C  C   . GLN A 1 445 ? -2.064  -17.527 8.193   1.00 98.25 445 A 1 
ATOM   3418 O  O   . GLN A 1 445 ? -1.135  -16.978 8.783   1.00 97.30 445 A 1 
ATOM   3419 C  CB  . GLN A 1 445 ? -1.481  -19.960 7.941   1.00 96.78 445 A 1 
ATOM   3420 C  CG  . GLN A 1 445 ? -1.285  -21.120 6.958   1.00 89.72 445 A 1 
ATOM   3421 C  CD  . GLN A 1 445 ? -1.019  -22.460 7.637   1.00 88.71 445 A 1 
ATOM   3422 O  OE1 . GLN A 1 445 ? -1.152  -22.643 8.834   1.00 79.56 445 A 1 
ATOM   3423 N  NE2 . GLN A 1 445 ? -0.645  -23.465 6.887   1.00 77.24 445 A 1 
ATOM   3424 N  N   . GLU A 1 446 ? -3.339  -17.201 8.384   1.00 98.29 446 A 1 
ATOM   3425 C  CA  . GLU A 1 446 ? -3.756  -16.193 9.343   1.00 98.21 446 A 1 
ATOM   3426 C  C   . GLU A 1 446 ? -4.992  -16.680 10.087  1.00 98.35 446 A 1 
ATOM   3427 O  O   . GLU A 1 446 ? -5.935  -17.189 9.487   1.00 97.63 446 A 1 
ATOM   3428 C  CB  . GLU A 1 446 ? -3.971  -14.856 8.630   1.00 97.50 446 A 1 
ATOM   3429 C  CG  . GLU A 1 446 ? -4.277  -13.702 9.589   1.00 95.52 446 A 1 
ATOM   3430 C  CD  . GLU A 1 446 ? -4.095  -12.319 8.945   1.00 95.91 446 A 1 
ATOM   3431 O  OE1 . GLU A 1 446 ? -4.118  -11.311 9.696   1.00 91.13 446 A 1 
ATOM   3432 O  OE2 . GLU A 1 446 ? -3.828  -12.213 7.729   1.00 91.89 446 A 1 
ATOM   3433 N  N   . TYR A 1 447 ? -4.975  -16.540 11.424  1.00 98.46 447 A 1 
ATOM   3434 C  CA  . TYR A 1 447 ? -6.058  -16.948 12.310  1.00 98.36 447 A 1 
ATOM   3435 C  C   . TYR A 1 447 ? -6.357  -15.824 13.273  1.00 98.59 447 A 1 
ATOM   3436 O  O   . TYR A 1 447 ? -5.432  -15.196 13.796  1.00 97.77 447 A 1 
ATOM   3437 C  CB  . TYR A 1 447 ? -5.667  -18.207 13.094  1.00 97.44 447 A 1 
ATOM   3438 C  CG  . TYR A 1 447 ? -5.119  -19.325 12.247  1.00 95.35 447 A 1 
ATOM   3439 C  CD1 . TYR A 1 447 ? -5.990  -20.164 11.519  1.00 88.11 447 A 1 
ATOM   3440 C  CD2 . TYR A 1 447 ? -3.722  -19.517 12.151  1.00 88.69 447 A 1 
ATOM   3441 C  CE1 . TYR A 1 447 ? -5.474  -21.191 10.717  1.00 84.09 447 A 1 
ATOM   3442 C  CE2 . TYR A 1 447 ? -3.202  -20.542 11.356  1.00 84.75 447 A 1 
ATOM   3443 C  CZ  . TYR A 1 447 ? -4.084  -21.384 10.641  1.00 83.79 447 A 1 
ATOM   3444 O  OH  . TYR A 1 447 ? -3.586  -22.392 9.860   1.00 79.76 447 A 1 
ATOM   3445 N  N   . GLY A 1 448 ? -7.618  -15.586 13.562  1.00 98.33 448 A 1 
ATOM   3446 C  CA  . GLY A 1 448 ? -7.987  -14.529 14.481  1.00 98.36 448 A 1 
ATOM   3447 C  C   . GLY A 1 448 ? -9.412  -14.621 14.968  1.00 98.57 448 A 1 
ATOM   3448 O  O   . GLY A 1 448 ? -10.156 -15.548 14.648  1.00 97.91 448 A 1 
ATOM   3449 N  N   . PHE A 1 449 ? -9.761  -13.635 15.780  1.00 98.31 449 A 1 
ATOM   3450 C  CA  . PHE A 1 449 ? -11.108 -13.478 16.311  1.00 98.34 449 A 1 
ATOM   3451 C  C   . PHE A 1 449 ? -11.455 -12.002 16.429  1.00 98.42 449 A 1 
ATOM   3452 O  O   . PHE A 1 449 ? -10.583 -11.133 16.449  1.00 97.91 449 A 1 
ATOM   3453 C  CB  . PHE A 1 449 ? -11.225 -14.199 17.660  1.00 97.83 449 A 1 
ATOM   3454 C  CG  . PHE A 1 449 ? -10.480 -13.555 18.799  1.00 97.89 449 A 1 
ATOM   3455 C  CD1 . PHE A 1 449 ? -9.093  -13.749 18.959  1.00 96.34 449 A 1 
ATOM   3456 C  CD2 . PHE A 1 449 ? -11.169 -12.758 19.731  1.00 96.14 449 A 1 
ATOM   3457 C  CE1 . PHE A 1 449 ? -8.411  -13.160 20.027  1.00 95.22 449 A 1 
ATOM   3458 C  CE2 . PHE A 1 449 ? -10.488 -12.163 20.802  1.00 95.26 449 A 1 
ATOM   3459 C  CZ  . PHE A 1 449 ? -9.110  -12.361 20.956  1.00 95.41 449 A 1 
ATOM   3460 N  N   . GLY A 1 450 ? -12.751 -11.720 16.518  1.00 98.10 450 A 1 
ATOM   3461 C  CA  . GLY A 1 450 ? -13.289 -10.397 16.763  1.00 97.97 450 A 1 
ATOM   3462 C  C   . GLY A 1 450 ? -14.372 -10.441 17.829  1.00 97.98 450 A 1 
ATOM   3463 O  O   . GLY A 1 450 ? -15.080 -11.437 17.988  1.00 97.05 450 A 1 
ATOM   3464 N  N   . LEU A 1 451 ? -14.478 -9.340  18.575  1.00 97.91 451 A 1 
ATOM   3465 C  CA  . LEU A 1 451 ? -15.506 -9.102  19.575  1.00 97.65 451 A 1 
ATOM   3466 C  C   . LEU A 1 451 ? -16.216 -7.801  19.222  1.00 97.39 451 A 1 
ATOM   3467 O  O   . LEU A 1 451 ? -15.565 -6.793  18.952  1.00 96.46 451 A 1 
ATOM   3468 C  CB  . LEU A 1 451 ? -14.876 -9.002  20.976  1.00 97.07 451 A 1 
ATOM   3469 C  CG  . LEU A 1 451 ? -14.038 -10.214 21.420  1.00 95.29 451 A 1 
ATOM   3470 C  CD1 . LEU A 1 451 ? -13.346 -9.905  22.750  1.00 92.81 451 A 1 
ATOM   3471 C  CD2 . LEU A 1 451 ? -14.891 -11.464 21.610  1.00 92.64 451 A 1 
ATOM   3472 N  N   . ARG A 1 452 ? -17.548 -7.815  19.273  1.00 96.22 452 A 1 
ATOM   3473 C  CA  . ARG A 1 452 ? -18.384 -6.636  19.072  1.00 95.24 452 A 1 
ATOM   3474 C  C   . ARG A 1 452 ? -19.466 -6.612  20.149  1.00 94.98 452 A 1 
ATOM   3475 O  O   . ARG A 1 452 ? -20.244 -7.555  20.267  1.00 92.27 452 A 1 
ATOM   3476 C  CB  . ARG A 1 452 ? -18.943 -6.660  17.644  1.00 92.43 452 A 1 
ATOM   3477 C  CG  . ARG A 1 452 ? -19.747 -5.396  17.317  1.00 82.05 452 A 1 
ATOM   3478 C  CD  . ARG A 1 452 ? -20.269 -5.440  15.879  1.00 81.65 452 A 1 
ATOM   3479 N  NE  . ARG A 1 452 ? -19.270 -4.963  14.894  1.00 73.32 452 A 1 
ATOM   3480 C  CZ  . ARG A 1 452 ? -19.402 -5.005  13.585  1.00 69.27 452 A 1 
ATOM   3481 N  NH1 . ARG A 1 452 ? -20.364 -5.656  12.998  1.00 64.80 452 A 1 
ATOM   3482 N  NH2 . ARG A 1 452 ? -18.580 -4.363  12.816  1.00 58.89 452 A 1 
ATOM   3483 N  N   . PHE A 1 453 ? -19.457 -5.547  20.933  1.00 95.05 453 A 1 
ATOM   3484 C  CA  . PHE A 1 453 ? -20.430 -5.335  22.001  1.00 94.11 453 A 1 
ATOM   3485 C  C   . PHE A 1 453 ? -20.992 -3.926  21.914  1.00 93.24 453 A 1 
ATOM   3486 O  O   . PHE A 1 453 ? -20.245 -2.978  21.689  1.00 89.85 453 A 1 
ATOM   3487 C  CB  . PHE A 1 453 ? -19.778 -5.543  23.356  1.00 92.96 453 A 1 
ATOM   3488 C  CG  . PHE A 1 453 ? -19.249 -6.931  23.628  1.00 92.57 453 A 1 
ATOM   3489 C  CD1 . PHE A 1 453 ? -20.127 -7.961  24.006  1.00 88.72 453 A 1 
ATOM   3490 C  CD2 . PHE A 1 453 ? -17.868 -7.191  23.551  1.00 88.32 453 A 1 
ATOM   3491 C  CE1 . PHE A 1 453 ? -19.635 -9.234  24.324  1.00 86.37 453 A 1 
ATOM   3492 C  CE2 . PHE A 1 453 ? -17.372 -8.463  23.871  1.00 86.29 453 A 1 
ATOM   3493 C  CZ  . PHE A 1 453 ? -18.251 -9.487  24.262  1.00 86.55 453 A 1 
ATOM   3494 N  N   . ASP A 1 454 ? -22.295 -3.804  22.199  1.00 86.46 454 A 1 
ATOM   3495 C  CA  . ASP A 1 454 ? -23.021 -2.545  22.334  1.00 82.63 454 A 1 
ATOM   3496 C  C   . ASP A 1 454 ? -23.518 -2.413  23.788  1.00 81.53 454 A 1 
ATOM   3497 O  O   . ASP A 1 454 ? -23.707 -3.422  24.472  1.00 73.03 454 A 1 
ATOM   3498 C  CB  . ASP A 1 454 ? -24.168 -2.512  21.312  1.00 76.74 454 A 1 
ATOM   3499 C  CG  . ASP A 1 454 ? -23.709 -2.733  19.859  1.00 70.11 454 A 1 
ATOM   3500 O  OD1 . ASP A 1 454 ? -22.689 -2.123  19.446  1.00 63.31 454 A 1 
ATOM   3501 O  OD2 . ASP A 1 454 ? -24.354 -3.536  19.149  1.00 63.27 454 A 1 
ATOM   3502 N  N   . ASP A 1 455 ? -23.698 -1.177  24.282  1.00 74.24 455 A 1 
ATOM   3503 C  CA  . ASP A 1 455 ? -24.198 -0.841  25.628  1.00 72.97 455 A 1 
ATOM   3504 C  C   . ASP A 1 455 ? -23.463 -1.562  26.785  1.00 74.89 455 A 1 
ATOM   3505 O  O   . ASP A 1 455 ? -24.063 -2.191  27.658  1.00 70.47 455 A 1 
ATOM   3506 C  CB  . ASP A 1 455 ? -25.728 -0.989  25.684  1.00 68.27 455 A 1 
ATOM   3507 C  CG  . ASP A 1 455 ? -26.496 0.008   24.811  1.00 63.04 455 A 1 
ATOM   3508 O  OD1 . ASP A 1 455 ? -26.076 1.188   24.749  1.00 59.03 455 A 1 
ATOM   3509 O  OD2 . ASP A 1 455 ? -27.560 -0.375  24.281  1.00 57.18 455 A 1 
ATOM   3510 N  N   . LEU A 1 456 ? -22.120 -1.471  26.801  1.00 72.49 456 A 1 
ATOM   3511 C  CA  . LEU A 1 456 ? -21.263 -2.190  27.753  1.00 70.67 456 A 1 
ATOM   3512 C  C   . LEU A 1 456 ? -21.197 -1.551  29.147  1.00 72.68 456 A 1 
ATOM   3513 O  O   . LEU A 1 456 ? -21.449 -2.203  30.158  1.00 66.13 456 A 1 
ATOM   3514 C  CB  . LEU A 1 456 ? -19.845 -2.261  27.155  1.00 64.71 456 A 1 
ATOM   3515 C  CG  . LEU A 1 456 ? -19.587 -3.557  26.382  1.00 60.43 456 A 1 
ATOM   3516 C  CD1 . LEU A 1 456 ? -18.516 -3.314  25.337  1.00 59.13 456 A 1 
ATOM   3517 C  CD2 . LEU A 1 456 ? -19.097 -4.656  27.318  1.00 57.50 456 A 1 
ATOM   3518 N  N   . MET A 1 457 ? -20.763 -0.285  29.213  1.00 73.57 457 A 1 
ATOM   3519 C  CA  . MET A 1 457 ? -20.564 0.461   30.463  1.00 73.27 457 A 1 
ATOM   3520 C  C   . MET A 1 457 ? -21.430 1.711   30.538  1.00 74.37 457 A 1 
ATOM   3521 O  O   . MET A 1 457 ? -21.864 2.109   31.619  1.00 69.40 457 A 1 
ATOM   3522 C  CB  . MET A 1 457 ? -19.091 0.875   30.610  1.00 68.79 457 A 1 
ATOM   3523 C  CG  . MET A 1 457 ? -18.116 -0.292  30.642  1.00 64.27 457 A 1 
ATOM   3524 S  SD  . MET A 1 457 ? -16.444 0.233   31.108  1.00 59.33 457 A 1 
ATOM   3525 C  CE  . MET A 1 457 ? -15.557 -1.312  30.873  1.00 52.22 457 A 1 
ATOM   3526 N  N   . LEU A 1 458 ? -21.649 2.349   29.386  1.00 71.14 458 A 1 
ATOM   3527 C  CA  . LEU A 1 458 ? -22.471 3.536   29.213  1.00 70.69 458 A 1 
ATOM   3528 C  C   . LEU A 1 458 ? -23.574 3.217   28.201  1.00 72.76 458 A 1 
ATOM   3529 O  O   . LEU A 1 458 ? -23.411 2.361   27.331  1.00 67.74 458 A 1 
ATOM   3530 C  CB  . LEU A 1 458 ? -21.585 4.706   28.735  1.00 65.93 458 A 1 
ATOM   3531 C  CG  . LEU A 1 458 ? -20.466 5.113   29.707  1.00 63.11 458 A 1 
ATOM   3532 C  CD1 . LEU A 1 458 ? -19.550 6.138   29.046  1.00 61.76 458 A 1 
ATOM   3533 C  CD2 . LEU A 1 458 ? -21.022 5.737   30.993  1.00 60.55 458 A 1 
ATOM   3534 N  N   . SER A 1 459 ? -24.701 3.915   28.299  1.00 78.11 459 A 1 
ATOM   3535 C  CA  . SER A 1 459 ? -25.709 3.850   27.247  1.00 78.38 459 A 1 
ATOM   3536 C  C   . SER A 1 459 ? -25.130 4.352   25.925  1.00 80.70 459 A 1 
ATOM   3537 O  O   . SER A 1 459 ? -24.501 5.411   25.910  1.00 73.92 459 A 1 
ATOM   3538 C  CB  . SER A 1 459 ? -26.924 4.693   27.628  1.00 71.43 459 A 1 
ATOM   3539 O  OG  . SER A 1 459 ? -26.524 6.030   27.890  1.00 62.07 459 A 1 
ATOM   3540 N  N   . ASN A 1 460 ? -25.394 3.632   24.827  1.00 84.60 460 A 1 
ATOM   3541 C  CA  . ASN A 1 460 ? -24.882 3.897   23.477  1.00 85.61 460 A 1 
ATOM   3542 C  C   . ASN A 1 460 ? -23.367 3.718   23.323  1.00 88.01 460 A 1 
ATOM   3543 O  O   . ASN A 1 460 ? -22.802 4.184   22.329  1.00 83.30 460 A 1 
ATOM   3544 C  CB  . ASN A 1 460 ? -25.333 5.274   22.954  1.00 80.74 460 A 1 
ATOM   3545 C  CG  . ASN A 1 460 ? -26.792 5.604   23.140  1.00 74.58 460 A 1 
ATOM   3546 O  OD1 . ASN A 1 460 ? -27.686 4.775   23.064  1.00 66.58 460 A 1 
ATOM   3547 N  ND2 . ASN A 1 460 ? -27.073 6.868   23.370  1.00 65.95 460 A 1 
ATOM   3548 N  N   . ASP A 1 461 ? -22.687 3.078   24.269  1.00 90.19 461 A 1 
ATOM   3549 C  CA  . ASP A 1 461 ? -21.292 2.713   24.048  1.00 89.92 461 A 1 
ATOM   3550 C  C   . ASP A 1 461 ? -21.182 1.481   23.144  1.00 91.07 461 A 1 
ATOM   3551 O  O   . ASP A 1 461 ? -22.083 0.651   23.045  1.00 88.30 461 A 1 
ATOM   3552 C  CB  . ASP A 1 461 ? -20.494 2.650   25.353  1.00 84.89 461 A 1 
ATOM   3553 C  CG  . ASP A 1 461 ? -20.603 1.403   26.231  1.00 80.96 461 A 1 
ATOM   3554 O  OD1 . ASP A 1 461 ? -21.366 0.482   25.923  1.00 70.16 461 A 1 
ATOM   3555 O  OD2 . ASP A 1 461 ? -19.866 1.373   27.246  1.00 77.00 461 A 1 
ATOM   3556 N  N   . ALA A 1 462 ? -20.073 1.395   22.427  1.00 93.91 462 A 1 
ATOM   3557 C  CA  . ALA A 1 462 ? -19.774 0.286   21.550  1.00 94.15 462 A 1 
ATOM   3558 C  C   . ALA A 1 462 ? -18.290 -0.065  21.642  1.00 94.82 462 A 1 
ATOM   3559 O  O   . ALA A 1 462 ? -17.426 0.809   21.624  1.00 94.00 462 A 1 
ATOM   3560 C  CB  . ALA A 1 462 ? -20.202 0.635   20.119  1.00 92.40 462 A 1 
ATOM   3561 N  N   . LEU A 1 463 ? -17.992 -1.365  21.703  1.00 95.27 463 A 1 
ATOM   3562 C  CA  . LEU A 1 463 ? -16.646 -1.902  21.634  1.00 95.58 463 A 1 
ATOM   3563 C  C   . LEU A 1 463 ? -16.531 -2.810  20.421  1.00 95.61 463 A 1 
ATOM   3564 O  O   . LEU A 1 463 ? -17.217 -3.821  20.327  1.00 95.14 463 A 1 
ATOM   3565 C  CB  . LEU A 1 463 ? -16.318 -2.643  22.937  1.00 94.99 463 A 1 
ATOM   3566 C  CG  . LEU A 1 463 ? -14.917 -3.286  22.959  1.00 93.94 463 A 1 
ATOM   3567 C  CD1 . LEU A 1 463 ? -13.798 -2.249  23.013  1.00 90.44 463 A 1 
ATOM   3568 C  CD2 . LEU A 1 463 ? -14.772 -4.191  24.180  1.00 89.80 463 A 1 
ATOM   3569 N  N   . GLU A 1 464 ? -15.597 -2.500  19.557  1.00 96.51 464 A 1 
ATOM   3570 C  CA  . GLU A 1 464 ? -15.128 -3.390  18.511  1.00 96.63 464 A 1 
ATOM   3571 C  C   . GLU A 1 464 ? -13.669 -3.769  18.785  1.00 97.10 464 A 1 
ATOM   3572 O  O   . GLU A 1 464 ? -12.819 -2.912  19.013  1.00 96.58 464 A 1 
ATOM   3573 C  CB  . GLU A 1 464 ? -15.339 -2.756  17.133  1.00 95.08 464 A 1 
ATOM   3574 C  CG  . GLU A 1 464 ? -15.118 -3.778  16.008  1.00 85.55 464 A 1 
ATOM   3575 C  CD  . GLU A 1 464 ? -15.515 -3.239  14.629  1.00 85.13 464 A 1 
ATOM   3576 O  OE1 . GLU A 1 464 ? -14.621 -3.149  13.761  1.00 78.99 464 A 1 
ATOM   3577 O  OE2 . GLU A 1 464 ? -16.711 -2.974  14.412  1.00 79.82 464 A 1 
ATOM   3578 N  N   . PHE A 1 465 ? -13.364 -5.066  18.789  1.00 97.36 465 A 1 
ATOM   3579 C  CA  . PHE A 1 465 ? -12.022 -5.605  18.960  1.00 97.85 465 A 1 
ATOM   3580 C  C   . PHE A 1 465 ? -11.774 -6.683  17.910  1.00 98.08 465 A 1 
ATOM   3581 O  O   . PHE A 1 465 ? -12.596 -7.579  17.733  1.00 97.70 465 A 1 
ATOM   3582 C  CB  . PHE A 1 465 ? -11.867 -6.159  20.384  1.00 97.72 465 A 1 
ATOM   3583 C  CG  . PHE A 1 465 ? -10.548 -6.845  20.642  1.00 97.82 465 A 1 
ATOM   3584 C  CD1 . PHE A 1 465 ? -10.364 -8.212  20.309  1.00 96.82 465 A 1 
ATOM   3585 C  CD2 . PHE A 1 465 ? -9.481  -6.139  21.220  1.00 97.06 465 A 1 
ATOM   3586 C  CE1 . PHE A 1 465 ? -9.132  -8.842  20.550  1.00 96.24 465 A 1 
ATOM   3587 C  CE2 . PHE A 1 465 ? -8.255  -6.768  21.473  1.00 96.34 465 A 1 
ATOM   3588 C  CZ  . PHE A 1 465 ? -8.077  -8.114  21.128  1.00 96.54 465 A 1 
ATOM   3589 N  N   . LYS A 1 466 ? -10.614 -6.652  17.247  1.00 97.92 466 A 1 
ATOM   3590 C  CA  . LYS A 1 466 ? -10.188 -7.698  16.323  1.00 98.14 466 A 1 
ATOM   3591 C  C   . LYS A 1 466 ? -8.701  -7.964  16.481  1.00 98.36 466 A 1 
ATOM   3592 O  O   . LYS A 1 466 ? -7.909  -7.030  16.556  1.00 97.88 466 A 1 
ATOM   3593 C  CB  . LYS A 1 466 ? -10.589 -7.295  14.891  1.00 97.63 466 A 1 
ATOM   3594 C  CG  . LYS A 1 466 ? -10.514 -8.466  13.909  1.00 96.64 466 A 1 
ATOM   3595 C  CD  . LYS A 1 466 ? -11.051 -8.023  12.537  1.00 96.13 466 A 1 
ATOM   3596 C  CE  . LYS A 1 466 ? -11.048 -9.182  11.547  1.00 94.78 466 A 1 
ATOM   3597 N  NZ  . LYS A 1 466 ? -11.603 -8.775  10.231  1.00 93.73 466 A 1 
ATOM   3598 N  N   . ALA A 1 467 ? -8.319  -9.236  16.533  1.00 98.43 467 A 1 
ATOM   3599 C  CA  . ALA A 1 467 ? -6.928  -9.651  16.633  1.00 98.44 467 A 1 
ATOM   3600 C  C   . ALA A 1 467 ? -6.642  -10.831 15.706  1.00 98.56 467 A 1 
ATOM   3601 O  O   . ALA A 1 467 ? -7.489  -11.706 15.540  1.00 97.96 467 A 1 
ATOM   3602 C  CB  . ALA A 1 467 ? -6.595  -9.987  18.087  1.00 97.99 467 A 1 
ATOM   3603 N  N   . SER A 1 468 ? -5.433  -10.884 15.158  1.00 98.52 468 A 1 
ATOM   3604 C  CA  . SER A 1 468 ? -4.981  -12.008 14.357  1.00 98.46 468 A 1 
ATOM   3605 C  C   . SER A 1 468 ? -3.520  -12.364 14.614  1.00 98.53 468 A 1 
ATOM   3606 O  O   . SER A 1 468 ? -2.704  -11.527 15.020  1.00 97.97 468 A 1 
ATOM   3607 C  CB  . SER A 1 468 ? -5.220  -11.759 12.862  1.00 97.21 468 A 1 
ATOM   3608 O  OG  . SER A 1 468 ? -4.268  -10.876 12.316  1.00 90.87 468 A 1 
ATOM   3609 N  N   . TYR A 1 469 ? -3.184  -13.634 14.365  1.00 98.50 469 A 1 
ATOM   3610 C  CA  . TYR A 1 469 ? -1.829  -14.136 14.200  1.00 98.62 469 A 1 
ATOM   3611 C  C   . TYR A 1 469 ? -1.622  -14.523 12.746  1.00 98.65 469 A 1 
ATOM   3612 O  O   . TYR A 1 469 ? -2.472  -15.209 12.170  1.00 98.21 469 A 1 
ATOM   3613 C  CB  . TYR A 1 469 ? -1.606  -15.338 15.121  1.00 98.44 469 A 1 
ATOM   3614 C  CG  . TYR A 1 469 ? -0.265  -16.005 14.915  1.00 97.91 469 A 1 
ATOM   3615 C  CD1 . TYR A 1 469 ? -0.157  -17.200 14.170  1.00 96.27 469 A 1 
ATOM   3616 C  CD2 . TYR A 1 469 ? 0.905   -15.406 15.424  1.00 96.58 469 A 1 
ATOM   3617 C  CE1 . TYR A 1 469 ? 1.100   -17.799 13.955  1.00 95.56 469 A 1 
ATOM   3618 C  CE2 . TYR A 1 469 ? 2.162   -15.989 15.211  1.00 95.57 469 A 1 
ATOM   3619 C  CZ  . TYR A 1 469 ? 2.261   -17.186 14.475  1.00 95.58 469 A 1 
ATOM   3620 O  OH  . TYR A 1 469 ? 3.490   -17.758 14.266  1.00 93.33 469 A 1 
ATOM   3621 N  N   . PHE A 1 470 ? -0.492  -14.142 12.161  1.00 98.49 470 A 1 
ATOM   3622 C  CA  . PHE A 1 470 ? -0.111  -14.520 10.808  1.00 98.35 470 A 1 
ATOM   3623 C  C   . PHE A 1 470 ? 1.237   -15.249 10.781  1.00 98.44 470 A 1 
ATOM   3624 O  O   . PHE A 1 470 ? 2.140   -14.947 11.556  1.00 98.05 470 A 1 
ATOM   3625 C  CB  . PHE A 1 470 ? -0.131  -13.298 9.879   1.00 98.01 470 A 1 
ATOM   3626 C  CG  . PHE A 1 470 ? 0.852   -12.208 10.233  1.00 98.16 470 A 1 
ATOM   3627 C  CD1 . PHE A 1 470 ? 0.459   -11.147 11.083  1.00 97.43 470 A 1 
ATOM   3628 C  CD2 . PHE A 1 470 ? 2.158   -12.223 9.718   1.00 97.18 470 A 1 
ATOM   3629 C  CE1 . PHE A 1 470 ? 1.358   -10.116 11.396  1.00 96.57 470 A 1 
ATOM   3630 C  CE2 . PHE A 1 470 ? 3.063   -11.196 10.033  1.00 96.42 470 A 1 
ATOM   3631 C  CZ  . PHE A 1 470 ? 2.658   -10.143 10.872  1.00 96.81 470 A 1 
ATOM   3632 N  N   . ASP A 1 471 ? 1.365   -16.223 9.882   1.00 98.22 471 A 1 
ATOM   3633 C  CA  . ASP A 1 471 ? 2.576   -16.991 9.616   1.00 98.28 471 A 1 
ATOM   3634 C  C   . ASP A 1 471 ? 2.752   -17.131 8.103   1.00 98.24 471 A 1 
ATOM   3635 O  O   . ASP A 1 471 ? 1.934   -17.757 7.423   1.00 97.27 471 A 1 
ATOM   3636 C  CB  . ASP A 1 471 ? 2.487   -18.353 10.332  1.00 97.49 471 A 1 
ATOM   3637 C  CG  . ASP A 1 471 ? 3.811   -19.114 10.388  1.00 94.64 471 A 1 
ATOM   3638 O  OD1 . ASP A 1 471 ? 4.495   -19.327 9.360   1.00 86.58 471 A 1 
ATOM   3639 O  OD2 . ASP A 1 471 ? 4.215   -19.553 11.496  1.00 86.01 471 A 1 
ATOM   3640 N  N   . THR A 1 472 ? 3.799   -16.519 7.577   1.00 97.83 472 A 1 
ATOM   3641 C  CA  . THR A 1 472 ? 4.131   -16.507 6.156   1.00 97.55 472 A 1 
ATOM   3642 C  C   . THR A 1 472 ? 5.405   -17.298 5.907   1.00 97.58 472 A 1 
ATOM   3643 O  O   . THR A 1 472 ? 6.443   -17.048 6.508   1.00 96.73 472 A 1 
ATOM   3644 C  CB  . THR A 1 472 ? 4.294   -15.068 5.631   1.00 96.75 472 A 1 
ATOM   3645 O  OG1 . THR A 1 472 ? 3.089   -14.352 5.779   1.00 92.48 472 A 1 
ATOM   3646 C  CG2 . THR A 1 472 ? 4.674   -14.998 4.150   1.00 92.74 472 A 1 
ATOM   3647 N  N   . LYS A 1 473 ? 5.343   -18.229 4.951   1.00 97.65 473 A 1 
ATOM   3648 C  CA  . LYS A 1 473 ? 6.506   -18.876 4.352   1.00 97.66 473 A 1 
ATOM   3649 C  C   . LYS A 1 473 ? 6.787   -18.213 3.013   1.00 97.55 473 A 1 
ATOM   3650 O  O   . LYS A 1 473 ? 5.997   -18.356 2.080   1.00 96.04 473 A 1 
ATOM   3651 C  CB  . LYS A 1 473 ? 6.252   -20.372 4.186   1.00 96.89 473 A 1 
ATOM   3652 C  CG  . LYS A 1 473 ? 6.116   -21.082 5.533   1.00 88.62 473 A 1 
ATOM   3653 C  CD  . LYS A 1 473 ? 5.758   -22.549 5.297   1.00 85.47 473 A 1 
ATOM   3654 C  CE  . LYS A 1 473 ? 5.506   -23.238 6.636   1.00 73.36 473 A 1 
ATOM   3655 N  NZ  . LYS A 1 473 ? 4.954   -24.592 6.432   1.00 63.42 473 A 1 
ATOM   3656 N  N   . ALA A 1 474 ? 7.900   -17.504 2.923   1.00 97.12 474 A 1 
ATOM   3657 C  CA  . ALA A 1 474 ? 8.378   -16.919 1.686   1.00 96.60 474 A 1 
ATOM   3658 C  C   . ALA A 1 474 ? 9.382   -17.865 1.016   1.00 96.60 474 A 1 
ATOM   3659 O  O   . ALA A 1 474 ? 10.227  -18.463 1.689   1.00 94.96 474 A 1 
ATOM   3660 C  CB  . ALA A 1 474 ? 8.959   -15.533 1.973   1.00 95.37 474 A 1 
ATOM   3661 N  N   . LYS A 1 475 ? 9.284   -18.026 -0.294  1.00 96.79 475 A 1 
ATOM   3662 C  CA  . LYS A 1 475 ? 10.179  -18.842 -1.115  1.00 96.70 475 A 1 
ATOM   3663 C  C   . LYS A 1 475 ? 10.707  -18.025 -2.271  1.00 96.67 475 A 1 
ATOM   3664 O  O   . LYS A 1 475 ? 9.995   -17.196 -2.822  1.00 94.37 475 A 1 
ATOM   3665 C  CB  . LYS A 1 475 ? 9.457   -20.080 -1.659  1.00 95.27 475 A 1 
ATOM   3666 C  CG  . LYS A 1 475 ? 9.133   -21.102 -0.574  1.00 83.79 475 A 1 
ATOM   3667 C  CD  . LYS A 1 475 ? 8.464   -22.316 -1.223  1.00 77.40 475 A 1 
ATOM   3668 C  CE  . LYS A 1 475 ? 8.104   -23.347 -0.162  1.00 66.06 475 A 1 
ATOM   3669 N  NZ  . LYS A 1 475 ? 7.183   -24.373 -0.710  1.00 56.75 475 A 1 
ATOM   3670 N  N   . ASP A 1 476 ? 11.938  -18.329 -2.652  1.00 94.84 476 A 1 
ATOM   3671 C  CA  . ASP A 1 476 ? 12.639  -17.659 -3.745  1.00 94.47 476 A 1 
ATOM   3672 C  C   . ASP A 1 476 ? 12.680  -16.132 -3.567  1.00 93.89 476 A 1 
ATOM   3673 O  O   . ASP A 1 476 ? 12.643  -15.391 -4.544  1.00 91.41 476 A 1 
ATOM   3674 C  CB  . ASP A 1 476 ? 12.084  -18.140 -5.104  1.00 94.01 476 A 1 
ATOM   3675 C  CG  . ASP A 1 476 ? 12.446  -19.584 -5.450  1.00 93.23 476 A 1 
ATOM   3676 O  OD1 . ASP A 1 476 ? 13.536  -20.047 -5.047  1.00 89.25 476 A 1 
ATOM   3677 O  OD2 . ASP A 1 476 ? 11.742  -20.212 -6.261  1.00 89.18 476 A 1 
ATOM   3678 N  N   . TYR A 1 477 ? 12.786  -15.679 -2.315  1.00 91.77 477 A 1 
ATOM   3679 C  CA  . TYR A 1 477 ? 12.866  -14.255 -1.981  1.00 90.18 477 A 1 
ATOM   3680 C  C   . TYR A 1 477 ? 13.999  -13.599 -2.774  1.00 90.43 477 A 1 
ATOM   3681 O  O   . TYR A 1 477 ? 15.136  -14.079 -2.752  1.00 88.77 477 A 1 
ATOM   3682 C  CB  . TYR A 1 477 ? 13.085  -14.100 -0.470  1.00 86.69 477 A 1 
ATOM   3683 C  CG  . TYR A 1 477 ? 12.673  -12.752 0.078   1.00 82.77 477 A 1 
ATOM   3684 C  CD1 . TYR A 1 477 ? 13.519  -11.633 -0.003  1.00 74.70 477 A 1 
ATOM   3685 C  CD2 . TYR A 1 477 ? 11.396  -12.609 0.670   1.00 73.15 477 A 1 
ATOM   3686 C  CE1 . TYR A 1 477 ? 13.094  -10.381 0.472   1.00 67.99 477 A 1 
ATOM   3687 C  CE2 . TYR A 1 477 ? 10.961  -11.369 1.145   1.00 67.70 477 A 1 
ATOM   3688 C  CZ  . TYR A 1 477 ? 11.806  -10.245 1.037   1.00 66.98 477 A 1 
ATOM   3689 O  OH  . TYR A 1 477 ? 11.365  -9.030  1.472   1.00 66.76 477 A 1 
ATOM   3690 N  N   . ILE A 1 478 ? 13.711  -12.535 -3.509  1.00 89.09 478 A 1 
ATOM   3691 C  CA  . ILE A 1 478 ? 14.734  -11.909 -4.354  1.00 88.15 478 A 1 
ATOM   3692 C  C   . ILE A 1 478 ? 15.570  -10.954 -3.508  1.00 86.39 478 A 1 
ATOM   3693 O  O   . ILE A 1 478 ? 15.074  -9.974  -2.964  1.00 84.88 478 A 1 
ATOM   3694 C  CB  . ILE A 1 478 ? 14.144  -11.267 -5.615  1.00 88.26 478 A 1 
ATOM   3695 C  CG1 . ILE A 1 478 ? 13.405  -12.318 -6.473  1.00 87.46 478 A 1 
ATOM   3696 C  CG2 . ILE A 1 478 ? 15.277  -10.620 -6.437  1.00 87.79 478 A 1 
ATOM   3697 C  CD1 . ILE A 1 478 ? 12.534  -11.728 -7.584  1.00 85.99 478 A 1 
ATOM   3698 N  N   . SER A 1 479 ? 16.864  -11.254 -3.429  1.00 83.38 479 A 1 
ATOM   3699 C  CA  . SER A 1 479 ? 17.876  -10.433 -2.779  1.00 80.30 479 A 1 
ATOM   3700 C  C   . SER A 1 479 ? 18.972  -10.062 -3.773  1.00 82.12 479 A 1 
ATOM   3701 O  O   . SER A 1 479 ? 19.072  -10.627 -4.858  1.00 81.30 479 A 1 
ATOM   3702 C  CB  . SER A 1 479 ? 18.435  -11.169 -1.554  1.00 77.13 479 A 1 
ATOM   3703 O  OG  . SER A 1 479 ? 19.234  -10.294 -0.780  1.00 68.98 479 A 1 
ATOM   3704 N  N   . THR A 1 480 ? 19.796  -9.103  -3.393  1.00 78.85 480 A 1 
ATOM   3705 C  CA  . THR A 1 480 ? 20.904  -8.626  -4.217  1.00 78.04 480 A 1 
ATOM   3706 C  C   . THR A 1 480 ? 22.207  -8.760  -3.443  1.00 78.18 480 A 1 
ATOM   3707 O  O   . THR A 1 480 ? 22.289  -8.350  -2.289  1.00 77.15 480 A 1 
ATOM   3708 C  CB  . THR A 1 480 ? 20.667  -7.172  -4.647  1.00 77.39 480 A 1 
ATOM   3709 O  OG1 . THR A 1 480 ? 19.425  -7.066  -5.314  1.00 74.72 480 A 1 
ATOM   3710 C  CG2 . THR A 1 480 ? 21.736  -6.678  -5.616  1.00 74.40 480 A 1 
ATOM   3711 N  N   . THR A 1 481 ? 23.231  -9.326  -4.060  1.00 77.93 481 A 1 
ATOM   3712 C  CA  . THR A 1 481 ? 24.559  -9.488  -3.454  1.00 78.46 481 A 1 
ATOM   3713 C  C   . THR A 1 481 ? 25.625  -8.767  -4.266  1.00 80.70 481 A 1 
ATOM   3714 O  O   . THR A 1 481 ? 25.554  -8.692  -5.488  1.00 80.66 481 A 1 
ATOM   3715 C  CB  . THR A 1 481 ? 24.914  -10.966 -3.239  1.00 75.17 481 A 1 
ATOM   3716 O  OG1 . THR A 1 481 ? 26.007  -11.049 -2.353  1.00 64.25 481 A 1 
ATOM   3717 C  CG2 . THR A 1 481 ? 25.276  -11.731 -4.508  1.00 63.49 481 A 1 
ATOM   3718 N  N   . VAL A 1 482 ? 26.629  -8.265  -3.564  1.00 80.30 482 A 1 
ATOM   3719 C  CA  . VAL A 1 482 ? 27.827  -7.669  -4.156  1.00 80.31 482 A 1 
ATOM   3720 C  C   . VAL A 1 482 ? 28.978  -8.659  -4.017  1.00 81.08 482 A 1 
ATOM   3721 O  O   . VAL A 1 482 ? 29.387  -8.987  -2.904  1.00 80.97 482 A 1 
ATOM   3722 C  CB  . VAL A 1 482 ? 28.177  -6.327  -3.483  1.00 79.35 482 A 1 
ATOM   3723 C  CG1 . VAL A 1 482 ? 29.405  -5.693  -4.128  1.00 73.76 482 A 1 
ATOM   3724 C  CG2 . VAL A 1 482 ? 27.018  -5.325  -3.590  1.00 74.87 482 A 1 
ATOM   3725 N  N   . ASP A 1 483 ? 29.535  -9.121  -5.140  1.00 86.23 483 A 1 
ATOM   3726 C  CA  . ASP A 1 483 ? 30.793  -9.865  -5.181  1.00 86.85 483 A 1 
ATOM   3727 C  C   . ASP A 1 483 ? 31.943  -8.884  -5.450  1.00 87.68 483 A 1 
ATOM   3728 O  O   . ASP A 1 483 ? 32.195  -8.450  -6.574  1.00 87.33 483 A 1 
ATOM   3729 C  CB  . ASP A 1 483 ? 30.718  -11.008 -6.195  1.00 86.68 483 A 1 
ATOM   3730 C  CG  . ASP A 1 483 ? 31.958  -11.924 -6.154  1.00 85.05 483 A 1 
ATOM   3731 O  OD1 . ASP A 1 483 ? 33.020  -11.476 -5.674  1.00 80.30 483 A 1 
ATOM   3732 O  OD2 . ASP A 1 483 ? 31.837  -13.076 -6.616  1.00 78.68 483 A 1 
ATOM   3733 N  N   . PHE A 1 484 ? 32.646  -8.520  -4.383  1.00 86.20 484 A 1 
ATOM   3734 C  CA  . PHE A 1 484 ? 33.774  -7.599  -4.471  1.00 86.43 484 A 1 
ATOM   3735 C  C   . PHE A 1 484 ? 34.962  -8.195  -5.239  1.00 88.56 484 A 1 
ATOM   3736 O  O   . PHE A 1 484 ? 35.684  -7.451  -5.897  1.00 87.18 484 A 1 
ATOM   3737 C  CB  . PHE A 1 484 ? 34.212  -7.182  -3.063  1.00 82.96 484 A 1 
ATOM   3738 C  CG  . PHE A 1 484 ? 33.260  -6.213  -2.398  1.00 78.85 484 A 1 
ATOM   3739 C  CD1 . PHE A 1 484 ? 33.405  -4.831  -2.600  1.00 73.15 484 A 1 
ATOM   3740 C  CD2 . PHE A 1 484 ? 32.213  -6.685  -1.579  1.00 72.15 484 A 1 
ATOM   3741 C  CE1 . PHE A 1 484 ? 32.527  -3.916  -1.985  1.00 70.48 484 A 1 
ATOM   3742 C  CE2 . PHE A 1 484 ? 31.328  -5.778  -0.971  1.00 69.29 484 A 1 
ATOM   3743 C  CZ  . PHE A 1 484 ? 31.483  -4.402  -1.177  1.00 71.90 484 A 1 
ATOM   3744 N  N   . ALA A 1 485 ? 35.172  -9.524  -5.165  1.00 89.49 485 A 1 
ATOM   3745 C  CA  . ALA A 1 485 ? 36.293  -10.185 -5.819  1.00 90.81 485 A 1 
ATOM   3746 C  C   . ALA A 1 485 ? 36.071  -10.298 -7.337  1.00 91.86 485 A 1 
ATOM   3747 O  O   . ALA A 1 485 ? 36.992  -10.051 -8.109  1.00 90.46 485 A 1 
ATOM   3748 C  CB  . ALA A 1 485 ? 36.501  -11.552 -5.168  1.00 89.89 485 A 1 
ATOM   3749 N  N   . ALA A 1 486 ? 34.842  -10.620 -7.754  1.00 92.41 486 A 1 
ATOM   3750 C  CA  . ALA A 1 486 ? 34.460  -10.675 -9.162  1.00 92.33 486 A 1 
ATOM   3751 C  C   . ALA A 1 486 ? 34.137  -9.290  -9.767  1.00 92.91 486 A 1 
ATOM   3752 O  O   . ALA A 1 486 ? 33.992  -9.173  -10.981 1.00 91.39 486 A 1 
ATOM   3753 C  CB  . ALA A 1 486 ? 33.286  -11.652 -9.301  1.00 91.11 486 A 1 
ATOM   3754 N  N   . ALA A 1 487 ? 34.045  -8.253  -8.930  1.00 93.18 487 A 1 
ATOM   3755 C  CA  . ALA A 1 487 ? 33.615  -6.908  -9.321  1.00 93.35 487 A 1 
ATOM   3756 C  C   . ALA A 1 487 ? 32.212  -6.880  -9.948  1.00 93.41 487 A 1 
ATOM   3757 O  O   . ALA A 1 487 ? 31.945  -6.131  -10.890 1.00 91.63 487 A 1 
ATOM   3758 C  CB  . ALA A 1 487 ? 34.706  -6.223  -10.151 1.00 92.41 487 A 1 
ATOM   3759 N  N   . THR A 1 488 ? 31.305  -7.690  -9.400  1.00 92.76 488 A 1 
ATOM   3760 C  CA  . THR A 1 488 ? 29.931  -7.829  -9.875  1.00 92.08 488 A 1 
ATOM   3761 C  C   . THR A 1 488 ? 28.911  -7.636  -8.752  1.00 91.03 488 A 1 
ATOM   3762 O  O   . THR A 1 488 ? 29.192  -7.849  -7.577  1.00 89.16 488 A 1 
ATOM   3763 C  CB  . THR A 1 488 ? 29.693  -9.175  -10.576 1.00 91.25 488 A 1 
ATOM   3764 O  OG1 . THR A 1 488 ? 29.921  -10.260 -9.710  1.00 86.18 488 A 1 
ATOM   3765 C  CG2 . THR A 1 488 ? 30.579  -9.361  -11.806 1.00 86.29 488 A 1 
ATOM   3766 N  N   . THR A 1 489 ? 27.709  -7.233  -9.126  1.00 89.72 489 A 1 
ATOM   3767 C  CA  . THR A 1 489 ? 26.527  -7.212  -8.260  1.00 88.51 489 A 1 
ATOM   3768 C  C   . THR A 1 489 ? 25.384  -7.890  -9.006  1.00 88.86 489 A 1 
ATOM   3769 O  O   . THR A 1 489 ? 25.161  -7.594  -10.176 1.00 87.73 489 A 1 
ATOM   3770 C  CB  . THR A 1 489 ? 26.147  -5.783  -7.857  1.00 87.18 489 A 1 
ATOM   3771 O  OG1 . THR A 1 489 ? 27.233  -5.140  -7.235  1.00 82.67 489 A 1 
ATOM   3772 C  CG2 . THR A 1 489 ? 24.992  -5.754  -6.863  1.00 83.10 489 A 1 
ATOM   3773 N  N   . MET A 1 490 ? 24.677  -8.809  -8.351  1.00 88.92 490 A 1 
ATOM   3774 C  CA  . MET A 1 490 ? 23.631  -9.598  -8.996  1.00 88.17 490 A 1 
ATOM   3775 C  C   . MET A 1 490 ? 22.468  -9.850  -8.039  1.00 87.73 490 A 1 
ATOM   3776 O  O   . MET A 1 490 ? 22.674  -10.111 -6.852  1.00 85.79 490 A 1 
ATOM   3777 C  CB  . MET A 1 490 ? 24.238  -10.916 -9.509  1.00 85.86 490 A 1 
ATOM   3778 C  CG  . MET A 1 490 ? 23.261  -11.737 -10.363 1.00 78.62 490 A 1 
ATOM   3779 S  SD  . MET A 1 490 ? 23.892  -13.346 -10.922 1.00 76.16 490 A 1 
ATOM   3780 C  CE  . MET A 1 490 ? 25.167  -12.827 -12.067 1.00 66.01 490 A 1 
ATOM   3781 N  N   . SER A 1 491 ? 21.248  -9.844  -8.584  1.00 89.29 491 A 1 
ATOM   3782 C  CA  . SER A 1 491 ? 20.050  -10.307 -7.887  1.00 89.45 491 A 1 
ATOM   3783 C  C   . SER A 1 491 ? 19.899  -11.826 -8.025  1.00 89.92 491 A 1 
ATOM   3784 O  O   . SER A 1 491 ? 20.185  -12.397 -9.075  1.00 88.89 491 A 1 
ATOM   3785 C  CB  . SER A 1 491 ? 18.802  -9.582  -8.397  1.00 88.70 491 A 1 
ATOM   3786 O  OG  . SER A 1 491 ? 18.969  -8.193  -8.212  1.00 85.34 491 A 1 
ATOM   3787 N  N   . TYR A 1 492 ? 19.464  -12.488 -6.946  1.00 90.01 492 A 1 
ATOM   3788 C  CA  . TYR A 1 492 ? 19.312  -13.938 -6.875  1.00 89.31 492 A 1 
ATOM   3789 C  C   . TYR A 1 492 ? 18.159  -14.313 -5.939  1.00 90.17 492 A 1 
ATOM   3790 O  O   . TYR A 1 492 ? 17.757  -13.526 -5.079  1.00 88.97 492 A 1 
ATOM   3791 C  CB  . TYR A 1 492 ? 20.631  -14.587 -6.424  1.00 86.13 492 A 1 
ATOM   3792 C  CG  . TYR A 1 492 ? 21.047  -14.239 -5.022  1.00 80.81 492 A 1 
ATOM   3793 C  CD1 . TYR A 1 492 ? 21.637  -12.985 -4.733  1.00 74.14 492 A 1 
ATOM   3794 C  CD2 . TYR A 1 492 ? 20.830  -15.140 -3.958  1.00 74.25 492 A 1 
ATOM   3795 C  CE1 . TYR A 1 492 ? 21.990  -12.632 -3.431  1.00 67.38 492 A 1 
ATOM   3796 C  CE2 . TYR A 1 492 ? 21.179  -14.797 -2.649  1.00 69.24 492 A 1 
ATOM   3797 C  CZ  . TYR A 1 492 ? 21.758  -13.539 -2.380  1.00 68.42 492 A 1 
ATOM   3798 O  OH  . TYR A 1 492 ? 22.086  -13.195 -1.093  1.00 66.07 492 A 1 
ATOM   3799 N  N   . ASN A 1 493 ? 17.630  -15.533 -6.092  1.00 90.19 493 A 1 
ATOM   3800 C  CA  . ASN A 1 493 ? 16.571  -16.044 -5.235  1.00 90.54 493 A 1 
ATOM   3801 C  C   . ASN A 1 493 ? 17.157  -16.666 -3.960  1.00 89.73 493 A 1 
ATOM   3802 O  O   . ASN A 1 493 ? 17.898  -17.653 -4.030  1.00 87.71 493 A 1 
ATOM   3803 C  CB  . ASN A 1 493 ? 15.726  -17.063 -6.001  1.00 90.98 493 A 1 
ATOM   3804 C  CG  . ASN A 1 493 ? 15.047  -16.494 -7.230  1.00 91.86 493 A 1 
ATOM   3805 O  OD1 . ASN A 1 493 ? 15.419  -16.797 -8.354  1.00 86.44 493 A 1 
ATOM   3806 N  ND2 . ASN A 1 493 ? 13.999  -15.723 -7.064  1.00 86.95 493 A 1 
ATOM   3807 N  N   . VAL A 1 494 ? 16.769  -16.141 -2.789  1.00 87.53 494 A 1 
ATOM   3808 C  CA  . VAL A 1 494 ? 17.009  -16.755 -1.473  1.00 85.78 494 A 1 
ATOM   3809 C  C   . VAL A 1 494 ? 15.940  -17.829 -1.247  1.00 88.21 494 A 1 
ATOM   3810 O  O   . VAL A 1 494 ? 14.753  -17.511 -1.335  1.00 88.37 494 A 1 
ATOM   3811 C  CB  . VAL A 1 494 ? 16.962  -15.716 -0.347  1.00 82.11 494 A 1 
ATOM   3812 C  CG1 . VAL A 1 494 ? 17.206  -16.356 1.021   1.00 77.78 494 A 1 
ATOM   3813 C  CG2 . VAL A 1 494 ? 18.030  -14.639 -0.558  1.00 78.27 494 A 1 
ATOM   3814 N  N   . PRO A 1 495 ? 16.301  -19.089 -0.932  1.00 91.49 495 A 1 
ATOM   3815 C  CA  . PRO A 1 495 ? 15.347  -20.196 -0.957  1.00 92.80 495 A 1 
ATOM   3816 C  C   . PRO A 1 495 ? 14.153  -20.037 -0.016  1.00 94.49 495 A 1 
ATOM   3817 O  O   . PRO A 1 495 ? 13.013  -20.252 -0.439  1.00 93.01 495 A 1 
ATOM   3818 C  CB  . PRO A 1 495 ? 16.165  -21.451 -0.635  1.00 90.70 495 A 1 
ATOM   3819 C  CG  . PRO A 1 495 ? 17.566  -21.089 -1.104  1.00 87.65 495 A 1 
ATOM   3820 C  CD  . PRO A 1 495 ? 17.665  -19.601 -0.812  1.00 89.86 495 A 1 
ATOM   3821 N  N   . ASN A 1 496 ? 14.398  -19.708 1.259   1.00 94.56 496 A 1 
ATOM   3822 C  CA  . ASN A 1 496 ? 13.368  -19.733 2.295   1.00 94.71 496 A 1 
ATOM   3823 C  C   . ASN A 1 496 ? 13.518  -18.569 3.278   1.00 94.40 496 A 1 
ATOM   3824 O  O   . ASN A 1 496 ? 14.562  -18.381 3.893   1.00 91.64 496 A 1 
ATOM   3825 C  CB  . ASN A 1 496 ? 13.438  -21.055 3.069   1.00 93.38 496 A 1 
ATOM   3826 C  CG  . ASN A 1 496 ? 13.368  -22.289 2.197   1.00 91.19 496 A 1 
ATOM   3827 O  OD1 . ASN A 1 496 ? 12.340  -22.653 1.647   1.00 80.90 496 A 1 
ATOM   3828 N  ND2 . ASN A 1 496 ? 14.472  -22.988 2.051   1.00 80.96 496 A 1 
ATOM   3829 N  N   . ALA A 1 497 ? 12.417  -17.867 3.517   1.00 94.97 497 A 1 
ATOM   3830 C  CA  . ALA A 1 497 ? 12.276  -16.956 4.641   1.00 94.87 497 A 1 
ATOM   3831 C  C   . ALA A 1 497 ? 10.951  -17.219 5.371   1.00 95.94 497 A 1 
ATOM   3832 O  O   . ALA A 1 497 ? 9.995   -17.758 4.810   1.00 95.42 497 A 1 
ATOM   3833 C  CB  . ALA A 1 497 ? 12.418  -15.509 4.163   1.00 93.08 497 A 1 
ATOM   3834 N  N   . LYS A 1 498 ? 10.904  -16.847 6.658   1.00 96.19 498 A 1 
ATOM   3835 C  CA  . LYS A 1 498 ? 9.707   -16.937 7.477   1.00 96.21 498 A 1 
ATOM   3836 C  C   . LYS A 1 498 ? 9.379   -15.566 8.059   1.00 96.12 498 A 1 
ATOM   3837 O  O   . LYS A 1 498 ? 10.246  -14.939 8.663   1.00 94.89 498 A 1 
ATOM   3838 C  CB  . LYS A 1 498 ? 9.899   -18.019 8.556   1.00 95.49 498 A 1 
ATOM   3839 C  CG  . LYS A 1 498 ? 8.583   -18.224 9.309   1.00 83.76 498 A 1 
ATOM   3840 C  CD  . LYS A 1 498 ? 8.597   -19.421 10.260  1.00 79.70 498 A 1 
ATOM   3841 C  CE  . LYS A 1 498 ? 7.175   -19.414 10.830  1.00 67.87 498 A 1 
ATOM   3842 N  NZ  . LYS A 1 498 ? 6.783   -20.591 11.615  1.00 59.41 498 A 1 
ATOM   3843 N  N   . ILE A 1 499 ? 8.121   -15.157 7.929   1.00 96.47 499 A 1 
ATOM   3844 C  CA  . ILE A 1 499 ? 7.582   -13.911 8.489   1.00 96.62 499 A 1 
ATOM   3845 C  C   . ILE A 1 499 ? 6.387   -14.284 9.364   1.00 97.07 499 A 1 
ATOM   3846 O  O   . ILE A 1 499 ? 5.562   -15.098 8.967   1.00 96.81 499 A 1 
ATOM   3847 C  CB  . ILE A 1 499 ? 7.189   -12.925 7.368   1.00 96.10 499 A 1 
ATOM   3848 C  CG1 . ILE A 1 499 ? 8.372   -12.600 6.420   1.00 95.03 499 A 1 
ATOM   3849 C  CG2 . ILE A 1 499 ? 6.635   -11.623 7.979   1.00 95.31 499 A 1 
ATOM   3850 C  CD1 . ILE A 1 499 ? 7.923   -12.083 5.048   1.00 91.65 499 A 1 
ATOM   3851 N  N   . TRP A 1 500 ? 6.300   -13.703 10.557  1.00 97.58 500 A 1 
ATOM   3852 C  CA  . TRP A 1 500 ? 5.202   -13.971 11.483  1.00 97.71 500 A 1 
ATOM   3853 C  C   . TRP A 1 500 ? 4.926   -12.761 12.369  1.00 97.85 500 A 1 
ATOM   3854 O  O   . TRP A 1 500 ? 5.786   -11.906 12.570  1.00 96.78 500 A 1 
ATOM   3855 C  CB  . TRP A 1 500 ? 5.506   -15.211 12.336  1.00 97.15 500 A 1 
ATOM   3856 C  CG  . TRP A 1 500 ? 6.615   -15.034 13.331  1.00 96.49 500 A 1 
ATOM   3857 C  CD1 . TRP A 1 500 ? 6.445   -14.746 14.638  1.00 93.68 500 A 1 
ATOM   3858 C  CD2 . TRP A 1 500 ? 8.055   -15.108 13.116  1.00 95.20 500 A 1 
ATOM   3859 N  NE1 . TRP A 1 500 ? 7.684   -14.644 15.261  1.00 92.87 500 A 1 
ATOM   3860 C  CE2 . TRP A 1 500 ? 8.695   -14.855 14.360  1.00 94.51 500 A 1 
ATOM   3861 C  CE3 . TRP A 1 500 ? 8.878   -15.367 11.999  1.00 92.03 500 A 1 
ATOM   3862 C  CZ2 . TRP A 1 500 ? 10.106  -14.855 14.490  1.00 91.80 500 A 1 
ATOM   3863 C  CZ3 . TRP A 1 500 ? 10.285  -15.364 12.131  1.00 89.65 500 A 1 
ATOM   3864 C  CH2 . TRP A 1 500 ? 10.885  -15.106 13.357  1.00 89.64 500 A 1 
ATOM   3865 N  N   . GLY A 1 501 ? 3.725   -12.718 12.965  1.00 97.83 501 A 1 
ATOM   3866 C  CA  . GLY A 1 501 ? 3.395   -11.644 13.889  1.00 98.06 501 A 1 
ATOM   3867 C  C   . GLY A 1 501 ? 1.936   -11.618 14.312  1.00 98.49 501 A 1 
ATOM   3868 O  O   . GLY A 1 501 ? 1.192   -12.585 14.145  1.00 98.14 501 A 1 
ATOM   3869 N  N   . TRP A 1 502 ? 1.577   -10.480 14.889  1.00 98.44 502 A 1 
ATOM   3870 C  CA  . TRP A 1 502 ? 0.255   -10.213 15.424  1.00 98.47 502 A 1 
ATOM   3871 C  C   . TRP A 1 502 ? -0.225  -8.839  14.960  1.00 98.51 502 A 1 
ATOM   3872 O  O   . TRP A 1 502 ? 0.552   -7.880  14.974  1.00 97.71 502 A 1 
ATOM   3873 C  CB  . TRP A 1 502 ? 0.298   -10.251 16.955  1.00 97.56 502 A 1 
ATOM   3874 C  CG  . TRP A 1 502 ? 0.649   -11.586 17.542  1.00 94.79 502 A 1 
ATOM   3875 C  CD1 . TRP A 1 502 ? 1.902   -12.053 17.736  1.00 81.92 502 A 1 
ATOM   3876 C  CD2 . TRP A 1 502 ? -0.261  -12.635 18.007  1.00 88.47 502 A 1 
ATOM   3877 N  NE1 . TRP A 1 502 ? 1.846   -13.337 18.284  1.00 77.73 502 A 1 
ATOM   3878 C  CE2 . TRP A 1 502 ? 0.530   -13.722 18.463  1.00 84.43 502 A 1 
ATOM   3879 C  CE3 . TRP A 1 502 ? -1.656  -12.765 18.074  1.00 76.23 502 A 1 
ATOM   3880 C  CZ2 . TRP A 1 502 ? -0.049  -14.906 18.973  1.00 79.61 502 A 1 
ATOM   3881 C  CZ3 . TRP A 1 502 ? -2.241  -13.946 18.584  1.00 68.87 502 A 1 
ATOM   3882 C  CH2 . TRP A 1 502 ? -1.442  -14.999 19.024  1.00 71.63 502 A 1 
ATOM   3883 N  N   . ASP A 1 503 ? -1.508  -8.742  14.633  1.00 98.56 503 A 1 
ATOM   3884 C  CA  . ASP A 1 503 ? -2.222  -7.475  14.524  1.00 98.49 503 A 1 
ATOM   3885 C  C   . ASP A 1 503 ? -3.359  -7.455  15.544  1.00 98.53 503 A 1 
ATOM   3886 O  O   . ASP A 1 503 ? -4.063  -8.449  15.725  1.00 98.11 503 A 1 
ATOM   3887 C  CB  . ASP A 1 503 ? -2.764  -7.272  13.101  1.00 97.92 503 A 1 
ATOM   3888 C  CG  . ASP A 1 503 ? -1.682  -6.855  12.109  1.00 96.74 503 A 1 
ATOM   3889 O  OD1 . ASP A 1 503 ? -1.090  -5.768  12.293  1.00 92.83 503 A 1 
ATOM   3890 O  OD2 . ASP A 1 503 ? -1.463  -7.589  11.125  1.00 92.73 503 A 1 
ATOM   3891 N  N   . VAL A 1 504 ? -3.550  -6.321  16.210  1.00 98.50 504 A 1 
ATOM   3892 C  CA  . VAL A 1 504 ? -4.673  -6.059  17.110  1.00 98.66 504 A 1 
ATOM   3893 C  C   . VAL A 1 504 ? -5.236  -4.682  16.790  1.00 98.61 504 A 1 
ATOM   3894 O  O   . VAL A 1 504 ? -4.479  -3.725  16.654  1.00 98.16 504 A 1 
ATOM   3895 C  CB  . VAL A 1 504 ? -4.275  -6.158  18.595  1.00 98.21 504 A 1 
ATOM   3896 C  CG1 . VAL A 1 504 ? -5.485  -5.964  19.522  1.00 96.36 504 A 1 
ATOM   3897 C  CG2 . VAL A 1 504 ? -3.649  -7.510  18.942  1.00 96.66 504 A 1 
ATOM   3898 N  N   . MET A 1 505 ? -6.552  -4.573  16.712  1.00 98.54 505 A 1 
ATOM   3899 C  CA  . MET A 1 505 ? -7.276  -3.313  16.548  1.00 98.27 505 A 1 
ATOM   3900 C  C   . MET A 1 505 ? -8.427  -3.275  17.538  1.00 98.39 505 A 1 
ATOM   3901 O  O   . MET A 1 505 ? -9.170  -4.249  17.669  1.00 97.43 505 A 1 
ATOM   3902 C  CB  . MET A 1 505 ? -7.825  -3.172  15.120  1.00 96.61 505 A 1 
ATOM   3903 C  CG  . MET A 1 505 ? -6.722  -3.199  14.068  1.00 88.58 505 A 1 
ATOM   3904 S  SD  . MET A 1 505 ? -7.361  -3.085  12.376  1.00 85.99 505 A 1 
ATOM   3905 C  CE  . MET A 1 505 ? -5.862  -3.495  11.492  1.00 71.30 505 A 1 
ATOM   3906 N  N   . THR A 1 506 ? -8.583  -2.151  18.224  1.00 98.25 506 A 1 
ATOM   3907 C  CA  . THR A 1 506 ? -9.683  -1.909  19.154  1.00 97.99 506 A 1 
ATOM   3908 C  C   . THR A 1 506 ? -10.260 -0.527  18.899  1.00 98.12 506 A 1 
ATOM   3909 O  O   . THR A 1 506 ? -9.507  0.430   18.757  1.00 97.27 506 A 1 
ATOM   3910 C  CB  . THR A 1 506 ? -9.215  -2.017  20.614  1.00 95.89 506 A 1 
ATOM   3911 O  OG1 . THR A 1 506 ? -8.629  -3.276  20.837  1.00 77.69 506 A 1 
ATOM   3912 C  CG2 . THR A 1 506 ? -10.358 -1.894  21.616  1.00 75.87 506 A 1 
ATOM   3913 N  N   . LYS A 1 507 ? -11.589 -0.422  18.898  1.00 97.38 507 A 1 
ATOM   3914 C  CA  . LYS A 1 507 ? -12.306 0.850   18.910  1.00 96.78 507 A 1 
ATOM   3915 C  C   . LYS A 1 507 ? -13.354 0.812   20.010  1.00 96.76 507 A 1 
ATOM   3916 O  O   . LYS A 1 507 ? -14.214 -0.058  20.022  1.00 95.82 507 A 1 
ATOM   3917 C  CB  . LYS A 1 507 ? -12.914 1.098   17.528  1.00 95.19 507 A 1 
ATOM   3918 C  CG  . LYS A 1 507 ? -13.538 2.499   17.437  1.00 86.26 507 A 1 
ATOM   3919 C  CD  . LYS A 1 507 ? -14.102 2.746   16.038  1.00 81.57 507 A 1 
ATOM   3920 C  CE  . LYS A 1 507 ? -14.410 4.239   15.851  1.00 68.06 507 A 1 
ATOM   3921 N  NZ  . LYS A 1 507 ? -13.277 4.940   15.203  1.00 61.82 507 A 1 
ATOM   3922 N  N   . TYR A 1 508 ? -13.280 1.777   20.928  1.00 95.99 508 A 1 
ATOM   3923 C  CA  . TYR A 1 508 ? -14.315 2.025   21.926  1.00 95.60 508 A 1 
ATOM   3924 C  C   . TYR A 1 508 ? -14.957 3.385   21.649  1.00 95.78 508 A 1 
ATOM   3925 O  O   . TYR A 1 508 ? -14.261 4.391   21.568  1.00 95.21 508 A 1 
ATOM   3926 C  CB  . TYR A 1 508 ? -13.720 1.944   23.332  1.00 94.63 508 A 1 
ATOM   3927 C  CG  . TYR A 1 508 ? -14.742 2.130   24.427  1.00 93.84 508 A 1 
ATOM   3928 C  CD1 . TYR A 1 508 ? -14.676 3.242   25.292  1.00 92.21 508 A 1 
ATOM   3929 C  CD2 . TYR A 1 508 ? -15.786 1.200   24.587  1.00 92.31 508 A 1 
ATOM   3930 C  CE1 . TYR A 1 508 ? -15.631 3.410   26.309  1.00 90.99 508 A 1 
ATOM   3931 C  CE2 . TYR A 1 508 ? -16.749 1.363   25.596  1.00 90.55 508 A 1 
ATOM   3932 C  CZ  . TYR A 1 508 ? -16.665 2.467   26.462  1.00 90.33 508 A 1 
ATOM   3933 O  OH  . TYR A 1 508 ? -17.589 2.628   27.455  1.00 87.51 508 A 1 
ATOM   3934 N  N   . THR A 1 509 ? -16.264 3.414   21.458  1.00 95.32 509 A 1 
ATOM   3935 C  CA  . THR A 1 509 ? -17.017 4.616   21.107  1.00 94.74 509 A 1 
ATOM   3936 C  C   . THR A 1 509 ? -18.096 4.865   22.144  1.00 94.81 509 A 1 
ATOM   3937 O  O   . THR A 1 509 ? -18.775 3.934   22.557  1.00 93.60 509 A 1 
ATOM   3938 C  CB  . THR A 1 509 ? -17.640 4.495   19.703  1.00 93.02 509 A 1 
ATOM   3939 O  OG1 . THR A 1 509 ? -16.669 4.090   18.766  1.00 79.45 509 A 1 
ATOM   3940 C  CG2 . THR A 1 509 ? -18.210 5.819   19.201  1.00 77.94 509 A 1 
ATOM   3941 N  N   . THR A 1 510 ? -18.238 6.119   22.554  1.00 93.61 510 A 1 
ATOM   3942 C  CA  . THR A 1 510 ? -19.310 6.595   23.437  1.00 93.15 510 A 1 
ATOM   3943 C  C   . THR A 1 510 ? -19.829 7.932   22.912  1.00 92.96 510 A 1 
ATOM   3944 O  O   . THR A 1 510 ? -19.213 8.545   22.034  1.00 91.50 510 A 1 
ATOM   3945 C  CB  . THR A 1 510 ? -18.820 6.765   24.892  1.00 91.97 510 A 1 
ATOM   3946 O  OG1 . THR A 1 510 ? -18.012 7.913   25.029  1.00 82.52 510 A 1 
ATOM   3947 C  CG2 . THR A 1 510 ? -18.009 5.587   25.420  1.00 82.28 510 A 1 
ATOM   3948 N  N   . ASP A 1 511 ? -20.906 8.453   23.499  1.00 92.33 511 A 1 
ATOM   3949 C  CA  . ASP A 1 511 ? -21.391 9.802   23.184  1.00 91.51 511 A 1 
ATOM   3950 C  C   . ASP A 1 511 ? -20.411 10.912  23.629  1.00 92.35 511 A 1 
ATOM   3951 O  O   . ASP A 1 511 ? -20.474 12.043  23.147  1.00 90.08 511 A 1 
ATOM   3952 C  CB  . ASP A 1 511 ? -22.759 10.012  23.856  1.00 89.38 511 A 1 
ATOM   3953 C  CG  . ASP A 1 511 ? -23.878 9.112   23.303  1.00 86.07 511 A 1 
ATOM   3954 O  OD1 . ASP A 1 511 ? -23.796 8.726   22.114  1.00 81.61 511 A 1 
ATOM   3955 O  OD2 . ASP A 1 511 ? -24.838 8.834   24.060  1.00 81.67 511 A 1 
ATOM   3956 N  N   . LEU A 1 512 ? -19.507 10.615  24.562  1.00 93.43 512 A 1 
ATOM   3957 C  CA  . LEU A 1 512 ? -18.563 11.569  25.143  1.00 94.09 512 A 1 
ATOM   3958 C  C   . LEU A 1 512 ? -17.202 11.577  24.450  1.00 95.11 512 A 1 
ATOM   3959 O  O   . LEU A 1 512 ? -16.549 12.615  24.398  1.00 94.48 512 A 1 
ATOM   3960 C  CB  . LEU A 1 512 ? -18.375 11.250  26.643  1.00 92.42 512 A 1 
ATOM   3961 C  CG  . LEU A 1 512 ? -19.631 11.420  27.506  1.00 86.20 512 A 1 
ATOM   3962 C  CD1 . LEU A 1 512 ? -19.316 10.960  28.934  1.00 80.63 512 A 1 
ATOM   3963 C  CD2 . LEU A 1 512 ? -20.101 12.875  27.565  1.00 79.27 512 A 1 
ATOM   3964 N  N   . PHE A 1 513 ? -16.739 10.418  23.983  1.00 95.51 513 A 1 
ATOM   3965 C  CA  . PHE A 1 513 ? -15.447 10.259  23.324  1.00 95.70 513 A 1 
ATOM   3966 C  C   . PHE A 1 513 ? -15.398 8.977   22.497  1.00 95.80 513 A 1 
ATOM   3967 O  O   . PHE A 1 513 ? -16.178 8.047   22.702  1.00 95.01 513 A 1 
ATOM   3968 C  CB  . PHE A 1 513 ? -14.307 10.280  24.364  1.00 95.37 513 A 1 
ATOM   3969 C  CG  . PHE A 1 513 ? -14.243 9.069   25.274  1.00 95.52 513 A 1 
ATOM   3970 C  CD1 . PHE A 1 513 ? -14.990 9.037   26.466  1.00 94.13 513 A 1 
ATOM   3971 C  CD2 . PHE A 1 513 ? -13.434 7.969   24.944  1.00 93.93 513 A 1 
ATOM   3972 C  CE1 . PHE A 1 513 ? -14.932 7.923   27.307  1.00 93.03 513 A 1 
ATOM   3973 C  CE2 . PHE A 1 513 ? -13.373 6.848   25.776  1.00 92.98 513 A 1 
ATOM   3974 C  CZ  . PHE A 1 513 ? -14.131 6.820   26.965  1.00 92.81 513 A 1 
ATOM   3975 N  N   . SER A 1 514 ? -14.417 8.890   21.610  1.00 96.90 514 A 1 
ATOM   3976 C  CA  . SER A 1 514 ? -13.985 7.642   20.993  1.00 96.96 514 A 1 
ATOM   3977 C  C   . SER A 1 514 ? -12.498 7.404   21.240  1.00 97.62 514 A 1 
ATOM   3978 O  O   . SER A 1 514 ? -11.711 8.347   21.323  1.00 97.35 514 A 1 
ATOM   3979 C  CB  . SER A 1 514 ? -14.331 7.598   19.503  1.00 95.12 514 A 1 
ATOM   3980 O  OG  . SER A 1 514 ? -13.666 8.615   18.785  1.00 82.97 514 A 1 
ATOM   3981 N  N   . LEU A 1 515 ? -12.107 6.131   21.381  1.00 97.60 515 A 1 
ATOM   3982 C  CA  . LEU A 1 515 ? -10.731 5.694   21.549  1.00 97.81 515 A 1 
ATOM   3983 C  C   . LEU A 1 515 ? -10.454 4.547   20.581  1.00 97.87 515 A 1 
ATOM   3984 O  O   . LEU A 1 515 ? -11.005 3.455   20.732  1.00 97.23 515 A 1 
ATOM   3985 C  CB  . LEU A 1 515 ? -10.515 5.289   23.020  1.00 97.68 515 A 1 
ATOM   3986 C  CG  . LEU A 1 515 ? -9.090  4.781   23.327  1.00 96.76 515 A 1 
ATOM   3987 C  CD1 . LEU A 1 515 ? -8.042  5.886   23.177  1.00 94.76 515 A 1 
ATOM   3988 C  CD2 . LEU A 1 515 ? -9.027  4.266   24.755  1.00 94.48 515 A 1 
ATOM   3989 N  N   . ASP A 1 516 ? -9.573  4.786   19.631  1.00 98.07 516 A 1 
ATOM   3990 C  CA  . ASP A 1 516 ? -9.000  3.765   18.765  1.00 97.94 516 A 1 
ATOM   3991 C  C   . ASP A 1 516 ? -7.621  3.373   19.302  1.00 98.45 516 A 1 
ATOM   3992 O  O   . ASP A 1 516 ? -6.814  4.229   19.660  1.00 98.02 516 A 1 
ATOM   3993 C  CB  . ASP A 1 516 ? -8.915  4.281   17.320  1.00 96.35 516 A 1 
ATOM   3994 C  CG  . ASP A 1 516 ? -10.301 4.438   16.671  1.00 89.88 516 A 1 
ATOM   3995 O  OD1 . ASP A 1 516 ? -10.815 3.445   16.119  1.00 80.65 516 A 1 
ATOM   3996 O  OD2 . ASP A 1 516 ? -10.892 5.537   16.692  1.00 79.74 516 A 1 
ATOM   3997 N  N   . VAL A 1 517 ? -7.327  2.070   19.366  1.00 98.44 517 A 1 
ATOM   3998 C  CA  . VAL A 1 517 ? -6.008  1.529   19.708  1.00 98.50 517 A 1 
ATOM   3999 C  C   . VAL A 1 517 ? -5.665  0.426   18.715  1.00 98.55 517 A 1 
ATOM   4000 O  O   . VAL A 1 517 ? -6.469  -0.466  18.470  1.00 98.14 517 A 1 
ATOM   4001 C  CB  . VAL A 1 517 ? -5.933  1.000   21.154  1.00 98.19 517 A 1 
ATOM   4002 C  CG1 . VAL A 1 517 ? -4.519  0.520   21.511  1.00 95.86 517 A 1 
ATOM   4003 C  CG2 . VAL A 1 517 ? -6.314  2.078   22.180  1.00 96.19 517 A 1 
ATOM   4004 N  N   . ALA A 1 518 ? -4.449  0.458   18.183  1.00 98.59 518 A 1 
ATOM   4005 C  CA  . ALA A 1 518 ? -3.922  -0.606  17.351  1.00 98.57 518 A 1 
ATOM   4006 C  C   . ALA A 1 518 ? -2.542  -1.043  17.843  1.00 98.60 518 A 1 
ATOM   4007 O  O   . ALA A 1 518 ? -1.786  -0.259  18.407  1.00 98.34 518 A 1 
ATOM   4008 C  CB  . ALA A 1 518 ? -3.926  -0.159  15.885  1.00 97.98 518 A 1 
ATOM   4009 N  N   . TYR A 1 519 ? -2.209  -2.319  17.629  1.00 98.65 519 A 1 
ATOM   4010 C  CA  . TYR A 1 519 ? -0.918  -2.913  17.937  1.00 98.69 519 A 1 
ATOM   4011 C  C   . TYR A 1 519 ? -0.479  -3.826  16.800  1.00 98.62 519 A 1 
ATOM   4012 O  O   . TYR A 1 519 ? -1.276  -4.591  16.264  1.00 98.34 519 A 1 
ATOM   4013 C  CB  . TYR A 1 519 ? -0.992  -3.674  19.267  1.00 98.37 519 A 1 
ATOM   4014 C  CG  . TYR A 1 519 ? 0.142   -4.652  19.494  1.00 98.06 519 A 1 
ATOM   4015 C  CD1 . TYR A 1 519 ? -0.067  -6.045  19.319  1.00 96.69 519 A 1 
ATOM   4016 C  CD2 . TYR A 1 519 ? 1.422   -4.198  19.855  1.00 96.88 519 A 1 
ATOM   4017 C  CE1 . TYR A 1 519 ? 0.989   -6.955  19.521  1.00 95.88 519 A 1 
ATOM   4018 C  CE2 . TYR A 1 519 ? 2.479   -5.098  20.061  1.00 95.76 519 A 1 
ATOM   4019 C  CZ  . TYR A 1 519 ? 2.251   -6.481  19.898  1.00 95.78 519 A 1 
ATOM   4020 O  OH  . TYR A 1 519 ? 3.266   -7.372  20.114  1.00 93.62 519 A 1 
ATOM   4021 N  N   . ASN A 1 520 ? 0.811   -3.803  16.489  1.00 98.41 520 A 1 
ATOM   4022 C  CA  . ASN A 1 520 ? 1.426   -4.744  15.573  1.00 98.21 520 A 1 
ATOM   4023 C  C   . ASN A 1 520 ? 2.731   -5.302  16.130  1.00 98.18 520 A 1 
ATOM   4024 O  O   . ASN A 1 520 ? 3.544   -4.579  16.717  1.00 97.65 520 A 1 
ATOM   4025 C  CB  . ASN A 1 520 ? 1.631   -4.087  14.204  1.00 97.84 520 A 1 
ATOM   4026 C  CG  . ASN A 1 520 ? 2.337   -5.030  13.234  1.00 97.33 520 A 1 
ATOM   4027 O  OD1 . ASN A 1 520 ? 3.560   -5.030  13.135  1.00 86.80 520 A 1 
ATOM   4028 N  ND2 . ASN A 1 520 ? 1.610   -5.880  12.556  1.00 87.41 520 A 1 
ATOM   4029 N  N   . ARG A 1 521 ? 2.976   -6.591  15.860  1.00 98.14 521 A 1 
ATOM   4030 C  CA  . ARG A 1 521 ? 4.281   -7.234  15.863  1.00 97.96 521 A 1 
ATOM   4031 C  C   . ARG A 1 521 ? 4.533   -7.839  14.494  1.00 98.07 521 A 1 
ATOM   4032 O  O   . ARG A 1 521 ? 3.757   -8.680  14.052  1.00 96.95 521 A 1 
ATOM   4033 C  CB  . ARG A 1 521 ? 4.337   -8.280  16.981  1.00 97.01 521 A 1 
ATOM   4034 C  CG  . ARG A 1 521 ? 5.610   -9.138  16.915  1.00 95.07 521 A 1 
ATOM   4035 C  CD  . ARG A 1 521 ? 5.712   -10.080 18.123  1.00 92.63 521 A 1 
ATOM   4036 N  NE  . ARG A 1 521 ? 5.960   -9.313  19.358  1.00 89.03 521 A 1 
ATOM   4037 C  CZ  . ARG A 1 521 ? 6.015   -9.757  20.595  1.00 87.73 521 A 1 
ATOM   4038 N  NH1 . ARG A 1 521 ? 5.840   -11.010 20.879  1.00 80.00 521 A 1 
ATOM   4039 N  NH2 . ARG A 1 521 ? 6.261   -8.922  21.559  1.00 81.69 521 A 1 
ATOM   4040 N  N   . THR A 1 522 ? 5.639   -7.505  13.866  1.00 96.80 522 A 1 
ATOM   4041 C  CA  . THR A 1 522 ? 6.122   -8.172  12.658  1.00 96.49 522 A 1 
ATOM   4042 C  C   . THR A 1 522 ? 7.552   -8.637  12.881  1.00 95.95 522 A 1 
ATOM   4043 O  O   . THR A 1 522 ? 8.418   -7.863  13.283  1.00 94.39 522 A 1 
ATOM   4044 C  CB  . THR A 1 522 ? 6.012   -7.272  11.417  1.00 96.08 522 A 1 
ATOM   4045 O  OG1 . THR A 1 522 ? 4.687   -6.808  11.272  1.00 93.25 522 A 1 
ATOM   4046 C  CG2 . THR A 1 522 ? 6.345   -8.029  10.134  1.00 94.00 522 A 1 
ATOM   4047 N  N   . ARG A 1 523 ? 7.812   -9.923  12.656  1.00 96.02 523 A 1 
ATOM   4048 C  CA  . ARG A 1 523 ? 9.139   -10.532 12.685  1.00 95.60 523 A 1 
ATOM   4049 C  C   . ARG A 1 523 ? 9.381   -11.276 11.383  1.00 95.60 523 A 1 
ATOM   4050 O  O   . ARG A 1 523 ? 8.439   -11.788 10.782  1.00 94.29 523 A 1 
ATOM   4051 C  CB  . ARG A 1 523 ? 9.273   -11.482 13.882  1.00 94.60 523 A 1 
ATOM   4052 C  CG  . ARG A 1 523 ? 9.147   -10.799 15.248  1.00 90.88 523 A 1 
ATOM   4053 C  CD  . ARG A 1 523 ? 10.317  -9.848  15.537  1.00 86.77 523 A 1 
ATOM   4054 N  NE  . ARG A 1 523 ? 10.183  -9.219  16.851  1.00 83.00 523 A 1 
ATOM   4055 C  CZ  . ARG A 1 523 ? 9.601   -8.055  17.128  1.00 77.80 523 A 1 
ATOM   4056 N  NH1 . ARG A 1 523 ? 9.102   -7.290  16.202  1.00 70.23 523 A 1 
ATOM   4057 N  NH2 . ARG A 1 523 ? 9.500   -7.650  18.346  1.00 72.84 523 A 1 
ATOM   4058 N  N   . GLY A 1 524 ? 10.630  -11.372 10.963  1.00 93.89 524 A 1 
ATOM   4059 C  CA  . GLY A 1 524 ? 10.979  -12.109 9.767   1.00 93.19 524 A 1 
ATOM   4060 C  C   . GLY A 1 524 ? 12.461  -12.429 9.723   1.00 92.21 524 A 1 
ATOM   4061 O  O   . GLY A 1 524 ? 13.287  -11.621 10.152  1.00 90.27 524 A 1 
ATOM   4062 N  N   . LYS A 1 525 ? 12.806  -13.625 9.238   1.00 92.58 525 A 1 
ATOM   4063 C  CA  . LYS A 1 525 ? 14.188  -14.066 9.075   1.00 92.32 525 A 1 
ATOM   4064 C  C   . LYS A 1 525 ? 14.333  -15.052 7.929   1.00 92.86 525 A 1 
ATOM   4065 O  O   . LYS A 1 525 ? 13.406  -15.812 7.637   1.00 91.61 525 A 1 
ATOM   4066 C  CB  . LYS A 1 525 ? 14.738  -14.636 10.388  1.00 89.98 525 A 1 
ATOM   4067 C  CG  . LYS A 1 525 ? 13.991  -15.878 10.889  1.00 81.93 525 A 1 
ATOM   4068 C  CD  . LYS A 1 525 ? 14.661  -16.396 12.162  1.00 80.93 525 A 1 
ATOM   4069 C  CE  . LYS A 1 525 ? 14.019  -17.701 12.609  1.00 71.66 525 A 1 
ATOM   4070 N  NZ  . LYS A 1 525 ? 14.813  -18.307 13.716  1.00 64.38 525 A 1 
ATOM   4071 N  N   . ASP A 1 526 ? 15.512  -15.064 7.338   1.00 90.43 526 A 1 
ATOM   4072 C  CA  . ASP A 1 526 ? 15.981  -16.171 6.521   1.00 89.83 526 A 1 
ATOM   4073 C  C   . ASP A 1 526 ? 16.062  -17.430 7.398   1.00 90.69 526 A 1 
ATOM   4074 O  O   . ASP A 1 526 ? 16.607  -17.410 8.505   1.00 89.83 526 A 1 
ATOM   4075 C  CB  . ASP A 1 526 ? 17.337  -15.759 5.925   1.00 88.28 526 A 1 
ATOM   4076 C  CG  . ASP A 1 526 ? 17.958  -16.804 5.007   1.00 86.77 526 A 1 
ATOM   4077 O  OD1 . ASP A 1 526 ? 17.877  -18.007 5.331   1.00 82.47 526 A 1 
ATOM   4078 O  OD2 . ASP A 1 526 ? 18.585  -16.401 4.008   1.00 81.98 526 A 1 
ATOM   4079 N  N   . THR A 1 527 ? 15.445  -18.529 6.964   1.00 92.13 527 A 1 
ATOM   4080 C  CA  . THR A 1 527 ? 15.387  -19.766 7.759   1.00 93.23 527 A 1 
ATOM   4081 C  C   . THR A 1 527 ? 16.660  -20.591 7.671   1.00 93.45 527 A 1 
ATOM   4082 O  O   . THR A 1 527 ? 16.897  -21.410 8.562   1.00 90.32 527 A 1 
ATOM   4083 C  CB  . THR A 1 527 ? 14.189  -20.641 7.375   1.00 91.96 527 A 1 
ATOM   4084 O  OG1 . THR A 1 527 ? 14.107  -20.858 5.997   1.00 82.43 527 A 1 
ATOM   4085 C  CG2 . THR A 1 527 ? 12.880  -19.984 7.797   1.00 80.72 527 A 1 
ATOM   4086 N  N   . ASP A 1 528 ? 17.460  -20.377 6.638   1.00 91.98 528 A 1 
ATOM   4087 C  CA  . ASP A 1 528 ? 18.661  -21.154 6.367   1.00 91.74 528 A 1 
ATOM   4088 C  C   . ASP A 1 528 ? 19.891  -20.503 7.030   1.00 91.87 528 A 1 
ATOM   4089 O  O   . ASP A 1 528 ? 20.747  -21.201 7.581   1.00 88.91 528 A 1 
ATOM   4090 C  CB  . ASP A 1 528 ? 18.816  -21.330 4.840   1.00 90.69 528 A 1 
ATOM   4091 C  CG  . ASP A 1 528 ? 17.637  -22.073 4.179   1.00 88.15 528 A 1 
ATOM   4092 O  OD1 . ASP A 1 528 ? 16.987  -22.906 4.857   1.00 82.35 528 A 1 
ATOM   4093 O  OD2 . ASP A 1 528 ? 17.342  -21.819 2.994   1.00 82.24 528 A 1 
ATOM   4094 N  N   . THR A 1 529 ? 19.946  -19.166 7.071   1.00 90.77 529 A 1 
ATOM   4095 C  CA  . THR A 1 529 ? 21.035  -18.414 7.714   1.00 89.74 529 A 1 
ATOM   4096 C  C   . THR A 1 529 ? 20.694  -17.933 9.121   1.00 90.26 529 A 1 
ATOM   4097 O  O   . THR A 1 529 ? 21.590  -17.754 9.956   1.00 86.97 529 A 1 
ATOM   4098 C  CB  . THR A 1 529 ? 21.461  -17.212 6.864   1.00 87.09 529 A 1 
ATOM   4099 O  OG1 . THR A 1 529 ? 20.432  -16.260 6.801   1.00 82.00 529 A 1 
ATOM   4100 C  CG2 . THR A 1 529 ? 21.843  -17.598 5.435   1.00 80.84 529 A 1 
ATOM   4101 N  N   . GLY A 1 530 ? 19.406  -17.720 9.427   1.00 89.44 530 A 1 
ATOM   4102 C  CA  . GLY A 1 530 ? 18.935  -17.131 10.680  1.00 89.06 530 A 1 
ATOM   4103 C  C   . GLY A 1 530 ? 19.001  -15.600 10.733  1.00 89.07 530 A 1 
ATOM   4104 O  O   . GLY A 1 530 ? 18.603  -15.025 11.757  1.00 85.76 530 A 1 
ATOM   4105 N  N   . GLU A 1 531 ? 19.460  -14.950 9.680   1.00 87.53 531 A 1 
ATOM   4106 C  CA  . GLU A 1 531 ? 19.540  -13.491 9.577   1.00 85.90 531 A 1 
ATOM   4107 C  C   . GLU A 1 531 ? 18.137  -12.869 9.513   1.00 87.36 531 A 1 
ATOM   4108 O  O   . GLU A 1 531 ? 17.261  -13.334 8.781   1.00 86.15 531 A 1 
ATOM   4109 C  CB  . GLU A 1 531 ? 20.378  -13.117 8.344   1.00 82.55 531 A 1 
ATOM   4110 C  CG  . GLU A 1 531 ? 20.619  -11.613 8.136   1.00 73.56 531 A 1 
ATOM   4111 C  CD  . GLU A 1 531 ? 21.442  -10.930 9.240   1.00 68.77 531 A 1 
ATOM   4112 O  OE1 . GLU A 1 531 ? 21.555  -9.683  9.186   1.00 60.66 531 A 1 
ATOM   4113 O  OE2 . GLU A 1 531 ? 21.961  -11.626 10.138  1.00 59.40 531 A 1 
ATOM   4114 N  N   . TYR A 1 532 ? 17.907  -11.805 10.290  1.00 87.21 532 A 1 
ATOM   4115 C  CA  . TYR A 1 532 ? 16.644  -11.080 10.244  1.00 86.91 532 A 1 
ATOM   4116 C  C   . TYR A 1 532 ? 16.522  -10.253 8.966   1.00 86.48 532 A 1 
ATOM   4117 O  O   . TYR A 1 532 ? 17.485  -9.611  8.541   1.00 84.35 532 A 1 
ATOM   4118 C  CB  . TYR A 1 532 ? 16.470  -10.202 11.491  1.00 86.58 532 A 1 
ATOM   4119 C  CG  . TYR A 1 532 ? 16.160  -10.977 12.753  1.00 86.37 532 A 1 
ATOM   4120 C  CD1 . TYR A 1 532 ? 14.881  -11.518 12.950  1.00 83.50 532 A 1 
ATOM   4121 C  CD2 . TYR A 1 532 ? 17.157  -11.168 13.728  1.00 83.59 532 A 1 
ATOM   4122 C  CE1 . TYR A 1 532 ? 14.582  -12.244 14.113  1.00 82.00 532 A 1 
ATOM   4123 C  CE2 . TYR A 1 532 ? 16.868  -11.896 14.901  1.00 82.09 532 A 1 
ATOM   4124 C  CZ  . TYR A 1 532 ? 15.583  -12.440 15.086  1.00 83.12 532 A 1 
ATOM   4125 O  OH  . TYR A 1 532 ? 15.298  -13.156 16.210  1.00 81.16 532 A 1 
ATOM   4126 N  N   . ILE A 1 533 ? 15.331  -10.223 8.401   1.00 87.46 533 A 1 
ATOM   4127 C  CA  . ILE A 1 533 ? 15.043  -9.381  7.238   1.00 86.89 533 A 1 
ATOM   4128 C  C   . ILE A 1 533 ? 14.922  -7.906  7.649   1.00 86.26 533 A 1 
ATOM   4129 O  O   . ILE A 1 533 ? 14.576  -7.584  8.791   1.00 83.45 533 A 1 
ATOM   4130 C  CB  . ILE A 1 533 ? 13.825  -9.888  6.441   1.00 85.19 533 A 1 
ATOM   4131 C  CG1 . ILE A 1 533 ? 12.530  -9.839  7.265   1.00 80.42 533 A 1 
ATOM   4132 C  CG2 . ILE A 1 533 ? 14.108  -11.301 5.903   1.00 79.04 533 A 1 
ATOM   4133 C  CD1 . ILE A 1 533 ? 11.283  -10.226 6.460   1.00 75.89 533 A 1 
ATOM   4134 N  N   . SER A 1 534 ? 15.195  -7.013  6.707   1.00 84.04 534 A 1 
ATOM   4135 C  CA  . SER A 1 534 ? 15.240  -5.566  6.938   1.00 83.03 534 A 1 
ATOM   4136 C  C   . SER A 1 534 ? 13.870  -4.894  6.922   1.00 84.87 534 A 1 
ATOM   4137 O  O   . SER A 1 534 ? 13.659  -3.917  7.640   1.00 82.88 534 A 1 
ATOM   4138 C  CB  . SER A 1 534 ? 16.141  -4.919  5.887   1.00 79.57 534 A 1 
ATOM   4139 O  OG  . SER A 1 534 ? 15.776  -5.328  4.587   1.00 70.90 534 A 1 
ATOM   4140 N  N   . SER A 1 535 ? 12.926  -5.421  6.151   1.00 86.07 535 A 1 
ATOM   4141 C  CA  . SER A 1 535 ? 11.589  -4.854  5.924   1.00 87.45 535 A 1 
ATOM   4142 C  C   . SER A 1 535 ? 10.585  -5.206  7.030   1.00 89.24 535 A 1 
ATOM   4143 O  O   . SER A 1 535 ? 9.459   -5.624  6.771   1.00 87.89 535 A 1 
ATOM   4144 C  CB  . SER A 1 535 ? 11.107  -5.258  4.527   1.00 86.02 535 A 1 
ATOM   4145 O  OG  . SER A 1 535 ? 11.227  -6.650  4.333   1.00 78.65 535 A 1 
ATOM   4146 N  N   . ILE A 1 536 ? 10.999  -5.082  8.291   1.00 89.44 536 A 1 
ATOM   4147 C  CA  . ILE A 1 536 ? 10.162  -5.324  9.469   1.00 90.05 536 A 1 
ATOM   4148 C  C   . ILE A 1 536 ? 10.144  -4.100  10.378  1.00 90.94 536 A 1 
ATOM   4149 O  O   . ILE A 1 536 ? 11.017  -3.237  10.316  1.00 89.03 536 A 1 
ATOM   4150 C  CB  . ILE A 1 536 ? 10.599  -6.595  10.237  1.00 87.72 536 A 1 
ATOM   4151 C  CG1 . ILE A 1 536 ? 12.063  -6.514  10.725  1.00 80.70 536 A 1 
ATOM   4152 C  CG2 . ILE A 1 536 ? 10.362  -7.839  9.376   1.00 76.68 536 A 1 
ATOM   4153 C  CD1 . ILE A 1 536 ? 12.421  -7.619  11.720  1.00 71.83 536 A 1 
ATOM   4154 N  N   . ASN A 1 537 ? 9.168   -4.054  11.279  1.00 92.12 537 A 1 
ATOM   4155 C  CA  . ASN A 1 537 ? 9.030   -3.004  12.285  1.00 92.64 537 A 1 
ATOM   4156 C  C   . ASN A 1 537 ? 9.211   -3.560  13.712  1.00 93.54 537 A 1 
ATOM   4157 O  O   . ASN A 1 537 ? 8.961   -4.744  13.956  1.00 92.82 537 A 1 
ATOM   4158 C  CB  . ASN A 1 537 ? 7.671   -2.311  12.083  1.00 91.74 537 A 1 
ATOM   4159 C  CG  . ASN A 1 537 ? 6.504   -3.263  12.219  1.00 91.59 537 A 1 
ATOM   4160 O  OD1 . ASN A 1 537 ? 6.117   -3.943  11.289  1.00 84.63 537 A 1 
ATOM   4161 N  ND2 . ASN A 1 537 ? 5.916   -3.345  13.392  1.00 85.08 537 A 1 
ATOM   4162 N  N   . PRO A 1 538 ? 9.611   -2.722  14.691  1.00 94.20 538 A 1 
ATOM   4163 C  CA  . PRO A 1 538 ? 9.494   -3.049  16.105  1.00 94.62 538 A 1 
ATOM   4164 C  C   . PRO A 1 538 ? 8.012   -3.139  16.516  1.00 95.77 538 A 1 
ATOM   4165 O  O   . PRO A 1 538 ? 7.125   -2.649  15.816  1.00 95.16 538 A 1 
ATOM   4166 C  CB  . PRO A 1 538 ? 10.231  -1.930  16.832  1.00 92.77 538 A 1 
ATOM   4167 C  CG  . PRO A 1 538 ? 10.032  -0.726  15.915  1.00 90.29 538 A 1 
ATOM   4168 C  CD  . PRO A 1 538 ? 10.061  -1.349  14.521  1.00 92.96 538 A 1 
ATOM   4169 N  N   . ASP A 1 539 ? 7.749   -3.735  17.688  1.00 96.30 539 A 1 
ATOM   4170 C  CA  . ASP A 1 539 ? 6.409   -3.725  18.269  1.00 96.81 539 A 1 
ATOM   4171 C  C   . ASP A 1 539 ? 5.933   -2.276  18.429  1.00 97.23 539 A 1 
ATOM   4172 O  O   . ASP A 1 539 ? 6.636   -1.448  19.013  1.00 96.46 539 A 1 
ATOM   4173 C  CB  . ASP A 1 539 ? 6.386   -4.434  19.629  1.00 96.11 539 A 1 
ATOM   4174 C  CG  . ASP A 1 539 ? 6.522   -5.955  19.557  1.00 94.96 539 A 1 
ATOM   4175 O  OD1 . ASP A 1 539 ? 6.570   -6.554  18.456  1.00 90.93 539 A 1 
ATOM   4176 O  OD2 . ASP A 1 539 ? 6.569   -6.610  20.619  1.00 90.63 539 A 1 
ATOM   4177 N  N   . THR A 1 540 ? 4.760   -1.968  17.897  1.00 97.77 540 A 1 
ATOM   4178 C  CA  . THR A 1 540 ? 4.232   -0.602  17.856  1.00 98.01 540 A 1 
ATOM   4179 C  C   . THR A 1 540 ? 2.779   -0.590  18.301  1.00 98.42 540 A 1 
ATOM   4180 O  O   . THR A 1 540 ? 1.994   -1.445  17.900  1.00 98.20 540 A 1 
ATOM   4181 C  CB  . THR A 1 540 ? 4.385   0.017   16.451  1.00 97.25 540 A 1 
ATOM   4182 O  OG1 . THR A 1 540 ? 5.736   -0.017  16.056  1.00 91.98 540 A 1 
ATOM   4183 C  CG2 . THR A 1 540 ? 3.955   1.482   16.392  1.00 92.29 540 A 1 
ATOM   4184 N  N   . VAL A 1 541 ? 2.426   0.398   19.124  1.00 98.41 541 A 1 
ATOM   4185 C  CA  . VAL A 1 541 ? 1.056   0.729   19.505  1.00 98.52 541 A 1 
ATOM   4186 C  C   . VAL A 1 541 ? 0.765   2.147   19.033  1.00 98.50 541 A 1 
ATOM   4187 O  O   . VAL A 1 541 ? 1.537   3.059   19.320  1.00 98.22 541 A 1 
ATOM   4188 C  CB  . VAL A 1 541 ? 0.841   0.597   21.027  1.00 98.16 541 A 1 
ATOM   4189 C  CG1 . VAL A 1 541 ? -0.560  1.041   21.455  1.00 94.89 541 A 1 
ATOM   4190 C  CG2 . VAL A 1 541 ? 1.015   -0.854  21.482  1.00 95.43 541 A 1 
ATOM   4191 N  N   . THR A 1 542 ? -0.363  2.346   18.371  1.00 98.62 542 A 1 
ATOM   4192 C  CA  . THR A 1 542 ? -0.927  3.686   18.145  1.00 98.59 542 A 1 
ATOM   4193 C  C   . THR A 1 542 ? -2.275  3.803   18.844  1.00 98.66 542 A 1 
ATOM   4194 O  O   . THR A 1 542 ? -3.007  2.825   18.979  1.00 98.18 542 A 1 
ATOM   4195 C  CB  . THR A 1 542 ? -1.065  4.062   16.663  1.00 97.78 542 A 1 
ATOM   4196 O  OG1 . THR A 1 542 ? -1.866  3.139   15.970  1.00 79.00 542 A 1 
ATOM   4197 C  CG2 . THR A 1 542 ? 0.294   4.127   15.980  1.00 79.27 542 A 1 
ATOM   4198 N  N   . SER A 1 543 ? -2.583  4.996   19.311  1.00 98.60 543 A 1 
ATOM   4199 C  CA  . SER A 1 543 ? -3.845  5.306   19.978  1.00 98.44 543 A 1 
ATOM   4200 C  C   . SER A 1 543 ? -4.360  6.661   19.517  1.00 98.59 543 A 1 
ATOM   4201 O  O   . SER A 1 543 ? -3.597  7.623   19.495  1.00 97.86 543 A 1 
ATOM   4202 C  CB  . SER A 1 543 ? -3.630  5.294   21.490  1.00 97.53 543 A 1 
ATOM   4203 O  OG  . SER A 1 543 ? -4.835  5.584   22.162  1.00 79.97 543 A 1 
ATOM   4204 N  N   . THR A 1 544 ? -5.648  6.756   19.218  1.00 98.57 544 A 1 
ATOM   4205 C  CA  . THR A 1 544 ? -6.328  8.009   18.877  1.00 98.37 544 A 1 
ATOM   4206 C  C   . THR A 1 544 ? -7.510  8.210   19.813  1.00 98.39 544 A 1 
ATOM   4207 O  O   . THR A 1 544 ? -8.455  7.431   19.809  1.00 97.59 544 A 1 
ATOM   4208 C  CB  . THR A 1 544 ? -6.776  8.023   17.406  1.00 97.34 544 A 1 
ATOM   4209 O  OG1 . THR A 1 544 ? -5.673  7.770   16.563  1.00 86.87 544 A 1 
ATOM   4210 C  CG2 . THR A 1 544 ? -7.352  9.379   17.009  1.00 84.83 544 A 1 
ATOM   4211 N  N   . LEU A 1 545 ? -7.456  9.253   20.624  1.00 98.30 545 A 1 
ATOM   4212 C  CA  . LEU A 1 545 ? -8.556  9.698   21.476  1.00 98.34 545 A 1 
ATOM   4213 C  C   . LEU A 1 545 ? -9.195  10.933  20.845  1.00 98.35 545 A 1 
ATOM   4214 O  O   . LEU A 1 545 ? -8.524  11.946  20.677  1.00 97.94 545 A 1 
ATOM   4215 C  CB  . LEU A 1 545 ? -8.005  9.985   22.885  1.00 98.15 545 A 1 
ATOM   4216 C  CG  . LEU A 1 545 ? -9.041  10.555  23.873  1.00 97.30 545 A 1 
ATOM   4217 C  CD1 . LEU A 1 545 ? -10.139 9.546   24.219  1.00 95.44 545 A 1 
ATOM   4218 C  CD2 . LEU A 1 545 ? -8.345  10.955  25.174  1.00 95.24 545 A 1 
ATOM   4219 N  N   . ASN A 1 546 ? -10.484 10.881  20.572  1.00 98.31 546 A 1 
ATOM   4220 C  CA  . ASN A 1 546 ? -11.269 12.021  20.101  1.00 97.99 546 A 1 
ATOM   4221 C  C   . ASN A 1 546 ? -12.375 12.347  21.106  1.00 98.04 546 A 1 
ATOM   4222 O  O   . ASN A 1 546 ? -13.139 11.473  21.501  1.00 97.60 546 A 1 
ATOM   4223 C  CB  . ASN A 1 546 ? -11.818 11.721  18.699  1.00 97.32 546 A 1 
ATOM   4224 C  CG  . ASN A 1 546 ? -12.639 12.883  18.176  1.00 95.19 546 A 1 
ATOM   4225 O  OD1 . ASN A 1 546 ? -12.189 14.013  18.075  1.00 87.35 546 A 1 
ATOM   4226 N  ND2 . ASN A 1 546 ? -13.901 12.664  17.866  1.00 86.62 546 A 1 
ATOM   4227 N  N   . ILE A 1 547 ? -12.472 13.616  21.512  1.00 98.03 547 A 1 
ATOM   4228 C  CA  . ILE A 1 547 ? -13.443 14.122  22.489  1.00 98.09 547 A 1 
ATOM   4229 C  C   . ILE A 1 547 ? -14.241 15.252  21.835  1.00 98.03 547 A 1 
ATOM   4230 O  O   . ILE A 1 547 ? -13.740 16.378  21.741  1.00 97.40 547 A 1 
ATOM   4231 C  CB  . ILE A 1 547 ? -12.746 14.583  23.795  1.00 97.79 547 A 1 
ATOM   4232 C  CG1 . ILE A 1 547 ? -11.845 13.476  24.389  1.00 96.55 547 A 1 
ATOM   4233 C  CG2 . ILE A 1 547 ? -13.810 15.029  24.812  1.00 96.69 547 A 1 
ATOM   4234 C  CD1 . ILE A 1 547 ? -11.017 13.926  25.604  1.00 92.85 547 A 1 
ATOM   4235 N  N   . PRO A 1 548 ? -15.484 15.010  21.392  1.00 97.76 548 A 1 
ATOM   4236 C  CA  . PRO A 1 548 ? -16.381 16.064  20.943  1.00 97.13 548 A 1 
ATOM   4237 C  C   . PRO A 1 548 ? -16.752 16.997  22.109  1.00 97.30 548 A 1 
ATOM   4238 O  O   . PRO A 1 548 ? -17.107 16.537  23.197  1.00 95.81 548 A 1 
ATOM   4239 C  CB  . PRO A 1 548 ? -17.618 15.362  20.369  1.00 95.43 548 A 1 
ATOM   4240 C  CG  . PRO A 1 548 ? -17.169 13.916  20.153  1.00 92.31 548 A 1 
ATOM   4241 C  CD  . PRO A 1 548 ? -16.108 13.711  21.230  1.00 96.11 548 A 1 
ATOM   4242 N  N   . ILE A 1 549 ? -16.728 18.306  21.883  1.00 97.01 549 A 1 
ATOM   4243 C  CA  . ILE A 1 549 ? -17.156 19.300  22.881  1.00 96.48 549 A 1 
ATOM   4244 C  C   . ILE A 1 549 ? -18.644 19.594  22.681  1.00 94.98 549 A 1 
ATOM   4245 O  O   . ILE A 1 549 ? -19.035 20.592  22.065  1.00 89.70 549 A 1 
ATOM   4246 C  CB  . ILE A 1 549 ? -16.256 20.556  22.870  1.00 95.64 549 A 1 
ATOM   4247 C  CG1 . ILE A 1 549 ? -14.775 20.158  23.025  1.00 93.07 549 A 1 
ATOM   4248 C  CG2 . ILE A 1 549 ? -16.684 21.504  24.017  1.00 92.82 549 A 1 
ATOM   4249 C  CD1 . ILE A 1 549 ? -13.796 21.340  23.087  1.00 83.45 549 A 1 
ATOM   4250 N  N   . ALA A 1 550 ? -19.483 18.707  23.210  1.00 92.71 550 A 1 
ATOM   4251 C  CA  . ALA A 1 550 ? -20.936 18.767  23.100  1.00 91.45 550 A 1 
ATOM   4252 C  C   . ALA A 1 550 ? -21.395 18.993  21.642  1.00 91.08 550 A 1 
ATOM   4253 O  O   . ALA A 1 550 ? -20.891 18.357  20.715  1.00 83.63 550 A 1 
ATOM   4254 C  CB  . ALA A 1 550 ? -21.462 19.780  24.130  1.00 87.22 550 A 1 
ATOM   4255 N  N   . HIS A 1 551 ? -22.319 19.908  21.417  1.00 89.77 551 A 1 
ATOM   4256 C  CA  . HIS A 1 551 ? -22.831 20.273  20.089  1.00 89.28 551 A 1 
ATOM   4257 C  C   . HIS A 1 551 ? -22.232 21.584  19.555  1.00 91.28 551 A 1 
ATOM   4258 O  O   . HIS A 1 551 ? -22.807 22.231  18.681  1.00 86.98 551 A 1 
ATOM   4259 C  CB  . HIS A 1 551 ? -24.364 20.307  20.138  1.00 84.82 551 A 1 
ATOM   4260 C  CG  . HIS A 1 551 ? -24.976 19.019  20.607  1.00 79.51 551 A 1 
ATOM   4261 N  ND1 . HIS A 1 551 ? -24.817 17.781  20.027  1.00 68.48 551 A 1 
ATOM   4262 C  CD2 . HIS A 1 551 ? -25.766 18.836  21.717  1.00 66.85 551 A 1 
ATOM   4263 C  CE1 . HIS A 1 551 ? -25.494 16.883  20.767  1.00 65.08 551 A 1 
ATOM   4264 N  NE2 . HIS A 1 551 ? -26.078 17.494  21.792  1.00 66.32 551 A 1 
ATOM   4265 N  N   . SER A 1 552 ? -21.080 22.006  20.070  1.00 92.73 552 A 1 
ATOM   4266 C  CA  . SER A 1 552 ? -20.409 23.233  19.640  1.00 94.06 552 A 1 
ATOM   4267 C  C   . SER A 1 552 ? -19.779 23.123  18.243  1.00 94.87 552 A 1 
ATOM   4268 O  O   . SER A 1 552 ? -19.425 24.141  17.653  1.00 92.27 552 A 1 
ATOM   4269 C  CB  . SER A 1 552 ? -19.323 23.603  20.649  1.00 93.27 552 A 1 
ATOM   4270 O  OG  . SER A 1 552 ? -18.310 22.622  20.688  1.00 89.57 552 A 1 
ATOM   4271 N  N   . GLY A 1 553 ? -19.611 21.896  17.731  1.00 94.81 553 A 1 
ATOM   4272 C  CA  . GLY A 1 553 ? -18.845 21.608  16.520  1.00 95.55 553 A 1 
ATOM   4273 C  C   . GLY A 1 553 ? -17.343 21.491  16.758  1.00 96.91 553 A 1 
ATOM   4274 O  O   . GLY A 1 553 ? -16.622 21.105  15.842  1.00 95.42 553 A 1 
ATOM   4275 N  N   . PHE A 1 554 ? -16.855 21.798  17.964  1.00 97.33 554 A 1 
ATOM   4276 C  CA  . PHE A 1 554 ? -15.466 21.578  18.336  1.00 97.56 554 A 1 
ATOM   4277 C  C   . PHE A 1 554 ? -15.234 20.135  18.791  1.00 97.63 554 A 1 
ATOM   4278 O  O   . PHE A 1 554 ? -16.082 19.518  19.439  1.00 96.65 554 A 1 
ATOM   4279 C  CB  . PHE A 1 554 ? -15.019 22.569  19.421  1.00 97.08 554 A 1 
ATOM   4280 C  CG  . PHE A 1 554 ? -14.811 23.980  18.911  1.00 96.83 554 A 1 
ATOM   4281 C  CD1 . PHE A 1 554 ? -13.549 24.392  18.461  1.00 94.32 554 A 1 
ATOM   4282 C  CD2 . PHE A 1 554 ? -15.881 24.894  18.888  1.00 94.49 554 A 1 
ATOM   4283 C  CE1 . PHE A 1 554 ? -13.340 25.690  18.000  1.00 93.37 554 A 1 
ATOM   4284 C  CE2 . PHE A 1 554 ? -15.688 26.202  18.423  1.00 93.30 554 A 1 
ATOM   4285 C  CZ  . PHE A 1 554 ? -14.415 26.607  17.980  1.00 94.00 554 A 1 
ATOM   4286 N  N   . SER A 1 555 ? -14.036 19.625  18.513  1.00 98.09 555 A 1 
ATOM   4287 C  CA  . SER A 1 555 ? -13.484 18.429  19.124  1.00 98.08 555 A 1 
ATOM   4288 C  C   . SER A 1 555 ? -12.023 18.652  19.485  1.00 98.36 555 A 1 
ATOM   4289 O  O   . SER A 1 555 ? -11.333 19.467  18.871  1.00 97.75 555 A 1 
ATOM   4290 C  CB  . SER A 1 555 ? -13.676 17.200  18.220  1.00 96.43 555 A 1 
ATOM   4291 O  OG  . SER A 1 555 ? -13.060 17.382  16.966  1.00 82.86 555 A 1 
ATOM   4292 N  N   . VAL A 1 556 ? -11.554 17.938  20.505  1.00 98.33 556 A 1 
ATOM   4293 C  CA  . VAL A 1 556 ? -10.144 17.876  20.871  1.00 98.35 556 A 1 
ATOM   4294 C  C   . VAL A 1 556 ? -9.686  16.425  20.817  1.00 98.47 556 A 1 
ATOM   4295 O  O   . VAL A 1 556 ? -10.482 15.526  21.067  1.00 97.70 556 A 1 
ATOM   4296 C  CB  . VAL A 1 556 ? -9.846  18.510  22.248  1.00 97.37 556 A 1 
ATOM   4297 C  CG1 . VAL A 1 556 ? -10.151 20.005  22.227  1.00 89.39 556 A 1 
ATOM   4298 C  CG2 . VAL A 1 556 ? -10.626 17.860  23.393  1.00 89.47 556 A 1 
ATOM   4299 N  N   . GLY A 1 557 ? -8.423  16.201  20.501  1.00 98.39 557 A 1 
ATOM   4300 C  CA  . GLY A 1 557 ? -7.911  14.853  20.390  1.00 98.48 557 A 1 
ATOM   4301 C  C   . GLY A 1 557 ? -6.439  14.717  20.741  1.00 98.68 557 A 1 
ATOM   4302 O  O   . GLY A 1 557 ? -5.702  15.692  20.858  1.00 98.20 557 A 1 
ATOM   4303 N  N   . TRP A 1 558 ? -6.055  13.469  20.915  1.00 98.48 558 A 1 
ATOM   4304 C  CA  . TRP A 1 558 ? -4.697  13.027  21.179  1.00 98.58 558 A 1 
ATOM   4305 C  C   . TRP A 1 558 ? -4.387  11.819  20.297  1.00 98.50 558 A 1 
ATOM   4306 O  O   . TRP A 1 558 ? -5.177  10.882  20.233  1.00 98.19 558 A 1 
ATOM   4307 C  CB  . TRP A 1 558 ? -4.557  12.679  22.668  1.00 98.33 558 A 1 
ATOM   4308 C  CG  . TRP A 1 558 ? -3.356  11.852  23.009  1.00 98.13 558 A 1 
ATOM   4309 C  CD1 . TRP A 1 558 ? -2.074  12.278  22.964  1.00 95.65 558 A 1 
ATOM   4310 C  CD2 . TRP A 1 558 ? -3.304  10.442  23.417  1.00 97.37 558 A 1 
ATOM   4311 N  NE1 . TRP A 1 558 ? -1.223  11.232  23.327  1.00 95.50 558 A 1 
ATOM   4312 C  CE2 . TRP A 1 558 ? -1.944  10.091  23.615  1.00 96.65 558 A 1 
ATOM   4313 C  CE3 . TRP A 1 558 ? -4.280  9.457   23.639  1.00 95.20 558 A 1 
ATOM   4314 C  CZ2 . TRP A 1 558 ? -1.552  8.796   24.021  1.00 95.84 558 A 1 
ATOM   4315 C  CZ3 . TRP A 1 558 ? -3.898  8.155   24.048  1.00 93.12 558 A 1 
ATOM   4316 C  CH2 . TRP A 1 558 ? -2.547  7.839   24.235  1.00 93.49 558 A 1 
ATOM   4317 N  N   . VAL A 1 559 ? -3.223  11.827  19.672  1.00 98.50 559 A 1 
ATOM   4318 C  CA  . VAL A 1 559 ? -2.662  10.687  18.950  1.00 98.40 559 A 1 
ATOM   4319 C  C   . VAL A 1 559 ? -1.361  10.294  19.625  1.00 98.54 559 A 1 
ATOM   4320 O  O   . VAL A 1 559 ? -0.419  11.090  19.710  1.00 98.10 559 A 1 
ATOM   4321 C  CB  . VAL A 1 559 ? -2.456  10.990  17.453  1.00 97.96 559 A 1 
ATOM   4322 C  CG1 . VAL A 1 559 ? -1.987  9.742   16.712  1.00 96.30 559 A 1 
ATOM   4323 C  CG2 . VAL A 1 559 ? -3.747  11.487  16.794  1.00 96.70 559 A 1 
ATOM   4324 N  N   . GLY A 1 560 ? -1.296  9.073   20.151  1.00 98.57 560 A 1 
ATOM   4325 C  CA  . GLY A 1 560 ? -0.098  8.491   20.736  1.00 98.50 560 A 1 
ATOM   4326 C  C   . GLY A 1 560 ? 0.489   7.408   19.830  1.00 98.69 560 A 1 
ATOM   4327 O  O   . GLY A 1 560 ? -0.237  6.531   19.384  1.00 98.15 560 A 1 
ATOM   4328 N  N   . THR A 1 561 ? 1.795   7.439   19.624  1.00 98.56 561 A 1 
ATOM   4329 C  CA  . THR A 1 561 ? 2.544   6.366   18.961  1.00 98.46 561 A 1 
ATOM   4330 C  C   . THR A 1 561 ? 3.666   5.900   19.883  1.00 98.52 561 A 1 
ATOM   4331 O  O   . THR A 1 561 ? 4.503   6.697   20.295  1.00 98.04 561 A 1 
ATOM   4332 C  CB  . THR A 1 561 ? 3.115   6.820   17.611  1.00 97.66 561 A 1 
ATOM   4333 O  OG1 . THR A 1 561 ? 2.074   7.254   16.774  1.00 93.77 561 A 1 
ATOM   4334 C  CG2 . THR A 1 561 ? 3.845   5.693   16.880  1.00 93.86 561 A 1 
ATOM   4335 N  N   . PHE A 1 562 ? 3.683   4.608   20.207  1.00 98.50 562 A 1 
ATOM   4336 C  CA  . PHE A 1 562 ? 4.661   3.988   21.093  1.00 98.54 562 A 1 
ATOM   4337 C  C   . PHE A 1 562 ? 5.303   2.813   20.374  1.00 98.34 562 A 1 
ATOM   4338 O  O   . PHE A 1 562 ? 4.619   1.858   20.026  1.00 97.78 562 A 1 
ATOM   4339 C  CB  . PHE A 1 562 ? 3.986   3.540   22.398  1.00 98.41 562 A 1 
ATOM   4340 C  CG  . PHE A 1 562 ? 3.177   4.625   23.087  1.00 98.28 562 A 1 
ATOM   4341 C  CD1 . PHE A 1 562 ? 3.808   5.547   23.942  1.00 96.98 562 A 1 
ATOM   4342 C  CD2 . PHE A 1 562 ? 1.796   4.748   22.845  1.00 96.99 562 A 1 
ATOM   4343 C  CE1 . PHE A 1 562 ? 3.076   6.571   24.548  1.00 96.15 562 A 1 
ATOM   4344 C  CE2 . PHE A 1 562 ? 1.053   5.774   23.447  1.00 96.22 562 A 1 
ATOM   4345 C  CZ  . PHE A 1 562 ? 1.697   6.686   24.293  1.00 96.49 562 A 1 
ATOM   4346 N  N   . ALA A 1 563 ? 6.618   2.868   20.153  1.00 98.04 563 A 1 
ATOM   4347 C  CA  . ALA A 1 563 ? 7.369   1.804   19.509  1.00 97.79 563 A 1 
ATOM   4348 C  C   . ALA A 1 563 ? 8.418   1.229   20.457  1.00 97.81 563 A 1 
ATOM   4349 O  O   . ALA A 1 563 ? 9.097   1.968   21.179  1.00 96.77 563 A 1 
ATOM   4350 C  CB  . ALA A 1 563 ? 7.986   2.331   18.209  1.00 96.80 563 A 1 
ATOM   4351 N  N   . ASP A 1 564 ? 8.573   -0.097  20.446  1.00 97.17 564 A 1 
ATOM   4352 C  CA  . ASP A 1 564 ? 9.686   -0.768  21.118  1.00 96.41 564 A 1 
ATOM   4353 C  C   . ASP A 1 564 ? 11.018  -0.466  20.395  1.00 95.84 564 A 1 
ATOM   4354 O  O   . ASP A 1 564 ? 11.064  0.011   19.256  1.00 93.82 564 A 1 
ATOM   4355 C  CB  . ASP A 1 564 ? 9.412   -2.285  21.230  1.00 95.32 564 A 1 
ATOM   4356 C  CG  . ASP A 1 564 ? 10.373  -3.032  22.175  1.00 92.53 564 A 1 
ATOM   4357 O  OD1 . ASP A 1 564 ? 11.014  -2.365  23.033  1.00 87.91 564 A 1 
ATOM   4358 O  OD2 . ASP A 1 564 ? 10.520  -4.262  22.029  1.00 87.11 564 A 1 
ATOM   4359 N  N   . ARG A 1 565 ? 12.128  -0.775  21.056  1.00 95.16 565 A 1 
ATOM   4360 C  CA  . ARG A 1 565 ? 13.455  -0.715  20.453  1.00 94.59 565 A 1 
ATOM   4361 C  C   . ARG A 1 565 ? 13.557  -1.673  19.265  1.00 94.11 565 A 1 
ATOM   4362 O  O   . ARG A 1 565 ? 13.065  -2.806  19.315  1.00 91.27 565 A 1 
ATOM   4363 C  CB  . ARG A 1 565 ? 14.531  -0.964  21.518  1.00 92.44 565 A 1 
ATOM   4364 C  CG  . ARG A 1 565 ? 14.403  -2.354  22.149  1.00 86.83 565 A 1 
ATOM   4365 C  CD  . ARG A 1 565 ? 15.431  -2.566  23.253  1.00 85.52 565 A 1 
ATOM   4366 N  NE  . ARG A 1 565 ? 15.238  -3.893  23.869  1.00 75.71 565 A 1 
ATOM   4367 C  CZ  . ARG A 1 565 ? 16.047  -4.492  24.702  1.00 69.23 565 A 1 
ATOM   4368 N  NH1 . ARG A 1 565 ? 17.155  -3.936  25.079  1.00 62.42 565 A 1 
ATOM   4369 N  NH2 . ARG A 1 565 ? 15.736  -5.665  25.162  1.00 60.24 565 A 1 
ATOM   4370 N  N   . SER A 1 566 ? 14.298  -1.298  18.240  1.00 92.75 566 A 1 
ATOM   4371 C  CA  . SER A 1 566 ? 14.578  -2.167  17.102  1.00 90.76 566 A 1 
ATOM   4372 C  C   . SER A 1 566 ? 15.688  -3.171  17.450  1.00 89.85 566 A 1 
ATOM   4373 O  O   . SER A 1 566 ? 16.871  -2.840  17.503  1.00 85.05 566 A 1 
ATOM   4374 C  CB  . SER A 1 566 ? 14.883  -1.336  15.851  1.00 87.41 566 A 1 
ATOM   4375 O  OG  . SER A 1 566 ? 15.969  -0.470  16.037  1.00 76.64 566 A 1 
ATOM   4376 N  N   . THR A 1 567 ? 15.318  -4.428  17.728  1.00 88.08 567 A 1 
ATOM   4377 C  CA  . THR A 1 567 ? 16.259  -5.492  18.123  1.00 85.23 567 A 1 
ATOM   4378 C  C   . THR A 1 567 ? 16.355  -6.631  17.118  1.00 84.27 567 A 1 
ATOM   4379 O  O   . THR A 1 567 ? 17.439  -7.182  16.932  1.00 75.23 567 A 1 
ATOM   4380 C  CB  . THR A 1 567 ? 15.896  -6.086  19.492  1.00 80.93 567 A 1 
ATOM   4381 O  OG1 . THR A 1 567 ? 14.542  -6.468  19.552  1.00 75.35 567 A 1 
ATOM   4382 C  CG2 . THR A 1 567 ? 16.150  -5.090  20.611  1.00 73.67 567 A 1 
ATOM   4383 N  N   . HIS A 1 568 ? 15.251  -7.000  16.493  1.00 76.97 568 A 1 
ATOM   4384 C  CA  . HIS A 1 568 ? 15.139  -8.112  15.557  1.00 74.33 568 A 1 
ATOM   4385 C  C   . HIS A 1 568 ? 15.165  -7.584  14.123  1.00 75.36 568 A 1 
ATOM   4386 O  O   . HIS A 1 568 ? 14.187  -7.703  13.395  1.00 70.83 568 A 1 
ATOM   4387 C  CB  . HIS A 1 568 ? 13.861  -8.913  15.850  1.00 71.64 568 A 1 
ATOM   4388 C  CG  . HIS A 1 568 ? 13.757  -9.408  17.260  1.00 70.09 568 A 1 
ATOM   4389 N  ND1 . HIS A 1 568 ? 13.191  -8.724  18.314  1.00 61.72 568 A 1 
ATOM   4390 C  CD2 . HIS A 1 568 ? 14.201  -10.605 17.758  1.00 61.79 568 A 1 
ATOM   4391 C  CE1 . HIS A 1 568 ? 13.284  -9.491  19.406  1.00 61.77 568 A 1 
ATOM   4392 N  NE2 . HIS A 1 568 ? 13.894  -10.647 19.113  1.00 62.52 568 A 1 
ATOM   4393 N  N   . ILE A 1 569 ? 16.269  -6.955  13.756  1.00 75.63 569 A 1 
ATOM   4394 C  CA  . ILE A 1 569 ? 16.464  -6.318  12.452  1.00 73.19 569 A 1 
ATOM   4395 C  C   . ILE A 1 569 ? 17.701  -6.883  11.775  1.00 74.37 569 A 1 
ATOM   4396 O  O   . ILE A 1 569 ? 18.586  -7.422  12.449  1.00 69.87 569 A 1 
ATOM   4397 C  CB  . ILE A 1 569 ? 16.537  -4.785  12.587  1.00 68.20 569 A 1 
ATOM   4398 C  CG1 . ILE A 1 569 ? 17.687  -4.345  13.518  1.00 61.84 569 A 1 
ATOM   4399 C  CG2 . ILE A 1 569 ? 15.181  -4.232  13.061  1.00 59.90 569 A 1 
ATOM   4400 C  CD1 . ILE A 1 569 ? 17.976  -2.850  13.450  1.00 55.99 569 A 1 
ATOM   4401 N  N   . SER A 1 570 ? 17.778  -6.739  10.465  1.00 69.71 570 A 1 
ATOM   4402 C  CA  . SER A 1 570 ? 18.973  -7.085  9.700   1.00 67.64 570 A 1 
ATOM   4403 C  C   . SER A 1 570 ? 20.206  -6.362  10.240  1.00 70.06 570 A 1 
ATOM   4404 O  O   . SER A 1 570 ? 20.139  -5.199  10.643  1.00 66.84 570 A 1 
ATOM   4405 C  CB  . SER A 1 570 ? 18.768  -6.737  8.226   1.00 62.57 570 A 1 
ATOM   4406 O  OG  . SER A 1 570 ? 19.947  -6.972  7.482   1.00 57.83 570 A 1 
ATOM   4407 N  N   . SER A 1 571 ? 21.348  -7.028  10.182  1.00 67.02 571 A 1 
ATOM   4408 C  CA  . SER A 1 571 ? 22.659  -6.448  10.497  1.00 66.09 571 A 1 
ATOM   4409 C  C   . SER A 1 571 ? 23.015  -5.215  9.651   1.00 68.88 571 A 1 
ATOM   4410 O  O   . SER A 1 571 ? 23.898  -4.454  10.027  1.00 65.36 571 A 1 
ATOM   4411 C  CB  . SER A 1 571 ? 23.730  -7.525  10.312  1.00 62.16 571 A 1 
ATOM   4412 O  OG  . SER A 1 571 ? 23.663  -8.082  9.018   1.00 58.22 571 A 1 
ATOM   4413 N  N   . SER A 1 572 ? 22.290  -4.990  8.561   1.00 70.56 572 A 1 
ATOM   4414 C  CA  . SER A 1 572 ? 22.425  -3.804  7.709   1.00 68.54 572 A 1 
ATOM   4415 C  C   . SER A 1 572 ? 21.968  -2.512  8.398   1.00 71.25 572 A 1 
ATOM   4416 O  O   . SER A 1 572 ? 22.371  -1.434  7.983   1.00 67.49 572 A 1 
ATOM   4417 C  CB  . SER A 1 572 ? 21.607  -3.982  6.425   1.00 64.01 572 A 1 
ATOM   4418 O  OG  . SER A 1 572 ? 21.881  -5.223  5.812   1.00 59.36 572 A 1 
ATOM   4419 N  N   . TYR A 1 573 ? 21.123  -2.608  9.440   1.00 74.95 573 A 1 
ATOM   4420 C  CA  . TYR A 1 573 ? 20.586  -1.454  10.158  1.00 75.42 573 A 1 
ATOM   4421 C  C   . TYR A 1 573 ? 21.108  -1.364  11.593  1.00 77.30 573 A 1 
ATOM   4422 O  O   . TYR A 1 573 ? 21.271  -2.353  12.303  1.00 75.16 573 A 1 
ATOM   4423 C  CB  . TYR A 1 573 ? 19.057  -1.460  10.119  1.00 72.31 573 A 1 
ATOM   4424 C  CG  . TYR A 1 573 ? 18.435  -1.261  8.755   1.00 72.44 573 A 1 
ATOM   4425 C  CD1 . TYR A 1 573 ? 18.881  -0.234  7.890   1.00 69.11 573 A 1 
ATOM   4426 C  CD2 . TYR A 1 573 ? 17.381  -2.093  8.330   1.00 69.09 573 A 1 
ATOM   4427 C  CE1 . TYR A 1 573 ? 18.294  -0.043  6.636   1.00 65.61 573 A 1 
ATOM   4428 C  CE2 . TYR A 1 573 ? 16.784  -1.909  7.080   1.00 66.68 573 A 1 
ATOM   4429 C  CZ  . TYR A 1 573 ? 17.242  -0.882  6.223   1.00 66.52 573 A 1 
ATOM   4430 O  OH  . TYR A 1 573 ? 16.664  -0.708  5.001   1.00 63.59 573 A 1 
ATOM   4431 N  N   . SER A 1 574 ? 21.297  -0.129  12.047  1.00 78.61 574 A 1 
ATOM   4432 C  CA  . SER A 1 574 ? 21.614  0.164   13.438  1.00 79.08 574 A 1 
ATOM   4433 C  C   . SER A 1 574 ? 20.380  0.001   14.327  1.00 82.80 574 A 1 
ATOM   4434 O  O   . SER A 1 574 ? 19.275  0.385   13.957  1.00 79.98 574 A 1 
ATOM   4435 C  CB  . SER A 1 574 ? 22.171  1.573   13.567  1.00 72.49 574 A 1 
ATOM   4436 O  OG  . SER A 1 574 ? 23.410  1.640   12.871  1.00 63.36 574 A 1 
ATOM   4437 N  N   . LYS A 1 575 ? 20.572  -0.521  15.545  1.00 85.76 575 A 1 
ATOM   4438 C  CA  . LYS A 1 575 ? 19.492  -0.630  16.534  1.00 87.52 575 A 1 
ATOM   4439 C  C   . LYS A 1 575 ? 19.104  0.751   17.046  1.00 90.09 575 A 1 
ATOM   4440 O  O   . LYS A 1 575 ? 19.964  1.492   17.512  1.00 87.58 575 A 1 
ATOM   4441 C  CB  . LYS A 1 575 ? 19.917  -1.548  17.693  1.00 83.86 575 A 1 
ATOM   4442 C  CG  . LYS A 1 575 ? 20.075  -2.997  17.214  1.00 79.99 575 A 1 
ATOM   4443 C  CD  . LYS A 1 575 ? 20.505  -3.925  18.355  1.00 75.72 575 A 1 
ATOM   4444 C  CE  . LYS A 1 575 ? 20.657  -5.328  17.776  1.00 69.33 575 A 1 
ATOM   4445 N  NZ  . LYS A 1 575 ? 21.119  -6.316  18.774  1.00 60.86 575 A 1 
ATOM   4446 N  N   . GLN A 1 576 ? 17.806  1.037   17.020  1.00 91.20 576 A 1 
ATOM   4447 C  CA  . GLN A 1 576 ? 17.256  2.295   17.520  1.00 92.72 576 A 1 
ATOM   4448 C  C   . GLN A 1 576 ? 16.576  2.099   18.884  1.00 94.27 576 A 1 
ATOM   4449 O  O   . GLN A 1 576 ? 16.017  1.025   19.143  1.00 93.64 576 A 1 
ATOM   4450 C  CB  . GLN A 1 576 ? 16.298  2.899   16.482  1.00 91.46 576 A 1 
ATOM   4451 C  CG  . GLN A 1 576 ? 16.952  3.139   15.114  1.00 89.55 576 A 1 
ATOM   4452 C  CD  . GLN A 1 576 ? 18.204  4.033   15.179  1.00 88.64 576 A 1 
ATOM   4453 O  OE1 . GLN A 1 576 ? 18.399  4.820   16.093  1.00 81.55 576 A 1 
ATOM   4454 N  NE2 . GLN A 1 576 ? 19.102  3.914   14.224  1.00 79.66 576 A 1 
ATOM   4455 N  N   . PRO A 1 577 ? 16.621  3.095   19.789  1.00 94.31 577 A 1 
ATOM   4456 C  CA  . PRO A 1 577 ? 15.893  3.056   21.053  1.00 95.05 577 A 1 
ATOM   4457 C  C   . PRO A 1 577 ? 14.384  3.145   20.818  1.00 96.02 577 A 1 
ATOM   4458 O  O   . PRO A 1 577 ? 13.923  3.756   19.852  1.00 95.07 577 A 1 
ATOM   4459 C  CB  . PRO A 1 577 ? 16.431  4.232   21.868  1.00 93.49 577 A 1 
ATOM   4460 C  CG  . PRO A 1 577 ? 16.829  5.244   20.794  1.00 90.78 577 A 1 
ATOM   4461 C  CD  . PRO A 1 577 ? 17.318  4.370   19.641  1.00 93.57 577 A 1 
ATOM   4462 N  N   . GLY A 1 578 ? 13.602  2.578   21.740  1.00 96.10 578 A 1 
ATOM   4463 C  CA  . GLY A 1 578 ? 12.154  2.754   21.756  1.00 96.78 578 A 1 
ATOM   4464 C  C   . GLY A 1 578 ? 11.746  4.181   22.125  1.00 97.31 578 A 1 
ATOM   4465 O  O   . GLY A 1 578 ? 12.524  4.936   22.715  1.00 96.16 578 A 1 
ATOM   4466 N  N   . TYR A 1 579 ? 10.516  4.546   21.786  1.00 97.70 579 A 1 
ATOM   4467 C  CA  . TYR A 1 579 ? 10.025  5.909   21.972  1.00 97.98 579 A 1 
ATOM   4468 C  C   . TYR A 1 579 ? 8.508   5.964   22.197  1.00 98.25 579 A 1 
ATOM   4469 O  O   . TYR A 1 579 ? 7.781   5.019   21.917  1.00 97.86 579 A 1 
ATOM   4470 C  CB  . TYR A 1 579 ? 10.435  6.766   20.762  1.00 97.18 579 A 1 
ATOM   4471 C  CG  . TYR A 1 579 ? 9.871   6.314   19.431  1.00 97.09 579 A 1 
ATOM   4472 C  CD1 . TYR A 1 579 ? 10.626  5.463   18.589  1.00 95.86 579 A 1 
ATOM   4473 C  CD2 . TYR A 1 579 ? 8.599   6.734   19.014  1.00 95.56 579 A 1 
ATOM   4474 C  CE1 . TYR A 1 579 ? 10.119  5.050   17.348  1.00 94.44 579 A 1 
ATOM   4475 C  CE2 . TYR A 1 579 ? 8.077   6.323   17.772  1.00 94.50 579 A 1 
ATOM   4476 C  CZ  . TYR A 1 579 ? 8.841   5.476   16.941  1.00 94.44 579 A 1 
ATOM   4477 O  OH  . TYR A 1 579 ? 8.338   5.080   15.728  1.00 92.36 579 A 1 
ATOM   4478 N  N   . GLY A 1 580 ? 8.055   7.111   22.692  1.00 98.03 580 A 1 
ATOM   4479 C  CA  . GLY A 1 580 ? 6.658   7.513   22.690  1.00 98.11 580 A 1 
ATOM   4480 C  C   . GLY A 1 580 ? 6.538   8.932   22.137  1.00 98.39 580 A 1 
ATOM   4481 O  O   . GLY A 1 580 ? 7.205   9.842   22.625  1.00 97.42 580 A 1 
ATOM   4482 N  N   . VAL A 1 581 ? 5.700   9.097   21.118  1.00 98.46 581 A 1 
ATOM   4483 C  CA  . VAL A 1 581 ? 5.402   10.382  20.470  1.00 98.47 581 A 1 
ATOM   4484 C  C   . VAL A 1 581 ? 3.935   10.696  20.701  1.00 98.44 581 A 1 
ATOM   4485 O  O   . VAL A 1 581 ? 3.097   9.797   20.674  1.00 97.86 581 A 1 
ATOM   4486 C  CB  . VAL A 1 581 ? 5.748   10.346  18.971  1.00 97.28 581 A 1 
ATOM   4487 C  CG1 . VAL A 1 581 ? 5.406   11.659  18.258  1.00 91.82 581 A 1 
ATOM   4488 C  CG2 . VAL A 1 581 ? 7.244   10.101  18.794  1.00 91.89 581 A 1 
ATOM   4489 N  N   . ASN A 1 582 ? 3.630   11.956  20.957  1.00 98.51 582 A 1 
ATOM   4490 C  CA  . ASN A 1 582 ? 2.287   12.403  21.278  1.00 98.58 582 A 1 
ATOM   4491 C  C   . ASN A 1 582 ? 1.944   13.632  20.437  1.00 98.45 582 A 1 
ATOM   4492 O  O   . ASN A 1 582 ? 2.647   14.648  20.513  1.00 97.62 582 A 1 
ATOM   4493 C  CB  . ASN A 1 582 ? 2.180   12.721  22.782  1.00 98.23 582 A 1 
ATOM   4494 C  CG  . ASN A 1 582 ? 2.437   11.521  23.670  1.00 98.00 582 A 1 
ATOM   4495 O  OD1 . ASN A 1 582 ? 1.532   10.812  24.072  1.00 90.54 582 A 1 
ATOM   4496 N  ND2 . ASN A 1 582 ? 3.680   11.264  24.040  1.00 91.35 582 A 1 
ATOM   4497 N  N   . ASP A 1 583 ? 0.833   13.554  19.731  1.00 98.51 583 A 1 
ATOM   4498 C  CA  . ASP A 1 583 ? 0.243   14.656  18.997  1.00 98.45 583 A 1 
ATOM   4499 C  C   . ASP A 1 583 ? -1.058  15.066  19.681  1.00 98.67 583 A 1 
ATOM   4500 O  O   . ASP A 1 583 ? -1.768  14.243  20.265  1.00 98.20 583 A 1 
ATOM   4501 C  CB  . ASP A 1 583 ? -0.003  14.273  17.525  1.00 97.82 583 A 1 
ATOM   4502 C  CG  . ASP A 1 583 ? 1.244   13.822  16.758  1.00 96.81 583 A 1 
ATOM   4503 O  OD1 . ASP A 1 583 ? 2.378   14.068  17.230  1.00 93.67 583 A 1 
ATOM   4504 O  OD2 . ASP A 1 583 ? 1.067   13.241  15.671  1.00 93.02 583 A 1 
ATOM   4505 N  N   . PHE A 1 584 ? -1.390  16.356  19.605  1.00 98.54 584 A 1 
ATOM   4506 C  CA  . PHE A 1 584 ? -2.667  16.872  20.063  1.00 98.52 584 A 1 
ATOM   4507 C  C   . PHE A 1 584 ? -3.316  17.680  18.948  1.00 98.58 584 A 1 
ATOM   4508 O  O   . PHE A 1 584 ? -2.625  18.365  18.193  1.00 98.04 584 A 1 
ATOM   4509 C  CB  . PHE A 1 584 ? -2.498  17.729  21.326  1.00 98.42 584 A 1 
ATOM   4510 C  CG  . PHE A 1 584 ? -1.981  16.956  22.518  1.00 98.48 584 A 1 
ATOM   4511 C  CD1 . PHE A 1 584 ? -2.870  16.229  23.334  1.00 97.57 584 A 1 
ATOM   4512 C  CD2 . PHE A 1 584 ? -0.604  16.937  22.813  1.00 97.52 584 A 1 
ATOM   4513 C  CE1 . PHE A 1 584 ? -2.396  15.499  24.430  1.00 96.96 584 A 1 
ATOM   4514 C  CE2 . PHE A 1 584 ? -0.126  16.206  23.908  1.00 96.92 584 A 1 
ATOM   4515 C  CZ  . PHE A 1 584 ? -1.019  15.482  24.721  1.00 97.38 584 A 1 
ATOM   4516 N  N   . TYR A 1 585 ? -4.642  17.666  18.871  1.00 98.48 585 A 1 
ATOM   4517 C  CA  . TYR A 1 585 ? -5.368  18.491  17.920  1.00 98.47 585 A 1 
ATOM   4518 C  C   . TYR A 1 585 ? -6.582  19.173  18.537  1.00 98.52 585 A 1 
ATOM   4519 O  O   . TYR A 1 585 ? -7.174  18.715  19.516  1.00 98.22 585 A 1 
ATOM   4520 C  CB  . TYR A 1 585 ? -5.723  17.691  16.662  1.00 98.01 585 A 1 
ATOM   4521 C  CG  . TYR A 1 585 ? -6.711  16.569  16.871  1.00 98.04 585 A 1 
ATOM   4522 C  CD1 . TYR A 1 585 ? -6.276  15.225  16.881  1.00 96.76 585 A 1 
ATOM   4523 C  CD2 . TYR A 1 585 ? -8.086  16.840  17.015  1.00 96.77 585 A 1 
ATOM   4524 C  CE1 . TYR A 1 585 ? -7.191  14.174  17.024  1.00 96.11 585 A 1 
ATOM   4525 C  CE2 . TYR A 1 585 ? -9.011  15.799  17.171  1.00 95.97 585 A 1 
ATOM   4526 C  CZ  . TYR A 1 585 ? -8.563  14.470  17.170  1.00 96.59 585 A 1 
ATOM   4527 O  OH  . TYR A 1 585 ? -9.466  13.455  17.302  1.00 94.90 585 A 1 
ATOM   4528 N  N   . VAL A 1 586 ? -6.976  20.273  17.919  1.00 98.43 586 A 1 
ATOM   4529 C  CA  . VAL A 1 586 ? -8.280  20.910  18.063  1.00 98.47 586 A 1 
ATOM   4530 C  C   . VAL A 1 586 ? -8.889  21.003  16.677  1.00 98.40 586 A 1 
ATOM   4531 O  O   . VAL A 1 586 ? -8.239  21.502  15.757  1.00 97.93 586 A 1 
ATOM   4532 C  CB  . VAL A 1 586 ? -8.171  22.307  18.713  1.00 97.52 586 A 1 
ATOM   4533 C  CG1 . VAL A 1 586 ? -9.550  22.949  18.878  1.00 89.71 586 A 1 
ATOM   4534 C  CG2 . VAL A 1 586 ? -7.519  22.232  20.097  1.00 90.65 586 A 1 
ATOM   4535 N  N   . SER A 1 587 ? -10.119 20.541  16.517  1.00 98.34 587 A 1 
ATOM   4536 C  CA  . SER A 1 587 ? -10.846 20.601  15.257  1.00 98.22 587 A 1 
ATOM   4537 C  C   . SER A 1 587 ? -12.188 21.293  15.452  1.00 98.25 587 A 1 
ATOM   4538 O  O   . SER A 1 587 ? -12.818 21.159  16.496  1.00 97.52 587 A 1 
ATOM   4539 C  CB  . SER A 1 587 ? -11.024 19.198  14.676  1.00 97.45 587 A 1 
ATOM   4540 O  OG  . SER A 1 587 ? -11.476 19.279  13.346  1.00 91.18 587 A 1 
ATOM   4541 N  N   . TYR A 1 588 ? -12.629 22.052  14.455  1.00 98.07 588 A 1 
ATOM   4542 C  CA  . TYR A 1 588 ? -13.923 22.712  14.423  1.00 98.03 588 A 1 
ATOM   4543 C  C   . TYR A 1 588 ? -14.631 22.432  13.106  1.00 97.93 588 A 1 
ATOM   4544 O  O   . TYR A 1 588 ? -14.110 22.746  12.033  1.00 97.27 588 A 1 
ATOM   4545 C  CB  . TYR A 1 588 ? -13.737 24.216  14.653  1.00 97.44 588 A 1 
ATOM   4546 C  CG  . TYR A 1 588 ? -15.016 25.013  14.493  1.00 97.11 588 A 1 
ATOM   4547 C  CD1 . TYR A 1 588 ? -15.165 25.925  13.429  1.00 95.79 588 A 1 
ATOM   4548 C  CD2 . TYR A 1 588 ? -16.075 24.831  15.396  1.00 96.05 588 A 1 
ATOM   4549 C  CE1 . TYR A 1 588 ? -16.356 26.653  13.283  1.00 95.02 588 A 1 
ATOM   4550 C  CE2 . TYR A 1 588 ? -17.277 25.548  15.257  1.00 94.78 588 A 1 
ATOM   4551 C  CZ  . TYR A 1 588 ? -17.411 26.468  14.197  1.00 94.74 588 A 1 
ATOM   4552 O  OH  . TYR A 1 588 ? -18.581 27.169  14.063  1.00 92.66 588 A 1 
ATOM   4553 N  N   . GLN A 1 589 ? -15.837 21.890  13.196  1.00 97.59 589 A 1 
ATOM   4554 C  CA  . GLN A 1 589 ? -16.772 21.822  12.079  1.00 96.73 589 A 1 
ATOM   4555 C  C   . GLN A 1 589 ? -17.801 22.944  12.203  1.00 96.81 589 A 1 
ATOM   4556 O  O   . GLN A 1 589 ? -18.495 23.062  13.216  1.00 95.10 589 A 1 
ATOM   4557 C  CB  . GLN A 1 589 ? -17.460 20.457  12.004  1.00 94.90 589 A 1 
ATOM   4558 C  CG  . GLN A 1 589 ? -16.498 19.355  11.520  1.00 83.86 589 A 1 
ATOM   4559 C  CD  . GLN A 1 589 ? -17.234 18.149  10.942  1.00 75.95 589 A 1 
ATOM   4560 O  OE1 . GLN A 1 589 ? -18.453 18.049  10.931  1.00 65.78 589 A 1 
ATOM   4561 N  NE2 . GLN A 1 589 ? -16.513 17.181  10.405  1.00 62.80 589 A 1 
ATOM   4562 N  N   . GLY A 1 590 ? -17.884 23.759  11.166  1.00 95.92 590 A 1 
ATOM   4563 C  CA  . GLY A 1 590 ? -18.745 24.927  11.120  1.00 95.64 590 A 1 
ATOM   4564 C  C   . GLY A 1 590 ? -20.217 24.590  11.321  1.00 95.40 590 A 1 
ATOM   4565 O  O   . GLY A 1 590 ? -20.759 23.659  10.726  1.00 92.91 590 A 1 
ATOM   4566 N  N   . GLN A 1 591 ? -20.876 25.394  12.145  1.00 95.79 591 A 1 
ATOM   4567 C  CA  . GLN A 1 591 ? -22.292 25.290  12.475  1.00 94.89 591 A 1 
ATOM   4568 C  C   . GLN A 1 591 ? -23.044 26.520  11.954  1.00 94.40 591 A 1 
ATOM   4569 O  O   . GLN A 1 591 ? -22.488 27.611  11.865  1.00 90.29 591 A 1 
ATOM   4570 C  CB  . GLN A 1 591 ? -22.449 25.142  13.998  1.00 92.98 591 A 1 
ATOM   4571 C  CG  . GLN A 1 591 ? -21.793 23.869  14.580  1.00 89.90 591 A 1 
ATOM   4572 C  CD  . GLN A 1 591 ? -22.479 22.576  14.153  1.00 85.69 591 A 1 
ATOM   4573 O  OE1 . GLN A 1 591 ? -23.626 22.559  13.745  1.00 74.24 591 A 1 
ATOM   4574 N  NE2 . GLN A 1 591 ? -21.802 21.457  14.230  1.00 72.15 591 A 1 
ATOM   4575 N  N   . GLN A 1 592 ? -24.332 26.353  11.654  1.00 92.78 592 A 1 
ATOM   4576 C  CA  . GLN A 1 592 ? -25.229 27.434  11.224  1.00 92.41 592 A 1 
ATOM   4577 C  C   . GLN A 1 592 ? -24.646 28.277  10.079  1.00 92.80 592 A 1 
ATOM   4578 O  O   . GLN A 1 592 ? -24.455 27.767  8.979   1.00 87.86 592 A 1 
ATOM   4579 C  CB  . GLN A 1 592 ? -25.651 28.290  12.437  1.00 89.49 592 A 1 
ATOM   4580 C  CG  . GLN A 1 592 ? -26.335 27.486  13.558  1.00 82.31 592 A 1 
ATOM   4581 C  CD  . GLN A 1 592 ? -26.766 28.396  14.726  1.00 73.29 592 A 1 
ATOM   4582 O  OE1 . GLN A 1 592 ? -26.553 29.595  14.742  1.00 64.37 592 A 1 
ATOM   4583 N  NE2 . GLN A 1 592 ? -27.397 27.851  15.739  1.00 62.87 592 A 1 
ATOM   4584 N  N   . ALA A 1 593 ? -24.326 29.548  10.325  1.00 93.19 593 A 1 
ATOM   4585 C  CA  . ALA A 1 593 ? -23.770 30.472  9.337   1.00 93.32 593 A 1 
ATOM   4586 C  C   . ALA A 1 593 ? -22.358 30.090  8.854   1.00 94.12 593 A 1 
ATOM   4587 O  O   . ALA A 1 593 ? -21.933 30.538  7.796   1.00 91.01 593 A 1 
ATOM   4588 C  CB  . ALA A 1 593 ? -23.774 31.878  9.952   1.00 91.57 593 A 1 
ATOM   4589 N  N   . LEU A 1 594 ? -21.644 29.252  9.607   1.00 94.92 594 A 1 
ATOM   4590 C  CA  . LEU A 1 594 ? -20.318 28.740  9.268   1.00 95.65 594 A 1 
ATOM   4591 C  C   . LEU A 1 594 ? -20.370 27.297  8.734   1.00 95.78 594 A 1 
ATOM   4592 O  O   . LEU A 1 594 ? -19.338 26.644  8.623   1.00 93.74 594 A 1 
ATOM   4593 C  CB  . LEU A 1 594 ? -19.380 28.871  10.482  1.00 94.54 594 A 1 
ATOM   4594 C  CG  . LEU A 1 594 ? -19.176 30.309  10.989  1.00 92.29 594 A 1 
ATOM   4595 C  CD1 . LEU A 1 594 ? -18.277 30.283  12.234  1.00 87.32 594 A 1 
ATOM   4596 C  CD2 . LEU A 1 594 ? -18.525 31.215  9.939   1.00 86.42 594 A 1 
ATOM   4597 N  N   . LYS A 1 595 ? -21.556 26.785  8.414   1.00 93.20 595 A 1 
ATOM   4598 C  CA  . LYS A 1 595 ? -21.696 25.440  7.859   1.00 92.34 595 A 1 
ATOM   4599 C  C   . LYS A 1 595 ? -20.894 25.306  6.563   1.00 92.37 595 A 1 
ATOM   4600 O  O   . LYS A 1 595 ? -20.922 26.195  5.721   1.00 88.74 595 A 1 
ATOM   4601 C  CB  . LYS A 1 595 ? -23.181 25.111  7.661   1.00 89.55 595 A 1 
ATOM   4602 C  CG  . LYS A 1 595 ? -23.389 23.625  7.340   1.00 79.51 595 A 1 
ATOM   4603 C  CD  . LYS A 1 595 ? -24.875 23.291  7.156   1.00 72.36 595 A 1 
ATOM   4604 C  CE  . LYS A 1 595 ? -25.000 21.800  6.829   1.00 61.30 595 A 1 
ATOM   4605 N  NZ  . LYS A 1 595 ? -26.408 21.405  6.526   1.00 54.47 595 A 1 
ATOM   4606 N  N   . GLY A 1 596 ? -20.182 24.194  6.423   1.00 92.18 596 A 1 
ATOM   4607 C  CA  . GLY A 1 596 ? -19.261 23.958  5.317   1.00 92.42 596 A 1 
ATOM   4608 C  C   . GLY A 1 596 ? -17.822 24.409  5.587   1.00 94.04 596 A 1 
ATOM   4609 O  O   . GLY A 1 596 ? -16.927 24.021  4.842   1.00 92.84 596 A 1 
ATOM   4610 N  N   . MET A 1 597 ? -17.575 25.177  6.645   1.00 96.50 597 A 1 
ATOM   4611 C  CA  . MET A 1 597 ? -16.220 25.477  7.101   1.00 96.92 597 A 1 
ATOM   4612 C  C   . MET A 1 597 ? -15.715 24.372  8.019   1.00 97.18 597 A 1 
ATOM   4613 O  O   . MET A 1 597 ? -16.398 23.966  8.951   1.00 96.16 597 A 1 
ATOM   4614 C  CB  . MET A 1 597 ? -16.168 26.844  7.786   1.00 95.95 597 A 1 
ATOM   4615 C  CG  . MET A 1 597 ? -14.724 27.308  8.017   1.00 87.20 597 A 1 
ATOM   4616 S  SD  . MET A 1 597 ? -14.575 28.953  8.793   1.00 79.03 597 A 1 
ATOM   4617 C  CE  . MET A 1 597 ? -15.049 28.566  10.476  1.00 66.79 597 A 1 
ATOM   4618 N  N   . THR A 1 598 ? -14.491 23.913  7.797   1.00 97.41 598 A 1 
ATOM   4619 C  CA  . THR A 1 598 ? -13.761 23.019  8.699   1.00 97.34 598 A 1 
ATOM   4620 C  C   . THR A 1 598 ? -12.390 23.614  8.955   1.00 97.84 598 A 1 
ATOM   4621 O  O   . THR A 1 598 ? -11.733 24.077  8.026   1.00 97.16 598 A 1 
ATOM   4622 C  CB  . THR A 1 598 ? -13.638 21.605  8.114   1.00 95.69 598 A 1 
ATOM   4623 O  OG1 . THR A 1 598 ? -14.915 21.100  7.827   1.00 86.33 598 A 1 
ATOM   4624 C  CG2 . THR A 1 598 ? -12.971 20.620  9.074   1.00 84.78 598 A 1 
ATOM   4625 N  N   . THR A 1 599 ? -11.938 23.604  10.205  1.00 97.98 599 A 1 
ATOM   4626 C  CA  . THR A 1 599 ? -10.571 23.991  10.548  1.00 98.07 599 A 1 
ATOM   4627 C  C   . THR A 1 599 ? -10.010 23.064  11.615  1.00 98.20 599 A 1 
ATOM   4628 O  O   . THR A 1 599 ? -10.726 22.652  12.514  1.00 97.48 599 A 1 
ATOM   4629 C  CB  . THR A 1 599 ? -10.472 25.477  10.937  1.00 96.56 599 A 1 
ATOM   4630 O  OG1 . THR A 1 599 ? -9.126  25.848  11.096  1.00 85.06 599 A 1 
ATOM   4631 C  CG2 . THR A 1 599 ? -11.203 25.841  12.222  1.00 83.71 599 A 1
[truncated: 24,888 more chars]
