# Supplementary material for: Inhibiting heme piracy by pathogenic Escherichia coli using de novo-designed proteins
Source: Nat Commun. 2025 Jul 9;16:6066. doi: 10.1038/s41467-025-60612-9 (PMC12241658; doi:10.1038/s41467-025-60612-9)
Supplement: Supplementary file 3 — Supplementary Data 1 [file 41467_2025_60612_MOESM3_ESM.zip › fold_chua_heme/fold_chua_heme_model_2.cif]

# By using this file you agree to the legally binding terms of use found at alphafoldserver.com/output-terms
data_4250ca2790a98ffb
#
_entry.id 4250ca2790a98ffb
#
loop_
_atom_type.symbol
C  
FE 
N  
O  
S  
#
loop_
_audit_author.name
_audit_author.pdbx_ordinal
"Google DeepMind" 1 
"Isomorphic Labs" 2 
#
_audit_conform.dict_location https://raw.githubusercontent.com/ihmwg/ModelCIF/master/dist/mmcif_ma.dic
_audit_conform.dict_name     mmcif_ma.dic
_audit_conform.dict_version  1.4.5
#
loop_
_chem_comp.formula
_chem_comp.formula_weight
_chem_comp.id
_chem_comp.mon_nstd_flag
_chem_comp.name
_chem_comp.pdbx_smiles
_chem_comp.pdbx_synonyms
_chem_comp.type
"C3 H7 N O2"       89.093  ALA y ALANINE                           C[C@H](N)C(O)=O                                                                               ?    "L-PEPTIDE LINKING" 
"C6 H15 N4 O2"     175.209 ARG y ARGININE                          N[C@@H](CCCNC(N)=[NH2+])C(O)=O                                                                ?    "L-PEPTIDE LINKING" 
"C4 H8 N2 O3"      132.118 ASN y ASPARAGINE                        N[C@@H](CC(N)=O)C(O)=O                                                                        ?    "L-PEPTIDE LINKING" 
"C4 H7 N O4"       133.103 ASP y "ASPARTIC ACID"                   N[C@@H](CC(O)=O)C(O)=O                                                                        ?    "L-PEPTIDE LINKING" 
"C5 H10 N2 O3"     146.144 GLN y GLUTAMINE                         N[C@@H](CCC(N)=O)C(O)=O                                                                       ?    "L-PEPTIDE LINKING" 
"C5 H9 N O4"       147.129 GLU y "GLUTAMIC ACID"                   N[C@@H](CCC(O)=O)C(O)=O                                                                       ?    "L-PEPTIDE LINKING" 
"C2 H5 N O2"       75.067  GLY y GLYCINE                           NCC(O)=O                                                                                      ?    "PEPTIDE LINKING"   
"C34 H32 Fe N4 O4" 616.487 HEM . "PROTOPORPHYRIN IX CONTAINING FE" CC1=C(CCC(O)=O)C2=Cc3n4[Fe]5|6|N2=C1C=c7n5c(=CC8=N|6C(=Cc4c(C)c3CCC(O)=O)C(=C8C=C)C)c(C)c7C=C HEME NON-POLYMER         
"C6 H10 N3 O2"     156.162 HIS y HISTIDINE                         N[C@@H](Cc1c[nH]c[nH+]1)C(O)=O                                                                ?    "L-PEPTIDE LINKING" 
"C6 H13 N O2"      131.173 ILE y ISOLEUCINE                        CC[C@H](C)[C@H](N)C(O)=O                                                                      ?    "L-PEPTIDE LINKING" 
"C6 H13 N O2"      131.173 LEU y LEUCINE                           CC(C)C[C@H](N)C(O)=O                                                                          ?    "L-PEPTIDE LINKING" 
"C6 H15 N2 O2"     147.195 LYS y LYSINE                            N[C@@H](CCCC[NH3+])C(O)=O                                                                     ?    "L-PEPTIDE LINKING" 
"C5 H11 N O2 S"    149.211 MET y METHIONINE                        CSCC[C@H](N)C(O)=O                                                                            ?    "L-PEPTIDE LINKING" 
"C9 H11 N O2"      165.189 PHE y PHENYLALANINE                     N[C@@H](Cc1ccccc1)C(O)=O                                                                      ?    "L-PEPTIDE LINKING" 
"C5 H9 N O2"       115.130 PRO y PROLINE                           OC(=O)[C@@H]1CCCN1                                                                            ?    "L-PEPTIDE LINKING" 
"C3 H7 N O3"       105.093 SER y SERINE                            N[C@@H](CO)C(O)=O                                                                             ?    "L-PEPTIDE LINKING" 
"C4 H9 N O3"       119.119 THR y THREONINE                         C[C@@H](O)[C@H](N)C(O)=O                                                                      ?    "L-PEPTIDE LINKING" 
"C11 H12 N2 O2"    204.225 TRP y TRYPTOPHAN                        N[C@@H](Cc1c[nH]c2ccccc12)C(O)=O                                                              ?    "L-PEPTIDE LINKING" 
"C9 H11 N O3"      181.189 TYR y TYROSINE                          N[C@@H](Cc1ccc(O)cc1)C(O)=O                                                                   ?    "L-PEPTIDE LINKING" 
"C5 H11 N O2"      117.146 VAL y VALINE                            CC(C)[C@H](N)C(O)=O                                                                           ?    "L-PEPTIDE LINKING" 
#
_citation.book_publisher          ?
_citation.country                 UK
_citation.id                      primary
_citation.journal_full            Nature
_citation.journal_id_ASTM         NATUAS
_citation.journal_id_CSD          0006
_citation.journal_id_ISSN         0028-0836
_citation.journal_volume          ?
_citation.page_first              ?
_citation.page_last               ?
_citation.pdbx_database_id_DOI    ?
_citation.pdbx_database_id_PubMed ?
_citation.title                   "Accurate structure prediction of biomolecular interactions with AlphaFold 3"
_citation.year                    2024
#
loop_
_citation_author.citation_id
_citation_author.name
_citation_author.ordinal
primary "Google DeepMind" 1 
primary "Isomorphic Labs" 2 
#
loop_
_entity.id
_entity.pdbx_description
_entity.type
1 . polymer     
2 . non-polymer 
#
_entity_poly.entity_id      1
_entity_poly.pdbx_strand_id A
_entity_poly.type           polypeptide(L)
#
loop_
_entity_poly_seq.entity_id
_entity_poly_seq.hetero
_entity_poly_seq.mon_id
_entity_poly_seq.num
1 n THR 1   
1 n GLU 2   
1 n THR 3   
1 n MET 4   
1 n THR 5   
1 n VAL 6   
1 n THR 7   
1 n ALA 8   
1 n THR 9   
1 n GLY 10  
1 n ASN 11  
1 n ALA 12  
1 n ARG 13  
1 n SER 14  
1 n SER 15  
1 n PHE 16  
1 n GLU 17  
1 n ALA 18  
1 n PRO 19  
1 n MET 20  
1 n MET 21  
1 n VAL 22  
1 n SER 23  
1 n VAL 24  
1 n ILE 25  
1 n ASP 26  
1 n THR 27  
1 n SER 28  
1 n ALA 29  
1 n PRO 30  
1 n GLU 31  
1 n ASN 32  
1 n GLN 33  
1 n THR 34  
1 n ALA 35  
1 n THR 36  
1 n SER 37  
1 n ALA 38  
1 n THR 39  
1 n ASP 40  
1 n LEU 41  
1 n LEU 42  
1 n ARG 43  
1 n HIS 44  
1 n VAL 45  
1 n PRO 46  
1 n GLY 47  
1 n ILE 48  
1 n THR 49  
1 n LEU 50  
1 n ASP 51  
1 n GLY 52  
1 n THR 53  
1 n GLY 54  
1 n ARG 55  
1 n THR 56  
1 n ASN 57  
1 n GLY 58  
1 n GLN 59  
1 n ASP 60  
1 n VAL 61  
1 n ASN 62  
1 n MET 63  
1 n ARG 64  
1 n GLY 65  
1 n TYR 66  
1 n ASP 67  
1 n HIS 68  
1 n ARG 69  
1 n GLY 70  
1 n VAL 71  
1 n LEU 72  
1 n VAL 73  
1 n LEU 74  
1 n VAL 75  
1 n ASP 76  
1 n GLY 77  
1 n VAL 78  
1 n ARG 79  
1 n GLN 80  
1 n GLY 81  
1 n THR 82  
1 n ASP 83  
1 n THR 84  
1 n GLY 85  
1 n HIS 86  
1 n LEU 87  
1 n ASN 88  
1 n GLY 89  
1 n THR 90  
1 n PHE 91  
1 n LEU 92  
1 n ASP 93  
1 n PRO 94  
1 n ALA 95  
1 n LEU 96  
1 n ILE 97  
1 n LYS 98  
1 n ARG 99  
1 n VAL 100 
1 n GLU 101 
1 n ILE 102 
1 n VAL 103 
1 n ARG 104 
1 n GLY 105 
1 n PRO 106 
1 n SER 107 
1 n ALA 108 
1 n LEU 109 
1 n LEU 110 
1 n TYR 111 
1 n GLY 112 
1 n SER 113 
1 n GLY 114 
1 n ALA 115 
1 n LEU 116 
1 n GLY 117 
1 n GLY 118 
1 n VAL 119 
1 n ILE 120 
1 n SER 121 
1 n TYR 122 
1 n ASP 123 
1 n THR 124 
1 n VAL 125 
1 n ASP 126 
1 n ALA 127 
1 n LYS 128 
1 n ASP 129 
1 n LEU 130 
1 n LEU 131 
1 n GLN 132 
1 n GLU 133 
1 n GLY 134 
1 n GLN 135 
1 n SER 136 
1 n SER 137 
1 n GLY 138 
1 n PHE 139 
1 n ARG 140 
1 n VAL 141 
1 n PHE 142 
1 n GLY 143 
1 n THR 144 
1 n GLY 145 
1 n GLY 146 
1 n THR 147 
1 n GLY 148 
1 n ASP 149 
1 n HIS 150 
1 n SER 151 
1 n LEU 152 
1 n GLY 153 
1 n LEU 154 
1 n GLY 155 
1 n ALA 156 
1 n SER 157 
1 n ALA 158 
1 n PHE 159 
1 n GLY 160 
1 n ARG 161 
1 n THR 162 
1 n GLU 163 
1 n ASN 164 
1 n LEU 165 
1 n ASP 166 
1 n GLY 167 
1 n ILE 168 
1 n VAL 169 
1 n ALA 170 
1 n TRP 171 
1 n SER 172 
1 n SER 173 
1 n ARG 174 
1 n ASP 175 
1 n ARG 176 
1 n GLY 177 
1 n ASP 178 
1 n LEU 179 
1 n ARG 180 
1 n GLN 181 
1 n SER 182 
1 n ASN 183 
1 n GLY 184 
1 n GLU 185 
1 n THR 186 
1 n ALA 187 
1 n PRO 188 
1 n ASN 189 
1 n ASP 190 
1 n GLU 191 
1 n SER 192 
1 n ILE 193 
1 n ASN 194 
1 n ASN 195 
1 n MET 196 
1 n LEU 197 
1 n ALA 198 
1 n LYS 199 
1 n GLY 200 
1 n THR 201 
1 n TRP 202 
1 n GLN 203 
1 n ILE 204 
1 n ASP 205 
1 n SER 206 
1 n ALA 207 
1 n GLN 208 
1 n SER 209 
1 n LEU 210 
1 n SER 211 
1 n GLY 212 
1 n LEU 213 
1 n VAL 214 
1 n ARG 215 
1 n TYR 216 
1 n TYR 217 
1 n ASN 218 
1 n ASN 219 
1 n ASP 220 
1 n ALA 221 
1 n ARG 222 
1 n GLU 223 
1 n PRO 224 
1 n LYS 225 
1 n ASN 226 
1 n PRO 227 
1 n GLN 228 
1 n THR 229 
1 n VAL 230 
1 n GLU 231 
1 n ALA 232 
1 n SER 233 
1 n ASP 234 
1 n SER 235 
1 n SER 236 
1 n ASN 237 
1 n PRO 238 
1 n MET 239 
1 n VAL 240 
1 n ASP 241 
1 n ARG 242 
1 n SER 243 
1 n THR 244 
1 n ILE 245 
1 n GLN 246 
1 n ARG 247 
1 n ASP 248 
1 n ALA 249 
1 n GLN 250 
1 n LEU 251 
1 n SER 252 
1 n TYR 253 
1 n LYS 254 
1 n LEU 255 
1 n ALA 256 
1 n PRO 257 
1 n GLN 258 
1 n GLY 259 
1 n ASN 260 
1 n ASP 261 
1 n TRP 262 
1 n LEU 263 
1 n ASN 264 
1 n ALA 265 
1 n ASP 266 
1 n ALA 267 
1 n LYS 268 
1 n ILE 269 
1 n TYR 270 
1 n TRP 271 
1 n SER 272 
1 n GLU 273 
1 n VAL 274 
1 n ARG 275 
1 n ILE 276 
1 n ASN 277 
1 n ALA 278 
1 n GLN 279 
1 n ASN 280 
1 n THR 281 
1 n GLY 282 
1 n SER 283 
1 n SER 284 
1 n GLY 285 
1 n GLU 286 
1 n TYR 287 
1 n ARG 288 
1 n GLU 289 
1 n GLN 290 
1 n ILE 291 
1 n THR 292 
1 n LYS 293 
1 n GLY 294 
1 n ALA 295 
1 n ARG 296 
1 n LEU 297 
1 n GLU 298 
1 n ASN 299 
1 n ARG 300 
1 n SER 301 
1 n THR 302 
1 n LEU 303 
1 n PHE 304 
1 n ALA 305 
1 n ASP 306 
1 n SER 307 
1 n PHE 308 
1 n ALA 309 
1 n SER 310 
1 n HIS 311 
1 n LEU 312 
1 n LEU 313 
1 n THR 314 
1 n TYR 315 
1 n GLY 316 
1 n GLY 317 
1 n GLU 318 
1 n TYR 319 
1 n TYR 320 
1 n ARG 321 
1 n GLN 322 
1 n GLU 323 
1 n GLN 324 
1 n HIS 325 
1 n PRO 326 
1 n GLY 327 
1 n GLY 328 
1 n ALA 329 
1 n THR 330 
1 n THR 331 
1 n GLY 332 
1 n PHE 333 
1 n PRO 334 
1 n GLN 335 
1 n ALA 336 
1 n LYS 337 
1 n ILE 338 
1 n ASP 339 
1 n PHE 340 
1 n SER 341 
1 n SER 342 
1 n GLY 343 
1 n TRP 344 
1 n LEU 345 
1 n GLN 346 
1 n ASP 347 
1 n GLU 348 
1 n ILE 349 
1 n THR 350 
1 n LEU 351 
1 n ARG 352 
1 n ASP 353 
1 n LEU 354 
1 n PRO 355 
1 n ILE 356 
1 n THR 357 
1 n LEU 358 
1 n LEU 359 
1 n GLY 360 
1 n GLY 361 
1 n THR 362 
1 n ARG 363 
1 n TYR 364 
1 n ASP 365 
1 n SER 366 
1 n TYR 367 
1 n ARG 368 
1 n GLY 369 
1 n SER 370 
1 n SER 371 
1 n ASP 372 
1 n GLY 373 
1 n TYR 374 
1 n LYS 375 
1 n ASP 376 
1 n VAL 377 
1 n ASP 378 
1 n ALA 379 
1 n ASP 380 
1 n LYS 381 
1 n TRP 382 
1 n SER 383 
1 n SER 384 
1 n ARG 385 
1 n ALA 386 
1 n GLY 387 
1 n MET 388 
1 n THR 389 
1 n ILE 390 
1 n ASN 391 
1 n PRO 392 
1 n THR 393 
1 n ASN 394 
1 n TRP 395 
1 n LEU 396 
1 n MET 397 
1 n LEU 398 
1 n PHE 399 
1 n GLY 400 
1 n SER 401 
1 n TYR 402 
1 n ALA 403 
1 n GLN 404 
1 n ALA 405 
1 n PHE 406 
1 n ARG 407 
1 n ALA 408 
1 n PRO 409 
1 n THR 410 
1 n MET 411 
1 n GLY 412 
1 n GLU 413 
1 n MET 414 
1 n TYR 415 
1 n ASN 416 
1 n ASP 417 
1 n SER 418 
1 n LYS 419 
1 n HIS 420 
1 n PHE 421 
1 n SER 422 
1 n ILE 423 
1 n GLY 424 
1 n ARG 425 
1 n PHE 426 
1 n TYR 427 
1 n THR 428 
1 n ASN 429 
1 n TYR 430 
1 n TRP 431 
1 n VAL 432 
1 n PRO 433 
1 n ASN 434 
1 n PRO 435 
1 n ASN 436 
1 n LEU 437 
1 n ARG 438 
1 n PRO 439 
1 n GLU 440 
1 n THR 441 
1 n ASN 442 
1 n GLU 443 
1 n THR 444 
1 n GLN 445 
1 n GLU 446 
1 n TYR 447 
1 n GLY 448 
1 n PHE 449 
1 n GLY 450 
1 n LEU 451 
1 n ARG 452 
1 n PHE 453 
1 n ASP 454 
1 n ASP 455 
1 n LEU 456 
1 n MET 457 
1 n LEU 458 
1 n SER 459 
1 n ASN 460 
1 n ASP 461 
1 n ALA 462 
1 n LEU 463 
1 n GLU 464 
1 n PHE 465 
1 n LYS 466 
1 n ALA 467 
1 n SER 468 
1 n TYR 469 
1 n PHE 470 
1 n ASP 471 
1 n THR 472 
1 n LYS 473 
1 n ALA 474 
1 n LYS 475 
1 n ASP 476 
1 n TYR 477 
1 n ILE 478 
1 n SER 479 
1 n THR 480 
1 n THR 481 
1 n VAL 482 
1 n ASP 483 
1 n PHE 484 
1 n ALA 485 
1 n ALA 486 
1 n ALA 487 
1 n THR 488 
1 n THR 489 
1 n MET 490 
1 n SER 491 
1 n TYR 492 
1 n ASN 493 
1 n VAL 494 
1 n PRO 495 
1 n ASN 496 
1 n ALA 497 
1 n LYS 498 
1 n ILE 499 
1 n TRP 500 
1 n GLY 501 
1 n TRP 502 
1 n ASP 503 
1 n VAL 504 
1 n MET 505 
1 n THR 506 
1 n LYS 507 
1 n TYR 508 
1 n THR 509 
1 n THR 510 
1 n ASP 511 
1 n LEU 512 
1 n PHE 513 
1 n SER 514 
1 n LEU 515 
1 n ASP 516 
1 n VAL 517 
1 n ALA 518 
1 n TYR 519 
1 n ASN 520 
1 n ARG 521 
1 n THR 522 
1 n ARG 523 
1 n GLY 524 
1 n LYS 525 
1 n ASP 526 
1 n THR 527 
1 n ASP 528 
1 n THR 529 
1 n GLY 530 
1 n GLU 531 
1 n TYR 532 
1 n ILE 533 
1 n SER 534 
1 n SER 535 
1 n ILE 536 
1 n ASN 537 
1 n PRO 538 
1 n ASP 539 
1 n THR 540 
1 n VAL 541 
1 n THR 542 
1 n SER 543 
1 n THR 544 
1 n LEU 545 
1 n ASN 546 
1 n ILE 547 
1 n PRO 548 
1 n ILE 549 
1 n ALA 550 
1 n HIS 551 
1 n SER 552 
1 n GLY 553 
1 n PHE 554 
1 n SER 555 
1 n VAL 556 
1 n GLY 557 
1 n TRP 558 
1 n VAL 559 
1 n GLY 560 
1 n THR 561 
1 n PHE 562 
1 n ALA 563 
1 n ASP 564 
1 n ARG 565 
1 n SER 566 
1 n THR 567 
1 n HIS 568 
1 n ILE 569 
1 n SER 570 
1 n SER 571 
1 n SER 572 
1 n TYR 573 
1 n SER 574 
1 n LYS 575 
1 n GLN 576 
1 n PRO 577 
1 n GLY 578 
1 n TYR 579 
1 n GLY 580 
1 n VAL 581 
1 n ASN 582 
1 n ASP 583 
1 n PHE 584 
1 n TYR 585 
1 n VAL 586 
1 n SER 587 
1 n TYR 588 
1 n GLN 589 
1 n GLY 590 
1 n GLN 591 
1 n GLN 592 
1 n ALA 593 
1 n LEU 594 
1 n LYS 595 
1 n GLY 596 
1 n MET 597 
1 n THR 598 
1 n THR 599 
1 n THR 600 
1 n LEU 601 
1 n VAL 602 
1 n LEU 603 
1 n GLY 604 
1 n ASN 605 
1 n ALA 606 
1 n PHE 607 
1 n ASP 608 
1 n LYS 609 
1 n GLU 610 
1 n TYR 611 
1 n TRP 612 
1 n SER 613 
1 n PRO 614 
1 n GLN 615 
1 n GLY 616 
1 n ILE 617 
1 n PRO 618 
1 n GLN 619 
1 n ASP 620 
1 n GLY 621 
1 n ARG 622 
1 n ASN 623 
1 n GLY 624 
1 n LYS 625 
1 n ILE 626 
1 n PHE 627 
1 n VAL 628 
1 n SER 629 
1 n TYR 630 
1 n GLN 631 
1 n TRP 632 
#
_ma_data.content_type "model coordinates"
_ma_data.id           1
_ma_data.name         Model
#
_ma_model_list.data_id          1
_ma_model_list.model_group_id   1
_ma_model_list.model_group_name "AlphaFold-beta-20231127 (be2c21f9-b611-4c21-bfc0-bc05c526bf76 @ 2024-08-18 19:02:40)"
_ma_model_list.model_id         1
_ma_model_list.model_name       "Top ranked model"
_ma_model_list.model_type       "Ab initio model"
_ma_model_list.ordinal_id       1
#
loop_
_ma_protocol_step.method_type
_ma_protocol_step.ordinal_id
_ma_protocol_step.protocol_id
_ma_protocol_step.step_id
"coevolution MSA" 1 1 1 
"template search" 2 1 2 
modeling          3 1 3 
#
loop_
_ma_qa_metric.id
_ma_qa_metric.mode
_ma_qa_metric.name
_ma_qa_metric.software_group_id
_ma_qa_metric.type
1 global pLDDT 1 pLDDT 
2 local  pLDDT 1 pLDDT 
#
_ma_qa_metric_global.metric_id    1
_ma_qa_metric_global.metric_value 90.14
_ma_qa_metric_global.model_id     1
_ma_qa_metric_global.ordinal_id   1
#
_ma_software_group.group_id    1
_ma_software_group.ordinal_id  1
_ma_software_group.software_id 1
#
loop_
_ma_target_entity.data_id
_ma_target_entity.entity_id
_ma_target_entity.origin
1 1 . 
1 2 . 
#
loop_
_ma_target_entity_instance.asym_id
_ma_target_entity_instance.details
_ma_target_entity_instance.entity_id
A . 1 
B . 2 
#
loop_
_pdbx_data_usage.details
_pdbx_data_usage.id
_pdbx_data_usage.type
_pdbx_data_usage.url
;NON-COMMERCIAL USE ONLY, BY USING THIS FILE YOU AGREE TO THE TERMS OF USE FOUND
AT alphafoldserver.com/output-terms.
;
1 license    ? 
;THE INFORMATION IS NOT INTENDED FOR, HAS NOT BEEN VALIDATED FOR, AND IS NOT
APPROVED FOR CLINICAL USE. IT SHOULD NOT BE USED FOR CLINICAL PURPOSE OR RELIED
ON FOR MEDICAL OR OTHER PROFESSIONAL ADVICE. IT IS THEORETICAL MODELLING ONLY
AND CAUTION SHOULD BE EXERCISED IN ITS USE. IT IS PROVIDED "AS-IS" WITHOUT ANY
WARRANTY OF ANY KIND, WHETHER EXPRESSED OR IMPLIED. NO WARRANTY IS GIVEN THAT
USE OF THE INFORMATION SHALL NOT INFRINGE THE RIGHTS OF ANY THIRD PARTY.
;
2 disclaimer ? 
#
_pdbx_nonpoly_scheme.asym_id       B
_pdbx_nonpoly_scheme.auth_seq_num  1
_pdbx_nonpoly_scheme.entity_id     2
_pdbx_nonpoly_scheme.mon_id        HEM
_pdbx_nonpoly_scheme.pdb_ins_code  .
_pdbx_nonpoly_scheme.pdb_seq_num   1
_pdbx_nonpoly_scheme.pdb_strand_id B
#
loop_
_pdbx_poly_seq_scheme.asym_id
_pdbx_poly_seq_scheme.auth_seq_num
_pdbx_poly_seq_scheme.entity_id
_pdbx_poly_seq_scheme.hetero
_pdbx_poly_seq_scheme.mon_id
_pdbx_poly_seq_scheme.pdb_ins_code
_pdbx_poly_seq_scheme.pdb_seq_num
_pdbx_poly_seq_scheme.pdb_strand_id
_pdbx_poly_seq_scheme.seq_id
A 1   1 n THR . 1   A 1   
A 2   1 n GLU . 2   A 2   
A 3   1 n THR . 3   A 3   
A 4   1 n MET . 4   A 4   
A 5   1 n THR . 5   A 5   
A 6   1 n VAL . 6   A 6   
A 7   1 n THR . 7   A 7   
A 8   1 n ALA . 8   A 8   
A 9   1 n THR . 9   A 9   
A 10  1 n GLY . 10  A 10  
A 11  1 n ASN . 11  A 11  
A 12  1 n ALA . 12  A 12  
A 13  1 n ARG . 13  A 13  
A 14  1 n SER . 14  A 14  
A 15  1 n SER . 15  A 15  
A 16  1 n PHE . 16  A 16  
A 17  1 n GLU . 17  A 17  
A 18  1 n ALA . 18  A 18  
A 19  1 n PRO . 19  A 19  
A 20  1 n MET . 20  A 20  
A 21  1 n MET . 21  A 21  
A 22  1 n VAL . 22  A 22  
A 23  1 n SER . 23  A 23  
A 24  1 n VAL . 24  A 24  
A 25  1 n ILE . 25  A 25  
A 26  1 n ASP . 26  A 26  
A 27  1 n THR . 27  A 27  
A 28  1 n SER . 28  A 28  
A 29  1 n ALA . 29  A 29  
A 30  1 n PRO . 30  A 30  
A 31  1 n GLU . 31  A 31  
A 32  1 n ASN . 32  A 32  
A 33  1 n GLN . 33  A 33  
A 34  1 n THR . 34  A 34  
A 35  1 n ALA . 35  A 35  
A 36  1 n THR . 36  A 36  
A 37  1 n SER . 37  A 37  
A 38  1 n ALA . 38  A 38  
A 39  1 n THR . 39  A 39  
A 40  1 n ASP . 40  A 40  
A 41  1 n LEU . 41  A 41  
A 42  1 n LEU . 42  A 42  
A 43  1 n ARG . 43  A 43  
A 44  1 n HIS . 44  A 44  
A 45  1 n VAL . 45  A 45  
A 46  1 n PRO . 46  A 46  
A 47  1 n GLY . 47  A 47  
A 48  1 n ILE . 48  A 48  
A 49  1 n THR . 49  A 49  
A 50  1 n LEU . 50  A 50  
A 51  1 n ASP . 51  A 51  
A 52  1 n GLY . 52  A 52  
A 53  1 n THR . 53  A 53  
A 54  1 n GLY . 54  A 54  
A 55  1 n ARG . 55  A 55  
A 56  1 n THR . 56  A 56  
A 57  1 n ASN . 57  A 57  
A 58  1 n GLY . 58  A 58  
A 59  1 n GLN . 59  A 59  
A 60  1 n ASP . 60  A 60  
A 61  1 n VAL . 61  A 61  
A 62  1 n ASN . 62  A 62  
A 63  1 n MET . 63  A 63  
A 64  1 n ARG . 64  A 64  
A 65  1 n GLY . 65  A 65  
A 66  1 n TYR . 66  A 66  
A 67  1 n ASP . 67  A 67  
A 68  1 n HIS . 68  A 68  
A 69  1 n ARG . 69  A 69  
A 70  1 n GLY . 70  A 70  
A 71  1 n VAL . 71  A 71  
A 72  1 n LEU . 72  A 72  
A 73  1 n VAL . 73  A 73  
A 74  1 n LEU . 74  A 74  
A 75  1 n VAL . 75  A 75  
A 76  1 n ASP . 76  A 76  
A 77  1 n GLY . 77  A 77  
A 78  1 n VAL . 78  A 78  
A 79  1 n ARG . 79  A 79  
A 80  1 n GLN . 80  A 80  
A 81  1 n GLY . 81  A 81  
A 82  1 n THR . 82  A 82  
A 83  1 n ASP . 83  A 83  
A 84  1 n THR . 84  A 84  
A 85  1 n GLY . 85  A 85  
A 86  1 n HIS . 86  A 86  
A 87  1 n LEU . 87  A 87  
A 88  1 n ASN . 88  A 88  
A 89  1 n GLY . 89  A 89  
A 90  1 n THR . 90  A 90  
A 91  1 n PHE . 91  A 91  
A 92  1 n LEU . 92  A 92  
A 93  1 n ASP . 93  A 93  
A 94  1 n PRO . 94  A 94  
A 95  1 n ALA . 95  A 95  
A 96  1 n LEU . 96  A 96  
A 97  1 n ILE . 97  A 97  
A 98  1 n LYS . 98  A 98  
A 99  1 n ARG . 99  A 99  
A 100 1 n VAL . 100 A 100 
A 101 1 n GLU . 101 A 101 
A 102 1 n ILE . 102 A 102 
A 103 1 n VAL . 103 A 103 
A 104 1 n ARG . 104 A 104 
A 105 1 n GLY . 105 A 105 
A 106 1 n PRO . 106 A 106 
A 107 1 n SER . 107 A 107 
A 108 1 n ALA . 108 A 108 
A 109 1 n LEU . 109 A 109 
A 110 1 n LEU . 110 A 110 
A 111 1 n TYR . 111 A 111 
A 112 1 n GLY . 112 A 112 
A 113 1 n SER . 113 A 113 
A 114 1 n GLY . 114 A 114 
A 115 1 n ALA . 115 A 115 
A 116 1 n LEU . 116 A 116 
A 117 1 n GLY . 117 A 117 
A 118 1 n GLY . 118 A 118 
A 119 1 n VAL . 119 A 119 
A 120 1 n ILE . 120 A 120 
A 121 1 n SER . 121 A 121 
A 122 1 n TYR . 122 A 122 
A 123 1 n ASP . 123 A 123 
A 124 1 n THR . 124 A 124 
A 125 1 n VAL . 125 A 125 
A 126 1 n ASP . 126 A 126 
A 127 1 n ALA . 127 A 127 
A 128 1 n LYS . 128 A 128 
A 129 1 n ASP . 129 A 129 
A 130 1 n LEU . 130 A 130 
A 131 1 n LEU . 131 A 131 
A 132 1 n GLN . 132 A 132 
A 133 1 n GLU . 133 A 133 
A 134 1 n GLY . 134 A 134 
A 135 1 n GLN . 135 A 135 
A 136 1 n SER . 136 A 136 
A 137 1 n SER . 137 A 137 
A 138 1 n GLY . 138 A 138 
A 139 1 n PHE . 139 A 139 
A 140 1 n ARG . 140 A 140 
A 141 1 n VAL . 141 A 141 
A 142 1 n PHE . 142 A 142 
A 143 1 n GLY . 143 A 143 
A 144 1 n THR . 144 A 144 
A 145 1 n GLY . 145 A 145 
A 146 1 n GLY . 146 A 146 
A 147 1 n THR . 147 A 147 
A 148 1 n GLY . 148 A 148 
A 149 1 n ASP . 149 A 149 
A 150 1 n HIS . 150 A 150 
A 151 1 n SER . 151 A 151 
A 152 1 n LEU . 152 A 152 
A 153 1 n GLY . 153 A 153 
A 154 1 n LEU . 154 A 154 
A 155 1 n GLY . 155 A 155 
A 156 1 n ALA . 156 A 156 
A 157 1 n SER . 157 A 157 
A 158 1 n ALA . 158 A 158 
A 159 1 n PHE . 159 A 159 
A 160 1 n GLY . 160 A 160 
A 161 1 n ARG . 161 A 161 
A 162 1 n THR . 162 A 162 
A 163 1 n GLU . 163 A 163 
A 164 1 n ASN . 164 A 164 
A 165 1 n LEU . 165 A 165 
A 166 1 n ASP . 166 A 166 
A 167 1 n GLY . 167 A 167 
A 168 1 n ILE . 168 A 168 
A 169 1 n VAL . 169 A 169 
A 170 1 n ALA . 170 A 170 
A 171 1 n TRP . 171 A 171 
A 172 1 n SER . 172 A 172 
A 173 1 n SER . 173 A 173 
A 174 1 n ARG . 174 A 174 
A 175 1 n ASP . 175 A 175 
A 176 1 n ARG . 176 A 176 
A 177 1 n GLY . 177 A 177 
A 178 1 n ASP . 178 A 178 
A 179 1 n LEU . 179 A 179 
A 180 1 n ARG . 180 A 180 
A 181 1 n GLN . 181 A 181 
A 182 1 n SER . 182 A 182 
A 183 1 n ASN . 183 A 183 
A 184 1 n GLY . 184 A 184 
A 185 1 n GLU . 185 A 185 
A 186 1 n THR . 186 A 186 
A 187 1 n ALA . 187 A 187 
A 188 1 n PRO . 188 A 188 
A 189 1 n ASN . 189 A 189 
A 190 1 n ASP . 190 A 190 
A 191 1 n GLU . 191 A 191 
A 192 1 n SER . 192 A 192 
A 193 1 n ILE . 193 A 193 
A 194 1 n ASN . 194 A 194 
A 195 1 n ASN . 195 A 195 
A 196 1 n MET . 196 A 196 
A 197 1 n LEU . 197 A 197 
A 198 1 n ALA . 198 A 198 
A 199 1 n LYS . 199 A 199 
A 200 1 n GLY . 200 A 200 
A 201 1 n THR . 201 A 201 
A 202 1 n TRP . 202 A 202 
A 203 1 n GLN . 203 A 203 
A 204 1 n ILE . 204 A 204 
A 205 1 n ASP . 205 A 205 
A 206 1 n SER . 206 A 206 
A 207 1 n ALA . 207 A 207 
A 208 1 n GLN . 208 A 208 
A 209 1 n SER . 209 A 209 
A 210 1 n LEU . 210 A 210 
A 211 1 n SER . 211 A 211 
A 212 1 n GLY . 212 A 212 
A 213 1 n LEU . 213 A 213 
A 214 1 n VAL . 214 A 214 
A 215 1 n ARG . 215 A 215 
A 216 1 n TYR . 216 A 216 
A 217 1 n TYR . 217 A 217 
A 218 1 n ASN . 218 A 218 
A 219 1 n ASN . 219 A 219 
A 220 1 n ASP . 220 A 220 
A 221 1 n ALA . 221 A 221 
A 222 1 n ARG . 222 A 222 
A 223 1 n GLU . 223 A 223 
A 224 1 n PRO . 224 A 224 
A 225 1 n LYS . 225 A 225 
A 226 1 n ASN . 226 A 226 
A 227 1 n PRO . 227 A 227 
A 228 1 n GLN . 228 A 228 
A 229 1 n THR . 229 A 229 
A 230 1 n VAL . 230 A 230 
A 231 1 n GLU . 231 A 231 
A 232 1 n ALA . 232 A 232 
A 233 1 n SER . 233 A 233 
A 234 1 n ASP . 234 A 234 
A 235 1 n SER . 235 A 235 
A 236 1 n SER . 236 A 236 
A 237 1 n ASN . 237 A 237 
A 238 1 n PRO . 238 A 238 
A 239 1 n MET . 239 A 239 
A 240 1 n VAL . 240 A 240 
A 241 1 n ASP . 241 A 241 
A 242 1 n ARG . 242 A 242 
A 243 1 n SER . 243 A 243 
A 244 1 n THR . 244 A 244 
A 245 1 n ILE . 245 A 245 
A 246 1 n GLN . 246 A 246 
A 247 1 n ARG . 247 A 247 
A 248 1 n ASP . 248 A 248 
A 249 1 n ALA . 249 A 249 
A 250 1 n GLN . 250 A 250 
A 251 1 n LEU . 251 A 251 
A 252 1 n SER . 252 A 252 
A 253 1 n TYR . 253 A 253 
A 254 1 n LYS . 254 A 254 
A 255 1 n LEU . 255 A 255 
A 256 1 n ALA . 256 A 256 
A 257 1 n PRO . 257 A 257 
A 258 1 n GLN . 258 A 258 
A 259 1 n GLY . 259 A 259 
A 260 1 n ASN . 260 A 260 
A 261 1 n ASP . 261 A 261 
A 262 1 n TRP . 262 A 262 
A 263 1 n LEU . 263 A 263 
A 264 1 n ASN . 264 A 264 
A 265 1 n ALA . 265 A 265 
A 266 1 n ASP . 266 A 266 
A 267 1 n ALA . 267 A 267 
A 268 1 n LYS . 268 A 268 
A 269 1 n ILE . 269 A 269 
A 270 1 n TYR . 270 A 270 
A 271 1 n TRP . 271 A 271 
A 272 1 n SER . 272 A 272 
A 273 1 n GLU . 273 A 273 
A 274 1 n VAL . 274 A 274 
A 275 1 n ARG . 275 A 275 
A 276 1 n ILE . 276 A 276 
A 277 1 n ASN . 277 A 277 
A 278 1 n ALA . 278 A 278 
A 279 1 n GLN . 279 A 279 
A 280 1 n ASN . 280 A 280 
A 281 1 n THR . 281 A 281 
A 282 1 n GLY . 282 A 282 
A 283 1 n SER . 283 A 283 
A 284 1 n SER . 284 A 284 
A 285 1 n GLY . 285 A 285 
A 286 1 n GLU . 286 A 286 
A 287 1 n TYR . 287 A 287 
A 288 1 n ARG . 288 A 288 
A 289 1 n GLU . 289 A 289 
A 290 1 n GLN . 290 A 290 
A 291 1 n ILE . 291 A 291 
A 292 1 n THR . 292 A 292 
A 293 1 n LYS . 293 A 293 
A 294 1 n GLY . 294 A 294 
A 295 1 n ALA . 295 A 295 
A 296 1 n ARG . 296 A 296 
A 297 1 n LEU . 297 A 297 
A 298 1 n GLU . 298 A 298 
A 299 1 n ASN . 299 A 299 
A 300 1 n ARG . 300 A 300 
A 301 1 n SER . 301 A 301 
A 302 1 n THR . 302 A 302 
A 303 1 n LEU . 303 A 303 
A 304 1 n PHE . 304 A 304 
A 305 1 n ALA . 305 A 305 
A 306 1 n ASP . 306 A 306 
A 307 1 n SER . 307 A 307 
A 308 1 n PHE . 308 A 308 
A 309 1 n ALA . 309 A 309 
A 310 1 n SER . 310 A 310 
A 311 1 n HIS . 311 A 311 
A 312 1 n LEU . 312 A 312 
A 313 1 n LEU . 313 A 313 
A 314 1 n THR . 314 A 314 
A 315 1 n TYR . 315 A 315 
A 316 1 n GLY . 316 A 316 
A 317 1 n GLY . 317 A 317 
A 318 1 n GLU . 318 A 318 
A 319 1 n TYR . 319 A 319 
A 320 1 n TYR . 320 A 320 
A 321 1 n ARG . 321 A 321 
A 322 1 n GLN . 322 A 322 
A 323 1 n GLU . 323 A 323 
A 324 1 n GLN . 324 A 324 
A 325 1 n HIS . 325 A 325 
A 326 1 n PRO . 326 A 326 
A 327 1 n GLY . 327 A 327 
A 328 1 n GLY . 328 A 328 
A 329 1 n ALA . 329 A 329 
A 330 1 n THR . 330 A 330 
A 331 1 n THR . 331 A 331 
A 332 1 n GLY . 332 A 332 
A 333 1 n PHE . 333 A 333 
A 334 1 n PRO . 334 A 334 
A 335 1 n GLN . 335 A 335 
A 336 1 n ALA . 336 A 336 
A 337 1 n LYS . 337 A 337 
A 338 1 n ILE . 338 A 338 
A 339 1 n ASP . 339 A 339 
A 340 1 n PHE . 340 A 340 
A 341 1 n SER . 341 A 341 
A 342 1 n SER . 342 A 342 
A 343 1 n GLY . 343 A 343 
A 344 1 n TRP . 344 A 344 
A 345 1 n LEU . 345 A 345 
A 346 1 n GLN . 346 A 346 
A 347 1 n ASP . 347 A 347 
A 348 1 n GLU . 348 A 348 
A 349 1 n ILE . 349 A 349 
A 350 1 n THR . 350 A 350 
A 351 1 n LEU . 351 A 351 
A 352 1 n ARG . 352 A 352 
A 353 1 n ASP . 353 A 353 
A 354 1 n LEU . 354 A 354 
A 355 1 n PRO . 355 A 355 
A 356 1 n ILE . 356 A 356 
A 357 1 n THR . 357 A 357 
A 358 1 n LEU . 358 A 358 
A 359 1 n LEU . 359 A 359 
A 360 1 n GLY . 360 A 360 
A 361 1 n GLY . 361 A 361 
A 362 1 n THR . 362 A 362 
A 363 1 n ARG . 363 A 363 
A 364 1 n TYR . 364 A 364 
A 365 1 n ASP . 365 A 365 
A 366 1 n SER . 366 A 366 
A 367 1 n TYR . 367 A 367 
A 368 1 n ARG . 368 A 368 
A 369 1 n GLY . 369 A 369 
A 370 1 n SER . 370 A 370 
A 371 1 n SER . 371 A 371 
A 372 1 n ASP . 372 A 372 
A 373 1 n GLY . 373 A 373 
A 374 1 n TYR . 374 A 374 
A 375 1 n LYS . 375 A 375 
A 376 1 n ASP . 376 A 376 
A 377 1 n VAL . 377 A 377 
A 378 1 n ASP . 378 A 378 
A 379 1 n ALA . 379 A 379 
A 380 1 n ASP . 380 A 380 
A 381 1 n LYS . 381 A 381 
A 382 1 n TRP . 382 A 382 
A 383 1 n SER . 383 A 383 
A 384 1 n SER . 384 A 384 
A 385 1 n ARG . 385 A 385 
A 386 1 n ALA . 386 A 386 
A 387 1 n GLY . 387 A 387 
A 388 1 n MET . 388 A 388 
A 389 1 n THR . 389 A 389 
A 390 1 n ILE . 390 A 390 
A 391 1 n ASN . 391 A 391 
A 392 1 n PRO . 392 A 392 
A 393 1 n THR . 393 A 393 
A 394 1 n ASN . 394 A 394 
A 395 1 n TRP . 395 A 395 
A 396 1 n LEU . 396 A 396 
A 397 1 n MET . 397 A 397 
A 398 1 n LEU . 398 A 398 
A 399 1 n PHE . 399 A 399 
A 400 1 n GLY . 400 A 400 
A 401 1 n SER . 401 A 401 
A 402 1 n TYR . 402 A 402 
A 403 1 n ALA . 403 A 403 
A 404 1 n GLN . 404 A 404 
A 405 1 n ALA . 405 A 405 
A 406 1 n PHE . 406 A 406 
A 407 1 n ARG . 407 A 407 
A 408 1 n ALA . 408 A 408 
A 409 1 n PRO . 409 A 409 
A 410 1 n THR . 410 A 410 
A 411 1 n MET . 411 A 411 
A 412 1 n GLY . 412 A 412 
A 413 1 n GLU . 413 A 413 
A 414 1 n MET . 414 A 414 
A 415 1 n TYR . 415 A 415 
A 416 1 n ASN . 416 A 416 
A 417 1 n ASP . 417 A 417 
A 418 1 n SER . 418 A 418 
A 419 1 n LYS . 419 A 419 
A 420 1 n HIS . 420 A 420 
A 421 1 n PHE . 421 A 421 
A 422 1 n SER . 422 A 422 
A 423 1 n ILE . 423 A 423 
A 424 1 n GLY . 424 A 424 
A 425 1 n ARG . 425 A 425 
A 426 1 n PHE . 426 A 426 
A 427 1 n TYR . 427 A 427 
A 428 1 n THR . 428 A 428 
A 429 1 n ASN . 429 A 429 
A 430 1 n TYR . 430 A 430 
A 431 1 n TRP . 431 A 431 
A 432 1 n VAL . 432 A 432 
A 433 1 n PRO . 433 A 433 
A 434 1 n ASN . 434 A 434 
A 435 1 n PRO . 435 A 435 
A 436 1 n ASN . 436 A 436 
A 437 1 n LEU . 437 A 437 
A 438 1 n ARG . 438 A 438 
A 439 1 n PRO . 439 A 439 
A 440 1 n GLU . 440 A 440 
A 441 1 n THR . 441 A 441 
A 442 1 n ASN . 442 A 442 
A 443 1 n GLU . 443 A 443 
A 444 1 n THR . 444 A 444 
A 445 1 n GLN . 445 A 445 
A 446 1 n GLU . 446 A 446 
A 447 1 n TYR . 447 A 447 
A 448 1 n GLY . 448 A 448 
A 449 1 n PHE . 449 A 449 
A 450 1 n GLY . 450 A 450 
A 451 1 n LEU . 451 A 451 
A 452 1 n ARG . 452 A 452 
A 453 1 n PHE . 453 A 453 
A 454 1 n ASP . 454 A 454 
A 455 1 n ASP . 455 A 455 
A 456 1 n LEU . 456 A 456 
A 457 1 n MET . 457 A 457 
A 458 1 n LEU . 458 A 458 
A 459 1 n SER . 459 A 459 
A 460 1 n ASN . 460 A 460 
A 461 1 n ASP . 461 A 461 
A 462 1 n ALA . 462 A 462 
A 463 1 n LEU . 463 A 463 
A 464 1 n GLU . 464 A 464 
A 465 1 n PHE . 465 A 465 
A 466 1 n LYS . 466 A 466 
A 467 1 n ALA . 467 A 467 
A 468 1 n SER . 468 A 468 
A 469 1 n TYR . 469 A 469 
A 470 1 n PHE . 470 A 470 
A 471 1 n ASP . 471 A 471 
A 472 1 n THR . 472 A 472 
A 473 1 n LYS . 473 A 473 
A 474 1 n ALA . 474 A 474 
A 475 1 n LYS . 475 A 475 
A 476 1 n ASP . 476 A 476 
A 477 1 n TYR . 477 A 477 
A 478 1 n ILE . 478 A 478 
A 479 1 n SER . 479 A 479 
A 480 1 n THR . 480 A 480 
A 481 1 n THR . 481 A 481 
A 482 1 n VAL . 482 A 482 
A 483 1 n ASP . 483 A 483 
A 484 1 n PHE . 484 A 484 
A 485 1 n ALA . 485 A 485 
A 486 1 n ALA . 486 A 486 
A 487 1 n ALA . 487 A 487 
A 488 1 n THR . 488 A 488 
A 489 1 n THR . 489 A 489 
A 490 1 n MET . 490 A 490 
A 491 1 n SER . 491 A 491 
A 492 1 n TYR . 492 A 492 
A 493 1 n ASN . 493 A 493 
A 494 1 n VAL . 494 A 494 
A 495 1 n PRO . 495 A 495 
A 496 1 n ASN . 496 A 496 
A 497 1 n ALA . 497 A 497 
A 498 1 n LYS . 498 A 498 
A 499 1 n ILE . 499 A 499 
A 500 1 n TRP . 500 A 500 
A 501 1 n GLY . 501 A 501 
A 502 1 n TRP . 502 A 502 
A 503 1 n ASP . 503 A 503 
A 504 1 n VAL . 504 A 504 
A 505 1 n MET . 505 A 505 
A 506 1 n THR . 506 A 506 
A 507 1 n LYS . 507 A 507 
A 508 1 n TYR . 508 A 508 
A 509 1 n THR . 509 A 509 
A 510 1 n THR . 510 A 510 
A 511 1 n ASP . 511 A 511 
A 512 1 n LEU . 512 A 512 
A 513 1 n PHE . 513 A 513 
A 514 1 n SER . 514 A 514 
A 515 1 n LEU . 515 A 515 
A 516 1 n ASP . 516 A 516 
A 517 1 n VAL . 517 A 517 
A 518 1 n ALA . 518 A 518 
A 519 1 n TYR . 519 A 519 
A 520 1 n ASN . 520 A 520 
A 521 1 n ARG . 521 A 521 
A 522 1 n THR . 522 A 522 
A 523 1 n ARG . 523 A 523 
A 524 1 n GLY . 524 A 524 
A 525 1 n LYS . 525 A 525 
A 526 1 n ASP . 526 A 526 
A 527 1 n THR . 527 A 527 
A 528 1 n ASP . 528 A 528 
A 529 1 n THR . 529 A 529 
A 530 1 n GLY . 530 A 530 
A 531 1 n GLU . 531 A 531 
A 532 1 n TYR . 532 A 532 
A 533 1 n ILE . 533 A 533 
A 534 1 n SER . 534 A 534 
A 535 1 n SER . 535 A 535 
A 536 1 n ILE . 536 A 536 
A 537 1 n ASN . 537 A 537 
A 538 1 n PRO . 538 A 538 
A 539 1 n ASP . 539 A 539 
A 540 1 n THR . 540 A 540 
A 541 1 n VAL . 541 A 541 
A 542 1 n THR . 542 A 542 
A 543 1 n SER . 543 A 543 
A 544 1 n THR . 544 A 544 
A 545 1 n LEU . 545 A 545 
A 546 1 n ASN . 546 A 546 
A 547 1 n ILE . 547 A 547 
A 548 1 n PRO . 548 A 548 
A 549 1 n ILE . 549 A 549 
A 550 1 n ALA . 550 A 550 
A 551 1 n HIS . 551 A 551 
A 552 1 n SER . 552 A 552 
A 553 1 n GLY . 553 A 553 
A 554 1 n PHE . 554 A 554 
A 555 1 n SER . 555 A 555 
A 556 1 n VAL . 556 A 556 
A 557 1 n GLY . 557 A 557 
A 558 1 n TRP . 558 A 558 
A 559 1 n VAL . 559 A 559 
A 560 1 n GLY . 560 A 560 
A 561 1 n THR . 561 A 561 
A 562 1 n PHE . 562 A 562 
A 563 1 n ALA . 563 A 563 
A 564 1 n ASP . 564 A 564 
A 565 1 n ARG . 565 A 565 
A 566 1 n SER . 566 A 566 
A 567 1 n THR . 567 A 567 
A 568 1 n HIS . 568 A 568 
A 569 1 n ILE . 569 A 569 
A 570 1 n SER . 570 A 570 
A 571 1 n SER . 571 A 571 
A 572 1 n SER . 572 A 572 
A 573 1 n TYR . 573 A 573 
A 574 1 n SER . 574 A 574 
A 575 1 n LYS . 575 A 575 
A 576 1 n GLN . 576 A 576 
A 577 1 n PRO . 577 A 577 
A 578 1 n GLY . 578 A 578 
A 579 1 n TYR . 579 A 579 
A 580 1 n GLY . 580 A 580 
A 581 1 n VAL . 581 A 581 
A 582 1 n ASN . 582 A 582 
A 583 1 n ASP . 583 A 583 
A 584 1 n PHE . 584 A 584 
A 585 1 n TYR . 585 A 585 
A 586 1 n VAL . 586 A 586 
A 587 1 n SER . 587 A 587 
A 588 1 n TYR . 588 A 588 
A 589 1 n GLN . 589 A 589 
A 590 1 n GLY . 590 A 590 
A 591 1 n GLN . 591 A 591 
A 592 1 n GLN . 592 A 592 
A 593 1 n ALA . 593 A 593 
A 594 1 n LEU . 594 A 594 
A 595 1 n LYS . 595 A 595 
A 596 1 n GLY . 596 A 596 
A 597 1 n MET . 597 A 597 
A 598 1 n THR . 598 A 598 
A 599 1 n THR . 599 A 599 
A 600 1 n THR . 600 A 600 
A 601 1 n LEU . 601 A 601 
A 602 1 n VAL . 602 A 602 
A 603 1 n LEU . 603 A 603 
A 604 1 n GLY . 604 A 604 
A 605 1 n ASN . 605 A 605 
A 606 1 n ALA . 606 A 606 
A 607 1 n PHE . 607 A 607 
A 608 1 n ASP . 608 A 608 
A 609 1 n LYS . 609 A 609 
A 610 1 n GLU . 610 A 610 
A 611 1 n TYR . 611 A 611 
A 612 1 n TRP . 612 A 612 
A 613 1 n SER . 613 A 613 
A 614 1 n PRO . 614 A 614 
A 615 1 n GLN . 615 A 615 
A 616 1 n GLY . 616 A 616 
A 617 1 n ILE . 617 A 617 
A 618 1 n PRO . 618 A 618 
A 619 1 n GLN . 619 A 619 
A 620 1 n ASP . 620 A 620 
A 621 1 n GLY . 621 A 621 
A 622 1 n ARG . 622 A 622 
A 623 1 n ASN . 623 A 623 
A 624 1 n GLY . 624 A 624 
A 625 1 n LYS . 625 A 625 
A 626 1 n ILE . 626 A 626 
A 627 1 n PHE . 627 A 627 
A 628 1 n VAL . 628 A 628 
A 629 1 n SER . 629 A 629 
A 630 1 n TYR . 630 A 630 
A 631 1 n GLN . 631 A 631 
A 632 1 n TRP . 632 A 632 
#
_software.classification other
_software.date           ?
_software.description    "Structure prediction"
_software.name           AlphaFold
_software.pdbx_ordinal   1
_software.type           package
_software.version        "AlphaFold-beta-20231127 (be2c21f9-b611-4c21-bfc0-bc05c526bf76 @ 2024-08-18 19:02:40)"
#
loop_
_struct_asym.entity_id
_struct_asym.id
1 A 
2 B 
#
loop_
_atom_site.group_PDB
_atom_site.id
_atom_site.type_symbol
_atom_site.label_atom_id
_atom_site.label_alt_id
_atom_site.label_comp_id
_atom_site.label_asym_id
_atom_site.label_entity_id
_atom_site.label_seq_id
_atom_site.pdbx_PDB_ins_code
_atom_site.Cartn_x
_atom_site.Cartn_y
_atom_site.Cartn_z
_atom_site.occupancy
_atom_site.B_iso_or_equiv
_atom_site.auth_seq_id
_atom_site.auth_asym_id
_atom_site.pdbx_PDB_model_num
ATOM   1    N  N   . THR A 1 1   ? -2.955  -17.923 -14.996 1.00 74.17 1   A 1 
ATOM   2    C  CA  . THR A 1 1   ? -3.513  -18.431 -13.722 1.00 81.08 1   A 1 
ATOM   3    C  C   . THR A 1 1   ? -4.407  -17.356 -13.132 1.00 84.69 1   A 1 
ATOM   4    O  O   . THR A 1 1   ? -4.136  -16.183 -13.353 1.00 80.01 1   A 1 
ATOM   5    C  CB  . THR A 1 1   ? -2.413  -18.814 -12.721 1.00 72.84 1   A 1 
ATOM   6    O  OG1 . THR A 1 1   ? -1.240  -19.186 -13.410 1.00 62.74 1   A 1 
ATOM   7    C  CG2 . THR A 1 1   ? -2.815  -20.006 -11.858 1.00 59.45 1   A 1 
ATOM   8    N  N   . GLU A 1 2   ? -5.462  -17.712 -12.419 1.00 85.54 2   A 1 
ATOM   9    C  CA  . GLU A 1 2   ? -6.365  -16.747 -11.802 1.00 88.90 2   A 1 
ATOM   10   C  C   . GLU A 1 2   ? -5.637  -15.915 -10.736 1.00 91.67 2   A 1 
ATOM   11   O  O   . GLU A 1 2   ? -4.862  -16.448 -9.948  1.00 89.85 2   A 1 
ATOM   12   C  CB  . GLU A 1 2   ? -7.559  -17.500 -11.227 1.00 85.57 2   A 1 
ATOM   13   C  CG  . GLU A 1 2   ? -8.612  -16.560 -10.650 1.00 80.92 2   A 1 
ATOM   14   C  CD  . GLU A 1 2   ? -9.931  -17.298 -10.426 1.00 79.68 2   A 1 
ATOM   15   O  OE1 . GLU A 1 2   ? -10.970 -16.651 -10.641 1.00 72.54 2   A 1 
ATOM   16   O  OE2 . GLU A 1 2   ? -9.892  -18.507 -10.117 1.00 75.64 2   A 1 
ATOM   17   N  N   . THR A 1 3   ? -5.884  -14.599 -10.712 1.00 91.95 3   A 1 
ATOM   18   C  CA  . THR A 1 3   ? -5.310  -13.705 -9.715  1.00 93.49 3   A 1 
ATOM   19   C  C   . THR A 1 3   ? -6.005  -13.931 -8.377  1.00 94.66 3   A 1 
ATOM   20   O  O   . THR A 1 3   ? -7.198  -13.669 -8.232  1.00 93.31 3   A 1 
ATOM   21   C  CB  . THR A 1 3   ? -5.400  -12.242 -10.142 1.00 91.72 3   A 1 
ATOM   22   O  OG1 . THR A 1 3   ? -4.764  -12.085 -11.390 1.00 84.64 3   A 1 
ATOM   23   C  CG2 . THR A 1 3   ? -4.678  -11.316 -9.172  1.00 85.17 3   A 1 
ATOM   24   N  N   . MET A 1 4   ? -5.252  -14.407 -7.400  1.00 94.19 4   A 1 
ATOM   25   C  CA  . MET A 1 4   ? -5.758  -14.687 -6.058  1.00 94.79 4   A 1 
ATOM   26   C  C   . MET A 1 4   ? -5.494  -13.510 -5.109  1.00 95.31 4   A 1 
ATOM   27   O  O   . MET A 1 4   ? -4.486  -12.819 -5.233  1.00 93.95 4   A 1 
ATOM   28   C  CB  . MET A 1 4   ? -5.120  -15.981 -5.519  1.00 94.69 4   A 1 
ATOM   29   C  CG  . MET A 1 4   ? -5.319  -17.192 -6.439  1.00 93.08 4   A 1 
ATOM   30   S  SD  . MET A 1 4   ? -7.049  -17.677 -6.734  1.00 89.83 4   A 1 
ATOM   31   C  CE  . MET A 1 4   ? -7.404  -18.543 -5.199  1.00 76.71 4   A 1 
ATOM   32   N  N   . THR A 1 5   ? -6.388  -13.335 -4.136  1.00 95.15 5   A 1 
ATOM   33   C  CA  . THR A 1 5   ? -6.182  -12.452 -2.984  1.00 95.45 5   A 1 
ATOM   34   C  C   . THR A 1 5   ? -6.115  -13.277 -1.709  1.00 95.85 5   A 1 
ATOM   35   O  O   . THR A 1 5   ? -6.864  -14.230 -1.542  1.00 94.70 5   A 1 
ATOM   36   C  CB  . THR A 1 5   ? -7.254  -11.360 -2.895  1.00 94.39 5   A 1 
ATOM   37   O  OG1 . THR A 1 5   ? -7.068  -10.586 -1.740  1.00 91.01 5   A 1 
ATOM   38   C  CG2 . THR A 1 5   ? -8.688  -11.890 -2.858  1.00 91.93 5   A 1 
ATOM   39   N  N   . VAL A 1 6   ? -5.227  -12.899 -0.804  1.00 95.20 6   A 1 
ATOM   40   C  CA  . VAL A 1 6   ? -5.119  -13.449 0.557   1.00 94.54 6   A 1 
ATOM   41   C  C   . VAL A 1 6   ? -5.518  -12.388 1.572   1.00 94.53 6   A 1 
ATOM   42   O  O   . VAL A 1 6   ? -6.274  -12.661 2.493   1.00 91.91 6   A 1 
ATOM   43   C  CB  . VAL A 1 6   ? -3.697  -13.974 0.831   1.00 93.14 6   A 1 
ATOM   44   C  CG1 . VAL A 1 6   ? -3.556  -14.533 2.242   1.00 86.12 6   A 1 
ATOM   45   C  CG2 . VAL A 1 6   ? -3.325  -15.086 -0.156  1.00 88.73 6   A 1 
ATOM   46   N  N   . THR A 1 7   ? -5.098  -11.139 1.358   1.00 95.52 7   A 1 
ATOM   47   C  CA  . THR A 1 7   ? -5.339  -10.023 2.279   1.00 95.28 7   A 1 
ATOM   48   C  C   . THR A 1 7   ? -6.821  -9.705  2.473   1.00 95.68 7   A 1 
ATOM   49   O  O   . THR A 1 7   ? -7.217  -9.283  3.555   1.00 93.82 7   A 1 
ATOM   50   C  CB  . THR A 1 7   ? -4.608  -8.774  1.763   1.00 94.55 7   A 1 
ATOM   51   O  OG1 . THR A 1 7   ? -3.268  -9.090  1.493   1.00 89.96 7   A 1 
ATOM   52   C  CG2 . THR A 1 7   ? -4.593  -7.627  2.770   1.00 91.28 7   A 1 
ATOM   53   N  N   . ALA A 1 8   ? -7.664  -9.918  1.471   1.00 95.72 8   A 1 
ATOM   54   C  CA  . ALA A 1 8   ? -9.072  -9.534  1.528   1.00 95.18 8   A 1 
ATOM   55   C  C   . ALA A 1 8   ? -9.883  -10.284 2.595   1.00 95.73 8   A 1 
ATOM   56   O  O   . ALA A 1 8   ? -10.731 -9.680  3.256   1.00 93.79 8   A 1 
ATOM   57   C  CB  . ALA A 1 8   ? -9.687  -9.730  0.137   1.00 94.31 8   A 1 
ATOM   58   N  N   . THR A 1 9   ? -9.625  -11.588 2.773   1.00 95.58 9   A 1 
ATOM   59   C  CA  . THR A 1 9   ? -10.354 -12.442 3.736   1.00 95.57 9   A 1 
ATOM   60   C  C   . THR A 1 9   ? -9.434  -13.294 4.619   1.00 95.71 9   A 1 
ATOM   61   O  O   . THR A 1 9   ? -9.902  -14.074 5.428   1.00 93.06 9   A 1 
ATOM   62   C  CB  . THR A 1 9   ? -11.376 -13.347 3.028   1.00 94.80 9   A 1 
ATOM   63   O  OG1 . THR A 1 9   ? -10.738 -14.296 2.222   1.00 91.21 9   A 1 
ATOM   64   C  CG2 . THR A 1 9   ? -12.357 -12.556 2.155   1.00 91.01 9   A 1 
ATOM   65   N  N   . GLY A 1 10  ? -8.108  -13.156 4.473   1.00 95.24 10  A 1 
ATOM   66   C  CA  . GLY A 1 10  ? -7.114  -13.964 5.174   1.00 95.05 10  A 1 
ATOM   67   C  C   . GLY A 1 10  ? -6.895  -15.362 4.578   1.00 95.99 10  A 1 
ATOM   68   O  O   . GLY A 1 10  ? -5.952  -16.049 4.971   1.00 93.84 10  A 1 
ATOM   69   N  N   . ASN A 1 11  ? -7.718  -15.771 3.600   1.00 95.93 11  A 1 
ATOM   70   C  CA  . ASN A 1 11  ? -7.627  -17.054 2.897   1.00 95.43 11  A 1 
ATOM   71   C  C   . ASN A 1 11  ? -7.529  -16.816 1.392   1.00 95.64 11  A 1 
ATOM   72   O  O   . ASN A 1 11  ? -8.227  -15.972 0.847   1.00 93.63 11  A 1 
ATOM   73   C  CB  . ASN A 1 11  ? -8.847  -17.914 3.246   1.00 94.55 11  A 1 
ATOM   74   C  CG  . ASN A 1 11  ? -8.989  -18.101 4.744   1.00 94.37 11  A 1 
ATOM   75   O  OD1 . ASN A 1 11  ? -8.116  -18.630 5.410   1.00 88.39 11  A 1 
ATOM   76   N  ND2 . ASN A 1 11  ? -10.080 -17.640 5.316   1.00 88.03 11  A 1 
ATOM   77   N  N   . ALA A 1 12  ? -6.677  -17.580 0.710   1.00 95.42 12  A 1 
ATOM   78   C  CA  . ALA A 1 12  ? -6.516  -17.459 -0.728  1.00 95.10 12  A 1 
ATOM   79   C  C   . ALA A 1 12  ? -7.835  -17.743 -1.454  1.00 95.42 12  A 1 
ATOM   80   O  O   . ALA A 1 12  ? -8.404  -18.828 -1.346  1.00 93.54 12  A 1 
ATOM   81   C  CB  . ALA A 1 12  ? -5.395  -18.397 -1.199  1.00 94.05 12  A 1 
ATOM   82   N  N   . ARG A 1 13  ? -8.313  -16.757 -2.241  1.00 95.52 13  A 1 
ATOM   83   C  CA  . ARG A 1 13  ? -9.531  -16.841 -3.050  1.00 95.28 13  A 1 
ATOM   84   C  C   . ARG A 1 13  ? -9.402  -16.004 -4.318  1.00 95.73 13  A 1 
ATOM   85   O  O   . ARG A 1 13  ? -8.547  -15.119 -4.387  1.00 93.60 13  A 1 
ATOM   86   C  CB  . ARG A 1 13  ? -10.750 -16.419 -2.212  1.00 91.92 13  A 1 
ATOM   87   C  CG  . ARG A 1 13  ? -10.736 -14.928 -1.808  1.00 88.71 13  A 1 
ATOM   88   C  CD  . ARG A 1 13  ? -11.972 -14.552 -0.983  1.00 88.26 13  A 1 
ATOM   89   N  NE  . ARG A 1 13  ? -13.205 -14.637 -1.773  1.00 83.65 13  A 1 
ATOM   90   C  CZ  . ARG A 1 13  ? -14.430 -14.789 -1.297  1.00 84.15 13  A 1 
ATOM   91   N  NH1 . ARG A 1 13  ? -14.671 -14.835 -0.019  1.00 75.82 13  A 1 
ATOM   92   N  NH2 . ARG A 1 13  ? -15.437 -14.888 -2.115  1.00 74.57 13  A 1 
ATOM   93   N  N   . SER A 1 14  ? -10.271 -16.240 -5.296  1.00 95.16 14  A 1 
ATOM   94   C  CA  . SER A 1 14  ? -10.364 -15.416 -6.495  1.00 94.76 14  A 1 
ATOM   95   C  C   . SER A 1 14  ? -10.545 -13.938 -6.144  1.00 95.31 14  A 1 
ATOM   96   O  O   . SER A 1 14  ? -11.465 -13.574 -5.403  1.00 94.37 14  A 1 
ATOM   97   C  CB  . SER A 1 14  ? -11.553 -15.885 -7.342  1.00 93.49 14  A 1 
ATOM   98   O  OG  . SER A 1 14  ? -11.660 -15.083 -8.498  1.00 90.88 14  A 1 
ATOM   99   N  N   . SER A 1 15  ? -9.681  -13.067 -6.685  1.00 95.30 15  A 1 
ATOM   100  C  CA  . SER A 1 15  ? -9.843  -11.614 -6.516  1.00 95.65 15  A 1 
ATOM   101  C  C   . SER A 1 15  ? -11.050 -11.094 -7.302  1.00 96.02 15  A 1 
ATOM   102  O  O   . SER A 1 15  ? -11.724 -10.170 -6.851  1.00 94.47 15  A 1 
ATOM   103  C  CB  . SER A 1 15  ? -8.567  -10.879 -6.927  1.00 94.52 15  A 1 
ATOM   104  O  OG  . SER A 1 15  ? -8.353  -10.940 -8.316  1.00 81.48 15  A 1 
ATOM   105  N  N   . PHE A 1 16  ? -11.358 -11.710 -8.444  1.00 95.72 16  A 1 
ATOM   106  C  CA  . PHE A 1 16  ? -12.512 -11.380 -9.263  1.00 95.50 16  A 1 
ATOM   107  C  C   . PHE A 1 16  ? -13.829 -11.692 -8.539  1.00 95.83 16  A 1 
ATOM   108  O  O   . PHE A 1 16  ? -14.695 -10.831 -8.467  1.00 94.67 16  A 1 
ATOM   109  C  CB  . PHE A 1 16  ? -12.418 -12.134 -10.597 1.00 94.55 16  A 1 
ATOM   110  C  CG  . PHE A 1 16  ? -13.622 -11.920 -11.492 1.00 94.98 16  A 1 
ATOM   111  C  CD1 . PHE A 1 16  ? -14.657 -12.876 -11.531 1.00 93.89 16  A 1 
ATOM   112  C  CD2 . PHE A 1 16  ? -13.727 -10.750 -12.263 1.00 93.79 16  A 1 
ATOM   113  C  CE1 . PHE A 1 16  ? -15.781 -12.663 -12.336 1.00 92.47 16  A 1 
ATOM   114  C  CE2 . PHE A 1 16  ? -14.847 -10.540 -13.077 1.00 92.36 16  A 1 
ATOM   115  C  CZ  . PHE A 1 16  ? -15.872 -11.496 -13.115 1.00 92.74 16  A 1 
ATOM   116  N  N   . GLU A 1 17  ? -13.944 -12.860 -7.916  1.00 95.19 17  A 1 
ATOM   117  C  CA  . GLU A 1 17  ? -15.165 -13.274 -7.209  1.00 94.74 17  A 1 
ATOM   118  C  C   . GLU A 1 17  ? -15.317 -12.657 -5.812  1.00 95.61 17  A 1 
ATOM   119  O  O   . GLU A 1 17  ? -16.376 -12.766 -5.191  1.00 94.04 17  A 1 
ATOM   120  C  CB  . GLU A 1 17  ? -15.226 -14.796 -7.116  1.00 92.82 17  A 1 
ATOM   121  C  CG  . GLU A 1 17  ? -15.344 -15.457 -8.497  1.00 83.09 17  A 1 
ATOM   122  C  CD  . GLU A 1 17  ? -15.718 -16.936 -8.411  1.00 74.08 17  A 1 
ATOM   123  O  OE1 . GLU A 1 17  ? -16.205 -17.449 -9.439  1.00 65.39 17  A 1 
ATOM   124  O  OE2 . GLU A 1 17  ? -15.573 -17.520 -7.315  1.00 66.89 17  A 1 
ATOM   125  N  N   . ALA A 1 18  ? -14.288 -11.981 -5.297  1.00 94.66 18  A 1 
ATOM   126  C  CA  . ALA A 1 18  ? -14.348 -11.358 -3.985  1.00 95.15 18  A 1 
ATOM   127  C  C   . ALA A 1 18  ? -15.423 -10.248 -3.923  1.00 96.31 18  A 1 
ATOM   128  O  O   . ALA A 1 18  ? -15.512 -9.433  -4.848  1.00 95.61 18  A 1 
ATOM   129  C  CB  . ALA A 1 18  ? -12.962 -10.831 -3.616  1.00 94.16 18  A 1 
ATOM   130  N  N   . PRO A 1 19  ? -16.194 -10.123 -2.823  1.00 96.20 19  A 1 
ATOM   131  C  CA  . PRO A 1 19  ? -17.226 -9.088  -2.666  1.00 96.22 19  A 1 
ATOM   132  C  C   . PRO A 1 19  ? -16.639 -7.718  -2.308  1.00 96.43 19  A 1 
ATOM   133  O  O   . PRO A 1 19  ? -17.124 -7.019  -1.414  1.00 94.28 19  A 1 
ATOM   134  C  CB  . PRO A 1 19  ? -18.187 -9.661  -1.616  1.00 95.27 19  A 1 
ATOM   135  C  CG  . PRO A 1 19  ? -17.252 -10.433 -0.699  1.00 93.61 19  A 1 
ATOM   136  C  CD  . PRO A 1 19  ? -16.225 -11.017 -1.680  1.00 95.86 19  A 1 
ATOM   137  N  N   . MET A 1 20  ? -15.541 -7.336  -2.975  1.00 96.97 20  A 1 
ATOM   138  C  CA  . MET A 1 20  ? -14.825 -6.070  -2.813  1.00 96.69 20  A 1 
ATOM   139  C  C   . MET A 1 20  ? -13.885 -5.849  -4.003  1.00 97.42 20  A 1 
ATOM   140  O  O   . MET A 1 20  ? -13.606 -6.767  -4.772  1.00 96.01 20  A 1 
ATOM   141  C  CB  . MET A 1 20  ? -14.059 -6.063  -1.473  1.00 93.24 20  A 1 
ATOM   142  C  CG  . MET A 1 20  ? -12.994 -7.141  -1.373  1.00 88.80 20  A 1 
ATOM   143  S  SD  . MET A 1 20  ? -12.552 -7.561  0.341   1.00 88.99 20  A 1 
ATOM   144  C  CE  . MET A 1 20  ? -13.885 -8.685  0.735   1.00 79.54 20  A 1 
ATOM   145  N  N   . MET A 1 21  ? -13.367 -4.625  -4.159  1.00 97.31 21  A 1 
ATOM   146  C  CA  . MET A 1 21  ? -12.412 -4.290  -5.211  1.00 97.63 21  A 1 
ATOM   147  C  C   . MET A 1 21  ? -10.982 -4.494  -4.704  1.00 97.74 21  A 1 
ATOM   148  O  O   . MET A 1 21  ? -10.503 -3.755  -3.850  1.00 96.53 21  A 1 
ATOM   149  C  CB  . MET A 1 21  ? -12.644 -2.867  -5.720  1.00 97.39 21  A 1 
ATOM   150  C  CG  . MET A 1 21  ? -14.019 -2.701  -6.367  1.00 96.26 21  A 1 
ATOM   151  S  SD  . MET A 1 21  ? -14.301 -3.684  -7.876  1.00 96.62 21  A 1 
ATOM   152  C  CE  . MET A 1 21  ? -13.409 -2.678  -9.084  1.00 92.52 21  A 1 
ATOM   153  N  N   . VAL A 1 22  ? -10.308 -5.500  -5.258  1.00 97.62 22  A 1 
ATOM   154  C  CA  . VAL A 1 22  ? -8.921  -5.849  -4.911  1.00 97.50 22  A 1 
ATOM   155  C  C   . VAL A 1 22  ? -8.033  -5.644  -6.131  1.00 97.52 22  A 1 
ATOM   156  O  O   . VAL A 1 22  ? -8.413  -6.008  -7.245  1.00 96.72 22  A 1 
ATOM   157  C  CB  . VAL A 1 22  ? -8.803  -7.291  -4.378  1.00 96.94 22  A 1 
ATOM   158  C  CG1 . VAL A 1 22  ? -7.385  -7.588  -3.880  1.00 94.53 22  A 1 
ATOM   159  C  CG2 . VAL A 1 22  ? -9.769  -7.525  -3.209  1.00 95.07 22  A 1 
ATOM   160  N  N   . SER A 1 23  ? -6.849  -5.070  -5.935  1.00 97.50 23  A 1 
ATOM   161  C  CA  . SER A 1 23  ? -5.787  -5.071  -6.933  1.00 97.29 23  A 1 
ATOM   162  C  C   . SER A 1 23  ? -4.590  -5.833  -6.379  1.00 97.48 23  A 1 
ATOM   163  O  O   . SER A 1 23  ? -4.200  -5.611  -5.241  1.00 96.49 23  A 1 
ATOM   164  C  CB  . SER A 1 23  ? -5.364  -3.653  -7.333  1.00 96.54 23  A 1 
ATOM   165  O  OG  . SER A 1 23  ? -6.471  -2.902  -7.823  1.00 93.02 23  A 1 
ATOM   166  N  N   . VAL A 1 24  ? -4.017  -6.702  -7.193  1.00 97.46 24  A 1 
ATOM   167  C  CA  . VAL A 1 24  ? -2.749  -7.372  -6.891  1.00 97.06 24  A 1 
ATOM   168  C  C   . VAL A 1 24  ? -1.710  -6.802  -7.836  1.00 96.80 24  A 1 
ATOM   169  O  O   . VAL A 1 24  ? -1.843  -6.937  -9.054  1.00 95.63 24  A 1 
ATOM   170  C  CB  . VAL A 1 24  ? -2.853  -8.897  -7.033  1.00 96.24 24  A 1 
ATOM   171  C  CG1 . VAL A 1 24  ? -1.531  -9.559  -6.649  1.00 93.90 24  A 1 
ATOM   172  C  CG2 . VAL A 1 24  ? -3.961  -9.453  -6.119  1.00 94.66 24  A 1 
ATOM   173  N  N   . ILE A 1 25  ? -0.702  -6.115  -7.294  1.00 97.38 25  A 1 
ATOM   174  C  CA  . ILE A 1 25  ? 0.360   -5.496  -8.076  1.00 97.07 25  A 1 
ATOM   175  C  C   . ILE A 1 25  ? 1.456   -6.539  -8.303  1.00 96.60 25  A 1 
ATOM   176  O  O   . ILE A 1 25  ? 2.020   -7.068  -7.344  1.00 95.32 25  A 1 
ATOM   177  C  CB  . ILE A 1 25  ? 0.891   -4.229  -7.386  1.00 96.62 25  A 1 
ATOM   178  C  CG1 . ILE A 1 25  ? -0.223  -3.217  -7.018  1.00 94.73 25  A 1 
ATOM   179  C  CG2 . ILE A 1 25  ? 1.960   -3.551  -8.252  1.00 95.44 25  A 1 
ATOM   180  C  CD1 . ILE A 1 25  ? -1.092  -2.749  -8.184  1.00 87.07 25  A 1 
ATOM   181  N  N   . ASP A 1 26  ? 1.755   -6.811  -9.567  1.00 95.47 26  A 1 
ATOM   182  C  CA  . ASP A 1 26  ? 2.876   -7.643  -9.960  1.00 94.56 26  A 1 
ATOM   183  C  C   . ASP A 1 26  ? 4.167   -6.813  -9.966  1.00 95.36 26  A 1 
ATOM   184  O  O   . ASP A 1 26  ? 4.374   -5.944  -10.817 1.00 94.24 26  A 1 
ATOM   185  C  CB  . ASP A 1 26  ? 2.605   -8.313  -11.313 1.00 92.05 26  A 1 
ATOM   186  C  CG  . ASP A 1 26  ? 3.734   -9.256  -11.749 1.00 88.42 26  A 1 
ATOM   187  O  OD1 . ASP A 1 26  ? 4.704   -9.427  -10.980 1.00 83.98 26  A 1 
ATOM   188  O  OD2 . ASP A 1 26  ? 3.637   -9.802  -12.865 1.00 82.48 26  A 1 
ATOM   189  N  N   . THR A 1 27  ? 5.054   -7.080  -9.020  1.00 95.12 27  A 1 
ATOM   190  C  CA  . THR A 1 27  ? 6.337   -6.376  -8.892  1.00 95.49 27  A 1 
ATOM   191  C  C   . THR A 1 27  ? 7.336   -6.756  -9.985  1.00 95.68 27  A 1 
ATOM   192  O  O   . THR A 1 27  ? 8.335   -6.057  -10.170 1.00 94.57 27  A 1 
ATOM   193  C  CB  . THR A 1 27  ? 6.964   -6.642  -7.517  1.00 94.87 27  A 1 
ATOM   194  O  OG1 . THR A 1 27  ? 7.156   -8.022  -7.307  1.00 87.98 27  A 1 
ATOM   195  C  CG2 . THR A 1 27  ? 6.081   -6.130  -6.383  1.00 87.67 27  A 1 
ATOM   196  N  N   . SER A 1 28  ? 7.088   -7.833  -10.720 1.00 94.95 28  A 1 
ATOM   197  C  CA  . SER A 1 28  ? 7.924   -8.273  -11.834 1.00 94.51 28  A 1 
ATOM   198  C  C   . SER A 1 28  ? 7.521   -7.647  -13.172 1.00 95.49 28  A 1 
ATOM   199  O  O   . SER A 1 28  ? 8.274   -7.753  -14.145 1.00 93.97 28  A 1 
ATOM   200  C  CB  . SER A 1 28  ? 7.933   -9.796  -11.921 1.00 92.61 28  A 1 
ATOM   201  O  OG  . SER A 1 28  ? 6.742   -10.323 -12.461 1.00 84.93 28  A 1 
ATOM   202  N  N   . ALA A 1 29  ? 6.372   -6.967  -13.233 1.00 95.51 29  A 1 
ATOM   203  C  CA  . ALA A 1 29  ? 5.931   -6.269  -14.431 1.00 95.74 29  A 1 
ATOM   204  C  C   . ALA A 1 29  ? 6.942   -5.171  -14.815 1.00 96.41 29  A 1 
ATOM   205  O  O   . ALA A 1 29  ? 7.484   -4.491  -13.939 1.00 95.42 29  A 1 
ATOM   206  C  CB  . ALA A 1 29  ? 4.532   -5.705  -14.201 1.00 94.99 29  A 1 
ATOM   207  N  N   . PRO A 1 30  ? 7.200   -4.964  -16.116 1.00 96.39 30  A 1 
ATOM   208  C  CA  . PRO A 1 30  ? 8.219   -4.016  -16.585 1.00 96.05 30  A 1 
ATOM   209  C  C   . PRO A 1 30  ? 8.084   -2.599  -16.018 1.00 96.18 30  A 1 
ATOM   210  O  O   . PRO A 1 30  ? 9.087   -1.977  -15.673 1.00 94.56 30  A 1 
ATOM   211  C  CB  . PRO A 1 30  ? 8.084   -4.015  -18.110 1.00 95.34 30  A 1 
ATOM   212  C  CG  . PRO A 1 30  ? 7.586   -5.423  -18.417 1.00 94.20 30  A 1 
ATOM   213  C  CD  . PRO A 1 30  ? 6.663   -5.710  -17.240 1.00 96.45 30  A 1 
ATOM   214  N  N   . GLU A 1 31  ? 6.855   -2.105  -15.863 1.00 95.75 31  A 1 
ATOM   215  C  CA  . GLU A 1 31  ? 6.543   -0.797  -15.292 1.00 94.32 31  A 1 
ATOM   216  C  C   . GLU A 1 31  ? 6.911   -0.687  -13.801 1.00 95.20 31  A 1 
ATOM   217  O  O   . GLU A 1 31  ? 7.165   0.418   -13.321 1.00 94.04 31  A 1 
ATOM   218  C  CB  . GLU A 1 31  ? 5.053   -0.471  -15.525 1.00 91.77 31  A 1 
ATOM   219  C  CG  . GLU A 1 31  ? 4.020   -1.436  -14.917 1.00 83.55 31  A 1 
ATOM   220  C  CD  . GLU A 1 31  ? 3.587   -2.577  -15.854 1.00 81.36 31  A 1 
ATOM   221  O  OE1 . GLU A 1 31  ? 2.409   -2.984  -15.772 1.00 73.70 31  A 1 
ATOM   222  O  OE2 . GLU A 1 31  ? 4.414   -3.051  -16.669 1.00 77.53 31  A 1 
ATOM   223  N  N   . ASN A 1 32  ? 6.991   -1.800  -13.082 1.00 96.57 32  A 1 
ATOM   224  C  CA  . ASN A 1 32  ? 7.252   -1.835  -11.642 1.00 97.09 32  A 1 
ATOM   225  C  C   . ASN A 1 32  ? 8.702   -2.186  -11.285 1.00 97.30 32  A 1 
ATOM   226  O  O   . ASN A 1 32  ? 9.149   -1.878  -10.173 1.00 96.14 32  A 1 
ATOM   227  C  CB  . ASN A 1 32  ? 6.254   -2.801  -10.989 1.00 96.48 32  A 1 
ATOM   228  C  CG  . ASN A 1 32  ? 4.827   -2.294  -11.043 1.00 96.28 32  A 1 
ATOM   229  O  OD1 . ASN A 1 32  ? 4.547   -1.110  -10.947 1.00 91.00 32  A 1 
ATOM   230  N  ND2 . ASN A 1 32  ? 3.873   -3.196  -11.159 1.00 90.54 32  A 1 
ATOM   231  N  N   . GLN A 1 33  ? 9.473   -2.767  -12.200 1.00 96.78 33  A 1 
ATOM   232  C  CA  . GLN A 1 33  ? 10.867  -3.158  -11.945 1.00 96.54 33  A 1 
ATOM   233  C  C   . GLN A 1 33  ? 11.778  -1.961  -11.619 1.00 96.87 33  A 1 
ATOM   234  O  O   . GLN A 1 33  ? 12.784  -2.120  -10.932 1.00 95.65 33  A 1 
ATOM   235  C  CB  . GLN A 1 33  ? 11.429  -3.894  -13.165 1.00 95.93 33  A 1 
ATOM   236  C  CG  . GLN A 1 33  ? 10.820  -5.298  -13.351 1.00 93.64 33  A 1 
ATOM   237  C  CD  . GLN A 1 33  ? 11.281  -5.962  -14.644 1.00 92.82 33  A 1 
ATOM   238  O  OE1 . GLN A 1 33  ? 12.195  -5.530  -15.328 1.00 83.85 33  A 1 
ATOM   239  N  NE2 . GLN A 1 33  ? 10.664  -7.054  -15.029 1.00 82.70 33  A 1 
ATOM   240  N  N   . THR A 1 34  ? 11.428  -0.766  -12.103 1.00 96.83 34  A 1 
ATOM   241  C  CA  . THR A 1 34  ? 12.209  0.462   -11.904 1.00 96.71 34  A 1 
ATOM   242  C  C   . THR A 1 34  ? 11.703  1.338   -10.756 1.00 96.78 34  A 1 
ATOM   243  O  O   . THR A 1 34  ? 12.163  2.472   -10.617 1.00 94.66 34  A 1 
ATOM   244  C  CB  . THR A 1 34  ? 12.307  1.275   -13.202 1.00 96.12 34  A 1 
ATOM   245  O  OG1 . THR A 1 34  ? 11.031  1.641   -13.669 1.00 91.84 34  A 1 
ATOM   246  C  CG2 . THR A 1 34  ? 13.001  0.488   -14.317 1.00 91.98 34  A 1 
ATOM   247  N  N   . ALA A 1 35  ? 10.771  0.849   -9.935  1.00 96.70 35  A 1 
ATOM   248  C  CA  . ALA A 1 35  ? 10.303  1.549   -8.746  1.00 96.65 35  A 1 
ATOM   249  C  C   . ALA A 1 35  ? 11.455  1.795   -7.761  1.00 96.74 35  A 1 
ATOM   250  O  O   . ALA A 1 35  ? 12.344  0.955   -7.605  1.00 95.56 35  A 1 
ATOM   251  C  CB  . ALA A 1 35  ? 9.169   0.743   -8.097  1.00 96.07 35  A 1 
ATOM   252  N  N   . THR A 1 36  ? 11.436  2.946   -7.082  1.00 95.70 36  A 1 
ATOM   253  C  CA  . THR A 1 36  ? 12.507  3.380   -6.169  1.00 95.44 36  A 1 
ATOM   254  C  C   . THR A 1 36  ? 12.083  3.397   -4.702  1.00 95.80 36  A 1 
ATOM   255  O  O   . THR A 1 36  ? 12.941  3.365   -3.821  1.00 92.78 36  A 1 
ATOM   256  C  CB  . THR A 1 36  ? 13.065  4.745   -6.572  1.00 93.91 36  A 1 
ATOM   257  O  OG1 . THR A 1 36  ? 12.044  5.709   -6.605  1.00 86.41 36  A 1 
ATOM   258  C  CG2 . THR A 1 36  ? 13.718  4.718   -7.951  1.00 85.37 36  A 1 
ATOM   259  N  N   . SER A 1 37  ? 10.782  3.385   -4.419  1.00 95.69 37  A 1 
ATOM   260  C  CA  . SER A 1 37  ? 10.212  3.282   -3.079  1.00 95.53 37  A 1 
ATOM   261  C  C   . SER A 1 37  ? 9.035   2.304   -3.060  1.00 96.37 37  A 1 
ATOM   262  O  O   . SER A 1 37  ? 8.473   1.963   -4.102  1.00 95.52 37  A 1 
ATOM   263  C  CB  . SER A 1 37  ? 9.782   4.665   -2.575  1.00 94.45 37  A 1 
ATOM   264  O  OG  . SER A 1 37  ? 8.649   5.122   -3.284  1.00 91.01 37  A 1 
ATOM   265  N  N   . ALA A 1 38  ? 8.622   1.847   -1.876  1.00 96.55 38  A 1 
ATOM   266  C  CA  . ALA A 1 38  ? 7.471   0.960   -1.729  1.00 96.92 38  A 1 
ATOM   267  C  C   . ALA A 1 38  ? 6.169   1.592   -2.264  1.00 97.31 38  A 1 
ATOM   268  O  O   . ALA A 1 38  ? 5.338   0.900   -2.846  1.00 96.33 38  A 1 
ATOM   269  C  CB  . ALA A 1 38  ? 7.332   0.595   -0.251  1.00 96.41 38  A 1 
ATOM   270  N  N   . THR A 1 39  ? 6.006   2.910   -2.097  1.00 96.61 39  A 1 
ATOM   271  C  CA  . THR A 1 39  ? 4.827   3.644   -2.564  1.00 96.61 39  A 1 
ATOM   272  C  C   . THR A 1 39  ? 4.845   3.908   -4.069  1.00 96.81 39  A 1 
ATOM   273  O  O   . THR A 1 39  ? 3.777   4.080   -4.648  1.00 95.32 39  A 1 
ATOM   274  C  CB  . THR A 1 39  ? 4.667   4.965   -1.800  1.00 95.21 39  A 1 
ATOM   275  O  OG1 . THR A 1 39  ? 5.897   5.634   -1.726  1.00 87.18 39  A 1 
ATOM   276  C  CG2 . THR A 1 39  ? 4.209   4.721   -0.368  1.00 87.04 39  A 1 
ATOM   277  N  N   . ASP A 1 40  ? 5.989   3.838   -4.751  1.00 96.42 40  A 1 
ATOM   278  C  CA  . ASP A 1 40  ? 6.049   3.964   -6.207  1.00 95.73 40  A 1 
ATOM   279  C  C   . ASP A 1 40  ? 5.253   2.862   -6.917  1.00 96.88 40  A 1 
ATOM   280  O  O   . ASP A 1 40  ? 4.655   3.107   -7.964  1.00 95.48 40  A 1 
ATOM   281  C  CB  . ASP A 1 40  ? 7.497   3.939   -6.719  1.00 93.22 40  A 1 
ATOM   282  C  CG  . ASP A 1 40  ? 8.297   5.200   -6.407  1.00 89.51 40  A 1 
ATOM   283  O  OD1 . ASP A 1 40  ? 7.699   6.252   -6.107  1.00 86.30 40  A 1 
ATOM   284  O  OD2 . ASP A 1 40  ? 9.541   5.118   -6.526  1.00 86.46 40  A 1 
ATOM   285  N  N   . LEU A 1 41  ? 5.145   1.682   -6.305  1.00 96.88 41  A 1 
ATOM   286  C  CA  . LEU A 1 41  ? 4.321   0.567   -6.789  1.00 97.24 41  A 1 
ATOM   287  C  C   . LEU A 1 41  ? 2.811   0.886   -6.799  1.00 97.54 41  A 1 
ATOM   288  O  O   . LEU A 1 41  ? 2.030   0.151   -7.391  1.00 96.64 41  A 1 
ATOM   289  C  CB  . LEU A 1 41  ? 4.587   -0.677  -5.914  1.00 97.16 41  A 1 
ATOM   290  C  CG  . LEU A 1 41  ? 6.038   -1.196  -5.964  1.00 96.76 41  A 1 
ATOM   291  C  CD1 . LEU A 1 41  ? 6.218   -2.316  -4.941  1.00 95.78 41  A 1 
ATOM   292  C  CD2 . LEU A 1 41  ? 6.393   -1.760  -7.342  1.00 95.11 41  A 1 
ATOM   293  N  N   . LEU A 1 42  ? 2.401   1.996   -6.168  1.00 97.42 42  A 1 
ATOM   294  C  CA  . LEU A 1 42  ? 1.016   2.449   -6.087  1.00 97.65 42  A 1 
ATOM   295  C  C   . LEU A 1 42  ? 0.698   3.593   -7.063  1.00 97.69 42  A 1 
ATOM   296  O  O   . LEU A 1 42  ? -0.466  3.966   -7.201  1.00 96.61 42  A 1 
ATOM   297  C  CB  . LEU A 1 42  ? 0.703   2.862   -4.633  1.00 97.49 42  A 1 
ATOM   298  C  CG  . LEU A 1 42  ? 1.111   1.845   -3.543  1.00 97.22 42  A 1 
ATOM   299  C  CD1 . LEU A 1 42  ? 0.796   2.425   -2.166  1.00 96.54 42  A 1 
ATOM   300  C  CD2 . LEU A 1 42  ? 0.383   0.515   -3.701  1.00 95.92 42  A 1 
ATOM   301  N  N   . ARG A 1 43  ? 1.704   4.165   -7.750  1.00 97.01 43  A 1 
ATOM   302  C  CA  . ARG A 1 43  ? 1.543   5.386   -8.573  1.00 96.53 43  A 1 
ATOM   303  C  C   . ARG A 1 43  ? 0.596   5.218   -9.756  1.00 96.61 43  A 1 
ATOM   304  O  O   . ARG A 1 43  ? -0.009  6.197   -10.176 1.00 94.85 43  A 1 
ATOM   305  C  CB  . ARG A 1 43  ? 2.901   5.867   -9.090  1.00 94.69 43  A 1 
ATOM   306  C  CG  . ARG A 1 43  ? 3.732   6.534   -7.994  1.00 87.79 43  A 1 
ATOM   307  C  CD  . ARG A 1 43  ? 5.031   7.105   -8.584  1.00 84.80 43  A 1 
ATOM   308  N  NE  . ARG A 1 43  ? 5.898   7.681   -7.557  1.00 82.71 43  A 1 
ATOM   309  C  CZ  . ARG A 1 43  ? 5.818   8.871   -6.985  1.00 81.25 43  A 1 
ATOM   310  N  NH1 . ARG A 1 43  ? 4.923   9.763   -7.325  1.00 71.83 43  A 1 
ATOM   311  N  NH2 . ARG A 1 43  ? 6.662   9.178   -6.040  1.00 76.56 43  A 1 
ATOM   312  N  N   . HIS A 1 44  ? 0.463   4.011   -10.284 1.00 96.48 44  A 1 
ATOM   313  C  CA  . HIS A 1 44  ? -0.371  3.720   -11.455 1.00 96.79 44  A 1 
ATOM   314  C  C   . HIS A 1 44  ? -1.749  3.142   -11.079 1.00 97.43 44  A 1 
ATOM   315  O  O   . HIS A 1 44  ? -2.424  2.549   -11.916 1.00 96.02 44  A 1 
ATOM   316  C  CB  . HIS A 1 44  ? 0.416   2.826   -12.421 1.00 95.55 44  A 1 
ATOM   317  C  CG  . HIS A 1 44  ? 1.750   3.407   -12.808 1.00 94.08 44  A 1 
ATOM   318  N  ND1 . HIS A 1 44  ? 2.991   2.889   -12.506 1.00 79.16 44  A 1 
ATOM   319  C  CD2 . HIS A 1 44  ? 1.971   4.579   -13.493 1.00 79.96 44  A 1 
ATOM   320  C  CE1 . HIS A 1 44  ? 3.927   3.706   -13.003 1.00 81.55 44  A 1 
ATOM   321  N  NE2 . HIS A 1 44  ? 3.349   4.754   -13.608 1.00 84.63 44  A 1 
ATOM   322  N  N   . VAL A 1 45  ? -2.177  3.302   -9.827  1.00 97.22 45  A 1 
ATOM   323  C  CA  . VAL A 1 45  ? -3.467  2.788   -9.349  1.00 97.36 45  A 1 
ATOM   324  C  C   . VAL A 1 45  ? -4.451  3.951   -9.164  1.00 97.67 45  A 1 
ATOM   325  O  O   . VAL A 1 45  ? -4.293  4.736   -8.230  1.00 96.90 45  A 1 
ATOM   326  C  CB  . VAL A 1 45  ? -3.303  1.974   -8.056  1.00 96.65 45  A 1 
ATOM   327  C  CG1 . VAL A 1 45  ? -4.641  1.351   -7.644  1.00 94.46 45  A 1 
ATOM   328  C  CG2 . VAL A 1 45  ? -2.288  0.847   -8.238  1.00 95.21 45  A 1 
ATOM   329  N  N   . PRO A 1 46  ? -5.501  4.072   -10.006 1.00 97.87 46  A 1 
ATOM   330  C  CA  . PRO A 1 46  ? -6.502  5.112   -9.844  1.00 97.74 46  A 1 
ATOM   331  C  C   . PRO A 1 46  ? -7.191  5.046   -8.480  1.00 97.70 46  A 1 
ATOM   332  O  O   . PRO A 1 46  ? -7.555  3.970   -7.998  1.00 96.55 46  A 1 
ATOM   333  C  CB  . PRO A 1 46  ? -7.509  4.915   -10.982 1.00 97.28 46  A 1 
ATOM   334  C  CG  . PRO A 1 46  ? -6.686  4.198   -12.045 1.00 96.23 46  A 1 
ATOM   335  C  CD  . PRO A 1 46  ? -5.761  3.315   -11.212 1.00 97.77 46  A 1 
ATOM   336  N  N   . GLY A 1 47  ? -7.399  6.213   -7.864  1.00 97.46 47  A 1 
ATOM   337  C  CA  . GLY A 1 47  ? -7.965  6.327   -6.517  1.00 97.26 47  A 1 
ATOM   338  C  C   . GLY A 1 47  ? -6.943  6.265   -5.393  1.00 97.20 47  A 1 
ATOM   339  O  O   . GLY A 1 47  ? -7.331  6.421   -4.234  1.00 95.54 47  A 1 
ATOM   340  N  N   . ILE A 1 48  ? -5.663  6.064   -5.717  1.00 97.46 48  A 1 
ATOM   341  C  CA  . ILE A 1 48  ? -4.554  6.268   -4.792  1.00 97.47 48  A 1 
ATOM   342  C  C   . ILE A 1 48  ? -3.811  7.543   -5.198  1.00 96.91 48  A 1 
ATOM   343  O  O   . ILE A 1 48  ? -3.439  7.716   -6.355  1.00 95.84 48  A 1 
ATOM   344  C  CB  . ILE A 1 48  ? -3.621  5.041   -4.719  1.00 97.44 48  A 1 
ATOM   345  C  CG1 . ILE A 1 48  ? -4.434  3.821   -4.228  1.00 96.52 48  A 1 
ATOM   346  C  CG2 . ILE A 1 48  ? -2.418  5.327   -3.800  1.00 96.84 48  A 1 
ATOM   347  C  CD1 . ILE A 1 48  ? -3.608  2.544   -4.010  1.00 95.33 48  A 1 
ATOM   348  N  N   . THR A 1 49  ? -3.582  8.426   -4.236  1.00 96.61 49  A 1 
ATOM   349  C  CA  . THR A 1 49  ? -2.673  9.561   -4.379  1.00 95.95 49  A 1 
ATOM   350  C  C   . THR A 1 49  ? -1.613  9.500   -3.293  1.00 95.98 49  A 1 
ATOM   351  O  O   . THR A 1 49  ? -1.855  8.970   -2.209  1.00 94.54 49  A 1 
ATOM   352  C  CB  . THR A 1 49  ? -3.394  10.919  -4.376  1.00 94.01 49  A 1 
ATOM   353  O  OG1 . THR A 1 49  ? -4.177  11.094  -3.223  1.00 79.69 49  A 1 
ATOM   354  C  CG2 . THR A 1 49  ? -4.320  11.055  -5.576  1.00 78.47 49  A 1 
ATOM   355  N  N   . LEU A 1 50  ? -0.425  10.007  -3.606  1.00 95.30 50  A 1 
ATOM   356  C  CA  . LEU A 1 50  ? 0.687   10.090  -2.676  1.00 94.94 50  A 1 
ATOM   357  C  C   . LEU A 1 50  ? 0.916   11.548  -2.304  1.00 93.42 50  A 1 
ATOM   358  O  O   . LEU A 1 50  ? 0.997   12.406  -3.189  1.00 91.18 50  A 1 
ATOM   359  C  CB  . LEU A 1 50  ? 1.953   9.456   -3.285  1.00 94.92 50  A 1 
ATOM   360  C  CG  . LEU A 1 50  ? 1.798   7.983   -3.697  1.00 94.17 50  A 1 
ATOM   361  C  CD1 . LEU A 1 50  ? 3.110   7.475   -4.294  1.00 92.47 50  A 1 
ATOM   362  C  CD2 . LEU A 1 50  ? 1.434   7.075   -2.524  1.00 91.73 50  A 1 
ATOM   363  N  N   . ASP A 1 51  ? 1.018   11.814  -1.006  1.00 92.54 51  A 1 
ATOM   364  C  CA  . ASP A 1 51  ? 1.458   13.101  -0.493  1.00 90.57 51  A 1 
ATOM   365  C  C   . ASP A 1 51  ? 2.981   13.241  -0.628  1.00 90.90 51  A 1 
ATOM   366  O  O   . ASP A 1 51  ? 3.707   12.288  -0.926  1.00 84.65 51  A 1 
ATOM   367  C  CB  . ASP A 1 51  ? 0.981   13.296  0.958   1.00 86.03 51  A 1 
ATOM   368  C  CG  . ASP A 1 51  ? -0.536  13.449  1.076   1.00 83.33 51  A 1 
ATOM   369  O  OD1 . ASP A 1 51  ? -1.180  13.890  0.097   1.00 76.94 51  A 1 
ATOM   370  O  OD2 . ASP A 1 51  ? -1.088  13.143  2.154   1.00 78.06 51  A 1 
ATOM   371  N  N   . GLY A 1 52  ? 3.472   14.454  -0.412  1.00 90.20 52  A 1 
ATOM   372  C  CA  . GLY A 1 52  ? 4.898   14.740  -0.463  1.00 90.69 52  A 1 
ATOM   373  C  C   . GLY A 1 52  ? 5.472   14.796  -1.879  1.00 92.02 52  A 1 
ATOM   374  O  O   . GLY A 1 52  ? 4.795   15.101  -2.864  1.00 87.52 52  A 1 
ATOM   375  N  N   . THR A 1 53  ? 6.782   14.551  -1.949  1.00 92.76 53  A 1 
ATOM   376  C  CA  . THR A 1 53  ? 7.588   14.622  -3.175  1.00 93.09 53  A 1 
ATOM   377  C  C   . THR A 1 53  ? 8.123   13.235  -3.541  1.00 92.41 53  A 1 
ATOM   378  O  O   . THR A 1 53  ? 7.682   12.215  -3.000  1.00 87.14 53  A 1 
ATOM   379  C  CB  . THR A 1 53  ? 8.734   15.640  -3.003  1.00 91.91 53  A 1 
ATOM   380  O  OG1 . THR A 1 53  ? 9.673   15.171  -2.063  1.00 85.36 53  A 1 
ATOM   381  C  CG2 . THR A 1 53  ? 8.270   17.022  -2.550  1.00 86.55 53  A 1 
ATOM   382  N  N   . GLY A 1 54  ? 9.099   13.164  -4.433  1.00 93.36 54  A 1 
ATOM   383  C  CA  . GLY A 1 54  ? 9.825   11.922  -4.706  1.00 93.45 54  A 1 
ATOM   384  C  C   . GLY A 1 54  ? 10.677  11.405  -3.534  1.00 95.24 54  A 1 
ATOM   385  O  O   . GLY A 1 54  ? 11.095  10.247  -3.578  1.00 93.06 54  A 1 
ATOM   386  N  N   . ARG A 1 55  ? 10.908  12.210  -2.484  1.00 95.94 55  A 1 
ATOM   387  C  CA  . ARG A 1 55  ? 11.665  11.800  -1.294  1.00 96.04 55  A 1 
ATOM   388  C  C   . ARG A 1 55  ? 10.898  10.742  -0.513  1.00 96.15 55  A 1 
ATOM   389  O  O   . ARG A 1 55  ? 9.680   10.822  -0.408  1.00 94.13 55  A 1 
ATOM   390  C  CB  . ARG A 1 55  ? 11.950  13.005  -0.378  1.00 94.62 55  A 1 
ATOM   391  C  CG  . ARG A 1 55  ? 12.689  14.146  -1.079  1.00 93.25 55  A 1 
ATOM   392  C  CD  . ARG A 1 55  ? 12.981  15.271  -0.100  1.00 93.46 55  A 1 
ATOM   393  N  NE  . ARG A 1 55  ? 13.522  16.446  -0.798  1.00 92.76 55  A 1 
ATOM   394  C  CZ  . ARG A 1 55  ? 12.873  17.565  -1.090  1.00 94.69 55  A 1 
ATOM   395  N  NH1 . ARG A 1 55  ? 11.627  17.776  -0.773  1.00 87.85 55  A 1 
ATOM   396  N  NH2 . ARG A 1 55  ? 13.489  18.517  -1.720  1.00 88.41 55  A 1 
ATOM   397  N  N   . THR A 1 56  ? 11.614  9.787   0.079   1.00 96.43 56  A 1 
ATOM   398  C  CA  . THR A 1 56  ? 10.996  8.668   0.808   1.00 96.23 56  A 1 
ATOM   399  C  C   . THR A 1 56  ? 10.220  9.139   2.037   1.00 96.38 56  A 1 
ATOM   400  O  O   . THR A 1 56  ? 9.104   8.673   2.281   1.00 94.80 56  A 1 
ATOM   401  C  CB  . THR A 1 56  ? 12.067  7.658   1.232   1.00 95.91 56  A 1 
ATOM   402  O  OG1 . THR A 1 56  ? 12.845  7.283   0.114   1.00 91.03 56  A 1 
ATOM   403  C  CG2 . THR A 1 56  ? 11.460  6.370   1.799   1.00 91.53 56  A 1 
ATOM   404  N  N   . ASN A 1 57  ? 10.770  10.096  2.800   1.00 96.13 57  A 1 
ATOM   405  C  CA  . ASN A 1 57  ? 10.072  10.703  3.926   1.00 96.25 57  A 1 
ATOM   406  C  C   . ASN A 1 57  ? 8.995   11.684  3.426   1.00 95.83 57  A 1 
ATOM   407  O  O   . ASN A 1 57  ? 9.282   12.605  2.663   1.00 93.11 57  A 1 
ATOM   408  C  CB  . ASN A 1 57  ? 11.080  11.382  4.860   1.00 96.05 57  A 1 
ATOM   409  C  CG  . ASN A 1 57  ? 11.917  10.375  5.635   1.00 96.28 57  A 1 
ATOM   410  O  OD1 . ASN A 1 57  ? 12.969  9.959   5.219   1.00 88.68 57  A 1 
ATOM   411  N  ND2 . ASN A 1 57  ? 11.454  9.963   6.791   1.00 88.64 57  A 1 
ATOM   412  N  N   . GLY A 1 58  ? 7.763   11.486  3.879   1.00 95.61 58  A 1 
ATOM   413  C  CA  . GLY A 1 58  ? 6.598   12.282  3.506   1.00 95.04 58  A 1 
ATOM   414  C  C   . GLY A 1 58  ? 5.716   11.666  2.418   1.00 95.04 58  A 1 
ATOM   415  O  O   . GLY A 1 58  ? 4.688   12.261  2.083   1.00 91.73 58  A 1 
ATOM   416  N  N   . GLN A 1 59  ? 6.066   10.493  1.887   1.00 95.53 59  A 1 
ATOM   417  C  CA  . GLN A 1 59  ? 5.231   9.757   0.927   1.00 95.31 59  A 1 
ATOM   418  C  C   . GLN A 1 59  ? 4.091   9.001   1.651   1.00 95.70 59  A 1 
ATOM   419  O  O   . GLN A 1 59  ? 4.116   7.776   1.788   1.00 92.99 59  A 1 
ATOM   420  C  CB  . GLN A 1 59  ? 6.073   8.801   0.063   1.00 93.62 59  A 1 
ATOM   421  C  CG  . GLN A 1 59  ? 6.948   9.544   -0.952  1.00 87.16 59  A 1 
ATOM   422  C  CD  . GLN A 1 59  ? 7.630   8.597   -1.948  1.00 85.44 59  A 1 
ATOM   423  O  OE1 . GLN A 1 59  ? 7.553   7.377   -1.882  1.00 76.42 59  A 1 
ATOM   424  N  NE2 . GLN A 1 59  ? 8.308   9.128   -2.934  1.00 74.88 59  A 1 
ATOM   425  N  N   . ASP A 1 60  ? 3.075   9.752   2.077   1.00 95.74 60  A 1 
ATOM   426  C  CA  . ASP A 1 60  ? 1.878   9.205   2.699   1.00 95.42 60  A 1 
ATOM   427  C  C   . ASP A 1 60  ? 0.821   8.829   1.641   1.00 95.87 60  A 1 
ATOM   428  O  O   . ASP A 1 60  ? 0.714   9.441   0.580   1.00 94.14 60  A 1 
ATOM   429  C  CB  . ASP A 1 60  ? 1.323   10.184  3.744   1.00 93.50 60  A 1 
ATOM   430  C  CG  . ASP A 1 60  ? 2.150   10.213  5.030   1.00 91.23 60  A 1 
ATOM   431  O  OD1 . ASP A 1 60  ? 2.709   9.161   5.406   1.00 86.66 60  A 1 
ATOM   432  O  OD2 . ASP A 1 60  ? 2.172   11.261  5.716   1.00 86.55 60  A 1 
ATOM   433  N  N   . VAL A 1 61  ? 0.017   7.802   1.938   1.00 96.41 61  A 1 
ATOM   434  C  CA  . VAL A 1 61  ? -0.975  7.244   1.010   1.00 96.64 61  A 1 
ATOM   435  C  C   . VAL A 1 61  ? -2.360  7.792   1.316   1.00 96.13 61  A 1 
ATOM   436  O  O   . VAL A 1 61  ? -2.812  7.730   2.455   1.00 94.54 61  A 1 
ATOM   437  C  CB  . VAL A 1 61  ? -0.974  5.706   1.057   1.00 95.76 61  A 1 
ATOM   438  C  CG1 . VAL A 1 61  ? -1.997  5.114   0.086   1.00 88.39 61  A 1 
ATOM   439  C  CG2 . VAL A 1 61  ? 0.396   5.138   0.686   1.00 87.62 61  A 1 
ATOM   440  N  N   . ASN A 1 62  ? -3.084  8.224   0.277   1.00 95.95 62  A 1 
ATOM   441  C  CA  . ASN A 1 62  ? -4.509  8.534   0.336   1.00 95.69 62  A 1 
ATOM   442  C  C   . ASN A 1 62  ? -5.294  7.544   -0.524  1.00 96.46 62  A 1 
ATOM   443  O  O   . ASN A 1 62  ? -4.945  7.300   -1.680  1.00 96.00 62  A 1 
ATOM   444  C  CB  . ASN A 1 62  ? -4.772  9.979   -0.105  1.00 94.01 62  A 1 
ATOM   445  C  CG  . ASN A 1 62  ? -3.982  11.008  0.670   1.00 92.05 62  A 1 
ATOM   446  O  OD1 . ASN A 1 62  ? -4.426  11.523  1.678   1.00 83.96 62  A 1 
ATOM   447  N  ND2 . ASN A 1 62  ? -2.803  11.353  0.198   1.00 82.37 62  A 1 
ATOM   448  N  N   . MET A 1 63  ? -6.400  7.000   0.016   1.00 96.31 63  A 1 
ATOM   449  C  CA  . MET A 1 63  ? -7.292  6.078   -0.691  1.00 97.13 63  A 1 
ATOM   450  C  C   . MET A 1 63  ? -8.701  6.121   -0.101  1.00 97.02 63  A 1 
ATOM   451  O  O   . MET A 1 63  ? -8.883  6.207   1.112   1.00 95.87 63  A 1 
ATOM   452  C  CB  . MET A 1 63  ? -6.710  4.656   -0.650  1.00 97.14 63  A 1 
ATOM   453  C  CG  . MET A 1 63  ? -7.521  3.651   -1.469  1.00 96.90 63  A 1 
ATOM   454  S  SD  . MET A 1 63  ? -6.864  1.954   -1.517  1.00 96.88 63  A 1 
ATOM   455  C  CE  . MET A 1 63  ? -7.004  1.478   0.211   1.00 93.07 63  A 1 
ATOM   456  N  N   . ARG A 1 64  ? -9.730  6.000   -0.957  1.00 97.00 64  A 1 
ATOM   457  C  CA  . ARG A 1 64  ? -11.143 5.934   -0.533  1.00 96.85 64  A 1 
ATOM   458  C  C   . ARG A 1 64  ? -11.570 7.094   0.396   1.00 96.21 64  A 1 
ATOM   459  O  O   . ARG A 1 64  ? -12.446 6.921   1.242   1.00 92.91 64  A 1 
ATOM   460  C  CB  . ARG A 1 64  ? -11.448 4.547   0.058   1.00 96.26 64  A 1 
ATOM   461  C  CG  . ARG A 1 64  ? -11.553 3.428   -1.003  1.00 93.93 64  A 1 
ATOM   462  C  CD  . ARG A 1 64  ? -12.932 3.447   -1.647  1.00 93.21 64  A 1 
ATOM   463  N  NE  . ARG A 1 64  ? -13.100 2.383   -2.650  1.00 93.71 64  A 1 
ATOM   464  C  CZ  . ARG A 1 64  ? -14.009 1.411   -2.656  1.00 95.49 64  A 1 
ATOM   465  N  NH1 . ARG A 1 64  ? -14.862 1.234   -1.693  1.00 88.40 64  A 1 
ATOM   466  N  NH2 . ARG A 1 64  ? -14.084 0.612   -3.659  1.00 89.40 64  A 1 
ATOM   467  N  N   . GLY A 1 65  ? -10.973 8.265   0.226   1.00 94.83 65  A 1 
ATOM   468  C  CA  . GLY A 1 65  ? -11.272 9.466   1.001   1.00 93.50 65  A 1 
ATOM   469  C  C   . GLY A 1 65  ? -10.548 9.574   2.340   1.00 93.59 65  A 1 
ATOM   470  O  O   . GLY A 1 65  ? -10.852 10.487  3.102   1.00 91.47 65  A 1 
ATOM   471  N  N   . TYR A 1 66  ? -9.611  8.679   2.621   1.00 94.91 66  A 1 
ATOM   472  C  CA  . TYR A 1 66  ? -8.792  8.705   3.827   1.00 95.37 66  A 1 
ATOM   473  C  C   . TYR A 1 66  ? -7.317  8.959   3.503   1.00 95.13 66  A 1 
ATOM   474  O  O   . TYR A 1 66  ? -6.814  8.466   2.500   1.00 93.89 66  A 1 
ATOM   475  C  CB  . TYR A 1 66  ? -8.964  7.397   4.599   1.00 95.63 66  A 1 
ATOM   476  C  CG  . TYR A 1 66  ? -10.349 7.243   5.184   1.00 96.09 66  A 1 
ATOM   477  C  CD1 . TYR A 1 66  ? -10.663 7.826   6.431   1.00 95.12 66  A 1 
ATOM   478  C  CD2 . TYR A 1 66  ? -11.354 6.553   4.476   1.00 95.03 66  A 1 
ATOM   479  C  CE1 . TYR A 1 66  ? -11.943 7.708   6.978   1.00 94.89 66  A 1 
ATOM   480  C  CE2 . TYR A 1 66  ? -12.651 6.433   5.018   1.00 95.08 66  A 1 
ATOM   481  C  CZ  . TYR A 1 66  ? -12.929 7.010   6.267   1.00 95.93 66  A 1 
ATOM   482  O  OH  . TYR A 1 66  ? -14.192 6.901   6.801   1.00 95.73 66  A 1 
ATOM   483  N  N   . ASP A 1 67  ? -6.648  9.693   4.387   1.00 93.60 67  A 1 
ATOM   484  C  CA  . ASP A 1 67  ? -5.193  9.823   4.407   1.00 92.98 67  A 1 
ATOM   485  C  C   . ASP A 1 67  ? -4.531  8.603   5.081   1.00 94.24 67  A 1 
ATOM   486  O  O   . ASP A 1 67  ? -5.197  7.622   5.441   1.00 93.97 67  A 1 
ATOM   487  C  CB  . ASP A 1 67  ? -4.802  11.164  5.056   1.00 90.51 67  A 1 
ATOM   488  C  CG  . ASP A 1 67  ? -5.121  11.303  6.549   1.00 88.89 67  A 1 
ATOM   489  O  OD1 . ASP A 1 67  ? -5.291  10.291  7.260   1.00 85.74 67  A 1 
ATOM   490  O  OD2 . ASP A 1 67  ? -5.183  12.452  7.045   1.00 83.82 67  A 1 
ATOM   491  N  N   . HIS A 1 68  ? -3.213  8.662   5.287   1.00 94.12 68  A 1 
ATOM   492  C  CA  . HIS A 1 68  ? -2.430  7.573   5.879   1.00 94.99 68  A 1 
ATOM   493  C  C   . HIS A 1 68  ? -2.944  7.083   7.249   1.00 95.70 68  A 1 
ATOM   494  O  O   . HIS A 1 68  ? -2.729  5.925   7.619   1.00 95.04 68  A 1 
ATOM   495  C  CB  . HIS A 1 68  ? -0.967  8.026   6.015   1.00 93.83 68  A 1 
ATOM   496  C  CG  . HIS A 1 68  ? -0.734  9.091   7.053   1.00 92.99 68  A 1 
ATOM   497  N  ND1 . HIS A 1 68  ? -0.766  10.448  6.859   1.00 82.43 68  A 1 
ATOM   498  C  CD2 . HIS A 1 68  ? -0.453  8.895   8.382   1.00 84.66 68  A 1 
ATOM   499  C  CE1 . HIS A 1 68  ? -0.505  11.053  8.036   1.00 86.11 68  A 1 
ATOM   500  N  NE2 . HIS A 1 68  ? -0.317  10.144  8.988   1.00 88.26 68  A 1 
ATOM   501  N  N   . ARG A 1 69  ? -3.673  7.924   7.993   1.00 94.13 69  A 1 
ATOM   502  C  CA  . ARG A 1 69  ? -4.235  7.551   9.307   1.00 93.98 69  A 1 
ATOM   503  C  C   . ARG A 1 69  ? -5.432  6.611   9.170   1.00 95.09 69  A 1 
ATOM   504  O  O   . ARG A 1 69  ? -5.724  5.853   10.087  1.00 93.60 69  A 1 
ATOM   505  C  CB  . ARG A 1 69  ? -4.610  8.823   10.071  1.00 91.77 69  A 1 
ATOM   506  C  CG  . ARG A 1 69  ? -3.390  9.720   10.351  1.00 89.52 69  A 1 
ATOM   507  C  CD  . ARG A 1 69  ? -3.798  11.051  10.969  1.00 86.24 69  A 1 
ATOM   508  N  NE  . ARG A 1 69  ? -4.455  11.919  9.990   1.00 81.96 69  A 1 
ATOM   509  C  CZ  . ARG A 1 69  ? -4.808  13.184  10.174  1.00 78.71 69  A 1 
ATOM   510  N  NH1 . ARG A 1 69  ? -4.598  13.790  11.307  1.00 72.77 69  A 1 
ATOM   511  N  NH2 . ARG A 1 69  ? -5.361  13.851  9.202   1.00 72.56 69  A 1 
ATOM   512  N  N   . GLY A 1 70  ? -6.112  6.647   8.016   1.00 95.04 70  A 1 
ATOM   513  C  CA  . GLY A 1 70  ? -7.277  5.834   7.684   1.00 95.81 70  A 1 
ATOM   514  C  C   . GLY A 1 70  ? -7.033  4.748   6.628   1.00 96.86 70  A 1 
ATOM   515  O  O   . GLY A 1 70  ? -7.963  4.011   6.289   1.00 96.11 70  A 1 
ATOM   516  N  N   . VAL A 1 71  ? -5.811  4.632   6.111   1.00 96.82 71  A 1 
ATOM   517  C  CA  . VAL A 1 71  ? -5.386  3.570   5.185   1.00 97.39 71  A 1 
ATOM   518  C  C   . VAL A 1 71  ? -4.296  2.749   5.860   1.00 97.37 71  A 1 
ATOM   519  O  O   . VAL A 1 71  ? -3.176  3.212   6.057   1.00 96.58 71  A 1 
ATOM   520  C  CB  . VAL A 1 71  ? -4.904  4.136   3.837   1.00 97.05 71  A 1 
ATOM   521  C  CG1 . VAL A 1 71  ? -4.508  3.007   2.875   1.00 95.69 71  A 1 
ATOM   522  C  CG2 . VAL A 1 71  ? -6.010  4.960   3.155   1.00 96.17 71  A 1 
ATOM   523  N  N   . LEU A 1 72  ? -4.611  1.513   6.218   1.00 97.51 72  A 1 
ATOM   524  C  CA  . LEU A 1 72  ? -3.650  0.650   6.901   1.00 97.71 72  A 1 
ATOM   525  C  C   . LEU A 1 72  ? -2.617  0.110   5.911   1.00 98.02 72  A 1 
ATOM   526  O  O   . LEU A 1 72  ? -2.971  -0.512  4.919   1.00 97.66 72  A 1 
ATOM   527  C  CB  . LEU A 1 72  ? -4.410  -0.471  7.632   1.00 97.45 72  A 1 
ATOM   528  C  CG  . LEU A 1 72  ? -3.494  -1.414  8.434   1.00 96.99 72  A 1 
ATOM   529  C  CD1 . LEU A 1 72  ? -2.774  -0.696  9.574   1.00 95.74 72  A 1 
ATOM   530  C  CD2 . LEU A 1 72  ? -4.339  -2.532  9.044   1.00 95.47 72  A 1 
ATOM   531  N  N   . VAL A 1 73  ? -1.336  0.271   6.232   1.00 98.09 73  A 1 
ATOM   532  C  CA  . VAL A 1 73  ? -0.236  -0.378  5.515   1.00 98.09 73  A 1 
ATOM   533  C  C   . VAL A 1 73  ? 0.317   -1.519  6.357   1.00 97.92 73  A 1 
ATOM   534  O  O   . VAL A 1 73  ? 0.536   -1.367  7.558   1.00 97.33 73  A 1 
ATOM   535  C  CB  . VAL A 1 73  ? 0.849   0.630   5.096   1.00 97.77 73  A 1 
ATOM   536  C  CG1 . VAL A 1 73  ? 1.981   -0.053  4.317   1.00 96.69 73  A 1 
ATOM   537  C  CG2 . VAL A 1 73  ? 0.263   1.725   4.200   1.00 96.96 73  A 1 
ATOM   538  N  N   . LEU A 1 74  ? 0.535   -2.681  5.733   1.00 98.02 74  A 1 
ATOM   539  C  CA  . LEU A 1 74  ? 1.146   -3.858  6.343   1.00 98.00 74  A 1 
ATOM   540  C  C   . LEU A 1 74  ? 2.414   -4.248  5.577   1.00 98.10 74  A 1 
ATOM   541  O  O   . LEU A 1 74  ? 2.438   -4.206  4.353   1.00 97.74 74  A 1 
ATOM   542  C  CB  . LEU A 1 74  ? 0.157   -5.042  6.353   1.00 97.79 74  A 1 
ATOM   543  C  CG  . LEU A 1 74  ? -1.204  -4.797  7.027   1.00 97.20 74  A 1 
ATOM   544  C  CD1 . LEU A 1 74  ? -2.092  -6.031  6.873   1.00 96.07 74  A 1 
ATOM   545  C  CD2 . LEU A 1 74  ? -1.062  -4.507  8.517   1.00 95.44 74  A 1 
ATOM   546  N  N   . VAL A 1 75  ? 3.425   -4.703  6.307   1.00 98.14 75  A 1 
ATOM   547  C  CA  . VAL A 1 75  ? 4.567   -5.428  5.739   1.00 98.26 75  A 1 
ATOM   548  C  C   . VAL A 1 75  ? 4.701   -6.756  6.474   1.00 98.13 75  A 1 
ATOM   549  O  O   . VAL A 1 75  ? 4.796   -6.773  7.701   1.00 97.59 75  A 1 
ATOM   550  C  CB  . VAL A 1 75  ? 5.880   -4.617  5.795   1.00 98.10 75  A 1 
ATOM   551  C  CG1 . VAL A 1 75  ? 7.030   -5.407  5.167   1.00 97.25 75  A 1 
ATOM   552  C  CG2 . VAL A 1 75  ? 5.751   -3.291  5.036   1.00 97.45 75  A 1 
ATOM   553  N  N   . ASP A 1 76  ? 4.650   -7.854  5.750   1.00 98.07 76  A 1 
ATOM   554  C  CA  . ASP A 1 76  ? 4.638   -9.223  6.289   1.00 97.86 76  A 1 
ATOM   555  C  C   . ASP A 1 76  ? 3.617   -9.415  7.434   1.00 97.81 76  A 1 
ATOM   556  O  O   . ASP A 1 76  ? 3.858   -10.088 8.439   1.00 96.53 76  A 1 
ATOM   557  C  CB  . ASP A 1 76  ? 6.066   -9.667  6.648   1.00 97.55 76  A 1 
ATOM   558  C  CG  . ASP A 1 76  ? 6.995   -9.713  5.434   1.00 97.22 76  A 1 
ATOM   559  O  OD1 . ASP A 1 76  ? 6.619   -10.331 4.415   1.00 95.06 76  A 1 
ATOM   560  O  OD2 . ASP A 1 76  ? 8.117   -9.182  5.524   1.00 95.23 76  A 1 
ATOM   561  N  N   . GLY A 1 77  ? 2.446   -8.764  7.287   1.00 97.15 77  A 1 
ATOM   562  C  CA  . GLY A 1 77  ? 1.341   -8.819  8.243   1.00 96.95 77  A 1 
ATOM   563  C  C   . GLY A 1 77  ? 1.475   -7.917  9.477   1.00 97.56 77  A 1 
ATOM   564  O  O   . GLY A 1 77  ? 0.624   -7.995  10.363  1.00 96.40 77  A 1 
ATOM   565  N  N   . VAL A 1 78  ? 2.505   -7.070  9.560   1.00 97.55 78  A 1 
ATOM   566  C  CA  . VAL A 1 78  ? 2.711   -6.103  10.653  1.00 97.73 78  A 1 
ATOM   567  C  C   . VAL A 1 78  ? 2.383   -4.698  10.174  1.00 97.89 78  A 1 
ATOM   568  O  O   . VAL A 1 78  ? 2.842   -4.271  9.114   1.00 97.12 78  A 1 
ATOM   569  C  CB  . VAL A 1 78  ? 4.140   -6.191  11.225  1.00 97.36 78  A 1 
ATOM   570  C  CG1 . VAL A 1 78  ? 4.399   -5.157  12.320  1.00 95.52 78  A 1 
ATOM   571  C  CG2 . VAL A 1 78  ? 4.350   -7.574  11.842  1.00 95.87 78  A 1 
ATOM   572  N  N   . ARG A 1 79  ? 1.584   -3.966  10.974  1.00 97.51 79  A 1 
ATOM   573  C  CA  . ARG A 1 79  ? 1.205   -2.580  10.667  1.00 97.28 79  A 1 
ATOM   574  C  C   . ARG A 1 79  ? 2.416   -1.652  10.622  1.00 97.38 79  A 1 
ATOM   575  O  O   . ARG A 1 79  ? 3.312   -1.735  11.459  1.00 95.48 79  A 1 
ATOM   576  C  CB  . ARG A 1 79  ? 0.129   -2.073  11.646  1.00 95.28 79  A 1 
ATOM   577  C  CG  . ARG A 1 79  ? 0.574   -2.039  13.120  1.00 90.51 79  A 1 
ATOM   578  C  CD  . ARG A 1 79  ? -0.523  -1.490  14.045  1.00 92.71 79  A 1 
ATOM   579  N  NE  . ARG A 1 79  ? -1.780  -2.253  13.929  1.00 91.50 79  A 1 
ATOM   580  C  CZ  . ARG A 1 79  ? -2.977  -1.775  13.626  1.00 93.75 79  A 1 
ATOM   581  N  NH1 . ARG A 1 79  ? -3.211  -0.500  13.481  1.00 82.97 79  A 1 
ATOM   582  N  NH2 . ARG A 1 79  ? -3.974  -2.588  13.443  1.00 86.33 79  A 1 
ATOM   583  N  N   . GLN A 1 80  ? 2.385   -0.758  9.648   1.00 97.05 80  A 1 
ATOM   584  C  CA  . GLN A 1 80  ? 3.346   0.316   9.451   1.00 95.48 80  A 1 
ATOM   585  C  C   . GLN A 1 80  ? 2.695   1.669   9.765   1.00 92.52 80  A 1 
ATOM   586  O  O   . GLN A 1 80  ? 1.486   1.757   9.972   1.00 84.06 80  A 1 
ATOM   587  C  CB  . GLN A 1 80  ? 3.864   0.289   7.994   1.00 94.99 80  A 1 
ATOM   588  C  CG  . GLN A 1 80  ? 4.350   -1.078  7.500   1.00 95.07 80  A 1 
ATOM   589  C  CD  . GLN A 1 80  ? 5.496   -1.633  8.342   1.00 96.08 80  A 1 
ATOM   590  O  OE1 . GLN A 1 80  ? 6.583   -1.083  8.397   1.00 89.31 80  A 1 
ATOM   591  N  NE2 . GLN A 1 80  ? 5.297   -2.739  9.021   1.00 89.82 80  A 1 
ATOM   592  N  N   . GLY A 1 81  ? 3.484   2.721   9.739   1.00 91.89 81  A 1 
ATOM   593  C  CA  . GLY A 1 81  ? 3.016   4.094   9.892   1.00 90.77 81  A 1 
ATOM   594  C  C   . GLY A 1 81  ? 3.372   4.691   11.248  1.00 93.26 81  A 1 
ATOM   595  O  O   . GLY A 1 81  ? 3.417   4.026   12.284  1.00 88.07 81  A 1 
ATOM   596  N  N   . THR A 1 82  ? 3.608   6.000   11.195  1.00 92.90 82  A 1 
ATOM   597  C  CA  . THR A 1 82  ? 3.922   6.885   12.317  1.00 93.63 82  A 1 
ATOM   598  C  C   . THR A 1 82  ? 3.028   8.124   12.220  1.00 93.13 82  A 1 
ATOM   599  O  O   . THR A 1 82  ? 2.333   8.306   11.218  1.00 90.57 82  A 1 
ATOM   600  C  CB  . THR A 1 82  ? 5.414   7.275   12.289  1.00 93.42 82  A 1 
ATOM   601  O  OG1 . THR A 1 82  ? 5.796   7.756   11.024  1.00 89.27 82  A 1 
ATOM   602  C  CG2 . THR A 1 82  ? 6.337   6.097   12.588  1.00 89.71 82  A 1 
ATOM   603  N  N   . ASP A 1 83  ? 3.034   8.980   13.237  1.00 93.25 83  A 1 
ATOM   604  C  CA  . ASP A 1 83  ? 2.306   10.253  13.239  1.00 91.10 83  A 1 
ATOM   605  C  C   . ASP A 1 83  ? 3.273   11.412  13.486  1.00 91.17 83  A 1 
ATOM   606  O  O   . ASP A 1 83  ? 3.321   12.034  14.552  1.00 87.03 83  A 1 
ATOM   607  C  CB  . ASP A 1 83  ? 1.134   10.196  14.229  1.00 87.95 83  A 1 
ATOM   608  C  CG  . ASP A 1 83  ? 0.237   11.426  14.138  1.00 81.90 83  A 1 
ATOM   609  O  OD1 . ASP A 1 83  ? 0.104   11.990  13.037  1.00 76.24 83  A 1 
ATOM   610  O  OD2 . ASP A 1 83  ? -0.368  11.779  15.182  1.00 76.37 83  A 1 
ATOM   611  N  N   . THR A 1 84  ? 4.116   11.674  12.486  1.00 92.08 84  A 1 
ATOM   612  C  CA  . THR A 1 84  ? 5.173   12.694  12.554  1.00 90.54 84  A 1 
ATOM   613  C  C   . THR A 1 84  ? 4.783   14.022  11.890  1.00 87.26 84  A 1 
ATOM   614  O  O   . THR A 1 84  ? 5.521   15.000  12.001  1.00 79.20 84  A 1 
ATOM   615  C  CB  . THR A 1 84  ? 6.459   12.178  11.904  1.00 91.13 84  A 1 
ATOM   616  O  OG1 . THR A 1 84  ? 6.239   11.903  10.541  1.00 87.13 84  A 1 
ATOM   617  C  CG2 . THR A 1 84  ? 6.989   10.911  12.570  1.00 88.11 84  A 1 
ATOM   618  N  N   . GLY A 1 85  ? 3.641   14.053  11.190  1.00 87.30 85  A 1 
ATOM   619  C  CA  . GLY A 1 85  ? 3.201   15.157  10.335  1.00 84.69 85  A 1 
ATOM   620  C  C   . GLY A 1 85  ? 3.782   15.063  8.925   1.00 86.14 85  A 1 
ATOM   621  O  O   . GLY A 1 85  ? 3.050   14.775  7.981   1.00 82.10 85  A 1 
ATOM   622  N  N   . HIS A 1 86  ? 5.093   15.268  8.781   1.00 89.20 86  A 1 
ATOM   623  C  CA  . HIS A 1 86  ? 5.714   15.419  7.459   1.00 89.46 86  A 1 
ATOM   624  C  C   . HIS A 1 86  ? 6.779   14.372  7.116   1.00 92.78 86  A 1 
ATOM   625  O  O   . HIS A 1 86  ? 7.392   14.466  6.054   1.00 91.38 86  A 1 
ATOM   626  C  CB  . HIS A 1 86  ? 6.304   16.833  7.355   1.00 86.77 86  A 1 
ATOM   627  C  CG  . HIS A 1 86  ? 5.269   17.914  7.444   1.00 84.81 86  A 1 
ATOM   628  N  ND1 . HIS A 1 86  ? 4.176   18.060  6.609   1.00 76.73 86  A 1 
ATOM   629  C  CD2 . HIS A 1 86  ? 5.201   18.945  8.347   1.00 78.33 86  A 1 
ATOM   630  C  CE1 . HIS A 1 86  ? 3.483   19.133  6.994   1.00 78.38 86  A 1 
ATOM   631  N  NE2 . HIS A 1 86  ? 4.081   19.709  8.054   1.00 79.28 86  A 1 
ATOM   632  N  N   . LEU A 1 87  ? 7.054   13.411  8.011   1.00 92.04 87  A 1 
ATOM   633  C  CA  . LEU A 1 87  ? 8.214   12.521  7.918   1.00 94.55 87  A 1 
ATOM   634  C  C   . LEU A 1 87  ? 7.852   11.045  7.737   1.00 96.16 87  A 1 
ATOM   635  O  O   . LEU A 1 87  ? 8.747   10.205  7.718   1.00 94.94 87  A 1 
ATOM   636  C  CB  . LEU A 1 87  ? 9.105   12.689  9.166   1.00 94.04 87  A 1 
ATOM   637  C  CG  . LEU A 1 87  ? 9.486   14.140  9.521   1.00 93.22 87  A 1 
ATOM   638  C  CD1 . LEU A 1 87  ? 10.375  14.135  10.757  1.00 89.56 87  A 1 
ATOM   639  C  CD2 . LEU A 1 87  ? 10.237  14.835  8.387   1.00 89.02 87  A 1 
ATOM   640  N  N   . ASN A 1 88  ? 6.559   10.719  7.622   1.00 95.69 88  A 1 
ATOM   641  C  CA  . ASN A 1 88  ? 6.109   9.346   7.509   1.00 96.06 88  A 1 
ATOM   642  C  C   . ASN A 1 88  ? 6.525   8.725   6.167   1.00 96.72 88  A 1 
ATOM   643  O  O   . ASN A 1 88  ? 6.946   9.408   5.236   1.00 95.04 88  A 1 
ATOM   644  C  CB  . ASN A 1 88  ? 4.582   9.262   7.700   1.00 94.76 88  A 1 
ATOM   645  C  CG  . ASN A 1 88  ? 4.054   10.036  8.889   1.00 94.44 88  A 1 
ATOM   646  O  OD1 . ASN A 1 88  ? 4.547   9.947   9.995   1.00 87.79 88  A 1 
ATOM   647  N  ND2 . ASN A 1 88  ? 3.040   10.838  8.660   1.00 86.84 88  A 1 
ATOM   648  N  N   . GLY A 1 89  ? 6.385   7.413   6.069   1.00 96.14 89  A 1 
ATOM   649  C  CA  . GLY A 1 89  ? 6.639   6.680   4.838   1.00 96.52 89  A 1 
ATOM   650  C  C   . GLY A 1 89  ? 6.479   5.179   5.031   1.00 97.30 89  A 1 
ATOM   651  O  O   . GLY A 1 89  ? 6.298   4.678   6.138   1.00 96.05 89  A 1 
ATOM   652  N  N   . THR A 1 90  ? 6.583   4.445   3.921   1.00 97.07 90  A 1 
ATOM   653  C  CA  . THR A 1 90  ? 6.692   2.982   3.938   1.00 97.59 90  A 1 
ATOM   654  C  C   . THR A 1 90  ? 8.148   2.614   3.672   1.00 97.84 90  A 1 
ATOM   655  O  O   . THR A 1 90  ? 8.590   2.582   2.523   1.00 96.84 90  A 1 
ATOM   656  C  CB  . THR A 1 90  ? 5.742   2.334   2.924   1.00 96.99 90  A 1 
ATOM   657  O  OG1 . THR A 1 90  ? 4.417   2.759   3.164   1.00 93.94 90  A 1 
ATOM   658  C  CG2 . THR A 1 90  ? 5.755   0.811   3.046   1.00 94.58 90  A 1 
ATOM   659  N  N   . PHE A 1 91  ? 8.894   2.338   4.733   1.00 97.83 91  A 1 
ATOM   660  C  CA  . PHE A 1 91  ? 10.342  2.143   4.695   1.00 98.08 91  A 1 
ATOM   661  C  C   . PHE A 1 91  ? 10.706  0.708   4.288   1.00 98.13 91  A 1 
ATOM   662  O  O   . PHE A 1 91  ? 11.091  -0.130  5.098   1.00 97.06 91  A 1 
ATOM   663  C  CB  . PHE A 1 91  ? 10.945  2.581   6.030   1.00 97.69 91  A 1 
ATOM   664  C  CG  . PHE A 1 91  ? 10.546  3.984   6.470   1.00 97.92 91  A 1 
ATOM   665  C  CD1 . PHE A 1 91  ? 10.794  5.088   5.635   1.00 97.02 91  A 1 
ATOM   666  C  CD2 . PHE A 1 91  ? 9.885   4.172   7.695   1.00 96.85 91  A 1 
ATOM   667  C  CE1 . PHE A 1 91  ? 10.382  6.376   6.026   1.00 96.30 91  A 1 
ATOM   668  C  CE2 . PHE A 1 91  ? 9.477   5.452   8.088   1.00 96.20 91  A 1 
ATOM   669  C  CZ  . PHE A 1 91  ? 9.725   6.556   7.257   1.00 96.90 91  A 1 
ATOM   670  N  N   . LEU A 1 92  ? 10.531  0.430   2.994   1.00 98.25 92  A 1 
ATOM   671  C  CA  . LEU A 1 92  ? 10.801  -0.856  2.369   1.00 98.20 92  A 1 
ATOM   672  C  C   . LEU A 1 92  ? 11.210  -0.623  0.909   1.00 98.12 92  A 1 
ATOM   673  O  O   . LEU A 1 92  ? 10.440  -0.056  0.130   1.00 96.96 92  A 1 
ATOM   674  C  CB  . LEU A 1 92  ? 9.538   -1.724  2.483   1.00 97.90 92  A 1 
ATOM   675  C  CG  . LEU A 1 92  ? 9.629   -3.101  1.821   1.00 97.64 92  A 1 
ATOM   676  C  CD1 . LEU A 1 92  ? 10.680  -3.993  2.487   1.00 96.43 92  A 1 
ATOM   677  C  CD2 . LEU A 1 92  ? 8.276   -3.814  1.943   1.00 96.04 92  A 1 
ATOM   678  N  N   . ASP A 1 93  ? 12.405  -1.077  0.518   1.00 98.02 93  A 1 
ATOM   679  C  CA  . ASP A 1 93  ? 12.862  -0.953  -0.861  1.00 97.98 93  A 1 
ATOM   680  C  C   . ASP A 1 93  ? 12.110  -1.943  -1.777  1.00 97.93 93  A 1 
ATOM   681  O  O   . ASP A 1 93  ? 11.930  -3.106  -1.403  1.00 97.49 93  A 1 
ATOM   682  C  CB  . ASP A 1 93  ? 14.377  -1.147  -0.962  1.00 97.55 93  A 1 
ATOM   683  C  CG  . ASP A 1 93  ? 14.866  -0.793  -2.372  1.00 96.59 93  A 1 
ATOM   684  O  OD1 . ASP A 1 93  ? 14.809  -1.668  -3.271  1.00 92.72 93  A 1 
ATOM   685  O  OD2 . ASP A 1 93  ? 15.204  0.379   -2.635  1.00 92.59 93  A 1 
ATOM   686  N  N   . PRO A 1 94  ? 11.703  -1.528  -2.998  1.00 98.04 94  A 1 
ATOM   687  C  CA  . PRO A 1 94  ? 11.002  -2.388  -3.945  1.00 97.78 94  A 1 
ATOM   688  C  C   . PRO A 1 94  ? 11.723  -3.697  -4.264  1.00 97.65 94  A 1 
ATOM   689  O  O   . PRO A 1 94  ? 11.069  -4.703  -4.514  1.00 95.97 94  A 1 
ATOM   690  C  CB  . PRO A 1 94  ? 10.844  -1.553  -5.214  1.00 96.67 94  A 1 
ATOM   691  C  CG  . PRO A 1 94  ? 10.852  -0.126  -4.698  1.00 94.51 94  A 1 
ATOM   692  C  CD  . PRO A 1 94  ? 11.814  -0.183  -3.524  1.00 97.27 94  A 1 
ATOM   693  N  N   . ALA A 1 95  ? 13.048  -3.717  -4.211  1.00 97.16 95  A 1 
ATOM   694  C  CA  . ALA A 1 95  ? 13.837  -4.911  -4.482  1.00 96.85 95  A 1 
ATOM   695  C  C   . ALA A 1 95  ? 13.561  -6.069  -3.503  1.00 97.02 95  A 1 
ATOM   696  O  O   . ALA A 1 95  ? 13.812  -7.228  -3.834  1.00 95.86 95  A 1 
ATOM   697  C  CB  . ALA A 1 95  ? 15.310  -4.523  -4.436  1.00 96.25 95  A 1 
ATOM   698  N  N   . LEU A 1 96  ? 13.036  -5.760  -2.318  1.00 97.52 96  A 1 
ATOM   699  C  CA  . LEU A 1 96  ? 12.683  -6.737  -1.295  1.00 97.54 96  A 1 
ATOM   700  C  C   . LEU A 1 96  ? 11.191  -7.106  -1.308  1.00 97.42 96  A 1 
ATOM   701  O  O   . LEU A 1 96  ? 10.765  -7.901  -0.475  1.00 96.69 96  A 1 
ATOM   702  C  CB  . LEU A 1 96  ? 13.120  -6.219  0.092   1.00 97.40 96  A 1 
ATOM   703  C  CG  . LEU A 1 96  ? 14.606  -5.859  0.213   1.00 96.13 96  A 1 
ATOM   704  C  CD1 . LEU A 1 96  ? 14.913  -5.533  1.678   1.00 93.65 96  A 1 
ATOM   705  C  CD2 . LEU A 1 96  ? 15.543  -6.997  -0.201  1.00 92.86 96  A 1 
ATOM   706  N  N   . ILE A 1 97  ? 10.398  -6.552  -2.227  1.00 97.63 97  A 1 
ATOM   707  C  CA  . ILE A 1 97  ? 8.955   -6.775  -2.294  1.00 97.56 97  A 1 
ATOM   708  C  C   . ILE A 1 97  ? 8.651   -7.827  -3.358  1.00 96.95 97  A 1 
ATOM   709  O  O   . ILE A 1 97  ? 9.025   -7.670  -4.514  1.00 96.03 97  A 1 
ATOM   710  C  CB  . ILE A 1 97  ? 8.203   -5.455  -2.554  1.00 97.69 97  A 1 
ATOM   711  C  CG1 . ILE A 1 97  ? 8.528   -4.399  -1.469  1.00 97.12 97  A 1 
ATOM   712  C  CG2 . ILE A 1 97  ? 6.683   -5.716  -2.602  1.00 97.20 97  A 1 
ATOM   713  C  CD1 . ILE A 1 97  ? 7.969   -3.003  -1.758  1.00 96.20 97  A 1 
ATOM   714  N  N   . LYS A 1 98  ? 7.931   -8.883  -2.987  1.00 96.00 98  A 1 
ATOM   715  C  CA  . LYS A 1 98  ? 7.443   -9.883  -3.950  1.00 94.76 98  A 1 
ATOM   716  C  C   . LYS A 1 98  ? 6.032   -9.592  -4.453  1.00 95.49 98  A 1 
ATOM   717  O  O   . LYS A 1 98  ? 5.705   -9.929  -5.585  1.00 94.16 98  A 1 
ATOM   718  C  CB  . LYS A 1 98  ? 7.555   -11.303 -3.384  1.00 90.54 98  A 1 
ATOM   719  C  CG  . LYS A 1 98  ? 6.471   -11.689 -2.359  1.00 84.60 98  A 1 
ATOM   720  C  CD  . LYS A 1 98  ? 6.669   -13.140 -1.926  1.00 83.54 98  A 1 
ATOM   721  C  CE  . LYS A 1 98  ? 5.628   -13.587 -0.921  1.00 74.74 98  A 1 
ATOM   722  N  NZ  . LYS A 1 98  ? 5.939   -14.956 -0.447  1.00 70.88 98  A 1 
ATOM   723  N  N   . ARG A 1 99  ? 5.182   -9.028  -3.596  1.00 95.21 99  A 1 
ATOM   724  C  CA  . ARG A 1 99  ? 3.746   -8.885  -3.850  1.00 95.37 99  A 1 
ATOM   725  C  C   . ARG A 1 99  ? 3.189   -7.702  -3.076  1.00 96.59 99  A 1 
ATOM   726  O  O   . ARG A 1 99  ? 3.581   -7.463  -1.937  1.00 95.81 99  A 1 
ATOM   727  C  CB  . ARG A 1 99  ? 3.066   -10.204 -3.429  1.00 92.10 99  A 1 
ATOM   728  C  CG  . ARG A 1 99  ? 1.554   -10.246 -3.680  1.00 86.44 99  A 1 
ATOM   729  C  CD  . ARG A 1 99  ? 0.999   -11.587 -3.211  1.00 85.54 99  A 1 
ATOM   730  N  NE  . ARG A 1 99  ? -0.453  -11.684 -3.356  1.00 81.99 99  A 1 
ATOM   731  C  CZ  . ARG A 1 99  ? -1.154  -12.266 -4.310  1.00 80.49 99  A 1 
ATOM   732  N  NH1 . ARG A 1 99  ? -0.598  -12.803 -5.350  1.00 70.99 99  A 1 
ATOM   733  N  NH2 . ARG A 1 99  ? -2.440  -12.337 -4.209  1.00 71.59 99  A 1 
ATOM   734  N  N   . VAL A 1 100 ? 2.222   -7.019  -3.691  1.00 96.95 100 A 1 
ATOM   735  C  CA  . VAL A 1 100 ? 1.412   -5.984  -3.037  1.00 97.52 100 A 1 
ATOM   736  C  C   . VAL A 1 100 ? -0.060  -6.270  -3.313  1.00 97.79 100 A 1 
ATOM   737  O  O   . VAL A 1 100 ? -0.449  -6.445  -4.463  1.00 96.89 100 A 1 
ATOM   738  C  CB  . VAL A 1 100 ? 1.767   -4.565  -3.504  1.00 96.87 100 A 1 
ATOM   739  C  CG1 . VAL A 1 100 ? 1.117   -3.518  -2.604  1.00 93.31 100 A 1 
ATOM   740  C  CG2 . VAL A 1 100 ? 3.271   -4.319  -3.516  1.00 93.66 100 A 1 
ATOM   741  N  N   . GLU A 1 101 ? -0.888  -6.308  -2.279  1.00 97.90 101 A 1 
ATOM   742  C  CA  . GLU A 1 101 ? -2.341  -6.337  -2.397  1.00 97.85 101 A 1 
ATOM   743  C  C   . GLU A 1 101 ? -2.950  -5.032  -1.905  1.00 98.23 101 A 1 
ATOM   744  O  O   . GLU A 1 101 ? -2.613  -4.541  -0.832  1.00 97.67 101 A 1 
ATOM   745  C  CB  . GLU A 1 101 ? -2.959  -7.520  -1.641  1.00 96.22 101 A 1 
ATOM   746  C  CG  . GLU A 1 101 ? -2.618  -8.865  -2.278  1.00 91.72 101 A 1 
ATOM   747  C  CD  . GLU A 1 101 ? -3.408  -10.032 -1.666  1.00 93.53 101 A 1 
ATOM   748  O  OE1 . GLU A 1 101 ? -2.896  -11.166 -1.718  1.00 88.21 101 A 1 
ATOM   749  O  OE2 . GLU A 1 101 ? -4.548  -9.829  -1.198  1.00 89.88 101 A 1 
ATOM   750  N  N   . ILE A 1 102 ? -3.880  -4.483  -2.677  1.00 97.96 102 A 1 
ATOM   751  C  CA  . ILE A 1 102 ? -4.677  -3.315  -2.317  1.00 98.01 102 A 1 
ATOM   752  C  C   . ILE A 1 102 ? -6.115  -3.783  -2.132  1.00 97.89 102 A 1 
ATOM   753  O  O   . ILE A 1 102 ? -6.766  -4.171  -3.103  1.00 97.10 102 A 1 
ATOM   754  C  CB  . ILE A 1 102 ? -4.577  -2.223  -3.403  1.00 97.81 102 A 1 
ATOM   755  C  CG1 . ILE A 1 102 ? -3.104  -1.814  -3.668  1.00 96.91 102 A 1 
ATOM   756  C  CG2 . ILE A 1 102 ? -5.423  -1.006  -2.999  1.00 97.39 102 A 1 
ATOM   757  C  CD1 . ILE A 1 102 ? -2.945  -1.001  -4.951  1.00 94.89 102 A 1 
ATOM   758  N  N   . VAL A 1 103 ? -6.623  -3.736  -0.912  1.00 97.73 103 A 1 
ATOM   759  C  CA  . VAL A 1 103 ? -8.013  -4.074  -0.581  1.00 97.60 103 A 1 
ATOM   760  C  C   . VAL A 1 103 ? -8.748  -2.792  -0.237  1.00 97.54 103 A 1 
ATOM   761  O  O   . VAL A 1 103 ? -8.465  -2.155  0.771   1.00 96.85 103 A 1 
ATOM   762  C  CB  . VAL A 1 103 ? -8.096  -5.094  0.570   1.00 97.09 103 A 1 
ATOM   763  C  CG1 . VAL A 1 103 ? -9.546  -5.490  0.848   1.00 95.23 103 A 1 
ATOM   764  C  CG2 . VAL A 1 103 ? -7.312  -6.365  0.238   1.00 95.93 103 A 1 
ATOM   765  N  N   . ARG A 1 104 ? -9.698  -2.400  -1.086  1.00 97.45 104 A 1 
ATOM   766  C  CA  . ARG A 1 104 ? -10.480 -1.177  -0.913  1.00 97.40 104 A 1 
ATOM   767  C  C   . ARG A 1 104 ? -11.685 -1.418  -0.013  1.00 97.25 104 A 1 
ATOM   768  O  O   . ARG A 1 104 ? -12.338 -2.454  -0.106  1.00 95.33 104 A 1 
ATOM   769  C  CB  . ARG A 1 104 ? -10.909 -0.631  -2.281  1.00 96.47 104 A 1 
ATOM   770  C  CG  . ARG A 1 104 ? -9.722  -0.281  -3.188  1.00 95.15 104 A 1 
ATOM   771  C  CD  . ARG A 1 104 ? -10.213 0.079   -4.591  1.00 95.33 104 A 1 
ATOM   772  N  NE  . ARG A 1 104 ? -9.129  0.337   -5.540  1.00 94.72 104 A 1 
ATOM   773  C  CZ  . ARG A 1 104 ? -8.373  -0.574  -6.153  1.00 96.01 104 A 1 
ATOM   774  N  NH1 . ARG A 1 104 ? -8.490  -1.853  -5.939  1.00 89.21 104 A 1 
ATOM   775  N  NH2 . ARG A 1 104 ? -7.473  -0.193  -7.017  1.00 91.40 104 A 1 
ATOM   776  N  N   . GLY A 1 105 ? -12.007 -0.428  0.802   1.00 96.04 105 A 1 
ATOM   777  C  CA  . GLY A 1 105 ? -13.131 -0.451  1.733   1.00 95.61 105 A 1 
ATOM   778  C  C   . GLY A 1 105 ? -12.753 -0.918  3.148   1.00 96.51 105 A 1 
ATOM   779  O  O   . GLY A 1 105 ? -11.646 -1.407  3.378   1.00 94.40 105 A 1 
ATOM   780  N  N   . PRO A 1 106 ? -13.690 -0.783  4.105   1.00 96.25 106 A 1 
ATOM   781  C  CA  . PRO A 1 106 ? -13.432 -1.065  5.511   1.00 95.31 106 A 1 
ATOM   782  C  C   . PRO A 1 106 ? -12.888 -2.475  5.722   1.00 95.46 106 A 1 
ATOM   783  O  O   . PRO A 1 106 ? -13.492 -3.457  5.294   1.00 92.09 106 A 1 
ATOM   784  C  CB  . PRO A 1 106 ? -14.769 -0.875  6.228   1.00 94.36 106 A 1 
ATOM   785  C  CG  . PRO A 1 106 ? -15.539 0.061   5.303   1.00 93.64 106 A 1 
ATOM   786  C  CD  . PRO A 1 106 ? -15.045 -0.324  3.915   1.00 95.87 106 A 1 
ATOM   787  N  N   . SER A 1 107 ? -11.752 -2.579  6.407   1.00 94.58 107 A 1 
ATOM   788  C  CA  . SER A 1 107 ? -11.044 -3.847  6.609   1.00 94.46 107 A 1 
ATOM   789  C  C   . SER A 1 107 ? -10.724 -4.105  8.088   1.00 95.03 107 A 1 
ATOM   790  O  O   . SER A 1 107 ? -9.792  -4.830  8.417   1.00 92.95 107 A 1 
ATOM   791  C  CB  . SER A 1 107 ? -9.802  -3.902  5.707   1.00 93.88 107 A 1 
ATOM   792  O  OG  . SER A 1 107 ? -10.187 -3.773  4.344   1.00 90.60 107 A 1 
ATOM   793  N  N   . ALA A 1 108 ? -11.519 -3.525  8.991   1.00 94.08 108 A 1 
ATOM   794  C  CA  . ALA A 1 108 ? -11.330 -3.670  10.423  1.00 92.50 108 A 1 
ATOM   795  C  C   . ALA A 1 108 ? -11.440 -5.123  10.893  1.00 94.09 108 A 1 
ATOM   796  O  O   . ALA A 1 108 ? -10.689 -5.515  11.779  1.00 91.49 108 A 1 
ATOM   797  C  CB  . ALA A 1 108 ? -12.345 -2.796  11.162  1.00 89.95 108 A 1 
ATOM   798  N  N   . LEU A 1 109 ? -12.322 -5.937  10.283  1.00 94.81 109 A 1 
ATOM   799  C  CA  . LEU A 1 109 ? -12.615 -7.303  10.728  1.00 94.81 109 A 1 
ATOM   800  C  C   . LEU A 1 109 ? -11.351 -8.148  10.956  1.00 95.53 109 A 1 
ATOM   801  O  O   . LEU A 1 109 ? -11.250 -8.828  11.973  1.00 93.50 109 A 1 
ATOM   802  C  CB  . LEU A 1 109 ? -13.548 -7.963  9.710   1.00 93.58 109 A 1 
ATOM   803  C  CG  . LEU A 1 109 ? -13.903 -9.431  10.041  1.00 91.69 109 A 1 
ATOM   804  C  CD1 . LEU A 1 109 ? -14.654 -9.553  11.357  1.00 87.85 109 A 1 
ATOM   805  C  CD2 . LEU A 1 109 ? -14.784 -10.004 8.931   1.00 88.86 109 A 1 
ATOM   806  N  N   . LEU A 1 110 ? -10.368 -8.067  10.038  1.00 95.22 110 A 1 
ATOM   807  C  CA  . LEU A 1 110 ? -9.127  -8.836  10.133  1.00 95.31 110 A 1 
ATOM   808  C  C   . LEU A 1 110 ? -7.940  -8.031  10.672  1.00 95.96 110 A 1 
ATOM   809  O  O   . LEU A 1 110 ? -6.961  -8.620  11.121  1.00 93.88 110 A 1 
ATOM   810  C  CB  . LEU A 1 110 ? -8.792  -9.413  8.745   1.00 94.38 110 A 1 
ATOM   811  C  CG  . LEU A 1 110 ? -9.849  -10.379 8.191   1.00 93.65 110 A 1 
ATOM   812  C  CD1 . LEU A 1 110 ? -9.431  -10.805 6.788   1.00 91.21 110 A 1 
ATOM   813  C  CD2 . LEU A 1 110 ? -10.003 -11.637 9.052   1.00 90.30 110 A 1 
ATOM   814  N  N   . TYR A 1 111 ? -8.011  -6.693  10.624  1.00 95.81 111 A 1 
ATOM   815  C  CA  . TYR A 1 111 ? -6.831  -5.844  10.839  1.00 95.89 111 A 1 
ATOM   816  C  C   . TYR A 1 111 ? -6.988  -4.793  11.945  1.00 96.02 111 A 1 
ATOM   817  O  O   . TYR A 1 111 ? -5.989  -4.255  12.422  1.00 92.11 111 A 1 
ATOM   818  C  CB  . TYR A 1 111 ? -6.434  -5.217  9.502   1.00 95.14 111 A 1 
ATOM   819  C  CG  . TYR A 1 111 ? -6.213  -6.222  8.396   1.00 96.06 111 A 1 
ATOM   820  C  CD1 . TYR A 1 111 ? -5.151  -7.146  8.467   1.00 94.13 111 A 1 
ATOM   821  C  CD2 . TYR A 1 111 ? -7.090  -6.289  7.288   1.00 94.31 111 A 1 
ATOM   822  C  CE1 . TYR A 1 111 ? -4.963  -8.116  7.468   1.00 93.49 111 A 1 
ATOM   823  C  CE2 . TYR A 1 111 ? -6.914  -7.251  6.284   1.00 93.56 111 A 1 
ATOM   824  C  CZ  . TYR A 1 111 ? -5.851  -8.165  6.386   1.00 95.23 111 A 1 
ATOM   825  O  OH  . TYR A 1 111 ? -5.683  -9.126  5.416   1.00 94.26 111 A 1 
ATOM   826  N  N   . GLY A 1 112 ? -8.202  -4.495  12.393  1.00 94.49 112 A 1 
ATOM   827  C  CA  . GLY A 1 112 ? -8.472  -3.564  13.474  1.00 94.10 112 A 1 
ATOM   828  C  C   . GLY A 1 112 ? -8.349  -2.085  13.090  1.00 95.10 112 A 1 
ATOM   829  O  O   . GLY A 1 112 ? -8.812  -1.661  12.028  1.00 92.70 112 A 1 
ATOM   830  N  N   . SER A 1 113 ? -7.746  -1.294  13.974  1.00 94.43 113 A 1 
ATOM   831  C  CA  . SER A 1 113 ? -7.626  0.153   13.836  1.00 94.38 113 A 1 
ATOM   832  C  C   . SER A 1 113 ? -6.890  0.576   12.563  1.00 94.94 113 A 1 
ATOM   833  O  O   . SER A 1 113 ? -5.906  -0.048  12.174  1.00 92.97 113 A 1 
ATOM   834  C  CB  . SER A 1 113 ? -6.898  0.727   15.062  1.00 92.90 113 A 1 
ATOM   835  O  OG  . SER A 1 113 ? -6.875  2.139   15.017  1.00 90.44 113 A 1 
ATOM   836  N  N   . GLY A 1 114 ? -7.346  1.677   11.944  1.00 94.21 114 A 1 
ATOM   837  C  CA  . GLY A 1 114 ? -6.675  2.320   10.812  1.00 94.37 114 A 1 
ATOM   838  C  C   . GLY A 1 114 ? -7.105  1.826   9.431   1.00 96.11 114 A 1 
ATOM   839  O  O   . GLY A 1 114 ? -6.792  2.472   8.438   1.00 93.79 114 A 1 
ATOM   840  N  N   . ALA A 1 115 ? -7.859  0.735   9.323   1.00 95.75 115 A 1 
ATOM   841  C  CA  . ALA A 1 115 ? -8.327  0.188   8.048   1.00 96.40 115 A 1 
ATOM   842  C  C   . ALA A 1 115 ? -9.699  0.758   7.604   1.00 96.94 115 A 1 
ATOM   843  O  O   . ALA A 1 115 ? -10.601 -0.000  7.230   1.00 95.12 115 A 1 
ATOM   844  C  CB  . ALA A 1 115 ? -8.277  -1.340  8.142   1.00 95.86 115 A 1 
ATOM   845  N  N   . LEU A 1 116 ? -9.867  2.093   7.658   1.00 97.01 116 A 1 
ATOM   846  C  CA  . LEU A 1 116 ? -11.119 2.779   7.313   1.00 96.94 116 A 1 
ATOM   847  C  C   . LEU A 1 116 ? -11.378 2.785   5.801   1.00 96.93 116 A 1 
ATOM   848  O  O   . LEU A 1 116 ? -12.440 2.355   5.355   1.00 94.98 116 A 1 
ATOM   849  C  CB  . LEU A 1 116 ? -11.071 4.228   7.846   1.00 96.32 116 A 1 
ATOM   850  C  CG  . LEU A 1 116 ? -11.217 4.370   9.372   1.00 95.38 116 A 1 
ATOM   851  C  CD1 . LEU A 1 116 ? -10.799 5.769   9.801   1.00 91.98 116 A 1 
ATOM   852  C  CD2 . LEU A 1 116 ? -12.671 4.170   9.808   1.00 91.23 116 A 1 
ATOM   853  N  N   . GLY A 1 117 ? -10.411 3.258   5.003   1.00 96.88 117 A 1 
ATOM   854  C  CA  . GLY A 1 117 ? -10.464 3.278   3.538   1.00 96.75 117 A 1 
ATOM   855  C  C   . GLY A 1 117 ? -10.017 1.978   2.888   1.00 97.24 117 A 1 
ATOM   856  O  O   . GLY A 1 117 ? -10.346 1.709   1.728   1.00 95.78 117 A 1 
ATOM   857  N  N   . GLY A 1 118 ? -9.288  1.155   3.617   1.00 97.11 118 A 1 
ATOM   858  C  CA  . GLY A 1 118 ? -8.776  -0.116  3.153   1.00 97.33 118 A 1 
ATOM   859  C  C   . GLY A 1 118 ? -7.449  -0.509  3.785   1.00 97.82 118 A 1 
ATOM   860  O  O   . GLY A 1 118 ? -7.030  0.034   4.810   1.00 97.01 118 A 1 
ATOM   861  N  N   . VAL A 1 119 ? -6.807  -1.477  3.146   1.00 97.83 119 A 1 
ATOM   862  C  CA  . VAL A 1 119 ? -5.495  -1.981  3.541   1.00 97.90 119 A 1 
ATOM   863  C  C   . VAL A 1 119 ? -4.619  -2.196  2.312   1.00 98.13 119 A 1 
ATOM   864  O  O   . VAL A 1 119 ? -5.087  -2.669  1.280   1.00 97.44 119 A 1 
ATOM   865  C  CB  . VAL A 1 119 ? -5.637  -3.244  4.412   1.00 96.35 119 A 1 
ATOM   866  C  CG1 . VAL A 1 119 ? -6.251  -4.436  3.686   1.00 87.59 119 A 1 
ATOM   867  C  CG2 . VAL A 1 119 ? -4.299  -3.680  5.004   1.00 87.63 119 A 1 
ATOM   868  N  N   . ILE A 1 120 ? -3.345  -1.838  2.435   1.00 98.03 120 A 1 
ATOM   869  C  CA  . ILE A 1 120 ? -2.299  -2.109  1.453   1.00 98.18 120 A 1 
ATOM   870  C  C   . ILE A 1 120 ? -1.295  -3.037  2.119   1.00 98.14 120 A 1 
ATOM   871  O  O   . ILE A 1 120 ? -0.671  -2.672  3.115   1.00 97.64 120 A 1 
ATOM   872  C  CB  . ILE A 1 120 ? -1.669  -0.799  0.953   1.00 97.99 120 A 1 
ATOM   873  C  CG1 . ILE A 1 120 ? -2.743  0.118   0.327   1.00 96.84 120 A 1 
ATOM   874  C  CG2 . ILE A 1 120 ? -0.552  -1.122  -0.058  1.00 97.68 120 A 1 
ATOM   875  C  CD1 . ILE A 1 120 ? -2.234  1.499   -0.084  1.00 93.86 120 A 1 
ATOM   876  N  N   . SER A 1 121 ? -1.168  -4.253  1.607   1.00 98.20 121 A 1 
ATOM   877  C  CA  . SER A 1 121 ? -0.332  -5.301  2.197   1.00 98.16 121 A 1 
ATOM   878  C  C   . SER A 1 121 ? 0.847   -5.620  1.294   1.00 98.17 121 A 1 
ATOM   879  O  O   . SER A 1 121 ? 0.667   -6.005  0.141   1.00 97.39 121 A 1 
ATOM   880  C  CB  . SER A 1 121 ? -1.167  -6.548  2.449   1.00 97.49 121 A 1 
ATOM   881  O  OG  . SER A 1 121 ? -0.415  -7.497  3.187   1.00 92.89 121 A 1 
ATOM   882  N  N   . TYR A 1 122 ? 2.052   -5.495  1.840   1.00 98.26 122 A 1 
ATOM   883  C  CA  . TYR A 1 122 ? 3.295   -5.869  1.196   1.00 98.34 122 A 1 
ATOM   884  C  C   . TYR A 1 122 ? 3.804   -7.191  1.771   1.00 98.11 122 A 1 
ATOM   885  O  O   . TYR A 1 122 ? 3.940   -7.334  2.988   1.00 97.33 122 A 1 
ATOM   886  C  CB  . TYR A 1 122 ? 4.344   -4.771  1.406   1.00 98.20 122 A 1 
ATOM   887  C  CG  . TYR A 1 122 ? 4.014   -3.435  0.782   1.00 98.33 122 A 1 
ATOM   888  C  CD1 . TYR A 1 122 ? 4.561   -3.074  -0.467  1.00 97.72 122 A 1 
ATOM   889  C  CD2 . TYR A 1 122 ? 3.172   -2.512  1.436   1.00 97.57 122 A 1 
ATOM   890  C  CE1 . TYR A 1 122 ? 4.277   -1.846  -1.056  1.00 97.25 122 A 1 
ATOM   891  C  CE2 . TYR A 1 122 ? 2.873   -1.269  0.851   1.00 97.22 122 A 1 
ATOM   892  C  CZ  . TYR A 1 122 ? 3.426   -0.940  -0.403  1.00 97.84 122 A 1 
ATOM   893  O  OH  . TYR A 1 122 ? 3.134   0.262   -0.982  1.00 97.12 122 A 1 
ATOM   894  N  N   . ASP A 1 123 ? 4.150   -8.131  0.891   1.00 97.84 123 A 1 
ATOM   895  C  CA  . ASP A 1 123 ? 4.898   -9.323  1.268   1.00 97.49 123 A 1 
ATOM   896  C  C   . ASP A 1 123 ? 6.339   -9.208  0.758   1.00 97.50 123 A 1 
ATOM   897  O  O   . ASP A 1 123 ? 6.573   -8.866  -0.403  1.00 96.84 123 A 1 
ATOM   898  C  CB  . ASP A 1 123 ? 4.253   -10.604 0.726   1.00 96.46 123 A 1 
ATOM   899  C  CG  . ASP A 1 123 ? 2.871   -10.929 1.295   1.00 93.87 123 A 1 
ATOM   900  O  OD1 . ASP A 1 123 ? 2.606   -10.570 2.461   1.00 88.62 123 A 1 
ATOM   901  O  OD2 . ASP A 1 123 ? 2.114   -11.599 0.563   1.00 87.54 123 A 1 
ATOM   902  N  N   . THR A 1 124 ? 7.305   -9.516  1.614   1.00 97.45 124 A 1 
ATOM   903  C  CA  . THR A 1 124 ? 8.709   -9.528  1.226   1.00 97.43 124 A 1 
ATOM   904  C  C   . THR A 1 124 ? 9.089   -10.809 0.483   1.00 96.94 124 A 1 
ATOM   905  O  O   . THR A 1 124 ? 8.438   -11.844 0.610   1.00 95.94 124 A 1 
ATOM   906  C  CB  . THR A 1 124 ? 9.646   -9.298  2.421   1.00 97.26 124 A 1 
ATOM   907  O  OG1 . THR A 1 124 ? 9.476   -10.272 3.416   1.00 94.87 124 A 1 
ATOM   908  C  CG2 . THR A 1 124 ? 9.445   -7.920  3.035   1.00 94.13 124 A 1 
ATOM   909  N  N   . VAL A 1 125 ? 10.171  -10.737 -0.293  1.00 96.73 125 A 1 
ATOM   910  C  CA  . VAL A 1 125 ? 10.695  -11.869 -1.068  1.00 96.54 125 A 1 
ATOM   911  C  C   . VAL A 1 125 ? 10.950  -13.090 -0.179  1.00 96.55 125 A 1 
ATOM   912  O  O   . VAL A 1 125 ? 11.376  -12.984 0.969   1.00 95.90 125 A 1 
ATOM   913  C  CB  . VAL A 1 125 ? 11.967  -11.511 -1.860  1.00 95.70 125 A 1 
ATOM   914  C  CG1 . VAL A 1 125 ? 11.645  -10.528 -2.983  1.00 91.84 125 A 1 
ATOM   915  C  CG2 . VAL A 1 125 ? 13.087  -10.924 -0.997  1.00 92.47 125 A 1 
ATOM   916  N  N   . ASP A 1 126 ? 10.688  -14.275 -0.739  1.00 95.44 126 A 1 
ATOM   917  C  CA  . ASP A 1 126 ? 10.835  -15.550 -0.056  1.00 94.42 126 A 1 
ATOM   918  C  C   . ASP A 1 126 ? 11.695  -16.513 -0.888  1.00 94.49 126 A 1 
ATOM   919  O  O   . ASP A 1 126 ? 11.707  -16.456 -2.115  1.00 91.30 126 A 1 
ATOM   920  C  CB  . ASP A 1 126 ? 9.447   -16.137 0.241   1.00 91.68 126 A 1 
ATOM   921  C  CG  . ASP A 1 126 ? 9.459   -16.947 1.531   1.00 85.44 126 A 1 
ATOM   922  O  OD1 . ASP A 1 126 ? 10.299  -17.871 1.623   1.00 78.15 126 A 1 
ATOM   923  O  OD2 . ASP A 1 126 ? 8.689   -16.570 2.450   1.00 78.24 126 A 1 
ATOM   924  N  N   . ALA A 1 127 ? 12.420  -17.407 -0.225  1.00 94.23 127 A 1 
ATOM   925  C  CA  . ALA A 1 127 ? 13.236  -18.418 -0.888  1.00 93.56 127 A 1 
ATOM   926  C  C   . ALA A 1 127 ? 12.384  -19.313 -1.796  1.00 92.51 127 A 1 
ATOM   927  O  O   . ALA A 1 127 ? 12.790  -19.641 -2.914  1.00 89.41 127 A 1 
ATOM   928  C  CB  . ALA A 1 127 ? 13.943  -19.249 0.179   1.00 92.37 127 A 1 
ATOM   929  N  N   . LYS A 1 128 ? 11.182  -19.664 -1.349  1.00 91.18 128 A 1 
ATOM   930  C  CA  . LYS A 1 128 ? 10.265  -20.562 -2.048  1.00 88.81 128 A 1 
ATOM   931  C  C   . LYS A 1 128 ? 9.803   -20.023 -3.400  1.00 88.38 128 A 1 
ATOM   932  O  O   . LYS A 1 128 ? 9.561   -20.806 -4.305  1.00 82.97 128 A 1 
ATOM   933  C  CB  . LYS A 1 128 ? 9.070   -20.832 -1.130  1.00 84.77 128 A 1 
ATOM   934  C  CG  . LYS A 1 128 ? 8.693   -22.309 -1.109  1.00 73.65 128 A 1 
ATOM   935  C  CD  . LYS A 1 128 ? 7.564   -22.525 -0.107  1.00 69.72 128 A 1 
ATOM   936  C  CE  . LYS A 1 128 ? 7.292   -24.011 0.049   1.00 58.52 128 A 1 
ATOM   937  N  NZ  . LYS A 1 128 ? 6.305   -24.253 1.138   1.00 52.37 128 A 1 
ATOM   938  N  N   . ASP A 1 129 ? 9.705   -18.700 -3.522  1.00 89.09 129 A 1 
ATOM   939  C  CA  . ASP A 1 129 ? 9.229   -18.038 -4.743  1.00 86.43 129 A 1 
ATOM   940  C  C   . ASP A 1 129 ? 10.366  -17.807 -5.754  1.00 86.40 129 A 1 
ATOM   941  O  O   . ASP A 1 129 ? 10.122  -17.703 -6.951  1.00 80.81 129 A 1 
ATOM   942  C  CB  . ASP A 1 129 ? 8.566   -16.706 -4.363  1.00 82.97 129 A 1 
ATOM   943  C  CG  . ASP A 1 129 ? 7.380   -16.867 -3.406  1.00 79.05 129 A 1 
ATOM   944  O  OD1 . ASP A 1 129 ? 6.548   -17.773 -3.603  1.00 74.31 129 A 1 
ATOM   945  O  OD2 . ASP A 1 129 ? 7.287   -16.056 -2.454  1.00 74.13 129 A 1 
ATOM   946  N  N   . LEU A 1 130 ? 11.612  -17.742 -5.286  1.00 77.28 130 A 1 
ATOM   947  C  CA  . LEU A 1 130 ? 12.786  -17.508 -6.128  1.00 71.94 130 A 1 
ATOM   948  C  C   . LEU A 1 130 ? 13.434  -18.806 -6.614  1.00 73.34 130 A 1 
ATOM   949  O  O   . LEU A 1 130 ? 13.955  -18.855 -7.730  1.00 69.23 130 A 1 
ATOM   950  C  CB  . LEU A 1 130 ? 13.799  -16.655 -5.349  1.00 67.39 130 A 1 
ATOM   951  C  CG  . LEU A 1 130 ? 13.350  -15.208 -5.084  1.00 65.75 130 A 1 
ATOM   952  C  CD1 . LEU A 1 130 ? 14.387  -14.520 -4.210  1.00 65.46 130 A 1 
ATOM   953  C  CD2 . LEU A 1 130 ? 13.220  -14.394 -6.376  1.00 64.58 130 A 1 
ATOM   954  N  N   . LEU A 1 131 ? 13.424  -19.858 -5.797  1.00 73.11 131 A 1 
ATOM   955  C  CA  . LEU A 1 131 ? 13.996  -21.155 -6.148  1.00 65.95 131 A 1 
ATOM   956  C  C   . LEU A 1 131 ? 13.210  -21.784 -7.297  1.00 67.72 131 A 1 
ATOM   957  O  O   . LEU A 1 131 ? 12.017  -22.060 -7.183  1.00 65.89 131 A 1 
ATOM   958  C  CB  . LEU A 1 131 ? 14.003  -22.083 -4.927  1.00 59.48 131 A 1 
ATOM   959  C  CG  . LEU A 1 131 ? 15.112  -21.778 -3.911  1.00 56.43 131 A 1 
ATOM   960  C  CD1 . LEU A 1 131 ? 14.842  -22.542 -2.618  1.00 54.51 131 A 1 
ATOM   961  C  CD2 . LEU A 1 131 ? 16.490  -22.199 -4.432  1.00 56.24 131 A 1 
ATOM   962  N  N   . GLN A 1 132 ? 13.918  -22.087 -8.388  1.00 62.69 132 A 1 
ATOM   963  C  CA  . GLN A 1 132 ? 13.349  -22.854 -9.475  1.00 58.88 132 A 1 
ATOM   964  C  C   . GLN A 1 132 ? 13.167  -24.318 -9.089  1.00 63.51 132 A 1 
ATOM   965  O  O   . GLN A 1 132 ? 13.798  -24.844 -8.170  1.00 58.32 132 A 1 
ATOM   966  C  CB  . GLN A 1 132 ? 14.196  -22.705 -10.755 1.00 50.56 132 A 1 
ATOM   967  C  CG  . GLN A 1 132 ? 14.203  -21.246 -11.244 1.00 45.67 132 A 1 
ATOM   968  C  CD  . GLN A 1 132 ? 14.887  -21.072 -12.608 1.00 38.04 132 A 1 
ATOM   969  O  OE1 . GLN A 1 132 ? 15.283  -22.002 -13.298 1.00 35.89 132 A 1 
ATOM   970  N  NE2 . GLN A 1 132 ? 15.048  -19.845 -13.047 1.00 36.80 132 A 1 
ATOM   971  N  N   . GLU A 1 133 ? 12.303  -24.989 -9.823  1.00 66.31 133 A 1 
ATOM   972  C  CA  . GLU A 1 133 ? 12.045  -26.400 -9.629  1.00 64.18 133 A 1 
ATOM   973  C  C   . GLU A 1 133 ? 13.333  -27.226 -9.763  1.00 67.36 133 A 1 
ATOM   974  O  O   . GLU A 1 133 ? 14.105  -27.067 -10.707 1.00 60.11 133 A 1 
ATOM   975  C  CB  . GLU A 1 133 ? 10.943  -26.842 -10.597 1.00 56.49 133 A 1 
ATOM   976  C  CG  . GLU A 1 133 ? 10.110  -27.986 -10.029 1.00 48.72 133 A 1 
ATOM   977  C  CD  . GLU A 1 133 ? 8.931   -28.378 -10.922 1.00 41.19 133 A 1 
ATOM   978  O  OE1 . GLU A 1 133 ? 8.047   -29.104 -10.402 1.00 36.40 133 A 1 
ATOM   979  O  OE2 . GLU A 1 133 ? 8.916   -27.986 -12.103 1.00 39.59 133 A 1 
ATOM   980  N  N   . GLY A 1 134 ? 13.601  -28.077 -8.773  1.00 76.13 134 A 1 
ATOM   981  C  CA  . GLY A 1 134 ? 14.819  -28.886 -8.706  1.00 77.18 134 A 1 
ATOM   982  C  C   . GLY A 1 134 ? 16.065  -28.169 -8.160  1.00 80.33 134 A 1 
ATOM   983  O  O   . GLY A 1 134 ? 17.037  -28.846 -7.827  1.00 76.08 134 A 1 
ATOM   984  N  N   . GLN A 1 135 ? 16.067  -26.852 -8.005  1.00 84.09 135 A 1 
ATOM   985  C  CA  . GLN A 1 135 ? 17.177  -26.142 -7.374  1.00 84.63 135 A 1 
ATOM   986  C  C   . GLN A 1 135 ? 17.098  -26.223 -5.846  1.00 87.43 135 A 1 
ATOM   987  O  O   . GLN A 1 135 ? 16.035  -26.069 -5.247  1.00 85.71 135 A 1 
ATOM   988  C  CB  . GLN A 1 135 ? 17.250  -24.680 -7.834  1.00 78.73 135 A 1 
ATOM   989  C  CG  . GLN A 1 135 ? 17.723  -24.547 -9.286  1.00 67.91 135 A 1 
ATOM   990  C  CD  . GLN A 1 135 ? 17.874  -23.082 -9.696  1.00 63.78 135 A 1 
ATOM   991  O  OE1 . GLN A 1 135 ? 17.114  -22.221 -9.299  1.00 57.94 135 A 1 
ATOM   992  N  NE2 . GLN A 1 135 ? 18.838  -22.753 -10.523 1.00 55.93 135 A 1 
ATOM   993  N  N   . SER A 1 136 ? 18.241  -26.421 -5.210  1.00 91.07 136 A 1 
ATOM   994  C  CA  . SER A 1 136 ? 18.407  -26.365 -3.750  1.00 91.91 136 A 1 
ATOM   995  C  C   . SER A 1 136 ? 19.063  -25.067 -3.268  1.00 93.31 136 A 1 
ATOM   996  O  O   . SER A 1 136 ? 19.028  -24.769 -2.086  1.00 91.44 136 A 1 
ATOM   997  C  CB  . SER A 1 136 ? 19.222  -27.567 -3.272  1.00 89.24 136 A 1 
ATOM   998  O  OG  . SER A 1 136 ? 20.470  -27.605 -3.922  1.00 77.75 136 A 1 
ATOM   999  N  N   . SER A 1 137 ? 19.663  -24.294 -4.178  1.00 93.67 137 A 1 
ATOM   1000 C  CA  . SER A 1 137 ? 20.250  -22.989 -3.890  1.00 93.70 137 A 1 
ATOM   1001 C  C   . SER A 1 137 ? 20.254  -22.121 -5.137  1.00 93.79 137 A 1 
ATOM   1002 O  O   . SER A 1 137 ? 20.156  -22.631 -6.258  1.00 91.87 137 A 1 
ATOM   1003 C  CB  . SER A 1 137 ? 21.671  -23.136 -3.336  1.00 91.93 137 A 1 
ATOM   1004 O  OG  . SER A 1 137 ? 22.516  -23.787 -4.261  1.00 80.46 137 A 1 
ATOM   1005 N  N   . GLY A 1 138 ? 20.374  -20.812 -4.937  1.00 94.11 138 A 1 
ATOM   1006 C  CA  . GLY A 1 138 ? 20.482  -19.854 -6.015  1.00 94.18 138 A 1 
ATOM   1007 C  C   . GLY A 1 138 ? 20.924  -18.482 -5.516  1.00 95.00 138 A 1 
ATOM   1008 O  O   . GLY A 1 138 ? 20.943  -18.195 -4.317  1.00 94.66 138 A 1 
ATOM   1009 N  N   . PHE A 1 139 ? 21.288  -17.643 -6.479  1.00 95.28 139 A 1 
ATOM   1010 C  CA  . PHE A 1 139 ? 21.687  -16.269 -6.247  1.00 95.36 139 A 1 
ATOM   1011 C  C   . PHE A 1 139 ? 20.987  -15.362 -7.249  1.00 95.07 139 A 1 
ATOM   1012 O  O   . PHE A 1 139 ? 20.679  -15.766 -8.373  1.00 94.38 139 A 1 
ATOM   1013 C  CB  . PHE A 1 139 ? 23.211  -16.136 -6.363  1.00 95.09 139 A 1 
ATOM   1014 C  CG  . PHE A 1 139 ? 23.986  -17.004 -5.397  1.00 94.29 139 A 1 
ATOM   1015 C  CD1 . PHE A 1 139 ? 24.310  -16.516 -4.111  1.00 90.36 139 A 1 
ATOM   1016 C  CD2 . PHE A 1 139 ? 24.366  -18.305 -5.755  1.00 90.69 139 A 1 
ATOM   1017 C  CE1 . PHE A 1 139 ? 25.000  -17.325 -3.206  1.00 88.96 139 A 1 
ATOM   1018 C  CE2 . PHE A 1 139 ? 25.059  -19.119 -4.843  1.00 89.17 139 A 1 
ATOM   1019 C  CZ  . PHE A 1 139 ? 25.376  -18.631 -3.568  1.00 89.49 139 A 1 
ATOM   1020 N  N   . ARG A 1 140 ? 20.767  -14.111 -6.862  1.00 96.02 140 A 1 
ATOM   1021 C  CA  . ARG A 1 140 ? 20.283  -13.057 -7.746  1.00 96.18 140 A 1 
ATOM   1022 C  C   . ARG A 1 140 ? 21.031  -11.775 -7.444  1.00 96.67 140 A 1 
ATOM   1023 O  O   . ARG A 1 140 ? 21.218  -11.428 -6.285  1.00 96.64 140 A 1 
ATOM   1024 C  CB  . ARG A 1 140 ? 18.767  -12.914 -7.580  1.00 95.26 140 A 1 
ATOM   1025 C  CG  . ARG A 1 140 ? 18.162  -11.877 -8.531  1.00 91.21 140 A 1 
ATOM   1026 C  CD  . ARG A 1 140 ? 16.659  -11.767 -8.293  1.00 87.81 140 A 1 
ATOM   1027 N  NE  . ARG A 1 140 ? 16.042  -10.764 -9.171  1.00 78.88 140 A 1 
ATOM   1028 C  CZ  . ARG A 1 140 ? 15.005  -9.998  -8.890  1.00 73.37 140 A 1 
ATOM   1029 N  NH1 . ARG A 1 140 ? 14.373  -10.078 -7.753  1.00 65.06 140 A 1 
ATOM   1030 N  NH2 . ARG A 1 140 ? 14.576  -9.135  -9.758  1.00 63.83 140 A 1 
ATOM   1031 N  N   . VAL A 1 141 ? 21.425  -11.068 -8.497  1.00 97.24 141 A 1 
ATOM   1032 C  CA  . VAL A 1 141 ? 21.962  -9.708  -8.417  1.00 97.61 141 A 1 
ATOM   1033 C  C   . VAL A 1 141 ? 21.136  -8.798  -9.315  1.00 97.67 141 A 1 
ATOM   1034 O  O   . VAL A 1 141 ? 20.570  -9.249  -10.306 1.00 97.32 141 A 1 
ATOM   1035 C  CB  . VAL A 1 141 ? 23.462  -9.638  -8.762  1.00 97.21 141 A 1 
ATOM   1036 C  CG1 . VAL A 1 141 ? 24.289  -10.406 -7.733  1.00 93.24 141 A 1 
ATOM   1037 C  CG2 . VAL A 1 141 ? 23.783  -10.171 -10.162 1.00 93.32 141 A 1 
ATOM   1038 N  N   . PHE A 1 142 ? 21.065  -7.511  -8.969  1.00 98.05 142 A 1 
ATOM   1039 C  CA  . PHE A 1 142 ? 20.461  -6.510  -9.835  1.00 98.25 142 A 1 
ATOM   1040 C  C   . PHE A 1 142 ? 21.230  -5.191  -9.789  1.00 98.42 142 A 1 
ATOM   1041 O  O   . PHE A 1 142 ? 21.938  -4.896  -8.827  1.00 98.26 142 A 1 
ATOM   1042 C  CB  . PHE A 1 142 ? 18.966  -6.325  -9.513  1.00 97.71 142 A 1 
ATOM   1043 C  CG  . PHE A 1 142 ? 18.691  -5.488  -8.289  1.00 97.49 142 A 1 
ATOM   1044 C  CD1 . PHE A 1 142 ? 18.605  -6.084  -7.016  1.00 95.77 142 A 1 
ATOM   1045 C  CD2 . PHE A 1 142 ? 18.547  -4.092  -8.407  1.00 95.86 142 A 1 
ATOM   1046 C  CE1 . PHE A 1 142 ? 18.390  -5.291  -5.881  1.00 94.30 142 A 1 
ATOM   1047 C  CE2 . PHE A 1 142 ? 18.341  -3.296  -7.274  1.00 94.56 142 A 1 
ATOM   1048 C  CZ  . PHE A 1 142 ? 18.266  -3.897  -6.010  1.00 94.48 142 A 1 
ATOM   1049 N  N   . GLY A 1 143 ? 21.043  -4.400  -10.839 1.00 98.32 143 A 1 
ATOM   1050 C  CA  . GLY A 1 143 ? 21.423  -3.004  -10.913 1.00 98.33 143 A 1 
ATOM   1051 C  C   . GLY A 1 143 ? 20.281  -2.192  -11.514 1.00 98.49 143 A 1 
ATOM   1052 O  O   . GLY A 1 143 ? 19.516  -2.688  -12.345 1.00 97.83 143 A 1 
ATOM   1053 N  N   . THR A 1 144 ? 20.156  -0.927  -11.098 1.00 98.48 144 A 1 
ATOM   1054 C  CA  . THR A 1 144 ? 19.155  -0.007  -11.631 1.00 98.28 144 A 1 
ATOM   1055 C  C   . THR A 1 144 ? 19.693  1.418   -11.636 1.00 98.33 144 A 1 
ATOM   1056 O  O   . THR A 1 144 ? 20.610  1.735   -10.877 1.00 97.56 144 A 1 
ATOM   1057 C  CB  . THR A 1 144 ? 17.824  -0.150  -10.874 1.00 96.91 144 A 1 
ATOM   1058 O  OG1 . THR A 1 144 ? 16.820  0.643   -11.452 1.00 84.89 144 A 1 
ATOM   1059 C  CG2 . THR A 1 144 ? 17.914  0.245   -9.407  1.00 87.32 144 A 1 
ATOM   1060 N  N   . GLY A 1 145 ? 19.135  2.265   -12.496 1.00 98.29 145 A 1 
ATOM   1061 C  CA  . GLY A 1 145 ? 19.490  3.675   -12.567 1.00 98.17 145 A 1 
ATOM   1062 C  C   . GLY A 1 145 ? 18.330  4.506   -13.096 1.00 98.36 145 A 1 
ATOM   1063 O  O   . GLY A 1 145 ? 17.501  4.013   -13.862 1.00 97.52 145 A 1 
ATOM   1064 N  N   . GLY A 1 146 ? 18.294  5.782   -12.701 1.00 97.94 146 A 1 
ATOM   1065 C  CA  . GLY A 1 146 ? 17.292  6.746   -13.136 1.00 97.88 146 A 1 
ATOM   1066 C  C   . GLY A 1 146 ? 17.902  8.127   -13.338 1.00 97.92 146 A 1 
ATOM   1067 O  O   . GLY A 1 146 ? 18.756  8.561   -12.577 1.00 96.42 146 A 1 
ATOM   1068 N  N   . THR A 1 147 ? 17.460  8.841   -14.387 1.00 97.59 147 A 1 
ATOM   1069 C  CA  . THR A 1 147 ? 17.964  10.188  -14.681 1.00 97.27 147 A 1 
ATOM   1070 C  C   . THR A 1 147 ? 17.195  11.290  -13.961 1.00 96.84 147 A 1 
ATOM   1071 O  O   . THR A 1 147 ? 17.745  12.366  -13.751 1.00 94.38 147 A 1 
ATOM   1072 C  CB  . THR A 1 147 ? 17.943  10.486  -16.190 1.00 96.50 147 A 1 
ATOM   1073 O  OG1 . THR A 1 147 ? 16.628  10.484  -16.688 1.00 92.58 147 A 1 
ATOM   1074 C  CG2 . THR A 1 147 ? 18.755  9.479   -17.006 1.00 92.80 147 A 1 
ATOM   1075 N  N   . GLY A 1 148 ? 15.932  11.054  -13.614 1.00 96.66 148 A 1 
ATOM   1076 C  CA  . GLY A 1 148 ? 15.056  12.071  -13.024 1.00 96.14 148 A 1 
ATOM   1077 C  C   . GLY A 1 148 ? 15.359  12.380  -11.558 1.00 96.47 148 A 1 
ATOM   1078 O  O   . GLY A 1 148 ? 15.076  13.479  -11.099 1.00 94.06 148 A 1 
ATOM   1079 N  N   . ASP A 1 149 ? 15.967  11.428  -10.863 1.00 96.51 149 A 1 
ATOM   1080 C  CA  . ASP A 1 149 ? 16.376  11.506  -9.460  1.00 96.45 149 A 1 
ATOM   1081 C  C   . ASP A 1 149 ? 17.873  11.200  -9.273  1.00 96.78 149 A 1 
ATOM   1082 O  O   . ASP A 1 149 ? 18.335  10.995  -8.157  1.00 94.60 149 A 1 
ATOM   1083 C  CB  . ASP A 1 149 ? 15.493  10.561  -8.630  1.00 94.95 149 A 1 
ATOM   1084 C  CG  . ASP A 1 149 ? 15.622  9.079   -9.011  1.00 94.75 149 A 1 
ATOM   1085 O  OD1 . ASP A 1 149 ? 16.168  8.761   -10.093 1.00 91.35 149 A 1 
ATOM   1086 O  OD2 . ASP A 1 149 ? 15.138  8.237   -8.225  1.00 90.83 149 A 1 
ATOM   1087 N  N   . HIS A 1 150 ? 18.625  11.146  -10.371 1.00 96.70 150 A 1 
ATOM   1088 C  CA  . HIS A 1 150 ? 20.050  10.801  -10.382 1.00 97.09 150 A 1 
ATOM   1089 C  C   . HIS A 1 150 ? 20.347  9.518   -9.591  1.00 97.42 150 A 1 
ATOM   1090 O  O   . HIS A 1 150 ? 21.326  9.442   -8.847  1.00 95.48 150 A 1 
ATOM   1091 C  CB  . HIS A 1 150 ? 20.890  12.007  -9.928  1.00 95.83 150 A 1 
ATOM   1092 C  CG  . HIS A 1 150 ? 20.604  13.259  -10.704 1.00 93.20 150 A 1 
ATOM   1093 N  ND1 . HIS A 1 150 ? 19.598  14.152  -10.455 1.00 81.03 150 A 1 
ATOM   1094 C  CD2 . HIS A 1 150 ? 21.266  13.716  -11.816 1.00 79.81 150 A 1 
ATOM   1095 C  CE1 . HIS A 1 150 ? 19.651  15.128  -11.391 1.00 82.09 150 A 1 
ATOM   1096 N  NE2 . HIS A 1 150 ? 20.658  14.892  -12.229 1.00 83.58 150 A 1 
ATOM   1097 N  N   . SER A 1 151 ? 19.469  8.518   -9.716  1.00 97.81 151 A 1 
ATOM   1098 C  CA  . SER A 1 151 ? 19.517  7.330   -8.872  1.00 97.88 151 A 1 
ATOM   1099 C  C   . SER A 1 151 ? 20.428  6.238   -9.418  1.00 98.17 151 A 1 
ATOM   1100 O  O   . SER A 1 151 ? 20.521  5.998   -10.626 1.00 97.23 151 A 1 
ATOM   1101 C  CB  . SER A 1 151 ? 18.113  6.801   -8.569  1.00 96.15 151 A 1 
ATOM   1102 O  OG  . SER A 1 151 ? 17.433  6.363   -9.729  1.00 90.76 151 A 1 
ATOM   1103 N  N   . LEU A 1 152 ? 21.068  5.528   -8.482  1.00 98.04 152 A 1 
ATOM   1104 C  CA  . LEU A 1 152 ? 21.785  4.291   -8.724  1.00 98.04 152 A 1 
ATOM   1105 C  C   . LEU A 1 152 ? 21.362  3.272   -7.658  1.00 98.02 152 A 1 
ATOM   1106 O  O   . LEU A 1 152 ? 21.426  3.549   -6.470  1.00 96.97 152 A 1 
ATOM   1107 C  CB  . LEU A 1 152 ? 23.298  4.571   -8.670  1.00 96.95 152 A 1 
ATOM   1108 C  CG  . LEU A 1 152 ? 24.131  3.414   -9.237  1.00 83.33 152 A 1 
ATOM   1109 C  CD1 . LEU A 1 152 ? 24.178  3.459   -10.771 1.00 77.47 152 A 1 
ATOM   1110 C  CD2 . LEU A 1 152 ? 25.572  3.494   -8.727  1.00 77.28 152 A 1 
ATOM   1111 N  N   . GLY A 1 153 ? 20.947  2.086   -8.091  1.00 98.14 153 A 1 
ATOM   1112 C  CA  . GLY A 1 153 ? 20.566  1.003   -7.195  1.00 98.17 153 A 1 
ATOM   1113 C  C   . GLY A 1 153 ? 21.330  -0.272  -7.523  1.00 98.38 153 A 1 
ATOM   1114 O  O   . GLY A 1 153 ? 21.543  -0.608  -8.684  1.00 97.65 153 A 1 
ATOM   1115 N  N   . LEU A 1 154 ? 21.725  -0.991  -6.483  1.00 98.29 154 A 1 
ATOM   1116 C  CA  . LEU A 1 154 ? 22.409  -2.277  -6.568  1.00 98.16 154 A 1 
ATOM   1117 C  C   . LEU A 1 154 ? 21.845  -3.210  -5.500  1.00 98.45 154 A 1 
ATOM   1118 O  O   . LEU A 1 154 ? 21.438  -2.770  -4.433  1.00 97.36 154 A 1 
ATOM   1119 C  CB  . LEU A 1 154 ? 23.927  -2.071  -6.349  1.00 96.09 154 A 1 
ATOM   1120 C  CG  . LEU A 1 154 ? 24.640  -1.318  -7.479  1.00 84.18 154 A 1 
ATOM   1121 C  CD1 . LEU A 1 154 ? 26.048  -0.903  -7.031  1.00 77.31 154 A 1 
ATOM   1122 C  CD2 . LEU A 1 154 ? 24.801  -2.184  -8.733  1.00 76.06 154 A 1 
ATOM   1123 N  N   . GLY A 1 155 ? 21.858  -4.516  -5.757  1.00 98.27 155 A 1 
ATOM   1124 C  CA  . GLY A 1 155 ? 21.501  -5.464  -4.718  1.00 98.21 155 A 1 
ATOM   1125 C  C   . GLY A 1 155 ? 21.817  -6.897  -5.077  1.00 98.48 155 A 1 
ATOM   1126 O  O   . GLY A 1 155 ? 22.123  -7.245  -6.216  1.00 97.84 155 A 1 
ATOM   1127 N  N   . ALA A 1 156 ? 21.750  -7.737  -4.052  1.00 97.71 156 A 1 
ATOM   1128 C  CA  . ALA A 1 156 ? 22.022  -9.153  -4.157  1.00 97.76 156 A 1 
ATOM   1129 C  C   . ALA A 1 156 ? 21.128  -9.945  -3.193  1.00 97.86 156 A 1 
ATOM   1130 O  O   . ALA A 1 156 ? 20.778  -9.469  -2.119  1.00 97.25 156 A 1 
ATOM   1131 C  CB  . ALA A 1 156 ? 23.509  -9.397  -3.876  1.00 97.17 156 A 1 
ATOM   1132 N  N   . SER A 1 157 ? 20.815  -11.176 -3.582  1.00 96.85 157 A 1 
ATOM   1133 C  CA  . SER A 1 157 ? 20.167  -12.137 -2.701  1.00 96.41 157 A 1 
ATOM   1134 C  C   . SER A 1 157 ? 20.777  -13.525 -2.875  1.00 96.38 157 A 1 
ATOM   1135 O  O   . SER A 1 157 ? 21.188  -13.904 -3.967  1.00 95.73 157 A 1 
ATOM   1136 C  CB  . SER A 1 157 ? 18.649  -12.150 -2.910  1.00 95.17 157 A 1 
ATOM   1137 O  OG  . SER A 1 157 ? 18.299  -12.383 -4.256  1.00 82.06 157 A 1 
ATOM   1138 N  N   . ALA A 1 158 ? 20.825  -14.263 -1.762  1.00 96.03 158 A 1 
ATOM   1139 C  CA  . ALA A 1 158 ? 21.193  -15.664 -1.728  1.00 96.27 158 A 1 
ATOM   1140 C  C   . ALA A 1 158 ? 20.066  -16.443 -1.057  1.00 96.35 158 A 1 
ATOM   1141 O  O   . ALA A 1 158 ? 19.565  -16.030 -0.009  1.00 95.99 158 A 1 
ATOM   1142 C  CB  . ALA A 1 158 ? 22.519  -15.827 -0.981  1.00 95.90 158 A 1 
ATOM   1143 N  N   . PHE A 1 159 ? 19.660  -17.551 -1.657  1.00 95.59 159 A 1 
ATOM   1144 C  CA  . PHE A 1 159 ? 18.538  -18.344 -1.170  1.00 95.38 159 A 1 
ATOM   1145 C  C   . PHE A 1 159 ? 18.800  -19.829 -1.358  1.00 95.11 159 A 1 
ATOM   1146 O  O   . PHE A 1 159 ? 19.530  -20.245 -2.259  1.00 94.41 159 A 1 
ATOM   1147 C  CB  . PHE A 1 159 ? 17.236  -17.886 -1.843  1.00 94.69 159 A 1 
ATOM   1148 C  CG  . PHE A 1 159 ? 17.331  -17.646 -3.330  1.00 94.89 159 A 1 
ATOM   1149 C  CD1 . PHE A 1 159 ? 17.642  -16.363 -3.826  1.00 93.51 159 A 1 
ATOM   1150 C  CD2 . PHE A 1 159 ? 17.135  -18.696 -4.238  1.00 93.39 159 A 1 
ATOM   1151 C  CE1 . PHE A 1 159 ? 17.761  -16.129 -5.197  1.00 92.26 159 A 1 
ATOM   1152 C  CE2 . PHE A 1 159 ? 17.254  -18.470 -5.624  1.00 92.36 159 A 1 
ATOM   1153 C  CZ  . PHE A 1 159 ? 17.573  -17.186 -6.100  1.00 92.34 159 A 1 
ATOM   1154 N  N   . GLY A 1 160 ? 18.216  -20.645 -0.489  1.00 94.74 160 A 1 
ATOM   1155 C  CA  . GLY A 1 160 ? 18.424  -22.075 -0.511  1.00 94.40 160 A 1 
ATOM   1156 C  C   . GLY A 1 160 ? 17.378  -22.836 0.289   1.00 94.80 160 A 1 
ATOM   1157 O  O   . GLY A 1 160 ? 16.616  -22.257 1.067   1.00 94.25 160 A 1 
ATOM   1158 N  N   . ARG A 1 161 ? 17.366  -24.148 0.088   1.00 94.44 161 A 1 
ATOM   1159 C  CA  . ARG A 1 161 ? 16.527  -25.081 0.834   1.00 93.83 161 A 1 
ATOM   1160 C  C   . ARG A 1 161 ? 17.268  -26.373 1.109   1.00 94.16 161 A 1 
ATOM   1161 O  O   . ARG A 1 161 ? 18.112  -26.808 0.325   1.00 93.31 161 A 1 
ATOM   1162 C  CB  . ARG A 1 161 ? 15.185  -25.317 0.116   1.00 91.08 161 A 1 
ATOM   1163 C  CG  . ARG A 1 161 ? 15.339  -26.077 -1.209  1.00 82.70 161 A 1 
ATOM   1164 C  CD  . ARG A 1 161 ? 13.974  -26.278 -1.871  1.00 80.99 161 A 1 
ATOM   1165 N  NE  . ARG A 1 161 ? 14.113  -26.976 -3.156  1.00 71.79 161 A 1 
ATOM   1166 C  CZ  . ARG A 1 161 ? 13.154  -27.179 -4.042  1.00 66.58 161 A 1 
ATOM   1167 N  NH1 . ARG A 1 161 ? 11.926  -26.817 -3.811  1.00 61.32 161 A 1 
ATOM   1168 N  NH2 . ARG A 1 161 ? 13.437  -27.749 -5.170  1.00 57.14 161 A 1 
ATOM   1169 N  N   . THR A 1 162 ? 16.897  -27.019 2.203   1.00 94.26 162 A 1 
ATOM   1170 C  CA  . THR A 1 162 ? 17.168  -28.422 2.499   1.00 93.95 162 A 1 
ATOM   1171 C  C   . THR A 1 162 ? 15.844  -29.185 2.536   1.00 93.76 162 A 1 
ATOM   1172 O  O   . THR A 1 162 ? 14.806  -28.640 2.142   1.00 91.64 162 A 1 
ATOM   1173 C  CB  . THR A 1 162 ? 17.960  -28.559 3.808   1.00 92.70 162 A 1 
ATOM   1174 O  OG1 . THR A 1 162 ? 17.189  -28.162 4.902   1.00 83.62 162 A 1 
ATOM   1175 C  CG2 . THR A 1 162 ? 19.243  -27.722 3.820   1.00 82.03 162 A 1 
ATOM   1176 N  N   . GLU A 1 163 ? 15.823  -30.439 3.011   1.00 93.44 163 A 1 
ATOM   1177 C  CA  . GLU A 1 163 ? 14.558  -31.158 3.212   1.00 92.78 163 A 1 
ATOM   1178 C  C   . GLU A 1 163 ? 13.623  -30.452 4.206   1.00 93.25 163 A 1 
ATOM   1179 O  O   . GLU A 1 163 ? 12.417  -30.443 4.020   1.00 89.73 163 A 1 
ATOM   1180 C  CB  . GLU A 1 163 ? 14.838  -32.584 3.697   1.00 90.50 163 A 1 
ATOM   1181 C  CG  . GLU A 1 163 ? 15.165  -33.536 2.542   1.00 77.92 163 A 1 
ATOM   1182 C  CD  . GLU A 1 163 ? 15.360  -34.985 2.997   1.00 69.01 163 A 1 
ATOM   1183 O  OE1 . GLU A 1 163 ? 15.077  -35.885 2.178   1.00 61.58 163 A 1 
ATOM   1184 O  OE2 . GLU A 1 163 ? 15.807  -35.188 4.144   1.00 63.53 163 A 1 
ATOM   1185 N  N   . ASN A 1 164 ? 14.195  -29.820 5.247   1.00 95.87 164 A 1 
ATOM   1186 C  CA  . ASN A 1 164 ? 13.435  -29.315 6.386   1.00 96.31 164 A 1 
ATOM   1187 C  C   . ASN A 1 164 ? 13.585  -27.803 6.589   1.00 97.22 164 A 1 
ATOM   1188 O  O   . ASN A 1 164 ? 12.917  -27.234 7.448   1.00 95.46 164 A 1 
ATOM   1189 C  CB  . ASN A 1 164 ? 13.885  -30.043 7.668   1.00 93.61 164 A 1 
ATOM   1190 C  CG  . ASN A 1 164 ? 14.048  -31.552 7.599   1.00 87.22 164 A 1 
ATOM   1191 O  OD1 . ASN A 1 164 ? 14.170  -32.174 6.572   1.00 69.24 164 A 1 
ATOM   1192 N  ND2 . ASN A 1 164 ? 14.142  -32.193 8.737   1.00 74.01 164 A 1 
ATOM   1193 N  N   . LEU A 1 165 ? 14.497  -27.138 5.862   1.00 95.92 165 A 1 
ATOM   1194 C  CA  . LEU A 1 165 ? 14.760  -25.700 5.978   1.00 96.05 165 A 1 
ATOM   1195 C  C   . LEU A 1 165 ? 14.718  -25.036 4.607   1.00 95.93 165 A 1 
ATOM   1196 O  O   . LEU A 1 165 ? 15.266  -25.565 3.649   1.00 94.79 165 A 1 
ATOM   1197 C  CB  . LEU A 1 165 ? 16.129  -25.443 6.650   1.00 95.25 165 A 1 
ATOM   1198 C  CG  . LEU A 1 165 ? 16.042  -25.230 8.171   1.00 88.31 165 A 1 
ATOM   1199 C  CD1 . LEU A 1 165 ? 16.891  -26.248 8.941   1.00 82.22 165 A 1 
ATOM   1200 C  CD2 . LEU A 1 165 ? 16.568  -23.838 8.556   1.00 82.63 165 A 1 
ATOM   1201 N  N   . ASP A 1 166 ? 14.170  -23.831 4.566   1.00 95.63 166 A 1 
ATOM   1202 C  CA  . ASP A 1 166 ? 14.443  -22.861 3.525   1.00 95.36 166 A 1 
ATOM   1203 C  C   . ASP A 1 166 ? 14.881  -21.536 4.145   1.00 96.11 166 A 1 
ATOM   1204 O  O   . ASP A 1 166 ? 14.685  -21.271 5.332   1.00 95.73 166 A 1 
ATOM   1205 C  CB  . ASP A 1 166 ? 13.254  -22.733 2.546   1.00 92.88 166 A 1 
ATOM   1206 C  CG  . ASP A 1 166 ? 11.959  -22.176 3.142   1.00 88.46 166 A 1 
ATOM   1207 O  OD1 . ASP A 1 166 ? 12.018  -21.287 4.011   1.00 78.85 166 A 1 
ATOM   1208 O  OD2 . ASP A 1 166 ? 10.882  -22.610 2.683   1.00 82.15 166 A 1 
ATOM   1209 N  N   . GLY A 1 167 ? 15.550  -20.708 3.349   1.00 95.75 167 A 1 
ATOM   1210 C  CA  . GLY A 1 167 ? 16.011  -19.410 3.799   1.00 95.92 167 A 1 
ATOM   1211 C  C   . GLY A 1 167 ? 16.455  -18.502 2.667   1.00 96.05 167 A 1 
ATOM   1212 O  O   . GLY A 1 167 ? 16.896  -18.949 1.604   1.00 95.45 167 A 1 
ATOM   1213 N  N   . ILE A 1 168 ? 16.370  -17.210 2.931   1.00 96.35 168 A 1 
ATOM   1214 C  CA  . ILE A 1 168 ? 16.831  -16.147 2.050   1.00 96.59 168 A 1 
ATOM   1215 C  C   . ILE A 1 168 ? 17.557  -15.088 2.871   1.00 97.05 168 A 1 
ATOM   1216 O  O   . ILE A 1 168 ? 17.131  -14.727 3.967   1.00 97.14 168 A 1 
ATOM   1217 C  CB  . ILE A 1 168 ? 15.671  -15.569 1.209   1.00 96.02 168 A 1 
ATOM   1218 C  CG1 . ILE A 1 168 ? 16.173  -14.497 0.231   1.00 95.07 168 A 1 
ATOM   1219 C  CG2 . ILE A 1 168 ? 14.534  -15.001 2.095   1.00 93.93 168 A 1 
ATOM   1220 C  CD1 . ILE A 1 168 ? 15.139  -14.088 -0.823  1.00 92.29 168 A 1 
ATOM   1221 N  N   . VAL A 1 169 ? 18.638  -14.559 2.302   1.00 97.32 169 A 1 
ATOM   1222 C  CA  . VAL A 1 169 ? 19.263  -13.303 2.715   1.00 97.44 169 A 1 
ATOM   1223 C  C   . VAL A 1 169 ? 19.269  -12.385 1.502   1.00 97.47 169 A 1 
ATOM   1224 O  O   . VAL A 1 169 ? 19.715  -12.794 0.428   1.00 96.99 169 A 1 
ATOM   1225 C  CB  . VAL A 1 169 ? 20.683  -13.515 3.268   1.00 96.88 169 A 1 
ATOM   1226 C  CG1 . VAL A 1 169 ? 21.307  -12.195 3.711   1.00 84.93 169 A 1 
ATOM   1227 C  CG2 . VAL A 1 169 ? 20.657  -14.448 4.486   1.00 83.92 169 A 1 
ATOM   1228 N  N   . ALA A 1 170 ? 18.767  -11.158 1.658   1.00 97.55 170 A 1 
ATOM   1229 C  CA  . ALA A 1 170 ? 18.717  -10.164 0.606   1.00 97.53 170 A 1 
ATOM   1230 C  C   . ALA A 1 170 ? 19.203  -8.808  1.116   1.00 97.86 170 A 1 
ATOM   1231 O  O   . ALA A 1 170 ? 18.984  -8.444  2.268   1.00 97.66 170 A 1 
ATOM   1232 C  CB  . ALA A 1 170 ? 17.295  -10.100 0.036   1.00 96.98 170 A 1 
ATOM   1233 N  N   . TRP A 1 171 ? 19.863  -8.070  0.235   1.00 98.22 171 A 1 
ATOM   1234 C  CA  . TRP A 1 171 ? 20.341  -6.714  0.474   1.00 98.39 171 A 1 
ATOM   1235 C  C   . TRP A 1 171 ? 20.108  -5.866  -0.764  1.00 98.33 171 A 1 
ATOM   1236 O  O   . TRP A 1 171 ? 20.361  -6.324  -1.884  1.00 97.79 171 A 1 
ATOM   1237 C  CB  . TRP A 1 171 ? 21.821  -6.760  0.857   1.00 97.70 171 A 1 
ATOM   1238 C  CG  . TRP A 1 171 ? 22.541  -5.448  0.744   1.00 89.89 171 A 1 
ATOM   1239 C  CD1 . TRP A 1 171 ? 22.341  -4.377  1.538   1.00 76.60 171 A 1 
ATOM   1240 C  CD2 . TRP A 1 171 ? 23.533  -5.044  -0.255  1.00 84.58 171 A 1 
ATOM   1241 N  NE1 . TRP A 1 171 ? 23.146  -3.322  1.104   1.00 69.53 171 A 1 
ATOM   1242 C  CE2 . TRP A 1 171 ? 23.890  -3.694  0.012   1.00 77.47 171 A 1 
ATOM   1243 C  CE3 . TRP A 1 171 ? 24.155  -5.692  -1.344  1.00 67.11 171 A 1 
ATOM   1244 C  CZ2 . TRP A 1 171 ? 24.830  -3.002  -0.784  1.00 73.17 171 A 1 
ATOM   1245 C  CZ3 . TRP A 1 171 ? 25.093  -5.005  -2.134  1.00 63.03 171 A 1 
ATOM   1246 C  CH2 . TRP A 1 171 ? 25.421  -3.670  -1.856  1.00 64.12 171 A 1 
ATOM   1247 N  N   . SER A 1 172 ? 19.677  -4.628  -0.563  1.00 98.50 172 A 1 
ATOM   1248 C  CA  . SER A 1 172 ? 19.681  -3.588  -1.580  1.00 98.32 172 A 1 
ATOM   1249 C  C   . SER A 1 172 ? 20.296  -2.304  -1.031  1.00 98.53 172 A 1 
ATOM   1250 O  O   . SER A 1 172 ? 20.157  -1.982  0.147   1.00 97.86 172 A 1 
ATOM   1251 C  CB  . SER A 1 172 ? 18.278  -3.330  -2.137  1.00 96.87 172 A 1 
ATOM   1252 O  OG  . SER A 1 172 ? 17.445  -2.720  -1.184  1.00 81.05 172 A 1 
ATOM   1253 N  N   . SER A 1 173 ? 20.973  -1.570  -1.917  1.00 98.42 173 A 1 
ATOM   1254 C  CA  . SER A 1 173 ? 21.461  -0.215  -1.689  1.00 98.39 173 A 1 
ATOM   1255 C  C   . SER A 1 173 ? 20.987  0.668   -2.832  1.00 98.38 173 A 1 
ATOM   1256 O  O   . SER A 1 173 ? 21.000  0.237   -3.986  1.00 97.01 173 A 1 
ATOM   1257 C  CB  . SER A 1 173 ? 22.988  -0.206  -1.613  1.00 96.97 173 A 1 
ATOM   1258 O  OG  . SER A 1 173 ? 23.468  1.067   -1.264  1.00 82.66 173 A 1 
ATOM   1259 N  N   . ARG A 1 174 ? 20.545  1.882   -2.523  1.00 98.29 174 A 1 
ATOM   1260 C  CA  . ARG A 1 174 ? 20.057  2.839   -3.510  1.00 98.03 174 A 1 
ATOM   1261 C  C   . ARG A 1 174 ? 20.460  4.243   -3.093  1.00 98.39 174 A 1 
ATOM   1262 O  O   . ARG A 1 174 ? 20.089  4.696   -2.018  1.00 97.57 174 A 1 
ATOM   1263 C  CB  . ARG A 1 174 ? 18.543  2.688   -3.627  1.00 96.11 174 A 1 
ATOM   1264 C  CG  . ARG A 1 174 ? 17.944  3.498   -4.786  1.00 89.89 174 A 1 
ATOM   1265 C  CD  . ARG A 1 174 ? 16.414  3.388   -4.794  1.00 89.65 174 A 1 
ATOM   1266 N  NE  . ARG A 1 174 ? 15.934  1.998   -4.850  1.00 89.51 174 A 1 
ATOM   1267 C  CZ  . ARG A 1 174 ? 15.658  1.258   -5.904  1.00 92.66 174 A 1 
ATOM   1268 N  NH1 . ARG A 1 174 ? 15.750  1.713   -7.121  1.00 82.41 174 A 1 
ATOM   1269 N  NH2 . ARG A 1 174 ? 15.258  0.040   -5.742  1.00 85.96 174 A 1 
ATOM   1270 N  N   . ASP A 1 175 ? 21.166  4.935   -3.983  1.00 98.20 175 A 1 
ATOM   1271 C  CA  . ASP A 1 175 ? 21.476  6.353   -3.837  1.00 98.19 175 A 1 
ATOM   1272 C  C   . ASP A 1 175 ? 20.584  7.155   -4.785  1.00 98.13 175 A 1 
ATOM   1273 O  O   . ASP A 1 175 ? 20.337  6.733   -5.918  1.00 97.01 175 A 1 
ATOM   1274 C  CB  . ASP A 1 175 ? 22.969  6.603   -4.085  1.00 97.38 175 A 1 
ATOM   1275 C  CG  . ASP A 1 175 ? 23.855  5.812   -3.111  1.00 92.53 175 A 1 
ATOM   1276 O  OD1 . ASP A 1 175 ? 23.680  5.977   -1.883  1.00 84.29 175 A 1 
ATOM   1277 O  OD2 . ASP A 1 175 ? 24.679  5.012   -3.605  1.00 84.10 175 A 1 
ATOM   1278 N  N   . ARG A 1 176 ? 20.062  8.302   -4.319  1.00 98.12 176 A 1 
ATOM   1279 C  CA  . ARG A 1 176 ? 19.199  9.209   -5.084  1.00 97.73 176 A 1 
ATOM   1280 C  C   . ARG A 1 176 ? 19.629  10.649  -4.822  1.00 98.02 176 A 1 
ATOM   1281 O  O   . ARG A 1 176 ? 19.820  11.030  -3.669  1.00 96.48 176 A 1 
ATOM   1282 C  CB  . ARG A 1 176 ? 17.729  9.009   -4.708  1.00 95.24 176 A 1 
ATOM   1283 C  CG  . ARG A 1 176 ? 17.248  7.564   -4.870  1.00 88.51 176 A 1 
ATOM   1284 C  CD  . ARG A 1 176 ? 15.798  7.393   -4.417  1.00 87.87 176 A 1 
ATOM   1285 N  NE  . ARG A 1 176 ? 14.859  8.083   -5.304  1.00 85.21 176 A 1 
ATOM   1286 C  CZ  . ARG A 1 176 ? 13.762  8.724   -4.968  1.00 87.41 176 A 1 
ATOM   1287 N  NH1 . ARG A 1 176 ? 13.331  8.781   -3.740  1.00 77.42 176 A 1 
ATOM   1288 N  NH2 . ARG A 1 176 ? 13.080  9.326   -5.882  1.00 78.25 176 A 1 
ATOM   1289 N  N   . GLY A 1 177 ? 19.756  11.440  -5.878  1.00 97.29 177 A 1 
ATOM   1290 C  CA  . GLY A 1 177 ? 20.115  12.851  -5.789  1.00 97.18 177 A 1 
ATOM   1291 C  C   . GLY A 1 177 ? 18.921  13.790  -5.940  1.00 97.49 177 A 1 
ATOM   1292 O  O   . GLY A 1 177 ? 17.780  13.448  -5.611  1.00 95.90 177 A 1 
ATOM   1293 N  N   . ASP A 1 178 ? 19.184  14.973  -6.479  1.00 97.02 178 A 1 
ATOM   1294 C  CA  . ASP A 1 178 ? 18.176  15.992  -6.745  1.00 96.88 178 A 1 
ATOM   1295 C  C   . ASP A 1 178 ? 17.050  15.475  -7.648  1.00 96.99 178 A 1 
ATOM   1296 O  O   . ASP A 1 178 ? 17.274  14.784  -8.649  1.00 95.42 178 A 1 
ATOM   1297 C  CB  . ASP A 1 178 ? 18.823  17.233  -7.384  1.00 95.61 178 A 1 
ATOM   1298 C  CG  . ASP A 1 178 ? 19.723  18.038  -6.439  1.00 94.33 178 A 1 
ATOM   1299 O  OD1 . ASP A 1 178 ? 19.552  17.933  -5.207  1.00 90.84 178 A 1 
ATOM   1300 O  OD2 . ASP A 1 178 ? 20.567  18.796  -6.963  1.00 90.35 178 A 1 
ATOM   1301 N  N   . LEU A 1 179 ? 15.816  15.865  -7.321  1.00 96.96 179 A 1 
ATOM   1302 C  CA  . LEU A 1 179 ? 14.619  15.463  -8.049  1.00 96.61 179 A 1 
ATOM   1303 C  C   . LEU A 1 179 ? 14.310  16.479  -9.142  1.00 96.48 179 A 1 
ATOM   1304 O  O   . LEU A 1 179 ? 13.933  17.617  -8.862  1.00 95.13 179 A 1 
ATOM   1305 C  CB  . LEU A 1 179 ? 13.432  15.319  -7.084  1.00 96.17 179 A 1 
ATOM   1306 C  CG  . LEU A 1 179 ? 13.687  14.418  -5.868  1.00 95.20 179 A 1 
ATOM   1307 C  CD1 . LEU A 1 179 ? 12.447  14.427  -4.986  1.00 92.81 179 A 1 
ATOM   1308 C  CD2 . LEU A 1 179 ? 13.984  12.970  -6.276  1.00 92.28 179 A 1 
ATOM   1309 N  N   . ARG A 1 180 ? 14.406  16.048  -10.401 1.00 96.57 180 A 1 
ATOM   1310 C  CA  . ARG A 1 180 ? 14.020  16.867  -11.545 1.00 96.05 180 A 1 
ATOM   1311 C  C   . ARG A 1 180 ? 12.508  16.825  -11.731 1.00 96.28 180 A 1 
ATOM   1312 O  O   . ARG A 1 180 ? 11.932  15.766  -11.960 1.00 94.60 180 A 1 
ATOM   1313 C  CB  . ARG A 1 180 ? 14.781  16.404  -12.784 1.00 94.16 180 A 1 
ATOM   1314 C  CG  . ARG A 1 180 ? 14.557  17.387  -13.940 1.00 77.99 180 A 1 
ATOM   1315 C  CD  . ARG A 1 180 ? 15.348  16.944  -15.170 1.00 73.93 180 A 1 
ATOM   1316 N  NE  . ARG A 1 180 ? 15.124  17.861  -16.275 1.00 64.95 180 A 1 
ATOM   1317 C  CZ  . ARG A 1 180 ? 15.667  17.782  -17.483 1.00 57.01 180 A 1 
ATOM   1318 N  NH1 . ARG A 1 180 ? 16.493  16.816  -17.780 1.00 51.87 180 A 1 
ATOM   1319 N  NH2 . ARG A 1 180 ? 15.371  18.669  -18.389 1.00 48.77 180 A 1 
ATOM   1320 N  N   . GLN A 1 181 ? 11.872  17.995  -11.718 1.00 95.80 181 A 1 
ATOM   1321 C  CA  . GLN A 1 181 ? 10.427  18.134  -11.792 1.00 95.57 181 A 1 
ATOM   1322 C  C   . GLN A 1 181 ? 9.953   18.561  -13.187 1.00 96.14 181 A 1 
ATOM   1323 O  O   . GLN A 1 181 ? 10.714  19.108  -13.989 1.00 94.50 181 A 1 
ATOM   1324 C  CB  . GLN A 1 181 ? 9.981   19.108  -10.710 1.00 92.83 181 A 1 
ATOM   1325 C  CG  . GLN A 1 181 ? 10.301  18.571  -9.318  1.00 86.38 181 A 1 
ATOM   1326 C  CD  . GLN A 1 181 ? 9.819   19.513  -8.222  1.00 80.50 181 A 1 
ATOM   1327 O  OE1 . GLN A 1 181 ? 9.720   20.711  -8.388  1.00 71.80 181 A 1 
ATOM   1328 N  NE2 . GLN A 1 181 ? 9.506   18.982  -7.075  1.00 68.90 181 A 1 
ATOM   1329 N  N   . SER A 1 182 ? 8.680   18.319  -13.475 1.00 95.98 182 A 1 
ATOM   1330 C  CA  . SER A 1 182 ? 8.085   18.598  -14.783 1.00 96.18 182 A 1 
ATOM   1331 C  C   . SER A 1 182 ? 7.948   20.087  -15.107 1.00 96.06 182 A 1 
ATOM   1332 O  O   . SER A 1 182 ? 7.845   20.448  -16.277 1.00 93.38 182 A 1 
ATOM   1333 C  CB  . SER A 1 182 ? 6.717   17.922  -14.874 1.00 95.53 182 A 1 
ATOM   1334 O  OG  . SER A 1 182 ? 5.819   18.464  -13.929 1.00 92.92 182 A 1 
ATOM   1335 N  N   . ASN A 1 183 ? 7.978   20.966  -14.107 1.00 95.34 183 A 1 
ATOM   1336 C  CA  . ASN A 1 183 ? 8.012   22.422  -14.272 1.00 93.57 183 A 1 
ATOM   1337 C  C   . ASN A 1 183 ? 9.416   22.964  -14.628 1.00 92.80 183 A 1 
ATOM   1338 O  O   . ASN A 1 183 ? 9.582   24.162  -14.820 1.00 86.65 183 A 1 
ATOM   1339 C  CB  . ASN A 1 183 ? 7.440   23.084  -13.010 1.00 90.86 183 A 1 
ATOM   1340 C  CG  . ASN A 1 183 ? 8.338   22.963  -11.796 1.00 90.83 183 A 1 
ATOM   1341 O  OD1 . ASN A 1 183 ? 9.213   22.129  -11.722 1.00 82.77 183 A 1 
ATOM   1342 N  ND2 . ASN A 1 183 ? 8.145   23.810  -10.810 1.00 83.92 183 A 1 
ATOM   1343 N  N   . GLY A 1 184 ? 10.433  22.094  -14.714 1.00 90.48 184 A 1 
ATOM   1344 C  CA  . GLY A 1 184 ? 11.814  22.459  -15.016 1.00 88.52 184 A 1 
ATOM   1345 C  C   . GLY A 1 184 ? 12.673  22.804  -13.797 1.00 89.83 184 A 1 
ATOM   1346 O  O   . GLY A 1 184 ? 13.887  22.959  -13.950 1.00 85.76 184 A 1 
ATOM   1347 N  N   . GLU A 1 185 ? 12.080  22.865  -12.608 1.00 92.35 185 A 1 
ATOM   1348 C  CA  . GLU A 1 185 ? 12.802  23.075  -11.353 1.00 91.91 185 A 1 
ATOM   1349 C  C   . GLU A 1 185 ? 13.322  21.749  -10.781 1.00 93.55 185 A 1 
ATOM   1350 O  O   . GLU A 1 185 ? 12.911  20.655  -11.171 1.00 92.18 185 A 1 
ATOM   1351 C  CB  . GLU A 1 185 ? 11.922  23.815  -10.346 1.00 88.82 185 A 1 
ATOM   1352 C  CG  . GLU A 1 185 ? 11.550  25.218  -10.823 1.00 82.70 185 A 1 
ATOM   1353 C  CD  . GLU A 1 185 ? 10.576  25.950  -9.890  1.00 75.63 185 A 1 
ATOM   1354 O  OE1 . GLU A 1 185 ? 10.409  27.173  -10.089 1.00 68.93 185 A 1 
ATOM   1355 O  OE2 . GLU A 1 185 ? 9.949   25.262  -9.052  1.00 67.83 185 A 1 
ATOM   1356 N  N   . THR A 1 186 ? 14.239  21.863  -9.821  1.00 94.50 186 A 1 
ATOM   1357 C  CA  . THR A 1 186 ? 14.809  20.737  -9.094  1.00 94.93 186 A 1 
ATOM   1358 C  C   . THR A 1 186 ? 14.530  20.868  -7.607  1.00 95.26 186 A 1 
ATOM   1359 O  O   . THR A 1 186 ? 14.759  21.921  -7.013  1.00 92.85 186 A 1 
ATOM   1360 C  CB  . THR A 1 186 ? 16.325  20.580  -9.332  1.00 92.77 186 A 1 
ATOM   1361 O  OG1 . THR A 1 186 ? 16.911  21.729  -9.897  1.00 81.50 186 A 1 
ATOM   1362 C  CG2 . THR A 1 186 ? 16.619  19.434  -10.290 1.00 78.30 186 A 1 
ATOM   1363 N  N   . ALA A 1 187 ? 14.063  19.798  -6.985  1.00 95.46 187 A 1 
ATOM   1364 C  CA  . ALA A 1 187 ? 13.951  19.712  -5.540  1.00 95.49 187 A 1 
ATOM   1365 C  C   . ALA A 1 187 ? 15.270  19.173  -4.960  1.00 96.15 187 A 1 
ATOM   1366 O  O   . ALA A 1 187 ? 15.687  18.080  -5.359  1.00 95.41 187 A 1 
ATOM   1367 C  CB  . ALA A 1 187 ? 12.760  18.820  -5.175  1.00 94.35 187 A 1 
ATOM   1368 N  N   . PRO A 1 188 ? 15.927  19.884  -4.026  1.00 95.93 188 A 1 
ATOM   1369 C  CA  . PRO A 1 188 ? 17.165  19.414  -3.429  1.00 95.65 188 A 1 
ATOM   1370 C  C   . PRO A 1 188 ? 16.910  18.136  -2.620  1.00 96.08 188 A 1 
ATOM   1371 O  O   . PRO A 1 188 ? 15.995  18.084  -1.797  1.00 94.59 188 A 1 
ATOM   1372 C  CB  . PRO A 1 188 ? 17.677  20.567  -2.564  1.00 94.04 188 A 1 
ATOM   1373 C  CG  . PRO A 1 188 ? 16.403  21.332  -2.204  1.00 91.76 188 A 1 
ATOM   1374 C  CD  . PRO A 1 188 ? 15.532  21.157  -3.448  1.00 94.82 188 A 1 
ATOM   1375 N  N   . ASN A 1 189 ? 17.727  17.119  -2.874  1.00 96.52 189 A 1 
ATOM   1376 C  CA  . ASN A 1 189 ? 17.631  15.814  -2.225  1.00 96.87 189 A 1 
ATOM   1377 C  C   . ASN A 1 189 ? 18.958  15.065  -2.341  1.00 97.30 189 A 1 
ATOM   1378 O  O   . ASN A 1 189 ? 19.621  15.136  -3.374  1.00 96.14 189 A 1 
ATOM   1379 C  CB  . ASN A 1 189 ? 16.513  15.007  -2.902  1.00 95.75 189 A 1 
ATOM   1380 C  CG  . ASN A 1 189 ? 16.227  13.724  -2.163  1.00 95.83 189 A 1 
ATOM   1381 O  OD1 . ASN A 1 189 ? 16.067  13.730  -0.959  1.00 90.18 189 A 1 
ATOM   1382 N  ND2 . ASN A 1 189 ? 16.123  12.602  -2.855  1.00 90.41 189 A 1 
ATOM   1383 N  N   . ASP A 1 190 ? 19.302  14.319  -1.302  1.00 97.02 190 A 1 
ATOM   1384 C  CA  . ASP A 1 190 ? 20.383  13.341  -1.310  1.00 97.39 190 A 1 
ATOM   1385 C  C   . ASP A 1 190 ? 19.987  12.229  -0.336  1.00 97.63 190 A 1 
ATOM   1386 O  O   . ASP A 1 190 ? 19.815  12.489  0.850   1.00 96.03 190 A 1 
ATOM   1387 C  CB  . ASP A 1 190 ? 21.695  14.025  -0.912  1.00 96.20 190 A 1 
ATOM   1388 C  CG  . ASP A 1 190 ? 22.939  13.162  -1.074  1.00 91.41 190 A 1 
ATOM   1389 O  OD1 . ASP A 1 190 ? 22.801  11.978  -1.424  1.00 83.96 190 A 1 
ATOM   1390 O  OD2 . ASP A 1 190 ? 24.046  13.722  -0.855  1.00 82.02 190 A 1 
ATOM   1391 N  N   . GLU A 1 191 ? 19.733  11.022  -0.846  1.00 97.93 191 A 1 
ATOM   1392 C  CA  . GLU A 1 191 ? 19.321  9.869   -0.053  1.00 97.95 191 A 1 
ATOM   1393 C  C   . GLU A 1 191 ? 20.254  8.686   -0.324  1.00 98.09 191 A 1 
ATOM   1394 O  O   . GLU A 1 191 ? 20.390  8.252   -1.472  1.00 97.29 191 A 1 
ATOM   1395 C  CB  . GLU A 1 191 ? 17.867  9.457   -0.345  1.00 96.89 191 A 1 
ATOM   1396 C  CG  . GLU A 1 191 ? 16.796  10.503  0.014   1.00 94.83 191 A 1 
ATOM   1397 C  CD  . GLU A 1 191 ? 15.383  9.990   -0.344  1.00 96.13 191 A 1 
ATOM   1398 O  OE1 . GLU A 1 191 ? 14.712  9.395   0.524   1.00 90.61 191 A 1 
ATOM   1399 O  OE2 . GLU A 1 191 ? 14.946  10.153  -1.506  1.00 91.61 191 A 1 
ATOM   1400 N  N   . SER A 1 192 ? 20.822  8.110   0.733   1.00 97.72 192 A 1 
ATOM   1401 C  CA  . SER A 1 192 ? 21.522  6.827   0.700   1.00 98.05 192 A 1 
ATOM   1402 C  C   . SER A 1 192 ? 20.717  5.788   1.473   1.00 98.14 192 A 1 
ATOM   1403 O  O   . SER A 1 192 ? 20.662  5.789   2.709   1.00 97.14 192 A 1 
ATOM   1404 C  CB  . SER A 1 192 ? 22.943  6.968   1.242   1.00 97.47 192 A 1 
ATOM   1405 O  OG  . SER A 1 192 ? 23.694  5.818   0.908   1.00 83.50 192 A 1 
ATOM   1406 N  N   . ILE A 1 193 ? 20.058  4.903   0.737   1.00 98.22 193 A 1 
ATOM   1407 C  CA  . ILE A 1 193 ? 19.118  3.917   1.267   1.00 98.28 193 A 1 
ATOM   1408 C  C   . ILE A 1 193 ? 19.783  2.547   1.262   1.00 98.20 193 A 1 
ATOM   1409 O  O   . ILE A 1 193 ? 20.197  2.045   0.215   1.00 97.69 193 A 1 
ATOM   1410 C  CB  . ILE A 1 193 ? 17.800  3.915   0.462   1.00 97.94 193 A 1 
ATOM   1411 C  CG1 . ILE A 1 193 ? 17.150  5.324   0.446   1.00 96.98 193 A 1 
ATOM   1412 C  CG2 . ILE A 1 193 ? 16.823  2.870   1.034   1.00 97.18 193 A 1 
ATOM   1413 C  CD1 . ILE A 1 193 ? 15.998  5.470   -0.554  1.00 93.32 193 A 1 
ATOM   1414 N  N   . ASN A 1 194 ? 19.809  1.882   2.421   1.00 98.54 194 A 1 
ATOM   1415 C  CA  . ASN A 1 194 ? 20.178  0.481   2.560   1.00 98.49 194 A 1 
ATOM   1416 C  C   . ASN A 1 194 ? 19.020  -0.301  3.162   1.00 98.68 194 A 1 
ATOM   1417 O  O   . ASN A 1 194 ? 18.418  0.116   4.150   1.00 97.98 194 A 1 
ATOM   1418 C  CB  . ASN A 1 194 ? 21.456  0.349   3.397   1.00 97.83 194 A 1 
ATOM   1419 C  CG  . ASN A 1 194 ? 22.685  0.708   2.584   1.00 94.22 194 A 1 
ATOM   1420 O  OD1 . ASN A 1 194 ? 23.231  -0.123  1.870   1.00 81.82 194 A 1 
ATOM   1421 N  ND2 . ASN A 1 194 ? 23.142  1.936   2.650   1.00 80.97 194 A 1 
ATOM   1422 N  N   . ASN A 1 195 ? 18.709  -1.468  2.585   1.00 98.42 195 A 1 
ATOM   1423 C  CA  . ASN A 1 195 ? 17.663  -2.339  3.101   1.00 98.46 195 A 1 
ATOM   1424 C  C   . ASN A 1 195 ? 18.118  -3.800  3.045   1.00 98.49 195 A 1 
ATOM   1425 O  O   . ASN A 1 195 ? 18.569  -4.285  2.010   1.00 97.77 195 A 1 
ATOM   1426 C  CB  . ASN A 1 195 ? 16.364  -2.053  2.351   1.00 97.93 195 A 1 
ATOM   1427 C  CG  . ASN A 1 195 ? 15.097  -2.480  3.091   1.00 97.82 195 A 1 
ATOM   1428 O  OD1 . ASN A 1 195 ? 14.020  -2.505  2.518   1.00 92.07 195 A 1 
ATOM   1429 N  ND2 . ASN A 1 195 ? 15.145  -2.783  4.362   1.00 91.91 195 A 1 
ATOM   1430 N  N   . MET A 1 196 ? 18.026  -4.488  4.185   1.00 98.69 196 A 1 
ATOM   1431 C  CA  . MET A 1 196 ? 18.472  -5.860  4.352   1.00 98.67 196 A 1 
ATOM   1432 C  C   . MET A 1 196 ? 17.332  -6.708  4.919   1.00 98.77 196 A 1 
ATOM   1433 O  O   . MET A 1 196 ? 16.596  -6.263  5.795   1.00 98.20 196 A 1 
ATOM   1434 C  CB  . MET A 1 196 ? 19.693  -5.948  5.273   1.00 97.46 196 A 1 
ATOM   1435 C  CG  . MET A 1 196 ? 20.858  -5.074  4.803   1.00 81.91 196 A 1 
ATOM   1436 S  SD  . MET A 1 196 ? 22.346  -5.214  5.835   1.00 77.28 196 A 1 
ATOM   1437 C  CE  . MET A 1 196 ? 23.303  -3.850  5.174   1.00 63.75 196 A 1 
ATOM   1438 N  N   . LEU A 1 197 ? 17.233  -7.950  4.444   1.00 98.57 197 A 1 
ATOM   1439 C  CA  . LEU A 1 197 ? 16.236  -8.919  4.865   1.00 98.46 197 A 1 
ATOM   1440 C  C   . LEU A 1 197 ? 16.896  -10.286 5.056   1.00 98.53 197 A 1 
ATOM   1441 O  O   . LEU A 1 197 ? 17.652  -10.734 4.201   1.00 98.13 197 A 1 
ATOM   1442 C  CB  . LEU A 1 197 ? 15.140  -8.963  3.785   1.00 97.50 197 A 1 
ATOM   1443 C  CG  . LEU A 1 197 ? 14.029  -10.007 4.016   1.00 95.96 197 A 1 
ATOM   1444 C  CD1 . LEU A 1 197 ? 13.107  -9.598  5.157   1.00 92.36 197 A 1 
ATOM   1445 C  CD2 . LEU A 1 197 ? 13.199  -10.153 2.745   1.00 92.21 197 A 1 
ATOM   1446 N  N   . ALA A 1 198 ? 16.544  -10.979 6.144   1.00 98.41 198 A 1 
ATOM   1447 C  CA  . ALA A 1 198 ? 16.764  -12.407 6.277   1.00 98.42 198 A 1 
ATOM   1448 C  C   . ALA A 1 198 ? 15.462  -13.080 6.714   1.00 98.47 198 A 1 
ATOM   1449 O  O   . ALA A 1 198 ? 14.818  -12.638 7.661   1.00 97.99 198 A 1 
ATOM   1450 C  CB  . ALA A 1 198 ? 17.924  -12.668 7.247   1.00 98.08 198 A 1 
ATOM   1451 N  N   . LYS A 1 199 ? 15.078  -14.150 6.014   1.00 98.04 199 A 1 
ATOM   1452 C  CA  . LYS A 1 199 ? 13.933  -14.998 6.356   1.00 97.71 199 A 1 
ATOM   1453 C  C   . LYS A 1 199 ? 14.358  -16.453 6.346   1.00 97.80 199 A 1 
ATOM   1454 O  O   . LYS A 1 199 ? 15.183  -16.846 5.523   1.00 97.05 199 A 1 
ATOM   1455 C  CB  . LYS A 1 199 ? 12.763  -14.787 5.377   1.00 95.74 199 A 1 
ATOM   1456 C  CG  . LYS A 1 199 ? 12.141  -13.384 5.496   1.00 89.09 199 A 1 
ATOM   1457 C  CD  . LYS A 1 199 ? 11.145  -13.062 4.373   1.00 91.68 199 A 1 
ATOM   1458 C  CE  . LYS A 1 199 ? 9.886   -13.944 4.399   1.00 89.22 199 A 1 
ATOM   1459 N  NZ  . LYS A 1 199 ? 8.945   -13.525 3.318   1.00 88.94 199 A 1 
ATOM   1460 N  N   . GLY A 1 200 ? 13.759  -17.253 7.220   1.00 97.54 200 A 1 
ATOM   1461 C  CA  . GLY A 1 200 ? 13.972  -18.692 7.241   1.00 97.48 200 A 1 
ATOM   1462 C  C   . GLY A 1 200 ? 12.746  -19.412 7.785   1.00 97.80 200 A 1 
ATOM   1463 O  O   . GLY A 1 200 ? 12.070  -18.907 8.679   1.00 97.28 200 A 1 
ATOM   1464 N  N   . THR A 1 201 ? 12.470  -20.599 7.241   1.00 97.60 201 A 1 
ATOM   1465 C  CA  . THR A 1 201 ? 11.418  -21.494 7.719   1.00 97.37 201 A 1 
ATOM   1466 C  C   . THR A 1 201 ? 12.013  -22.857 8.017   1.00 97.39 201 A 1 
ATOM   1467 O  O   . THR A 1 201 ? 12.744  -23.420 7.203   1.00 96.57 201 A 1 
ATOM   1468 C  CB  . THR A 1 201 ? 10.266  -21.601 6.706   1.00 96.39 201 A 1 
ATOM   1469 O  OG1 . THR A 1 201 ? 9.729   -20.316 6.472   1.00 88.86 201 A 1 
ATOM   1470 C  CG2 . THR A 1 201 ? 9.127   -22.472 7.212   1.00 87.79 201 A 1 
ATOM   1471 N  N   . TRP A 1 202 ? 11.703  -23.389 9.191   1.00 97.80 202 A 1 
ATOM   1472 C  CA  . TRP A 1 202 ? 12.020  -24.747 9.592   1.00 97.96 202 A 1 
ATOM   1473 C  C   . TRP A 1 202 ? 10.740  -25.567 9.647   1.00 98.06 202 A 1 
ATOM   1474 O  O   . TRP A 1 202 ? 9.860   -25.290 10.463  1.00 97.20 202 A 1 
ATOM   1475 C  CB  . TRP A 1 202 ? 12.750  -24.731 10.934  1.00 97.28 202 A 1 
ATOM   1476 C  CG  . TRP A 1 202 ? 13.060  -26.076 11.515  1.00 95.41 202 A 1 
ATOM   1477 C  CD1 . TRP A 1 202 ? 13.309  -27.203 10.804  1.00 88.93 202 A 1 
ATOM   1478 C  CD2 . TRP A 1 202 ? 13.131  -26.458 12.925  1.00 92.78 202 A 1 
ATOM   1479 N  NE1 . TRP A 1 202 ? 13.532  -28.266 11.683  1.00 88.53 202 A 1 
ATOM   1480 C  CE2 . TRP A 1 202 ? 13.433  -27.846 12.986  1.00 90.87 202 A 1 
ATOM   1481 C  CE3 . TRP A 1 202 ? 12.976  -25.757 14.144  1.00 86.64 202 A 1 
ATOM   1482 C  CZ2 . TRP A 1 202 ? 13.574  -28.535 14.213  1.00 87.77 202 A 1 
ATOM   1483 C  CZ3 . TRP A 1 202 ? 13.116  -26.436 15.362  1.00 82.17 202 A 1 
ATOM   1484 C  CH2 . TRP A 1 202 ? 13.403  -27.811 15.389  1.00 82.49 202 A 1 
ATOM   1485 N  N   . GLN A 1 203 ? 10.653  -26.591 8.803   1.00 97.48 203 A 1 
ATOM   1486 C  CA  . GLN A 1 203 ? 9.613   -27.609 8.861   1.00 96.85 203 A 1 
ATOM   1487 C  C   . GLN A 1 203 ? 10.014  -28.658 9.896   1.00 97.08 203 A 1 
ATOM   1488 O  O   . GLN A 1 203 ? 10.897  -29.474 9.659   1.00 95.62 203 A 1 
ATOM   1489 C  CB  . GLN A 1 203 ? 9.412   -28.192 7.452   1.00 95.36 203 A 1 
ATOM   1490 C  CG  . GLN A 1 203 ? 8.041   -28.857 7.307   1.00 84.31 203 A 1 
ATOM   1491 C  CD  . GLN A 1 203 ? 6.890   -27.840 7.229   1.00 81.61 203 A 1 
ATOM   1492 O  OE1 . GLN A 1 203 ? 7.021   -26.766 6.680   1.00 72.77 203 A 1 
ATOM   1493 N  NE2 . GLN A 1 203 ? 5.741   -28.151 7.773   1.00 70.81 203 A 1 
ATOM   1494 N  N   . ILE A 1 204 ? 9.397   -28.590 11.068  1.00 97.45 204 A 1 
ATOM   1495 C  CA  . ILE A 1 204 ? 9.698   -29.481 12.199  1.00 97.35 204 A 1 
ATOM   1496 C  C   . ILE A 1 204 ? 9.199   -30.893 11.892  1.00 96.83 204 A 1 
ATOM   1497 O  O   . ILE A 1 204 ? 9.925   -31.868 12.070  1.00 94.14 204 A 1 
ATOM   1498 C  CB  . ILE A 1 204 ? 9.058   -28.931 13.496  1.00 96.80 204 A 1 
ATOM   1499 C  CG1 . ILE A 1 204 ? 9.590   -27.515 13.833  1.00 94.61 204 A 1 
ATOM   1500 C  CG2 . ILE A 1 204 ? 9.313   -29.886 14.676  1.00 94.31 204 A 1 
ATOM   1501 C  CD1 . ILE A 1 204 ? 8.782   -26.780 14.910  1.00 91.31 204 A 1 
ATOM   1502 N  N   . ASP A 1 205 ? 7.962   -30.987 11.396  1.00 96.76 205 A 1 
ATOM   1503 C  CA  . ASP A 1 205 ? 7.319   -32.204 10.918  1.00 96.26 205 A 1 
ATOM   1504 C  C   . ASP A 1 205 ? 6.278   -31.860 9.834   1.00 96.45 205 A 1 
ATOM   1505 O  O   . ASP A 1 205 ? 6.244   -30.745 9.304   1.00 93.93 205 A 1 
ATOM   1506 C  CB  . ASP A 1 205 ? 6.738   -32.982 12.122  1.00 94.28 205 A 1 
ATOM   1507 C  CG  . ASP A 1 205 ? 5.688   -32.229 12.929  1.00 93.59 205 A 1 
ATOM   1508 O  OD1 . ASP A 1 205 ? 4.854   -31.540 12.303  1.00 88.89 205 A 1 
ATOM   1509 O  OD2 . ASP A 1 205 ? 5.667   -32.364 14.167  1.00 89.08 205 A 1 
ATOM   1510 N  N   . SER A 1 206 ? 5.422   -32.813 9.473   1.00 95.76 206 A 1 
ATOM   1511 C  CA  . SER A 1 206 ? 4.383   -32.607 8.466   1.00 95.15 206 A 1 
ATOM   1512 C  C   . SER A 1 206 ? 3.292   -31.600 8.863   1.00 95.55 206 A 1 
ATOM   1513 O  O   . SER A 1 206 ? 2.549   -31.144 7.993   1.00 92.14 206 A 1 
ATOM   1514 C  CB  . SER A 1 206 ? 3.727   -33.953 8.129   1.00 93.06 206 A 1 
ATOM   1515 O  OG  . SER A 1 206 ? 3.166   -34.548 9.283   1.00 83.49 206 A 1 
ATOM   1516 N  N   . ALA A 1 207 ? 3.165   -31.283 10.151  1.00 96.76 207 A 1 
ATOM   1517 C  CA  . ALA A 1 207 ? 2.147   -30.390 10.692  1.00 96.88 207 A 1 
ATOM   1518 C  C   . ALA A 1 207 ? 2.715   -29.058 11.193  1.00 97.31 207 A 1 
ATOM   1519 O  O   . ALA A 1 207 ? 2.018   -28.044 11.161  1.00 95.53 207 A 1 
ATOM   1520 C  CB  . ALA A 1 207 ? 1.431   -31.132 11.818  1.00 95.57 207 A 1 
ATOM   1521 N  N   . GLN A 1 208 ? 3.956   -29.044 11.663  1.00 97.98 208 A 1 
ATOM   1522 C  CA  . GLN A 1 208 ? 4.553   -27.924 12.372  1.00 97.98 208 A 1 
ATOM   1523 C  C   . GLN A 1 208 ? 5.632   -27.243 11.551  1.00 98.00 208 A 1 
ATOM   1524 O  O   . GLN A 1 208 ? 6.553   -27.883 11.039  1.00 96.81 208 A 1 
ATOM   1525 C  CB  . GLN A 1 208 ? 5.124   -28.394 13.719  1.00 96.84 208 A 1 
ATOM   1526 C  CG  . GLN A 1 208 ? 4.055   -28.971 14.657  1.00 93.96 208 A 1 
ATOM   1527 C  CD  . GLN A 1 208 ? 4.681   -29.394 15.980  1.00 94.67 208 A 1 
ATOM   1528 O  OE1 . GLN A 1 208 ? 4.895   -28.586 16.872  1.00 85.94 208 A 1 
ATOM   1529 N  NE2 . GLN A 1 208 ? 5.020   -30.646 16.136  1.00 84.82 208 A 1 
ATOM   1530 N  N   . SER A 1 209 ? 5.585   -25.911 11.490  1.00 97.90 209 A 1 
ATOM   1531 C  CA  . SER A 1 209 ? 6.684   -25.096 10.980  1.00 97.83 209 A 1 
ATOM   1532 C  C   . SER A 1 209 ? 6.950   -23.879 11.859  1.00 98.31 209 A 1 
ATOM   1533 O  O   . SER A 1 209 ? 6.043   -23.321 12.471  1.00 97.63 209 A 1 
ATOM   1534 C  CB  . SER A 1 209 ? 6.477   -24.715 9.517   1.00 94.78 209 A 1 
ATOM   1535 O  OG  . SER A 1 209 ? 5.372   -23.842 9.347   1.00 82.68 209 A 1 
ATOM   1536 N  N   . LEU A 1 210 ? 8.213   -23.468 11.907  1.00 98.36 210 A 1 
ATOM   1537 C  CA  . LEU A 1 210 ? 8.660   -22.263 12.597  1.00 98.49 210 A 1 
ATOM   1538 C  C   . LEU A 1 210 ? 9.355   -21.353 11.584  1.00 98.40 210 A 1 
ATOM   1539 O  O   . LEU A 1 210 ? 10.283  -21.785 10.905  1.00 97.88 210 A 1 
ATOM   1540 C  CB  . LEU A 1 210 ? 9.594   -22.670 13.748  1.00 97.91 210 A 1 
ATOM   1541 C  CG  . LEU A 1 210 ? 9.944   -21.507 14.701  1.00 94.12 210 A 1 
ATOM   1542 C  CD1 . LEU A 1 210 ? 8.772   -21.151 15.607  1.00 89.24 210 A 1 
ATOM   1543 C  CD2 . LEU A 1 210 ? 11.119  -21.906 15.591  1.00 89.51 210 A 1 
ATOM   1544 N  N   . SER A 1 211 ? 8.937   -20.095 11.503  1.00 98.43 211 A 1 
ATOM   1545 C  CA  . SER A 1 211 ? 9.508   -19.096 10.597  1.00 98.37 211 A 1 
ATOM   1546 C  C   . SER A 1 211 ? 10.065  -17.917 11.384  1.00 98.51 211 A 1 
ATOM   1547 O  O   . SER A 1 211 ? 9.439   -17.441 12.332  1.00 98.05 211 A 1 
ATOM   1548 C  CB  . SER A 1 211 ? 8.476   -18.616 9.571   1.00 97.25 211 A 1 
ATOM   1549 O  OG  . SER A 1 211 ? 7.981   -19.703 8.816   1.00 89.19 211 A 1 
ATOM   1550 N  N   . GLY A 1 212 ? 11.223  -17.425 10.958  1.00 98.56 212 A 1 
ATOM   1551 C  CA  . GLY A 1 212 ? 11.845  -16.208 11.466  1.00 98.43 212 A 1 
ATOM   1552 C  C   . GLY A 1 212 ? 12.044  -15.189 10.354  1.00 98.46 212 A 1 
ATOM   1553 O  O   . GLY A 1 212 ? 12.357  -15.554 9.217   1.00 97.58 212 A 1 
ATOM   1554 N  N   . LEU A 1 213 ? 11.887  -13.909 10.689  1.00 98.42 213 A 1 
ATOM   1555 C  CA  . LEU A 1 213 ? 12.140  -12.789 9.801   1.00 98.40 213 A 1 
ATOM   1556 C  C   . LEU A 1 213 ? 12.843  -11.679 10.576  1.00 98.67 213 A 1 
ATOM   1557 O  O   . LEU A 1 213 ? 12.414  -11.311 11.668  1.00 98.10 213 A 1 
ATOM   1558 C  CB  . LEU A 1 213 ? 10.804  -12.330 9.180   1.00 96.45 213 A 1 
ATOM   1559 C  CG  . LEU A 1 213 ? 10.866  -11.036 8.327   1.00 93.30 213 A 1 
ATOM   1560 C  CD1 . LEU A 1 213 ? 9.769   -11.068 7.272   1.00 85.45 213 A 1 
ATOM   1561 C  CD2 . LEU A 1 213 ? 10.635  -9.766  9.146   1.00 83.87 213 A 1 
ATOM   1562 N  N   . VAL A 1 214 ? 13.903  -11.123 9.982   1.00 98.71 214 A 1 
ATOM   1563 C  CA  . VAL A 1 214 ? 14.507  -9.866  10.420  1.00 98.72 214 A 1 
ATOM   1564 C  C   . VAL A 1 214 ? 14.672  -8.947  9.218   1.00 98.72 214 A 1 
ATOM   1565 O  O   . VAL A 1 214 ? 15.042  -9.384  8.130   1.00 98.29 214 A 1 
ATOM   1566 C  CB  . VAL A 1 214 ? 15.848  -10.058 11.168  1.00 98.16 214 A 1 
ATOM   1567 C  CG1 . VAL A 1 214 ? 15.619  -10.767 12.504  1.00 91.85 214 A 1 
ATOM   1568 C  CG2 . VAL A 1 214 ? 16.884  -10.844 10.366  1.00 91.77 214 A 1 
ATOM   1569 N  N   . ARG A 1 215 ? 14.405  -7.644  9.408   1.00 98.73 215 A 1 
ATOM   1570 C  CA  . ARG A 1 215 ? 14.608  -6.597  8.412   1.00 98.73 215 A 1 
ATOM   1571 C  C   . ARG A 1 215 ? 15.313  -5.412  9.041   1.00 98.76 215 A 1 
ATOM   1572 O  O   . ARG A 1 215 ? 15.013  -5.033  10.164  1.00 98.46 215 A 1 
ATOM   1573 C  CB  . ARG A 1 215 ? 13.261  -6.218  7.768   1.00 97.71 215 A 1 
ATOM   1574 C  CG  . ARG A 1 215 ? 13.419  -5.285  6.555   1.00 91.43 215 A 1 
ATOM   1575 C  CD  . ARG A 1 215 ? 12.073  -4.946  5.907   1.00 89.62 215 A 1 
ATOM   1576 N  NE  . ARG A 1 215 ? 11.269  -4.013  6.707   1.00 83.85 215 A 1 
ATOM   1577 C  CZ  . ARG A 1 215 ? 9.956   -3.988  6.818   1.00 84.87 215 A 1 
ATOM   1578 N  NH1 . ARG A 1 215 ? 9.207   -4.839  6.195   1.00 75.03 215 A 1 
ATOM   1579 N  NH2 . ARG A 1 215 ? 9.355   -3.102  7.550   1.00 76.26 215 A 1 
ATOM   1580 N  N   . TYR A 1 216 ? 16.236  -4.815  8.299   1.00 98.65 216 A 1 
ATOM   1581 C  CA  . TYR A 1 216 ? 16.890  -3.559  8.637   1.00 98.76 216 A 1 
ATOM   1582 C  C   . TYR A 1 216 ? 16.764  -2.605  7.456   1.00 98.72 216 A 1 
ATOM   1583 O  O   . TYR A 1 216 ? 17.122  -2.961  6.335   1.00 98.34 216 A 1 
ATOM   1584 C  CB  . TYR A 1 216 ? 18.353  -3.822  9.006   1.00 98.54 216 A 1 
ATOM   1585 C  CG  . TYR A 1 216 ? 19.127  -2.567  9.310   1.00 98.03 216 A 1 
ATOM   1586 C  CD1 . TYR A 1 216 ? 19.950  -1.965  8.333   1.00 96.51 216 A 1 
ATOM   1587 C  CD2 . TYR A 1 216 ? 19.030  -1.965  10.586  1.00 96.95 216 A 1 
ATOM   1588 C  CE1 . TYR A 1 216 ? 20.667  -0.792  8.619   1.00 95.75 216 A 1 
ATOM   1589 C  CE2 . TYR A 1 216 ? 19.747  -0.792  10.886  1.00 95.85 216 A 1 
ATOM   1590 C  CZ  . TYR A 1 216 ? 20.562  -0.213  9.904   1.00 95.77 216 A 1 
ATOM   1591 O  OH  . TYR A 1 216 ? 21.273  0.932   10.198  1.00 93.60 216 A 1 
ATOM   1592 N  N   . TYR A 1 217 ? 16.269  -1.392  7.714   1.00 98.64 217 A 1 
ATOM   1593 C  CA  . TYR A 1 217 ? 16.218  -0.292  6.761   1.00 98.56 217 A 1 
ATOM   1594 C  C   . TYR A 1 217 ? 16.999  0.882   7.337   1.00 98.63 217 A 1 
ATOM   1595 O  O   . TYR A 1 217 ? 16.844  1.208   8.513   1.00 98.33 217 A 1 
ATOM   1596 C  CB  . TYR A 1 217 ? 14.763  0.072   6.478   1.00 98.38 217 A 1 
ATOM   1597 C  CG  . TYR A 1 217 ? 14.572  1.241   5.543   1.00 98.47 217 A 1 
ATOM   1598 C  CD1 . TYR A 1 217 ? 14.601  2.570   6.025   1.00 98.04 217 A 1 
ATOM   1599 C  CD2 . TYR A 1 217 ? 14.344  1.013   4.172   1.00 98.06 217 A 1 
ATOM   1600 C  CE1 . TYR A 1 217 ? 14.398  3.648   5.148   1.00 97.66 217 A 1 
ATOM   1601 C  CE2 . TYR A 1 217 ? 14.135  2.085   3.288   1.00 97.59 217 A 1 
ATOM   1602 C  CZ  . TYR A 1 217 ? 14.163  3.404   3.779   1.00 97.86 217 A 1 
ATOM   1603 O  OH  . TYR A 1 217 ? 13.937  4.447   2.923   1.00 97.01 217 A 1 
ATOM   1604 N  N   . ASN A 1 218 ? 17.806  1.532   6.504   1.00 98.58 218 A 1 
ATOM   1605 C  CA  . ASN A 1 218 ? 18.460  2.792   6.816   1.00 98.45 218 A 1 
ATOM   1606 C  C   . ASN A 1 218 ? 18.369  3.721   5.607   1.00 98.59 218 A 1 
ATOM   1607 O  O   . ASN A 1 218 ? 18.714  3.309   4.503   1.00 97.65 218 A 1 
ATOM   1608 C  CB  . ASN A 1 218 ? 19.928  2.541   7.217   1.00 97.38 218 A 1 
ATOM   1609 C  CG  . ASN A 1 218 ? 20.604  3.815   7.699   1.00 93.90 218 A 1 
ATOM   1610 O  OD1 . ASN A 1 218 ? 19.971  4.725   8.179   1.00 79.97 218 A 1 
ATOM   1611 N  ND2 . ASN A 1 218 ? 21.902  3.922   7.607   1.00 78.93 218 A 1 
ATOM   1612 N  N   . ASN A 1 219 ? 17.931  4.968   5.818   1.00 98.11 219 A 1 
ATOM   1613 C  CA  . ASN A 1 219 ? 18.025  6.053   4.854   1.00 98.09 219 A 1 
ATOM   1614 C  C   . ASN A 1 219 ? 18.734  7.226   5.515   1.00 98.05 219 A 1 
ATOM   1615 O  O   . ASN A 1 219 ? 18.173  7.856   6.413   1.00 97.40 219 A 1 
ATOM   1616 C  CB  . ASN A 1 219 ? 16.615  6.411   4.345   1.00 97.56 219 A 1 
ATOM   1617 C  CG  . ASN A 1 219 ? 16.619  7.516   3.290   1.00 97.45 219 A 1 
ATOM   1618 O  OD1 . ASN A 1 219 ? 17.639  8.033   2.896   1.00 92.75 219 A 1 
ATOM   1619 N  ND2 . ASN A 1 219 ? 15.458  7.886   2.798   1.00 92.20 219 A 1 
ATOM   1620 N  N   . ASP A 1 220 ? 19.952  7.506   5.075   1.00 98.08 220 A 1 
ATOM   1621 C  CA  . ASP A 1 220 ? 20.671  8.715   5.427   1.00 97.84 220 A 1 
ATOM   1622 C  C   . ASP A 1 220 ? 20.407  9.756   4.333   1.00 97.99 220 A 1 
ATOM   1623 O  O   . ASP A 1 220 ? 20.782  9.569   3.174   1.00 96.47 220 A 1 
ATOM   1624 C  CB  . ASP A 1 220 ? 22.171  8.430   5.619   1.00 96.85 220 A 1 
ATOM   1625 C  CG  . ASP A 1 220 ? 22.456  7.529   6.828   1.00 92.51 220 A 1 
ATOM   1626 O  OD1 . ASP A 1 220 ? 21.827  7.724   7.897   1.00 86.68 220 A 1 
ATOM   1627 O  OD2 . ASP A 1 220 ? 23.306  6.623   6.708   1.00 86.41 220 A 1 
ATOM   1628 N  N   . ALA A 1 221 ? 19.708  10.838  4.697   1.00 97.36 221 A 1 
ATOM   1629 C  CA  . ALA A 1 221 ? 19.232  11.842  3.764   1.00 97.10 221 A 1 
ATOM   1630 C  C   . ALA A 1 221 ? 19.713  13.244  4.122   1.00 97.01 221 A 1 
ATOM   1631 O  O   . ALA A 1 221 ? 19.768  13.627  5.297   1.00 95.99 221 A 1 
ATOM   1632 C  CB  . ALA A 1 221 ? 17.702  11.774  3.689   1.00 96.56 221 A 1 
ATOM   1633 N  N   . ARG A 1 222 ? 19.973  14.054  3.096   1.00 96.47 222 A 1 
ATOM   1634 C  CA  . ARG A 1 222 ? 20.063  15.501  3.201   1.00 96.09 222 A 1 
ATOM   1635 C  C   . ARG A 1 222 ? 18.898  16.121  2.456   1.00 96.10 222 A 1 
ATOM   1636 O  O   . ARG A 1 222 ? 18.834  16.082  1.225   1.00 94.76 222 A 1 
ATOM   1637 C  CB  . ARG A 1 222 ? 21.426  15.973  2.719   1.00 94.71 222 A 1 
ATOM   1638 C  CG  . ARG A 1 222 ? 21.612  17.450  3.076   1.00 88.85 222 A 1 
ATOM   1639 C  CD  . ARG A 1 222 ? 23.032  17.880  2.754   1.00 82.27 222 A 1 
ATOM   1640 N  NE  . ARG A 1 222 ? 23.240  19.270  3.180   1.00 76.02 222 A 1 
ATOM   1641 C  CZ  . ARG A 1 222 ? 24.290  20.005  2.896   1.00 69.23 222 A 1 
ATOM   1642 N  NH1 . ARG A 1 222 ? 25.273  19.533  2.174   1.00 61.46 222 A 1 
ATOM   1643 N  NH2 . ARG A 1 222 ? 24.366  21.218  3.354   1.00 63.41 222 A 1 
ATOM   1644 N  N   . GLU A 1 223 ? 17.958  16.698  3.198   1.00 95.79 223 A 1 
ATOM   1645 C  CA  . GLU A 1 223 ? 16.678  17.153  2.668   1.00 95.46 223 A 1 
ATOM   1646 C  C   . GLU A 1 223 ? 16.112  18.315  3.503   1.00 95.05 223 A 1 
ATOM   1647 O  O   . GLU A 1 223 ? 16.601  18.591  4.600   1.00 94.00 223 A 1 
ATOM   1648 C  CB  . GLU A 1 223 ? 15.720  15.959  2.603   1.00 94.46 223 A 1 
ATOM   1649 C  CG  . GLU A 1 223 ? 15.413  15.303  3.964   1.00 93.96 223 A 1 
ATOM   1650 C  CD  . GLU A 1 223 ? 14.438  14.125  3.858   1.00 95.76 223 A 1 
ATOM   1651 O  OE1 . GLU A 1 223 ? 13.803  13.830  4.898   1.00 92.02 223 A 1 
ATOM   1652 O  OE2 . GLU A 1 223 ? 14.287  13.535  2.775   1.00 93.13 223 A 1 
ATOM   1653 N  N   . PRO A 1 224 ? 15.069  19.033  3.007   1.00 94.42 224 A 1 
ATOM   1654 C  CA  . PRO A 1 224 ? 14.406  20.059  3.795   1.00 93.76 224 A 1 
ATOM   1655 C  C   . PRO A 1 224 ? 13.853  19.507  5.116   1.00 93.48 224 A 1 
ATOM   1656 O  O   . PRO A 1 224 ? 13.437  18.351  5.205   1.00 92.50 224 A 1 
ATOM   1657 C  CB  . PRO A 1 224 ? 13.292  20.617  2.909   1.00 93.00 224 A 1 
ATOM   1658 C  CG  . PRO A 1 224 ? 13.764  20.292  1.493   1.00 92.02 224 A 1 
ATOM   1659 C  CD  . PRO A 1 224 ? 14.503  18.970  1.674   1.00 93.74 224 A 1 
ATOM   1660 N  N   . LYS A 1 225 ? 13.747  20.368  6.131   1.00 90.05 225 A 1 
ATOM   1661 C  CA  . LYS A 1 225 ? 13.130  19.993  7.416   1.00 88.73 225 A 1 
ATOM   1662 C  C   . LYS A 1 225 ? 11.708  19.448  7.239   1.00 89.93 225 A 1 
ATOM   1663 O  O   . LYS A 1 225 ? 11.321  18.508  7.935   1.00 88.49 225 A 1 
ATOM   1664 C  CB  . LYS A 1 225 ? 13.162  21.202  8.361   1.00 85.88 225 A 1 
ATOM   1665 C  CG  . LYS A 1 225 ? 12.621  20.825  9.743   1.00 80.13 225 A 1 
ATOM   1666 C  CD  . LYS A 1 225 ? 12.810  21.937  10.770  1.00 75.44 225 A 1 
ATOM   1667 C  CE  . LYS A 1 225 ? 12.294  21.377  12.096  1.00 68.44 225 A 1 
ATOM   1668 N  NZ  . LYS A 1 225 ? 12.661  22.202  13.268  1.00 61.82 225 A 1 
ATOM   1669 N  N   . ASN A 1 226 ? 10.938  20.009  6.289   1.00 89.14 226 A 1 
ATOM   1670 C  CA  . ASN A 1 226 ? 9.710   19.429  5.768   1.00 88.73 226 A 1 
ATOM   1671 C  C   . ASN A 1 226 ? 9.988   18.867  4.361   1.00 90.29 226 A 1 
ATOM   1672 O  O   . ASN A 1 226 ? 9.989   19.629  3.396   1.00 90.33 226 A 1 
ATOM   1673 C  CB  . ASN A 1 226 ? 8.592   20.493  5.778   1.00 86.82 226 A 1 
ATOM   1674 C  CG  . ASN A 1 226 ? 7.282   19.947  5.244   1.00 85.13 226 A 1 
ATOM   1675 O  OD1 . ASN A 1 226 ? 7.186   18.829  4.780   1.00 80.94 226 A 1 
ATOM   1676 N  ND2 . ASN A 1 226 ? 6.224   20.714  5.304   1.00 79.71 226 A 1 
ATOM   1677 N  N   . PRO A 1 227 ? 10.210  17.547  4.222   1.00 92.55 227 A 1 
ATOM   1678 C  CA  . PRO A 1 227 ? 10.554  16.939  2.941   1.00 93.58 227 A 1 
ATOM   1679 C  C   . PRO A 1 227 ? 9.359   16.812  1.986   1.00 93.76 227 A 1 
ATOM   1680 O  O   . PRO A 1 227 ? 9.553   16.500  0.817   1.00 90.87 227 A 1 
ATOM   1681 C  CB  . PRO A 1 227 ? 11.148  15.574  3.311   1.00 93.31 227 A 1 
ATOM   1682 C  CG  . PRO A 1 227 ? 10.381  15.209  4.574   1.00 92.19 227 A 1 
ATOM   1683 C  CD  . PRO A 1 227 ? 10.214  16.552  5.275   1.00 93.39 227 A 1 
ATOM   1684 N  N   . GLN A 1 228 ? 8.133   17.118  2.440   1.00 92.63 228 A 1 
ATOM   1685 C  CA  . GLN A 1 228 ? 6.945   17.183  1.581   1.00 91.84 228 A 1 
ATOM   1686 C  C   . GLN A 1 228 ? 6.889   18.458  0.722   1.00 91.58 228 A 1 
ATOM   1687 O  O   . GLN A 1 228 ? 6.082   18.549  -0.204  1.00 88.94 228 A 1 
ATOM   1688 C  CB  . GLN A 1 228 ? 5.675   17.052  2.433   1.00 91.26 228 A 1 
ATOM   1689 C  CG  . GLN A 1 228 ? 5.522   15.662  3.062   1.00 90.50 228 A 1 
ATOM   1690 C  CD  . GLN A 1 228 ? 4.223   15.517  3.849   1.00 91.57 228 A 1 
ATOM   1691 O  OE1 . GLN A 1 228 ? 3.764   16.443  4.500   1.00 86.37 228 A 1 
ATOM   1692 N  NE2 . GLN A 1 228 ? 3.601   14.361  3.834   1.00 85.32 228 A 1 
ATOM   1693 N  N   . THR A 1 229 ? 7.739   19.430  0.991   1.00 90.64 229 A 1 
ATOM   1694 C  CA  . THR A 1 229 ? 7.875   20.636  0.174   1.00 90.09 229 A 1 
ATOM   1695 C  C   . THR A 1 229 ? 8.972   20.470  -0.876  1.00 91.64 229 A 1 
ATOM   1696 O  O   . THR A 1 229 ? 9.976   19.806  -0.644  1.00 90.66 229 A 1 
ATOM   1697 C  CB  . THR A 1 229 ? 8.150   21.887  1.015   1.00 87.20 229 A 1 
ATOM   1698 O  OG1 . THR A 1 229 ? 9.393   21.812  1.658   1.00 78.78 229 A 1 
ATOM   1699 C  CG2 . THR A 1 229 ? 7.077   22.111  2.079   1.00 77.76 229 A 1 
ATOM   1700 N  N   . VAL A 1 230 ? 8.792   21.129  -2.025  1.00 91.32 230 A 1 
ATOM   1701 C  CA  . VAL A 1 230 ? 9.789   21.151  -3.101  1.00 91.67 230 A 1 
ATOM   1702 C  C   . VAL A 1 230 ? 11.064  21.849  -2.649  1.00 92.63 230 A 1 
ATOM   1703 O  O   . VAL A 1 230 ? 12.143  21.262  -2.673  1.00 90.68 230 A 1 
ATOM   1704 C  CB  . VAL A 1 230 ? 9.192   21.863  -4.335  1.00 89.28 230 A 1 
ATOM   1705 C  CG1 . VAL A 1 230 ? 10.199  22.014  -5.463  1.00 81.66 230 A 1 
ATOM   1706 C  CG2 . VAL A 1 230 ? 7.958   21.110  -4.829  1.00 82.51 230 A 1 
ATOM   1707 N  N   . GLU A 1 231 ? 10.912  23.086  -2.198  1.00 89.89 231 A 1 
ATOM   1708 C  CA  . GLU A 1 231 ? 12.023  23.986  -1.895  1.00 89.19 231 A 1 
ATOM   1709 C  C   . GLU A 1 231 ? 12.438  23.915  -0.429  1.00 90.19 231 A 1 
ATOM   1710 O  O   . GLU A 1 231 ? 11.629  23.716  0.477   1.00 86.56 231 A 1 
ATOM   1711 C  CB  . GLU A 1 231 ? 11.672  25.424  -2.288  1.00 84.49 231 A 1 
ATOM   1712 C  CG  . GLU A 1 231 ? 11.405  25.574  -3.790  1.00 72.61 231 A 1 
ATOM   1713 C  CD  . GLU A 1 231 ? 11.209  27.036  -4.224  1.00 62.50 231 A 1 
ATOM   1714 O  OE1 . GLU A 1 231 ? 11.081  27.261  -5.444  1.00 54.94 231 A 1 
ATOM   1715 O  OE2 . GLU A 1 231 ? 11.196  27.931  -3.341  1.00 54.53 231 A 1 
ATOM   1716 N  N   . ALA A 1 232 ? 13.721  24.140  -0.195  1.00 88.22 232 A 1 
ATOM   1717 C  CA  . ALA A 1 232 ? 14.255  24.487  1.109   1.00 86.98 232 A 1 
ATOM   1718 C  C   . ALA A 1 232 ? 14.319  26.015  1.264   1.00 85.95 232 A 1 
ATOM   1719 O  O   . ALA A 1 232 ? 14.478  26.742  0.290   1.00 80.38 232 A 1 
ATOM   1720 C  CB  . ALA A 1 232 ? 15.633  23.837  1.277   1.00 84.47 232 A 1 
ATOM   1721 N  N   . SER A 1 233 ? 14.212  26.496  2.497   1.00 82.61 233 A 1 
ATOM   1722 C  CA  . SER A 1 233 ? 14.457  27.901  2.818   1.00 80.80 233 A 1 
ATOM   1723 C  C   . SER A 1 233 ? 15.314  28.028  4.069   1.00 81.07 233 A 1 
ATOM   1724 O  O   . SER A 1 233 ? 15.086  27.330  5.058   1.00 75.27 233 A 1 
ATOM   1725 C  CB  . SER A 1 233 ? 13.143  28.676  2.969   1.00 75.70 233 A 1 
ATOM   1726 O  OG  . SER A 1 233 ? 12.591  28.506  4.254   1.00 67.79 233 A 1 
ATOM   1727 N  N   . ASP A 1 234 ? 16.252  28.973  4.077   1.00 75.02 234 A 1 
ATOM   1728 C  CA  . ASP A 1 234 ? 17.207  29.129  5.176   1.00 73.68 234 A 1 
ATOM   1729 C  C   . ASP A 1 234 ? 16.564  29.400  6.545   1.00 74.99 234 A 1 
ATOM   1730 O  O   . ASP A 1 234 ? 17.143  29.093  7.584   1.00 68.76 234 A 1 
ATOM   1731 C  CB  . ASP A 1 234 ? 18.160  30.292  4.847   1.00 68.16 234 A 1 
ATOM   1732 C  CG  . ASP A 1 234 ? 19.089  30.012  3.666   1.00 61.52 234 A 1 
ATOM   1733 O  OD1 . ASP A 1 234 ? 19.345  28.821  3.394   1.00 55.06 234 A 1 
ATOM   1734 O  OD2 . ASP A 1 234 ? 19.549  31.005  3.066   1.00 53.89 234 A 1 
ATOM   1735 N  N   . SER A 1 235 ? 15.356  29.986  6.575   1.00 72.34 235 A 1 
ATOM   1736 C  CA  . SER A 1 235 ? 14.726  30.449  7.813   1.00 71.00 235 A 1 
ATOM   1737 C  C   . SER A 1 235 ? 13.578  29.560  8.301   1.00 73.37 235 A 1 
ATOM   1738 O  O   . SER A 1 235 ? 13.480  29.296  9.492   1.00 66.29 235 A 1 
ATOM   1739 C  CB  . SER A 1 235 ? 14.253  31.893  7.642   1.00 64.10 235 A 1 
ATOM   1740 O  OG  . SER A 1 235 ? 13.269  32.011  6.635   1.00 56.57 235 A 1 
ATOM   1741 N  N   . SER A 1 236 ? 12.686  29.134  7.401   1.00 73.48 236 A 1 
ATOM   1742 C  CA  . SER A 1 236 ? 11.459  28.417  7.769   1.00 72.22 236 A 1 
ATOM   1743 C  C   . SER A 1 236 ? 11.503  26.920  7.478   1.00 75.59 236 A 1 
ATOM   1744 O  O   . SER A 1 236 ? 10.802  26.161  8.145   1.00 70.69 236 A 1 
ATOM   1745 C  CB  . SER A 1 236 ? 10.246  29.049  7.080   1.00 66.46 236 A 1 
ATOM   1746 O  OG  . SER A 1 236 ? 10.387  29.067  5.677   1.00 59.35 236 A 1 
ATOM   1747 N  N   . ASN A 1 237 ? 12.296  26.496  6.509   1.00 78.66 237 A 1 
ATOM   1748 C  CA  . ASN A 1 237 ? 12.415  25.107  6.084   1.00 81.40 237 A 1 
ATOM   1749 C  C   . ASN A 1 237 ? 13.867  24.784  5.677   1.00 83.21 237 A 1 
ATOM   1750 O  O   . ASN A 1 237 ? 14.132  24.515  4.499   1.00 82.78 237 A 1 
ATOM   1751 C  CB  . ASN A 1 237 ? 11.394  24.861  4.965   1.00 81.52 237 A 1 
ATOM   1752 C  CG  . ASN A 1 237 ? 11.240  23.395  4.632   1.00 81.09 237 A 1 
ATOM   1753 O  OD1 . ASN A 1 237 ? 11.388  22.518  5.462   1.00 80.34 237 A 1 
ATOM   1754 N  ND2 . ASN A 1 237 ? 10.884  23.097  3.407   1.00 77.90 237 A 1 
ATOM   1755 N  N   . PRO A 1 238 ? 14.821  24.864  6.612   1.00 85.10 238 A 1 
ATOM   1756 C  CA  . PRO A 1 238 ? 16.230  24.661  6.307   1.00 85.54 238 A 1 
ATOM   1757 C  C   . PRO A 1 238 ? 16.518  23.219  5.883   1.00 87.86 238 A 1 
ATOM   1758 O  O   . PRO A 1 238 ? 15.797  22.293  6.268   1.00 87.41 238 A 1 
ATOM   1759 C  CB  . PRO A 1 238 ? 16.977  25.043  7.585   1.00 82.69 238 A 1 
ATOM   1760 C  CG  . PRO A 1 238 ? 15.962  24.731  8.685   1.00 80.57 238 A 1 
ATOM   1761 C  CD  . PRO A 1 238 ? 14.637  25.093  8.037   1.00 83.24 238 A 1 
ATOM   1762 N  N   . MET A 1 239 ? 17.619  23.025  5.155   1.00 90.20 239 A 1 
ATOM   1763 C  CA  . MET A 1 239 ? 18.187  21.699  4.927   1.00 91.12 239 A 1 
ATOM   1764 C  C   . MET A 1 239 ? 18.647  21.084  6.254   1.00 91.54 239 A 1 
ATOM   1765 O  O   . MET A 1 239 ? 19.193  21.782  7.119   1.00 90.19 239 A 1 
ATOM   1766 C  CB  . MET A 1 239 ? 19.361  21.756  3.937   1.00 90.94 239 A 1 
ATOM   1767 C  CG  . MET A 1 239 ? 18.942  22.185  2.528   1.00 88.63 239 A 1 
ATOM   1768 S  SD  . MET A 1 239 ? 17.817  21.047  1.657   1.00 89.24 239 A 1 
ATOM   1769 C  CE  . MET A 1 239 ? 18.936  19.687  1.249   1.00 83.31 239 A 1 
ATOM   1770 N  N   . VAL A 1 240 ? 18.442  19.786  6.400   1.00 91.63 240 A 1 
ATOM   1771 C  CA  . VAL A 1 240 ? 18.842  19.000  7.570   1.00 92.69 240 A 1 
ATOM   1772 C  C   . VAL A 1 240 ? 19.489  17.698  7.117   1.00 93.90 240 A 1 
ATOM   1773 O  O   . VAL A 1 240 ? 19.177  17.187  6.044   1.00 93.80 240 A 1 
ATOM   1774 C  CB  . VAL A 1 240 ? 17.655  18.718  8.516   1.00 91.30 240 A 1 
ATOM   1775 C  CG1 . VAL A 1 240 ? 17.039  20.019  9.039   1.00 85.91 240 A 1 
ATOM   1776 C  CG2 . VAL A 1 240 ? 16.540  17.877  7.882   1.00 86.25 240 A 1 
ATOM   1777 N  N   . ASP A 1 241 ? 20.357  17.139  7.968   1.00 93.12 241 A 1 
ATOM   1778 C  CA  . ASP A 1 241 ? 20.823  15.765  7.827   1.00 93.74 241 A 1 
ATOM   1779 C  C   . ASP A 1 241 ? 19.896  14.865  8.651   1.00 94.52 241 A 1 
ATOM   1780 O  O   . ASP A 1 241 ? 19.791  15.013  9.871   1.00 93.51 241 A 1 
ATOM   1781 C  CB  . ASP A 1 241 ? 22.296  15.647  8.248   1.00 92.93 241 A 1 
ATOM   1782 C  CG  . ASP A 1 241 ? 23.231  16.551  7.421   1.00 91.21 241 A 1 
ATOM   1783 O  OD1 . ASP A 1 241 ? 23.084  16.612  6.181   1.00 87.04 241 A 1 
ATOM   1784 O  OD2 . ASP A 1 241 ? 24.074  17.229  8.036   1.00 86.59 241 A 1 
ATOM   1785 N  N   . ARG A 1 242 ? 19.164  13.965  7.986   1.00 96.26 242 A 1 
ATOM   1786 C  CA  . ARG A 1 242 ? 18.168  13.070  8.584   1.00 96.59 242 A 1 
ATOM   1787 C  C   . ARG A 1 242 ? 18.597  11.624  8.433   1.00 97.12 242 A 1 
ATOM   1788 O  O   . ARG A 1 242 ? 19.037  11.212  7.376   1.00 96.80 242 A 1 
ATOM   1789 C  CB  . ARG A 1 242 ? 16.797  13.328  7.933   1.00 95.49 242 A 1 
ATOM   1790 C  CG  . ARG A 1 242 ? 15.658  12.694  8.724   1.00 92.75 242 A 1 
ATOM   1791 C  CD  . ARG A 1 242 ? 14.332  12.710  7.938   1.00 91.02 242 A 1 
ATOM   1792 N  NE  . ARG A 1 242 ? 14.031  14.003  7.325   1.00 87.72 242 A 1 
ATOM   1793 C  CZ  . ARG A 1 242 ? 13.376  15.032  7.813   1.00 89.44 242 A 1 
ATOM   1794 N  NH1 . ARG A 1 242 ? 12.802  14.999  8.960   1.00 79.30 242 A 1 
ATOM   1795 N  NH2 . ARG A 1 242 ? 13.263  16.125  7.113   1.00 82.22 242 A 1 
ATOM   1796 N  N   . SER A 1 243 ? 18.405  10.840  9.487   1.00 97.07 243 A 1 
ATOM   1797 C  CA  . SER A 1 243 ? 18.552  9.386   9.458   1.00 97.09 243 A 1 
ATOM   1798 C  C   . SER A 1 243 ? 17.212  8.744   9.778   1.00 97.45 243 A 1 
ATOM   1799 O  O   . SER A 1 243 ? 16.609  9.031   10.819  1.00 96.31 243 A 1 
ATOM   1800 C  CB  . SER A 1 243 ? 19.649  8.958   10.432  1.00 95.12 243 A 1 
ATOM   1801 O  OG  . SER A 1 243 ? 19.872  7.567   10.364  1.00 80.80 243 A 1 
ATOM   1802 N  N   . THR A 1 244 ? 16.722  7.892   8.890   1.00 97.48 244 A 1 
ATOM   1803 C  CA  . THR A 1 244 ? 15.528  7.077   9.095   1.00 97.74 244 A 1 
ATOM   1804 C  C   . THR A 1 244 ? 15.930  5.619   9.167   1.00 98.01 244 A 1 
ATOM   1805 O  O   . THR A 1 244 ? 16.407  5.053   8.188   1.00 97.64 244 A 1 
ATOM   1806 C  CB  . THR A 1 244 ? 14.492  7.298   7.985   1.00 97.28 244 A 1 
ATOM   1807 O  OG1 . THR A 1 244 ? 14.125  8.663   7.956   1.00 94.78 244 A 1 
ATOM   1808 C  CG2 . THR A 1 244 ? 13.217  6.494   8.213   1.00 95.48 244 A 1 
ATOM   1809 N  N   . ILE A 1 245 ? 15.728  4.998   10.318  1.00 98.15 245 A 1 
ATOM   1810 C  CA  . ILE A 1 245 ? 16.075  3.596   10.567  1.00 98.12 245 A 1 
ATOM   1811 C  C   . ILE A 1 245 ? 14.810  2.850   10.962  1.00 98.21 245 A 1 
ATOM   1812 O  O   . ILE A 1 245 ? 14.122  3.246   11.899  1.00 97.58 245 A 1 
ATOM   1813 C  CB  . ILE A 1 245 ? 17.184  3.480   11.635  1.00 97.69 245 A 1 
ATOM   1814 C  CG1 . ILE A 1 245 ? 18.465  4.234   11.192  1.00 94.94 245 A 1 
ATOM   1815 C  CG2 . ILE A 1 245 ? 17.495  1.995   11.918  1.00 95.43 245 A 1 
ATOM   1816 C  CD1 . ILE A 1 245 ? 19.549  4.328   12.270  1.00 87.88 245 A 1 
ATOM   1817 N  N   . GLN A 1 246 ? 14.536  1.723   10.292  1.00 98.42 246 A 1 
ATOM   1818 C  CA  . GLN A 1 246 ? 13.525  0.772   10.736  1.00 98.44 246 A 1 
ATOM   1819 C  C   . GLN A 1 246 ? 14.160  -0.592  10.983  1.00 98.54 246 A 1 
ATOM   1820 O  O   . GLN A 1 246 ? 14.951  -1.089  10.180  1.00 98.27 246 A 1 
ATOM   1821 C  CB  . GLN A 1 246 ? 12.355  0.723   9.751   1.00 98.06 246 A 1 
ATOM   1822 C  CG  . GLN A 1 246 ? 11.271  -0.273  10.205  1.00 97.07 246 A 1 
ATOM   1823 C  CD  . GLN A 1 246 ? 9.959   -0.181  9.425   1.00 97.31 246 A 1 
ATOM   1824 O  OE1 . GLN A 1 246 ? 9.684   0.725   8.667   1.00 91.09 246 A 1 
ATOM   1825 N  NE2 . GLN A 1 246 ? 9.079   -1.142  9.607   1.00 90.58 246 A 1 
ATOM   1826 N  N   . ARG A 1 247 ? 13.800  -1.223  12.104  1.00 98.41 247 A 1 
ATOM   1827 C  CA  . ARG A 1 247 ? 14.235  -2.564  12.479  1.00 98.54 247 A 1 
ATOM   1828 C  C   . ARG A 1 247 ? 13.025  -3.415  12.806  1.00 98.45 247 A 1 
ATOM   1829 O  O   . ARG A 1 247 ? 12.226  -3.043  13.656  1.00 97.67 247 A 1 
ATOM   1830 C  CB  . ARG A 1 247 ? 15.184  -2.487  13.676  1.00 97.81 247 A 1 
ATOM   1831 C  CG  . ARG A 1 247 ? 16.483  -1.741  13.322  1.00 93.40 247 A 1 
ATOM   1832 C  CD  . ARG A 1 247 ? 17.463  -1.731  14.492  1.00 91.77 247 A 1 
ATOM   1833 N  NE  . ARG A 1 247 ? 17.020  -0.844  15.584  1.00 81.81 247 A 1 
ATOM   1834 C  CZ  . ARG A 1 247 ? 17.668  -0.628  16.716  1.00 75.80 247 A 1 
ATOM   1835 N  NH1 . ARG A 1 247 ? 18.784  -1.223  16.983  1.00 69.89 247 A 1 
ATOM   1836 N  NH2 . ARG A 1 247 ? 17.208  0.197   17.601  1.00 63.92 247 A 1 
ATOM   1837 N  N   . ASP A 1 248 ? 12.925  -4.567  12.160  1.00 98.64 248 A 1 
ATOM   1838 C  CA  . ASP A 1 248 ? 11.823  -5.501  12.343  1.00 98.67 248 A 1 
ATOM   1839 C  C   . ASP A 1 248 ? 12.347  -6.883  12.704  1.00 98.67 248 A 1 
ATOM   1840 O  O   . ASP A 1 248 ? 13.333  -7.366  12.137  1.00 98.29 248 A 1 
ATOM   1841 C  CB  . ASP A 1 248 ? 10.959  -5.563  11.079  1.00 98.22 248 A 1 
ATOM   1842 C  CG  . ASP A 1 248 ? 10.203  -4.258  10.833  1.00 96.94 248 A 1 
ATOM   1843 O  OD1 . ASP A 1 248 ? 9.031   -4.169  11.269  1.00 89.84 248 A 1 
ATOM   1844 O  OD2 . ASP A 1 248 ? 10.761  -3.359  10.181  1.00 90.38 248 A 1 
ATOM   1845 N  N   . ALA A 1 249 ? 11.659  -7.554  13.634  1.00 98.66 249 A 1 
ATOM   1846 C  CA  . ALA A 1 249 ? 11.845  -8.953  13.944  1.00 98.71 249 A 1 
ATOM   1847 C  C   . ALA A 1 249 ? 10.486  -9.628  14.131  1.00 98.74 249 A 1 
ATOM   1848 O  O   . ALA A 1 249 ? 9.605   -9.108  14.812  1.00 98.23 249 A 1 
ATOM   1849 C  CB  . ALA A 1 249 ? 12.734  -9.084  15.187  1.00 98.28 249 A 1 
ATOM   1850 N  N   . GLN A 1 250 ? 10.332  -10.815 13.551  1.00 98.72 250 A 1 
ATOM   1851 C  CA  . GLN A 1 250 ? 9.131   -11.629 13.684  1.00 98.67 250 A 1 
ATOM   1852 C  C   . GLN A 1 250 ? 9.509   -13.087 13.893  1.00 98.75 250 A 1 
ATOM   1853 O  O   . GLN A 1 250 ? 10.425  -13.605 13.248  1.00 98.31 250 A 1 
ATOM   1854 C  CB  . GLN A 1 250 ? 8.217   -11.504 12.456  1.00 97.69 250 A 1 
ATOM   1855 C  CG  . GLN A 1 250 ? 7.849   -10.065 12.072  1.00 93.05 250 A 1 
ATOM   1856 C  CD  . GLN A 1 250 ? 6.819   -10.019 10.942  1.00 93.69 250 A 1 
ATOM   1857 O  OE1 . GLN A 1 250 ? 6.081   -10.969 10.707  1.00 85.80 250 A 1 
ATOM   1858 N  NE2 . GLN A 1 250 ? 6.701   -8.936  10.214  1.00 84.94 250 A 1 
ATOM   1859 N  N   . LEU A 1 251 ? 8.752   -13.768 14.753  1.00 98.78 251 A 1 
ATOM   1860 C  CA  . LEU A 1 251 ? 8.769   -15.217 14.882  1.00 98.60 251 A 1 
ATOM   1861 C  C   . LEU A 1 251 ? 7.331   -15.713 14.698  1.00 98.75 251 A 1 
ATOM   1862 O  O   . LEU A 1 251 ? 6.417   -15.221 15.351  1.00 98.35 251 A 1 
ATOM   1863 C  CB  . LEU A 1 251 ? 9.362   -15.591 16.249  1.00 98.26 251 A 1 
ATOM   1864 C  CG  . LEU A 1 251 ? 9.695   -17.090 16.389  1.00 90.98 251 A 1 
ATOM   1865 C  CD1 . LEU A 1 251 ? 10.953  -17.458 15.607  1.00 84.99 251 A 1 
ATOM   1866 C  CD2 . LEU A 1 251 ? 9.944   -17.421 17.860  1.00 85.05 251 A 1 
ATOM   1867 N  N   . SER A 1 252 ? 7.140   -16.680 13.795  1.00 98.64 252 A 1 
ATOM   1868 C  CA  . SER A 1 252 ? 5.834   -17.253 13.493  1.00 98.53 252 A 1 
ATOM   1869 C  C   . SER A 1 252 ? 5.880   -18.771 13.623  1.00 98.61 252 A 1 
ATOM   1870 O  O   . SER A 1 252 ? 6.836   -19.398 13.174  1.00 97.91 252 A 1 
ATOM   1871 C  CB  . SER A 1 252 ? 5.356   -16.855 12.093  1.00 97.17 252 A 1 
ATOM   1872 O  OG  . SER A 1 252 ? 5.359   -15.443 11.933  1.00 83.17 252 A 1 
ATOM   1873 N  N   . TYR A 1 253 ? 4.844   -19.360 14.215  1.00 98.40 253 A 1 
ATOM   1874 C  CA  . TYR A 1 253 ? 4.652   -20.794 14.320  1.00 98.47 253 A 1 
ATOM   1875 C  C   . TYR A 1 253 ? 3.348   -21.189 13.649  1.00 98.43 253 A 1 
ATOM   1876 O  O   . TYR A 1 253 ? 2.322   -20.546 13.866  1.00 97.98 253 A 1 
ATOM   1877 C  CB  . TYR A 1 253 ? 4.685   -21.206 15.794  1.00 98.21 253 A 1 
ATOM   1878 C  CG  . TYR A 1 253 ? 4.275   -22.638 16.045  1.00 98.06 253 A 1 
ATOM   1879 C  CD1 . TYR A 1 253 ? 2.983   -22.929 16.522  1.00 97.08 253 A 1 
ATOM   1880 C  CD2 . TYR A 1 253 ? 5.171   -23.692 15.781  1.00 97.41 253 A 1 
ATOM   1881 C  CE1 . TYR A 1 253 ? 2.592   -24.255 16.760  1.00 96.64 253 A 1 
ATOM   1882 C  CE2 . TYR A 1 253 ? 4.796   -25.022 16.019  1.00 96.52 253 A 1 
ATOM   1883 C  CZ  . TYR A 1 253 ? 3.501   -25.304 16.516  1.00 96.73 253 A 1 
ATOM   1884 O  OH  . TYR A 1 253 ? 3.129   -26.598 16.779  1.00 95.17 253 A 1 
ATOM   1885 N  N   . LYS A 1 254 ? 3.383   -22.239 12.838  1.00 98.43 254 A 1 
ATOM   1886 C  CA  . LYS A 1 254 ? 2.235   -22.810 12.141  1.00 98.26 254 A 1 
ATOM   1887 C  C   . LYS A 1 254 ? 1.973   -24.221 12.631  1.00 98.34 254 A 1 
ATOM   1888 O  O   . LYS A 1 254 ? 2.911   -25.015 12.742  1.00 97.68 254 A 1 
ATOM   1889 C  CB  . LYS A 1 254 ? 2.478   -22.772 10.625  1.00 97.11 254 A 1 
ATOM   1890 C  CG  . LYS A 1 254 ? 1.354   -21.992 9.960   1.00 82.04 254 A 1 
ATOM   1891 C  CD  . LYS A 1 254 ? 1.536   -21.857 8.448   1.00 76.86 254 A 1 
ATOM   1892 C  CE  . LYS A 1 254 ? 0.393   -20.950 8.000   1.00 64.18 254 A 1 
ATOM   1893 N  NZ  . LYS A 1 254 ? 0.374   -20.671 6.558   1.00 56.88 254 A 1 
ATOM   1894 N  N   . LEU A 1 255 ? 0.701   -24.539 12.884  1.00 98.09 255 A 1 
ATOM   1895 C  CA  . LEU A 1 255 ? 0.222   -25.871 13.225  1.00 98.00 255 A 1 
ATOM   1896 C  C   . LEU A 1 255 ? -0.958  -26.222 12.320  1.00 98.07 255 A 1 
ATOM   1897 O  O   . LEU A 1 255 ? -2.078  -25.775 12.556  1.00 96.97 255 A 1 
ATOM   1898 C  CB  . LEU A 1 255 ? -0.129  -25.908 14.720  1.00 97.63 255 A 1 
ATOM   1899 C  CG  . LEU A 1 255 ? -0.695  -27.258 15.202  1.00 96.51 255 A 1 
ATOM   1900 C  CD1 . LEU A 1 255 ? 0.321   -28.389 15.071  1.00 94.38 255 A 1 
ATOM   1901 C  CD2 . LEU A 1 255 ? -1.108  -27.146 16.672  1.00 94.25 255 A 1 
ATOM   1902 N  N   . ALA A 1 256 ? -0.686  -26.999 11.280  1.00 97.53 256 A 1 
ATOM   1903 C  CA  . ALA A 1 256 ? -1.660  -27.389 10.271  1.00 97.14 256 A 1 
ATOM   1904 C  C   . ALA A 1 256 ? -1.463  -28.860 9.878   1.00 97.25 256 A 1 
ATOM   1905 O  O   . ALA A 1 256 ? -0.833  -29.154 8.861   1.00 94.88 256 A 1 
ATOM   1906 C  CB  . ALA A 1 256 ? -1.532  -26.424 9.081   1.00 95.84 256 A 1 
ATOM   1907 N  N   . PRO A 1 257 ? -1.967  -29.816 10.682  1.00 97.42 257 A 1 
ATOM   1908 C  CA  . PRO A 1 257 ? -1.883  -31.236 10.353  1.00 96.71 257 A 1 
ATOM   1909 C  C   . PRO A 1 257 ? -2.583  -31.531 9.027   1.00 96.03 257 A 1 
ATOM   1910 O  O   . PRO A 1 257 ? -3.700  -31.081 8.794   1.00 93.29 257 A 1 
ATOM   1911 C  CB  . PRO A 1 257 ? -2.535  -31.983 11.520  1.00 95.81 257 A 1 
ATOM   1912 C  CG  . PRO A 1 257 ? -2.519  -30.976 12.671  1.00 94.55 257 A 1 
ATOM   1913 C  CD  . PRO A 1 257 ? -2.632  -29.634 11.958  1.00 96.95 257 A 1 
ATOM   1914 N  N   . GLN A 1 258 ? -1.952  -32.326 8.160   1.00 95.32 258 A 1 
ATOM   1915 C  CA  . GLN A 1 258 ? -2.562  -32.727 6.898   1.00 93.81 258 A 1 
ATOM   1916 C  C   . GLN A 1 258 ? -3.873  -33.483 7.127   1.00 94.09 258 A 1 
ATOM   1917 O  O   . GLN A 1 258 ? -3.947  -34.364 7.989   1.00 89.85 258 A 1 
ATOM   1918 C  CB  . GLN A 1 258 ? -1.595  -33.583 6.065   1.00 90.93 258 A 1 
ATOM   1919 C  CG  . GLN A 1 258 ? -0.865  -32.752 5.000   1.00 77.37 258 A 1 
ATOM   1920 C  CD  . GLN A 1 258 ? -0.021  -33.617 4.052   1.00 68.61 258 A 1 
ATOM   1921 O  OE1 . GLN A 1 258 ? 0.165   -34.806 4.223   1.00 60.73 258 A 1 
ATOM   1922 N  NE2 . GLN A 1 258 ? 0.524   -33.041 3.002   1.00 58.18 258 A 1 
ATOM   1923 N  N   . GLY A 1 259 ? -4.900  -33.139 6.340   1.00 92.59 259 A 1 
ATOM   1924 C  CA  . GLY A 1 259 ? -6.231  -33.751 6.447   1.00 92.37 259 A 1 
ATOM   1925 C  C   . GLY A 1 259 ? -7.039  -33.318 7.669   1.00 93.59 259 A 1 
ATOM   1926 O  O   . GLY A 1 259 ? -8.065  -33.923 7.958   1.00 88.91 259 A 1 
ATOM   1927 N  N   . ASN A 1 260 ? -6.598  -32.295 8.396   1.00 94.57 260 A 1 
ATOM   1928 C  CA  . ASN A 1 260 ? -7.336  -31.748 9.524   1.00 94.77 260 A 1 
ATOM   1929 C  C   . ASN A 1 260 ? -8.076  -30.468 9.124   1.00 94.90 260 A 1 
ATOM   1930 O  O   . ASN A 1 260 ? -7.478  -29.399 9.018   1.00 92.43 260 A 1 
ATOM   1931 C  CB  . ASN A 1 260 ? -6.376  -31.546 10.697  1.00 92.85 260 A 1 
ATOM   1932 C  CG  . ASN A 1 260 ? -7.121  -31.257 11.989  1.00 91.84 260 A 1 
ATOM   1933 O  OD1 . ASN A 1 260 ? -8.141  -30.606 12.032  1.00 83.49 260 A 1 
ATOM   1934 N  ND2 . ASN A 1 260 ? -6.622  -31.771 13.090  1.00 83.16 260 A 1 
ATOM   1935 N  N   . ASP A 1 261 ? -9.380  -30.573 8.952   1.00 95.49 261 A 1 
ATOM   1936 C  CA  . ASP A 1 261 ? -10.226 -29.464 8.487   1.00 95.58 261 A 1 
ATOM   1937 C  C   . ASP A 1 261 ? -10.521 -28.416 9.574   1.00 96.56 261 A 1 
ATOM   1938 O  O   . ASP A 1 261 ? -10.970 -27.315 9.264   1.00 94.21 261 A 1 
ATOM   1939 C  CB  . ASP A 1 261 ? -11.545 -30.034 7.941   1.00 92.75 261 A 1 
ATOM   1940 C  CG  . ASP A 1 261 ? -11.359 -30.912 6.708   1.00 87.00 261 A 1 
ATOM   1941 O  OD1 . ASP A 1 261 ? -10.377 -30.684 5.966   1.00 78.70 261 A 1 
ATOM   1942 O  OD2 . ASP A 1 261 ? -12.216 -31.801 6.522   1.00 80.13 261 A 1 
ATOM   1943 N  N   . TRP A 1 262 ? -10.275 -28.716 10.840  1.00 96.55 262 A 1 
ATOM   1944 C  CA  . TRP A 1 262 ? -10.595 -27.812 11.951  1.00 96.71 262 A 1 
ATOM   1945 C  C   . TRP A 1 262 ? -9.371  -27.126 12.569  1.00 97.38 262 A 1 
ATOM   1946 O  O   . TRP A 1 262 ? -9.533  -26.098 13.230  1.00 95.60 262 A 1 
ATOM   1947 C  CB  . TRP A 1 262 ? -11.425 -28.560 12.999  1.00 93.95 262 A 1 
ATOM   1948 C  CG  . TRP A 1 262 ? -10.709 -29.647 13.727  1.00 83.95 262 A 1 
ATOM   1949 C  CD1 . TRP A 1 262 ? -10.673 -30.950 13.363  1.00 64.63 262 A 1 
ATOM   1950 C  CD2 . TRP A 1 262 ? -9.893  -29.539 14.927  1.00 75.15 262 A 1 
ATOM   1951 N  NE1 . TRP A 1 262 ? -9.874  -31.663 14.249  1.00 58.77 262 A 1 
ATOM   1952 C  CE2 . TRP A 1 262 ? -9.369  -30.826 15.221  1.00 66.81 262 A 1 
ATOM   1953 C  CE3 . TRP A 1 262 ? -9.534  -28.484 15.788  1.00 57.48 262 A 1 
ATOM   1954 C  CZ2 . TRP A 1 262 ? -8.494  -31.055 16.316  1.00 59.14 262 A 1 
ATOM   1955 C  CZ3 . TRP A 1 262 ? -8.670  -28.707 16.883  1.00 54.35 262 A 1 
ATOM   1956 C  CH2 . TRP A 1 262 ? -8.156  -29.979 17.129  1.00 55.88 262 A 1 
ATOM   1957 N  N   . LEU A 1 263 ? -8.168  -27.656 12.356  1.00 97.52 263 A 1 
ATOM   1958 C  CA  . LEU A 1 263 ? -6.923  -27.130 12.908  1.00 97.67 263 A 1 
ATOM   1959 C  C   . LEU A 1 263 ? -5.972  -26.692 11.797  1.00 97.44 263 A 1 
ATOM   1960 O  O   . LEU A 1 263 ? -5.308  -27.505 11.167  1.00 95.72 263 A 1 
ATOM   1961 C  CB  . LEU A 1 263 ? -6.300  -28.178 13.847  1.00 96.89 263 A 1 
ATOM   1962 C  CG  . LEU A 1 263 ? -4.998  -27.716 14.531  1.00 96.10 263 A 1 
ATOM   1963 C  CD1 . LEU A 1 263 ? -5.206  -26.503 15.436  1.00 94.21 263 A 1 
ATOM   1964 C  CD2 . LEU A 1 263 ? -4.451  -28.853 15.383  1.00 93.74 263 A 1 
ATOM   1965 N  N   . ASN A 1 264 ? -5.867  -25.370 11.620  1.00 97.78 264 A 1 
ATOM   1966 C  CA  . ASN A 1 264 ? -4.878  -24.694 10.790  1.00 97.52 264 A 1 
ATOM   1967 C  C   . ASN A 1 264 ? -4.520  -23.370 11.481  1.00 97.76 264 A 1 
ATOM   1968 O  O   . ASN A 1 264 ? -5.051  -22.312 11.147  1.00 96.42 264 A 1 
ATOM   1969 C  CB  . ASN A 1 264 ? -5.445  -24.528 9.373   1.00 96.12 264 A 1 
ATOM   1970 C  CG  . ASN A 1 264 ? -4.474  -23.885 8.403   1.00 93.90 264 A 1 
ATOM   1971 O  OD1 . ASN A 1 264 ? -3.438  -23.334 8.733   1.00 87.21 264 A 1 
ATOM   1972 N  ND2 . ASN A 1 264 ? -4.791  -23.928 7.131   1.00 84.91 264 A 1 
ATOM   1973 N  N   . ALA A 1 265 ? -3.686  -23.465 12.503  1.00 97.96 265 A 1 
ATOM   1974 C  CA  . ALA A 1 265 ? -3.398  -22.368 13.409  1.00 97.90 265 A 1 
ATOM   1975 C  C   . ALA A 1 265 ? -2.078  -21.670 13.063  1.00 98.19 265 A 1 
ATOM   1976 O  O   . ALA A 1 265 ? -1.089  -22.295 12.681  1.00 97.09 265 A 1 
ATOM   1977 C  CB  . ALA A 1 265 ? -3.412  -22.884 14.853  1.00 96.63 265 A 1 
ATOM   1978 N  N   . ASP A 1 266 ? -2.069  -20.355 13.267  1.00 97.95 266 A 1 
ATOM   1979 C  CA  . ASP A 1 266 ? -0.917  -19.476 13.145  1.00 97.52 266 A 1 
ATOM   1980 C  C   . ASP A 1 266 ? -0.731  -18.707 14.460  1.00 98.12 266 A 1 
ATOM   1981 O  O   . ASP A 1 266 ? -1.658  -18.069 14.962  1.00 97.44 266 A 1 
ATOM   1982 C  CB  . ASP A 1 266 ? -1.144  -18.488 11.984  1.00 94.05 266 A 1 
ATOM   1983 C  CG  . ASP A 1 266 ? -0.836  -19.063 10.608  1.00 82.22 266 A 1 
ATOM   1984 O  OD1 . ASP A 1 266 ? 0.368   -19.120 10.281  1.00 71.04 266 A 1 
ATOM   1985 O  OD2 . ASP A 1 266 ? -1.753  -19.321 9.800   1.00 71.72 266 A 1 
ATOM   1986 N  N   . ALA A 1 267 ? 0.487   -18.703 14.994  1.00 98.42 267 A 1 
ATOM   1987 C  CA  . ALA A 1 267 ? 0.888   -17.838 16.091  1.00 98.45 267 A 1 
ATOM   1988 C  C   . ALA A 1 267 ? 2.054   -16.959 15.639  1.00 98.60 267 A 1 
ATOM   1989 O  O   . ALA A 1 267 ? 3.009   -17.448 15.049  1.00 97.98 267 A 1 
ATOM   1990 C  CB  . ALA A 1 267 ? 1.232   -18.683 17.321  1.00 97.83 267 A 1 
ATOM   1991 N  N   . LYS A 1 268 ? 1.995   -15.655 15.939  1.00 98.68 268 A 1 
ATOM   1992 C  CA  . LYS A 1 268 ? 3.059   -14.701 15.598  1.00 98.52 268 A 1 
ATOM   1993 C  C   . LYS A 1 268 ? 3.365   -13.812 16.792  1.00 98.60 268 A 1 
ATOM   1994 O  O   . LYS A 1 268 ? 2.454   -13.289 17.414  1.00 98.22 268 A 1 
ATOM   1995 C  CB  . LYS A 1 268 ? 2.646   -13.896 14.346  1.00 97.40 268 A 1 
ATOM   1996 C  CG  . LYS A 1 268 ? 3.661   -12.797 13.972  1.00 94.44 268 A 1 
ATOM   1997 C  CD  . LYS A 1 268 ? 3.307   -12.011 12.698  1.00 92.45 268 A 1 
ATOM   1998 C  CE  . LYS A 1 268 ? 3.607   -12.834 11.428  1.00 86.37 268 A 1 
ATOM   1999 N  NZ  . LYS A 1 268 ? 3.756   -11.970 10.228  1.00 82.65 268 A 1 
ATOM   2000 N  N   . ILE A 1 269 ? 4.657   -13.604 17.046  1.00 98.70 269 A 1 
ATOM   2001 C  CA  . ILE A 1 269 ? 5.159   -12.501 17.865  1.00 98.74 269 A 1 
ATOM   2002 C  C   . ILE A 1 269 ? 5.994   -11.580 16.984  1.00 98.78 269 A 1 
ATOM   2003 O  O   . ILE A 1 269 ? 6.697   -12.051 16.088  1.00 98.46 269 A 1 
ATOM   2004 C  CB  . ILE A 1 269 ? 5.934   -12.989 19.107  1.00 98.03 269 A 1 
ATOM   2005 C  CG1 . ILE A 1 269 ? 7.139   -13.890 18.741  1.00 83.84 269 A 1 
ATOM   2006 C  CG2 . ILE A 1 269 ? 4.965   -13.715 20.051  1.00 85.12 269 A 1 
ATOM   2007 C  CD1 . ILE A 1 269 ? 8.013   -14.293 19.938  1.00 82.99 269 A 1 
ATOM   2008 N  N   . TYR A 1 270 ? 5.914   -10.267 17.218  1.00 98.79 270 A 1 
ATOM   2009 C  CA  . TYR A 1 270 ? 6.597   -9.284  16.385  1.00 98.64 270 A 1 
ATOM   2010 C  C   . TYR A 1 270 ? 7.054   -8.071  17.182  1.00 98.74 270 A 1 
ATOM   2011 O  O   . TYR A 1 270 ? 6.476   -7.706  18.205  1.00 98.37 270 A 1 
ATOM   2012 C  CB  . TYR A 1 270 ? 5.712   -8.890  15.194  1.00 98.39 270 A 1 
ATOM   2013 C  CG  . TYR A 1 270 ? 4.368   -8.299  15.573  1.00 98.51 270 A 1 
ATOM   2014 C  CD1 . TYR A 1 270 ? 3.230   -9.126  15.678  1.00 97.97 270 A 1 
ATOM   2015 C  CD2 . TYR A 1 270 ? 4.236   -6.922  15.807  1.00 97.89 270 A 1 
ATOM   2016 C  CE1 . TYR A 1 270 ? 1.978   -8.585  15.998  1.00 97.34 270 A 1 
ATOM   2017 C  CE2 . TYR A 1 270 ? 2.988   -6.364  16.134  1.00 97.34 270 A 1 
ATOM   2018 C  CZ  . TYR A 1 270 ? 1.858   -7.196  16.228  1.00 97.53 270 A 1 
ATOM   2019 O  OH  . TYR A 1 270 ? 0.639   -6.652  16.527  1.00 96.29 270 A 1 
ATOM   2020 N  N   . TRP A 1 271 ? 8.112   -7.448  16.652  1.00 98.63 271 A 1 
ATOM   2021 C  CA  . TRP A 1 271 ? 8.681   -6.206  17.138  1.00 98.63 271 A 1 
ATOM   2022 C  C   . TRP A 1 271 ? 9.105   -5.368  15.936  1.00 98.63 271 A 1 
ATOM   2023 O  O   . TRP A 1 271 ? 9.749   -5.880  15.019  1.00 98.08 271 A 1 
ATOM   2024 C  CB  . TRP A 1 271 ? 9.854   -6.521  18.056  1.00 98.16 271 A 1 
ATOM   2025 C  CG  . TRP A 1 271 ? 10.522  -5.329  18.655  1.00 95.87 271 A 1 
ATOM   2026 C  CD1 . TRP A 1 271 ? 10.196  -4.746  19.830  1.00 88.42 271 A 1 
ATOM   2027 C  CD2 . TRP A 1 271 ? 11.651  -4.566  18.119  1.00 93.12 271 A 1 
ATOM   2028 N  NE1 . TRP A 1 271 ? 11.059  -3.688  20.081  1.00 85.62 271 A 1 
ATOM   2029 C  CE2 . TRP A 1 271 ? 11.969  -3.560  19.062  1.00 90.54 271 A 1 
ATOM   2030 C  CE3 . TRP A 1 271 ? 12.438  -4.664  16.955  1.00 83.41 271 A 1 
ATOM   2031 C  CZ2 . TRP A 1 271 ? 13.067  -2.680  18.872  1.00 86.57 271 A 1 
ATOM   2032 C  CZ3 . TRP A 1 271 ? 13.516  -3.783  16.763  1.00 79.52 271 A 1 
ATOM   2033 C  CH2 . TRP A 1 271 ? 13.833  -2.810  17.715  1.00 80.71 271 A 1 
ATOM   2034 N  N   . SER A 1 272 ? 8.733   -4.082  15.931  1.00 98.58 272 A 1 
ATOM   2035 C  CA  . SER A 1 272 ? 9.068   -3.120  14.894  1.00 98.36 272 A 1 
ATOM   2036 C  C   . SER A 1 272 ? 9.418   -1.785  15.535  1.00 98.33 272 A 1 
ATOM   2037 O  O   . SER A 1 272 ? 8.658   -1.272  16.348  1.00 97.47 272 A 1 
ATOM   2038 C  CB  . SER A 1 272 ? 7.888   -2.959  13.932  1.00 97.68 272 A 1 
ATOM   2039 O  OG  . SER A 1 272 ? 8.206   -2.068  12.877  1.00 93.14 272 A 1 
ATOM   2040 N  N   . GLU A 1 273 ? 10.568  -1.221  15.174  1.00 98.38 273 A 1 
ATOM   2041 C  CA  . GLU A 1 273 ? 11.029  0.082   15.657  1.00 98.39 273 A 1 
ATOM   2042 C  C   . GLU A 1 273 ? 11.358  0.977   14.469  1.00 98.33 273 A 1 
ATOM   2043 O  O   . GLU A 1 273 ? 12.096  0.576   13.565  1.00 97.70 273 A 1 
ATOM   2044 C  CB  . GLU A 1 273 ? 12.246  -0.107  16.553  1.00 97.47 273 A 1 
ATOM   2045 C  CG  . GLU A 1 273 ? 12.855  1.206   17.087  1.00 94.47 273 A 1 
ATOM   2046 C  CD  . GLU A 1 273 ? 14.269  0.969   17.639  1.00 92.91 273 A 1 
ATOM   2047 O  OE1 . GLU A 1 273 ? 14.730  1.638   18.580  1.00 85.92 273 A 1 
ATOM   2048 O  OE2 . GLU A 1 273 ? 14.995  0.125   17.079  1.00 86.65 273 A 1 
ATOM   2049 N  N   . VAL A 1 274 ? 10.861  2.210   14.512  1.00 98.02 274 A 1 
ATOM   2050 C  CA  . VAL A 1 274 ? 11.222  3.286   13.598  1.00 97.80 274 A 1 
ATOM   2051 C  C   . VAL A 1 274 ? 11.895  4.394   14.394  1.00 97.70 274 A 1 
ATOM   2052 O  O   . VAL A 1 274 ? 11.346  4.874   15.382  1.00 97.07 274 A 1 
ATOM   2053 C  CB  . VAL A 1 274 ? 9.998   3.816   12.826  1.00 97.15 274 A 1 
ATOM   2054 C  CG1 . VAL A 1 274 ? 10.384  4.931   11.855  1.00 93.40 274 A 1 
ATOM   2055 C  CG2 . VAL A 1 274 ? 9.330   2.705   12.007  1.00 93.83 274 A 1 
ATOM   2056 N  N   . ARG A 1 275 ? 13.069  4.833   13.936  1.00 97.74 275 A 1 
ATOM   2057 C  CA  . ARG A 1 275 ? 13.771  6.023   14.439  1.00 97.74 275 A 1 
ATOM   2058 C  C   . ARG A 1 275 ? 13.936  7.019   13.313  1.00 97.87 275 A 1 
ATOM   2059 O  O   . ARG A 1 275 ? 14.470  6.661   12.271  1.00 96.93 275 A 1 
ATOM   2060 C  CB  . ARG A 1 275 ? 15.135  5.654   15.028  1.00 96.86 275 A 1 
ATOM   2061 C  CG  . ARG A 1 275 ? 14.998  4.768   16.271  1.00 88.51 275 A 1 
ATOM   2062 C  CD  . ARG A 1 275 ? 16.379  4.491   16.865  1.00 85.31 275 A 1 
ATOM   2063 N  NE  . ARG A 1 275 ? 16.262  3.563   17.991  1.00 75.56 275 A 1 
ATOM   2064 C  CZ  . ARG A 1 275 ? 17.068  3.421   19.015  1.00 68.11 275 A 1 
ATOM   2065 N  NH1 . ARG A 1 275 ? 18.207  4.044   19.088  1.00 62.14 275 A 1 
ATOM   2066 N  NH2 . ARG A 1 275 ? 16.707  2.619   19.977  1.00 58.83 275 A 1 
ATOM   2067 N  N   . ILE A 1 276 ? 13.514  8.258   13.540  1.00 97.12 276 A 1 
ATOM   2068 C  CA  . ILE A 1 276 ? 13.695  9.368   12.601  1.00 96.82 276 A 1 
ATOM   2069 C  C   . ILE A 1 276 ? 14.427  10.476  13.354  1.00 96.40 276 A 1 
ATOM   2070 O  O   . ILE A 1 276 ? 13.854  11.162  14.196  1.00 95.34 276 A 1 
ATOM   2071 C  CB  . ILE A 1 276 ? 12.356  9.834   11.990  1.00 96.79 276 A 1 
ATOM   2072 C  CG1 . ILE A 1 276 ? 11.606  8.660   11.321  1.00 95.94 276 A 1 
ATOM   2073 C  CG2 . ILE A 1 276 ? 12.646  10.952  10.969  1.00 96.24 276 A 1 
ATOM   2074 C  CD1 . ILE A 1 276 ? 10.209  9.019   10.803  1.00 93.21 276 A 1 
ATOM   2075 N  N   . ASN A 1 277 ? 15.711  10.619  13.050  1.00 96.11 277 A 1 
ATOM   2076 C  CA  . ASN A 1 277 ? 16.606  11.540  13.721  1.00 95.86 277 A 1 
ATOM   2077 C  C   . ASN A 1 277 ? 17.061  12.608  12.732  1.00 95.92 277 A 1 
ATOM   2078 O  O   . ASN A 1 277 ? 17.432  12.279  11.609  1.00 94.71 277 A 1 
ATOM   2079 C  CB  . ASN A 1 277 ? 17.789  10.752  14.296  1.00 94.28 277 A 1 
ATOM   2080 C  CG  . ASN A 1 277 ? 17.371  9.687   15.296  1.00 90.61 277 A 1 
ATOM   2081 O  OD1 . ASN A 1 277 ? 16.430  9.827   16.057  1.00 83.14 277 A 1 
ATOM   2082 N  ND2 . ASN A 1 277 ? 18.085  8.581   15.336  1.00 82.57 277 A 1 
ATOM   2083 N  N   . ALA A 1 278 ? 17.066  13.873  13.145  1.00 94.30 278 A 1 
ATOM   2084 C  CA  . ALA A 1 278 ? 17.595  14.960  12.331  1.00 92.92 278 A 1 
ATOM   2085 C  C   . ALA A 1 278 ? 18.589  15.800  13.122  1.00 92.22 278 A 1 
ATOM   2086 O  O   . ALA A 1 278 ? 18.363  16.116  14.294  1.00 88.60 278 A 1 
ATOM   2087 C  CB  . ALA A 1 278 ? 16.441  15.797  11.774  1.00 90.43 278 A 1 
ATOM   2088 N  N   . GLN A 1 279 ? 19.663  16.205  12.467  1.00 88.02 279 A 1 
ATOM   2089 C  CA  . GLN A 1 279 ? 20.595  17.193  12.977  1.00 84.40 279 A 1 
ATOM   2090 C  C   . GLN A 1 279 ? 20.310  18.527  12.291  1.00 82.12 279 A 1 
ATOM   2091 O  O   . GLN A 1 279 ? 20.455  18.668  11.074  1.00 75.05 279 A 1 
ATOM   2092 C  CB  . GLN A 1 279 ? 22.034  16.692  12.766  1.00 79.68 279 A 1 
ATOM   2093 C  CG  . GLN A 1 279 ? 23.024  17.389  13.699  1.00 70.78 279 A 1 
ATOM   2094 C  CD  . GLN A 1 279 ? 22.900  16.924  15.161  1.00 64.45 279 A 1 
ATOM   2095 O  OE1 . GLN A 1 279 ? 22.413  15.853  15.485  1.00 57.15 279 A 1 
ATOM   2096 N  NE2 . GLN A 1 279 ? 23.337  17.721  16.101  1.00 55.18 279 A 1 
ATOM   2097 N  N   . ASN A 1 280 ? 19.885  19.527  13.073  1.00 79.31 280 A 1 
ATOM   2098 C  CA  . ASN A 1 280 ? 19.672  20.874  12.571  1.00 73.54 280 A 1 
ATOM   2099 C  C   . ASN A 1 280 ? 21.004  21.629  12.474  1.00 72.61 280 A 1 
ATOM   2100 O  O   . ASN A 1 280 ? 21.944  21.391  13.235  1.00 67.62 280 A 1 
ATOM   2101 C  CB  . ASN A 1 280 ? 18.675  21.613  13.485  1.00 68.92 280 A 1 
ATOM   2102 C  CG  . ASN A 1 280 ? 17.288  20.987  13.508  1.00 64.72 280 A 1 
ATOM   2103 O  OD1 . ASN A 1 280 ? 16.768  20.494  12.524  1.00 60.27 280 A 1 
ATOM   2104 N  ND2 . ASN A 1 280 ? 16.631  21.025  14.644  1.00 58.39 280 A 1 
ATOM   2105 N  N   . THR A 1 281 ? 21.040  22.627  11.601  1.00 69.46 281 A 1 
ATOM   2106 C  CA  . THR A 1 281 ? 22.100  23.641  11.621  1.00 67.14 281 A 1 
ATOM   2107 C  C   . THR A 1 281 ? 22.166  24.303  13.012  1.00 67.32 281 A 1 
ATOM   2108 O  O   . THR A 1 281 ? 21.158  24.738  13.562  1.00 60.20 281 A 1 
ATOM   2109 C  CB  . THR A 1 281 ? 21.882  24.700  10.527  1.00 61.93 281 A 1 
ATOM   2110 O  OG1 . THR A 1 281 ? 20.525  25.055  10.427  1.00 55.64 281 A 1 
ATOM   2111 C  CG2 . THR A 1 281 ? 22.315  24.183  9.160   1.00 53.41 281 A 1 
ATOM   2112 N  N   . GLY A 1 282 ? 23.363  24.345  13.606  1.00 67.10 282 A 1 
ATOM   2113 C  CA  . GLY A 1 282 ? 23.559  24.889  14.956  1.00 66.44 282 A 1 
ATOM   2114 C  C   . GLY A 1 282 ? 23.525  23.840  16.086  1.00 68.85 282 A 1 
ATOM   2115 O  O   . GLY A 1 282 ? 23.389  24.215  17.246  1.00 63.07 282 A 1 
ATOM   2116 N  N   . SER A 1 283 ? 23.698  22.561  15.776  1.00 67.20 283 A 1 
ATOM   2117 C  CA  . SER A 1 283 ? 23.922  21.463  16.739  1.00 67.41 283 A 1 
ATOM   2118 C  C   . SER A 1 283 ? 22.727  21.020  17.598  1.00 71.16 283 A 1 
ATOM   2119 O  O   . SER A 1 283 ? 22.904  20.166  18.465  1.00 64.57 283 A 1 
ATOM   2120 C  CB  . SER A 1 283 ? 25.203  21.686  17.576  1.00 60.00 283 A 1 
ATOM   2121 O  OG  . SER A 1 283 ? 25.280  22.953  18.196  1.00 53.52 283 A 1 
ATOM   2122 N  N   . SER A 1 284 ? 21.491  21.489  17.345  1.00 76.88 284 A 1 
ATOM   2123 C  CA  . SER A 1 284 ? 20.306  20.895  17.958  1.00 78.32 284 A 1 
ATOM   2124 C  C   . SER A 1 284 ? 19.843  19.678  17.155  1.00 81.47 284 A 1 
ATOM   2125 O  O   . SER A 1 284 ? 19.657  19.768  15.938  1.00 76.49 284 A 1 
ATOM   2126 C  CB  . SER A 1 284 ? 19.174  21.918  18.128  1.00 71.56 284 A 1 
ATOM   2127 O  OG  . SER A 1 284 ? 18.712  22.408  16.887  1.00 63.96 284 A 1 
ATOM   2128 N  N   . GLY A 1 285 ? 19.616  18.558  17.838  1.00 86.57 285 A 1 
ATOM   2129 C  CA  . GLY A 1 285 ? 19.032  17.363  17.242  1.00 88.04 285 A 1 
ATOM   2130 C  C   . GLY A 1 285 ? 17.536  17.270  17.511  1.00 89.69 285 A 1 
ATOM   2131 O  O   . GLY A 1 285 ? 17.054  17.677  18.565  1.00 86.17 285 A 1 
ATOM   2132 N  N   . GLU A 1 286 ? 16.800  16.680  16.567  1.00 91.51 286 A 1 
ATOM   2133 C  CA  . GLU A 1 286 ? 15.418  16.249  16.729  1.00 91.81 286 A 1 
ATOM   2134 C  C   . GLU A 1 286 ? 15.349  14.732  16.583  1.00 93.46 286 A 1 
ATOM   2135 O  O   . GLU A 1 286 ? 15.788  14.197  15.570  1.00 92.06 286 A 1 
ATOM   2136 C  CB  . GLU A 1 286 ? 14.498  16.913  15.699  1.00 88.81 286 A 1 
ATOM   2137 C  CG  . GLU A 1 286 ? 14.332  18.417  15.907  1.00 82.69 286 A 1 
ATOM   2138 C  CD  . GLU A 1 286 ? 13.358  19.073  14.921  1.00 81.69 286 A 1 
ATOM   2139 O  OE1 . GLU A 1 286 ? 13.263  20.321  14.928  1.00 74.31 286 A 1 
ATOM   2140 O  OE2 . GLU A 1 286 ? 12.698  18.386  14.116  1.00 74.31 286 A 1 
ATOM   2141 N  N   . TYR A 1 287 ? 14.789  14.055  17.565  1.00 93.16 287 A 1 
ATOM   2142 C  CA  . TYR A 1 287 ? 14.725  12.596  17.585  1.00 93.52 287 A 1 
ATOM   2143 C  C   . TYR A 1 287 ? 13.287  12.138  17.789  1.00 93.59 287 A 1 
ATOM   2144 O  O   . TYR A 1 287 ? 12.594  12.630  18.674  1.00 91.33 287 A 1 
ATOM   2145 C  CB  . TYR A 1 287 ? 15.650  12.035  18.667  1.00 92.57 287 A 1 
ATOM   2146 C  CG  . TYR A 1 287 ? 17.033  12.648  18.698  1.00 91.45 287 A 1 
ATOM   2147 C  CD1 . TYR A 1 287 ? 17.988  12.330  17.712  1.00 87.84 287 A 1 
ATOM   2148 C  CD2 . TYR A 1 287 ? 17.376  13.583  19.705  1.00 88.34 287 A 1 
ATOM   2149 C  CE1 . TYR A 1 287 ? 19.246  12.928  17.718  1.00 85.11 287 A 1 
ATOM   2150 C  CE2 . TYR A 1 287 ? 18.640  14.192  19.720  1.00 86.25 287 A 1 
ATOM   2151 C  CZ  . TYR A 1 287 ? 19.575  13.860  18.719  1.00 86.31 287 A 1 
ATOM   2152 O  OH  . TYR A 1 287 ? 20.815  14.464  18.722  1.00 83.64 287 A 1 
ATOM   2153 N  N   . ARG A 1 288 ? 12.834  11.187  16.977  1.00 95.29 288 A 1 
ATOM   2154 C  CA  . ARG A 1 288 ? 11.524  10.542  17.071  1.00 95.26 288 A 1 
ATOM   2155 C  C   . ARG A 1 288 ? 11.739  9.034   17.015  1.00 95.85 288 A 1 
ATOM   2156 O  O   . ARG A 1 288 ? 12.342  8.540   16.066  1.00 94.94 288 A 1 
ATOM   2157 C  CB  . ARG A 1 288 ? 10.613  11.005  15.921  1.00 94.13 288 A 1 
ATOM   2158 C  CG  . ARG A 1 288 ? 10.312  12.510  15.968  1.00 92.27 288 A 1 
ATOM   2159 C  CD  . ARG A 1 288 ? 9.497   12.960  14.746  1.00 91.11 288 A 1 
ATOM   2160 N  NE  . ARG A 1 288 ? 9.216   14.409  14.760  1.00 88.99 288 A 1 
ATOM   2161 C  CZ  . ARG A 1 288 ? 10.064  15.399  14.444  1.00 88.27 288 A 1 
ATOM   2162 N  NH1 . ARG A 1 288 ? 11.286  15.168  14.023  1.00 81.67 288 A 1 
ATOM   2163 N  NH2 . ARG A 1 288 ? 9.709   16.628  14.556  1.00 83.41 288 A 1 
ATOM   2164 N  N   . GLU A 1 289 ? 11.242  8.313   18.009  1.00 95.85 289 A 1 
ATOM   2165 C  CA  . GLU A 1 289 ? 11.242  6.851   18.042  1.00 96.16 289 A 1 
ATOM   2166 C  C   . GLU A 1 289 ? 9.815   6.348   18.217  1.00 96.06 289 A 1 
ATOM   2167 O  O   . GLU A 1 289 ? 9.073   6.835   19.064  1.00 94.64 289 A 1 
ATOM   2168 C  CB  . GLU A 1 289 ? 12.184  6.363   19.158  1.00 95.58 289 A 1 
ATOM   2169 C  CG  . GLU A 1 289 ? 12.238  4.834   19.314  1.00 92.95 289 A 1 
ATOM   2170 C  CD  . GLU A 1 289 ? 13.221  4.413   20.429  1.00 92.64 289 A 1 
ATOM   2171 O  OE1 . GLU A 1 289 ? 14.121  3.603   20.140  1.00 85.64 289 A 1 
ATOM   2172 O  OE2 . GLU A 1 289 ? 13.110  4.933   21.549  1.00 87.14 289 A 1 
ATOM   2173 N  N   . GLN A 1 290 ? 9.427   5.351   17.422  1.00 97.54 290 A 1 
ATOM   2174 C  CA  . GLN A 1 290 ? 8.205   4.594   17.622  1.00 97.68 290 A 1 
ATOM   2175 C  C   . GLN A 1 290 ? 8.529   3.107   17.686  1.00 97.93 290 A 1 
ATOM   2176 O  O   . GLN A 1 290 ? 9.194   2.578   16.801  1.00 97.50 290 A 1 
ATOM   2177 C  CB  . GLN A 1 290 ? 7.184   4.896   16.519  1.00 96.48 290 A 1 
ATOM   2178 C  CG  . GLN A 1 290 ? 5.870   4.126   16.735  1.00 93.72 290 A 1 
ATOM   2179 C  CD  . GLN A 1 290 ? 4.800   4.491   15.702  1.00 91.46 290 A 1 
ATOM   2180 O  OE1 . GLN A 1 290 ? 4.251   5.574   15.718  1.00 82.07 290 A 1 
ATOM   2181 N  NE2 . GLN A 1 290 ? 4.489   3.619   14.784  1.00 79.62 290 A 1 
ATOM   2182 N  N   . ILE A 1 291 ? 7.996   2.423   18.688  1.00 97.73 291 A 1 
ATOM   2183 C  CA  . ILE A 1 291 ? 8.090   0.976   18.829  1.00 97.87 291 A 1 
ATOM   2184 C  C   . ILE A 1 291 ? 6.684   0.387   18.744  1.00 97.79 291 A 1 
ATOM   2185 O  O   . ILE A 1 291 ? 5.791   0.806   19.474  1.00 96.77 291 A 1 
ATOM   2186 C  CB  . ILE A 1 291 ? 8.819   0.586   20.134  1.00 97.30 291 A 1 
ATOM   2187 C  CG1 . ILE A 1 291 ? 10.246  1.186   20.177  1.00 93.72 291 A 1 
ATOM   2188 C  CG2 . ILE A 1 291 ? 8.876   -0.951  20.266  1.00 94.30 291 A 1 
ATOM   2189 C  CD1 . ILE A 1 291 ? 10.947  1.045   21.532  1.00 86.87 291 A 1 
ATOM   2190 N  N   . THR A 1 292 ? 6.487   -0.615  17.881  1.00 98.00 292 A 1 
ATOM   2191 C  CA  . THR A 1 292 ? 5.279   -1.447  17.807  1.00 97.82 292 A 1 
ATOM   2192 C  C   . THR A 1 292 ? 5.673   -2.877  18.139  1.00 98.15 292 A 1 
ATOM   2193 O  O   . THR A 1 292 ? 6.566   -3.431  17.506  1.00 97.45 292 A 1 
ATOM   2194 C  CB  . THR A 1 292 ? 4.631   -1.375  16.419  1.00 96.55 292 A 1 
ATOM   2195 O  OG1 . THR A 1 292 ? 4.354   -0.036  16.072  1.00 92.26 292 A 1 
ATOM   2196 C  CG2 . THR A 1 292 ? 3.305   -2.138  16.356  1.00 92.26 292 A 1 
ATOM   2197 N  N   . LYS A 1 293 ? 5.011   -3.499  19.121  1.00 98.25 293 A 1 
ATOM   2198 C  CA  . LYS A 1 293 ? 5.294   -4.882  19.519  1.00 98.17 293 A 1 
ATOM   2199 C  C   . LYS A 1 293 ? 4.005   -5.594  19.888  1.00 98.38 293 A 1 
ATOM   2200 O  O   . LYS A 1 293 ? 3.136   -5.004  20.519  1.00 97.47 293 A 1 
ATOM   2201 C  CB  . LYS A 1 293 ? 6.344   -4.909  20.650  1.00 95.83 293 A 1 
ATOM   2202 C  CG  . LYS A 1 293 ? 5.924   -4.125  21.915  1.00 88.54 293 A 1 
ATOM   2203 C  CD  . LYS A 1 293 ? 7.109   -3.844  22.855  1.00 89.14 293 A 1 
ATOM   2204 C  CE  . LYS A 1 293 ? 6.633   -2.917  23.985  1.00 77.82 293 A 1 
ATOM   2205 N  NZ  . LYS A 1 293 ? 7.739   -2.140  24.637  1.00 72.32 293 A 1 
ATOM   2206 N  N   . GLY A 1 294 ? 3.879   -6.872  19.515  1.00 98.36 294 A 1 
ATOM   2207 C  CA  . GLY A 1 294 ? 2.646   -7.594  19.765  1.00 98.45 294 A 1 
ATOM   2208 C  C   . GLY A 1 294 ? 2.730   -9.095  19.530  1.00 98.63 294 A 1 
ATOM   2209 O  O   . GLY A 1 294 ? 3.770   -9.651  19.167  1.00 98.23 294 A 1 
ATOM   2210 N  N   . ALA A 1 295 ? 1.586   -9.747  19.775  1.00 98.64 295 A 1 
ATOM   2211 C  CA  . ALA A 1 295 ? 1.377   -11.165 19.565  1.00 98.60 295 A 1 
ATOM   2212 C  C   . ALA A 1 295 ? -0.018  -11.416 18.993  1.00 98.66 295 A 1 
ATOM   2213 O  O   . ALA A 1 295 ? -0.997  -10.813 19.425  1.00 97.98 295 A 1 
ATOM   2214 C  CB  . ALA A 1 295 ? 1.578   -11.900 20.893  1.00 98.02 295 A 1 
ATOM   2215 N  N   . ARG A 1 296 ? -0.110  -12.342 18.032  1.00 98.67 296 A 1 
ATOM   2216 C  CA  . ARG A 1 296 ? -1.347  -12.758 17.389  1.00 98.58 296 A 1 
ATOM   2217 C  C   . ARG A 1 296 ? -1.472  -14.272 17.417  1.00 98.69 296 A 1 
ATOM   2218 O  O   . ARG A 1 296 ? -0.491  -14.975 17.189  1.00 98.04 296 A 1 
ATOM   2219 C  CB  . ARG A 1 296 ? -1.377  -12.203 15.958  1.00 97.09 296 A 1 
ATOM   2220 C  CG  . ARG A 1 296 ? -2.729  -12.441 15.270  1.00 88.94 296 A 1 
ATOM   2221 C  CD  . ARG A 1 296 ? -2.748  -11.851 13.848  1.00 86.58 296 A 1 
ATOM   2222 N  NE  . ARG A 1 296 ? -1.878  -12.615 12.943  1.00 76.69 296 A 1 
ATOM   2223 C  CZ  . ARG A 1 296 ? -1.620  -12.299 11.694  1.00 72.14 296 A 1 
ATOM   2224 N  NH1 . ARG A 1 296 ? -2.099  -11.214 11.145  1.00 64.73 296 A 1 
ATOM   2225 N  NH2 . ARG A 1 296 ? -0.874  -13.080 10.971  1.00 61.87 296 A 1 
ATOM   2226 N  N   . LEU A 1 297 ? -2.691  -14.759 17.646  1.00 98.43 297 A 1 
ATOM   2227 C  CA  . LEU A 1 297 ? -3.069  -16.160 17.511  1.00 98.48 297 A 1 
ATOM   2228 C  C   . LEU A 1 297 ? -4.320  -16.237 16.636  1.00 98.47 297 A 1 
ATOM   2229 O  O   . LEU A 1 297 ? -5.305  -15.553 16.911  1.00 97.69 297 A 1 
ATOM   2230 C  CB  . LEU A 1 297 ? -3.309  -16.753 18.913  1.00 97.58 297 A 1 
ATOM   2231 C  CG  . LEU A 1 297 ? -3.597  -18.260 18.914  1.00 84.43 297 A 1 
ATOM   2232 C  CD1 . LEU A 1 297 ? -2.345  -19.076 18.599  1.00 78.58 297 A 1 
ATOM   2233 C  CD2 . LEU A 1 297 ? -4.103  -18.691 20.289  1.00 79.17 297 A 1 
ATOM   2234 N  N   . GLU A 1 298 ? -4.294  -17.076 15.606  1.00 98.39 298 A 1 
ATOM   2235 C  CA  . GLU A 1 298 ? -5.395  -17.262 14.667  1.00 98.12 298 A 1 
ATOM   2236 C  C   . GLU A 1 298 ? -5.549  -18.750 14.336  1.00 98.29 298 A 1 
ATOM   2237 O  O   . GLU A 1 298 ? -4.575  -19.501 14.342  1.00 97.32 298 A 1 
ATOM   2238 C  CB  . GLU A 1 298 ? -5.130  -16.414 13.407  1.00 96.43 298 A 1 
ATOM   2239 C  CG  . GLU A 1 298 ? -6.296  -16.380 12.410  1.00 91.41 298 A 1 
ATOM   2240 C  CD  . GLU A 1 298 ? -5.989  -15.392 11.272  1.00 90.57 298 A 1 
ATOM   2241 O  OE1 . GLU A 1 298 ? -5.461  -15.831 10.224  1.00 82.88 298 A 1 
ATOM   2242 O  OE2 . GLU A 1 298 ? -6.232  -14.188 11.453  1.00 83.68 298 A 1 
ATOM   2243 N  N   . ASN A 1 299 ? -6.772  -19.205 14.061  1.00 98.18 299 A 1 
ATOM   2244 C  CA  . ASN A 1 299 ? -7.042  -20.540 13.542  1.00 98.11 299 A 1 
ATOM   2245 C  C   . ASN A 1 299 ? -8.071  -20.486 12.412  1.00 98.14 299 A 1 
ATOM   2246 O  O   . ASN A 1 299 ? -8.919  -19.601 12.360  1.00 97.52 299 A 1 
ATOM   2247 C  CB  . ASN A 1 299 ? -7.496  -21.464 14.692  1.00 97.75 299 A 1 
ATOM   2248 C  CG  . ASN A 1 299 ? -7.623  -22.906 14.246  1.00 97.41 299 A 1 
ATOM   2249 O  OD1 . ASN A 1 299 ? -6.758  -23.473 13.606  1.00 92.08 299 A 1 
ATOM   2250 N  ND2 . ASN A 1 299 ? -8.710  -23.568 14.560  1.00 92.16 299 A 1 
ATOM   2251 N  N   . ARG A 1 300 ? -8.011  -21.470 11.515  1.00 97.95 300 A 1 
ATOM   2252 C  CA  . ARG A 1 300 ? -8.975  -21.720 10.452  1.00 97.73 300 A 1 
ATOM   2253 C  C   . ARG A 1 300 ? -9.645  -23.070 10.669  1.00 97.87 300 A 1 
ATOM   2254 O  O   . ARG A 1 300 ? -8.979  -24.041 11.034  1.00 96.36 300 A 1 
ATOM   2255 C  CB  . ARG A 1 300 ? -8.286  -21.652 9.083   1.00 96.39 300 A 1 
ATOM   2256 C  CG  . ARG A 1 300 ? -7.737  -20.253 8.804   1.00 91.22 300 A 1 
ATOM   2257 C  CD  . ARG A 1 300 ? -6.862  -20.234 7.542   1.00 88.59 300 A 1 
ATOM   2258 N  NE  . ARG A 1 300 ? -6.274  -18.913 7.313   1.00 85.30 300 A 1 
ATOM   2259 C  CZ  . ARG A 1 300 ? -5.257  -18.371 7.997   1.00 83.34 300 A 1 
ATOM   2260 N  NH1 . ARG A 1 300 ? -4.547  -19.053 8.850   1.00 71.78 300 A 1 
ATOM   2261 N  NH2 . ARG A 1 300 ? -4.964  -17.121 7.838   1.00 77.42 300 A 1 
ATOM   2262 N  N   . SER A 1 301 ? -10.949 -23.126 10.439  1.00 97.67 301 A 1 
ATOM   2263 C  CA  . SER A 1 301 ? -11.719 -24.363 10.515  1.00 97.56 301 A 1 
ATOM   2264 C  C   . SER A 1 301 ? -12.729 -24.401 9.377   1.00 97.45 301 A 1 
ATOM   2265 O  O   . SER A 1 301 ? -13.531 -23.483 9.237   1.00 96.41 301 A 1 
ATOM   2266 C  CB  . SER A 1 301 ? -12.454 -24.479 11.857  1.00 96.85 301 A 1 
ATOM   2267 O  OG  . SER A 1 301 ? -11.537 -24.467 12.941  1.00 92.56 301 A 1 
ATOM   2268 N  N   . THR A 1 302 ? -12.718 -25.477 8.591   1.00 96.68 302 A 1 
ATOM   2269 C  CA  . THR A 1 302 ? -13.757 -25.746 7.596   1.00 96.18 302 A 1 
ATOM   2270 C  C   . THR A 1 302 ? -14.820 -26.632 8.231   1.00 96.16 302 A 1 
ATOM   2271 O  O   . THR A 1 302 ? -14.518 -27.711 8.741   1.00 93.87 302 A 1 
ATOM   2272 C  CB  . THR A 1 302 ? -13.183 -26.384 6.328   1.00 94.54 302 A 1 
ATOM   2273 O  OG1 . THR A 1 302 ? -12.159 -25.566 5.815   1.00 85.95 302 A 1 
ATOM   2274 C  CG2 . THR A 1 302 ? -14.234 -26.514 5.225   1.00 84.39 302 A 1 
ATOM   2275 N  N   . LEU A 1 303 ? -16.069 -26.171 8.234   1.00 96.12 303 A 1 
ATOM   2276 C  CA  . LEU A 1 303 ? -17.188 -26.888 8.830   1.00 95.86 303 A 1 
ATOM   2277 C  C   . LEU A 1 303 ? -18.245 -27.202 7.775   1.00 95.67 303 A 1 
ATOM   2278 O  O   . LEU A 1 303 ? -18.545 -26.386 6.903   1.00 92.58 303 A 1 
ATOM   2279 C  CB  . LEU A 1 303 ? -17.793 -26.080 9.993   1.00 94.04 303 A 1 
ATOM   2280 C  CG  . LEU A 1 303 ? -16.842 -25.787 11.170  1.00 90.34 303 A 1 
ATOM   2281 C  CD1 . LEU A 1 303 ? -17.612 -25.027 12.242  1.00 84.11 303 A 1 
ATOM   2282 C  CD2 . LEU A 1 303 ? -16.286 -27.054 11.814  1.00 83.73 303 A 1 
ATOM   2283 N  N   . PHE A 1 304 ? -18.856 -28.374 7.892   1.00 94.17 304 A 1 
ATOM   2284 C  CA  . PHE A 1 304 ? -19.971 -28.805 7.057   1.00 94.35 304 A 1 
ATOM   2285 C  C   . PHE A 1 304 ? -19.663 -28.790 5.548   1.00 94.48 304 A 1 
ATOM   2286 O  O   . PHE A 1 304 ? -20.542 -28.492 4.749   1.00 90.37 304 A 1 
ATOM   2287 C  CB  . PHE A 1 304 ? -21.235 -28.015 7.420   1.00 92.26 304 A 1 
ATOM   2288 C  CG  . PHE A 1 304 ? -21.501 -27.875 8.902   1.00 90.40 304 A 1 
ATOM   2289 C  CD1 . PHE A 1 304 ? -21.877 -29.001 9.657   1.00 84.74 304 A 1 
ATOM   2290 C  CD2 . PHE A 1 304 ? -21.347 -26.632 9.534   1.00 84.51 304 A 1 
ATOM   2291 C  CE1 . PHE A 1 304 ? -22.113 -28.878 11.037  1.00 82.12 304 A 1 
ATOM   2292 C  CE2 . PHE A 1 304 ? -21.586 -26.504 10.911  1.00 81.53 304 A 1 
ATOM   2293 C  CZ  . PHE A 1 304 ? -21.962 -27.631 11.662  1.00 82.98 304 A 1 
ATOM   2294 N  N   . ALA A 1 305 ? -18.437 -29.143 5.160   1.00 91.92 305 A 1 
ATOM   2295 C  CA  . ALA A 1 305 ? -17.950 -29.075 3.778   1.00 90.15 305 A 1 
ATOM   2296 C  C   . ALA A 1 305 ? -18.869 -29.789 2.767   1.00 89.82 305 A 1 
ATOM   2297 O  O   . ALA A 1 305 ? -19.173 -29.239 1.711   1.00 84.32 305 A 1 
ATOM   2298 C  CB  . ALA A 1 305 ? -16.537 -29.662 3.748   1.00 86.91 305 A 1 
ATOM   2299 N  N   . ASP A 1 306 ? -19.399 -30.952 3.119   1.00 90.87 306 A 1 
ATOM   2300 C  CA  . ASP A 1 306 ? -20.287 -31.759 2.257   1.00 90.13 306 A 1 
ATOM   2301 C  C   . ASP A 1 306 ? -21.780 -31.443 2.429   1.00 91.17 306 A 1 
ATOM   2302 O  O   . ASP A 1 306 ? -22.660 -32.227 2.043   1.00 85.23 306 A 1 
ATOM   2303 C  CB  . ASP A 1 306 ? -19.998 -33.254 2.481   1.00 85.68 306 A 1 
ATOM   2304 C  CG  . ASP A 1 306 ? -18.584 -33.650 2.071   1.00 74.92 306 A 1 
ATOM   2305 O  OD1 . ASP A 1 306 ? -18.110 -33.130 1.037   1.00 65.52 306 A 1 
ATOM   2306 O  OD2 . ASP A 1 306 ? -18.020 -34.509 2.784   1.00 66.51 306 A 1 
ATOM   2307 N  N   . SER A 1 307 ? -22.113 -30.302 3.021   1.00 92.43 307 A 1 
ATOM   2308 C  CA  . SER A 1 307 ? -23.494 -29.891 3.267   1.00 92.81 307 A 1 
ATOM   2309 C  C   . SER A 1 307 ? -23.986 -28.853 2.249   1.00 93.36 307 A 1 
ATOM   2310 O  O   . SER A 1 307 ? -23.299 -28.505 1.287   1.00 89.17 307 A 1 
ATOM   2311 C  CB  . SER A 1 307 ? -23.639 -29.424 4.720   1.00 89.07 307 A 1 
ATOM   2312 O  OG  . SER A 1 307 ? -23.282 -28.058 4.844   1.00 79.39 307 A 1 
ATOM   2313 N  N   . PHE A 1 308 ? -25.190 -28.332 2.451   1.00 94.45 308 A 1 
ATOM   2314 C  CA  . PHE A 1 308 ? -25.742 -27.237 1.652   1.00 94.52 308 A 1 
ATOM   2315 C  C   . PHE A 1 308 ? -24.903 -25.950 1.734   1.00 95.33 308 A 1 
ATOM   2316 O  O   . PHE A 1 308 ? -24.818 -25.214 0.761   1.00 92.61 308 A 1 
ATOM   2317 C  CB  . PHE A 1 308 ? -27.174 -26.966 2.122   1.00 91.47 308 A 1 
ATOM   2318 C  CG  . PHE A 1 308 ? -27.797 -25.737 1.498   1.00 82.14 308 A 1 
ATOM   2319 C  CD1 . PHE A 1 308 ? -27.932 -24.546 2.247   1.00 72.07 308 A 1 
ATOM   2320 C  CD2 . PHE A 1 308 ? -28.186 -25.748 0.151   1.00 71.67 308 A 1 
ATOM   2321 C  CE1 . PHE A 1 308 ? -28.462 -23.387 1.647   1.00 63.61 308 A 1 
ATOM   2322 C  CE2 . PHE A 1 308 ? -28.715 -24.593 -0.453  1.00 63.56 308 A 1 
ATOM   2323 C  CZ  . PHE A 1 308 ? -28.854 -23.411 0.296   1.00 62.09 308 A 1 
ATOM   2324 N  N   . ALA A 1 309 ? -24.293 -25.690 2.879   1.00 94.97 309 A 1 
ATOM   2325 C  CA  . ALA A 1 309 ? -23.443 -24.542 3.129   1.00 95.52 309 A 1 
ATOM   2326 C  C   . ALA A 1 309 ? -22.143 -25.006 3.789   1.00 95.96 309 A 1 
ATOM   2327 O  O   . ALA A 1 309 ? -22.155 -25.499 4.912   1.00 93.90 309 A 1 
ATOM   2328 C  CB  . ALA A 1 309 ? -24.215 -23.533 3.992   1.00 93.95 309 A 1 
ATOM   2329 N  N   . SER A 1 310 ? -21.027 -24.855 3.066   1.00 96.26 310 A 1 
ATOM   2330 C  CA  . SER A 1 310 ? -19.689 -25.055 3.612   1.00 96.31 310 A 1 
ATOM   2331 C  C   . SER A 1 310 ? -19.217 -23.765 4.279   1.00 96.73 310 A 1 
ATOM   2332 O  O   . SER A 1 310 ? -19.283 -22.704 3.657   1.00 95.39 310 A 1 
ATOM   2333 C  CB  . SER A 1 310 ? -18.727 -25.458 2.492   1.00 94.77 310 A 1 
ATOM   2334 O  OG  . SER A 1 310 ? -17.409 -25.598 2.999   1.00 85.95 310 A 1 
ATOM   2335 N  N   . HIS A 1 311 ? -18.732 -23.849 5.498   1.00 97.13 311 A 1 
ATOM   2336 C  CA  . HIS A 1 311 ? -18.282 -22.716 6.295   1.00 97.25 311 A 1 
ATOM   2337 C  C   . HIS A 1 311 ? -16.765 -22.767 6.481   1.00 97.33 311 A 1 
ATOM   2338 O  O   . HIS A 1 311 ? -16.252 -23.683 7.119   1.00 95.91 311 A 1 
ATOM   2339 C  CB  . HIS A 1 311 ? -18.997 -22.736 7.651   1.00 96.44 311 A 1 
ATOM   2340 C  CG  . HIS A 1 311 ? -20.472 -22.501 7.578   1.00 96.62 311 A 1 
ATOM   2341 N  ND1 . HIS A 1 311 ? -21.108 -21.299 7.849   1.00 88.98 311 A 1 
ATOM   2342 C  CD2 . HIS A 1 311 ? -21.460 -23.396 7.256   1.00 90.75 311 A 1 
ATOM   2343 C  CE1 . HIS A 1 311 ? -22.423 -21.469 7.697   1.00 91.00 311 A 1 
ATOM   2344 N  NE2 . HIS A 1 311 ? -22.677 -22.740 7.329   1.00 92.14 311 A 1 
ATOM   2345 N  N   . LEU A 1 312 ? -16.037 -21.769 5.987   1.00 96.99 312 A 1 
ATOM   2346 C  CA  . LEU A 1 312 ? -14.638 -21.530 6.314   1.00 96.93 312 A 1 
ATOM   2347 C  C   . LEU A 1 312 ? -14.563 -20.452 7.398   1.00 97.10 312 A 1 
ATOM   2348 O  O   . LEU A 1 312 ? -14.663 -19.253 7.118   1.00 96.38 312 A 1 
ATOM   2349 C  CB  . LEU A 1 312 ? -13.859 -21.177 5.042   1.00 96.26 312 A 1 
ATOM   2350 C  CG  . LEU A 1 312 ? -12.380 -20.807 5.289   1.00 94.87 312 A 1 
ATOM   2351 C  CD1 . LEU A 1 312 ? -11.595 -21.917 5.981   1.00 92.23 312 A 1 
ATOM   2352 C  CD2 . LEU A 1 312 ? -11.707 -20.515 3.946   1.00 92.13 312 A 1 
ATOM   2353 N  N   . LEU A 1 313 ? -14.383 -20.892 8.632   1.00 97.76 313 A 1 
ATOM   2354 C  CA  . LEU A 1 313 ? -14.215 -19.994 9.766   1.00 97.70 313 A 1 
ATOM   2355 C  C   . LEU A 1 313 ? -12.753 -19.575 9.907   1.00 97.83 313 A 1 
ATOM   2356 O  O   . LEU A 1 313 ? -11.860 -20.417 9.955   1.00 96.92 313 A 1 
ATOM   2357 C  CB  . LEU A 1 313 ? -14.726 -20.657 11.060  1.00 97.17 313 A 1 
ATOM   2358 C  CG  . LEU A 1 313 ? -16.224 -21.020 11.068  1.00 94.68 313 A 1 
ATOM   2359 C  CD1 . LEU A 1 313 ? -16.587 -21.598 12.432  1.00 91.67 313 A 1 
ATOM   2360 C  CD2 . LEU A 1 313 ? -17.118 -19.803 10.826  1.00 91.15 313 A 1 
ATOM   2361 N  N   . THR A 1 314 ? -12.519 -18.270 10.049  1.00 97.77 314 A 1 
ATOM   2362 C  CA  . THR A 1 314 ? -11.232 -17.684 10.424  1.00 97.62 314 A 1 
ATOM   2363 C  C   . THR A 1 314 ? -11.442 -16.852 11.674  1.00 97.99 314 A 1 
ATOM   2364 O  O   . THR A 1 314 ? -12.228 -15.904 11.669  1.00 97.04 314 A 1 
ATOM   2365 C  CB  . THR A 1 314 ? -10.659 -16.820 9.295   1.00 96.55 314 A 1 
ATOM   2366 O  OG1 . THR A 1 314 ? -10.577 -17.575 8.108   1.00 92.91 314 A 1 
ATOM   2367 C  CG2 . THR A 1 314 ? -9.256  -16.315 9.599   1.00 92.86 314 A 1 
ATOM   2368 N  N   . TYR A 1 315 ? -10.764 -17.209 12.760  1.00 97.90 315 A 1 
ATOM   2369 C  CA  . TYR A 1 315 ? -10.965 -16.563 14.054  1.00 98.01 315 A 1 
ATOM   2370 C  C   . TYR A 1 315 ? -9.671  -16.468 14.838  1.00 98.16 315 A 1 
ATOM   2371 O  O   . TYR A 1 315 ? -8.795  -17.330 14.746  1.00 97.50 315 A 1 
ATOM   2372 C  CB  . TYR A 1 315 ? -12.059 -17.292 14.843  1.00 97.46 315 A 1 
ATOM   2373 C  CG  . TYR A 1 315 ? -11.827 -18.771 15.030  1.00 97.78 315 A 1 
ATOM   2374 C  CD1 . TYR A 1 315 ? -12.243 -19.694 14.043  1.00 96.36 315 A 1 
ATOM   2375 C  CD2 . TYR A 1 315 ? -11.206 -19.263 16.199  1.00 96.13 315 A 1 
ATOM   2376 C  CE1 . TYR A 1 315 ? -12.046 -21.071 14.213  1.00 95.51 315 A 1 
ATOM   2377 C  CE2 . TYR A 1 315 ? -10.997 -20.639 16.378  1.00 95.51 315 A 1 
ATOM   2378 C  CZ  . TYR A 1 315 ? -11.422 -21.538 15.382  1.00 96.12 315 A 1 
ATOM   2379 O  OH  . TYR A 1 315 ? -11.226 -22.889 15.565  1.00 94.78 315 A 1 
ATOM   2380 N  N   . GLY A 1 316 ? -9.548  -15.406 15.644  1.00 98.19 316 A 1 
ATOM   2381 C  CA  . GLY A 1 316 ? -8.333  -15.182 16.393  1.00 98.15 316 A 1 
ATOM   2382 C  C   . GLY A 1 316 ? -8.411  -14.021 17.367  1.00 98.46 316 A 1 
ATOM   2383 O  O   . GLY A 1 316 ? -9.469  -13.420 17.590  1.00 97.90 316 A 1 
ATOM   2384 N  N   . GLY A 1 317 ? -7.255  -13.725 17.953  1.00 98.39 317 A 1 
ATOM   2385 C  CA  . GLY A 1 317 ? -7.065  -12.595 18.843  1.00 98.36 317 A 1 
ATOM   2386 C  C   . GLY A 1 317 ? -5.653  -12.031 18.716  1.00 98.46 317 A 1 
ATOM   2387 O  O   . GLY A 1 317 ? -4.714  -12.724 18.328  1.00 97.74 317 A 1 
ATOM   2388 N  N   . GLU A 1 318 ? -5.523  -10.751 19.050  1.00 98.52 318 A 1 
ATOM   2389 C  CA  . GLU A 1 318 ? -4.254  -10.034 18.994  1.00 98.33 318 A 1 
ATOM   2390 C  C   . GLU A 1 318 ? -4.151  -9.032  20.142  1.00 98.47 318 A 1 
ATOM   2391 O  O   . GLU A 1 318 ? -5.118  -8.360  20.501  1.00 97.89 318 A 1 
ATOM   2392 C  CB  . GLU A 1 318 ? -4.106  -9.361  17.621  1.00 97.32 318 A 1 
ATOM   2393 C  CG  . GLU A 1 318 ? -2.783  -8.606  17.436  1.00 94.41 318 A 1 
ATOM   2394 C  CD  . GLU A 1 318 ? -2.562  -8.121  15.993  1.00 93.88 318 A 1 
ATOM   2395 O  OE1 . GLU A 1 318 ? -1.380  -7.993  15.603  1.00 86.71 318 A 1 
ATOM   2396 O  OE2 . GLU A 1 318 ? -3.547  -7.881  15.269  1.00 87.77 318 A 1 
ATOM   2397 N  N   . TYR A 1 319 ? -2.948  -8.930  20.710  1.00 98.23 319 A 1 
ATOM   2398 C  CA  . TYR A 1 319 ? -2.543  -7.835  21.568  1.00 98.31 319 A 1 
ATOM   2399 C  C   . TYR A 1 319 ? -1.311  -7.178  20.965  1.00 98.35 319 A 1 
ATOM   2400 O  O   . TYR A 1 319 ? -0.354  -7.873  20.601  1.00 97.94 319 A 1 
ATOM   2401 C  CB  . TYR A 1 319 ? -2.264  -8.336  22.986  1.00 98.06 319 A 1 
ATOM   2402 C  CG  . TYR A 1 319 ? -1.525  -7.330  23.853  1.00 96.56 319 A 1 
ATOM   2403 C  CD1 . TYR A 1 319 ? -0.128  -7.421  24.016  1.00 93.67 319 A 1 
ATOM   2404 C  CD2 . TYR A 1 319 ? -2.221  -6.259  24.445  1.00 94.61 319 A 1 
ATOM   2405 C  CE1 . TYR A 1 319 ? 0.571   -6.465  24.782  1.00 92.50 319 A 1 
ATOM   2406 C  CE2 . TYR A 1 319 ? -1.535  -5.297  25.218  1.00 92.67 319 A 1 
ATOM   2407 C  CZ  . TYR A 1 319 ? -0.140  -5.410  25.382  1.00 92.06 319 A 1 
ATOM   2408 O  OH  . TYR A 1 319 ? 0.540   -4.477  26.131  1.00 89.75 319 A 1 
ATOM   2409 N  N   . TYR A 1 320 ? -1.304  -5.839  20.891  1.00 98.14 320 A 1 
ATOM   2410 C  CA  . TYR A 1 320 ? -0.103  -5.089  20.555  1.00 98.03 320 A 1 
ATOM   2411 C  C   . TYR A 1 320 ? -0.048  -3.759  21.296  1.00 98.15 320 A 1 
ATOM   2412 O  O   . TYR A 1 320 ? -1.057  -3.199  21.700  1.00 97.74 320 A 1 
ATOM   2413 C  CB  . TYR A 1 320 ? 0.035   -4.897  19.037  1.00 97.45 320 A 1 
ATOM   2414 C  CG  . TYR A 1 320 ? -0.928  -3.906  18.420  1.00 97.45 320 A 1 
ATOM   2415 C  CD1 . TYR A 1 320 ? -2.214  -4.314  18.015  1.00 96.24 320 A 1 
ATOM   2416 C  CD2 . TYR A 1 320 ? -0.539  -2.568  18.238  1.00 96.18 320 A 1 
ATOM   2417 C  CE1 . TYR A 1 320 ? -3.101  -3.401  17.437  1.00 95.14 320 A 1 
ATOM   2418 C  CE2 . TYR A 1 320 ? -1.420  -1.638  17.657  1.00 95.07 320 A 1 
ATOM   2419 C  CZ  . TYR A 1 320 ? -2.704  -2.057  17.250  1.00 95.23 320 A 1 
ATOM   2420 O  OH  . TYR A 1 320 ? -3.562  -1.161  16.683  1.00 93.35 320 A 1 
ATOM   2421 N  N   . ARG A 1 321 ? 1.179   -3.239  21.441  1.00 98.17 321 A 1 
ATOM   2422 C  CA  . ARG A 1 321 ? 1.473   -1.913  21.993  1.00 98.10 321 A 1 
ATOM   2423 C  C   . ARG A 1 321 ? 2.214   -1.086  20.956  1.00 98.19 321 A 1 
ATOM   2424 O  O   . ARG A 1 321 ? 3.113   -1.596  20.292  1.00 96.97 321 A 1 
ATOM   2425 C  CB  . ARG A 1 321 ? 2.260   -2.074  23.296  1.00 97.19 321 A 1 
ATOM   2426 C  CG  . ARG A 1 321 ? 2.716   -0.732  23.882  1.00 94.70 321 A 1 
ATOM   2427 C  CD  . ARG A 1 321 ? 3.403   -0.913  25.245  1.00 92.76 321 A 1 
ATOM   2428 N  NE  . ARG A 1 321 ? 2.424   -1.305  26.257  1.00 87.82 321 A 1 
ATOM   2429 C  CZ  . ARG A 1 321 ? 2.624   -1.527  27.538  1.00 87.45 321 A 1 
ATOM   2430 N  NH1 . ARG A 1 321 ? 3.807   -1.447  28.077  1.00 78.84 321 A 1 
ATOM   2431 N  NH2 . ARG A 1 321 ? 1.605   -1.830  28.303  1.00 78.86 321 A 1 
ATOM   2432 N  N   . GLN A 1 322 ? 1.885   0.205   20.902  1.00 97.56 322 A 1 
ATOM   2433 C  CA  . GLN A 1 322 ? 2.730   1.225   20.290  1.00 97.18 322 A 1 
ATOM   2434 C  C   . GLN A 1 322 ? 3.223   2.198   21.364  1.00 97.14 322 A 1 
ATOM   2435 O  O   . GLN A 1 322 ? 2.473   2.559   22.261  1.00 96.13 322 A 1 
ATOM   2436 C  CB  . GLN A 1 322 ? 1.997   1.958   19.165  1.00 96.22 322 A 1 
ATOM   2437 C  CG  . GLN A 1 322 ? 1.654   1.027   18.000  1.00 90.62 322 A 1 
ATOM   2438 C  CD  . GLN A 1 322 ? 1.095   1.776   16.793  1.00 90.69 322 A 1 
ATOM   2439 O  OE1 . GLN A 1 322 ? 0.133   2.516   16.874  1.00 82.23 322 A 1 
ATOM   2440 N  NE2 . GLN A 1 322 ? 1.682   1.607   15.631  1.00 80.41 322 A 1 
ATOM   2441 N  N   . GLU A 1 323 ? 4.484   2.606   21.254  1.00 97.45 323 A 1 
ATOM   2442 C  CA  . GLU A 1 323 ? 5.131   3.572   22.149  1.00 97.12 323 A 1 
ATOM   2443 C  C   . GLU A 1 323 ? 5.790   4.652   21.293  1.00 97.60 323 A 1 
ATOM   2444 O  O   . GLU A 1 323 ? 6.402   4.334   20.274  1.00 96.29 323 A 1 
ATOM   2445 C  CB  . GLU A 1 323 ? 6.160   2.862   23.055  1.00 93.78 323 A 1 
ATOM   2446 C  CG  . GLU A 1 323 ? 5.512   1.863   24.028  1.00 83.09 323 A 1 
ATOM   2447 C  CD  . GLU A 1 323 ? 6.488   0.995   24.850  1.00 85.97 323 A 1 
ATOM   2448 O  OE1 . GLU A 1 323 ? 6.076   0.504   25.927  1.00 79.96 323 A 1 
ATOM   2449 O  OE2 . GLU A 1 323 ? 7.590   0.661   24.387  1.00 80.95 323 A 1 
ATOM   2450 N  N   . GLN A 1 324 ? 5.679   5.922   21.694  1.00 96.79 324 A 1 
ATOM   2451 C  CA  . GLN A 1 324 ? 6.342   7.068   21.082  1.00 95.81 324 A 1 
ATOM   2452 C  C   . GLN A 1 324 ? 7.301   7.714   22.080  1.00 96.52 324 A 1 
ATOM   2453 O  O   . GLN A 1 324 ? 6.915   8.005   23.213  1.00 95.03 324 A 1 
ATOM   2454 C  CB  . GLN A 1 324 ? 5.332   8.126   20.621  1.00 91.37 324 A 1 
ATOM   2455 C  CG  . GLN A 1 324 ? 4.787   7.862   19.219  1.00 84.35 324 A 1 
ATOM   2456 C  CD  . GLN A 1 324 ? 3.886   8.982   18.710  1.00 88.81 324 A 1 
ATOM   2457 O  OE1 . GLN A 1 324 ? 3.569   9.939   19.372  1.00 81.27 324 A 1 
ATOM   2458 N  NE2 . GLN A 1 324 ? 3.431   8.913   17.485  1.00 81.28 324 A 1 
ATOM   2459 N  N   . HIS A 1 325 ? 8.526   7.990   21.623  1.00 95.01 325 A 1 
ATOM   2460 C  CA  . HIS A 1 325 ? 9.568   8.619   22.420  1.00 94.90 325 A 1 
ATOM   2461 C  C   . HIS A 1 325 ? 10.194  9.792   21.652  1.00 95.06 325 A 1 
ATOM   2462 O  O   . HIS A 1 325 ? 10.958  9.574   20.710  1.00 93.30 325 A 1 
ATOM   2463 C  CB  . HIS A 1 325 ? 10.607  7.565   22.819  1.00 93.82 325 A 1 
ATOM   2464 C  CG  . HIS A 1 325 ? 10.033  6.367   23.527  1.00 90.93 325 A 1 
ATOM   2465 N  ND1 . HIS A 1 325 ? 9.534   6.320   24.808  1.00 80.45 325 A 1 
ATOM   2466 C  CD2 . HIS A 1 325 ? 9.871   5.102   23.008  1.00 79.07 325 A 1 
ATOM   2467 C  CE1 . HIS A 1 325 ? 9.100   5.072   25.054  1.00 81.31 325 A 1 
ATOM   2468 N  NE2 . HIS A 1 325 ? 9.291   4.313   23.976  1.00 82.42 325 A 1 
ATOM   2469 N  N   . PRO A 1 326 ? 9.873   11.056  22.025  1.00 94.08 326 A 1 
ATOM   2470 C  CA  . PRO A 1 326 ? 10.563  12.219  21.487  1.00 92.31 326 A 1 
ATOM   2471 C  C   . PRO A 1 326 ? 11.921  12.412  22.173  1.00 92.04 326 A 1 
ATOM   2472 O  O   . PRO A 1 326 ? 12.144  11.990  23.308  1.00 88.25 326 A 1 
ATOM   2473 C  CB  . PRO A 1 326 ? 9.632   13.400  21.750  1.00 90.32 326 A 1 
ATOM   2474 C  CG  . PRO A 1 326 ? 8.980   13.010  23.076  1.00 90.61 326 A 1 
ATOM   2475 C  CD  . PRO A 1 326 ? 8.874   11.480  22.995  1.00 93.18 326 A 1 
ATOM   2476 N  N   . GLY A 1 327 ? 12.829  13.130  21.509  1.00 90.83 327 A 1 
ATOM   2477 C  CA  . GLY A 1 327 ? 14.103  13.533  22.076  1.00 89.36 327 A 1 
ATOM   2478 C  C   . GLY A 1 327 ? 14.638  14.824  21.461  1.00 89.81 327 A 1 
ATOM   2479 O  O   . GLY A 1 327 ? 14.255  15.225  20.358  1.00 86.54 327 A 1 
ATOM   2480 N  N   . GLY A 1 328 ? 15.546  15.478  22.169  1.00 87.67 328 A 1 
ATOM   2481 C  CA  . GLY A 1 328 ? 16.151  16.731  21.722  1.00 85.95 328 A 1 
ATOM   2482 C  C   . GLY A 1 328 ? 15.141  17.870  21.610  1.00 86.72 328 A 1 
ATOM   2483 O  O   . GLY A 1 328 ? 14.340  18.089  22.513  1.00 81.88 328 A 1 
ATOM   2484 N  N   . ALA A 1 329 ? 15.177  18.601  20.491  1.00 84.76 329 A 1 
ATOM   2485 C  CA  . ALA A 1 329 ? 14.309  19.745  20.223  1.00 82.75 329 A 1 
ATOM   2486 C  C   . ALA A 1 329 ? 12.990  19.363  19.510  1.00 83.75 329 A 1 
ATOM   2487 O  O   . ALA A 1 329 ? 12.314  20.229  18.960  1.00 79.41 329 A 1 
ATOM   2488 C  CB  . ALA A 1 329 ? 15.118  20.796  19.452  1.00 79.91 329 A 1 
ATOM   2489 N  N   . THR A 1 330 ? 12.626  18.086  19.487  1.00 84.75 330 A 1 
ATOM   2490 C  CA  . THR A 1 330 ? 11.414  17.600  18.823  1.00 85.46 330 A 1 
ATOM   2491 C  C   . THR A 1 330 ? 10.158  18.183  19.467  1.00 85.94 330 A 1 
ATOM   2492 O  O   . THR A 1 330 ? 9.996   18.149  20.683  1.00 82.84 330 A 1 
ATOM   2493 C  CB  . THR A 1 330 ? 11.350  16.066  18.839  1.00 82.92 330 A 1 
ATOM   2494 O  OG1 . THR A 1 330 ? 12.427  15.567  18.084  1.00 76.15 330 A 1 
ATOM   2495 C  CG2 . THR A 1 330 ? 10.082  15.494  18.203  1.00 77.32 330 A 1 
ATOM   2496 N  N   . THR A 1 331 ? 9.244   18.681  18.620  1.00 83.90 331 A 1 
ATOM   2497 C  CA  . THR A 1 331 ? 7.919   19.167  19.018  1.00 81.45 331 A 1 
ATOM   2498 C  C   . THR A 1 331 ? 6.831   18.431  18.239  1.00 82.11 331 A 1 
ATOM   2499 O  O   . THR A 1 331 ? 7.085   17.915  17.150  1.00 76.76 331 A 1 
ATOM   2500 C  CB  . THR A 1 331 ? 7.786   20.690  18.820  1.00 77.02 331 A 1 
ATOM   2501 O  OG1 . THR A 1 331 ? 8.000   21.041  17.483  1.00 71.23 331 A 1 
ATOM   2502 C  CG2 . THR A 1 331 ? 8.778   21.471  19.667  1.00 71.43 331 A 1 
ATOM   2503 N  N   . GLY A 1 332 ? 5.613   18.376  18.791  1.00 84.28 332 A 1 
ATOM   2504 C  CA  . GLY A 1 332 ? 4.472   17.744  18.130  1.00 83.83 332 A 1 
ATOM   2505 C  C   . GLY A 1 332 ? 4.521   16.213  18.067  1.00 87.13 332 A 1 
ATOM   2506 O  O   . GLY A 1 332 ? 3.724   15.619  17.362  1.00 83.52 332 A 1 
ATOM   2507 N  N   . PHE A 1 333 ? 5.434   15.577  18.801  1.00 89.78 333 A 1 
ATOM   2508 C  CA  . PHE A 1 333 ? 5.577   14.123  18.892  1.00 91.33 333 A 1 
ATOM   2509 C  C   . PHE A 1 333 ? 5.640   13.708  20.370  1.00 92.08 333 A 1 
ATOM   2510 O  O   . PHE A 1 333 ? 6.733   13.536  20.916  1.00 89.54 333 A 1 
ATOM   2511 C  CB  . PHE A 1 333 ? 6.806   13.692  18.076  1.00 91.49 333 A 1 
ATOM   2512 C  CG  . PHE A 1 333 ? 6.877   12.203  17.809  1.00 92.22 333 A 1 
ATOM   2513 C  CD1 . PHE A 1 333 ? 7.646   11.363  18.631  1.00 92.33 333 A 1 
ATOM   2514 C  CD2 . PHE A 1 333 ? 6.185   11.665  16.714  1.00 92.08 333 A 1 
ATOM   2515 C  CE1 . PHE A 1 333 ? 7.738   9.998   18.351  1.00 90.90 333 A 1 
ATOM   2516 C  CE2 . PHE A 1 333 ? 6.280   10.290  16.421  1.00 91.71 333 A 1 
ATOM   2517 C  CZ  . PHE A 1 333 ? 7.057   9.452   17.241  1.00 92.85 333 A 1 
ATOM   2518 N  N   . PRO A 1 334 ? 4.494   13.646  21.061  1.00 92.00 334 A 1 
ATOM   2519 C  CA  . PRO A 1 334 ? 4.476   13.459  22.509  1.00 91.69 334 A 1 
ATOM   2520 C  C   . PRO A 1 334 ? 4.990   12.079  22.933  1.00 92.57 334 A 1 
ATOM   2521 O  O   . PRO A 1 334 ? 4.795   11.079  22.234  1.00 91.33 334 A 1 
ATOM   2522 C  CB  . PRO A 1 334 ? 3.021   13.677  22.926  1.00 89.76 334 A 1 
ATOM   2523 C  CG  . PRO A 1 334 ? 2.240   13.292  21.677  1.00 88.64 334 A 1 
ATOM   2524 C  CD  . PRO A 1 334 ? 3.139   13.784  20.552  1.00 91.27 334 A 1 
ATOM   2525 N  N   . GLN A 1 335 ? 5.568   12.009  24.132  1.00 92.80 335 A 1 
ATOM   2526 C  CA  . GLN A 1 335 ? 5.840   10.752  24.834  1.00 93.32 335 A 1 
ATOM   2527 C  C   . GLN A 1 335 ? 4.510   10.110  25.227  1.00 93.71 335 A 1 
ATOM   2528 O  O   . GLN A 1 335 ? 3.790   10.635  26.074  1.00 91.01 335 A 1 
ATOM   2529 C  CB  . GLN A 1 335 ? 6.706   11.051  26.074  1.00 91.86 335 A 1 
ATOM   2530 C  CG  . GLN A 1 335 ? 7.006   9.814   26.932  1.00 88.41 335 A 1 
ATOM   2531 C  CD  . GLN A 1 335 ? 7.976   8.829   26.280  1.00 86.38 335 A 1 
ATOM   2532 O  OE1 . GLN A 1 335 ? 8.939   9.199   25.638  1.00 78.25 335 A 1 
ATOM   2533 N  NE2 . GLN A 1 335 ? 7.766   7.550   26.441  1.00 75.15 335 A 1 
ATOM   2534 N  N   . ALA A 1 336 ? 4.180   8.978   24.625  1.00 94.51 336 A 1 
ATOM   2535 C  CA  . ALA A 1 336 ? 2.929   8.289   24.880  1.00 94.95 336 A 1 
ATOM   2536 C  C   . ALA A 1 336 ? 3.030   6.793   24.565  1.00 95.93 336 A 1 
ATOM   2537 O  O   . ALA A 1 336 ? 3.977   6.326   23.927  1.00 95.15 336 A 1 
ATOM   2538 C  CB  . ALA A 1 336 ? 1.817   8.957   24.056  1.00 93.76 336 A 1 
ATOM   2539 N  N   . LYS A 1 337 ? 2.014   6.049   24.995  1.00 95.95 337 A 1 
ATOM   2540 C  CA  . LYS A 1 337 ? 1.802   4.658   24.591  1.00 96.43 337 A 1 
ATOM   2541 C  C   . LYS A 1 337 ? 0.325   4.386   24.364  1.00 96.64 337 A 1 
ATOM   2542 O  O   . LYS A 1 337 ? -0.534  5.051   24.943  1.00 95.28 337 A 1 
ATOM   2543 C  CB  . LYS A 1 337 ? 2.435   3.689   25.616  1.00 94.18 337 A 1 
ATOM   2544 C  CG  . LYS A 1 337 ? 1.714   3.727   26.964  1.00 87.71 337 A 1 
ATOM   2545 C  CD  . LYS A 1 337 ? 2.430   2.905   28.039  1.00 87.66 337 A 1 
ATOM   2546 C  CE  . LYS A 1 337 ? 1.629   3.069   29.328  1.00 76.03 337 A 1 
ATOM   2547 N  NZ  . LYS A 1 337 ? 2.339   2.554   30.508  1.00 69.69 337 A 1 
ATOM   2548 N  N   . ILE A 1 338 ? 0.026   3.380   23.555  1.00 96.16 338 A 1 
ATOM   2549 C  CA  . ILE A 1 338 ? -1.323  2.865   23.353  1.00 96.14 338 A 1 
ATOM   2550 C  C   . ILE A 1 338 ? -1.280  1.337   23.278  1.00 96.54 338 A 1 
ATOM   2551 O  O   . ILE A 1 338 ? -0.460  0.765   22.566  1.00 96.31 338 A 1 
ATOM   2552 C  CB  . ILE A 1 338 ? -2.003  3.550   22.150  1.00 95.20 338 A 1 
ATOM   2553 C  CG1 . ILE A 1 338 ? -3.486  3.155   22.058  1.00 91.15 338 A 1 
ATOM   2554 C  CG2 . ILE A 1 338 ? -1.254  3.285   20.834  1.00 91.34 338 A 1 
ATOM   2555 C  CD1 . ILE A 1 338 ? -4.293  4.036   21.088  1.00 89.80 338 A 1 
ATOM   2556 N  N   . ASP A 1 339 ? -2.154  0.688   24.041  1.00 97.10 339 A 1 
ATOM   2557 C  CA  . ASP A 1 339 ? -2.339  -0.759  24.060  1.00 97.34 339 A 1 
ATOM   2558 C  C   . ASP A 1 339 ? -3.636  -1.114  23.330  1.00 97.49 339 A 1 
ATOM   2559 O  O   . ASP A 1 339 ? -4.673  -0.506  23.590  1.00 96.37 339 A 1 
ATOM   2560 C  CB  . ASP A 1 339 ? -2.370  -1.262  25.507  1.00 96.74 339 A 1 
ATOM   2561 C  CG  . ASP A 1 339 ? -0.995  -1.211  26.184  1.00 95.22 339 A 1 
ATOM   2562 O  OD1 . ASP A 1 339 ? -0.072  -1.877  25.688  1.00 88.62 339 A 1 
ATOM   2563 O  OD2 . ASP A 1 339 ? -0.813  -0.563  27.236  1.00 88.89 339 A 1 
ATOM   2564 N  N   . PHE A 1 340 ? -3.601  -2.112  22.461  1.00 97.76 340 A 1 
ATOM   2565 C  CA  . PHE A 1 340 ? -4.747  -2.643  21.746  1.00 97.66 340 A 1 
ATOM   2566 C  C   . PHE A 1 340 ? -4.933  -4.126  22.080  1.00 97.91 340 A 1 
ATOM   2567 O  O   . PHE A 1 340 ? -3.983  -4.904  22.028  1.00 97.46 340 A 1 
ATOM   2568 C  CB  . PHE A 1 340 ? -4.575  -2.474  20.241  1.00 96.71 340 A 1 
ATOM   2569 C  CG  . PHE A 1 340 ? -4.672  -1.047  19.744  1.00 95.74 340 A 1 
ATOM   2570 C  CD1 . PHE A 1 340 ? -5.889  -0.554  19.246  1.00 93.05 340 A 1 
ATOM   2571 C  CD2 . PHE A 1 340 ? -3.538  -0.222  19.742  1.00 93.47 340 A 1 
ATOM   2572 C  CE1 . PHE A 1 340 ? -5.974  0.746   18.729  1.00 91.93 340 A 1 
ATOM   2573 C  CE2 . PHE A 1 340 ? -3.612  1.084   19.225  1.00 91.83 340 A 1 
ATOM   2574 C  CZ  . PHE A 1 340 ? -4.828  1.568   18.714  1.00 91.94 340 A 1 
ATOM   2575 N  N   . SER A 1 341 ? -6.171  -4.514  22.349  1.00 97.72 341 A 1 
ATOM   2576 C  CA  . SER A 1 341 ? -6.592  -5.905  22.486  1.00 97.95 341 A 1 
ATOM   2577 C  C   . SER A 1 341 ? -7.786  -6.151  21.581  1.00 97.81 341 A 1 
ATOM   2578 O  O   . SER A 1 341 ? -8.692  -5.325  21.506  1.00 96.61 341 A 1 
ATOM   2579 C  CB  . SER A 1 341 ? -6.957  -6.228  23.939  1.00 97.29 341 A 1 
ATOM   2580 O  OG  . SER A 1 341 ? -5.820  -6.083  24.769  1.00 89.98 341 A 1 
ATOM   2581 N  N   . SER A 1 342 ? -7.798  -7.282  20.876  1.00 98.16 342 A 1 
ATOM   2582 C  CA  . SER A 1 342 ? -8.875  -7.577  19.937  1.00 97.91 342 A 1 
ATOM   2583 C  C   . SER A 1 342 ? -9.124  -9.068  19.782  1.00 98.26 342 A 1 
ATOM   2584 O  O   . SER A 1 342 ? -8.256  -9.900  20.038  1.00 97.52 342 A 1 
ATOM   2585 C  CB  . SER A 1 342 ? -8.584  -6.928  18.585  1.00 95.91 342 A 1 
ATOM   2586 O  OG  . SER A 1 342 ? -7.331  -7.326  18.068  1.00 84.46 342 A 1 
ATOM   2587 N  N   . GLY A 1 343 ? -10.340 -9.392  19.308  1.00 98.19 343 A 1 
ATOM   2588 C  CA  . GLY A 1 343 ? -10.713 -10.731 18.868  1.00 98.10 343 A 1 
ATOM   2589 C  C   . GLY A 1 343 ? -11.702 -10.642 17.711  1.00 98.39 343 A 1 
ATOM   2590 O  O   . GLY A 1 343 ? -12.515 -9.724  17.647  1.00 97.38 343 A 1 
ATOM   2591 N  N   . TRP A 1 344 ? -11.631 -11.600 16.786  1.00 98.23 344 A 1 
ATOM   2592 C  CA  . TRP A 1 344 ? -12.480 -11.629 15.599  1.00 98.35 344 A 1 
ATOM   2593 C  C   . TRP A 1 344 ? -12.945 -13.038 15.256  1.00 98.43 344 A 1 
ATOM   2594 O  O   . TRP A 1 344 ? -12.304 -14.026 15.594  1.00 97.86 344 A 1 
ATOM   2595 C  CB  . TRP A 1 344 ? -11.767 -10.984 14.406  1.00 97.78 344 A 1 
ATOM   2596 C  CG  . TRP A 1 344 ? -10.497 -11.653 13.994  1.00 97.90 344 A 1 
ATOM   2597 C  CD1 . TRP A 1 344 ? -10.368 -12.601 13.033  1.00 96.26 344 A 1 
ATOM   2598 C  CD2 . TRP A 1 344 ? -9.158  -11.449 14.538  1.00 97.47 344 A 1 
ATOM   2599 N  NE1 . TRP A 1 344 ? -9.040  -12.994 12.947  1.00 95.93 344 A 1 
ATOM   2600 C  CE2 . TRP A 1 344 ? -8.266  -12.306 13.856  1.00 97.00 344 A 1 
ATOM   2601 C  CE3 . TRP A 1 344 ? -8.622  -10.609 15.544  1.00 96.28 344 A 1 
ATOM   2602 C  CZ2 . TRP A 1 344 ? -6.877  -12.351 14.156  1.00 95.92 344 A 1 
ATOM   2603 C  CZ3 . TRP A 1 344 ? -7.246  -10.648 15.847  1.00 95.39 344 A 1 
ATOM   2604 C  CH2 . TRP A 1 344 ? -6.392  -11.515 15.164  1.00 95.10 344 A 1 
ATOM   2605 N  N   . LEU A 1 345 ? -14.077 -13.096 14.551  1.00 98.09 345 A 1 
ATOM   2606 C  CA  . LEU A 1 345 ? -14.628 -14.285 13.922  1.00 98.19 345 A 1 
ATOM   2607 C  C   . LEU A 1 345 ? -15.151 -13.886 12.544  1.00 98.13 345 A 1 
ATOM   2608 O  O   . LEU A 1 345 ? -16.020 -13.019 12.442  1.00 97.32 345 A 1 
ATOM   2609 C  CB  . LEU A 1 345 ? -15.739 -14.861 14.821  1.00 97.38 345 A 1 
ATOM   2610 C  CG  . LEU A 1 345 ? -16.523 -16.027 14.189  1.00 94.32 345 A 1 
ATOM   2611 C  CD1 . LEU A 1 345 ? -15.649 -17.265 13.989  1.00 87.96 345 A 1 
ATOM   2612 C  CD2 . LEU A 1 345 ? -17.689 -16.421 15.106  1.00 87.24 345 A 1 
ATOM   2613 N  N   . GLN A 1 346 ? -14.639 -14.534 11.501  1.00 98.12 346 A 1 
ATOM   2614 C  CA  . GLN A 1 346 ? -15.098 -14.429 10.127  1.00 97.89 346 A 1 
ATOM   2615 C  C   . GLN A 1 346 ? -15.633 -15.776 9.656   1.00 97.98 346 A 1 
ATOM   2616 O  O   . GLN A 1 346 ? -15.096 -16.814 10.018  1.00 97.37 346 A 1 
ATOM   2617 C  CB  . GLN A 1 346 ? -13.945 -13.938 9.235   1.00 96.59 346 A 1 
ATOM   2618 C  CG  . GLN A 1 346 ? -14.346 -13.781 7.763   1.00 95.20 346 A 1 
ATOM   2619 C  CD  . GLN A 1 346 ? -13.178 -13.297 6.917   1.00 96.23 346 A 1 
ATOM   2620 O  OE1 . GLN A 1 346 ? -12.997 -12.112 6.700   1.00 88.41 346 A 1 
ATOM   2621 N  NE2 . GLN A 1 346 ? -12.365 -14.195 6.417   1.00 87.98 346 A 1 
ATOM   2622 N  N   . ASP A 1 347 ? -16.660 -15.741 8.800   1.00 97.91 347 A 1 
ATOM   2623 C  CA  . ASP A 1 347 ? -17.211 -16.891 8.100   1.00 97.80 347 A 1 
ATOM   2624 C  C   . ASP A 1 347 ? -17.266 -16.617 6.595   1.00 97.74 347 A 1 
ATOM   2625 O  O   . ASP A 1 347 ? -17.886 -15.648 6.156   1.00 96.59 347 A 1 
ATOM   2626 C  CB  . ASP A 1 347 ? -18.593 -17.218 8.684   1.00 97.27 347 A 1 
ATOM   2627 C  CG  . ASP A 1 347 ? -19.115 -18.604 8.286   1.00 96.81 347 A 1 
ATOM   2628 O  OD1 . ASP A 1 347 ? -18.405 -19.333 7.574   1.00 94.42 347 A 1 
ATOM   2629 O  OD2 . ASP A 1 347 ? -20.228 -18.947 8.729   1.00 94.15 347 A 1 
ATOM   2630 N  N   . GLU A 1 348 ? -16.591 -17.450 5.802   1.00 97.39 348 A 1 
ATOM   2631 C  CA  . GLU A 1 348 ? -16.706 -17.498 4.347   1.00 97.06 348 A 1 
ATOM   2632 C  C   . GLU A 1 348 ? -17.575 -18.706 3.982   1.00 97.02 348 A 1 
ATOM   2633 O  O   . GLU A 1 348 ? -17.151 -19.861 4.091   1.00 95.95 348 A 1 
ATOM   2634 C  CB  . GLU A 1 348 ? -15.332 -17.581 3.666   1.00 96.01 348 A 1 
ATOM   2635 C  CG  . GLU A 1 348 ? -14.501 -16.309 3.870   1.00 93.49 348 A 1 
ATOM   2636 C  CD  . GLU A 1 348 ? -13.140 -16.375 3.172   1.00 94.36 348 A 1 
ATOM   2637 O  OE1 . GLU A 1 348 ? -13.069 -16.010 1.974   1.00 88.41 348 A 1 
ATOM   2638 O  OE2 . GLU A 1 348 ? -12.146 -16.742 3.818   1.00 89.08 348 A 1 
ATOM   2639 N  N   . ILE A 1 349 ? -18.811 -18.438 3.555   1.00 97.26 349 A 1 
ATOM   2640 C  CA  . ILE A 1 349 ? -19.818 -19.459 3.285   1.00 97.10 349 A 1 
ATOM   2641 C  C   . ILE A 1 349 ? -19.897 -19.704 1.784   1.00 96.94 349 A 1 
ATOM   2642 O  O   . ILE A 1 349 ? -20.164 -18.786 1.009   1.00 95.99 349 A 1 
ATOM   2643 C  CB  . ILE A 1 349 ? -21.187 -19.070 3.876   1.00 96.89 349 A 1 
ATOM   2644 C  CG1 . ILE A 1 349 ? -21.079 -18.631 5.356   1.00 95.63 349 A 1 
ATOM   2645 C  CG2 . ILE A 1 349 ? -22.171 -20.241 3.703   1.00 95.53 349 A 1 
ATOM   2646 C  CD1 . ILE A 1 349 ? -22.386 -18.147 5.972   1.00 93.11 349 A 1 
ATOM   2647 N  N   . THR A 1 350 ? -19.735 -20.954 1.361   1.00 96.21 350 A 1 
ATOM   2648 C  CA  . THR A 1 350 ? -19.962 -21.396 -0.013  1.00 95.76 350 A 1 
ATOM   2649 C  C   . THR A 1 350 ? -21.192 -22.292 -0.059  1.00 96.15 350 A 1 
ATOM   2650 O  O   . THR A 1 350 ? -21.234 -23.317 0.628   1.00 94.63 350 A 1 
ATOM   2651 C  CB  . THR A 1 350 ? -18.726 -22.114 -0.577  1.00 94.11 350 A 1 
ATOM   2652 O  OG1 . THR A 1 350 ? -17.600 -21.277 -0.460  1.00 85.29 350 A 1 
ATOM   2653 C  CG2 . THR A 1 350 ? -18.878 -22.447 -2.057  1.00 84.11 350 A 1 
ATOM   2654 N  N   . LEU A 1 351 ? -22.188 -21.921 -0.868  1.00 96.38 351 A 1 
ATOM   2655 C  CA  . LEU A 1 351 ? -23.358 -22.766 -1.095  1.00 96.05 351 A 1 
ATOM   2656 C  C   . LEU A 1 351 ? -23.055 -23.808 -2.172  1.00 95.25 351 A 1 
ATOM   2657 O  O   . LEU A 1 351 ? -22.481 -23.484 -3.207  1.00 92.75 351 A 1 
ATOM   2658 C  CB  . LEU A 1 351 ? -24.586 -21.908 -1.445  1.00 95.63 351 A 1 
ATOM   2659 C  CG  . LEU A 1 351 ? -24.974 -20.856 -0.391  1.00 94.56 351 A 1 
ATOM   2660 C  CD1 . LEU A 1 351 ? -26.295 -20.194 -0.792  1.00 91.58 351 A 1 
ATOM   2661 C  CD2 . LEU A 1 351 ? -25.155 -21.431 1.007   1.00 90.73 351 A 1 
ATOM   2662 N  N   . ARG A 1 352 ? -23.453 -25.045 -1.945  1.00 94.64 352 A 1 
ATOM   2663 C  CA  . ARG A 1 352 ? -23.205 -26.143 -2.892  1.00 93.20 352 A 1 
ATOM   2664 C  C   . ARG A 1 352 ? -24.168 -26.124 -4.076  1.00 92.94 352 A 1 
ATOM   2665 O  O   . ARG A 1 352 ? -23.757 -26.334 -5.206  1.00 88.44 352 A 1 
ATOM   2666 C  CB  . ARG A 1 352 ? -23.293 -27.474 -2.128  1.00 90.74 352 A 1 
ATOM   2667 C  CG  . ARG A 1 352 ? -22.864 -28.665 -3.010  1.00 84.18 352 A 1 
ATOM   2668 C  CD  . ARG A 1 352 ? -23.128 -29.992 -2.290  1.00 81.51 352 A 1 
ATOM   2669 N  NE  . ARG A 1 352 ? -24.566 -30.192 -2.094  1.00 73.74 352 A 1 
ATOM   2670 C  CZ  . ARG A 1 352 ? -25.157 -30.995 -1.238  1.00 70.07 352 A 1 
ATOM   2671 N  NH1 . ARG A 1 352 ? -24.472 -31.828 -0.497  1.00 64.31 352 A 1 
ATOM   2672 N  NH2 . ARG A 1 352 ? -26.452 -30.934 -1.128  1.00 62.25 352 A 1 
ATOM   2673 N  N   . ASP A 1 353 ? -25.454 -25.891 -3.806  1.00 92.60 353 A 1 
ATOM   2674 C  CA  . ASP A 1 353 ? -26.536 -26.069 -4.778  1.00 92.67 353 A 1 
ATOM   2675 C  C   . ASP A 1 353 ? -26.985 -24.738 -5.416  1.00 93.77 353 A 1 
ATOM   2676 O  O   . ASP A 1 353 ? -27.893 -24.704 -6.243  1.00 89.56 353 A 1 
ATOM   2677 C  CB  . ASP A 1 353 ? -27.706 -26.826 -4.113  1.00 89.92 353 A 1 
ATOM   2678 C  CG  . ASP A 1 353 ? -27.305 -28.148 -3.436  1.00 85.04 353 A 1 
ATOM   2679 O  OD1 . ASP A 1 353 ? -26.411 -28.872 -3.936  1.00 78.50 353 A 1 
ATOM   2680 O  OD2 . ASP A 1 353 ? -27.869 -28.476 -2.367  1.00 78.86 353 A 1 
ATOM   2681 N  N   . LEU A 1 354 ? -26.349 -23.617 -5.036  1.00 95.47 354 A 1 
ATOM   2682 C  CA  . LEU A 1 354 ? -26.588 -22.278 -5.574  1.00 95.97 354 A 1 
ATOM   2683 C  C   . LEU A 1 354 ? -25.249 -21.583 -5.837  1.00 96.33 354 A 1 
ATOM   2684 O  O   . LEU A 1 354 ? -24.335 -21.705 -5.028  1.00 94.45 354 A 1 
ATOM   2685 C  CB  . LEU A 1 354 ? -27.432 -21.456 -4.585  1.00 94.71 354 A 1 
ATOM   2686 C  CG  . LEU A 1 354 ? -28.880 -21.932 -4.402  1.00 91.77 354 A 1 
ATOM   2687 C  CD1 . LEU A 1 354 ? -29.543 -21.141 -3.262  1.00 86.99 354 A 1 
ATOM   2688 C  CD2 . LEU A 1 354 ? -29.720 -21.710 -5.663  1.00 86.22 354 A 1 
ATOM   2689 N  N   . PRO A 1 355 ? -25.136 -20.770 -6.910  1.00 96.14 355 A 1 
ATOM   2690 C  CA  . PRO A 1 355 ? -23.920 -20.015 -7.222  1.00 96.17 355 A 1 
ATOM   2691 C  C   . PRO A 1 355 ? -23.807 -18.752 -6.357  1.00 96.64 355 A 1 
ATOM   2692 O  O   . PRO A 1 355 ? -23.776 -17.627 -6.862  1.00 95.09 355 A 1 
ATOM   2693 C  CB  . PRO A 1 355 ? -24.031 -19.747 -8.722  1.00 94.92 355 A 1 
ATOM   2694 C  CG  . PRO A 1 355 ? -25.527 -19.541 -8.914  1.00 92.93 355 A 1 
ATOM   2695 C  CD  . PRO A 1 355 ? -26.134 -20.550 -7.932  1.00 95.48 355 A 1 
ATOM   2696 N  N   . ILE A 1 356 ? -23.800 -18.932 -5.044  1.00 97.01 356 A 1 
ATOM   2697 C  CA  . ILE A 1 356 ? -23.768 -17.852 -4.064  1.00 97.22 356 A 1 
ATOM   2698 C  C   . ILE A 1 356 ? -22.657 -18.116 -3.057  1.00 97.25 356 A 1 
ATOM   2699 O  O   . ILE A 1 356 ? -22.545 -19.216 -2.507  1.00 96.16 356 A 1 
ATOM   2700 C  CB  . ILE A 1 356 ? -25.147 -17.671 -3.373  1.00 96.69 356 A 1 
ATOM   2701 C  CG1 . ILE A 1 356 ? -26.256 -17.369 -4.402  1.00 94.65 356 A 1 
ATOM   2702 C  CG2 . ILE A 1 356 ? -25.078 -16.556 -2.312  1.00 94.70 356 A 1 
ATOM   2703 C  CD1 . ILE A 1 356 ? -27.672 -17.302 -3.829  1.00 91.04 356 A 1 
ATOM   2704 N  N   . THR A 1 357 ? -21.872 -17.088 -2.774  1.00 97.33 357 A 1 
ATOM   2705 C  CA  . THR A 1 357 ? -20.942 -17.060 -1.638  1.00 97.15 357 A 1 
ATOM   2706 C  C   . THR A 1 357 ? -21.307 -15.917 -0.709  1.00 97.56 357 A 1 
ATOM   2707 O  O   . THR A 1 357 ? -21.744 -14.855 -1.143  1.00 96.70 357 A 1 
ATOM   2708 C  CB  . THR A 1 357 ? -19.472 -16.981 -2.075  1.00 95.51 357 A 1 
ATOM   2709 O  OG1 . THR A 1 357 ? -19.222 -15.824 -2.839  1.00 80.08 357 A 1 
ATOM   2710 C  CG2 . THR A 1 357 ? -19.061 -18.174 -2.920  1.00 79.22 357 A 1 
ATOM   2711 N  N   . LEU A 1 358 ? -21.140 -16.140 0.589   1.00 97.50 358 A 1 
ATOM   2712 C  CA  . LEU A 1 358 ? -21.405 -15.156 1.628   1.00 97.64 358 A 1 
ATOM   2713 C  C   . LEU A 1 358 ? -20.123 -14.900 2.423   1.00 97.58 358 A 1 
ATOM   2714 O  O   . LEU A 1 358 ? -19.325 -15.798 2.643   1.00 96.77 358 A 1 
ATOM   2715 C  CB  . LEU A 1 358 ? -22.544 -15.645 2.553   1.00 97.31 358 A 1 
ATOM   2716 C  CG  . LEU A 1 358 ? -23.869 -15.969 1.838   1.00 95.67 358 A 1 
ATOM   2717 C  CD1 . LEU A 1 358 ? -24.854 -16.631 2.814   1.00 91.89 358 A 1 
ATOM   2718 C  CD2 . LEU A 1 358 ? -24.547 -14.709 1.293   1.00 90.81 358 A 1 
ATOM   2719 N  N   . LEU A 1 359 ? -19.951 -13.659 2.859   1.00 97.11 359 A 1 
ATOM   2720 C  CA  . LEU A 1 359 ? -18.887 -13.247 3.759   1.00 96.94 359 A 1 
ATOM   2721 C  C   . LEU A 1 359 ? -19.531 -12.553 4.951   1.00 97.31 359 A 1 
ATOM   2722 O  O   . LEU A 1 359 ? -20.218 -11.547 4.786   1.00 96.78 359 A 1 
ATOM   2723 C  CB  . LEU A 1 359 ? -17.909 -12.331 2.993   1.00 95.86 359 A 1 
ATOM   2724 C  CG  . LEU A 1 359 ? -16.781 -11.749 3.865   1.00 94.78 359 A 1 
ATOM   2725 C  CD1 . LEU A 1 359 ? -15.827 -12.828 4.381   1.00 92.57 359 A 1 
ATOM   2726 C  CD2 . LEU A 1 359 ? -15.968 -10.751 3.045   1.00 92.44 359 A 1 
ATOM   2727 N  N   . GLY A 1 360 ? -19.298 -13.068 6.148   1.00 97.57 360 A 1 
ATOM   2728 C  CA  . GLY A 1 360 ? -19.794 -12.484 7.378   1.00 97.68 360 A 1 
ATOM   2729 C  C   . GLY A 1 360 ? -18.728 -12.456 8.459   1.00 98.01 360 A 1 
ATOM   2730 O  O   . GLY A 1 360 ? -17.779 -13.235 8.430   1.00 96.99 360 A 1 
ATOM   2731 N  N   . GLY A 1 361 ? -18.871 -11.555 9.424   1.00 97.73 361 A 1 
ATOM   2732 C  CA  . GLY A 1 361 ? -17.990 -11.576 10.575  1.00 97.97 361 A 1 
ATOM   2733 C  C   . GLY A 1 361 ? -18.161 -10.384 11.493  1.00 98.24 361 A 1 
ATOM   2734 O  O   . GLY A 1 361 ? -18.813 -9.390  11.169  1.00 97.49 361 A 1 
ATOM   2735 N  N   . THR A 1 362 ? -17.550 -10.505 12.665  1.00 98.02 362 A 1 
ATOM   2736 C  CA  . THR A 1 362 ? -17.497 -9.442  13.659  1.00 98.13 362 A 1 
ATOM   2737 C  C   . THR A 1 362 ? -16.169 -9.441  14.387  1.00 98.29 362 A 1 
ATOM   2738 O  O   . THR A 1 362 ? -15.513 -10.473 14.525  1.00 97.28 362 A 1 
ATOM   2739 C  CB  . THR A 1 362 ? -18.691 -9.532  14.626  1.00 96.80 362 A 1 
ATOM   2740 O  OG1 . THR A 1 362 ? -18.824 -8.318  15.335  1.00 88.96 362 A 1 
ATOM   2741 C  CG2 . THR A 1 362 ? -18.584 -10.661 15.648  1.00 88.33 362 A 1 
ATOM   2742 N  N   . ARG A 1 363 ? -15.763 -8.258  14.849  1.00 98.00 363 A 1 
ATOM   2743 C  CA  . ARG A 1 363 ? -14.556 -8.030  15.624  1.00 97.88 363 A 1 
ATOM   2744 C  C   . ARG A 1 363 ? -14.882 -7.138  16.815  1.00 98.12 363 A 1 
ATOM   2745 O  O   . ARG A 1 363 ? -15.647 -6.187  16.675  1.00 96.90 363 A 1 
ATOM   2746 C  CB  . ARG A 1 363 ? -13.503 -7.405  14.705  1.00 96.23 363 A 1 
ATOM   2747 C  CG  . ARG A 1 363 ? -12.201 -7.070  15.427  1.00 94.73 363 A 1 
ATOM   2748 C  CD  . ARG A 1 363 ? -11.213 -6.445  14.456  1.00 93.21 363 A 1 
ATOM   2749 N  NE  . ARG A 1 363 ? -9.945  -6.150  15.125  1.00 90.91 363 A 1 
ATOM   2750 C  CZ  . ARG A 1 363 ? -8.779  -6.724  14.924  1.00 93.10 363 A 1 
ATOM   2751 N  NH1 . ARG A 1 363 ? -8.591  -7.664  14.034  1.00 82.32 363 A 1 
ATOM   2752 N  NH2 . ARG A 1 363 ? -7.760  -6.342  15.614  1.00 85.97 363 A 1 
ATOM   2753 N  N   . TYR A 1 364 ? -14.256 -7.442  17.941  1.00 97.74 364 A 1 
ATOM   2754 C  CA  . TYR A 1 364 ? -14.192 -6.568  19.096  1.00 97.83 364 A 1 
ATOM   2755 C  C   . TYR A 1 364 ? -12.777 -6.011  19.233  1.00 97.94 364 A 1 
ATOM   2756 O  O   . TYR A 1 364 ? -11.817 -6.782  19.218  1.00 97.13 364 A 1 
ATOM   2757 C  CB  . TYR A 1 364 ? -14.605 -7.342  20.342  1.00 97.31 364 A 1 
ATOM   2758 C  CG  . TYR A 1 364 ? -14.464 -6.554  21.627  1.00 96.34 364 A 1 
ATOM   2759 C  CD1 . TYR A 1 364 ? -13.412 -6.840  22.513  1.00 93.87 364 A 1 
ATOM   2760 C  CD2 . TYR A 1 364 ? -15.381 -5.527  21.934  1.00 94.18 364 A 1 
ATOM   2761 C  CE1 . TYR A 1 364 ? -13.298 -6.138  23.722  1.00 92.75 364 A 1 
ATOM   2762 C  CE2 . TYR A 1 364 ? -15.270 -4.821  23.143  1.00 92.67 364 A 1 
ATOM   2763 C  CZ  . TYR A 1 364 ? -14.232 -5.139  24.038  1.00 92.81 364 A 1 
ATOM   2764 O  OH  . TYR A 1 364 ? -14.136 -4.490  25.246  1.00 90.26 364 A 1 
ATOM   2765 N  N   . ASP A 1 365 ? -12.650 -4.696  19.351  1.00 97.39 365 A 1 
ATOM   2766 C  CA  . ASP A 1 365 ? -11.402 -4.001  19.648  1.00 96.92 365 A 1 
ATOM   2767 C  C   . ASP A 1 365 ? -11.580 -3.186  20.931  1.00 97.12 365 A 1 
ATOM   2768 O  O   . ASP A 1 365 ? -12.591 -2.500  21.103  1.00 96.38 365 A 1 
ATOM   2769 C  CB  . ASP A 1 365 ? -10.986 -3.092  18.484  1.00 95.86 365 A 1 
ATOM   2770 C  CG  . ASP A 1 365 ? -10.485 -3.861  17.258  1.00 93.96 365 A 1 
ATOM   2771 O  OD1 . ASP A 1 365 ? -9.272  -4.199  17.202  1.00 88.36 365 A 1 
ATOM   2772 O  OD2 . ASP A 1 365 ? -11.258 -4.102  16.312  1.00 88.32 365 A 1 
ATOM   2773 N  N   . SER A 1 366 ? -10.573 -3.224  21.802  1.00 96.73 366 A 1 
ATOM   2774 C  CA  . SER A 1 366 ? -10.438 -2.376  22.983  1.00 97.08 366 A 1 
ATOM   2775 C  C   . SER A 1 366 ? -9.056  -1.745  22.978  1.00 97.40 366 A 1 
ATOM   2776 O  O   . SER A 1 366 ? -8.067  -2.426  22.699  1.00 96.25 366 A 1 
ATOM   2777 C  CB  . SER A 1 366 ? -10.649 -3.196  24.255  1.00 95.87 366 A 1 
ATOM   2778 O  OG  . SER A 1 366 ? -10.612 -2.369  25.399  1.00 87.56 366 A 1 
ATOM   2779 N  N   . TYR A 1 367 ? -8.976  -0.447  23.279  1.00 96.20 367 A 1 
ATOM   2780 C  CA  . TYR A 1 367 ? -7.694  0.236   23.402  1.00 96.22 367 A 1 
ATOM   2781 C  C   . TYR A 1 367 ? -7.639  1.156   24.614  1.00 96.48 367 A 1 
ATOM   2782 O  O   . TYR A 1 367 ? -8.645  1.709   25.050  1.00 95.57 367 A 1 
ATOM   2783 C  CB  . TYR A 1 367 ? -7.347  0.983   22.108  1.00 95.05 367 A 1 
ATOM   2784 C  CG  . TYR A 1 367 ? -8.201  2.197   21.801  1.00 95.18 367 A 1 
ATOM   2785 C  CD1 . TYR A 1 367 ? -9.275  2.102   20.888  1.00 92.27 367 A 1 
ATOM   2786 C  CD2 . TYR A 1 367 ? -7.926  3.434   22.414  1.00 92.59 367 A 1 
ATOM   2787 C  CE1 . TYR A 1 367 ? -10.053 3.225   20.593  1.00 90.94 367 A 1 
ATOM   2788 C  CE2 . TYR A 1 367 ? -8.707  4.572   22.127  1.00 90.97 367 A 1 
ATOM   2789 C  CZ  . TYR A 1 367 ? -9.760  4.458   21.205  1.00 91.97 367 A 1 
ATOM   2790 O  OH  . TYR A 1 367 ? -10.517 5.575   20.914  1.00 90.04 367 A 1 
ATOM   2791 N  N   . ARG A 1 368 ? -6.415  1.347   25.113  1.00 95.41 368 A 1 
ATOM   2792 C  CA  . ARG A 1 368 ? -6.067  2.325   26.140  1.00 96.04 368 A 1 
ATOM   2793 C  C   . ARG A 1 368 ? -4.838  3.117   25.712  1.00 96.09 368 A 1 
ATOM   2794 O  O   . ARG A 1 368 ? -3.734  2.566   25.651  1.00 93.90 368 A 1 
ATOM   2795 C  CB  . ARG A 1 368 ? -5.862  1.602   27.472  1.00 94.90 368 A 1 
ATOM   2796 C  CG  . ARG A 1 368 ? -5.334  2.555   28.565  1.00 90.44 368 A 1 
ATOM   2797 C  CD  . ARG A 1 368 ? -5.384  1.895   29.942  1.00 87.17 368 A 1 
ATOM   2798 N  NE  . ARG A 1 368 ? -6.771  1.771   30.369  1.00 79.06 368 A 1 
ATOM   2799 C  CZ  . ARG A 1 368 ? -7.273  1.151   31.405  1.00 73.17 368 A 1 
ATOM   2800 N  NH1 . ARG A 1 368 ? -6.516  0.515   32.255  1.00 65.91 368 A 1 
ATOM   2801 N  NH2 . ARG A 1 368 ? -8.560  1.181   31.577  1.00 64.99 368 A 1 
ATOM   2802 N  N   . GLY A 1 369 ? -5.028  4.406   25.442  1.00 94.17 369 A 1 
ATOM   2803 C  CA  . GLY A 1 369 ? -3.960  5.383   25.303  1.00 93.31 369 A 1 
ATOM   2804 C  C   . GLY A 1 369 ? -3.569  5.962   26.654  1.00 93.52 369 A 1 
ATOM   2805 O  O   . GLY A 1 369 ? -4.440  6.208   27.493  1.00 92.39 369 A 1 
ATOM   2806 N  N   . SER A 1 370 ? -2.280  6.185   26.893  1.00 93.82 370 A 1 
ATOM   2807 C  CA  . SER A 1 370 ? -1.777  6.811   28.120  1.00 93.83 370 A 1 
ATOM   2808 C  C   . SER A 1 370 ? -0.536  7.654   27.863  1.00 93.87 370 A 1 
ATOM   2809 O  O   . SER A 1 370 ? 0.311   7.291   27.044  1.00 91.59 370 A 1 
ATOM   2810 C  CB  . SER A 1 370 ? -1.502  5.756   29.199  1.00 91.51 370 A 1 
ATOM   2811 O  OG  . SER A 1 370 ? -0.600  4.765   28.747  1.00 79.91 370 A 1 
ATOM   2812 N  N   . SER A 1 371 ? -0.422  8.757   28.598  1.00 93.07 371 A 1 
ATOM   2813 C  CA  . SER A 1 371 ? 0.743   9.645   28.594  1.00 92.22 371 A 1 
ATOM   2814 C  C   . SER A 1 371 ? 0.935   10.233  29.982  1.00 91.68 371 A 1 
ATOM   2815 O  O   . SER A 1 371 ? -0.036  10.464  30.709  1.00 88.88 371 A 1 
ATOM   2816 C  CB  . SER A 1 371 ? 0.547   10.753  27.561  1.00 91.06 371 A 1 
ATOM   2817 O  OG  . SER A 1 371 ? 1.695   11.578  27.483  1.00 86.45 371 A 1 
ATOM   2818 N  N   . ASP A 1 372 ? 2.188   10.470  30.363  1.00 90.43 372 A 1 
ATOM   2819 C  CA  . ASP A 1 372 ? 2.505   10.988  31.693  1.00 88.25 372 A 1 
ATOM   2820 C  C   . ASP A 1 372 ? 1.889   12.375  31.930  1.00 87.26 372 A 1 
ATOM   2821 O  O   . ASP A 1 372 ? 2.019   13.295  31.120  1.00 80.17 372 A 1 
ATOM   2822 C  CB  . ASP A 1 372 ? 4.028   11.014  31.915  1.00 85.24 372 A 1 
ATOM   2823 C  CG  . ASP A 1 372 ? 4.635   9.629   32.191  1.00 77.51 372 A 1 
ATOM   2824 O  OD1 . ASP A 1 372 ? 3.881   8.713   32.590  1.00 70.81 372 A 1 
ATOM   2825 O  OD2 . ASP A 1 372 ? 5.869   9.501   32.042  1.00 70.50 372 A 1 
ATOM   2826 N  N   . GLY A 1 373 ? 1.197   12.524  33.060  1.00 86.95 373 A 1 
ATOM   2827 C  CA  . GLY A 1 373 ? 0.524   13.763  33.463  1.00 85.90 373 A 1 
ATOM   2828 C  C   . GLY A 1 373 ? -0.868  13.977  32.859  1.00 87.44 373 A 1 
ATOM   2829 O  O   . GLY A 1 373 ? -1.570  14.893  33.287  1.00 82.73 373 A 1 
ATOM   2830 N  N   . TYR A 1 374 ? -1.317  13.132  31.923  1.00 88.12 374 A 1 
ATOM   2831 C  CA  . TYR A 1 374 ? -2.631  13.207  31.297  1.00 88.45 374 A 1 
ATOM   2832 C  C   . TYR A 1 374 ? -3.521  12.013  31.653  1.00 89.73 374 A 1 
ATOM   2833 O  O   . TYR A 1 374 ? -3.066  10.989  32.153  1.00 87.36 374 A 1 
ATOM   2834 C  CB  . TYR A 1 374 ? -2.472  13.395  29.785  1.00 87.06 374 A 1 
ATOM   2835 C  CG  . TYR A 1 374 ? -1.750  14.674  29.445  1.00 87.05 374 A 1 
ATOM   2836 C  CD1 . TYR A 1 374 ? -2.377  15.923  29.642  1.00 83.85 374 A 1 
ATOM   2837 C  CD2 . TYR A 1 374 ? -0.414  14.643  28.991  1.00 84.70 374 A 1 
ATOM   2838 C  CE1 . TYR A 1 374 ? -1.698  17.114  29.396  1.00 82.29 374 A 1 
ATOM   2839 C  CE2 . TYR A 1 374 ? 0.282   15.840  28.732  1.00 83.17 374 A 1 
ATOM   2840 C  CZ  . TYR A 1 374 ? -0.368  17.069  28.937  1.00 83.85 374 A 1 
ATOM   2841 O  OH  . TYR A 1 374 ? 0.297   18.247  28.700  1.00 81.27 374 A 1 
ATOM   2842 N  N   . LYS A 1 375 ? -4.830  12.161  31.398  1.00 89.72 375 A 1 
ATOM   2843 C  CA  . LYS A 1 375 ? -5.776  11.069  31.592  1.00 90.40 375 A 1 
ATOM   2844 C  C   . LYS A 1 375 ? -5.640  10.045  30.469  1.00 92.14 375 A 1 
ATOM   2845 O  O   . LYS A 1 375 ? -5.416  10.417  29.325  1.00 90.02 375 A 1 
ATOM   2846 C  CB  . LYS A 1 375 ? -7.217  11.585  31.657  1.00 86.90 375 A 1 
ATOM   2847 C  CG  . LYS A 1 375 ? -7.477  12.403  32.924  1.00 75.53 375 A 1 
ATOM   2848 C  CD  . LYS A 1 375 ? -8.948  12.815  32.957  1.00 71.36 375 A 1 
ATOM   2849 C  CE  . LYS A 1 375 ? -9.251  13.612  34.219  1.00 60.22 375 A 1 
ATOM   2850 N  NZ  . LYS A 1 375 ? -10.673 14.031  34.260  1.00 52.75 375 A 1 
ATOM   2851 N  N   . ASP A 1 376 ? -5.885  8.788   30.821  1.00 91.58 376 A 1 
ATOM   2852 C  CA  . ASP A 1 376 ? -6.022  7.714   29.849  1.00 92.34 376 A 1 
ATOM   2853 C  C   . ASP A 1 376 ? -7.204  7.985   28.902  1.00 92.31 376 A 1 
ATOM   2854 O  O   . ASP A 1 376 ? -8.227  8.549   29.293  1.00 89.50 376 A 1 
ATOM   2855 C  CB  . ASP A 1 376 ? -6.201  6.356   30.558  1.00 91.18 376 A 1 
ATOM   2856 C  CG  . ASP A 1 376 ? -4.983  5.866   31.341  1.00 90.83 376 A 1 
ATOM   2857 O  OD1 . ASP A 1 376 ? -3.930  6.553   31.338  1.00 86.04 376 A 1 
ATOM   2858 O  OD2 . ASP A 1 376 ? -5.097  4.780   31.953  1.00 86.71 376 A 1 
ATOM   2859 N  N   . VAL A 1 377 ? -7.061  7.573   27.641  1.00 91.21 377 A 1 
ATOM   2860 C  CA  . VAL A 1 377 ? -8.123  7.546   26.637  1.00 90.99 377 A 1 
ATOM   2861 C  C   . VAL A 1 377 ? -8.465  6.096   26.357  1.00 92.15 377 A 1 
ATOM   2862 O  O   . VAL A 1 377 ? -7.670  5.366   25.763  1.00 92.21 377 A 1 
ATOM   2863 C  CB  . VAL A 1 377 ? -7.724  8.297   25.353  1.00 89.63 377 A 1 
ATOM   2864 C  CG1 . VAL A 1 377 ? -8.847  8.263   24.318  1.00 84.92 377 A 1 
ATOM   2865 C  CG2 . VAL A 1 377 ? -7.398  9.764   25.644  1.00 85.99 377 A 1 
ATOM   2866 N  N   . ASP A 1 378 ? -9.655  5.674   26.790  1.00 92.62 378 A 1 
ATOM   2867 C  CA  . ASP A 1 378 ? -10.161 4.308   26.650  1.00 92.54 378 A 1 
ATOM   2868 C  C   . ASP A 1 378 ? -11.353 4.289   25.689  1.00 92.85 378 A 1 
ATOM   2869 O  O   . ASP A 1 378 ? -12.238 5.145   25.764  1.00 89.03 378 A 1 
ATOM   2870 C  CB  . ASP A 1 378 ? -10.578 3.764   28.027  1.00 89.01 378 A 1 
ATOM   2871 C  CG  . ASP A 1 378 ? -9.413  3.485   28.967  1.00 84.85 378 A 1 
ATOM   2872 O  OD1 . ASP A 1 378 ? -8.617  2.581   28.655  1.00 75.09 378 A 1 
ATOM   2873 O  OD2 . ASP A 1 378 ? -9.340  4.052   30.079  1.00 75.88 378 A 1 
ATOM   2874 N  N   . ALA A 1 379 ? -11.419 3.300   24.793  1.00 93.71 379 A 1 
ATOM   2875 C  CA  . ALA A 1 379 ? -12.635 2.988   24.052  1.00 93.80 379 A 1 
ATOM   2876 C  C   . ALA A 1 379 ? -12.664 1.534   23.571  1.00 94.82 379 A 1 
ATOM   2877 O  O   . ALA A 1 379 ? -11.633 0.930   23.290  1.00 94.05 379 A 1 
ATOM   2878 C  CB  . ALA A 1 379 ? -12.802 3.938   22.863  1.00 92.19 379 A 1 
ATOM   2879 N  N   . ASP A 1 380 ? -13.895 1.051   23.391  1.00 95.15 380 A 1 
ATOM   2880 C  CA  . ASP A 1 380 ? -14.199 -0.270  22.861  1.00 94.83 380 A 1 
ATOM   2881 C  C   . ASP A 1 380 ? -15.069 -0.124  21.610  1.00 95.60 380 A 1 
ATOM   2882 O  O   . ASP A 1 380 ? -15.941 0.752   21.529  1.00 92.95 380 A 1 
ATOM   2883 C  CB  . ASP A 1 380 ? -14.932 -1.124  23.902  1.00 90.68 380 A 1 
ATOM   2884 C  CG  . ASP A 1 380 ? -14.234 -1.305  25.248  1.00 84.84 380 A 1 
ATOM   2885 O  OD1 . ASP A 1 380 ? -13.096 -0.838  25.424  1.00 74.72 380 A 1 
ATOM   2886 O  OD2 . ASP A 1 380 ? -14.866 -1.954  26.106  1.00 77.31 380 A 1 
ATOM   2887 N  N   . LYS A 1 381 ? -14.877 -0.999  20.618  1.00 96.13 381 A 1 
ATOM   2888 C  CA  . LYS A 1 381 ? -15.658 -1.001  19.384  1.00 95.84 381 A 1 
ATOM   2889 C  C   . LYS A 1 381 ? -15.931 -2.407  18.875  1.00 97.16 381 A 1 
ATOM   2890 O  O   . LYS A 1 381 ? -15.037 -3.230  18.769  1.00 96.30 381 A 1 
ATOM   2891 C  CB  . LYS A 1 381 ? -14.945 -0.156  18.304  1.00 92.42 381 A 1 
ATOM   2892 C  CG  . LYS A 1 381 ? -15.502 1.267   18.218  1.00 81.86 381 A 1 
ATOM   2893 C  CD  . LYS A 1 381 ? -16.874 1.278   17.560  1.00 79.11 381 A 1 
ATOM   2894 C  CE  . LYS A 1 381 ? -17.456 2.688   17.574  1.00 72.58 381 A 1 
ATOM   2895 N  NZ  . LYS A 1 381 ? -18.686 2.778   16.743  1.00 64.59 381 A 1 
ATOM   2896 N  N   . TRP A 1 382 ? -17.174 -2.623  18.457  1.00 96.74 382 A 1 
ATOM   2897 C  CA  . TRP A 1 382 ? -17.557 -3.715  17.584  1.00 97.39 382 A 1 
ATOM   2898 C  C   . TRP A 1 382 ? -17.567 -3.236  16.138  1.00 97.27 382 A 1 
ATOM   2899 O  O   . TRP A 1 382 ? -18.146 -2.196  15.829  1.00 95.64 382 A 1 
ATOM   2900 C  CB  . TRP A 1 382 ? -18.911 -4.276  18.007  1.00 96.85 382 A 1 
ATOM   2901 C  CG  . TRP A 1 382 ? -18.864 -5.008  19.313  1.00 96.74 382 A 1 
ATOM   2902 C  CD1 . TRP A 1 382 ? -19.059 -4.455  20.534  1.00 93.86 382 A 1 
ATOM   2903 C  CD2 . TRP A 1 382 ? -18.565 -6.420  19.546  1.00 95.33 382 A 1 
ATOM   2904 N  NE1 . TRP A 1 382 ? -18.915 -5.432  21.519  1.00 93.18 382 A 1 
ATOM   2905 C  CE2 . TRP A 1 382 ? -18.616 -6.649  20.951  1.00 94.69 382 A 1 
ATOM   2906 C  CE3 . TRP A 1 382 ? -18.269 -7.518  18.703  1.00 93.80 382 A 1 
ATOM   2907 C  CZ2 . TRP A 1 382 ? -18.382 -7.936  21.501  1.00 93.57 382 A 1 
ATOM   2908 C  CZ3 . TRP A 1 382 ? -18.034 -8.797  19.253  1.00 92.49 382 A 1 
ATOM   2909 C  CH2 . TRP A 1 382 ? -18.091 -8.990  20.628  1.00 92.26 382 A 1 
ATOM   2910 N  N   . SER A 1 383 ? -16.932 -3.989  15.244  1.00 97.43 383 A 1 
ATOM   2911 C  CA  . SER A 1 383 ? -16.924 -3.750  13.798  1.00 97.11 383 A 1 
ATOM   2912 C  C   . SER A 1 383 ? -17.364 -5.028  13.106  1.00 97.50 383 A 1 
ATOM   2913 O  O   . SER A 1 383 ? -16.771 -6.081  13.307  1.00 96.63 383 A 1 
ATOM   2914 C  CB  . SER A 1 383 ? -15.528 -3.341  13.318  1.00 95.40 383 A 1 
ATOM   2915 O  OG  . SER A 1 383 ? -15.088 -2.185  14.003  1.00 89.98 383 A 1 
ATOM   2916 N  N   . SER A 1 384 ? -18.418 -4.938  12.284  1.00 97.53 384 A 1 
ATOM   2917 C  CA  . SER A 1 384 ? -19.000 -6.087  11.606  1.00 97.89 384 A 1 
ATOM   2918 C  C   . SER A 1 384 ? -18.977 -5.905  10.089  1.00 97.97 384 A 1 
ATOM   2919 O  O   . SER A 1 384 ? -18.912 -4.785  9.580   1.00 97.00 384 A 1 
ATOM   2920 C  CB  . SER A 1 384 ? -20.426 -6.353  12.104  1.00 97.24 384 A 1 
ATOM   2921 O  OG  . SER A 1 384 ? -20.426 -6.544  13.504  1.00 94.20 384 A 1 
ATOM   2922 N  N   . ARG A 1 385 ? -19.045 -7.018  9.368   1.00 98.10 385 A 1 
ATOM   2923 C  CA  . ARG A 1 385 ? -19.094 -7.067  7.908   1.00 97.80 385 A 1 
ATOM   2924 C  C   . ARG A 1 385 ? -20.119 -8.093  7.469   1.00 98.28 385 A 1 
ATOM   2925 O  O   . ARG A 1 385 ? -20.221 -9.160  8.062   1.00 97.65 385 A 1 
ATOM   2926 C  CB  . ARG A 1 385 ? -17.683 -7.383  7.383   1.00 95.15 385 A 1 
ATOM   2927 C  CG  . ARG A 1 385 ? -17.613 -7.542  5.863   1.00 88.56 385 A 1 
ATOM   2928 C  CD  . ARG A 1 385 ? -16.170 -7.779  5.399   1.00 87.55 385 A 1 
ATOM   2929 N  NE  . ARG A 1 385 ? -15.750 -6.795  4.401   1.00 78.86 385 A 1 
ATOM   2930 C  CZ  . ARG A 1 385 ? -14.563 -6.726  3.826   1.00 74.91 385 A 1 
ATOM   2931 N  NH1 . ARG A 1 385 ? -13.619 -7.580  4.093   1.00 68.97 385 A 1 
ATOM   2932 N  NH2 . ARG A 1 385 ? -14.298 -5.777  2.972   1.00 65.29 385 A 1 
ATOM   2933 N  N   . ALA A 1 386 ? -20.829 -7.775  6.373   1.00 97.81 386 A 1 
ATOM   2934 C  CA  . ALA A 1 386 ? -21.628 -8.722  5.619   1.00 97.99 386 A 1 
ATOM   2935 C  C   . ALA A 1 386 ? -21.402 -8.479  4.132   1.00 98.08 386 A 1 
ATOM   2936 O  O   . ALA A 1 386 ? -21.418 -7.334  3.678   1.00 97.06 386 A 1 
ATOM   2937 C  CB  . ALA A 1 386 ? -23.097 -8.575  6.017   1.00 96.98 386 A 1 
ATOM   2938 N  N   . GLY A 1 387 ? -21.184 -9.534  3.348   1.00 97.83 387 A 1 
ATOM   2939 C  CA  . GLY A 1 387 ? -21.009 -9.455  1.905   1.00 97.56 387 A 1 
ATOM   2940 C  C   . GLY A 1 387 ? -21.605 -10.676 1.218   1.00 97.80 387 A 1 
ATOM   2941 O  O   . GLY A 1 387 ? -21.747 -11.739 1.826   1.00 96.88 387 A 1 
ATOM   2942 N  N   . MET A 1 388 ? -21.978 -10.509 -0.050  1.00 97.81 388 A 1 
ATOM   2943 C  CA  . MET A 1 388 ? -22.548 -11.569 -0.868  1.00 97.93 388 A 1 
ATOM   2944 C  C   . MET A 1 388 ? -22.052 -11.437 -2.292  1.00 98.05 388 A 1 
ATOM   2945 O  O   . MET A 1 388 ? -22.021 -10.342 -2.841  1.00 97.24 388 A 1 
ATOM   2946 C  CB  . MET A 1 388 ? -24.079 -11.492 -0.787  1.00 96.71 388 A 1 
ATOM   2947 C  CG  . MET A 1 388 ? -24.781 -12.551 -1.641  1.00 91.75 388 A 1 
ATOM   2948 S  SD  . MET A 1 388 ? -26.587 -12.620 -1.437  1.00 89.77 388 A 1 
ATOM   2949 C  CE  . MET A 1 388 ? -27.058 -10.964 -1.952  1.00 77.15 388 A 1 
ATOM   2950 N  N   . THR A 1 389 ? -21.709 -12.565 -2.910  1.00 97.86 389 A 1 
ATOM   2951 C  CA  . THR A 1 389 ? -21.431 -12.698 -4.337  1.00 97.67 389 A 1 
ATOM   2952 C  C   . THR A 1 389 ? -22.410 -13.695 -4.938  1.00 97.73 389 A 1 
ATOM   2953 O  O   . THR A 1 389 ? -22.659 -14.748 -4.356  1.00 96.63 389 A 1 
ATOM   2954 C  CB  . THR A 1 389 ? -19.984 -13.145 -4.585  1.00 96.22 389 A 1 
ATOM   2955 O  OG1 . THR A 1 389 ? -19.081 -12.212 -4.029  1.00 86.89 389 A 1 
ATOM   2956 C  CG2 . THR A 1 389 ? -19.646 -13.254 -6.063  1.00 86.42 389 A 1 
ATOM   2957 N  N   . ILE A 1 390 ? -22.980 -13.366 -6.106  1.00 97.83 390 A 1 
ATOM   2958 C  CA  . ILE A 1 390 ? -23.876 -14.225 -6.868  1.00 97.86 390 A 1 
ATOM   2959 C  C   . ILE A 1 390 ? -23.337 -14.336 -8.288  1.00 97.92 390 A 1 
ATOM   2960 O  O   . ILE A 1 390 ? -23.046 -13.317 -8.908  1.00 97.15 390 A 1 
ATOM   2961 C  CB  . ILE A 1 390 ? -25.326 -13.673 -6.879  1.00 96.61 390 A 1 
ATOM   2962 C  CG1 . ILE A 1 390 ? -25.847 -13.371 -5.452  1.00 80.34 390 A 1 
ATOM   2963 C  CG2 . ILE A 1 390 ? -26.256 -14.655 -7.602  1.00 82.07 390 A 1 
ATOM   2964 C  CD1 . ILE A 1 390 ? -27.233 -12.723 -5.419  1.00 78.85 390 A 1 
ATOM   2965 N  N   . ASN A 1 391 ? -23.255 -15.547 -8.827  1.00 97.31 391 A 1 
ATOM   2966 C  CA  . ASN A 1 391 ? -22.872 -15.818 -10.207 1.00 96.82 391 A 1 
ATOM   2967 C  C   . ASN A 1 391 ? -24.099 -16.318 -10.991 1.00 96.90 391 A 1 
ATOM   2968 O  O   . ASN A 1 391 ? -24.279 -17.525 -11.133 1.00 95.18 391 A 1 
ATOM   2969 C  CB  . ASN A 1 391 ? -21.693 -16.811 -10.235 1.00 95.17 391 A 1 
ATOM   2970 C  CG  . ASN A 1 391 ? -20.447 -16.286 -9.535  1.00 91.09 391 A 1 
ATOM   2971 O  OD1 . ASN A 1 391 ? -20.420 -16.067 -8.337  1.00 78.62 391 A 1 
ATOM   2972 N  ND2 . ASN A 1 391 ? -19.379 -16.073 -10.260 1.00 78.19 391 A 1 
ATOM   2973 N  N   . PRO A 1 392 ? -24.965 -15.423 -11.525 1.00 97.33 392 A 1 
ATOM   2974 C  CA  . PRO A 1 392 ? -26.180 -15.834 -12.234 1.00 96.86 392 A 1 
ATOM   2975 C  C   . PRO A 1 392 ? -25.888 -16.651 -13.499 1.00 96.41 392 A 1 
ATOM   2976 O  O   . PRO A 1 392 ? -26.712 -17.447 -13.937 1.00 93.60 392 A 1 
ATOM   2977 C  CB  . PRO A 1 392 ? -26.902 -14.529 -12.598 1.00 96.03 392 A 1 
ATOM   2978 C  CG  . PRO A 1 392 ? -26.329 -13.494 -11.634 1.00 94.80 392 A 1 
ATOM   2979 C  CD  . PRO A 1 392 ? -24.898 -13.974 -11.434 1.00 97.12 392 A 1 
ATOM   2980 N  N   . THR A 1 393 ? -24.729 -16.432 -14.105 1.00 96.66 393 A 1 
ATOM   2981 C  CA  . THR A 1 393 ? -24.194 -17.166 -15.256 1.00 96.17 393 A 1 
ATOM   2982 C  C   . THR A 1 393 ? -22.696 -17.390 -15.043 1.00 95.83 393 A 1 
ATOM   2983 O  O   . THR A 1 393 ? -22.088 -16.790 -14.168 1.00 93.44 393 A 1 
ATOM   2984 C  CB  . THR A 1 393 ? -24.415 -16.412 -16.577 1.00 94.60 393 A 1 
ATOM   2985 O  OG1 . THR A 1 393 ? -23.541 -15.313 -16.668 1.00 86.34 393 A 1 
ATOM   2986 C  CG2 . THR A 1 393 ? -25.837 -15.883 -16.778 1.00 85.16 393 A 1 
ATOM   2987 N  N   . ASN A 1 394 ? -22.074 -18.183 -15.908 1.00 93.86 394 A 1 
ATOM   2988 C  CA  . ASN A 1 394 ? -20.635 -18.462 -15.843 1.00 92.36 394 A 1 
ATOM   2989 C  C   . ASN A 1 394 ? -19.764 -17.229 -16.152 1.00 93.20 394 A 1 
ATOM   2990 O  O   . ASN A 1 394 ? -18.580 -17.228 -15.828 1.00 90.59 394 A 1 
ATOM   2991 C  CB  . ASN A 1 394 ? -20.302 -19.594 -16.830 1.00 88.70 394 A 1 
ATOM   2992 C  CG  . ASN A 1 394 ? -21.047 -20.893 -16.572 1.00 79.07 394 A 1 
ATOM   2993 O  OD1 . ASN A 1 394 ? -21.825 -21.049 -15.656 1.00 67.11 394 A 1 
ATOM   2994 N  ND2 . ASN A 1 394 ? -20.842 -21.880 -17.422 1.00 69.87 394 A 1 
ATOM   2995 N  N   . TRP A 1 395 ? -20.311 -16.202 -16.789 1.00 94.93 395 A 1 
ATOM   2996 C  CA  . TRP A 1 395 ? -19.598 -14.992 -17.218 1.00 95.41 395 A 1 
ATOM   2997 C  C   . TRP A 1 395 ? -19.999 -13.735 -16.439 1.00 96.13 395 A 1 
ATOM   2998 O  O   . TRP A 1 395 ? -19.378 -12.685 -16.624 1.00 95.46 395 A 1 
ATOM   2999 C  CB  . TRP A 1 395 ? -19.821 -14.806 -18.723 1.00 94.94 395 A 1 
ATOM   3000 C  CG  . TRP A 1 395 ? -21.250 -14.761 -19.171 1.00 94.66 395 A 1 
ATOM   3001 C  CD1 . TRP A 1 395 ? -21.938 -15.800 -19.690 1.00 92.22 395 A 1 
ATOM   3002 C  CD2 . TRP A 1 395 ? -22.180 -13.633 -19.133 1.00 93.83 395 A 1 
ATOM   3003 N  NE1 . TRP A 1 395 ? -23.236 -15.396 -19.986 1.00 91.43 395 A 1 
ATOM   3004 C  CE2 . TRP A 1 395 ? -23.427 -14.071 -19.656 1.00 92.92 395 A 1 
ATOM   3005 C  CE3 . TRP A 1 395 ? -22.092 -12.286 -18.723 1.00 90.99 395 A 1 
ATOM   3006 C  CZ2 . TRP A 1 395 ? -24.547 -13.211 -19.752 1.00 90.35 395 A 1 
ATOM   3007 C  CZ3 . TRP A 1 395 ? -23.209 -11.423 -18.812 1.00 89.10 395 A 1 
ATOM   3008 C  CH2 . TRP A 1 395 ? -24.414 -11.898 -19.320 1.00 88.82 395 A 1 
ATOM   3009 N  N   . LEU A 1 396 ? -21.021 -13.803 -15.593 1.00 97.17 396 A 1 
ATOM   3010 C  CA  . LEU A 1 396 ? -21.532 -12.677 -14.827 1.00 97.46 396 A 1 
ATOM   3011 C  C   . LEU A 1 396 ? -21.386 -12.943 -13.322 1.00 97.55 396 A 1 
ATOM   3012 O  O   . LEU A 1 396 ? -21.830 -13.965 -12.818 1.00 96.72 396 A 1 
ATOM   3013 C  CB  . LEU A 1 396 ? -23.000 -12.416 -15.217 1.00 97.22 396 A 1 
ATOM   3014 C  CG  . LEU A 1 396 ? -23.692 -11.285 -14.434 1.00 96.72 396 A 1 
ATOM   3015 C  CD1 . LEU A 1 396 ? -23.056 -9.911  -14.682 1.00 95.28 396 A 1 
ATOM   3016 C  CD2 . LEU A 1 396 ? -25.158 -11.192 -14.845 1.00 94.93 396 A 1 
ATOM   3017 N  N   . MET A 1 397 ? -20.849 -11.959 -12.629 1.00 97.46 397 A 1 
ATOM   3018 C  CA  . MET A 1 397 ? -20.760 -11.901 -11.180 1.00 97.38 397 A 1 
ATOM   3019 C  C   . MET A 1 397 ? -21.438 -10.630 -10.688 1.00 98.06 397 A 1 
ATOM   3020 O  O   . MET A 1 397 ? -21.250 -9.554  -11.257 1.00 97.52 397 A 1 
ATOM   3021 C  CB  . MET A 1 397 ? -19.272 -11.998 -10.807 1.00 94.89 397 A 1 
ATOM   3022 C  CG  . MET A 1 397 ? -18.976 -11.861 -9.323  1.00 90.63 397 A 1 
ATOM   3023 S  SD  . MET A 1 397 ? -18.676 -10.171 -8.764  1.00 87.57 397 A 1 
ATOM   3024 C  CE  . MET A 1 397 ? -17.504 -10.525 -7.448  1.00 78.79 397 A 1 
ATOM   3025 N  N   . LEU A 1 398 ? -22.240 -10.729 -9.636  1.00 98.16 398 A 1 
ATOM   3026 C  CA  . LEU A 1 398 ? -22.816 -9.602  -8.916  1.00 98.21 398 A 1 
ATOM   3027 C  C   . LEU A 1 398 ? -22.353 -9.669  -7.467  1.00 98.35 398 A 1 
ATOM   3028 O  O   . LEU A 1 398 ? -22.298 -10.755 -6.898  1.00 97.61 398 A 1 
ATOM   3029 C  CB  . LEU A 1 398 ? -24.356 -9.647  -8.977  1.00 97.96 398 A 1 
ATOM   3030 C  CG  . LEU A 1 398 ? -24.973 -9.657  -10.385 1.00 96.48 398 A 1 
ATOM   3031 C  CD1 . LEU A 1 398 ? -26.494 -9.802  -10.284 1.00 93.74 398 A 1 
ATOM   3032 C  CD2 . LEU A 1 398 ? -24.673 -8.371  -11.151 1.00 93.30 398 A 1 
ATOM   3033 N  N   . PHE A 1 399 ? -22.072 -8.530  -6.848  1.00 98.34 399 A 1 
ATOM   3034 C  CA  . PHE A 1 399 ? -21.760 -8.503  -5.422  1.00 98.30 399 A 1 
ATOM   3035 C  C   . PHE A 1 399 ? -22.351 -7.285  -4.723  1.00 98.41 399 A 1 
ATOM   3036 O  O   . PHE A 1 399 ? -22.586 -6.235  -5.318  1.00 98.20 399 A 1 
ATOM   3037 C  CB  . PHE A 1 399 ? -20.254 -8.632  -5.187  1.00 97.89 399 A 1 
ATOM   3038 C  CG  . PHE A 1 399 ? -19.449 -7.373  -5.437  1.00 97.95 399 A 1 
ATOM   3039 C  CD1 . PHE A 1 399 ? -18.985 -7.075  -6.729  1.00 96.88 399 A 1 
ATOM   3040 C  CD2 . PHE A 1 399 ? -19.146 -6.513  -4.373  1.00 96.69 399 A 1 
ATOM   3041 C  CE1 . PHE A 1 399 ? -18.206 -5.929  -6.950  1.00 95.84 399 A 1 
ATOM   3042 C  CE2 . PHE A 1 399 ? -18.369 -5.368  -4.584  1.00 95.77 399 A 1 
ATOM   3043 C  CZ  . PHE A 1 399 ? -17.893 -5.075  -5.874  1.00 95.81 399 A 1 
ATOM   3044 N  N   . GLY A 1 400 ? -22.563 -7.433  -3.420  1.00 98.36 400 A 1 
ATOM   3045 C  CA  . GLY A 1 400 ? -22.880 -6.351  -2.509  1.00 98.20 400 A 1 
ATOM   3046 C  C   . GLY A 1 400 ? -22.191 -6.578  -1.173  1.00 98.36 400 A 1 
ATOM   3047 O  O   . GLY A 1 400 ? -22.027 -7.722  -0.740  1.00 97.42 400 A 1 
ATOM   3048 N  N   . SER A 1 401 ? -21.792 -5.493  -0.520  1.00 98.29 401 A 1 
ATOM   3049 C  CA  . SER A 1 401 ? -21.200 -5.567  0.802   1.00 97.93 401 A 1 
ATOM   3050 C  C   . SER A 1 401 ? -21.630 -4.404  1.686   1.00 98.37 401 A 1 
ATOM   3051 O  O   . SER A 1 401 ? -21.895 -3.299  1.227   1.00 97.63 401 A 1 
ATOM   3052 C  CB  . SER A 1 401 ? -19.673 -5.683  0.715   1.00 95.48 401 A 1 
ATOM   3053 O  OG  . SER A 1 401 ? -19.069 -4.472  0.322   1.00 78.02 401 A 1 
ATOM   3054 N  N   . TYR A 1 402 ? -21.681 -4.671  2.988   1.00 98.03 402 A 1 
ATOM   3055 C  CA  . TYR A 1 402 ? -21.759 -3.694  4.057   1.00 98.15 402 A 1 
ATOM   3056 C  C   . TYR A 1 402 ? -20.634 -3.992  5.041   1.00 98.11 402 A 1 
ATOM   3057 O  O   . TYR A 1 402 ? -20.479 -5.133  5.473   1.00 97.52 402 A 1 
ATOM   3058 C  CB  . TYR A 1 402 ? -23.128 -3.772  4.729   1.00 97.71 402 A 1 
ATOM   3059 C  CG  . TYR A 1 402 ? -23.229 -2.930  5.977   1.00 96.92 402 A 1 
ATOM   3060 C  CD1 . TYR A 1 402 ? -22.962 -3.492  7.248   1.00 94.73 402 A 1 
ATOM   3061 C  CD2 . TYR A 1 402 ? -23.559 -1.567  5.891   1.00 95.24 402 A 1 
ATOM   3062 C  CE1 . TYR A 1 402 ? -23.050 -2.708  8.409   1.00 93.81 402 A 1 
ATOM   3063 C  CE2 . TYR A 1 402 ? -23.642 -0.771  7.034   1.00 93.97 402 A 1 
ATOM   3064 C  CZ  . TYR A 1 402 ? -23.396 -1.348  8.305   1.00 93.93 402 A 1 
ATOM   3065 O  OH  . TYR A 1 402 ? -23.500 -0.585  9.433   1.00 91.40 402 A 1 
ATOM   3066 N  N   . ALA A 1 403 ? -19.839 -2.982  5.382   1.00 97.77 403 A 1 
ATOM   3067 C  CA  . ALA A 1 403 ? -18.727 -3.162  6.302   1.00 97.57 403 A 1 
ATOM   3068 C  C   . ALA A 1 403 ? -18.530 -1.935  7.195   1.00 97.74 403 A 1 
ATOM   3069 O  O   . ALA A 1 403 ? -18.752 -0.802  6.779   1.00 96.79 403 A 1 
ATOM   3070 C  CB  . ALA A 1 403 ? -17.465 -3.515  5.507   1.00 96.67 403 A 1 
ATOM   3071 N  N   . GLN A 1 404 ? -18.062 -2.189  8.411   1.00 97.09 404 A 1 
ATOM   3072 C  CA  . GLN A 1 404 ? -17.730 -1.186  9.414   1.00 97.13 404 A 1 
ATOM   3073 C  C   . GLN A 1 404 ? -16.224 -1.188  9.688   1.00 97.04 404 A 1 
ATOM   3074 O  O   . GLN A 1 404 ? -15.581 -2.241  9.702   1.00 95.61 404 A 1 
ATOM   3075 C  CB  . GLN A 1 404 ? -18.510 -1.456  10.698  1.00 96.31 404 A 1 
ATOM   3076 C  CG  . GLN A 1 404 ? -20.024 -1.278  10.514  1.00 95.54 404 A 1 
ATOM   3077 C  CD  . GLN A 1 404 ? -20.819 -1.657  11.758  1.00 96.15 404 A 1 
ATOM   3078 O  OE1 . GLN A 1 404 ? -20.404 -2.435  12.600  1.00 90.43 404 A 1 
ATOM   3079 N  NE2 . GLN A 1 404 ? -22.013 -1.139  11.905  1.00 89.51 404 A 1 
ATOM   3080 N  N   . ALA A 1 405 ? -15.688 -0.002  9.963   1.00 97.17 405 A 1 
ATOM   3081 C  CA  . ALA A 1 405 ? -14.329 0.164   10.441  1.00 96.99 405 A 1 
ATOM   3082 C  C   . ALA A 1 405 ? -14.248 1.282   11.476  1.00 97.03 405 A 1 
ATOM   3083 O  O   . ALA A 1 405 ? -15.186 2.051   11.668  1.00 95.92 405 A 1 
ATOM   3084 C  CB  . ALA A 1 405 ? -13.389 0.412   9.263   1.00 95.96 405 A 1 
ATOM   3085 N  N   . PHE A 1 406 ? -13.104 1.347   12.155  1.00 96.60 406 A 1 
ATOM   3086 C  CA  . PHE A 1 406 ? -12.784 2.398   13.108  1.00 96.43 406 A 1 
ATOM   3087 C  C   . PHE A 1 406 ? -11.293 2.723   13.079  1.00 96.57 406 A 1 
ATOM   3088 O  O   . PHE A 1 406 ? -10.471 1.950   12.584  1.00 95.74 406 A 1 
ATOM   3089 C  CB  . PHE A 1 406 ? -13.255 1.990   14.519  1.00 95.20 406 A 1 
ATOM   3090 C  CG  . PHE A 1 406 ? -12.278 1.114   15.270  1.00 95.20 406 A 1 
ATOM   3091 C  CD1 . PHE A 1 406 ? -12.136 -0.245  14.932  1.00 93.18 406 A 1 
ATOM   3092 C  CD2 . PHE A 1 406 ? -11.447 1.681   16.251  1.00 93.34 406 A 1 
ATOM   3093 C  CE1 . PHE A 1 406 ? -11.160 -1.024  15.558  1.00 91.22 406 A 1 
ATOM   3094 C  CE2 . PHE A 1 406 ? -10.469 0.901   16.881  1.00 91.51 406 A 1 
ATOM   3095 C  CZ  . PHE A 1 406 ? -10.313 -0.449  16.535  1.00 92.00 406 A 1 
ATOM   3096 N  N   . ARG A 1 407 ? -10.953 3.866   13.671  1.00 96.54 407 A 1 
ATOM   3097 C  CA  . ARG A 1 407 ? -9.589  4.275   13.986  1.00 95.72 407 A 1 
ATOM   3098 C  C   . ARG A 1 407 ? -9.549  4.802   15.410  1.00 96.20 407 A 1 
ATOM   3099 O  O   . ARG A 1 407 ? -10.365 5.642   15.770  1.00 94.53 407 A 1 
ATOM   3100 C  CB  . ARG A 1 407 ? -9.125  5.328   12.967  1.00 92.17 407 A 1 
ATOM   3101 C  CG  . ARG A 1 407 ? -7.676  5.772   13.191  1.00 88.34 407 A 1 
ATOM   3102 C  CD  . ARG A 1 407 ? -7.204  6.782   12.151  1.00 88.88 407 A 1 
ATOM   3103 N  NE  . ARG A 1 407 ? -7.703  8.142   12.352  1.00 86.93 407 A 1 
ATOM   3104 C  CZ  . ARG A 1 407 ? -7.184  9.087   13.137  1.00 89.64 407 A 1 
ATOM   3105 N  NH1 . ARG A 1 407 ? -6.266  8.858   14.041  1.00 79.94 407 A 1 
ATOM   3106 N  NH2 . ARG A 1 407 ? -7.546  10.331  13.017  1.00 81.47 407 A 1 
ATOM   3107 N  N   . ALA A 1 408 ? -8.597  4.352   16.204  1.00 93.61 408 A 1 
ATOM   3108 C  CA  . ALA A 1 408 ? -8.250  5.029   17.451  1.00 93.08 408 A 1 
ATOM   3109 C  C   . ALA A 1 408 ? -7.608  6.388   17.129  1.00 93.13 408 A 1 
ATOM   3110 O  O   . ALA A 1 408 ? -6.963  6.511   16.085  1.00 92.33 408 A 1 
ATOM   3111 C  CB  . ALA A 1 408 ? -7.308  4.142   18.257  1.00 92.40 408 A 1 
ATOM   3112 N  N   . PRO A 1 409 ? -7.738  7.407   18.009  1.00 93.73 409 A 1 
ATOM   3113 C  CA  . PRO A 1 409 ? -6.920  8.604   17.915  1.00 92.70 409 A 1 
ATOM   3114 C  C   . PRO A 1 409 ? -5.433  8.238   17.880  1.00 93.26 409 A 1 
ATOM   3115 O  O   . PRO A 1 409 ? -5.018  7.250   18.492  1.00 92.33 409 A 1 
ATOM   3116 C  CB  . PRO A 1 409 ? -7.261  9.453   19.145  1.00 91.57 409 A 1 
ATOM   3117 C  CG  . PRO A 1 409 ? -8.614  8.924   19.591  1.00 89.93 409 A 1 
ATOM   3118 C  CD  . PRO A 1 409 ? -8.575  7.454   19.188  1.00 92.20 409 A 1 
ATOM   3119 N  N   . THR A 1 410 ? -4.618  9.030   17.172  1.00 92.77 410 A 1 
ATOM   3120 C  CA  . THR A 1 410 ? -3.169  8.869   17.251  1.00 91.74 410 A 1 
ATOM   3121 C  C   . THR A 1 410 ? -2.666  9.339   18.615  1.00 92.23 410 A 1 
ATOM   3122 O  O   . THR A 1 410 ? -3.328  10.100  19.319  1.00 91.72 410 A 1 
ATOM   3123 C  CB  . THR A 1 410 ? -2.421  9.608   16.127  1.00 91.26 410 A 1 
ATOM   3124 O  OG1 . THR A 1 410 ? -2.448  10.989  16.355  1.00 86.27 410 A 1 
ATOM   3125 C  CG2 . THR A 1 410 ? -2.970  9.314   14.739  1.00 86.98 410 A 1 
ATOM   3126 N  N   . MET A 1 411 ? -1.475  8.918   19.009  1.00 91.44 411 A 1 
ATOM   3127 C  CA  . MET A 1 411 ? -0.845  9.424   20.234  1.00 91.24 411 A 1 
ATOM   3128 C  C   . MET A 1 411 ? -0.611  10.941  20.160  1.00 91.28 411 A 1 
ATOM   3129 O  O   . MET A 1 411 ? -0.724  11.616  21.178  1.00 89.10 411 A 1 
ATOM   3130 C  CB  . MET A 1 411 ? 0.463   8.671   20.493  1.00 90.62 411 A 1 
ATOM   3131 C  CG  . MET A 1 411 ? 0.204   7.218   20.924  1.00 89.22 411 A 1 
ATOM   3132 S  SD  . MET A 1 411 ? 1.694   6.197   21.126  1.00 89.27 411 A 1 
ATOM   3133 C  CE  . MET A 1 411 ? 2.013   5.771   19.405  1.00 81.48 411 A 1 
ATOM   3134 N  N   . GLY A 1 412 ? -0.357  11.490  18.974  1.00 90.94 412 A 1 
ATOM   3135 C  CA  . GLY A 1 412 ? -0.272  12.925  18.736  1.00 89.71 412 A 1 
ATOM   3136 C  C   . GLY A 1 412 ? -1.598  13.636  18.969  1.00 90.61 412 A 1 
ATOM   3137 O  O   . GLY A 1 412 ? -1.665  14.576  19.758  1.00 89.28 412 A 1 
ATOM   3138 N  N   . GLU A 1 413 ? -2.685  13.145  18.369  1.00 91.38 413 A 1 
ATOM   3139 C  CA  . GLU A 1 413 ? -4.031  13.704  18.537  1.00 90.55 413 A 1 
ATOM   3140 C  C   . GLU A 1 413 ? -4.500  13.664  20.003  1.00 90.85 413 A 1 
ATOM   3141 O  O   . GLU A 1 413 ? -5.167  14.587  20.458  1.00 89.30 413 A 1 
ATOM   3142 C  CB  . GLU A 1 413 ? -5.019  12.919  17.661  1.00 90.00 413 A 1 
ATOM   3143 C  CG  . GLU A 1 413 ? -4.866  13.195  16.156  1.00 89.12 413 A 1 
ATOM   3144 C  CD  . GLU A 1 413 ? -5.649  12.187  15.289  1.00 91.07 413 A 1 
ATOM   3145 O  OE1 . GLU A 1 413 ? -5.961  12.492  14.119  1.00 86.23 413 A 1 
ATOM   3146 O  OE2 . GLU A 1 413 ? -5.934  11.063  15.749  1.00 86.83 413 A 1 
ATOM   3147 N  N   . MET A 1 414 ? -4.141  12.629  20.749  1.00 90.90 414 A 1 
ATOM   3148 C  CA  . MET A 1 414 ? -4.499  12.493  22.159  1.00 90.62 414 A 1 
ATOM   3149 C  C   . MET A 1 414 ? -3.673  13.401  23.077  1.00 90.69 414 A 1 
ATOM   3150 O  O   . MET A 1 414 ? -4.239  13.991  23.990  1.00 88.95 414 A 1 
ATOM   3151 C  CB  . MET A 1 414 ? -4.337  11.035  22.608  1.00 89.89 414 A 1 
ATOM   3152 C  CG  . MET A 1 414 ? -5.381  10.101  21.986  1.00 87.96 414 A 1 
ATOM   3153 S  SD  . MET A 1 414 ? -5.352  8.388   22.579  1.00 88.42 414 A 1 
ATOM   3154 C  CE  . MET A 1 414 ? -3.788  7.809   21.914  1.00 80.49 414 A 1 
ATOM   3155 N  N   . TYR A 1 415 ? -2.360  13.487  22.853  1.00 91.18 415 A 1 
ATOM   3156 C  CA  . TYR A 1 415 ? -1.424  13.929  23.892  1.00 91.54 415 A 1 
ATOM   3157 C  C   . TYR A 1 415 ? -0.432  15.022  23.486  1.00 91.18 415 A 1 
ATOM   3158 O  O   . TYR A 1 415 ? 0.448   15.358  24.274  1.00 88.37 415 A 1 
ATOM   3159 C  CB  . TYR A 1 415 ? -0.681  12.706  24.437  1.00 91.78 415 A 1 
ATOM   3160 C  CG  . TYR A 1 415 ? -1.574  11.705  25.136  1.00 92.34 415 A 1 
ATOM   3161 C  CD1 . TYR A 1 415 ? -2.364  12.109  26.229  1.00 89.76 415 A 1 
ATOM   3162 C  CD2 . TYR A 1 415 ? -1.616  10.369  24.699  1.00 90.60 415 A 1 
ATOM   3163 C  CE1 . TYR A 1 415 ? -3.183  11.191  26.892  1.00 89.83 415 A 1 
ATOM   3164 C  CE2 . TYR A 1 415 ? -2.437  9.440   25.355  1.00 90.26 415 A 1 
ATOM   3165 C  CZ  . TYR A 1 415 ? -3.216  9.851   26.453  1.00 92.28 415 A 1 
ATOM   3166 O  OH  . TYR A 1 415 ? -4.019  8.958   27.103  1.00 91.23 415 A 1 
ATOM   3167 N  N   . ASN A 1 416 ? -0.550  15.611  22.289  1.00 91.57 416 A 1 
ATOM   3168 C  CA  . ASN A 1 416 ? 0.307   16.722  21.910  1.00 90.84 416 A 1 
ATOM   3169 C  C   . ASN A 1 416 ? 0.037   17.946  22.807  1.00 90.57 416 A 1 
ATOM   3170 O  O   . ASN A 1 416 ? -1.073  18.449  22.844  1.00 88.01 416 A 1 
ATOM   3171 C  CB  . ASN A 1 416 ? 0.124   17.016  20.423  1.00 88.57 416 A 1 
ATOM   3172 C  CG  . ASN A 1 416 ? 1.132   17.991  19.851  1.00 85.62 416 A 1 
ATOM   3173 O  OD1 . ASN A 1 416 ? 1.996   18.531  20.520  1.00 79.16 416 A 1 
ATOM   3174 N  ND2 . ASN A 1 416 ? 1.052   18.231  18.563  1.00 79.18 416 A 1 
ATOM   3175 N  N   . ASP A 1 417 ? 1.060   18.412  23.518  1.00 88.57 417 A 1 
ATOM   3176 C  CA  . ASP A 1 417 ? 1.061   19.555  24.433  1.00 87.53 417 A 1 
ATOM   3177 C  C   . ASP A 1 417 ? 2.116   20.602  24.067  1.00 87.90 417 A 1 
ATOM   3178 O  O   . ASP A 1 417 ? 2.348   21.585  24.773  1.00 83.91 417 A 1 
ATOM   3179 C  CB  . ASP A 1 417 ? 1.246   19.051  25.864  1.00 84.27 417 A 1 
ATOM   3180 C  CG  . ASP A 1 417 ? 2.585   18.341  26.133  1.00 82.36 417 A 1 
ATOM   3181 O  OD1 . ASP A 1 417 ? 3.406   18.208  25.195  1.00 76.99 417 A 1 
ATOM   3182 O  OD2 . ASP A 1 417 ? 2.777   17.922  27.292  1.00 77.53 417 A 1 
ATOM   3183 N  N   . SER A 1 418 ? 2.770   20.411  22.923  1.00 89.09 418 A 1 
ATOM   3184 C  CA  . SER A 1 418 ? 3.844   21.277  22.466  1.00 88.70 418 A 1 
ATOM   3185 C  C   . SER A 1 418 ? 3.319   22.643  22.040  1.00 90.08 418 A 1 
ATOM   3186 O  O   . SER A 1 418 ? 2.169   22.821  21.667  1.00 88.07 418 A 1 
ATOM   3187 C  CB  . SER A 1 418 ? 4.597   20.615  21.312  1.00 85.36 418 A 1 
ATOM   3188 O  OG  . SER A 1 418 ? 5.144   19.381  21.708  1.00 76.85 418 A 1 
ATOM   3189 N  N   . LYS A 1 419 ? 4.213   23.615  21.988  1.00 86.04 419 A 1 
ATOM   3190 C  CA  . LYS A 1 419 ? 3.924   24.890  21.345  1.00 85.23 419 A 1 
ATOM   3191 C  C   . LYS A 1 419 ? 3.498   24.653  19.894  1.00 85.77 419 A 1 
ATOM   3192 O  O   . LYS A 1 419 ? 4.267   24.104  19.118  1.00 84.19 419 A 1 
ATOM   3193 C  CB  . LYS A 1 419 ? 5.163   25.785  21.437  1.00 82.16 419 A 1 
ATOM   3194 C  CG  . LYS A 1 419 ? 4.994   27.064  20.623  1.00 75.65 419 A 1 
ATOM   3195 C  CD  . LYS A 1 419 ? 6.244   27.942  20.714  1.00 73.39 419 A 1 
ATOM   3196 C  CE  . LYS A 1 419 ? 6.102   29.014  19.658  1.00 64.78 419 A 1 
ATOM   3197 N  NZ  . LYS A 1 419 ? 7.176   30.037  19.755  1.00 59.63 419 A 1 
ATOM   3198 N  N   . HIS A 1 420 ? 2.320   25.168  19.514  1.00 80.72 420 A 1 
ATOM   3199 C  CA  . HIS A 1 420 ? 1.889   25.156  18.128  1.00 79.96 420 A 1 
ATOM   3200 C  C   . HIS A 1 420 ? 2.498   26.332  17.352  1.00 78.92 420 A 1 
ATOM   3201 O  O   . HIS A 1 420 ? 3.253   26.120  16.402  1.00 78.63 420 A 1 
ATOM   3202 C  CB  . HIS A 1 420 ? 0.352   25.134  18.081  1.00 82.39 420 A 1 
ATOM   3203 C  CG  . HIS A 1 420 ? -0.235  25.025  16.700  1.00 82.39 420 A 1 
ATOM   3204 N  ND1 . HIS A 1 420 ? -1.507  25.419  16.341  1.00 80.13 420 A 1 
ATOM   3205 C  CD2 . HIS A 1 420 ? 0.356   24.519  15.570  1.00 80.58 420 A 1 
ATOM   3206 C  CE1 . HIS A 1 420 ? -1.673  25.169  15.037  1.00 81.80 420 A 1 
ATOM   3207 N  NE2 . HIS A 1 420 ? -0.557  24.626  14.542  1.00 82.48 420 A 1 
ATOM   3208 N  N   . PHE A 1 421 ? 2.228   27.571  17.813  1.00 80.55 421 A 1 
ATOM   3209 C  CA  . PHE A 1 421 ? 2.811   28.775  17.228  1.00 80.67 421 A 1 
ATOM   3210 C  C   . PHE A 1 421 ? 2.864   29.920  18.244  1.00 81.05 421 A 1 
ATOM   3211 O  O   . PHE A 1 421 ? 2.269   29.852  19.319  1.00 80.99 421 A 1 
ATOM   3212 C  CB  . PHE A 1 421 ? 2.035   29.183  15.970  1.00 80.85 421 A 1 
ATOM   3213 C  CG  . PHE A 1 421 ? 0.568   29.475  16.199  1.00 82.17 421 A 1 
ATOM   3214 C  CD1 . PHE A 1 421 ? -0.390  28.449  16.047  1.00 79.58 421 A 1 
ATOM   3215 C  CD2 . PHE A 1 421 ? 0.138   30.761  16.548  1.00 79.07 421 A 1 
ATOM   3216 C  CE1 . PHE A 1 421 ? -1.749  28.704  16.244  1.00 77.54 421 A 1 
ATOM   3217 C  CE2 . PHE A 1 421 ? -1.225  31.032  16.751  1.00 78.29 421 A 1 
ATOM   3218 C  CZ  . PHE A 1 421 ? -2.166  30.004  16.599  1.00 82.50 421 A 1 
ATOM   3219 N  N   . SER A 1 422 ? 3.566   30.993  17.902  1.00 76.47 422 A 1 
ATOM   3220 C  CA  . SER A 1 422 ? 3.532   32.236  18.672  1.00 75.00 422 A 1 
ATOM   3221 C  C   . SER A 1 422 ? 3.185   33.421  17.779  1.00 74.26 422 A 1 
ATOM   3222 O  O   . SER A 1 422 ? 3.651   33.490  16.642  1.00 71.59 422 A 1 
ATOM   3223 C  CB  . SER A 1 422 ? 4.855   32.520  19.382  1.00 72.88 422 A 1 
ATOM   3224 O  OG  . SER A 1 422 ? 5.048   31.644  20.468  1.00 67.81 422 A 1 
ATOM   3225 N  N   . ILE A 1 423 ? 2.433   34.385  18.334  1.00 76.30 423 A 1 
ATOM   3226 C  CA  . ILE A 1 423 ? 2.186   35.692  17.727  1.00 75.39 423 A 1 
ATOM   3227 C  C   . ILE A 1 423 ? 2.905   36.732  18.596  1.00 74.47 423 A 1 
ATOM   3228 O  O   . ILE A 1 423 ? 2.504   37.025  19.721  1.00 71.14 423 A 1 
ATOM   3229 C  CB  . ILE A 1 423 ? 0.676   35.956  17.566  1.00 73.37 423 A 1 
ATOM   3230 C  CG1 . ILE A 1 423 ? 0.016   34.851  16.708  1.00 67.93 423 A 1 
ATOM   3231 C  CG2 . ILE A 1 423 ? 0.465   37.344  16.924  1.00 67.02 423 A 1 
ATOM   3232 C  CD1 . ILE A 1 423 ? -1.511  34.981  16.580  1.00 62.61 423 A 1 
ATOM   3233 N  N   . GLY A 1 424 ? 3.995   37.257  18.088  1.00 74.47 424 A 1 
ATOM   3234 C  CA  . GLY A 1 424 ? 4.856   38.143  18.852  1.00 72.78 424 A 1 
ATOM   3235 C  C   . GLY A 1 424 ? 5.523   37.441  20.041  1.00 73.69 424 A 1 
ATOM   3236 O  O   . GLY A 1 424 ? 5.799   36.247  20.006  1.00 67.78 424 A 1 
ATOM   3237 N  N   . ARG A 1 425 ? 5.808   38.204  21.095  1.00 79.98 425 A 1 
ATOM   3238 C  CA  . ARG A 1 425 ? 6.498   37.691  22.297  1.00 81.43 425 A 1 
ATOM   3239 C  C   . ARG A 1 425 ? 5.559   37.336  23.451  1.00 82.53 425 A 1 
ATOM   3240 O  O   . ARG A 1 425 ? 6.006   36.716  24.399  1.00 76.31 425 A 1 
ATOM   3241 C  CB  . ARG A 1 425 ? 7.544   38.714  22.784  1.00 76.56 425 A 1 
ATOM   3242 C  CG  . ARG A 1 425 ? 8.746   38.833  21.827  1.00 66.45 425 A 1 
ATOM   3243 C  CD  . ARG A 1 425 ? 9.806   39.746  22.448  1.00 61.70 425 A 1 
ATOM   3244 N  NE  . ARG A 1 425 ? 10.995  39.857  21.597  1.00 53.69 425 A 1 
ATOM   3245 C  CZ  . ARG A 1 425 ? 12.091  40.551  21.882  1.00 47.91 425 A 1 
ATOM   3246 N  NH1 . ARG A 1 425 ? 12.213  41.229  22.992  1.00 45.32 425 A 1 
ATOM   3247 N  NH2 . ARG A 1 425 ? 13.091  40.568  21.048  1.00 43.76 425 A 1 
ATOM   3248 N  N   . PHE A 1 426 ? 4.303   37.752  23.381  1.00 87.37 426 A 1 
ATOM   3249 C  CA  . PHE A 1 426 ? 3.359   37.681  24.511  1.00 88.38 426 A 1 
ATOM   3250 C  C   . PHE A 1 426 ? 2.222   36.689  24.290  1.00 90.09 426 A 1 
ATOM   3251 O  O   . PHE A 1 426 ? 1.468   36.419  25.221  1.00 85.76 426 A 1 
ATOM   3252 C  CB  . PHE A 1 426 ? 2.816   39.085  24.787  1.00 84.94 426 A 1 
ATOM   3253 C  CG  . PHE A 1 426 ? 3.885   40.097  25.106  1.00 78.17 426 A 1 
ATOM   3254 C  CD1 . PHE A 1 426 ? 4.584   40.030  26.324  1.00 70.50 426 A 1 
ATOM   3255 C  CD2 . PHE A 1 426 ? 4.212   41.107  24.182  1.00 68.65 426 A 1 
ATOM   3256 C  CE1 . PHE A 1 426 ? 5.583   40.960  26.626  1.00 62.52 426 A 1 
ATOM   3257 C  CE2 . PHE A 1 426 ? 5.211   42.049  24.481  1.00 62.31 426 A 1 
ATOM   3258 C  CZ  . PHE A 1 426 ? 5.894   41.973  25.701  1.00 62.10 426 A 1 
ATOM   3259 N  N   . TYR A 1 427 ? 2.093   36.145  23.089  1.00 83.73 427 A 1 
ATOM   3260 C  CA  . TYR A 1 427 ? 1.091   35.143  22.761  1.00 85.55 427 A 1 
ATOM   3261 C  C   . TYR A 1 427 ? 1.765   33.880  22.244  1.00 84.94 427 A 1 
ATOM   3262 O  O   . TYR A 1 427 ? 2.508   33.920  21.260  1.00 81.30 427 A 1 
ATOM   3263 C  CB  . TYR A 1 427 ? 0.100   35.718  21.750  1.00 86.08 427 A 1 
ATOM   3264 C  CG  . TYR A 1 427 ? -1.020  34.771  21.412  1.00 88.65 427 A 1 
ATOM   3265 C  CD1 . TYR A 1 427 ? -0.857  33.799  20.393  1.00 85.20 427 A 1 
ATOM   3266 C  CD2 . TYR A 1 427 ? -2.238  34.828  22.113  1.00 84.68 427 A 1 
ATOM   3267 C  CE1 . TYR A 1 427 ? -1.892  32.915  20.078  1.00 83.35 427 A 1 
ATOM   3268 C  CE2 . TYR A 1 427 ? -3.283  33.952  21.806  1.00 84.00 427 A 1 
ATOM   3269 C  CZ  . TYR A 1 427 ? -3.113  32.995  20.784  1.00 88.88 427 A 1 
ATOM   3270 O  OH  . TYR A 1 427 ? -4.136  32.141  20.469  1.00 88.08 427 A 1 
ATOM   3271 N  N   . THR A 1 428 ? 1.491   32.758  22.896  1.00 89.37 428 A 1 
ATOM   3272 C  CA  . THR A 1 428 ? 1.871   31.426  22.421  1.00 89.11 428 A 1 
ATOM   3273 C  C   . THR A 1 428 ? 0.646   30.532  22.489  1.00 90.43 428 A 1 
ATOM   3274 O  O   . THR A 1 428 ? 0.018   30.431  23.537  1.00 89.32 428 A 1 
ATOM   3275 C  CB  . THR A 1 428 ? 3.037   30.851  23.224  1.00 86.09 428 A 1 
ATOM   3276 O  OG1 . THR A 1 428 ? 4.164   31.701  23.076  1.00 80.62 428 A 1 
ATOM   3277 C  CG2 . THR A 1 428 ? 3.474   29.471  22.743  1.00 80.41 428 A 1 
ATOM   3278 N  N   . ASN A 1 429 ? 0.317   29.896  21.366  1.00 89.20 429 A 1 
ATOM   3279 C  CA  . ASN A 1 429 ? -0.724  28.886  21.279  1.00 89.19 429 A 1 
ATOM   3280 C  C   . ASN A 1 429 ? -0.093  27.509  21.502  1.00 88.52 429 A 1 
ATOM   3281 O  O   . ASN A 1 429 ? 0.909   27.174  20.860  1.00 87.60 429 A 1 
ATOM   3282 C  CB  . ASN A 1 429 ? -1.415  29.032  19.918  1.00 89.10 429 A 1 
ATOM   3283 C  CG  . ASN A 1 429 ? -2.707  28.238  19.844  1.00 90.05 429 A 1 
ATOM   3284 O  OD1 . ASN A 1 429 ? -2.713  27.027  19.855  1.00 84.27 429 A 1 
ATOM   3285 N  ND2 . ASN A 1 429 ? -3.836  28.914  19.760  1.00 83.97 429 A 1 
ATOM   3286 N  N   . TYR A 1 430 ? -0.667  26.757  22.419  1.00 92.93 430 A 1 
ATOM   3287 C  CA  . TYR A 1 430 ? -0.213  25.420  22.772  1.00 92.76 430 A 1 
ATOM   3288 C  C   . TYR A 1 430 ? -1.217  24.373  22.315  1.00 92.55 430 A 1 
ATOM   3289 O  O   . TYR A 1 430 ? -2.427  24.568  22.408  1.00 91.06 430 A 1 
ATOM   3290 C  CB  . TYR A 1 430 ? 0.047   25.312  24.279  1.00 91.62 430 A 1 
ATOM   3291 C  CG  . TYR A 1 430 ? 1.248   26.097  24.742  1.00 89.72 430 A 1 
ATOM   3292 C  CD1 . TYR A 1 430 ? 2.529   25.508  24.743  1.00 85.73 430 A 1 
ATOM   3293 C  CD2 . TYR A 1 430 ? 1.115   27.432  25.167  1.00 85.75 430 A 1 
ATOM   3294 C  CE1 . TYR A 1 430 ? 3.659   26.227  25.159  1.00 83.98 430 A 1 
ATOM   3295 C  CE2 . TYR A 1 430 ? 2.232   28.172  25.583  1.00 84.00 430 A 1 
ATOM   3296 C  CZ  . TYR A 1 430 ? 3.505   27.561  25.577  1.00 85.17 430 A 1 
ATOM   3297 O  OH  . TYR A 1 430 ? 4.606   28.277  25.983  1.00 83.09 430 A 1 
ATOM   3298 N  N   . TRP A 1 431 ? -0.703  23.233  21.855  1.00 92.32 431 A 1 
ATOM   3299 C  CA  . TRP A 1 431 ? -1.485  22.022  21.744  1.00 91.56 431 A 1 
ATOM   3300 C  C   . TRP A 1 431 ? -1.949  21.612  23.139  1.00 92.15 431 A 1 
ATOM   3301 O  O   . TRP A 1 431 ? -1.164  21.609  24.087  1.00 90.77 431 A 1 
ATOM   3302 C  CB  . TRP A 1 431 ? -0.646  20.927  21.103  1.00 89.42 431 A 1 
ATOM   3303 C  CG  . TRP A 1 431 ? -0.254  21.220  19.686  1.00 87.73 431 A 1 
ATOM   3304 C  CD1 . TRP A 1 431 ? 0.896   21.783  19.276  1.00 82.50 431 A 1 
ATOM   3305 C  CD2 . TRP A 1 431 ? -1.041  20.957  18.484  1.00 84.54 431 A 1 
ATOM   3306 N  NE1 . TRP A 1 431 ? 0.894   21.888  17.885  1.00 81.64 431 A 1 
ATOM   3307 C  CE2 . TRP A 1 431 ? -0.273  21.379  17.364  1.00 82.93 431 A 1 
ATOM   3308 C  CE3 . TRP A 1 431 ? -2.301  20.389  18.246  1.00 81.63 431 A 1 
ATOM   3309 C  CZ2 . TRP A 1 431 ? -0.738  21.233  16.042  1.00 80.63 431 A 1 
ATOM   3310 C  CZ3 . TRP A 1 431 ? -2.774  20.245  16.934  1.00 79.98 431 A 1 
ATOM   3311 C  CH2 . TRP A 1 431 ? -2.003  20.658  15.844  1.00 79.66 431 A 1 
ATOM   3312 N  N   . VAL A 1 432 ? -3.221  21.267  23.263  1.00 91.36 432 A 1 
ATOM   3313 C  CA  . VAL A 1 432 ? -3.787  20.717  24.491  1.00 91.24 432 A 1 
ATOM   3314 C  C   . VAL A 1 432 ? -4.351  19.332  24.209  1.00 91.59 432 A 1 
ATOM   3315 O  O   . VAL A 1 432 ? -5.133  19.169  23.273  1.00 90.11 432 A 1 
ATOM   3316 C  CB  . VAL A 1 432 ? -4.837  21.636  25.137  1.00 89.58 432 A 1 
ATOM   3317 C  CG1 . VAL A 1 432 ? -4.137  22.748  25.931  1.00 80.01 432 A 1 
ATOM   3318 C  CG2 . VAL A 1 432 ? -5.778  22.292  24.130  1.00 80.58 432 A 1 
ATOM   3319 N  N   . PRO A 1 433 ? -3.979  18.331  25.013  1.00 90.58 433 A 1 
ATOM   3320 C  CA  . PRO A 1 433 ? -4.560  16.999  24.924  1.00 89.44 433 A 1 
ATOM   3321 C  C   . PRO A 1 433 ? -6.075  17.042  25.091  1.00 89.37 433 A 1 
ATOM   3322 O  O   . PRO A 1 433 ? -6.608  17.781  25.922  1.00 87.66 433 A 1 
ATOM   3323 C  CB  . PRO A 1 433 ? -3.902  16.177  26.033  1.00 87.66 433 A 1 
ATOM   3324 C  CG  . PRO A 1 433 ? -2.572  16.886  26.246  1.00 84.56 433 A 1 
ATOM   3325 C  CD  . PRO A 1 433 ? -2.929  18.353  26.018  1.00 87.73 433 A 1 
ATOM   3326 N  N   . ASN A 1 434 ? -6.791  16.215  24.324  1.00 89.39 434 A 1 
ATOM   3327 C  CA  . ASN A 1 434 ? -8.228  16.039  24.462  1.00 88.90 434 A 1 
ATOM   3328 C  C   . ASN A 1 434 ? -8.540  14.632  24.984  1.00 88.46 434 A 1 
ATOM   3329 O  O   . ASN A 1 434 ? -8.651  13.692  24.189  1.00 86.42 434 A 1 
ATOM   3330 C  CB  . ASN A 1 434 ? -8.925  16.354  23.139  1.00 88.28 434 A 1 
ATOM   3331 C  CG  . ASN A 1 434 ? -10.444 16.289  23.267  1.00 88.54 434 A 1 
ATOM   3332 O  OD1 . ASN A 1 434 ? -11.004 16.012  24.319  1.00 84.93 434 A 1 
ATOM   3333 N  ND2 . ASN A 1 434 ? -11.147 16.546  22.188  1.00 84.03 434 A 1 
ATOM   3334 N  N   . PRO A 1 435 ? -8.755  14.453  26.296  1.00 83.78 435 A 1 
ATOM   3335 C  CA  . PRO A 1 435 ? -9.069  13.147  26.871  1.00 81.10 435 A 1 
ATOM   3336 C  C   . PRO A 1 435 ? -10.478 12.644  26.526  1.00 83.39 435 A 1 
ATOM   3337 O  O   . PRO A 1 435 ? -10.847 11.544  26.906  1.00 81.28 435 A 1 
ATOM   3338 C  CB  . PRO A 1 435 ? -8.882  13.338  28.382  1.00 77.91 435 A 1 
ATOM   3339 C  CG  . PRO A 1 435 ? -9.262  14.797  28.594  1.00 74.04 435 A 1 
ATOM   3340 C  CD  . PRO A 1 435 ? -8.726  15.477  27.329  1.00 75.77 435 A 1 
ATOM   3341 N  N   . ASN A 1 436 ? -11.288 13.438  25.808  1.00 87.38 436 A 1 
ATOM   3342 C  CA  . ASN A 1 436 ? -12.639 13.086  25.378  1.00 88.28 436 A 1 
ATOM   3343 C  C   . ASN A 1 436 ? -12.702 12.661  23.903  1.00 90.42 436 A 1 
ATOM   3344 O  O   . ASN A 1 436 ? -13.803 12.475  23.376  1.00 88.85 436 A 1 
ATOM   3345 C  CB  . ASN A 1 436 ? -13.591 14.263  25.671  1.00 86.42 436 A 1 
ATOM   3346 C  CG  . ASN A 1 436 ? -13.615 14.666  27.132  1.00 82.52 436 A 1 
ATOM   3347 O  OD1 . ASN A 1 436 ? -13.689 13.856  28.043  1.00 75.13 436 A 1 
ATOM   3348 N  ND2 . ASN A 1 436 ? -13.564 15.945  27.400  1.00 73.31 436 A 1 
ATOM   3349 N  N   . LEU A 1 437 ? -11.558 12.520  23.211  1.00 88.89 437 A 1 
ATOM   3350 C  CA  . LEU A 1 437 ? -11.518 12.031  21.839  1.00 89.89 437 A 1 
ATOM   3351 C  C   . LEU A 1 437 ? -12.133 10.632  21.753  1.00 91.11 437 A 1 
ATOM   3352 O  O   . LEU A 1 437 ? -11.730 9.703   22.452  1.00 90.48 437 A 1 
ATOM   3353 C  CB  . LEU A 1 437 ? -10.087 12.013  21.283  1.00 88.52 437 A 1 
ATOM   3354 C  CG  . LEU A 1 437 ? -9.606  13.369  20.752  1.00 87.55 437 A 1 
ATOM   3355 C  CD1 . LEU A 1 437 ? -8.113  13.284  20.424  1.00 84.61 437 A 1 
ATOM   3356 C  CD2 . LEU A 1 437 ? -10.343 13.779  19.474  1.00 84.31 437 A 1 
ATOM   3357 N  N   . ARG A 1 438 ? -13.099 10.507  20.847  1.00 91.91 438 A 1 
ATOM   3358 C  CA  . ARG A 1 438 ? -13.728 9.240   20.482  1.00 92.01 438 A 1 
ATOM   3359 C  C   . ARG A 1 438 ? -13.036 8.677   19.243  1.00 92.55 438 A 1 
ATOM   3360 O  O   . ARG A 1 438 ? -12.493 9.459   18.460  1.00 91.79 438 A 1 
ATOM   3361 C  CB  . ARG A 1 438 ? -15.233 9.459   20.269  1.00 90.64 438 A 1 
ATOM   3362 C  CG  . ARG A 1 438 ? -15.915 9.870   21.590  1.00 87.66 438 A 1 
ATOM   3363 C  CD  . ARG A 1 438 ? -17.408 10.131  21.406  1.00 86.79 438 A 1 
ATOM   3364 N  NE  . ARG A 1 438 ? -17.662 11.352  20.621  1.00 80.98 438 A 1 
ATOM   3365 C  CZ  . ARG A 1 438 ? -18.637 11.545  19.756  1.00 76.60 438 A 1 
ATOM   3366 N  NH1 . ARG A 1 438 ? -19.596 10.680  19.612  1.00 68.79 438 A 1 
ATOM   3367 N  NH2 . ARG A 1 438 ? -18.659 12.588  19.002  1.00 71.01 438 A 1 
ATOM   3368 N  N   . PRO A 1 439 ? -13.059 7.355   19.036  1.00 93.18 439 A 1 
ATOM   3369 C  CA  . PRO A 1 439 ? -12.561 6.779   17.796  1.00 93.28 439 A 1 
ATOM   3370 C  C   . PRO A 1 439 ? -13.354 7.307   16.598  1.00 93.61 439 A 1 
ATOM   3371 O  O   . PRO A 1 439 ? -14.577 7.454   16.667  1.00 92.69 439 A 1 
ATOM   3372 C  CB  . PRO A 1 439 ? -12.705 5.266   17.955  1.00 92.07 439 A 1 
ATOM   3373 C  CG  . PRO A 1 439 ? -13.830 5.123   18.977  1.00 89.70 439 A 1 
ATOM   3374 C  CD  . PRO A 1 439 ? -13.640 6.332   19.878  1.00 92.11 439 A 1 
ATOM   3375 N  N   . GLU A 1 440 ? -12.671 7.525   15.475  1.00 95.64 440 A 1 
ATOM   3376 C  CA  . GLU A 1 440 ? -13.343 7.652   14.181  1.00 95.46 440 A 1 
ATOM   3377 C  C   . GLU A 1 440 ? -14.017 6.334   13.826  1.00 96.55 440 A 1 
ATOM   3378 O  O   . GLU A 1 440 ? -13.488 5.258   14.102  1.00 95.50 440 A 1 
ATOM   3379 C  CB  . GLU A 1 440 ? -12.358 7.968   13.059  1.00 92.21 440 A 1 
ATOM   3380 C  CG  . GLU A 1 440 ? -11.702 9.341   13.176  1.00 85.83 440 A 1 
ATOM   3381 C  CD  . GLU A 1 440 ? -10.885 9.675   11.916  1.00 90.43 440 A 1 
ATOM   3382 O  OE1 . GLU A 1 440 ? -9.841  10.347  12.054  1.00 84.59 440 A 1 
ATOM   3383 O  OE2 . GLU A 1 440 ? -11.276 9.247   10.818  1.00 85.66 440 A 1 
ATOM   3384 N  N   . THR A 1 441 ? -15.156 6.414   13.138  1.00 96.52 441 A 1 
ATOM   3385 C  CA  . THR A 1 441 ? -15.826 5.220   12.633  1.00 96.70 441 A 1 
ATOM   3386 C  C   . THR A 1 441 ? -16.371 5.453   11.234  1.00 96.77 441 A 1 
ATOM   3387 O  O   . THR A 1 441 ? -16.676 6.585   10.863  1.00 95.53 441 A 1 
ATOM   3388 C  CB  . THR A 1 441 ? -16.962 4.754   13.561  1.00 95.58 441 A 1 
ATOM   3389 O  OG1 . THR A 1 441 ? -17.994 5.703   13.688  1.00 87.41 441 A 1 
ATOM   3390 C  CG2 . THR A 1 441 ? -16.461 4.481   14.969  1.00 87.27 441 A 1 
ATOM   3391 N  N   . ASN A 1 442 ? -16.561 4.384   10.470  1.00 96.94 442 A 1 
ATOM   3392 C  CA  . ASN A 1 442 ? -17.360 4.448   9.263   1.00 96.89 442 A 1 
ATOM   3393 C  C   . ASN A 1 442 ? -18.252 3.222   9.097   1.00 97.60 442 A 1 
ATOM   3394 O  O   . ASN A 1 442 ? -18.057 2.180   9.722   1.00 96.90 442 A 1 
ATOM   3395 C  CB  . ASN A 1 442 ? -16.476 4.778   8.044   1.00 94.00 442 A 1 
ATOM   3396 C  CG  . ASN A 1 442 ? -15.666 3.625   7.472   1.00 95.03 442 A 1 
ATOM   3397 O  OD1 . ASN A 1 442 ? -15.934 2.453   7.631   1.00 87.72 442 A 1 
ATOM   3398 N  ND2 . ASN A 1 442 ? -14.654 3.943   6.697   1.00 88.05 442 A 1 
ATOM   3399 N  N   . GLU A 1 443 ? -19.237 3.385   8.212   1.00 97.86 443 A 1 
ATOM   3400 C  CA  . GLU A 1 443 ? -19.955 2.306   7.549   1.00 97.67 443 A 1 
ATOM   3401 C  C   . GLU A 1 443 ? -19.898 2.552   6.045   1.00 97.81 443 A 1 
ATOM   3402 O  O   . GLU A 1 443 ? -20.107 3.672   5.575   1.00 96.48 443 A 1 
ATOM   3403 C  CB  . GLU A 1 443 ? -21.396 2.184   8.086   1.00 95.34 443 A 1 
ATOM   3404 C  CG  . GLU A 1 443 ? -22.252 3.455   7.912   1.00 84.35 443 A 1 
ATOM   3405 C  CD  . GLU A 1 443 ? -23.715 3.313   8.369   1.00 86.65 443 A 1 
ATOM   3406 O  OE1 . GLU A 1 443 ? -24.575 4.050   7.822   1.00 79.21 443 A 1 
ATOM   3407 O  OE2 . GLU A 1 443 ? -23.999 2.498   9.261   1.00 80.98 443 A 1 
ATOM   3408 N  N   . THR A 1 444 ? -19.593 1.511   5.271   1.00 97.62 444 A 1 
ATOM   3409 C  CA  . THR A 1 444 ? -19.539 1.566   3.807   1.00 97.53 444 A 1 
ATOM   3410 C  C   . THR A 1 444 ? -20.462 0.527   3.219   1.00 97.81 444 A 1 
ATOM   3411 O  O   . THR A 1 444 ? -20.429 -0.636  3.606   1.00 97.12 444 A 1 
ATOM   3412 C  CB  . THR A 1 444 ? -18.105 1.374   3.284   1.00 96.09 444 A 1 
ATOM   3413 O  OG1 . THR A 1 444 ? -17.282 2.412   3.762   1.00 88.96 444 A 1 
ATOM   3414 C  CG2 . THR A 1 444 ? -18.004 1.403   1.765   1.00 89.65 444 A 1 
ATOM   3415 N  N   . GLN A 1 445 ? -21.270 0.957   2.236   1.00 98.18 445 A 1 
ATOM   3416 C  CA  . GLN A 1 445 ? -21.984 0.081   1.325   1.00 98.17 445 A 1 
ATOM   3417 C  C   . GLN A 1 445 ? -21.269 0.089   -0.015  1.00 98.25 445 A 1 
ATOM   3418 O  O   . GLN A 1 445 ? -20.895 1.151   -0.513  1.00 97.38 445 A 1 
ATOM   3419 C  CB  . GLN A 1 445 ? -23.439 0.530   1.176   1.00 96.91 445 A 1 
ATOM   3420 C  CG  . GLN A 1 445 ? -24.191 0.450   2.508   1.00 90.04 445 A 1 
ATOM   3421 C  CD  . GLN A 1 445 ? -25.652 0.876   2.410   1.00 88.92 445 A 1 
ATOM   3422 O  OE1 . GLN A 1 445 ? -26.222 1.099   1.358   1.00 79.71 445 A 1 
ATOM   3423 N  NE2 . GLN A 1 445 ? -26.331 0.993   3.525   1.00 77.36 445 A 1 
ATOM   3424 N  N   . GLU A 1 446 ? -21.085 -1.088  -0.607  1.00 98.38 446 A 1 
ATOM   3425 C  CA  . GLU A 1 446 ? -20.477 -1.223  -1.923  1.00 98.21 446 A 1 
ATOM   3426 C  C   . GLU A 1 446 ? -21.239 -2.266  -2.733  1.00 98.39 446 A 1 
ATOM   3427 O  O   . GLU A 1 446 ? -21.547 -3.349  -2.240  1.00 97.70 446 A 1 
ATOM   3428 C  CB  . GLU A 1 446 ? -18.986 -1.546  -1.775  1.00 97.62 446 A 1 
ATOM   3429 C  CG  . GLU A 1 446 ? -18.240 -1.604  -3.113  1.00 95.82 446 A 1 
ATOM   3430 C  CD  . GLU A 1 446 ? -16.715 -1.531  -2.967  1.00 96.22 446 A 1 
ATOM   3431 O  OE1 . GLU A 1 446 ? -16.030 -1.296  -3.996  1.00 91.54 446 A 1 
ATOM   3432 O  OE2 . GLU A 1 446 ? -16.178 -1.610  -1.836  1.00 92.37 446 A 1 
ATOM   3433 N  N   . TYR A 1 447 ? -21.568 -1.914  -3.985  1.00 98.47 447 A 1 
ATOM   3434 C  CA  . TYR A 1 447 ? -22.291 -2.772  -4.911  1.00 98.49 447 A 1 
ATOM   3435 C  C   . TYR A 1 447 ? -21.570 -2.776  -6.244  1.00 98.57 447 A 1 
ATOM   3436 O  O   . TYR A 1 447 ? -21.101 -1.728  -6.699  1.00 97.83 447 A 1 
ATOM   3437 C  CB  . TYR A 1 447 ? -23.725 -2.277  -5.110  1.00 97.51 447 A 1 
ATOM   3438 C  CG  . TYR A 1 447 ? -24.439 -1.871  -3.850  1.00 95.40 447 A 1 
ATOM   3439 C  CD1 . TYR A 1 447 ? -24.981 -2.843  -2.990  1.00 88.18 447 A 1 
ATOM   3440 C  CD2 . TYR A 1 447 ? -24.540 -0.499  -3.514  1.00 88.80 447 A 1 
ATOM   3441 C  CE1 . TYR A 1 447 ? -25.638 -2.464  -1.811  1.00 84.15 447 A 1 
ATOM   3442 C  CE2 . TYR A 1 447 ? -25.194 -0.111  -2.340  1.00 84.78 447 A 1 
ATOM   3443 C  CZ  . TYR A 1 447 ? -25.745 -1.093  -1.495  1.00 83.78 447 A 1 
ATOM   3444 O  OH  . TYR A 1 447 ? -26.392 -0.713  -0.350  1.00 79.68 447 A 1 
ATOM   3445 N  N   . GLY A 1 448 ? -21.521 -3.909  -6.913  1.00 98.33 448 A 1 
ATOM   3446 C  CA  . GLY A 1 448 ? -20.867 -3.994  -8.203  1.00 98.36 448 A 1 
ATOM   3447 C  C   . GLY A 1 448 ? -21.193 -5.260  -8.959  1.00 98.57 448 A 1 
ATOM   3448 O  O   . GLY A 1 448 ? -22.004 -6.089  -8.543  1.00 97.99 448 A 1 
ATOM   3449 N  N   . PHE A 1 449 ? -20.550 -5.376  -10.114 1.00 98.31 449 A 1 
ATOM   3450 C  CA  . PHE A 1 449 ? -20.649 -6.546  -10.971 1.00 98.44 449 A 1 
ATOM   3451 C  C   . PHE A 1 449 ? -19.307 -6.821  -11.638 1.00 98.42 449 A 1 
ATOM   3452 O  O   . PHE A 1 449 ? -18.449 -5.944  -11.748 1.00 97.96 449 A 1 
ATOM   3453 C  CB  . PHE A 1 449 ? -21.780 -6.360  -11.990 1.00 97.90 449 A 1 
ATOM   3454 C  CG  . PHE A 1 449 ? -21.499 -5.358  -13.078 1.00 97.96 449 A 1 
ATOM   3455 C  CD1 . PHE A 1 449 ? -21.650 -3.977  -12.846 1.00 96.49 449 A 1 
ATOM   3456 C  CD2 . PHE A 1 449 ? -21.101 -5.796  -14.356 1.00 96.31 449 A 1 
ATOM   3457 C  CE1 . PHE A 1 449 ? -21.406 -3.051  -13.869 1.00 95.43 449 A 1 
ATOM   3458 C  CE2 . PHE A 1 449 ? -20.862 -4.873  -15.384 1.00 95.45 449 A 1 
ATOM   3459 C  CZ  . PHE A 1 449 ? -21.007 -3.503  -15.146 1.00 95.57 449 A 1 
ATOM   3460 N  N   . GLY A 1 450 ? -19.146 -8.051  -12.105 1.00 98.20 450 A 1 
ATOM   3461 C  CA  . GLY A 1 450 ? -18.007 -8.499  -12.882 1.00 98.06 450 A 1 
ATOM   3462 C  C   . GLY A 1 450 ? -18.460 -9.272  -14.112 1.00 98.07 450 A 1 
ATOM   3463 O  O   . GLY A 1 450 ? -19.500 -9.939  -14.102 1.00 97.10 450 A 1 
ATOM   3464 N  N   . LEU A 1 451 ? -17.654 -9.173  -15.171 1.00 97.91 451 A 1 
ATOM   3465 C  CA  . LEU A 1 451 ? -17.788 -9.952  -16.393 1.00 97.65 451 A 1 
ATOM   3466 C  C   . LEU A 1 451 ? -16.483 -10.704 -16.609 1.00 97.48 451 A 1 
ATOM   3467 O  O   . LEU A 1 451 ? -15.407 -10.105 -16.530 1.00 96.55 451 A 1 
ATOM   3468 C  CB  . LEU A 1 451 ? -18.081 -9.032  -17.586 1.00 97.13 451 A 1 
ATOM   3469 C  CG  . LEU A 1 451 ? -19.316 -8.130  -17.459 1.00 95.32 451 A 1 
ATOM   3470 C  CD1 . LEU A 1 451 ? -19.387 -7.163  -18.642 1.00 92.81 451 A 1 
ATOM   3471 C  CD2 . LEU A 1 451 ? -20.609 -8.936  -17.435 1.00 92.66 451 A 1 
ATOM   3472 N  N   . ARG A 1 452 ? -16.580 -11.992 -16.922 1.00 96.12 452 A 1 
ATOM   3473 C  CA  . ARG A 1 452 ? -15.435 -12.831 -17.254 1.00 95.24 452 A 1 
ATOM   3474 C  C   . ARG A 1 452 ? -15.774 -13.667 -18.473 1.00 94.98 452 A 1 
ATOM   3475 O  O   . ARG A 1 452 ? -16.756 -14.406 -18.472 1.00 92.34 452 A 1 
ATOM   3476 C  CB  . ARG A 1 452 ? -15.070 -13.691 -16.045 1.00 92.48 452 A 1 
ATOM   3477 C  CG  . ARG A 1 452 ? -13.729 -14.395 -16.264 1.00 82.36 452 A 1 
ATOM   3478 C  CD  . ARG A 1 452 ? -13.390 -15.233 -15.034 1.00 81.82 452 A 1 
ATOM   3479 N  NE  . ARG A 1 452 ? -12.006 -15.714 -15.104 1.00 73.50 452 A 1 
ATOM   3480 C  CZ  . ARG A 1 452 ? -11.374 -16.315 -14.124 1.00 69.47 452 A 1 
ATOM   3481 N  NH1 . ARG A 1 452 ? -11.989 -16.721 -13.046 1.00 64.84 452 A 1 
ATOM   3482 N  NH2 . ARG A 1 452 ? -10.089 -16.507 -14.201 1.00 59.18 452 A 1 
ATOM   3483 N  N   . PHE A 1 453 ? -14.945 -13.531 -19.501 1.00 94.88 453 A 1 
ATOM   3484 C  CA  . PHE A 1 453 ? -15.062 -14.318 -20.714 1.00 94.01 453 A 1 
ATOM   3485 C  C   . PHE A 1 453 ? -13.688 -14.852 -21.094 1.00 93.24 453 A 1 
ATOM   3486 O  O   . PHE A 1 453 ? -12.727 -14.087 -21.147 1.00 90.39 453 A 1 
ATOM   3487 C  CB  . PHE A 1 453 ? -15.624 -13.458 -21.835 1.00 93.07 453 A 1 
ATOM   3488 C  CG  . PHE A 1 453 ? -17.003 -12.888 -21.606 1.00 92.70 453 A 1 
ATOM   3489 C  CD1 . PHE A 1 453 ? -18.142 -13.664 -21.862 1.00 89.32 453 A 1 
ATOM   3490 C  CD2 . PHE A 1 453 ? -17.159 -11.551 -21.189 1.00 89.09 453 A 1 
ATOM   3491 C  CE1 . PHE A 1 453 ? -19.427 -13.117 -21.732 1.00 87.23 453 A 1 
ATOM   3492 C  CE2 . PHE A 1 453 ? -18.439 -10.995 -21.054 1.00 87.24 453 A 1 
ATOM   3493 C  CZ  . PHE A 1 453 ? -19.571 -11.774 -21.331 1.00 87.39 453 A 1 
ATOM   3494 N  N   . ASP A 1 454 ? -13.634 -16.135 -21.412 1.00 89.06 454 A 1 
ATOM   3495 C  CA  . ASP A 1 454 ? -12.479 -16.828 -21.973 1.00 85.63 454 A 1 
ATOM   3496 C  C   . ASP A 1 454 ? -12.867 -17.335 -23.381 1.00 84.13 454 A 1 
ATOM   3497 O  O   . ASP A 1 454 ? -14.040 -17.632 -23.617 1.00 74.49 454 A 1 
ATOM   3498 C  CB  . ASP A 1 454 ? -12.051 -17.965 -21.027 1.00 80.27 454 A 1 
ATOM   3499 C  CG  . ASP A 1 454 ? -11.755 -17.507 -19.577 1.00 73.58 454 A 1 
ATOM   3500 O  OD1 . ASP A 1 454 ? -11.051 -16.484 -19.393 1.00 65.94 454 A 1 
ATOM   3501 O  OD2 . ASP A 1 454 ? -12.222 -18.165 -18.624 1.00 66.98 454 A 1 
ATOM   3502 N  N   . ASP A 1 455 ? -11.918 -17.383 -24.330 1.00 76.84 455 A 1 
ATOM   3503 C  CA  . ASP A 1 455 ? -12.128 -17.788 -25.734 1.00 75.36 455 A 1 
ATOM   3504 C  C   . ASP A 1 455 ? -13.285 -17.050 -26.449 1.00 75.96 455 A 1 
ATOM   3505 O  O   . ASP A 1 455 ? -14.194 -17.635 -27.037 1.00 71.26 455 A 1 
ATOM   3506 C  CB  . ASP A 1 455 ? -12.227 -19.318 -25.844 1.00 71.36 455 A 1 
ATOM   3507 C  CG  . ASP A 1 455 ? -10.931 -20.055 -25.484 1.00 65.87 455 A 1 
ATOM   3508 O  OD1 . ASP A 1 455 ? -9.847  -19.569 -25.883 1.00 60.98 455 A 1 
ATOM   3509 O  OD2 . ASP A 1 455 ? -11.028 -21.155 -24.901 1.00 58.93 455 A 1 
ATOM   3510 N  N   . LEU A 1 456 ? -13.250 -15.698 -26.405 1.00 74.16 456 A 1 
ATOM   3511 C  CA  . LEU A 1 456 ? -14.339 -14.821 -26.861 1.00 72.36 456 A 1 
ATOM   3512 C  C   . LEU A 1 456 ? -14.411 -14.663 -28.383 1.00 73.76 456 A 1 
ATOM   3513 O  O   . LEU A 1 456 ? -15.351 -15.101 -29.035 1.00 67.08 456 A 1 
ATOM   3514 C  CB  . LEU A 1 456 ? -14.119 -13.441 -26.211 1.00 66.71 456 A 1 
ATOM   3515 C  CG  . LEU A 1 456 ? -15.124 -13.110 -25.113 1.00 61.72 456 A 1 
ATOM   3516 C  CD1 . LEU A 1 456 ? -14.482 -12.106 -24.163 1.00 59.21 456 A 1 
ATOM   3517 C  CD2 . LEU A 1 456 ? -16.383 -12.486 -25.689 1.00 57.65 456 A 1 
ATOM   3518 N  N   . MET A 1 457 ? -13.445 -13.928 -28.949 1.00 73.36 457 A 1 
ATOM   3519 C  CA  . MET A 1 457 ? -13.387 -13.569 -30.372 1.00 72.65 457 A 1 
ATOM   3520 C  C   . MET A 1 457 ? -12.224 -14.228 -31.089 1.00 73.79 457 A 1 
ATOM   3521 O  O   . MET A 1 457 ? -12.311 -14.533 -32.280 1.00 68.36 457 A 1 
ATOM   3522 C  CB  . MET A 1 457 ? -13.280 -12.045 -30.525 1.00 67.50 457 A 1 
ATOM   3523 C  CG  . MET A 1 457 ? -14.535 -11.294 -30.092 1.00 61.82 457 A 1 
ATOM   3524 S  SD  . MET A 1 457 ? -14.513 -9.536  -30.540 1.00 56.80 457 A 1 
ATOM   3525 C  CE  . MET A 1 457 ? -13.438 -8.904  -29.242 1.00 50.24 457 A 1 
ATOM   3526 N  N   . LEU A 1 458 ? -11.106 -14.397 -30.367 1.00 73.04 458 A 1 
ATOM   3527 C  CA  . LEU A 1 458 ? -9.903  -15.062 -30.818 1.00 73.05 458 A 1 
ATOM   3528 C  C   . LEU A 1 458 ? -9.665  -16.272 -29.928 1.00 75.06 458 A 1 
ATOM   3529 O  O   . LEU A 1 458 ? -10.052 -16.285 -28.761 1.00 69.98 458 A 1 
ATOM   3530 C  CB  . LEU A 1 458 ? -8.719  -14.072 -30.772 1.00 68.20 458 A 1 
ATOM   3531 C  CG  . LEU A 1 458 ? -8.860  -12.862 -31.700 1.00 63.90 458 A 1 
ATOM   3532 C  CD1 . LEU A 1 458 ? -7.799  -11.815 -31.370 1.00 61.30 458 A 1 
ATOM   3533 C  CD2 . LEU A 1 458 ? -8.696  -13.253 -33.179 1.00 60.02 458 A 1 
ATOM   3534 N  N   . SER A 1 459 ? -9.017  -17.305 -30.456 1.00 76.11 459 A 1 
ATOM   3535 C  CA  . SER A 1 459 ? -8.533  -18.387 -29.614 1.00 76.37 459 A 1 
ATOM   3536 C  C   . SER A 1 459 ? -7.582  -17.842 -28.549 1.00 78.70 459 A 1 
ATOM   3537 O  O   . SER A 1 459 ? -6.652  -17.107 -28.904 1.00 72.79 459 A 1 
ATOM   3538 C  CB  . SER A 1 459 ? -7.809  -19.432 -30.461 1.00 69.86 459 A 1 
ATOM   3539 O  OG  . SER A 1 459 ? -6.759  -18.818 -31.198 1.00 60.77 459 A 1 
ATOM   3540 N  N   . ASN A 1 460 ? -7.773  -18.235 -27.294 1.00 83.50 460 A 1 
ATOM   3541 C  CA  . ASN A 1 460 ? -6.996  -17.808 -26.123 1.00 84.61 460 A 1 
ATOM   3542 C  C   . ASN A 1 460 ? -7.178  -16.334 -25.728 1.00 87.11 460 A 1 
ATOM   3543 O  O   . ASN A 1 460 ? -6.374  -15.821 -24.953 1.00 82.78 460 A 1 
ATOM   3544 C  CB  . ASN A 1 460 ? -5.507  -18.166 -26.274 1.00 79.87 460 A 1 
ATOM   3545 C  CG  . ASN A 1 460 ? -5.209  -19.573 -26.714 1.00 73.75 460 A 1 
ATOM   3546 O  OD1 . ASN A 1 460 ? -5.922  -20.531 -26.452 1.00 66.27 460 A 1 
ATOM   3547 N  ND2 . ASN A 1 460 ? -4.107  -19.741 -27.406 1.00 65.51 460 A 1 
ATOM   3548 N  N   . ASP A 1 461 ? -8.199  -15.634 -26.227 1.00 90.18 461 A 1 
ATOM   3549 C  CA  . ASP A 1 461 ? -8.516  -14.317 -25.684 1.00 89.92 461 A 1 
ATOM   3550 C  C   . ASP A 1 461 ? -9.286  -14.437 -24.365 1.00 91.09 461 A 1 
ATOM   3551 O  O   . ASP A 1 461 ? -10.011 -15.396 -24.100 1.00 88.67 461 A 1 
ATOM   3552 C  CB  . ASP A 1 461 ? -9.126  -13.372 -26.728 1.00 85.16 461 A 1 
ATOM   3553 C  CG  . ASP A 1 461 ? -10.602 -13.524 -27.085 1.00 80.83 461 A 1 
ATOM   3554 O  OD1 . ASP A 1 461 ? -11.274 -14.452 -26.627 1.00 70.60 461 A 1 
ATOM   3555 O  OD2 . ASP A 1 461 ? -11.084 -12.662 -27.859 1.00 77.16 461 A 1 
ATOM   3556 N  N   . ALA A 1 462 ? -9.075  -13.463 -23.489 1.00 94.01 462 A 1 
ATOM   3557 C  CA  . ALA A 1 462 ? -9.739  -13.385 -22.205 1.00 94.19 462 A 1 
ATOM   3558 C  C   . ALA A 1 462 ? -10.089 -11.933 -21.878 1.00 94.92 462 A 1 
ATOM   3559 O  O   . ALA A 1 462 ? -9.283  -11.026 -22.077 1.00 94.12 462 A 1 
ATOM   3560 C  CB  . ALA A 1 462 ? -8.855  -14.024 -21.124 1.00 92.57 462 A 1 
ATOM   3561 N  N   . LEU A 1 463 ? -11.287 -11.721 -21.332 1.00 95.29 463 A 1 
ATOM   3562 C  CA  . LEU A 1 463 ? -11.744 -10.438 -20.824 1.00 95.55 463 A 1 
ATOM   3563 C  C   . LEU A 1 463 ? -12.178 -10.598 -19.375 1.00 95.61 463 A 1 
ATOM   3564 O  O   . LEU A 1 463 ? -13.126 -11.326 -19.088 1.00 95.11 463 A 1 
ATOM   3565 C  CB  . LEU A 1 463 ? -12.885 -9.907  -21.710 1.00 94.97 463 A 1 
ATOM   3566 C  CG  . LEU A 1 463 ? -13.496 -8.573  -21.226 1.00 93.96 463 A 1 
ATOM   3567 C  CD1 . LEU A 1 463 ? -12.533 -7.401  -21.386 1.00 90.47 463 A 1 
ATOM   3568 C  CD2 . LEU A 1 463 ? -14.747 -8.253  -22.036 1.00 89.70 463 A 1 
ATOM   3569 N  N   . GLU A 1 464 ? -11.543 -9.864  -18.491 1.00 96.61 464 A 1 
ATOM   3570 C  CA  . GLU A 1 464 ? -12.042 -9.590  -17.151 1.00 96.63 464 A 1 
ATOM   3571 C  C   . GLU A 1 464 ? -12.449 -8.128  -17.032 1.00 97.10 464 A 1 
ATOM   3572 O  O   . GLU A 1 464 ? -11.707 -7.220  -17.398 1.00 96.66 464 A 1 
ATOM   3573 C  CB  . GLU A 1 464 ? -11.018 -9.981  -16.070 1.00 95.28 464 A 1 
ATOM   3574 C  CG  . GLU A 1 464 ? -11.063 -11.482 -15.758 1.00 85.98 464 A 1 
ATOM   3575 C  CD  . GLU A 1 464 ? -10.178 -11.893 -14.576 1.00 85.58 464 A 1 
ATOM   3576 O  OE1 . GLU A 1 464 ? -10.270 -13.075 -14.165 1.00 79.28 464 A 1 
ATOM   3577 O  OE2 . GLU A 1 464 ? -9.423  -11.048 -14.055 1.00 80.33 464 A 1 
ATOM   3578 N  N   . PHE A 1 465 ? -13.648 -7.882  -16.497 1.00 97.45 465 A 1 
ATOM   3579 C  CA  . PHE A 1 465 ? -14.159 -6.562  -16.163 1.00 97.89 465 A 1 
ATOM   3580 C  C   . PHE A 1 465 ? -14.797 -6.599  -14.783 1.00 98.06 465 A 1 
ATOM   3581 O  O   . PHE A 1 465 ? -15.601 -7.485  -14.498 1.00 97.78 465 A 1 
ATOM   3582 C  CB  . PHE A 1 465 ? -15.156 -6.115  -17.238 1.00 97.76 465 A 1 
ATOM   3583 C  CG  . PHE A 1 465 ? -15.837 -4.800  -16.948 1.00 97.85 465 A 1 
ATOM   3584 C  CD1 . PHE A 1 465 ? -16.983 -4.743  -16.122 1.00 96.88 465 A 1 
ATOM   3585 C  CD2 . PHE A 1 465 ? -15.333 -3.607  -17.494 1.00 97.12 465 A 1 
ATOM   3586 C  CE1 . PHE A 1 465 ? -17.605 -3.513  -15.853 1.00 96.31 465 A 1 
ATOM   3587 C  CE2 . PHE A 1 465 ? -15.950 -2.379  -17.237 1.00 96.42 465 A 1 
ATOM   3588 C  CZ  . PHE A 1 465 ? -17.080 -2.331  -16.411 1.00 96.58 465 A 1 
ATOM   3589 N  N   . LYS A 1 466 ? -14.499 -5.620  -13.929 1.00 98.02 466 A 1 
ATOM   3590 C  CA  . LYS A 1 466 ? -15.154 -5.462  -12.632 1.00 98.24 466 A 1 
ATOM   3591 C  C   . LYS A 1 466 ? -15.383 -3.990  -12.342 1.00 98.45 466 A 1 
ATOM   3592 O  O   . LYS A 1 466 ? -14.472 -3.177  -12.515 1.00 97.95 466 A 1 
ATOM   3593 C  CB  . LYS A 1 466 ? -14.318 -6.172  -11.557 1.00 97.72 466 A 1 
ATOM   3594 C  CG  . LYS A 1 466 ? -15.100 -6.415  -10.263 1.00 96.76 466 A 1 
ATOM   3595 C  CD  . LYS A 1 466 ? -14.249 -7.241  -9.294  1.00 96.24 466 A 1 
ATOM   3596 C  CE  . LYS A 1 466 ? -15.018 -7.555  -8.023  1.00 94.93 466 A 1 
ATOM   3597 N  NZ  . LYS A 1 466 ? -14.207 -8.380  -7.088  1.00 93.89 466 A 1 
ATOM   3598 N  N   . ALA A 1 467 ? -16.585 -3.647  -11.888 1.00 98.53 467 A 1 
ATOM   3599 C  CA  . ALA A 1 467 ? -16.939 -2.285  -11.518 1.00 98.54 467 A 1 
ATOM   3600 C  C   . ALA A 1 467 ? -17.735 -2.268  -10.219 1.00 98.55 467 A 1 
ATOM   3601 O  O   . ALA A 1 467 ? -18.552 -3.159  -9.977  1.00 98.02 467 A 1 
ATOM   3602 C  CB  . ALA A 1 467 ? -17.720 -1.634  -12.661 1.00 98.03 467 A 1 
ATOM   3603 N  N   . SER A 1 468 ? -17.538 -1.228  -9.412  1.00 98.52 468 A 1 
ATOM   3604 C  CA  . SER A 1 468 ? -18.315 -1.015  -8.197  1.00 98.45 468 A 1 
ATOM   3605 C  C   . SER A 1 468 ? -18.650 0.451   -7.965  1.00 98.53 468 A 1 
ATOM   3606 O  O   . SER A 1 468 ? -17.963 1.363   -8.429  1.00 98.01 468 A 1 
ATOM   3607 C  CB  . SER A 1 468 ? -17.609 -1.612  -6.972  1.00 97.29 468 A 1 
ATOM   3608 O  OG  . SER A 1 468 ? -16.524 -0.813  -6.555  1.00 91.10 468 A 1 
ATOM   3609 N  N   . TYR A 1 469 ? -19.743 0.673   -7.220  1.00 98.50 469 A 1 
ATOM   3610 C  CA  . TYR A 1 469 ? -20.082 1.922   -6.576  1.00 98.62 469 A 1 
ATOM   3611 C  C   . TYR A 1 469 ? -19.951 1.750   -5.068  1.00 98.65 469 A 1 
ATOM   3612 O  O   . TYR A 1 469 ? -20.443 0.763   -4.522  1.00 98.26 469 A 1 
ATOM   3613 C  CB  . TYR A 1 469 ? -21.512 2.333   -6.952  1.00 98.47 469 A 1 
ATOM   3614 C  CG  . TYR A 1 469 ? -22.006 3.548   -6.200  1.00 97.96 469 A 1 
ATOM   3615 C  CD1 . TYR A 1 469 ? -22.901 3.410   -5.119  1.00 96.37 469 A 1 
ATOM   3616 C  CD2 . TYR A 1 469 ? -21.537 4.827   -6.542  1.00 96.68 469 A 1 
ATOM   3617 C  CE1 . TYR A 1 469 ? -23.336 4.542   -4.396  1.00 95.67 469 A 1 
ATOM   3618 C  CE2 . TYR A 1 469 ? -21.959 5.965   -5.837  1.00 95.67 469 A 1 
ATOM   3619 C  CZ  . TYR A 1 469 ? -22.858 5.822   -4.758  1.00 95.66 469 A 1 
ATOM   3620 O  OH  . TYR A 1 469 ? -23.269 6.926   -4.065  1.00 93.43 469 A 1 
ATOM   3621 N  N   . PHE A 1 470 ? -19.325 2.711   -4.392  1.00 98.55 470 A 1 
ATOM   3622 C  CA  . PHE A 1 470 ? -19.207 2.728   -2.940  1.00 98.48 470 A 1 
ATOM   3623 C  C   . PHE A 1 470 ? -19.812 4.009   -2.339  1.00 98.44 470 A 1 
ATOM   3624 O  O   . PHE A 1 470 ? -19.738 5.084   -2.933  1.00 98.09 470 A 1 
ATOM   3625 C  CB  . PHE A 1 470 ? -17.750 2.519   -2.512  1.00 98.09 470 A 1 
ATOM   3626 C  CG  . PHE A 1 470 ? -16.788 3.597   -2.954  1.00 98.20 470 A 1 
ATOM   3627 C  CD1 . PHE A 1 470 ? -16.097 3.470   -4.177  1.00 97.52 470 A 1 
ATOM   3628 C  CD2 . PHE A 1 470 ? -16.562 4.724   -2.150  1.00 97.29 470 A 1 
ATOM   3629 C  CE1 . PHE A 1 470 ? -15.184 4.456   -4.577  1.00 96.71 470 A 1 
ATOM   3630 C  CE2 . PHE A 1 470 ? -15.652 5.718   -2.548  1.00 96.55 470 A 1 
ATOM   3631 C  CZ  . PHE A 1 470 ? -14.961 5.581   -3.765  1.00 96.88 470 A 1 
ATOM   3632 N  N   . ASP A 1 471 ? -20.405 3.873   -1.154  1.00 98.32 471 A 1 
ATOM   3633 C  CA  . ASP A 1 471 ? -20.973 4.959   -0.356  1.00 98.26 471 A 1 
ATOM   3634 C  C   . ASP A 1 471 ? -20.583 4.738   1.113   1.00 98.24 471 A 1 
ATOM   3635 O  O   . ASP A 1 471 ? -21.003 3.768   1.752   1.00 97.32 471 A 1 
ATOM   3636 C  CB  . ASP A 1 471 ? -22.495 4.998   -0.560  1.00 97.54 471 A 1 
ATOM   3637 C  CG  . ASP A 1 471 ? -23.166 6.260   -0.009  1.00 94.86 471 A 1 
ATOM   3638 O  OD1 . ASP A 1 471 ? -23.010 6.616   1.182   1.00 87.00 471 A 1 
ATOM   3639 O  OD2 . ASP A 1 471 ? -23.900 6.935   -0.767  1.00 86.48 471 A 1 
ATOM   3640 N  N   . THR A 1 472 ? -19.748 5.623   1.634   1.00 97.83 472 A 1 
ATOM   3641 C  CA  . THR A 1 472 ? -19.239 5.598   3.004   1.00 97.56 472 A 1 
ATOM   3642 C  C   . THR A 1 472 ? -19.831 6.750   3.799   1.00 97.59 472 A 1 
ATOM   3643 O  O   . THR A 1 472 ? -19.734 7.909   3.411   1.00 96.72 472 A 1 
ATOM   3644 C  CB  . THR A 1 472 ? -17.707 5.674   3.032   1.00 96.72 472 A 1 
ATOM   3645 O  OG1 . THR A 1 472 ? -17.137 4.562   2.382   1.00 92.54 472 A 1 
ATOM   3646 C  CG2 . THR A 1 472 ? -17.127 5.700   4.448   1.00 92.81 472 A 1 
ATOM   3647 N  N   . LYS A 1 473 ? -20.389 6.440   4.973   1.00 97.58 473 A 1 
ATOM   3648 C  CA  . LYS A 1 473 ? -20.695 7.424   6.010   1.00 97.59 473 A 1 
ATOM   3649 C  C   . LYS A 1 473 ? -19.610 7.355   7.074   1.00 97.48 473 A 1 
ATOM   3650 O  O   . LYS A 1 473 ? -19.481 6.345   7.760   1.00 96.06 473 A 1 
ATOM   3651 C  CB  . LYS A 1 473 ? -22.064 7.148   6.616   1.00 96.85 473 A 1 
ATOM   3652 C  CG  . LYS A 1 473 ? -23.203 7.331   5.610   1.00 88.69 473 A 1 
ATOM   3653 C  CD  . LYS A 1 473 ? -24.498 6.908   6.276   1.00 85.70 473 A 1 
ATOM   3654 C  CE  . LYS A 1 473 ? -25.637 6.822   5.275   1.00 73.73 473 A 1 
ATOM   3655 N  NZ  . LYS A 1 473 ? -26.720 6.001   5.853   1.00 63.76 473 A 1 
ATOM   3656 N  N   . ALA A 1 474 ? -18.858 8.442   7.211   1.00 97.12 474 A 1 
ATOM   3657 C  CA  . ALA A 1 474 ? -17.881 8.614   8.265   1.00 96.60 474 A 1 
ATOM   3658 C  C   . ALA A 1 474 ? -18.506 9.382   9.429   1.00 96.60 474 A 1 
ATOM   3659 O  O   . ALA A 1 474 ? -19.242 10.351  9.223   1.00 95.10 474 A 1 
ATOM   3660 C  CB  . ALA A 1 474 ? -16.639 9.298   7.695   1.00 95.40 474 A 1 
ATOM   3661 N  N   . LYS A 1 475 ? -18.237 8.951   10.654  1.00 96.86 475 A 1 
ATOM   3662 C  CA  . LYS A 1 475 ? -18.678 9.597   11.888  1.00 96.70 475 A 1 
ATOM   3663 C  C   . LYS A 1 475 ? -17.506 9.841   12.812  1.00 96.69 475 A 1 
ATOM   3664 O  O   . LYS A 1 475 ? -16.606 9.014   12.896  1.00 94.39 475 A 1 
ATOM   3665 C  CB  . LYS A 1 475 ? -19.726 8.750   12.612  1.00 95.29 475 A 1 
ATOM   3666 C  CG  . LYS A 1 475 ? -21.087 8.808   11.921  1.00 83.73 475 A 1 
ATOM   3667 C  CD  . LYS A 1 475 ? -22.137 8.170   12.827  1.00 77.50 475 A 1 
ATOM   3668 C  CE  . LYS A 1 475 ? -23.513 8.347   12.210  1.00 66.13 475 A 1 
ATOM   3669 N  NZ  . LYS A 1 475 ? -24.567 7.855   13.127  1.00 56.85 475 A 1 
ATOM   3670 N  N   . ASP A 1 476 ? -17.588 10.948  13.535  1.00 94.84 476 A 1 
ATOM   3671 C  CA  . ASP A 1 476 ? -16.618 11.338  14.545  1.00 94.45 476 A 1 
ATOM   3672 C  C   . ASP A 1 476 ? -15.180 11.386  14.000  1.00 93.89 476 A 1 
ATOM   3673 O  O   . ASP A 1 476 ? -14.239 11.088  14.734  1.00 91.24 476 A 1 
ATOM   3674 C  CB  . ASP A 1 476 ? -16.784 10.455  15.800  1.00 93.98 476 A 1 
ATOM   3675 C  CG  . ASP A 1 476 ? -18.120 10.657  16.521  1.00 93.24 476 A 1 
ATOM   3676 O  OD1 . ASP A 1 476 ? -18.642 11.790  16.565  1.00 89.18 476 A 1 
ATOM   3677 O  OD2 . ASP A 1 476 ? -18.591 9.718   17.202  1.00 89.08 476 A 1 
ATOM   3678 N  N   . TYR A 1 477 ? -15.010 11.770  12.715  1.00 91.56 477 A 1 
ATOM   3679 C  CA  . TYR A 1 477 ? -13.661 11.906  12.158  1.00 89.97 477 A 1 
ATOM   3680 C  C   . TYR A 1 477 ? -12.889 12.968  12.942  1.00 90.43 477 A 1 
ATOM   3681 O  O   . TYR A 1 477 ? -13.449 13.977  13.377  1.00 88.80 477 A 1 
ATOM   3682 C  CB  . TYR A 1 477 ? -13.676 12.171  10.648  1.00 86.68 477 A 1 
ATOM   3683 C  CG  . TYR A 1 477 ? -14.155 13.529  10.212  1.00 82.98 477 A 1 
ATOM   3684 C  CD1 . TYR A 1 477 ? -15.502 13.716  9.848   1.00 74.74 477 A 1 
ATOM   3685 C  CD2 . TYR A 1 477 ? -13.258 14.609  10.101  1.00 73.46 477 A 1 
ATOM   3686 C  CE1 . TYR A 1 477 ? -15.948 14.960  9.392   1.00 68.40 477 A 1 
ATOM   3687 C  CE2 . TYR A 1 477 ? -13.699 15.860  9.649   1.00 68.14 477 A 1 
ATOM   3688 C  CZ  . TYR A 1 477 ? -15.050 16.035  9.293   1.00 68.21 477 A 1 
ATOM   3689 O  OH  . TYR A 1 477 ? -15.491 17.255  8.845   1.00 67.83 477 A 1 
ATOM   3690 N  N   . ILE A 1 478 ? -11.615 12.704  13.168  1.00 88.86 478 A 1 
ATOM   3691 C  CA  . ILE A 1 478 ? -10.800 13.559  14.028  1.00 87.96 478 A 1 
ATOM   3692 C  C   . ILE A 1 478 ? -10.184 14.673  13.187  1.00 86.08 478 A 1 
ATOM   3693 O  O   . ILE A 1 478 ? -9.400  14.432  12.278  1.00 84.69 478 A 1 
ATOM   3694 C  CB  . ILE A 1 478 ? -9.777  12.747  14.836  1.00 87.97 478 A 1 
ATOM   3695 C  CG1 . ILE A 1 478 ? -10.489 11.671  15.689  1.00 87.10 478 A 1 
ATOM   3696 C  CG2 . ILE A 1 478 ? -8.966  13.692  15.738  1.00 87.49 478 A 1 
ATOM   3697 C  CD1 . ILE A 1 478 ? -9.541  10.638  16.317  1.00 85.66 478 A 1 
ATOM   3698 N  N   . SER A 1 479 ? -10.548 15.902  13.519  1.00 83.76 479 A 1 
ATOM   3699 C  CA  . SER A 1 479 ? -9.967  17.128  12.980  1.00 80.70 479 A 1 
ATOM   3700 C  C   . SER A 1 479 ? -9.313  17.929  14.100  1.00 82.52 479 A 1 
ATOM   3701 O  O   . SER A 1 479 ? -9.489  17.639  15.280  1.00 82.10 479 A 1 
ATOM   3702 C  CB  . SER A 1 479 ? -11.044 17.932  12.250  1.00 78.09 479 A 1 
ATOM   3703 O  OG  . SER A 1 479 ? -10.463 19.000  11.526  1.00 70.65 479 A 1 
ATOM   3704 N  N   . THR A 1 480 ? -8.555  18.945  13.727  1.00 79.05 480 A 1 
ATOM   3705 C  CA  . THR A 1 480 ? -7.835  19.799  14.672  1.00 77.84 480 A 1 
ATOM   3706 C  C   . THR A 1 480 ? -8.297  21.240  14.529  1.00 78.08 480 A 1 
ATOM   3707 O  O   . THR A 1 480 ? -8.413  21.749  13.416  1.00 77.14 480 A 1 
ATOM   3708 C  CB  . THR A 1 480 ? -6.329  19.671  14.465  1.00 77.09 480 A 1 
ATOM   3709 O  OG1 . THR A 1 480 ? -5.941  18.311  14.472  1.00 74.04 480 A 1 
ATOM   3710 C  CG2 . THR A 1 480 ? -5.542  20.358  15.577  1.00 73.78 480 A 1 
ATOM   3711 N  N   . THR A 1 481 ? -8.566  21.917  15.644  1.00 78.73 481 A 1 
ATOM   3712 C  CA  . THR A 1 481 ? -8.967  23.327  15.671  1.00 79.56 481 A 1 
ATOM   3713 C  C   . THR A 1 481 ? -8.016  24.162  16.510  1.00 81.40 481 A 1 
ATOM   3714 O  O   . THR A 1 481 ? -7.450  23.687  17.493  1.00 81.37 481 A 1 
ATOM   3715 C  CB  . THR A 1 481 ? -10.424 23.490  16.125  1.00 76.38 481 A 1 
ATOM   3716 O  OG1 . THR A 1 481 ? -10.873 24.782  15.770  1.00 65.02 481 A 1 
ATOM   3717 C  CG2 . THR A 1 481 ? -10.651 23.312  17.624  1.00 64.49 481 A 1 
ATOM   3718 N  N   . VAL A 1 482 ? -7.862  25.427  16.129  1.00 81.40 482 A 1 
ATOM   3719 C  CA  . VAL A 1 482 ? -7.100  26.428  16.882  1.00 81.21 482 A 1 
ATOM   3720 C  C   . VAL A 1 482 ? -8.073  27.398  17.536  1.00 81.85 482 A 1 
ATOM   3721 O  O   . VAL A 1 482 ? -8.812  28.096  16.844  1.00 81.85 482 A 1 
ATOM   3722 C  CB  . VAL A 1 482 ? -6.112  27.178  15.972  1.00 80.25 482 A 1 
ATOM   3723 C  CG1 . VAL A 1 482 ? -5.315  28.221  16.753  1.00 74.38 482 A 1 
ATOM   3724 C  CG2 . VAL A 1 482 ? -5.115  26.215  15.327  1.00 75.44 482 A 1 
ATOM   3725 N  N   . ASP A 1 483 ? -8.053  27.489  18.868  1.00 86.83 483 A 1 
ATOM   3726 C  CA  . ASP A 1 483 ? -8.726  28.534  19.629  1.00 87.39 483 A 1 
ATOM   3727 C  C   . ASP A 1 483 ? -7.724  29.664  19.920  1.00 88.07 483 A 1 
ATOM   3728 O  O   . ASP A 1 483 ? -6.862  29.566  20.798  1.00 87.80 483 A 1 
ATOM   3729 C  CB  . ASP A 1 483 ? -9.377  27.961  20.888  1.00 87.33 483 A 1 
ATOM   3730 C  CG  . ASP A 1 483 ? -10.240 28.995  21.630  1.00 85.52 483 A 1 
ATOM   3731 O  OD1 . ASP A 1 483 ? -10.037 30.213  21.430  1.00 80.82 483 A 1 
ATOM   3732 O  OD2 . ASP A 1 483 ? -11.104 28.568  22.423  1.00 79.12 483 A 1 
ATOM   3733 N  N   . PHE A 1 484 ? -7.841  30.758  19.164  1.00 87.30 484 A 1 
ATOM   3734 C  CA  . PHE A 1 484 ? -6.970  31.922  19.325  1.00 87.23 484 A 1 
ATOM   3735 C  C   . PHE A 1 484 ? -7.202  32.648  20.656  1.00 89.06 484 A 1 
ATOM   3736 O  O   . PHE A 1 484 ? -6.252  33.207  21.207  1.00 87.74 484 A 1 
ATOM   3737 C  CB  . PHE A 1 484 ? -7.174  32.882  18.151  1.00 84.17 484 A 1 
ATOM   3738 C  CG  . PHE A 1 484 ? -6.572  32.398  16.859  1.00 80.29 484 A 1 
ATOM   3739 C  CD1 . PHE A 1 484 ? -5.226  32.670  16.557  1.00 74.61 484 A 1 
ATOM   3740 C  CD2 . PHE A 1 484 ? -7.347  31.648  15.941  1.00 73.63 484 A 1 
ATOM   3741 C  CE1 . PHE A 1 484 ? -4.656  32.216  15.354  1.00 72.14 484 A 1 
ATOM   3742 C  CE2 . PHE A 1 484 ? -6.781  31.188  14.746  1.00 70.98 484 A 1 
ATOM   3743 C  CZ  . PHE A 1 484 ? -5.440  31.470  14.450  1.00 73.96 484 A 1 
ATOM   3744 N  N   . ALA A 1 485 ? -8.443  32.677  21.175  1.00 90.29 485 A 1 
ATOM   3745 C  CA  . ALA A 1 485 ? -8.780  33.384  22.399  1.00 91.51 485 A 1 
ATOM   3746 C  C   . ALA A 1 485 ? -8.274  32.632  23.643  1.00 92.39 485 A 1 
ATOM   3747 O  O   . ALA A 1 485 ? -7.731  33.247  24.557  1.00 91.00 485 A 1 
ATOM   3748 C  CB  . ALA A 1 485 ? -10.297 33.590  22.442  1.00 90.75 485 A 1 
ATOM   3749 N  N   . ALA A 1 486 ? -8.399  31.299  23.635  1.00 92.91 486 A 1 
ATOM   3750 C  CA  . ALA A 1 486 ? -7.872  30.437  24.698  1.00 92.83 486 A 1 
ATOM   3751 C  C   . ALA A 1 486 ? -6.362  30.157  24.559  1.00 93.31 486 A 1 
ATOM   3752 O  O   . ALA A 1 486 ? -5.757  29.629  25.484  1.00 91.78 486 A 1 
ATOM   3753 C  CB  . ALA A 1 486 ? -8.704  29.160  24.720  1.00 91.79 486 A 1 
ATOM   3754 N  N   . ALA A 1 487 ? -5.754  30.529  23.429  1.00 93.65 487 A 1 
ATOM   3755 C  CA  . ALA A 1 487 ? -4.368  30.213  23.086  1.00 93.89 487 A 1 
ATOM   3756 C  C   . ALA A 1 487 ? -4.081  28.702  23.069  1.00 93.81 487 A 1 
ATOM   3757 O  O   . ALA A 1 487 ? -3.006  28.253  23.481  1.00 92.07 487 A 1 
ATOM   3758 C  CB  . ALA A 1 487 ? -3.411  31.046  23.945  1.00 93.03 487 A 1 
ATOM   3759 N  N   . THR A 1 488 ? -5.042  27.930  22.563  1.00 93.25 488 A 1 
ATOM   3760 C  CA  . THR A 1 488 ? -4.967  26.472  22.501  1.00 92.58 488 A 1 
ATOM   3761 C  C   . THR A 1 488 ? -5.227  25.936  21.093  1.00 91.93 488 A 1 
ATOM   3762 O  O   . THR A 1 488 ? -5.916  26.544  20.279  1.00 90.26 488 A 1 
ATOM   3763 C  CB  . THR A 1 488 ? -5.911  25.799  23.503  1.00 91.78 488 A 1 
ATOM   3764 O  OG1 . THR A 1 488 ? -7.249  26.152  23.278  1.00 86.92 488 A 1 
ATOM   3765 C  CG2 . THR A 1 488 ? -5.571  26.156  24.954  1.00 87.00 488 A 1 
ATOM   3766 N  N   . THR A 1 489 ? -4.676  24.778  20.806  1.00 89.62 489 A 1 
ATOM   3767 C  CA  . THR A 1 489 ? -5.002  23.964  19.636  1.00 88.61 489 A 1 
ATOM   3768 C  C   . THR A 1 489 ? -5.351  22.562  20.111  1.00 89.07 489 A 1 
ATOM   3769 O  O   . THR A 1 489 ? -4.620  21.999  20.914  1.00 88.11 489 A 1 
ATOM   3770 C  CB  . THR A 1 489 ? -3.838  23.920  18.643  1.00 87.57 489 A 1 
ATOM   3771 O  OG1 . THR A 1 489 ? -3.450  25.229  18.281  1.00 82.88 489 A 1 
ATOM   3772 C  CG2 . THR A 1 489 ? -4.205  23.186  17.357  1.00 83.50 489 A 1 
ATOM   3773 N  N   . MET A 1 490 ? -6.468  22.008  19.641  1.00 88.92 490 A 1 
ATOM   3774 C  CA  . MET A 1 490 ? -6.978  20.733  20.127  1.00 88.55 490 A 1 
ATOM   3775 C  C   . MET A 1 490 ? -7.567  19.912  18.987  1.00 87.83 490 A 1 
ATOM   3776 O  O   . MET A 1 490 ? -8.229  20.448  18.097  1.00 86.00 490 A 1 
ATOM   3777 C  CB  . MET A 1 490 ? -8.024  21.003  21.231  1.00 86.57 490 A 1 
ATOM   3778 C  CG  . MET A 1 490 ? -8.503  19.726  21.934  1.00 80.11 490 A 1 
ATOM   3779 S  SD  . MET A 1 490 ? -9.856  19.964  23.129  1.00 78.03 490 A 1 
ATOM   3780 C  CE  . MET A 1 490 ? -9.010  20.879  24.421  1.00 67.46 490 A 1 
ATOM   3781 N  N   . SER A 1 491 ? -7.378  18.593  19.043  1.00 89.49 491 A 1 
ATOM   3782 C  CA  . SER A 1 491 ? -8.086  17.638  18.193  1.00 89.46 491 A 1 
ATOM   3783 C  C   . SER A 1 491 ? -9.476  17.343  18.758  1.00 89.92 491 A 1 
ATOM   3784 O  O   . SER A 1 491 ? -9.664  17.255  19.968  1.00 88.97 491 A 1 
ATOM   3785 C  CB  . SER A 1 491 ? -7.276  16.356  18.023  1.00 88.65 491 A 1 
ATOM   3786 O  OG  . SER A 1 491 ? -6.031  16.674  17.429  1.00 85.24 491 A 1 
ATOM   3787 N  N   . TYR A 1 492 ? -10.473 17.223  17.874  1.00 90.31 492 A 1 
ATOM   3788 C  CA  . TYR A 1 492 ? -11.873 17.000  18.231  1.00 89.71 492 A 1 
ATOM   3789 C  C   . TYR A 1 492 ? -12.574 16.157  17.160  1.00 90.37 492 A 1 
ATOM   3790 O  O   . TYR A 1 492 ? -12.131 16.096  16.010  1.00 88.92 492 A 1 
ATOM   3791 C  CB  . TYR A 1 492 ? -12.594 18.352  18.427  1.00 86.93 492 A 1 
ATOM   3792 C  CG  . TYR A 1 492 ? -12.767 19.164  17.173  1.00 81.74 492 A 1 
ATOM   3793 C  CD1 . TYR A 1 492 ? -11.674 19.845  16.597  1.00 75.09 492 A 1 
ATOM   3794 C  CD2 . TYR A 1 492 ? -14.024 19.234  16.529  1.00 75.49 492 A 1 
ATOM   3795 C  CE1 . TYR A 1 492 ? -11.821 20.575  15.417  1.00 69.00 492 A 1 
ATOM   3796 C  CE2 . TYR A 1 492 ? -14.181 19.964  15.345  1.00 71.02 492 A 1 
ATOM   3797 C  CZ  . TYR A 1 492 ? -13.080 20.632  14.783  1.00 71.03 492 A 1 
ATOM   3798 O  OH  . TYR A 1 492 ? -13.220 21.336  13.615  1.00 68.84 492 A 1 
ATOM   3799 N  N   . ASN A 1 493 ? -13.677 15.511  17.541  1.00 90.36 493 A 1 
ATOM   3800 C  CA  . ASN A 1 493 ? -14.478 14.715  16.616  1.00 90.44 493 A 1 
ATOM   3801 C  C   . ASN A 1 493 ? -15.468 15.603  15.850  1.00 89.53 493 A 1 
ATOM   3802 O  O   . ASN A 1 493 ? -16.319 16.251  16.466  1.00 87.40 493 A 1 
ATOM   3803 C  CB  . ASN A 1 493 ? -15.212 13.619  17.391  1.00 90.78 493 A 1 
ATOM   3804 C  CG  . ASN A 1 493 ? -14.285 12.657  18.105  1.00 91.86 493 A 1 
ATOM   3805 O  OD1 . ASN A 1 493 ? -14.172 12.666  19.323  1.00 86.41 493 A 1 
ATOM   3806 N  ND2 . ASN A 1 493 ? -13.636 11.769  17.388  1.00 86.75 493 A 1 
ATOM   3807 N  N   . VAL A 1 494 ? -15.409 15.575  14.508  1.00 87.63 494 A 1 
ATOM   3808 C  CA  . VAL A 1 494 ? -16.398 16.199  13.622  1.00 85.68 494 A 1 
ATOM   3809 C  C   . VAL A 1 494 ? -17.494 15.177  13.310  1.00 87.71 494 A 1 
ATOM   3810 O  O   . VAL A 1 494 ? -17.181 14.040  12.964  1.00 88.13 494 A 1 
ATOM   3811 C  CB  . VAL A 1 494 ? -15.772 16.726  12.333  1.00 82.57 494 A 1 
ATOM   3812 C  CG1 . VAL A 1 494 ? -16.800 17.483  11.487  1.00 78.10 494 A 1 
ATOM   3813 C  CG2 . VAL A 1 494 ? -14.609 17.673  12.627  1.00 78.72 494 A 1 
ATOM   3814 N  N   . PRO A 1 495 ? -18.788 15.548  13.417  1.00 91.66 495 A 1 
ATOM   3815 C  CA  . PRO A 1 495 ? -19.866 14.561  13.476  1.00 92.80 495 A 1 
ATOM   3816 C  C   . PRO A 1 495 ? -20.003 13.664  12.246  1.00 94.39 495 A 1 
ATOM   3817 O  O   . PRO A 1 495 ? -20.122 12.447  12.399  1.00 92.84 495 A 1 
ATOM   3818 C  CB  . PRO A 1 495 ? -21.136 15.366  13.734  1.00 90.79 495 A 1 
ATOM   3819 C  CG  . PRO A 1 495 ? -20.634 16.608  14.454  1.00 87.79 495 A 1 
ATOM   3820 C  CD  . PRO A 1 495 ? -19.282 16.859  13.814  1.00 90.03 495 A 1 
ATOM   3821 N  N   . ASN A 1 496 ? -20.062 14.239  11.035  1.00 94.75 496 A 1 
ATOM   3822 C  CA  . ASN A 1 496 ? -20.492 13.518  9.839   1.00 94.81 496 A 1 
ATOM   3823 C  C   . ASN A 1 496 ? -19.704 13.928  8.595   1.00 94.50 496 A 1 
ATOM   3824 O  O   . ASN A 1 496 ? -19.656 15.098  8.227   1.00 91.77 496 A 1 
ATOM   3825 C  CB  . ASN A 1 496 ? -21.990 13.771  9.591   1.00 93.41 496 A 1 
ATOM   3826 C  CG  . ASN A 1 496 ? -22.878 13.455  10.769  1.00 91.24 496 A 1 
ATOM   3827 O  OD1 . ASN A 1 496 ? -23.069 12.314  11.164  1.00 81.12 496 A 1 
ATOM   3828 N  ND2 . ASN A 1 496 ? -23.466 14.468  11.368  1.00 81.08 496 A 1 
ATOM   3829 N  N   . ALA A 1 497 ? -19.202 12.938  7.857   1.00 95.05 497 A 1 
ATOM   3830 C  CA  . ALA A 1 497 ? -18.749 13.092  6.486   1.00 94.86 497 A 1 
ATOM   3831 C  C   . ALA A 1 497 ? -19.326 11.987  5.597   1.00 95.84 497 A 1 
ATOM   3832 O  O   . ALA A 1 497 ? -19.707 10.909  6.064   1.00 95.36 497 A 1 
ATOM   3833 C  CB  . ALA A 1 497 ? -17.227 13.159  6.434   1.00 93.01 497 A 1 
ATOM   3834 N  N   . LYS A 1 498 ? -19.405 12.263  4.284   1.00 96.19 498 A 1 
ATOM   3835 C  CA  . LYS A 1 498 ? -19.822 11.303  3.277   1.00 96.31 498 A 1 
ATOM   3836 C  C   . LYS A 1 498 ? -18.742 11.178  2.214   1.00 96.12 498 A 1 
ATOM   3837 O  O   . LYS A 1 498 ? -18.311 12.180  1.656   1.00 94.82 498 A 1 
ATOM   3838 C  CB  . LYS A 1 498 ? -21.183 11.729  2.696   1.00 95.45 498 A 1 
ATOM   3839 C  CG  . LYS A 1 498 ? -21.705 10.634  1.769   1.00 83.75 498 A 1 
ATOM   3840 C  CD  . LYS A 1 498 ? -23.129 10.876  1.275   1.00 79.87 498 A 1 
ATOM   3841 C  CE  . LYS A 1 498 ? -23.417 9.622   0.449   1.00 67.82 498 A 1 
ATOM   3842 N  NZ  . LYS A 1 498 ? -24.795 9.475   -0.047  1.00 59.38 498 A 1 
ATOM   3843 N  N   . ILE A 1 499 ? -18.362 9.943   1.896   1.00 96.39 499 A 1 
ATOM   3844 C  CA  . ILE A 1 499 ? -17.407 9.605   0.836   1.00 96.52 499 A 1 
ATOM   3845 C  C   . ILE A 1 499 ? -18.116 8.663   -0.120  1.00 97.05 499 A 1 
ATOM   3846 O  O   . ILE A 1 499 ? -18.770 7.715   0.312   1.00 96.84 499 A 1 
ATOM   3847 C  CB  . ILE A 1 499 ? -16.121 8.987   1.423   1.00 95.92 499 A 1 
ATOM   3848 C  CG1 . ILE A 1 499 ? -15.433 9.914   2.455   1.00 94.86 499 A 1 
ATOM   3849 C  CG2 . ILE A 1 499 ? -15.138 8.644   0.286   1.00 95.25 499 A 1 
ATOM   3850 C  CD1 . ILE A 1 499 ? -14.487 9.172   3.402   1.00 91.82 499 A 1 
ATOM   3851 N  N   . TRP A 1 500 ? -18.008 8.911   -1.427  1.00 97.49 500 A 1 
ATOM   3852 C  CA  . TRP A 1 500 ? -18.639 8.072   -2.441  1.00 97.61 500 A 1 
ATOM   3853 C  C   . TRP A 1 500 ? -17.818 8.065   -3.724  1.00 97.77 500 A 1 
ATOM   3854 O  O   . TRP A 1 500 ? -17.039 8.978   -3.992  1.00 96.74 500 A 1 
ATOM   3855 C  CB  . TRP A 1 500 ? -20.073 8.546   -2.713  1.00 97.06 500 A 1 
ATOM   3856 C  CG  . TRP A 1 500 ? -20.176 9.855   -3.432  1.00 96.44 500 A 1 
ATOM   3857 C  CD1 . TRP A 1 500 ? -20.361 10.003  -4.760  1.00 93.78 500 A 1 
ATOM   3858 C  CD2 . TRP A 1 500 ? -20.079 11.207  -2.877  1.00 95.21 500 A 1 
ATOM   3859 N  NE1 . TRP A 1 500 ? -20.394 11.364  -5.078  1.00 93.06 500 A 1 
ATOM   3860 C  CE2 . TRP A 1 500 ? -20.224 12.127  -3.953  1.00 94.56 500 A 1 
ATOM   3861 C  CE3 . TRP A 1 500 ? -19.888 11.735  -1.589  1.00 92.24 500 A 1 
ATOM   3862 C  CZ2 . TRP A 1 500 ? -20.176 13.526  -3.744  1.00 91.93 500 A 1 
ATOM   3863 C  CZ3 . TRP A 1 500 ? -19.842 13.131  -1.380  1.00 89.79 500 A 1 
ATOM   3864 C  CH2 . TRP A 1 500 ? -19.976 14.013  -2.455  1.00 89.86 500 A 1 
ATOM   3865 N  N   . GLY A 1 501 ? -18.033 7.046   -4.568  1.00 97.83 501 A 1 
ATOM   3866 C  CA  . GLY A 1 501 ? -17.356 6.983   -5.848  1.00 98.16 501 A 1 
ATOM   3867 C  C   . GLY A 1 501 ? -17.547 5.678   -6.597  1.00 98.56 501 A 1 
ATOM   3868 O  O   . GLY A 1 501 ? -18.458 4.889   -6.307  1.00 98.17 501 A 1 
ATOM   3869 N  N   . TRP A 1 502 ? -16.689 5.497   -7.576  1.00 98.44 502 A 1 
ATOM   3870 C  CA  . TRP A 1 502 ? -16.699 4.370   -8.492  1.00 98.48 502 A 1 
ATOM   3871 C  C   . TRP A 1 502 ? -15.279 3.835   -8.649  1.00 98.51 502 A 1 
ATOM   3872 O  O   . TRP A 1 502 ? -14.339 4.611   -8.775  1.00 97.73 502 A 1 
ATOM   3873 C  CB  . TRP A 1 502 ? -17.238 4.821   -9.856  1.00 97.59 502 A 1 
ATOM   3874 C  CG  . TRP A 1 502 ? -18.624 5.407   -9.837  1.00 94.85 502 A 1 
ATOM   3875 C  CD1 . TRP A 1 502 ? -18.923 6.689   -9.530  1.00 82.14 502 A 1 
ATOM   3876 C  CD2 . TRP A 1 502 ? -19.897 4.739   -10.109 1.00 88.60 502 A 1 
ATOM   3877 N  NE1 . TRP A 1 502 ? -20.304 6.873   -9.584  1.00 77.98 502 A 1 
ATOM   3878 C  CE2 . TRP A 1 502 ? -20.932 5.698   -9.939  1.00 84.61 502 A 1 
ATOM   3879 C  CE3 . TRP A 1 502 ? -20.261 3.433   -10.485 1.00 76.49 502 A 1 
ATOM   3880 C  CZ2 . TRP A 1 502 ? -22.290 5.367   -10.127 1.00 79.80 502 A 1 
ATOM   3881 C  CZ3 . TRP A 1 502 ? -21.620 3.105   -10.673 1.00 69.07 502 A 1 
ATOM   3882 C  CH2 . TRP A 1 502 ? -22.614 4.062   -10.491 1.00 71.79 502 A 1 
ATOM   3883 N  N   . ASP A 1 503 ? -15.151 2.514   -8.729  1.00 98.59 503 A 1 
ATOM   3884 C  CA  . ASP A 1 503 ? -13.961 1.832   -9.214  1.00 98.59 503 A 1 
ATOM   3885 C  C   . ASP A 1 503 ? -14.332 0.973   -10.419 1.00 98.63 503 A 1 
ATOM   3886 O  O   . ASP A 1 503 ? -15.363 0.296   -10.417 1.00 98.15 503 A 1 
ATOM   3887 C  CB  . ASP A 1 503 ? -13.320 0.975   -8.111  1.00 97.95 503 A 1 
ATOM   3888 C  CG  . ASP A 1 503 ? -12.535 1.803   -7.107  1.00 96.70 503 A 1 
ATOM   3889 O  OD1 . ASP A 1 503 ? -11.526 2.427   -7.504  1.00 92.72 503 A 1 
ATOM   3890 O  OD2 . ASP A 1 503 ? -12.892 1.783   -5.908  1.00 92.57 503 A 1 
ATOM   3891 N  N   . VAL A 1 504 ? -13.505 0.994   -11.457 1.00 98.60 504 A 1 
ATOM   3892 C  CA  . VAL A 1 504 ? -13.610 0.124   -12.632 1.00 98.66 504 A 1 
ATOM   3893 C  C   . VAL A 1 504 ? -12.231 -0.439  -12.937 1.00 98.61 504 A 1 
ATOM   3894 O  O   . VAL A 1 504 ? -11.256 0.306   -12.963 1.00 98.18 504 A 1 
ATOM   3895 C  CB  . VAL A 1 504 ? -14.182 0.863   -13.857 1.00 98.24 504 A 1 
ATOM   3896 C  CG1 . VAL A 1 504 ? -14.357 -0.083  -15.051 1.00 96.46 504 A 1 
ATOM   3897 C  CG2 . VAL A 1 504 ? -15.548 1.498   -13.572 1.00 96.76 504 A 1 
ATOM   3898 N  N   . MET A 1 505 ? -12.154 -1.735  -13.190 1.00 98.54 505 A 1 
ATOM   3899 C  CA  . MET A 1 505 ? -10.939 -2.421  -13.624 1.00 98.27 505 A 1 
ATOM   3900 C  C   . MET A 1 505 ? -11.283 -3.345  -14.789 1.00 98.37 505 A 1 
ATOM   3901 O  O   . MET A 1 505 ? -12.248 -4.107  -14.709 1.00 97.54 505 A 1 
ATOM   3902 C  CB  . MET A 1 505 ? -10.317 -3.212  -12.471 1.00 96.85 505 A 1 
ATOM   3903 C  CG  . MET A 1 505 ? -9.895  -2.313  -11.299 1.00 89.15 505 A 1 
ATOM   3904 S  SD  . MET A 1 505 ? -9.047  -3.148  -9.922  1.00 86.64 505 A 1 
ATOM   3905 C  CE  . MET A 1 505 ? -10.354 -4.209  -9.276  1.00 71.70 505 A 1 
ATOM   3906 N  N   . THR A 1 506 ? -10.492 -3.276  -15.852 1.00 98.35 506 A 1 
ATOM   3907 C  CA  . THR A 1 506 ? -10.632 -4.125  -17.035 1.00 98.07 506 A 1 
ATOM   3908 C  C   . THR A 1 506 ? -9.271  -4.680  -17.418 1.00 98.12 506 A 1 
ATOM   3909 O  O   . THR A 1 506 ? -8.290  -3.947  -17.426 1.00 97.36 506 A 1 
ATOM   3910 C  CB  . THR A 1 506 ? -11.236 -3.337  -18.207 1.00 96.10 506 A 1 
ATOM   3911 O  OG1 . THR A 1 506 ? -12.577 -3.049  -17.929 1.00 77.96 506 A 1 
ATOM   3912 C  CG2 . THR A 1 506 ? -11.256 -4.104  -19.532 1.00 76.07 506 A 1 
ATOM   3913 N  N   . LYS A 1 507 ? -9.241  -5.961  -17.806 1.00 97.48 507 A 1 
ATOM   3914 C  CA  . LYS A 1 507 ? -8.093  -6.601  -18.438 1.00 96.85 507 A 1 
ATOM   3915 C  C   . LYS A 1 507 ? -8.556  -7.370  -19.659 1.00 96.88 507 A 1 
ATOM   3916 O  O   . LYS A 1 507 ? -9.424  -8.236  -19.556 1.00 95.89 507 A 1 
ATOM   3917 C  CB  . LYS A 1 507 ? -7.391  -7.499  -17.415 1.00 95.39 507 A 1 
ATOM   3918 C  CG  . LYS A 1 507 ? -6.081  -8.074  -17.976 1.00 86.83 507 A 1 
ATOM   3919 C  CD  . LYS A 1 507 ? -5.383  -8.935  -16.922 1.00 82.10 507 A 1 
ATOM   3920 C  CE  . LYS A 1 507 ? -3.937  -9.208  -17.344 1.00 68.64 507 A 1 
ATOM   3921 N  NZ  . LYS A 1 507 ? -3.010  -8.238  -16.725 1.00 62.46 507 A 1 
ATOM   3922 N  N   . TYR A 1 508 ? -7.973  -7.068  -20.820 1.00 95.97 508 A 1 
ATOM   3923 C  CA  . TYR A 1 508 ? -8.136  -7.856  -22.033 1.00 95.60 508 A 1 
ATOM   3924 C  C   . TYR A 1 508 ? -6.795  -8.478  -22.410 1.00 95.75 508 A 1 
ATOM   3925 O  O   . TYR A 1 508 ? -5.801  -7.766  -22.547 1.00 95.28 508 A 1 
ATOM   3926 C  CB  . TYR A 1 508 ? -8.707  -6.990  -23.152 1.00 94.65 508 A 1 
ATOM   3927 C  CG  . TYR A 1 508 ? -8.977  -7.765  -24.430 1.00 93.82 508 A 1 
ATOM   3928 C  CD1 . TYR A 1 508 ? -8.272  -7.474  -25.613 1.00 92.17 508 A 1 
ATOM   3929 C  CD2 . TYR A 1 508 ? -9.934  -8.801  -24.432 1.00 92.25 508 A 1 
ATOM   3930 C  CE1 . TYR A 1 508 ? -8.532  -8.202  -26.796 1.00 90.82 508 A 1 
ATOM   3931 C  CE2 . TYR A 1 508 ? -10.189 -9.538  -25.606 1.00 90.36 508 A 1 
ATOM   3932 C  CZ  . TYR A 1 508 ? -9.488  -9.232  -26.783 1.00 90.10 508 A 1 
ATOM   3933 O  OH  . TYR A 1 508 ? -9.738  -9.949  -27.924 1.00 87.06 508 A 1 
ATOM   3934 N  N   . THR A 1 509 ? -6.747  -9.794  -22.555 1.00 95.42 509 A 1 
ATOM   3935 C  CA  . THR A 1 509 ? -5.524  -10.547 -22.826 1.00 94.94 509 A 1 
ATOM   3936 C  C   . THR A 1 509 ? -5.701  -11.350 -24.100 1.00 94.91 509 A 1 
ATOM   3937 O  O   . THR A 1 509 ? -6.744  -11.958 -24.301 1.00 93.72 509 A 1 
ATOM   3938 C  CB  . THR A 1 509 ? -5.160  -11.480 -21.658 1.00 93.40 509 A 1 
ATOM   3939 O  OG1 . THR A 1 509 ? -5.349  -10.854 -20.409 1.00 80.09 509 A 1 
ATOM   3940 C  CG2 . THR A 1 509 ? -3.698  -11.914 -21.704 1.00 77.99 509 A 1 
ATOM   3941 N  N   . THR A 1 510 ? -4.673  -11.342 -24.949 1.00 93.91 510 A 1 
ATOM   3942 C  CA  . THR A 1 510 ? -4.575  -12.180 -26.145 1.00 93.45 510 A 1 
ATOM   3943 C  C   . THR A 1 510 ? -3.148  -12.714 -26.256 1.00 93.28 510 A 1 
ATOM   3944 O  O   . THR A 1 510 ? -2.249  -12.247 -25.550 1.00 91.83 510 A 1 
ATOM   3945 C  CB  . THR A 1 510 ? -4.936  -11.404 -27.432 1.00 92.27 510 A 1 
ATOM   3946 O  OG1 . THR A 1 510 ? -3.912  -10.514 -27.799 1.00 83.01 510 A 1 
ATOM   3947 C  CG2 . THR A 1 510 ? -6.221  -10.592 -27.332 1.00 82.63 510 A 1 
ATOM   3948 N  N   . ASP A 1 511 ? -2.883  -13.624 -27.200 1.00 92.93 511 A 1 
ATOM   3949 C  CA  . ASP A 1 511 ? -1.513  -14.075 -27.496 1.00 92.11 511 A 1 
ATOM   3950 C  C   . ASP A 1 511 ? -0.627  -12.959 -28.079 1.00 92.98 511 A 1 
ATOM   3951 O  O   . ASP A 1 511 ? 0.604   -13.042 -28.048 1.00 90.78 511 A 1 
ATOM   3952 C  CB  . ASP A 1 511 ? -1.572  -15.262 -28.467 1.00 90.09 511 A 1 
ATOM   3953 C  CG  . ASP A 1 511 ? -2.209  -16.529 -27.878 1.00 86.78 511 A 1 
ATOM   3954 O  OD1 . ASP A 1 511 ? -2.148  -16.709 -26.641 1.00 82.12 511 A 1 
ATOM   3955 O  OD2 . ASP A 1 511 ? -2.734  -17.342 -28.673 1.00 82.19 511 A 1 
ATOM   3956 N  N   . LEU A 1 512 ? -1.225  -11.898 -28.637 1.00 94.03 512 A 1 
ATOM   3957 C  CA  . LEU A 1 512 ? -0.531  -10.797 -29.299 1.00 94.56 512 A 1 
ATOM   3958 C  C   . LEU A 1 512 ? -0.232  -9.628  -28.369 1.00 95.51 512 A 1 
ATOM   3959 O  O   . LEU A 1 512 ? 0.768   -8.929  -28.559 1.00 94.69 512 A 1 
ATOM   3960 C  CB  . LEU A 1 512 ? -1.366  -10.311 -30.498 1.00 92.74 512 A 1 
ATOM   3961 C  CG  . LEU A 1 512 ? -1.519  -11.334 -31.629 1.00 86.45 512 A 1 
ATOM   3962 C  CD1 . LEU A 1 512 ? -2.504  -10.784 -32.668 1.00 80.59 512 A 1 
ATOM   3963 C  CD2 . LEU A 1 512 ? -0.200  -11.623 -32.333 1.00 79.05 512 A 1 
ATOM   3964 N  N   . PHE A 1 513 ? -1.120  -9.351  -27.402 1.00 95.91 513 A 1 
ATOM   3965 C  CA  . PHE A 1 513 ? -0.986  -8.246  -26.461 1.00 96.00 513 A 1 
ATOM   3966 C  C   . PHE A 1 513 ? -1.883  -8.446  -25.236 1.00 96.10 513 A 1 
ATOM   3967 O  O   . PHE A 1 513 ? -2.848  -9.207  -25.271 1.00 95.31 513 A 1 
ATOM   3968 C  CB  . PHE A 1 513 ? -1.300  -6.904  -27.148 1.00 95.48 513 A 1 
ATOM   3969 C  CG  . PHE A 1 513 ? -2.756  -6.698  -27.522 1.00 95.50 513 A 1 
ATOM   3970 C  CD1 . PHE A 1 513 ? -3.248  -7.175  -28.749 1.00 93.98 513 A 1 
ATOM   3971 C  CD2 . PHE A 1 513 ? -3.624  -6.022  -26.652 1.00 93.69 513 A 1 
ATOM   3972 C  CE1 . PHE A 1 513 ? -4.591  -6.992  -29.089 1.00 92.70 513 A 1 
ATOM   3973 C  CE2 . PHE A 1 513 ? -4.966  -5.839  -26.983 1.00 92.64 513 A 1 
ATOM   3974 C  CZ  . PHE A 1 513 ? -5.459  -6.326  -28.205 1.00 92.39 513 A 1 
ATOM   3975 N  N   . SER A 1 514 ? -1.610  -7.696  -24.184 1.00 97.00 514 A 1 
ATOM   3976 C  CA  . SER A 1 514 ? -2.548  -7.467  -23.090 1.00 97.08 514 A 1 
ATOM   3977 C  C   . SER A 1 514 ? -2.793  -5.975  -22.885 1.00 97.72 514 A 1 
ATOM   3978 O  O   . SER A 1 514 ? -1.902  -5.155  -23.100 1.00 97.39 514 A 1 
ATOM   3979 C  CB  . SER A 1 514 ? -2.083  -8.148  -21.793 1.00 95.26 514 A 1 
ATOM   3980 O  OG  . SER A 1 514 ? -0.855  -7.617  -21.332 1.00 82.99 514 A 1 
ATOM   3981 N  N   . LEU A 1 515 ? -4.016  -5.612  -22.480 1.00 97.60 515 A 1 
ATOM   3982 C  CA  . LEU A 1 515 ? -4.432  -4.255  -22.159 1.00 97.81 515 A 1 
ATOM   3983 C  C   . LEU A 1 515 ? -5.155  -4.256  -20.817 1.00 97.85 515 A 1 
ATOM   3984 O  O   . LEU A 1 515 ? -6.251  -4.810  -20.703 1.00 97.24 515 A 1 
ATOM   3985 C  CB  . LEU A 1 515 ? -5.308  -3.719  -23.300 1.00 97.51 515 A 1 
ATOM   3986 C  CG  . LEU A 1 515 ? -5.831  -2.283  -23.071 1.00 96.23 515 A 1 
ATOM   3987 C  CD1 . LEU A 1 515 ? -4.706  -1.254  -23.086 1.00 93.59 515 A 1 
ATOM   3988 C  CD2 . LEU A 1 515 ? -6.820  -1.917  -24.166 1.00 93.31 515 A 1 
ATOM   3989 N  N   . ASP A 1 516 ? -4.565  -3.603  -19.838 1.00 98.18 516 A 1 
ATOM   3990 C  CA  . ASP A 1 516 ? -5.197  -3.288  -18.562 1.00 98.04 516 A 1 
ATOM   3991 C  C   . ASP A 1 516 ? -5.696  -1.839  -18.600 1.00 98.48 516 A 1 
ATOM   3992 O  O   . ASP A 1 516 ? -4.985  -0.942  -19.052 1.00 98.05 516 A 1 
ATOM   3993 C  CB  . ASP A 1 516 ? -4.206  -3.515  -17.412 1.00 96.47 516 A 1 
ATOM   3994 C  CG  . ASP A 1 516 ? -3.857  -4.996  -17.212 1.00 90.01 516 A 1 
ATOM   3995 O  OD1 . ASP A 1 516 ? -4.545  -5.671  -16.416 1.00 80.84 516 A 1 
ATOM   3996 O  OD2 . ASP A 1 516 ? -2.909  -5.517  -17.832 1.00 79.98 516 A 1 
ATOM   3997 N  N   . VAL A 1 517 ? -6.913  -1.587  -18.121 1.00 98.44 517 A 1 
ATOM   3998 C  CA  . VAL A 1 517 ? -7.478  -0.246  -17.928 1.00 98.50 517 A 1 
ATOM   3999 C  C   . VAL A 1 517 ? -8.150  -0.192  -16.570 1.00 98.59 517 A 1 
ATOM   4000 O  O   . VAL A 1 517 ? -8.942  -1.068  -16.226 1.00 98.15 517 A 1 
ATOM   4001 C  CB  . VAL A 1 517 ? -8.474  0.148   -19.048 1.00 98.12 517 A 1 
ATOM   4002 C  CG1 . VAL A 1 517 ? -8.978  1.589   -18.863 1.00 95.59 517 A 1 
ATOM   4003 C  CG2 . VAL A 1 517 ? -7.839  0.071   -20.437 1.00 96.00 517 A 1 
ATOM   4004 N  N   . ALA A 1 518 ? -7.876  0.860   -15.811 1.00 98.65 518 A 1 
ATOM   4005 C  CA  . ALA A 1 518 ? -8.561  1.131   -14.556 1.00 98.55 518 A 1 
ATOM   4006 C  C   . ALA A 1 518 ? -9.068  2.573   -14.517 1.00 98.60 518 A 1 
ATOM   4007 O  O   . ALA A 1 518 ? -8.502  3.468   -15.129 1.00 98.34 518 A 1 
ATOM   4008 C  CB  . ALA A 1 518 ? -7.625  0.794   -13.388 1.00 98.02 518 A 1 
ATOM   4009 N  N   . TYR A 1 519 ? -10.168 2.799   -13.789 1.00 98.67 519 A 1 
ATOM   4010 C  CA  . TYR A 1 519 ? -10.761 4.104   -13.549 1.00 98.65 519 A 1 
ATOM   4011 C  C   . TYR A 1 519 ? -11.210 4.220   -12.099 1.00 98.62 519 A 1 
ATOM   4012 O  O   . TYR A 1 519 ? -11.774 3.283   -11.536 1.00 98.35 519 A 1 
ATOM   4013 C  CB  . TYR A 1 519 ? -11.938 4.329   -14.516 1.00 98.38 519 A 1 
ATOM   4014 C  CG  . TYR A 1 519 ? -12.881 5.445   -14.111 1.00 98.07 519 A 1 
ATOM   4015 C  CD1 . TYR A 1 519 ? -14.142 5.151   -13.541 1.00 96.72 519 A 1 
ATOM   4016 C  CD2 . TYR A 1 519 ? -12.502 6.792   -14.276 1.00 96.91 519 A 1 
ATOM   4017 C  CE1 . TYR A 1 519 ? -15.017 6.186   -13.164 1.00 95.92 519 A 1 
ATOM   4018 C  CE2 . TYR A 1 519 ? -13.368 7.832   -13.894 1.00 95.79 519 A 1 
ATOM   4019 C  CZ  . TYR A 1 519 ? -14.629 7.523   -13.345 1.00 95.80 519 A 1 
ATOM   4020 O  OH  . TYR A 1 519 ? -15.482 8.532   -12.988 1.00 93.64 519 A 1 
ATOM   4021 N  N   . ASN A 1 520 ? -11.029 5.402   -11.515 1.00 98.41 520 A 1 
ATOM   4022 C  CA  . ASN A 1 520 ? -11.576 5.739   -10.211 1.00 98.21 520 A 1 
ATOM   4023 C  C   . ASN A 1 520 ? -12.212 7.126   -10.217 1.00 98.26 520 A 1 
ATOM   4024 O  O   . ASN A 1 520 ? -11.686 8.078   -10.801 1.00 97.68 520 A 1 
ATOM   4025 C  CB  . ASN A 1 520 ? -10.485 5.614   -9.137  1.00 97.85 520 A 1 
ATOM   4026 C  CG  . ASN A 1 520 ? -11.009 6.037   -7.772  1.00 97.35 520 A 1 
ATOM   4027 O  OD1 . ASN A 1 520 ? -10.907 7.197   -7.395  1.00 86.83 520 A 1 
ATOM   4028 N  ND2 . ASN A 1 520 ? -11.620 5.141   -7.038  1.00 87.50 520 A 1 
ATOM   4029 N  N   . ARG A 1 521 ? -13.317 7.245   -9.473  1.00 98.14 521 A 1 
ATOM   4030 C  CA  . ARG A 1 521 ? -13.855 8.499   -8.948  1.00 97.95 521 A 1 
ATOM   4031 C  C   . ARG A 1 521 ? -13.947 8.380   -7.432  1.00 98.06 521 A 1 
ATOM   4032 O  O   . ARG A 1 521 ? -14.638 7.494   -6.936  1.00 96.93 521 A 1 
ATOM   4033 C  CB  . ARG A 1 521 ? -15.207 8.794   -9.595  1.00 97.00 521 A 1 
ATOM   4034 C  CG  . ARG A 1 521 ? -15.935 9.972   -8.926  1.00 95.08 521 A 1 
ATOM   4035 C  CD  . ARG A 1 521 ? -17.212 10.347  -9.698  1.00 92.66 521 A 1 
ATOM   4036 N  NE  . ARG A 1 521 ? -16.875 10.959  -10.995 1.00 89.09 521 A 1 
ATOM   4037 C  CZ  . ARG A 1 521 ? -17.695 11.354  -11.943 1.00 87.77 521 A 1 
ATOM   4038 N  NH1 . ARG A 1 521 ? -18.983 11.226  -11.834 1.00 80.12 521 A 1 
ATOM   4039 N  NH2 . ARG A 1 521 ? -17.212 11.900  -13.019 1.00 81.77 521 A 1 
ATOM   4040 N  N   . THR A 1 522 ? -13.358 9.307   -6.703  1.00 96.70 522 A 1 
ATOM   4041 C  CA  . THR A 1 522 ? -13.540 9.446   -5.260  1.00 96.45 522 A 1 
ATOM   4042 C  C   . THR A 1 522 ? -13.970 10.872  -4.949  1.00 95.87 522 A 1 
ATOM   4043 O  O   . THR A 1 522 ? -13.318 11.835  -5.347  1.00 94.31 522 A 1 
ATOM   4044 C  CB  . THR A 1 522 ? -12.288 9.047   -4.472  1.00 96.04 522 A 1 
ATOM   4045 O  OG1 . THR A 1 522 ? -11.888 7.743   -4.825  1.00 93.35 522 A 1 
ATOM   4046 C  CG2 . THR A 1 522 ? -12.536 9.034   -2.964  1.00 94.17 522 A 1 
ATOM   4047 N  N   . ARG A 1 523 ? -15.089 11.024  -4.246  1.00 95.92 523 A 1 
ATOM   4048 C  CA  . ARG A 1 523 ? -15.588 12.292  -3.726  1.00 95.50 523 A 1 
ATOM   4049 C  C   . ARG A 1 523 ? -15.807 12.168  -2.231  1.00 95.50 523 A 1 
ATOM   4050 O  O   . ARG A 1 523 ? -16.161 11.094  -1.747  1.00 94.15 523 A 1 
ATOM   4051 C  CB  . ARG A 1 523 ? -16.884 12.700  -4.439  1.00 94.44 523 A 1 
ATOM   4052 C  CG  . ARG A 1 523 ? -16.727 12.955  -5.943  1.00 90.70 523 A 1 
ATOM   4053 C  CD  . ARG A 1 523 ? -15.876 14.206  -6.239  1.00 86.65 523 A 1 
ATOM   4054 N  NE  . ARG A 1 523 ? -15.735 14.427  -7.677  1.00 82.95 523 A 1 
ATOM   4055 C  CZ  . ARG A 1 523 ? -14.768 13.972  -8.464  1.00 77.75 523 A 1 
ATOM   4056 N  NH1 . ARG A 1 523 ? -13.777 13.263  -8.015  1.00 70.35 523 A 1 
ATOM   4057 N  NH2 . ARG A 1 523 ? -14.791 14.212  -9.733  1.00 72.71 523 A 1 
ATOM   4058 N  N   . GLY A 1 524 ? -15.637 13.264  -1.501  1.00 93.86 524 A 1 
ATOM   4059 C  CA  . GLY A 1 524 ? -15.863 13.282  -0.065  1.00 93.19 524 A 1 
ATOM   4060 C  C   . GLY A 1 524 ? -16.209 14.686  0.406   1.00 92.41 524 A 1 
ATOM   4061 O  O   . GLY A 1 524 ? -15.602 15.656  -0.045  1.00 90.62 524 A 1 
ATOM   4062 N  N   . LYS A 1 525 ? -17.211 14.796  1.289   1.00 92.85 525 A 1 
ATOM   4063 C  CA  . LYS A 1 525 ? -17.668 16.058  1.861   1.00 92.72 525 A 1 
ATOM   4064 C  C   . LYS A 1 525 ? -17.958 15.910  3.342   1.00 93.28 525 A 1 
ATOM   4065 O  O   . LYS A 1 525 ? -18.524 14.894  3.756   1.00 92.05 525 A 1 
ATOM   4066 C  CB  . LYS A 1 525 ? -18.943 16.554  1.161   1.00 90.04 525 A 1 
ATOM   4067 C  CG  . LYS A 1 525 ? -18.681 17.025  -0.268  1.00 81.44 525 A 1 
ATOM   4068 C  CD  . LYS A 1 525 ? -19.948 17.655  -0.842  1.00 80.54 525 A 1 
ATOM   4069 C  CE  . LYS A 1 525 ? -19.650 18.221  -2.207  1.00 70.83 525 A 1 
ATOM   4070 N  NZ  . LYS A 1 525 ? -20.743 19.122  -2.676  1.00 63.70 525 A 1 
ATOM   4071 N  N   . ASP A 1 526 ? -17.667 16.967  4.083   1.00 90.43 526 A 1 
ATOM   4072 C  CA  . ASP A 1 526 ? -18.341 17.222  5.344   1.00 89.73 526 A 1 
ATOM   4073 C  C   . ASP A 1 526 ? -19.834 17.438  5.052   1.00 90.46 526 A 1 
ATOM   4074 O  O   . ASP A 1 526 ? -20.217 18.197  4.163   1.00 89.72 526 A 1 
ATOM   4075 C  CB  . ASP A 1 526 ? -17.684 18.439  6.010   1.00 88.31 526 A 1 
ATOM   4076 C  CG  . ASP A 1 526 ? -18.276 18.748  7.383   1.00 86.92 526 A 1 
ATOM   4077 O  OD1 . ASP A 1 526 ? -19.525 18.829  7.484   1.00 82.53 526 A 1 
ATOM   4078 O  OD2 . ASP A 1 526 ? -17.492 18.908  8.331   1.00 81.93 526 A 1 
ATOM   4079 N  N   . THR A 1 527 ? -20.702 16.694  5.739   1.00 92.33 527 A 1 
ATOM   4080 C  CA  . THR A 1 527 ? -22.149 16.684  5.463   1.00 93.33 527 A 1 
ATOM   4081 C  C   . THR A 1 527 ? -22.838 17.915  6.032   1.00 93.55 527 A 1 
ATOM   4082 O  O   . THR A 1 527 ? -23.860 18.340  5.499   1.00 90.27 527 A 1 
ATOM   4083 C  CB  . THR A 1 527 ? -22.799 15.409  6.023   1.00 91.93 527 A 1 
ATOM   4084 O  OG1 . THR A 1 527 ? -22.022 14.274  5.685   1.00 82.27 527 A 1 
ATOM   4085 C  CG2 . THR A 1 527 ? -24.191 15.158  5.450   1.00 80.58 527 A 1 
ATOM   4086 N  N   . ASP A 1 528 ? -22.274 18.491  7.084   1.00 92.08 528 A 1 
ATOM   4087 C  CA  . ASP A 1 528 ? -22.861 19.616  7.805   1.00 91.74 528 A 1 
ATOM   4088 C  C   . ASP A 1 528 ? -22.433 20.962  7.195   1.00 91.95 528 A 1 
ATOM   4089 O  O   . ASP A 1 528 ? -23.240 21.894  7.103   1.00 88.87 528 A 1 
ATOM   4090 C  CB  . ASP A 1 528 ? -22.494 19.495  9.299   1.00 90.56 528 A 1 
ATOM   4091 C  CG  . ASP A 1 528 ? -23.034 18.214  9.968   1.00 87.88 528 A 1 
ATOM   4092 O  OD1 . ASP A 1 528 ? -24.159 17.793  9.627   1.00 81.96 528 A 1 
ATOM   4093 O  OD2 . ASP A 1 528 ? -22.341 17.634  10.831  1.00 81.80 528 A 1 
ATOM   4094 N  N   . THR A 1 529 ? -21.201 21.072  6.680   1.00 90.28 529 A 1 
ATOM   4095 C  CA  . THR A 1 529 ? -20.672 22.290  6.041   1.00 89.14 529 A 1 
ATOM   4096 C  C   . THR A 1 529 ? -20.752 22.255  4.517   1.00 89.76 529 A 1 
ATOM   4097 O  O   . THR A 1 529 ? -20.798 23.303  3.862   1.00 86.50 529 A 1 
ATOM   4098 C  CB  . THR A 1 529 ? -19.227 22.569  6.463   1.00 86.60 529 A 1 
ATOM   4099 O  OG1 . THR A 1 529 ? -18.366 21.585  5.945   1.00 82.07 529 A 1 
ATOM   4100 C  CG2 . THR A 1 529 ? -19.043 22.624  7.976   1.00 80.86 529 A 1 
ATOM   4101 N  N   . GLY A 1 530 ? -20.772 21.064  3.901   1.00 89.14 530 A 1 
ATOM   4102 C  CA  . GLY A 1 530 ? -20.714 20.873  2.457   1.00 88.79 530 A 1 
ATOM   4103 C  C   . GLY A 1 530 ? -19.330 21.057  1.842   1.00 88.89 530 A 1 
ATOM   4104 O  O   . GLY A 1 530 ? -19.209 21.022  0.604   1.00 85.53 530 A 1 
ATOM   4105 N  N   . GLU A 1 531 ? -18.293 21.257  2.643   1.00 87.13 531 A 1 
ATOM   4106 C  CA  . GLU A 1 531 ? -16.914 21.393  2.173   1.00 85.60 531 A 1 
ATOM   4107 C  C   . GLU A 1 531 ? -16.334 20.039  1.747   1.00 87.06 531 A 1 
ATOM   4108 O  O   . GLU A 1 531 ? -16.578 19.001  2.366   1.00 86.05 531 A 1 
ATOM   4109 C  CB  . GLU A 1 531 ? -16.059 22.082  3.241   1.00 82.12 531 A 1 
ATOM   4110 C  CG  . GLU A 1 531 ? -14.694 22.496  2.667   1.00 73.49 531 A 1 
ATOM   4111 C  CD  . GLU A 1 531 ? -13.850 23.373  3.586   1.00 68.59 531 A 1 
ATOM   4112 O  OE1 . GLU A 1 531 ? -12.822 23.882  3.066   1.00 60.42 531 A 1 
ATOM   4113 O  OE2 . GLU A 1 531 ? -14.216 23.552  4.762   1.00 59.37 531 A 1 
ATOM   4114 N  N   . TYR A 1 532 ? -15.559 20.031  0.651   1.00 87.21 532 A 1 
ATOM   4115 C  CA  . TYR A 1 532 ? -14.850 18.831  0.220   1.00 86.91 532 A 1 
ATOM   4116 C  C   . TYR A 1 532 ? -13.681 18.519  1.157   1.00 86.68 532 A 1 
ATOM   4117 O  O   . TYR A 1 532 ? -12.929 19.414  1.529   1.00 84.77 532 A 1 
ATOM   4118 C  CB  . TYR A 1 532 ? -14.367 18.978  -1.228  1.00 86.47 532 A 1 
ATOM   4119 C  CG  . TYR A 1 532 ? -15.453 18.889  -2.270  1.00 85.98 532 A 1 
ATOM   4120 C  CD1 . TYR A 1 532 ? -15.996 17.635  -2.606  1.00 83.25 532 A 1 
ATOM   4121 C  CD2 . TYR A 1 532 ? -15.924 20.044  -2.922  1.00 83.28 532 A 1 
ATOM   4122 C  CE1 . TYR A 1 532 ? -17.000 17.530  -3.585  1.00 81.72 532 A 1 
ATOM   4123 C  CE2 . TYR A 1 532 ? -16.927 19.952  -3.897  1.00 81.79 532 A 1 
ATOM   4124 C  CZ  . TYR A 1 532 ? -17.468 18.691  -4.229  1.00 82.92 532 A 1 
ATOM   4125 O  OH  . TYR A 1 532 ? -18.452 18.594  -5.176  1.00 80.96 532 A 1 
ATOM   4126 N  N   . ILE A 1 533 ? -13.508 17.247  1.474   1.00 87.48 533 A 1 
ATOM   4127 C  CA  . ILE A 1 533 ? -12.356 16.786  2.252   1.00 86.95 533 A 1 
ATOM   4128 C  C   . ILE A 1 533 ? -11.079 16.778  1.396   1.00 86.35 533 A 1 
ATOM   4129 O  O   . ILE A 1 533 ? -11.137 16.737  0.161   1.00 83.64 533 A 1 
ATOM   4130 C  CB  . ILE A 1 533 ? -12.632 15.438  2.945   1.00 85.05 533 A 1 
ATOM   4131 C  CG1 . ILE A 1 533 ? -12.847 14.301  1.934   1.00 80.42 533 A 1 
ATOM   4132 C  CG2 . ILE A 1 533 ? -13.827 15.583  3.905   1.00 79.08 533 A 1 
ATOM   4133 C  CD1 . ILE A 1 533 ? -12.995 12.925  2.588   1.00 75.99 533 A 1 
ATOM   4134 N  N   . SER A 1 534 ? -9.930  16.819  2.053   1.00 84.04 534 A 1 
ATOM   4135 C  CA  . SER A 1 534 ? -8.617  16.962  1.419   1.00 83.03 534 A 1 
ATOM   4136 C  C   . SER A 1 534 ? -8.078  15.673  0.810   1.00 84.66 534 A 1 
ATOM   4137 O  O   . SER A 1 534 ? -7.422  15.711  -0.234  1.00 82.59 534 A 1 
ATOM   4138 C  CB  . SER A 1 534 ? -7.621  17.495  2.452   1.00 79.37 534 A 1 
ATOM   4139 O  OG  . SER A 1 534 ? -7.665  16.728  3.637   1.00 70.70 534 A 1 
ATOM   4140 N  N   . SER A 1 535 ? -8.369  14.525  1.411   1.00 86.17 535 A 1 
ATOM   4141 C  CA  . SER A 1 535 ? -7.815  13.208  1.063   1.00 87.47 535 A 1 
ATOM   4142 C  C   . SER A 1 535 ? -8.583  12.513  -0.070  1.00 89.04 535 A 1 
ATOM   4143 O  O   . SER A 1 535 ? -8.897  11.326  0.004   1.00 87.56 535 A 1 
ATOM   4144 C  CB  . SER A 1 535 ? -7.714  12.358  2.329   1.00 86.06 535 A 1 
ATOM   4145 O  OG  . SER A 1 535 ? -8.947  12.329  3.017   1.00 78.87 535 A 1 
ATOM   4146 N  N   . ILE A 1 536 ? -8.929  13.259  -1.123  1.00 89.44 536 A 1 
ATOM   4147 C  CA  . ILE A 1 536 ? -9.619  12.744  -2.313  1.00 89.87 536 A 1 
ATOM   4148 C  C   . ILE A 1 536 ? -8.789  12.988  -3.569  1.00 90.84 536 A 1 
ATOM   4149 O  O   . ILE A 1 536 ? -7.920  13.855  -3.605  1.00 89.04 536 A 1 
ATOM   4150 C  CB  . ILE A 1 536 ? -11.051 13.318  -2.451  1.00 87.36 536 A 1 
ATOM   4151 C  CG1 . ILE A 1 536 ? -11.055 14.860  -2.614  1.00 80.23 536 A 1 
ATOM   4152 C  CG2 . ILE A 1 536 ? -11.915 12.874  -1.265  1.00 76.11 536 A 1 
ATOM   4153 C  CD1 . ILE A 1 536 ? -12.430 15.436  -2.942  1.00 71.49 536 A 1 
ATOM   4154 N  N   . ASN A 1 537 ? -9.097  12.251  -4.638  1.00 92.12 537 A 1 
ATOM   4155 C  CA  . ASN A 1 537 ? -8.444  12.385  -5.938  1.00 92.74 537 A 1 
ATOM   4156 C  C   . ASN A 1 537 ? -9.411  12.894  -7.017  1.00 93.54 537 A 1 
ATOM   4157 O  O   . ASN A 1 537 ? -10.624 12.682  -6.920  1.00 92.83 537 A 1 
ATOM   4158 C  CB  . ASN A 1 537 ? -7.800  11.040  -6.306  1.00 91.88 537 A 1 
ATOM   4159 C  CG  . ASN A 1 537 ? -8.805  9.914   -6.418  1.00 91.84 537 A 1 
ATOM   4160 O  OD1 . ASN A 1 537 ? -9.161  9.272   -5.446  1.00 84.87 537 A 1 
ATOM   4161 N  ND2 . ASN A 1 537 ? -9.290  9.638   -7.608  1.00 85.38 537 A 1 
ATOM   4162 N  N   . PRO A 1 538 ? -8.906  13.544  -8.093  1.00 94.30 538 A 1 
ATOM   4163 C  CA  . PRO A 1 538 ? -9.668  13.763  -9.307  1.00 94.72 538 A 1 
ATOM   4164 C  C   . PRO A 1 538 ? -9.976  12.427  -10.007 1.00 95.95 538 A 1 
ATOM   4165 O  O   . PRO A 1 538 ? -9.321  11.415  -9.751  1.00 95.31 538 A 1 
ATOM   4166 C  CB  . PRO A 1 538 ? -8.795  14.677  -10.157 1.00 92.97 538 A 1 
ATOM   4167 C  CG  . PRO A 1 538 ? -7.377  14.297  -9.751  1.00 90.45 538 A 1 
ATOM   4168 C  CD  . PRO A 1 538 ? -7.522  13.971  -8.268  1.00 93.09 538 A 1 
ATOM   4169 N  N   . ASP A 1 539 ? -10.950 12.443  -10.925 1.00 96.30 539 A 1 
ATOM   4170 C  CA  . ASP A 1 539 ? -11.225 11.283  -11.773 1.00 96.81 539 A 1 
ATOM   4171 C  C   . ASP A 1 539 ? -9.955  10.902  -12.539 1.00 97.23 539 A 1 
ATOM   4172 O  O   . ASP A 1 539 ? -9.345  11.754  -13.195 1.00 96.57 539 A 1 
ATOM   4173 C  CB  . ASP A 1 539 ? -12.365 11.578  -12.760 1.00 96.21 539 A 1 
ATOM   4174 C  CG  . ASP A 1 539 ? -13.741 11.711  -12.115 1.00 95.11 539 A 1 
ATOM   4175 O  OD1 . ASP A 1 539 ? -13.924 11.438  -10.904 1.00 91.22 539 A 1 
ATOM   4176 O  OD2 . ASP A 1 539 ? -14.717 12.086  -12.817 1.00 90.88 539 A 1 
ATOM   4177 N  N   . THR A 1 540 ? -9.548  9.647   -12.448 1.00 97.76 540 A 1 
ATOM   4178 C  CA  . THR A 1 540 ? -8.284  9.167   -13.006 1.00 98.01 540 A 1 
ATOM   4179 C  C   . THR A 1 540 ? -8.503  7.870   -13.771 1.00 98.42 540 A 1 
ATOM   4180 O  O   . THR A 1 540 ? -9.220  6.985   -13.307 1.00 98.21 540 A 1 
ATOM   4181 C  CB  . THR A 1 540 ? -7.223  8.982   -11.907 1.00 97.32 540 A 1 
ATOM   4182 O  OG1 . THR A 1 540 ? -7.039  10.187  -11.199 1.00 92.24 540 A 1 
ATOM   4183 C  CG2 . THR A 1 540 ? -5.845  8.606   -12.454 1.00 92.63 540 A 1 
ATOM   4184 N  N   . VAL A 1 541 ? -7.871  7.765   -14.938 1.00 98.41 541 A 1 
ATOM   4185 C  CA  . VAL A 1 541 ? -7.763  6.544   -15.737 1.00 98.52 541 A 1 
ATOM   4186 C  C   . VAL A 1 541 ? -6.288  6.182   -15.866 1.00 98.60 541 A 1 
ATOM   4187 O  O   . VAL A 1 541 ? -5.486  7.033   -16.240 1.00 98.23 541 A 1 
ATOM   4188 C  CB  . VAL A 1 541 ? -8.417  6.704   -17.120 1.00 98.18 541 A 1 
ATOM   4189 C  CG1 . VAL A 1 541 ? -8.221  5.476   -18.013 1.00 94.94 541 A 1 
ATOM   4190 C  CG2 . VAL A 1 541 ? -9.930  6.938   -16.999 1.00 95.49 541 A 1 
ATOM   4191 N  N   . THR A 1 542 ? -5.940  4.931   -15.616 1.00 98.62 542 A 1 
ATOM   4192 C  CA  . THR A 1 542 ? -4.644  4.366   -16.009 1.00 98.59 542 A 1 
ATOM   4193 C  C   . THR A 1 542 ? -4.845  3.255   -17.026 1.00 98.69 542 A 1 
ATOM   4194 O  O   . THR A 1 542 ? -5.862  2.556   -17.007 1.00 98.19 542 A 1 
ATOM   4195 C  CB  . THR A 1 542 ? -3.802  3.862   -14.830 1.00 97.81 542 A 1 
ATOM   4196 O  OG1 . THR A 1 542 ? -4.484  2.876   -14.102 1.00 78.75 542 A 1 
ATOM   4197 C  CG2 . THR A 1 542 ? -3.429  4.999   -13.887 1.00 79.07 542 A 1 
ATOM   4198 N  N   . SER A 1 543 ? -3.894  3.103   -17.924 1.00 98.60 543 A 1 
ATOM   4199 C  CA  . SER A 1 543 ? -3.898  2.058   -18.940 1.00 98.44 543 A 1 
ATOM   4200 C  C   . SER A 1 543 ? -2.496  1.495   -19.113 1.00 98.59 543 A 1 
ATOM   4201 O  O   . SER A 1 543 ? -1.544  2.266   -19.223 1.00 97.87 543 A 1 
ATOM   4202 C  CB  . SER A 1 543 ? -4.414  2.625   -20.258 1.00 97.57 543 A 1 
ATOM   4203 O  OG  . SER A 1 543 ? -4.447  1.619   -21.252 1.00 80.02 543 A 1 
ATOM   4204 N  N   . THR A 1 544 ? -2.373  0.179   -19.193 1.00 98.58 544 A 1 
ATOM   4205 C  CA  . THR A 1 544 ? -1.118  -0.517  -19.480 1.00 98.38 544 A 1 
ATOM   4206 C  C   . THR A 1 544 ? -1.310  -1.424  -20.686 1.00 98.36 544 A 1 
ATOM   4207 O  O   . THR A 1 544 ? -2.114  -2.351  -20.653 1.00 97.60 544 A 1 
ATOM   4208 C  CB  . THR A 1 544 ? -0.626  -1.321  -18.263 1.00 97.35 544 A 1 
ATOM   4209 O  OG1 . THR A 1 544 ? -0.495  -0.467  -17.148 1.00 87.02 544 A 1 
ATOM   4210 C  CG2 . THR A 1 544 ? 0.748   -1.945  -18.514 1.00 84.96 544 A 1 
ATOM   4211 N  N   . LEU A 1 545 ? -0.575  -1.158  -21.757 1.00 98.40 545 A 1 
ATOM   4212 C  CA  . LEU A 1 545 ? -0.513  -2.003  -22.947 1.00 98.44 545 A 1 
ATOM   4213 C  C   . LEU A 1 545 ? 0.830   -2.733  -22.961 1.00 98.47 545 A 1 
ATOM   4214 O  O   . LEU A 1 545 ? 1.870   -2.083  -23.000 1.00 97.99 545 A 1 
ATOM   4215 C  CB  . LEU A 1 545 ? -0.702  -1.118  -24.194 1.00 98.18 545 A 1 
ATOM   4216 C  CG  . LEU A 1 545 ? -0.580  -1.874  -25.531 1.00 97.37 545 A 1 
ATOM   4217 C  CD1 . LEU A 1 545 ? -1.718  -2.871  -25.743 1.00 95.60 545 A 1 
ATOM   4218 C  CD2 . LEU A 1 545 ? -0.615  -0.874  -26.688 1.00 95.39 545 A 1 
ATOM   4219 N  N   . ASN A 1 546 ? 0.806   -4.053  -22.993 1.00 98.31 546 A 1 
ATOM   4220 C  CA  . ASN A 1 546 ? 1.991   -4.883  -23.152 1.00 98.05 546 A 1 
ATOM   4221 C  C   . ASN A 1 546 ? 1.897   -5.692  -24.454 1.00 98.04 546 A 1 
ATOM   4222 O  O   . ASN A 1 546 ? 0.901   -6.368  -24.695 1.00 97.64 546 A 1 
ATOM   4223 C  CB  . ASN A 1 546 ? 2.164   -5.778  -21.920 1.00 97.39 546 A 1 
ATOM   4224 C  CG  . ASN A 1 546 ? 3.392   -6.662  -22.057 1.00 95.37 546 A 1 
ATOM   4225 O  OD1 . ASN A 1 546 ? 4.502   -6.211  -22.270 1.00 87.51 546 A 1 
ATOM   4226 N  ND2 . ASN A 1 546 ? 3.232   -7.969  -21.993 1.00 86.86 546 A 1 
ATOM   4227 N  N   . ILE A 1 547 ? 2.943   -5.633  -25.281 1.00 98.03 547 A 1 
ATOM   4228 C  CA  . ILE A 1 547 ? 3.029   -6.324  -26.572 1.00 98.17 547 A 1 
ATOM   4229 C  C   . ILE A 1 547 ? 4.284   -7.197  -26.571 1.00 98.03 547 A 1 
ATOM   4230 O  O   . ILE A 1 547 ? 5.391   -6.682  -26.752 1.00 97.47 547 A 1 
ATOM   4231 C  CB  . ILE A 1 547 ? 3.031   -5.316  -27.756 1.00 97.86 547 A 1 
ATOM   4232 C  CG1 . ILE A 1 547 ? 1.840   -4.343  -27.689 1.00 96.63 547 A 1 
ATOM   4233 C  CG2 . ILE A 1 547 ? 3.036   -6.091  -29.086 1.00 96.77 547 A 1 
ATOM   4234 C  CD1 . ILE A 1 547 ? 1.861   -3.243  -28.757 1.00 92.97 547 A 1 
ATOM   4235 N  N   . PRO A 1 548 ? 4.160   -8.521  -26.372 1.00 97.88 548 A 1 
ATOM   4236 C  CA  . PRO A 1 548 ? 5.277   -9.431  -26.541 1.00 97.33 548 A 1 
ATOM   4237 C  C   . PRO A 1 548 ? 5.686   -9.516  -28.023 1.00 97.40 548 A 1 
ATOM   4238 O  O   . PRO A 1 548 ? 4.844   -9.668  -28.911 1.00 95.98 548 A 1 
ATOM   4239 C  CB  . PRO A 1 548 ? 4.804   -10.768 -25.970 1.00 95.67 548 A 1 
ATOM   4240 C  CG  . PRO A 1 548 ? 3.292   -10.724 -26.152 1.00 92.58 548 A 1 
ATOM   4241 C  CD  . PRO A 1 548 ? 2.951   -9.238  -26.002 1.00 96.31 548 A 1 
ATOM   4242 N  N   . ILE A 1 549 ? 6.983   -9.467  -28.293 1.00 97.21 549 A 1 
ATOM   4243 C  CA  . ILE A 1 549 ? 7.529   -9.600  -29.651 1.00 96.75 549 A 1 
ATOM   4244 C  C   . ILE A 1 549 ? 7.740   -11.087 -29.953 1.00 95.39 549 A 1 
ATOM   4245 O  O   . ILE A 1 549 ? 8.856   -11.616 -29.891 1.00 90.30 549 A 1 
ATOM   4246 C  CB  . ILE A 1 549 ? 8.799   -8.737  -29.843 1.00 95.96 549 A 1 
ATOM   4247 C  CG1 . ILE A 1 549 ? 8.605   -7.261  -29.405 1.00 93.42 549 A 1 
ATOM   4248 C  CG2 . ILE A 1 549 ? 9.249   -8.773  -31.314 1.00 93.29 549 A 1 
ATOM   4249 C  CD1 . ILE A 1 549 ? 7.457   -6.511  -30.117 1.00 83.90 549 A 1 
ATOM   4250 N  N   . ALA A 1 550 ? 6.647   -11.759 -30.278 1.00 93.41 550 A 1 
ATOM   4251 C  CA  . ALA A 1 550 ? 6.601   -13.198 -30.499 1.00 92.45 550 A 1 
ATOM   4252 C  C   . ALA A 1 550 ? 7.277   -13.978 -29.345 1.00 92.17 550 A 1 
ATOM   4253 O  O   . ALA A 1 550 ? 7.045   -13.694 -28.171 1.00 84.86 550 A 1 
ATOM   4254 C  CB  . ALA A 1 550 ? 7.130   -13.492 -31.915 1.00 88.74 550 A 1 
ATOM   4255 N  N   . HIS A 1 551 ? 8.146   -14.925 -29.663 1.00 91.69 551 A 1 
ATOM   4256 C  CA  . HIS A 1 551 ? 8.896   -15.718 -28.689 1.00 91.27 551 A 1 
ATOM   4257 C  C   . HIS A 1 551 ? 10.370  -15.285 -28.568 1.00 92.79 551 A 1 
ATOM   4258 O  O   . HIS A 1 551 ? 11.223  -16.065 -28.157 1.00 88.40 551 A 1 
ATOM   4259 C  CB  . HIS A 1 551 ? 8.744   -17.206 -29.026 1.00 87.77 551 A 1 
ATOM   4260 C  CG  . HIS A 1 551 ? 7.312   -17.662 -29.060 1.00 83.18 551 A 1 
ATOM   4261 N  ND1 . HIS A 1 551 ? 6.412   -17.608 -28.024 1.00 71.83 551 A 1 
ATOM   4262 C  CD2 . HIS A 1 551 ? 6.632   -18.170 -30.147 1.00 69.77 551 A 1 
ATOM   4263 C  CE1 . HIS A 1 551 ? 5.231   -18.079 -28.466 1.00 70.40 551 A 1 
ATOM   4264 N  NE2 . HIS A 1 551 ? 5.337   -18.430 -29.744 1.00 71.38 551 A 1 
ATOM   4265 N  N   . SER A 1 552 ? 10.694  -14.038 -28.928 1.00 93.83 552 A 1 
ATOM   4266 C  CA  . SER A 1 552 ? 12.053  -13.509 -28.846 1.00 94.75 552 A 1 
ATOM   4267 C  C   . SER A 1 552 ? 12.517  -13.226 -27.409 1.00 95.35 552 A 1 
ATOM   4268 O  O   . SER A 1 552 ? 13.705  -13.022 -27.187 1.00 92.68 552 A 1 
ATOM   4269 C  CB  . SER A 1 552 ? 12.152  -12.222 -29.672 1.00 93.86 552 A 1 
ATOM   4270 O  OG  . SER A 1 552 ? 11.349  -11.207 -29.117 1.00 90.34 552 A 1 
ATOM   4271 N  N   . GLY A 1 553 ? 11.580  -13.177 -26.453 1.00 95.41 553 A 1 
ATOM   4272 C  CA  . GLY A 1 553 ? 11.816  -12.721 -25.086 1.00 96.07 553 A 1 
ATOM   4273 C  C   . GLY A 1 553 ? 11.718  -11.206 -24.912 1.00 97.21 553 A 1 
ATOM   4274 O  O   . GLY A 1 553 ? 11.721  -10.736 -23.775 1.00 95.77 553 A 1 
ATOM   4275 N  N   . PHE A 1 554 ? 11.602  -10.444 -26.007 1.00 97.53 554 A 1 
ATOM   4276 C  CA  . PHE A 1 554 ? 11.350  -9.010  -25.944 1.00 97.75 554 A 1 
ATOM   4277 C  C   . PHE A 1 554 ? 9.856   -8.722  -25.786 1.00 97.73 554 A 1 
ATOM   4278 O  O   . PHE A 1 554 ? 9.010   -9.392  -26.373 1.00 96.83 554 A 1 
ATOM   4279 C  CB  . PHE A 1 554 ? 11.921  -8.291  -27.174 1.00 97.29 554 A 1 
ATOM   4280 C  CG  . PHE A 1 554 ? 13.426  -8.159  -27.165 1.00 97.08 554 A 1 
ATOM   4281 C  CD1 . PHE A 1 554 ? 14.031  -7.027  -26.593 1.00 94.72 554 A 1 
ATOM   4282 C  CD2 . PHE A 1 554 ? 14.234  -9.164  -27.726 1.00 94.91 554 A 1 
ATOM   4283 C  CE1 . PHE A 1 554 ? 15.421  -6.886  -26.581 1.00 93.86 554 A 1 
ATOM   4284 C  CE2 . PHE A 1 554 ? 15.635  -9.036  -27.716 1.00 93.80 554 A 1 
ATOM   4285 C  CZ  . PHE A 1 554 ? 16.231  -7.897  -27.145 1.00 94.44 554 A 1 
ATOM   4286 N  N   . SER A 1 555 ? 9.550   -7.658  -25.046 1.00 98.19 555 A 1 
ATOM   4287 C  CA  . SER A 1 555 ? 8.239   -7.016  -25.036 1.00 98.16 555 A 1 
ATOM   4288 C  C   . SER A 1 555 ? 8.400   -5.504  -25.080 1.00 98.46 555 A 1 
ATOM   4289 O  O   . SER A 1 555 ? 9.409   -4.952  -24.646 1.00 97.82 555 A 1 
ATOM   4290 C  CB  . SER A 1 555 ? 7.406   -7.472  -23.834 1.00 96.60 555 A 1 
ATOM   4291 O  OG  . SER A 1 555 ? 8.049   -7.181  -22.613 1.00 83.14 555 A 1 
ATOM   4292 N  N   . VAL A 1 556 ? 7.395   -4.829  -25.635 1.00 98.33 556 A 1 
ATOM   4293 C  CA  . VAL A 1 556 ? 7.277   -3.371  -25.611 1.00 98.39 556 A 1 
ATOM   4294 C  C   . VAL A 1 556 ? 5.963   -3.008  -24.942 1.00 98.48 556 A 1 
ATOM   4295 O  O   . VAL A 1 556 ? 4.992   -3.749  -25.058 1.00 97.73 556 A 1 
ATOM   4296 C  CB  . VAL A 1 556 ? 7.405   -2.726  -27.004 1.00 97.40 556 A 1 
ATOM   4297 C  CG1 . VAL A 1 556 ? 8.804   -2.933  -27.570 1.00 89.34 556 A 1 
ATOM   4298 C  CG2 . VAL A 1 556 ? 6.380   -3.261  -28.009 1.00 89.53 556 A 1 
ATOM   4299 N  N   . GLY A 1 557 ? 5.927   -1.868  -24.262 1.00 98.49 557 A 1 
ATOM   4300 C  CA  . GLY A 1 557 ? 4.723   -1.452  -23.578 1.00 98.45 557 A 1 
ATOM   4301 C  C   . GLY A 1 557 ? 4.564   0.055   -23.475 1.00 98.67 557 A 1 
ATOM   4302 O  O   . GLY A 1 557 ? 5.474   0.833   -23.744 1.00 98.23 557 A 1 
ATOM   4303 N  N   . TRP A 1 558 ? 3.362   0.420   -23.083 1.00 98.48 558 A 1 
ATOM   4304 C  CA  . TRP A 1 558 ? 2.932   1.786   -22.838 1.00 98.59 558 A 1 
ATOM   4305 C  C   . TRP A 1 558 ? 2.115   1.821   -21.549 1.00 98.60 558 A 1 
ATOM   4306 O  O   . TRP A 1 558 ? 1.222   0.995   -21.364 1.00 98.19 558 A 1 
ATOM   4307 C  CB  . TRP A 1 558 ? 2.112   2.280   -24.031 1.00 98.33 558 A 1 
ATOM   4308 C  CG  . TRP A 1 558 ? 1.285   3.502   -23.764 1.00 98.11 558 A 1 
ATOM   4309 C  CD1 . TRP A 1 558 ? 1.770   4.741   -23.557 1.00 95.57 558 A 1 
ATOM   4310 C  CD2 . TRP A 1 558 ? -0.172  3.605   -23.629 1.00 97.32 558 A 1 
ATOM   4311 N  NE1 . TRP A 1 558 ? 0.717   5.622   -23.312 1.00 95.40 558 A 1 
ATOM   4312 C  CE2 . TRP A 1 558 ? -0.492  4.962   -23.352 1.00 96.58 558 A 1 
ATOM   4313 C  CE3 . TRP A 1 558 ? -1.230  2.681   -23.730 1.00 95.04 558 A 1 
ATOM   4314 C  CZ2 . TRP A 1 558 ? -1.824  5.398   -23.184 1.00 95.76 558 A 1 
ATOM   4315 C  CZ3 . TRP A 1 558 ? -2.569  3.117   -23.558 1.00 92.94 558 A 1 
ATOM   4316 C  CH2 . TRP A 1 558 ? -2.847  4.460   -23.289 1.00 93.34 558 A 1 
ATOM   4317 N  N   . VAL A 1 559 ? 2.384   2.800   -20.701 1.00 98.50 559 A 1 
ATOM   4318 C  CA  . VAL A 1 559 ? 1.588   3.124   -19.515 1.00 98.40 559 A 1 
ATOM   4319 C  C   . VAL A 1 559 ? 1.064   4.541   -19.677 1.00 98.54 559 A 1 
ATOM   4320 O  O   . VAL A 1 559 ? 1.829   5.496   -19.794 1.00 98.10 559 A 1 
ATOM   4321 C  CB  . VAL A 1 559 ? 2.389   2.961   -18.211 1.00 97.95 559 A 1 
ATOM   4322 C  CG1 . VAL A 1 559 ? 1.493   3.191   -16.999 1.00 96.30 559 A 1 
ATOM   4323 C  CG2 . VAL A 1 559 ? 3.004   1.565   -18.095 1.00 96.70 559 A 1 
ATOM   4324 N  N   . GLY A 1 560 ? -0.260  4.694   -19.712 1.00 98.55 560 A 1 
ATOM   4325 C  CA  . GLY A 1 560 ? -0.935  5.979   -19.757 1.00 98.50 560 A 1 
ATOM   4326 C  C   . GLY A 1 560 ? -1.619  6.286   -18.428 1.00 98.65 560 A 1 
ATOM   4327 O  O   . GLY A 1 560 ? -2.333  5.439   -17.898 1.00 98.17 560 A 1 
ATOM   4328 N  N   . THR A 1 561 ? -1.463  7.511   -17.934 1.00 98.59 561 A 1 
ATOM   4329 C  CA  . THR A 1 561 ? -2.206  8.033   -16.784 1.00 98.49 561 A 1 
ATOM   4330 C  C   . THR A 1 561 ? -2.895  9.328   -17.190 1.00 98.52 561 A 1 
ATOM   4331 O  O   . THR A 1 561 ? -2.244  10.271  -17.633 1.00 98.09 561 A 1 
ATOM   4332 C  CB  . THR A 1 561 ? -1.296  8.270   -15.575 1.00 97.76 561 A 1 
ATOM   4333 O  OG1 . THR A 1 561 ? -0.664  7.068   -15.210 1.00 94.30 561 A 1 
ATOM   4334 C  CG2 . THR A 1 561 ? -2.077  8.755   -14.351 1.00 94.45 561 A 1 
ATOM   4335 N  N   . PHE A 1 562 ? -4.220  9.390   -17.039 1.00 98.50 562 A 1 
ATOM   4336 C  CA  . PHE A 1 562 ? -5.047  10.532  -17.396 1.00 98.54 562 A 1 
ATOM   4337 C  C   . PHE A 1 562 ? -5.872  10.943  -16.186 1.00 98.44 562 A 1 
ATOM   4338 O  O   . PHE A 1 562 ? -6.692  10.162  -15.711 1.00 97.85 562 A 1 
ATOM   4339 C  CB  . PHE A 1 562 ? -5.947  10.176  -18.590 1.00 98.45 562 A 1 
ATOM   4340 C  CG  . PHE A 1 562 ? -5.210  9.588   -19.776 1.00 98.31 562 A 1 
ATOM   4341 C  CD1 . PHE A 1 562 ? -4.582  10.430  -20.710 1.00 97.05 562 A 1 
ATOM   4342 C  CD2 . PHE A 1 562 ? -5.107  8.191   -19.925 1.00 97.08 562 A 1 
ATOM   4343 C  CE1 . PHE A 1 562 ? -3.865  9.891   -21.784 1.00 96.26 562 A 1 
ATOM   4344 C  CE2 . PHE A 1 562 ? -4.382  7.644   -20.995 1.00 96.32 562 A 1 
ATOM   4345 C  CZ  . PHE A 1 562 ? -3.766  8.488   -21.924 1.00 96.56 562 A 1 
ATOM   4346 N  N   . ALA A 1 563 ? -5.678  12.164  -15.687 1.00 98.14 563 A 1 
ATOM   4347 C  CA  . ALA A 1 563 ? -6.417  12.706  -14.557 1.00 97.88 563 A 1 
ATOM   4348 C  C   . ALA A 1 563 ? -7.227  13.931  -14.973 1.00 97.81 563 A 1 
ATOM   4349 O  O   . ALA A 1 563 ? -6.750  14.781  -15.732 1.00 96.78 563 A 1 
ATOM   4350 C  CB  . ALA A 1 563 ? -5.450  13.007  -13.410 1.00 96.92 563 A 1 
ATOM   4351 N  N   . ASP A 1 564 ? -8.460  14.041  -14.457 1.00 97.19 564 A 1 
ATOM   4352 C  CA  . ASP A 1 564 ? -9.263  15.256  -14.582 1.00 96.41 564 A 1 
ATOM   4353 C  C   . ASP A 1 564 ? -8.670  16.388  -13.728 1.00 95.74 564 A 1 
ATOM   4354 O  O   . ASP A 1 564 ? -7.829  16.193  -12.846 1.00 93.73 564 A 1 
ATOM   4355 C  CB  . ASP A 1 564 ? -10.741 14.958  -14.230 1.00 95.30 564 A 1 
ATOM   4356 C  CG  . ASP A 1 564 ? -11.723 16.072  -14.630 1.00 92.54 564 A 1 
ATOM   4357 O  OD1 . ASP A 1 564 ? -11.360 16.944  -15.461 1.00 87.99 564 A 1 
ATOM   4358 O  OD2 . ASP A 1 564 ? -12.849 16.102  -14.082 1.00 87.13 564 A 1 
ATOM   4359 N  N   . ARG A 1 565 ? -9.128  17.605  -13.965 1.00 95.25 565 A 1 
ATOM   4360 C  CA  . ARG A 1 565 ? -8.792  18.773  -13.155 1.00 94.55 565 A 1 
ATOM   4361 C  C   . ARG A 1 565 ? -9.269  18.596  -11.710 1.00 94.11 565 A 1 
ATOM   4362 O  O   . ARG A 1 565 ? -10.386 18.135  -11.464 1.00 91.16 565 A 1 
ATOM   4363 C  CB  . ARG A 1 565 ? -9.344  20.045  -13.818 1.00 92.42 565 A 1 
ATOM   4364 C  CG  . ARG A 1 565 ? -10.865 19.987  -13.997 1.00 86.62 565 A 1 
ATOM   4365 C  CD  . ARG A 1 565 ? -11.391 21.204  -14.747 1.00 85.38 565 A 1 
ATOM   4366 N  NE  . ARG A 1 565 ? -12.850 21.080  -14.936 1.00 75.42 565 A 1 
ATOM   4367 C  CZ  . ARG A 1 565 ? -13.636 21.960  -15.514 1.00 68.83 565 A 1 
ATOM   4368 N  NH1 . ARG A 1 565 ? -13.173 23.074  -15.981 1.00 62.02 565 A 1 
ATOM   4369 N  NH2 . ARG A 1 565 ? -14.909 21.700  -15.617 1.00 59.69 565 A 1 
ATOM   4370 N  N   . SER A 1 566 ? -8.493  19.068  -10.747 1.00 92.76 566 A 1 
ATOM   4371 C  CA  . SER A 1 566 ? -8.839  19.012  -9.330  1.00 90.76 566 A 1 
ATOM   4372 C  C   . SER A 1 566 ? -9.806  20.139  -8.935  1.00 89.75 566 A 1 
ATOM   4373 O  O   . SER A 1 566 ? -9.416  21.187  -8.433  1.00 84.64 566 A 1 
ATOM   4374 C  CB  . SER A 1 566 ? -7.564  18.977  -8.477  1.00 87.28 566 A 1 
ATOM   4375 O  OG  . SER A 1 566 ? -6.769  20.117  -8.670  1.00 76.40 566 A 1 
ATOM   4376 N  N   . THR A 1 567 ? -11.111 19.958  -9.186  1.00 86.89 567 A 1 
ATOM   4377 C  CA  . THR A 1 567 ? -12.145 20.952  -8.856  1.00 83.83 567 A 1 
ATOM   4378 C  C   . THR A 1 567 ? -12.912 20.660  -7.573  1.00 82.96 567 A 1 
ATOM   4379 O  O   . THR A 1 567 ? -13.472 21.585  -6.982  1.00 73.74 567 A 1 
ATOM   4380 C  CB  . THR A 1 567 ? -13.155 21.112  -9.997  1.00 79.05 567 A 1 
ATOM   4381 O  OG1 . THR A 1 567 ? -13.694 19.872  -10.390 1.00 73.84 567 A 1 
ATOM   4382 C  CG2 . THR A 1 567 ? -12.507 21.744  -11.223 1.00 72.22 567 A 1 
ATOM   4383 N  N   . HIS A 1 568 ? -12.960 19.406  -7.154  1.00 76.85 568 A 1 
ATOM   4384 C  CA  . HIS A 1 568 ? -13.729 18.927  -6.006  1.00 74.33 568 A 1 
ATOM   4385 C  C   . HIS A 1 568 ? -12.785 18.570  -4.849  1.00 75.39 568 A 1 
ATOM   4386 O  O   . HIS A 1 568 ? -12.750 17.419  -4.416  1.00 70.76 568 A 1 
ATOM   4387 C  CB  . HIS A 1 568 ? -14.606 17.742  -6.424  1.00 71.59 568 A 1 
ATOM   4388 C  CG  . HIS A 1 568 ? -15.541 18.020  -7.559  1.00 69.80 568 A 1 
ATOM   4389 N  ND1 . HIS A 1 568 ? -15.288 17.785  -8.889  1.00 61.42 568 A 1 
ATOM   4390 C  CD2 . HIS A 1 568 ? -16.812 18.528  -7.483  1.00 61.55 568 A 1 
ATOM   4391 C  CE1 . HIS A 1 568 ? -16.371 18.140  -9.592  1.00 61.44 568 A 1 
ATOM   4392 N  NE2 . HIS A 1 568 ? -17.328 18.598  -8.772  1.00 62.17 568 A 1 
ATOM   4393 N  N   . ILE A 1 569 ? -12.010 19.547  -4.407  1.00 75.23 569 A 1 
ATOM   4394 C  CA  . ILE A 1 569 ? -11.005 19.405  -3.346  1.00 72.96 569 A 1 
ATOM   4395 C  C   . ILE A 1 569 ? -11.257 20.433  -2.249  1.00 74.09 569 A 1 
ATOM   4396 O  O   . ILE A 1 569 ? -11.959 21.423  -2.478  1.00 69.66 569 A 1 
ATOM   4397 C  CB  . ILE A 1 569 ? -9.579  19.518  -3.913  1.00 68.17 569 A 1 
ATOM   4398 C  CG1 . ILE A 1 569 ? -9.361  20.860  -4.648  1.00 61.77 569 A 1 
ATOM   4399 C  CG2 . ILE A 1 569 ? -9.277  18.320  -4.831  1.00 59.87 569 A 1 
ATOM   4400 C  CD1 . ILE A 1 569 ? -7.898  21.151  -4.946  1.00 55.90 569 A 1 
ATOM   4401 N  N   . SER A 1 570 ? -10.669 20.211  -1.081  1.00 68.81 570 A 1 
ATOM   4402 C  CA  . SER A 1 570 ? -10.710 21.167  0.028   1.00 66.94 570 A 1 
ATOM   4403 C  C   . SER A 1 570 ? -10.202 22.547  -0.393  1.00 69.68 570 A 1 
ATOM   4404 O  O   . SER A 1 570 ? -9.280  22.666  -1.202  1.00 66.47 570 A 1 
ATOM   4405 C  CB  . SER A 1 570 ? -9.884  20.634  1.204   1.00 61.95 570 A 1 
ATOM   4406 O  OG  . SER A 1 570 ? -9.732  21.625  2.205   1.00 57.59 570 A 1 
ATOM   4407 N  N   . SER A 1 571 ? -10.771 23.585  0.203   1.00 65.82 571 A 1 
ATOM   4408 C  CA  . SER A 1 571 ? -10.350 24.979  0.009   1.00 64.75 571 A 1 
ATOM   4409 C  C   . SER A 1 571 ? -8.886  25.245  0.378   1.00 67.78 571 A 1 
ATOM   4410 O  O   . SER A 1 571 ? -8.313  26.231  -0.086  1.00 64.32 571 A 1 
ATOM   4411 C  CB  . SER A 1 571 ? -11.270 25.875  0.850   1.00 60.79 571 A 1 
ATOM   4412 O  OG  . SER A 1 571 ? -11.089 25.610  2.220   1.00 57.11 571 A 1 
ATOM   4413 N  N   . SER A 1 572 ? -8.272  24.369  1.163   1.00 70.27 572 A 1 
ATOM   4414 C  CA  . SER A 1 572 ? -6.856  24.445  1.541   1.00 68.64 572 A 1 
ATOM   4415 C  C   . SER A 1 572 ? -5.897  24.130  0.389   1.00 71.65 572 A 1 
ATOM   4416 O  O   . SER A 1 572 ? -4.731  24.504  0.461   1.00 67.93 572 A 1 
ATOM   4417 C  CB  . SER A 1 572 ? -6.575  23.506  2.719   1.00 64.08 572 A 1 
ATOM   4418 O  OG  . SER A 1 572 ? -7.072  22.213  2.499   1.00 59.37 572 A 1 
ATOM   4419 N  N   . TYR A 1 573 ? -6.366  23.486  -0.685  1.00 74.57 573 A 1 
ATOM   4420 C  CA  . TYR A 1 573 ? -5.545  23.143  -1.842  1.00 75.02 573 A 1 
ATOM   4421 C  C   . TYR A 1 573 ? -5.866  23.999  -3.068  1.00 76.90 573 A 1 
ATOM   4422 O  O   . TYR A 1 573 ? -7.016  24.337  -3.365  1.00 74.76 573 A 1 
ATOM   4423 C  CB  . TYR A 1 573 ? -5.649  21.652  -2.159  1.00 71.85 573 A 1 
ATOM   4424 C  CG  . TYR A 1 573 ? -5.054  20.732  -1.113  1.00 71.89 573 A 1 
ATOM   4425 C  CD1 . TYR A 1 573 ? -3.731  20.909  -0.661  1.00 68.50 573 A 1 
ATOM   4426 C  CD2 . TYR A 1 573 ? -5.816  19.678  -0.584  1.00 68.47 573 A 1 
ATOM   4427 C  CE1 . TYR A 1 573 ? -3.181  20.057  0.299   1.00 64.86 573 A 1 
ATOM   4428 C  CE2 . TYR A 1 573 ? -5.277  18.817  0.373   1.00 65.95 573 A 1 
ATOM   4429 C  CZ  . TYR A 1 573 ? -3.957  19.003  0.822   1.00 65.59 573 A 1 
ATOM   4430 O  OH  . TYR A 1 573 ? -3.432  18.171  1.770   1.00 62.65 573 A 1 
ATOM   4431 N  N   . SER A 1 574 ? -4.819  24.302  -3.845  1.00 78.21 574 A 1 
ATOM   4432 C  CA  . SER A 1 574 ? -4.954  24.957  -5.135  1.00 78.96 574 A 1 
ATOM   4433 C  C   . SER A 1 574 ? -5.520  24.005  -6.182  1.00 82.90 574 A 1 
ATOM   4434 O  O   . SER A 1 574 ? -5.150  22.835  -6.243  1.00 80.24 574 A 1 
ATOM   4435 C  CB  . SER A 1 574 ? -3.600  25.492  -5.590  1.00 72.22 574 A 1 
ATOM   4436 O  OG  . SER A 1 574 ? -3.170  26.489  -4.683  1.00 62.93 574 A 1 
ATOM   4437 N  N   . LYS A 1 575 ? -6.392  24.505  -7.070  1.00 86.28 575 A 1 
ATOM   4438 C  CA  . LYS A 1 575 ? -6.928  23.716  -8.182  1.00 88.02 575 A 1 
ATOM   4439 C  C   . LYS A 1 575 ? -5.850  23.474  -9.230  1.00 90.37 575 A 1 
ATOM   4440 O  O   . LYS A 1 575 ? -5.276  24.434  -9.740  1.00 88.10 575 A 1 
ATOM   4441 C  CB  . LYS A 1 575 ? -8.143  24.420  -8.803  1.00 84.58 575 A 1 
ATOM   4442 C  CG  . LYS A 1 575 ? -9.316  24.469  -7.814  1.00 80.65 575 A 1 
ATOM   4443 C  CD  . LYS A 1 575 ? -10.523 25.175  -8.421  1.00 76.47 575 A 1 
ATOM   4444 C  CE  . LYS A 1 575 ? -11.622 25.215  -7.361  1.00 69.99 575 A 1 
ATOM   4445 N  NZ  . LYS A 1 575 ? -12.829 25.933  -7.813  1.00 61.50 575 A 1 
ATOM   4446 N  N   . GLN A 1 576 ? -5.642  22.217  -9.593  1.00 91.30 576 A 1 
ATOM   4447 C  CA  . GLN A 1 576 ? -4.678  21.819  -10.611 1.00 92.72 576 A 1 
ATOM   4448 C  C   . GLN A 1 576 ? -5.378  21.498  -11.949 1.00 94.27 576 A 1 
ATOM   4449 O  O   . GLN A 1 576 ? -6.515  21.006  -11.942 1.00 93.64 576 A 1 
ATOM   4450 C  CB  . GLN A 1 576 ? -3.828  20.642  -10.113 1.00 91.55 576 A 1 
ATOM   4451 C  CG  . GLN A 1 576 ? -3.105  20.928  -8.787  1.00 89.68 576 A 1 
ATOM   4452 C  CD  . GLN A 1 576 ? -2.218  22.181  -8.819  1.00 88.82 576 A 1 
ATOM   4453 O  OE1 . GLN A 1 576 ? -1.783  22.643  -9.861  1.00 81.84 576 A 1 
ATOM   4454 N  NE2 . GLN A 1 576 ? -1.960  22.787  -7.682  1.00 79.89 576 A 1 
ATOM   4455 N  N   . PRO A 1 577 ? -4.737  21.779  -13.107 1.00 94.41 577 A 1 
ATOM   4456 C  CA  . PRO A 1 577 ? -5.259  21.376  -14.410 1.00 95.05 577 A 1 
ATOM   4457 C  C   . PRO A 1 577 ? -5.193  19.854  -14.580 1.00 96.02 577 A 1 
ATOM   4458 O  O   . PRO A 1 577 ? -4.322  19.188  -14.025 1.00 95.07 577 A 1 
ATOM   4459 C  CB  . PRO A 1 577 ? -4.389  22.120  -15.428 1.00 93.58 577 A 1 
ATOM   4460 C  CG  . PRO A 1 577 ? -3.052  22.261  -14.714 1.00 90.96 577 A 1 
ATOM   4461 C  CD  . PRO A 1 577 ? -3.440  22.434  -13.248 1.00 93.71 577 A 1 
ATOM   4462 N  N   . GLY A 1 578 ? -6.096  19.307  -15.403 1.00 96.20 578 A 1 
ATOM   4463 C  CA  . GLY A 1 578 ? -6.022  17.914  -15.822 1.00 96.79 578 A 1 
ATOM   4464 C  C   . GLY A 1 578 ? -4.831  17.646  -16.741 1.00 97.31 578 A 1 
ATOM   4465 O  O   . GLY A 1 578 ? -4.289  18.560  -17.367 1.00 96.22 578 A 1 
ATOM   4466 N  N   . TYR A 1 579 ? -4.435  16.383  -16.843 1.00 97.70 579 A 1 
ATOM   4467 C  CA  . TYR A 1 579 ? -3.240  16.000  -17.590 1.00 97.98 579 A 1 
ATOM   4468 C  C   . TYR A 1 579 ? -3.345  14.584  -18.167 1.00 98.28 579 A 1 
ATOM   4469 O  O   . TYR A 1 579 ? -4.173  13.775  -17.743 1.00 97.85 579 A 1 
ATOM   4470 C  CB  . TYR A 1 579 ? -2.005  16.140  -16.693 1.00 97.21 579 A 1 
ATOM   4471 C  CG  . TYR A 1 579 ? -1.999  15.255  -15.461 1.00 97.15 579 A 1 
ATOM   4472 C  CD1 . TYR A 1 579 ? -2.460  15.758  -14.221 1.00 96.00 579 A 1 
ATOM   4473 C  CD2 . TYR A 1 579 ? -1.522  13.940  -15.530 1.00 95.74 579 A 1 
ATOM   4474 C  CE1 . TYR A 1 579 ? -2.447  14.951  -13.079 1.00 94.68 579 A 1 
ATOM   4475 C  CE2 . TYR A 1 579 ? -1.509  13.117  -14.394 1.00 94.71 579 A 1 
ATOM   4476 C  CZ  . TYR A 1 579 ? -1.972  13.627  -13.168 1.00 94.65 579 A 1 
ATOM   4477 O  OH  . TYR A 1 579 ? -1.960  12.825  -12.047 1.00 92.64 579 A 1 
ATOM   4478 N  N   . GLY A 1 580 ? -2.470  14.296  -19.133 1.00 98.13 580 A 1 
ATOM   4479 C  CA  . GLY A 1 580 ? -2.155  12.955  -19.590 1.00 98.11 580 A 1 
ATOM   4480 C  C   . GLY A 1 580 ? -0.642  12.762  -19.582 1.00 98.36 580 A 1 
ATOM   4481 O  O   . GLY A 1 580 ? 0.080   13.563  -20.176 1.00 97.49 580 A 1 
ATOM   4482 N  N   . VAL A 1 581 ? -0.177  11.717  -18.901 1.00 98.48 581 A 1 
ATOM   4483 C  CA  . VAL A 1 581 ? 1.229   11.316  -18.827 1.00 98.47 581 A 1 
ATOM   4484 C  C   . VAL A 1 581 ? 1.369   9.962   -19.493 1.00 98.54 581 A 1 
ATOM   4485 O  O   . VAL A 1 581 ? 0.488   9.109   -19.363 1.00 97.88 581 A 1 
ATOM   4486 C  CB  . VAL A 1 581 ? 1.727   11.283  -17.370 1.00 97.30 581 A 1 
ATOM   4487 C  CG1 . VAL A 1 581 ? 3.187   10.824  -17.256 1.00 91.86 581 A 1 
ATOM   4488 C  CG2 . VAL A 1 581 ? 1.637   12.688  -16.769 1.00 91.96 581 A 1 
ATOM   4489 N  N   . ASN A 1 582 ? 2.450   9.774   -20.232 1.00 98.51 582 A 1 
ATOM   4490 C  CA  . ASN A 1 582 ? 2.688   8.564   -20.999 1.00 98.57 582 A 1 
ATOM   4491 C  C   . ASN A 1 582 ? 4.108   8.071   -20.752 1.00 98.48 582 A 1 
ATOM   4492 O  O   . ASN A 1 582 ? 5.068   8.806   -21.000 1.00 97.61 582 A 1 
ATOM   4493 C  CB  . ASN A 1 582 ? 2.459   8.841   -22.499 1.00 98.23 582 A 1 
ATOM   4494 C  CG  . ASN A 1 582 ? 1.038   9.278   -22.821 1.00 97.99 582 A 1 
ATOM   4495 O  OD1 . ASN A 1 582 ? 0.177   8.480   -23.134 1.00 90.37 582 A 1 
ATOM   4496 N  ND2 . ASN A 1 582 ? 0.757   10.565  -22.783 1.00 91.20 582 A 1 
ATOM   4497 N  N   . ASP A 1 583 ? 4.221   6.819   -20.352 1.00 98.51 583 A 1 
ATOM   4498 C  CA  . ASP A 1 583 ? 5.476   6.103   -20.212 1.00 98.47 583 A 1 
ATOM   4499 C  C   . ASP A 1 583 ? 5.551   5.030   -21.298 1.00 98.66 583 A 1 
ATOM   4500 O  O   . ASP A 1 583 ? 4.542   4.455   -21.712 1.00 98.20 583 A 1 
ATOM   4501 C  CB  . ASP A 1 583 ? 5.610   5.491   -18.811 1.00 97.81 583 A 1 
ATOM   4502 C  CG  . ASP A 1 583 ? 5.511   6.492   -17.655 1.00 96.77 583 A 1 
ATOM   4503 O  OD1 . ASP A 1 583 ? 5.647   7.713   -17.892 1.00 93.64 583 A 1 
ATOM   4504 O  OD2 . ASP A 1 583 ? 5.326   6.035   -16.512 1.00 92.97 583 A 1 
ATOM   4505 N  N   . PHE A 1 584 ? 6.764   4.731   -21.759 1.00 98.54 584 A 1 
ATOM   4506 C  CA  . PHE A 1 584 ? 7.031   3.627   -22.669 1.00 98.52 584 A 1 
ATOM   4507 C  C   . PHE A 1 584 ? 8.132   2.753   -22.100 1.00 98.57 584 A 1 
ATOM   4508 O  O   . PHE A 1 584 ? 9.069   3.256   -21.486 1.00 98.03 584 A 1 
ATOM   4509 C  CB  . PHE A 1 584 ? 7.405   4.145   -24.058 1.00 98.43 584 A 1 
ATOM   4510 C  CG  . PHE A 1 584 ? 6.298   4.904   -24.751 1.00 98.49 584 A 1 
ATOM   4511 C  CD1 . PHE A 1 584 ? 5.290   4.217   -25.451 1.00 97.63 584 A 1 
ATOM   4512 C  CD2 . PHE A 1 584 ? 6.245   6.311   -24.683 1.00 97.58 584 A 1 
ATOM   4513 C  CE1 . PHE A 1 584 ? 4.251   4.917   -26.083 1.00 97.04 584 A 1 
ATOM   4514 C  CE2 . PHE A 1 584 ? 5.209   7.016   -25.307 1.00 97.01 584 A 1 
ATOM   4515 C  CZ  . PHE A 1 584 ? 4.209   6.323   -26.008 1.00 97.44 584 A 1 
ATOM   4516 N  N   . TYR A 1 585 ? 8.064   1.445   -22.336 1.00 98.46 585 A 1 
ATOM   4517 C  CA  . TYR A 1 585 ? 9.128   0.533   -21.947 1.00 98.45 585 A 1 
ATOM   4518 C  C   . TYR A 1 585 ? 9.489   -0.459  -23.051 1.00 98.52 585 A 1 
ATOM   4519 O  O   . TYR A 1 585 ? 8.689   -0.801  -23.920 1.00 98.24 585 A 1 
ATOM   4520 C  CB  . TYR A 1 585 ? 8.793   -0.158  -20.624 1.00 98.04 585 A 1 
ATOM   4521 C  CG  . TYR A 1 585 ? 7.629   -1.110  -20.672 1.00 98.08 585 A 1 
ATOM   4522 C  CD1 . TYR A 1 585 ? 6.380   -0.742  -20.116 1.00 96.84 585 A 1 
ATOM   4523 C  CD2 . TYR A 1 585 ? 7.768   -2.395  -21.229 1.00 96.85 585 A 1 
ATOM   4524 C  CE1 . TYR A 1 585 ? 5.303   -1.630  -20.117 1.00 96.22 585 A 1 
ATOM   4525 C  CE2 . TYR A 1 585 ? 6.695   -3.298  -21.238 1.00 96.05 585 A 1 
ATOM   4526 C  CZ  . TYR A 1 585 ? 5.464   -2.913  -20.679 1.00 96.64 585 A 1 
ATOM   4527 O  OH  . TYR A 1 585 ? 4.419   -3.799  -20.686 1.00 94.96 585 A 1 
ATOM   4528 N  N   . VAL A 1 586 ? 10.717  -0.949  -22.968 1.00 98.53 586 A 1 
ATOM   4529 C  CA  . VAL A 1 586 ? 11.197  -2.148  -23.648 1.00 98.47 586 A 1 
ATOM   4530 C  C   . VAL A 1 586 ? 11.737  -3.079  -22.576 1.00 98.50 586 A 1 
ATOM   4531 O  O   . VAL A 1 586 ? 12.548  -2.665  -21.758 1.00 97.97 586 A 1 
ATOM   4532 C  CB  . VAL A 1 586 ? 12.281  -1.828  -24.692 1.00 97.56 586 A 1 
ATOM   4533 C  CG1 . VAL A 1 586 ? 12.766  -3.093  -25.397 1.00 89.90 586 A 1 
ATOM   4534 C  CG2 . VAL A 1 586 ? 11.753  -0.869  -25.766 1.00 90.86 586 A 1 
ATOM   4535 N  N   . SER A 1 587 ? 11.303  -4.329  -22.585 1.00 98.44 587 A 1 
ATOM   4536 C  CA  . SER A 1 587 ? 11.763  -5.345  -21.651 1.00 98.32 587 A 1 
ATOM   4537 C  C   . SER A 1 587 ? 12.277  -6.573  -22.396 1.00 98.37 587 A 1 
ATOM   4538 O  O   . SER A 1 587 ? 11.738  -6.933  -23.439 1.00 97.62 587 A 1 
ATOM   4539 C  CB  . SER A 1 587 ? 10.647  -5.710  -20.669 1.00 97.57 587 A 1 
ATOM   4540 O  OG  . SER A 1 587 ? 11.182  -6.461  -19.594 1.00 91.59 587 A 1 
ATOM   4541 N  N   . TYR A 1 588 ? 13.321  -7.208  -21.874 1.00 98.18 588 A 1 
ATOM   4542 C  CA  . TYR A 1 588 ? 13.894  -8.435  -22.410 1.00 98.13 588 A 1 
ATOM   4543 C  C   . TYR A 1 588 ? 14.068  -9.460  -21.297 1.00 98.03 588 A 1 
ATOM   4544 O  O   . TYR A 1 588 ? 14.777  -9.221  -20.319 1.00 97.43 588 A 1 
ATOM   4545 C  CB  . TYR A 1 588 ? 15.221  -8.123  -23.104 1.00 97.63 588 A 1 
ATOM   4546 C  CG  . TYR A 1 588 ? 15.962  -9.354  -23.579 1.00 97.37 588 A 1 
ATOM   4547 C  CD1 . TYR A 1 588 ? 17.188  -9.723  -22.990 1.00 96.07 588 A 1 
ATOM   4548 C  CD2 . TYR A 1 588 ? 15.415  -10.162 -24.588 1.00 96.35 588 A 1 
ATOM   4549 C  CE1 . TYR A 1 588 ? 17.862  -10.873 -23.422 1.00 95.45 588 A 1 
ATOM   4550 C  CE2 . TYR A 1 588 ? 16.076  -11.319 -25.027 1.00 95.21 588 A 1 
ATOM   4551 C  CZ  . TYR A 1 588 ? 17.307  -11.675 -24.442 1.00 95.22 588 A 1 
ATOM   4552 O  OH  . TYR A 1 588 ? 17.953  -12.806 -24.870 1.00 93.23 588 A 1 
ATOM   4553 N  N   . GLN A 1 589 ? 13.453  -10.621 -21.485 1.00 97.69 589 A 1 
ATOM   4554 C  CA  . GLN A 1 589 ? 13.718  -11.816 -20.695 1.00 97.03 589 A 1 
ATOM   4555 C  C   . GLN A 1 589 ? 14.723  -12.695 -21.434 1.00 97.01 589 A 1 
ATOM   4556 O  O   . GLN A 1 589 ? 14.488  -13.109 -22.569 1.00 95.43 589 A 1 
ATOM   4557 C  CB  . GLN A 1 589 ? 12.427  -12.579 -20.409 1.00 95.15 589 A 1 
ATOM   4558 C  CG  . GLN A 1 589 ? 11.544  -11.869 -19.367 1.00 84.06 589 A 1 
ATOM   4559 C  CD  . GLN A 1 589 ? 11.062  -12.791 -18.252 1.00 76.06 589 A 1 
ATOM   4560 O  OE1 . GLN A 1 589 ? 11.182  -14.007 -18.293 1.00 65.88 589 A 1 
ATOM   4561 N  NE2 . GLN A 1 589 ? 10.520  -12.242 -17.179 1.00 62.80 589 A 1 
ATOM   4562 N  N   . GLY A 1 590 ? 15.840  -12.958 -20.782 1.00 96.12 590 A 1 
ATOM   4563 C  CA  . GLY A 1 590 ? 16.949  -13.703 -21.351 1.00 95.84 590 A 1 
ATOM   4564 C  C   . GLY A 1 590 ? 16.555  -15.099 -21.824 1.00 95.70 590 A 1 
ATOM   4565 O  O   . GLY A 1 590 ? 15.863  -15.849 -21.138 1.00 93.32 590 A 1 
ATOM   4566 N  N   . GLN A 1 591 ? 17.060  -15.459 -23.006 1.00 96.16 591 A 1 
ATOM   4567 C  CA  . GLN A 1 591 ? 16.846  -16.751 -23.654 1.00 95.36 591 A 1 
ATOM   4568 C  C   . GLN A 1 591 ? 18.178  -17.489 -23.799 1.00 95.00 591 A 1 
ATOM   4569 O  O   . GLN A 1 591 ? 19.243  -16.871 -23.895 1.00 90.93 591 A 1 
ATOM   4570 C  CB  . GLN A 1 591 ? 16.176  -16.532 -25.023 1.00 93.62 591 A 1 
ATOM   4571 C  CG  . GLN A 1 591 ? 14.802  -15.826 -24.939 1.00 90.59 591 A 1 
ATOM   4572 C  CD  . GLN A 1 591 ? 13.740  -16.650 -24.211 1.00 86.45 591 A 1 
ATOM   4573 O  OE1 . GLN A 1 591 ? 13.779  -17.870 -24.188 1.00 74.88 591 A 1 
ATOM   4574 N  NE2 . GLN A 1 591 ? 12.771  -16.011 -23.599 1.00 72.82 591 A 1 
ATOM   4575 N  N   . GLN A 1 592 ? 18.134  -18.818 -23.859 1.00 93.46 592 A 1 
ATOM   4576 C  CA  . GLN A 1 592 ? 19.300  -19.683 -24.082 1.00 93.21 592 A 1 
ATOM   4577 C  C   . GLN A 1 592 ? 20.464  -19.359 -23.131 1.00 93.50 592 A 1 
ATOM   4578 O  O   . GLN A 1 592 ? 20.328  -19.514 -21.917 1.00 88.75 592 A 1 
ATOM   4579 C  CB  . GLN A 1 592 ? 19.712  -19.646 -25.568 1.00 90.44 592 A 1 
ATOM   4580 C  CG  . GLN A 1 592 ? 18.597  -20.059 -26.542 1.00 83.24 592 A 1 
ATOM   4581 C  CD  . GLN A 1 592 ? 19.077  -20.049 -28.001 1.00 74.24 592 A 1 
ATOM   4582 O  OE1 . GLN A 1 592 ? 20.204  -19.713 -28.323 1.00 65.04 592 A 1 
ATOM   4583 N  NE2 . GLN A 1 592 ? 18.240  -20.423 -28.935 1.00 63.67 592 A 1 
ATOM   4584 N  N   . ALA A 1 593 ? 21.593  -18.892 -23.654 1.00 93.85 593 A 1 
ATOM   4585 C  CA  . ALA A 1 593 ? 22.785  -18.544 -22.885 1.00 94.02 593 A 1 
ATOM   4586 C  C   . ALA A 1 593 ? 22.576  -17.351 -21.928 1.00 94.72 593 A 1 
ATOM   4587 O  O   . ALA A 1 593 ? 23.350  -17.182 -20.986 1.00 91.72 593 A 1 
ATOM   4588 C  CB  . ALA A 1 593 ? 23.924  -18.260 -23.869 1.00 92.48 593 A 1 
ATOM   4589 N  N   . LEU A 1 594 ? 21.550  -16.532 -22.149 1.00 95.42 594 A 1 
ATOM   4590 C  CA  . LEU A 1 594 ? 21.181  -15.387 -21.309 1.00 96.17 594 A 1 
ATOM   4591 C  C   . LEU A 1 594 ? 19.993  -15.705 -20.387 1.00 96.19 594 A 1 
ATOM   4592 O  O   . LEU A 1 594 ? 19.423  -14.801 -19.789 1.00 94.15 594 A 1 
ATOM   4593 C  CB  . LEU A 1 594 ? 20.914  -14.161 -22.199 1.00 95.14 594 A 1 
ATOM   4594 C  CG  . LEU A 1 594 ? 22.110  -13.708 -23.050 1.00 93.04 594 A 1 
ATOM   4595 C  CD1 . LEU A 1 594 ? 21.687  -12.523 -23.934 1.00 88.24 594 A 1 
ATOM   4596 C  CD2 . LEU A 1 594 ? 23.303  -13.271 -22.191 1.00 87.37 594 A 1 
ATOM   4597 N  N   . LYS A 1 595 ? 19.591  -16.968 -20.269 1.00 93.70 595 A 1 
ATOM   4598 C  CA  . LYS A 1 595 ? 18.497  -17.361 -19.385 1.00 92.64 595 A 1 
ATOM   4599 C  C   . LYS A 1 595 ? 18.798  -16.963 -17.944 1.00 92.76 595 A 1 
ATOM   4600 O  O   . LYS A 1 595 ? 19.902  -17.170 -17.462 1.00 89.30 595 A 1 
ATOM   4601 C  CB  . LYS A 1 595 ? 18.218  -18.864 -19.535 1.00 90.04 595 A 1 
ATOM   4602 C  CG  . LYS A 1 595 ? 16.909  -19.261 -18.843 1.00 80.09 595 A 1 
ATOM   4603 C  CD  . LYS A 1 595 ? 16.615  -20.760 -19.026 1.00 72.91 595 A 1 
ATOM   4604 C  CE  . LYS A 1 595 ? 15.308  -21.084 -18.311 1.00 61.86 595 A 1 
ATOM   4605 N  NZ  . LYS A 1 595 ? 14.972  -22.537 -18.379 1.00 54.93 595 A 1 
ATOM   4606 N  N   . GLY A 1 596 ? 17.796  -16.389 -17.270 1.00 92.57 596 A 1 
ATOM   4607 C  CA  . GLY A 1 596 ? 17.948  -15.812 -15.928 1.00 92.82 596 A 1 
ATOM   4608 C  C   . GLY A 1 596 ? 18.335  -14.330 -15.924 1.00 94.34 596 A 1 
ATOM   4609 O  O   . GLY A 1 596 ? 18.241  -13.698 -14.875 1.00 93.14 596 A 1 
ATOM   4610 N  N   . MET A 1 597 ? 18.718  -13.756 -17.057 1.00 96.50 597 A 1 
ATOM   4611 C  CA  . MET A 1 597 ? 18.888  -12.316 -17.190 1.00 96.92 597 A 1 
ATOM   4612 C  C   . MET A 1 597 ? 17.559  -11.655 -17.548 1.00 97.28 597 A 1 
ATOM   4613 O  O   . MET A 1 597 ? 16.872  -12.092 -18.457 1.00 96.26 597 A 1 
ATOM   4614 C  CB  . MET A 1 597 ? 19.968  -11.994 -18.233 1.00 96.08 597 A 1 
ATOM   4615 C  CG  . MET A 1 597 ? 20.402  -10.525 -18.177 1.00 87.39 597 A 1 
ATOM   4616 S  SD  . MET A 1 597 ? 21.645  -10.056 -19.427 1.00 79.08 597 A 1 
ATOM   4617 C  CE  . MET A 1 597 ? 20.600  -9.954  -20.888 1.00 66.83 597 A 1 
ATOM   4618 N  N   . THR A 1 598 ? 17.222  -10.563 -16.868 1.00 97.51 598 A 1 
ATOM   4619 C  CA  . THR A 1 598 ? 16.117  -9.681  -17.226 1.00 97.44 598 A 1 
ATOM   4620 C  C   . THR A 1 598 ? 16.653  -8.261  -17.322 1.00 97.94 598 A 1 
ATOM   4621 O  O   . THR A 1 598 ? 17.405  -7.831  -16.453 1.00 97.25 598 A 1 
ATOM   4622 C  CB  . THR A 1 598 ? 14.970  -9.765  -16.207 1.00 95.85 598 A 1 
ATOM   4623 O  OG1 . THR A 1 598 ? 14.530  -11.093 -16.097 1.00 86.51 598 A 1 
ATOM   4624 C  CG2 . THR A 1 598 ? 13.756  -8.927  -16.607 1.00 85.05 598 A 1 
ATOM   4625 N  N   . THR A 1 599 ? 16.264  -7.520  -18.360 1.00 98.05 599 A 1 
ATOM   4626 C  CA  . THR A 1 599 ? 16.578  -6.098  -18.469 1.00 98.16 599 A 1 
ATOM   4627 C  C   . THR A 1 599 ? 15.371  -5.332  -18.983 1.00 98.30 599 A 1 
ATOM   4628 O  O   . THR A 1 599 ? 14.654  -5.816  -19.848 1.00 97.54 599 A 1 
ATOM   4629 C  CB  . THR A 1 599 ? 17.845  -5.849  -19.305 1.00 96.65 599 A 1 
ATOM   4630 O  OG1 . THR A 1 599 ? 18.225  -4.495  -19.217 1.00 85.07 599 A 1 
ATOM   4631 C  CG2 . THR A 1 599 ? 17.707  -6.191  -20.779 1.00 83.56 599 A 1
[truncated: 24,888 more chars]
