# Supplementary material for: Inhibiting heme piracy by pathogenic Escherichia coli using de novo-designed proteins
Source: Nat Commun. 2025 Jul 9;16:6066. doi: 10.1038/s41467-025-60612-9 (PMC12241658; doi:10.1038/s41467-025-60612-9)
Supplement: Supplementary file 3 — Supplementary Data 1 [file 41467_2025_60612_MOESM3_ESM.zip › fold_chua_heme/fold_chua_heme_model_0.cif]

# By using this file you agree to the legally binding terms of use found at alphafoldserver.com/output-terms
data_4250ca2790a98ffb
#
_entry.id 4250ca2790a98ffb
#
loop_
_atom_type.symbol
C  
FE 
N  
O  
S  
#
loop_
_audit_author.name
_audit_author.pdbx_ordinal
"Google DeepMind" 1 
"Isomorphic Labs" 2 
#
_audit_conform.dict_location https://raw.githubusercontent.com/ihmwg/ModelCIF/master/dist/mmcif_ma.dic
_audit_conform.dict_name     mmcif_ma.dic
_audit_conform.dict_version  1.4.5
#
loop_
_chem_comp.formula
_chem_comp.formula_weight
_chem_comp.id
_chem_comp.mon_nstd_flag
_chem_comp.name
_chem_comp.pdbx_smiles
_chem_comp.pdbx_synonyms
_chem_comp.type
"C3 H7 N O2"       89.093  ALA y ALANINE                           C[C@H](N)C(O)=O                                                                               ?    "L-PEPTIDE LINKING" 
"C6 H15 N4 O2"     175.209 ARG y ARGININE                          N[C@@H](CCCNC(N)=[NH2+])C(O)=O                                                                ?    "L-PEPTIDE LINKING" 
"C4 H8 N2 O3"      132.118 ASN y ASPARAGINE                        N[C@@H](CC(N)=O)C(O)=O                                                                        ?    "L-PEPTIDE LINKING" 
"C4 H7 N O4"       133.103 ASP y "ASPARTIC ACID"                   N[C@@H](CC(O)=O)C(O)=O                                                                        ?    "L-PEPTIDE LINKING" 
"C5 H10 N2 O3"     146.144 GLN y GLUTAMINE                         N[C@@H](CCC(N)=O)C(O)=O                                                                       ?    "L-PEPTIDE LINKING" 
"C5 H9 N O4"       147.129 GLU y "GLUTAMIC ACID"                   N[C@@H](CCC(O)=O)C(O)=O                                                                       ?    "L-PEPTIDE LINKING" 
"C2 H5 N O2"       75.067  GLY y GLYCINE                           NCC(O)=O                                                                                      ?    "PEPTIDE LINKING"   
"C34 H32 Fe N4 O4" 616.487 HEM . "PROTOPORPHYRIN IX CONTAINING FE" CC1=C(CCC(O)=O)C2=Cc3n4[Fe]5|6|N2=C1C=c7n5c(=CC8=N|6C(=Cc4c(C)c3CCC(O)=O)C(=C8C=C)C)c(C)c7C=C HEME NON-POLYMER         
"C6 H10 N3 O2"     156.162 HIS y HISTIDINE                         N[C@@H](Cc1c[nH]c[nH+]1)C(O)=O                                                                ?    "L-PEPTIDE LINKING" 
"C6 H13 N O2"      131.173 ILE y ISOLEUCINE                        CC[C@H](C)[C@H](N)C(O)=O                                                                      ?    "L-PEPTIDE LINKING" 
"C6 H13 N O2"      131.173 LEU y LEUCINE                           CC(C)C[C@H](N)C(O)=O                                                                          ?    "L-PEPTIDE LINKING" 
"C6 H15 N2 O2"     147.195 LYS y LYSINE                            N[C@@H](CCCC[NH3+])C(O)=O                                                                     ?    "L-PEPTIDE LINKING" 
"C5 H11 N O2 S"    149.211 MET y METHIONINE                        CSCC[C@H](N)C(O)=O                                                                            ?    "L-PEPTIDE LINKING" 
"C9 H11 N O2"      165.189 PHE y PHENYLALANINE                     N[C@@H](Cc1ccccc1)C(O)=O                                                                      ?    "L-PEPTIDE LINKING" 
"C5 H9 N O2"       115.130 PRO y PROLINE                           OC(=O)[C@@H]1CCCN1                                                                            ?    "L-PEPTIDE LINKING" 
"C3 H7 N O3"       105.093 SER y SERINE                            N[C@@H](CO)C(O)=O                                                                             ?    "L-PEPTIDE LINKING" 
"C4 H9 N O3"       119.119 THR y THREONINE                         C[C@@H](O)[C@H](N)C(O)=O                                                                      ?    "L-PEPTIDE LINKING" 
"C11 H12 N2 O2"    204.225 TRP y TRYPTOPHAN                        N[C@@H](Cc1c[nH]c2ccccc12)C(O)=O                                                              ?    "L-PEPTIDE LINKING" 
"C9 H11 N O3"      181.189 TYR y TYROSINE                          N[C@@H](Cc1ccc(O)cc1)C(O)=O                                                                   ?    "L-PEPTIDE LINKING" 
"C5 H11 N O2"      117.146 VAL y VALINE                            CC(C)[C@H](N)C(O)=O                                                                           ?    "L-PEPTIDE LINKING" 
#
_citation.book_publisher          ?
_citation.country                 UK
_citation.id                      primary
_citation.journal_full            Nature
_citation.journal_id_ASTM         NATUAS
_citation.journal_id_CSD          0006
_citation.journal_id_ISSN         0028-0836
_citation.journal_volume          ?
_citation.page_first              ?
_citation.page_last               ?
_citation.pdbx_database_id_DOI    ?
_citation.pdbx_database_id_PubMed ?
_citation.title                   "Accurate structure prediction of biomolecular interactions with AlphaFold 3"
_citation.year                    2024
#
loop_
_citation_author.citation_id
_citation_author.name
_citation_author.ordinal
primary "Google DeepMind" 1 
primary "Isomorphic Labs" 2 
#
loop_
_entity.id
_entity.pdbx_description
_entity.type
1 . polymer     
2 . non-polymer 
#
_entity_poly.entity_id      1
_entity_poly.pdbx_strand_id A
_entity_poly.type           polypeptide(L)
#
loop_
_entity_poly_seq.entity_id
_entity_poly_seq.hetero
_entity_poly_seq.mon_id
_entity_poly_seq.num
1 n THR 1   
1 n GLU 2   
1 n THR 3   
1 n MET 4   
1 n THR 5   
1 n VAL 6   
1 n THR 7   
1 n ALA 8   
1 n THR 9   
1 n GLY 10  
1 n ASN 11  
1 n ALA 12  
1 n ARG 13  
1 n SER 14  
1 n SER 15  
1 n PHE 16  
1 n GLU 17  
1 n ALA 18  
1 n PRO 19  
1 n MET 20  
1 n MET 21  
1 n VAL 22  
1 n SER 23  
1 n VAL 24  
1 n ILE 25  
1 n ASP 26  
1 n THR 27  
1 n SER 28  
1 n ALA 29  
1 n PRO 30  
1 n GLU 31  
1 n ASN 32  
1 n GLN 33  
1 n THR 34  
1 n ALA 35  
1 n THR 36  
1 n SER 37  
1 n ALA 38  
1 n THR 39  
1 n ASP 40  
1 n LEU 41  
1 n LEU 42  
1 n ARG 43  
1 n HIS 44  
1 n VAL 45  
1 n PRO 46  
1 n GLY 47  
1 n ILE 48  
1 n THR 49  
1 n LEU 50  
1 n ASP 51  
1 n GLY 52  
1 n THR 53  
1 n GLY 54  
1 n ARG 55  
1 n THR 56  
1 n ASN 57  
1 n GLY 58  
1 n GLN 59  
1 n ASP 60  
1 n VAL 61  
1 n ASN 62  
1 n MET 63  
1 n ARG 64  
1 n GLY 65  
1 n TYR 66  
1 n ASP 67  
1 n HIS 68  
1 n ARG 69  
1 n GLY 70  
1 n VAL 71  
1 n LEU 72  
1 n VAL 73  
1 n LEU 74  
1 n VAL 75  
1 n ASP 76  
1 n GLY 77  
1 n VAL 78  
1 n ARG 79  
1 n GLN 80  
1 n GLY 81  
1 n THR 82  
1 n ASP 83  
1 n THR 84  
1 n GLY 85  
1 n HIS 86  
1 n LEU 87  
1 n ASN 88  
1 n GLY 89  
1 n THR 90  
1 n PHE 91  
1 n LEU 92  
1 n ASP 93  
1 n PRO 94  
1 n ALA 95  
1 n LEU 96  
1 n ILE 97  
1 n LYS 98  
1 n ARG 99  
1 n VAL 100 
1 n GLU 101 
1 n ILE 102 
1 n VAL 103 
1 n ARG 104 
1 n GLY 105 
1 n PRO 106 
1 n SER 107 
1 n ALA 108 
1 n LEU 109 
1 n LEU 110 
1 n TYR 111 
1 n GLY 112 
1 n SER 113 
1 n GLY 114 
1 n ALA 115 
1 n LEU 116 
1 n GLY 117 
1 n GLY 118 
1 n VAL 119 
1 n ILE 120 
1 n SER 121 
1 n TYR 122 
1 n ASP 123 
1 n THR 124 
1 n VAL 125 
1 n ASP 126 
1 n ALA 127 
1 n LYS 128 
1 n ASP 129 
1 n LEU 130 
1 n LEU 131 
1 n GLN 132 
1 n GLU 133 
1 n GLY 134 
1 n GLN 135 
1 n SER 136 
1 n SER 137 
1 n GLY 138 
1 n PHE 139 
1 n ARG 140 
1 n VAL 141 
1 n PHE 142 
1 n GLY 143 
1 n THR 144 
1 n GLY 145 
1 n GLY 146 
1 n THR 147 
1 n GLY 148 
1 n ASP 149 
1 n HIS 150 
1 n SER 151 
1 n LEU 152 
1 n GLY 153 
1 n LEU 154 
1 n GLY 155 
1 n ALA 156 
1 n SER 157 
1 n ALA 158 
1 n PHE 159 
1 n GLY 160 
1 n ARG 161 
1 n THR 162 
1 n GLU 163 
1 n ASN 164 
1 n LEU 165 
1 n ASP 166 
1 n GLY 167 
1 n ILE 168 
1 n VAL 169 
1 n ALA 170 
1 n TRP 171 
1 n SER 172 
1 n SER 173 
1 n ARG 174 
1 n ASP 175 
1 n ARG 176 
1 n GLY 177 
1 n ASP 178 
1 n LEU 179 
1 n ARG 180 
1 n GLN 181 
1 n SER 182 
1 n ASN 183 
1 n GLY 184 
1 n GLU 185 
1 n THR 186 
1 n ALA 187 
1 n PRO 188 
1 n ASN 189 
1 n ASP 190 
1 n GLU 191 
1 n SER 192 
1 n ILE 193 
1 n ASN 194 
1 n ASN 195 
1 n MET 196 
1 n LEU 197 
1 n ALA 198 
1 n LYS 199 
1 n GLY 200 
1 n THR 201 
1 n TRP 202 
1 n GLN 203 
1 n ILE 204 
1 n ASP 205 
1 n SER 206 
1 n ALA 207 
1 n GLN 208 
1 n SER 209 
1 n LEU 210 
1 n SER 211 
1 n GLY 212 
1 n LEU 213 
1 n VAL 214 
1 n ARG 215 
1 n TYR 216 
1 n TYR 217 
1 n ASN 218 
1 n ASN 219 
1 n ASP 220 
1 n ALA 221 
1 n ARG 222 
1 n GLU 223 
1 n PRO 224 
1 n LYS 225 
1 n ASN 226 
1 n PRO 227 
1 n GLN 228 
1 n THR 229 
1 n VAL 230 
1 n GLU 231 
1 n ALA 232 
1 n SER 233 
1 n ASP 234 
1 n SER 235 
1 n SER 236 
1 n ASN 237 
1 n PRO 238 
1 n MET 239 
1 n VAL 240 
1 n ASP 241 
1 n ARG 242 
1 n SER 243 
1 n THR 244 
1 n ILE 245 
1 n GLN 246 
1 n ARG 247 
1 n ASP 248 
1 n ALA 249 
1 n GLN 250 
1 n LEU 251 
1 n SER 252 
1 n TYR 253 
1 n LYS 254 
1 n LEU 255 
1 n ALA 256 
1 n PRO 257 
1 n GLN 258 
1 n GLY 259 
1 n ASN 260 
1 n ASP 261 
1 n TRP 262 
1 n LEU 263 
1 n ASN 264 
1 n ALA 265 
1 n ASP 266 
1 n ALA 267 
1 n LYS 268 
1 n ILE 269 
1 n TYR 270 
1 n TRP 271 
1 n SER 272 
1 n GLU 273 
1 n VAL 274 
1 n ARG 275 
1 n ILE 276 
1 n ASN 277 
1 n ALA 278 
1 n GLN 279 
1 n ASN 280 
1 n THR 281 
1 n GLY 282 
1 n SER 283 
1 n SER 284 
1 n GLY 285 
1 n GLU 286 
1 n TYR 287 
1 n ARG 288 
1 n GLU 289 
1 n GLN 290 
1 n ILE 291 
1 n THR 292 
1 n LYS 293 
1 n GLY 294 
1 n ALA 295 
1 n ARG 296 
1 n LEU 297 
1 n GLU 298 
1 n ASN 299 
1 n ARG 300 
1 n SER 301 
1 n THR 302 
1 n LEU 303 
1 n PHE 304 
1 n ALA 305 
1 n ASP 306 
1 n SER 307 
1 n PHE 308 
1 n ALA 309 
1 n SER 310 
1 n HIS 311 
1 n LEU 312 
1 n LEU 313 
1 n THR 314 
1 n TYR 315 
1 n GLY 316 
1 n GLY 317 
1 n GLU 318 
1 n TYR 319 
1 n TYR 320 
1 n ARG 321 
1 n GLN 322 
1 n GLU 323 
1 n GLN 324 
1 n HIS 325 
1 n PRO 326 
1 n GLY 327 
1 n GLY 328 
1 n ALA 329 
1 n THR 330 
1 n THR 331 
1 n GLY 332 
1 n PHE 333 
1 n PRO 334 
1 n GLN 335 
1 n ALA 336 
1 n LYS 337 
1 n ILE 338 
1 n ASP 339 
1 n PHE 340 
1 n SER 341 
1 n SER 342 
1 n GLY 343 
1 n TRP 344 
1 n LEU 345 
1 n GLN 346 
1 n ASP 347 
1 n GLU 348 
1 n ILE 349 
1 n THR 350 
1 n LEU 351 
1 n ARG 352 
1 n ASP 353 
1 n LEU 354 
1 n PRO 355 
1 n ILE 356 
1 n THR 357 
1 n LEU 358 
1 n LEU 359 
1 n GLY 360 
1 n GLY 361 
1 n THR 362 
1 n ARG 363 
1 n TYR 364 
1 n ASP 365 
1 n SER 366 
1 n TYR 367 
1 n ARG 368 
1 n GLY 369 
1 n SER 370 
1 n SER 371 
1 n ASP 372 
1 n GLY 373 
1 n TYR 374 
1 n LYS 375 
1 n ASP 376 
1 n VAL 377 
1 n ASP 378 
1 n ALA 379 
1 n ASP 380 
1 n LYS 381 
1 n TRP 382 
1 n SER 383 
1 n SER 384 
1 n ARG 385 
1 n ALA 386 
1 n GLY 387 
1 n MET 388 
1 n THR 389 
1 n ILE 390 
1 n ASN 391 
1 n PRO 392 
1 n THR 393 
1 n ASN 394 
1 n TRP 395 
1 n LEU 396 
1 n MET 397 
1 n LEU 398 
1 n PHE 399 
1 n GLY 400 
1 n SER 401 
1 n TYR 402 
1 n ALA 403 
1 n GLN 404 
1 n ALA 405 
1 n PHE 406 
1 n ARG 407 
1 n ALA 408 
1 n PRO 409 
1 n THR 410 
1 n MET 411 
1 n GLY 412 
1 n GLU 413 
1 n MET 414 
1 n TYR 415 
1 n ASN 416 
1 n ASP 417 
1 n SER 418 
1 n LYS 419 
1 n HIS 420 
1 n PHE 421 
1 n SER 422 
1 n ILE 423 
1 n GLY 424 
1 n ARG 425 
1 n PHE 426 
1 n TYR 427 
1 n THR 428 
1 n ASN 429 
1 n TYR 430 
1 n TRP 431 
1 n VAL 432 
1 n PRO 433 
1 n ASN 434 
1 n PRO 435 
1 n ASN 436 
1 n LEU 437 
1 n ARG 438 
1 n PRO 439 
1 n GLU 440 
1 n THR 441 
1 n ASN 442 
1 n GLU 443 
1 n THR 444 
1 n GLN 445 
1 n GLU 446 
1 n TYR 447 
1 n GLY 448 
1 n PHE 449 
1 n GLY 450 
1 n LEU 451 
1 n ARG 452 
1 n PHE 453 
1 n ASP 454 
1 n ASP 455 
1 n LEU 456 
1 n MET 457 
1 n LEU 458 
1 n SER 459 
1 n ASN 460 
1 n ASP 461 
1 n ALA 462 
1 n LEU 463 
1 n GLU 464 
1 n PHE 465 
1 n LYS 466 
1 n ALA 467 
1 n SER 468 
1 n TYR 469 
1 n PHE 470 
1 n ASP 471 
1 n THR 472 
1 n LYS 473 
1 n ALA 474 
1 n LYS 475 
1 n ASP 476 
1 n TYR 477 
1 n ILE 478 
1 n SER 479 
1 n THR 480 
1 n THR 481 
1 n VAL 482 
1 n ASP 483 
1 n PHE 484 
1 n ALA 485 
1 n ALA 486 
1 n ALA 487 
1 n THR 488 
1 n THR 489 
1 n MET 490 
1 n SER 491 
1 n TYR 492 
1 n ASN 493 
1 n VAL 494 
1 n PRO 495 
1 n ASN 496 
1 n ALA 497 
1 n LYS 498 
1 n ILE 499 
1 n TRP 500 
1 n GLY 501 
1 n TRP 502 
1 n ASP 503 
1 n VAL 504 
1 n MET 505 
1 n THR 506 
1 n LYS 507 
1 n TYR 508 
1 n THR 509 
1 n THR 510 
1 n ASP 511 
1 n LEU 512 
1 n PHE 513 
1 n SER 514 
1 n LEU 515 
1 n ASP 516 
1 n VAL 517 
1 n ALA 518 
1 n TYR 519 
1 n ASN 520 
1 n ARG 521 
1 n THR 522 
1 n ARG 523 
1 n GLY 524 
1 n LYS 525 
1 n ASP 526 
1 n THR 527 
1 n ASP 528 
1 n THR 529 
1 n GLY 530 
1 n GLU 531 
1 n TYR 532 
1 n ILE 533 
1 n SER 534 
1 n SER 535 
1 n ILE 536 
1 n ASN 537 
1 n PRO 538 
1 n ASP 539 
1 n THR 540 
1 n VAL 541 
1 n THR 542 
1 n SER 543 
1 n THR 544 
1 n LEU 545 
1 n ASN 546 
1 n ILE 547 
1 n PRO 548 
1 n ILE 549 
1 n ALA 550 
1 n HIS 551 
1 n SER 552 
1 n GLY 553 
1 n PHE 554 
1 n SER 555 
1 n VAL 556 
1 n GLY 557 
1 n TRP 558 
1 n VAL 559 
1 n GLY 560 
1 n THR 561 
1 n PHE 562 
1 n ALA 563 
1 n ASP 564 
1 n ARG 565 
1 n SER 566 
1 n THR 567 
1 n HIS 568 
1 n ILE 569 
1 n SER 570 
1 n SER 571 
1 n SER 572 
1 n TYR 573 
1 n SER 574 
1 n LYS 575 
1 n GLN 576 
1 n PRO 577 
1 n GLY 578 
1 n TYR 579 
1 n GLY 580 
1 n VAL 581 
1 n ASN 582 
1 n ASP 583 
1 n PHE 584 
1 n TYR 585 
1 n VAL 586 
1 n SER 587 
1 n TYR 588 
1 n GLN 589 
1 n GLY 590 
1 n GLN 591 
1 n GLN 592 
1 n ALA 593 
1 n LEU 594 
1 n LYS 595 
1 n GLY 596 
1 n MET 597 
1 n THR 598 
1 n THR 599 
1 n THR 600 
1 n LEU 601 
1 n VAL 602 
1 n LEU 603 
1 n GLY 604 
1 n ASN 605 
1 n ALA 606 
1 n PHE 607 
1 n ASP 608 
1 n LYS 609 
1 n GLU 610 
1 n TYR 611 
1 n TRP 612 
1 n SER 613 
1 n PRO 614 
1 n GLN 615 
1 n GLY 616 
1 n ILE 617 
1 n PRO 618 
1 n GLN 619 
1 n ASP 620 
1 n GLY 621 
1 n ARG 622 
1 n ASN 623 
1 n GLY 624 
1 n LYS 625 
1 n ILE 626 
1 n PHE 627 
1 n VAL 628 
1 n SER 629 
1 n TYR 630 
1 n GLN 631 
1 n TRP 632 
#
_ma_data.content_type "model coordinates"
_ma_data.id           1
_ma_data.name         Model
#
_ma_model_list.data_id          1
_ma_model_list.model_group_id   1
_ma_model_list.model_group_name "AlphaFold-beta-20231127 (be2c21f9-b611-4c21-bfc0-bc05c526bf76 @ 2024-08-18 19:02:40)"
_ma_model_list.model_id         1
_ma_model_list.model_name       "Top ranked model"
_ma_model_list.model_type       "Ab initio model"
_ma_model_list.ordinal_id       1
#
loop_
_ma_protocol_step.method_type
_ma_protocol_step.ordinal_id
_ma_protocol_step.protocol_id
_ma_protocol_step.step_id
"coevolution MSA" 1 1 1 
"template search" 2 1 2 
modeling          3 1 3 
#
loop_
_ma_qa_metric.id
_ma_qa_metric.mode
_ma_qa_metric.name
_ma_qa_metric.software_group_id
_ma_qa_metric.type
1 global pLDDT 1 pLDDT 
2 local  pLDDT 1 pLDDT 
#
_ma_qa_metric_global.metric_id    1
_ma_qa_metric_global.metric_value 90.11
_ma_qa_metric_global.model_id     1
_ma_qa_metric_global.ordinal_id   1
#
_ma_software_group.group_id    1
_ma_software_group.ordinal_id  1
_ma_software_group.software_id 1
#
loop_
_ma_target_entity.data_id
_ma_target_entity.entity_id
_ma_target_entity.origin
1 1 . 
1 2 . 
#
loop_
_ma_target_entity_instance.asym_id
_ma_target_entity_instance.details
_ma_target_entity_instance.entity_id
A . 1 
B . 2 
#
loop_
_pdbx_data_usage.details
_pdbx_data_usage.id
_pdbx_data_usage.type
_pdbx_data_usage.url
;NON-COMMERCIAL USE ONLY, BY USING THIS FILE YOU AGREE TO THE TERMS OF USE FOUND
AT alphafoldserver.com/output-terms.
;
1 license    ? 
;THE INFORMATION IS NOT INTENDED FOR, HAS NOT BEEN VALIDATED FOR, AND IS NOT
APPROVED FOR CLINICAL USE. IT SHOULD NOT BE USED FOR CLINICAL PURPOSE OR RELIED
ON FOR MEDICAL OR OTHER PROFESSIONAL ADVICE. IT IS THEORETICAL MODELLING ONLY
AND CAUTION SHOULD BE EXERCISED IN ITS USE. IT IS PROVIDED "AS-IS" WITHOUT ANY
WARRANTY OF ANY KIND, WHETHER EXPRESSED OR IMPLIED. NO WARRANTY IS GIVEN THAT
USE OF THE INFORMATION SHALL NOT INFRINGE THE RIGHTS OF ANY THIRD PARTY.
;
2 disclaimer ? 
#
_pdbx_nonpoly_scheme.asym_id       B
_pdbx_nonpoly_scheme.auth_seq_num  1
_pdbx_nonpoly_scheme.entity_id     2
_pdbx_nonpoly_scheme.mon_id        HEM
_pdbx_nonpoly_scheme.pdb_ins_code  .
_pdbx_nonpoly_scheme.pdb_seq_num   1
_pdbx_nonpoly_scheme.pdb_strand_id B
#
loop_
_pdbx_poly_seq_scheme.asym_id
_pdbx_poly_seq_scheme.auth_seq_num
_pdbx_poly_seq_scheme.entity_id
_pdbx_poly_seq_scheme.hetero
_pdbx_poly_seq_scheme.mon_id
_pdbx_poly_seq_scheme.pdb_ins_code
_pdbx_poly_seq_scheme.pdb_seq_num
_pdbx_poly_seq_scheme.pdb_strand_id
_pdbx_poly_seq_scheme.seq_id
A 1   1 n THR . 1   A 1   
A 2   1 n GLU . 2   A 2   
A 3   1 n THR . 3   A 3   
A 4   1 n MET . 4   A 4   
A 5   1 n THR . 5   A 5   
A 6   1 n VAL . 6   A 6   
A 7   1 n THR . 7   A 7   
A 8   1 n ALA . 8   A 8   
A 9   1 n THR . 9   A 9   
A 10  1 n GLY . 10  A 10  
A 11  1 n ASN . 11  A 11  
A 12  1 n ALA . 12  A 12  
A 13  1 n ARG . 13  A 13  
A 14  1 n SER . 14  A 14  
A 15  1 n SER . 15  A 15  
A 16  1 n PHE . 16  A 16  
A 17  1 n GLU . 17  A 17  
A 18  1 n ALA . 18  A 18  
A 19  1 n PRO . 19  A 19  
A 20  1 n MET . 20  A 20  
A 21  1 n MET . 21  A 21  
A 22  1 n VAL . 22  A 22  
A 23  1 n SER . 23  A 23  
A 24  1 n VAL . 24  A 24  
A 25  1 n ILE . 25  A 25  
A 26  1 n ASP . 26  A 26  
A 27  1 n THR . 27  A 27  
A 28  1 n SER . 28  A 28  
A 29  1 n ALA . 29  A 29  
A 30  1 n PRO . 30  A 30  
A 31  1 n GLU . 31  A 31  
A 32  1 n ASN . 32  A 32  
A 33  1 n GLN . 33  A 33  
A 34  1 n THR . 34  A 34  
A 35  1 n ALA . 35  A 35  
A 36  1 n THR . 36  A 36  
A 37  1 n SER . 37  A 37  
A 38  1 n ALA . 38  A 38  
A 39  1 n THR . 39  A 39  
A 40  1 n ASP . 40  A 40  
A 41  1 n LEU . 41  A 41  
A 42  1 n LEU . 42  A 42  
A 43  1 n ARG . 43  A 43  
A 44  1 n HIS . 44  A 44  
A 45  1 n VAL . 45  A 45  
A 46  1 n PRO . 46  A 46  
A 47  1 n GLY . 47  A 47  
A 48  1 n ILE . 48  A 48  
A 49  1 n THR . 49  A 49  
A 50  1 n LEU . 50  A 50  
A 51  1 n ASP . 51  A 51  
A 52  1 n GLY . 52  A 52  
A 53  1 n THR . 53  A 53  
A 54  1 n GLY . 54  A 54  
A 55  1 n ARG . 55  A 55  
A 56  1 n THR . 56  A 56  
A 57  1 n ASN . 57  A 57  
A 58  1 n GLY . 58  A 58  
A 59  1 n GLN . 59  A 59  
A 60  1 n ASP . 60  A 60  
A 61  1 n VAL . 61  A 61  
A 62  1 n ASN . 62  A 62  
A 63  1 n MET . 63  A 63  
A 64  1 n ARG . 64  A 64  
A 65  1 n GLY . 65  A 65  
A 66  1 n TYR . 66  A 66  
A 67  1 n ASP . 67  A 67  
A 68  1 n HIS . 68  A 68  
A 69  1 n ARG . 69  A 69  
A 70  1 n GLY . 70  A 70  
A 71  1 n VAL . 71  A 71  
A 72  1 n LEU . 72  A 72  
A 73  1 n VAL . 73  A 73  
A 74  1 n LEU . 74  A 74  
A 75  1 n VAL . 75  A 75  
A 76  1 n ASP . 76  A 76  
A 77  1 n GLY . 77  A 77  
A 78  1 n VAL . 78  A 78  
A 79  1 n ARG . 79  A 79  
A 80  1 n GLN . 80  A 80  
A 81  1 n GLY . 81  A 81  
A 82  1 n THR . 82  A 82  
A 83  1 n ASP . 83  A 83  
A 84  1 n THR . 84  A 84  
A 85  1 n GLY . 85  A 85  
A 86  1 n HIS . 86  A 86  
A 87  1 n LEU . 87  A 87  
A 88  1 n ASN . 88  A 88  
A 89  1 n GLY . 89  A 89  
A 90  1 n THR . 90  A 90  
A 91  1 n PHE . 91  A 91  
A 92  1 n LEU . 92  A 92  
A 93  1 n ASP . 93  A 93  
A 94  1 n PRO . 94  A 94  
A 95  1 n ALA . 95  A 95  
A 96  1 n LEU . 96  A 96  
A 97  1 n ILE . 97  A 97  
A 98  1 n LYS . 98  A 98  
A 99  1 n ARG . 99  A 99  
A 100 1 n VAL . 100 A 100 
A 101 1 n GLU . 101 A 101 
A 102 1 n ILE . 102 A 102 
A 103 1 n VAL . 103 A 103 
A 104 1 n ARG . 104 A 104 
A 105 1 n GLY . 105 A 105 
A 106 1 n PRO . 106 A 106 
A 107 1 n SER . 107 A 107 
A 108 1 n ALA . 108 A 108 
A 109 1 n LEU . 109 A 109 
A 110 1 n LEU . 110 A 110 
A 111 1 n TYR . 111 A 111 
A 112 1 n GLY . 112 A 112 
A 113 1 n SER . 113 A 113 
A 114 1 n GLY . 114 A 114 
A 115 1 n ALA . 115 A 115 
A 116 1 n LEU . 116 A 116 
A 117 1 n GLY . 117 A 117 
A 118 1 n GLY . 118 A 118 
A 119 1 n VAL . 119 A 119 
A 120 1 n ILE . 120 A 120 
A 121 1 n SER . 121 A 121 
A 122 1 n TYR . 122 A 122 
A 123 1 n ASP . 123 A 123 
A 124 1 n THR . 124 A 124 
A 125 1 n VAL . 125 A 125 
A 126 1 n ASP . 126 A 126 
A 127 1 n ALA . 127 A 127 
A 128 1 n LYS . 128 A 128 
A 129 1 n ASP . 129 A 129 
A 130 1 n LEU . 130 A 130 
A 131 1 n LEU . 131 A 131 
A 132 1 n GLN . 132 A 132 
A 133 1 n GLU . 133 A 133 
A 134 1 n GLY . 134 A 134 
A 135 1 n GLN . 135 A 135 
A 136 1 n SER . 136 A 136 
A 137 1 n SER . 137 A 137 
A 138 1 n GLY . 138 A 138 
A 139 1 n PHE . 139 A 139 
A 140 1 n ARG . 140 A 140 
A 141 1 n VAL . 141 A 141 
A 142 1 n PHE . 142 A 142 
A 143 1 n GLY . 143 A 143 
A 144 1 n THR . 144 A 144 
A 145 1 n GLY . 145 A 145 
A 146 1 n GLY . 146 A 146 
A 147 1 n THR . 147 A 147 
A 148 1 n GLY . 148 A 148 
A 149 1 n ASP . 149 A 149 
A 150 1 n HIS . 150 A 150 
A 151 1 n SER . 151 A 151 
A 152 1 n LEU . 152 A 152 
A 153 1 n GLY . 153 A 153 
A 154 1 n LEU . 154 A 154 
A 155 1 n GLY . 155 A 155 
A 156 1 n ALA . 156 A 156 
A 157 1 n SER . 157 A 157 
A 158 1 n ALA . 158 A 158 
A 159 1 n PHE . 159 A 159 
A 160 1 n GLY . 160 A 160 
A 161 1 n ARG . 161 A 161 
A 162 1 n THR . 162 A 162 
A 163 1 n GLU . 163 A 163 
A 164 1 n ASN . 164 A 164 
A 165 1 n LEU . 165 A 165 
A 166 1 n ASP . 166 A 166 
A 167 1 n GLY . 167 A 167 
A 168 1 n ILE . 168 A 168 
A 169 1 n VAL . 169 A 169 
A 170 1 n ALA . 170 A 170 
A 171 1 n TRP . 171 A 171 
A 172 1 n SER . 172 A 172 
A 173 1 n SER . 173 A 173 
A 174 1 n ARG . 174 A 174 
A 175 1 n ASP . 175 A 175 
A 176 1 n ARG . 176 A 176 
A 177 1 n GLY . 177 A 177 
A 178 1 n ASP . 178 A 178 
A 179 1 n LEU . 179 A 179 
A 180 1 n ARG . 180 A 180 
A 181 1 n GLN . 181 A 181 
A 182 1 n SER . 182 A 182 
A 183 1 n ASN . 183 A 183 
A 184 1 n GLY . 184 A 184 
A 185 1 n GLU . 185 A 185 
A 186 1 n THR . 186 A 186 
A 187 1 n ALA . 187 A 187 
A 188 1 n PRO . 188 A 188 
A 189 1 n ASN . 189 A 189 
A 190 1 n ASP . 190 A 190 
A 191 1 n GLU . 191 A 191 
A 192 1 n SER . 192 A 192 
A 193 1 n ILE . 193 A 193 
A 194 1 n ASN . 194 A 194 
A 195 1 n ASN . 195 A 195 
A 196 1 n MET . 196 A 196 
A 197 1 n LEU . 197 A 197 
A 198 1 n ALA . 198 A 198 
A 199 1 n LYS . 199 A 199 
A 200 1 n GLY . 200 A 200 
A 201 1 n THR . 201 A 201 
A 202 1 n TRP . 202 A 202 
A 203 1 n GLN . 203 A 203 
A 204 1 n ILE . 204 A 204 
A 205 1 n ASP . 205 A 205 
A 206 1 n SER . 206 A 206 
A 207 1 n ALA . 207 A 207 
A 208 1 n GLN . 208 A 208 
A 209 1 n SER . 209 A 209 
A 210 1 n LEU . 210 A 210 
A 211 1 n SER . 211 A 211 
A 212 1 n GLY . 212 A 212 
A 213 1 n LEU . 213 A 213 
A 214 1 n VAL . 214 A 214 
A 215 1 n ARG . 215 A 215 
A 216 1 n TYR . 216 A 216 
A 217 1 n TYR . 217 A 217 
A 218 1 n ASN . 218 A 218 
A 219 1 n ASN . 219 A 219 
A 220 1 n ASP . 220 A 220 
A 221 1 n ALA . 221 A 221 
A 222 1 n ARG . 222 A 222 
A 223 1 n GLU . 223 A 223 
A 224 1 n PRO . 224 A 224 
A 225 1 n LYS . 225 A 225 
A 226 1 n ASN . 226 A 226 
A 227 1 n PRO . 227 A 227 
A 228 1 n GLN . 228 A 228 
A 229 1 n THR . 229 A 229 
A 230 1 n VAL . 230 A 230 
A 231 1 n GLU . 231 A 231 
A 232 1 n ALA . 232 A 232 
A 233 1 n SER . 233 A 233 
A 234 1 n ASP . 234 A 234 
A 235 1 n SER . 235 A 235 
A 236 1 n SER . 236 A 236 
A 237 1 n ASN . 237 A 237 
A 238 1 n PRO . 238 A 238 
A 239 1 n MET . 239 A 239 
A 240 1 n VAL . 240 A 240 
A 241 1 n ASP . 241 A 241 
A 242 1 n ARG . 242 A 242 
A 243 1 n SER . 243 A 243 
A 244 1 n THR . 244 A 244 
A 245 1 n ILE . 245 A 245 
A 246 1 n GLN . 246 A 246 
A 247 1 n ARG . 247 A 247 
A 248 1 n ASP . 248 A 248 
A 249 1 n ALA . 249 A 249 
A 250 1 n GLN . 250 A 250 
A 251 1 n LEU . 251 A 251 
A 252 1 n SER . 252 A 252 
A 253 1 n TYR . 253 A 253 
A 254 1 n LYS . 254 A 254 
A 255 1 n LEU . 255 A 255 
A 256 1 n ALA . 256 A 256 
A 257 1 n PRO . 257 A 257 
A 258 1 n GLN . 258 A 258 
A 259 1 n GLY . 259 A 259 
A 260 1 n ASN . 260 A 260 
A 261 1 n ASP . 261 A 261 
A 262 1 n TRP . 262 A 262 
A 263 1 n LEU . 263 A 263 
A 264 1 n ASN . 264 A 264 
A 265 1 n ALA . 265 A 265 
A 266 1 n ASP . 266 A 266 
A 267 1 n ALA . 267 A 267 
A 268 1 n LYS . 268 A 268 
A 269 1 n ILE . 269 A 269 
A 270 1 n TYR . 270 A 270 
A 271 1 n TRP . 271 A 271 
A 272 1 n SER . 272 A 272 
A 273 1 n GLU . 273 A 273 
A 274 1 n VAL . 274 A 274 
A 275 1 n ARG . 275 A 275 
A 276 1 n ILE . 276 A 276 
A 277 1 n ASN . 277 A 277 
A 278 1 n ALA . 278 A 278 
A 279 1 n GLN . 279 A 279 
A 280 1 n ASN . 280 A 280 
A 281 1 n THR . 281 A 281 
A 282 1 n GLY . 282 A 282 
A 283 1 n SER . 283 A 283 
A 284 1 n SER . 284 A 284 
A 285 1 n GLY . 285 A 285 
A 286 1 n GLU . 286 A 286 
A 287 1 n TYR . 287 A 287 
A 288 1 n ARG . 288 A 288 
A 289 1 n GLU . 289 A 289 
A 290 1 n GLN . 290 A 290 
A 291 1 n ILE . 291 A 291 
A 292 1 n THR . 292 A 292 
A 293 1 n LYS . 293 A 293 
A 294 1 n GLY . 294 A 294 
A 295 1 n ALA . 295 A 295 
A 296 1 n ARG . 296 A 296 
A 297 1 n LEU . 297 A 297 
A 298 1 n GLU . 298 A 298 
A 299 1 n ASN . 299 A 299 
A 300 1 n ARG . 300 A 300 
A 301 1 n SER . 301 A 301 
A 302 1 n THR . 302 A 302 
A 303 1 n LEU . 303 A 303 
A 304 1 n PHE . 304 A 304 
A 305 1 n ALA . 305 A 305 
A 306 1 n ASP . 306 A 306 
A 307 1 n SER . 307 A 307 
A 308 1 n PHE . 308 A 308 
A 309 1 n ALA . 309 A 309 
A 310 1 n SER . 310 A 310 
A 311 1 n HIS . 311 A 311 
A 312 1 n LEU . 312 A 312 
A 313 1 n LEU . 313 A 313 
A 314 1 n THR . 314 A 314 
A 315 1 n TYR . 315 A 315 
A 316 1 n GLY . 316 A 316 
A 317 1 n GLY . 317 A 317 
A 318 1 n GLU . 318 A 318 
A 319 1 n TYR . 319 A 319 
A 320 1 n TYR . 320 A 320 
A 321 1 n ARG . 321 A 321 
A 322 1 n GLN . 322 A 322 
A 323 1 n GLU . 323 A 323 
A 324 1 n GLN . 324 A 324 
A 325 1 n HIS . 325 A 325 
A 326 1 n PRO . 326 A 326 
A 327 1 n GLY . 327 A 327 
A 328 1 n GLY . 328 A 328 
A 329 1 n ALA . 329 A 329 
A 330 1 n THR . 330 A 330 
A 331 1 n THR . 331 A 331 
A 332 1 n GLY . 332 A 332 
A 333 1 n PHE . 333 A 333 
A 334 1 n PRO . 334 A 334 
A 335 1 n GLN . 335 A 335 
A 336 1 n ALA . 336 A 336 
A 337 1 n LYS . 337 A 337 
A 338 1 n ILE . 338 A 338 
A 339 1 n ASP . 339 A 339 
A 340 1 n PHE . 340 A 340 
A 341 1 n SER . 341 A 341 
A 342 1 n SER . 342 A 342 
A 343 1 n GLY . 343 A 343 
A 344 1 n TRP . 344 A 344 
A 345 1 n LEU . 345 A 345 
A 346 1 n GLN . 346 A 346 
A 347 1 n ASP . 347 A 347 
A 348 1 n GLU . 348 A 348 
A 349 1 n ILE . 349 A 349 
A 350 1 n THR . 350 A 350 
A 351 1 n LEU . 351 A 351 
A 352 1 n ARG . 352 A 352 
A 353 1 n ASP . 353 A 353 
A 354 1 n LEU . 354 A 354 
A 355 1 n PRO . 355 A 355 
A 356 1 n ILE . 356 A 356 
A 357 1 n THR . 357 A 357 
A 358 1 n LEU . 358 A 358 
A 359 1 n LEU . 359 A 359 
A 360 1 n GLY . 360 A 360 
A 361 1 n GLY . 361 A 361 
A 362 1 n THR . 362 A 362 
A 363 1 n ARG . 363 A 363 
A 364 1 n TYR . 364 A 364 
A 365 1 n ASP . 365 A 365 
A 366 1 n SER . 366 A 366 
A 367 1 n TYR . 367 A 367 
A 368 1 n ARG . 368 A 368 
A 369 1 n GLY . 369 A 369 
A 370 1 n SER . 370 A 370 
A 371 1 n SER . 371 A 371 
A 372 1 n ASP . 372 A 372 
A 373 1 n GLY . 373 A 373 
A 374 1 n TYR . 374 A 374 
A 375 1 n LYS . 375 A 375 
A 376 1 n ASP . 376 A 376 
A 377 1 n VAL . 377 A 377 
A 378 1 n ASP . 378 A 378 
A 379 1 n ALA . 379 A 379 
A 380 1 n ASP . 380 A 380 
A 381 1 n LYS . 381 A 381 
A 382 1 n TRP . 382 A 382 
A 383 1 n SER . 383 A 383 
A 384 1 n SER . 384 A 384 
A 385 1 n ARG . 385 A 385 
A 386 1 n ALA . 386 A 386 
A 387 1 n GLY . 387 A 387 
A 388 1 n MET . 388 A 388 
A 389 1 n THR . 389 A 389 
A 390 1 n ILE . 390 A 390 
A 391 1 n ASN . 391 A 391 
A 392 1 n PRO . 392 A 392 
A 393 1 n THR . 393 A 393 
A 394 1 n ASN . 394 A 394 
A 395 1 n TRP . 395 A 395 
A 396 1 n LEU . 396 A 396 
A 397 1 n MET . 397 A 397 
A 398 1 n LEU . 398 A 398 
A 399 1 n PHE . 399 A 399 
A 400 1 n GLY . 400 A 400 
A 401 1 n SER . 401 A 401 
A 402 1 n TYR . 402 A 402 
A 403 1 n ALA . 403 A 403 
A 404 1 n GLN . 404 A 404 
A 405 1 n ALA . 405 A 405 
A 406 1 n PHE . 406 A 406 
A 407 1 n ARG . 407 A 407 
A 408 1 n ALA . 408 A 408 
A 409 1 n PRO . 409 A 409 
A 410 1 n THR . 410 A 410 
A 411 1 n MET . 411 A 411 
A 412 1 n GLY . 412 A 412 
A 413 1 n GLU . 413 A 413 
A 414 1 n MET . 414 A 414 
A 415 1 n TYR . 415 A 415 
A 416 1 n ASN . 416 A 416 
A 417 1 n ASP . 417 A 417 
A 418 1 n SER . 418 A 418 
A 419 1 n LYS . 419 A 419 
A 420 1 n HIS . 420 A 420 
A 421 1 n PHE . 421 A 421 
A 422 1 n SER . 422 A 422 
A 423 1 n ILE . 423 A 423 
A 424 1 n GLY . 424 A 424 
A 425 1 n ARG . 425 A 425 
A 426 1 n PHE . 426 A 426 
A 427 1 n TYR . 427 A 427 
A 428 1 n THR . 428 A 428 
A 429 1 n ASN . 429 A 429 
A 430 1 n TYR . 430 A 430 
A 431 1 n TRP . 431 A 431 
A 432 1 n VAL . 432 A 432 
A 433 1 n PRO . 433 A 433 
A 434 1 n ASN . 434 A 434 
A 435 1 n PRO . 435 A 435 
A 436 1 n ASN . 436 A 436 
A 437 1 n LEU . 437 A 437 
A 438 1 n ARG . 438 A 438 
A 439 1 n PRO . 439 A 439 
A 440 1 n GLU . 440 A 440 
A 441 1 n THR . 441 A 441 
A 442 1 n ASN . 442 A 442 
A 443 1 n GLU . 443 A 443 
A 444 1 n THR . 444 A 444 
A 445 1 n GLN . 445 A 445 
A 446 1 n GLU . 446 A 446 
A 447 1 n TYR . 447 A 447 
A 448 1 n GLY . 448 A 448 
A 449 1 n PHE . 449 A 449 
A 450 1 n GLY . 450 A 450 
A 451 1 n LEU . 451 A 451 
A 452 1 n ARG . 452 A 452 
A 453 1 n PHE . 453 A 453 
A 454 1 n ASP . 454 A 454 
A 455 1 n ASP . 455 A 455 
A 456 1 n LEU . 456 A 456 
A 457 1 n MET . 457 A 457 
A 458 1 n LEU . 458 A 458 
A 459 1 n SER . 459 A 459 
A 460 1 n ASN . 460 A 460 
A 461 1 n ASP . 461 A 461 
A 462 1 n ALA . 462 A 462 
A 463 1 n LEU . 463 A 463 
A 464 1 n GLU . 464 A 464 
A 465 1 n PHE . 465 A 465 
A 466 1 n LYS . 466 A 466 
A 467 1 n ALA . 467 A 467 
A 468 1 n SER . 468 A 468 
A 469 1 n TYR . 469 A 469 
A 470 1 n PHE . 470 A 470 
A 471 1 n ASP . 471 A 471 
A 472 1 n THR . 472 A 472 
A 473 1 n LYS . 473 A 473 
A 474 1 n ALA . 474 A 474 
A 475 1 n LYS . 475 A 475 
A 476 1 n ASP . 476 A 476 
A 477 1 n TYR . 477 A 477 
A 478 1 n ILE . 478 A 478 
A 479 1 n SER . 479 A 479 
A 480 1 n THR . 480 A 480 
A 481 1 n THR . 481 A 481 
A 482 1 n VAL . 482 A 482 
A 483 1 n ASP . 483 A 483 
A 484 1 n PHE . 484 A 484 
A 485 1 n ALA . 485 A 485 
A 486 1 n ALA . 486 A 486 
A 487 1 n ALA . 487 A 487 
A 488 1 n THR . 488 A 488 
A 489 1 n THR . 489 A 489 
A 490 1 n MET . 490 A 490 
A 491 1 n SER . 491 A 491 
A 492 1 n TYR . 492 A 492 
A 493 1 n ASN . 493 A 493 
A 494 1 n VAL . 494 A 494 
A 495 1 n PRO . 495 A 495 
A 496 1 n ASN . 496 A 496 
A 497 1 n ALA . 497 A 497 
A 498 1 n LYS . 498 A 498 
A 499 1 n ILE . 499 A 499 
A 500 1 n TRP . 500 A 500 
A 501 1 n GLY . 501 A 501 
A 502 1 n TRP . 502 A 502 
A 503 1 n ASP . 503 A 503 
A 504 1 n VAL . 504 A 504 
A 505 1 n MET . 505 A 505 
A 506 1 n THR . 506 A 506 
A 507 1 n LYS . 507 A 507 
A 508 1 n TYR . 508 A 508 
A 509 1 n THR . 509 A 509 
A 510 1 n THR . 510 A 510 
A 511 1 n ASP . 511 A 511 
A 512 1 n LEU . 512 A 512 
A 513 1 n PHE . 513 A 513 
A 514 1 n SER . 514 A 514 
A 515 1 n LEU . 515 A 515 
A 516 1 n ASP . 516 A 516 
A 517 1 n VAL . 517 A 517 
A 518 1 n ALA . 518 A 518 
A 519 1 n TYR . 519 A 519 
A 520 1 n ASN . 520 A 520 
A 521 1 n ARG . 521 A 521 
A 522 1 n THR . 522 A 522 
A 523 1 n ARG . 523 A 523 
A 524 1 n GLY . 524 A 524 
A 525 1 n LYS . 525 A 525 
A 526 1 n ASP . 526 A 526 
A 527 1 n THR . 527 A 527 
A 528 1 n ASP . 528 A 528 
A 529 1 n THR . 529 A 529 
A 530 1 n GLY . 530 A 530 
A 531 1 n GLU . 531 A 531 
A 532 1 n TYR . 532 A 532 
A 533 1 n ILE . 533 A 533 
A 534 1 n SER . 534 A 534 
A 535 1 n SER . 535 A 535 
A 536 1 n ILE . 536 A 536 
A 537 1 n ASN . 537 A 537 
A 538 1 n PRO . 538 A 538 
A 539 1 n ASP . 539 A 539 
A 540 1 n THR . 540 A 540 
A 541 1 n VAL . 541 A 541 
A 542 1 n THR . 542 A 542 
A 543 1 n SER . 543 A 543 
A 544 1 n THR . 544 A 544 
A 545 1 n LEU . 545 A 545 
A 546 1 n ASN . 546 A 546 
A 547 1 n ILE . 547 A 547 
A 548 1 n PRO . 548 A 548 
A 549 1 n ILE . 549 A 549 
A 550 1 n ALA . 550 A 550 
A 551 1 n HIS . 551 A 551 
A 552 1 n SER . 552 A 552 
A 553 1 n GLY . 553 A 553 
A 554 1 n PHE . 554 A 554 
A 555 1 n SER . 555 A 555 
A 556 1 n VAL . 556 A 556 
A 557 1 n GLY . 557 A 557 
A 558 1 n TRP . 558 A 558 
A 559 1 n VAL . 559 A 559 
A 560 1 n GLY . 560 A 560 
A 561 1 n THR . 561 A 561 
A 562 1 n PHE . 562 A 562 
A 563 1 n ALA . 563 A 563 
A 564 1 n ASP . 564 A 564 
A 565 1 n ARG . 565 A 565 
A 566 1 n SER . 566 A 566 
A 567 1 n THR . 567 A 567 
A 568 1 n HIS . 568 A 568 
A 569 1 n ILE . 569 A 569 
A 570 1 n SER . 570 A 570 
A 571 1 n SER . 571 A 571 
A 572 1 n SER . 572 A 572 
A 573 1 n TYR . 573 A 573 
A 574 1 n SER . 574 A 574 
A 575 1 n LYS . 575 A 575 
A 576 1 n GLN . 576 A 576 
A 577 1 n PRO . 577 A 577 
A 578 1 n GLY . 578 A 578 
A 579 1 n TYR . 579 A 579 
A 580 1 n GLY . 580 A 580 
A 581 1 n VAL . 581 A 581 
A 582 1 n ASN . 582 A 582 
A 583 1 n ASP . 583 A 583 
A 584 1 n PHE . 584 A 584 
A 585 1 n TYR . 585 A 585 
A 586 1 n VAL . 586 A 586 
A 587 1 n SER . 587 A 587 
A 588 1 n TYR . 588 A 588 
A 589 1 n GLN . 589 A 589 
A 590 1 n GLY . 590 A 590 
A 591 1 n GLN . 591 A 591 
A 592 1 n GLN . 592 A 592 
A 593 1 n ALA . 593 A 593 
A 594 1 n LEU . 594 A 594 
A 595 1 n LYS . 595 A 595 
A 596 1 n GLY . 596 A 596 
A 597 1 n MET . 597 A 597 
A 598 1 n THR . 598 A 598 
A 599 1 n THR . 599 A 599 
A 600 1 n THR . 600 A 600 
A 601 1 n LEU . 601 A 601 
A 602 1 n VAL . 602 A 602 
A 603 1 n LEU . 603 A 603 
A 604 1 n GLY . 604 A 604 
A 605 1 n ASN . 605 A 605 
A 606 1 n ALA . 606 A 606 
A 607 1 n PHE . 607 A 607 
A 608 1 n ASP . 608 A 608 
A 609 1 n LYS . 609 A 609 
A 610 1 n GLU . 610 A 610 
A 611 1 n TYR . 611 A 611 
A 612 1 n TRP . 612 A 612 
A 613 1 n SER . 613 A 613 
A 614 1 n PRO . 614 A 614 
A 615 1 n GLN . 615 A 615 
A 616 1 n GLY . 616 A 616 
A 617 1 n ILE . 617 A 617 
A 618 1 n PRO . 618 A 618 
A 619 1 n GLN . 619 A 619 
A 620 1 n ASP . 620 A 620 
A 621 1 n GLY . 621 A 621 
A 622 1 n ARG . 622 A 622 
A 623 1 n ASN . 623 A 623 
A 624 1 n GLY . 624 A 624 
A 625 1 n LYS . 625 A 625 
A 626 1 n ILE . 626 A 626 
A 627 1 n PHE . 627 A 627 
A 628 1 n VAL . 628 A 628 
A 629 1 n SER . 629 A 629 
A 630 1 n TYR . 630 A 630 
A 631 1 n GLN . 631 A 631 
A 632 1 n TRP . 632 A 632 
#
_software.classification other
_software.date           ?
_software.description    "Structure prediction"
_software.name           AlphaFold
_software.pdbx_ordinal   1
_software.type           package
_software.version        "AlphaFold-beta-20231127 (be2c21f9-b611-4c21-bfc0-bc05c526bf76 @ 2024-08-18 19:02:40)"
#
loop_
_struct_asym.entity_id
_struct_asym.id
1 A 
2 B 
#
loop_
_atom_site.group_PDB
_atom_site.id
_atom_site.type_symbol
_atom_site.label_atom_id
_atom_site.label_alt_id
_atom_site.label_comp_id
_atom_site.label_asym_id
_atom_site.label_entity_id
_atom_site.label_seq_id
_atom_site.pdbx_PDB_ins_code
_atom_site.Cartn_x
_atom_site.Cartn_y
_atom_site.Cartn_z
_atom_site.occupancy
_atom_site.B_iso_or_equiv
_atom_site.auth_seq_id
_atom_site.auth_asym_id
_atom_site.pdbx_PDB_model_num
ATOM   1    N  N   . THR A 1 1   ? 12.030  23.409  3.040   1.00 74.25 1   A 1 
ATOM   2    C  CA  . THR A 1 1   ? 12.973  22.290  3.266   1.00 81.38 1   A 1 
ATOM   3    C  C   . THR A 1 1   ? 12.765  21.242  2.190   1.00 84.96 1   A 1 
ATOM   4    O  O   . THR A 1 1   ? 11.656  21.089  1.704   1.00 80.16 1   A 1 
ATOM   5    C  CB  . THR A 1 1   ? 12.801  21.655  4.656   1.00 73.00 1   A 1 
ATOM   6    O  OG1 . THR A 1 1   ? 11.518  21.929  5.166   1.00 62.76 1   A 1 
ATOM   7    C  CG2 . THR A 1 1   ? 13.805  22.239  5.643   1.00 59.50 1   A 1 
ATOM   8    N  N   . GLU A 1 2   ? 13.822  20.536  1.806   1.00 85.53 2   A 1 
ATOM   9    C  CA  . GLU A 1 2   ? 13.748  19.493  0.797   1.00 88.82 2   A 1 
ATOM   10   C  C   . GLU A 1 2   ? 12.940  18.292  1.308   1.00 91.56 2   A 1 
ATOM   11   O  O   . GLU A 1 2   ? 13.090  17.879  2.454   1.00 89.81 2   A 1 
ATOM   12   C  CB  . GLU A 1 2   ? 15.172  19.105  0.407   1.00 85.56 2   A 1 
ATOM   13   C  CG  . GLU A 1 2   ? 15.194  18.064  -0.713  1.00 80.93 2   A 1 
ATOM   14   C  CD  . GLU A 1 2   ? 16.590  17.934  -1.321  1.00 79.74 2   A 1 
ATOM   15   O  OE1 . GLU A 1 2   ? 16.643  17.731  -2.550  1.00 72.52 2   A 1 
ATOM   16   O  OE2 . GLU A 1 2   ? 17.579  18.086  -0.574  1.00 75.71 2   A 1 
ATOM   17   N  N   . THR A 1 3   ? 12.080  17.741  0.455   1.00 91.75 3   A 1 
ATOM   18   C  CA  . THR A 1 3   ? 11.301  16.550  0.782   1.00 93.26 3   A 1 
ATOM   19   C  C   . THR A 1 3   ? 12.219  15.333  0.756   1.00 94.46 3   A 1 
ATOM   20   O  O   . THR A 1 3   ? 12.760  14.962  -0.282  1.00 93.11 3   A 1 
ATOM   21   C  CB  . THR A 1 3   ? 10.119  16.367  -0.168  1.00 91.58 3   A 1 
ATOM   22   O  OG1 . THR A 1 3   ? 9.312   17.527  -0.124  1.00 84.38 3   A 1 
ATOM   23   C  CG2 . THR A 1 3   ? 9.230   15.206  0.237   1.00 84.84 3   A 1 
ATOM   24   N  N   . MET A 1 4   ? 12.384  14.710  1.911   1.00 94.18 4   A 1 
ATOM   25   C  CA  . MET A 1 4   ? 13.220  13.524  2.073   1.00 94.78 4   A 1 
ATOM   26   C  C   . MET A 1 4   ? 12.389  12.241  1.957   1.00 95.33 4   A 1 
ATOM   27   O  O   . MET A 1 4   ? 11.217  12.209  2.325   1.00 93.90 4   A 1 
ATOM   28   C  CB  . MET A 1 4   ? 13.960  13.586  3.417   1.00 94.66 4   A 1 
ATOM   29   C  CG  . MET A 1 4   ? 14.798  14.860  3.594   1.00 92.99 4   A 1 
ATOM   30   S  SD  . MET A 1 4   ? 16.113  15.117  2.367   1.00 89.76 4   A 1 
ATOM   31   C  CE  . MET A 1 4   ? 17.339  13.944  2.961   1.00 76.62 4   A 1 
ATOM   32   N  N   . THR A 1 5   ? 13.037  11.175  1.482   1.00 95.08 5   A 1 
ATOM   33   C  CA  . THR A 1 5   ? 12.522  9.805   1.555   1.00 95.37 5   A 1 
ATOM   34   C  C   . THR A 1 5   ? 13.421  8.962   2.451   1.00 95.66 5   A 1 
ATOM   35   O  O   . THR A 1 5   ? 14.641  9.091   2.409   1.00 94.51 5   A 1 
ATOM   36   C  CB  . THR A 1 5   ? 12.345  9.182   0.170   1.00 94.28 5   A 1 
ATOM   37   O  OG1 . THR A 1 5   ? 11.917  7.847   0.289   1.00 90.82 5   A 1 
ATOM   38   C  CG2 . THR A 1 5   ? 13.612  9.175   -0.677  1.00 91.72 5   A 1 
ATOM   39   N  N   . VAL A 1 6   ? 12.819  8.096   3.244   1.00 95.14 6   A 1 
ATOM   40   C  CA  . VAL A 1 6   ? 13.501  7.067   4.046   1.00 94.54 6   A 1 
ATOM   41   C  C   . VAL A 1 6   ? 13.166  5.684   3.503   1.00 94.54 6   A 1 
ATOM   42   O  O   . VAL A 1 6   ? 14.045  4.848   3.340   1.00 91.77 6   A 1 
ATOM   43   C  CB  . VAL A 1 6   ? 13.123  7.188   5.536   1.00 93.09 6   A 1 
ATOM   44   C  CG1 . VAL A 1 6   ? 13.794  6.111   6.389   1.00 86.08 6   A 1 
ATOM   45   C  CG2 . VAL A 1 6   ? 13.530  8.557   6.094   1.00 88.70 6   A 1 
ATOM   46   N  N   . THR A 1 7   ? 11.902  5.461   3.124   1.00 95.54 7   A 1 
ATOM   47   C  CA  . THR A 1 7   ? 11.410  4.160   2.654   1.00 95.29 7   A 1 
ATOM   48   C  C   . THR A 1 7   ? 12.085  3.685   1.363   1.00 95.65 7   A 1 
ATOM   49   O  O   . THR A 1 7   ? 12.262  2.483   1.182   1.00 93.65 7   A 1 
ATOM   50   C  CB  . THR A 1 7   ? 9.891   4.240   2.459   1.00 94.42 7   A 1 
ATOM   51   O  OG1 . THR A 1 7   ? 9.294   4.715   3.638   1.00 89.71 7   A 1 
ATOM   52   C  CG2 . THR A 1 7   ? 9.247   2.885   2.165   1.00 91.10 7   A 1 
ATOM   53   N  N   . ALA A 1 8   ? 12.504  4.586   0.484   1.00 95.63 8   A 1 
ATOM   54   C  CA  . ALA A 1 8   ? 13.064  4.220   -0.819  1.00 95.06 8   A 1 
ATOM   55   C  C   . ALA A 1 8   ? 14.375  3.413   -0.725  1.00 95.71 8   A 1 
ATOM   56   O  O   . ALA A 1 8   ? 14.563  2.459   -1.487  1.00 93.70 8   A 1 
ATOM   57   C  CB  . ALA A 1 8   ? 13.254  5.491   -1.644  1.00 94.26 8   A 1 
ATOM   58   N  N   . THR A 1 9   ? 15.274  3.780   0.199   1.00 95.67 9   A 1 
ATOM   59   C  CA  . THR A 1 9   ? 16.583  3.122   0.364   1.00 95.65 9   A 1 
ATOM   60   C  C   . THR A 1 9   ? 16.903  2.751   1.814   1.00 95.72 9   A 1 
ATOM   61   O  O   . THR A 1 9   ? 17.983  2.247   2.101   1.00 93.08 9   A 1 
ATOM   62   C  CB  . THR A 1 9   ? 17.728  3.971   -0.225  1.00 94.87 9   A 1 
ATOM   63   O  OG1 . THR A 1 9   ? 17.915  5.150   0.518   1.00 91.26 9   A 1 
ATOM   64   C  CG2 . THR A 1 9   ? 17.479  4.357   -1.680  1.00 91.01 9   A 1 
ATOM   65   N  N   . GLY A 1 10  ? 15.982  2.998   2.760   1.00 95.20 10  A 1 
ATOM   66   C  CA  . GLY A 1 10  ? 16.185  2.771   4.189   1.00 95.08 10  A 1 
ATOM   67   C  C   . GLY A 1 10  ? 16.993  3.869   4.892   1.00 96.09 10  A 1 
ATOM   68   O  O   . GLY A 1 10  ? 17.065  3.871   6.120   1.00 93.86 10  A 1 
ATOM   69   N  N   . ASN A 1 11  ? 17.566  4.818   4.141   1.00 96.00 11  A 1 
ATOM   70   C  CA  . ASN A 1 11  ? 18.342  5.953   4.650   1.00 95.51 11  A 1 
ATOM   71   C  C   . ASN A 1 11  ? 17.736  7.262   4.132   1.00 95.73 11  A 1 
ATOM   72   O  O   . ASN A 1 11  ? 17.374  7.359   2.969   1.00 93.66 11  A 1 
ATOM   73   C  CB  . ASN A 1 11  ? 19.802  5.802   4.231   1.00 94.62 11  A 1 
ATOM   74   C  CG  . ASN A 1 11  ? 20.384  4.481   4.682   1.00 94.44 11  A 1 
ATOM   75   O  OD1 . ASN A 1 11  ? 20.452  4.176   5.858   1.00 88.41 11  A 1 
ATOM   76   N  ND2 . ASN A 1 11  ? 20.784  3.639   3.745   1.00 88.01 11  A 1 
ATOM   77   N  N   . ALA A 1 12  ? 17.657  8.276   4.984   1.00 95.41 12  A 1 
ATOM   78   C  CA  . ALA A 1 12  ? 17.114  9.568   4.600   1.00 95.12 12  A 1 
ATOM   79   C  C   . ALA A 1 12  ? 17.938  10.193  3.460   1.00 95.43 12  A 1 
ATOM   80   O  O   . ALA A 1 12  ? 19.131  10.421  3.596   1.00 93.50 12  A 1 
ATOM   81   C  CB  . ALA A 1 12  ? 17.056  10.485  5.826   1.00 94.00 12  A 1 
ATOM   82   N  N   . ARG A 1 13  ? 17.270  10.494  2.336   1.00 95.53 13  A 1 
ATOM   83   C  CA  . ARG A 1 13  ? 17.860  11.129  1.153   1.00 95.28 13  A 1 
ATOM   84   C  C   . ARG A 1 13  ? 16.829  11.974  0.421   1.00 95.70 13  A 1 
ATOM   85   O  O   . ARG A 1 13  ? 15.624  11.799  0.628   1.00 93.61 13  A 1 
ATOM   86   C  CB  . ARG A 1 13  ? 18.467  10.059  0.226   1.00 91.97 13  A 1 
ATOM   87   C  CG  . ARG A 1 13  ? 17.429  9.088   -0.374  1.00 88.72 13  A 1 
ATOM   88   C  CD  . ARG A 1 13  ? 18.088  8.044   -1.279  1.00 88.25 13  A 1 
ATOM   89   N  NE  . ARG A 1 13  ? 18.647  8.647   -2.494  1.00 83.63 13  A 1 
ATOM   90   C  CZ  . ARG A 1 13  ? 19.591  8.120   -3.266  1.00 84.14 13  A 1 
ATOM   91   N  NH1 . ARG A 1 13  ? 20.113  6.955   -3.014  1.00 75.79 13  A 1 
ATOM   92   N  NH2 . ARG A 1 13  ? 20.007  8.770   -4.307  1.00 74.57 13  A 1 
ATOM   93   N  N   . SER A 1 14  ? 17.291  12.852  -0.470  1.00 95.19 14  A 1 
ATOM   94   C  CA  . SER A 1 14  ? 16.424  13.623  -1.364  1.00 94.58 14  A 1 
ATOM   95   C  C   . SER A 1 14  ? 15.472  12.712  -2.140  1.00 95.23 14  A 1 
ATOM   96   O  O   . SER A 1 14  ? 15.909  11.773  -2.810  1.00 94.19 14  A 1 
ATOM   97   C  CB  . SER A 1 14  ? 17.283  14.403  -2.352  1.00 93.36 14  A 1 
ATOM   98   O  OG  . SER A 1 14  ? 16.460  15.104  -3.261  1.00 90.68 14  A 1 
ATOM   99   N  N   . SER A 1 15  ? 14.157  12.991  -2.080  1.00 95.20 15  A 1 
ATOM   100  C  CA  . SER A 1 15  ? 13.178  12.272  -2.905  1.00 95.57 15  A 1 
ATOM   101  C  C   . SER A 1 15  ? 13.318  12.646  -4.384  1.00 95.93 15  A 1 
ATOM   102  O  O   . SER A 1 15  ? 13.132  11.796  -5.258  1.00 94.32 15  A 1 
ATOM   103  C  CB  . SER A 1 15  ? 11.751  12.534  -2.411  1.00 94.35 15  A 1 
ATOM   104  O  OG  . SER A 1 15  ? 11.339  13.854  -2.678  1.00 81.32 15  A 1 
ATOM   105  N  N   . PHE A 1 16  ? 13.706  13.892  -4.679  1.00 95.51 16  A 1 
ATOM   106  C  CA  . PHE A 1 16  ? 13.935  14.376  -6.029  1.00 95.41 16  A 1 
ATOM   107  C  C   . PHE A 1 16  ? 15.132  13.676  -6.689  1.00 95.73 16  A 1 
ATOM   108  O  O   . PHE A 1 16  ? 15.007  13.196  -7.812  1.00 94.55 16  A 1 
ATOM   109  C  CB  . PHE A 1 16  ? 14.143  15.902  -5.987  1.00 94.46 16  A 1 
ATOM   110  C  CG  . PHE A 1 16  ? 14.454  16.500  -7.341  1.00 94.88 16  A 1 
ATOM   111  C  CD1 . PHE A 1 16  ? 15.784  16.774  -7.710  1.00 93.78 16  A 1 
ATOM   112  C  CD2 . PHE A 1 16  ? 13.408  16.780  -8.238  1.00 93.68 16  A 1 
ATOM   113  C  CE1 . PHE A 1 16  ? 16.066  17.332  -8.961  1.00 92.35 16  A 1 
ATOM   114  C  CE2 . PHE A 1 16  ? 13.693  17.338  -9.493  1.00 92.25 16  A 1 
ATOM   115  C  CZ  . PHE A 1 16  ? 15.014  17.615  -9.856  1.00 92.63 16  A 1 
ATOM   116  N  N   . GLU A 1 17  ? 16.243  13.532  -5.975  1.00 95.08 17  A 1 
ATOM   117  C  CA  . GLU A 1 17  ? 17.459  12.895  -6.501  1.00 94.63 17  A 1 
ATOM   118  C  C   . GLU A 1 17  ? 17.407  11.363  -6.500  1.00 95.50 17  A 1 
ATOM   119  O  O   . GLU A 1 17  ? 18.265  10.714  -7.101  1.00 93.93 17  A 1 
ATOM   120  C  CB  . GLU A 1 17  ? 18.678  13.374  -5.716  1.00 92.67 17  A 1 
ATOM   121  C  CG  . GLU A 1 17  ? 18.927  14.874  -5.898  1.00 82.88 17  A 1 
ATOM   122  C  CD  . GLU A 1 17  ? 20.290  15.317  -5.350  1.00 73.67 17  A 1 
ATOM   123  O  OE1 . GLU A 1 17  ? 20.727  16.407  -5.771  1.00 65.01 17  A 1 
ATOM   124  O  OE2 . GLU A 1 17  ? 20.893  14.548  -4.574  1.00 66.45 17  A 1 
ATOM   125  N  N   . ALA A 1 18  ? 16.407  10.759  -5.866  1.00 94.58 18  A 1 
ATOM   126  C  CA  . ALA A 1 18  ? 16.280  9.307   -5.827  1.00 95.15 18  A 1 
ATOM   127  C  C   . ALA A 1 18  ? 16.076  8.716   -7.245  1.00 96.30 18  A 1 
ATOM   128  O  O   . ALA A 1 18  ? 15.308  9.267   -8.032  1.00 95.53 18  A 1 
ATOM   129  C  CB  . ALA A 1 18  ? 15.138  8.932   -4.877  1.00 94.00 18  A 1 
ATOM   130  N  N   . PRO A 1 19  ? 16.686  7.554   -7.573  1.00 96.21 19  A 1 
ATOM   131  C  CA  . PRO A 1 19  ? 16.533  6.897   -8.881  1.00 96.10 19  A 1 
ATOM   132  C  C   . PRO A 1 19  ? 15.201  6.135   -9.002  1.00 96.43 19  A 1 
ATOM   133  O  O   . PRO A 1 19  ? 15.154  4.994   -9.458  1.00 94.30 19  A 1 
ATOM   134  C  CB  . PRO A 1 19  ? 17.778  6.020   -9.013  1.00 95.25 19  A 1 
ATOM   135  C  CG  . PRO A 1 19  ? 18.022  5.572   -7.581  1.00 93.59 19  A 1 
ATOM   136  C  CD  . PRO A 1 19  ? 17.637  6.817   -6.768  1.00 95.84 19  A 1 
ATOM   137  N  N   . MET A 1 20  ? 14.114  6.753   -8.549  1.00 96.85 20  A 1 
ATOM   138  C  CA  . MET A 1 20  ? 12.750  6.219   -8.536  1.00 96.65 20  A 1 
ATOM   139  C  C   . MET A 1 20  ? 11.749  7.355   -8.292  1.00 97.34 20  A 1 
ATOM   140  O  O   . MET A 1 20  ? 12.117  8.451   -7.877  1.00 95.90 20  A 1 
ATOM   141  C  CB  . MET A 1 20  ? 12.623  5.122   -7.460  1.00 93.23 20  A 1 
ATOM   142  C  CG  . MET A 1 20  ? 13.014  5.542   -6.051  1.00 88.82 20  A 1 
ATOM   143  S  SD  . MET A 1 20  ? 14.147  4.383   -5.224  1.00 89.01 20  A 1 
ATOM   144  C  CE  . MET A 1 20  ? 13.155  2.890   -5.195  1.00 79.49 20  A 1 
ATOM   145  N  N   . MET A 1 21  ? 10.462  7.089   -8.547  1.00 97.22 21  A 1 
ATOM   146  C  CA  . MET A 1 21  ? 9.386   8.048   -8.290  1.00 97.62 21  A 1 
ATOM   147  C  C   . MET A 1 21  ? 8.809   7.823   -6.893  1.00 97.64 21  A 1 
ATOM   148  O  O   . MET A 1 21  ? 8.165   6.812   -6.629  1.00 96.40 21  A 1 
ATOM   149  C  CB  . MET A 1 21  ? 8.312   7.961   -9.379  1.00 97.31 21  A 1 
ATOM   150  C  CG  . MET A 1 21  ? 8.851   8.314   -10.766 1.00 96.18 21  A 1 
ATOM   151  S  SD  . MET A 1 21  ? 9.482   10.015  -10.961 1.00 96.53 21  A 1 
ATOM   152  C  CE  . MET A 1 21  ? 7.924   10.923  -11.081 1.00 92.38 21  A 1 
ATOM   153  N  N   . VAL A 1 22  ? 9.039   8.793   -6.004  1.00 97.52 22  A 1 
ATOM   154  C  CA  . VAL A 1 22  ? 8.568   8.762   -4.616  1.00 97.52 22  A 1 
ATOM   155  C  C   . VAL A 1 22  ? 7.597   9.918   -4.390  1.00 97.44 22  A 1 
ATOM   156  O  O   . VAL A 1 22  ? 7.841   11.028  -4.851  1.00 96.65 22  A 1 
ATOM   157  C  CB  . VAL A 1 22  ? 9.731   8.818   -3.610  1.00 96.84 22  A 1 
ATOM   158  C  CG1 . VAL A 1 22  ? 9.234   8.631   -2.173  1.00 94.34 22  A 1 
ATOM   159  C  CG2 . VAL A 1 22  ? 10.762  7.726   -3.900  1.00 94.92 22  A 1 
ATOM   160  N  N   . SER A 1 23  ? 6.499   9.656   -3.691  1.00 97.43 23  A 1 
ATOM   161  C  CA  . SER A 1 23  ? 5.633   10.701  -3.148  1.00 97.15 23  A 1 
ATOM   162  C  C   . SER A 1 23  ? 5.646   10.614  -1.631  1.00 97.37 23  A 1 
ATOM   163  O  O   . SER A 1 23  ? 5.525   9.523   -1.080  1.00 96.37 23  A 1 
ATOM   164  C  CB  . SER A 1 23  ? 4.198   10.587  -3.669  1.00 96.47 23  A 1 
ATOM   165  O  OG  . SER A 1 23  ? 4.156   10.653  -5.086  1.00 92.91 23  A 1 
ATOM   166  N  N   . VAL A 1 24  ? 5.776   11.753  -0.968  1.00 97.39 24  A 1 
ATOM   167  C  CA  . VAL A 1 24  ? 5.603   11.874  0.485   1.00 96.99 24  A 1 
ATOM   168  C  C   . VAL A 1 24  ? 4.315   12.650  0.703   1.00 96.70 24  A 1 
ATOM   169  O  O   . VAL A 1 24  ? 4.211   13.800  0.290   1.00 95.52 24  A 1 
ATOM   170  C  CB  . VAL A 1 24  ? 6.797   12.555  1.155   1.00 96.15 24  A 1 
ATOM   171  C  CG1 . VAL A 1 24  ? 6.611   12.597  2.671   1.00 93.70 24  A 1 
ATOM   172  C  CG2 . VAL A 1 24  ? 8.103   11.802  0.846   1.00 94.50 24  A 1 
ATOM   173  N  N   . ILE A 1 25  ? 3.317   12.007  1.309   1.00 97.26 25  A 1 
ATOM   174  C  CA  . ILE A 1 25  ? 2.021   12.623  1.586   1.00 96.99 25  A 1 
ATOM   175  C  C   . ILE A 1 25  ? 2.124   13.358  2.922   1.00 96.54 25  A 1 
ATOM   176  O  O   . ILE A 1 25  ? 2.426   12.753  3.953   1.00 95.18 25  A 1 
ATOM   177  C  CB  . ILE A 1 25  ? 0.896   11.575  1.580   1.00 96.37 25  A 1 
ATOM   178  C  CG1 . ILE A 1 25  ? 0.859   10.724  0.289   1.00 94.36 25  A 1 
ATOM   179  C  CG2 . ILE A 1 25  ? -0.465  12.246  1.813   1.00 95.14 25  A 1 
ATOM   180  C  CD1 . ILE A 1 25  ? 0.742   11.515  -1.015  1.00 86.32 25  A 1 
ATOM   181  N  N   . ASP A 1 26  ? 1.857   14.660  2.892   1.00 95.38 26  A 1 
ATOM   182  C  CA  . ASP A 1 26  ? 1.743   15.477  4.093   1.00 94.57 26  A 1 
ATOM   183  C  C   . ASP A 1 26  ? 0.339   15.326  4.693   1.00 95.48 26  A 1 
ATOM   184  O  O   . ASP A 1 26  ? -0.652  15.806  4.141   1.00 94.36 26  A 1 
ATOM   185  C  CB  . ASP A 1 26  ? 2.097   16.936  3.786   1.00 92.07 26  A 1 
ATOM   186  C  CG  . ASP A 1 26  ? 2.045   17.835  5.030   1.00 88.53 26  A 1 
ATOM   187  O  OD1 . ASP A 1 26  ? 1.794   17.312  6.138   1.00 84.17 26  A 1 
ATOM   188  O  OD2 . ASP A 1 26  ? 2.235   19.055  4.870   1.00 82.61 26  A 1 
ATOM   189  N  N   . THR A 1 27  ? 0.247   14.666  5.835   1.00 95.23 27  A 1 
ATOM   190  C  CA  . THR A 1 27  ? -1.021  14.433  6.536   1.00 95.55 27  A 1 
ATOM   191  C  C   . THR A 1 27  ? -1.592  15.697  7.175   1.00 95.89 27  A 1 
ATOM   192  O  O   . THR A 1 27  ? -2.766  15.720  7.546   1.00 94.71 27  A 1 
ATOM   193  C  CB  . THR A 1 27  ? -0.860  13.348  7.606   1.00 94.97 27  A 1 
ATOM   194  O  OG1 . THR A 1 27  ? 0.128   13.703  8.539   1.00 87.96 27  A 1 
ATOM   195  C  CG2 . THR A 1 27  ? -0.457  12.008  6.998   1.00 87.69 27  A 1 
ATOM   196  N  N   . SER A 1 28  ? -0.798  16.753  7.295   1.00 95.19 28  A 1 
ATOM   197  C  CA  . SER A 1 28  ? -1.228  18.040  7.818   1.00 94.63 28  A 1 
ATOM   198  C  C   . SER A 1 28  ? -1.789  18.980  6.749   1.00 95.68 28  A 1 
ATOM   199  O  O   . SER A 1 28  ? -2.376  20.012  7.091   1.00 94.12 28  A 1 
ATOM   200  C  CB  . SER A 1 28  ? -0.089  18.707  8.596   1.00 92.79 28  A 1 
ATOM   201  O  OG  . SER A 1 28  ? 0.890   19.277  7.753   1.00 85.33 28  A 1 
ATOM   202  N  N   . ALA A 1 29  ? -1.653  18.641  5.470   1.00 95.63 29  A 1 
ATOM   203  C  CA  . ALA A 1 29  ? -2.217  19.416  4.382   1.00 95.81 29  A 1 
ATOM   204  C  C   . ALA A 1 29  ? -3.755  19.475  4.492   1.00 96.52 29  A 1 
ATOM   205  O  O   . ALA A 1 29  ? -4.384  18.478  4.857   1.00 95.54 29  A 1 
ATOM   206  C  CB  . ALA A 1 29  ? -1.762  18.837  3.048   1.00 95.12 29  A 1 
ATOM   207  N  N   . PRO A 1 30  ? -4.386  20.616  4.166   1.00 96.45 30  A 1 
ATOM   208  C  CA  . PRO A 1 30  ? -5.832  20.796  4.340   1.00 96.17 30  A 1 
ATOM   209  C  C   . PRO A 1 30  ? -6.695  19.719  3.687   1.00 96.29 30  A 1 
ATOM   210  O  O   . PRO A 1 30  ? -7.691  19.295  4.264   1.00 94.77 30  A 1 
ATOM   211  C  CB  . PRO A 1 30  ? -6.127  22.174  3.749   1.00 95.51 30  A 1 
ATOM   212  C  CG  . PRO A 1 30  ? -4.831  22.942  3.983   1.00 94.40 30  A 1 
ATOM   213  C  CD  . PRO A 1 30  ? -3.769  21.869  3.774   1.00 96.60 30  A 1 
ATOM   214  N  N   . GLU A 1 31  ? -6.299  19.234  2.506   1.00 95.99 31  A 1 
ATOM   215  C  CA  . GLU A 1 31  ? -6.981  18.165  1.779   1.00 94.63 31  A 1 
ATOM   216  C  C   . GLU A 1 31  ? -6.920  16.806  2.499   1.00 95.54 31  A 1 
ATOM   217  O  O   . GLU A 1 31  ? -7.800  15.972  2.292   1.00 94.19 31  A 1 
ATOM   218  C  CB  . GLU A 1 31  ? -6.417  18.058  0.346   1.00 92.06 31  A 1 
ATOM   219  C  CG  . GLU A 1 31  ? -4.916  17.731  0.206   1.00 83.52 31  A 1 
ATOM   220  C  CD  . GLU A 1 31  ? -3.999  18.961  0.137   1.00 81.05 31  A 1 
ATOM   221  O  OE1 . GLU A 1 31  ? -2.944  18.855  -0.516  1.00 73.51 31  A 1 
ATOM   222  O  OE2 . GLU A 1 31  ? -4.336  20.014  0.724   1.00 77.37 31  A 1 
ATOM   223  N  N   . ASN A 1 32  ? -5.938  16.586  3.371   1.00 96.66 32  A 1 
ATOM   224  C  CA  . ASN A 1 32  ? -5.708  15.315  4.059   1.00 97.17 32  A 1 
ATOM   225  C  C   . ASN A 1 32  ? -6.213  15.296  5.511   1.00 97.43 32  A 1 
ATOM   226  O  O   . ASN A 1 32  ? -6.463  14.224  6.058   1.00 96.24 32  A 1 
ATOM   227  C  CB  . ASN A 1 32  ? -4.217  14.976  3.971   1.00 96.60 32  A 1 
ATOM   228  C  CG  . ASN A 1 32  ? -3.770  14.669  2.557   1.00 96.40 32  A 1 
ATOM   229  O  OD1 . ASN A 1 32  ? -4.480  14.076  1.758   1.00 91.15 32  A 1 
ATOM   230  N  ND2 . ASN A 1 32  ? -2.548  15.035  2.217   1.00 90.69 32  A 1 
ATOM   231  N  N   . GLN A 1 33  ? -6.425  16.465  6.133   1.00 96.86 33  A 1 
ATOM   232  C  CA  . GLN A 1 33  ? -6.895  16.553  7.526   1.00 96.50 33  A 1 
ATOM   233  C  C   . GLN A 1 33  ? -8.280  15.917  7.738   1.00 96.97 33  A 1 
ATOM   234  O  O   . GLN A 1 33  ? -8.600  15.474  8.842   1.00 95.69 33  A 1 
ATOM   235  C  CB  . GLN A 1 33  ? -6.947  18.022  7.955   1.00 96.03 33  A 1 
ATOM   236  C  CG  . GLN A 1 33  ? -5.555  18.642  8.135   1.00 93.80 33  A 1 
ATOM   237  C  CD  . GLN A 1 33  ? -5.616  20.136  8.452   1.00 93.05 33  A 1 
ATOM   238  O  OE1 . GLN A 1 33  ? -6.664  20.739  8.621   1.00 84.13 33  A 1 
ATOM   239  N  NE2 . GLN A 1 33  ? -4.484  20.790  8.560   1.00 83.04 33  A 1 
ATOM   240  N  N   . THR A 1 34  ? -9.103  15.858  6.682   1.00 96.84 34  A 1 
ATOM   241  C  CA  . THR A 1 34  ? -10.461 15.301  6.736   1.00 96.70 34  A 1 
ATOM   242  C  C   . THR A 1 34  ? -10.556 13.860  6.243   1.00 96.68 34  A 1 
ATOM   243  O  O   . THR A 1 34  ? -11.667 13.352  6.072   1.00 94.63 34  A 1 
ATOM   244  C  CB  . THR A 1 34  ? -11.454 16.202  5.977   1.00 96.14 34  A 1 
ATOM   245  O  OG1 . THR A 1 34  ? -11.087 16.327  4.630   1.00 92.01 34  A 1 
ATOM   246  C  CG2 . THR A 1 34  ? -11.529 17.600  6.582   1.00 92.14 34  A 1 
ATOM   247  N  N   . ALA A 1 35  ? -9.432  13.181  6.009   1.00 96.72 35  A 1 
ATOM   248  C  CA  . ALA A 1 35  ? -9.407  11.768  5.643   1.00 96.68 35  A 1 
ATOM   249  C  C   . ALA A 1 35  ? -10.030 10.905  6.757   1.00 96.71 35  A 1 
ATOM   250  O  O   . ALA A 1 35  ? -9.858  11.183  7.940   1.00 95.49 35  A 1 
ATOM   251  C  CB  . ALA A 1 35  ? -7.963  11.350  5.342   1.00 96.03 35  A 1 
ATOM   252  N  N   . THR A 1 36  ? -10.736 9.841   6.365   1.00 95.70 36  A 1 
ATOM   253  C  CA  . THR A 1 36  ? -11.472 8.964   7.283   1.00 95.40 36  A 1 
ATOM   254  C  C   . THR A 1 36  ? -10.887 7.557   7.382   1.00 95.71 36  A 1 
ATOM   255  O  O   . THR A 1 36  ? -11.149 6.857   8.361   1.00 92.83 36  A 1 
ATOM   256  C  CB  . THR A 1 36  ? -12.958 8.893   6.914   1.00 94.03 36  A 1 
ATOM   257  O  OG1 . THR A 1 36  ? -13.123 8.462   5.590   1.00 86.90 36  A 1 
ATOM   258  C  CG2 . THR A 1 36  ? -13.652 10.250  7.049   1.00 85.90 36  A 1 
ATOM   259  N  N   . SER A 1 37  ? -10.043 7.153   6.427   1.00 95.57 37  A 1 
ATOM   260  C  CA  . SER A 1 37  ? -9.298  5.896   6.450   1.00 95.42 37  A 1 
ATOM   261  C  C   . SER A 1 37  ? -7.843  6.113   6.019   1.00 96.28 37  A 1 
ATOM   262  O  O   . SER A 1 37  ? -7.504  7.133   5.419   1.00 95.51 37  A 1 
ATOM   263  C  CB  . SER A 1 37  ? -9.984  4.856   5.551   1.00 94.34 37  A 1 
ATOM   264  O  OG  . SER A 1 37  ? -9.820  5.192   4.189   1.00 90.94 37  A 1 
ATOM   265  N  N   . ALA A 1 38  ? -6.965  5.153   6.294   1.00 96.45 38  A 1 
ATOM   266  C  CA  . ALA A 1 38  ? -5.571  5.221   5.874   1.00 96.84 38  A 1 
ATOM   267  C  C   . ALA A 1 38  ? -5.421  5.319   4.345   1.00 97.21 38  A 1 
ATOM   268  O  O   . ALA A 1 38  ? -4.544  6.019   3.846   1.00 96.25 38  A 1 
ATOM   269  C  CB  . ALA A 1 38  ? -4.846  3.988   6.417   1.00 96.28 38  A 1 
ATOM   270  N  N   . THR A 1 39  ? -6.290  4.643   3.584   1.00 96.50 39  A 1 
ATOM   271  C  CA  . THR A 1 39  ? -6.283  4.653   2.118   1.00 96.43 39  A 1 
ATOM   272  C  C   . THR A 1 39  ? -6.870  5.935   1.525   1.00 96.73 39  A 1 
ATOM   273  O  O   . THR A 1 39  ? -6.522  6.278   0.405   1.00 95.28 39  A 1 
ATOM   274  C  CB  . THR A 1 39  ? -7.008  3.431   1.559   1.00 95.04 39  A 1 
ATOM   275  O  OG1 . THR A 1 39  ? -8.211  3.217   2.248   1.00 87.02 39  A 1 
ATOM   276  C  CG2 . THR A 1 39  ? -6.172  2.168   1.735   1.00 86.97 39  A 1 
ATOM   277  N  N   . ASP A 1 40  ? -7.667  6.713   2.272   1.00 96.40 40  A 1 
ATOM   278  C  CA  . ASP A 1 40  ? -8.147  8.016   1.804   1.00 95.94 40  A 1 
ATOM   279  C  C   . ASP A 1 40  ? -6.997  8.985   1.500   1.00 96.85 40  A 1 
ATOM   280  O  O   . ASP A 1 40  ? -7.081  9.774   0.566   1.00 95.63 40  A 1 
ATOM   281  C  CB  . ASP A 1 40  ? -9.089  8.673   2.824   1.00 93.76 40  A 1 
ATOM   282  C  CG  . ASP A 1 40  ? -10.492 8.075   2.889   1.00 90.30 40  A 1 
ATOM   283  O  OD1 . ASP A 1 40  ? -10.883 7.321   1.971   1.00 86.94 40  A 1 
ATOM   284  O  OD2 . ASP A 1 40  ? -11.208 8.435   3.854   1.00 87.17 40  A 1 
ATOM   285  N  N   . LEU A 1 41  ? -5.880  8.860   2.221   1.00 96.75 41  A 1 
ATOM   286  C  CA  . LEU A 1 41  ? -4.651  9.635   1.984   1.00 97.22 41  A 1 
ATOM   287  C  C   . LEU A 1 41  ? -4.008  9.348   0.616   1.00 97.44 41  A 1 
ATOM   288  O  O   . LEU A 1 41  ? -3.121  10.085  0.187   1.00 96.53 41  A 1 
ATOM   289  C  CB  . LEU A 1 41  ? -3.646  9.330   3.117   1.00 97.13 41  A 1 
ATOM   290  C  CG  . LEU A 1 41  ? -4.108  9.736   4.524   1.00 96.74 41  A 1 
ATOM   291  C  CD1 . LEU A 1 41  ? -3.110  9.234   5.569   1.00 95.70 41  A 1 
ATOM   292  C  CD2 . LEU A 1 41  ? -4.217  11.255  4.670   1.00 95.03 41  A 1 
ATOM   293  N  N   . LEU A 1 42  ? -4.462  8.303   -0.095  1.00 97.41 42  A 1 
ATOM   294  C  CA  . LEU A 1 42  ? -3.962  7.900   -1.402  1.00 97.56 42  A 1 
ATOM   295  C  C   . LEU A 1 42  ? -4.887  8.333   -2.558  1.00 97.68 42  A 1 
ATOM   296  O  O   . LEU A 1 42  ? -4.511  8.193   -3.718  1.00 96.52 42  A 1 
ATOM   297  C  CB  . LEU A 1 42  ? -3.743  6.374   -1.415  1.00 97.44 42  A 1 
ATOM   298  C  CG  . LEU A 1 42  ? -2.948  5.808   -0.220  1.00 97.17 42  A 1 
ATOM   299  C  CD1 . LEU A 1 42  ? -2.860  4.283   -0.347  1.00 96.44 42  A 1 
ATOM   300  C  CD2 . LEU A 1 42  ? -1.538  6.376   -0.142  1.00 95.80 42  A 1 
ATOM   301  N  N   . ARG A 1 43  ? -6.089  8.863   -2.273  1.00 97.04 43  A 1 
ATOM   302  C  CA  . ARG A 1 43  ? -7.124  9.133   -3.288  1.00 96.52 43  A 1 
ATOM   303  C  C   . ARG A 1 43  ? -6.726  10.183  -4.319  1.00 96.60 43  A 1 
ATOM   304  O  O   . ARG A 1 43  ? -7.230  10.141  -5.438  1.00 94.85 43  A 1 
ATOM   305  C  CB  . ARG A 1 43  ? -8.438  9.564   -2.623  1.00 94.67 43  A 1 
ATOM   306  C  CG  . ARG A 1 43  ? -9.150  8.395   -1.948  1.00 87.84 43  A 1 
ATOM   307  C  CD  . ARG A 1 43  ? -10.533 8.822   -1.441  1.00 84.90 43  A 1 
ATOM   308  N  NE  . ARG A 1 43  ? -11.203 7.749   -0.705  1.00 82.90 43  A 1 
ATOM   309  C  CZ  . ARG A 1 43  ? -11.819 6.681   -1.194  1.00 81.50 43  A 1 
ATOM   310  N  NH1 . ARG A 1 43  ? -11.981 6.476   -2.475  1.00 72.08 43  A 1 
ATOM   311  N  NH2 . ARG A 1 43  ? -12.289 5.788   -0.360  1.00 76.80 43  A 1 
ATOM   312  N  N   . HIS A 1 44  ? -5.836  11.102  -3.969  1.00 96.56 44  A 1 
ATOM   313  C  CA  . HIS A 1 44  ? -5.393  12.180  -4.854  1.00 96.79 44  A 1 
ATOM   314  C  C   . HIS A 1 44  ? -4.038  11.890  -5.523  1.00 97.43 44  A 1 
ATOM   315  O  O   . HIS A 1 44  ? -3.377  12.799  -6.013  1.00 96.03 44  A 1 
ATOM   316  C  CB  . HIS A 1 44  ? -5.396  13.501  -4.071  1.00 95.60 44  A 1 
ATOM   317  C  CG  . HIS A 1 44  ? -6.728  13.815  -3.444  1.00 94.15 44  A 1 
ATOM   318  N  ND1 . HIS A 1 44  ? -6.965  14.085  -2.107  1.00 79.26 44  A 1 
ATOM   319  C  CD2 . HIS A 1 44  ? -7.951  13.873  -4.074  1.00 80.08 44  A 1 
ATOM   320  C  CE1 . HIS A 1 44  ? -8.272  14.309  -1.939  1.00 81.64 44  A 1 
ATOM   321  N  NE2 . HIS A 1 44  ? -8.914  14.182  -3.113  1.00 84.75 44  A 1 
ATOM   322  N  N   . VAL A 1 45  ? -3.608  10.621  -5.558  1.00 97.13 45  A 1 
ATOM   323  C  CA  . VAL A 1 45  ? -2.331  10.219  -6.164  1.00 97.28 45  A 1 
ATOM   324  C  C   . VAL A 1 45  ? -2.596  9.512   -7.499  1.00 97.59 45  A 1 
ATOM   325  O  O   . VAL A 1 45  ? -3.077  8.377   -7.495  1.00 96.86 45  A 1 
ATOM   326  C  CB  . VAL A 1 45  ? -1.504  9.346   -5.213  1.00 96.60 45  A 1 
ATOM   327  C  CG1 . VAL A 1 45  ? -0.137  9.025   -5.828  1.00 94.34 45  A 1 
ATOM   328  C  CG2 . VAL A 1 45  ? -1.272  10.054  -3.876  1.00 95.10 45  A 1 
ATOM   329  N  N   . PRO A 1 46  ? -2.253  10.122  -8.656  1.00 97.89 46  A 1 
ATOM   330  C  CA  . PRO A 1 46  ? -2.414  9.471   -9.949  1.00 97.74 46  A 1 
ATOM   331  C  C   . PRO A 1 46  ? -1.630  8.160   -10.034 1.00 97.62 46  A 1 
ATOM   332  O  O   . PRO A 1 46  ? -0.475  8.082   -9.611  1.00 96.50 46  A 1 
ATOM   333  C  CB  . PRO A 1 46  ? -1.928  10.481  -10.996 1.00 97.27 46  A 1 
ATOM   334  C  CG  . PRO A 1 46  ? -2.106  11.821  -10.290 1.00 96.22 46  A 1 
ATOM   335  C  CD  . PRO A 1 46  ? -1.787  11.481  -8.838  1.00 97.73 46  A 1 
ATOM   336  N  N   . GLY A 1 47  ? -2.246  7.134   -10.616 1.00 97.49 47  A 1 
ATOM   337  C  CA  . GLY A 1 47  ? -1.681  5.786   -10.701 1.00 97.17 47  A 1 
ATOM   338  C  C   . GLY A 1 47  ? -1.969  4.893   -9.503  1.00 97.21 47  A 1 
ATOM   339  O  O   . GLY A 1 47  ? -1.567  3.735   -9.516  1.00 95.50 47  A 1 
ATOM   340  N  N   . ILE A 1 48  ? -2.665  5.415   -8.492  1.00 97.38 48  A 1 
ATOM   341  C  CA  . ILE A 1 48  ? -3.264  4.616   -7.426  1.00 97.35 48  A 1 
ATOM   342  C  C   . ILE A 1 48  ? -4.778  4.595   -7.627  1.00 96.83 48  A 1 
ATOM   343  O  O   . ILE A 1 48  ? -5.414  5.639   -7.767  1.00 95.67 48  A 1 
ATOM   344  C  CB  . ILE A 1 48  ? -2.858  5.122   -6.022  1.00 97.31 48  A 1 
ATOM   345  C  CG1 . ILE A 1 48  ? -1.329  5.016   -5.873  1.00 96.34 48  A 1 
ATOM   346  C  CG2 . ILE A 1 48  ? -3.589  4.323   -4.925  1.00 96.67 48  A 1 
ATOM   347  C  CD1 . ILE A 1 48  ? -0.784  5.395   -4.487  1.00 95.10 48  A 1 
ATOM   348  N  N   . THR A 1 49  ? -5.357  3.402   -7.619  1.00 96.51 49  A 1 
ATOM   349  C  CA  . THR A 1 49  ? -6.805  3.213   -7.524  1.00 95.89 49  A 1 
ATOM   350  C  C   . THR A 1 49  ? -7.118  2.362   -6.304  1.00 95.79 49  A 1 
ATOM   351  O  O   . THR A 1 49  ? -6.302  1.535   -5.882  1.00 94.28 49  A 1 
ATOM   352  C  CB  . THR A 1 49  ? -7.422  2.599   -8.791  1.00 93.79 49  A 1 
ATOM   353  O  OG1 . THR A 1 49  ? -6.807  1.385   -9.135  1.00 79.43 49  A 1 
ATOM   354  C  CG2 . THR A 1 49  ? -7.272  3.542   -9.978  1.00 78.24 49  A 1 
ATOM   355  N  N   . LEU A 1 50  ? -8.280  2.601   -5.712  1.00 95.11 50  A 1 
ATOM   356  C  CA  . LEU A 1 50  ? -8.776  1.843   -4.575  1.00 94.72 50  A 1 
ATOM   357  C  C   . LEU A 1 50  ? -9.949  0.987   -5.023  1.00 93.24 50  A 1 
ATOM   358  O  O   . LEU A 1 50  ? -10.875 1.494   -5.671  1.00 90.85 50  A 1 
ATOM   359  C  CB  . LEU A 1 50  ? -9.169  2.786   -3.422  1.00 94.73 50  A 1 
ATOM   360  C  CG  . LEU A 1 50  ? -8.032  3.691   -2.919  1.00 94.02 50  A 1 
ATOM   361  C  CD1 . LEU A 1 50  ? -8.552  4.593   -1.803  1.00 92.23 50  A 1 
ATOM   362  C  CD2 . LEU A 1 50  ? -6.848  2.904   -2.367  1.00 91.51 50  A 1 
ATOM   363  N  N   . ASP A 1 51  ? -9.909  -0.293  -4.673  1.00 92.24 51  A 1 
ATOM   364  C  CA  . ASP A 1 51  ? -11.051 -1.182  -4.810  1.00 90.15 51  A 1 
ATOM   365  C  C   . ASP A 1 51  ? -12.097 -0.873  -3.732  1.00 90.41 51  A 1 
ATOM   366  O  O   . ASP A 1 51  ? -11.865 -0.122  -2.781  1.00 84.10 51  A 1 
ATOM   367  C  CB  . ASP A 1 51  ? -10.597 -2.652  -4.758  1.00 85.76 51  A 1 
ATOM   368  C  CG  . ASP A 1 51  ? -9.739  -3.066  -5.957  1.00 83.33 51  A 1 
ATOM   369  O  OD1 . ASP A 1 51  ? -9.877  -2.448  -7.041  1.00 76.97 51  A 1 
ATOM   370  O  OD2 . ASP A 1 51  ? -8.942  -4.014  -5.826  1.00 78.12 51  A 1 
ATOM   371  N  N   . GLY A 1 52  ? -13.277 -1.462  -3.880  1.00 89.81 52  A 1 
ATOM   372  C  CA  . GLY A 1 52  ? -14.346 -1.321  -2.910  1.00 90.06 52  A 1 
ATOM   373  C  C   . GLY A 1 52  ? -15.028 0.045   -2.930  1.00 91.43 52  A 1 
ATOM   374  O  O   . GLY A 1 52  ? -15.084 0.756   -3.936  1.00 86.47 52  A 1 
ATOM   375  N  N   . THR A 1 53  ? -15.617 0.378   -1.783  1.00 92.46 53  A 1 
ATOM   376  C  CA  . THR A 1 53  ? -16.425 1.581   -1.562  1.00 92.65 53  A 1 
ATOM   377  C  C   . THR A 1 53  ? -15.739 2.495   -0.544  1.00 92.20 53  A 1 
ATOM   378  O  O   . THR A 1 53  ? -14.563 2.331   -0.224  1.00 86.90 53  A 1 
ATOM   379  C  CB  . THR A 1 53  ? -17.848 1.191   -1.119  1.00 91.27 53  A 1 
ATOM   380  O  OG1 . THR A 1 53  ? -17.810 0.586   0.157   1.00 84.44 53  A 1 
ATOM   381  C  CG2 . THR A 1 53  ? -18.553 0.230   -2.076  1.00 85.52 53  A 1 
ATOM   382  N  N   . GLY A 1 54  ? -16.476 3.454   0.016   1.00 92.85 54  A 1 
ATOM   383  C  CA  . GLY A 1 54  ? -15.990 4.242   1.147   1.00 93.19 54  A 1 
ATOM   384  C  C   . GLY A 1 54  ? -15.805 3.447   2.450   1.00 95.00 54  A 1 
ATOM   385  O  O   . GLY A 1 54  ? -15.158 3.953   3.363   1.00 92.88 54  A 1 
ATOM   386  N  N   . ARG A 1 55  ? -16.330 2.216   2.545   1.00 95.70 55  A 1 
ATOM   387  C  CA  . ARG A 1 55  ? -16.190 1.365   3.733   1.00 95.84 55  A 1 
ATOM   388  C  C   . ARG A 1 55  ? -14.736 0.933   3.925   1.00 96.09 55  A 1 
ATOM   389  O  O   . ARG A 1 55  ? -14.051 0.661   2.945   1.00 93.93 55  A 1 
ATOM   390  C  CB  . ARG A 1 55  ? -17.079 0.116   3.637   1.00 94.39 55  A 1 
ATOM   391  C  CG  . ARG A 1 55  ? -18.557 0.435   3.403   1.00 92.97 55  A 1 
ATOM   392  C  CD  . ARG A 1 55  ? -19.384 -0.841  3.391   1.00 93.16 55  A 1 
ATOM   393  N  NE  . ARG A 1 55  ? -20.760 -0.579  2.936   1.00 92.46 55  A 1 
ATOM   394  C  CZ  . ARG A 1 55  ? -21.259 -0.807  1.732   1.00 94.45 55  A 1 
ATOM   395  N  NH1 . ARG A 1 55  ? -20.569 -1.336  0.759   1.00 87.56 55  A 1 
ATOM   396  N  NH2 . ARG A 1 55  ? -22.490 -0.512  1.478   1.00 88.14 55  A 1 
ATOM   397  N  N   . THR A 1 56  ? -14.292 0.814   5.177   1.00 96.24 56  A 1 
ATOM   398  C  CA  . THR A 1 56  ? -12.898 0.477   5.490   1.00 96.10 56  A 1 
ATOM   399  C  C   . THR A 1 56  ? -12.526 -0.931  5.018   1.00 96.25 56  A 1 
ATOM   400  O  O   . THR A 1 56  ? -11.449 -1.127  4.453   1.00 94.73 56  A 1 
ATOM   401  C  CB  . THR A 1 56  ? -12.647 0.592   6.999   1.00 95.79 56  A 1 
ATOM   402  O  OG1 . THR A 1 56  ? -13.078 1.854   7.463   1.00 91.00 56  A 1 
ATOM   403  C  CG2 . THR A 1 56  ? -11.167 0.472   7.346   1.00 91.50 56  A 1 
ATOM   404  N  N   . ASN A 1 57  ? -13.417 -1.910  5.192   1.00 95.90 57  A 1 
ATOM   405  C  CA  . ASN A 1 57  ? -13.228 -3.259  4.671   1.00 96.19 57  A 1 
ATOM   406  C  C   . ASN A 1 57  ? -13.458 -3.282  3.154   1.00 95.70 57  A 1 
ATOM   407  O  O   . ASN A 1 57  ? -14.509 -2.875  2.659   1.00 92.83 57  A 1 
ATOM   408  C  CB  . ASN A 1 57  ? -14.137 -4.244  5.404   1.00 95.89 57  A 1 
ATOM   409  C  CG  . ASN A 1 57  ? -13.684 -4.494  6.837   1.00 96.10 57  A 1 
ATOM   410  O  OD1 . ASN A 1 57  ? -14.044 -3.799  7.756   1.00 88.30 57  A 1 
ATOM   411  N  ND2 . ASN A 1 57  ? -12.867 -5.494  7.054   1.00 88.31 57  A 1 
ATOM   412  N  N   . GLY A 1 58  ? -12.469 -3.788  2.414   1.00 95.43 58  A 1 
ATOM   413  C  CA  . GLY A 1 58  ? -12.485 -3.880  0.955   1.00 94.74 58  A 1 
ATOM   414  C  C   . GLY A 1 58  ? -11.742 -2.758  0.228   1.00 94.93 58  A 1 
ATOM   415  O  O   . GLY A 1 58  ? -11.676 -2.794  -1.002  1.00 91.37 58  A 1 
ATOM   416  N  N   . GLN A 1 59  ? -11.169 -1.792  0.941   1.00 95.34 59  A 1 
ATOM   417  C  CA  . GLN A 1 59  ? -10.330 -0.736  0.360   1.00 95.22 59  A 1 
ATOM   418  C  C   . GLN A 1 59  ? -8.913  -1.263  0.052   1.00 95.53 59  A 1 
ATOM   419  O  O   . GLN A 1 59  ? -7.936  -0.921  0.719   1.00 92.80 59  A 1 
ATOM   420  C  CB  . GLN A 1 59  ? -10.287 0.504   1.265   1.00 93.53 59  A 1 
ATOM   421  C  CG  . GLN A 1 59  ? -11.609 1.271   1.294   1.00 87.12 59  A 1 
ATOM   422  C  CD  . GLN A 1 59  ? -11.509 2.598   2.064   1.00 85.33 59  A 1 
ATOM   423  O  OE1 . GLN A 1 59  ? -10.485 2.979   2.618   1.00 76.30 59  A 1 
ATOM   424  N  NE2 . GLN A 1 59  ? -12.567 3.370   2.111   1.00 74.62 59  A 1 
ATOM   425  N  N   . ASP A 1 60  ? -8.807  -2.083  -0.996  1.00 95.64 60  A 1 
ATOM   426  C  CA  . ASP A 1 60  ? -7.536  -2.608  -1.485  1.00 95.31 60  A 1 
ATOM   427  C  C   . ASP A 1 60  ? -6.869  -1.636  -2.476  1.00 95.67 60  A 1 
ATOM   428  O  O   . ASP A 1 60  ? -7.524  -0.909  -3.218  1.00 93.84 60  A 1 
ATOM   429  C  CB  . ASP A 1 60  ? -7.749  -3.997  -2.097  1.00 93.36 60  A 1 
ATOM   430  C  CG  . ASP A 1 60  ? -7.923  -5.094  -1.038  1.00 91.06 60  A 1 
ATOM   431  O  OD1 . ASP A 1 60  ? -7.290  -4.986  0.032   1.00 86.40 60  A 1 
ATOM   432  O  OD2 . ASP A 1 60  ? -8.615  -6.102  -1.310  1.00 86.40 60  A 1 
ATOM   433  N  N   . VAL A 1 61  ? -5.529  -1.616  -2.485  1.00 96.34 61  A 1 
ATOM   434  C  CA  . VAL A 1 61  ? -4.733  -0.676  -3.280  1.00 96.50 61  A 1 
ATOM   435  C  C   . VAL A 1 61  ? -4.271  -1.322  -4.577  1.00 96.02 61  A 1 
ATOM   436  O  O   . VAL A 1 61  ? -3.692  -2.408  -4.550  1.00 94.42 61  A 1 
ATOM   437  C  CB  . VAL A 1 61  ? -3.534  -0.143  -2.474  1.00 95.65 61  A 1 
ATOM   438  C  CG1 . VAL A 1 61  ? -2.685  0.824   -3.298  1.00 88.19 61  A 1 
ATOM   439  C  CG2 . VAL A 1 61  ? -3.993  0.599   -1.216  1.00 87.43 61  A 1 
ATOM   440  N  N   . ASN A 1 62  ? -4.418  -0.614  -5.698  1.00 95.86 62  A 1 
ATOM   441  C  CA  . ASN A 1 62  ? -3.794  -0.944  -6.972  1.00 95.59 62  A 1 
ATOM   442  C  C   . ASN A 1 62  ? -2.773  0.133   -7.349  1.00 96.38 62  A 1 
ATOM   443  O  O   . ASN A 1 62  ? -3.074  1.325   -7.316  1.00 95.85 62  A 1 
ATOM   444  C  CB  . ASN A 1 62  ? -4.853  -1.106  -8.072  1.00 93.89 62  A 1 
ATOM   445  C  CG  . ASN A 1 62  ? -5.936  -2.111  -7.733  1.00 91.92 62  A 1 
ATOM   446  O  OD1 . ASN A 1 62  ? -5.836  -3.279  -8.044  1.00 83.83 62  A 1 
ATOM   447  N  ND2 . ASN A 1 62  ? -7.006  -1.662  -7.114  1.00 82.28 62  A 1 
ATOM   448  N  N   . MET A 1 63  ? -1.562  -0.284  -7.770  1.00 96.34 63  A 1 
ATOM   449  C  CA  . MET A 1 63  ? -0.496  0.611   -8.219  1.00 97.02 63  A 1 
ATOM   450  C  C   . MET A 1 63  ? 0.460   -0.112  -9.164  1.00 96.93 63  A 1 
ATOM   451  O  O   . MET A 1 63  ? 0.790   -1.283  -8.971  1.00 95.78 63  A 1 
ATOM   452  C  CB  . MET A 1 63  ? 0.251   1.175   -6.996  1.00 97.02 63  A 1 
ATOM   453  C  CG  . MET A 1 63  ? 1.307   2.218   -7.376  1.00 96.74 63  A 1 
ATOM   454  S  SD  . MET A 1 63  ? 2.195   2.987   -5.985  1.00 96.76 63  A 1 
ATOM   455  C  CE  . MET A 1 63  ? 3.052   1.569   -5.292  1.00 92.80 63  A 1 
ATOM   456  N  N   . ARG A 1 64  ? 0.965   0.597   -10.185 1.00 96.94 64  A 1 
ATOM   457  C  CA  . ARG A 1 64  ? 1.949   0.069   -11.148 1.00 96.86 64  A 1 
ATOM   458  C  C   . ARG A 1 64  ? 1.532   -1.270  -11.791 1.00 96.10 64  A 1 
ATOM   459  O  O   . ARG A 1 64  ? 2.384   -2.089  -12.137 1.00 92.84 64  A 1 
ATOM   460  C  CB  . ARG A 1 64  ? 3.344   0.002   -10.482 1.00 96.18 64  A 1 
ATOM   461  C  CG  . ARG A 1 64  ? 4.009   1.386   -10.321 1.00 93.81 64  A 1 
ATOM   462  C  CD  . ARG A 1 64  ? 4.632   1.825   -11.642 1.00 93.06 64  A 1 
ATOM   463  N  NE  . ARG A 1 64  ? 5.299   3.135   -11.540 1.00 93.57 64  A 1 
ATOM   464  C  CZ  . ARG A 1 64  ? 6.570   3.421   -11.795 1.00 95.39 64  A 1 
ATOM   465  N  NH1 . ARG A 1 64  ? 7.442   2.521   -12.129 1.00 88.08 64  A 1 
ATOM   466  N  NH2 . ARG A 1 64  ? 6.981   4.637   -11.729 1.00 89.12 64  A 1 
ATOM   467  N  N   . GLY A 1 65  ? 0.236   -1.479  -11.984 1.00 94.62 65  A 1 
ATOM   468  C  CA  . GLY A 1 65  ? -0.327  -2.673  -12.600 1.00 93.40 65  A 1 
ATOM   469  C  C   . GLY A 1 65  ? -0.497  -3.870  -11.661 1.00 93.58 65  A 1 
ATOM   470  O  O   . GLY A 1 65  ? -0.804  -4.953  -12.145 1.00 91.46 65  A 1 
ATOM   471  N  N   . TYR A 1 66  ? -0.307  -3.678  -10.367 1.00 94.90 66  A 1 
ATOM   472  C  CA  . TYR A 1 66  ? -0.519  -4.699  -9.352  1.00 95.27 66  A 1 
ATOM   473  C  C   . TYR A 1 66  ? -1.664  -4.325  -8.408  1.00 95.00 66  A 1 
ATOM   474  O  O   . TYR A 1 66  ? -1.827  -3.157  -8.063  1.00 93.75 66  A 1 
ATOM   475  C  CB  . TYR A 1 66  ? 0.775   -4.943  -8.572  1.00 95.59 66  A 1 
ATOM   476  C  CG  . TYR A 1 66  ? 1.854   -5.588  -9.408  1.00 96.07 66  A 1 
ATOM   477  C  CD1 . TYR A 1 66  ? 1.887   -6.987  -9.563  1.00 95.12 66  A 1 
ATOM   478  C  CD2 . TYR A 1 66  ? 2.808   -4.795  -10.079 1.00 95.04 66  A 1 
ATOM   479  C  CE1 . TYR A 1 66  ? 2.862   -7.599  -10.360 1.00 94.91 66  A 1 
ATOM   480  C  CE2 . TYR A 1 66  ? 3.794   -5.400  -10.885 1.00 95.11 66  A 1 
ATOM   481  C  CZ  . TYR A 1 66  ? 3.809   -6.803  -11.016 1.00 95.96 66  A 1 
ATOM   482  O  OH  . TYR A 1 66  ? 4.763   -7.401  -11.803 1.00 95.79 66  A 1 
ATOM   483  N  N   . ASP A 1 67  ? -2.425  -5.336  -7.991  1.00 93.62 67  A 1 
ATOM   484  C  CA  . ASP A 1 67  ? -3.393  -5.230  -6.902  1.00 92.97 67  A 1 
ATOM   485  C  C   . ASP A 1 67  ? -2.699  -5.321  -5.526  1.00 94.24 67  A 1 
ATOM   486  O  O   . ASP A 1 67  ? -1.467  -5.372  -5.424  1.00 93.97 67  A 1 
ATOM   487  C  CB  . ASP A 1 67  ? -4.504  -6.286  -7.096  1.00 90.47 67  A 1 
ATOM   488  C  CG  . ASP A 1 67  ? -4.063  -7.744  -6.983  1.00 88.79 67  A 1 
ATOM   489  O  OD1 . ASP A 1 67  ? -3.034  -8.050  -6.337  1.00 85.62 67  A 1 
ATOM   490  O  OD2 . ASP A 1 67  ? -4.761  -8.631  -7.525  1.00 83.66 67  A 1 
ATOM   491  N  N   . HIS A 1 68  ? -3.489  -5.367  -4.452  1.00 94.01 68  A 1 
ATOM   492  C  CA  . HIS A 1 68  ? -2.997  -5.414  -3.064  1.00 94.86 68  A 1 
ATOM   493  C  C   . HIS A 1 68  ? -1.999  -6.560  -2.784  1.00 95.73 68  A 1 
ATOM   494  O  O   . HIS A 1 68  ? -1.170  -6.453  -1.882  1.00 94.97 68  A 1 
ATOM   495  C  CB  . HIS A 1 68  ? -4.195  -5.527  -2.118  1.00 93.80 68  A 1 
ATOM   496  C  CG  . HIS A 1 68  ? -4.909  -6.853  -2.168  1.00 92.96 68  A 1 
ATOM   497  N  ND1 . HIS A 1 68  ? -5.934  -7.208  -3.013  1.00 82.46 68  A 1 
ATOM   498  C  CD2 . HIS A 1 68  ? -4.657  -7.957  -1.387  1.00 84.69 68  A 1 
ATOM   499  C  CE1 . HIS A 1 68  ? -6.287  -8.477  -2.747  1.00 86.11 68  A 1 
ATOM   500  N  NE2 . HIS A 1 68  ? -5.531  -8.972  -1.772  1.00 88.24 68  A 1 
ATOM   501  N  N   . ARG A 1 69  ? -2.015  -7.643  -3.573  1.00 94.22 69  A 1 
ATOM   502  C  CA  . ARG A 1 69  ? -1.087  -8.774  -3.403  1.00 93.95 69  A 1 
ATOM   503  C  C   . ARG A 1 69  ? 0.316   -8.440  -3.902  1.00 95.07 69  A 1 
ATOM   504  O  O   . ARG A 1 69  ? 1.289   -9.043  -3.459  1.00 93.58 69  A 1 
ATOM   505  C  CB  . ARG A 1 69  ? -1.642  -10.004 -4.128  1.00 91.85 69  A 1 
ATOM   506  C  CG  . ARG A 1 69  ? -3.035  -10.420 -3.607  1.00 89.65 69  A 1 
ATOM   507  C  CD  . ARG A 1 69  ? -3.637  -11.542 -4.441  1.00 86.32 69  A 1 
ATOM   508  N  NE  . ARG A 1 69  ? -3.992  -11.061 -5.782  1.00 81.95 69  A 1 
ATOM   509  C  CZ  . ARG A 1 69  ? -4.454  -11.799 -6.780  1.00 78.60 69  A 1 
ATOM   510  N  NH1 . ARG A 1 69  ? -4.671  -13.078 -6.644  1.00 72.69 69  A 1 
ATOM   511  N  NH2 . ARG A 1 69  ? -4.699  -11.246 -7.932  1.00 72.51 69  A 1 
ATOM   512  N  N   . GLY A 1 70  ? 0.430   -7.470  -4.819  1.00 94.93 70  A 1 
ATOM   513  C  CA  . GLY A 1 70  ? 1.669   -7.000  -5.431  1.00 95.74 70  A 1 
ATOM   514  C  C   . GLY A 1 70  ? 2.110   -5.592  -5.008  1.00 96.87 70  A 1 
ATOM   515  O  O   . GLY A 1 70  ? 3.151   -5.115  -5.466  1.00 96.01 70  A 1 
ATOM   516  N  N   . VAL A 1 71  ? 1.346   -4.924  -4.146  1.00 96.70 71  A 1 
ATOM   517  C  CA  . VAL A 1 71  ? 1.688   -3.626  -3.551  1.00 97.26 71  A 1 
ATOM   518  C  C   . VAL A 1 71  ? 1.827   -3.809  -2.044  1.00 97.28 71  A 1 
ATOM   519  O  O   . VAL A 1 71  ? 0.848   -4.023  -1.334  1.00 96.45 71  A 1 
ATOM   520  C  CB  . VAL A 1 71  ? 0.651   -2.542  -3.886  1.00 96.95 71  A 1 
ATOM   521  C  CG1 . VAL A 1 71  ? 1.058   -1.185  -3.292  1.00 95.47 71  A 1 
ATOM   522  C  CG2 . VAL A 1 71  ? 0.522   -2.357  -5.406  1.00 95.95 71  A 1 
ATOM   523  N  N   . LEU A 1 72  ? 3.050   -3.722  -1.534  1.00 97.43 72  A 1 
ATOM   524  C  CA  . LEU A 1 72  ? 3.292   -3.911  -0.108  1.00 97.64 72  A 1 
ATOM   525  C  C   . LEU A 1 72  ? 2.852   -2.676  0.684   1.00 97.94 72  A 1 
ATOM   526  O  O   . LEU A 1 72  ? 3.292   -1.569  0.401   1.00 97.55 72  A 1 
ATOM   527  C  CB  . LEU A 1 72  ? 4.777   -4.252  0.108   1.00 97.29 72  A 1 
ATOM   528  C  CG  . LEU A 1 72  ? 5.142   -4.521  1.580   1.00 96.84 72  A 1 
ATOM   529  C  CD1 . LEU A 1 72  ? 4.434   -5.756  2.142   1.00 95.51 72  A 1 
ATOM   530  C  CD2 . LEU A 1 72  ? 6.646   -4.759  1.689   1.00 95.23 72  A 1 
ATOM   531  N  N   . VAL A 1 73  ? 2.062   -2.885  1.730   1.00 97.86 73  A 1 
ATOM   532  C  CA  . VAL A 1 73  ? 1.735   -1.844  2.713   1.00 97.96 73  A 1 
ATOM   533  C  C   . VAL A 1 73  ? 2.482   -2.125  4.011   1.00 97.80 73  A 1 
ATOM   534  O  O   . VAL A 1 73  ? 2.532   -3.260  4.479   1.00 97.24 73  A 1 
ATOM   535  C  CB  . VAL A 1 73  ? 0.213   -1.709  2.924   1.00 97.66 73  A 1 
ATOM   536  C  CG1 . VAL A 1 73  ? -0.118  -0.598  3.926   1.00 96.51 73  A 1 
ATOM   537  C  CG2 . VAL A 1 73  ? -0.488  -1.370  1.604   1.00 96.80 73  A 1 
ATOM   538  N  N   . LEU A 1 74  ? 3.089   -1.092  4.590   1.00 97.81 74  A 1 
ATOM   539  C  CA  . LEU A 1 74  ? 3.773   -1.133  5.878   1.00 97.92 74  A 1 
ATOM   540  C  C   . LEU A 1 74  ? 3.144   -0.130  6.845   1.00 98.00 74  A 1 
ATOM   541  O  O   . LEU A 1 74  ? 2.808   0.985   6.455   1.00 97.64 74  A 1 
ATOM   542  C  CB  . LEU A 1 74  ? 5.278   -0.815  5.705   1.00 97.68 74  A 1 
ATOM   543  C  CG  . LEU A 1 74  ? 6.056   -1.696  4.710   1.00 97.07 74  A 1 
ATOM   544  C  CD1 . LEU A 1 74  ? 7.494   -1.191  4.584   1.00 95.85 74  A 1 
ATOM   545  C  CD2 . LEU A 1 74  ? 6.105   -3.151  5.150   1.00 95.20 74  A 1 
ATOM   546  N  N   . VAL A 1 75  ? 3.063   -0.506  8.121   1.00 98.12 75  A 1 
ATOM   547  C  CA  . VAL A 1 75  ? 2.803   0.422   9.228   1.00 98.25 75  A 1 
ATOM   548  C  C   . VAL A 1 75  ? 3.920   0.265   10.248  1.00 98.13 75  A 1 
ATOM   549  O  O   . VAL A 1 75  ? 4.174   -0.839  10.719  1.00 97.52 75  A 1 
ATOM   550  C  CB  . VAL A 1 75  ? 1.421   0.209   9.871   1.00 98.04 75  A 1 
ATOM   551  C  CG1 . VAL A 1 75  ? 1.194   1.202   11.015  1.00 97.15 75  A 1 
ATOM   552  C  CG2 . VAL A 1 75  ? 0.290   0.406   8.853   1.00 97.35 75  A 1 
ATOM   553  N  N   . ASP A 1 76  ? 4.626   1.346   10.542  1.00 97.97 76  A 1 
ATOM   554  C  CA  . ASP A 1 76  ? 5.813   1.359   11.415  1.00 97.86 76  A 1 
ATOM   555  C  C   . ASP A 1 76  ? 6.836   0.255   11.067  1.00 97.80 76  A 1 
ATOM   556  O  O   . ASP A 1 76  ? 7.438   -0.396  11.923  1.00 96.49 76  A 1 
ATOM   557  C  CB  . ASP A 1 76  ? 5.383   1.369   12.890  1.00 97.50 76  A 1 
ATOM   558  C  CG  . ASP A 1 76  ? 4.578   2.618   13.273  1.00 97.18 76  A 1 
ATOM   559  O  OD1 . ASP A 1 76  ? 5.035   3.742   12.974  1.00 94.96 76  A 1 
ATOM   560  O  OD2 . ASP A 1 76  ? 3.529   2.468   13.928  1.00 95.16 76  A 1 
ATOM   561  N  N   . GLY A 1 77  ? 7.010   0.008   9.748   1.00 97.05 77  A 1 
ATOM   562  C  CA  . GLY A 1 77  ? 7.932   -0.989  9.199   1.00 96.86 77  A 1 
ATOM   563  C  C   . GLY A 1 77  ? 7.440   -2.440  9.219   1.00 97.46 77  A 1 
ATOM   564  O  O   . GLY A 1 77  ? 8.198   -3.332  8.837   1.00 96.34 77  A 1 
ATOM   565  N  N   . VAL A 1 78  ? 6.204   -2.700  9.650   1.00 97.58 78  A 1 
ATOM   566  C  CA  . VAL A 1 78  ? 5.595   -4.042  9.665   1.00 97.71 78  A 1 
ATOM   567  C  C   . VAL A 1 78  ? 4.596   -4.172  8.521   1.00 97.79 78  A 1 
ATOM   568  O  O   . VAL A 1 78  ? 3.740   -3.314  8.331   1.00 97.05 78  A 1 
ATOM   569  C  CB  . VAL A 1 78  ? 4.945   -4.355  11.021  1.00 97.28 78  A 1 
ATOM   570  C  CG1 . VAL A 1 78  ? 4.255   -5.713  11.048  1.00 95.34 78  A 1 
ATOM   571  C  CG2 . VAL A 1 78  ? 6.029   -4.374  12.106  1.00 95.72 78  A 1 
ATOM   572  N  N   . ARG A 1 79  ? 4.702   -5.278  7.759   1.00 97.43 79  A 1 
ATOM   573  C  CA  . ARG A 1 79  ? 3.792   -5.574  6.647   1.00 97.17 79  A 1 
ATOM   574  C  C   . ARG A 1 79  ? 2.343   -5.718  7.123   1.00 97.15 79  A 1 
ATOM   575  O  O   . ARG A 1 79  ? 2.068   -6.336  8.150   1.00 95.34 79  A 1 
ATOM   576  C  CB  . ARG A 1 79  ? 4.261   -6.817  5.870   1.00 95.16 79  A 1 
ATOM   577  C  CG  . ARG A 1 79  ? 4.291   -8.110  6.712   1.00 90.34 79  A 1 
ATOM   578  C  CD  . ARG A 1 79  ? 4.671   -9.347  5.877   1.00 92.52 79  A 1 
ATOM   579  N  NE  . ARG A 1 79  ? 5.933   -9.148  5.146   1.00 91.32 79  A 1 
ATOM   580  C  CZ  . ARG A 1 79  ? 6.122   -9.253  3.838   1.00 93.63 79  A 1 
ATOM   581  N  NH1 . ARG A 1 79  ? 5.193   -9.660  3.036   1.00 82.59 79  A 1 
ATOM   582  N  NH2 . ARG A 1 79  ? 7.262   -8.920  3.316   1.00 86.11 79  A 1 
ATOM   583  N  N   . GLN A 1 80  ? 1.449   -5.162  6.323   1.00 96.99 80  A 1 
ATOM   584  C  CA  . GLN A 1 80  ? 0.004   -5.297  6.441   1.00 95.46 80  A 1 
ATOM   585  C  C   . GLN A 1 80  ? -0.523  -6.195  5.316   1.00 92.81 80  A 1 
ATOM   586  O  O   . GLN A 1 80  ? 0.224   -6.592  4.424   1.00 84.70 80  A 1 
ATOM   587  C  CB  . GLN A 1 80  ? -0.655  -3.902  6.400   1.00 94.94 80  A 1 
ATOM   588  C  CG  . GLN A 1 80  ? -0.024  -2.852  7.327   1.00 94.97 80  A 1 
ATOM   589  C  CD  . GLN A 1 80  ? -0.060  -3.278  8.796   1.00 96.01 80  A 1 
ATOM   590  O  OE1 . GLN A 1 80  ? -1.105  -3.439  9.397   1.00 89.35 80  A 1 
ATOM   591  N  NE2 . GLN A 1 80  ? 1.080   -3.469  9.412   1.00 89.87 80  A 1 
ATOM   592  N  N   . GLY A 1 81  ? -1.805  -6.473  5.331   1.00 91.88 81  A 1 
ATOM   593  C  CA  . GLY A 1 81  ? -2.478  -7.222  4.278   1.00 90.96 81  A 1 
ATOM   594  C  C   . GLY A 1 81  ? -2.876  -8.629  4.711   1.00 93.27 81  A 1 
ATOM   595  O  O   . GLY A 1 81  ? -2.157  -9.329  5.430   1.00 88.09 81  A 1 
ATOM   596  N  N   . THR A 1 82  ? -4.047  -9.010  4.226   1.00 93.04 82  A 1 
ATOM   597  C  CA  . THR A 1 82  ? -4.690  -10.313 4.396   1.00 93.61 82  A 1 
ATOM   598  C  C   . THR A 1 82  ? -5.132  -10.814 3.020   1.00 93.03 82  A 1 
ATOM   599  O  O   . THR A 1 82  ? -5.051  -10.072 2.038   1.00 90.38 82  A 1 
ATOM   600  C  CB  . THR A 1 82  ? -5.890  -10.193 5.359   1.00 93.31 82  A 1 
ATOM   601  O  OG1 . THR A 1 82  ? -6.742  -9.138  4.984   1.00 89.05 82  A 1 
ATOM   602  C  CG2 . THR A 1 82  ? -5.472  -9.907  6.793   1.00 89.53 82  A 1 
ATOM   603  N  N   . ASP A 1 83  ? -5.592  -12.060 2.925   1.00 93.25 83  A 1 
ATOM   604  C  CA  . ASP A 1 83  ? -6.137  -12.643 1.688   1.00 91.14 83  A 1 
ATOM   605  C  C   . ASP A 1 83  ? -7.547  -13.182 1.943   1.00 91.28 83  A 1 
ATOM   606  O  O   . ASP A 1 83  ? -7.809  -14.378 1.992   1.00 86.88 83  A 1 
ATOM   607  C  CB  . ASP A 1 83  ? -5.165  -13.682 1.124   1.00 87.88 83  A 1 
ATOM   608  C  CG  . ASP A 1 83  ? -5.592  -14.195 -0.246  1.00 81.70 83  A 1 
ATOM   609  O  OD1 . ASP A 1 83  ? -6.214  -13.429 -1.009  1.00 75.84 83  A 1 
ATOM   610  O  OD2 . ASP A 1 83  ? -5.251  -15.359 -0.558  1.00 76.18 83  A 1 
ATOM   611  N  N   . THR A 1 84  ? -8.477  -12.248 2.170   1.00 92.15 84  A 1 
ATOM   612  C  CA  . THR A 1 84  ? -9.871  -12.558 2.523   1.00 90.73 84  A 1 
ATOM   613  C  C   . THR A 1 84  ? -10.828 -12.513 1.323   1.00 87.78 84  A 1 
ATOM   614  O  O   . THR A 1 84  ? -11.988 -12.898 1.456   1.00 80.28 84  A 1 
ATOM   615  C  CB  . THR A 1 84  ? -10.384 -11.584 3.589   1.00 91.20 84  A 1 
ATOM   616  O  OG1 . THR A 1 84  ? -10.327 -10.267 3.105   1.00 87.20 84  A 1 
ATOM   617  C  CG2 . THR A 1 84  ? -9.577  -11.651 4.881   1.00 88.21 84  A 1 
ATOM   618  N  N   . GLY A 1 85  ? -10.346 -12.043 0.163   1.00 87.63 85  A 1 
ATOM   619  C  CA  . GLY A 1 85  ? -11.157 -11.722 -1.010  1.00 84.96 85  A 1 
ATOM   620  C  C   . GLY A 1 85  ? -11.702 -10.296 -0.937  1.00 86.33 85  A 1 
ATOM   621  O  O   . GLY A 1 85  ? -11.170 -9.404  -1.586  1.00 82.31 85  A 1 
ATOM   622  N  N   . HIS A 1 86  ? -12.732 -10.077 -0.125  1.00 89.54 86  A 1 
ATOM   623  C  CA  . HIS A 1 86  ? -13.482 -8.820  -0.142  1.00 89.69 86  A 1 
ATOM   624  C  C   . HIS A 1 86  ? -13.394 -7.983  1.143   1.00 92.85 86  A 1 
ATOM   625  O  O   . HIS A 1 86  ? -14.076 -6.965  1.242   1.00 91.44 86  A 1 
ATOM   626  C  CB  . HIS A 1 86  ? -14.949 -9.140  -0.472  1.00 86.84 86  A 1 
ATOM   627  C  CG  . HIS A 1 86  ? -15.122 -9.803  -1.802  1.00 84.73 86  A 1 
ATOM   628  N  ND1 . HIS A 1 86  ? -14.716 -9.295  -3.025  1.00 76.85 86  A 1 
ATOM   629  C  CD2 . HIS A 1 86  ? -15.703 -11.021 -2.067  1.00 78.28 86  A 1 
ATOM   630  C  CE1 . HIS A 1 86  ? -15.042 -10.165 -3.974  1.00 78.31 86  A 1 
ATOM   631  N  NE2 . HIS A 1 86  ? -15.644 -11.239 -3.430  1.00 79.15 86  A 1 
ATOM   632  N  N   . LEU A 1 87  ? -12.605 -8.411  2.134   1.00 92.21 87  A 1 
ATOM   633  C  CA  . LEU A 1 87  ? -12.629 -7.844  3.488   1.00 94.76 87  A 1 
ATOM   634  C  C   . LEU A 1 87  ? -11.319 -7.180  3.907   1.00 96.25 87  A 1 
ATOM   635  O  O   . LEU A 1 87  ? -11.210 -6.744  5.050   1.00 94.94 87  A 1 
ATOM   636  C  CB  . LEU A 1 87  ? -13.014 -8.942  4.503   1.00 94.13 87  A 1 
ATOM   637  C  CG  . LEU A 1 87  ? -14.290 -9.739  4.174   1.00 93.26 87  A 1 
ATOM   638  C  CD1 . LEU A 1 87  ? -14.528 -10.774 5.269   1.00 89.62 87  A 1 
ATOM   639  C  CD2 . LEU A 1 87  ? -15.520 -8.844  4.073   1.00 89.07 87  A 1 
ATOM   640  N  N   . ASN A 1 88  ? -10.321 -7.123  3.019   1.00 95.59 88  A 1 
ATOM   641  C  CA  . ASN A 1 88  ? -9.016  -6.559  3.343   1.00 95.97 88  A 1 
ATOM   642  C  C   . ASN A 1 88  ? -9.101  -5.044  3.564   1.00 96.52 88  A 1 
ATOM   643  O  O   . ASN A 1 88  ? -10.094 -4.394  3.255   1.00 94.79 88  A 1 
ATOM   644  C  CB  . ASN A 1 88  ? -7.999  -6.898  2.239   1.00 94.68 88  A 1 
ATOM   645  C  CG  . ASN A 1 88  ? -8.016  -8.338  1.784   1.00 94.41 88  A 1 
ATOM   646  O  OD1 . ASN A 1 88  ? -7.967  -9.271  2.562   1.00 87.65 88  A 1 
ATOM   647  N  ND2 . ASN A 1 88  ? -8.116  -8.543  0.486   1.00 86.74 88  A 1 
ATOM   648  N  N   . GLY A 1 89  ? -8.030  -4.480  4.106   1.00 96.10 89  A 1 
ATOM   649  C  CA  . GLY A 1 89  ? -7.898  -3.043  4.288   1.00 96.44 89  A 1 
ATOM   650  C  C   . GLY A 1 89  ? -6.611  -2.676  5.005   1.00 97.24 89  A 1 
ATOM   651  O  O   . GLY A 1 89  ? -5.849  -3.535  5.456   1.00 95.90 89  A 1 
ATOM   652  N  N   . THR A 1 90  ? -6.371  -1.373  5.139   1.00 96.98 90  A 1 
ATOM   653  C  CA  . THR A 1 90  ? -5.307  -0.833  5.989   1.00 97.49 90  A 1 
ATOM   654  C  C   . THR A 1 90  ? -5.949  -0.265  7.251   1.00 97.73 90  A 1 
ATOM   655  O  O   . THR A 1 90  ? -6.460  0.852   7.254   1.00 96.65 90  A 1 
ATOM   656  C  CB  . THR A 1 90  ? -4.477  0.221   5.247   1.00 96.84 90  A 1 
ATOM   657  O  OG1 . THR A 1 90  ? -3.950  -0.335  4.060   1.00 93.71 90  A 1 
ATOM   658  C  CG2 . THR A 1 90  ? -3.283  0.683   6.088   1.00 94.38 90  A 1 
ATOM   659  N  N   . PHE A 1 91  ? -5.925  -1.041  8.326   1.00 97.71 91  A 1 
ATOM   660  C  CA  . PHE A 1 91  ? -6.650  -0.759  9.566   1.00 97.95 91  A 1 
ATOM   661  C  C   . PHE A 1 91  ? -5.868  0.195   10.470  1.00 98.02 91  A 1 
ATOM   662  O  O   . PHE A 1 91  ? -5.266  -0.189  11.476  1.00 96.97 91  A 1 
ATOM   663  C  CB  . PHE A 1 91  ? -7.036  -2.078  10.241  1.00 97.58 91  A 1 
ATOM   664  C  CG  . PHE A 1 91  ? -7.768  -3.057  9.336   1.00 97.83 91  A 1 
ATOM   665  C  CD1 . PHE A 1 91  ? -8.950  -2.671  8.682   1.00 96.85 91  A 1 
ATOM   666  C  CD2 . PHE A 1 91  ? -7.236  -4.333  9.108   1.00 96.68 91  A 1 
ATOM   667  C  CE1 . PHE A 1 91  ? -9.597  -3.561  7.810   1.00 96.10 91  A 1 
ATOM   668  C  CE2 . PHE A 1 91  ? -7.877  -5.224  8.239   1.00 96.00 91  A 1 
ATOM   669  C  CZ  . PHE A 1 91  ? -9.059  -4.839  7.589   1.00 96.77 91  A 1 
ATOM   670  N  N   . LEU A 1 92  ? -5.850  1.473   10.066  1.00 98.17 92  A 1 
ATOM   671  C  CA  . LEU A 1 92  ? -5.175  2.566   10.759  1.00 98.12 92  A 1 
ATOM   672  C  C   . LEU A 1 92  ? -5.940  3.867   10.501  1.00 98.13 92  A 1 
ATOM   673  O  O   . LEU A 1 92  ? -6.090  4.284   9.352   1.00 96.95 92  A 1 
ATOM   674  C  CB  . LEU A 1 92  ? -3.730  2.630   10.236  1.00 97.86 92  A 1 
ATOM   675  C  CG  . LEU A 1 92  ? -2.883  3.773   10.814  1.00 97.61 92  A 1 
ATOM   676  C  CD1 . LEU A 1 92  ? -2.668  3.628   12.322  1.00 96.34 92  A 1 
ATOM   677  C  CD2 . LEU A 1 92  ? -1.502  3.766   10.144  1.00 95.97 92  A 1 
ATOM   678  N  N   . ASP A 1 93  ? -6.412  4.525   11.564  1.00 98.04 93  A 1 
ATOM   679  C  CA  . ASP A 1 93  ? -7.109  5.805   11.428  1.00 97.99 93  A 1 
ATOM   680  C  C   . ASP A 1 93  ? -6.115  6.930   11.059  1.00 97.92 93  A 1 
ATOM   681  O  O   . ASP A 1 93  ? -5.026  7.003   11.639  1.00 97.44 93  A 1 
ATOM   682  C  CB  . ASP A 1 93  ? -7.896  6.151   12.697  1.00 97.48 93  A 1 
ATOM   683  C  CG  . ASP A 1 93  ? -8.775  7.387   12.470  1.00 96.50 93  A 1 
ATOM   684  O  OD1 . ASP A 1 93  ? -8.265  8.520   12.605  1.00 92.53 93  A 1 
ATOM   685  O  OD2 . ASP A 1 93  ? -9.948  7.257   12.052  1.00 92.42 93  A 1 
ATOM   686  N  N   . PRO A 1 94  ? -6.477  7.841   10.130  1.00 98.03 94  A 1 
ATOM   687  C  CA  . PRO A 1 94  ? -5.620  8.942   9.716   1.00 97.78 94  A 1 
ATOM   688  C  C   . PRO A 1 94  ? -5.119  9.820   10.865  1.00 97.58 94  A 1 
ATOM   689  O  O   . PRO A 1 94  ? -4.018  10.355  10.786  1.00 95.93 94  A 1 
ATOM   690  C  CB  . PRO A 1 94  ? -6.461  9.777   8.749   1.00 96.68 94  A 1 
ATOM   691  C  CG  . PRO A 1 94  ? -7.435  8.763   8.180   1.00 94.57 94  A 1 
ATOM   692  C  CD  . PRO A 1 94  ? -7.693  7.820   9.348   1.00 97.29 94  A 1 
ATOM   693  N  N   . ALA A 1 95  ? -5.880  9.943   11.953  1.00 97.29 95  A 1 
ATOM   694  C  CA  . ALA A 1 95  ? -5.502  10.742  13.112  1.00 96.85 95  A 1 
ATOM   695  C  C   . ALA A 1 95  ? -4.211  10.252  13.801  1.00 97.01 95  A 1 
ATOM   696  O  O   . ALA A 1 95  ? -3.548  11.028  14.487  1.00 95.87 95  A 1 
ATOM   697  C  CB  . ALA A 1 95  ? -6.667  10.731  14.106  1.00 96.28 95  A 1 
ATOM   698  N  N   . LEU A 1 96  ? -3.854  8.978   13.606  1.00 97.51 96  A 1 
ATOM   699  C  CA  . LEU A 1 96  ? -2.643  8.373   14.152  1.00 97.63 96  A 1 
ATOM   700  C  C   . LEU A 1 96  ? -1.478  8.345   13.155  1.00 97.52 96  A 1 
ATOM   701  O  O   . LEU A 1 96  ? -0.418  7.836   13.487  1.00 96.72 96  A 1 
ATOM   702  C  CB  . LEU A 1 96  ? -2.964  6.960   14.680  1.00 97.43 96  A 1 
ATOM   703  C  CG  . LEU A 1 96  ? -4.081  6.885   15.731  1.00 96.16 96  A 1 
ATOM   704  C  CD1 . LEU A 1 96  ? -4.157  5.457   16.278  1.00 93.64 96  A 1 
ATOM   705  C  CD2 . LEU A 1 96  ? -3.853  7.824   16.919  1.00 92.87 96  A 1 
ATOM   706  N  N   . ILE A 1 97  ? -1.652  8.883   11.947  1.00 97.62 97  A 1 
ATOM   707  C  CA  . ILE A 1 97  ? -0.641  8.852   10.892  1.00 97.69 97  A 1 
ATOM   708  C  C   . ILE A 1 97  ? 0.101   10.191  10.864  1.00 96.95 97  A 1 
ATOM   709  O  O   . ILE A 1 97  ? -0.515  11.243  10.714  1.00 96.06 97  A 1 
ATOM   710  C  CB  . ILE A 1 97  ? -1.268  8.507   9.526   1.00 97.71 97  A 1 
ATOM   711  C  CG1 . ILE A 1 97  ? -2.019  7.154   9.584   1.00 97.12 97  A 1 
ATOM   712  C  CG2 . ILE A 1 97  ? -0.179  8.469   8.442   1.00 97.20 97  A 1 
ATOM   713  C  CD1 . ILE A 1 97  ? -2.822  6.824   8.325   1.00 96.14 97  A 1 
ATOM   714  N  N   . LYS A 1 98  ? 1.427   10.164  10.959  1.00 96.13 98  A 1 
ATOM   715  C  CA  . LYS A 1 98  ? 2.260   11.366  10.774  1.00 94.76 98  A 1 
ATOM   716  C  C   . LYS A 1 98  ? 2.772   11.527  9.348   1.00 95.58 98  A 1 
ATOM   717  O  O   . LYS A 1 98  ? 3.004   12.648  8.907   1.00 94.21 98  A 1 
ATOM   718  C  CB  . LYS A 1 98  ? 3.406   11.392  11.800  1.00 90.57 98  A 1 
ATOM   719  C  CG  . LYS A 1 98  ? 4.616   10.538  11.409  1.00 84.63 98  A 1 
ATOM   720  C  CD  . LYS A 1 98  ? 5.700   10.600  12.484  1.00 83.59 98  A 1 
ATOM   721  C  CE  . LYS A 1 98  ? 6.905   9.783   12.033  1.00 74.83 98  A 1 
ATOM   722  N  NZ  . LYS A 1 98  ? 7.868   9.616   13.133  1.00 70.93 98  A 1 
ATOM   723  N  N   . ARG A 1 99  ? 3.019   10.415  8.647   1.00 95.12 99  A 1 
ATOM   724  C  CA  . ARG A 1 99  ? 3.733   10.392  7.368   1.00 95.35 99  A 1 
ATOM   725  C  C   . ARG A 1 99  ? 3.308   9.189   6.553   1.00 96.57 99  A 1 
ATOM   726  O  O   . ARG A 1 99  ? 3.140   8.098   7.091   1.00 95.82 99  A 1 
ATOM   727  C  CB  . ARG A 1 99  ? 5.244   10.358  7.674   1.00 91.90 99  A 1 
ATOM   728  C  CG  . ARG A 1 99  ? 6.141   10.354  6.429   1.00 86.24 99  A 1 
ATOM   729  C  CD  . ARG A 1 99  ? 7.598   10.254  6.862   1.00 85.41 99  A 1 
ATOM   730  N  NE  . ARG A 1 99  ? 8.520   10.206  5.723   1.00 81.82 99  A 1 
ATOM   731  C  CZ  . ARG A 1 99  ? 9.203   11.201  5.183   1.00 80.33 99  A 1 
ATOM   732  N  NH1 . ARG A 1 99  ? 9.108   12.421  5.606   1.00 70.87 99  A 1 
ATOM   733  N  NH2 . ARG A 1 99  ? 10.009  10.966  4.204   1.00 71.61 99  A 1 
ATOM   734  N  N   . VAL A 1 100 ? 3.208   9.391   5.237   1.00 96.99 100 A 1 
ATOM   735  C  CA  . VAL A 1 100 ? 3.035   8.306   4.261   1.00 97.51 100 A 1 
ATOM   736  C  C   . VAL A 1 100 ? 4.046   8.491   3.142   1.00 97.67 100 A 1 
ATOM   737  O  O   . VAL A 1 100 ? 4.130   9.564   2.552   1.00 96.81 100 A 1 
ATOM   738  C  CB  . VAL A 1 100 ? 1.611   8.259   3.670   1.00 96.88 100 A 1 
ATOM   739  C  CG1 . VAL A 1 100 ? 1.387   6.960   2.917   1.00 93.31 100 A 1 
ATOM   740  C  CG2 . VAL A 1 100 ? 0.536   8.398   4.748   1.00 93.67 100 A 1 
ATOM   741  N  N   . GLU A 1 101 ? 4.815   7.453   2.825   1.00 97.93 101 A 1 
ATOM   742  C  CA  . GLU A 1 101 ? 5.666   7.404   1.639   1.00 97.88 101 A 1 
ATOM   743  C  C   . GLU A 1 101 ? 5.123   6.391   0.636   1.00 98.20 101 A 1 
ATOM   744  O  O   . GLU A 1 101 ? 4.803   5.263   0.987   1.00 97.61 101 A 1 
ATOM   745  C  CB  . GLU A 1 101 ? 7.122   7.063   1.983   1.00 96.05 101 A 1 
ATOM   746  C  CG  . GLU A 1 101 ? 7.830   8.189   2.735   1.00 91.23 101 A 1 
ATOM   747  C  CD  . GLU A 1 101 ? 9.330   7.931   2.892   1.00 93.09 101 A 1 
ATOM   748  O  OE1 . GLU A 1 101 ? 9.881   8.276   3.950   1.00 87.80 101 A 1 
ATOM   749  O  OE2 . GLU A 1 101 ? 9.970   7.438   1.937   1.00 89.40 101 A 1 
ATOM   750  N  N   . ILE A 1 102 ? 5.073   6.791   -0.632  1.00 97.89 102 A 1 
ATOM   751  C  CA  . ILE A 1 102 ? 4.724   5.936   -1.758  1.00 97.92 102 A 1 
ATOM   752  C  C   . ILE A 1 102 ? 5.974   5.774   -2.611  1.00 97.88 102 A 1 
ATOM   753  O  O   . ILE A 1 102 ? 6.421   6.733   -3.251  1.00 97.02 102 A 1 
ATOM   754  C  CB  . ILE A 1 102 ? 3.561   6.535   -2.568  1.00 97.75 102 A 1 
ATOM   755  C  CG1 . ILE A 1 102 ? 2.317   6.790   -1.688  1.00 96.82 102 A 1 
ATOM   756  C  CG2 . ILE A 1 102 ? 3.219   5.621   -3.751  1.00 97.30 102 A 1 
ATOM   757  C  CD1 . ILE A 1 102 ? 1.305   7.720   -2.351  1.00 94.74 102 A 1 
ATOM   758  N  N   . VAL A 1 103 ? 6.543   4.576   -2.645  1.00 97.70 103 A 1 
ATOM   759  C  CA  . VAL A 1 103 ? 7.711   4.234   -3.458  1.00 97.50 103 A 1 
ATOM   760  C  C   . VAL A 1 103 ? 7.247   3.347   -4.606  1.00 97.50 103 A 1 
ATOM   761  O  O   . VAL A 1 103 ? 6.829   2.213   -4.386  1.00 96.74 103 A 1 
ATOM   762  C  CB  . VAL A 1 103 ? 8.806   3.546   -2.624  1.00 96.99 103 A 1 
ATOM   763  C  CG1 . VAL A 1 103 ? 10.041  3.248   -3.475  1.00 95.04 103 A 1 
ATOM   764  C  CG2 . VAL A 1 103 ? 9.239   4.430   -1.454  1.00 95.78 103 A 1 
ATOM   765  N  N   . ARG A 1 104 ? 7.320   3.863   -5.840  1.00 97.36 104 A 1 
ATOM   766  C  CA  . ARG A 1 104 ? 6.897   3.144   -7.035  1.00 97.30 104 A 1 
ATOM   767  C  C   . ARG A 1 104 ? 8.030   2.276   -7.577  1.00 97.16 104 A 1 
ATOM   768  O  O   . ARG A 1 104 ? 9.188   2.695   -7.578  1.00 95.25 104 A 1 
ATOM   769  C  CB  . ARG A 1 104 ? 6.399   4.132   -8.093  1.00 96.41 104 A 1 
ATOM   770  C  CG  . ARG A 1 104 ? 5.181   4.936   -7.632  1.00 95.09 104 A 1 
ATOM   771  C  CD  . ARG A 1 104 ? 4.871   6.052   -8.625  1.00 95.26 104 A 1 
ATOM   772  N  NE  . ARG A 1 104 ? 3.776   6.925   -8.198  1.00 94.70 104 A 1 
ATOM   773  C  CZ  . ARG A 1 104 ? 3.834   7.884   -7.279  1.00 95.98 104 A 1 
ATOM   774  N  NH1 . ARG A 1 104 ? 4.917   8.143   -6.600  1.00 89.14 104 A 1 
ATOM   775  N  NH2 . ARG A 1 104 ? 2.789   8.620   -7.031  1.00 91.35 104 A 1 
ATOM   776  N  N   . GLY A 1 105 ? 7.680   1.115   -8.096  1.00 95.84 105 A 1 
ATOM   777  C  CA  . GLY A 1 105 ? 8.607   0.147   -8.674  1.00 95.54 105 A 1 
ATOM   778  C  C   . GLY A 1 105 ? 9.055   -0.944  -7.694  1.00 96.43 105 A 1 
ATOM   779  O  O   . GLY A 1 105 ? 8.807   -0.851  -6.489  1.00 94.30 105 A 1 
ATOM   780  N  N   . PRO A 1 106 ? 9.736   -1.988  -8.205  1.00 96.18 106 A 1 
ATOM   781  C  CA  . PRO A 1 106 ? 10.118  -3.145  -7.415  1.00 95.23 106 A 1 
ATOM   782  C  C   . PRO A 1 106 ? 10.925  -2.761  -6.171  1.00 95.28 106 A 1 
ATOM   783  O  O   . PRO A 1 106 ? 11.969  -2.118  -6.275  1.00 91.95 106 A 1 
ATOM   784  C  CB  . PRO A 1 106 ? 10.933  -4.035  -8.355  1.00 94.31 106 A 1 
ATOM   785  C  CG  . PRO A 1 106 ? 10.439  -3.638  -9.737  1.00 93.56 106 A 1 
ATOM   786  C  CD  . PRO A 1 106 ? 10.134  -2.156  -9.584  1.00 95.75 106 A 1 
ATOM   787  N  N   . SER A 1 107 ? 10.458  -3.176  -5.010  1.00 94.35 107 A 1 
ATOM   788  C  CA  . SER A 1 107 ? 11.037  -2.800  -3.717  1.00 94.25 107 A 1 
ATOM   789  C  C   . SER A 1 107 ? 11.398  -4.019  -2.863  1.00 94.93 107 A 1 
ATOM   790  O  O   . SER A 1 107 ? 11.479  -3.935  -1.640  1.00 92.66 107 A 1 
ATOM   791  C  CB  . SER A 1 107 ? 10.111  -1.814  -2.995  1.00 93.64 107 A 1 
ATOM   792  O  OG  . SER A 1 107 ? 9.933   -0.651  -3.777  1.00 90.28 107 A 1 
ATOM   793  N  N   . ALA A 1 108 ? 11.657  -5.169  -3.508  1.00 93.96 108 A 1 
ATOM   794  C  CA  . ALA A 1 108 ? 11.994  -6.402  -2.813  1.00 92.52 108 A 1 
ATOM   795  C  C   . ALA A 1 108 ? 13.272  -6.290  -1.977  1.00 93.98 108 A 1 
ATOM   796  O  O   . ALA A 1 108 ? 13.315  -6.840  -0.885  1.00 91.35 108 A 1 
ATOM   797  C  CB  . ALA A 1 108 ? 12.126  -7.534  -3.834  1.00 89.86 108 A 1 
ATOM   798  N  N   . LEU A 1 109 ? 14.286  -5.545  -2.446  1.00 94.84 109 A 1 
ATOM   799  C  CA  . LEU A 1 109 ? 15.616  -5.493  -1.825  1.00 94.81 109 A 1 
ATOM   800  C  C   . LEU A 1 109 ? 15.571  -5.231  -0.310  1.00 95.42 109 A 1 
ATOM   801  O  O   . LEU A 1 109 ? 16.281  -5.888  0.442   1.00 93.40 109 A 1 
ATOM   802  C  CB  . LEU A 1 109 ? 16.462  -4.434  -2.548  1.00 93.60 109 A 1 
ATOM   803  C  CG  . LEU A 1 109 ? 17.878  -4.255  -1.963  1.00 91.67 109 A 1 
ATOM   804  C  CD1 . LEU A 1 109 ? 18.709  -5.521  -2.082  1.00 87.82 109 A 1 
ATOM   805  C  CD2 . LEU A 1 109 ? 18.605  -3.141  -2.707  1.00 88.88 109 A 1 
ATOM   806  N  N   . LEU A 1 110 ? 14.721  -4.298  0.141   1.00 95.23 110 A 1 
ATOM   807  C  CA  . LEU A 1 110 ? 14.590  -3.951  1.556   1.00 95.40 110 A 1 
ATOM   808  C  C   . LEU A 1 110 ? 13.377  -4.591  2.246   1.00 95.96 110 A 1 
ATOM   809  O  O   . LEU A 1 110 ? 13.338  -4.648  3.465   1.00 93.85 110 A 1 
ATOM   810  C  CB  . LEU A 1 110 ? 14.532  -2.420  1.693   1.00 94.33 110 A 1 
ATOM   811  C  CG  . LEU A 1 110 ? 15.790  -1.694  1.196   1.00 93.55 110 A 1 
ATOM   812  C  CD1 . LEU A 1 110 ? 15.573  -0.192  1.317   1.00 91.12 110 A 1 
ATOM   813  C  CD2 . LEU A 1 110 ? 17.040  -2.065  1.999   1.00 90.23 110 A 1 
ATOM   814  N  N   . TYR A 1 111 ? 12.393  -5.075  1.477   1.00 95.83 111 A 1 
ATOM   815  C  CA  . TYR A 1 111 ? 11.081  -5.436  2.026   1.00 95.85 111 A 1 
ATOM   816  C  C   . TYR A 1 111 ? 10.621  -6.863  1.708   1.00 96.01 111 A 1 
ATOM   817  O  O   . TYR A 1 111 ? 9.716   -7.371  2.369   1.00 92.03 111 A 1 
ATOM   818  C  CB  . TYR A 1 111 ? 10.060  -4.389  1.578   1.00 95.14 111 A 1 
ATOM   819  C  CG  . TYR A 1 111 ? 10.449  -2.967  1.928   1.00 96.03 111 A 1 
ATOM   820  C  CD1 . TYR A 1 111 ? 10.540  -2.559  3.268   1.00 94.08 111 A 1 
ATOM   821  C  CD2 . TYR A 1 111 ? 10.781  -2.037  0.909   1.00 94.32 111 A 1 
ATOM   822  C  CE1 . TYR A 1 111 ? 10.964  -1.262  3.602   1.00 93.41 111 A 1 
ATOM   823  C  CE2 . TYR A 1 111 ? 11.201  -0.743  1.233   1.00 93.56 111 A 1 
ATOM   824  C  CZ  . TYR A 1 111 ? 11.294  -0.359  2.578   1.00 95.13 111 A 1 
ATOM   825  O  OH  . TYR A 1 111 ? 11.736  0.897   2.910   1.00 94.09 111 A 1 
ATOM   826  N  N   . GLY A 1 112 ? 11.227  -7.540  0.739   1.00 94.36 112 A 1 
ATOM   827  C  CA  . GLY A 1 112 ? 10.921  -8.921  0.382   1.00 94.12 112 A 1 
ATOM   828  C  C   . GLY A 1 112 ? 9.629   -9.097  -0.419  1.00 95.14 112 A 1 
ATOM   829  O  O   . GLY A 1 112 ? 9.319   -8.319  -1.324  1.00 92.68 112 A 1 
ATOM   830  N  N   . SER A 1 113 ? 8.888   -10.154 -0.099  1.00 94.33 113 A 1 
ATOM   831  C  CA  . SER A 1 113 ? 7.680   -10.568 -0.818  1.00 94.29 113 A 1 
ATOM   832  C  C   . SER A 1 113 ? 6.599   -9.484  -0.851  1.00 94.92 113 A 1 
ATOM   833  O  O   . SER A 1 113 ? 6.356   -8.818  0.148   1.00 92.94 113 A 1 
ATOM   834  C  CB  . SER A 1 113 ? 7.115   -11.833 -0.162  1.00 92.85 113 A 1 
ATOM   835  O  OG  . SER A 1 113 ? 6.007   -12.323 -0.889  1.00 90.32 113 A 1 
ATOM   836  N  N   . GLY A 1 114 ? 5.914   -9.359  -1.992  1.00 94.00 114 A 1 
ATOM   837  C  CA  . GLY A 1 114 ? 4.743   -8.493  -2.161  1.00 94.28 114 A 1 
ATOM   838  C  C   . GLY A 1 114 ? 5.038   -7.090  -2.677  1.00 95.90 114 A 1 
ATOM   839  O  O   . GLY A 1 114 ? 4.115   -6.395  -3.092  1.00 93.65 114 A 1 
ATOM   840  N  N   . ALA A 1 115 ? 6.296   -6.650  -2.724  1.00 95.65 115 A 1 
ATOM   841  C  CA  . ALA A 1 115 ? 6.678   -5.330  -3.211  1.00 96.44 115 A 1 
ATOM   842  C  C   . ALA A 1 115 ? 6.964   -5.303  -4.733  1.00 96.83 115 A 1 
ATOM   843  O  O   . ALA A 1 115 ? 8.001   -4.795  -5.173  1.00 94.98 115 A 1 
ATOM   844  C  CB  . ALA A 1 115 ? 7.834   -4.813  -2.345  1.00 95.79 115 A 1 
ATOM   845  N  N   . LEU A 1 116 ? 6.059   -5.876  -5.547  1.00 96.84 116 A 1 
ATOM   846  C  CA  . LEU A 1 116 ? 6.215   -5.961  -7.008  1.00 96.70 116 A 1 
ATOM   847  C  C   . LEU A 1 116 ? 6.018   -4.606  -7.698  1.00 96.73 116 A 1 
ATOM   848  O  O   . LEU A 1 116 ? 6.879   -4.166  -8.451  1.00 94.80 116 A 1 
ATOM   849  C  CB  . LEU A 1 116 ? 5.201   -6.986  -7.570  1.00 96.16 116 A 1 
ATOM   850  C  CG  . LEU A 1 116 ? 5.528   -8.457  -7.278  1.00 95.27 116 A 1 
ATOM   851  C  CD1 . LEU A 1 116 ? 4.310   -9.323  -7.551  1.00 91.81 116 A 1 
ATOM   852  C  CD2 . LEU A 1 116 ? 6.658   -8.963  -8.179  1.00 91.05 116 A 1 
ATOM   853  N  N   . GLY A 1 117 ? 4.892   -3.938  -7.442  1.00 96.69 117 A 1 
ATOM   854  C  CA  . GLY A 1 117 ? 4.565   -2.604  -7.962  1.00 96.56 117 A 1 
ATOM   855  C  C   . GLY A 1 117 ? 5.128   -1.465  -7.128  1.00 97.12 117 A 1 
ATOM   856  O  O   . GLY A 1 117 ? 5.251   -0.331  -7.613  1.00 95.56 117 A 1 
ATOM   857  N  N   . GLY A 1 118 ? 5.484   -1.737  -5.892  1.00 96.92 118 A 1 
ATOM   858  C  CA  . GLY A 1 118 ? 6.032   -0.767  -4.963  1.00 97.22 118 A 1 
ATOM   859  C  C   . GLY A 1 118 ? 5.694   -1.057  -3.506  1.00 97.74 118 A 1 
ATOM   860  O  O   . GLY A 1 118 ? 5.279   -2.156  -3.137  1.00 96.90 118 A 1 
ATOM   861  N  N   . VAL A 1 119 ? 5.896   -0.032  -2.688  1.00 97.70 119 A 1 
ATOM   862  C  CA  . VAL A 1 119 ? 5.601   -0.052  -1.257  1.00 97.84 119 A 1 
ATOM   863  C  C   . VAL A 1 119 ? 4.953   1.260   -0.836  1.00 98.00 119 A 1 
ATOM   864  O  O   . VAL A 1 119 ? 5.356   2.332   -1.283  1.00 97.32 119 A 1 
ATOM   865  C  CB  . VAL A 1 119 ? 6.857   -0.405  -0.444  1.00 96.20 119 A 1 
ATOM   866  C  CG1 . VAL A 1 119 ? 8.000   0.599   -0.600  1.00 87.37 119 A 1 
ATOM   867  C  CG2 . VAL A 1 119 ? 6.550   -0.551  1.046   1.00 87.41 119 A 1 
ATOM   868  N  N   . ILE A 1 120 ? 3.945   1.167   0.024   1.00 97.90 120 A 1 
ATOM   869  C  CA  . ILE A 1 120 ? 3.309   2.294   0.693   1.00 98.07 120 A 1 
ATOM   870  C  C   . ILE A 1 120 ? 3.588   2.152   2.182   1.00 98.03 120 A 1 
ATOM   871  O  O   . ILE A 1 120 ? 3.178   1.168   2.798   1.00 97.55 120 A 1 
ATOM   872  C  CB  . ILE A 1 120 ? 1.804   2.346   0.365   1.00 97.88 120 A 1 
ATOM   873  C  CG1 . ILE A 1 120 ? 1.585   2.455   -1.164  1.00 96.68 120 A 1 
ATOM   874  C  CG2 . ILE A 1 120 ? 1.150   3.526   1.107   1.00 97.57 120 A 1 
ATOM   875  C  CD1 . ILE A 1 120 ? 0.127   2.376   -1.605  1.00 93.66 120 A 1 
ATOM   876  N  N   . SER A 1 121 ? 4.327   3.092   2.757   1.00 98.10 121 A 1 
ATOM   877  C  CA  . SER A 1 121 ? 4.777   3.035   4.143   1.00 98.05 121 A 1 
ATOM   878  C  C   . SER A 1 121 ? 4.116   4.127   4.969   1.00 98.16 121 A 1 
ATOM   879  O  O   . SER A 1 121 ? 4.263   5.312   4.672   1.00 97.31 121 A 1 
ATOM   880  C  CB  . SER A 1 121 ? 6.293   3.164   4.206   1.00 97.39 121 A 1 
ATOM   881  O  OG  . SER A 1 121 ? 6.752   2.938   5.520   1.00 92.63 121 A 1 
ATOM   882  N  N   . TYR A 1 122 ? 3.425   3.726   6.023   1.00 98.28 122 A 1 
ATOM   883  C  CA  . TYR A 1 122 ? 2.821   4.604   7.009   1.00 98.24 122 A 1 
ATOM   884  C  C   . TYR A 1 122 ? 3.682   4.625   8.276   1.00 98.12 122 A 1 
ATOM   885  O  O   . TYR A 1 122 ? 3.994   3.572   8.829   1.00 97.29 122 A 1 
ATOM   886  C  CB  . TYR A 1 122 ? 1.405   4.128   7.342   1.00 98.16 122 A 1 
ATOM   887  C  CG  . TYR A 1 122 ? 0.420   4.169   6.191   1.00 98.31 122 A 1 
ATOM   888  C  CD1 . TYR A 1 122 ? -0.476  5.250   6.063   1.00 97.64 122 A 1 
ATOM   889  C  CD2 . TYR A 1 122 ? 0.371   3.130   5.241   1.00 97.48 122 A 1 
ATOM   890  C  CE1 . TYR A 1 122 ? -1.393  5.300   5.015   1.00 97.14 122 A 1 
ATOM   891  C  CE2 . TYR A 1 122 ? -0.544  3.176   4.174   1.00 97.10 122 A 1 
ATOM   892  C  CZ  . TYR A 1 122 ? -1.426  4.264   4.065   1.00 97.79 122 A 1 
ATOM   893  O  OH  . TYR A 1 122 ? -2.315  4.317   3.026   1.00 97.05 122 A 1 
ATOM   894  N  N   . ASP A 1 123 ? 3.986   5.821   8.774   1.00 97.82 123 A 1 
ATOM   895  C  CA  . ASP A 1 123 ? 4.552   6.006   10.104  1.00 97.48 123 A 1 
ATOM   896  C  C   . ASP A 1 123 ? 3.498   6.620   11.020  1.00 97.64 123 A 1 
ATOM   897  O  O   . ASP A 1 123 ? 2.834   7.601   10.665  1.00 96.86 123 A 1 
ATOM   898  C  CB  . ASP A 1 123 ? 5.801   6.896   10.081  1.00 96.48 123 A 1 
ATOM   899  C  CG  . ASP A 1 123 ? 6.997   6.329   9.322   1.00 93.88 123 A 1 
ATOM   900  O  OD1 . ASP A 1 123 ? 7.176   5.096   9.319   1.00 88.54 123 A 1 
ATOM   901  O  OD2 . ASP A 1 123 ? 7.772   7.164   8.808   1.00 87.48 123 A 1 
ATOM   902  N  N   . THR A 1 124 ? 3.348   6.071   12.225  1.00 97.46 124 A 1 
ATOM   903  C  CA  . THR A 1 124 ? 2.448   6.623   13.231  1.00 97.40 124 A 1 
ATOM   904  C  C   . THR A 1 124 ? 3.057   7.813   13.965  1.00 97.00 124 A 1 
ATOM   905  O  O   . THR A 1 124 ? 4.276   7.995   14.004  1.00 96.01 124 A 1 
ATOM   906  C  CB  . THR A 1 124 ? 1.971   5.553   14.229  1.00 97.32 124 A 1 
ATOM   907  O  OG1 . THR A 1 124 ? 3.049   4.965   14.902  1.00 94.89 124 A 1 
ATOM   908  C  CG2 . THR A 1 124 ? 1.158   4.466   13.544  1.00 94.15 124 A 1 
ATOM   909  N  N   . VAL A 1 125 ? 2.199   8.633   14.565  1.00 96.84 125 A 1 
ATOM   910  C  CA  . VAL A 1 125 ? 2.596   9.827   15.322  1.00 96.60 125 A 1 
ATOM   911  C  C   . VAL A 1 125 ? 3.599   9.489   16.432  1.00 96.75 125 A 1 
ATOM   912  O  O   . VAL A 1 125 ? 3.481   8.481   17.132  1.00 95.95 125 A 1 
ATOM   913  C  CB  . VAL A 1 125 ? 1.390   10.596  15.891  1.00 95.77 125 A 1 
ATOM   914  C  CG1 . VAL A 1 125 ? 0.572   11.228  14.762  1.00 91.70 125 A 1 
ATOM   915  C  CG2 . VAL A 1 125 ? 0.457   9.736   16.752  1.00 92.29 125 A 1 
ATOM   916  N  N   . ASP A 1 126 ? 4.585   10.368  16.613  1.00 95.44 126 A 1 
ATOM   917  C  CA  . ASP A 1 126 ? 5.603   10.291  17.654  1.00 94.50 126 A 1 
ATOM   918  C  C   . ASP A 1 126 ? 5.546   11.522  18.562  1.00 94.55 126 A 1 
ATOM   919  O  O   . ASP A 1 126 ? 5.213   12.624  18.124  1.00 91.55 126 A 1 
ATOM   920  C  CB  . ASP A 1 126 ? 7.003   10.169  17.014  1.00 91.75 126 A 1 
ATOM   921  C  CG  . ASP A 1 126 ? 7.362   8.750   16.607  1.00 85.52 126 A 1 
ATOM   922  O  OD1 . ASP A 1 126 ? 7.269   7.848   17.471  1.00 78.20 126 A 1 
ATOM   923  O  OD2 . ASP A 1 126 ? 7.793   8.537   15.455  1.00 78.34 126 A 1 
ATOM   924  N  N   . ALA A 1 127 ? 5.949   11.370  19.829  1.00 94.21 127 A 1 
ATOM   925  C  CA  . ALA A 1 127 ? 6.020   12.474  20.783  1.00 93.68 127 A 1 
ATOM   926  C  C   . ALA A 1 127 ? 6.935   13.606  20.291  1.00 92.61 127 A 1 
ATOM   927  O  O   . ALA A 1 127 ? 6.561   14.777  20.335  1.00 89.64 127 A 1 
ATOM   928  C  CB  . ALA A 1 127 ? 6.506   11.927  22.121  1.00 92.59 127 A 1 
ATOM   929  N  N   . LYS A 1 128 ? 8.115   13.259  19.775  1.00 91.68 128 A 1 
ATOM   930  C  CA  . LYS A 1 128 ? 9.126   14.210  19.289  1.00 89.52 128 A 1 
ATOM   931  C  C   . LYS A 1 128 ? 8.647   15.089  18.130  1.00 88.86 128 A 1 
ATOM   932  O  O   . LYS A 1 128 ? 9.139   16.194  17.983  1.00 83.66 128 A 1 
ATOM   933  C  CB  . LYS A 1 128 ? 10.399  13.444  18.915  1.00 85.79 128 A 1 
ATOM   934  C  CG  . LYS A 1 128 ? 10.187  12.539  17.692  1.00 74.43 128 A 1 
ATOM   935  C  CD  . LYS A 1 128 ? 11.386  11.643  17.404  1.00 70.64 128 A 1 
ATOM   936  C  CE  . LYS A 1 128 ? 11.005  10.797  16.200  1.00 59.24 128 A 1 
ATOM   937  N  NZ  . LYS A 1 128 ? 11.997  9.728   15.918  1.00 52.89 128 A 1 
ATOM   938  N  N   . ASP A 1 129 ? 7.692   14.591  17.323  1.00 89.29 129 A 1 
ATOM   939  C  CA  . ASP A 1 129 ? 7.183   15.315  16.156  1.00 86.50 129 A 1 
ATOM   940  C  C   . ASP A 1 129 ? 6.041   16.270  16.535  1.00 86.41 129 A 1 
ATOM   941  O  O   . ASP A 1 129 ? 5.796   17.257  15.846  1.00 80.66 129 A 1 
ATOM   942  C  CB  . ASP A 1 129 ? 6.715   14.312  15.091  1.00 83.05 129 A 1 
ATOM   943  C  CG  . ASP A 1 129 ? 7.812   13.355  14.608  1.00 79.09 129 A 1 
ATOM   944  O  OD1 . ASP A 1 129 ? 8.985   13.761  14.465  1.00 74.30 129 A 1 
ATOM   945  O  OD2 . ASP A 1 129 ? 7.485   12.176  14.357  1.00 74.10 129 A 1 
ATOM   946  N  N   . LEU A 1 130 ? 5.347   16.007  17.642  1.00 77.28 130 A 1 
ATOM   947  C  CA  . LEU A 1 130 ? 4.255   16.838  18.147  1.00 71.81 130 A 1 
ATOM   948  C  C   . LEU A 1 130 ? 4.722   17.883  19.161  1.00 73.21 130 A 1 
ATOM   949  O  O   . LEU A 1 130 ? 4.168   18.984  19.209  1.00 69.00 130 A 1 
ATOM   950  C  CB  . LEU A 1 130 ? 3.180   15.931  18.776  1.00 67.08 130 A 1 
ATOM   951  C  CG  . LEU A 1 130 ? 2.430   15.026  17.783  1.00 65.21 130 A 1 
ATOM   952  C  CD1 . LEU A 1 130 ? 1.458   14.147  18.555  1.00 64.78 130 A 1 
ATOM   953  C  CD2 . LEU A 1 130 ? 1.624   15.828  16.762  1.00 63.86 130 A 1 
ATOM   954  N  N   . LEU A 1 131 ? 5.728   17.552  19.972  1.00 73.40 131 A 1 
ATOM   955  C  CA  . LEU A 1 131 ? 6.285   18.468  20.967  1.00 66.57 131 A 1 
ATOM   956  C  C   . LEU A 1 131 ? 6.899   19.685  20.279  1.00 68.12 131 A 1 
ATOM   957  O  O   . LEU A 1 131 ? 7.823   19.572  19.477  1.00 66.29 131 A 1 
ATOM   958  C  CB  . LEU A 1 131 ? 7.331   17.747  21.822  1.00 60.18 131 A 1 
ATOM   959  C  CG  . LEU A 1 131 ? 6.736   16.830  22.903  1.00 57.11 131 A 1 
ATOM   960  C  CD1 . LEU A 1 131 ? 7.829   15.937  23.478  1.00 55.48 131 A 1 
ATOM   961  C  CD2 . LEU A 1 131 ? 6.118   17.631  24.057  1.00 56.67 131 A 1 
ATOM   962  N  N   . GLN A 1 132 ? 6.419   20.870  20.658  1.00 63.18 132 A 1 
ATOM   963  C  CA  . GLN A 1 132 ? 7.026   22.114  20.234  1.00 59.67 132 A 1 
ATOM   964  C  C   . GLN A 1 132 ? 8.390   22.301  20.907  1.00 64.22 132 A 1 
ATOM   965  O  O   . GLN A 1 132 ? 8.686   21.756  21.968  1.00 58.93 132 A 1 
ATOM   966  C  CB  . GLN A 1 132 ? 6.090   23.304  20.483  1.00 51.33 132 A 1 
ATOM   967  C  CG  . GLN A 1 132 ? 4.792   23.174  19.676  1.00 46.23 132 A 1 
ATOM   968  C  CD  . GLN A 1 132 ? 3.873   24.397  19.799  1.00 38.65 132 A 1 
ATOM   969  O  OE1 . GLN A 1 132 ? 4.212   25.449  20.321  1.00 36.29 132 A 1 
ATOM   970  N  NE2 . GLN A 1 132 ? 2.668   24.297  19.300  1.00 36.98 132 A 1 
ATOM   971  N  N   . GLU A 1 133 ? 9.211   23.124  20.291  1.00 67.63 133 A 1 
ATOM   972  C  CA  . GLU A 1 133 ? 10.533  23.442  20.807  1.00 65.99 133 A 1 
ATOM   973  C  C   . GLU A 1 133 ? 10.449  24.032  22.225  1.00 68.98 133 A 1 
ATOM   974  O  O   . GLU A 1 133 ? 9.665   24.941  22.503  1.00 62.00 133 A 1 
ATOM   975  C  CB  . GLU A 1 133 ? 11.240  24.360  19.810  1.00 58.67 133 A 1 
ATOM   976  C  CG  . GLU A 1 133 ? 12.759  24.275  19.939  1.00 50.19 133 A 1 
ATOM   977  C  CD  . GLU A 1 133 ? 13.506  25.093  18.882  1.00 43.01 133 A 1 
ATOM   978  O  OE1 . GLU A 1 133 ? 14.731  24.875  18.757  1.00 38.05 133 A 1 
ATOM   979  O  OE2 . GLU A 1 133 ? 12.870  25.938  18.213  1.00 40.17 133 A 1 
ATOM   980  N  N   . GLY A 1 134 ? 11.221  23.467  23.147  1.00 77.10 134 A 1 
ATOM   981  C  CA  . GLY A 1 134 ? 11.222  23.861  24.554  1.00 78.38 134 A 1 
ATOM   982  C  C   . GLY A 1 134 ? 10.107  23.253  25.421  1.00 81.50 134 A 1 
ATOM   983  O  O   . GLY A 1 134 ? 10.189  23.349  26.642  1.00 77.55 134 A 1 
ATOM   984  N  N   . GLN A 1 135 ? 9.102   22.600  24.854  1.00 84.05 135 A 1 
ATOM   985  C  CA  . GLN A 1 135 ? 8.079   21.902  25.638  1.00 84.60 135 A 1 
ATOM   986  C  C   . GLN A 1 135 ? 8.564   20.524  26.095  1.00 87.31 135 A 1 
ATOM   987  O  O   . GLN A 1 135 ? 9.192   19.780  25.344  1.00 85.83 135 A 1 
ATOM   988  C  CB  . GLN A 1 135 ? 6.762   21.785  24.860  1.00 78.81 135 A 1 
ATOM   989  C  CG  . GLN A 1 135 ? 6.068   23.141  24.682  1.00 68.06 135 A 1 
ATOM   990  C  CD  . GLN A 1 135 ? 4.713   22.995  23.991  1.00 63.95 135 A 1 
ATOM   991  O  OE1 . GLN A 1 135 ? 4.493   22.130  23.163  1.00 58.10 135 A 1 
ATOM   992  N  NE2 . GLN A 1 135 ? 3.763   23.851  24.286  1.00 55.99 135 A 1 
ATOM   993  N  N   . SER A 1 136 ? 8.216   20.148  27.326  1.00 91.15 136 A 1 
ATOM   994  C  CA  . SER A 1 136 ? 8.444   18.816  27.891  1.00 92.01 136 A 1 
ATOM   995  C  C   . SER A 1 136 ? 7.178   17.959  27.932  1.00 93.42 136 A 1 
ATOM   996  O  O   . SER A 1 136 ? 7.257   16.756  28.144  1.00 91.51 136 A 1 
ATOM   997  C  CB  . SER A 1 136 ? 9.034   18.939  29.297  1.00 89.35 136 A 1 
ATOM   998  O  OG  . SER A 1 136 ? 8.171   19.690  30.123  1.00 77.84 136 A 1 
ATOM   999  N  N   . SER A 1 137 ? 6.007   18.567  27.745  1.00 93.78 137 A 1 
ATOM   1000 C  CA  . SER A 1 137 ? 4.730   17.864  27.666  1.00 93.84 137 A 1 
ATOM   1001 C  C   . SER A 1 137 ? 3.747   18.673  26.830  1.00 93.86 137 A 1 
ATOM   1002 O  O   . SER A 1 137 ? 3.907   19.882  26.663  1.00 91.99 137 A 1 
ATOM   1003 C  CB  . SER A 1 137 ? 4.155   17.605  29.061  1.00 92.09 137 A 1 
ATOM   1004 O  OG  . SER A 1 137 ? 3.966   18.808  29.772  1.00 80.60 137 A 1 
ATOM   1005 N  N   . GLY A 1 138 ? 2.718   17.996  26.320  1.00 94.12 138 A 1 
ATOM   1006 C  CA  . GLY A 1 138 ? 1.652   18.627  25.583  1.00 94.17 138 A 1 
ATOM   1007 C  C   . GLY A 1 138 ? 0.455   17.702  25.404  1.00 94.91 138 A 1 
ATOM   1008 O  O   . GLY A 1 138 ? 0.514   16.497  25.645  1.00 94.61 138 A 1 
ATOM   1009 N  N   . PHE A 1 139 ? -0.638  18.312  24.962  1.00 95.28 139 A 1 
ATOM   1010 C  CA  . PHE A 1 139 ? -1.883  17.632  24.673  1.00 95.36 139 A 1 
ATOM   1011 C  C   . PHE A 1 139 ? -2.414  18.122  23.334  1.00 95.15 139 A 1 
ATOM   1012 O  O   . PHE A 1 139 ? -2.196  19.266  22.936  1.00 94.44 139 A 1 
ATOM   1013 C  CB  . PHE A 1 139 ? -2.899  17.879  25.793  1.00 95.14 139 A 1 
ATOM   1014 C  CG  . PHE A 1 139 ? -2.431  17.440  27.164  1.00 94.34 139 A 1 
ATOM   1015 C  CD1 . PHE A 1 139 ? -2.659  16.122  27.597  1.00 90.34 139 A 1 
ATOM   1016 C  CD2 . PHE A 1 139 ? -1.742  18.332  28.001  1.00 90.64 139 A 1 
ATOM   1017 C  CE1 . PHE A 1 139 ? -2.206  15.706  28.855  1.00 88.94 139 A 1 
ATOM   1018 C  CE2 . PHE A 1 139 ? -1.281  17.919  29.259  1.00 89.19 139 A 1 
ATOM   1019 C  CZ  . PHE A 1 139 ? -1.511  16.599  29.689  1.00 89.53 139 A 1 
ATOM   1020 N  N   . ARG A 1 140 ? -3.154  17.256  22.638  1.00 96.02 140 A 1 
ATOM   1021 C  CA  . ARG A 1 140 ? -3.889  17.613  21.436  1.00 96.15 140 A 1 
ATOM   1022 C  C   . ARG A 1 140 ? -5.244  16.938  21.457  1.00 96.68 140 A 1 
ATOM   1023 O  O   . ARG A 1 140 ? -5.343  15.759  21.775  1.00 96.65 140 A 1 
ATOM   1024 C  CB  . ARG A 1 140 ? -3.057  17.240  20.202  1.00 95.28 140 A 1 
ATOM   1025 C  CG  . ARG A 1 140 ? -3.740  17.615  18.879  1.00 91.23 140 A 1 
ATOM   1026 C  CD  . ARG A 1 140 ? -2.792  17.346  17.708  1.00 87.78 140 A 1 
ATOM   1027 N  NE  . ARG A 1 140 ? -3.420  17.645  16.417  1.00 78.82 140 A 1 
ATOM   1028 C  CZ  . ARG A 1 140 ? -3.776  16.776  15.484  1.00 73.33 140 A 1 
ATOM   1029 N  NH1 . ARG A 1 140 ? -3.588  15.493  15.615  1.00 65.15 140 A 1 
ATOM   1030 N  NH2 . ARG A 1 140 ? -4.326  17.188  14.387  1.00 63.90 140 A 1 
ATOM   1031 N  N   . VAL A 1 141 ? -6.278  17.685  21.075  1.00 97.30 141 A 1 
ATOM   1032 C  CA  . VAL A 1 141 ? -7.622  17.165  20.829  1.00 97.71 141 A 1 
ATOM   1033 C  C   . VAL A 1 141 ? -8.048  17.541  19.422  1.00 97.78 141 A 1 
ATOM   1034 O  O   . VAL A 1 141 ? -7.602  18.558  18.889  1.00 97.42 141 A 1 
ATOM   1035 C  CB  . VAL A 1 141 ? -8.644  17.623  21.882  1.00 97.30 141 A 1 
ATOM   1036 C  CG1 . VAL A 1 141 ? -8.287  17.082  23.263  1.00 93.34 141 A 1 
ATOM   1037 C  CG2 . VAL A 1 141 ? -8.778  19.153  21.962  1.00 93.41 141 A 1 
ATOM   1038 N  N   . PHE A 1 142 ? -8.918  16.735  18.810  1.00 98.17 142 A 1 
ATOM   1039 C  CA  . PHE A 1 142 ? -9.536  17.082  17.537  1.00 98.27 142 A 1 
ATOM   1040 C  C   . PHE A 1 142 ? -10.993 16.635  17.487  1.00 98.41 142 A 1 
ATOM   1041 O  O   . PHE A 1 142 ? -11.416 15.732  18.205  1.00 98.30 142 A 1 
ATOM   1042 C  CB  . PHE A 1 142 ? -8.718  16.533  16.357  1.00 97.81 142 A 1 
ATOM   1043 C  CG  . PHE A 1 142 ? -8.907  15.060  16.083  1.00 97.65 142 A 1 
ATOM   1044 C  CD1 . PHE A 1 142 ? -8.079  14.105  16.696  1.00 96.10 142 A 1 
ATOM   1045 C  CD2 . PHE A 1 142 ? -9.934  14.629  15.221  1.00 96.13 142 A 1 
ATOM   1046 C  CE1 . PHE A 1 142 ? -8.279  12.739  16.461  1.00 94.77 142 A 1 
ATOM   1047 C  CE2 . PHE A 1 142 ? -10.143 13.257  14.991  1.00 94.97 142 A 1 
ATOM   1048 C  CZ  . PHE A 1 142 ? -9.315  12.318  15.615  1.00 94.96 142 A 1 
ATOM   1049 N  N   . GLY A 1 143 ? -11.741 17.272  16.600  1.00 98.34 143 A 1 
ATOM   1050 C  CA  . GLY A 1 143 ? -13.057 16.852  16.148  1.00 98.32 143 A 1 
ATOM   1051 C  C   . GLY A 1 143 ? -13.137 16.969  14.628  1.00 98.48 143 A 1 
ATOM   1052 O  O   . GLY A 1 143 ? -12.504 17.836  14.022  1.00 97.87 143 A 1 
ATOM   1053 N  N   . THR A 1 144 ? -13.915 16.083  13.994  1.00 98.49 144 A 1 
ATOM   1054 C  CA  . THR A 1 144 ? -14.154 16.112  12.555  1.00 98.36 144 A 1 
ATOM   1055 C  C   . THR A 1 144 ? -15.565 15.642  12.241  1.00 98.32 144 A 1 
ATOM   1056 O  O   . THR A 1 144 ? -16.162 14.907  13.024  1.00 97.60 144 A 1 
ATOM   1057 C  CB  . THR A 1 144 ? -13.076 15.313  11.804  1.00 97.01 144 A 1 
ATOM   1058 O  OG1 . THR A 1 144 ? -13.233 15.423  10.414  1.00 85.33 144 A 1 
ATOM   1059 C  CG2 . THR A 1 144 ? -13.076 13.828  12.137  1.00 87.74 144 A 1 
ATOM   1060 N  N   . GLY A 1 145 ? -16.108 16.074  11.111  1.00 98.26 145 A 1 
ATOM   1061 C  CA  . GLY A 1 145 ? -17.417 15.650  10.636  1.00 98.16 145 A 1 
ATOM   1062 C  C   . GLY A 1 145 ? -17.486 15.678  9.114   1.00 98.37 145 A 1 
ATOM   1063 O  O   . GLY A 1 145 ? -16.789 16.470  8.470   1.00 97.55 145 A 1 
ATOM   1064 N  N   . GLY A 1 146 ? -18.341 14.832  8.544   1.00 98.02 146 A 1 
ATOM   1065 C  CA  . GLY A 1 146 ? -18.573 14.749  7.108   1.00 97.89 146 A 1 
ATOM   1066 C  C   . GLY A 1 146 ? -20.049 14.486  6.798   1.00 97.84 146 A 1 
ATOM   1067 O  O   . GLY A 1 146 ? -20.702 13.708  7.477   1.00 96.35 146 A 1 
ATOM   1068 N  N   . THR A 1 147 ? -20.576 15.136  5.763   1.00 97.58 147 A 1 
ATOM   1069 C  CA  . THR A 1 147 ? -21.984 14.968  5.372   1.00 97.17 147 A 1 
ATOM   1070 C  C   . THR A 1 147 ? -22.202 13.816  4.394   1.00 96.84 147 A 1 
ATOM   1071 O  O   . THR A 1 147 ? -23.310 13.300  4.315   1.00 94.20 147 A 1 
ATOM   1072 C  CB  . THR A 1 147 ? -22.561 16.251  4.749   1.00 96.37 147 A 1 
ATOM   1073 O  OG1 . THR A 1 147 ? -21.903 16.571  3.547   1.00 92.16 147 A 1 
ATOM   1074 C  CG2 . THR A 1 147 ? -22.456 17.457  5.683   1.00 92.39 147 A 1 
ATOM   1075 N  N   . GLY A 1 148 ? -21.185 13.443  3.619   1.00 96.56 148 A 1 
ATOM   1076 C  CA  . GLY A 1 148 ? -21.297 12.417  2.580   1.00 95.92 148 A 1 
ATOM   1077 C  C   . GLY A 1 148 ? -21.353 10.991  3.116   1.00 96.29 148 A 1 
ATOM   1078 O  O   . GLY A 1 148 ? -21.909 10.113  2.462   1.00 93.75 148 A 1 
ATOM   1079 N  N   . ASP A 1 149 ? -20.824 10.778  4.306   1.00 96.53 149 A 1 
ATOM   1080 C  CA  . ASP A 1 149 ? -20.783 9.506   5.025   1.00 96.36 149 A 1 
ATOM   1081 C  C   . ASP A 1 149 ? -21.385 9.616   6.434   1.00 96.76 149 A 1 
ATOM   1082 O  O   . ASP A 1 149 ? -21.216 8.720   7.256   1.00 94.37 149 A 1 
ATOM   1083 C  CB  . ASP A 1 149 ? -19.327 9.006   5.062   1.00 94.63 149 A 1 
ATOM   1084 C  CG  . ASP A 1 149 ? -18.365 9.925   5.822   1.00 94.34 149 A 1 
ATOM   1085 O  OD1 . ASP A 1 149 ? -18.706 11.098  6.100   1.00 90.61 149 A 1 
ATOM   1086 O  OD2 . ASP A 1 149 ? -17.240 9.464   6.125   1.00 90.22 149 A 1 
ATOM   1087 N  N   . HIS A 1 150 ? -22.071 10.714  6.717   1.00 96.61 150 A 1 
ATOM   1088 C  CA  . HIS A 1 150 ? -22.661 11.000  8.030   1.00 96.98 150 A 1 
ATOM   1089 C  C   . HIS A 1 150 ? -21.666 10.790  9.184   1.00 97.44 150 A 1 
ATOM   1090 O  O   . HIS A 1 150 ? -22.018 10.247  10.228  1.00 95.36 150 A 1 
ATOM   1091 C  CB  . HIS A 1 150 ? -23.975 10.224  8.195   1.00 95.74 150 A 1 
ATOM   1092 C  CG  . HIS A 1 150 ? -24.978 10.560  7.128   1.00 93.17 150 A 1 
ATOM   1093 N  ND1 . HIS A 1 150 ? -25.774 11.676  7.100   1.00 81.04 150 A 1 
ATOM   1094 C  CD2 . HIS A 1 150 ? -25.255 9.842   5.990   1.00 79.90 150 A 1 
ATOM   1095 C  CE1 . HIS A 1 150 ? -26.521 11.629  5.971   1.00 82.26 150 A 1 
ATOM   1096 N  NE2 . HIS A 1 150 ? -26.230 10.533  5.277   1.00 83.75 150 A 1 
ATOM   1097 N  N   . SER A 1 151 ? -20.412 11.194  8.990   1.00 97.70 151 A 1 
ATOM   1098 C  CA  . SER A 1 151 ? -19.331 10.865  9.914   1.00 97.86 151 A 1 
ATOM   1099 C  C   . SER A 1 151 ? -19.160 11.899  11.027  1.00 98.18 151 A 1 
ATOM   1100 O  O   . SER A 1 151 ? -19.315 13.106  10.842  1.00 97.23 151 A 1 
ATOM   1101 C  CB  . SER A 1 151 ? -18.021 10.603  9.174   1.00 96.15 151 A 1 
ATOM   1102 O  OG  . SER A 1 151 ? -17.519 11.749  8.512   1.00 90.79 151 A 1 
ATOM   1103 N  N   . LEU A 1 152 ? -18.776 11.384  12.202  1.00 98.00 152 A 1 
ATOM   1104 C  CA  . LEU A 1 152 ? -18.307 12.158  13.342  1.00 98.00 152 A 1 
ATOM   1105 C  C   . LEU A 1 152 ? -17.034 11.502  13.873  1.00 98.04 152 A 1 
ATOM   1106 O  O   . LEU A 1 152 ? -17.023 10.321  14.194  1.00 97.04 152 A 1 
ATOM   1107 C  CB  . LEU A 1 152 ? -19.414 12.199  14.408  1.00 97.01 152 A 1 
ATOM   1108 C  CG  . LEU A 1 152 ? -19.080 13.112  15.598  1.00 83.58 152 A 1 
ATOM   1109 C  CD1 . LEU A 1 152 ? -19.162 14.595  15.226  1.00 77.68 152 A 1 
ATOM   1110 C  CD2 . LEU A 1 152 ? -20.061 12.858  16.742  1.00 77.61 152 A 1 
ATOM   1111 N  N   . GLY A 1 153 ? -15.957 12.275  13.984  1.00 98.10 153 A 1 
ATOM   1112 C  CA  . GLY A 1 153 ? -14.694 11.810  14.539  1.00 98.16 153 A 1 
ATOM   1113 C  C   . GLY A 1 153 ? -14.258 12.681  15.711  1.00 98.37 153 A 1 
ATOM   1114 O  O   . GLY A 1 153 ? -14.397 13.900  15.687  1.00 97.65 153 A 1 
ATOM   1115 N  N   . LEU A 1 154 ? -13.694 12.040  16.727  1.00 98.37 154 A 1 
ATOM   1116 C  CA  . LEU A 1 154 ? -13.142 12.680  17.917  1.00 98.28 154 A 1 
ATOM   1117 C  C   . LEU A 1 154 ? -11.810 12.015  18.269  1.00 98.49 154 A 1 
ATOM   1118 O  O   . LEU A 1 154 ? -11.622 10.831  18.019  1.00 97.36 154 A 1 
ATOM   1119 C  CB  . LEU A 1 154 ? -14.128 12.536  19.099  1.00 96.05 154 A 1 
ATOM   1120 C  CG  . LEU A 1 154 ? -15.496 13.208  18.907  1.00 84.07 154 A 1 
ATOM   1121 C  CD1 . LEU A 1 154 ? -16.424 12.829  20.057  1.00 77.15 154 A 1 
ATOM   1122 C  CD2 . LEU A 1 154 ? -15.384 14.740  18.889  1.00 75.91 154 A 1 
ATOM   1123 N  N   . GLY A 1 155 ? -10.897 12.748  18.892  1.00 98.29 155 A 1 
ATOM   1124 C  CA  . GLY A 1 155 ? -9.693  12.117  19.414  1.00 98.24 155 A 1 
ATOM   1125 C  C   . GLY A 1 155 ? -8.882  13.021  20.313  1.00 98.45 155 A 1 
ATOM   1126 O  O   . GLY A 1 155 ? -9.067  14.236  20.375  1.00 97.87 155 A 1 
ATOM   1127 N  N   . ALA A 1 156 ? -7.964  12.385  21.026  1.00 97.73 156 A 1 
ATOM   1128 C  CA  . ALA A 1 156 ? -7.064  13.045  21.947  1.00 97.88 156 A 1 
ATOM   1129 C  C   . ALA A 1 156 ? -5.699  12.358  21.954  1.00 97.86 156 A 1 
ATOM   1130 O  O   . ALA A 1 156 ? -5.595  11.147  21.769  1.00 97.30 156 A 1 
ATOM   1131 C  CB  . ALA A 1 156 ? -7.706  13.062  23.346  1.00 97.24 156 A 1 
ATOM   1132 N  N   . SER A 1 157 ? -4.657  13.133  22.218  1.00 96.99 157 A 1 
ATOM   1133 C  CA  . SER A 1 157 ? -3.318  12.610  22.474  1.00 96.53 157 A 1 
ATOM   1134 C  C   . SER A 1 157 ? -2.656  13.374  23.610  1.00 96.46 157 A 1 
ATOM   1135 O  O   . SER A 1 157 ? -2.880  14.567  23.792  1.00 95.76 157 A 1 
ATOM   1136 C  CB  . SER A 1 157 ? -2.467  12.613  21.199  1.00 95.22 157 A 1 
ATOM   1137 O  OG  . SER A 1 157 ? -2.434  13.881  20.584  1.00 82.25 157 A 1 
ATOM   1138 N  N   . ALA A 1 158 ? -1.838  12.654  24.380  1.00 96.20 158 A 1 
ATOM   1139 C  CA  . ALA A 1 158 ? -0.961  13.212  25.385  1.00 96.37 158 A 1 
ATOM   1140 C  C   . ALA A 1 158 ? 0.463   12.745  25.099  1.00 96.37 158 A 1 
ATOM   1141 O  O   . ALA A 1 158 ? 0.688   11.566  24.821  1.00 95.99 158 A 1 
ATOM   1142 C  CB  . ALA A 1 158 ? -1.433  12.787  26.780  1.00 96.00 158 A 1 
ATOM   1143 N  N   . PHE A 1 159 ? 1.418   13.660  25.150  1.00 95.67 159 A 1 
ATOM   1144 C  CA  . PHE A 1 159 ? 2.802   13.372  24.807  1.00 95.35 159 A 1 
ATOM   1145 C  C   . PHE A 1 159 ? 3.755   14.161  25.699  1.00 95.21 159 A 1 
ATOM   1146 O  O   . PHE A 1 159 ? 3.430   15.248  26.183  1.00 94.53 159 A 1 
ATOM   1147 C  CB  . PHE A 1 159 ? 3.041   13.627  23.311  1.00 94.68 159 A 1 
ATOM   1148 C  CG  . PHE A 1 159 ? 2.438   14.910  22.784  1.00 94.84 159 A 1 
ATOM   1149 C  CD1 . PHE A 1 159 ? 1.134   14.912  22.238  1.00 93.45 159 A 1 
ATOM   1150 C  CD2 . PHE A 1 159 ? 3.149   16.117  22.845  1.00 93.32 159 A 1 
ATOM   1151 C  CE1 . PHE A 1 159 ? 0.557   16.097  21.763  1.00 92.15 159 A 1 
ATOM   1152 C  CE2 . PHE A 1 159 ? 2.570   17.311  22.372  1.00 92.24 159 A 1 
ATOM   1153 C  CZ  . PHE A 1 159 ? 1.277   17.300  21.835  1.00 92.18 159 A 1 
ATOM   1154 N  N   . GLY A 1 160 ? 4.929   13.593  25.934  1.00 94.70 160 A 1 
ATOM   1155 C  CA  . GLY A 1 160 ? 5.910   14.201  26.809  1.00 94.51 160 A 1 
ATOM   1156 C  C   . GLY A 1 160 ? 7.297   13.631  26.621  1.00 94.84 160 A 1 
ATOM   1157 O  O   . GLY A 1 160 ? 7.489   12.588  25.989  1.00 94.37 160 A 1 
ATOM   1158 N  N   . ARG A 1 161 ? 8.283   14.332  27.177  1.00 94.44 161 A 1 
ATOM   1159 C  CA  . ARG A 1 161 ? 9.674   13.896  27.227  1.00 93.93 161 A 1 
ATOM   1160 C  C   . ARG A 1 161 ? 10.298  14.250  28.568  1.00 94.29 161 A 1 
ATOM   1161 O  O   . ARG A 1 161 ? 9.966   15.261  29.185  1.00 93.43 161 A 1 
ATOM   1162 C  CB  . ARG A 1 161 ? 10.475  14.453  26.041  1.00 91.22 161 A 1 
ATOM   1163 C  CG  . ARG A 1 161 ? 10.630  15.981  26.071  1.00 82.98 161 A 1 
ATOM   1164 C  CD  . ARG A 1 161 ? 11.432  16.457  24.860  1.00 81.16 161 A 1 
ATOM   1165 N  NE  . ARG A 1 161 ? 11.528  17.928  24.838  1.00 71.95 161 A 1 
ATOM   1166 C  CZ  . ARG A 1 161 ? 11.978  18.667  23.843  1.00 66.72 161 A 1 
ATOM   1167 N  NH1 . ARG A 1 161 ? 12.467  18.130  22.760  1.00 61.42 161 A 1 
ATOM   1168 N  NH2 . ARG A 1 161 ? 11.923  19.963  23.926  1.00 57.30 161 A 1 
ATOM   1169 N  N   . THR A 1 162 ? 11.237  13.436  28.983  1.00 94.49 162 A 1 
ATOM   1170 C  CA  . THR A 1 162 ? 12.225  13.740  30.021  1.00 94.29 162 A 1 
ATOM   1171 C  C   . THR A 1 162 ? 13.607  13.848  29.378  1.00 94.05 162 A 1 
ATOM   1172 O  O   . THR A 1 162 ? 13.725  13.946  28.150  1.00 91.94 162 A 1 
ATOM   1173 C  CB  . THR A 1 162 ? 12.177  12.696  31.147  1.00 92.92 162 A 1 
ATOM   1174 O  OG1 . THR A 1 162 ? 12.601  11.447  30.682  1.00 83.92 162 A 1 
ATOM   1175 C  CG2 . THR A 1 162 ? 10.776  12.521  31.744  1.00 82.25 162 A 1 
ATOM   1176 N  N   . GLU A 1 163 ? 14.657  13.821  30.173  1.00 93.54 163 A 1 
ATOM   1177 C  CA  . GLU A 1 163 ? 16.026  13.860  29.654  1.00 92.88 163 A 1 
ATOM   1178 C  C   . GLU A 1 163 ? 16.379  12.622  28.807  1.00 93.38 163 A 1 
ATOM   1179 O  O   . GLU A 1 163 ? 17.093  12.723  27.822  1.00 89.96 163 A 1 
ATOM   1180 C  CB  . GLU A 1 163 ? 16.953  14.022  30.870  1.00 90.73 163 A 1 
ATOM   1181 C  CG  . GLU A 1 163 ? 18.373  14.439  30.490  1.00 78.27 163 A 1 
ATOM   1182 C  CD  . GLU A 1 163 ? 19.225  14.784  31.730  1.00 69.58 163 A 1 
ATOM   1183 O  OE1 . GLU A 1 163 ? 20.278  15.426  31.533  1.00 62.12 163 A 1 
ATOM   1184 O  OE2 . GLU A 1 163 ? 18.811  14.436  32.854  1.00 64.01 163 A 1 
ATOM   1185 N  N   . ASN A 1 164 ? 15.813  11.467  29.171  1.00 95.86 164 A 1 
ATOM   1186 C  CA  . ASN A 1 164 ? 16.135  10.176  28.551  1.00 96.42 164 A 1 
ATOM   1187 C  C   . ASN A 1 164 ? 14.915  9.341   28.132  1.00 97.32 164 A 1 
ATOM   1188 O  O   . ASN A 1 164 ? 15.067  8.202   27.690  1.00 95.63 164 A 1 
ATOM   1189 C  CB  . ASN A 1 164 ? 17.053  9.410   29.509  1.00 93.91 164 A 1 
ATOM   1190 C  CG  . ASN A 1 164 ? 16.381  9.013   30.825  1.00 87.75 164 A 1 
ATOM   1191 O  OD1 . ASN A 1 164 ? 15.365  9.537   31.246  1.00 69.89 164 A 1 
ATOM   1192 N  ND2 . ASN A 1 164 ? 16.957  8.058   31.516  1.00 74.58 164 A 1 
ATOM   1193 N  N   . LEU A 1 165 ? 13.683  9.875   28.282  1.00 96.13 165 A 1 
ATOM   1194 C  CA  . LEU A 1 165 ? 12.450  9.208   27.881  1.00 96.26 165 A 1 
ATOM   1195 C  C   . LEU A 1 165 ? 11.611  10.164  27.032  1.00 95.93 165 A 1 
ATOM   1196 O  O   . LEU A 1 165 ? 11.477  11.331  27.378  1.00 94.91 165 A 1 
ATOM   1197 C  CB  . LEU A 1 165 ? 11.646  8.763   29.125  1.00 95.53 165 A 1 
ATOM   1198 C  CG  . LEU A 1 165 ? 12.274  7.598   29.904  1.00 89.00 165 A 1 
ATOM   1199 C  CD1 . LEU A 1 165 ? 11.711  7.526   31.331  1.00 83.02 165 A 1 
ATOM   1200 C  CD2 . LEU A 1 165 ? 11.956  6.260   29.234  1.00 83.44 165 A 1 
ATOM   1201 N  N   . ASP A 1 166 ? 10.977  9.640   25.993  1.00 95.71 166 A 1 
ATOM   1202 C  CA  . ASP A 1 166 ? 9.816   10.250  25.365  1.00 95.47 166 A 1 
ATOM   1203 C  C   . ASP A 1 166 ? 8.670   9.244   25.276  1.00 96.23 166 A 1 
ATOM   1204 O  O   . ASP A 1 166 ? 8.868   8.028   25.363  1.00 95.81 166 A 1 
ATOM   1205 C  CB  . ASP A 1 166 ? 10.174  10.916  24.024  1.00 92.98 166 A 1 
ATOM   1206 C  CG  . ASP A 1 166 ? 10.531  9.949   22.881  1.00 88.61 166 A 1 
ATOM   1207 O  OD1 . ASP A 1 166 ? 9.759   9.003   22.621  1.00 78.98 166 A 1 
ATOM   1208 O  OD2 . ASP A 1 166 ? 11.549  10.197  22.203  1.00 82.23 166 A 1 
ATOM   1209 N  N   . GLY A 1 167 ? 7.451   9.752   25.159  1.00 95.76 167 A 1 
ATOM   1210 C  CA  . GLY A 1 167 ? 6.277   8.908   25.029  1.00 95.90 167 A 1 
ATOM   1211 C  C   . GLY A 1 167 ? 5.058   9.655   24.519  1.00 96.09 167 A 1 
ATOM   1212 O  O   . GLY A 1 167 ? 4.889   10.853  24.737  1.00 95.39 167 A 1 
ATOM   1213 N  N   . ILE A 1 168 ? 4.182   8.906   23.872  1.00 96.38 168 A 1 
ATOM   1214 C  CA  . ILE A 1 168 ? 2.883   9.353   23.403  1.00 96.67 168 A 1 
ATOM   1215 C  C   . ILE A 1 168 ? 1.832   8.287   23.700  1.00 97.19 168 A 1 
ATOM   1216 O  O   . ILE A 1 168 ? 2.070   7.095   23.526  1.00 97.17 168 A 1 
ATOM   1217 C  CB  . ILE A 1 168 ? 2.919   9.761   21.915  1.00 96.05 168 A 1 
ATOM   1218 C  CG1 . ILE A 1 168 ? 1.554   10.292  21.441  1.00 95.02 168 A 1 
ATOM   1219 C  CG2 . ILE A 1 168 ? 3.394   8.597   21.005  1.00 93.85 168 A 1 
ATOM   1220 C  CD1 . ILE A 1 168 ? 1.595   10.990  20.077  1.00 92.16 168 A 1 
ATOM   1221 N  N   . VAL A 1 169 ? 0.653   8.728   24.114  1.00 97.34 169 A 1 
ATOM   1222 C  CA  . VAL A 1 169 ? -0.595  7.971   24.066  1.00 97.50 169 A 1 
ATOM   1223 C  C   . VAL A 1 169 ? -1.588  8.744   23.217  1.00 97.46 169 A 1 
ATOM   1224 O  O   . VAL A 1 169 ? -1.748  9.950   23.393  1.00 97.03 169 A 1 
ATOM   1225 C  CB  . VAL A 1 169 ? -1.177  7.658   25.463  1.00 96.93 169 A 1 
ATOM   1226 C  CG1 . VAL A 1 169 ? -0.482  6.427   26.054  1.00 85.08 169 A 1 
ATOM   1227 C  CG2 . VAL A 1 169 ? -1.030  8.806   26.456  1.00 83.97 169 A 1 
ATOM   1228 N  N   . ALA A 1 170 ? -2.227  8.071   22.260  1.00 97.65 170 A 1 
ATOM   1229 C  CA  . ALA A 1 170 ? -3.194  8.661   21.355  1.00 97.64 170 A 1 
ATOM   1230 C  C   . ALA A 1 170 ? -4.401  7.737   21.194  1.00 97.98 170 A 1 
ATOM   1231 O  O   . ALA A 1 170 ? -4.275  6.518   21.181  1.00 97.75 170 A 1 
ATOM   1232 C  CB  . ALA A 1 170 ? -2.513  8.984   20.022  1.00 97.12 170 A 1 
ATOM   1233 N  N   . TRP A 1 171 ? -5.569  8.343   21.054  1.00 98.23 171 A 1 
ATOM   1234 C  CA  . TRP A 1 171 ? -6.834  7.672   20.802  1.00 98.37 171 A 1 
ATOM   1235 C  C   . TRP A 1 171 ? -7.636  8.465   19.781  1.00 98.31 171 A 1 
ATOM   1236 O  O   . TRP A 1 171 ? -7.698  9.689   19.856  1.00 97.82 171 A 1 
ATOM   1237 C  CB  . TRP A 1 171 ? -7.596  7.511   22.123  1.00 97.76 171 A 1 
ATOM   1238 C  CG  . TRP A 1 171 ? -9.055  7.210   21.969  1.00 89.98 171 A 1 
ATOM   1239 C  CD1 . TRP A 1 171 ? -9.572  6.029   21.576  1.00 76.46 171 A 1 
ATOM   1240 C  CD2 . TRP A 1 171 ? -10.185 8.122   22.150  1.00 84.67 171 A 1 
ATOM   1241 N  NE1 . TRP A 1 171 ? -10.965 6.132   21.514  1.00 69.51 171 A 1 
ATOM   1242 C  CE2 . TRP A 1 171 ? -11.376 7.399   21.859  1.00 77.62 171 A 1 
ATOM   1243 C  CE3 . TRP A 1 171 ? -10.314 9.469   22.535  1.00 67.18 171 A 1 
ATOM   1244 C  CZ2 . TRP A 1 171 ? -12.650 8.000   21.946  1.00 73.06 171 A 1 
ATOM   1245 C  CZ3 . TRP A 1 171 ? -11.585 10.070  22.620  1.00 62.91 171 A 1 
ATOM   1246 C  CH2 . TRP A 1 171 ? -12.743 9.338   22.329  1.00 64.08 171 A 1 
ATOM   1247 N  N   . SER A 1 172 ? -8.269  7.760   18.855  1.00 98.52 172 A 1 
ATOM   1248 C  CA  . SER A 1 172 ? -9.308  8.297   17.992  1.00 98.34 172 A 1 
ATOM   1249 C  C   . SER A 1 172 ? -10.531 7.387   17.999  1.00 98.54 172 A 1 
ATOM   1250 O  O   . SER A 1 172 ? -10.413 6.162   18.095  1.00 97.86 172 A 1 
ATOM   1251 C  CB  . SER A 1 172 ? -8.807  8.543   16.568  1.00 96.88 172 A 1 
ATOM   1252 O  OG  . SER A 1 172 ? -8.598  7.339   15.873  1.00 80.98 172 A 1 
ATOM   1253 N  N   . SER A 1 173 ? -11.712 7.999   17.887  1.00 98.40 173 A 1 
ATOM   1254 C  CA  . SER A 1 173 ? -12.986 7.341   17.640  1.00 98.37 173 A 1 
ATOM   1255 C  C   . SER A 1 173 ? -13.650 8.007   16.444  1.00 98.36 173 A 1 
ATOM   1256 O  O   . SER A 1 173 ? -13.596 9.231   16.317  1.00 97.07 173 A 1 
ATOM   1257 C  CB  . SER A 1 173 ? -13.882 7.436   18.869  1.00 97.04 173 A 1 
ATOM   1258 O  OG  . SER A 1 173 ? -15.096 6.752   18.669  1.00 82.92 173 A 1 
ATOM   1259 N  N   . ARG A 1 174 ? -14.252 7.217   15.560  1.00 98.27 174 A 1 
ATOM   1260 C  CA  . ARG A 1 174 ? -14.929 7.709   14.367  1.00 98.00 174 A 1 
ATOM   1261 C  C   . ARG A 1 174 ? -16.151 6.856   14.092  1.00 98.38 174 A 1 
ATOM   1262 O  O   . ARG A 1 174 ? -16.020 5.649   13.891  1.00 97.61 174 A 1 
ATOM   1263 C  CB  . ARG A 1 174 ? -13.941 7.700   13.203  1.00 96.17 174 A 1 
ATOM   1264 C  CG  . ARG A 1 174 ? -14.481 8.387   11.946  1.00 89.92 174 A 1 
ATOM   1265 C  CD  . ARG A 1 174 ? -13.492 8.268   10.789  1.00 89.70 174 A 1 
ATOM   1266 N  NE  . ARG A 1 174 ? -12.163 8.801   11.120  1.00 89.53 174 A 1 
ATOM   1267 C  CZ  . ARG A 1 174 ? -11.715 10.038  11.004  1.00 92.71 174 A 1 
ATOM   1268 N  NH1 . ARG A 1 174 ? -12.446 11.006  10.533  1.00 82.39 174 A 1 
ATOM   1269 N  NH2 . ARG A 1 174 ? -10.499 10.307  11.367  1.00 85.97 174 A 1 
ATOM   1270 N  N   . ASP A 1 175 ? -17.308 7.490   14.023  1.00 98.21 175 A 1 
ATOM   1271 C  CA  . ASP A 1 175 ? -18.544 6.862   13.575  1.00 98.16 175 A 1 
ATOM   1272 C  C   . ASP A 1 175 ? -18.849 7.336   12.154  1.00 98.13 175 A 1 
ATOM   1273 O  O   . ASP A 1 175 ? -18.650 8.505   11.824  1.00 97.05 175 A 1 
ATOM   1274 C  CB  . ASP A 1 175 ? -19.691 7.168   14.552  1.00 97.43 175 A 1 
ATOM   1275 C  CG  . ASP A 1 175 ? -19.380 6.670   15.971  1.00 92.52 175 A 1 
ATOM   1276 O  OD1 . ASP A 1 175 ? -19.142 5.450   16.135  1.00 84.19 175 A 1 
ATOM   1277 O  OD2 . ASP A 1 175 ? -19.339 7.521   16.887  1.00 84.03 175 A 1 
ATOM   1278 N  N   . ARG A 1 176 ? -19.301 6.412   11.289  1.00 98.12 176 A 1 
ATOM   1279 C  CA  . ARG A 1 176 ? -19.676 6.682   9.898   1.00 97.72 176 A 1 
ATOM   1280 C  C   . ARG A 1 176 ? -20.981 5.955   9.583   1.00 97.93 176 A 1 
ATOM   1281 O  O   . ARG A 1 176 ? -21.116 4.775   9.902   1.00 96.45 176 A 1 
ATOM   1282 C  CB  . ARG A 1 176 ? -18.574 6.226   8.939   1.00 95.20 176 A 1 
ATOM   1283 C  CG  . ARG A 1 176 ? -17.211 6.876   9.236   1.00 88.45 176 A 1 
ATOM   1284 C  CD  . ARG A 1 176 ? -16.127 6.351   8.292   1.00 87.85 176 A 1 
ATOM   1285 N  NE  . ARG A 1 176 ? -16.341 6.791   6.920   1.00 85.19 176 A 1 
ATOM   1286 C  CZ  . ARG A 1 176 ? -16.159 6.099   5.805   1.00 87.38 176 A 1 
ATOM   1287 N  NH1 . ARG A 1 176 ? -15.699 4.887   5.808   1.00 77.41 176 A 1 
ATOM   1288 N  NH2 . ARG A 1 176 ? -16.441 6.644   4.673   1.00 78.18 176 A 1 
ATOM   1289 N  N   . GLY A 1 177 ? -21.920 6.651   8.948   1.00 97.15 177 A 1 
ATOM   1290 C  CA  . GLY A 1 177 ? -23.185 6.085   8.513   1.00 97.08 177 A 1 
ATOM   1291 C  C   . GLY A 1 177 ? -23.210 5.736   7.025   1.00 97.38 177 A 1 
ATOM   1292 O  O   . GLY A 1 177 ? -22.184 5.429   6.413   1.00 95.72 177 A 1 
ATOM   1293 N  N   . ASP A 1 178 ? -24.396 5.814   6.443   1.00 96.93 178 A 1 
ATOM   1294 C  CA  . ASP A 1 178 ? -24.639 5.559   5.027   1.00 96.75 178 A 1 
ATOM   1295 C  C   . ASP A 1 178 ? -23.780 6.448   4.113   1.00 96.87 178 A 1 
ATOM   1296 O  O   . ASP A 1 178 ? -23.609 7.650   4.336   1.00 95.21 178 A 1 
ATOM   1297 C  CB  . ASP A 1 178 ? -26.123 5.763   4.702   1.00 95.43 178 A 1 
ATOM   1298 C  CG  . ASP A 1 178 ? -27.056 4.705   5.291   1.00 94.08 178 A 1 
ATOM   1299 O  OD1 . ASP A 1 178 ? -26.585 3.587   5.582   1.00 90.51 178 A 1 
ATOM   1300 O  OD2 . ASP A 1 178 ? -28.265 5.001   5.389   1.00 90.08 178 A 1 
ATOM   1301 N  N   . LEU A 1 179 ? -23.285 5.855   3.029   1.00 96.77 179 A 1 
ATOM   1302 C  CA  . LEU A 1 179 ? -22.437 6.525   2.046   1.00 96.53 179 A 1 
ATOM   1303 C  C   . LEU A 1 179 ? -23.295 7.091   0.914   1.00 96.27 179 A 1 
ATOM   1304 O  O   . LEU A 1 179 ? -23.845 6.345   0.101   1.00 94.92 179 A 1 
ATOM   1305 C  CB  . LEU A 1 179 ? -21.380 5.548   1.502   1.00 95.91 179 A 1 
ATOM   1306 C  CG  . LEU A 1 179 ? -20.553 4.815   2.563   1.00 94.87 179 A 1 
ATOM   1307 C  CD1 . LEU A 1 179 ? -19.587 3.860   1.870   1.00 92.26 179 A 1 
ATOM   1308 C  CD2 . LEU A 1 179 ? -19.744 5.781   3.437   1.00 91.74 179 A 1 
ATOM   1309 N  N   . ARG A 1 180 ? -23.363 8.416   0.823   1.00 96.46 180 A 1 
ATOM   1310 C  CA  . ARG A 1 180 ? -24.027 9.087   -0.287  1.00 95.98 180 A 1 
ATOM   1311 C  C   . ARG A 1 180 ? -23.116 9.089   -1.512  1.00 96.18 180 A 1 
ATOM   1312 O  O   . ARG A 1 180 ? -22.011 9.618   -1.467  1.00 94.53 180 A 1 
ATOM   1313 C  CB  . ARG A 1 180 ? -24.447 10.496  0.135   1.00 94.04 180 A 1 
ATOM   1314 C  CG  . ARG A 1 180 ? -25.286 11.154  -0.969  1.00 77.91 180 A 1 
ATOM   1315 C  CD  . ARG A 1 180 ? -25.735 12.544  -0.527  1.00 73.86 180 A 1 
ATOM   1316 N  NE  . ARG A 1 180 ? -26.477 13.197  -1.594  1.00 64.92 180 A 1 
ATOM   1317 C  CZ  . ARG A 1 180 ? -27.011 14.412  -1.551  1.00 56.95 180 A 1 
ATOM   1318 N  NH1 . ARG A 1 180 ? -26.927 15.133  -0.466  1.00 51.83 180 A 1 
ATOM   1319 N  NH2 . ARG A 1 180 ? -27.622 14.891  -2.590  1.00 48.74 180 A 1 
ATOM   1320 N  N   . GLN A 1 181 ? -23.613 8.560   -2.635  1.00 95.82 181 A 1 
ATOM   1321 C  CA  . GLN A 1 181 ? -22.851 8.412   -3.858  1.00 95.59 181 A 1 
ATOM   1322 C  C   . GLN A 1 181 ? -23.220 9.457   -4.913  1.00 96.14 181 A 1 
ATOM   1323 O  O   . GLN A 1 181 ? -24.292 10.063  -4.879  1.00 94.49 181 A 1 
ATOM   1324 C  CB  . GLN A 1 181 ? -23.028 6.994   -4.381  1.00 92.85 181 A 1 
ATOM   1325 C  CG  . GLN A 1 181 ? -22.475 5.978   -3.383  1.00 86.27 181 A 1 
ATOM   1326 C  CD  . GLN A 1 181 ? -22.518 4.572   -3.959  1.00 80.22 181 A 1 
ATOM   1327 O  OE1 . GLN A 1 181 ? -23.363 4.227   -4.765  1.00 71.54 181 A 1 
ATOM   1328 N  NE2 . GLN A 1 181 ? -21.598 3.741   -3.566  1.00 68.65 181 A 1 
ATOM   1329 N  N   . SER A 1 182 ? -22.333 9.651   -5.882  1.00 95.86 182 A 1 
ATOM   1330 C  CA  . SER A 1 182 ? -22.481 10.655  -6.934  1.00 96.15 182 A 1 
ATOM   1331 C  C   . SER A 1 182 ? -23.619 10.369  -7.915  1.00 96.06 182 A 1 
ATOM   1332 O  O   . SER A 1 182 ? -24.117 11.294  -8.556  1.00 93.29 182 A 1 
ATOM   1333 C  CB  . SER A 1 182 ? -21.164 10.789  -7.689  1.00 95.39 182 A 1 
ATOM   1334 O  OG  . SER A 1 182 ? -20.836 9.583   -8.342  1.00 92.64 182 A 1 
ATOM   1335 N  N   . ASN A 1 183 ? -24.066 9.115   -8.031  1.00 95.23 183 A 1 
ATOM   1336 C  CA  . ASN A 1 183 ? -25.231 8.718   -8.828  1.00 93.56 183 A 1 
ATOM   1337 C  C   . ASN A 1 183 ? -26.577 8.983   -8.118  1.00 92.82 183 A 1 
ATOM   1338 O  O   . ASN A 1 183 ? -27.633 8.713   -8.682  1.00 86.69 183 A 1 
ATOM   1339 C  CB  . ASN A 1 183 ? -25.075 7.245   -9.241  1.00 90.88 183 A 1 
ATOM   1340 C  CG  . ASN A 1 183 ? -25.225 6.262   -8.097  1.00 90.82 183 A 1 
ATOM   1341 O  OD1 . ASN A 1 183 ? -25.120 6.606   -6.938  1.00 82.91 183 A 1 
ATOM   1342 N  ND2 . ASN A 1 183 ? -25.488 5.020   -8.400  1.00 84.04 183 A 1 
ATOM   1343 N  N   . GLY A 1 184 ? -26.554 9.518   -6.896  1.00 90.56 184 A 1 
ATOM   1344 C  CA  . GLY A 1 184 ? -27.742 9.798   -6.089  1.00 88.70 184 A 1 
ATOM   1345 C  C   . GLY A 1 184 ? -28.216 8.634   -5.218  1.00 89.93 184 A 1 
ATOM   1346 O  O   . GLY A 1 184 ? -29.093 8.835   -4.376  1.00 85.77 184 A 1 
ATOM   1347 N  N   . GLU A 1 185 ? -27.620 7.448   -5.367  1.00 92.39 185 A 1 
ATOM   1348 C  CA  . GLU A 1 185 ? -27.888 6.296   -4.512  1.00 91.70 185 A 1 
ATOM   1349 C  C   . GLU A 1 185 ? -27.099 6.381   -3.201  1.00 93.37 185 A 1 
ATOM   1350 O  O   . GLU A 1 185 ? -26.144 7.149   -3.049  1.00 92.01 185 A 1 
ATOM   1351 C  CB  . GLU A 1 185 ? -27.607 4.990   -5.254  1.00 88.62 185 A 1 
ATOM   1352 C  CG  . GLU A 1 185 ? -28.537 4.797   -6.453  1.00 82.41 185 A 1 
ATOM   1353 C  CD  . GLU A 1 185 ? -28.215 3.542   -7.273  1.00 75.27 185 A 1 
ATOM   1354 O  OE1 . GLU A 1 185 ? -29.074 3.166   -8.090  1.00 68.70 185 A 1 
ATOM   1355 O  OE2 . GLU A 1 185 ? -27.081 3.033   -7.125  1.00 67.43 185 A 1 
ATOM   1356 N  N   . THR A 1 186 ? -27.516 5.556   -2.238  1.00 94.34 186 A 1 
ATOM   1357 C  CA  . THR A 1 186 ? -26.885 5.482   -0.921  1.00 94.81 186 A 1 
ATOM   1358 C  C   . THR A 1 186 ? -26.445 4.051   -0.663  1.00 95.18 186 A 1 
ATOM   1359 O  O   . THR A 1 186 ? -27.246 3.120   -0.752  1.00 92.71 186 A 1 
ATOM   1360 C  CB  . THR A 1 186 ? -27.848 5.965   0.166   1.00 92.79 186 A 1 
ATOM   1361 O  OG1 . THR A 1 186 ? -28.308 7.268   -0.134  1.00 81.90 186 A 1 
ATOM   1362 C  CG2 . THR A 1 186 ? -27.177 6.064   1.526   1.00 78.90 186 A 1 
ATOM   1363 N  N   . ALA A 1 187 ? -25.172 3.857   -0.327  1.00 95.18 187 A 1 
ATOM   1364 C  CA  . ALA A 1 187 ? -24.663 2.568   0.101   1.00 95.29 187 A 1 
ATOM   1365 C  C   . ALA A 1 187 ? -24.912 2.387   1.603   1.00 95.98 187 A 1 
ATOM   1366 O  O   . ALA A 1 187 ? -24.420 3.212   2.378   1.00 95.23 187 A 1 
ATOM   1367 C  CB  . ALA A 1 187 ? -23.180 2.470   -0.250  1.00 94.08 187 A 1 
ATOM   1368 N  N   . PRO A 1 188 ? -25.631 1.341   2.046   1.00 95.81 188 A 1 
ATOM   1369 C  CA  . PRO A 1 188 ? -25.872 1.118   3.459   1.00 95.49 188 A 1 
ATOM   1370 C  C   . PRO A 1 188 ? -24.554 0.816   4.177   1.00 95.99 188 A 1 
ATOM   1371 O  O   . PRO A 1 188 ? -23.769 -0.031  3.736   1.00 94.44 188 A 1 
ATOM   1372 C  CB  . PRO A 1 188 ? -26.860 -0.049  3.536   1.00 93.95 188 A 1 
ATOM   1373 C  CG  . PRO A 1 188 ? -26.601 -0.812  2.237   1.00 91.71 188 A 1 
ATOM   1374 C  CD  . PRO A 1 188 ? -26.237 0.294   1.249   1.00 94.75 188 A 1 
ATOM   1375 N  N   . ASN A 1 189 ? -24.308 1.529   5.275   1.00 96.43 189 A 1 
ATOM   1376 C  CA  . ASN A 1 189 ? -23.101 1.410   6.079   1.00 96.87 189 A 1 
ATOM   1377 C  C   . ASN A 1 189 ? -23.347 1.949   7.482   1.00 97.22 189 A 1 
ATOM   1378 O  O   . ASN A 1 189 ? -24.035 2.949   7.652   1.00 96.10 189 A 1 
ATOM   1379 C  CB  . ASN A 1 189 ? -21.974 2.204   5.406   1.00 95.71 189 A 1 
ATOM   1380 C  CG  . ASN A 1 189 ? -20.647 1.993   6.094   1.00 95.78 189 A 1 
ATOM   1381 O  OD1 . ASN A 1 189 ? -20.255 0.871   6.340   1.00 90.12 189 A 1 
ATOM   1382 N  ND2 . ASN A 1 189 ? -19.918 3.050   6.395   1.00 90.34 189 A 1 
ATOM   1383 N  N   . ASP A 1 190 ? -22.739 1.306   8.475   1.00 96.92 190 A 1 
ATOM   1384 C  CA  . ASP A 1 190 ? -22.632 1.806   9.838   1.00 97.28 190 A 1 
ATOM   1385 C  C   . ASP A 1 190 ? -21.309 1.288   10.407  1.00 97.54 190 A 1 
ATOM   1386 O  O   . ASP A 1 190 ? -21.122 0.074   10.507  1.00 96.05 190 A 1 
ATOM   1387 C  CB  . ASP A 1 190 ? -23.845 1.340   10.650  1.00 96.22 190 A 1 
ATOM   1388 C  CG  . ASP A 1 190 ? -23.969 1.982   12.031  1.00 91.48 190 A 1 
ATOM   1389 O  OD1 . ASP A 1 190 ? -23.058 2.726   12.425  1.00 84.13 190 A 1 
ATOM   1390 O  OD2 . ASP A 1 190 ? -25.015 1.714   12.682  1.00 82.26 190 A 1 
ATOM   1391 N  N   . GLU A 1 191 ? -20.350 2.169   10.667  1.00 97.93 191 A 1 
ATOM   1392 C  CA  . GLU A 1 191 ? -19.032 1.824   11.195  1.00 97.86 191 A 1 
ATOM   1393 C  C   . GLU A 1 191 ? -18.754 2.624   12.470  1.00 98.06 191 A 1 
ATOM   1394 O  O   . GLU A 1 191 ? -18.774 3.855   12.454  1.00 97.24 191 A 1 
ATOM   1395 C  CB  . GLU A 1 191 ? -17.911 2.081   10.173  1.00 96.82 191 A 1 
ATOM   1396 C  CG  . GLU A 1 191 ? -17.984 1.252   8.875   1.00 94.68 191 A 1 
ATOM   1397 C  CD  . GLU A 1 191 ? -16.849 1.633   7.910   1.00 96.06 191 A 1 
ATOM   1398 O  OE1 . GLU A 1 191 ? -15.774 0.998   7.941   1.00 90.44 191 A 1 
ATOM   1399 O  OE2 . GLU A 1 191 ? -17.011 2.594   7.120   1.00 91.51 191 A 1 
ATOM   1400 N  N   . SER A 1 192 ? -18.407 1.930   13.551  1.00 97.82 192 A 1 
ATOM   1401 C  CA  . SER A 1 192 ? -17.855 2.520   14.767  1.00 98.08 192 A 1 
ATOM   1402 C  C   . SER A 1 192 ? -16.389 2.104   14.918  1.00 98.23 192 A 1 
ATOM   1403 O  O   . SER A 1 192 ? -16.067 0.963   15.257  1.00 97.19 192 A 1 
ATOM   1404 C  CB  . SER A 1 192 ? -18.684 2.138   15.987  1.00 97.52 192 A 1 
ATOM   1405 O  OG  . SER A 1 192 ? -18.356 2.983   17.074  1.00 83.62 192 A 1 
ATOM   1406 N  N   . ILE A 1 193 ? -15.490 3.034   14.610  1.00 98.20 193 A 1 
ATOM   1407 C  CA  . ILE A 1 193 ? -14.049 2.810   14.537  1.00 98.25 193 A 1 
ATOM   1408 C  C   . ILE A 1 193 ? -13.389 3.404   15.779  1.00 98.21 193 A 1 
ATOM   1409 O  O   . ILE A 1 193 ? -13.498 4.603   16.035  1.00 97.67 193 A 1 
ATOM   1410 C  CB  . ILE A 1 193 ? -13.459 3.397   13.242  1.00 97.93 193 A 1 
ATOM   1411 C  CG1 . ILE A 1 193 ? -14.156 2.809   11.987  1.00 97.00 193 A 1 
ATOM   1412 C  CG2 . ILE A 1 193 ? -11.939 3.158   13.179  1.00 97.20 193 A 1 
ATOM   1413 C  CD1 . ILE A 1 193 ? -13.812 3.531   10.676  1.00 93.44 193 A 1 
ATOM   1414 N  N   . ASN A 1 194 ? -12.619 2.589   16.509  1.00 98.52 194 A 1 
ATOM   1415 C  CA  . ASN A 1 194 ? -11.737 3.031   17.579  1.00 98.47 194 A 1 
ATOM   1416 C  C   . ASN A 1 194 ? -10.299 2.633   17.260  1.00 98.68 194 A 1 
ATOM   1417 O  O   . ASN A 1 194 ? -10.031 1.505   16.857  1.00 98.01 194 A 1 
ATOM   1418 C  CB  . ASN A 1 194 ? -12.202 2.462   18.927  1.00 97.86 194 A 1 
ATOM   1419 C  CG  . ASN A 1 194 ? -13.406 3.216   19.452  1.00 94.29 194 A 1 
ATOM   1420 O  OD1 . ASN A 1 194 ? -13.268 4.235   20.111  1.00 81.89 194 A 1 
ATOM   1421 N  ND2 . ASN A 1 194 ? -14.603 2.761   19.168  1.00 81.10 194 A 1 
ATOM   1422 N  N   . ASN A 1 195 ? -9.353  3.554   17.457  1.00 98.43 195 A 1 
ATOM   1423 C  CA  . ASN A 1 195 ? -7.940  3.274   17.244  1.00 98.49 195 A 1 
ATOM   1424 C  C   . ASN A 1 195 ? -7.101  3.934   18.345  1.00 98.47 195 A 1 
ATOM   1425 O  O   . ASN A 1 195 ? -7.253  5.118   18.631  1.00 97.73 195 A 1 
ATOM   1426 C  CB  . ASN A 1 195 ? -7.567  3.713   15.829  1.00 97.88 195 A 1 
ATOM   1427 C  CG  . ASN A 1 195 ? -6.301  3.055   15.305  1.00 97.76 195 A 1 
ATOM   1428 O  OD1 . ASN A 1 195 ? -5.564  2.372   15.974  1.00 91.93 195 A 1 
ATOM   1429 N  ND2 . ASN A 1 195 ? -6.011  3.252   14.039  1.00 91.80 195 A 1 
ATOM   1430 N  N   . MET A 1 196 ? -6.241  3.142   18.972  1.00 98.67 196 A 1 
ATOM   1431 C  CA  . MET A 1 196 ? -5.428  3.560   20.105  1.00 98.57 196 A 1 
ATOM   1432 C  C   . MET A 1 196 ? -3.968  3.218   19.840  1.00 98.79 196 A 1 
ATOM   1433 O  O   . MET A 1 196 ? -3.652  2.151   19.316  1.00 98.17 196 A 1 
ATOM   1434 C  CB  . MET A 1 196 ? -5.891  2.888   21.410  1.00 97.36 196 A 1 
ATOM   1435 C  CG  . MET A 1 196 ? -7.384  3.081   21.679  1.00 81.78 196 A 1 
ATOM   1436 S  SD  . MET A 1 196 ? -7.955  2.310   23.223  1.00 77.27 196 A 1 
ATOM   1437 C  CE  . MET A 1 196 ? -9.729  2.363   22.949  1.00 63.73 196 A 1 
ATOM   1438 N  N   . LEU A 1 197 ? -3.069  4.114   20.247  1.00 98.55 197 A 1 
ATOM   1439 C  CA  . LEU A 1 197 ? -1.634  3.976   20.090  1.00 98.47 197 A 1 
ATOM   1440 C  C   . LEU A 1 197 ? -0.938  4.394   21.380  1.00 98.52 197 A 1 
ATOM   1441 O  O   . LEU A 1 197 ? -1.248  5.436   21.953  1.00 98.16 197 A 1 
ATOM   1442 C  CB  . LEU A 1 197 ? -1.210  4.860   18.900  1.00 97.51 197 A 1 
ATOM   1443 C  CG  . LEU A 1 197 ? 0.309   4.926   18.638  1.00 95.88 197 A 1 
ATOM   1444 C  CD1 . LEU A 1 197 ? 0.833   3.609   18.069  1.00 92.13 197 A 1 
ATOM   1445 C  CD2 . LEU A 1 197 ? 0.604   6.040   17.636  1.00 91.99 197 A 1 
ATOM   1446 N  N   . ALA A 1 198 ? 0.063   3.613   21.809  1.00 98.44 198 A 1 
ATOM   1447 C  CA  . ALA A 1 198 ? 1.058   4.057   22.767  1.00 98.42 198 A 1 
ATOM   1448 C  C   . ALA A 1 198 ? 2.452   3.754   22.220  1.00 98.47 198 A 1 
ATOM   1449 O  O   . ALA A 1 198 ? 2.720   2.643   21.774  1.00 98.00 198 A 1 
ATOM   1450 C  CB  . ALA A 1 198 ? 0.797   3.411   24.129  1.00 98.11 198 A 1 
ATOM   1451 N  N   . LYS A 1 199 ? 3.344   4.750   22.246  1.00 98.04 199 A 1 
ATOM   1452 C  CA  . LYS A 1 199 ? 4.759   4.614   21.876  1.00 97.70 199 A 1 
ATOM   1453 C  C   . LYS A 1 199 ? 5.629   5.240   22.956  1.00 97.80 199 A 1 
ATOM   1454 O  O   . LYS A 1 199 ? 5.247   6.249   23.540  1.00 97.04 199 A 1 
ATOM   1455 C  CB  . LYS A 1 199 ? 5.054   5.266   20.510  1.00 95.87 199 A 1 
ATOM   1456 C  CG  . LYS A 1 199 ? 4.278   4.611   19.355  1.00 89.37 199 A 1 
ATOM   1457 C  CD  . LYS A 1 199 ? 4.386   5.376   18.031  1.00 91.83 199 A 1 
ATOM   1458 C  CE  . LYS A 1 199 ? 5.778   5.302   17.390  1.00 89.38 199 A 1 
ATOM   1459 N  NZ  . LYS A 1 199 ? 5.768   5.971   16.054  1.00 89.15 199 A 1 
ATOM   1460 N  N   . GLY A 1 200 ? 6.797   4.665   23.177  1.00 97.53 200 A 1 
ATOM   1461 C  CA  . GLY A 1 200 ? 7.793   5.225   24.074  1.00 97.56 200 A 1 
ATOM   1462 C  C   . GLY A 1 200 ? 9.198   4.858   23.624  1.00 97.80 200 A 1 
ATOM   1463 O  O   . GLY A 1 200 ? 9.428   3.770   23.103  1.00 97.30 200 A 1 
ATOM   1464 N  N   . THR A 1 201 ? 10.143  5.776   23.843  1.00 97.63 201 A 1 
ATOM   1465 C  CA  . THR A 1 201 ? 11.573  5.558   23.599  1.00 97.39 201 A 1 
ATOM   1466 C  C   . THR A 1 201 ? 12.339  5.865   24.874  1.00 97.45 201 A 1 
ATOM   1467 O  O   . THR A 1 201 ? 12.146  6.906   25.497  1.00 96.63 201 A 1 
ATOM   1468 C  CB  . THR A 1 201 ? 12.089  6.399   22.427  1.00 96.41 201 A 1 
ATOM   1469 O  OG1 . THR A 1 201 ? 11.336  6.134   21.270  1.00 88.97 201 A 1 
ATOM   1470 C  CG2 . THR A 1 201 ? 13.546  6.091   22.093  1.00 87.91 201 A 1 
ATOM   1471 N  N   . TRP A 1 202 ? 13.224  4.954   25.267  1.00 97.91 202 A 1 
ATOM   1472 C  CA  . TRP A 1 202 ? 14.186  5.145   26.335  1.00 97.96 202 A 1 
ATOM   1473 C  C   . TRP A 1 202 ? 15.583  5.256   25.741  1.00 98.08 202 A 1 
ATOM   1474 O  O   . TRP A 1 202 ? 16.099  4.291   25.174  1.00 97.24 202 A 1 
ATOM   1475 C  CB  . TRP A 1 202 ? 14.085  3.986   27.330  1.00 97.33 202 A 1 
ATOM   1476 C  CG  . TRP A 1 202 ? 15.081  4.001   28.448  1.00 95.57 202 A 1 
ATOM   1477 C  CD1 . TRP A 1 202 ? 15.648  5.108   28.987  1.00 89.34 202 A 1 
ATOM   1478 C  CD2 . TRP A 1 202 ? 15.656  2.864   29.157  1.00 93.03 202 A 1 
ATOM   1479 N  NE1 . TRP A 1 202 ? 16.541  4.738   29.990  1.00 88.91 202 A 1 
ATOM   1480 C  CE2 . TRP A 1 202 ? 16.573  3.364   30.126  1.00 91.17 202 A 1 
ATOM   1481 C  CE3 . TRP A 1 202 ? 15.486  1.466   29.081  1.00 87.14 202 A 1 
ATOM   1482 C  CZ2 . TRP A 1 202 ? 17.300  2.520   30.986  1.00 88.13 202 A 1 
ATOM   1483 C  CZ3 . TRP A 1 202 ? 16.206  0.621   29.939  1.00 82.68 202 A 1 
ATOM   1484 C  CH2 . TRP A 1 202 ? 17.105  1.149   30.875  1.00 82.97 202 A 1 
ATOM   1485 N  N   . GLN A 1 203 ? 16.197  6.423   25.877  1.00 97.45 203 A 1 
ATOM   1486 C  CA  . GLN A 1 203 ? 17.603  6.635   25.581  1.00 96.99 203 A 1 
ATOM   1487 C  C   . GLN A 1 203 ? 18.427  6.154   26.778  1.00 97.09 203 A 1 
ATOM   1488 O  O   . GLN A 1 203 ? 18.462  6.793   27.822  1.00 95.66 203 A 1 
ATOM   1489 C  CB  . GLN A 1 203 ? 17.829  8.121   25.250  1.00 95.41 203 A 1 
ATOM   1490 C  CG  . GLN A 1 203 ? 19.157  8.347   24.520  1.00 84.31 203 A 1 
ATOM   1491 C  CD  . GLN A 1 203 ? 19.136  7.813   23.082  1.00 81.58 203 A 1 
ATOM   1492 O  OE1 . GLN A 1 203 ? 18.155  7.938   22.362  1.00 72.76 203 A 1 
ATOM   1493 N  NE2 . GLN A 1 203 ? 20.199  7.203   22.620  1.00 70.86 203 A 1 
ATOM   1494 N  N   . ILE A 1 204 ? 19.029  4.983   26.637  1.00 97.55 204 A 1 
ATOM   1495 C  CA  . ILE A 1 204 ? 19.806  4.327   27.703  1.00 97.39 204 A 1 
ATOM   1496 C  C   . ILE A 1 204 ? 21.115  5.086   27.927  1.00 96.90 204 A 1 
ATOM   1497 O  O   . ILE A 1 204 ? 21.485  5.388   29.058  1.00 94.26 204 A 1 
ATOM   1498 C  CB  . ILE A 1 204 ? 20.066  2.850   27.341  1.00 96.81 204 A 1 
ATOM   1499 C  CG1 . ILE A 1 204 ? 18.736  2.066   27.158  1.00 94.59 204 A 1 
ATOM   1500 C  CG2 . ILE A 1 204 ? 20.935  2.171   28.419  1.00 94.32 204 A 1 
ATOM   1501 C  CD1 . ILE A 1 204 ? 18.903  0.691   26.486  1.00 91.26 204 A 1 
ATOM   1502 N  N   . ASP A 1 205 ? 21.796  5.409   26.832  1.00 96.88 205 A 1 
ATOM   1503 C  CA  . ASP A 1 205 ? 22.999  6.234   26.776  1.00 96.39 205 A 1 
ATOM   1504 C  C   . ASP A 1 205 ? 23.083  6.958   25.418  1.00 96.57 205 A 1 
ATOM   1505 O  O   . ASP A 1 205 ? 22.117  6.992   24.651  1.00 94.04 205 A 1 
ATOM   1506 C  CB  . ASP A 1 205 ? 24.232  5.358   27.097  1.00 94.36 205 A 1 
ATOM   1507 C  CG  . ASP A 1 205 ? 24.468  4.202   26.130  1.00 93.60 205 A 1 
ATOM   1508 O  OD1 . ASP A 1 205 ? 24.257  4.400   24.917  1.00 88.81 205 A 1 
ATOM   1509 O  OD2 . ASP A 1 205 ? 24.919  3.129   26.573  1.00 88.99 205 A 1 
ATOM   1510 N  N   . SER A 1 206 ? 24.218  7.558   25.098  1.00 95.86 206 A 1 
ATOM   1511 C  CA  . SER A 1 206 ? 24.418  8.264   23.831  1.00 95.15 206 A 1 
ATOM   1512 C  C   . SER A 1 206 ? 24.386  7.369   22.581  1.00 95.67 206 A 1 
ATOM   1513 O  O   . SER A 1 206 ? 24.235  7.880   21.477  1.00 92.18 206 A 1 
ATOM   1514 C  CB  . SER A 1 206 ? 25.751  9.023   23.877  1.00 93.15 206 A 1 
ATOM   1515 O  OG  . SER A 1 206 ? 26.832  8.136   24.090  1.00 83.55 206 A 1 
ATOM   1516 N  N   . ALA A 1 207 ? 24.536  6.056   22.745  1.00 96.77 207 A 1 
ATOM   1517 C  CA  . ALA A 1 207 ? 24.586  5.082   21.659  1.00 96.86 207 A 1 
ATOM   1518 C  C   . ALA A 1 207 ? 23.337  4.193   21.596  1.00 97.31 207 A 1 
ATOM   1519 O  O   . ALA A 1 207 ? 22.960  3.752   20.513  1.00 95.53 207 A 1 
ATOM   1520 C  CB  . ALA A 1 207 ? 25.846  4.232   21.846  1.00 95.62 207 A 1 
ATOM   1521 N  N   . GLN A 1 208 ? 22.712  3.908   22.730  1.00 97.97 208 A 1 
ATOM   1522 C  CA  . GLN A 1 208 ? 21.675  2.903   22.865  1.00 97.96 208 A 1 
ATOM   1523 C  C   . GLN A 1 208 ? 20.304  3.523   23.108  1.00 98.04 208 A 1 
ATOM   1524 O  O   . GLN A 1 208 ? 20.128  4.336   24.012  1.00 96.82 208 A 1 
ATOM   1525 C  CB  . GLN A 1 208 ? 22.027  1.933   23.997  1.00 96.78 208 A 1 
ATOM   1526 C  CG  . GLN A 1 208 ? 23.316  1.149   23.738  1.00 93.91 208 A 1 
ATOM   1527 C  CD  . GLN A 1 208 ? 23.598  0.191   24.884  1.00 94.64 208 A 1 
ATOM   1528 O  OE1 . GLN A 1 208 ? 23.037  -0.888  24.968  1.00 86.00 208 A 1 
ATOM   1529 N  NE2 . GLN A 1 208 ? 24.456  0.560   25.807  1.00 84.87 208 A 1 
ATOM   1530 N  N   . SER A 1 209 ? 19.299  3.076   22.356  1.00 97.94 209 A 1 
ATOM   1531 C  CA  . SER A 1 209 ? 17.905  3.366   22.652  1.00 97.81 209 A 1 
ATOM   1532 C  C   . SER A 1 209 ? 17.031  2.127   22.531  1.00 98.32 209 A 1 
ATOM   1533 O  O   . SER A 1 209 ? 17.270  1.241   21.711  1.00 97.64 209 A 1 
ATOM   1534 C  CB  . SER A 1 209 ? 17.376  4.526   21.810  1.00 94.80 209 A 1 
ATOM   1535 O  OG  . SER A 1 209 ? 17.356  4.220   20.426  1.00 82.84 209 A 1 
ATOM   1536 N  N   . LEU A 1 210 ? 15.983  2.073   23.350  1.00 98.37 210 A 1 
ATOM   1537 C  CA  . LEU A 1 210 ? 14.953  1.041   23.325  1.00 98.47 210 A 1 
ATOM   1538 C  C   . LEU A 1 210 ? 13.600  1.699   23.095  1.00 98.43 210 A 1 
ATOM   1539 O  O   . LEU A 1 210 ? 13.220  2.601   23.841  1.00 97.91 210 A 1 
ATOM   1540 C  CB  . LEU A 1 210 ? 15.008  0.254   24.646  1.00 97.94 210 A 1 
ATOM   1541 C  CG  . LEU A 1 210 ? 14.116  -1.005  24.656  1.00 94.20 210 A 1 
ATOM   1542 C  CD1 . LEU A 1 210 ? 14.709  -2.123  23.801  1.00 89.31 210 A 1 
ATOM   1543 C  CD2 . LEU A 1 210 ? 13.983  -1.532  26.085  1.00 89.58 210 A 1 
ATOM   1544 N  N   . SER A 1 211 ? 12.864  1.241   22.092  1.00 98.43 211 A 1 
ATOM   1545 C  CA  . SER A 1 211 ? 11.545  1.768   21.746  1.00 98.38 211 A 1 
ATOM   1546 C  C   . SER A 1 211 ? 10.490  0.668   21.833  1.00 98.52 211 A 1 
ATOM   1547 O  O   . SER A 1 211 ? 10.715  -0.452  21.381  1.00 98.04 211 A 1 
ATOM   1548 C  CB  . SER A 1 211 ? 11.543  2.404   20.353  1.00 97.29 211 A 1 
ATOM   1549 O  OG  . SER A 1 211 ? 12.501  3.441   20.269  1.00 89.38 211 A 1 
ATOM   1550 N  N   . GLY A 1 212 ? 9.332   1.005   22.388  1.00 98.56 212 A 1 
ATOM   1551 C  CA  . GLY A 1 212 ? 8.152   0.155   22.425  1.00 98.42 212 A 1 
ATOM   1552 C  C   . GLY A 1 212 ? 6.978   0.812   21.704  1.00 98.48 212 A 1 
ATOM   1553 O  O   . GLY A 1 212 ? 6.806   2.030   21.769  1.00 97.57 212 A 1 
ATOM   1554 N  N   . LEU A 1 213 ? 6.168   -0.005  21.039  1.00 98.40 213 A 1 
ATOM   1555 C  CA  . LEU A 1 213 ? 4.941   0.415   20.370  1.00 98.42 213 A 1 
ATOM   1556 C  C   . LEU A 1 213 ? 3.859   -0.632  20.610  1.00 98.67 213 A 1 
ATOM   1557 O  O   . LEU A 1 213 ? 4.091   -1.825  20.420  1.00 98.10 213 A 1 
ATOM   1558 C  CB  . LEU A 1 213 ? 5.242   0.651   18.872  1.00 96.51 213 A 1 
ATOM   1559 C  CG  . LEU A 1 213 ? 4.002   0.911   17.979  1.00 93.42 213 A 1 
ATOM   1560 C  CD1 . LEU A 1 213 ? 4.401   1.781   16.789  1.00 85.71 213 A 1 
ATOM   1561 C  CD2 . LEU A 1 213 ? 3.416   -0.373  17.385  1.00 84.15 213 A 1 
ATOM   1562 N  N   . VAL A 1 214 ? 2.664   -0.173  20.981  1.00 98.70 214 A 1 
ATOM   1563 C  CA  . VAL A 1 214 ? 1.442   -0.974  20.962  1.00 98.73 214 A 1 
ATOM   1564 C  C   . VAL A 1 214 ? 0.342   -0.199  20.252  1.00 98.71 214 A 1 
ATOM   1565 O  O   . VAL A 1 214 ? 0.212   1.013   20.419  1.00 98.28 214 A 1 
ATOM   1566 C  CB  . VAL A 1 214 ? 0.983   -1.438  22.362  1.00 98.16 214 A 1 
ATOM   1567 C  CG1 . VAL A 1 214 ? 1.975   -2.445  22.950  1.00 91.77 214 A 1 
ATOM   1568 C  CG2 . VAL A 1 214 ? 0.812   -0.289  23.359  1.00 91.78 214 A 1 
ATOM   1569 N  N   . ARG A 1 215 ? -0.459  -0.899  19.447  1.00 98.72 215 A 1 
ATOM   1570 C  CA  . ARG A 1 215 ? -1.598  -0.334  18.731  1.00 98.70 215 A 1 
ATOM   1571 C  C   . ARG A 1 215 ? -2.788  -1.281  18.823  1.00 98.77 215 A 1 
ATOM   1572 O  O   . ARG A 1 215 ? -2.627  -2.496  18.726  1.00 98.46 215 A 1 
ATOM   1573 C  CB  . ARG A 1 215 ? -1.170  -0.031  17.285  1.00 97.69 215 A 1 
ATOM   1574 C  CG  . ARG A 1 215 ? -2.239  0.690   16.455  1.00 91.32 215 A 1 
ATOM   1575 C  CD  . ARG A 1 215 ? -1.645  1.236   15.144  1.00 89.53 215 A 1 
ATOM   1576 N  NE  . ARG A 1 215 ? -1.082  0.188   14.281  1.00 83.73 215 A 1 
ATOM   1577 C  CZ  . ARG A 1 215 ? -1.639  -0.382  13.232  1.00 84.65 215 A 1 
ATOM   1578 N  NH1 . ARG A 1 215 ? -2.818  -0.022  12.785  1.00 74.96 215 A 1 
ATOM   1579 N  NH2 . ARG A 1 215 ? -1.023  -1.324  12.581  1.00 76.02 215 A 1 
ATOM   1580 N  N   . TYR A 1 216 ? -3.974  -0.722  19.017  1.00 98.66 216 A 1 
ATOM   1581 C  CA  . TYR A 1 216 ? -5.243  -1.435  18.997  1.00 98.77 216 A 1 
ATOM   1582 C  C   . TYR A 1 216 ? -6.193  -0.714  18.044  1.00 98.71 216 A 1 
ATOM   1583 O  O   . TYR A 1 216 ? -6.416  0.487   18.182  1.00 98.32 216 A 1 
ATOM   1584 C  CB  . TYR A 1 216 ? -5.818  -1.508  20.413  1.00 98.53 216 A 1 
ATOM   1585 C  CG  . TYR A 1 216 ? -7.181  -2.154  20.479  1.00 98.02 216 A 1 
ATOM   1586 C  CD1 . TYR A 1 216 ? -8.358  -1.367  20.510  1.00 96.50 216 A 1 
ATOM   1587 C  CD2 . TYR A 1 216 ? -7.303  -3.556  20.488  1.00 96.94 216 A 1 
ATOM   1588 C  CE1 . TYR A 1 216 ? -9.622  -1.968  20.559  1.00 95.74 216 A 1 
ATOM   1589 C  CE2 . TYR A 1 216 ? -8.566  -4.174  20.540  1.00 95.85 216 A 1 
ATOM   1590 C  CZ  . TYR A 1 216 ? -9.721  -3.370  20.579  1.00 95.77 216 A 1 
ATOM   1591 O  OH  . TYR A 1 216 ? -10.958 -3.974  20.638  1.00 93.61 216 A 1 
ATOM   1592 N  N   . TYR A 1 217 ? -6.749  -1.463  17.083  1.00 98.52 217 A 1 
ATOM   1593 C  CA  . TYR A 1 217 ? -7.785  -1.010  16.172  1.00 98.58 217 A 1 
ATOM   1594 C  C   . TYR A 1 217 ? -9.020  -1.878  16.362  1.00 98.52 217 A 1 
ATOM   1595 O  O   . TYR A 1 217 ? -8.908  -3.106  16.446  1.00 98.28 217 A 1 
ATOM   1596 C  CB  . TYR A 1 217 ? -7.265  -1.066  14.739  1.00 98.33 217 A 1 
ATOM   1597 C  CG  . TYR A 1 217 ? -8.270  -0.677  13.677  1.00 98.43 217 A 1 
ATOM   1598 C  CD1 . TYR A 1 217 ? -9.193  -1.623  13.182  1.00 97.97 217 A 1 
ATOM   1599 C  CD2 . TYR A 1 217 ? -8.281  0.633   13.160  1.00 98.00 217 A 1 
ATOM   1600 C  CE1 . TYR A 1 217 ? -10.116 -1.265  12.188  1.00 97.58 217 A 1 
ATOM   1601 C  CE2 . TYR A 1 217 ? -9.192  1.000   12.160  1.00 97.51 217 A 1 
ATOM   1602 C  CZ  . TYR A 1 217 ? -10.115 0.052   11.675  1.00 97.82 217 A 1 
ATOM   1603 O  OH  . TYR A 1 217 ? -10.998 0.406   10.689  1.00 96.96 217 A 1 
ATOM   1604 N  N   . ASN A 1 218 ? -10.197 -1.260  16.396  1.00 98.58 218 A 1 
ATOM   1605 C  CA  . ASN A 1 218 ? -11.485 -1.932  16.361  1.00 98.47 218 A 1 
ATOM   1606 C  C   . ASN A 1 218 ? -12.425 -1.184  15.416  1.00 98.57 218 A 1 
ATOM   1607 O  O   . ASN A 1 218 ? -12.564 0.025   15.532  1.00 97.70 218 A 1 
ATOM   1608 C  CB  . ASN A 1 218 ? -12.068 -2.001  17.788  1.00 97.43 218 A 1 
ATOM   1609 C  CG  . ASN A 1 218 ? -13.349 -2.817  17.819  1.00 94.02 218 A 1 
ATOM   1610 O  OD1 . ASN A 1 218 ? -13.463 -3.830  17.168  1.00 80.07 218 A 1 
ATOM   1611 N  ND2 . ASN A 1 218 ? -14.347 -2.413  18.569  1.00 79.13 218 A 1 
ATOM   1612 N  N   . ASN A 1 219 ? -13.079 -1.910  14.500  1.00 98.12 219 A 1 
ATOM   1613 C  CA  . ASN A 1 219 ? -14.184 -1.417  13.696  1.00 98.07 219 A 1 
ATOM   1614 C  C   . ASN A 1 219 ? -15.357 -2.380  13.843  1.00 98.05 219 A 1 
ATOM   1615 O  O   . ASN A 1 219 ? -15.294 -3.506  13.354  1.00 97.36 219 A 1 
ATOM   1616 C  CB  . ASN A 1 219 ? -13.732 -1.244  12.234  1.00 97.52 219 A 1 
ATOM   1617 C  CG  . ASN A 1 219 ? -14.816 -0.679  11.325  1.00 97.43 219 A 1 
ATOM   1618 O  OD1 . ASN A 1 219 ? -15.923 -0.386  11.734  1.00 92.71 219 A 1 
ATOM   1619 N  ND2 . ASN A 1 219 ? -14.518 -0.504  10.056  1.00 92.18 219 A 1 
ATOM   1620 N  N   . ASP A 1 220 ? -16.404 -1.941  14.520  1.00 97.95 220 A 1 
ATOM   1621 C  CA  . ASP A 1 220 ? -17.687 -2.630  14.562  1.00 97.82 220 A 1 
ATOM   1622 C  C   . ASP A 1 220 ? -18.570 -2.039  13.459  1.00 97.89 220 A 1 
ATOM   1623 O  O   . ASP A 1 220 ? -18.928 -0.857  13.496  1.00 96.43 220 A 1 
ATOM   1624 C  CB  . ASP A 1 220 ? -18.319 -2.530  15.957  1.00 96.84 220 A 1 
ATOM   1625 C  CG  . ASP A 1 220 ? -17.530 -3.323  17.011  1.00 92.48 220 A 1 
ATOM   1626 O  OD1 . ASP A 1 220 ? -17.224 -4.515  16.753  1.00 86.59 220 A 1 
ATOM   1627 O  OD2 . ASP A 1 220 ? -17.200 -2.757  18.070  1.00 86.36 220 A 1 
ATOM   1628 N  N   . ALA A 1 221 ? -18.899 -2.846  12.447  1.00 97.39 221 A 1 
ATOM   1629 C  CA  . ALA A 1 221 ? -19.596 -2.420  11.256  1.00 97.03 221 A 1 
ATOM   1630 C  C   . ALA A 1 221 ? -20.877 -3.212  11.022  1.00 96.93 221 A 1 
ATOM   1631 O  O   . ALA A 1 221 ? -20.935 -4.425  11.216  1.00 95.80 221 A 1 
ATOM   1632 C  CB  . ALA A 1 221 ? -18.647 -2.515  10.051  1.00 96.47 221 A 1 
ATOM   1633 N  N   . ARG A 1 222 ? -21.886 -2.528  10.489  1.00 96.26 222 A 1 
ATOM   1634 C  CA  . ARG A 1 222 ? -23.027 -3.150  9.827   1.00 95.75 222 A 1 
ATOM   1635 C  C   . ARG A 1 222 ? -22.975 -2.822  8.340   1.00 95.73 222 A 1 
ATOM   1636 O  O   . ARG A 1 222 ? -23.188 -1.683  7.937   1.00 94.33 222 A 1 
ATOM   1637 C  CB  . ARG A 1 222 ? -24.315 -2.722  10.508  1.00 94.32 222 A 1 
ATOM   1638 C  CG  . ARG A 1 222 ? -25.472 -3.567  9.982   1.00 88.67 222 A 1 
ATOM   1639 C  CD  . ARG A 1 222 ? -26.709 -3.318  10.829  1.00 82.06 222 A 1 
ATOM   1640 N  NE  . ARG A 1 222 ? -27.770 -4.264  10.464  1.00 75.76 222 A 1 
ATOM   1641 C  CZ  . ARG A 1 222 ? -28.737 -4.666  11.265  1.00 68.91 222 A 1 
ATOM   1642 N  NH1 . ARG A 1 222 ? -28.879 -4.168  12.458  1.00 61.28 222 A 1 
ATOM   1643 N  NH2 . ARG A 1 222 ? -29.557 -5.585  10.864  1.00 63.23 222 A 1 
ATOM   1644 N  N   . GLU A 1 223 ? -22.682 -3.831  7.528   1.00 95.37 223 A 1 
ATOM   1645 C  CA  . GLU A 1 223 ? -22.375 -3.657  6.114   1.00 95.07 223 A 1 
ATOM   1646 C  C   . GLU A 1 223 ? -22.754 -4.909  5.311   1.00 94.68 223 A 1 
ATOM   1647 O  O   . GLU A 1 223 ? -23.012 -5.965  5.898   1.00 93.61 223 A 1 
ATOM   1648 C  CB  . GLU A 1 223 ? -20.894 -3.298  5.966   1.00 93.98 223 A 1 
ATOM   1649 C  CG  . GLU A 1 223 ? -19.922 -4.370  6.480   1.00 93.55 223 A 1 
ATOM   1650 C  CD  . GLU A 1 223 ? -18.445 -3.993  6.315   1.00 95.47 223 A 1 
ATOM   1651 O  OE1 . GLU A 1 223 ? -17.617 -4.935  6.355   1.00 91.73 223 A 1 
ATOM   1652 O  OE2 . GLU A 1 223 ? -18.130 -2.801  6.123   1.00 92.98 223 A 1 
ATOM   1653 N  N   . PRO A 1 224 ? -22.808 -4.848  3.963   1.00 94.01 224 A 1 
ATOM   1654 C  CA  . PRO A 1 224 ? -23.036 -6.030  3.140   1.00 93.37 224 A 1 
ATOM   1655 C  C   . PRO A 1 224 ? -21.985 -7.118  3.390   1.00 93.15 224 A 1 
ATOM   1656 O  O   . PRO A 1 224 ? -20.827 -6.834  3.696   1.00 92.12 224 A 1 
ATOM   1657 C  CB  . PRO A 1 224 ? -23.013 -5.548  1.692   1.00 92.61 224 A 1 
ATOM   1658 C  CG  . PRO A 1 224 ? -23.350 -4.062  1.799   1.00 91.73 224 A 1 
ATOM   1659 C  CD  . PRO A 1 224 ? -22.713 -3.664  3.126   1.00 93.49 224 A 1 
ATOM   1660 N  N   . LYS A 1 225 ? -22.352 -8.391  3.165   1.00 90.09 225 A 1 
ATOM   1661 C  CA  . LYS A 1 225 ? -21.407 -9.512  3.262   1.00 88.73 225 A 1 
ATOM   1662 C  C   . LYS A 1 225 ? -20.167 -9.310  2.379   1.00 89.70 225 A 1 
ATOM   1663 O  O   . LYS A 1 225 ? -19.058 -9.653  2.786   1.00 88.18 225 A 1 
ATOM   1664 C  CB  . LYS A 1 225 ? -22.128 -10.827 2.935   1.00 85.88 225 A 1 
ATOM   1665 C  CG  . LYS A 1 225 ? -21.184 -12.020 3.090   1.00 80.22 225 A 1 
ATOM   1666 C  CD  . LYS A 1 225 ? -21.900 -13.370 3.000   1.00 75.73 225 A 1 
ATOM   1667 C  CE  . LYS A 1 225 ? -20.822 -14.428 3.230   1.00 68.86 225 A 1 
ATOM   1668 N  NZ  . LYS A 1 225 ? -21.363 -15.775 3.516   1.00 62.33 225 A 1 
ATOM   1669 N  N   . ASN A 1 226 ? -20.348 -8.723  1.184   1.00 89.11 226 A 1 
ATOM   1670 C  CA  . ASN A 1 226 ? -19.284 -8.168  0.365   1.00 88.74 226 A 1 
ATOM   1671 C  C   . ASN A 1 226 ? -19.323 -6.634  0.466   1.00 90.25 226 A 1 
ATOM   1672 O  O   . ASN A 1 226 ? -20.114 -6.004  -0.240  1.00 90.26 226 A 1 
ATOM   1673 C  CB  . ASN A 1 226 ? -19.426 -8.679  -1.084  1.00 86.75 226 A 1 
ATOM   1674 C  CG  . ASN A 1 226 ? -18.339 -8.139  -1.982  1.00 84.97 226 A 1 
ATOM   1675 O  OD1 . ASN A 1 226 ? -17.502 -7.347  -1.595  1.00 80.72 226 A 1 
ATOM   1676 N  ND2 . ASN A 1 226 ? -18.297 -8.559  -3.229  1.00 79.66 226 A 1 
ATOM   1677 N  N   . PRO A 1 227 ? -18.480 -6.022  1.314   1.00 92.48 227 A 1 
ATOM   1678 C  CA  . PRO A 1 227 ? -18.492 -4.576  1.523   1.00 93.48 227 A 1 
ATOM   1679 C  C   . PRO A 1 227 ? -17.888 -3.783  0.355   1.00 93.65 227 A 1 
ATOM   1680 O  O   . PRO A 1 227 ? -18.010 -2.565  0.328   1.00 90.72 227 A 1 
ATOM   1681 C  CB  . PRO A 1 227 ? -17.729 -4.370  2.836   1.00 93.14 227 A 1 
ATOM   1682 C  CG  . PRO A 1 227 ? -16.712 -5.507  2.810   1.00 92.03 227 A 1 
ATOM   1683 C  CD  . PRO A 1 227 ? -17.498 -6.646  2.170   1.00 93.27 227 A 1 
ATOM   1684 N  N   . GLN A 1 228 ? -17.293 -4.459  -0.641  1.00 92.20 228 A 1 
ATOM   1685 C  CA  . GLN A 1 228 ? -16.826 -3.831  -1.887  1.00 91.41 228 A 1 
ATOM   1686 C  C   . GLN A 1 228 ? -17.974 -3.491  -2.856  1.00 91.08 228 A 1 
ATOM   1687 O  O   . GLN A 1 228 ? -17.770 -2.761  -3.822  1.00 88.38 228 A 1 
ATOM   1688 C  CB  . GLN A 1 228 ? -15.791 -4.725  -2.575  1.00 90.76 228 A 1 
ATOM   1689 C  CG  . GLN A 1 228 ? -14.489 -4.856  -1.771  1.00 90.01 228 A 1 
ATOM   1690 C  CD  . GLN A 1 228 ? -13.433 -5.681  -2.503  1.00 91.07 228 A 1 
ATOM   1691 O  OE1 . GLN A 1 228 ? -13.731 -6.667  -3.157  1.00 85.73 228 A 1 
ATOM   1692 N  NE2 . GLN A 1 228 ? -12.173 -5.318  -2.412  1.00 84.76 228 A 1 
ATOM   1693 N  N   . THR A 1 229 ? -19.164 -3.995  -2.608  1.00 90.34 229 A 1 
ATOM   1694 C  CA  . THR A 1 229 ? -20.357 -3.661  -3.392  1.00 89.78 229 A 1 
ATOM   1695 C  C   . THR A 1 229 ? -21.148 -2.528  -2.732  1.00 91.21 229 A 1 
ATOM   1696 O  O   . THR A 1 229 ? -21.229 -2.443  -1.513  1.00 90.28 229 A 1 
ATOM   1697 C  CB  . THR A 1 229 ? -21.276 -4.861  -3.608  1.00 86.92 229 A 1 
ATOM   1698 O  OG1 . THR A 1 229 ? -21.861 -5.285  -2.407  1.00 78.78 229 A 1 
ATOM   1699 C  CG2 . THR A 1 229 ? -20.545 -6.047  -4.234  1.00 77.89 229 A 1 
ATOM   1700 N  N   . VAL A 1 230 ? -21.781 -1.688  -3.557  1.00 90.91 230 A 1 
ATOM   1701 C  CA  . VAL A 1 230 ? -22.664 -0.616  -3.087  1.00 91.27 230 A 1 
ATOM   1702 C  C   . VAL A 1 230 ? -23.874 -1.180  -2.360  1.00 92.23 230 A 1 
ATOM   1703 O  O   . VAL A 1 230 ? -24.128 -0.842  -1.203  1.00 90.21 230 A 1 
ATOM   1704 C  CB  . VAL A 1 230 ? -23.123 0.223   -4.289  1.00 88.83 230 A 1 
ATOM   1705 C  CG1 . VAL A 1 230 ? -24.080 1.338   -3.879  1.00 81.28 230 A 1 
ATOM   1706 C  CG2 . VAL A 1 230 ? -21.912 0.792   -5.031  1.00 82.24 230 A 1 
ATOM   1707 N  N   . GLU A 1 231 ? -24.580 -2.059  -3.050  1.00 89.29 231 A 1 
ATOM   1708 C  CA  . GLU A 1 231 ? -25.890 -2.543  -2.635  1.00 88.45 231 A 1 
ATOM   1709 C  C   . GLU A 1 231 ? -25.782 -3.760  -1.713  1.00 89.45 231 A 1 
ATOM   1710 O  O   . GLU A 1 231 ? -24.943 -4.640  -1.895  1.00 85.71 231 A 1 
ATOM   1711 C  CB  . GLU A 1 231 ? -26.745 -2.873  -3.861  1.00 83.61 231 A 1 
ATOM   1712 C  CG  . GLU A 1 231 ? -27.016 -1.644  -4.736  1.00 72.15 231 A 1 
ATOM   1713 C  CD  . GLU A 1 231 ? -27.900 -1.948  -5.953  1.00 62.19 231 A 1 
ATOM   1714 O  OE1 . GLU A 1 231 ? -28.113 -1.023  -6.760  1.00 54.78 231 A 1 
ATOM   1715 O  OE2 . GLU A 1 231 ? -28.351 -3.114  -6.094  1.00 54.53 231 A 1 
ATOM   1716 N  N   . ALA A 1 232 ? -26.707 -3.840  -0.760  1.00 87.92 232 A 1 
ATOM   1717 C  CA  . ALA A 1 232 ? -27.042 -5.074  -0.072  1.00 86.68 232 A 1 
ATOM   1718 C  C   . ALA A 1 232 ? -28.219 -5.754  -0.774  1.00 85.69 232 A 1 
ATOM   1719 O  O   . ALA A 1 232 ? -29.086 -5.095  -1.345  1.00 80.11 232 A 1 
ATOM   1720 C  CB  . ALA A 1 232 ? -27.351 -4.761  1.395   1.00 84.30 232 A 1 
ATOM   1721 N  N   . SER A 1 233 ? -28.250 -7.085  -0.723  1.00 82.32 233 A 1 
ATOM   1722 C  CA  . SER A 1 233 ? -29.389 -7.857  -1.216  1.00 80.30 233 A 1 
ATOM   1723 C  C   . SER A 1 233 ? -29.697 -9.010  -0.268  1.00 80.45 233 A 1 
ATOM   1724 O  O   . SER A 1 233 ? -28.790 -9.735  0.145   1.00 74.75 233 A 1 
ATOM   1725 C  CB  . SER A 1 233 ? -29.126 -8.376  -2.630  1.00 75.33 233 A 1 
ATOM   1726 O  OG  . SER A 1 233 ? -28.145 -9.391  -2.607  1.00 67.62 233 A 1 
ATOM   1727 N  N   . ASP A 1 234 ? -30.977 -9.243  0.010   1.00 74.84 234 A 1 
ATOM   1728 C  CA  . ASP A 1 234 ? -31.401 -10.243 0.996   1.00 73.08 234 A 1 
ATOM   1729 C  C   . ASP A 1 234 ? -30.914 -11.667 0.705   1.00 74.05 234 A 1 
ATOM   1730 O  O   . ASP A 1 234 ? -30.744 -12.475 1.619   1.00 67.99 234 A 1 
ATOM   1731 C  CB  . ASP A 1 234 ? -32.940 -10.259 1.051   1.00 68.01 234 A 1 
ATOM   1732 C  CG  . ASP A 1 234 ? -33.551 -8.988  1.635   1.00 61.70 234 A 1 
ATOM   1733 O  OD1 . ASP A 1 234 ? -32.852 -8.302  2.404   1.00 55.50 234 A 1 
ATOM   1734 O  OD2 . ASP A 1 234 ? -34.726 -8.724  1.313   1.00 54.22 234 A 1 
ATOM   1735 N  N   . SER A 1 235 ? -30.689 -12.015 -0.571  1.00 71.43 235 A 1 
ATOM   1736 C  CA  . SER A 1 235 ? -30.391 -13.383 -0.988  1.00 69.81 235 A 1 
ATOM   1737 C  C   . SER A 1 235 ? -28.918 -13.637 -1.298  1.00 71.86 235 A 1 
ATOM   1738 O  O   . SER A 1 235 ? -28.400 -14.699 -0.962  1.00 64.97 235 A 1 
ATOM   1739 C  CB  . SER A 1 235 ? -31.263 -13.762 -2.186  1.00 63.20 235 A 1 
ATOM   1740 O  OG  . SER A 1 235 ? -31.006 -12.935 -3.306  1.00 55.98 235 A 1 
ATOM   1741 N  N   . SER A 1 236 ? -28.221 -12.707 -1.978  1.00 72.87 236 A 1 
ATOM   1742 C  CA  . SER A 1 236 ? -26.862 -12.910 -2.474  1.00 71.53 236 A 1 
ATOM   1743 C  C   . SER A 1 236 ? -25.794 -12.128 -1.710  1.00 74.56 236 A 1 
ATOM   1744 O  O   . SER A 1 236 ? -24.656 -12.577 -1.645  1.00 69.92 236 A 1 
ATOM   1745 C  CB  . SER A 1 236 ? -26.774 -12.593 -3.968  1.00 65.95 236 A 1 
ATOM   1746 O  OG  . SER A 1 236 ? -27.217 -11.283 -4.250  1.00 59.15 236 A 1 
ATOM   1747 N  N   . ASN A 1 237 ? -26.148 -10.990 -1.135  1.00 78.29 237 A 1 
ATOM   1748 C  CA  . ASN A 1 237 ? -25.242 -10.114 -0.414  1.00 80.92 237 A 1 
ATOM   1749 C  C   . ASN A 1 237 ? -25.945 -9.470  0.801   1.00 82.80 237 A 1 
ATOM   1750 O  O   . ASN A 1 237 ? -26.169 -8.257  0.810   1.00 82.32 237 A 1 
ATOM   1751 C  CB  . ASN A 1 237 ? -24.679 -9.094  -1.414  1.00 81.06 237 A 1 
ATOM   1752 C  CG  . ASN A 1 237 ? -23.504 -8.328  -0.862  1.00 80.82 237 A 1 
ATOM   1753 O  OD1 . ASN A 1 237 ? -22.742 -8.804  -0.039  1.00 79.94 237 A 1 
ATOM   1754 N  ND2 . ASN A 1 237 ? -23.292 -7.123  -1.342  1.00 77.81 237 A 1 
ATOM   1755 N  N   . PRO A 1 238 ? -26.352 -10.275 1.790   1.00 84.64 238 A 1 
ATOM   1756 C  CA  . PRO A 1 238 ? -27.100 -9.778  2.940   1.00 84.91 238 A 1 
ATOM   1757 C  C   . PRO A 1 238 ? -26.251 -8.838  3.800   1.00 87.27 238 A 1 
ATOM   1758 O  O   . PRO A 1 238 ? -25.023 -8.937  3.820   1.00 86.74 238 A 1 
ATOM   1759 C  CB  . PRO A 1 238 ? -27.532 -11.026 3.709   1.00 81.98 238 A 1 
ATOM   1760 C  CG  . PRO A 1 238 ? -26.437 -12.036 3.373   1.00 79.92 238 A 1 
ATOM   1761 C  CD  . PRO A 1 238 ? -26.090 -11.700 1.935   1.00 82.58 238 A 1 
ATOM   1762 N  N   . MET A 1 239 ? -26.925 -7.979  4.564   1.00 89.52 239 A 1 
ATOM   1763 C  CA  . MET A 1 239 ? -26.285 -7.227  5.641   1.00 90.54 239 A 1 
ATOM   1764 C  C   . MET A 1 239 ? -25.770 -8.177  6.726   1.00 90.94 239 A 1 
ATOM   1765 O  O   . MET A 1 239 ? -26.422 -9.170  7.055   1.00 89.57 239 A 1 
ATOM   1766 C  CB  . MET A 1 239 ? -27.251 -6.196  6.250   1.00 90.35 239 A 1 
ATOM   1767 C  CG  . MET A 1 239 ? -27.657 -5.090  5.268   1.00 88.14 239 A 1 
ATOM   1768 S  SD  . MET A 1 239 ? -26.313 -4.007  4.702   1.00 88.63 239 A 1 
ATOM   1769 C  CE  . MET A 1 239 ? -26.028 -3.003  6.177   1.00 82.68 239 A 1 
ATOM   1770 N  N   . VAL A 1 240 ? -24.606 -7.856  7.283   1.00 91.13 240 A 1 
ATOM   1771 C  CA  . VAL A 1 240 ? -23.963 -8.603  8.372   1.00 92.05 240 A 1 
ATOM   1772 C  C   . VAL A 1 240 ? -23.478 -7.627  9.430   1.00 93.34 240 A 1 
ATOM   1773 O  O   . VAL A 1 240 ? -23.154 -6.482  9.125   1.00 93.18 240 A 1 
ATOM   1774 C  CB  . VAL A 1 240 ? -22.808 -9.489  7.865   1.00 90.69 240 A 1 
ATOM   1775 C  CG1 . VAL A 1 240 ? -23.293 -10.489 6.811   1.00 85.17 240 A 1 
ATOM   1776 C  CG2 . VAL A 1 240 ? -21.633 -8.700  7.273   1.00 85.54 240 A 1 
ATOM   1777 N  N   . ASP A 1 241 ? -23.368 -8.115  10.668  1.00 92.54 241 A 1 
ATOM   1778 C  CA  . ASP A 1 241 ? -22.634 -7.418  11.715  1.00 93.01 241 A 1 
ATOM   1779 C  C   . ASP A 1 241 ? -21.195 -7.958  11.709  1.00 93.80 241 A 1 
ATOM   1780 O  O   . ASP A 1 241 ? -20.958 -9.150  11.928  1.00 92.76 241 A 1 
ATOM   1781 C  CB  . ASP A 1 241 ? -23.332 -7.594  13.077  1.00 92.12 241 A 1 
ATOM   1782 C  CG  . ASP A 1 241 ? -24.776 -7.054  13.084  1.00 90.41 241 A 1 
ATOM   1783 O  OD1 . ASP A 1 241 ? -25.044 -5.958  12.551  1.00 86.23 241 A 1 
ATOM   1784 O  OD2 . ASP A 1 241 ? -25.659 -7.771  13.598  1.00 85.81 241 A 1 
ATOM   1785 N  N   . ARG A 1 242 ? -20.216 -7.101  11.394  1.00 96.09 242 A 1 
ATOM   1786 C  CA  . ARG A 1 242 ? -18.797 -7.438  11.267  1.00 96.47 242 A 1 
ATOM   1787 C  C   . ARG A 1 242 ? -17.980 -6.706  12.319  1.00 97.00 242 A 1 
ATOM   1788 O  O   . ARG A 1 242 ? -18.170 -5.526  12.544  1.00 96.68 242 A 1 
ATOM   1789 C  CB  . ARG A 1 242 ? -18.308 -7.125  9.840   1.00 95.35 242 A 1 
ATOM   1790 C  CG  . ARG A 1 242 ? -16.962 -7.786  9.550   1.00 92.64 242 A 1 
ATOM   1791 C  CD  . ARG A 1 242 ? -16.359 -7.344  8.202   1.00 90.81 242 A 1 
ATOM   1792 N  NE  . ARG A 1 242 ? -17.318 -7.344  7.102   1.00 87.59 242 A 1 
ATOM   1793 C  CZ  . ARG A 1 242 ? -17.799 -8.360  6.410   1.00 89.26 242 A 1 
ATOM   1794 N  NH1 . ARG A 1 242 ? -17.424 -9.590  6.603   1.00 79.12 242 A 1 
ATOM   1795 N  NH2 . ARG A 1 242 ? -18.680 -8.130  5.472   1.00 82.12 242 A 1 
ATOM   1796 N  N   . SER A 1 243 ? -17.024 -7.413  12.910  1.00 96.97 243 A 1 
ATOM   1797 C  CA  . SER A 1 243 ? -16.005 -6.836  13.787  1.00 96.87 243 A 1 
ATOM   1798 C  C   . SER A 1 243 ? -14.634 -7.050  13.159  1.00 97.47 243 A 1 
ATOM   1799 O  O   . SER A 1 243 ? -14.258 -8.179  12.841  1.00 96.14 243 A 1 
ATOM   1800 C  CB  . SER A 1 243 ? -16.109 -7.459  15.178  1.00 94.93 243 A 1 
ATOM   1801 O  OG  . SER A 1 243 ? -15.154 -6.907  16.057  1.00 80.83 243 A 1 
ATOM   1802 N  N   . THR A 1 244 ? -13.889 -5.972  12.960  1.00 97.17 244 A 1 
ATOM   1803 C  CA  . THR A 1 244 ? -12.499 -5.993  12.509  1.00 97.54 244 A 1 
ATOM   1804 C  C   . THR A 1 244 ? -11.609 -5.467  13.620  1.00 97.83 244 A 1 
ATOM   1805 O  O   . THR A 1 244 ? -11.698 -4.302  13.991  1.00 97.54 244 A 1 
ATOM   1806 C  CB  . THR A 1 244 ? -12.302 -5.188  11.222  1.00 97.13 244 A 1 
ATOM   1807 O  OG1 . THR A 1 244 ? -13.115 -5.726  10.202  1.00 94.53 244 A 1 
ATOM   1808 C  CG2 . THR A 1 244 ? -10.859 -5.234  10.718  1.00 95.25 244 A 1 
ATOM   1809 N  N   . ILE A 1 245 ? -10.738 -6.317  14.147  1.00 98.06 245 A 1 
ATOM   1810 C  CA  . ILE A 1 245 ? -9.820  -5.982  15.229  1.00 98.03 245 A 1 
ATOM   1811 C  C   . ILE A 1 245 ? -8.397  -6.212  14.746  1.00 98.02 245 A 1 
ATOM   1812 O  O   . ILE A 1 245 ? -8.069  -7.302  14.289  1.00 97.43 245 A 1 
ATOM   1813 C  CB  . ILE A 1 245 ? -10.137 -6.796  16.508  1.00 97.61 245 A 1 
ATOM   1814 C  CG1 . ILE A 1 245 ? -11.584 -6.514  16.999  1.00 94.88 245 A 1 
ATOM   1815 C  CG2 . ILE A 1 245 ? -9.113  -6.474  17.614  1.00 95.37 245 A 1 
ATOM   1816 C  CD1 . ILE A 1 245 ? -12.054 -7.430  18.133  1.00 88.03 245 A 1 
ATOM   1817 N  N   . GLN A 1 246 ? -7.523  -5.212  14.906  1.00 98.34 246 A 1 
ATOM   1818 C  CA  . GLN A 1 246 ? -6.086  -5.380  14.738  1.00 98.43 246 A 1 
ATOM   1819 C  C   . GLN A 1 246 ? -5.357  -5.021  16.026  1.00 98.54 246 A 1 
ATOM   1820 O  O   . GLN A 1 246 ? -5.621  -3.990  16.646  1.00 98.23 246 A 1 
ATOM   1821 C  CB  . GLN A 1 246 ? -5.580  -4.599  13.515  1.00 98.00 246 A 1 
ATOM   1822 C  CG  . GLN A 1 246 ? -4.062  -4.764  13.320  1.00 96.98 246 A 1 
ATOM   1823 C  CD  . GLN A 1 246 ? -3.527  -4.251  11.989  1.00 97.23 246 A 1 
ATOM   1824 O  OE1 . GLN A 1 246 ? -4.229  -3.983  11.033  1.00 90.91 246 A 1 
ATOM   1825 N  NE2 . GLN A 1 246 ? -2.228  -4.117  11.868  1.00 90.34 246 A 1 
ATOM   1826 N  N   . ARG A 1 247 ? -4.400  -5.867  16.424  1.00 98.40 247 A 1 
ATOM   1827 C  CA  . ARG A 1 247 ? -3.533  -5.649  17.579  1.00 98.52 247 A 1 
ATOM   1828 C  C   . ARG A 1 247 ? -2.081  -5.757  17.154  1.00 98.49 247 A 1 
ATOM   1829 O  O   . ARG A 1 247 ? -1.693  -6.772  16.577  1.00 97.64 247 A 1 
ATOM   1830 C  CB  . ARG A 1 247 ? -3.867  -6.659  18.679  1.00 97.83 247 A 1 
ATOM   1831 C  CG  . ARG A 1 247 ? -5.280  -6.442  19.246  1.00 93.53 247 A 1 
ATOM   1832 C  CD  . ARG A 1 247 ? -5.576  -7.380  20.411  1.00 91.92 247 A 1 
ATOM   1833 N  NE  . ARG A 1 247 ? -5.799  -8.773  19.974  1.00 81.94 247 A 1 
ATOM   1834 C  CZ  . ARG A 1 247 ? -6.212  -9.763  20.746  1.00 75.93 247 A 1 
ATOM   1835 N  NH1 . ARG A 1 247 ? -6.455  -9.592  22.007  1.00 69.99 247 A 1 
ATOM   1836 N  NH2 . ARG A 1 247 ? -6.391  -10.951 20.258  1.00 63.92 247 A 1 
ATOM   1837 N  N   . ASP A 1 248 ? -1.292  -4.745  17.470  1.00 98.62 248 A 1 
ATOM   1838 C  CA  . ASP A 1 248 ? 0.116   -4.686  17.137  1.00 98.65 248 A 1 
ATOM   1839 C  C   . ASP A 1 248 ? 0.960   -4.452  18.384  1.00 98.66 248 A 1 
ATOM   1840 O  O   . ASP A 1 248 ? 0.610   -3.642  19.253  1.00 98.24 248 A 1 
ATOM   1841 C  CB  . ASP A 1 248 ? 0.383   -3.586  16.102  1.00 98.17 248 A 1 
ATOM   1842 C  CG  . ASP A 1 248 ? -0.270  -3.887  14.755  1.00 96.82 248 A 1 
ATOM   1843 O  OD1 . ASP A 1 248 ? 0.402   -4.522  13.905  1.00 89.53 248 A 1 
ATOM   1844 O  OD2 . ASP A 1 248 ? -1.414  -3.454  14.536  1.00 90.07 248 A 1 
ATOM   1845 N  N   . ALA A 1 249 ? 2.111   -5.126  18.456  1.00 98.68 249 A 1 
ATOM   1846 C  CA  . ALA A 1 249 ? 3.151   -4.860  19.429  1.00 98.61 249 A 1 
ATOM   1847 C  C   . ALA A 1 249 ? 4.520   -4.935  18.751  1.00 98.71 249 A 1 
ATOM   1848 O  O   . ALA A 1 249 ? 4.803   -5.856  17.984  1.00 98.20 249 A 1 
ATOM   1849 C  CB  . ALA A 1 249 ? 3.023   -5.850  20.598  1.00 98.26 249 A 1 
ATOM   1850 N  N   . GLN A 1 250 ? 5.389   -3.974  19.059  1.00 98.73 250 A 1 
ATOM   1851 C  CA  . GLN A 1 250 ? 6.757   -3.939  18.577  1.00 98.69 250 A 1 
ATOM   1852 C  C   . GLN A 1 250 ? 7.703   -3.541  19.711  1.00 98.75 250 A 1 
ATOM   1853 O  O   . GLN A 1 250 ? 7.401   -2.651  20.503  1.00 98.30 250 A 1 
ATOM   1854 C  CB  . GLN A 1 250 ? 6.931   -2.960  17.403  1.00 97.61 250 A 1 
ATOM   1855 C  CG  . GLN A 1 250 ? 5.969   -3.191  16.228  1.00 92.82 250 A 1 
ATOM   1856 C  CD  . GLN A 1 250 ? 6.296   -2.287  15.041  1.00 93.54 250 A 1 
ATOM   1857 O  OE1 . GLN A 1 250 ? 7.398   -1.774  14.906  1.00 85.77 250 A 1 
ATOM   1858 N  NE2 . GLN A 1 250 ? 5.381   -2.063  14.131  1.00 84.86 250 A 1 
ATOM   1859 N  N   . LEU A 1 251 ? 8.878   -4.166  19.731  1.00 98.66 251 A 1 
ATOM   1860 C  CA  . LEU A 1 251 ? 10.013  -3.743  20.536  1.00 98.62 251 A 1 
ATOM   1861 C  C   . LEU A 1 251 ? 11.201  -3.566  19.599  1.00 98.76 251 A 1 
ATOM   1862 O  O   . LEU A 1 251 ? 11.539  -4.476  18.837  1.00 98.33 251 A 1 
ATOM   1863 C  CB  . LEU A 1 251 ? 10.261  -4.778  21.637  1.00 98.25 251 A 1 
ATOM   1864 C  CG  . LEU A 1 251 ? 11.324  -4.358  22.669  1.00 90.85 251 A 1 
ATOM   1865 C  CD1 . LEU A 1 251 ? 10.811  -3.238  23.576  1.00 84.88 251 A 1 
ATOM   1866 C  CD2 . LEU A 1 251 ? 11.678  -5.555  23.552  1.00 84.94 251 A 1 
ATOM   1867 N  N   . SER A 1 252 ? 11.832  -2.390  19.631  1.00 98.60 252 A 1 
ATOM   1868 C  CA  . SER A 1 252 ? 12.984  -2.063  18.797  1.00 98.50 252 A 1 
ATOM   1869 C  C   . SER A 1 252 ? 14.149  -1.597  19.658  1.00 98.64 252 A 1 
ATOM   1870 O  O   . SER A 1 252 ? 13.954  -0.821  20.592  1.00 97.89 252 A 1 
ATOM   1871 C  CB  . SER A 1 252 ? 12.632  -0.994  17.750  1.00 97.20 252 A 1 
ATOM   1872 O  OG  . SER A 1 252 ? 11.521  -1.401  16.960  1.00 83.52 252 A 1 
ATOM   1873 N  N   . TYR A 1 253 ? 15.359  -2.052  19.341  1.00 98.40 253 A 1 
ATOM   1874 C  CA  . TYR A 1 253 ? 16.599  -1.616  19.960  1.00 98.46 253 A 1 
ATOM   1875 C  C   . TYR A 1 253 ? 17.512  -1.033  18.894  1.00 98.44 253 A 1 
ATOM   1876 O  O   . TYR A 1 253 ? 17.695  -1.636  17.840  1.00 97.95 253 A 1 
ATOM   1877 C  CB  . TYR A 1 253 ? 17.253  -2.798  20.682  1.00 98.17 253 A 1 
ATOM   1878 C  CG  . TYR A 1 253 ? 18.661  -2.517  21.157  1.00 98.00 253 A 1 
ATOM   1879 C  CD1 . TYR A 1 253 ? 19.761  -3.012  20.429  1.00 96.99 253 A 1 
ATOM   1880 C  CD2 . TYR A 1 253 ? 18.880  -1.754  22.318  1.00 97.33 253 A 1 
ATOM   1881 C  CE1 . TYR A 1 253 ? 21.067  -2.771  20.868  1.00 96.52 253 A 1 
ATOM   1882 C  CE2 . TYR A 1 253 ? 20.187  -1.505  22.768  1.00 96.39 253 A 1 
ATOM   1883 C  CZ  . TYR A 1 253 ? 21.280  -2.019  22.039  1.00 96.63 253 A 1 
ATOM   1884 O  OH  . TYR A 1 253 ? 22.561  -1.808  22.478  1.00 95.05 253 A 1 
ATOM   1885 N  N   . LYS A 1 254 ? 18.089  0.136   19.170  1.00 98.42 254 A 1 
ATOM   1886 C  CA  . LYS A 1 254 ? 19.046  0.809   18.303  1.00 98.25 254 A 1 
ATOM   1887 C  C   . LYS A 1 254 ? 20.390  0.929   18.992  1.00 98.30 254 A 1 
ATOM   1888 O  O   . LYS A 1 254 ? 20.460  1.327   20.151  1.00 97.63 254 A 1 
ATOM   1889 C  CB  . LYS A 1 254 ? 18.459  2.163   17.880  1.00 97.13 254 A 1 
ATOM   1890 C  CG  . LYS A 1 254 ? 19.376  2.870   16.880  1.00 81.99 254 A 1 
ATOM   1891 C  CD  . LYS A 1 254 ? 18.652  4.044   16.215  1.00 76.97 254 A 1 
ATOM   1892 C  CE  . LYS A 1 254 ? 19.532  4.521   15.068  1.00 64.56 254 A 1 
ATOM   1893 N  NZ  . LYS A 1 254 ? 18.734  5.106   13.975  1.00 57.35 254 A 1 
ATOM   1894 N  N   . LEU A 1 255 ? 21.463  0.628   18.253  1.00 98.06 255 A 1 
ATOM   1895 C  CA  . LEU A 1 255 ? 22.849  0.790   18.671  1.00 98.01 255 A 1 
ATOM   1896 C  C   . LEU A 1 255 ? 23.599  1.602   17.614  1.00 97.96 255 A 1 
ATOM   1897 O  O   . LEU A 1 255 ? 23.972  1.074   16.567  1.00 96.92 255 A 1 
ATOM   1898 C  CB  . LEU A 1 255 ? 23.457  -0.603  18.908  1.00 97.58 255 A 1 
ATOM   1899 C  CG  . LEU A 1 255 ? 24.945  -0.585  19.312  1.00 96.42 255 A 1 
ATOM   1900 C  CD1 . LEU A 1 255 ? 25.172  0.118   20.647  1.00 94.24 255 A 1 
ATOM   1901 C  CD2 . LEU A 1 255 ? 25.458  -2.023  19.433  1.00 94.11 255 A 1 
ATOM   1902 N  N   . ALA A 1 256 ? 23.803  2.888   17.901  1.00 97.51 256 A 1 
ATOM   1903 C  CA  . ALA A 1 256 ? 24.445  3.830   17.003  1.00 97.14 256 A 1 
ATOM   1904 C  C   . ALA A 1 256 ? 25.375  4.774   17.794  1.00 97.27 256 A 1 
ATOM   1905 O  O   . ALA A 1 256 ? 24.984  5.896   18.124  1.00 94.86 256 A 1 
ATOM   1906 C  CB  . ALA A 1 256 ? 23.358  4.576   16.220  1.00 95.81 256 A 1 
ATOM   1907 N  N   . PRO A 1 257 ? 26.595  4.335   18.135  1.00 97.43 257 A 1 
ATOM   1908 C  CA  . PRO A 1 257 ? 27.559  5.182   18.822  1.00 96.74 257 A 1 
ATOM   1909 C  C   . PRO A 1 257 ? 27.881  6.434   18.001  1.00 96.13 257 A 1 
ATOM   1910 O  O   . PRO A 1 257 ? 28.115  6.347   16.800  1.00 93.31 257 A 1 
ATOM   1911 C  CB  . PRO A 1 257 ? 28.802  4.318   19.051  1.00 95.81 257 A 1 
ATOM   1912 C  CG  . PRO A 1 257 ? 28.288  2.882   18.918  1.00 94.52 257 A 1 
ATOM   1913 C  CD  . PRO A 1 257 ? 27.149  3.010   17.917  1.00 96.94 257 A 1 
ATOM   1914 N  N   . GLN A 1 258 ? 27.929  7.598   18.646  1.00 95.34 258 A 1 
ATOM   1915 C  CA  . GLN A 1 258 ? 28.279  8.834   17.963  1.00 93.81 258 A 1 
ATOM   1916 C  C   . GLN A 1 258 ? 29.685  8.750   17.347  1.00 94.07 258 A 1 
ATOM   1917 O  O   . GLN A 1 258 ? 30.627  8.281   17.991  1.00 89.90 258 A 1 
ATOM   1918 C  CB  . GLN A 1 258 ? 28.204  10.040  18.915  1.00 90.96 258 A 1 
ATOM   1919 C  CG  . GLN A 1 258 ? 26.758  10.462  19.191  1.00 77.51 258 A 1 
ATOM   1920 C  CD  . GLN A 1 258 ? 26.670  11.761  20.011  1.00 68.81 258 A 1 
ATOM   1921 O  OE1 . GLN A 1 258 ? 27.647  12.286  20.529  1.00 60.94 258 A 1 
ATOM   1922 N  NE2 . GLN A 1 258 ? 25.498  12.339  20.160  1.00 58.42 258 A 1 
ATOM   1923 N  N   . GLY A 1 259 ? 29.804  9.218   16.104  1.00 92.46 259 A 1 
ATOM   1924 C  CA  . GLY A 1 259 ? 31.070  9.202   15.360  1.00 92.26 259 A 1 
ATOM   1925 C  C   . GLY A 1 259 ? 31.517  7.820   14.882  1.00 93.46 259 A 1 
ATOM   1926 O  O   . GLY A 1 259 ? 32.656  7.676   14.453  1.00 88.82 259 A 1 
ATOM   1927 N  N   . ASN A 1 260 ? 30.644  6.807   14.962  1.00 94.58 260 A 1 
ATOM   1928 C  CA  . ASN A 1 260 ? 30.955  5.471   14.470  1.00 94.78 260 A 1 
ATOM   1929 C  C   . ASN A 1 260 ? 30.330  5.233   13.086  1.00 94.94 260 A 1 
ATOM   1930 O  O   . ASN A 1 260 ? 29.125  5.017   12.964  1.00 92.42 260 A 1 
ATOM   1931 C  CB  . ASN A 1 260 ? 30.498  4.445   15.514  1.00 92.83 260 A 1 
ATOM   1932 C  CG  . ASN A 1 260 ? 31.025  3.056   15.209  1.00 91.77 260 A 1 
ATOM   1933 O  OD1 . ASN A 1 260 ? 31.154  2.624   14.080  1.00 83.34 260 A 1 
ATOM   1934 N  ND2 . ASN A 1 260 ? 31.367  2.309   16.231  1.00 82.99 260 A 1 
ATOM   1935 N  N   . ASP A 1 261 ? 31.164  5.224   12.058  1.00 95.35 261 A 1 
ATOM   1936 C  CA  . ASP A 1 261 ? 30.729  5.084   10.665  1.00 95.45 261 A 1 
ATOM   1937 C  C   . ASP A 1 261 ? 30.363  3.643   10.266  1.00 96.47 261 A 1 
ATOM   1938 O  O   . ASP A 1 261 ? 29.726  3.423   9.245   1.00 94.20 261 A 1 
ATOM   1939 C  CB  . ASP A 1 261 ? 31.836  5.609   9.739   1.00 92.55 261 A 1 
ATOM   1940 C  CG  . ASP A 1 261 ? 32.080  7.113   9.869   1.00 86.72 261 A 1 
ATOM   1941 O  OD1 . ASP A 1 261 ? 31.139  7.825   10.275  1.00 78.38 261 A 1 
ATOM   1942 O  OD2 . ASP A 1 261 ? 33.217  7.526   9.549   1.00 79.82 261 A 1 
ATOM   1943 N  N   . TRP A 1 262 ? 30.739  2.651   11.049  1.00 96.75 262 A 1 
ATOM   1944 C  CA  . TRP A 1 262 ? 30.518  1.240   10.711  1.00 96.90 262 A 1 
ATOM   1945 C  C   . TRP A 1 262 ? 29.413  0.569   11.540  1.00 97.47 262 A 1 
ATOM   1946 O  O   . TRP A 1 262 ? 28.917  -0.486  11.125  1.00 95.78 262 A 1 
ATOM   1947 C  CB  . TRP A 1 262 ? 31.851  0.476   10.803  1.00 94.33 262 A 1 
ATOM   1948 C  CG  . TRP A 1 262 ? 32.500  0.469   12.153  1.00 84.40 262 A 1 
ATOM   1949 C  CD1 . TRP A 1 262 ? 33.406  1.363   12.591  1.00 65.24 262 A 1 
ATOM   1950 C  CD2 . TRP A 1 262 ? 32.268  -0.457  13.260  1.00 75.79 262 A 1 
ATOM   1951 N  NE1 . TRP A 1 262 ? 33.751  1.077   13.902  1.00 59.49 262 A 1 
ATOM   1952 C  CE2 . TRP A 1 262 ? 33.066  -0.030  14.355  1.00 67.72 262 A 1 
ATOM   1953 C  CE3 . TRP A 1 262 ? 31.458  -1.595  13.440  1.00 58.15 262 A 1 
ATOM   1954 C  CZ2 . TRP A 1 262 ? 33.045  -0.698  15.606  1.00 60.04 262 A 1 
ATOM   1955 C  CZ3 . TRP A 1 262 ? 31.438  -2.269  14.686  1.00 54.79 262 A 1 
ATOM   1956 C  CH2 . TRP A 1 262 ? 32.221  -1.811  15.754  1.00 56.45 262 A 1 
ATOM   1957 N  N   . LEU A 1 263 ? 29.006  1.154   12.666  1.00 97.42 263 A 1 
ATOM   1958 C  CA  . LEU A 1 263 ? 27.984  0.616   13.560  1.00 97.57 263 A 1 
ATOM   1959 C  C   . LEU A 1 263 ? 26.827  1.597   13.722  1.00 97.40 263 A 1 
ATOM   1960 O  O   . LEU A 1 263 ? 26.915  2.576   14.462  1.00 95.69 263 A 1 
ATOM   1961 C  CB  . LEU A 1 263 ? 28.630  0.228   14.898  1.00 96.84 263 A 1 
ATOM   1962 C  CG  . LEU A 1 263 ? 27.658  -0.415  15.906  1.00 96.05 263 A 1 
ATOM   1963 C  CD1 . LEU A 1 263 ? 27.078  -1.731  15.400  1.00 94.09 263 A 1 
ATOM   1964 C  CD2 . LEU A 1 263 ? 28.400  -0.692  17.207  1.00 93.60 263 A 1 
ATOM   1965 N  N   . ASN A 1 264 ? 25.712  1.289   13.070  1.00 97.67 264 A 1 
ATOM   1966 C  CA  . ASN A 1 264 ? 24.408  1.933   13.222  1.00 97.43 264 A 1 
ATOM   1967 C  C   . ASN A 1 264 ? 23.339  0.852   13.048  1.00 97.77 264 A 1 
ATOM   1968 O  O   . ASN A 1 264 ? 22.743  0.707   11.976  1.00 96.48 264 A 1 
ATOM   1969 C  CB  . ASN A 1 264 ? 24.309  3.091   12.218  1.00 96.07 264 A 1 
ATOM   1970 C  CG  . ASN A 1 264 ? 23.002  3.867   12.296  1.00 93.81 264 A 1 
ATOM   1971 O  OD1 . ASN A 1 264 ? 22.059  3.564   13.010  1.00 87.07 264 A 1 
ATOM   1972 N  ND2 . ASN A 1 264 ? 22.907  4.929   11.533  1.00 84.73 264 A 1 
ATOM   1973 N  N   . ALA A 1 265 ? 23.172  0.038   14.075  1.00 97.95 265 A 1 
ATOM   1974 C  CA  . ALA A 1 265 ? 22.363  -1.169  14.033  1.00 97.92 265 A 1 
ATOM   1975 C  C   . ALA A 1 265 ? 20.971  -0.941  14.632  1.00 98.16 265 A 1 
ATOM   1976 O  O   . ALA A 1 265 ? 20.816  -0.253  15.639  1.00 97.07 265 A 1 
ATOM   1977 C  CB  . ALA A 1 265 ? 23.111  -2.309  14.728  1.00 96.78 265 A 1 
ATOM   1978 N  N   . ASP A 1 266 ? 19.985  -1.593  14.038  1.00 98.08 266 A 1 
ATOM   1979 C  CA  . ASP A 1 266 ? 18.608  -1.645  14.503  1.00 97.64 266 A 1 
ATOM   1980 C  C   . ASP A 1 266 ? 18.172  -3.115  14.609  1.00 98.20 266 A 1 
ATOM   1981 O  O   . ASP A 1 266 ? 18.313  -3.899  13.666  1.00 97.50 266 A 1 
ATOM   1982 C  CB  . ASP A 1 266 ? 17.696  -0.860  13.542  1.00 94.37 266 A 1 
ATOM   1983 C  CG  . ASP A 1 266 ? 17.890  0.661   13.593  1.00 82.44 266 A 1 
ATOM   1984 O  OD1 . ASP A 1 266 ? 17.318  1.293   14.516  1.00 71.35 266 A 1 
ATOM   1985 O  OD2 . ASP A 1 266 ? 18.513  1.248   12.678  1.00 72.00 266 A 1 
ATOM   1986 N  N   . ALA A 1 267 ? 17.603  -3.492  15.751  1.00 98.31 267 A 1 
ATOM   1987 C  CA  . ALA A 1 267 ? 16.966  -4.788  15.954  1.00 98.48 267 A 1 
ATOM   1988 C  C   . ALA A 1 267 ? 15.497  -4.577  16.304  1.00 98.53 267 A 1 
ATOM   1989 O  O   . ALA A 1 267 ? 15.167  -3.744  17.145  1.00 97.95 267 A 1 
ATOM   1990 C  CB  . ALA A 1 267 ? 17.716  -5.571  17.037  1.00 97.81 267 A 1 
ATOM   1991 N  N   . LYS A 1 268 ? 14.597  -5.358  15.701  1.00 98.57 268 A 1 
ATOM   1992 C  CA  . LYS A 1 268 ? 13.159  -5.279  15.952  1.00 98.52 268 A 1 
ATOM   1993 C  C   . LYS A 1 268 ? 12.580  -6.678  16.116  1.00 98.64 268 A 1 
ATOM   1994 O  O   . LYS A 1 268 ? 12.861  -7.561  15.323  1.00 98.20 268 A 1 
ATOM   1995 C  CB  . LYS A 1 268 ? 12.479  -4.490  14.812  1.00 97.36 268 A 1 
ATOM   1996 C  CG  . LYS A 1 268 ? 10.940  -4.415  14.956  1.00 94.40 268 A 1 
ATOM   1997 C  CD  . LYS A 1 268 ? 10.249  -3.596  13.853  1.00 92.48 268 A 1 
ATOM   1998 C  CE  . LYS A 1 268 ? 10.512  -2.086  14.018  1.00 86.38 268 A 1 
ATOM   1999 N  NZ  . LYS A 1 268 ? 9.524   -1.280  13.264  1.00 82.69 268 A 1 
ATOM   2000 N  N   . ILE A 1 269 ? 11.712  -6.836  17.121  1.00 98.72 269 A 1 
ATOM   2001 C  CA  . ILE A 1 269 ? 10.766  -7.946  17.205  1.00 98.73 269 A 1 
ATOM   2002 C  C   . ILE A 1 269 ? 9.353   -7.376  17.106  1.00 98.79 269 A 1 
ATOM   2003 O  O   . ILE A 1 269 ? 9.083   -6.289  17.622  1.00 98.42 269 A 1 
ATOM   2004 C  CB  . ILE A 1 269 ? 10.967  -8.812  18.467  1.00 98.02 269 A 1 
ATOM   2005 C  CG1 . ILE A 1 269 ? 10.803  -8.001  19.774  1.00 84.53 269 A 1 
ATOM   2006 C  CG2 . ILE A 1 269 ? 12.334  -9.493  18.390  1.00 85.78 269 A 1 
ATOM   2007 C  CD1 . ILE A 1 269 ? 10.870  -8.853  21.049  1.00 83.68 269 A 1 
ATOM   2008 N  N   . TYR A 1 270 ? 8.451   -8.090  16.433  1.00 98.69 270 A 1 
ATOM   2009 C  CA  . TYR A 1 270 ? 7.096   -7.607  16.203  1.00 98.62 270 A 1 
ATOM   2010 C  C   . TYR A 1 270 ? 6.073   -8.730  16.180  1.00 98.73 270 A 1 
ATOM   2011 O  O   . TYR A 1 270 ? 6.374   -9.882  15.854  1.00 98.35 270 A 1 
ATOM   2012 C  CB  . TYR A 1 270 ? 7.047   -6.766  14.923  1.00 98.35 270 A 1 
ATOM   2013 C  CG  . TYR A 1 270 ? 7.483   -7.490  13.667  1.00 98.48 270 A 1 
ATOM   2014 C  CD1 . TYR A 1 270 ? 8.824   -7.418  13.230  1.00 97.92 270 A 1 
ATOM   2015 C  CD2 . TYR A 1 270 ? 6.554   -8.229  12.918  1.00 97.84 270 A 1 
ATOM   2016 C  CE1 . TYR A 1 270 ? 9.225   -8.069  12.055  1.00 97.28 270 A 1 
ATOM   2017 C  CE2 . TYR A 1 270 ? 6.945   -8.886  11.743  1.00 97.27 270 A 1 
ATOM   2018 C  CZ  . TYR A 1 270 ? 8.286   -8.799  11.306  1.00 97.50 270 A 1 
ATOM   2019 O  OH  . TYR A 1 270 ? 8.658   -9.424  10.147  1.00 96.26 270 A 1 
ATOM   2020 N  N   . TRP A 1 271 ? 4.837   -8.350  16.518  1.00 98.64 271 A 1 
ATOM   2021 C  CA  . TRP A 1 271 ? 3.655   -9.193  16.476  1.00 98.64 271 A 1 
ATOM   2022 C  C   . TRP A 1 271 ? 2.468   -8.352  16.011  1.00 98.61 271 A 1 
ATOM   2023 O  O   . TRP A 1 271 ? 2.269   -7.241  16.503  1.00 98.03 271 A 1 
ATOM   2024 C  CB  . TRP A 1 271 ? 3.429   -9.788  17.861  1.00 98.12 271 A 1 
ATOM   2025 C  CG  . TRP A 1 271 ? 2.251   -10.701 17.970  1.00 95.76 271 A 1 
ATOM   2026 C  CD1 . TRP A 1 271 ? 2.267   -12.039 17.783  1.00 88.29 271 A 1 
ATOM   2027 C  CD2 . TRP A 1 271 ? 0.876   -10.353 18.323  1.00 93.01 271 A 1 
ATOM   2028 N  NE1 . TRP A 1 271 ? 1.004   -12.559 18.014  1.00 85.55 271 A 1 
ATOM   2029 C  CE2 . TRP A 1 271 ? 0.127   -11.551 18.358  1.00 90.41 271 A 1 
ATOM   2030 C  CE3 . TRP A 1 271 ? 0.218   -9.150  18.642  1.00 83.30 271 A 1 
ATOM   2031 C  CZ2 . TRP A 1 271 ? -1.237  -11.573 18.727  1.00 86.43 271 A 1 
ATOM   2032 C  CZ3 . TRP A 1 271 ? -1.136  -9.168  18.996  1.00 79.58 271 A 1 
ATOM   2033 C  CH2 . TRP A 1 271 ? -1.858  -10.366 19.046  1.00 80.69 271 A 1 
ATOM   2034 N  N   . SER A 1 272 ? 1.700   -8.872  15.052  1.00 98.59 272 A 1 
ATOM   2035 C  CA  . SER A 1 272 ? 0.511   -8.241  14.500  1.00 98.39 272 A 1 
ATOM   2036 C  C   . SER A 1 272 ? -0.568  -9.289  14.283  1.00 98.31 272 A 1 
ATOM   2037 O  O   . SER A 1 272 ? -0.325  -10.301 13.628  1.00 97.37 272 A 1 
ATOM   2038 C  CB  . SER A 1 272 ? 0.857   -7.545  13.180  1.00 97.55 272 A 1 
ATOM   2039 O  OG  . SER A 1 272 ? -0.260  -6.850  12.658  1.00 92.39 272 A 1 
ATOM   2040 N  N   . GLU A 1 273 ? -1.759  -9.065  14.830  1.00 98.26 273 A 1 
ATOM   2041 C  CA  . GLU A 1 273 ? -2.925  -9.929  14.658  1.00 98.28 273 A 1 
ATOM   2042 C  C   . GLU A 1 273 ? -4.079  -9.128  14.069  1.00 98.22 273 A 1 
ATOM   2043 O  O   . GLU A 1 273 ? -4.417  -8.056  14.574  1.00 97.59 273 A 1 
ATOM   2044 C  CB  . GLU A 1 273 ? -3.315  -10.531 16.013  1.00 97.34 273 A 1 
ATOM   2045 C  CG  . GLU A 1 273 ? -4.575  -11.418 15.980  1.00 94.30 273 A 1 
ATOM   2046 C  CD  . GLU A 1 273 ? -5.144  -11.656 17.390  1.00 92.72 273 A 1 
ATOM   2047 O  OE1 . GLU A 1 273 ? -5.650  -12.739 17.712  1.00 85.70 273 A 1 
ATOM   2048 O  OE2 . GLU A 1 273 ? -5.142  -10.707 18.198  1.00 86.47 273 A 1 
ATOM   2049 N  N   . VAL A 1 274 ? -4.722  -9.688  13.051  1.00 97.81 274 A 1 
ATOM   2050 C  CA  . VAL A 1 274 ? -5.975  -9.198  12.484  1.00 97.73 274 A 1 
ATOM   2051 C  C   . VAL A 1 274 ? -7.043  -10.267 12.676  1.00 97.61 274 A 1 
ATOM   2052 O  O   . VAL A 1 274 ? -6.859  -11.420 12.295  1.00 96.85 274 A 1 
ATOM   2053 C  CB  . VAL A 1 274 ? -5.828  -8.821  10.997  1.00 96.99 274 A 1 
ATOM   2054 C  CG1 . VAL A 1 274 ? -7.142  -8.311  10.410  1.00 93.03 274 A 1 
ATOM   2055 C  CG2 . VAL A 1 274 ? -4.778  -7.722  10.800  1.00 93.54 274 A 1 
ATOM   2056 N  N   . ARG A 1 275 ? -8.190  -9.868  13.240  1.00 97.60 275 A 1 
ATOM   2057 C  CA  . ARG A 1 275 ? -9.406  -10.691 13.314  1.00 97.62 275 A 1 
ATOM   2058 C  C   . ARG A 1 275 ? -10.521 -10.000 12.556  1.00 97.77 275 A 1 
ATOM   2059 O  O   . ARG A 1 275 ? -10.813 -8.846  12.836  1.00 96.83 275 A 1 
ATOM   2060 C  CB  . ARG A 1 275 ? -9.814  -10.931 14.768  1.00 96.79 275 A 1 
ATOM   2061 C  CG  . ARG A 1 275 ? -8.788  -11.774 15.531  1.00 88.40 275 A 1 
ATOM   2062 C  CD  . ARG A 1 275 ? -9.265  -11.982 16.971  1.00 85.19 275 A 1 
ATOM   2063 N  NE  . ARG A 1 275 ? -8.293  -12.757 17.752  1.00 75.38 275 A 1 
ATOM   2064 C  CZ  . ARG A 1 275 ? -8.439  -13.945 18.293  1.00 67.93 275 A 1 
ATOM   2065 N  NH1 . ARG A 1 275 ? -9.581  -14.566 18.323  1.00 61.99 275 A 1 
ATOM   2066 N  NH2 . ARG A 1 275 ? -7.406  -14.538 18.802  1.00 58.54 275 A 1 
ATOM   2067 N  N   . ILE A 1 276 ? -11.156 -10.722 11.634  1.00 96.91 276 A 1 
ATOM   2068 C  CA  . ILE A 1 276 ? -12.322 -10.243 10.885  1.00 96.60 276 A 1 
ATOM   2069 C  C   . ILE A 1 276 ? -13.440 -11.257 11.084  1.00 96.12 276 A 1 
ATOM   2070 O  O   . ILE A 1 276 ? -13.427 -12.350 10.510  1.00 94.97 276 A 1 
ATOM   2071 C  CB  . ILE A 1 276 ? -11.994 -10.001 9.396   1.00 96.61 276 A 1 
ATOM   2072 C  CG1 . ILE A 1 276 ? -10.789 -9.048  9.231   1.00 95.78 276 A 1 
ATOM   2073 C  CG2 . ILE A 1 276 ? -13.244 -9.426  8.703   1.00 96.09 276 A 1 
ATOM   2074 C  CD1 . ILE A 1 276 ? -10.320 -8.867  7.781   1.00 92.92 276 A 1 
ATOM   2075 N  N   . ASN A 1 277 ? -14.396 -10.896 11.933  1.00 95.81 277 A 1 
ATOM   2076 C  CA  . ASN A 1 277 ? -15.479 -11.766 12.354  1.00 95.49 277 A 1 
ATOM   2077 C  C   . ASN A 1 277 ? -16.808 -11.195 11.857  1.00 95.54 277 A 1 
ATOM   2078 O  O   . ASN A 1 277 ? -17.056 -10.008 12.024  1.00 94.17 277 A 1 
ATOM   2079 C  CB  . ASN A 1 277 ? -15.446 -11.890 13.878  1.00 93.90 277 A 1 
ATOM   2080 C  CG  . ASN A 1 277 ? -14.151 -12.484 14.413  1.00 90.20 277 A 1 
ATOM   2081 O  OD1 . ASN A 1 277 ? -13.512 -13.323 13.799  1.00 82.88 277 A 1 
ATOM   2082 N  ND2 . ASN A 1 277 ? -13.740 -12.084 15.599  1.00 82.35 277 A 1 
ATOM   2083 N  N   . ALA A 1 278 ? -17.666 -12.035 11.290  1.00 93.84 278 A 1 
ATOM   2084 C  CA  . ALA A 1 278 ? -19.016 -11.646 10.923  1.00 92.33 278 A 1 
ATOM   2085 C  C   . ALA A 1 278 ? -20.046 -12.561 11.577  1.00 91.54 278 A 1 
ATOM   2086 O  O   . ALA A 1 278 ? -19.852 -13.776 11.640  1.00 87.99 278 A 1 
ATOM   2087 C  CB  . ALA A 1 278 ? -19.157 -11.621 9.403   1.00 89.94 278 A 1 
ATOM   2088 N  N   . GLN A 1 279 ? -21.150 -11.998 12.034  1.00 87.34 279 A 1 
ATOM   2089 C  CA  . GLN A 1 279 ? -22.308 -12.760 12.498  1.00 82.94 279 A 1 
ATOM   2090 C  C   . GLN A 1 279 ? -23.492 -12.496 11.580  1.00 79.90 279 A 1 
ATOM   2091 O  O   . GLN A 1 279 ? -23.871 -11.357 11.337  1.00 71.73 279 A 1 
ATOM   2092 C  CB  . GLN A 1 279 ? -22.632 -12.443 13.965  1.00 78.14 279 A 1 
ATOM   2093 C  CG  . GLN A 1 279 ? -21.538 -12.972 14.900  1.00 68.99 279 A 1 
ATOM   2094 C  CD  . GLN A 1 279 ? -21.931 -12.930 16.380  1.00 62.96 279 A 1 
ATOM   2095 O  OE1 . GLN A 1 279 ? -22.994 -12.498 16.773  1.00 55.54 279 A 1 
ATOM   2096 N  NE2 . GLN A 1 279 ? -21.080 -13.411 17.255  1.00 53.17 279 A 1 
ATOM   2097 N  N   . ASN A 1 280 ? -24.074 -13.585 11.072  1.00 75.10 280 A 1 
ATOM   2098 C  CA  . ASN A 1 280 ? -25.332 -13.541 10.349  1.00 69.80 280 A 1 
ATOM   2099 C  C   . ASN A 1 280 ? -26.462 -13.905 11.299  1.00 68.83 280 A 1 
ATOM   2100 O  O   . ASN A 1 280 ? -26.366 -14.854 12.077  1.00 63.75 280 A 1 
ATOM   2101 C  CB  . ASN A 1 280 ? -25.280 -14.496 9.141   1.00 65.33 280 A 1 
ATOM   2102 C  CG  . ASN A 1 280 ? -24.376 -13.978 8.038   1.00 60.68 280 A 1 
ATOM   2103 O  OD1 . ASN A 1 280 ? -24.129 -12.804 7.900   1.00 56.90 280 A 1 
ATOM   2104 N  ND2 . ASN A 1 280 ? -23.869 -14.845 7.192   1.00 54.66 280 A 1 
ATOM   2105 N  N   . THR A 1 281 ? -27.573 -13.198 11.210  1.00 64.96 281 A 1 
ATOM   2106 C  CA  . THR A 1 281 ? -28.801 -13.548 11.919  1.00 62.71 281 A 1 
ATOM   2107 C  C   . THR A 1 281 ? -29.247 -14.969 11.543  1.00 63.02 281 A 1 
ATOM   2108 O  O   . THR A 1 281 ? -29.534 -15.262 10.393  1.00 56.64 281 A 1 
ATOM   2109 C  CB  . THR A 1 281 ? -29.927 -12.533 11.652  1.00 57.41 281 A 1 
ATOM   2110 O  OG1 . THR A 1 281 ? -29.696 -11.778 10.483  1.00 51.61 281 A 1 
ATOM   2111 C  CG2 . THR A 1 281 ? -30.052 -11.537 12.796  1.00 49.39 281 A 1 
ATOM   2112 N  N   . GLY A 1 282 ? -29.291 -15.873 12.535  1.00 62.43 282 A 1 
ATOM   2113 C  CA  . GLY A 1 282 ? -29.779 -17.244 12.369  1.00 61.70 282 A 1 
ATOM   2114 C  C   . GLY A 1 282 ? -28.774 -18.257 11.799  1.00 64.19 282 A 1 
ATOM   2115 O  O   . GLY A 1 282 ? -29.141 -19.413 11.612  1.00 59.04 282 A 1 
ATOM   2116 N  N   . SER A 1 283 ? -27.510 -17.889 11.541  1.00 65.51 283 A 1 
ATOM   2117 C  CA  . SER A 1 283 ? -26.459 -18.808 11.109  1.00 64.61 283 A 1 
ATOM   2118 C  C   . SER A 1 283 ? -25.226 -18.732 12.004  1.00 67.39 283 A 1 
ATOM   2119 O  O   . SER A 1 283 ? -25.028 -17.775 12.761  1.00 61.68 283 A 1 
ATOM   2120 C  CB  . SER A 1 283 ? -26.111 -18.587 9.630   1.00 58.12 283 A 1 
ATOM   2121 O  OG  . SER A 1 283 ? -25.460 -17.354 9.431   1.00 52.11 283 A 1 
ATOM   2122 N  N   . SER A 1 284 ? -24.349 -19.752 11.919  1.00 71.37 284 A 1 
ATOM   2123 C  CA  . SER A 1 284 ? -23.014 -19.688 12.500  1.00 72.31 284 A 1 
ATOM   2124 C  C   . SER A 1 284 ? -22.234 -18.528 11.883  1.00 76.29 284 A 1 
ATOM   2125 O  O   . SER A 1 284 ? -22.256 -18.358 10.661  1.00 71.52 284 A 1 
ATOM   2126 C  CB  . SER A 1 284 ? -22.268 -21.002 12.246  1.00 65.35 284 A 1 
ATOM   2127 O  OG  . SER A 1 284 ? -22.305 -21.315 10.869  1.00 57.57 284 A 1 
ATOM   2128 N  N   . GLY A 1 285 ? -21.501 -17.784 12.701  1.00 84.27 285 A 1 
ATOM   2129 C  CA  . GLY A 1 285 ? -20.649 -16.703 12.233  1.00 86.32 285 A 1 
ATOM   2130 C  C   . GLY A 1 285 ? -19.482 -17.176 11.367  1.00 88.37 285 A 1 
ATOM   2131 O  O   . GLY A 1 285 ? -19.109 -18.350 11.364  1.00 85.31 285 A 1 
ATOM   2132 N  N   . GLU A 1 286 ? -18.901 -16.238 10.635  1.00 90.43 286 A 1 
ATOM   2133 C  CA  . GLU A 1 286 ? -17.671 -16.418 9.881   1.00 90.84 286 A 1 
ATOM   2134 C  C   . GLU A 1 286 ? -16.527 -15.728 10.622  1.00 92.49 286 A 1 
ATOM   2135 O  O   . GLU A 1 286 ? -16.610 -14.540 10.915  1.00 91.05 286 A 1 
ATOM   2136 C  CB  . GLU A 1 286 ? -17.812 -15.830 8.469   1.00 88.05 286 A 1 
ATOM   2137 C  CG  . GLU A 1 286 ? -18.814 -16.581 7.589   1.00 82.32 286 A 1 
ATOM   2138 C  CD  . GLU A 1 286 ? -18.921 -16.016 6.170   1.00 81.31 286 A 1 
ATOM   2139 O  OE1 . GLU A 1 286 ? -19.796 -16.478 5.411   1.00 73.92 286 A 1 
ATOM   2140 O  OE2 . GLU A 1 286 ? -18.148 -15.110 5.778   1.00 73.99 286 A 1 
ATOM   2141 N  N   . TYR A 1 287 ? -15.460 -16.464 10.889  1.00 92.56 287 A 1 
ATOM   2142 C  CA  . TYR A 1 287 ? -14.310 -15.944 11.629  1.00 92.74 287 A 1 
ATOM   2143 C  C   . TYR A 1 287 ? -13.038 -16.125 10.808  1.00 92.69 287 A 1 
ATOM   2144 O  O   . TYR A 1 287 ? -12.778 -17.206 10.289  1.00 90.35 287 A 1 
ATOM   2145 C  CB  . TYR A 1 287 ? -14.206 -16.633 12.993  1.00 91.63 287 A 1 
ATOM   2146 C  CG  . TYR A 1 287 ? -15.495 -16.667 13.779  1.00 90.43 287 A 1 
ATOM   2147 C  CD1 . TYR A 1 287 ? -15.968 -15.517 14.444  1.00 87.07 287 A 1 
ATOM   2148 C  CD2 . TYR A 1 287 ? -16.273 -17.848 13.828  1.00 87.63 287 A 1 
ATOM   2149 C  CE1 . TYR A 1 287 ? -17.177 -15.534 15.139  1.00 84.21 287 A 1 
ATOM   2150 C  CE2 . TYR A 1 287 ? -17.498 -17.872 14.515  1.00 85.30 287 A 1 
ATOM   2151 C  CZ  . TYR A 1 287 ? -17.943 -16.709 15.168  1.00 85.15 287 A 1 
ATOM   2152 O  OH  . TYR A 1 287 ? -19.159 -16.725 15.838  1.00 82.49 287 A 1 
ATOM   2153 N  N   . ARG A 1 288 ? -12.230 -15.067 10.691  1.00 94.89 288 A 1 
ATOM   2154 C  CA  . ARG A 1 288 ? -10.928 -15.061 10.022  1.00 94.78 288 A 1 
ATOM   2155 C  C   . ARG A 1 288 ? -9.914  -14.431 10.965  1.00 95.47 288 A 1 
ATOM   2156 O  O   . ARG A 1 288 ? -10.123 -13.309 11.417  1.00 94.42 288 A 1 
ATOM   2157 C  CB  . ARG A 1 288 ? -11.007 -14.279 8.702   1.00 93.70 288 A 1 
ATOM   2158 C  CG  . ARG A 1 288 ? -11.960 -14.925 7.683   1.00 92.00 288 A 1 
ATOM   2159 C  CD  . ARG A 1 288 ? -12.140 -14.043 6.438   1.00 90.83 288 A 1 
ATOM   2160 N  NE  . ARG A 1 288 ? -13.063 -14.640 5.454   1.00 88.84 288 A 1 
ATOM   2161 C  CZ  . ARG A 1 288 ? -14.404 -14.680 5.512   1.00 88.11 288 A 1 
ATOM   2162 N  NH1 . ARG A 1 288 ? -15.079 -14.131 6.479   1.00 81.66 288 A 1 
ATOM   2163 N  NH2 . ARG A 1 288 ? -15.078 -15.280 4.589   1.00 83.26 288 A 1 
ATOM   2164 N  N   . GLU A 1 289 ? -8.825  -15.131 11.257  1.00 95.49 289 A 1 
ATOM   2165 C  CA  . GLU A 1 289 ? -7.704  -14.620 12.044  1.00 95.87 289 A 1 
ATOM   2166 C  C   . GLU A 1 289 ? -6.422  -14.763 11.238  1.00 95.85 289 A 1 
ATOM   2167 O  O   . GLU A 1 289 ? -6.148  -15.822 10.692  1.00 94.19 289 A 1 
ATOM   2168 C  CB  . GLU A 1 289 ? -7.630  -15.359 13.385  1.00 95.20 289 A 1 
ATOM   2169 C  CG  . GLU A 1 289 ? -6.420  -14.984 14.258  1.00 92.46 289 A 1 
ATOM   2170 C  CD  . GLU A 1 289 ? -6.441  -15.734 15.613  1.00 92.14 289 A 1 
ATOM   2171 O  OE1 . GLU A 1 289 ? -6.182  -15.090 16.646  1.00 85.02 289 A 1 
ATOM   2172 O  OE2 . GLU A 1 289 ? -6.782  -16.931 15.632  1.00 86.59 289 A 1 
ATOM   2173 N  N   . GLN A 1 290 ? -5.608  -13.702 11.176  1.00 97.31 290 A 1 
ATOM   2174 C  CA  . GLN A 1 290 ? -4.252  -13.761 10.658  1.00 97.46 290 A 1 
ATOM   2175 C  C   . GLN A 1 290 ? -3.287  -13.199 11.690  1.00 97.81 290 A 1 
ATOM   2176 O  O   . GLN A 1 290 ? -3.494  -12.107 12.209  1.00 97.30 290 A 1 
ATOM   2177 C  CB  . GLN A 1 290 ? -4.139  -13.008 9.319   1.00 96.34 290 A 1 
ATOM   2178 C  CG  . GLN A 1 290 ? -2.734  -13.142 8.721   1.00 93.68 290 A 1 
ATOM   2179 C  CD  . GLN A 1 290 ? -2.611  -12.442 7.361   1.00 91.66 290 A 1 
ATOM   2180 O  OE1 . GLN A 1 290 ? -3.091  -12.921 6.355   1.00 82.19 290 A 1 
ATOM   2181 N  NE2 . GLN A 1 290 ? -1.969  -11.301 7.304   1.00 79.97 290 A 1 
ATOM   2182 N  N   . ILE A 1 291 ? -2.198  -13.916 11.938  1.00 97.54 291 A 1 
ATOM   2183 C  CA  . ILE A 1 291 ? -1.107  -13.475 12.799  1.00 97.66 291 A 1 
ATOM   2184 C  C   . ILE A 1 291 ? 0.156   -13.349 11.954  1.00 97.65 291 A 1 
ATOM   2185 O  O   . ILE A 1 291 ? 0.539   -14.279 11.249  1.00 96.61 291 A 1 
ATOM   2186 C  CB  . ILE A 1 291 ? -0.927  -14.427 14.005  1.00 97.13 291 A 1 
ATOM   2187 C  CG1 . ILE A 1 291 ? -2.225  -14.501 14.852  1.00 93.37 291 A 1 
ATOM   2188 C  CG2 . ILE A 1 291 ? 0.260   -13.959 14.875  1.00 94.04 291 A 1 
ATOM   2189 C  CD1 . ILE A 1 291 ? -2.217  -15.613 15.909  1.00 86.38 291 A 1 
ATOM   2190 N  N   . THR A 1 292 ? 0.844   -12.203 12.051  1.00 97.90 292 A 1 
ATOM   2191 C  CA  . THR A 1 292 ? 2.179   -11.972 11.494  1.00 97.73 292 A 1 
ATOM   2192 C  C   . THR A 1 292 ? 3.127   -11.688 12.648  1.00 98.09 292 A 1 
ATOM   2193 O  O   . THR A 1 292 ? 2.885   -10.779 13.436  1.00 97.30 292 A 1 
ATOM   2194 C  CB  . THR A 1 292 ? 2.184   -10.801 10.501  1.00 96.36 292 A 1 
ATOM   2195 O  OG1 . THR A 1 292 ? 1.243   -11.023 9.475   1.00 91.89 292 A 1 
ATOM   2196 C  CG2 . THR A 1 292 ? 3.542   -10.610 9.823   1.00 91.98 292 A 1 
ATOM   2197 N  N   . LYS A 1 293 ? 4.225   -12.449 12.771  1.00 98.19 293 A 1 
ATOM   2198 C  CA  . LYS A 1 293 ? 5.216   -12.248 13.830  1.00 98.08 293 A 1 
ATOM   2199 C  C   . LYS A 1 293 ? 6.616   -12.492 13.312  1.00 98.26 293 A 1 
ATOM   2200 O  O   . LYS A 1 293 ? 6.824   -13.392 12.500  1.00 97.30 293 A 1 
ATOM   2201 C  CB  . LYS A 1 293 ? 4.874   -13.129 15.052  1.00 95.65 293 A 1 
ATOM   2202 C  CG  . LYS A 1 293 ? 4.834   -14.633 14.749  1.00 88.68 293 A 1 
ATOM   2203 C  CD  . LYS A 1 293 ? 4.163   -15.428 15.887  1.00 89.17 293 A 1 
ATOM   2204 C  CE  . LYS A 1 293 ? 3.961   -16.884 15.456  1.00 78.03 293 A 1 
ATOM   2205 N  NZ  . LYS A 1 293 ? 2.836   -17.549 16.184  1.00 72.53 293 A 1 
ATOM   2206 N  N   . GLY A 1 294 ? 7.588   -11.708 13.771  1.00 98.25 294 A 1 
ATOM   2207 C  CA  . GLY A 1 294 ? 8.940   -11.837 13.264  1.00 98.38 294 A 1 
ATOM   2208 C  C   . GLY A 1 294 ? 9.982   -11.041 14.023  1.00 98.64 294 A 1 
ATOM   2209 O  O   . GLY A 1 294 ? 9.704   -10.372 15.021  1.00 98.17 294 A 1 
ATOM   2210 N  N   . ALA A 1 295 ? 11.221  -11.163 13.533  1.00 98.53 295 A 1 
ATOM   2211 C  CA  . ALA A 1 295 ? 12.374  -10.444 14.031  1.00 98.54 295 A 1 
ATOM   2212 C  C   . ALA A 1 295 ? 13.263  -10.000 12.869  1.00 98.67 295 A 1 
ATOM   2213 O  O   . ALA A 1 295 ? 13.486  -10.749 11.918  1.00 97.95 295 A 1 
ATOM   2214 C  CB  . ALA A 1 295 ? 13.137  -11.341 15.014  1.00 98.00 295 A 1 
ATOM   2215 N  N   . ARG A 1 296 ? 13.803  -8.778  12.966  1.00 98.67 296 A 1 
ATOM   2216 C  CA  . ARG A 1 296 ? 14.718  -8.178  12.005  1.00 98.56 296 A 1 
ATOM   2217 C  C   . ARG A 1 296 ? 15.966  -7.675  12.715  1.00 98.56 296 A 1 
ATOM   2218 O  O   . ARG A 1 296 ? 15.872  -7.103  13.795  1.00 98.01 296 A 1 
ATOM   2219 C  CB  . ARG A 1 296 ? 13.980  -7.054  11.258  1.00 97.05 296 A 1 
ATOM   2220 C  CG  . ARG A 1 296 ? 14.864  -6.342  10.228  1.00 88.85 296 A 1 
ATOM   2221 C  CD  . ARG A 1 296 ? 14.125  -5.180  9.555   1.00 86.52 296 A 1 
ATOM   2222 N  NE  . ARG A 1 296 ? 13.040  -5.648  8.677   1.00 76.63 296 A 1 
ATOM   2223 C  CZ  . ARG A 1 296 ? 12.389  -4.934  7.792   1.00 72.15 296 A 1 
ATOM   2224 N  NH1 . ARG A 1 296 ? 12.615  -3.651  7.642   1.00 64.71 296 A 1 
ATOM   2225 N  NH2 . ARG A 1 296 ? 11.492  -5.487  7.035   1.00 61.87 296 A 1 
ATOM   2226 N  N   . LEU A 1 297 ? 17.110  -7.847  12.069  1.00 98.43 297 A 1 
ATOM   2227 C  CA  . LEU A 1 297 ? 18.378  -7.236  12.454  1.00 98.47 297 A 1 
ATOM   2228 C  C   . LEU A 1 297 ? 18.983  -6.569  11.220  1.00 98.47 297 A 1 
ATOM   2229 O  O   . LEU A 1 297 ? 19.140  -7.219  10.188  1.00 97.67 297 A 1 
ATOM   2230 C  CB  . LEU A 1 297 ? 19.298  -8.323  13.043  1.00 97.55 297 A 1 
ATOM   2231 C  CG  . LEU A 1 297 ? 20.660  -7.801  13.526  1.00 84.47 297 A 1 
ATOM   2232 C  CD1 . LEU A 1 297 ? 20.532  -6.905  14.755  1.00 78.52 297 A 1 
ATOM   2233 C  CD2 . LEU A 1 297 ? 21.562  -8.975  13.892  1.00 79.12 297 A 1 
ATOM   2234 N  N   . GLU A 1 298 ? 19.348  -5.300  11.327  1.00 98.35 298 A 1 
ATOM   2235 C  CA  . GLU A 1 298 ? 19.934  -4.514  10.252  1.00 98.14 298 A 1 
ATOM   2236 C  C   . GLU A 1 298 ? 21.096  -3.666  10.783  1.00 98.28 298 A 1 
ATOM   2237 O  O   . GLU A 1 298 ? 21.088  -3.258  11.941  1.00 97.34 298 A 1 
ATOM   2238 C  CB  . GLU A 1 298 ? 18.834  -3.648  9.606   1.00 96.44 298 A 1 
ATOM   2239 C  CG  . GLU A 1 298 ? 19.281  -2.932  8.323   1.00 91.52 298 A 1 
ATOM   2240 C  CD  . GLU A 1 298 ? 18.085  -2.222  7.658   1.00 90.69 298 A 1 
ATOM   2241 O  OE1 . GLU A 1 298 ? 17.959  -0.991  7.818   1.00 82.92 298 A 1 
ATOM   2242 O  OE2 . GLU A 1 298 ? 17.284  -2.909  7.003   1.00 83.74 298 A 1 
ATOM   2243 N  N   . ASN A 1 299 ? 22.104  -3.404  9.961   1.00 98.09 299 A 1 
ATOM   2244 C  CA  . ASN A 1 299 ? 23.174  -2.463  10.258  1.00 98.10 299 A 1 
ATOM   2245 C  C   . ASN A 1 299 ? 23.477  -1.583  9.047   1.00 98.11 299 A 1 
ATOM   2246 O  O   . ASN A 1 299 ? 23.270  -1.975  7.902   1.00 97.47 299 A 1 
ATOM   2247 C  CB  . ASN A 1 299 ? 24.422  -3.221  10.755  1.00 97.69 299 A 1 
ATOM   2248 C  CG  . ASN A 1 299 ? 25.501  -2.284  11.252  1.00 97.37 299 A 1 
ATOM   2249 O  OD1 . ASN A 1 299 ? 25.275  -1.369  12.016  1.00 91.93 299 A 1 
ATOM   2250 N  ND2 . ASN A 1 299 ? 26.734  -2.462  10.833  1.00 91.99 299 A 1 
ATOM   2251 N  N   . ARG A 1 300 ? 24.009  -0.390  9.311   1.00 97.97 300 A 1 
ATOM   2252 C  CA  . ARG A 1 300 ? 24.523  0.555   8.326   1.00 97.72 300 A 1 
ATOM   2253 C  C   . ARG A 1 300 ? 26.004  0.790   8.567   1.00 97.86 300 A 1 
ATOM   2254 O  O   . ARG A 1 300 ? 26.435  0.914   9.714   1.00 96.34 300 A 1 
ATOM   2255 C  CB  . ARG A 1 300 ? 23.732  1.869   8.403   1.00 96.37 300 A 1 
ATOM   2256 C  CG  . ARG A 1 300 ? 22.276  1.679   7.987   1.00 91.11 300 A 1 
ATOM   2257 C  CD  . ARG A 1 300 ? 21.400  2.843   8.461   1.00 88.40 300 A 1 
ATOM   2258 N  NE  . ARG A 1 300 ? 20.001  2.681   8.066   1.00 85.00 300 A 1 
ATOM   2259 C  CZ  . ARG A 1 300 ? 19.122  1.813   8.584   1.00 82.85 300 A 1 
ATOM   2260 N  NH1 . ARG A 1 300 ? 19.372  1.099   9.644   1.00 71.27 300 A 1 
ATOM   2261 N  NH2 . ARG A 1 300 ? 17.982  1.645   8.006   1.00 76.82 300 A 1 
ATOM   2262 N  N   . SER A 1 301 ? 26.780  0.844   7.495   1.00 97.59 301 A 1 
ATOM   2263 C  CA  . SER A 1 301 ? 28.213  1.135   7.551   1.00 97.48 301 A 1 
ATOM   2264 C  C   . SER A 1 301 ? 28.592  2.047   6.394   1.00 97.49 301 A 1 
ATOM   2265 O  O   . SER A 1 301 ? 28.342  1.705   5.243   1.00 96.40 301 A 1 
ATOM   2266 C  CB  . SER A 1 301 ? 29.041  -0.150  7.488   1.00 96.84 301 A 1 
ATOM   2267 O  OG  . SER A 1 301 ? 28.744  -1.004  8.578   1.00 92.57 301 A 1 
ATOM   2268 N  N   . THR A 1 302 ? 29.223  3.175   6.692   1.00 96.66 302 A 1 
ATOM   2269 C  CA  . THR A 1 302 ? 29.833  4.040   5.678   1.00 96.26 302 A 1 
ATOM   2270 C  C   . THR A 1 302 ? 31.285  3.623   5.497   1.00 96.17 302 A 1 
ATOM   2271 O  O   . THR A 1 302 ? 32.054  3.593   6.459   1.00 93.98 302 A 1 
ATOM   2272 C  CB  . THR A 1 302 ? 29.718  5.522   6.046   1.00 94.61 302 A 1 
ATOM   2273 O  OG1 . THR A 1 302 ? 28.369  5.843   6.290   1.00 86.21 302 A 1 
ATOM   2274 C  CG2 . THR A 1 302 ? 30.187  6.431   4.910   1.00 84.74 302 A 1 
ATOM   2275 N  N   . LEU A 1 303 ? 31.670  3.275   4.270   1.00 96.21 303 A 1 
ATOM   2276 C  CA  . LEU A 1 303 ? 33.020  2.829   3.949   1.00 95.89 303 A 1 
ATOM   2277 C  C   . LEU A 1 303 ? 33.654  3.743   2.904   1.00 95.69 303 A 1 
ATOM   2278 O  O   . LEU A 1 303 ? 33.001  4.215   1.976   1.00 92.72 303 A 1 
ATOM   2279 C  CB  . LEU A 1 303 ? 33.011  1.372   3.454   1.00 94.20 303 A 1 
ATOM   2280 C  CG  . LEU A 1 303 ? 32.485  0.332   4.468   1.00 90.55 303 A 1 
ATOM   2281 C  CD1 . LEU A 1 303 ? 32.582  -1.062  3.840   1.00 84.42 303 A 1 
ATOM   2282 C  CD2 . LEU A 1 303 ? 33.292  0.304   5.763   1.00 83.99 303 A 1 
ATOM   2283 N  N   . PHE A 1 304 ? 34.953  3.951   3.028   1.00 94.18 304 A 1 
ATOM   2284 C  CA  . PHE A 1 304 ? 35.767  4.710   2.079   1.00 94.46 304 A 1 
ATOM   2285 C  C   . PHE A 1 304 ? 35.250  6.142   1.832   1.00 94.55 304 A 1 
ATOM   2286 O  O   . PHE A 1 304 ? 35.359  6.642   0.718   1.00 90.52 304 A 1 
ATOM   2287 C  CB  . PHE A 1 304 ? 35.943  3.901   0.784   1.00 92.24 304 A 1 
ATOM   2288 C  CG  . PHE A 1 304 ? 36.288  2.444   0.977   1.00 90.29 304 A 1 
ATOM   2289 C  CD1 . PHE A 1 304 ? 37.539  2.078   1.503   1.00 84.48 304 A 1 
ATOM   2290 C  CD2 . PHE A 1 304 ? 35.349  1.447   0.663   1.00 84.22 304 A 1 
ATOM   2291 C  CE1 . PHE A 1 304 ? 37.857  0.725   1.695   1.00 81.77 304 A 1 
ATOM   2292 C  CE2 . PHE A 1 304 ? 35.667  0.094   0.848   1.00 81.18 304 A 1 
ATOM   2293 C  CZ  . PHE A 1 304 ? 36.917  -0.266  1.369   1.00 82.64 304 A 1 
ATOM   2294 N  N   . ALA A 1 305 ? 34.737  6.806   2.871   1.00 91.92 305 A 1 
ATOM   2295 C  CA  . ALA A 1 305 ? 34.103  8.123   2.774   1.00 90.18 305 A 1 
ATOM   2296 C  C   . ALA A 1 305 ? 34.980  9.179   2.070   1.00 89.81 305 A 1 
ATOM   2297 O  O   . ALA A 1 305 ? 34.494  9.926   1.228   1.00 84.30 305 A 1 
ATOM   2298 C  CB  . ALA A 1 305 ? 33.731  8.569   4.194   1.00 86.95 305 A 1 
ATOM   2299 N  N   . ASP A 1 306 ? 36.286  9.178   2.331   1.00 90.96 306 A 1 
ATOM   2300 C  CA  . ASP A 1 306 ? 37.252  10.132  1.751   1.00 90.13 306 A 1 
ATOM   2301 C  C   . ASP A 1 306 ? 37.902  9.639   0.452   1.00 91.26 306 A 1 
ATOM   2302 O  O   . ASP A 1 306 ? 38.946  10.151  0.011   1.00 85.33 306 A 1 
ATOM   2303 C  CB  . ASP A 1 306 ? 38.307  10.491  2.811   1.00 85.70 306 A 1 
ATOM   2304 C  CG  . ASP A 1 306 ? 37.716  11.188  4.031   1.00 74.86 306 A 1 
ATOM   2305 O  OD1 . ASP A 1 306 ? 36.811  12.027  3.841   1.00 65.39 306 A 1 
ATOM   2306 O  OD2 . ASP A 1 306 ? 38.208  10.891  5.139   1.00 66.42 306 A 1 
ATOM   2307 N  N   . SER A 1 307 ? 37.343  8.635   -0.203  1.00 92.44 307 A 1 
ATOM   2308 C  CA  . SER A 1 307 ? 37.874  8.052   -1.429  1.00 92.82 307 A 1 
ATOM   2309 C  C   . SER A 1 307 ? 37.144  8.556   -2.685  1.00 93.45 307 A 1 
ATOM   2310 O  O   . SER A 1 307 ? 36.297  9.451   -2.630  1.00 89.38 307 A 1 
ATOM   2311 C  CB  . SER A 1 307 ? 37.903  6.524   -1.311  1.00 88.98 307 A 1 
ATOM   2312 O  OG  . SER A 1 307 ? 36.661  5.965   -1.694  1.00 79.20 307 A 1 
ATOM   2313 N  N   . PHE A 1 308 ? 37.460  7.988   -3.837  1.00 94.69 308 A 1 
ATOM   2314 C  CA  . PHE A 1 308 ? 36.755  8.244   -5.094  1.00 94.72 308 A 1 
ATOM   2315 C  C   . PHE A 1 308 ? 35.256  7.895   -5.022  1.00 95.43 308 A 1 
ATOM   2316 O  O   . PHE A 1 308 ? 34.443  8.569   -5.643  1.00 92.91 308 A 1 
ATOM   2317 C  CB  . PHE A 1 308 ? 37.440  7.433   -6.200  1.00 91.75 308 A 1 
ATOM   2318 C  CG  . PHE A 1 308 ? 36.655  7.364   -7.500  1.00 82.28 308 A 1 
ATOM   2319 C  CD1 . PHE A 1 308 ? 35.974  6.186   -7.856  1.00 72.26 308 A 1 
ATOM   2320 C  CD2 . PHE A 1 308 ? 36.547  8.497   -8.312  1.00 71.81 308 A 1 
ATOM   2321 C  CE1 . PHE A 1 308 ? 35.202  6.141   -9.032  1.00 63.69 308 A 1 
ATOM   2322 C  CE2 . PHE A 1 308 ? 35.784  8.457   -9.494  1.00 63.62 308 A 1 
ATOM   2323 C  CZ  . PHE A 1 308 ? 35.101  7.279   -9.849  1.00 62.18 308 A 1 
ATOM   2324 N  N   . ALA A 1 309 ? 34.908  6.862   -4.274  1.00 95.06 309 A 1 
ATOM   2325 C  CA  . ALA A 1 309 ? 33.546  6.396   -4.082  1.00 95.61 309 A 1 
ATOM   2326 C  C   . ALA A 1 309 ? 33.302  6.138   -2.592  1.00 96.06 309 A 1 
ATOM   2327 O  O   . ALA A 1 309 ? 33.937  5.274   -1.997  1.00 94.01 309 A 1 
ATOM   2328 C  CB  . ALA A 1 309 ? 33.329  5.143   -4.940  1.00 94.19 309 A 1 
ATOM   2329 N  N   . SER A 1 310 ? 32.374  6.906   -1.996  1.00 96.39 310 A 1 
ATOM   2330 C  CA  . SER A 1 310 ? 31.876  6.651   -0.651  1.00 96.34 310 A 1 
ATOM   2331 C  C   . SER A 1 310 ? 30.740  5.634   -0.719  1.00 96.71 310 A 1 
ATOM   2332 O  O   . SER A 1 310 ? 29.814  5.814   -1.510  1.00 95.43 310 A 1 
ATOM   2333 C  CB  . SER A 1 310 ? 31.385  7.957   -0.022  1.00 94.84 310 A 1 
ATOM   2334 O  OG  . SER A 1 310 ? 30.860  7.713   1.274   1.00 86.10 310 A 1 
ATOM   2335 N  N   . HIS A 1 311 ? 30.800  4.603   0.097   1.00 97.11 311 A 1 
ATOM   2336 C  CA  . HIS A 1 311 ? 29.836  3.514   0.135   1.00 97.38 311 A 1 
ATOM   2337 C  C   . HIS A 1 311 ? 29.026  3.563   1.430   1.00 97.34 311 A 1 
ATOM   2338 O  O   . HIS A 1 311 ? 29.577  3.375   2.512   1.00 95.92 311 A 1 
ATOM   2339 C  CB  . HIS A 1 311 ? 30.578  2.175   0.013   1.00 96.48 311 A 1 
ATOM   2340 C  CG  . HIS A 1 311 ? 31.247  1.954   -1.318  1.00 96.67 311 A 1 
ATOM   2341 N  ND1 . HIS A 1 311 ? 30.745  1.190   -2.350  1.00 89.12 311 A 1 
ATOM   2342 C  CD2 . HIS A 1 311 ? 32.453  2.446   -1.750  1.00 90.82 311 A 1 
ATOM   2343 C  CE1 . HIS A 1 311 ? 31.616  1.212   -3.368  1.00 91.11 311 A 1 
ATOM   2344 N  NE2 . HIS A 1 311 ? 32.671  1.976   -3.029  1.00 92.24 311 A 1 
ATOM   2345 N  N   . LEU A 1 312 ? 27.705  3.763   1.338   1.00 96.96 312 A 1 
ATOM   2346 C  CA  . LEU A 1 312 ? 26.775  3.558   2.437   1.00 96.94 312 A 1 
ATOM   2347 C  C   . LEU A 1 312 ? 26.138  2.170   2.297   1.00 97.13 312 A 1 
ATOM   2348 O  O   . LEU A 1 312 ? 25.191  1.976   1.527   1.00 96.37 312 A 1 
ATOM   2349 C  CB  . LEU A 1 312 ? 25.750  4.701   2.471   1.00 96.23 312 A 1 
ATOM   2350 C  CG  . LEU A 1 312 ? 24.645  4.530   3.539   1.00 94.82 312 A 1 
ATOM   2351 C  CD1 . LEU A 1 312 ? 25.193  4.400   4.953   1.00 92.10 312 A 1 
ATOM   2352 C  CD2 . LEU A 1 312 ? 23.713  5.738   3.492   1.00 92.03 312 A 1 
ATOM   2353 N  N   . LEU A 1 313 ? 26.678  1.220   3.038   1.00 97.76 313 A 1 
ATOM   2354 C  CA  . LEU A 1 313 ? 26.145  -0.135  3.078   1.00 97.73 313 A 1 
ATOM   2355 C  C   . LEU A 1 313 ? 24.988  -0.227  4.070   1.00 97.71 313 A 1 
ATOM   2356 O  O   . LEU A 1 313 ? 25.129  0.145   5.227   1.00 96.89 313 A 1 
ATOM   2357 C  CB  . LEU A 1 313 ? 27.256  -1.145  3.425   1.00 97.17 313 A 1 
ATOM   2358 C  CG  . LEU A 1 313 ? 28.443  -1.184  2.446   1.00 94.73 313 A 1 
ATOM   2359 C  CD1 . LEU A 1 313 ? 29.398  -2.298  2.869   1.00 91.67 313 A 1 
ATOM   2360 C  CD2 . LEU A 1 313 ? 28.009  -1.465  1.007   1.00 91.15 313 A 1 
ATOM   2361 N  N   . THR A 1 314 ? 23.866  -0.802  3.629   1.00 97.78 314 A 1 
ATOM   2362 C  CA  . THR A 1 314 ? 22.734  -1.187  4.465   1.00 97.61 314 A 1 
ATOM   2363 C  C   . THR A 1 314 ? 22.496  -2.676  4.274   1.00 97.85 314 A 1 
ATOM   2364 O  O   . THR A 1 314 ? 22.210  -3.119  3.160   1.00 96.97 314 A 1 
ATOM   2365 C  CB  . THR A 1 314 ? 21.473  -0.388  4.117   1.00 96.49 314 A 1 
ATOM   2366 O  OG1 . THR A 1 314 ? 21.738  0.995   4.205   1.00 92.81 314 A 1 
ATOM   2367 C  CG2 . THR A 1 314 ? 20.315  -0.686  5.059   1.00 92.75 314 A 1 
ATOM   2368 N  N   . TYR A 1 315 ? 22.637  -3.452  5.334   1.00 97.92 315 A 1 
ATOM   2369 C  CA  . TYR A 1 315 ? 22.562  -4.908  5.256   1.00 98.02 315 A 1 
ATOM   2370 C  C   . TYR A 1 315 ? 21.908  -5.507  6.481   1.00 98.15 315 A 1 
ATOM   2371 O  O   . TYR A 1 315 ? 22.035  -4.989  7.592   1.00 97.49 315 A 1 
ATOM   2372 C  CB  . TYR A 1 315 ? 23.962  -5.495  5.012   1.00 97.43 315 A 1 
ATOM   2373 C  CG  . TYR A 1 315 ? 25.006  -5.072  6.012   1.00 97.78 315 A 1 
ATOM   2374 C  CD1 . TYR A 1 315 ? 25.731  -3.871  5.835   1.00 96.37 315 A 1 
ATOM   2375 C  CD2 . TYR A 1 315 ? 25.285  -5.867  7.141   1.00 96.13 315 A 1 
ATOM   2376 C  CE1 . TYR A 1 315 ? 26.712  -3.476  6.754   1.00 95.52 315 A 1 
ATOM   2377 C  CE2 . TYR A 1 315 ? 26.259  -5.480  8.079   1.00 95.54 315 A 1 
ATOM   2378 C  CZ  . TYR A 1 315 ? 26.967  -4.283  7.876   1.00 96.18 315 A 1 
ATOM   2379 O  OH  . TYR A 1 315 ? 27.936  -3.904  8.788   1.00 94.88 315 A 1 
ATOM   2380 N  N   . GLY A 1 316 ? 21.205  -6.625  6.293   1.00 98.05 316 A 1 
ATOM   2381 C  CA  . GLY A 1 316 ? 20.479  -7.238  7.380   1.00 98.15 316 A 1 
ATOM   2382 C  C   . GLY A 1 316 ? 19.884  -8.589  7.041   1.00 98.48 316 A 1 
ATOM   2383 O  O   . GLY A 1 316 ? 20.099  -9.159  5.964   1.00 97.86 316 A 1 
ATOM   2384 N  N   . GLY A 1 317 ? 19.123  -9.097  8.003   1.00 98.39 317 A 1 
ATOM   2385 C  CA  . GLY A 1 317 ? 18.360  -10.326 7.873   1.00 98.29 317 A 1 
ATOM   2386 C  C   . GLY A 1 317 ? 17.045  -10.234 8.641   1.00 98.47 317 A 1 
ATOM   2387 O  O   . GLY A 1 317 ? 16.916  -9.482  9.609   1.00 97.72 317 A 1 
ATOM   2388 N  N   . GLU A 1 318 ? 16.066  -11.020 8.185   1.00 98.40 318 A 1 
ATOM   2389 C  CA  . GLU A 1 318 ? 14.743  -11.069 8.801   1.00 98.33 318 A 1 
ATOM   2390 C  C   . GLU A 1 318 ? 14.178  -12.484 8.734   1.00 98.46 318 A 1 
ATOM   2391 O  O   . GLU A 1 318 ? 14.303  -13.189 7.733   1.00 97.85 318 A 1 
ATOM   2392 C  CB  . GLU A 1 318 ? 13.829  -10.037 8.117   1.00 97.25 318 A 1 
ATOM   2393 C  CG  . GLU A 1 318 ? 12.415  -9.949  8.714   1.00 94.26 318 A 1 
ATOM   2394 C  CD  . GLU A 1 318 ? 11.642  -8.724  8.183   1.00 93.73 318 A 1 
ATOM   2395 O  OE1 . GLU A 1 318 ? 10.819  -8.165  8.938   1.00 86.51 318 A 1 
ATOM   2396 O  OE2 . GLU A 1 318 ? 11.900  -8.259  7.052   1.00 87.51 318 A 1 
ATOM   2397 N  N   . TYR A 1 319 ? 13.524  -12.893 9.819   1.00 98.13 319 A 1 
ATOM   2398 C  CA  . TYR A 1 319 ? 12.637  -14.038 9.852   1.00 98.24 319 A 1 
ATOM   2399 C  C   . TYR A 1 319 ? 11.258  -13.566 10.285  1.00 98.39 319 A 1 
ATOM   2400 O  O   . TYR A 1 319 ? 11.136  -12.844 11.276  1.00 97.89 319 A 1 
ATOM   2401 C  CB  . TYR A 1 319 ? 13.180  -15.114 10.793  1.00 97.99 319 A 1 
ATOM   2402 C  CG  . TYR A 1 319 ? 12.170  -16.201 11.116  1.00 96.36 319 A 1 
ATOM   2403 C  CD1 . TYR A 1 319 ? 11.416  -16.138 12.307  1.00 93.38 319 A 1 
ATOM   2404 C  CD2 . TYR A 1 319 ? 11.929  -17.246 10.201  1.00 94.37 319 A 1 
ATOM   2405 C  CE1 . TYR A 1 319 ? 10.443  -17.118 12.593  1.00 92.17 319 A 1 
ATOM   2406 C  CE2 . TYR A 1 319 ? 10.960  -18.234 10.475  1.00 92.31 319 A 1 
ATOM   2407 C  CZ  . TYR A 1 319 ? 10.220  -18.157 11.671  1.00 91.65 319 A 1 
ATOM   2408 O  OH  . TYR A 1 319 ? 9.265   -19.110 11.951  1.00 89.29 319 A 1 
ATOM   2409 N  N   . TYR A 1 320 ? 10.215  -14.009 9.572   1.00 98.11 320 A 1 
ATOM   2410 C  CA  . TYR A 1 320 ? 8.841   -13.824 10.023  1.00 97.94 320 A 1 
ATOM   2411 C  C   . TYR A 1 320 ? 7.960   -14.994 9.611   1.00 98.15 320 A 1 
ATOM   2412 O  O   . TYR A 1 320 ? 8.218   -15.692 8.634   1.00 97.71 320 A 1 
ATOM   2413 C  CB  . TYR A 1 320 ? 8.266   -12.478 9.546   1.00 97.40 320 A 1 
ATOM   2414 C  CG  . TYR A 1 320 ? 7.954   -12.397 8.073   1.00 97.39 320 A 1 
ATOM   2415 C  CD1 . TYR A 1 320 ? 8.961   -12.044 7.148   1.00 96.12 320 A 1 
ATOM   2416 C  CD2 . TYR A 1 320 ? 6.651   -12.652 7.606   1.00 96.05 320 A 1 
ATOM   2417 C  CE1 . TYR A 1 320 ? 8.672   -11.954 5.781   1.00 94.97 320 A 1 
ATOM   2418 C  CE2 . TYR A 1 320 ? 6.347   -12.572 6.235   1.00 94.91 320 A 1 
ATOM   2419 C  CZ  . TYR A 1 320 ? 7.360   -12.216 5.318   1.00 95.09 320 A 1 
ATOM   2420 O  OH  . TYR A 1 320 ? 7.076   -12.132 3.986   1.00 93.21 320 A 1 
ATOM   2421 N  N   . ARG A 1 321 ? 6.873   -15.174 10.364  1.00 98.06 321 A 1 
ATOM   2422 C  CA  . ARG A 1 321 ? 5.796   -16.123 10.069  1.00 98.02 321 A 1 
ATOM   2423 C  C   . ARG A 1 321 ? 4.502   -15.362 9.862   1.00 98.06 321 A 1 
ATOM   2424 O  O   . ARG A 1 321 ? 4.197   -14.451 10.629  1.00 96.82 321 A 1 
ATOM   2425 C  CB  . ARG A 1 321 ? 5.700   -17.150 11.198  1.00 97.02 321 A 1 
ATOM   2426 C  CG  . ARG A 1 321 ? 4.520   -18.114 11.014  1.00 94.48 321 A 1 
ATOM   2427 C  CD  . ARG A 1 321 ? 4.507   -19.201 12.098  1.00 92.55 321 A 1 
ATOM   2428 N  NE  . ARG A 1 321 ? 5.645   -20.113 11.907  1.00 87.53 321 A 1 
ATOM   2429 C  CZ  . ARG A 1 321 ? 5.985   -21.151 12.633  1.00 87.12 321 A 1 
ATOM   2430 N  NH1 . ARG A 1 321 ? 5.304   -21.518 13.681  1.00 78.58 321 A 1 
ATOM   2431 N  NH2 . ARG A 1 321 ? 7.030   -21.846 12.281  1.00 78.46 321 A 1 
ATOM   2432 N  N   . GLN A 1 322 ? 3.721   -15.809 8.877   1.00 97.47 322 A 1 
ATOM   2433 C  CA  . GLN A 1 322 ? 2.294   -15.540 8.819   1.00 97.09 322 A 1 
ATOM   2434 C  C   . GLN A 1 322 ? 1.534   -16.852 9.018   1.00 96.81 322 A 1 
ATOM   2435 O  O   . GLN A 1 322 ? 1.922   -17.880 8.485   1.00 95.86 322 A 1 
ATOM   2436 C  CB  . GLN A 1 322 ? 1.901   -14.855 7.503   1.00 96.07 322 A 1 
ATOM   2437 C  CG  . GLN A 1 322 ? 2.509   -13.451 7.408   1.00 90.53 322 A 1 
ATOM   2438 C  CD  . GLN A 1 322 ? 2.032   -12.693 6.165   1.00 90.71 322 A 1 
ATOM   2439 O  OE1 . GLN A 1 322 ? 2.246   -13.101 5.039   1.00 82.14 322 A 1 
ATOM   2440 N  NE2 . GLN A 1 322 ? 1.390   -11.570 6.331   1.00 80.39 322 A 1 
ATOM   2441 N  N   . GLU A 1 323 ? 0.459   -16.802 9.799   1.00 97.28 323 A 1 
ATOM   2442 C  CA  . GLU A 1 323 ? -0.456  -17.924 9.978   1.00 97.02 323 A 1 
ATOM   2443 C  C   . GLU A 1 323 ? -1.895  -17.404 9.931   1.00 97.44 323 A 1 
ATOM   2444 O  O   . GLU A 1 323 ? -2.162  -16.291 10.380  1.00 96.06 323 A 1 
ATOM   2445 C  CB  . GLU A 1 323 ? -0.109  -18.711 11.258  1.00 93.61 323 A 1 
ATOM   2446 C  CG  . GLU A 1 323 ? -0.158  -17.921 12.580  1.00 83.30 323 A 1 
ATOM   2447 C  CD  . GLU A 1 323 ? 0.589   -18.602 13.758  1.00 86.22 323 A 1 
ATOM   2448 O  OE1 . GLU A 1 323 ? 0.708   -17.979 14.832  1.00 79.94 323 A 1 
ATOM   2449 O  OE2 . GLU A 1 323 ? 1.152   -19.698 13.597  1.00 81.00 323 A 1 
ATOM   2450 N  N   . GLN A 1 324 ? -2.802  -18.176 9.336   1.00 96.57 324 A 1 
ATOM   2451 C  CA  . GLN A 1 324 ? -4.211  -17.835 9.243   1.00 95.73 324 A 1 
ATOM   2452 C  C   . GLN A 1 324 ? -5.103  -18.987 9.703   1.00 96.10 324 A 1 
ATOM   2453 O  O   . GLN A 1 324 ? -4.827  -20.160 9.430   1.00 94.27 324 A 1 
ATOM   2454 C  CB  . GLN A 1 324 ? -4.576  -17.302 7.851   1.00 91.52 324 A 1 
ATOM   2455 C  CG  . GLN A 1 324 ? -4.502  -18.340 6.728   1.00 85.08 324 A 1 
ATOM   2456 C  CD  . GLN A 1 324 ? -4.934  -17.772 5.381   1.00 89.45 324 A 1 
ATOM   2457 O  OE1 . GLN A 1 324 ? -4.627  -16.654 5.011   1.00 81.48 324 A 1 
ATOM   2458 N  NE2 . GLN A 1 324 ? -5.671  -18.513 4.605   1.00 81.51 324 A 1 
ATOM   2459 N  N   . HIS A 1 325 ? -6.174  -18.615 10.390  1.00 94.82 325 A 1 
ATOM   2460 C  CA  . HIS A 1 325 ? -7.104  -19.533 11.019  1.00 94.70 325 A 1 
ATOM   2461 C  C   . HIS A 1 325 ? -8.541  -19.176 10.636  1.00 94.65 325 A 1 
ATOM   2462 O  O   . HIS A 1 325 ? -9.027  -18.109 11.010  1.00 92.73 325 A 1 
ATOM   2463 C  CB  . HIS A 1 325 ? -6.898  -19.500 12.542  1.00 93.53 325 A 1 
ATOM   2464 C  CG  . HIS A 1 325 ? -5.483  -19.754 12.981  1.00 90.77 325 A 1 
ATOM   2465 N  ND1 . HIS A 1 325 ? -4.819  -20.967 12.971  1.00 80.48 325 A 1 
ATOM   2466 C  CD2 . HIS A 1 325 ? -4.587  -18.830 13.453  1.00 78.83 325 A 1 
ATOM   2467 C  CE1 . HIS A 1 325 ? -3.570  -20.767 13.429  1.00 81.31 325 A 1 
ATOM   2468 N  NE2 . HIS A 1 325 ? -3.399  -19.480 13.728  1.00 82.42 325 A 1 
ATOM   2469 N  N   . PRO A 1 326 ? -9.257  -20.058 9.900   1.00 93.76 326 A 1 
ATOM   2470 C  CA  . PRO A 1 326 ? -10.690 -19.912 9.684   1.00 91.60 326 A 1 
ATOM   2471 C  C   . PRO A 1 326 ? -11.470 -20.419 10.899  1.00 91.23 326 A 1 
ATOM   2472 O  O   . PRO A 1 326 ? -11.009 -21.252 11.676  1.00 86.88 326 A 1 
ATOM   2473 C  CB  . PRO A 1 326 ? -10.988 -20.740 8.436   1.00 89.30 326 A 1 
ATOM   2474 C  CG  . PRO A 1 326 ? -10.008 -21.902 8.567   1.00 89.90 326 A 1 
ATOM   2475 C  CD  . PRO A 1 326 ? -8.781  -21.264 9.240   1.00 92.69 326 A 1 
ATOM   2476 N  N   . GLY A 1 327 ? -12.710 -19.960 11.040  1.00 89.72 327 A 1 
ATOM   2477 C  CA  . GLY A 1 327 ? -13.649 -20.459 12.032  1.00 87.85 327 A 1 
ATOM   2478 C  C   . GLY A 1 327 ? -15.101 -20.327 11.569  1.00 88.32 327 A 1 
ATOM   2479 O  O   . GLY A 1 327 ? -15.431 -19.547 10.678  1.00 84.79 327 A 1 
ATOM   2480 N  N   . GLY A 1 328 ? -15.983 -21.085 12.191  1.00 86.58 328 A 1 
ATOM   2481 C  CA  . GLY A 1 328 ? -17.405 -21.081 11.857  1.00 84.66 328 A 1 
ATOM   2482 C  C   . GLY A 1 328 ? -17.681 -21.565 10.433  1.00 85.73 328 A 1 
ATOM   2483 O  O   . GLY A 1 328 ? -17.173 -22.602 10.018  1.00 81.13 328 A 1 
ATOM   2484 N  N   . ALA A 1 329 ? -18.482 -20.810 9.686   1.00 84.46 329 A 1 
ATOM   2485 C  CA  . ALA A 1 329 ? -18.878 -21.120 8.314   1.00 82.37 329 A 1 
ATOM   2486 C  C   . ALA A 1 329 ? -17.958 -20.481 7.249   1.00 82.86 329 A 1 
ATOM   2487 O  O   . ALA A 1 329 ? -18.332 -20.416 6.077   1.00 78.51 329 A 1 
ATOM   2488 C  CB  . ALA A 1 329 ? -20.349 -20.730 8.133   1.00 79.49 329 A 1 
ATOM   2489 N  N   . THR A 1 330 ? -16.785 -19.986 7.634   1.00 84.17 330 A 1 
ATOM   2490 C  CA  . THR A 1 330 ? -15.850 -19.314 6.724   1.00 84.87 330 A 1 
ATOM   2491 C  C   . THR A 1 330 ? -15.375 -20.263 5.627   1.00 85.74 330 A 1 
ATOM   2492 O  O   . THR A 1 330 ? -14.921 -21.371 5.895   1.00 82.82 330 A 1 
ATOM   2493 C  CB  . THR A 1 330 ? -14.637 -18.757 7.491   1.00 81.72 330 A 1 
ATOM   2494 O  OG1 . THR A 1 330 ? -15.103 -17.777 8.394   1.00 75.31 330 A 1 
ATOM   2495 C  CG2 . THR A 1 330 ? -13.610 -18.071 6.595   1.00 76.60 330 A 1 
ATOM   2496 N  N   . THR A 1 331 ? -15.447 -19.793 4.376   1.00 83.80 331 A 1 
ATOM   2497 C  CA  . THR A 1 331 ? -14.924 -20.481 3.194   1.00 81.39 331 A 1 
ATOM   2498 C  C   . THR A 1 331 ? -13.884 -19.606 2.497   1.00 82.02 331 A 1 
ATOM   2499 O  O   . THR A 1 331 ? -13.882 -18.390 2.651   1.00 76.80 331 A 1 
ATOM   2500 C  CB  . THR A 1 331 ? -16.049 -20.871 2.216   1.00 77.08 331 A 1 
ATOM   2501 O  OG1 . THR A 1 331 ? -16.758 -19.738 1.787   1.00 71.74 331 A 1 
ATOM   2502 C  CG2 . THR A 1 331 ? -17.051 -21.834 2.838   1.00 72.10 331 A 1 
ATOM   2503 N  N   . GLY A 1 332 ? -12.980 -20.233 1.733   1.00 84.18 332 A 1 
ATOM   2504 C  CA  . GLY A 1 332 ? -11.959 -19.499 0.978   1.00 83.43 332 A 1 
ATOM   2505 C  C   . GLY A 1 332 ? -10.843 -18.891 1.831   1.00 86.70 332 A 1 
ATOM   2506 O  O   . GLY A 1 332 ? -10.086 -18.067 1.329   1.00 83.05 332 A 1 
ATOM   2507 N  N   . PHE A 1 333 ? -10.714 -19.292 3.092   1.00 89.85 333 A 1 
ATOM   2508 C  CA  . PHE A 1 333 ? -9.679  -18.824 4.018   1.00 91.32 333 A 1 
ATOM   2509 C  C   . PHE A 1 333 ? -9.059  -20.032 4.747   1.00 92.09 333 A 1 
ATOM   2510 O  O   . PHE A 1 333 ? -9.411  -20.310 5.887   1.00 89.31 333 A 1 
ATOM   2511 C  CB  . PHE A 1 333 ? -10.284 -17.784 4.963   1.00 91.43 333 A 1 
ATOM   2512 C  CG  . PHE A 1 333 ? -9.253  -16.974 5.722   1.00 92.07 333 A 1 
ATOM   2513 C  CD1 . PHE A 1 333 ? -8.900  -17.313 7.038   1.00 92.33 333 A 1 
ATOM   2514 C  CD2 . PHE A 1 333 ? -8.659  -15.862 5.105   1.00 91.98 333 A 1 
ATOM   2515 C  CE1 . PHE A 1 333 ? -7.968  -16.538 7.736   1.00 90.75 333 A 1 
ATOM   2516 C  CE2 . PHE A 1 333 ? -7.724  -15.076 5.804   1.00 91.63 333 A 1 
ATOM   2517 C  CZ  . PHE A 1 333 ? -7.377  -15.411 7.124   1.00 92.74 333 A 1 
ATOM   2518 N  N   . PRO A 1 334 ? -8.196  -20.817 4.074   1.00 91.63 334 A 1 
ATOM   2519 C  CA  . PRO A 1 334 ? -7.699  -22.077 4.616   1.00 91.09 334 A 1 
ATOM   2520 C  C   . PRO A 1 334 ? -6.844  -21.882 5.873   1.00 91.98 334 A 1 
ATOM   2521 O  O   . PRO A 1 334 ? -6.130  -20.891 6.018   1.00 90.55 334 A 1 
ATOM   2522 C  CB  . PRO A 1 334 ? -6.900  -22.722 3.483   1.00 89.05 334 A 1 
ATOM   2523 C  CG  . PRO A 1 334 ? -6.451  -21.533 2.648   1.00 88.13 334 A 1 
ATOM   2524 C  CD  . PRO A 1 334 ? -7.640  -20.580 2.751   1.00 90.87 334 A 1 
ATOM   2525 N  N   . GLN A 1 335 ? -6.854  -22.882 6.758   1.00 92.53 335 A 1 
ATOM   2526 C  CA  . GLN A 1 335 ? -5.896  -23.004 7.853   1.00 92.74 335 A 1 
ATOM   2527 C  C   . GLN A 1 335 ? -4.505  -23.269 7.261   1.00 93.32 335 A 1 
ATOM   2528 O  O   . GLN A 1 335 ? -4.262  -24.335 6.697   1.00 90.01 335 A 1 
ATOM   2529 C  CB  . GLN A 1 335 ? -6.338  -24.154 8.776   1.00 91.23 335 A 1 
ATOM   2530 C  CG  . GLN A 1 335 ? -5.368  -24.434 9.934   1.00 87.77 335 A 1 
ATOM   2531 C  CD  . GLN A 1 335 ? -5.353  -23.339 10.997  1.00 85.35 335 A 1 
ATOM   2532 O  OE1 . GLN A 1 335 ? -6.371  -22.780 11.363  1.00 77.26 335 A 1 
ATOM   2533 N  NE2 . GLN A 1 335 ? -4.207  -23.020 11.533  1.00 74.12 335 A 1 
ATOM   2534 N  N   . ALA A 1 336 ? -3.590  -22.312 7.393   1.00 94.14 336 A 1 
ATOM   2535 C  CA  . ALA A 1 336 ? -2.252  -22.429 6.838   1.00 94.55 336 A 1 
ATOM   2536 C  C   . ALA A 1 336 ? -1.248  -21.556 7.591   1.00 95.54 336 A 1 
ATOM   2537 O  O   . ALA A 1 336 ? -1.609  -20.664 8.359   1.00 94.73 336 A 1 
ATOM   2538 C  CB  . ALA A 1 336 ? -2.298  -22.058 5.346   1.00 93.26 336 A 1 
ATOM   2539 N  N   . LYS A 1 337 ? 0.035   -21.792 7.322   1.00 95.46 337 A 1 
ATOM   2540 C  CA  . LYS A 1 337 ? 1.130   -20.915 7.734   1.00 96.04 337 A 1 
ATOM   2541 C  C   . LYS A 1 337 ? 2.168   -20.803 6.627   1.00 96.21 337 A 1 
ATOM   2542 O  O   . LYS A 1 337 ? 2.301   -21.698 5.795   1.00 94.76 337 A 1 
ATOM   2543 C  CB  . LYS A 1 337 ? 1.740   -21.375 9.074   1.00 93.74 337 A 1 
ATOM   2544 C  CG  . LYS A 1 337 ? 2.478   -22.710 8.932   1.00 87.54 337 A 1 
ATOM   2545 C  CD  . LYS A 1 337 ? 3.009   -23.237 10.271  1.00 87.43 337 A 1 
ATOM   2546 C  CE  . LYS A 1 337 ? 3.719   -24.555 9.964   1.00 75.99 337 A 1 
ATOM   2547 N  NZ  . LYS A 1 337 ? 4.122   -25.278 11.180  1.00 69.70 337 A 1 
ATOM   2548 N  N   . ILE A 1 338 ? 2.935   -19.727 6.651   1.00 95.79 338 A 1 
ATOM   2549 C  CA  . ILE A 1 338 ? 4.094   -19.521 5.791   1.00 95.80 338 A 1 
ATOM   2550 C  C   . ILE A 1 338 ? 5.220   -18.878 6.598   1.00 96.22 338 A 1 
ATOM   2551 O  O   . ILE A 1 338 ? 5.019   -17.885 7.295   1.00 96.10 338 A 1 
ATOM   2552 C  CB  . ILE A 1 338 ? 3.697   -18.761 4.506   1.00 94.96 338 A 1 
ATOM   2553 C  CG1 . ILE A 1 338 ? 4.867   -18.724 3.510   1.00 90.66 338 A 1 
ATOM   2554 C  CG2 . ILE A 1 338 ? 3.146   -17.358 4.804   1.00 91.02 338 A 1 
ATOM   2555 C  CD1 . ILE A 1 338 ? 4.443   -18.280 2.099   1.00 89.41 338 A 1 
ATOM   2556 N  N   . ASP A 1 339 ? 6.412   -19.468 6.523   1.00 97.04 339 A 1 
ATOM   2557 C  CA  . ASP A 1 339 ? 7.632   -18.970 7.142   1.00 97.22 339 A 1 
ATOM   2558 C  C   . ASP A 1 339 ? 8.522   -18.335 6.068   1.00 97.35 339 A 1 
ATOM   2559 O  O   . ASP A 1 339 ? 8.748   -18.940 5.022   1.00 96.22 339 A 1 
ATOM   2560 C  CB  . ASP A 1 339 ? 8.363   -20.113 7.857   1.00 96.63 339 A 1 
ATOM   2561 C  CG  . ASP A 1 339 ? 7.645   -20.582 9.129   1.00 95.09 339 A 1 
ATOM   2562 O  OD1 . ASP A 1 339 ? 7.504   -19.767 10.062  1.00 88.42 339 A 1 
ATOM   2563 O  OD2 . ASP A 1 339 ? 7.254   -21.759 9.262   1.00 88.70 339 A 1 
ATOM   2564 N  N   . PHE A 1 340 ? 9.050   -17.149 6.326   1.00 97.69 340 A 1 
ATOM   2565 C  CA  . PHE A 1 340 ? 9.985   -16.436 5.463   1.00 97.57 340 A 1 
ATOM   2566 C  C   . PHE A 1 340 ? 11.307  -16.210 6.188   1.00 97.83 340 A 1 
ATOM   2567 O  O   . PHE A 1 340 ? 11.330  -15.757 7.333   1.00 97.41 340 A 1 
ATOM   2568 C  CB  . PHE A 1 340 ? 9.395   -15.087 5.036   1.00 96.63 340 A 1 
ATOM   2569 C  CG  . PHE A 1 340 ? 8.242   -15.178 4.060   1.00 95.60 340 A 1 
ATOM   2570 C  CD1 . PHE A 1 340 ? 8.480   -15.072 2.683   1.00 92.76 340 A 1 
ATOM   2571 C  CD2 . PHE A 1 340 ? 6.929   -15.325 4.531   1.00 93.20 340 A 1 
ATOM   2572 C  CE1 . PHE A 1 340 ? 7.412   -15.085 1.775   1.00 91.58 340 A 1 
ATOM   2573 C  CE2 . PHE A 1 340 ? 5.852   -15.346 3.624   1.00 91.51 340 A 1 
ATOM   2574 C  CZ  . PHE A 1 340 ? 6.091   -15.218 2.246   1.00 91.63 340 A 1 
ATOM   2575 N  N   . SER A 1 341 ? 12.407  -16.461 5.493   1.00 97.71 341 A 1 
ATOM   2576 C  CA  . SER A 1 341 ? 13.762  -16.121 5.921   1.00 97.87 341 A 1 
ATOM   2577 C  C   . SER A 1 341 ? 14.450  -15.349 4.813   1.00 97.84 341 A 1 
ATOM   2578 O  O   . SER A 1 341 ? 14.335  -15.700 3.637   1.00 96.59 341 A 1 
ATOM   2579 C  CB  . SER A 1 341 ? 14.564  -17.376 6.270   1.00 97.28 341 A 1 
ATOM   2580 O  OG  . SER A 1 341 ? 13.969  -18.054 7.353   1.00 90.01 341 A 1 
ATOM   2581 N  N   . SER A 1 342 ? 15.168  -14.286 5.164   1.00 98.17 342 A 1 
ATOM   2582 C  CA  . SER A 1 342 ? 15.812  -13.439 4.165   1.00 97.93 342 A 1 
ATOM   2583 C  C   . SER A 1 342 ? 17.077  -12.773 4.682   1.00 98.28 342 A 1 
ATOM   2584 O  O   . SER A 1 342 ? 17.260  -12.585 5.886   1.00 97.44 342 A 1 
ATOM   2585 C  CB  . SER A 1 342 ? 14.825  -12.394 3.653   1.00 95.85 342 A 1 
ATOM   2586 O  OG  . SER A 1 342 ? 14.309  -11.604 4.705   1.00 84.21 342 A 1 
ATOM   2587 N  N   . GLY A 1 343 ? 17.939  -12.369 3.740   1.00 98.05 343 A 1 
ATOM   2588 C  CA  . GLY A 1 343 ? 19.087  -11.513 3.987   1.00 98.13 343 A 1 
ATOM   2589 C  C   . GLY A 1 343 ? 19.324  -10.594 2.791   1.00 98.29 343 A 1 
ATOM   2590 O  O   . GLY A 1 343 ? 19.071  -10.983 1.650   1.00 97.29 343 A 1 
ATOM   2591 N  N   . TRP A 1 344 ? 19.805  -9.385  3.044   1.00 98.23 344 A 1 
ATOM   2592 C  CA  . TRP A 1 344 ? 20.047  -8.389  2.001   1.00 98.29 344 A 1 
ATOM   2593 C  C   . TRP A 1 344 ? 21.321  -7.598  2.249   1.00 98.32 344 A 1 
ATOM   2594 O  O   . TRP A 1 344 ? 21.781  -7.456  3.377   1.00 97.84 344 A 1 
ATOM   2595 C  CB  . TRP A 1 344 ? 18.840  -7.451  1.855   1.00 97.74 344 A 1 
ATOM   2596 C  CG  . TRP A 1 344 ? 18.512  -6.640  3.076   1.00 97.86 344 A 1 
ATOM   2597 C  CD1 . TRP A 1 344 ? 18.931  -5.382  3.334   1.00 96.16 344 A 1 
ATOM   2598 C  CD2 . TRP A 1 344 ? 17.698  -7.040  4.221   1.00 97.42 344 A 1 
ATOM   2599 N  NE1 . TRP A 1 344 ? 18.431  -4.968  4.559   1.00 95.85 344 A 1 
ATOM   2600 C  CE2 . TRP A 1 344 ? 17.668  -5.955  5.134   1.00 96.95 344 A 1 
ATOM   2601 C  CE3 . TRP A 1 344 ? 16.988  -8.211  4.559   1.00 96.22 344 A 1 
ATOM   2602 C  CZ2 . TRP A 1 344 ? 16.957  -6.024  6.359   1.00 95.86 344 A 1 
ATOM   2603 C  CZ3 . TRP A 1 344 ? 16.283  -8.281  5.779   1.00 95.34 344 A 1 
ATOM   2604 C  CH2 . TRP A 1 344 ? 16.272  -7.207  6.666   1.00 95.04 344 A 1 
ATOM   2605 N  N   . LEU A 1 345 ? 21.871  -7.073  1.151   1.00 98.07 345 A 1 
ATOM   2606 C  CA  . LEU A 1 345 ? 22.960  -6.107  1.130   1.00 98.16 345 A 1 
ATOM   2607 C  C   . LEU A 1 345 ? 22.631  -5.061  0.068   1.00 98.12 345 A 1 
ATOM   2608 O  O   . LEU A 1 345 ? 22.454  -5.390  -1.100  1.00 97.27 345 A 1 
ATOM   2609 C  CB  . LEU A 1 345 ? 24.277  -6.844  0.827   1.00 97.34 345 A 1 
ATOM   2610 C  CG  . LEU A 1 345 ? 25.483  -5.914  0.603   1.00 94.31 345 A 1 
ATOM   2611 C  CD1 . LEU A 1 345 ? 25.861  -5.149  1.867   1.00 87.97 345 A 1 
ATOM   2612 C  CD2 . LEU A 1 345 ? 26.702  -6.742  0.172   1.00 87.19 345 A 1 
ATOM   2613 N  N   . GLN A 1 346 ? 22.565  -3.797  0.485   1.00 98.00 346 A 1 
ATOM   2614 C  CA  . GLN A 1 346 ? 22.425  -2.633  -0.365  1.00 97.75 346 A 1 
ATOM   2615 C  C   . GLN A 1 346 ? 23.676  -1.765  -0.255  1.00 97.97 346 A 1 
ATOM   2616 O  O   . GLN A 1 346 ? 24.247  -1.643  0.824   1.00 97.32 346 A 1 
ATOM   2617 C  CB  . GLN A 1 346 ? 21.165  -1.850  0.032   1.00 96.53 346 A 1 
ATOM   2618 C  CG  . GLN A 1 346 ? 20.955  -0.582  -0.803  1.00 95.17 346 A 1 
ATOM   2619 C  CD  . GLN A 1 346 ? 19.685  0.151   -0.389  1.00 96.23 346 A 1 
ATOM   2620 O  OE1 . GLN A 1 346 ? 18.621  -0.058  -0.954  1.00 88.40 346 A 1 
ATOM   2621 N  NE2 . GLN A 1 346 ? 19.759  1.015   0.587   1.00 87.97 346 A 1 
ATOM   2622 N  N   . ASP A 1 347 ? 24.042  -1.118  -1.361  1.00 97.80 347 A 1 
ATOM   2623 C  CA  . ASP A 1 347 ? 25.102  -0.123  -1.433  1.00 97.70 347 A 1 
ATOM   2624 C  C   . ASP A 1 347 ? 24.577  1.158   -2.094  1.00 97.63 347 A 1 
ATOM   2625 O  O   . ASP A 1 347 ? 24.085  1.132   -3.223  1.00 96.53 347 A 1 
ATOM   2626 C  CB  . ASP A 1 347 ? 26.296  -0.722  -2.183  1.00 97.20 347 A 1 
ATOM   2627 C  CG  . ASP A 1 347 ? 27.588  0.076   -2.013  1.00 96.73 347 A 1 
ATOM   2628 O  OD1 . ASP A 1 347 ? 27.580  1.094   -1.298  1.00 94.31 347 A 1 
ATOM   2629 O  OD2 . ASP A 1 347 ? 28.609  -0.363  -2.578  1.00 94.03 347 A 1 
ATOM   2630 N  N   . GLU A 1 348 ? 24.646  2.278   -1.382  1.00 97.27 348 A 1 
ATOM   2631 C  CA  . GLU A 1 348 ? 24.424  3.624   -1.906  1.00 96.99 348 A 1 
ATOM   2632 C  C   . GLU A 1 348 ? 25.786  4.288   -2.101  1.00 97.02 348 A 1 
ATOM   2633 O  O   . GLU A 1 348 ? 26.461  4.663   -1.134  1.00 95.93 348 A 1 
ATOM   2634 C  CB  . GLU A 1 348 ? 23.521  4.456   -0.983  1.00 95.95 348 A 1 
ATOM   2635 C  CG  . GLU A 1 348 ? 22.092  3.900   -0.924  1.00 93.29 348 A 1 
ATOM   2636 C  CD  . GLU A 1 348 ? 21.164  4.753   -0.055  1.00 94.16 348 A 1 
ATOM   2637 O  OE1 . GLU A 1 348 ? 20.569  5.716   -0.583  1.00 88.10 348 A 1 
ATOM   2638 O  OE2 . GLU A 1 348 ? 20.987  4.423   1.135   1.00 88.79 348 A 1 
ATOM   2639 N  N   . ILE A 1 349 ? 26.205  4.423   -3.355  1.00 97.26 349 A 1 
ATOM   2640 C  CA  . ILE A 1 349 ? 27.531  4.916   -3.727  1.00 97.14 349 A 1 
ATOM   2641 C  C   . ILE A 1 349 ? 27.422  6.380   -4.129  1.00 96.90 349 A 1 
ATOM   2642 O  O   . ILE A 1 349 ? 26.699  6.723   -5.062  1.00 96.00 349 A 1 
ATOM   2643 C  CB  . ILE A 1 349 ? 28.166  4.053   -4.836  1.00 96.89 349 A 1 
ATOM   2644 C  CG1 . ILE A 1 349 ? 28.100  2.544   -4.510  1.00 95.65 349 A 1 
ATOM   2645 C  CG2 . ILE A 1 349 ? 29.611  4.515   -5.073  1.00 95.55 349 A 1 
ATOM   2646 C  CD1 . ILE A 1 349 ? 28.629  1.626   -5.610  1.00 93.16 349 A 1 
ATOM   2647 N  N   . THR A 1 350 ? 28.194  7.246   -3.483  1.00 96.30 350 A 1 
ATOM   2648 C  CA  . THR A 1 350 ? 28.366  8.647   -3.875  1.00 95.87 350 A 1 
ATOM   2649 C  C   . THR A 1 350 ? 29.777  8.846   -4.413  1.00 96.27 350 A 1 
ATOM   2650 O  O   . THR A 1 350 ? 30.752  8.582   -3.711  1.00 94.70 350 A 1 
ATOM   2651 C  CB  . THR A 1 350 ? 28.078  9.591   -2.700  1.00 94.07 350 A 1 
ATOM   2652 O  OG1 . THR A 1 350 ? 26.788  9.333   -2.192  1.00 85.10 350 A 1 
ATOM   2653 C  CG2 . THR A 1 350 ? 28.110  11.062  -3.114  1.00 83.81 350 A 1 
ATOM   2654 N  N   . LEU A 1 351 ? 29.900  9.320   -5.659  1.00 96.29 351 A 1 
ATOM   2655 C  CA  . LEU A 1 351 ? 31.197  9.659   -6.236  1.00 96.05 351 A 1 
ATOM   2656 C  C   . LEU A 1 351 ? 31.629  11.052  -5.777  1.00 95.28 351 A 1 
ATOM   2657 O  O   . LEU A 1 351 ? 30.830  11.987  -5.777  1.00 92.82 351 A 1 
ATOM   2658 C  CB  . LEU A 1 351 ? 31.162  9.541   -7.772  1.00 95.61 351 A 1 
ATOM   2659 C  CG  . LEU A 1 351 ? 30.769  8.152   -8.317  1.00 94.52 351 A 1 
ATOM   2660 C  CD1 . LEU A 1 351 ? 30.947  8.135   -9.834  1.00 91.53 351 A 1 
ATOM   2661 C  CD2 . LEU A 1 351 ? 31.606  7.014   -7.745  1.00 90.71 351 A 1 
ATOM   2662 N  N   . ARG A 1 352 ? 32.893  11.202  -5.406  1.00 94.82 352 A 1 
ATOM   2663 C  CA  . ARG A 1 352 ? 33.438  12.482  -4.921  1.00 93.53 352 A 1 
ATOM   2664 C  C   . ARG A 1 352 ? 33.684  13.472  -6.060  1.00 93.24 352 A 1 
ATOM   2665 O  O   . ARG A 1 352 ? 33.388  14.644  -5.930  1.00 88.80 352 A 1 
ATOM   2666 C  CB  . ARG A 1 352 ? 34.735  12.193  -4.150  1.00 91.06 352 A 1 
ATOM   2667 C  CG  . ARG A 1 352 ? 35.300  13.463  -3.479  1.00 84.58 352 A 1 
ATOM   2668 C  CD  . ARG A 1 352 ? 36.694  13.203  -2.909  1.00 81.89 352 A 1 
ATOM   2669 N  NE  . ARG A 1 352 ? 37.649  12.922  -3.985  1.00 74.14 352 A 1 
ATOM   2670 C  CZ  . ARG A 1 352 ? 38.794  12.268  -3.901  1.00 70.53 352 A 1 
ATOM   2671 N  NH1 . ARG A 1 352 ? 39.275  11.879  -2.754  1.00 64.68 352 A 1 
ATOM   2672 N  NH2 . ARG A 1 352 ? 39.435  12.005  -4.998  1.00 62.69 352 A 1 
ATOM   2673 N  N   . ASP A 1 353 ? 34.243  12.990  -7.169  1.00 92.91 353 A 1 
ATOM   2674 C  CA  . ASP A 1 353 ? 34.773  13.836  -8.248  1.00 92.86 353 A 1 
ATOM   2675 C  C   . ASP A 1 353 ? 33.816  13.935  -9.454  1.00 93.88 353 A 1 
ATOM   2676 O  O   . ASP A 1 353 ? 34.122  14.587  -10.450 1.00 89.66 353 A 1 
ATOM   2677 C  CB  . ASP A 1 353 ? 36.169  13.318  -8.658  1.00 90.13 353 A 1 
ATOM   2678 C  CG  . ASP A 1 353 ? 37.164  13.183  -7.488  1.00 85.12 353 A 1 
ATOM   2679 O  OD1 . ASP A 1 353 ? 37.185  14.043  -6.577  1.00 78.60 353 A 1 
ATOM   2680 O  OD2 . ASP A 1 353 ? 37.920  12.193  -7.448  1.00 78.92 353 A 1 
ATOM   2681 N  N   . LEU A 1 354 ? 32.640  13.292  -9.377  1.00 95.57 354 A 1 
ATOM   2682 C  CA  . LEU A 1 354 ? 31.606  13.295  -10.406 1.00 96.07 354 A 1 
ATOM   2683 C  C   . LEU A 1 354 ? 30.224  13.451  -9.752  1.00 96.34 354 A 1 
ATOM   2684 O  O   . LEU A 1 354 ? 29.979  12.857  -8.705  1.00 94.52 354 A 1 
ATOM   2685 C  CB  . LEU A 1 354 ? 31.660  11.984  -11.213 1.00 94.67 354 A 1 
ATOM   2686 C  CG  . LEU A 1 354 ? 32.913  11.800  -12.082 1.00 91.63 354 A 1 
ATOM   2687 C  CD1 . LEU A 1 354 ? 32.922  10.390  -12.680 1.00 86.86 354 A 1 
ATOM   2688 C  CD2 . LEU A 1 354 ? 32.956  12.792  -13.248 1.00 86.11 354 A 1 
ATOM   2689 N  N   . PRO A 1 355 ? 29.284  14.171  -10.390 1.00 96.23 355 A 1 
ATOM   2690 C  CA  . PRO A 1 355 ? 27.920  14.340  -9.880  1.00 96.16 355 A 1 
ATOM   2691 C  C   . PRO A 1 355 ? 27.061  13.093  -10.171 1.00 96.60 355 A 1 
ATOM   2692 O  O   . PRO A 1 355 ? 26.044  13.165  -10.862 1.00 95.07 355 A 1 
ATOM   2693 C  CB  . PRO A 1 355 ? 27.427  15.620  -10.549 1.00 94.95 355 A 1 
ATOM   2694 C  CG  . PRO A 1 355 ? 28.081  15.542  -11.929 1.00 92.93 355 A 1 
ATOM   2695 C  CD  . PRO A 1 355 ? 29.449  14.920  -11.619 1.00 95.50 355 A 1 
ATOM   2696 N  N   . ILE A 1 356 ? 27.507  11.945  -9.691  1.00 97.02 356 A 1 
ATOM   2697 C  CA  . ILE A 1 356 ? 26.875  10.649  -9.934  1.00 97.21 356 A 1 
ATOM   2698 C  C   . ILE A 1 356 ? 26.656  9.944   -8.596  1.00 97.29 356 A 1 
ATOM   2699 O  O   . ILE A 1 356 ? 27.572  9.837   -7.781  1.00 96.15 356 A 1 
ATOM   2700 C  CB  . ILE A 1 356 ? 27.698  9.787   -10.916 1.00 96.68 356 A 1 
ATOM   2701 C  CG1 . ILE A 1 356 ? 27.890  10.499  -12.269 1.00 94.61 356 A 1 
ATOM   2702 C  CG2 . ILE A 1 356 ? 27.029  8.410   -11.124 1.00 94.69 356 A 1 
ATOM   2703 C  CD1 . ILE A 1 356 ? 28.790  9.770   -13.272 1.00 91.11 356 A 1 
ATOM   2704 N  N   . THR A 1 357 ? 25.456  9.413   -8.411  1.00 97.30 357 A 1 
ATOM   2705 C  CA  . THR A 1 357 ? 25.149  8.461   -7.339  1.00 97.17 357 A 1 
ATOM   2706 C  C   . THR A 1 357 ? 24.702  7.142   -7.939  1.00 97.56 357 A 1 
ATOM   2707 O  O   . THR A 1 357 ? 24.039  7.098   -8.977  1.00 96.70 357 A 1 
ATOM   2708 C  CB  . THR A 1 357 ? 24.114  9.002   -6.343  1.00 95.53 357 A 1 
ATOM   2709 O  OG1 . THR A 1 357 ? 22.896  9.320   -6.980  1.00 80.18 357 A 1 
ATOM   2710 C  CG2 . THR A 1 357 ? 24.594  10.268  -5.651  1.00 79.43 357 A 1 
ATOM   2711 N  N   . LEU A 1 358 ? 25.100  6.044   -7.304  1.00 97.50 358 A 1 
ATOM   2712 C  CA  . LEU A 1 358 ? 24.750  4.691   -7.697  1.00 97.64 358 A 1 
ATOM   2713 C  C   . LEU A 1 358 ? 23.973  4.027   -6.567  1.00 97.55 358 A 1 
ATOM   2714 O  O   . LEU A 1 358 ? 24.239  4.254   -5.391  1.00 96.77 358 A 1 
ATOM   2715 C  CB  . LEU A 1 358 ? 26.017  3.889   -8.055  1.00 97.31 358 A 1 
ATOM   2716 C  CG  . LEU A 1 358 ? 26.880  4.499   -9.172  1.00 95.66 358 A 1 
ATOM   2717 C  CD1 . LEU A 1 358 ? 28.204  3.729   -9.307  1.00 91.82 358 A 1 
ATOM   2718 C  CD2 . LEU A 1 358 ? 26.177  4.445   -10.527 1.00 90.72 358 A 1 
ATOM   2719 N  N   . LEU A 1 359 ? 23.016  3.189   -6.933  1.00 97.00 359 A 1 
ATOM   2720 C  CA  . LEU A 1 359 ? 22.263  2.351   -6.015  1.00 96.80 359 A 1 
ATOM   2721 C  C   . LEU A 1 359 ? 22.373  0.914   -6.502  1.00 97.24 359 A 1 
ATOM   2722 O  O   . LEU A 1 359 ? 21.964  0.604   -7.618  1.00 96.74 359 A 1 
ATOM   2723 C  CB  . LEU A 1 359 ? 20.814  2.860   -5.968  1.00 95.75 359 A 1 
ATOM   2724 C  CG  . LEU A 1 359 ? 19.880  2.007   -5.088  1.00 94.63 359 A 1 
ATOM   2725 C  CD1 . LEU A 1 359 ? 20.271  2.066   -3.608  1.00 92.35 359 A 1 
ATOM   2726 C  CD2 . LEU A 1 359 ? 18.457  2.539   -5.231  1.00 92.21 359 A 1 
ATOM   2727 N  N   . GLY A 1 360 ? 22.908  0.037   -5.667  1.00 97.59 360 A 1 
ATOM   2728 C  CA  . GLY A 1 360 ? 23.045  -1.371  -5.978  1.00 97.58 360 A 1 
ATOM   2729 C  C   . GLY A 1 360 ? 22.635  -2.244  -4.798  1.00 97.90 360 A 1 
ATOM   2730 O  O   . GLY A 1 360 ? 22.640  -1.809  -3.657  1.00 96.91 360 A 1 
ATOM   2731 N  N   . GLY A 1 361 ? 22.282  -3.493  -5.076  1.00 97.63 361 A 1 
ATOM   2732 C  CA  . GLY A 1 361 ? 22.053  -4.439  -3.999  1.00 97.86 361 A 1 
ATOM   2733 C  C   . GLY A 1 361 ? 21.434  -5.742  -4.454  1.00 98.20 361 A 1 
ATOM   2734 O  O   . GLY A 1 361 ? 20.957  -5.890  -5.583  1.00 97.40 361 A 1 
ATOM   2735 N  N   . THR A 1 362 ? 21.447  -6.702  -3.536  1.00 97.90 362 A 1 
ATOM   2736 C  CA  . THR A 1 362 ? 20.810  -7.997  -3.732  1.00 98.00 362 A 1 
ATOM   2737 C  C   . THR A 1 362 ? 20.201  -8.498  -2.426  1.00 98.15 362 A 1 
ATOM   2738 O  O   . THR A 1 362 ? 20.668  -8.172  -1.338  1.00 97.18 362 A 1 
ATOM   2739 C  CB  . THR A 1 362 ? 21.787  -9.006  -4.347  1.00 96.73 362 A 1 
ATOM   2740 O  OG1 . THR A 1 362 ? 21.081  -10.131 -4.826  1.00 88.79 362 A 1 
ATOM   2741 C  CG2 . THR A 1 362 ? 22.863  -9.504  -3.378  1.00 88.24 362 A 1 
ATOM   2742 N  N   . ARG A 1 363 ? 19.139  -9.289  -2.562  1.00 98.02 363 A 1 
ATOM   2743 C  CA  . ARG A 1 363 ? 18.444  -9.941  -1.465  1.00 97.89 363 A 1 
ATOM   2744 C  C   . ARG A 1 363 ? 18.221  -11.404 -1.807  1.00 98.03 363 A 1 
ATOM   2745 O  O   . ARG A 1 363 ? 17.879  -11.722 -2.945  1.00 96.82 363 A 1 
ATOM   2746 C  CB  . ARG A 1 363 ? 17.122  -9.202  -1.213  1.00 96.14 363 A 1 
ATOM   2747 C  CG  . ARG A 1 363 ? 16.284  -9.837  -0.112  1.00 94.68 363 A 1 
ATOM   2748 C  CD  . ARG A 1 363 ? 14.994  -9.054  0.083   1.00 93.13 363 A 1 
ATOM   2749 N  NE  . ARG A 1 363 ? 14.191  -9.629  1.154   1.00 90.82 363 A 1 
ATOM   2750 C  CZ  . ARG A 1 363 ? 13.923  -9.099  2.329   1.00 93.04 363 A 1 
ATOM   2751 N  NH1 . ARG A 1 363 ? 14.339  -7.919  2.693   1.00 82.21 363 A 1 
ATOM   2752 N  NH2 . ARG A 1 363 ? 13.199  -9.772  3.165   1.00 85.86 363 A 1 
ATOM   2753 N  N   . TYR A 1 364 ? 18.380  -12.263 -0.810  1.00 97.70 364 A 1 
ATOM   2754 C  CA  . TYR A 1 364 ? 17.942  -13.641 -0.844  1.00 97.81 364 A 1 
ATOM   2755 C  C   . TYR A 1 364 ? 16.705  -13.800 0.032   1.00 97.84 364 A 1 
ATOM   2756 O  O   . TYR A 1 364 ? 16.723  -13.381 1.187   1.00 97.01 364 A 1 
ATOM   2757 C  CB  . TYR A 1 364 ? 19.075  -14.549 -0.369  1.00 97.23 364 A 1 
ATOM   2758 C  CG  . TYR A 1 364 ? 18.700  -16.014 -0.325  1.00 96.26 364 A 1 
ATOM   2759 C  CD1 . TYR A 1 364 ? 18.477  -16.659 0.903   1.00 93.71 364 A 1 
ATOM   2760 C  CD2 . TYR A 1 364 ? 18.560  -16.735 -1.528  1.00 94.06 364 A 1 
ATOM   2761 C  CE1 . TYR A 1 364 ? 18.156  -18.027 0.932   1.00 92.60 364 A 1 
ATOM   2762 C  CE2 . TYR A 1 364 ? 18.235  -18.096 -1.508  1.00 92.51 364 A 1 
ATOM   2763 C  CZ  . TYR A 1 364 ? 18.042  -18.741 -0.272  1.00 92.71 364 A 1 
ATOM   2764 O  OH  . TYR A 1 364 ? 17.753  -20.086 -0.245  1.00 90.16 364 A 1 
ATOM   2765 N  N   . ASP A 1 365 ? 15.654  -14.389 -0.513  1.00 97.26 365 A 1 
ATOM   2766 C  CA  . ASP A 1 365 ? 14.449  -14.773 0.215   1.00 96.80 365 A 1 
ATOM   2767 C  C   . ASP A 1 365 ? 14.225  -16.276 0.050   1.00 97.10 365 A 1 
ATOM   2768 O  O   . ASP A 1 365 ? 14.340  -16.811 -1.050  1.00 96.34 365 A 1 
ATOM   2769 C  CB  . ASP A 1 365 ? 13.228  -13.983 -0.279  1.00 95.78 365 A 1 
ATOM   2770 C  CG  . ASP A 1 365 ? 13.245  -12.510 0.131   1.00 93.84 365 A 1 
ATOM   2771 O  OD1 . ASP A 1 365 ? 12.801  -12.183 1.262   1.00 88.14 365 A 1 
ATOM   2772 O  OD2 . ASP A 1 365 ? 13.657  -11.645 -0.670  1.00 88.13 365 A 1 
ATOM   2773 N  N   . SER A 1 366 ? 13.854  -16.940 1.145   1.00 96.63 366 A 1 
ATOM   2774 C  CA  . SER A 1 366 ? 13.401  -18.324 1.169   1.00 96.99 366 A 1 
ATOM   2775 C  C   . SER A 1 366 ? 12.108  -18.406 1.960   1.00 97.22 366 A 1 
ATOM   2776 O  O   . SER A 1 366 ? 11.991  -17.799 3.026   1.00 96.10 366 A 1 
ATOM   2777 C  CB  . SER A 1 366 ? 14.466  -19.222 1.794   1.00 95.86 366 A 1 
ATOM   2778 O  OG  . SER A 1 366 ? 14.057  -20.574 1.787   1.00 87.59 366 A 1 
ATOM   2779 N  N   . TYR A 1 367 ? 11.134  -19.163 1.453   1.00 96.13 367 A 1 
ATOM   2780 C  CA  . TYR A 1 367 ? 9.884   -19.383 2.161   1.00 95.93 367 A 1 
ATOM   2781 C  C   . TYR A 1 367 ? 9.435   -20.838 2.110   1.00 96.25 367 A 1 
ATOM   2782 O  O   . TYR A 1 367 ? 9.723   -21.570 1.161   1.00 95.31 367 A 1 
ATOM   2783 C  CB  . TYR A 1 367 ? 8.790   -18.438 1.657   1.00 94.75 367 A 1 
ATOM   2784 C  CG  . TYR A 1 367 ? 8.321   -18.688 0.236   1.00 94.86 367 A 1 
ATOM   2785 C  CD1 . TYR A 1 367 ? 8.830   -17.909 -0.830  1.00 91.81 367 A 1 
ATOM   2786 C  CD2 . TYR A 1 367 ? 7.365   -19.683 -0.033  1.00 92.15 367 A 1 
ATOM   2787 C  CE1 . TYR A 1 367 ? 8.383   -18.121 -2.134  1.00 90.38 367 A 1 
ATOM   2788 C  CE2 . TYR A 1 367 ? 6.908   -19.912 -1.349  1.00 90.46 367 A 1 
ATOM   2789 C  CZ  . TYR A 1 367 ? 7.421   -19.119 -2.389  1.00 91.50 367 A 1 
ATOM   2790 O  OH  . TYR A 1 367 ? 6.964   -19.329 -3.672  1.00 89.53 367 A 1 
ATOM   2791 N  N   . ARG A 1 368 ? 8.669   -21.227 3.135   1.00 95.11 368 A 1 
ATOM   2792 C  CA  . ARG A 1 368 ? 7.954   -22.495 3.221   1.00 95.70 368 A 1 
ATOM   2793 C  C   . ARG A 1 368 ? 6.518   -22.254 3.645   1.00 95.66 368 A 1 
ATOM   2794 O  O   . ARG A 1 368 ? 6.264   -21.860 4.789   1.00 93.39 368 A 1 
ATOM   2795 C  CB  . ARG A 1 368 ? 8.706   -23.434 4.173   1.00 94.58 368 A 1 
ATOM   2796 C  CG  . ARG A 1 368 ? 7.914   -24.727 4.447   1.00 90.13 368 A 1 
ATOM   2797 C  CD  . ARG A 1 368 ? 8.787   -25.767 5.151   1.00 86.93 368 A 1 
ATOM   2798 N  NE  . ARG A 1 368 ? 9.790   -26.286 4.225   1.00 78.75 368 A 1 
ATOM   2799 C  CZ  . ARG A 1 368 ? 10.849  -27.016 4.463   1.00 72.86 368 A 1 
ATOM   2800 N  NH1 . ARG A 1 368 ? 11.155  -27.413 5.664   1.00 65.63 368 A 1 
ATOM   2801 N  NH2 . ARG A 1 368 ? 11.600  -27.345 3.458   1.00 64.60 368 A 1 
ATOM   2802 N  N   . GLY A 1 369 ? 5.578   -22.498 2.735   1.00 93.76 369 A 1 
ATOM   2803 C  CA  . GLY A 1 369 ? 4.158   -22.583 3.027   1.00 92.84 369 A 1 
ATOM   2804 C  C   . GLY A 1 369 ? 3.779   -23.995 3.457   1.00 93.00 369 A 1 
ATOM   2805 O  O   . GLY A 1 369 ? 4.292   -24.967 2.889   1.00 91.84 369 A 1 
ATOM   2806 N  N   . SER A 1 370 ? 2.905   -24.136 4.445   1.00 93.30 370 A 1 
ATOM   2807 C  CA  . SER A 1 370 ? 2.417   -25.429 4.910   1.00 93.34 370 A 1 
ATOM   2808 C  C   . SER A 1 370 ? 0.960   -25.356 5.372   1.00 93.35 370 A 1 
ATOM   2809 O  O   . SER A 1 370 ? 0.540   -24.369 5.975   1.00 90.96 370 A 1 
ATOM   2810 C  CB  . SER A 1 370 ? 3.304   -25.975 6.038   1.00 91.08 370 A 1 
ATOM   2811 O  OG  . SER A 1 370 ? 3.391   -25.076 7.125   1.00 79.65 370 A 1 
ATOM   2812 N  N   . SER A 1 371 ? 0.214   -26.433 5.109   1.00 92.69 371 A 1 
ATOM   2813 C  CA  . SER A 1 371 ? -1.165  -26.613 5.564   1.00 91.81 371 A 1 
ATOM   2814 C  C   . SER A 1 371 ? -1.420  -28.096 5.838   1.00 91.25 371 A 1 
ATOM   2815 O  O   . SER A 1 371 ? -0.860  -28.959 5.155   1.00 88.49 371 A 1 
ATOM   2816 C  CB  . SER A 1 371 ? -2.133  -26.093 4.504   1.00 90.60 371 A 1 
ATOM   2817 O  OG  . SER A 1 371 ? -3.473  -26.178 4.954   1.00 85.94 371 A 1 
ATOM   2818 N  N   . ASP A 1 372 ? -2.257  -28.398 6.832   1.00 90.00 372 A 1 
ATOM   2819 C  CA  . ASP A 1 372 ? -2.561  -29.775 7.206   1.00 87.76 372 A 1 
ATOM   2820 C  C   . ASP A 1 372 ? -3.208  -30.554 6.054   1.00 86.77 372 A 1 
ATOM   2821 O  O   . ASP A 1 372 ? -4.156  -30.099 5.410   1.00 79.66 372 A 1 
ATOM   2822 C  CB  . ASP A 1 372 ? -3.446  -29.820 8.461   1.00 84.80 372 A 1 
ATOM   2823 C  CG  . ASP A 1 372 ? -2.672  -29.654 9.779   1.00 77.23 372 A 1 
ATOM   2824 O  OD1 . ASP A 1 372 ? -1.436  -29.872 9.771   1.00 70.52 372 A 1 
ATOM   2825 O  OD2 . ASP A 1 372 ? -3.324  -29.358 10.801  1.00 70.23 372 A 1 
ATOM   2826 N  N   . GLY A 1 373 ? -2.662  -31.743 5.783   1.00 86.69 373 A 1 
ATOM   2827 C  CA  . GLY A 1 373 ? -3.133  -32.638 4.724   1.00 85.54 373 A 1 
ATOM   2828 C  C   . GLY A 1 373 ? -2.592  -32.333 3.323   1.00 87.14 373 A 1 
ATOM   2829 O  O   . GLY A 1 373 ? -2.773  -33.157 2.421   1.00 82.37 373 A 1 
ATOM   2830 N  N   . TYR A 1 374 ? -1.878  -31.222 3.124   1.00 88.14 374 A 1 
ATOM   2831 C  CA  . TYR A 1 374 ? -1.281  -30.829 1.854   1.00 88.46 374 A 1 
ATOM   2832 C  C   . TYR A 1 374 ? 0.245   -30.819 1.906   1.00 89.61 374 A 1 
ATOM   2833 O  O   . TYR A 1 374 ? 0.866   -30.824 2.965   1.00 87.27 374 A 1 
ATOM   2834 C  CB  . TYR A 1 374 ? -1.867  -29.485 1.404   1.00 86.93 374 A 1 
ATOM   2835 C  CG  . TYR A 1 374 ? -3.356  -29.571 1.185   1.00 86.99 374 A 1 
ATOM   2836 C  CD1 . TYR A 1 374 ? -3.867  -30.272 0.073   1.00 83.82 374 A 1 
ATOM   2837 C  CD2 . TYR A 1 374 ? -4.249  -29.015 2.125   1.00 84.68 374 A 1 
ATOM   2838 C  CE1 . TYR A 1 374 ? -5.245  -30.438 -0.095  1.00 82.27 374 A 1 
ATOM   2839 C  CE2 . TYR A 1 374 ? -5.641  -29.175 1.967   1.00 83.12 374 A 1 
ATOM   2840 C  CZ  . TYR A 1 374 ? -6.125  -29.892 0.852   1.00 83.71 374 A 1 
ATOM   2841 O  OH  . TYR A 1 374 ? -7.476  -30.076 0.694   1.00 81.00 374 A 1 
ATOM   2842 N  N   . LYS A 1 375 ? 0.871   -30.841 0.719   1.00 89.51 375 A 1 
ATOM   2843 C  CA  . LYS A 1 375 ? 2.321   -30.730 0.615   1.00 90.21 375 A 1 
ATOM   2844 C  C   . LYS A 1 375 ? 2.761   -29.297 0.881   1.00 91.82 375 A 1 
ATOM   2845 O  O   . LYS A 1 375 ? 2.087   -28.357 0.464   1.00 89.64 375 A 1 
ATOM   2846 C  CB  . LYS A 1 375 ? 2.817   -31.185 -0.759  1.00 86.82 375 A 1 
ATOM   2847 C  CG  . LYS A 1 375 ? 2.622   -32.697 -0.965  1.00 75.44 375 A 1 
ATOM   2848 C  CD  . LYS A 1 375 ? 3.206   -33.093 -2.325  1.00 71.20 375 A 1 
ATOM   2849 C  CE  . LYS A 1 375 ? 3.043   -34.591 -2.539  1.00 60.05 375 A 1 
ATOM   2850 N  NZ  . LYS A 1 375 ? 3.579   -34.998 -3.862  1.00 52.55 375 A 1 
ATOM   2851 N  N   . ASP A 1 376 ? 3.939   -29.170 1.483   1.00 91.28 376 A 1 
ATOM   2852 C  CA  . ASP A 1 376 ? 4.621   -27.890 1.614   1.00 91.92 376 A 1 
ATOM   2853 C  C   . ASP A 1 376 ? 4.906   -27.277 0.234   1.00 91.80 376 A 1 
ATOM   2854 O  O   . ASP A 1 376 ? 5.207   -27.980 -0.735  1.00 88.91 376 A 1 
ATOM   2855 C  CB  . ASP A 1 376 ? 5.933   -28.055 2.407   1.00 90.83 376 A 1 
ATOM   2856 C  CG  . ASP A 1 376 ? 5.754   -28.432 3.880   1.00 90.41 376 A 1 
ATOM   2857 O  OD1 . ASP A 1 376 ? 4.600   -28.530 4.360   1.00 85.59 376 A 1 
ATOM   2858 O  OD2 . ASP A 1 376 ? 6.798   -28.622 4.552   1.00 86.38 376 A 1 
ATOM   2859 N  N   . VAL A 1 377 ? 4.813   -25.942 0.145   1.00 90.94 377 A 1 
ATOM   2860 C  CA  . VAL A 1 377 ? 5.227   -25.148 -1.009  1.00 90.58 377 A 1 
ATOM   2861 C  C   . VAL A 1 377 ? 6.483   -24.388 -0.619  1.00 91.85 377 A 1 
ATOM   2862 O  O   . VAL A 1 377 ? 6.428   -23.448 0.178   1.00 91.88 377 A 1 
ATOM   2863 C  CB  . VAL A 1 377 ? 4.110   -24.211 -1.496  1.00 89.20 377 A 1 
ATOM   2864 C  CG1 . VAL A 1 377 ? 4.561   -23.399 -2.708  1.00 84.51 377 A 1 
ATOM   2865 C  CG2 . VAL A 1 377 ? 2.862   -25.003 -1.903  1.00 85.60 377 A 1 
ATOM   2866 N  N   . ASP A 1 378 ? 7.618   -24.794 -1.188  1.00 92.32 378 A 1 
ATOM   2867 C  CA  . ASP A 1 378 ? 8.933   -24.222 -0.926  1.00 92.33 378 A 1 
ATOM   2868 C  C   . ASP A 1 378 ? 9.435   -23.473 -2.156  1.00 92.79 378 A 1 
ATOM   2869 O  O   . ASP A 1 378 ? 9.348   -23.973 -3.282  1.00 89.02 378 A 1 
ATOM   2870 C  CB  . ASP A 1 378 ? 9.931   -25.333 -0.540  1.00 88.81 378 A 1 
ATOM   2871 C  CG  . ASP A 1 378 ? 9.654   -26.003 0.806   1.00 84.58 378 A 1 
ATOM   2872 O  OD1 . ASP A 1 378 ? 9.245   -25.302 1.751   1.00 74.83 378 A 1 
ATOM   2873 O  OD2 . ASP A 1 378 ? 9.979   -27.198 0.986   1.00 75.68 378 A 1 
ATOM   2874 N  N   . ALA A 1 379 ? 10.013  -22.281 -1.966  1.00 93.50 379 A 1 
ATOM   2875 C  CA  . ALA A 1 379 ? 10.825  -21.631 -2.982  1.00 93.73 379 A 1 
ATOM   2876 C  C   . ALA A 1 379 ? 11.846  -20.679 -2.350  1.00 94.84 379 A 1 
ATOM   2877 O  O   . ALA A 1 379 ? 11.686  -20.199 -1.229  1.00 94.11 379 A 1 
ATOM   2878 C  CB  . ALA A 1 379 ? 9.942   -20.886 -3.986  1.00 92.05 379 A 1 
ATOM   2879 N  N   . ASP A 1 380 ? 12.884  -20.380 -3.125  1.00 95.18 380 A 1 
ATOM   2880 C  CA  . ASP A 1 380 ? 13.852  -19.345 -2.834  1.00 95.03 380 A 1 
ATOM   2881 C  C   . ASP A 1 380 ? 14.050  -18.429 -4.045  1.00 95.42 380 A 1 
ATOM   2882 O  O   . ASP A 1 380 ? 13.785  -18.798 -5.197  1.00 92.61 380 A 1 
ATOM   2883 C  CB  . ASP A 1 380 ? 15.157  -19.969 -2.319  1.00 92.03 380 A 1 
ATOM   2884 C  CG  . ASP A 1 380 ? 15.916  -20.819 -3.344  1.00 87.19 380 A 1 
ATOM   2885 O  OD1 . ASP A 1 380 ? 15.269  -21.478 -4.179  1.00 78.19 380 A 1 
ATOM   2886 O  OD2 . ASP A 1 380 ? 17.160  -20.784 -3.274  1.00 79.59 380 A 1 
ATOM   2887 N  N   . LYS A 1 381 ? 14.454  -17.193 -3.798  1.00 96.44 381 A 1 
ATOM   2888 C  CA  . LYS A 1 381 ? 14.636  -16.169 -4.827  1.00 96.00 381 A 1 
ATOM   2889 C  C   . LYS A 1 381 ? 15.756  -15.213 -4.476  1.00 97.28 381 A 1 
ATOM   2890 O  O   . LYS A 1 381 ? 15.849  -14.717 -3.364  1.00 96.43 381 A 1 
ATOM   2891 C  CB  . LYS A 1 381 ? 13.320  -15.389 -5.045  1.00 92.73 381 A 1 
ATOM   2892 C  CG  . LYS A 1 381 ? 12.396  -16.032 -6.086  1.00 82.00 381 A 1 
ATOM   2893 C  CD  . LYS A 1 381 ? 12.937  -15.845 -7.502  1.00 79.16 381 A 1 
ATOM   2894 C  CE  . LYS A 1 381 ? 12.031  -16.547 -8.509  1.00 72.74 381 A 1 
ATOM   2895 N  NZ  . LYS A 1 381 ? 12.414  -16.215 -9.907  1.00 64.83 381 A 1 
ATOM   2896 N  N   . TRP A 1 382 ? 16.555  -14.880 -5.496  1.00 96.61 382 A 1 
ATOM   2897 C  CA  . TRP A 1 382 ? 17.411  -13.711 -5.504  1.00 97.25 382 A 1 
ATOM   2898 C  C   . TRP A 1 382 ? 16.688  -12.559 -6.201  1.00 97.27 382 A 1 
ATOM   2899 O  O   . TRP A 1 382 ? 16.153  -12.731 -7.296  1.00 95.52 382 A 1 
ATOM   2900 C  CB  . TRP A 1 382 ? 18.742  -14.037 -6.164  1.00 96.83 382 A 1 
ATOM   2901 C  CG  . TRP A 1 382 ? 19.585  -14.971 -5.351  1.00 96.80 382 A 1 
ATOM   2902 C  CD1 . TRP A 1 382 ? 19.579  -16.322 -5.438  1.00 94.09 382 A 1 
ATOM   2903 C  CD2 . TRP A 1 382 ? 20.538  -14.630 -4.297  1.00 95.53 382 A 1 
ATOM   2904 N  NE1 . TRP A 1 382 ? 20.475  -16.856 -4.513  1.00 93.47 382 A 1 
ATOM   2905 C  CE2 . TRP A 1 382 ? 21.084  -15.843 -3.801  1.00 94.92 382 A 1 
ATOM   2906 C  CE3 . TRP A 1 382 ? 20.995  -13.416 -3.733  1.00 94.16 382 A 1 
ATOM   2907 C  CZ2 . TRP A 1 382 ? 22.049  -15.855 -2.765  1.00 93.90 382 A 1 
ATOM   2908 C  CZ3 . TRP A 1 382 ? 21.957  -13.428 -2.699  1.00 92.89 382 A 1 
ATOM   2909 C  CH2 . TRP A 1 382 ? 22.472  -14.637 -2.230  1.00 92.67 382 A 1 
ATOM   2910 N  N   . SER A 1 383 ? 16.673  -11.383 -5.576  1.00 97.33 383 A 1 
ATOM   2911 C  CA  . SER A 1 383 ? 16.139  -10.142 -6.139  1.00 97.03 383 A 1 
ATOM   2912 C  C   . SER A 1 383 ? 17.216  -9.078  -6.061  1.00 97.43 383 A 1 
ATOM   2913 O  O   . SER A 1 383 ? 17.710  -8.777  -4.984  1.00 96.51 383 A 1 
ATOM   2914 C  CB  . SER A 1 383 ? 14.887  -9.689  -5.384  1.00 95.27 383 A 1 
ATOM   2915 O  OG  . SER A 1 383 ? 13.916  -10.710 -5.371  1.00 89.79 383 A 1 
ATOM   2916 N  N   . SER A 1 384 ? 17.597  -8.508  -7.215  1.00 97.44 384 A 1 
ATOM   2917 C  CA  . SER A 1 384 ? 18.663  -7.523  -7.309  1.00 97.77 384 A 1 
ATOM   2918 C  C   . SER A 1 384 ? 18.153  -6.197  -7.857  1.00 97.88 384 A 1 
ATOM   2919 O  O   . SER A 1 384 ? 17.137  -6.140  -8.554  1.00 96.91 384 A 1 
ATOM   2920 C  CB  . SER A 1 384 ? 19.834  -8.064  -8.142  1.00 97.13 384 A 1 
ATOM   2921 O  OG  . SER A 1 384 ? 20.324  -9.256  -7.575  1.00 94.02 384 A 1 
ATOM   2922 N  N   . ARG A 1 385 ? 18.868  -5.109  -7.559  1.00 98.10 385 A 1 
ATOM   2923 C  CA  . ARG A 1 385 ? 18.587  -3.761  -8.038  1.00 97.83 385 A 1 
ATOM   2924 C  C   . ARG A 1 385 ? 19.881  -3.086  -8.447  1.00 98.28 385 A 1 
ATOM   2925 O  O   . ARG A 1 385 ? 20.890  -3.228  -7.772  1.00 97.59 385 A 1 
ATOM   2926 C  CB  . ARG A 1 385 ? 17.832  -2.994  -6.939  1.00 95.06 385 A 1 
ATOM   2927 C  CG  . ARG A 1 385 ? 17.549  -1.530  -7.306  1.00 88.55 385 A 1 
ATOM   2928 C  CD  . ARG A 1 385 ? 16.529  -0.874  -6.357  1.00 87.55 385 A 1 
ATOM   2929 N  NE  . ARG A 1 385 ? 17.008  -0.746  -4.975  1.00 78.86 385 A 1 
ATOM   2930 C  CZ  . ARG A 1 385 ? 16.333  -0.169  -3.979  1.00 74.94 385 A 1 
ATOM   2931 N  NH1 . ARG A 1 385 ? 15.154  0.334   -4.154  1.00 69.05 385 A 1 
ATOM   2932 N  NH2 . ARG A 1 385 ? 16.834  -0.080  -2.790  1.00 65.24 385 A 1 
ATOM   2933 N  N   . ALA A 1 386 ? 19.824  -2.309  -9.545  1.00 97.80 386 A 1 
ATOM   2934 C  CA  . ALA A 1 386 ? 20.861  -1.378  -9.946  1.00 97.95 386 A 1 
ATOM   2935 C  C   . ALA A 1 386 ? 20.200  -0.073  -10.391 1.00 98.05 386 A 1 
ATOM   2936 O  O   . ALA A 1 386 ? 19.265  -0.093  -11.190 1.00 97.02 386 A 1 
ATOM   2937 C  CB  . ALA A 1 386 ? 21.706  -2.004  -11.053 1.00 96.93 386 A 1 
ATOM   2938 N  N   . GLY A 1 387 ? 20.669  1.065   -9.885  1.00 97.74 387 A 1 
ATOM   2939 C  CA  . GLY A 1 387 ? 20.173  2.387   -10.242 1.00 97.46 387 A 1 
ATOM   2940 C  C   . GLY A 1 387 ? 21.315  3.393   -10.308 1.00 97.80 387 A 1 
ATOM   2941 O  O   . GLY A 1 387 ? 22.354  3.222   -9.677  1.00 96.86 387 A 1 
ATOM   2942 N  N   . MET A 1 388 ? 21.116  4.449   -11.106 1.00 97.80 388 A 1 
ATOM   2943 C  CA  . MET A 1 388 ? 22.076  5.529   -11.271 1.00 97.81 388 A 1 
ATOM   2944 C  C   . MET A 1 388 ? 21.333  6.852   -11.370 1.00 98.09 388 A 1 
ATOM   2945 O  O   . MET A 1 388 ? 20.351  6.959   -12.096 1.00 97.19 388 A 1 
ATOM   2946 C  CB  . MET A 1 388 ? 22.918  5.267   -12.534 1.00 96.73 388 A 1 
ATOM   2947 C  CG  . MET A 1 388 ? 23.978  6.344   -12.788 1.00 91.90 388 A 1 
ATOM   2948 S  SD  . MET A 1 388 ? 24.964  6.103   -14.297 1.00 90.03 388 A 1 
ATOM   2949 C  CE  . MET A 1 388 ? 25.889  4.626   -13.871 1.00 77.40 388 A 1 
ATOM   2950 N  N   . THR A 1 389 ? 21.838  7.875   -10.683 1.00 97.87 389 A 1 
ATOM   2951 C  CA  . THR A 1 389 ? 21.434  9.274   -10.837 1.00 97.65 389 A 1 
ATOM   2952 C  C   . THR A 1 389 ? 22.647  10.090  -11.263 1.00 97.63 389 A 1 
ATOM   2953 O  O   . THR A 1 389 ? 23.729  9.921   -10.716 1.00 96.61 389 A 1 
ATOM   2954 C  CB  . THR A 1 389 ? 20.836  9.832   -9.539  1.00 96.19 389 A 1 
ATOM   2955 O  OG1 . THR A 1 389 ? 19.732  9.055   -9.136  1.00 86.89 389 A 1 
ATOM   2956 C  CG2 . THR A 1 389 ? 20.336  11.263  -9.689  1.00 86.56 389 A 1 
ATOM   2957 N  N   . ILE A 1 390 ? 22.460  10.960  -12.259 1.00 97.81 390 A 1 
ATOM   2958 C  CA  . ILE A 1 390 ? 23.484  11.877  -12.761 1.00 97.88 390 A 1 
ATOM   2959 C  C   . ILE A 1 390 ? 22.914  13.290  -12.715 1.00 97.93 390 A 1 
ATOM   2960 O  O   . ILE A 1 390 ? 21.826  13.519  -13.236 1.00 97.13 390 A 1 
ATOM   2961 C  CB  . ILE A 1 390 ? 23.922  11.502  -14.201 1.00 96.54 390 A 1 
ATOM   2962 C  CG1 . ILE A 1 390 ? 24.338  10.012  -14.309 1.00 79.81 390 A 1 
ATOM   2963 C  CG2 . ILE A 1 390 ? 25.058  12.432  -14.656 1.00 81.74 390 A 1 
ATOM   2964 C  CD1 . ILE A 1 390 ? 24.709  9.564   -15.727 1.00 78.63 390 A 1 
ATOM   2965 N  N   . ASN A 1 391 ? 23.654  14.243  -12.155 1.00 97.33 391 A 1 
ATOM   2966 C  CA  . ASN A 1 391 ? 23.316  15.665  -12.151 1.00 96.84 391 A 1 
ATOM   2967 C  C   . ASN A 1 391 ? 24.243  16.419  -13.111 1.00 96.94 391 A 1 
ATOM   2968 O  O   . ASN A 1 391 ? 25.263  16.951  -12.682 1.00 95.18 391 A 1 
ATOM   2969 C  CB  . ASN A 1 391 ? 23.379  16.193  -10.705 1.00 95.18 391 A 1 
ATOM   2970 C  CG  . ASN A 1 391 ? 22.319  15.595  -9.790  1.00 91.11 391 A 1 
ATOM   2971 O  OD1 . ASN A 1 391 ? 21.306  15.081  -10.217 1.00 78.63 391 A 1 
ATOM   2972 N  ND2 . ASN A 1 391 ? 22.527  15.656  -8.501  1.00 78.20 391 A 1 
ATOM   2973 N  N   . PRO A 1 392 ? 23.939  16.494  -14.439 1.00 97.30 392 A 1 
ATOM   2974 C  CA  . PRO A 1 392 ? 24.815  17.155  -15.410 1.00 96.87 392 A 1 
ATOM   2975 C  C   . PRO A 1 392 ? 24.973  18.649  -15.145 1.00 96.30 392 A 1 
ATOM   2976 O  O   . PRO A 1 392 ? 25.977  19.256  -15.506 1.00 93.58 392 A 1 
ATOM   2977 C  CB  . PRO A 1 392 ? 24.166  16.912  -16.780 1.00 95.95 392 A 1 
ATOM   2978 C  CG  . PRO A 1 392 ? 23.240  15.718  -16.557 1.00 94.73 392 A 1 
ATOM   2979 C  CD  . PRO A 1 392 ? 22.800  15.896  -15.111 1.00 97.07 392 A 1 
ATOM   2980 N  N   . THR A 1 393 ? 23.964  19.264  -14.546 1.00 96.58 393 A 1 
ATOM   2981 C  CA  . THR A 1 393 ? 23.928  20.663  -14.106 1.00 96.05 393 A 1 
ATOM   2982 C  C   . THR A 1 393 ? 23.237  20.739  -12.747 1.00 95.81 393 A 1 
ATOM   2983 O  O   . THR A 1 393 ? 22.615  19.778  -12.303 1.00 93.54 393 A 1 
ATOM   2984 C  CB  . THR A 1 393 ? 23.185  21.562  -15.109 1.00 94.44 393 A 1 
ATOM   2985 O  OG1 . THR A 1 393 ? 21.800  21.324  -15.047 1.00 86.09 393 A 1 
ATOM   2986 C  CG2 . THR A 1 393 ? 23.616  21.384  -16.565 1.00 84.86 393 A 1 
ATOM   2987 N  N   . ASN A 1 394 ? 23.255  21.911  -12.108 1.00 93.69 394 A 1 
ATOM   2988 C  CA  . ASN A 1 394 ? 22.591  22.128  -10.819 1.00 92.05 394 A 1 
ATOM   2989 C  C   . ASN A 1 394 ? 21.055  22.058  -10.900 1.00 93.03 394 A 1 
ATOM   2990 O  O   . ASN A 1 394 ? 20.400  21.863  -9.883  1.00 90.50 394 A 1 
ATOM   2991 C  CB  . ASN A 1 394 ? 23.017  23.501  -10.267 1.00 88.43 394 A 1 
ATOM   2992 C  CG  . ASN A 1 394 ? 24.507  23.620  -9.988  1.00 78.73 394 A 1 
ATOM   2993 O  OD1 . ASN A 1 394 ? 25.286  22.692  -10.101 1.00 66.79 394 A 1 
ATOM   2994 N  ND2 . ASN A 1 394 ? 24.962  24.804  -9.636  1.00 69.50 394 A 1 
ATOM   2995 N  N   . TRP A 1 395 ? 20.474  22.232  -12.090 1.00 94.94 395 A 1 
ATOM   2996 C  CA  . TRP A 1 395 ? 19.023  22.265  -12.320 1.00 95.40 395 A 1 
ATOM   2997 C  C   . TRP A 1 395 ? 18.482  21.019  -13.035 1.00 96.11 395 A 1 
ATOM   2998 O  O   . TRP A 1 395 ? 17.267  20.884  -13.154 1.00 95.46 395 A 1 
ATOM   2999 C  CB  . TRP A 1 395 ? 18.688  23.541  -13.094 1.00 94.98 395 A 1 
ATOM   3000 C  CG  . TRP A 1 395 ? 19.401  23.718  -14.397 1.00 94.71 395 A 1 
ATOM   3001 C  CD1 . TRP A 1 395 ? 20.505  24.471  -14.597 1.00 92.28 395 A 1 
ATOM   3002 C  CD2 . TRP A 1 395 ? 19.076  23.120  -15.696 1.00 93.90 395 A 1 
ATOM   3003 N  NE1 . TRP A 1 395 ? 20.896  24.391  -15.926 1.00 91.53 395 A 1 
ATOM   3004 C  CE2 . TRP A 1 395 ? 20.042  23.565  -16.636 1.00 93.00 395 A 1 
ATOM   3005 C  CE3 . TRP A 1 395 ? 18.064  22.258  -16.162 1.00 91.13 395 A 1 
ATOM   3006 C  CZ2 . TRP A 1 395 ? 20.015  23.156  -17.992 1.00 90.47 395 A 1 
ATOM   3007 C  CZ3 . TRP A 1 395 ? 18.036  21.847  -17.516 1.00 89.21 395 A 1 
ATOM   3008 C  CH2 . TRP A 1 395 ? 19.006  22.292  -18.405 1.00 88.92 395 A 1 
ATOM   3009 N  N   . LEU A 1 396 ? 19.342  20.134  -13.512 1.00 97.08 396 A 1 
ATOM   3010 C  CA  . LEU A 1 396 ? 18.969  18.933  -14.252 1.00 97.48 396 A 1 
ATOM   3011 C  C   . LEU A 1 396 ? 19.481  17.687  -13.527 1.00 97.59 396 A 1 
ATOM   3012 O  O   . LEU A 1 396 ? 20.668  17.581  -13.249 1.00 96.70 396 A 1 
ATOM   3013 C  CB  . LEU A 1 396 ? 19.527  19.025  -15.687 1.00 97.18 396 A 1 
ATOM   3014 C  CG  . LEU A 1 396 ? 19.288  17.776  -16.564 1.00 96.67 396 A 1 
ATOM   3015 C  CD1 . LEU A 1 396 ? 17.808  17.514  -16.831 1.00 95.22 396 A 1 
ATOM   3016 C  CD2 . LEU A 1 396 ? 19.978  17.961  -17.915 1.00 94.88 396 A 1 
ATOM   3017 N  N   . MET A 1 397 ? 18.595  16.727  -13.327 1.00 97.36 397 A 1 
ATOM   3018 C  CA  . MET A 1 397 ? 18.956  15.365  -12.947 1.00 97.19 397 A 1 
ATOM   3019 C  C   . MET A 1 397 ? 18.452  14.370  -13.985 1.00 98.08 397 A 1 
ATOM   3020 O  O   . MET A 1 397 ? 17.398  14.565  -14.599 1.00 97.43 397 A 1 
ATOM   3021 C  CB  . MET A 1 397 ? 18.503  15.072  -11.504 1.00 94.28 397 A 1 
ATOM   3022 C  CG  . MET A 1 397 ? 16.997  14.815  -11.323 1.00 89.36 397 A 1 
ATOM   3023 S  SD  . MET A 1 397 ? 16.440  13.093  -11.574 1.00 86.01 397 A 1 
ATOM   3024 C  CE  . MET A 1 397 ? 17.179  12.329  -10.127 1.00 77.12 397 A 1 
ATOM   3025 N  N   . LEU A 1 398 ? 19.213  13.303  -14.205 1.00 98.05 398 A 1 
ATOM   3026 C  CA  . LEU A 1 398 ? 18.833  12.159  -15.015 1.00 98.22 398 A 1 
ATOM   3027 C  C   . LEU A 1 398 ? 18.952  10.914  -14.156 1.00 98.26 398 A 1 
ATOM   3028 O  O   . LEU A 1 398 ? 19.882  10.807  -13.363 1.00 97.60 398 A 1 
ATOM   3029 C  CB  . LEU A 1 398 ? 19.762  12.043  -16.246 1.00 97.94 398 A 1 
ATOM   3030 C  CG  . LEU A 1 398 ? 19.818  13.270  -17.168 1.00 96.45 398 A 1 
ATOM   3031 C  CD1 . LEU A 1 398 ? 20.846  13.036  -18.271 1.00 93.64 398 A 1 
ATOM   3032 C  CD2 . LEU A 1 398 ? 18.468  13.554  -17.828 1.00 93.22 398 A 1 
ATOM   3033 N  N   . PHE A 1 399 ? 18.058  9.945   -14.323 1.00 98.30 399 A 1 
ATOM   3034 C  CA  . PHE A 1 399 ? 18.195  8.664   -13.645 1.00 98.31 399 A 1 
ATOM   3035 C  C   . PHE A 1 399 ? 17.779  7.487   -14.521 1.00 98.43 399 A 1 
ATOM   3036 O  O   . PHE A 1 399 ? 16.965  7.608   -15.436 1.00 98.18 399 A 1 
ATOM   3037 C  CB  . PHE A 1 399 ? 17.461  8.672   -12.297 1.00 97.88 399 A 1 
ATOM   3038 C  CG  . PHE A 1 399 ? 15.959  8.539   -12.390 1.00 97.97 399 A 1 
ATOM   3039 C  CD1 . PHE A 1 399 ? 15.148  9.678   -12.565 1.00 96.94 399 A 1 
ATOM   3040 C  CD2 . PHE A 1 399 ? 15.363  7.272   -12.283 1.00 96.77 399 A 1 
ATOM   3041 C  CE1 . PHE A 1 399 ? 13.752  9.546   -12.616 1.00 95.97 399 A 1 
ATOM   3042 C  CE2 . PHE A 1 399 ? 13.972  7.136   -12.329 1.00 95.90 399 A 1 
ATOM   3043 C  CZ  . PHE A 1 399 ? 13.164  8.273   -12.493 1.00 95.96 399 A 1 
ATOM   3044 N  N   . GLY A 1 400 ? 18.342  6.330   -14.212 1.00 98.39 400 A 1 
ATOM   3045 C  CA  . GLY A 1 400 ? 17.942  5.036   -14.734 1.00 98.23 400 A 1 
ATOM   3046 C  C   . GLY A 1 400 ? 17.961  3.998   -13.615 1.00 98.36 400 A 1 
ATOM   3047 O  O   . GLY A 1 400 ? 18.804  4.051   -12.724 1.00 97.43 400 A 1 
ATOM   3048 N  N   . SER A 1 401 ? 17.037  3.052   -13.679 1.00 98.25 401 A 1 
ATOM   3049 C  CA  . SER A 1 401 ? 16.919  1.991   -12.695 1.00 97.92 401 A 1 
ATOM   3050 C  C   . SER A 1 401 ? 16.550  0.676   -13.366 1.00 98.36 401 A 1 
ATOM   3051 O  O   . SER A 1 401 ? 15.757  0.631   -14.304 1.00 97.65 401 A 1 
ATOM   3052 C  CB  . SER A 1 401 ? 15.882  2.382   -11.639 1.00 95.47 401 A 1 
ATOM   3053 O  OG  . SER A 1 401 ? 15.779  1.389   -10.642 1.00 77.93 401 A 1 
ATOM   3054 N  N   . TYR A 1 402 ? 17.124  -0.411  -12.865 1.00 97.90 402 A 1 
ATOM   3055 C  CA  . TYR A 1 402 ? 16.696  -1.782  -13.110 1.00 98.09 402 A 1 
ATOM   3056 C  C   . TYR A 1 402 ? 16.485  -2.452  -11.760 1.00 98.00 402 A 1 
ATOM   3057 O  O   . TYR A 1 402 ? 17.383  -2.426  -10.913 1.00 97.42 402 A 1 
ATOM   3058 C  CB  . TYR A 1 402 ? 17.742  -2.520  -13.944 1.00 97.64 402 A 1 
ATOM   3059 C  CG  . TYR A 1 402 ? 17.462  -4.001  -14.070 1.00 96.87 402 A 1 
ATOM   3060 C  CD1 . TYR A 1 402 ? 18.037  -4.916  -13.159 1.00 94.67 402 A 1 
ATOM   3061 C  CD2 . TYR A 1 402 ? 16.611  -4.484  -15.075 1.00 95.17 402 A 1 
ATOM   3062 C  CE1 . TYR A 1 402 ? 17.770  -6.289  -13.262 1.00 93.77 402 A 1 
ATOM   3063 C  CE2 . TYR A 1 402 ? 16.337  -5.852  -15.187 1.00 93.92 402 A 1 
ATOM   3064 C  CZ  . TYR A 1 402 ? 16.922  -6.758  -14.277 1.00 93.95 402 A 1 
ATOM   3065 O  OH  . TYR A 1 402 ? 16.672  -8.097  -14.388 1.00 91.44 402 A 1 
ATOM   3066 N  N   . ALA A 1 403 ? 15.322  -3.040  -11.541 1.00 97.68 403 A 1 
ATOM   3067 C  CA  . ALA A 1 403 ? 15.018  -3.695  -10.286 1.00 97.46 403 A 1 
ATOM   3068 C  C   . ALA A 1 403 ? 14.174  -4.952  -10.489 1.00 97.61 403 A 1 
ATOM   3069 O  O   . ALA A 1 403 ? 13.350  -5.031  -11.398 1.00 96.68 403 A 1 
ATOM   3070 C  CB  . ALA A 1 403 ? 14.346  -2.694  -9.335  1.00 96.52 403 A 1 
ATOM   3071 N  N   . GLN A 1 404 ? 14.381  -5.924  -9.608  1.00 96.95 404 A 1 
ATOM   3072 C  CA  . GLN A 1 404 ? 13.656  -7.183  -9.551  1.00 96.93 404 A 1 
ATOM   3073 C  C   . GLN A 1 404 ? 12.823  -7.261  -8.267  1.00 96.93 404 A 1 
ATOM   3074 O  O   . GLN A 1 404 ? 13.250  -6.807  -7.201  1.00 95.46 404 A 1 
ATOM   3075 C  CB  . GLN A 1 404 ? 14.631  -8.358  -9.626  1.00 96.14 404 A 1 
ATOM   3076 C  CG  . GLN A 1 404 ? 15.369  -8.424  -10.969 1.00 95.43 404 A 1 
ATOM   3077 C  CD  . GLN A 1 404 ? 16.413  -9.533  -11.010 1.00 96.06 404 A 1 
ATOM   3078 O  OE1 . GLN A 1 404 ? 16.986  -9.932  -10.014 1.00 90.31 404 A 1 
ATOM   3079 N  NE2 . GLN A 1 404 ? 16.712  -10.057 -12.173 1.00 89.36 404 A 1 
ATOM   3080 N  N   . ALA A 1 405 ? 11.655  -7.882  -8.377  1.00 96.99 405 A 1 
ATOM   3081 C  CA  . ALA A 1 405 ? 10.842  -8.227  -7.224  1.00 96.75 405 A 1 
ATOM   3082 C  C   . ALA A 1 405 ? 10.163  -9.579  -7.426  1.00 96.84 405 A 1 
ATOM   3083 O  O   . ALA A 1 405 ? 10.154  -10.145 -8.516  1.00 95.78 405 A 1 
ATOM   3084 C  CB  . ALA A 1 405 ? 9.829   -7.116  -6.953  1.00 95.83 405 A 1 
ATOM   3085 N  N   . PHE A 1 406 ? 9.590   -10.093 -6.336  1.00 96.54 406 A 1 
ATOM   3086 C  CA  . PHE A 1 406 ? 8.795   -11.308 -6.334  1.00 96.23 406 A 1 
ATOM   3087 C  C   . PHE A 1 406 ? 7.676   -11.202 -5.290  1.00 96.49 406 A 1 
ATOM   3088 O  O   . PHE A 1 406 ? 7.733   -10.373 -4.378  1.00 95.60 406 A 1 
ATOM   3089 C  CB  . PHE A 1 406 ? 9.698   -12.532 -6.079  1.00 94.89 406 A 1 
ATOM   3090 C  CG  . PHE A 1 406 ? 10.018  -12.782 -4.621  1.00 94.90 406 A 1 
ATOM   3091 C  CD1 . PHE A 1 406 ? 10.932  -11.961 -3.938  1.00 92.80 406 A 1 
ATOM   3092 C  CD2 . PHE A 1 406 ? 9.324   -13.784 -3.922  1.00 92.97 406 A 1 
ATOM   3093 C  CE1 . PHE A 1 406 ? 11.135  -12.127 -2.562  1.00 90.73 406 A 1 
ATOM   3094 C  CE2 . PHE A 1 406 ? 9.530   -13.956 -2.546  1.00 91.04 406 A 1 
ATOM   3095 C  CZ  . PHE A 1 406 ? 10.425  -13.119 -1.859  1.00 91.64 406 A 1 
ATOM   3096 N  N   . ARG A 1 407 ? 6.695   -12.099 -5.392  1.00 95.81 407 A 1 
ATOM   3097 C  CA  . ARG A 1 407 ? 5.856   -12.462 -4.254  1.00 94.92 407 A 1 
ATOM   3098 C  C   . ARG A 1 407 ? 5.715   -13.973 -4.152  1.00 95.41 407 A 1 
ATOM   3099 O  O   . ARG A 1 407 ? 5.649   -14.665 -5.169  1.00 93.94 407 A 1 
ATOM   3100 C  CB  . ARG A 1 407 ? 4.512   -11.722 -4.266  1.00 91.30 407 A 1 
ATOM   3101 C  CG  . ARG A 1 407 ? 3.472   -12.273 -5.242  1.00 88.08 407 A 1 
ATOM   3102 C  CD  . ARG A 1 407 ? 2.122   -11.606 -5.019  1.00 89.09 407 A 1 
ATOM   3103 N  NE  . ARG A 1 407 ? 1.093   -12.143 -5.910  1.00 87.44 407 A 1 
ATOM   3104 C  CZ  . ARG A 1 407 ? 0.261   -13.149 -5.662  1.00 90.25 407 A 1 
ATOM   3105 N  NH1 . ARG A 1 407 ? 0.294   -13.864 -4.566  1.00 80.71 407 A 1 
ATOM   3106 N  NH2 . ARG A 1 407 ? -0.649  -13.461 -6.522  1.00 81.96 407 A 1 
ATOM   3107 N  N   . ALA A 1 408 ? 5.631   -14.466 -2.932  1.00 93.30 408 A 1 
ATOM   3108 C  CA  . ALA A 1 408 ? 5.144   -15.811 -2.684  1.00 92.68 408 A 1 
ATOM   3109 C  C   . ALA A 1 408 ? 3.648   -15.898 -3.042  1.00 92.83 408 A 1 
ATOM   3110 O  O   . ALA A 1 408 ? 2.952   -14.884 -2.968  1.00 92.07 408 A 1 
ATOM   3111 C  CB  . ALA A 1 408 ? 5.384   -16.156 -1.215  1.00 92.03 408 A 1 
ATOM   3112 N  N   . PRO A 1 409 ? 3.134   -17.100 -3.397  1.00 93.53 409 A 1 
ATOM   3113 C  CA  . PRO A 1 409 ? 1.702   -17.350 -3.381  1.00 92.52 409 A 1 
ATOM   3114 C  C   . PRO A 1 409 ? 1.116   -16.988 -2.016  1.00 93.09 409 A 1 
ATOM   3115 O  O   . PRO A 1 409 ? 1.784   -17.138 -0.992  1.00 92.12 409 A 1 
ATOM   3116 C  CB  . PRO A 1 409 ? 1.529   -18.837 -3.689  1.00 91.37 409 A 1 
ATOM   3117 C  CG  . PRO A 1 409 ? 2.835   -19.231 -4.366  1.00 89.74 409 A 1 
ATOM   3118 C  CD  . PRO A 1 409 ? 3.861   -18.314 -3.715  1.00 91.99 409 A 1 
ATOM   3119 N  N   . THR A 1 410 ? -0.134  -16.522 -1.992  1.00 92.58 410 A 1 
ATOM   3120 C  CA  . THR A 1 410 ? -0.846  -16.351 -0.725  1.00 91.50 410 A 1 
ATOM   3121 C  C   . THR A 1 410 ? -1.188  -17.727 -0.132  1.00 91.80 410 A 1 
ATOM   3122 O  O   . THR A 1 410 ? -1.215  -18.738 -0.836  1.00 91.41 410 A 1 
ATOM   3123 C  CB  . THR A 1 410 ? -2.117  -15.500 -0.864  1.00 91.11 410 A 1 
ATOM   3124 O  OG1 . THR A 1 410 ? -3.110  -16.221 -1.536  1.00 86.18 410 A 1 
ATOM   3125 C  CG2 . THR A 1 410 ? -1.885  -14.176 -1.582  1.00 86.92 410 A 1 
ATOM   3126 N  N   . MET A 1 411 ? -1.473  -17.788 1.152   1.00 91.41 411 A 1 
ATOM   3127 C  CA  . MET A 1 411 ? -1.943  -19.026 1.773   1.00 91.03 411 A 1 
ATOM   3128 C  C   . MET A 1 411 ? -3.268  -19.504 1.155   1.00 91.08 411 A 1 
ATOM   3129 O  O   . MET A 1 411 ? -3.472  -20.701 1.017   1.00 88.82 411 A 1 
ATOM   3130 C  CB  . MET A 1 411 ? -2.080  -18.826 3.290   1.00 90.41 411 A 1 
ATOM   3131 C  CG  . MET A 1 411 ? -0.716  -18.678 3.970   1.00 89.07 411 A 1 
ATOM   3132 S  SD  . MET A 1 411 ? -0.777  -18.356 5.754   1.00 89.02 411 A 1 
ATOM   3133 C  CE  . MET A 1 411 ? -1.220  -16.608 5.747   1.00 81.25 411 A 1 
ATOM   3134 N  N   . GLY A 1 412 ? -4.124  -18.579 0.716   1.00 91.04 412 A 1 
ATOM   3135 C  CA  . GLY A 1 412 ? -5.336  -18.883 -0.036  1.00 89.71 412 A 1 
ATOM   3136 C  C   . GLY A 1 412 ? -5.043  -19.509 -1.392  1.00 90.44 412 A 1 
ATOM   3137 O  O   . GLY A 1 412 ? -5.546  -20.597 -1.689  1.00 89.13 412 A 1 
ATOM   3138 N  N   . GLU A 1 413 ? -4.158  -18.909 -2.189  1.00 91.19 413 A 1 
ATOM   3139 C  CA  . GLU A 1 413 ? -3.752  -19.434 -3.501  1.00 90.35 413 A 1 
ATOM   3140 C  C   . GLU A 1 413 ? -3.108  -20.825 -3.401  1.00 90.55 413 A 1 
ATOM   3141 O  O   . GLU A 1 413 ? -3.333  -21.668 -4.268  1.00 89.02 413 A 1 
ATOM   3142 C  CB  . GLU A 1 413 ? -2.767  -18.456 -4.157  1.00 89.87 413 A 1 
ATOM   3143 C  CG  . GLU A 1 413 ? -3.430  -17.159 -4.654  1.00 89.11 413 A 1 
ATOM   3144 C  CD  . GLU A 1 413 ? -2.406  -16.086 -5.065  1.00 91.09 413 A 1 
ATOM   3145 O  OE1 . GLU A 1 413 ? -2.732  -15.204 -5.890  1.00 86.39 413 A 1 
ATOM   3146 O  OE2 . GLU A 1 413 ? -1.271  -16.082 -4.547  1.00 86.97 413 A 1 
ATOM   3147 N  N   . MET A 1 414 ? -2.344  -21.093 -2.354  1.00 90.90 414 A 1 
ATOM   3148 C  CA  . MET A 1 414 ? -1.703  -22.385 -2.125  1.00 90.53 414 A 1 
ATOM   3149 C  C   . MET A 1 414 ? -2.682  -23.462 -1.654  1.00 90.59 414 A 1 
ATOM   3150 O  O   . MET A 1 414 ? -2.606  -24.590 -2.136  1.00 88.80 414 A 1 
ATOM   3151 C  CB  . MET A 1 414 ? -0.571  -22.254 -1.099  1.00 89.76 414 A 1 
ATOM   3152 C  CG  . MET A 1 414 ? 0.619   -21.447 -1.641  1.00 87.81 414 A 1 
ATOM   3153 S  SD  . MET A 1 414 ? 2.070   -21.354 -0.543  1.00 88.19 414 A 1 
ATOM   3154 C  CE  . MET A 1 414 ? 1.404   -20.435 0.846   1.00 80.25 414 A 1 
ATOM   3155 N  N   . TYR A 1 415 ? -3.566  -23.141 -0.714  1.00 91.17 415 A 1 
ATOM   3156 C  CA  . TYR A 1 415 ? -4.230  -24.144 0.129   1.00 91.30 415 A 1 
ATOM   3157 C  C   . TYR A 1 415 ? -5.751  -24.043 0.208   1.00 90.98 415 A 1 
ATOM   3158 O  O   . TYR A 1 415 ? -6.368  -24.770 0.997   1.00 88.14 415 A 1 
ATOM   3159 C  CB  . TYR A 1 415 ? -3.599  -24.106 1.522   1.00 91.65 415 A 1 
ATOM   3160 C  CG  . TYR A 1 415 ? -2.141  -24.491 1.551   1.00 92.19 415 A 1 
ATOM   3161 C  CD1 . TYR A 1 415 ? -1.729  -25.735 1.039   1.00 89.68 415 A 1 
ATOM   3162 C  CD2 . TYR A 1 415 ? -1.184  -23.608 2.092   1.00 90.54 415 A 1 
ATOM   3163 C  CE1 . TYR A 1 415 ? -0.385  -26.116 1.072   1.00 89.71 415 A 1 
ATOM   3164 C  CE2 . TYR A 1 415 ? 0.170   -23.982 2.132   1.00 90.16 415 A 1 
ATOM   3165 C  CZ  . TYR A 1 415 ? 0.570   -25.235 1.624   1.00 92.09 415 A 1 
ATOM   3166 O  OH  . TYR A 1 415 ? 1.881   -25.612 1.663   1.00 91.02 415 A 1 
ATOM   3167 N  N   . ASN A 1 416 ? -6.396  -23.185 -0.581  1.00 91.27 416 A 1 
ATOM   3168 C  CA  . ASN A 1 416 ? -7.850  -23.119 -0.598  1.00 90.44 416 A 1 
ATOM   3169 C  C   . ASN A 1 416 ? -8.436  -24.415 -1.181  1.00 90.28 416 A 1 
ATOM   3170 O  O   . ASN A 1 416 ? -8.157  -24.762 -2.324  1.00 87.61 416 A 1 
ATOM   3171 C  CB  . ASN A 1 416 ? -8.276  -21.863 -1.353  1.00 88.14 416 A 1 
ATOM   3172 C  CG  . ASN A 1 416 ? -9.736  -21.501 -1.175  1.00 85.19 416 A 1 
ATOM   3173 O  OD1 . ASN A 1 416 ? -10.517 -22.182 -0.534  1.00 78.70 416 A 1 
ATOM   3174 N  ND2 . ASN A 1 416 ? -10.137 -20.386 -1.739  1.00 78.76 416 A 1 
ATOM   3175 N  N   . ASP A 1 417 ? -9.232  -25.123 -0.397  1.00 88.06 417 A 1 
ATOM   3176 C  CA  . ASP A 1 417 ? -9.885  -26.401 -0.723  1.00 87.04 417 A 1 
ATOM   3177 C  C   . ASP A 1 417 ? -11.398 -26.368 -0.482  1.00 87.42 417 A 1 
ATOM   3178 O  O   . ASP A 1 417 ? -12.106 -27.365 -0.620  1.00 83.46 417 A 1 
ATOM   3179 C  CB  . ASP A 1 417 ? -9.219  -27.518 0.085   1.00 83.71 417 A 1 
ATOM   3180 C  CG  . ASP A 1 417 ? -9.414  -27.417 1.612   1.00 81.86 417 A 1 
ATOM   3181 O  OD1 . ASP A 1 417 ? -9.985  -26.420 2.093   1.00 76.43 417 A 1 
ATOM   3182 O  OD2 . ASP A 1 417 ? -8.972  -28.367 2.292   1.00 77.06 417 A 1 
ATOM   3183 N  N   . SER A 1 418 ? -11.920 -25.198 -0.114  1.00 88.68 418 A 1 
ATOM   3184 C  CA  . SER A 1 418 ? -13.308 -25.043 0.277   1.00 88.44 418 A 1 
ATOM   3185 C  C   . SER A 1 418 ? -14.247 -25.009 -0.922  1.00 89.98 418 A 1 
ATOM   3186 O  O   . SER A 1 418 ? -13.848 -24.864 -2.079  1.00 88.08 418 A 1 
ATOM   3187 C  CB  . SER A 1 418 ? -13.452 -23.797 1.163   1.00 84.98 418 A 1 
ATOM   3188 O  OG  . SER A 1 418 ? -13.266 -22.625 0.414   1.00 76.56 418 A 1 
ATOM   3189 N  N   . LYS A 1 419 ? -15.540 -25.107 -0.650  1.00 86.60 419 A 1 
ATOM   3190 C  CA  . LYS A 1 419 ? -16.567 -24.862 -1.654  1.00 86.00 419 A 1 
ATOM   3191 C  C   . LYS A 1 419 ? -16.395 -23.460 -2.233  1.00 86.48 419 A 1 
ATOM   3192 O  O   . LYS A 1 419 ? -16.449 -22.484 -1.494  1.00 84.95 419 A 1 
ATOM   3193 C  CB  . LYS A 1 419 ? -17.944 -25.047 -1.013  1.00 83.12 419 A 1 
ATOM   3194 C  CG  . LYS A 1 419 ? -19.061 -24.685 -1.985  1.00 76.39 419 A 1 
ATOM   3195 C  CD  . LYS A 1 419 ? -20.432 -24.807 -1.319  1.00 74.23 419 A 1 
ATOM   3196 C  CE  . LYS A 1 419 ? -21.437 -24.245 -2.307  1.00 65.71 419 A 1 
ATOM   3197 N  NZ  . LYS A 1 419 ? -22.835 -24.364 -1.823  1.00 60.55 419 A 1 
ATOM   3198 N  N   . HIS A 1 420 ? -16.282 -23.360 -3.558  1.00 81.43 420 A 1 
ATOM   3199 C  CA  . HIS A 1 420 ? -16.292 -22.071 -4.232  1.00 80.48 420 A 1 
ATOM   3200 C  C   . HIS A 1 420 ? -17.721 -21.609 -4.523  1.00 79.13 420 A 1 
ATOM   3201 O  O   . HIS A 1 420 ? -18.173 -20.611 -3.964  1.00 78.87 420 A 1 
ATOM   3202 C  CB  . HIS A 1 420 ? -15.415 -22.154 -5.493  1.00 82.52 420 A 1 
ATOM   3203 C  CG  . HIS A 1 420 ? -15.251 -20.857 -6.219  1.00 82.63 420 A 1 
ATOM   3204 N  ND1 . HIS A 1 420 ? -14.842 -20.732 -7.531  1.00 80.30 420 A 1 
ATOM   3205 C  CD2 . HIS A 1 420 ? -15.439 -19.581 -5.742  1.00 80.95 420 A 1 
ATOM   3206 C  CE1 . HIS A 1 420 ? -14.791 -19.430 -7.836  1.00 81.84 420 A 1 
ATOM   3207 N  NE2 . HIS A 1 420 ? -15.156 -18.708 -6.769  1.00 82.40 420 A 1 
ATOM   3208 N  N   . PHE A 1 421 ? -18.461 -22.388 -5.337  1.00 79.46 421 A 1 
ATOM   3209 C  CA  . PHE A 1 421 ? -19.865 -22.115 -5.637  1.00 79.25 421 A 1 
ATOM   3210 C  C   . PHE A 1 421 ? -20.635 -23.394 -5.971  1.00 79.77 421 A 1 
ATOM   3211 O  O   . PHE A 1 421 ? -20.052 -24.456 -6.191  1.00 80.11 421 A 1 
ATOM   3212 C  CB  . PHE A 1 421 ? -19.980 -21.076 -6.769  1.00 79.47 421 A 1 
ATOM   3213 C  CG  . PHE A 1 421 ? -19.359 -21.499 -8.080  1.00 81.13 421 A 1 
ATOM   3214 C  CD1 . PHE A 1 421 ? -18.019 -21.160 -8.375  1.00 78.67 421 A 1 
ATOM   3215 C  CD2 . PHE A 1 421 ? -20.097 -22.220 -9.033  1.00 78.34 421 A 1 
ATOM   3216 C  CE1 . PHE A 1 421 ? -17.433 -21.542 -9.584  1.00 76.88 421 A 1 
ATOM   3217 C  CE2 . PHE A 1 421 ? -19.517 -22.610 -10.246 1.00 77.46 421 A 1 
ATOM   3218 C  CZ  . PHE A 1 421 ? -18.183 -22.270 -10.523 1.00 81.59 421 A 1 
ATOM   3219 N  N   . SER A 1 422 ? -21.947 -23.294 -6.026  1.00 76.26 422 A 1 
ATOM   3220 C  CA  . SER A 1 422 ? -22.804 -24.369 -6.514  1.00 74.82 422 A 1 
ATOM   3221 C  C   . SER A 1 422 ? -23.696 -23.883 -7.649  1.00 73.95 422 A 1 
ATOM   3222 O  O   . SER A 1 422 ? -24.214 -22.773 -7.593  1.00 71.22 422 A 1 
ATOM   3223 C  CB  . SER A 1 422 ? -23.681 -24.943 -5.402  1.00 72.83 422 A 1 
ATOM   3224 O  OG  . SER A 1 422 ? -22.905 -25.647 -4.456  1.00 67.72 422 A 1 
ATOM   3225 N  N   . ILE A 1 423 ? -23.932 -24.761 -8.645  1.00 75.61 423 A 1 
ATOM   3226 C  CA  . ILE A 1 423 ? -24.932 -24.567 -9.695  1.00 74.48 423 A 1 
ATOM   3227 C  C   . ILE A 1 423 ? -26.060 -25.574 -9.439  1.00 73.68 423 A 1 
ATOM   3228 O  O   . ILE A 1 423 ? -25.911 -26.777 -9.654  1.00 70.40 423 A 1 
ATOM   3229 C  CB  . ILE A 1 423 ? -24.313 -24.678 -11.105 1.00 72.15 423 A 1 
ATOM   3230 C  CG1 . ILE A 1 423 ? -23.161 -23.657 -11.277 1.00 66.72 423 A 1 
ATOM   3231 C  CG2 . ILE A 1 423 ? -25.405 -24.454 -12.162 1.00 65.74 423 A 1 
ATOM   3232 C  CD1 . ILE A 1 423 ? -22.410 -23.783 -12.616 1.00 61.30 423 A 1 
ATOM   3233 N  N   . GLY A 1 424 ? -27.171 -25.088 -8.932  1.00 72.87 424 A 1 
ATOM   3234 C  CA  . GLY A 1 424 ? -28.272 -25.939 -8.510  1.00 71.39 424 A 1 
ATOM   3235 C  C   . GLY A 1 424 ? -27.898 -26.843 -7.321  1.00 72.35 424 A 1 
ATOM   3236 O  O   . GLY A 1 424 ? -27.090 -26.480 -6.475  1.00 66.46 424 A 1 
ATOM   3237 N  N   . ARG A 1 425 ? -28.524 -28.028 -7.252  1.00 79.29 425 A 1 
ATOM   3238 C  CA  . ARG A 1 425 ? -28.329 -28.973 -6.138  1.00 80.91 425 A 1 
ATOM   3239 C  C   . ARG A 1 425 ? -27.305 -30.075 -6.425  1.00 82.00 425 A 1 
ATOM   3240 O  O   . ARG A 1 425 ? -26.916 -30.765 -5.497  1.00 75.60 425 A 1 
ATOM   3241 C  CB  . ARG A 1 425 ? -29.676 -29.606 -5.739  1.00 75.95 425 A 1 
ATOM   3242 C  CG  . ARG A 1 425 ? -30.631 -28.610 -5.075  1.00 65.75 425 A 1 
ATOM   3243 C  CD  . ARG A 1 425 ? -31.880 -29.345 -4.572  1.00 60.99 425 A 1 
ATOM   3244 N  NE  . ARG A 1 425 ? -32.807 -28.440 -3.886  1.00 53.02 425 A 1 
ATOM   3245 C  CZ  . ARG A 1 425 ? -33.961 -28.786 -3.331  1.00 47.29 425 A 1 
ATOM   3246 N  NH1 . ARG A 1 425 ? -34.397 -30.016 -3.357  1.00 44.76 425 A 1 
ATOM   3247 N  NH2 . ARG A 1 425 ? -34.699 -27.886 -2.742  1.00 43.23 425 A 1 
ATOM   3248 N  N   . PHE A 1 426 ? -26.898 -30.252 -7.677  1.00 86.69 426 A 1 
ATOM   3249 C  CA  . PHE A 1 426 ? -26.120 -31.418 -8.120  1.00 87.79 426 A 1 
ATOM   3250 C  C   . PHE A 1 426 ? -24.699 -31.070 -8.566  1.00 89.48 426 A 1 
ATOM   3251 O  O   . PHE A 1 426 ? -23.910 -31.974 -8.818  1.00 85.06 426 A 1 
ATOM   3252 C  CB  . PHE A 1 426 ? -26.881 -32.136 -9.239  1.00 84.14 426 A 1 
ATOM   3253 C  CG  . PHE A 1 426 ? -28.259 -32.597 -8.835  1.00 77.31 426 A 1 
ATOM   3254 C  CD1 . PHE A 1 426 ? -28.403 -33.663 -7.927  1.00 69.60 426 A 1 
ATOM   3255 C  CD2 . PHE A 1 426 ? -29.403 -31.971 -9.350  1.00 67.70 426 A 1 
ATOM   3256 C  CE1 . PHE A 1 426 ? -29.683 -34.101 -7.541  1.00 61.55 426 A 1 
ATOM   3257 C  CE2 . PHE A 1 426 ? -30.681 -32.403 -8.968  1.00 61.22 426 A 1 
ATOM   3258 C  CZ  . PHE A 1 426 ? -30.825 -33.467 -8.063  1.00 61.13 426 A 1 
ATOM   3259 N  N   . TYR A 1 427 ? -24.359 -29.795 -8.654  1.00 83.90 427 A 1 
ATOM   3260 C  CA  . TYR A 1 427 ? -23.032 -29.338 -9.018  1.00 85.76 427 A 1 
ATOM   3261 C  C   . TYR A 1 427 ? -22.483 -28.405 -7.941  1.00 85.00 427 A 1 
ATOM   3262 O  O   . TYR A 1 427 ? -23.094 -27.388 -7.617  1.00 81.58 427 A 1 
ATOM   3263 C  CB  . TYR A 1 427 ? -23.086 -28.655 -10.389 1.00 86.19 427 A 1 
ATOM   3264 C  CG  . TYR A 1 427 ? -21.735 -28.214 -10.884 1.00 88.80 427 A 1 
ATOM   3265 C  CD1 . TYR A 1 427 ? -21.204 -26.956 -10.506 1.00 85.62 427 A 1 
ATOM   3266 C  CD2 . TYR A 1 427 ? -20.981 -29.053 -11.721 1.00 85.24 427 A 1 
ATOM   3267 C  CE1 . TYR A 1 427 ? -19.959 -26.543 -10.967 1.00 83.92 427 A 1 
ATOM   3268 C  CE2 . TYR A 1 427 ? -19.724 -28.642 -12.201 1.00 84.68 427 A 1 
ATOM   3269 C  CZ  . TYR A 1 427 ? -19.218 -27.382 -11.822 1.00 89.06 427 A 1 
ATOM   3270 O  OH  . TYR A 1 427 ? -17.999 -26.974 -12.299 1.00 88.29 427 A 1 
ATOM   3271 N  N   . THR A 1 428 ? -21.320 -28.766 -7.411  1.00 89.47 428 A 1 
ATOM   3272 C  CA  . THR A 1 428 ? -20.541 -27.899 -6.524  1.00 89.34 428 A 1 
ATOM   3273 C  C   . THR A 1 428 ? -19.114 -27.866 -7.030  1.00 90.50 428 A 1 
ATOM   3274 O  O   . THR A 1 428 ? -18.509 -28.916 -7.221  1.00 89.44 428 A 1 
ATOM   3275 C  CB  . THR A 1 428 ? -20.615 -28.372 -5.065  1.00 86.26 428 A 1 
ATOM   3276 O  OG1 . THR A 1 428 ? -21.966 -28.352 -4.634  1.00 80.87 428 A 1 
ATOM   3277 C  CG2 . THR A 1 428 ? -19.840 -27.474 -4.111  1.00 80.66 428 A 1 
ATOM   3278 N  N   . ASN A 1 429 ? -18.588 -26.669 -7.253  1.00 88.92 429 A 1 
ATOM   3279 C  CA  . ASN A 1 429 ? -17.202 -26.434 -7.623  1.00 88.86 429 A 1 
ATOM   3280 C  C   . ASN A 1 429 ? -16.385 -26.182 -6.348  1.00 88.23 429 A 1 
ATOM   3281 O  O   . ASN A 1 429 ? -16.797 -25.385 -5.505  1.00 87.35 429 A 1 
ATOM   3282 C  CB  . ASN A 1 429 ? -17.162 -25.264 -8.609  1.00 88.82 429 A 1 
ATOM   3283 C  CG  . ASN A 1 429 ? -15.821 -25.148 -9.311  1.00 89.75 429 A 1 
ATOM   3284 O  OD1 . ASN A 1 429 ? -14.820 -24.804 -8.724  1.00 84.11 429 A 1 
ATOM   3285 N  ND2 . ASN A 1 429 ? -15.781 -25.425 -10.599 1.00 83.72 429 A 1 
ATOM   3286 N  N   . TYR A 1 430 ? -15.269 -26.886 -6.229  1.00 92.70 430 A 1 
ATOM   3287 C  CA  . TYR A 1 430 ? -14.372 -26.794 -5.080  1.00 92.57 430 A 1 
ATOM   3288 C  C   . TYR A 1 430 ? -13.040 -26.179 -5.494  1.00 92.49 430 A 1 
ATOM   3289 O  O   . TYR A 1 430 ? -12.510 -26.474 -6.561  1.00 90.94 430 A 1 
ATOM   3290 C  CB  . TYR A 1 430 ? -14.163 -28.170 -4.444  1.00 91.44 430 A 1 
ATOM   3291 C  CG  . TYR A 1 430 ? -15.389 -28.717 -3.761  1.00 89.53 430 A 1 
ATOM   3292 C  CD1 . TYR A 1 430 ? -15.641 -28.432 -2.404  1.00 85.56 430 A 1 
ATOM   3293 C  CD2 . TYR A 1 430 ? -16.307 -29.511 -4.473  1.00 85.59 430 A 1 
ATOM   3294 C  CE1 . TYR A 1 430 ? -16.784 -28.925 -1.759  1.00 83.76 430 A 1 
ATOM   3295 C  CE2 . TYR A 1 430 ? -17.459 -30.009 -3.845  1.00 83.76 430 A 1 
ATOM   3296 C  CZ  . TYR A 1 430 ? -17.692 -29.714 -2.485  1.00 84.87 430 A 1 
ATOM   3297 O  OH  . TYR A 1 430 ? -18.817 -30.203 -1.865  1.00 82.68 430 A 1 
ATOM   3298 N  N   . TRP A 1 431 ? -12.475 -25.359 -4.612  1.00 92.33 431 A 1 
ATOM   3299 C  CA  . TRP A 1 431 ? -11.087 -24.959 -4.696  1.00 91.66 431 A 1 
ATOM   3300 C  C   . TRP A 1 431 ? -10.193 -26.182 -4.503  1.00 92.38 431 A 1 
ATOM   3301 O  O   . TRP A 1 431 ? -10.457 -27.027 -3.649  1.00 91.12 431 A 1 
ATOM   3302 C  CB  . TRP A 1 431 ? -10.795 -23.895 -3.649  1.00 89.52 431 A 1 
ATOM   3303 C  CG  . TRP A 1 431 ? -11.523 -22.601 -3.861  1.00 87.78 431 A 1 
ATOM   3304 C  CD1 . TRP A 1 431 ? -12.716 -22.267 -3.332  1.00 82.64 431 A 1 
ATOM   3305 C  CD2 . TRP A 1 431 ? -11.091 -21.466 -4.670  1.00 84.60 431 A 1 
ATOM   3306 N  NE1 . TRP A 1 431 ? -13.058 -20.981 -3.746  1.00 81.70 431 A 1 
ATOM   3307 C  CE2 . TRP A 1 431 ? -12.077 -20.453 -4.545  1.00 82.92 431 A 1 
ATOM   3308 C  CE3 . TRP A 1 431 ? -9.957  -21.200 -5.451  1.00 81.47 431 A 1 
ATOM   3309 C  CZ2 . TRP A 1 431 ? -11.935 -19.192 -5.167  1.00 80.41 431 A 1 
ATOM   3310 C  CZ3 . TRP A 1 431 ? -9.811  -19.952 -6.078  1.00 79.71 431 A 1 
ATOM   3311 C  CH2 . TRP A 1 431 ? -10.783 -18.963 -5.932  1.00 79.44 431 A 1 
ATOM   3312 N  N   . VAL A 1 432 ? -9.133  -26.273 -5.292  1.00 91.57 432 A 1 
ATOM   3313 C  CA  . VAL A 1 432 ? -8.115  -27.318 -5.169  1.00 91.51 432 A 1 
ATOM   3314 C  C   . VAL A 1 432 ? -6.757  -26.661 -4.966  1.00 91.65 432 A 1 
ATOM   3315 O  O   . VAL A 1 432 ? -6.363  -25.823 -5.775  1.00 90.08 432 A 1 
ATOM   3316 C  CB  . VAL A 1 432 ? -8.056  -28.288 -6.365  1.00 90.18 432 A 1 
ATOM   3317 C  CG1 . VAL A 1 432 ? -8.225  -29.727 -5.865  1.00 80.68 432 A 1 
ATOM   3318 C  CG2 . VAL A 1 432 ? -9.100  -28.044 -7.448  1.00 81.47 432 A 1 
ATOM   3319 N  N   . PRO A 1 433 ? -6.010  -27.045 -3.924  1.00 90.86 433 A 1 
ATOM   3320 C  CA  . PRO A 1 433 ? -4.645  -26.595 -3.728  1.00 89.62 433 A 1 
ATOM   3321 C  C   . PRO A 1 433 ? -3.766  -26.943 -4.925  1.00 89.57 433 A 1 
ATOM   3322 O  O   . PRO A 1 433 ? -3.871  -28.028 -5.501  1.00 87.77 433 A 1 
ATOM   3323 C  CB  . PRO A 1 433 ? -4.148  -27.285 -2.455  1.00 87.66 433 A 1 
ATOM   3324 C  CG  . PRO A 1 433 ? -5.432  -27.574 -1.694  1.00 84.64 433 A 1 
ATOM   3325 C  CD  . PRO A 1 433 ? -6.435  -27.874 -2.801  1.00 87.87 433 A 1 
ATOM   3326 N  N   . ASN A 1 434 ? -2.851  -26.031 -5.286  1.00 88.95 434 A 1 
ATOM   3327 C  CA  . ASN A 1 434 ? -1.851  -26.272 -6.316  1.00 88.44 434 A 1 
ATOM   3328 C  C   . ASN A 1 434 ? -0.447  -26.290 -5.694  1.00 88.18 434 A 1 
ATOM   3329 O  O   . ASN A 1 434 ? 0.173   -25.232 -5.544  1.00 86.12 434 A 1 
ATOM   3330 C  CB  . ASN A 1 434 ? -1.995  -25.248 -7.448  1.00 87.72 434 A 1 
ATOM   3331 C  CG  . ASN A 1 434 ? -1.023  -25.531 -8.594  1.00 88.01 434 A 1 
ATOM   3332 O  OD1 . ASN A 1 434 ? -0.254  -26.475 -8.587  1.00 84.50 434 A 1 
ATOM   3333 N  ND2 . ASN A 1 434 ? -1.052  -24.702 -9.613  1.00 83.75 434 A 1 
ATOM   3334 N  N   . PRO A 1 435 ? 0.113   -27.475 -5.390  1.00 83.07 435 A 1 
ATOM   3335 C  CA  . PRO A 1 435 ? 1.442   -27.573 -4.787  1.00 80.33 435 A 1 
ATOM   3336 C  C   . PRO A 1 435 ? 2.580   -27.223 -5.753  1.00 82.66 435 A 1 
ATOM   3337 O  O   . PRO A 1 435 ? 3.737   -27.203 -5.351  1.00 80.56 435 A 1 
ATOM   3338 C  CB  . PRO A 1 435 ? 1.530   -29.022 -4.291  1.00 77.19 435 A 1 
ATOM   3339 C  CG  . PRO A 1 435 ? 0.658   -29.782 -5.291  1.00 73.32 435 A 1 
ATOM   3340 C  CD  . PRO A 1 435 ? -0.467  -28.789 -5.579  1.00 74.98 435 A 1 
ATOM   3341 N  N   . ASN A 1 436 ? 2.282   -26.953 -7.031  1.00 86.67 436 A 1 
ATOM   3342 C  CA  . ASN A 1 436 ? 3.256   -26.578 -8.055  1.00 87.59 436 A 1 
ATOM   3343 C  C   . ASN A 1 436 ? 3.305   -25.064 -8.315  1.00 89.92 436 A 1 
ATOM   3344 O  O   . ASN A 1 436 ? 3.984   -24.637 -9.252  1.00 88.40 436 A 1 
ATOM   3345 C  CB  . ASN A 1 436 ? 2.963   -27.364 -9.345  1.00 85.43 436 A 1 
ATOM   3346 C  CG  . ASN A 1 436 ? 3.004   -28.864 -9.147  1.00 81.49 436 A 1 
ATOM   3347 O  OD1 . ASN A 1 436 ? 3.900   -29.435 -8.550  1.00 74.43 436 A 1 
ATOM   3348 N  ND2 . ASN A 1 436 ? 2.022   -29.562 -9.661  1.00 72.57 436 A 1 
ATOM   3349 N  N   . LEU A 1 437 ? 2.596   -24.246 -7.525  1.00 88.45 437 A 1 
ATOM   3350 C  CA  . LEU A 1 437 ? 2.654   -22.792 -7.643  1.00 89.68 437 A 1 
ATOM   3351 C  C   . LEU A 1 437 ? 4.080   -22.294 -7.422  1.00 90.92 437 A 1 
ATOM   3352 O  O   . LEU A 1 437 ? 4.713   -22.559 -6.404  1.00 90.33 437 A 1 
ATOM   3353 C  CB  . LEU A 1 437 ? 1.699   -22.118 -6.646  1.00 88.43 437 A 1 
ATOM   3354 C  CG  . LEU A 1 437 ? 0.241   -22.047 -7.130  1.00 87.42 437 A 1 
ATOM   3355 C  CD1 . LEU A 1 437 ? -0.655  -21.567 -5.983  1.00 84.60 437 A 1 
ATOM   3356 C  CD2 . LEU A 1 437 ? 0.064   -21.079 -8.300  1.00 84.31 437 A 1 
ATOM   3357 N  N   . ARG A 1 438 ? 4.562   -21.523 -8.400  1.00 91.94 438 A 1 
ATOM   3358 C  CA  . ARG A 1 438 ? 5.819   -20.787 -8.324  1.00 92.12 438 A 1 
ATOM   3359 C  C   . ARG A 1 438 ? 5.553   -19.367 -7.838  1.00 92.55 438 A 1 
ATOM   3360 O  O   . ARG A 1 438 ? 4.448   -18.864 -8.047  1.00 91.78 438 A 1 
ATOM   3361 C  CB  . ARG A 1 438 ? 6.517   -20.795 -9.685  1.00 90.66 438 A 1 
ATOM   3362 C  CG  . ARG A 1 438 ? 6.921   -22.213 -10.107 1.00 87.58 438 A 1 
ATOM   3363 C  CD  . ARG A 1 438 ? 7.756   -22.194 -11.400 1.00 86.72 438 A 1 
ATOM   3364 N  NE  . ARG A 1 438 ? 7.027   -21.634 -12.544 1.00 80.84 438 A 1 
ATOM   3365 C  CZ  . ARG A 1 438 ? 6.136   -22.241 -13.315 1.00 76.42 438 A 1 
ATOM   3366 N  NH1 . ARG A 1 438 ? 5.784   -23.486 -13.119 1.00 68.56 438 A 1 
ATOM   3367 N  NH2 . ARG A 1 438 ? 5.603   -21.591 -14.302 1.00 70.74 438 A 1 
ATOM   3368 N  N   . PRO A 1 439 ? 6.538   -18.697 -7.225  1.00 92.95 439 A 1 
ATOM   3369 C  CA  . PRO A 1 439 ? 6.413   -17.279 -6.922  1.00 93.09 439 A 1 
ATOM   3370 C  C   . PRO A 1 439 ? 6.224   -16.465 -8.203  1.00 93.51 439 A 1 
ATOM   3371 O  O   . PRO A 1 439 ? 6.863   -16.739 -9.224  1.00 92.56 439 A 1 
ATOM   3372 C  CB  . PRO A 1 439 ? 7.704   -16.902 -6.187  1.00 91.93 439 A 1 
ATOM   3373 C  CG  . PRO A 1 439 ? 8.710   -17.927 -6.686  1.00 89.52 439 A 1 
ATOM   3374 C  CD  . PRO A 1 439 ? 7.867   -19.174 -6.895  1.00 91.93 439 A 1 
ATOM   3375 N  N   . GLU A 1 440 ? 5.402   -15.425 -8.145  1.00 95.41 440 A 1 
ATOM   3376 C  CA  . GLU A 1 440 ? 5.412   -14.371 -9.153  1.00 95.29 440 A 1 
ATOM   3377 C  C   . GLU A 1 440 ? 6.736   -13.627 -9.112  1.00 96.37 440 A 1 
ATOM   3378 O  O   . GLU A 1 440 ? 7.296   -13.391 -8.047  1.00 95.33 440 A 1 
ATOM   3379 C  CB  . GLU A 1 440 ? 4.312   -13.334 -8.923  1.00 91.98 440 A 1 
ATOM   3380 C  CG  . GLU A 1 440 ? 2.898   -13.865 -9.108  1.00 85.78 440 A 1 
ATOM   3381 C  CD  . GLU A 1 440 ? 1.855   -12.735 -9.101  1.00 90.45 440 A 1 
ATOM   3382 O  OE1 . GLU A 1 440 ? 0.662   -13.043 -8.856  1.00 84.49 440 A 1 
ATOM   3383 O  OE2 . GLU A 1 440 ? 2.214   -11.567 -9.330  1.00 85.49 440 A 1 
ATOM   3384 N  N   . THR A 1 441 ? 7.207   -13.183 -10.281 1.00 96.32 441 A 1 
ATOM   3385 C  CA  . THR A 1 441 ? 8.395   -12.342 -10.361 1.00 96.64 441 A 1 
ATOM   3386 C  C   . THR A 1 441 ? 8.202   -11.218 -11.362 1.00 96.68 441 A 1 
ATOM   3387 O  O   . THR A 1 441 ? 7.437   -11.361 -12.313 1.00 95.42 441 A 1 
ATOM   3388 C  CB  . THR A 1 441 ? 9.651   -13.143 -10.731 1.00 95.45 441 A 1 
ATOM   3389 O  OG1 . THR A 1 441 ? 9.534   -13.807 -11.969 1.00 87.12 441 A 1 
ATOM   3390 C  CG2 . THR A 1 441 ? 9.944   -14.219 -9.699  1.00 87.14 441 A 1 
ATOM   3391 N  N   . ASN A 1 442 ? 8.946   -10.135 -11.201 1.00 96.84 442 A 1 
ATOM   3392 C  CA  . ASN A 1 442 ? 9.085   -9.142  -12.249 1.00 96.77 442 A 1 
ATOM   3393 C  C   . ASN A 1 442 ? 10.520  -8.628  -12.370 1.00 97.53 442 A 1 
ATOM   3394 O  O   . ASN A 1 442 ? 11.352  -8.789  -11.475 1.00 96.86 442 A 1 
ATOM   3395 C  CB  . ASN A 1 442 ? 8.013   -8.049  -12.110 1.00 93.79 442 A 1 
ATOM   3396 C  CG  . ASN A 1 442 ? 8.281   -6.983  -11.058 1.00 94.93 442 A 1 
ATOM   3397 O  OD1 . ASN A 1 442 ? 9.370   -6.737  -10.590 1.00 87.55 442 A 1 
ATOM   3398 N  ND2 . ASN A 1 442 ? 7.258   -6.249  -10.694 1.00 88.01 442 A 1 
ATOM   3399 N  N   . GLU A 1 443 ? 10.770  -7.987  -13.508 1.00 97.78 443 A 1 
ATOM   3400 C  CA  . GLU A 1 443 ? 11.876  -7.077  -13.741 1.00 97.58 443 A 1 
ATOM   3401 C  C   . GLU A 1 443 ? 11.307  -5.778  -14.312 1.00 97.71 443 A 1 
ATOM   3402 O  O   . GLU A 1 443 ? 10.489  -5.789  -15.229 1.00 96.40 443 A 1 
ATOM   3403 C  CB  . GLU A 1 443 ? 12.948  -7.725  -14.649 1.00 95.21 443 A 1 
ATOM   3404 C  CG  . GLU A 1 443 ? 12.421  -8.194  -16.017 1.00 84.20 443 A 1 
ATOM   3405 C  CD  . GLU A 1 443 ? 13.457  -8.888  -16.911 1.00 86.47 443 A 1 
ATOM   3406 O  OE1 . GLU A 1 443 ? 13.107  -9.183  -18.087 1.00 78.99 443 A 1 
ATOM   3407 O  OE2 . GLU A 1 443 ? 14.588  -9.140  -16.476 1.00 80.81 443 A 1 
ATOM   3408 N  N   . THR A 1 444 ? 11.712  -4.642  -13.747 1.00 97.52 444 A 1 
ATOM   3409 C  CA  . THR A 1 444 ? 11.293  -3.306  -14.181 1.00 97.43 444 A 1 
ATOM   3410 C  C   . THR A 1 444 ? 12.503  -2.483  -14.557 1.00 97.84 444 A 1 
ATOM   3411 O  O   . THR A 1 444 ? 13.466  -2.401  -13.799 1.00 97.03 444 A 1 
ATOM   3412 C  CB  . THR A 1 444 ? 10.468  -2.594  -13.097 1.00 95.95 444 A 1 
ATOM   3413 O  OG1 . THR A 1 444 ? 9.295   -3.327  -12.838 1.00 88.60 444 A 1 
ATOM   3414 C  CG2 . THR A 1 444 ? 10.026  -1.188  -13.500 1.00 89.31 444 A 1 
ATOM   3415 N  N   . GLN A 1 445 ? 12.430  -1.836  -15.728 1.00 98.17 445 A 1 
ATOM   3416 C  CA  . GLN A 1 445 ? 13.309  -0.747  -16.115 1.00 98.07 445 A 1 
ATOM   3417 C  C   . GLN A 1 445 ? 12.554  0.564   -15.968 1.00 98.25 445 A 1 
ATOM   3418 O  O   . GLN A 1 445 ? 11.399  0.672   -16.384 1.00 97.33 445 A 1 
ATOM   3419 C  CB  . GLN A 1 445 ? 13.797  -0.938  -17.554 1.00 96.87 445 A 1 
ATOM   3420 C  CG  . GLN A 1 445 ? 14.644  -2.208  -17.692 1.00 89.95 445 A 1 
ATOM   3421 C  CD  . GLN A 1 445 ? 15.177  -2.439  -19.105 1.00 88.92 445 A 1 
ATOM   3422 O  OE1 . GLN A 1 445 ? 15.063  -1.624  -20.007 1.00 79.68 445 A 1 
ATOM   3423 N  NE2 . GLN A 1 445 ? 15.788  -3.568  -19.358 1.00 77.39 445 A 1 
ATOM   3424 N  N   . GLU A 1 446 ? 13.212  1.576   -15.404 1.00 98.39 446 A 1 
ATOM   3425 C  CA  . GLU A 1 446 ? 12.648  2.906   -15.261 1.00 98.23 446 A 1 
ATOM   3426 C  C   . GLU A 1 446 ? 13.708  3.945   -15.599 1.00 98.35 446 A 1 
ATOM   3427 O  O   . GLU A 1 446 ? 14.847  3.863   -15.144 1.00 97.68 446 A 1 
ATOM   3428 C  CB  . GLU A 1 446 ? 12.061  3.074   -13.851 1.00 97.57 446 A 1 
ATOM   3429 C  CG  . GLU A 1 446 ? 11.320  4.402   -13.668 1.00 95.68 446 A 1 
ATOM   3430 C  CD  . GLU A 1 446 ? 10.393  4.416   -12.441 1.00 96.08 446 A 1 
ATOM   3431 O  OE1 . GLU A 1 446 ? 9.560   5.350   -12.344 1.00 91.28 446 A 1 
ATOM   3432 O  OE2 . GLU A 1 446 ? 10.403  3.472   -11.623 1.00 92.14 446 A 1 
ATOM   3433 N  N   . TYR A 1 447 ? 13.336  4.931   -16.439 1.00 98.46 447 A 1 
ATOM   3434 C  CA  . TYR A 1 447 ? 14.207  6.012   -16.878 1.00 98.46 447 A 1 
ATOM   3435 C  C   . TYR A 1 447 ? 13.475  7.328   -16.723 1.00 98.59 447 A 1 
ATOM   3436 O  O   . TYR A 1 447 ? 12.289  7.416   -17.050 1.00 97.83 447 A 1 
ATOM   3437 C  CB  . TYR A 1 447 ? 14.618  5.813   -18.344 1.00 97.54 447 A 1 
ATOM   3438 C  CG  . TYR A 1 447 ? 15.168  4.448   -18.660 1.00 95.46 447 A 1 
ATOM   3439 C  CD1 . TYR A 1 447 ? 16.506  4.129   -18.336 1.00 88.29 447 A 1 
ATOM   3440 C  CD2 . TYR A 1 447 ? 14.343  3.474   -19.264 1.00 88.89 447 A 1 
ATOM   3441 C  CE1 . TYR A 1 447 ? 17.013  2.855   -18.620 1.00 84.38 447 A 1 
ATOM   3442 C  CE2 . TYR A 1 447 ? 14.850  2.204   -19.557 1.00 84.98 447 A 1 
ATOM   3443 C  CZ  . TYR A 1 447 ? 16.184  1.903   -19.232 1.00 84.15 447 A 1 
ATOM   3444 O  OH  . TYR A 1 447 ? 16.690  0.653   -19.515 1.00 80.08 447 A 1 
ATOM   3445 N  N   . GLY A 1 448 ? 14.162  8.362   -16.288 1.00 98.32 448 A 1 
ATOM   3446 C  CA  . GLY A 1 448 ? 13.541  9.654   -16.113 1.00 98.36 448 A 1 
ATOM   3447 C  C   . GLY A 1 448 ? 14.528  10.790  -15.970 1.00 98.57 448 A 1 
ATOM   3448 O  O   . GLY A 1 448 ? 15.745  10.619  -16.050 1.00 97.98 448 A 1 
ATOM   3449 N  N   . PHE A 1 449 ? 13.958  11.973  -15.781 1.00 98.34 449 A 1 
ATOM   3450 C  CA  . PHE A 1 449 ? 14.708  13.192  -15.534 1.00 98.31 449 A 1 
ATOM   3451 C  C   . PHE A 1 449 ? 13.957  14.081  -14.550 1.00 98.40 449 A 1 
ATOM   3452 O  O   . PHE A 1 449 ? 12.746  13.941  -14.357 1.00 97.95 449 A 1 
ATOM   3453 C  CB  . PHE A 1 449 ? 14.994  13.914  -16.855 1.00 97.89 449 A 1 
ATOM   3454 C  CG  . PHE A 1 449 ? 13.796  14.547  -17.514 1.00 97.95 449 A 1 
ATOM   3455 C  CD1 . PHE A 1 449 ? 12.902  13.772  -18.281 1.00 96.46 449 A 1 
ATOM   3456 C  CD2 . PHE A 1 449 ? 13.558  15.923  -17.377 1.00 96.30 449 A 1 
ATOM   3457 C  CE1 . PHE A 1 449 ? 11.794  14.365  -18.898 1.00 95.41 449 A 1 
ATOM   3458 C  CE2 . PHE A 1 449 ? 12.448  16.524  -17.997 1.00 95.43 449 A 1 
ATOM   3459 C  CZ  . PHE A 1 449 ? 11.568  15.745  -18.762 1.00 95.56 449 A 1 
ATOM   3460 N  N   . GLY A 1 450 ? 14.675  15.009  -13.938 1.00 98.21 450 A 1 
ATOM   3461 C  CA  . GLY A 1 450 ? 14.126  16.028  -13.072 1.00 98.07 450 A 1 
ATOM   3462 C  C   . GLY A 1 450 ? 14.724  17.393  -13.385 1.00 98.08 450 A 1 
ATOM   3463 O  O   . GLY A 1 450 ? 15.864  17.508  -13.847 1.00 97.11 450 A 1 
ATOM   3464 N  N   . LEU A 1 451 ? 13.921  18.435  -13.150 1.00 97.92 451 A 1 
ATOM   3465 C  CA  . LEU A 1 451 ? 14.296  19.836  -13.267 1.00 97.65 451 A 1 
ATOM   3466 C  C   . LEU A 1 451 ? 14.025  20.509  -11.932 1.00 97.49 451 A 1 
ATOM   3467 O  O   . LEU A 1 451 ? 12.953  20.330  -11.354 1.00 96.53 451 A 1 
ATOM   3468 C  CB  . LEU A 1 451 ? 13.477  20.515  -14.386 1.00 97.16 451 A 1 
ATOM   3469 C  CG  . LEU A 1 451 ? 13.558  19.866  -15.774 1.00 95.42 451 A 1 
ATOM   3470 C  CD1 . LEU A 1 451 ? 12.583  20.556  -16.725 1.00 93.02 451 A 1 
ATOM   3471 C  CD2 . LEU A 1 451 ? 14.958  19.970  -16.370 1.00 92.85 451 A 1 
ATOM   3472 N  N   . ARG A 1 452 ? 14.971  21.327  -11.458 1.00 96.24 452 A 1 
ATOM   3473 C  CA  . ARG A 1 452 ? 14.827  22.138  -10.255 1.00 95.34 452 A 1 
ATOM   3474 C  C   . ARG A 1 452 ? 15.366  23.533  -10.536 1.00 95.08 452 A 1 
ATOM   3475 O  O   . ARG A 1 452 ? 16.525  23.680  -10.922 1.00 92.48 452 A 1 
ATOM   3476 C  CB  . ARG A 1 452 ? 15.531  21.438  -9.077  1.00 92.59 452 A 1 
ATOM   3477 C  CG  . ARG A 1 452 ? 15.343  22.204  -7.763  1.00 82.31 452 A 1 
ATOM   3478 C  CD  . ARG A 1 452 ? 16.100  21.518  -6.622  1.00 81.82 452 A 1 
ATOM   3479 N  NE  . ARG A 1 452 ? 15.390  20.322  -6.110  1.00 73.58 452 A 1 
ATOM   3480 C  CZ  . ARG A 1 452 ? 15.865  19.459  -5.245  1.00 69.60 452 A 1 
ATOM   3481 N  NH1 . ARG A 1 452 ? 17.121  19.438  -4.889  1.00 65.04 452 A 1 
ATOM   3482 N  NH2 . ARG A 1 452 ? 15.089  18.605  -4.672  1.00 59.25 452 A 1 
ATOM   3483 N  N   . PHE A 1 453 ? 14.511  24.524  -10.357 1.00 95.15 453 A 1 
ATOM   3484 C  CA  . PHE A 1 453 ? 14.861  25.929  -10.522 1.00 94.22 453 A 1 
ATOM   3485 C  C   . PHE A 1 453 ? 14.339  26.723  -9.333  1.00 93.24 453 A 1 
ATOM   3486 O  O   . PHE A 1 453 ? 13.192  26.535  -8.931  1.00 89.99 453 A 1 
ATOM   3487 C  CB  . PHE A 1 453 ? 14.268  26.484  -11.809 1.00 93.15 453 A 1 
ATOM   3488 C  CG  . PHE A 1 453 ? 14.755  25.826  -13.075 1.00 92.83 453 A 1 
ATOM   3489 C  CD1 . PHE A 1 453 ? 15.995  26.193  -13.629 1.00 89.19 453 A 1 
ATOM   3490 C  CD2 . PHE A 1 453 ? 13.962  24.872  -13.732 1.00 88.89 453 A 1 
ATOM   3491 C  CE1 . PHE A 1 453 ? 16.433  25.627  -14.838 1.00 87.08 453 A 1 
ATOM   3492 C  CE2 . PHE A 1 453 ? 14.392  24.300  -14.946 1.00 87.06 453 A 1 
ATOM   3493 C  CZ  . PHE A 1 453 ? 15.625  24.681  -15.498 1.00 87.32 453 A 1 
ATOM   3494 N  N   . ASP A 1 454 ? 15.158  27.659  -8.845  1.00 87.06 454 A 1 
ATOM   3495 C  CA  . ASP A 1 454 ? 14.785  28.687  -7.868  1.00 83.24 454 A 1 
ATOM   3496 C  C   . ASP A 1 454 ? 14.831  30.053  -8.570  1.00 82.23 454 A 1 
ATOM   3497 O  O   . ASP A 1 454 ? 15.577  30.226  -9.533  1.00 73.54 454 A 1 
ATOM   3498 C  CB  . ASP A 1 454 ? 15.726  28.613  -6.659  1.00 77.44 454 A 1 
ATOM   3499 C  CG  . ASP A 1 454 ? 15.752  27.224  -5.991  1.00 70.96 454 A 1 
ATOM   3500 O  OD1 . ASP A 1 454 ? 14.664  26.642  -5.763  1.00 63.94 454 A 1 
ATOM   3501 O  OD2 . ASP A 1 454 ? 16.866  26.716  -5.723  1.00 64.12 454 A 1 
ATOM   3502 N  N   . ASP A 1 455 ? 14.001  31.025  -8.130  1.00 74.73 455 A 1 
ATOM   3503 C  CA  . ASP A 1 455 ? 13.876  32.378  -8.689  1.00 73.37 455 A 1 
ATOM   3504 C  C   . ASP A 1 455 ? 13.684  32.398  -10.225 1.00 75.09 455 A 1 
ATOM   3505 O  O   . ASP A 1 455 ? 14.412  33.044  -10.980 1.00 70.70 455 A 1 
ATOM   3506 C  CB  . ASP A 1 455 ? 15.029  33.277  -8.206  1.00 68.66 455 A 1 
ATOM   3507 C  CG  . ASP A 1 455 ? 15.007  33.571  -6.703  1.00 63.36 455 A 1 
ATOM   3508 O  OD1 . ASP A 1 455 ? 13.901  33.798  -6.163  1.00 59.31 455 A 1 
ATOM   3509 O  OD2 . ASP A 1 455 ? 16.102  33.692  -6.115  1.00 57.39 455 A 1 
ATOM   3510 N  N   . LEU A 1 456 ? 12.665  31.648  -10.716 1.00 71.99 456 A 1 
ATOM   3511 C  CA  . LEU A 1 456 ? 12.479  31.388  -12.144 1.00 70.17 456 A 1 
ATOM   3512 C  C   . LEU A 1 456 ? 11.788  32.537  -12.894 1.00 72.38 456 A 1 
ATOM   3513 O  O   . LEU A 1 456 ? 12.303  33.033  -13.903 1.00 65.95 456 A 1 
ATOM   3514 C  CB  . LEU A 1 456 ? 11.676  30.079  -12.292 1.00 64.46 456 A 1 
ATOM   3515 C  CG  . LEU A 1 456 ? 11.799  29.469  -13.697 1.00 60.52 456 A 1 
ATOM   3516 C  CD1 . LEU A 1 456 ? 12.937  28.474  -13.754 1.00 59.42 456 A 1 
ATOM   3517 C  CD2 . LEU A 1 456 ? 10.519  28.740  -14.100 1.00 57.76 456 A 1 
ATOM   3518 N  N   . MET A 1 457 ? 10.583  32.932  -12.465 1.00 73.97 457 A 1 
ATOM   3519 C  CA  . MET A 1 457 ? 9.766   33.993  -13.083 1.00 73.77 457 A 1 
ATOM   3520 C  C   . MET A 1 457 ? 9.440   35.129  -12.118 1.00 74.87 457 A 1 
ATOM   3521 O  O   . MET A 1 457 ? 9.289   36.274  -12.542 1.00 69.88 457 A 1 
ATOM   3522 C  CB  . MET A 1 457 ? 8.456   33.400  -13.628 1.00 69.26 457 A 1 
ATOM   3523 C  CG  . MET A 1 457 ? 8.661   32.477  -14.827 1.00 64.42 457 A 1 
ATOM   3524 S  SD  . MET A 1 457 ? 7.122   32.001  -15.665 1.00 59.66 457 A 1 
ATOM   3525 C  CE  . MET A 1 457 ? 6.625   30.620  -14.632 1.00 52.37 457 A 1 
ATOM   3526 N  N   . LEU A 1 458 ? 9.294   34.802  -10.827 1.00 73.01 458 A 1 
ATOM   3527 C  CA  . LEU A 1 458 ? 9.037   35.739  -9.741  1.00 72.59 458 A 1 
ATOM   3528 C  C   . LEU A 1 458 ? 10.155  35.615  -8.709  1.00 74.46 458 A 1 
ATOM   3529 O  O   . LEU A 1 458 ? 10.827  34.591  -8.618  1.00 69.16 458 A 1 
ATOM   3530 C  CB  . LEU A 1 458 ? 7.655   35.438  -9.119  1.00 67.53 458 A 1 
ATOM   3531 C  CG  . LEU A 1 458 ? 6.462   35.561  -10.081 1.00 64.14 458 A 1 
ATOM   3532 C  CD1 . LEU A 1 458 ? 5.196   35.052  -9.405  1.00 62.36 458 A 1 
ATOM   3533 C  CD2 . LEU A 1 458 ? 6.218   37.019  -10.502 1.00 61.15 458 A 1 
ATOM   3534 N  N   . SER A 1 459 ? 10.360  36.660  -7.908  1.00 77.94 459 A 1 
ATOM   3535 C  CA  . SER A 1 459 ? 11.241  36.556  -6.754  1.00 78.18 459 A 1 
ATOM   3536 C  C   . SER A 1 459 ? 10.732  35.500  -5.779  1.00 80.60 459 A 1 
ATOM   3537 O  O   . SER A 1 459 ? 9.541   35.528  -5.439  1.00 74.04 459 A 1 
ATOM   3538 C  CB  . SER A 1 459 ? 11.340  37.906  -6.040  1.00 71.16 459 A 1 
ATOM   3539 O  OG  . SER A 1 459 ? 10.039  38.357  -5.685  1.00 61.79 459 A 1 
ATOM   3540 N  N   . ASN A 1 460 ? 11.618  34.636  -5.281  1.00 84.63 460 A 1 
ATOM   3541 C  CA  . ASN A 1 460 ? 11.326  33.528  -4.374  1.00 85.73 460 A 1 
ATOM   3542 C  C   . ASN A 1 460 ? 10.425  32.434  -4.975  1.00 88.04 460 A 1 
ATOM   3543 O  O   . ASN A 1 460 ? 9.866   31.634  -4.227  1.00 83.26 460 A 1 
ATOM   3544 C  CB  . ASN A 1 460 ? 10.755  34.032  -3.036  1.00 80.76 460 A 1 
ATOM   3545 C  CG  . ASN A 1 460 ? 11.521  35.156  -2.379  1.00 74.59 460 A 1 
ATOM   3546 O  OD1 . ASN A 1 460 ? 12.728  35.294  -2.471  1.00 66.58 460 A 1 
ATOM   3547 N  ND2 . ASN A 1 460 ? 10.813  36.009  -1.676  1.00 65.96 460 A 1 
ATOM   3548 N  N   . ASP A 1 461 ? 10.273  32.378  -6.300  1.00 90.39 461 A 1 
ATOM   3549 C  CA  . ASP A 1 461 ? 9.596   31.242  -6.909  1.00 90.14 461 A 1 
ATOM   3550 C  C   . ASP A 1 461 ? 10.533  30.032  -7.028  1.00 91.27 461 A 1 
ATOM   3551 O  O   . ASP A 1 461 ? 11.758  30.142  -7.086  1.00 88.54 461 A 1 
ATOM   3552 C  CB  . ASP A 1 461 ? 8.839   31.627  -8.188  1.00 85.16 461 A 1 
ATOM   3553 C  CG  . ASP A 1 461 ? 9.622   31.810  -9.481  1.00 81.25 461 A 1 
ATOM   3554 O  OD1 . ASP A 1 461 ? 10.845  31.614  -9.520  1.00 70.69 461 A 1 
ATOM   3555 O  OD2 . ASP A 1 461 ? 8.957   32.140  -10.494 1.00 77.35 461 A 1 
ATOM   3556 N  N   . ALA A 1 462 ? 9.936   28.846  -7.003  1.00 94.22 462 A 1 
ATOM   3557 C  CA  . ALA A 1 462 ? 10.637  27.593  -7.156  1.00 94.35 462 A 1 
ATOM   3558 C  C   . ALA A 1 462 ? 9.814   26.648  -8.022  1.00 95.04 462 A 1 
ATOM   3559 O  O   . ALA A 1 462 ? 8.599   26.512  -7.848  1.00 94.23 462 A 1 
ATOM   3560 C  CB  . ALA A 1 462 ? 10.946  27.002  -5.776  1.00 92.71 462 A 1 
ATOM   3561 N  N   . LEU A 1 463 ? 10.480  25.961  -8.947  1.00 95.37 463 A 1 
ATOM   3562 C  CA  . LEU A 1 463 ? 9.906   24.908  -9.763  1.00 95.68 463 A 1 
ATOM   3563 C  C   . LEU A 1 463 ? 10.668  23.613  -9.531  1.00 95.72 463 A 1 
ATOM   3564 O  O   . LEU A 1 463 ? 11.863  23.529  -9.806  1.00 95.19 463 A 1 
ATOM   3565 C  CB  . LEU A 1 463 ? 9.930   25.329  -11.238 1.00 95.19 463 A 1 
ATOM   3566 C  CG  . LEU A 1 463 ? 9.377   24.257  -12.204 1.00 94.26 463 A 1 
ATOM   3567 C  CD1 . LEU A 1 463 ? 7.871   24.050  -12.049 1.00 91.07 463 A 1 
ATOM   3568 C  CD2 . LEU A 1 463 ? 9.636   24.671  -13.652 1.00 90.48 463 A 1 
ATOM   3569 N  N   . GLU A 1 464 ? 9.956   22.587  -9.113  1.00 96.60 464 A 1 
ATOM   3570 C  CA  . GLU A 1 464 ? 10.428  21.214  -9.141  1.00 96.62 464 A 1 
ATOM   3571 C  C   . GLU A 1 464 ? 9.576   20.400  -10.115 1.00 97.24 464 A 1 
ATOM   3572 O  O   . GLU A 1 464 ? 8.352   20.450  -10.084 1.00 96.70 464 A 1 
ATOM   3573 C  CB  . GLU A 1 464 ? 10.458  20.622  -7.717  1.00 95.19 464 A 1 
ATOM   3574 C  CG  . GLU A 1 464 ? 11.242  19.300  -7.688  1.00 85.71 464 A 1 
ATOM   3575 C  CD  . GLU A 1 464 ? 11.467  18.774  -6.264  1.00 85.31 464 A 1 
ATOM   3576 O  OE1 . GLU A 1 464 ? 10.874  17.736  -5.930  1.00 79.10 464 A 1 
ATOM   3577 O  OE2 . GLU A 1 464 ? 12.289  19.373  -5.533  1.00 80.10 464 A 1 
ATOM   3578 N  N   . PHE A 1 465 ? 10.220  19.669  -11.029 1.00 97.46 465 A 1 
ATOM   3579 C  CA  . PHE A 1 465 ? 9.582   18.793  -12.002 1.00 97.85 465 A 1 
ATOM   3580 C  C   . PHE A 1 465 ? 10.333  17.467  -12.068 1.00 98.08 465 A 1 
ATOM   3581 O  O   . PHE A 1 465 ? 11.558  17.456  -12.187 1.00 97.72 465 A 1 
ATOM   3582 C  CB  . PHE A 1 465 ? 9.544   19.490  -13.371 1.00 97.77 465 A 1 
ATOM   3583 C  CG  . PHE A 1 465 ? 8.996   18.636  -14.489 1.00 97.87 465 A 1 
ATOM   3584 C  CD1 . PHE A 1 465 ? 9.829   17.726  -15.181 1.00 96.91 465 A 1 
ATOM   3585 C  CD2 . PHE A 1 465 ? 7.641   18.733  -14.854 1.00 97.14 465 A 1 
ATOM   3586 C  CE1 . PHE A 1 465 ? 9.306   16.926  -16.208 1.00 96.35 465 A 1 
ATOM   3587 C  CE2 . PHE A 1 465 ? 7.116   17.948  -15.888 1.00 96.46 465 A 1 
ATOM   3588 C  CZ  . PHE A 1 465 ? 7.949   17.045  -16.564 1.00 96.65 465 A 1 
ATOM   3589 N  N   . LYS A 1 466 ? 9.615   16.343  -12.061 1.00 98.00 466 A 1 
ATOM   3590 C  CA  . LYS A 1 466 ? 10.191  15.015  -12.253 1.00 98.23 466 A 1 
ATOM   3591 C  C   . LYS A 1 466 ? 9.264   14.160  -13.101 1.00 98.36 466 A 1 
ATOM   3592 O  O   . LYS A 1 466 ? 8.056   14.137  -12.870 1.00 97.91 466 A 1 
ATOM   3593 C  CB  . LYS A 1 466 ? 10.498  14.391  -10.880 1.00 97.69 466 A 1 
ATOM   3594 C  CG  . LYS A 1 466 ? 11.425  13.178  -10.969 1.00 96.70 466 A 1 
ATOM   3595 C  CD  . LYS A 1 466 ? 11.780  12.699  -9.552  1.00 96.17 466 A 1 
ATOM   3596 C  CE  . LYS A 1 466 ? 12.761  11.540  -9.593  1.00 94.83 466 A 1 
ATOM   3597 N  NZ  . LYS A 1 466 ? 13.147  11.096  -8.226  1.00 93.78 466 A 1 
ATOM   3598 N  N   . ALA A 1 467 ? 9.825   13.460  -14.088 1.00 98.51 467 A 1 
ATOM   3599 C  CA  . ALA A 1 467 ? 9.081   12.556  -14.951 1.00 98.53 467 A 1 
ATOM   3600 C  C   . ALA A 1 467 ? 9.854   11.257  -15.167 1.00 98.56 467 A 1 
ATOM   3601 O  O   . ALA A 1 467 ? 11.077  11.277  -15.287 1.00 98.00 467 A 1 
ATOM   3602 C  CB  . ALA A 1 467 ? 8.773   13.256  -16.281 1.00 98.01 467 A 1 
ATOM   3603 N  N   . SER A 1 468 ? 9.138   10.146  -15.281 1.00 98.53 468 A 1 
ATOM   3604 C  CA  . SER A 1 468 ? 9.726   8.856   -15.611 1.00 98.46 468 A 1 
ATOM   3605 C  C   . SER A 1 468 ? 8.858   8.042   -16.566 1.00 98.52 468 A 1 
ATOM   3606 O  O   . SER A 1 468 ? 7.637   8.196   -16.621 1.00 98.02 468 A 1 
ATOM   3607 C  CB  . SER A 1 468 ? 10.047  8.050   -14.348 1.00 97.31 468 A 1 
ATOM   3608 O  OG  . SER A 1 468 ? 8.884   7.502   -13.768 1.00 91.11 468 A 1 
ATOM   3609 N  N   . TYR A 1 469 ? 9.513   7.159   -17.317 1.00 98.54 469 A 1 
ATOM   3610 C  CA  . TYR A 1 469 ? 8.906   6.057   -18.043 1.00 98.63 469 A 1 
ATOM   3611 C  C   . TYR A 1 469 ? 9.312   4.747   -17.379 1.00 98.65 469 A 1 
ATOM   3612 O  O   . TYR A 1 469 ? 10.498  4.552   -17.096 1.00 98.26 469 A 1 
ATOM   3613 C  CB  . TYR A 1 469 ? 9.359   6.084   -19.505 1.00 98.47 469 A 1 
ATOM   3614 C  CG  . TYR A 1 469 ? 8.872   4.896   -20.301 1.00 97.96 469 A 1 
ATOM   3615 C  CD1 . TYR A 1 469 ? 9.730   3.819   -20.596 1.00 96.38 469 A 1 
ATOM   3616 C  CD2 . TYR A 1 469 ? 7.529   4.833   -20.724 1.00 96.69 469 A 1 
ATOM   3617 C  CE1 . TYR A 1 469 ? 9.260   2.700   -21.310 1.00 95.70 469 A 1 
ATOM   3618 C  CE2 . TYR A 1 469 ? 7.046   3.722   -21.428 1.00 95.70 469 A 1 
ATOM   3619 C  CZ  . TYR A 1 469 ? 7.914   2.651   -21.725 1.00 95.70 469 A 1 
ATOM   3620 O  OH  . TYR A 1 469 ? 7.441   1.570   -22.422 1.00 93.50 469 A 1 
ATOM   3621 N  N   . PHE A 1 470 ? 8.367   3.841   -17.176 1.00 98.59 470 A 1 
ATOM   3622 C  CA  . PHE A 1 470 ? 8.623   2.512   -16.637 1.00 98.45 470 A 1 
ATOM   3623 C  C   . PHE A 1 470 ? 8.141   1.414   -17.590 1.00 98.42 470 A 1 
ATOM   3624 O  O   . PHE A 1 470 ? 7.131   1.563   -18.282 1.00 98.08 470 A 1 
ATOM   3625 C  CB  . PHE A 1 470 ? 8.017   2.376   -15.234 1.00 98.04 470 A 1 
ATOM   3626 C  CG  . PHE A 1 470 ? 6.512   2.514   -15.171 1.00 98.18 470 A 1 
ATOM   3627 C  CD1 . PHE A 1 470 ? 5.921   3.772   -14.930 1.00 97.46 470 A 1 
ATOM   3628 C  CD2 . PHE A 1 470 ? 5.685   1.390   -15.329 1.00 97.23 470 A 1 
ATOM   3629 C  CE1 . PHE A 1 470 ? 4.530   3.907   -14.851 1.00 96.63 470 A 1 
ATOM   3630 C  CE2 . PHE A 1 470 ? 4.286   1.515   -15.252 1.00 96.48 470 A 1 
ATOM   3631 C  CZ  . PHE A 1 470 ? 3.709   2.776   -15.012 1.00 96.83 470 A 1 
ATOM   3632 N  N   . ASP A 1 471 ? 8.878   0.298   -17.619 1.00 98.21 471 A 1 
ATOM   3633 C  CA  . ASP A 1 471 ? 8.581   -0.907  -18.395 1.00 98.28 471 A 1 
ATOM   3634 C  C   . ASP A 1 471 ? 8.854   -2.126  -17.519 1.00 98.24 471 A 1 
ATOM   3635 O  O   . ASP A 1 471 ? 9.998   -2.398  -17.134 1.00 97.33 471 A 1 
ATOM   3636 C  CB  . ASP A 1 471 ? 9.428   -0.900  -19.681 1.00 97.56 471 A 1 
ATOM   3637 C  CG  . ASP A 1 471 ? 8.970   -1.927  -20.717 1.00 94.88 471 A 1 
ATOM   3638 O  OD1 . ASP A 1 471 ? 8.980   -3.158  -20.476 1.00 87.07 471 A 1 
ATOM   3639 O  OD2 . ASP A 1 471 ? 8.598   -1.522  -21.846 1.00 86.55 471 A 1 
ATOM   3640 N  N   . THR A 1 472 ? 7.808   -2.851  -17.172 1.00 97.74 472 A 1 
ATOM   3641 C  CA  . THR A 1 472 ? 7.840   -4.039  -16.320 1.00 97.55 472 A 1 
ATOM   3642 C  C   . THR A 1 472 ? 7.502   -5.275  -17.134 1.00 97.48 472 A 1 
ATOM   3643 O  O   . THR A 1 472 ? 6.469   -5.333  -17.803 1.00 96.68 472 A 1 
ATOM   3644 C  CB  . THR A 1 472 ? 6.876   -3.906  -15.133 1.00 96.70 472 A 1 
ATOM   3645 O  OG1 . THR A 1 472 ? 7.243   -2.826  -14.308 1.00 92.42 472 A 1 
ATOM   3646 C  CG2 . THR A 1 472 ? 6.831   -5.148  -14.239 1.00 92.69 472 A 1 
ATOM   3647 N  N   . LYS A 1 473 ? 8.334   -6.311  -17.027 1.00 97.55 473 A 1 
ATOM   3648 C  CA  . LYS A 1 473 ? 8.012   -7.662  -17.466 1.00 97.56 473 A 1 
ATOM   3649 C  C   . LYS A 1 473 ? 7.668   -8.499  -16.241 1.00 97.45 473 A 1 
ATOM   3650 O  O   . LYS A 1 473 ? 8.532   -8.748  -15.401 1.00 96.07 473 A 1 
ATOM   3651 C  CB  . LYS A 1 473 ? 9.187   -8.276  -18.219 1.00 96.87 473 A 1 
ATOM   3652 C  CG  . LYS A 1 473 ? 9.492   -7.530  -19.528 1.00 88.67 473 A 1 
ATOM   3653 C  CD  . LYS A 1 473 ? 10.760  -8.130  -20.123 1.00 85.58 473 A 1 
ATOM   3654 C  CE  . LYS A 1 473 ? 11.260  -7.288  -21.285 1.00 73.65 473 A 1 
ATOM   3655 N  NZ  . LYS A 1 473 ? 12.680  -7.623  -21.558 1.00 63.70 473 A 1 
ATOM   3656 N  N   . ALA A 1 474 ? 6.428   -8.936  -16.156 1.00 97.03 474 A 1 
ATOM   3657 C  CA  . ALA A 1 474 ? 5.965   -9.854  -15.133 1.00 96.52 474 A 1 
ATOM   3658 C  C   . ALA A 1 474 ? 6.019   -11.288 -15.663 1.00 96.54 474 A 1 
ATOM   3659 O  O   . ALA A 1 474 ? 5.668   -11.552 -16.815 1.00 94.97 474 A 1 
ATOM   3660 C  CB  . ALA A 1 474 ? 4.561   -9.442  -14.680 1.00 95.30 474 A 1 
ATOM   3661 N  N   . LYS A 1 475 ? 6.471   -12.224 -14.841 1.00 96.89 475 A 1 
ATOM   3662 C  CA  . LYS A 1 475 ? 6.543   -13.651 -15.146 1.00 96.74 475 A 1 
ATOM   3663 C  C   . LYS A 1 475 ? 5.882   -14.455 -14.044 1.00 96.67 475 A 1 
ATOM   3664 O  O   . LYS A 1 475 ? 5.995   -14.102 -12.875 1.00 94.39 475 A 1 
ATOM   3665 C  CB  . LYS A 1 475 ? 7.992   -14.114 -15.314 1.00 95.29 475 A 1 
ATOM   3666 C  CG  . LYS A 1 475 ? 8.636   -13.548 -16.584 1.00 83.88 475 A 1 
ATOM   3667 C  CD  . LYS A 1 475 ? 10.035  -14.130 -16.744 1.00 77.60 475 A 1 
ATOM   3668 C  CE  . LYS A 1 475 ? 10.669  -13.579 -18.010 1.00 66.26 475 A 1 
ATOM   3669 N  NZ  . LYS A 1 475 ? 12.093  -13.971 -18.117 1.00 56.99 475 A 1 
ATOM   3670 N  N   . ASP A 1 476 ? 5.274   -15.553 -14.446 1.00 94.74 476 A 1 
ATOM   3671 C  CA  . ASP A 1 476 ? 4.617   -16.495 -13.548 1.00 94.47 476 A 1 
ATOM   3672 C  C   . ASP A 1 476 ? 3.583   -15.820 -12.630 1.00 93.89 476 A 1 
ATOM   3673 O  O   . ASP A 1 476 ? 3.408   -16.244 -11.493 1.00 91.28 476 A 1 
ATOM   3674 C  CB  . ASP A 1 476 ? 5.669   -17.338 -12.793 1.00 93.99 476 A 1 
ATOM   3675 C  CG  . ASP A 1 476 ? 6.401   -18.369 -13.653 1.00 93.20 476 A 1 
ATOM   3676 O  OD1 . ASP A 1 476 ? 5.787   -18.935 -14.588 1.00 89.10 476 A 1 
ATOM   3677 O  OD2 . ASP A 1 476 ? 7.529   -18.766 -13.289 1.00 88.97 476 A 1 
ATOM   3678 N  N   . TYR A 1 477 ? 2.887   -14.769 -13.125 1.00 91.27 477 A 1 
ATOM   3679 C  CA  . TYR A 1 477 ? 1.858   -14.131 -12.308 1.00 89.68 477 A 1 
ATOM   3680 C  C   . TYR A 1 477 ? 0.773   -15.148 -11.955 1.00 90.14 477 A 1 
ATOM   3681 O  O   . TYR A 1 477 ? 0.409   -16.003 -12.765 1.00 88.52 477 A 1 
ATOM   3682 C  CB  . TYR A 1 477 ? 1.295   -12.852 -12.953 1.00 86.38 477 A 1 
ATOM   3683 C  CG  . TYR A 1 477 ? 0.365   -13.056 -14.119 1.00 82.82 477 A 1 
ATOM   3684 C  CD1 . TYR A 1 477 ? 0.856   -12.981 -15.435 1.00 74.73 477 A 1 
ATOM   3685 C  CD2 . TYR A 1 477 ? -1.016  -13.245 -13.908 1.00 73.45 477 A 1 
ATOM   3686 C  CE1 . TYR A 1 477 ? -0.011  -13.105 -16.528 1.00 68.50 477 A 1 
ATOM   3687 C  CE2 . TYR A 1 477 ? -1.890  -13.374 -15.005 1.00 68.23 477 A 1 
ATOM   3688 C  CZ  . TYR A 1 477 ? -1.386  -13.306 -16.315 1.00 68.45 477 A 1 
ATOM   3689 O  OH  . TYR A 1 477 ? -2.233  -13.428 -17.381 1.00 67.98 477 A 1 
ATOM   3690 N  N   . ILE A 1 478 ? 0.293   -15.090 -10.728 1.00 88.79 478 A 1 
ATOM   3691 C  CA  . ILE A 1 478 ? -0.667  -16.074 -10.235 1.00 87.75 478 A 1 
ATOM   3692 C  C   . ILE A 1 478 ? -2.074  -15.610 -10.582 1.00 85.99 478 A 1 
ATOM   3693 O  O   . ILE A 1 478 ? -2.545  -14.582 -10.108 1.00 84.69 478 A 1 
ATOM   3694 C  CB  . ILE A 1 478 ? -0.453  -16.383 -8.739  1.00 87.84 478 A 1 
ATOM   3695 C  CG1 . ILE A 1 478 ? 0.980   -16.910 -8.496  1.00 87.08 478 A 1 
ATOM   3696 C  CG2 . ILE A 1 478 ? -1.487  -17.421 -8.279  1.00 87.49 478 A 1 
ATOM   3697 C  CD1 . ILE A 1 478 ? 1.389   -16.936 -7.022  1.00 85.72 478 A 1 
ATOM   3698 N  N   . SER A 1 479 ? -2.743  -16.407 -11.412 1.00 83.48 479 A 1 
ATOM   3699 C  CA  . SER A 1 479 ? -4.149  -16.256 -11.759 1.00 80.74 479 A 1 
ATOM   3700 C  C   . SER A 1 479 ? -4.943  -17.447 -11.248 1.00 82.42 479 A 1 
ATOM   3701 O  O   . SER A 1 479 ? -4.385  -18.487 -10.900 1.00 82.12 479 A 1 
ATOM   3702 C  CB  . SER A 1 479 ? -4.299  -16.071 -13.268 1.00 78.12 479 A 1 
ATOM   3703 O  OG  . SER A 1 479 ? -5.622  -15.691 -13.595 1.00 70.66 479 A 1 
ATOM   3704 N  N   . THR A 1 480 ? -6.253  -17.293 -11.205 1.00 79.65 480 A 1 
ATOM   3705 C  CA  . THR A 1 480 ? -7.161  -18.336 -10.746 1.00 78.52 480 A 1 
ATOM   3706 C  C   . THR A 1 480 ? -8.124  -18.706 -11.870 1.00 78.58 480 A 1 
ATOM   3707 O  O   . THR A 1 480 ? -8.758  -17.838 -12.458 1.00 77.55 480 A 1 
ATOM   3708 C  CB  . THR A 1 480 ? -7.914  -17.877 -9.498  1.00 77.82 480 A 1 
ATOM   3709 O  OG1 . THR A 1 480 ? -7.005  -17.466 -8.498  1.00 75.02 480 A 1 
ATOM   3710 C  CG2 . THR A 1 480 ? -8.747  -18.998 -8.897  1.00 74.71 480 A 1 
ATOM   3711 N  N   . THR A 1 481 ? -8.238  -19.990 -12.181 1.00 79.30 481 A 1 
ATOM   3712 C  CA  . THR A 1 481 ? -9.162  -20.511 -13.193 1.00 80.06 481 A 1 
ATOM   3713 C  C   . THR A 1 481 ? -10.209 -21.426 -12.583 1.00 81.92 481 A 1 
ATOM   3714 O  O   . THR A 1 481 ? -9.924  -22.232 -11.708 1.00 81.79 481 A 1 
ATOM   3715 C  CB  . THR A 1 481 ? -8.479  -21.276 -14.338 1.00 76.70 481 A 1 
ATOM   3716 O  OG1 . THR A 1 481 ? -7.318  -21.947 -13.910 1.00 65.40 481 A 1 
ATOM   3717 C  CG2 . THR A 1 481 ? -8.134  -20.341 -15.483 1.00 64.74 481 A 1 
ATOM   3718 N  N   . VAL A 1 482 ? -11.422 -21.326 -13.128 1.00 81.63 482 A 1 
ATOM   3719 C  CA  . VAL A 1 482 ? -12.533 -22.223 -12.828 1.00 81.40 482 A 1 
ATOM   3720 C  C   . VAL A 1 482 ? -12.634 -23.256 -13.949 1.00 81.98 482 A 1 
ATOM   3721 O  O   . VAL A 1 482 ? -12.909 -22.907 -15.093 1.00 81.94 482 A 1 
ATOM   3722 C  CB  . VAL A 1 482 ? -13.849 -21.434 -12.687 1.00 80.44 482 A 1 
ATOM   3723 C  CG1 . VAL A 1 482 ? -15.004 -22.359 -12.306 1.00 74.81 482 A 1 
ATOM   3724 C  CG2 . VAL A 1 482 ? -13.747 -20.338 -11.620 1.00 75.99 482 A 1 
ATOM   3725 N  N   . ASP A 1 483 ? -12.434 -24.544 -13.631 1.00 86.71 483 A 1 
ATOM   3726 C  CA  . ASP A 1 483 ? -12.736 -25.659 -14.519 1.00 87.25 483 A 1 
ATOM   3727 C  C   . ASP A 1 483 ? -14.154 -26.165 -14.216 1.00 88.08 483 A 1 
ATOM   3728 O  O   . ASP A 1 483 ? -14.399 -26.893 -13.254 1.00 87.84 483 A 1 
ATOM   3729 C  CB  . ASP A 1 483 ? -11.666 -26.756 -14.415 1.00 87.28 483 A 1 
ATOM   3730 C  CG  . ASP A 1 483 ? -11.860 -27.871 -15.448 1.00 85.66 483 A 1 
ATOM   3731 O  OD1 . ASP A 1 483 ? -12.987 -28.039 -15.968 1.00 80.94 483 A 1 
ATOM   3732 O  OD2 . ASP A 1 483 ? -10.870 -28.584 -15.725 1.00 79.30 483 A 1 
ATOM   3733 N  N   . PHE A 1 484 ? -15.097 -25.751 -15.054 1.00 87.03 484 A 1 
ATOM   3734 C  CA  . PHE A 1 484 ? -16.494 -26.143 -14.901 1.00 87.14 484 A 1 
ATOM   3735 C  C   . PHE A 1 484 ? -16.715 -27.641 -15.132 1.00 88.96 484 A 1 
ATOM   3736 O  O   . PHE A 1 484 ? -17.593 -28.231 -14.505 1.00 87.77 484 A 1 
ATOM   3737 C  CB  . PHE A 1 484 ? -17.369 -25.325 -15.851 1.00 84.03 484 A 1 
ATOM   3738 C  CG  . PHE A 1 484 ? -17.538 -23.885 -15.431 1.00 80.17 484 A 1 
ATOM   3739 C  CD1 . PHE A 1 484 ? -18.551 -23.528 -14.524 1.00 74.55 484 A 1 
ATOM   3740 C  CD2 . PHE A 1 484 ? -16.678 -22.882 -15.934 1.00 73.59 484 A 1 
ATOM   3741 C  CE1 . PHE A 1 484 ? -18.714 -22.187 -14.128 1.00 72.07 484 A 1 
ATOM   3742 C  CE2 . PHE A 1 484 ? -16.830 -21.550 -15.539 1.00 70.97 484 A 1 
ATOM   3743 C  CZ  . PHE A 1 484 ? -17.851 -21.199 -14.635 1.00 73.90 484 A 1 
ATOM   3744 N  N   . ALA A 1 485 ? -15.934 -28.274 -16.031 1.00 90.49 485 A 1 
ATOM   3745 C  CA  . ALA A 1 485 ? -16.085 -29.682 -16.369 1.00 91.81 485 A 1 
ATOM   3746 C  C   . ALA A 1 485 ? -15.550 -30.588 -15.247 1.00 92.66 485 A 1 
ATOM   3747 O  O   . ALA A 1 485 ? -16.186 -31.584 -14.914 1.00 91.32 485 A 1 
ATOM   3748 C  CB  . ALA A 1 485 ? -15.381 -29.939 -17.701 1.00 90.98 485 A 1 
ATOM   3749 N  N   . ALA A 1 486 ? -14.418 -30.219 -14.650 1.00 92.82 486 A 1 
ATOM   3750 C  CA  . ALA A 1 486 ? -13.829 -30.929 -13.518 1.00 92.64 486 A 1 
ATOM   3751 C  C   . ALA A 1 486 ? -14.466 -30.556 -12.163 1.00 93.21 486 A 1 
ATOM   3752 O  O   . ALA A 1 486 ? -14.203 -31.221 -11.163 1.00 91.72 486 A 1 
ATOM   3753 C  CB  . ALA A 1 486 ? -12.320 -30.685 -13.532 1.00 91.55 486 A 1 
ATOM   3754 N  N   . ALA A 1 487 ? -15.304 -29.515 -12.120 1.00 93.68 487 A 1 
ATOM   3755 C  CA  . ALA A 1 487 ? -15.879 -28.949 -10.897 1.00 93.85 487 A 1 
ATOM   3756 C  C   . ALA A 1 487 ? -14.814 -28.474 -9.893  1.00 93.72 487 A 1 
ATOM   3757 O  O   . ALA A 1 487 ? -14.979 -28.611 -8.678  1.00 92.04 487 A 1 
ATOM   3758 C  CB  . ALA A 1 487 ? -16.936 -29.901 -10.317 1.00 93.00 487 A 1 
ATOM   3759 N  N   . THR A 1 488 ? -13.741 -27.904 -10.420 1.00 93.06 488 A 1 
ATOM   3760 C  CA  . THR A 1 488 ? -12.611 -27.408 -9.636  1.00 92.48 488 A 1 
ATOM   3761 C  C   . THR A 1 488 ? -12.286 -25.951 -9.944  1.00 91.60 488 A 1 
ATOM   3762 O  O   . THR A 1 488 ? -12.560 -25.440 -11.023 1.00 89.83 488 A 1 
ATOM   3763 C  CB  . THR A 1 488 ? -11.357 -28.280 -9.815  1.00 91.57 488 A 1 
ATOM   3764 O  OG1 . THR A 1 488 ? -10.935 -28.312 -11.152 1.00 86.70 488 A 1 
ATOM   3765 C  CG2 . THR A 1 488 ? -11.575 -29.724 -9.355  1.00 86.76 488 A 1 
ATOM   3766 N  N   . THR A 1 489 ? -11.689 -25.271 -8.985  1.00 90.02 489 A 1 
ATOM   3767 C  CA  . THR A 1 489 ? -11.072 -23.952 -9.155  1.00 88.82 489 A 1 
ATOM   3768 C  C   . THR A 1 489 ? -9.681  -24.007 -8.551  1.00 89.26 489 A 1 
ATOM   3769 O  O   . THR A 1 489 ? -9.525  -24.462 -7.421  1.00 88.27 489 A 1 
ATOM   3770 C  CB  . THR A 1 489 ? -11.902 -22.846 -8.491  1.00 87.58 489 A 1 
ATOM   3771 O  OG1 . THR A 1 489 ? -13.221 -22.856 -8.986  1.00 83.14 489 A 1 
ATOM   3772 C  CG2 . THR A 1 489 ? -11.337 -21.455 -8.755  1.00 83.61 489 A 1 
ATOM   3773 N  N   . MET A 1 490 ? -8.670  -23.561 -9.293  1.00 88.63 490 A 1 
ATOM   3774 C  CA  . MET A 1 490 ? -7.303  -23.567 -8.783  1.00 88.27 490 A 1 
ATOM   3775 C  C   . MET A 1 490 ? -6.513  -22.350 -9.262  1.00 87.51 490 A 1 
ATOM   3776 O  O   . MET A 1 490 ? -6.769  -21.805 -10.343 1.00 85.71 490 A 1 
ATOM   3777 C  CB  . MET A 1 490 ? -6.598  -24.887 -9.126  1.00 86.30 490 A 1 
ATOM   3778 C  CG  . MET A 1 490 ? -6.175  -25.008 -10.597 1.00 80.16 490 A 1 
ATOM   3779 S  SD  . MET A 1 490 ? -5.455  -26.617 -11.068 1.00 78.13 490 A 1 
ATOM   3780 C  CE  . MET A 1 490 ? -4.244  -26.868 -9.758  1.00 67.65 490 A 1 
ATOM   3781 N  N   . SER A 1 491 ? -5.515  -21.970 -8.479  1.00 89.49 491 A 1 
ATOM   3782 C  CA  . SER A 1 491 ? -4.532  -20.967 -8.858  1.00 89.35 491 A 1 
ATOM   3783 C  C   . SER A 1 491 ? -3.390  -21.610 -9.653  1.00 89.82 491 A 1 
ATOM   3784 O  O   . SER A 1 491 ? -3.000  -22.745 -9.399  1.00 88.72 491 A 1 
ATOM   3785 C  CB  . SER A 1 491 ? -4.021  -20.233 -7.622  1.00 88.65 491 A 1 
ATOM   3786 O  OG  . SER A 1 491 ? -5.120  -19.622 -6.975  1.00 85.36 491 A 1 
ATOM   3787 N  N   . TYR A 1 492 ? -2.872  -20.890 -10.646 1.00 90.41 492 A 1 
ATOM   3788 C  CA  . TYR A 1 492 ? -1.806  -21.345 -11.540 1.00 89.92 492 A 1 
ATOM   3789 C  C   . TYR A 1 492 ? -0.967  -20.141 -12.008 1.00 90.57 492 A 1 
ATOM   3790 O  O   . TYR A 1 492 ? -1.438  -19.002 -11.996 1.00 89.12 492 A 1 
ATOM   3791 C  CB  . TYR A 1 492 ? -2.399  -22.110 -12.741 1.00 87.06 492 A 1 
ATOM   3792 C  CG  . TYR A 1 492 ? -3.204  -21.259 -13.680 1.00 82.01 492 A 1 
ATOM   3793 C  CD1 . TYR A 1 492 ? -4.452  -20.738 -13.271 1.00 75.39 492 A 1 
ATOM   3794 C  CD2 . TYR A 1 492 ? -2.705  -20.902 -14.950 1.00 75.73 492 A 1 
ATOM   3795 C  CE1 . TYR A 1 492 ? -5.172  -19.880 -14.103 1.00 69.26 492 A 1 
ATOM   3796 C  CE2 . TYR A 1 492 ? -3.422  -20.048 -15.791 1.00 71.25 492 A 1 
ATOM   3797 C  CZ  . TYR A 1 492 ? -4.654  -19.532 -15.361 1.00 71.19 492 A 1 
ATOM   3798 O  OH  . TYR A 1 492 ? -5.354  -18.671 -16.170 1.00 69.05 492 A 1 
ATOM   3799 N  N   . ASN A 1 493 ? 0.268   -20.410 -12.435 1.00 90.19 493 A 1 
ATOM   3800 C  CA  . ASN A 1 493 ? 1.147   -19.371 -12.959 1.00 90.31 493 A 1 
ATOM   3801 C  C   . ASN A 1 493 ? 0.863   -19.129 -14.448 1.00 89.34 493 A 1 
ATOM   3802 O  O   . ASN A 1 493 ? 0.985   -20.045 -15.262 1.00 87.30 493 A 1 
ATOM   3803 C  CB  . ASN A 1 493 ? 2.606   -19.774 -12.746 1.00 90.74 493 A 1 
ATOM   3804 C  CG  . ASN A 1 493 ? 2.974   -19.960 -11.289 1.00 91.83 493 A 1 
ATOM   3805 O  OD1 . ASN A 1 493 ? 3.208   -21.074 -10.835 1.00 86.54 493 A 1 
ATOM   3806 N  ND2 . ASN A 1 493 ? 3.096   -18.897 -10.531 1.00 86.89 493 A 1 
ATOM   3807 N  N   . VAL A 1 494 ? 0.558   -17.875 -14.811 1.00 87.53 494 A 1 
ATOM   3808 C  CA  . VAL A 1 494 ? 0.470   -17.419 -16.206 1.00 85.68 494 A 1 
ATOM   3809 C  C   . VAL A 1 494 ? 1.836   -16.881 -16.632 1.00 87.94 494 A 1 
ATOM   3810 O  O   . VAL A 1 494 ? 2.433   -16.094 -15.897 1.00 88.40 494 A 1 
ATOM   3811 C  CB  . VAL A 1 494 ? -0.617  -16.365 -16.399 1.00 82.53 494 A 1 
ATOM   3812 C  CG1 . VAL A 1 494 ? -0.750  -15.962 -17.871 1.00 78.25 494 A 1 
ATOM   3813 C  CG2 . VAL A 1 494 ? -1.976  -16.887 -15.925 1.00 78.80 494 A 1 
ATOM   3814 N  N   . PRO A 1 495 ? 2.357   -17.277 -17.815 1.00 91.59 495 A 1 
ATOM   3815 C  CA  . PRO A 1 495 ? 3.770   -17.085 -18.129 1.00 92.81 495 A 1 
ATOM   3816 C  C   . PRO A 1 495 ? 4.249   -15.636 -18.161 1.00 94.59 495 A 1 
ATOM   3817 O  O   . PRO A 1 495 ? 5.281   -15.334 -17.554 1.00 93.01 495 A 1 
ATOM   3818 C  CB  . PRO A 1 495 ? 3.986   -17.784 -19.474 1.00 90.81 495 A 1 
ATOM   3819 C  CG  . PRO A 1 495 ? 2.909   -18.857 -19.498 1.00 87.79 495 A 1 
ATOM   3820 C  CD  . PRO A 1 495 ? 1.745   -18.200 -18.766 1.00 89.95 495 A 1 
ATOM   3821 N  N   . ASN A 1 496 ? 3.565   -14.745 -18.900 1.00 94.76 496 A 1 
ATOM   3822 C  CA  . ASN A 1 496 ? 4.097   -13.420 -19.211 1.00 94.93 496 A 1 
ATOM   3823 C  C   . ASN A 1 496 ? 3.007   -12.342 -19.205 1.00 94.62 496 A 1 
ATOM   3824 O  O   . ASN A 1 496 ? 2.000   -12.447 -19.890 1.00 91.85 496 A 1 
ATOM   3825 C  CB  . ASN A 1 496 ? 4.774   -13.443 -20.591 1.00 93.48 496 A 1 
ATOM   3826 C  CG  . ASN A 1 496 ? 5.821   -14.523 -20.757 1.00 91.26 496 A 1 
ATOM   3827 O  OD1 . ASN A 1 496 ? 6.916   -14.477 -20.215 1.00 81.03 496 A 1 
ATOM   3828 N  ND2 . ASN A 1 496 ? 5.503   -15.541 -21.532 1.00 81.03 496 A 1 
ATOM   3829 N  N   . ALA A 1 497 ? 3.289   -11.226 -18.531 1.00 95.17 497 A 1 
ATOM   3830 C  CA  . ALA A 1 497 ? 2.577   -9.972  -18.703 1.00 94.97 497 A 1 
ATOM   3831 C  C   . ALA A 1 497 ? 3.566   -8.811  -18.857 1.00 95.94 497 A 1 
ATOM   3832 O  O   . ALA A 1 497 ? 4.719   -8.870  -18.425 1.00 95.44 497 A 1 
ATOM   3833 C  CB  . ALA A 1 497 ? 1.595   -9.762  -17.549 1.00 93.21 497 A 1 
ATOM   3834 N  N   . LYS A 1 498 ? 3.103   -7.724  -19.500 1.00 96.19 498 A 1 
ATOM   3835 C  CA  . LYS A 1 498 ? 3.860   -6.493  -19.646 1.00 96.34 498 A 1 
ATOM   3836 C  C   . LYS A 1 498 ? 3.061   -5.337  -19.064 1.00 96.10 498 A 1 
ATOM   3837 O  O   . LYS A 1 498 ? 1.905   -5.150  -19.424 1.00 94.86 498 A 1 
ATOM   3838 C  CB  . LYS A 1 498 ? 4.219   -6.286  -21.128 1.00 95.51 498 A 1 
ATOM   3839 C  CG  . LYS A 1 498 ? 5.158   -5.086  -21.261 1.00 83.81 498 A 1 
ATOM   3840 C  CD  . LYS A 1 498 ? 5.713   -4.896  -22.671 1.00 79.92 498 A 1 
ATOM   3841 C  CE  . LYS A 1 498 ? 6.617   -3.671  -22.501 1.00 68.00 498 A 1 
ATOM   3842 N  NZ  . LYS A 1 498 ? 7.458   -3.323  -23.659 1.00 59.57 498 A 1 
ATOM   3843 N  N   . ILE A 1 499 ? 3.709   -4.535  -18.226 1.00 96.37 499 A 1 
ATOM   3844 C  CA  . ILE A 1 499 ? 3.156   -3.318  -17.633 1.00 96.41 499 A 1 
ATOM   3845 C  C   . ILE A 1 499 ? 4.079   -2.166  -17.999 1.00 97.07 499 A 1 
ATOM   3846 O  O   . ILE A 1 499 ? 5.294   -2.296  -17.907 1.00 96.80 499 A 1 
ATOM   3847 C  CB  . ILE A 1 499 ? 2.995   -3.465  -16.108 1.00 95.88 499 A 1 
ATOM   3848 C  CG1 . ILE A 1 499 ? 2.105   -4.672  -15.717 1.00 94.80 499 A 1 
ATOM   3849 C  CG2 . ILE A 1 499 ? 2.421   -2.169  -15.499 1.00 95.18 499 A 1 
ATOM   3850 C  CD1 . ILE A 1 499 ? 2.338   -5.161  -14.284 1.00 91.70 499 A 1 
ATOM   3851 N  N   . TRP A 1 500 ? 3.521   -1.037  -18.444 1.00 97.48 500 A 1 
ATOM   3852 C  CA  . TRP A 1 500 ? 4.300   0.136   -18.821 1.00 97.63 500 A 1 
ATOM   3853 C  C   . TRP A 1 500 ? 3.520   1.417   -18.572 1.00 97.75 500 A 1 
ATOM   3854 O  O   . TRP A 1 500 ? 2.286   1.412   -18.514 1.00 96.77 500 A 1 
ATOM   3855 C  CB  . TRP A 1 500 ? 4.729   0.036   -20.294 1.00 97.09 500 A 1 
ATOM   3856 C  CG  . TRP A 1 500 ? 3.611   0.176   -21.282 1.00 96.44 500 A 1 
ATOM   3857 C  CD1 . TRP A 1 500 ? 3.266   1.317   -21.920 1.00 93.72 500 A 1 
ATOM   3858 C  CD2 . TRP A 1 500 ? 2.668   -0.848  -21.738 1.00 95.18 500 A 1 
ATOM   3859 N  NE1 . TRP A 1 500 ? 2.174   1.072   -22.750 1.00 92.96 500 A 1 
ATOM   3860 C  CE2 . TRP A 1 500 ? 1.776   -0.237  -22.665 1.00 94.52 500 A 1 
ATOM   3861 C  CE3 . TRP A 1 500 ? 2.485   -2.215  -21.461 1.00 92.15 500 A 1 
ATOM   3862 C  CZ2 . TRP A 1 500 ? 0.737   -0.962  -23.291 1.00 91.87 500 A 1 
ATOM   3863 C  CZ3 . TRP A 1 500 ? 1.446   -2.944  -22.081 1.00 89.76 500 A 1 
ATOM   3864 C  CH2 . TRP A 1 500 ? 0.580   -2.317  -22.981 1.00 89.78 500 A 1 
ATOM   3865 N  N   . GLY A 1 501 ? 4.225   2.544   -18.473 1.00 97.80 501 A 1 
ATOM   3866 C  CA  . GLY A 1 501 ? 3.566   3.827   -18.312 1.00 98.16 501 A 1 
ATOM   3867 C  C   . GLY A 1 501 ? 4.510   4.976   -18.007 1.00 98.59 501 A 1 
ATOM   3868 O  O   . GLY A 1 501 ? 5.722   4.895   -18.217 1.00 98.17 501 A 1 
ATOM   3869 N  N   . TRP A 1 502 ? 3.898   6.052   -17.553 1.00 98.41 502 A 1 
ATOM   3870 C  CA  . TRP A 1 502 ? 4.558   7.307   -17.231 1.00 98.47 502 A 1 
ATOM   3871 C  C   . TRP A 1 502 ? 4.079   7.803   -15.869 1.00 98.50 502 A 1 
ATOM   3872 O  O   . TRP A 1 502 ? 2.885   7.745   -15.575 1.00 97.77 502 A 1 
ATOM   3873 C  CB  . TRP A 1 502 ? 4.233   8.351   -18.309 1.00 97.63 502 A 1 
ATOM   3874 C  CG  . TRP A 1 502 ? 4.749   8.029   -19.677 1.00 94.84 502 A 1 
ATOM   3875 C  CD1 . TRP A 1 502 ? 4.117   7.268   -20.600 1.00 82.00 502 A 1 
ATOM   3876 C  CD2 . TRP A 1 502 ? 6.008   8.449   -20.286 1.00 88.64 502 A 1 
ATOM   3877 N  NE1 . TRP A 1 502 ? 4.901   7.173   -21.748 1.00 77.77 502 A 1 
ATOM   3878 C  CE2 . TRP A 1 502 ? 6.069   7.894   -21.595 1.00 84.48 502 A 1 
ATOM   3879 C  CE3 . TRP A 1 502 ? 7.091   9.241   -19.864 1.00 76.46 502 A 1 
ATOM   3880 C  CZ2 . TRP A 1 502 ? 7.168   8.115   -22.451 1.00 79.75 502 A 1 
ATOM   3881 C  CZ3 . TRP A 1 502 ? 8.192   9.463   -20.719 1.00 69.11 502 A 1 
ATOM   3882 C  CH2 . TRP A 1 502 ? 8.230   8.903   -21.999 1.00 71.76 502 A 1 
ATOM   3883 N  N   . ASP A 1 503 ? 4.994   8.371   -15.096 1.00 98.56 503 A 1 
ATOM   3884 C  CA  . ASP A 1 503 ? 4.680   9.229   -13.959 1.00 98.59 503 A 1 
ATOM   3885 C  C   . ASP A 1 503 ? 5.282   10.611  -14.198 1.00 98.61 503 A 1 
ATOM   3886 O  O   . ASP A 1 503 ? 6.421   10.735  -14.650 1.00 98.13 503 A 1 
ATOM   3887 C  CB  . ASP A 1 503 ? 5.214   8.631   -12.649 1.00 97.97 503 A 1 
ATOM   3888 C  CG  . ASP A 1 503 ? 4.340   7.499   -12.120 1.00 96.81 503 A 1 
ATOM   3889 O  OD1 . ASP A 1 503 ? 3.165   7.755   -11.780 1.00 92.97 503 A 1 
ATOM   3890 O  OD2 . ASP A 1 503 ? 4.847   6.364   -12.008 1.00 92.84 503 A 1 
ATOM   3891 N  N   . VAL A 1 504 ? 4.520   11.657  -13.888 1.00 98.60 504 A 1 
ATOM   3892 C  CA  . VAL A 1 504 ? 4.973   13.048  -13.897 1.00 98.66 504 A 1 
ATOM   3893 C  C   . VAL A 1 504 ? 4.509   13.707  -12.609 1.00 98.61 504 A 1 
ATOM   3894 O  O   . VAL A 1 504 ? 3.351   13.572  -12.230 1.00 98.19 504 A 1 
ATOM   3895 C  CB  . VAL A 1 504 ? 4.461   13.825  -15.128 1.00 98.24 504 A 1 
ATOM   3896 C  CG1 . VAL A 1 504 ? 5.017   15.250  -15.162 1.00 96.43 504 A 1 
ATOM   3897 C  CG2 . VAL A 1 504 ? 4.852   13.149  -16.446 1.00 96.74 504 A 1 
ATOM   3898 N  N   . MET A 1 505 ? 5.400   14.452  -11.960 1.00 98.53 505 A 1 
ATOM   3899 C  CA  . MET A 1 505 ? 5.093   15.272  -10.790 1.00 98.27 505 A 1 
ATOM   3900 C  C   . MET A 1 505 ? 5.739   16.630  -10.976 1.00 98.39 505 A 1 
ATOM   3901 O  O   . MET A 1 505 ? 6.907   16.716  -11.353 1.00 97.56 505 A 1 
ATOM   3902 C  CB  . MET A 1 505 ? 5.614   14.625  -9.501  1.00 96.88 505 A 1 
ATOM   3903 C  CG  . MET A 1 505 ? 5.112   13.201  -9.295  1.00 89.36 505 A 1 
ATOM   3904 S  SD  . MET A 1 505 ? 5.779   12.430  -7.793  1.00 86.96 505 A 1 
ATOM   3905 C  CE  . MET A 1 505 ? 5.714   10.713  -8.291  1.00 71.86 505 A 1 
ATOM   3906 N  N   . THR A 1 506 ? 4.991   17.693  -10.694 1.00 98.35 506 A 1 
ATOM   3907 C  CA  . THR A 1 506 ? 5.522   19.051  -10.691 1.00 98.19 506 A 1 
ATOM   3908 C  C   . THR A 1 506 ? 4.963   19.838  -9.521  1.00 98.12 506 A 1 
ATOM   3909 O  O   . THR A 1 506 ? 3.803   19.677  -9.153  1.00 97.36 506 A 1 
ATOM   3910 C  CB  . THR A 1 506 ? 5.296   19.752  -12.041 1.00 96.34 506 A 1 
ATOM   3911 O  OG1 . THR A 1 506 ? 5.992   20.970  -12.094 1.00 79.02 506 A 1 
ATOM   3912 C  CG2 . THR A 1 506 ? 3.834   20.047  -12.368 1.00 77.25 506 A 1 
ATOM   3913 N  N   . LYS A 1 507 ? 5.797   20.709  -8.944  1.00 97.58 507 A 1 
ATOM   3914 C  CA  . LYS A 1 507 ? 5.419   21.676  -7.924  1.00 96.98 507 A 1 
ATOM   3915 C  C   . LYS A 1 507 ? 5.991   23.027  -8.302  1.00 96.86 507 A 1 
ATOM   3916 O  O   . LYS A 1 507 ? 7.193   23.158  -8.484  1.00 95.96 507 A 1 
ATOM   3917 C  CB  . LYS A 1 507 ? 5.911   21.195  -6.555  1.00 95.63 507 A 1 
ATOM   3918 C  CG  . LYS A 1 507 ? 5.420   22.103  -5.427  1.00 86.86 507 A 1 
ATOM   3919 C  CD  . LYS A 1 507 ? 5.926   21.596  -4.075  1.00 82.67 507 A 1 
ATOM   3920 C  CE  . LYS A 1 507 ? 5.163   22.279  -2.927  1.00 69.26 507 A 1 
ATOM   3921 N  NZ  . LYS A 1 507 ? 3.984   21.483  -2.525  1.00 63.19 507 A 1 
ATOM   3922 N  N   . TYR A 1 508 ? 5.118   24.028  -8.401  1.00 96.19 508 A 1 
ATOM   3923 C  CA  . TYR A 1 508 ? 5.508   25.424  -8.541  1.00 95.83 508 A 1 
ATOM   3924 C  C   . TYR A 1 508 ? 5.090   26.188  -7.293  1.00 95.88 508 A 1 
ATOM   3925 O  O   . TYR A 1 508 ? 3.924   26.158  -6.911  1.00 95.33 508 A 1 
ATOM   3926 C  CB  . TYR A 1 508 ? 4.887   26.009  -9.816  1.00 94.83 508 A 1 
ATOM   3927 C  CG  . TYR A 1 508 ? 5.285   27.445  -10.062 1.00 94.09 508 A 1 
ATOM   3928 C  CD1 . TYR A 1 508 ? 4.324   28.473  -10.016 1.00 92.47 508 A 1 
ATOM   3929 C  CD2 . TYR A 1 508 ? 6.630   27.773  -10.327 1.00 92.59 508 A 1 
ATOM   3930 C  CE1 . TYR A 1 508 ? 4.698   29.811  -10.249 1.00 91.36 508 A 1 
ATOM   3931 C  CE2 . TYR A 1 508 ? 7.016   29.104  -10.558 1.00 90.90 508 A 1 
ATOM   3932 C  CZ  . TYR A 1 508 ? 6.041   30.122  -10.523 1.00 90.73 508 A 1 
ATOM   3933 O  OH  . TYR A 1 508 ? 6.408   31.414  -10.750 1.00 87.95 508 A 1 
ATOM   3934 N  N   . THR A 1 509 ? 6.026   26.839  -6.624  1.00 95.50 509 A 1 
ATOM   3935 C  CA  . THR A 1 509 ? 5.807   27.541  -5.359  1.00 95.02 509 A 1 
ATOM   3936 C  C   . THR A 1 509 ? 6.203   28.998  -5.508  1.00 95.04 509 A 1 
ATOM   3937 O  O   . THR A 1 509 ? 7.239   29.292  -6.095  1.00 93.82 509 A 1 
ATOM   3938 C  CB  . THR A 1 509 ? 6.593   26.886  -4.211  1.00 93.48 509 A 1 
ATOM   3939 O  OG1 . THR A 1 509 ? 6.358   25.492  -4.183  1.00 80.09 509 A 1 
ATOM   3940 C  CG2 . THR A 1 509 ? 6.192   27.422  -2.841  1.00 78.62 509 A 1 
ATOM   3941 N  N   . THR A 1 510 ? 5.376   29.896  -4.982  1.00 93.92 510 A 1 
ATOM   3942 C  CA  . THR A 1 510 ? 5.643   31.331  -4.886  1.00 93.55 510 A 1 
ATOM   3943 C  C   . THR A 1 510 ? 5.203   31.832  -3.505  1.00 93.36 510 A 1 
ATOM   3944 O  O   . THR A 1 510 ? 4.530   31.111  -2.767  1.00 91.96 510 A 1 
ATOM   3945 C  CB  . THR A 1 510 ? 4.912   32.134  -5.981  1.00 92.43 510 A 1 
ATOM   3946 O  OG1 . THR A 1 510 ? 3.537   32.242  -5.708  1.00 83.24 510 A 1 
ATOM   3947 C  CG2 . THR A 1 510 ? 5.042   31.541  -7.382  1.00 83.00 510 A 1 
ATOM   3948 N  N   . ASP A 1 511 ? 5.483   33.089  -3.174  1.00 92.83 511 A 1 
ATOM   3949 C  CA  . ASP A 1 511 ? 4.970   33.720  -1.951  1.00 92.01 511 A 1 
ATOM   3950 C  C   . ASP A 1 511 ? 3.435   33.892  -1.959  1.00 92.85 511 A 1 
ATOM   3951 O  O   . ASP A 1 511 ? 2.802   34.032  -0.917  1.00 90.67 511 A 1 
ATOM   3952 C  CB  . ASP A 1 511 ? 5.640   35.085  -1.765  1.00 89.99 511 A 1 
ATOM   3953 C  CG  . ASP A 1 511 ? 7.149   35.016  -1.489  1.00 86.75 511 A 1 
ATOM   3954 O  OD1 . ASP A 1 511 ? 7.596   34.009  -0.896  1.00 82.37 511 A 1 
ATOM   3955 O  OD2 . ASP A 1 511 ? 7.855   35.993  -1.840  1.00 82.44 511 A 1 
ATOM   3956 N  N   . LEU A 1 512 ? 2.810   33.908  -3.153  1.00 93.92 512 A 1 
ATOM   3957 C  CA  . LEU A 1 512 ? 1.383   34.150  -3.340  1.00 94.49 512 A 1 
ATOM   3958 C  C   . LEU A 1 512 ? 0.553   32.869  -3.384  1.00 95.54 512 A 1 
ATOM   3959 O  O   . LEU A 1 512 ? -0.607  32.880  -2.980  1.00 94.77 512 A 1 
ATOM   3960 C  CB  . LEU A 1 512 ? 1.163   34.954  -4.637  1.00 92.84 512 A 1 
ATOM   3961 C  CG  . LEU A 1 512 ? 1.749   36.372  -4.623  1.00 86.57 512 A 1 
ATOM   3962 C  CD1 . LEU A 1 512 ? 1.575   36.993  -6.011  1.00 80.85 512 A 1 
ATOM   3963 C  CD2 . LEU A 1 512 ? 1.056   37.274  -3.607  1.00 79.46 512 A 1 
ATOM   3964 N  N   . PHE A 1 513 ? 1.111   31.779  -3.928  1.00 95.82 513 A 1 
ATOM   3965 C  CA  . PHE A 1 513 ? 0.436   30.492  -4.068  1.00 96.01 513 A 1 
ATOM   3966 C  C   . PHE A 1 513 ? 1.435   29.364  -4.292  1.00 96.14 513 A 1 
ATOM   3967 O  O   . PHE A 1 513 ? 2.574   29.587  -4.701  1.00 95.40 513 A 1 
ATOM   3968 C  CB  . PHE A 1 513 ? -0.588  30.544  -5.226  1.00 95.65 513 A 1 
ATOM   3969 C  CG  . PHE A 1 513 ? 0.009   30.661  -6.611  1.00 95.73 513 A 1 
ATOM   3970 C  CD1 . PHE A 1 513 ? 0.305   31.926  -7.157  1.00 94.31 513 A 1 
ATOM   3971 C  CD2 . PHE A 1 513 ? 0.266   29.514  -7.374  1.00 94.10 513 A 1 
ATOM   3972 C  CE1 . PHE A 1 513 ? 0.857   32.037  -8.436  1.00 93.18 513 A 1 
ATOM   3973 C  CE2 . PHE A 1 513 ? 0.820   29.618  -8.654  1.00 93.11 513 A 1 
ATOM   3974 C  CZ  . PHE A 1 513 ? 1.119   30.879  -9.187  1.00 92.91 513 A 1 
ATOM   3975 N  N   . SER A 1 514 ? 0.981   28.139  -4.109  1.00 97.14 514 A 1 
ATOM   3976 C  CA  . SER A 1 514 ? 1.645   26.944  -4.617  1.00 97.16 514 A 1 
ATOM   3977 C  C   . SER A 1 514 ? 0.701   26.133  -5.491  1.00 97.80 514 A 1 
ATOM   3978 O  O   . SER A 1 514 ? -0.512  26.113  -5.270  1.00 97.48 514 A 1 
ATOM   3979 C  CB  . SER A 1 514 ? 2.231   26.097  -3.477  1.00 95.40 514 A 1 
ATOM   3980 O  OG  . SER A 1 514 ? 1.222   25.602  -2.624  1.00 83.19 514 A 1 
ATOM   3981 N  N   . LEU A 1 515 ? 1.252   25.467  -6.520  1.00 97.73 515 A 1 
ATOM   3982 C  CA  . LEU A 1 515 ? 0.530   24.592  -7.430  1.00 97.91 515 A 1 
ATOM   3983 C  C   . LEU A 1 515 ? 1.302   23.278  -7.580  1.00 97.87 515 A 1 
ATOM   3984 O  O   . LEU A 1 515 ? 2.393   23.257  -8.147  1.00 97.34 515 A 1 
ATOM   3985 C  CB  . LEU A 1 515 ? 0.345   25.314  -8.773  1.00 97.77 515 A 1 
ATOM   3986 C  CG  . LEU A 1 515 ? -0.400  24.484  -9.838  1.00 96.82 515 A 1 
ATOM   3987 C  CD1 . LEU A 1 515 ? -1.854  24.234  -9.459  1.00 94.86 515 A 1 
ATOM   3988 C  CD2 . LEU A 1 515 ? -0.379  25.226  -11.171 1.00 94.57 515 A 1 
ATOM   3989 N  N   . ASP A 1 516 ? 0.708   22.200  -7.104  1.00 98.17 516 A 1 
ATOM   3990 C  CA  . ASP A 1 516 ? 1.159   20.838  -7.361  1.00 98.02 516 A 1 
ATOM   3991 C  C   . ASP A 1 516 ? 0.334   20.253  -8.510  1.00 98.45 516 A 1 
ATOM   3992 O  O   . ASP A 1 516 ? -0.884  20.408  -8.551  1.00 98.10 516 A 1 
ATOM   3993 C  CB  . ASP A 1 516 ? 1.022   19.986  -6.088  1.00 96.60 516 A 1 
ATOM   3994 C  CG  . ASP A 1 516 ? 2.009   20.420  -4.994  1.00 90.26 516 A 1 
ATOM   3995 O  OD1 . ASP A 1 516 ? 3.142   19.895  -4.972  1.00 81.01 516 A 1 
ATOM   3996 O  OD2 . ASP A 1 516 ? 1.682   21.276  -4.144  1.00 80.22 516 A 1 
ATOM   3997 N  N   . VAL A 1 517 ? 0.984   19.563  -9.459  1.00 98.44 517 A 1 
ATOM   3998 C  CA  . VAL A 1 517 ? 0.323   18.790  -10.520 1.00 98.51 517 A 1 
ATOM   3999 C  C   . VAL A 1 517 ? 1.020   17.449  -10.648 1.00 98.65 517 A 1 
ATOM   4000 O  O   . VAL A 1 517 ? 2.243   17.380  -10.726 1.00 98.18 517 A 1 
ATOM   4001 C  CB  . VAL A 1 517 ? 0.300   19.533  -11.879 1.00 98.23 517 A 1 
ATOM   4002 C  CG1 . VAL A 1 517 ? -0.484  18.749  -12.935 1.00 95.96 517 A 1 
ATOM   4003 C  CG2 . VAL A 1 517 ? -0.347  20.920  -11.776 1.00 96.29 517 A 1 
ATOM   4004 N  N   . ALA A 1 518 ? 0.246   16.374  -10.716 1.00 98.69 518 A 1 
ATOM   4005 C  CA  . ALA A 1 518 ? 0.744   15.046  -11.006 1.00 98.57 518 A 1 
ATOM   4006 C  C   . ALA A 1 518 ? -0.053  14.402  -12.140 1.00 98.61 518 A 1 
ATOM   4007 O  O   . ALA A 1 518 ? -1.230  14.682  -12.332 1.00 98.35 518 A 1 
ATOM   4008 C  CB  . ALA A 1 518 ? 0.740   14.213  -9.718  1.00 98.03 518 A 1 
ATOM   4009 N  N   . TYR A 1 519 ? 0.606   13.528  -12.915 1.00 98.65 519 A 1 
ATOM   4010 C  CA  . TYR A 1 519 ? 0.015   12.749  -13.985 1.00 98.69 519 A 1 
ATOM   4011 C  C   . TYR A 1 519 ? 0.544   11.320  -13.941 1.00 98.63 519 A 1 
ATOM   4012 O  O   . TYR A 1 519 ? 1.737   11.096  -13.732 1.00 98.36 519 A 1 
ATOM   4013 C  CB  . TYR A 1 519 ? 0.305   13.412  -15.340 1.00 98.39 519 A 1 
ATOM   4014 C  CG  . TYR A 1 519 ? 0.106   12.503  -16.539 1.00 98.07 519 A 1 
ATOM   4015 C  CD1 . TYR A 1 519 ? 1.223   11.920  -17.185 1.00 96.70 519 A 1 
ATOM   4016 C  CD2 . TYR A 1 519 ? -1.189  12.207  -17.003 1.00 96.90 519 A 1 
ATOM   4017 C  CE1 . TYR A 1 519 ? 1.045   11.071  -18.291 1.00 95.90 519 A 1 
ATOM   4018 C  CE2 . TYR A 1 519 ? -1.374  11.349  -18.100 1.00 95.77 519 A 1 
ATOM   4019 C  CZ  . TYR A 1 519 ? -0.255  10.789  -18.748 1.00 95.78 519 A 1 
ATOM   4020 O  OH  . TYR A 1 519 ? -0.426  9.973   -19.830 1.00 93.61 519 A 1 
ATOM   4021 N  N   . ASN A 1 520 ? -0.335  10.356  -14.215 1.00 98.40 520 A 1 
ATOM   4022 C  CA  . ASN A 1 520 ? 0.046   8.969   -14.408 1.00 98.32 520 A 1 
ATOM   4023 C  C   . ASN A 1 520 ? -0.645  8.369   -15.632 1.00 98.28 520 A 1 
ATOM   4024 O  O   . ASN A 1 520 ? -1.829  8.606   -15.886 1.00 97.72 520 A 1 
ATOM   4025 C  CB  . ASN A 1 520 ? -0.254  8.163   -13.136 1.00 97.88 520 A 1 
ATOM   4026 C  CG  . ASN A 1 520 ? 0.046   6.685   -13.341 1.00 97.36 520 A 1 
ATOM   4027 O  OD1 . ASN A 1 520 ? -0.814  5.914   -13.740 1.00 87.03 520 A 1 
ATOM   4028 N  ND2 . ASN A 1 520 ? 1.273   6.267   -13.125 1.00 87.67 520 A 1 
ATOM   4029 N  N   . ARG A 1 521 ? 0.101   7.509   -16.348 1.00 98.12 521 A 1 
ATOM   4030 C  CA  . ARG A 1 521 ? -0.415  6.475   -17.243 1.00 97.96 521 A 1 
ATOM   4031 C  C   . ARG A 1 521 ? 0.095   5.126   -16.767 1.00 98.07 521 A 1 
ATOM   4032 O  O   . ARG A 1 521 ? 1.308   4.926   -16.701 1.00 96.94 521 A 1 
ATOM   4033 C  CB  . ARG A 1 521 ? 0.006   6.780   -18.687 1.00 97.05 521 A 1 
ATOM   4034 C  CG  . ARG A 1 521 ? -0.354  5.629   -19.646 1.00 95.21 521 A 1 
ATOM   4035 C  CD  . ARG A 1 521 ? -0.035  6.004   -21.097 1.00 92.82 521 A 1 
ATOM   4036 N  NE  . ARG A 1 521 ? -0.950  7.050   -21.586 1.00 89.29 521 A 1 
ATOM   4037 C  CZ  . ARG A 1 521 ? -0.912  7.687   -22.739 1.00 88.02 521 A 1 
ATOM   4038 N  NH1 . ARG A 1 521 ? 0.001   7.442   -23.625 1.00 80.42 521 A 1 
ATOM   4039 N  NH2 . ARG A 1 521 ? -1.807  8.592   -22.995 1.00 82.09 521 A 1 
ATOM   4040 N  N   . THR A 1 522 ? -0.787  4.172   -16.534 1.00 96.83 522 A 1 
ATOM   4041 C  CA  . THR A 1 522 ? -0.432  2.778   -16.282 1.00 96.49 522 A 1 
ATOM   4042 C  C   . THR A 1 522 ? -1.217  1.886   -17.231 1.00 95.85 522 A 1 
ATOM   4043 O  O   . THR A 1 522 ? -2.444  1.905   -17.242 1.00 94.37 522 A 1 
ATOM   4044 C  CB  . THR A 1 522 ? -0.666  2.370   -14.822 1.00 96.08 522 A 1 
ATOM   4045 O  OG1 . THR A 1 522 ? 0.036   3.239   -13.962 1.00 93.43 522 A 1 
ATOM   4046 C  CG2 . THR A 1 522 ? -0.163  0.962   -14.527 1.00 94.24 522 A 1 
ATOM   4047 N  N   . ARG A 1 523 ? -0.502  1.096   -18.041 1.00 95.92 523 A 1 
ATOM   4048 C  CA  . ARG A 1 523 ? -1.078  0.112   -18.966 1.00 95.60 523 A 1 
ATOM   4049 C  C   . ARG A 1 523 ? -0.479  -1.255  -18.681 1.00 95.50 523 A 1 
ATOM   4050 O  O   . ARG A 1 523 ? 0.687   -1.349  -18.325 1.00 94.23 523 A 1 
ATOM   4051 C  CB  . ARG A 1 523 ? -0.819  0.540   -20.412 1.00 94.57 523 A 1 
ATOM   4052 C  CG  . ARG A 1 523 ? -1.422  1.906   -20.742 1.00 90.91 523 A 1 
ATOM   4053 C  CD  . ARG A 1 523 ? -2.472  1.853   -21.812 1.00 86.89 523 A 1 
ATOM   4054 N  NE  . ARG A 1 523 ? -3.120  3.156   -21.991 1.00 83.16 523 A 1 
ATOM   4055 C  CZ  . ARG A 1 523 ? -3.827  3.562   -23.026 1.00 78.00 523 A 1 
ATOM   4056 N  NH1 . ARG A 1 523 ? -3.955  2.832   -24.098 1.00 70.49 523 A 1 
ATOM   4057 N  NH2 . ARG A 1 523 ? -4.422  4.716   -23.000 1.00 72.96 523 A 1 
ATOM   4058 N  N   . GLY A 1 524 ? -1.261  -2.305  -18.881 1.00 93.99 524 A 1 
ATOM   4059 C  CA  . GLY A 1 524 ? -0.784  -3.659  -18.669 1.00 93.19 524 A 1 
ATOM   4060 C  C   . GLY A 1 524 ? -1.560  -4.648  -19.512 1.00 92.43 524 A 1 
ATOM   4061 O  O   . GLY A 1 524 ? -2.772  -4.524  -19.673 1.00 90.57 524 A 1 
ATOM   4062 N  N   . LYS A 1 525 ? -0.840  -5.637  -20.083 1.00 92.88 525 A 1 
ATOM   4063 C  CA  . LYS A 1 525 ? -1.410  -6.704  -20.892 1.00 92.72 525 A 1 
ATOM   4064 C  C   . LYS A 1 525 ? -0.756  -8.037  -20.568 1.00 93.26 525 A 1 
ATOM   4065 O  O   . LYS A 1 525 ? 0.462   -8.095  -20.394 1.00 92.04 525 A 1 
ATOM   4066 C  CB  . LYS A 1 525 ? -1.231  -6.418  -22.388 1.00 90.10 525 A 1 
ATOM   4067 C  CG  . LYS A 1 525 ? -2.150  -5.297  -22.879 1.00 81.59 525 A 1 
ATOM   4068 C  CD  . LYS A 1 525 ? -2.066  -5.202  -24.402 1.00 80.70 525 A 1 
ATOM   4069 C  CE  . LYS A 1 525 ? -3.106  -4.215  -24.891 1.00 71.08 525 A 1 
ATOM   4070 N  NZ  . LYS A 1 525 ? -3.390  -4.390  -26.336 1.00 64.01 525 A 1 
ATOM   4071 N  N   . ASP A 1 526 ? -1.559  -9.086  -20.618 1.00 90.43 526 A 1 
ATOM   4072 C  CA  . ASP A 1 526 ? -1.065  -10.429 -20.891 1.00 89.71 526 A 1 
ATOM   4073 C  C   . ASP A 1 526 ? -0.465  -10.441 -22.306 1.00 90.49 526 A 1 
ATOM   4074 O  O   . ASP A 1 526 ? -1.105  -10.007 -23.267 1.00 89.76 526 A 1 
ATOM   4075 C  CB  . ASP A 1 526 ? -2.233  -11.403 -20.720 1.00 88.23 526 A 1 
ATOM   4076 C  CG  . ASP A 1 526 ? -1.833  -12.862 -20.921 1.00 86.76 526 A 1 
ATOM   4077 O  OD1 . ASP A 1 526 ? -1.148  -13.153 -21.925 1.00 82.41 526 A 1 
ATOM   4078 O  OD2 . ASP A 1 526 ? -2.236  -13.690 -20.083 1.00 81.81 526 A 1 
ATOM   4079 N  N   . THR A 1 527 ? 0.799   -10.849 -22.458 1.00 92.20 527 A 1 
ATOM   4080 C  CA  . THR A 1 527 ? 1.499   -10.796 -23.750 1.00 93.21 527 A 1 
ATOM   4081 C  C   . THR A 1 527 ? 1.103   -11.932 -24.681 1.00 93.55 527 A 1 
ATOM   4082 O  O   . THR A 1 527 ? 1.276   -11.807 -25.889 1.00 90.25 527 A 1 
ATOM   4083 C  CB  . THR A 1 527 ? 3.021   -10.789 -23.581 1.00 91.89 527 A 1 
ATOM   4084 O  OG1 . THR A 1 527 ? 3.461   -11.823 -22.741 1.00 82.07 527 A 1 
ATOM   4085 C  CG2 . THR A 1 527 ? 3.499   -9.476  -22.961 1.00 80.35 527 A 1 
ATOM   4086 N  N   . ASP A 1 528 ? 0.565   -13.014 -24.138 1.00 91.88 528 A 1 
ATOM   4087 C  CA  . ASP A 1 528 ? 0.217   -14.207 -24.892 1.00 91.64 528 A 1 
ATOM   4088 C  C   . ASP A 1 528 ? -1.231  -14.132 -25.405 1.00 91.87 528 A 1 
ATOM   4089 O  O   . ASP A 1 528 ? -1.513  -14.524 -26.540 1.00 88.83 528 A 1 
ATOM   4090 C  CB  . ASP A 1 528 ? 0.477   -15.452 -24.014 1.00 90.36 528 A 1 
ATOM   4091 C  CG  . ASP A 1 528 ? 1.950   -15.618 -23.586 1.00 87.61 528 A 1 
ATOM   4092 O  OD1 . ASP A 1 528 ? 2.848   -15.197 -24.348 1.00 81.78 528 A 1 
ATOM   4093 O  OD2 . ASP A 1 528 ? 2.213   -16.160 -22.492 1.00 81.57 528 A 1 
ATOM   4094 N  N   . THR A 1 529 ? -2.149  -13.530 -24.632 1.00 90.47 529 A 1 
ATOM   4095 C  CA  . THR A 1 529 ? -3.561  -13.342 -25.022 1.00 89.41 529 A 1 
ATOM   4096 C  C   . THR A 1 529 ? -3.858  -11.948 -25.573 1.00 90.06 529 A 1 
ATOM   4097 O  O   . THR A 1 529 ? -4.809  -11.758 -26.333 1.00 86.82 529 A 1 
ATOM   4098 C  CB  . THR A 1 529 ? -4.509  -13.637 -23.857 1.00 86.93 529 A 1 
ATOM   4099 O  OG1 . THR A 1 529 ? -4.365  -12.668 -22.849 1.00 82.23 529 A 1 
ATOM   4100 C  CG2 . THR A 1 529 ? -4.288  -15.013 -23.239 1.00 81.10 529 A 1 
ATOM   4101 N  N   . GLY A 1 530 ? -3.067  -10.933 -25.199 1.00 89.13 530 A 1 
ATOM   4102 C  CA  . GLY A 1 530 ? -3.305  -9.530  -25.527 1.00 88.76 530 A 1 
ATOM   4103 C  C   . GLY A 1 530 ? -4.402  -8.856  -24.696 1.00 88.77 530 A 1 
ATOM   4104 O  O   . GLY A 1 530 ? -4.735  -7.694  -24.979 1.00 85.47 530 A 1 
ATOM   4105 N  N   . GLU A 1 531 ? -4.958  -9.534  -23.703 1.00 87.32 531 A 1 
ATOM   4106 C  CA  . GLU A 1 531 ? -5.964  -8.969  -22.803 1.00 85.72 531 A 1 
ATOM   4107 C  C   . GLU A 1 531 ? -5.336  -7.969  -21.828 1.00 87.26 531 A 1 
ATOM   4108 O  O   . GLU A 1 531 ? -4.221  -8.157  -21.335 1.00 86.16 531 A 1 
ATOM   4109 C  CB  . GLU A 1 531 ? -6.724  -10.090 -22.078 1.00 82.24 531 A 1 
ATOM   4110 C  CG  . GLU A 1 531 ? -7.952  -9.528  -21.354 1.00 73.58 531 A 1 
ATOM   4111 C  CD  . GLU A 1 531 ? -8.871  -10.569 -20.722 1.00 68.74 531 A 1 
ATOM   4112 O  OE1 . GLU A 1 531 ? -9.960  -10.130 -20.268 1.00 60.63 531 A 1 
ATOM   4113 O  OE2 . GLU A 1 531 ? -8.520  -11.761 -20.707 1.00 59.52 531 A 1 
ATOM   4114 N  N   . TYR A 1 532 ? -6.046  -6.873  -21.544 1.00 87.03 532 A 1 
ATOM   4115 C  CA  . TYR A 1 532 ? -5.620  -5.922  -20.521 1.00 86.72 532 A 1 
ATOM   4116 C  C   . TYR A 1 532 ? -5.813  -6.515  -19.126 1.00 86.38 532 A 1 
ATOM   4117 O  O   . TYR A 1 532 ? -6.855  -7.104  -18.841 1.00 84.47 532 A 1 
ATOM   4118 C  CB  . TYR A 1 532 ? -6.375  -4.597  -20.659 1.00 86.36 532 A 1 
ATOM   4119 C  CG  . TYR A 1 532 ? -5.969  -3.768  -21.858 1.00 85.93 532 A 1 
ATOM   4120 C  CD1 . TYR A 1 532 ? -4.743  -3.083  -21.847 1.00 83.24 532 A 1 
ATOM   4121 C  CD2 . TYR A 1 532 ? -6.808  -3.677  -22.983 1.00 83.30 532 A 1 
ATOM   4122 C  CE1 . TYR A 1 532 ? -4.342  -2.311  -22.949 1.00 81.75 532 A 1 
ATOM   4123 C  CE2 . TYR A 1 532 ? -6.416  -2.912  -24.095 1.00 81.84 532 A 1 
ATOM   4124 C  CZ  . TYR A 1 532 ? -5.174  -2.238  -24.085 1.00 83.02 532 A 1 
ATOM   4125 O  OH  . TYR A 1 532 ? -4.771  -1.523  -25.175 1.00 81.08 532 A 1 
ATOM   4126 N  N   . ILE A 1 533 ? -4.838  -6.298  -18.262 1.00 87.36 533 A 1 
ATOM   4127 C  CA  . ILE A 1 533 ? -4.955  -6.682  -16.856 1.00 86.79 533 A 1 
ATOM   4128 C  C   . ILE A 1 533 ? -5.937  -5.766  -16.109 1.00 86.06 533 A 1 
ATOM   4129 O  O   . ILE A 1 533 ? -6.209  -4.635  -16.540 1.00 83.37 533 A 1 
ATOM   4130 C  CB  . ILE A 1 533 ? -3.579  -6.784  -16.166 1.00 84.98 533 A 1 
ATOM   4131 C  CG1 . ILE A 1 533 ? -2.861  -5.425  -16.123 1.00 80.52 533 A 1 
ATOM   4132 C  CG2 . ILE A 1 533 ? -2.726  -7.854  -16.866 1.00 79.25 533 A 1 
ATOM   4133 C  CD1 . ILE A 1 533 ? -1.549  -5.464  -15.339 1.00 76.23 533 A 1 
ATOM   4134 N  N   . SER A 1 534 ? -6.469  -6.242  -14.999 1.00 83.72 534 A 1 
ATOM   4135 C  CA  . SER A 1 534 ? -7.518  -5.556  -14.232 1.00 82.62 534 A 1 
ATOM   4136 C  C   . SER A 1 534 ? -6.996  -4.458  -13.313 1.00 84.47 534 A 1 
ATOM   4137 O  O   . SER A 1 534 ? -7.670  -3.452  -13.116 1.00 82.41 534 A 1 
ATOM   4138 C  CB  . SER A 1 534 ? -8.297  -6.583  -13.416 1.00 78.96 534 A 1 
ATOM   4139 O  OG  . SER A 1 534 ? -7.418  -7.404  -12.675 1.00 70.35 534 A 1 
ATOM   4140 N  N   . SER A 1 535 ? -5.788  -4.617  -12.781 1.00 85.87 535 A 1 
ATOM   4141 C  CA  . SER A 1 535 ? -5.183  -3.737  -11.769 1.00 87.25 535 A 1 
ATOM   4142 C  C   . SER A 1 535 ? -4.464  -2.525  -12.376 1.00 88.94 535 A 1 
ATOM   4143 O  O   . SER A 1 535 ? -3.360  -2.165  -11.972 1.00 87.61 535 A 1 
ATOM   4144 C  CB  . SER A 1 535 ? -4.277  -4.577  -10.865 1.00 85.96 535 A 1 
ATOM   4145 O  OG  . SER A 1 535 ? -3.349  -5.308  -11.637 1.00 78.91 535 A 1 
ATOM   4146 N  N   . ILE A 1 536 ? -5.072  -1.893  -13.388 1.00 89.33 536 A 1 
ATOM   4147 C  CA  . ILE A 1 536 ? -4.563  -0.681  -14.037 1.00 89.75 536 A 1 
ATOM   4148 C  C   . ILE A 1 536 ? -5.559  0.470   -13.875 1.00 90.74 536 A 1 
ATOM   4149 O  O   . ILE A 1 536 ? -6.735  0.263   -13.602 1.00 88.92 536 A 1 
ATOM   4150 C  CB  . ILE A 1 536 ? -4.201  -0.918  -15.521 1.00 87.32 536 A 1 
ATOM   4151 C  CG1 . ILE A 1 536 ? -5.414  -1.398  -16.352 1.00 80.27 536 A 1 
ATOM   4152 C  CG2 . ILE A 1 536 ? -3.022  -1.895  -15.621 1.00 76.17 536 A 1 
ATOM   4153 C  CD1 . ILE A 1 536 ? -5.145  -1.453  -17.849 1.00 71.54 536 A 1 
ATOM   4154 N  N   . ASN A 1 537 ? -5.088  1.693   -14.103 1.00 92.00 537 A 1 
ATOM   4155 C  CA  . ASN A 1 537 ? -5.902  2.902   -14.052 1.00 92.61 537 A 1 
ATOM   4156 C  C   . ASN A 1 537 ? -5.952  3.600   -15.419 1.00 93.53 537 A 1 
ATOM   4157 O  O   . ASN A 1 537 ? -5.028  3.454   -16.227 1.00 92.81 537 A 1 
ATOM   4158 C  CB  . ASN A 1 537 ? -5.360  3.816   -12.937 1.00 91.81 537 A 1 
ATOM   4159 C  CG  . ASN A 1 537 ? -3.915  4.218   -13.155 1.00 91.70 537 A 1 
ATOM   4160 O  OD1 . ASN A 1 537 ? -2.993  3.522   -12.772 1.00 84.70 537 A 1 
ATOM   4161 N  ND2 . ASN A 1 537 ? -3.676  5.352   -13.783 1.00 85.20 537 A 1 
ATOM   4162 N  N   . PRO A 1 538 ? -7.005  4.392   -15.710 1.00 94.33 538 A 1 
ATOM   4163 C  CA  . PRO A 1 538 ? -7.002  5.327   -16.821 1.00 94.74 538 A 1 
ATOM   4164 C  C   . PRO A 1 538 ? -5.970  6.446   -16.580 1.00 95.87 538 A 1 
ATOM   4165 O  O   . PRO A 1 538 ? -5.549  6.683   -15.449 1.00 95.25 538 A 1 
ATOM   4166 C  CB  . PRO A 1 538 ? -8.430  5.865   -16.887 1.00 92.89 538 A 1 
ATOM   4167 C  CG  . PRO A 1 538 ? -8.892  5.806   -15.434 1.00 90.41 538 A 1 
ATOM   4168 C  CD  . PRO A 1 538 ? -8.207  4.550   -14.903 1.00 93.05 538 A 1 
ATOM   4169 N  N   . ASP A 1 539 ? -5.604  7.160   -17.652 1.00 96.31 539 A 1 
ATOM   4170 C  CA  . ASP A 1 539 ? -4.766  8.356   -17.542 1.00 96.84 539 A 1 
ATOM   4171 C  C   . ASP A 1 539 ? -5.422  9.351   -16.573 1.00 97.21 539 A 1 
ATOM   4172 O  O   . ASP A 1 539 ? -6.595  9.702   -16.735 1.00 96.54 539 A 1 
ATOM   4173 C  CB  . ASP A 1 539 ? -4.567  9.013   -18.917 1.00 96.22 539 A 1 
ATOM   4174 C  CG  . ASP A 1 539 ? -3.617  8.277   -19.855 1.00 95.11 539 A 1 
ATOM   4175 O  OD1 . ASP A 1 539 ? -3.130  7.165   -19.554 1.00 91.13 539 A 1 
ATOM   4176 O  OD2 . ASP A 1 539 ? -3.306  8.821   -20.950 1.00 90.83 539 A 1 
ATOM   4177 N  N   . THR A 1 540 ? -4.684  9.785   -15.565 1.00 97.77 540 A 1 
ATOM   4178 C  CA  . THR A 1 540 ? -5.206  10.630  -14.486 1.00 98.13 540 A 1 
ATOM   4179 C  C   . THR A 1 540 ? -4.264  11.798  -14.232 1.00 98.42 540 A 1 
ATOM   4180 O  O   . THR A 1 540 ? -3.048  11.624  -14.192 1.00 98.23 540 A 1 
ATOM   4181 C  CB  . THR A 1 540 ? -5.437  9.814   -13.205 1.00 97.33 540 A 1 
ATOM   4182 O  OG1 . THR A 1 540 ? -6.316  8.738   -13.467 1.00 92.18 540 A 1 
ATOM   4183 C  CG2 . THR A 1 540 ? -6.081  10.625  -12.081 1.00 92.52 540 A 1 
ATOM   4184 N  N   . VAL A 1 541 ? -4.844  12.977  -14.036 1.00 98.44 541 A 1 
ATOM   4185 C  CA  . VAL A 1 541 ? -4.163  14.182  -13.567 1.00 98.50 541 A 1 
ATOM   4186 C  C   . VAL A 1 541 ? -4.801  14.611  -12.250 1.00 98.63 541 A 1 
ATOM   4187 O  O   . VAL A 1 541 ? -6.019  14.743  -12.181 1.00 98.25 541 A 1 
ATOM   4188 C  CB  . VAL A 1 541 ? -4.222  15.315  -14.609 1.00 98.20 541 A 1 
ATOM   4189 C  CG1 . VAL A 1 541 ? -3.607  16.621  -14.093 1.00 95.00 541 A 1 
ATOM   4190 C  CG2 . VAL A 1 541 ? -3.474  14.937  -15.889 1.00 95.54 541 A 1 
ATOM   4191 N  N   . THR A 1 542 ? -3.992  14.887  -11.238 1.00 98.60 542 A 1 
ATOM   4192 C  CA  . THR A 1 542 ? -4.434  15.607  -10.037 1.00 98.69 542 A 1 
ATOM   4193 C  C   . THR A 1 542 ? -3.691  16.930  -9.931  1.00 98.66 542 A 1 
ATOM   4194 O  O   . THR A 1 542 ? -2.546  17.052  -10.354 1.00 98.21 542 A 1 
ATOM   4195 C  CB  . THR A 1 542 ? -4.279  14.803  -8.737  1.00 97.83 542 A 1 
ATOM   4196 O  OG1 . THR A 1 542 ? -2.941  14.448  -8.518  1.00 78.71 542 A 1 
ATOM   4197 C  CG2 . THR A 1 542 ? -5.124  13.536  -8.764  1.00 79.11 542 A 1 
ATOM   4198 N  N   . SER A 1 543 ? -4.356  17.933  -9.381  1.00 98.60 543 A 1 
ATOM   4199 C  CA  . SER A 1 543 ? -3.798  19.261  -9.173  1.00 98.53 543 A 1 
ATOM   4200 C  C   . SER A 1 543 ? -4.242  19.818  -7.833  1.00 98.59 543 A 1 
ATOM   4201 O  O   . SER A 1 543 ? -5.426  19.757  -7.513  1.00 97.92 543 A 1 
ATOM   4202 C  CB  . SER A 1 543 ? -4.241  20.181  -10.311 1.00 97.61 543 A 1 
ATOM   4203 O  OG  . SER A 1 543 ? -3.694  21.469  -10.148 1.00 79.94 543 A 1 
ATOM   4204 N  N   . THR A 1 544 ? -3.329  20.410  -7.080  1.00 98.57 544 A 1 
ATOM   4205 C  CA  . THR A 1 544 ? -3.614  21.099  -5.818  1.00 98.37 544 A 1 
ATOM   4206 C  C   . THR A 1 544 ? -3.098  22.530  -5.899  1.00 98.39 544 A 1 
ATOM   4207 O  O   . THR A 1 544 ? -1.905  22.761  -6.043  1.00 97.64 544 A 1 
ATOM   4208 C  CB  . THR A 1 544 ? -2.996  20.361  -4.619  1.00 97.41 544 A 1 
ATOM   4209 O  OG1 . THR A 1 544 ? -3.442  19.024  -4.605  1.00 87.02 544 A 1 
ATOM   4210 C  CG2 . THR A 1 544 ? -3.408  20.992  -3.292  1.00 85.03 544 A 1 
ATOM   4211 N  N   . LEU A 1 545 ? -4.008  23.492  -5.812  1.00 98.41 545 A 1 
ATOM   4212 C  CA  . LEU A 1 545 ? -3.697  24.916  -5.714  1.00 98.40 545 A 1 
ATOM   4213 C  C   . LEU A 1 545 ? -3.931  25.367  -4.272  1.00 98.45 545 A 1 
ATOM   4214 O  O   . LEU A 1 545 ? -5.055  25.276  -3.787  1.00 98.03 545 A 1 
ATOM   4215 C  CB  . LEU A 1 545 ? -4.573  25.685  -6.713  1.00 98.22 545 A 1 
ATOM   4216 C  CG  . LEU A 1 545 ? -4.419  27.218  -6.652  1.00 97.40 545 A 1 
ATOM   4217 C  CD1 . LEU A 1 545 ? -3.032  27.684  -7.107  1.00 95.61 545 A 1 
ATOM   4218 C  CD2 . LEU A 1 545 ? -5.450  27.877  -7.565  1.00 95.41 545 A 1 
ATOM   4219 N  N   . ASN A 1 546 ? -2.919  25.920  -3.622  1.00 98.30 546 A 1 
ATOM   4220 C  CA  . ASN A 1 546 ? -3.032  26.537  -2.308  1.00 98.19 546 A 1 
ATOM   4221 C  C   . ASN A 1 546 ? -2.679  28.024  -2.387  1.00 98.14 546 A 1 
ATOM   4222 O  O   . ASN A 1 546 ? -1.637  28.391  -2.917  1.00 97.72 546 A 1 
ATOM   4223 C  CB  . ASN A 1 546 ? -2.143  25.778  -1.310  1.00 97.50 546 A 1 
ATOM   4224 C  CG  . ASN A 1 546 ? -2.228  26.402  0.074   1.00 95.56 546 A 1 
ATOM   4225 O  OD1 . ASN A 1 546 ? -3.278  26.487  0.689   1.00 87.70 546 A 1 
ATOM   4226 N  ND2 . ASN A 1 546 ? -1.133  26.921  0.593   1.00 87.13 546 A 1 
ATOM   4227 N  N   . ILE A 1 547 ? -3.546  28.882  -1.848  1.00 98.10 547 A 1 
ATOM   4228 C  CA  . ILE A 1 547 ? -3.388  30.333  -1.827  1.00 98.19 547 A 1 
ATOM   4229 C  C   . ILE A 1 547 ? -3.445  30.806  -0.367  1.00 98.11 547 A 1 
ATOM   4230 O  O   . ILE A 1 547 ? -4.544  30.879  0.203   1.00 97.52 547 A 1 
ATOM   4231 C  CB  . ILE A 1 547 ? -4.456  31.034  -2.702  1.00 97.92 547 A 1 
ATOM   4232 C  CG1 . ILE A 1 547 ? -4.483  30.469  -4.142  1.00 96.73 547 A 1 
ATOM   4233 C  CG2 . ILE A 1 547 ? -4.206  32.552  -2.712  1.00 96.88 547 A 1 
ATOM   4234 C  CD1 . ILE A 1 547 ? -5.617  31.020  -5.018  1.00 93.18 547 A 1 
ATOM   4235 N  N   . PRO A 1 548 ? -2.313  31.133  0.269   1.00 97.96 548 A 1 
ATOM   4236 C  CA  . PRO A 1 548 ? -2.315  31.749  1.585   1.00 97.34 548 A 1 
ATOM   4237 C  C   . PRO A 1 548 ? -2.866  33.188  1.496   1.00 97.40 548 A 1 
ATOM   4238 O  O   . PRO A 1 548 ? -2.493  33.967  0.617   1.00 96.05 548 A 1 
ATOM   4239 C  CB  . PRO A 1 548 ? -0.861  31.699  2.063   1.00 95.78 548 A 1 
ATOM   4240 C  CG  . PRO A 1 548 ? -0.055  31.719  0.763   1.00 92.71 548 A 1 
ATOM   4241 C  CD  . PRO A 1 548 ? -0.954  30.970  -0.228  1.00 96.39 548 A 1 
ATOM   4242 N  N   . ILE A 1 549 ? -3.734  33.559  2.428   1.00 97.23 549 A 1 
ATOM   4243 C  CA  . ILE A 1 549 ? -4.292  34.914  2.521   1.00 96.68 549 A 1 
ATOM   4244 C  C   . ILE A 1 549 ? -3.355  35.786  3.361   1.00 95.38 549 A 1 
ATOM   4245 O  O   . ILE A 1 549 ? -3.594  36.053  4.544   1.00 90.24 549 A 1 
ATOM   4246 C  CB  . ILE A 1 549 ? -5.754  34.897  3.024   1.00 95.91 549 A 1 
ATOM   4247 C  CG1 . ILE A 1 549 ? -6.660  33.914  2.244   1.00 93.33 549 A 1 
ATOM   4248 C  CG2 . ILE A 1 549 ? -6.358  36.312  2.956   1.00 93.18 549 A 1 
ATOM   4249 C  CD1 . ILE A 1 549 ? -6.736  34.162  0.721   1.00 83.70 549 A 1 
ATOM   4250 N  N   . ALA A 1 550 ? -2.275  36.222  2.731   1.00 93.44 550 A 1 
ATOM   4251 C  CA  . ALA A 1 550 ? -1.202  36.983  3.357   1.00 92.45 550 A 1 
ATOM   4252 C  C   . ALA A 1 550 ? -0.722  36.308  4.662   1.00 92.08 550 A 1 
ATOM   4253 O  O   . ALA A 1 550 ? -0.504  35.100  4.704   1.00 84.98 550 A 1 
ATOM   4254 C  CB  . ALA A 1 550 ? -1.642  38.451  3.479   1.00 88.72 550 A 1 
ATOM   4255 N  N   . HIS A 1 551 ? -0.577  37.073  5.743   1.00 91.47 551 A 1 
ATOM   4256 C  CA  . HIS A 1 551 ? -0.172  36.577  7.062   1.00 90.98 551 A 1 
ATOM   4257 C  C   . HIS A 1 551 ? -1.348  36.458  8.044   1.00 92.58 551 A 1 
ATOM   4258 O  O   . HIS A 1 551 ? -1.162  36.473  9.258   1.00 88.18 551 A 1 
ATOM   4259 C  CB  . HIS A 1 551 ? 0.965   37.454  7.600   1.00 87.24 551 A 1 
ATOM   4260 C  CG  . HIS A 1 551 ? 2.146   37.537  6.680   1.00 82.45 551 A 1 
ATOM   4261 N  ND1 . HIS A 1 551 ? 2.890   36.476  6.205   1.00 70.94 551 A 1 
ATOM   4262 C  CD2 . HIS A 1 551 ? 2.671   38.672  6.109   1.00 69.05 551 A 1 
ATOM   4263 C  CE1 . HIS A 1 551 ? 3.840   36.963  5.385   1.00 68.98 551 A 1 
ATOM   4264 N  NE2 . HIS A 1 551 ? 3.733   38.288  5.307   1.00 70.05 551 A 1 
ATOM   4265 N  N   . SER A 1 552 ? -2.585  36.332  7.542   1.00 93.64 552 A 1 
ATOM   4266 C  CA  . SER A 1 552 ? -3.782  36.204  8.375   1.00 94.66 552 A 1 
ATOM   4267 C  C   . SER A 1 552 ? -3.910  34.840  9.070   1.00 95.27 552 A 1 
ATOM   4268 O  O   . SER A 1 552 ? -4.718  34.698  9.980   1.00 92.68 552 A 1 
ATOM   4269 C  CB  . SER A 1 552 ? -5.025  36.461  7.525   1.00 93.82 552 A 1 
ATOM   4270 O  OG  . SER A 1 552 ? -5.172  35.462  6.534   1.00 90.33 552 A 1 
ATOM   4271 N  N   . GLY A 1 553 ? -3.144  33.836  8.611   1.00 95.30 553 A 1 
ATOM   4272 C  CA  . GLY A 1 553 ? -3.291  32.432  9.008   1.00 96.05 553 A 1 
ATOM   4273 C  C   . GLY A 1 553 ? -4.345  31.675  8.206   1.00 97.12 553 A 1 
ATOM   4274 O  O   . GLY A 1 553 ? -4.432  30.455  8.348   1.00 95.75 553 A 1 
ATOM   4275 N  N   . PHE A 1 554 ? -5.118  32.363  7.357   1.00 97.62 554 A 1 
ATOM   4276 C  CA  . PHE A 1 554 ? -6.051  31.718  6.443   1.00 97.76 554 A 1 
ATOM   4277 C  C   . PHE A 1 554 ? -5.353  31.291  5.150   1.00 97.83 554 A 1 
ATOM   4278 O  O   . PHE A 1 554 ? -4.481  31.991  4.636   1.00 96.87 554 A 1 
ATOM   4279 C  CB  . PHE A 1 554 ? -7.251  32.628  6.139   1.00 97.31 554 A 1 
ATOM   4280 C  CG  . PHE A 1 554 ? -8.235  32.752  7.282   1.00 97.06 554 A 1 
ATOM   4281 C  CD1 . PHE A 1 554 ? -9.321  31.875  7.376   1.00 94.70 554 A 1 
ATOM   4282 C  CD2 . PHE A 1 554 ? -8.068  33.753  8.253   1.00 94.87 554 A 1 
ATOM   4283 C  CE1 . PHE A 1 554 ? -10.244 31.980  8.421   1.00 93.81 554 A 1 
ATOM   4284 C  CE2 . PHE A 1 554 ? -8.987  33.871  9.316   1.00 93.73 554 A 1 
ATOM   4285 C  CZ  . PHE A 1 554 ? -10.075 32.981  9.398   1.00 94.40 554 A 1 
ATOM   4286 N  N   . SER A 1 555 ? -5.801  30.176  4.587   1.00 98.19 555 A 1 
ATOM   4287 C  CA  . SER A 1 555 ? -5.519  29.770  3.214   1.00 98.18 555 A 1 
ATOM   4288 C  C   . SER A 1 555 ? -6.784  29.253  2.551   1.00 98.46 555 A 1 
ATOM   4289 O  O   . SER A 1 555 ? -7.695  28.752  3.214   1.00 97.85 555 A 1 
ATOM   4290 C  CB  . SER A 1 555 ? -4.377  28.746  3.161   1.00 96.60 555 A 1 
ATOM   4291 O  OG  . SER A 1 555 ? -4.688  27.591  3.902   1.00 83.05 555 A 1 
ATOM   4292 N  N   . VAL A 1 556 ? -6.858  29.392  1.233   1.00 98.42 556 A 1 
ATOM   4293 C  CA  . VAL A 1 556 ? -7.900  28.790  0.402   1.00 98.45 556 A 1 
ATOM   4294 C  C   . VAL A 1 556 ? -7.243  27.892  -0.631  1.00 98.47 556 A 1 
ATOM   4295 O  O   . VAL A 1 556 ? -6.132  28.169  -1.067  1.00 97.78 556 A 1 
ATOM   4296 C  CB  . VAL A 1 556 ? -8.818  29.839  -0.267  1.00 97.46 556 A 1 
ATOM   4297 C  CG1 . VAL A 1 556 ? -9.582  30.639  0.783   1.00 89.43 556 A 1 
ATOM   4298 C  CG2 . VAL A 1 556 ? -8.068  30.814  -1.178  1.00 89.61 556 A 1 
ATOM   4299 N  N   . GLY A 1 557 ? -7.920  26.816  -1.026  1.00 98.49 557 A 1 
ATOM   4300 C  CA  . GLY A 1 557 ? -7.356  25.882  -1.979  1.00 98.48 557 A 1 
ATOM   4301 C  C   . GLY A 1 557 ? -8.390  25.196  -2.854  1.00 98.68 557 A 1 
ATOM   4302 O  O   . GLY A 1 557 ? -9.598  25.244  -2.612  1.00 98.25 557 A 1 
ATOM   4303 N  N   . TRP A 1 558 ? -7.870  24.578  -3.893  1.00 98.58 558 A 1 
ATOM   4304 C  CA  . TRP A 1 558 ? -8.600  23.774  -4.866  1.00 98.68 558 A 1 
ATOM   4305 C  C   . TRP A 1 558 ? -7.825  22.487  -5.129  1.00 98.62 558 A 1 
ATOM   4306 O  O   . TRP A 1 558 ? -6.622  22.530  -5.367  1.00 98.25 558 A 1 
ATOM   4307 C  CB  . TRP A 1 558 ? -8.789  24.593  -6.155  1.00 98.38 558 A 1 
ATOM   4308 C  CG  . TRP A 1 558 ? -9.154  23.783  -7.358  1.00 98.17 558 A 1 
ATOM   4309 C  CD1 . TRP A 1 558 ? -10.332 23.146  -7.548  1.00 95.74 558 A 1 
ATOM   4310 C  CD2 . TRP A 1 558 ? -8.336  23.483  -8.539  1.00 97.42 558 A 1 
ATOM   4311 N  NE1 . TRP A 1 558 ? -10.308 22.468  -8.763  1.00 95.58 558 A 1 
ATOM   4312 C  CE2 . TRP A 1 558 ? -9.101  22.655  -9.397  1.00 96.71 558 A 1 
ATOM   4313 C  CE3 . TRP A 1 558 ? -7.034  23.839  -8.938  1.00 95.26 558 A 1 
ATOM   4314 C  CZ2 . TRP A 1 558 ? -8.589  22.198  -10.643 1.00 95.89 558 A 1 
ATOM   4315 C  CZ3 . TRP A 1 558 ? -6.525  23.379  -10.170 1.00 93.20 558 A 1 
ATOM   4316 C  CH2 . TRP A 1 558 ? -7.297  22.569  -11.007 1.00 93.55 558 A 1 
ATOM   4317 N  N   . VAL A 1 559 ? -8.525  21.369  -5.136  1.00 98.54 559 A 1 
ATOM   4318 C  CA  . VAL A 1 559 ? -8.011  20.063  -5.557  1.00 98.53 559 A 1 
ATOM   4319 C  C   . VAL A 1 559 ? -8.828  19.607  -6.755  1.00 98.50 559 A 1 
ATOM   4320 O  O   . VAL A 1 559 ? -10.041 19.422  -6.671  1.00 98.13 559 A 1 
ATOM   4321 C  CB  . VAL A 1 559 ? -8.048  19.030  -4.417  1.00 98.00 559 A 1 
ATOM   4322 C  CG1 . VAL A 1 559 ? -7.395  17.722  -4.853  1.00 96.37 559 A 1 
ATOM   4323 C  CG2 . VAL A 1 559 ? -7.317  19.541  -3.168  1.00 96.75 559 A 1 
ATOM   4324 N  N   . GLY A 1 560 ? -8.171  19.435  -7.902  1.00 98.67 560 A 1 
ATOM   4325 C  CA  . GLY A 1 560 ? -8.767  18.905  -9.122  1.00 98.50 560 A 1 
ATOM   4326 C  C   . GLY A 1 560 ? -8.270  17.490  -9.404  1.00 98.69 560 A 1 
ATOM   4327 O  O   . GLY A 1 560 ? -7.072  17.242  -9.364  1.00 98.19 560 A 1 
ATOM   4328 N  N   . THR A 1 561 ? -9.181  16.588  -9.761  1.00 98.56 561 A 1 
ATOM   4329 C  CA  . THR A 1 561 ? -8.863  15.249  -10.262 1.00 98.46 561 A 1 
ATOM   4330 C  C   . THR A 1 561 ? -9.548  15.046  -11.606 1.00 98.50 561 A 1 
ATOM   4331 O  O   . THR A 1 561 ? -10.768 15.168  -11.706 1.00 98.09 561 A 1 
ATOM   4332 C  CB  . THR A 1 561 ? -9.292  14.156  -9.273  1.00 97.71 561 A 1 
ATOM   4333 O  OG1 . THR A 1 561 ? -8.650  14.355  -8.042  1.00 93.85 561 A 1 
ATOM   4334 C  CG2 . THR A 1 561 ? -8.923  12.759  -9.756  1.00 93.94 561 A 1 
ATOM   4335 N  N   . PHE A 1 562 ? -8.768  14.733  -12.644 1.00 98.50 562 A 1 
ATOM   4336 C  CA  . PHE A 1 562 ? -9.241  14.526  -14.007 1.00 98.54 562 A 1 
ATOM   4337 C  C   . PHE A 1 562 ? -8.771  13.160  -14.485 1.00 98.44 562 A 1 
ATOM   4338 O  O   . PHE A 1 562 ? -7.574  12.919  -14.570 1.00 97.86 562 A 1 
ATOM   4339 C  CB  . PHE A 1 562 ? -8.727  15.646  -14.922 1.00 98.45 562 A 1 
ATOM   4340 C  CG  . PHE A 1 562 ? -9.003  17.046  -14.413 1.00 98.32 562 A 1 
ATOM   4341 C  CD1 . PHE A 1 562 ? -10.243 17.658  -14.663 1.00 97.06 562 A 1 
ATOM   4342 C  CD2 . PHE A 1 562 ? -8.040  17.726  -13.653 1.00 97.09 562 A 1 
ATOM   4343 C  CE1 . PHE A 1 562 ? -10.521 18.935  -14.165 1.00 96.29 562 A 1 
ATOM   4344 C  CE2 . PHE A 1 562 ? -8.310  19.010  -13.149 1.00 96.34 562 A 1 
ATOM   4345 C  CZ  . PHE A 1 562 ? -9.549  19.610  -13.401 1.00 96.60 562 A 1 
ATOM   4346 N  N   . ALA A 1 563 ? -9.708  12.261  -14.817 1.00 98.10 563 A 1 
ATOM   4347 C  CA  . ALA A 1 563 ? -9.407  10.930  -15.321 1.00 97.89 563 A 1 
ATOM   4348 C  C   . ALA A 1 563 ? -9.970  10.742  -16.725 1.00 97.82 563 A 1 
ATOM   4349 O  O   . ALA A 1 563 ? -11.090 11.171  -17.024 1.00 96.84 563 A 1 
ATOM   4350 C  CB  . ALA A 1 563 ? -9.926  9.883   -14.335 1.00 96.85 563 A 1 
ATOM   4351 N  N   . ASP A 1 564 ? -9.202  10.074  -17.604 1.00 97.17 564 A 1 
ATOM   4352 C  CA  . ASP A 1 564 ? -9.693  9.620   -18.897 1.00 96.54 564 A 1 
ATOM   4353 C  C   . ASP A 1 564 ? -10.707 8.475   -18.721 1.00 95.84 564 A 1 
ATOM   4354 O  O   . ASP A 1 564 ? -10.837 7.855   -17.663 1.00 93.85 564 A 1 
ATOM   4355 C  CB  . ASP A 1 564 ? -8.514  9.230   -19.821 1.00 95.38 564 A 1 
ATOM   4356 C  CG  . ASP A 1 564 ? -8.892  9.075   -21.302 1.00 92.66 564 A 1 
ATOM   4357 O  OD1 . ASP A 1 564 ? -9.990  9.544   -21.707 1.00 88.11 564 A 1 
ATOM   4358 O  OD2 . ASP A 1 564 ? -8.111  8.452   -22.059 1.00 87.29 564 A 1 
ATOM   4359 N  N   . ARG A 1 565 ? -11.433 8.160   -19.783 1.00 95.26 565 A 1 
ATOM   4360 C  CA  . ARG A 1 565 ? -12.333 7.009   -19.838 1.00 94.69 565 A 1 
ATOM   4361 C  C   . ARG A 1 565 ? -11.551 5.696   -19.707 1.00 94.23 565 A 1 
ATOM   4362 O  O   . ARG A 1 565 ? -10.476 5.532   -20.289 1.00 91.31 565 A 1 
ATOM   4363 C  CB  . ARG A 1 565 ? -13.178 7.078   -21.120 1.00 92.52 565 A 1 
ATOM   4364 C  CG  . ARG A 1 565 ? -12.316 7.121   -22.383 1.00 86.98 565 A 1 
ATOM   4365 C  CD  . ARG A 1 565 ? -13.158 7.305   -23.636 1.00 85.70 565 A 1 
ATOM   4366 N  NE  . ARG A 1 565 ? -12.277 7.482   -24.804 1.00 75.89 565 A 1 
ATOM   4367 C  CZ  . ARG A 1 565 ? -12.658 7.648   -26.052 1.00 69.41 565 A 1 
ATOM   4368 N  NH1 . ARG A 1 565 ? -13.916 7.643   -26.374 1.00 62.51 565 A 1 
ATOM   4369 N  NH2 . ARG A 1 565 ? -11.766 7.834   -26.974 1.00 60.40 565 A 1 
ATOM   4370 N  N   . SER A 1 566 ? -12.124 4.702   -19.049 1.00 92.95 566 A 1 
ATOM   4371 C  CA  . SER A 1 566 ? -11.516 3.379   -18.870 1.00 90.96 566 A 1 
ATOM   4372 C  C   . SER A 1 566 ? -11.674 2.500   -20.124 1.00 89.75 566 A 1 
ATOM   4373 O  O   . SER A 1 566 ? -12.527 1.622   -20.199 1.00 84.94 566 A 1 
ATOM   4374 C  CB  . SER A 1 566 ? -12.047 2.716   -17.588 1.00 87.75 566 A 1 
ATOM   4375 O  OG  . SER A 1 566 ? -13.433 2.516   -17.645 1.00 77.10 566 A 1 
ATOM   4376 N  N   . THR A 1 567 ? -10.851 2.742   -21.162 1.00 87.48 567 A 1 
ATOM   4377 C  CA  . THR A 1 567 ? -10.904 1.986   -22.432 1.00 84.24 567 A 1 
ATOM   4378 C  C   . THR A 1 567 ? -9.945  0.804   -22.492 1.00 83.17 567 A 1 
ATOM   4379 O  O   . THR A 1 567 ? -10.087 -0.039  -23.378 1.00 73.89 567 A 1 
ATOM   4380 C  CB  . THR A 1 567 ? -10.625 2.892   -23.627 1.00 79.54 567 A 1 
ATOM   4381 O  OG1 . THR A 1 567 ? -9.413  3.599   -23.467 1.00 74.13 567 A 1 
ATOM   4382 C  CG2 . THR A 1 567 ? -11.733 3.918   -23.818 1.00 72.46 567 A 1 
ATOM   4383 N  N   . HIS A 1 568 ? -8.953  0.742   -21.610 1.00 76.67 568 A 1 
ATOM   4384 C  CA  . HIS A 1 568 ? -7.853  -0.221  -21.619 1.00 74.13 568 A 1 
ATOM   4385 C  C   . HIS A 1 568 ? -7.853  -1.023  -20.319 1.00 75.26 568 A 1 
ATOM   4386 O  O   . HIS A 1 568 ? -6.832  -1.120  -19.644 1.00 70.69 568 A 1 
ATOM   4387 C  CB  . HIS A 1 568 ? -6.519  0.495   -21.859 1.00 71.38 568 A 1 
ATOM   4388 C  CG  . HIS A 1 568 ? -6.462  1.289   -23.129 1.00 69.64 568 A 1 
ATOM   4389 N  ND1 . HIS A 1 568 ? -7.009  2.540   -23.318 1.00 61.42 568 A 1 
ATOM   4390 C  CD2 . HIS A 1 568 ? -5.860  0.947   -24.308 1.00 61.39 568 A 1 
ATOM   4391 C  CE1 . HIS A 1 568 ? -6.744  2.930   -24.570 1.00 61.39 568 A 1 
ATOM   4392 N  NE2 . HIS A 1 568 ? -6.040  1.994   -25.212 1.00 62.09 568 A 1 
ATOM   4393 N  N   . ILE A 1 569 ? -9.013  -1.555  -19.957 1.00 74.52 569 A 1 
ATOM   4394 C  CA  . ILE A 1 569 ? -9.225  -2.355  -18.757 1.00 72.39 569 A 1 
ATOM   4395 C  C   . ILE A 1 569 ? -9.657  -3.769  -19.153 1.00 73.47 569 A 1 
ATOM   4396 O  O   . ILE A 1 569 ? -10.147 -3.964  -20.277 1.00 68.95 569 A 1 
ATOM   4397 C  CB  . ILE A 1 569 ? -10.204 -1.622  -17.823 1.00 67.56 569 A 1 
ATOM   4398 C  CG1 . ILE A 1 569 ? -10.163 -2.212  -16.404 1.00 61.39 569 A 1 
ATOM   4399 C  CG2 . ILE A 1 569 ? -11.648 -1.613  -18.387 1.00 59.46 569 A 1 
ATOM   4400 C  CD1 . ILE A 1 569 ? -10.642 -1.230  -15.343 1.00 55.56 569 A 1 
ATOM   4401 N  N   . SER A 1 570 ? -9.463  -4.723  -18.252 1.00 68.73 570 A 1 
ATOM   4402 C  CA  . SER A 1 570 ? -9.903  -6.109  -18.447 1.00 66.63 570 A 1 
ATOM   4403 C  C   . SER A 1 570 ? -11.368 -6.182  -18.887 1.00 69.46 570 A 1 
ATOM   4404 O  O   . SER A 1 570 ? -12.210 -5.404  -18.433 1.00 66.24 570 A 1 
ATOM   4405 C  CB  . SER A 1 570 ? -9.711  -6.901  -17.153 1.00 61.49 570 A 1 
ATOM   4406 O  OG  . SER A 1 570 ? -10.329 -8.171  -17.237 1.00 57.10 570 A 1 
ATOM   4407 N  N   . SER A 1 571 ? -11.674 -7.153  -19.728 1.00 65.73 571 A 1 
ATOM   4408 C  CA  . SER A 1 571 ? -13.028 -7.433  -20.206 1.00 64.79 571 A 1 
ATOM   4409 C  C   . SER A 1 571 ? -14.034 -7.735  -19.081 1.00 67.68 571 A 1 
ATOM   4410 O  O   . SER A 1 571 ? -15.237 -7.602  -19.294 1.00 64.35 571 A 1 
ATOM   4411 C  CB  . SER A 1 571 ? -12.966 -8.606  -21.180 1.00 60.93 571 A 1 
ATOM   4412 O  OG  . SER A 1 571 ? -12.597 -9.793  -20.518 1.00 57.27 571 A 1 
ATOM   4413 N  N   . SER A 1 572 ? -13.551 -8.100  -17.896 1.00 70.26 572 A 1 
ATOM   4414 C  CA  . SER A 1 572 ? -14.373 -8.346  -16.710 1.00 68.63 572 A 1 
ATOM   4415 C  C   . SER A 1 572 ? -14.986 -7.069  -16.122 1.00 71.55 572 A 1 
ATOM   4416 O  O   . SER A 1 572 ? -15.979 -7.154  -15.409 1.00 67.80 572 A 1 
ATOM   4417 C  CB  . SER A 1 572 ? -13.543 -9.052  -15.638 1.00 63.95 572 A 1 
ATOM   4418 O  OG  . SER A 1 572 ? -12.422 -8.290  -15.267 1.00 59.20 572 A 1 
ATOM   4419 N  N   . TYR A 1 573 ? -14.427 -5.889  -16.425 1.00 74.15 573 A 1 
ATOM   4420 C  CA  . TYR A 1 573 ? -14.916 -4.611  -15.913 1.00 74.62 573 A 1 
ATOM   4421 C  C   . TYR A 1 573 ? -15.661 -3.808  -16.979 1.00 76.70 573 A 1 
ATOM   4422 O  O   . TYR A 1 573 ? -15.277 -3.730  -18.147 1.00 74.60 573 A 1 
ATOM   4423 C  CB  . TYR A 1 573 ? -13.770 -3.806  -15.295 1.00 71.43 573 A 1 
ATOM   4424 C  CG  . TYR A 1 573 ? -13.212 -4.398  -14.023 1.00 71.59 573 A 1 
ATOM   4425 C  CD1 . TYR A 1 573 ? -14.024 -4.570  -12.886 1.00 68.25 573 A 1 
ATOM   4426 C  CD2 . TYR A 1 573 ? -11.861 -4.784  -13.957 1.00 68.20 573 A 1 
ATOM   4427 C  CE1 . TYR A 1 573 ? -13.506 -5.112  -11.707 1.00 64.61 573 A 1 
ATOM   4428 C  CE2 . TYR A 1 573 ? -11.328 -5.328  -12.782 1.00 65.67 573 A 1 
ATOM   4429 C  CZ  . TYR A 1 573 ? -12.153 -5.494  -11.655 1.00 65.36 573 A 1 
ATOM   4430 O  OH  . TYR A 1 573 ? -11.637 -6.032  -10.508 1.00 62.34 573 A 1 
ATOM   4431 N  N   . SER A 1 574 ? -16.716 -3.130  -16.530 1.00 77.70 574 A 1 
ATOM   4432 C  CA  . SER A 1 574 ? -17.455 -2.192  -17.361 1.00 78.48 574 A 1 
ATOM   4433 C  C   . SER A 1 574 ? -16.614 -0.949  -17.666 1.00 82.62 574 A 1 
ATOM   4434 O  O   . SER A 1 574 ? -15.937 -0.412  -16.795 1.00 79.99 574 A 1 
ATOM   4435 C  CB  . SER A 1 574 ? -18.756 -1.793  -16.669 1.00 71.46 574 A 1 
ATOM   4436 O  OG  . SER A 1 574 ? -19.586 -2.938  -16.561 1.00 62.33 574 A 1 
ATOM   4437 N  N   . LYS A 1 575 ? -16.695 -0.447  -18.908 1.00 85.96 575 A 1 
ATOM   4438 C  CA  . LYS A 1 575 ? -16.030 0.798   -19.297 1.00 88.04 575 A 1 
ATOM   4439 C  C   . LYS A 1 575 ? -16.726 1.993   -18.663 1.00 90.39 575 A 1 
ATOM   4440 O  O   . LYS A 1 575 ? -17.935 2.158   -18.846 1.00 88.04 575 A 1 
ATOM   4441 C  CB  . LYS A 1 575 ? -15.995 0.934   -20.826 1.00 84.62 575 A 1 
ATOM   4442 C  CG  . LYS A 1 575 ? -15.110 -0.143  -21.458 1.00 80.83 575 A 1 
ATOM   4443 C  CD  . LYS A 1 575 ? -15.116 -0.041  -22.987 1.00 76.74 575 A 1 
ATOM   4444 C  CE  . LYS A 1 575 ? -14.257 -1.179  -23.531 1.00 70.38 575 A 1 
ATOM   4445 N  NZ  . LYS A 1 575 ? -14.286 -1.261  -25.006 1.00 61.89 575 A 1 
ATOM   4446 N  N   . GLN A 1 576 ? -15.962 2.839   -17.991 1.00 91.42 576 A 1 
ATOM   4447 C  CA  . GLN A 1 576 ? -16.470 4.046   -17.350 1.00 92.81 576 A 1 
ATOM   4448 C  C   . GLN A 1 576 ? -16.136 5.303   -18.166 1.00 94.27 576 A 1 
ATOM   4449 O  O   . GLN A 1 576 ? -15.088 5.351   -18.824 1.00 93.74 576 A 1 
ATOM   4450 C  CB  . GLN A 1 576 ? -15.939 4.139   -15.906 1.00 91.61 576 A 1 
ATOM   4451 C  CG  . GLN A 1 576 ? -16.294 2.911   -15.050 1.00 89.79 576 A 1 
ATOM   4452 C  CD  . GLN A 1 576 ? -17.795 2.608   -15.000 1.00 88.96 576 A 1 
ATOM   4453 O  OE1 . GLN A 1 576 ? -18.642 3.466   -15.204 1.00 82.04 576 A 1 
ATOM   4454 N  NE2 . GLN A 1 576 ? -18.178 1.372   -14.769 1.00 80.18 576 A 1 
ATOM   4455 N  N   . PRO A 1 577 ? -17.012 6.334   -18.179 1.00 94.41 577 A 1 
ATOM   4456 C  CA  . PRO A 1 577 ? -16.719 7.619   -18.802 1.00 95.15 577 A 1 
ATOM   4457 C  C   . PRO A 1 577 ? -15.623 8.360   -18.027 1.00 96.10 577 A 1 
ATOM   4458 O  O   . PRO A 1 577 ? -15.482 8.204   -16.815 1.00 95.12 577 A 1 
ATOM   4459 C  CB  . PRO A 1 577 ? -18.047 8.377   -18.811 1.00 93.64 577 A 1 
ATOM   4460 C  CG  . PRO A 1 577 ? -18.769 7.826   -17.582 1.00 91.02 577 A 1 
ATOM   4461 C  CD  . PRO A 1 577 ? -18.321 6.368   -17.525 1.00 93.77 577 A 1 
ATOM   4462 N  N   . GLY A 1 578 ? -14.868 9.212   -18.724 1.00 96.24 578 A 1 
ATOM   4463 C  CA  . GLY A 1 578 ? -13.943 10.143  -18.087 1.00 96.88 578 A 1 
ATOM   4464 C  C   . GLY A 1 578 ? -14.668 11.229  -17.300 1.00 97.41 578 A 1 
ATOM   4465 O  O   . GLY A 1 578 ? -15.844 11.517  -17.535 1.00 96.31 578 A 1 
ATOM   4466 N  N   . TYR A 1 579 ? -13.955 11.852  -16.362 1.00 97.84 579 A 1 
ATOM   4467 C  CA  . TYR A 1 579 ? -14.553 12.827  -15.454 1.00 97.98 579 A 1 
ATOM   4468 C  C   . TYR A 1 579 ? -13.542 13.885  -14.992 1.00 98.35 579 A 1 
ATOM   4469 O  O   . TYR A 1 579 ? -12.333 13.717  -15.112 1.00 97.92 579 A 1 
ATOM   4470 C  CB  . TYR A 1 579 ? -15.175 12.093  -14.259 1.00 97.28 579 A 1 
ATOM   4471 C  CG  . TYR A 1 579 ? -14.201 11.296  -13.406 1.00 97.18 579 A 1 
ATOM   4472 C  CD1 . TYR A 1 579 ? -14.002 9.917   -13.650 1.00 95.95 579 A 1 
ATOM   4473 C  CD2 . TYR A 1 579 ? -13.490 11.919  -12.368 1.00 95.67 579 A 1 
ATOM   4474 C  CE1 . TYR A 1 579 ? -13.116 9.178   -12.862 1.00 94.56 579 A 1 
ATOM   4475 C  CE2 . TYR A 1 579 ? -12.595 11.182  -11.574 1.00 94.61 579 A 1 
ATOM   4476 C  CZ  . TYR A 1 579 ? -12.410 9.813   -11.823 1.00 94.53 579 A 1 
ATOM   4477 O  OH  . TYR A 1 579 ? -11.538 9.090   -11.042 1.00 92.45 579 A 1 
ATOM   4478 N  N   . GLY A 1 580 ? -14.078 14.974  -14.445 1.00 98.12 580 A 1 
ATOM   4479 C  CA  . GLY A 1 580 ? -13.344 15.939  -13.647 1.00 98.23 580 A 1 
ATOM   4480 C  C   . GLY A 1 580 ? -14.089 16.194  -12.336 1.00 98.39 580 A 1 
ATOM   4481 O  O   . GLY A 1 580 ? -15.274 16.527  -12.369 1.00 97.54 580 A 1 
ATOM   4482 N  N   . VAL A 1 581 ? -13.403 16.024  -11.220 1.00 98.46 581 A 1 
ATOM   4483 C  CA  . VAL A 1 581 ? -13.914 16.271  -9.864  1.00 98.47 581 A 1 
ATOM   4484 C  C   . VAL A 1 581 ? -13.117 17.417  -9.268  1.00 98.53 581 A 1 
ATOM   4485 O  O   . VAL A 1 581 ? -11.912 17.520  -9.496  1.00 97.93 581 A 1 
ATOM   4486 C  CB  . VAL A 1 581 ? -13.830 15.007  -8.997  1.00 97.34 581 A 1 
ATOM   4487 C  CG1 . VAL A 1 581 ? -14.281 15.251  -7.551  1.00 91.87 581 A 1 
ATOM   4488 C  CG2 . VAL A 1 581 ? -14.737 13.926  -9.588  1.00 91.93 581 A 1 
ATOM   4489 N  N   . ASN A 1 582 ? -13.787 18.287  -8.539  1.00 98.51 582 A 1 
ATOM   4490 C  CA  . ASN A 1 582 ? -13.190 19.483  -7.963  1.00 98.58 582 A 1 
ATOM   4491 C  C   . ASN A 1 582 ? -13.589 19.605  -6.494  1.00 98.45 582 A 1 
ATOM   4492 O  O   . ASN A 1 582 ? -14.782 19.668  -6.186  1.00 97.66 582 A 1 
ATOM   4493 C  CB  . ASN A 1 582 ? -13.623 20.724  -8.754  1.00 98.26 582 A 1 
ATOM   4494 C  CG  . ASN A 1 582 ? -13.188 20.704  -10.212 1.00 98.02 582 A 1 
ATOM   4495 O  OD1 . ASN A 1 582 ? -12.143 21.199  -10.575 1.00 90.67 582 A 1 
ATOM   4496 N  ND2 . ASN A 1 582 ? -13.990 20.135  -11.093 1.00 91.44 582 A 1 
ATOM   4497 N  N   . ASP A 1 583 ? -12.599 19.726  -5.634  1.00 98.50 583 A 1 
ATOM   4498 C  CA  . ASP A 1 583 ? -12.757 20.022  -4.221  1.00 98.45 583 A 1 
ATOM   4499 C  C   . ASP A 1 583 ? -12.243 21.432  -3.944  1.00 98.67 583 A 1 
ATOM   4500 O  O   . ASP A 1 583 ? -11.309 21.917  -4.591  1.00 98.25 583 A 1 
ATOM   4501 C  CB  . ASP A 1 583 ? -12.018 18.982  -3.359  1.00 97.86 583 A 1 
ATOM   4502 C  CG  . ASP A 1 583 ? -12.472 17.534  -3.561  1.00 96.83 583 A 1 
ATOM   4503 O  OD1 . ASP A 1 583 ? -13.507 17.298  -4.222  1.00 93.70 583 A 1 
ATOM   4504 O  OD2 . ASP A 1 583 ? -11.792 16.640  -3.014  1.00 93.02 583 A 1 
ATOM   4505 N  N   . PHE A 1 584 ? -12.849 22.107  -2.971  1.00 98.51 584 A 1 
ATOM   4506 C  CA  . PHE A 1 584 ? -12.380 23.395  -2.478  1.00 98.62 584 A 1 
ATOM   4507 C  C   . PHE A 1 584 ? -12.222 23.335  -0.971  1.00 98.58 584 A 1 
ATOM   4508 O  O   . PHE A 1 584 ? -13.018 22.694  -0.287  1.00 98.09 584 A 1 
ATOM   4509 C  CB  . PHE A 1 584 ? -13.335 24.521  -2.891  1.00 98.46 584 A 1 
ATOM   4510 C  CG  . PHE A 1 584 ? -13.435 24.730  -4.378  1.00 98.51 584 A 1 
ATOM   4511 C  CD1 . PHE A 1 584 ? -12.477 25.516  -5.054  1.00 97.66 584 A 1 
ATOM   4512 C  CD2 . PHE A 1 584 ? -14.466 24.128  -5.123  1.00 97.62 584 A 1 
ATOM   4513 C  CE1 . PHE A 1 584 ? -12.552 25.706  -6.440  1.00 97.09 584 A 1 
ATOM   4514 C  CE2 . PHE A 1 584 ? -14.546 24.312  -6.507  1.00 97.05 584 A 1 
ATOM   4515 C  CZ  . PHE A 1 584 ? -13.590 25.096  -7.174  1.00 97.48 584 A 1 
ATOM   4516 N  N   . TYR A 1 585 ? -11.247 24.049  -0.426  1.00 98.58 585 A 1 
ATOM   4517 C  CA  . TYR A 1 585 ? -11.078 24.157  1.014   1.00 98.47 585 A 1 
ATOM   4518 C  C   . TYR A 1 585 ? -10.795 25.589  1.468   1.00 98.52 585 A 1 
ATOM   4519 O  O   . TYR A 1 585 ? -10.270 26.421  0.729   1.00 98.26 585 A 1 
ATOM   4520 C  CB  . TYR A 1 585 ? -10.021 23.166  1.518   1.00 98.08 585 A 1 
ATOM   4521 C  CG  . TYR A 1 585 ? -8.614  23.434  1.053   1.00 98.12 585 A 1 
ATOM   4522 C  CD1 . TYR A 1 585 ? -8.034  22.645  0.031   1.00 96.87 585 A 1 
ATOM   4523 C  CD2 . TYR A 1 585 ? -7.838  24.450  1.653   1.00 96.89 585 A 1 
ATOM   4524 C  CE1 . TYR A 1 585 ? -6.709  22.856  -0.374  1.00 96.28 585 A 1 
ATOM   4525 C  CE2 . TYR A 1 585 ? -6.514  24.676  1.247   1.00 96.10 585 A 1 
ATOM   4526 C  CZ  . TYR A 1 585 ? -5.953  23.874  0.236   1.00 96.72 585 A 1 
ATOM   4527 O  OH  . TYR A 1 585 ? -4.653  24.082  -0.148  1.00 95.05 585 A 1 
ATOM   4528 N  N   . VAL A 1 586 ? -11.126 25.840  2.729   1.00 98.52 586 A 1 
ATOM   4529 C  CA  . VAL A 1 586 ? -10.654 26.980  3.511   1.00 98.47 586 A 1 
ATOM   4530 C  C   . VAL A 1 586 ? -10.001 26.421  4.764   1.00 98.51 586 A 1 
ATOM   4531 O  O   . VAL A 1 586 ? -10.605 25.609  5.459   1.00 98.00 586 A 1 
ATOM   4532 C  CB  . VAL A 1 586 ? -11.799 27.943  3.875   1.00 97.59 586 A 1 
ATOM   4533 C  CG1 . VAL A 1 586 ? -11.287 29.139  4.676   1.00 89.76 586 A 1 
ATOM   4534 C  CG2 . VAL A 1 586 ? -12.493 28.482  2.616   1.00 90.79 586 A 1 
ATOM   4535 N  N   . SER A 1 587 ? -8.785  26.849  5.060   1.00 98.41 587 A 1 
ATOM   4536 C  CA  . SER A 1 587 ? -8.055  26.435  6.254   1.00 98.34 587 A 1 
ATOM   4537 C  C   . SER A 1 587 ? -7.610  27.651  7.055   1.00 98.35 587 A 1 
ATOM   4538 O  O   . SER A 1 587 ? -7.266  28.683  6.484   1.00 97.62 587 A 1 
ATOM   4539 C  CB  . SER A 1 587 ? -6.872  25.546  5.871   1.00 97.61 587 A 1 
ATOM   4540 O  OG  . SER A 1 587 ? -6.342  24.932  7.024   1.00 91.89 587 A 1 
ATOM   4541 N  N   . TYR A 1 588 ? -7.624  27.544  8.382   1.00 98.17 588 A 1 
ATOM   4542 C  CA  . TYR A 1 588 ? -7.152  28.567  9.301   1.00 98.10 588 A 1 
ATOM   4543 C  C   . TYR A 1 588 ? -6.205  27.955  10.323  1.00 98.03 588 A 1 
ATOM   4544 O  O   . TYR A 1 588 ? -6.578  27.044  11.065  1.00 97.43 588 A 1 
ATOM   4545 C  CB  . TYR A 1 588 ? -8.349  29.243  9.972   1.00 97.61 588 A 1 
ATOM   4546 C  CG  . TYR A 1 588 ? -7.956  30.229  11.052  1.00 97.33 588 A 1 
ATOM   4547 C  CD1 . TYR A 1 588 ? -8.266  29.974  12.404  1.00 96.03 588 A 1 
ATOM   4548 C  CD2 . TYR A 1 588 ? -7.257  31.403  10.718  1.00 96.31 588 A 1 
ATOM   4549 C  CE1 . TYR A 1 588 ? -7.894  30.891  13.397  1.00 95.39 588 A 1 
ATOM   4550 C  CE2 . TYR A 1 588 ? -6.872  32.323  11.706  1.00 95.15 588 A 1 
ATOM   4551 C  CZ  . TYR A 1 588 ? -7.197  32.065  13.049  1.00 95.15 588 A 1 
ATOM   4552 O  OH  . TYR A 1 588 ? -6.822  32.963  14.018  1.00 93.13 588 A 1 
ATOM   4553 N  N   . GLN A 1 589 ? -5.005  28.501  10.394  1.00 97.69 589 A 1 
ATOM   4554 C  CA  . GLN A 1 589 ? -4.073  28.257  11.486  1.00 97.04 589 A 1 
ATOM   4555 C  C   . GLN A 1 589 ? -4.145  29.409  12.484  1.00 97.02 589 A 1 
ATOM   4556 O  O   . GLN A 1 589 ? -3.929  30.571  12.129  1.00 95.38 589 A 1 
ATOM   4557 C  CB  . GLN A 1 589 ? -2.647  28.062  10.974  1.00 95.16 589 A 1 
ATOM   4558 C  CG  . GLN A 1 589 ? -2.492  26.727  10.217  1.00 84.15 589 A 1 
ATOM   4559 C  CD  . GLN A 1 589 ? -1.041  26.255  10.152  1.00 76.13 589 A 1 
ATOM   4560 O  OE1 . GLN A 1 589 ? -0.109  26.898  10.612  1.00 65.96 589 A 1 
ATOM   4561 N  NE2 . GLN A 1 589 ? -0.796  25.083  9.600   1.00 62.87 589 A 1 
ATOM   4562 N  N   . GLY A 1 590 ? -4.457  29.077  13.727  1.00 96.10 590 A 1 
ATOM   4563 C  CA  . GLY A 1 590 ? -4.656  30.034  14.798  1.00 95.93 590 A 1 
ATOM   4564 C  C   . GLY A 1 590 ? -3.426  30.903  15.056  1.00 95.72 590 A 1 
ATOM   4565 O  O   . GLY A 1 590 ? -2.293  30.424  15.119  1.00 93.24 590 A 1 
ATOM   4566 N  N   . GLN A 1 591 ? -3.676  32.202  15.246  1.00 96.19 591 A 1 
ATOM   4567 C  CA  . GLN A 1 591 ? -2.672  33.216  15.536  1.00 95.29 591 A 1 
ATOM   4568 C  C   . GLN A 1 591 ? -2.879  33.773  16.946  1.00 94.93 591 A 1 
ATOM   4569 O  O   . GLN A 1 591 ? -4.000  33.810  17.454  1.00 90.76 591 A 1 
ATOM   4570 C  CB  . GLN A 1 591 ? -2.742  34.327  14.474  1.00 93.55 591 A 1 
ATOM   4571 C  CG  . GLN A 1 591 ? -2.519  33.828  13.026  1.00 90.54 591 A 1 
ATOM   4572 C  CD  . GLN A 1 591 ? -1.135  33.221  12.804  1.00 86.40 591 A 1 
ATOM   4573 O  OE1 . GLN A 1 591 ? -0.158  33.594  13.431  1.00 74.77 591 A 1 
ATOM   4574 N  NE2 . GLN A 1 591 ? -1.007  32.267  11.910  1.00 72.74 591 A 1 
ATOM   4575 N  N   . GLN A 1 592 ? -1.810  34.256  17.578  1.00 93.28 592 A 1 
ATOM   4576 C  CA  . GLN A 1 592 ? -1.836  34.904  18.892  1.00 92.90 592 A 1 
ATOM   4577 C  C   . GLN A 1 592 ? -2.580  34.071  19.947  1.00 93.33 592 A 1 
ATOM   4578 O  O   . GLN A 1 592 ? -2.130  32.982  20.300  1.00 88.47 592 A 1 
ATOM   4579 C  CB  . GLN A 1 592 ? -2.384  36.341  18.771  1.00 90.09 592 A 1 
ATOM   4580 C  CG  . GLN A 1 592 ? -1.582  37.234  17.814  1.00 82.88 592 A 1 
ATOM   4581 C  CD  . GLN A 1 592 ? -2.129  38.675  17.782  1.00 73.90 592 A 1 
ATOM   4582 O  OE1 . GLN A 1 592 ? -3.112  39.023  18.408  1.00 64.75 592 A 1 
ATOM   4583 N  NE2 . GLN A 1 592 ? -1.503  39.562  17.052  1.00 63.34 592 A 1 
ATOM   4584 N  N   . ALA A 1 593 ? -3.726  34.551  20.442  1.00 93.59 593 A 1 
ATOM   4585 C  CA  . ALA A 1 593 ? -4.540  33.874  21.458  1.00 93.74 593 A 1 
ATOM   4586 C  C   . ALA A 1 593 ? -5.153  32.546  20.974  1.00 94.51 593 A 1 
ATOM   4587 O  O   . ALA A 1 593 ? -5.541  31.719  21.791  1.00 91.51 593 A 1 
ATOM   4588 C  CB  . ALA A 1 593 ? -5.637  34.847  21.911  1.00 92.18 593 A 1 
ATOM   4589 N  N   . LEU A 1 594 ? -5.237  32.323  19.657  1.00 95.21 594 A 1 
ATOM   4590 C  CA  . LEU A 1 594 ? -5.732  31.097  19.037  1.00 95.95 594 A 1 
ATOM   4591 C  C   . LEU A 1 594 ? -4.589  30.195  18.538  1.00 95.98 594 A 1 
ATOM   4592 O  O   . LEU A 1 594 ? -4.841  29.231  17.822  1.00 93.96 594 A 1 
ATOM   4593 C  CB  . LEU A 1 594 ? -6.720  31.446  17.906  1.00 94.89 594 A 1 
ATOM   4594 C  CG  . LEU A 1 594 ? -7.964  32.235  18.360  1.00 92.70 594 A 1 
ATOM   4595 C  CD1 . LEU A 1 594 ? -8.819  32.573  17.135  1.00 87.85 594 A 1 
ATOM   4596 C  CD2 . LEU A 1 594 ? -8.825  31.444  19.346  1.00 86.96 594 A 1 
ATOM   4597 N  N   . LYS A 1 595 ? -3.343  30.492  18.889  1.00 93.73 595 A 1 
ATOM   4598 C  CA  . LYS A 1 595 ? -2.201  29.665  18.500  1.00 92.64 595 A 1 
ATOM   4599 C  C   . LYS A 1 595 ? -2.382  28.234  19.005  1.00 92.67 595 A 1 
ATOM   4600 O  O   . LYS A 1 595 ? -2.772  28.030  20.154  1.00 89.07 595 A 1 
ATOM   4601 C  CB  . LYS A 1 595 ? -0.896  30.300  18.995  1.00 89.90 595 A 1 
ATOM   4602 C  CG  . LYS A 1 595 ? 0.328   29.592  18.402  1.00 79.91 595 A 1 
ATOM   4603 C  CD  . LYS A 1 595 ? 1.640   30.228  18.873  1.00 72.79 595 A 1 
ATOM   4604 C  CE  . LYS A 1 595 ? 2.808   29.447  18.264  1.00 61.65 595 A 1 
ATOM   4605 N  NZ  . LYS A 1 595 ? 4.132   29.938  18.733  1.00 54.80 595 A 1 
ATOM   4606 N  N   . GLY A 1 596 ? -2.091  27.258  18.152  1.00 92.58 596 A 1 
ATOM   4607 C  CA  . GLY A 1 596 ? -2.336  25.836  18.416  1.00 92.94 596 A 1 
ATOM   4608 C  C   . GLY A 1 596 ? -3.711  25.349  17.959  1.00 94.40 596 A 1 
ATOM   4609 O  O   . GLY A 1 596 ? -3.913  24.137  17.880  1.00 93.17 596 A 1 
ATOM   4610 N  N   . MET A 1 597 ? -4.638  26.235  17.613  1.00 96.62 597 A 1 
ATOM   4611 C  CA  . MET A 1 597 ? -5.890  25.861  16.963  1.00 97.02 597 A 1 
ATOM   4612 C  C   . MET A 1 597 ? -5.698  25.790  15.457  1.00 97.28 597 A 1 
ATOM   4613 O  O   . MET A 1 597 ? -5.158  26.699  14.844  1.00 96.32 597 A 1 
ATOM   4614 C  CB  . MET A 1 597 ? -7.008  26.836  17.344  1.00 96.16 597 A 1 
ATOM   4615 C  CG  . MET A 1 597 ? -8.392  26.308  16.936  1.00 87.55 597 A 1 
ATOM   4616 S  SD  . MET A 1 597 ? -9.779  27.401  17.390  1.00 79.28 597 A 1 
ATOM   4617 C  CE  . MET A 1 597 ? -9.599  28.682  16.144  1.00 66.96 597 A 1 
ATOM   4618 N  N   . THR A 1 598 ? -6.193  24.715  14.841  1.00 97.64 598 A 1 
ATOM   4619 C  CA  . THR A 1 598 ? -6.301  24.575  13.390  1.00 97.54 598 A 1 
ATOM   4620 C  C   . THR A 1 598 ? -7.732  24.195  13.051  1.00 98.00 598 A 1 
ATOM   4621 O  O   . THR A 1 598 ? -8.308  23.328  13.710  1.00 97.29 598 A 1 
ATOM   4622 C  CB  . THR A 1 598 ? -5.316  23.532  12.849  1.00 95.94 598 A 1 
ATOM   4623 O  OG1 . THR A 1 598 ? -4.003  23.901  13.195  1.00 86.65 598 A 1 
ATOM   4624 C  CG2 . THR A 1 598 ? -5.349  23.408  11.323  1.00 85.15 598 A 1 
ATOM   4625 N  N   . THR A 1 599 ? -8.317  24.813  12.030  1.00 98.08 599 A 1 
ATOM   4626 C  CA  . THR A 1 599 ? -9.618  24.404  11.505  1.00 98.17 599 A 1 
ATOM   4627 C  C   . THR A 1 599 ? -9.600  24.440  9.989   1.00 98.24 599 A 1 
ATOM   4628 O  O   . THR A 1 599 ? -9.009  25.331  9.387   1.00 97.57 599 A 1 
ATOM   4629 C  CB  . THR A 1 599 ? -10.765 25.225  12.106  1.00 96.71 599 A 1 
ATOM   4630 O  OG1 . THR A 1 599 ? -12.006 24.678  11.724  1.00 85.62 599 A 1 
ATOM   4631 C  CG2 . THR A 1 599 ? -10.771 26.697  11.714  1.00 84.23 599 A 1
[truncated: 24,888 more chars]
