# Supplementary material for: Inhibiting heme piracy by pathogenic Escherichia coli using de novo-designed proteins
Source: Nat Commun. 2025 Jul 9;16:6066. doi: 10.1038/s41467-025-60612-9 (PMC12241658; doi:10.1038/s41467-025-60612-9)
Supplement: Supplementary file 3 — Supplementary Data 1 [file 41467_2025_60612_MOESM3_ESM.zip › fold_chua_heme/fold_chua_heme_model_1.cif]

# By using this file you agree to the legally binding terms of use found at alphafoldserver.com/output-terms
data_4250ca2790a98ffb
#
_entry.id 4250ca2790a98ffb
#
loop_
_atom_type.symbol
C  
FE 
N  
O  
S  
#
loop_
_audit_author.name
_audit_author.pdbx_ordinal
"Google DeepMind" 1 
"Isomorphic Labs" 2 
#
_audit_conform.dict_location https://raw.githubusercontent.com/ihmwg/ModelCIF/master/dist/mmcif_ma.dic
_audit_conform.dict_name     mmcif_ma.dic
_audit_conform.dict_version  1.4.5
#
loop_
_chem_comp.formula
_chem_comp.formula_weight
_chem_comp.id
_chem_comp.mon_nstd_flag
_chem_comp.name
_chem_comp.pdbx_smiles
_chem_comp.pdbx_synonyms
_chem_comp.type
"C3 H7 N O2"       89.093  ALA y ALANINE                           C[C@H](N)C(O)=O                                                                               ?    "L-PEPTIDE LINKING" 
"C6 H15 N4 O2"     175.209 ARG y ARGININE                          N[C@@H](CCCNC(N)=[NH2+])C(O)=O                                                                ?    "L-PEPTIDE LINKING" 
"C4 H8 N2 O3"      132.118 ASN y ASPARAGINE                        N[C@@H](CC(N)=O)C(O)=O                                                                        ?    "L-PEPTIDE LINKING" 
"C4 H7 N O4"       133.103 ASP y "ASPARTIC ACID"                   N[C@@H](CC(O)=O)C(O)=O                                                                        ?    "L-PEPTIDE LINKING" 
"C5 H10 N2 O3"     146.144 GLN y GLUTAMINE                         N[C@@H](CCC(N)=O)C(O)=O                                                                       ?    "L-PEPTIDE LINKING" 
"C5 H9 N O4"       147.129 GLU y "GLUTAMIC ACID"                   N[C@@H](CCC(O)=O)C(O)=O                                                                       ?    "L-PEPTIDE LINKING" 
"C2 H5 N O2"       75.067  GLY y GLYCINE                           NCC(O)=O                                                                                      ?    "PEPTIDE LINKING"   
"C34 H32 Fe N4 O4" 616.487 HEM . "PROTOPORPHYRIN IX CONTAINING FE" CC1=C(CCC(O)=O)C2=Cc3n4[Fe]5|6|N2=C1C=c7n5c(=CC8=N|6C(=Cc4c(C)c3CCC(O)=O)C(=C8C=C)C)c(C)c7C=C HEME NON-POLYMER         
"C6 H10 N3 O2"     156.162 HIS y HISTIDINE                         N[C@@H](Cc1c[nH]c[nH+]1)C(O)=O                                                                ?    "L-PEPTIDE LINKING" 
"C6 H13 N O2"      131.173 ILE y ISOLEUCINE                        CC[C@H](C)[C@H](N)C(O)=O                                                                      ?    "L-PEPTIDE LINKING" 
"C6 H13 N O2"      131.173 LEU y LEUCINE                           CC(C)C[C@H](N)C(O)=O                                                                          ?    "L-PEPTIDE LINKING" 
"C6 H15 N2 O2"     147.195 LYS y LYSINE                            N[C@@H](CCCC[NH3+])C(O)=O                                                                     ?    "L-PEPTIDE LINKING" 
"C5 H11 N O2 S"    149.211 MET y METHIONINE                        CSCC[C@H](N)C(O)=O                                                                            ?    "L-PEPTIDE LINKING" 
"C9 H11 N O2"      165.189 PHE y PHENYLALANINE                     N[C@@H](Cc1ccccc1)C(O)=O                                                                      ?    "L-PEPTIDE LINKING" 
"C5 H9 N O2"       115.130 PRO y PROLINE                           OC(=O)[C@@H]1CCCN1                                                                            ?    "L-PEPTIDE LINKING" 
"C3 H7 N O3"       105.093 SER y SERINE                            N[C@@H](CO)C(O)=O                                                                             ?    "L-PEPTIDE LINKING" 
"C4 H9 N O3"       119.119 THR y THREONINE                         C[C@@H](O)[C@H](N)C(O)=O                                                                      ?    "L-PEPTIDE LINKING" 
"C11 H12 N2 O2"    204.225 TRP y TRYPTOPHAN                        N[C@@H](Cc1c[nH]c2ccccc12)C(O)=O                                                              ?    "L-PEPTIDE LINKING" 
"C9 H11 N O3"      181.189 TYR y TYROSINE                          N[C@@H](Cc1ccc(O)cc1)C(O)=O                                                                   ?    "L-PEPTIDE LINKING" 
"C5 H11 N O2"      117.146 VAL y VALINE                            CC(C)[C@H](N)C(O)=O                                                                           ?    "L-PEPTIDE LINKING" 
#
_citation.book_publisher          ?
_citation.country                 UK
_citation.id                      primary
_citation.journal_full            Nature
_citation.journal_id_ASTM         NATUAS
_citation.journal_id_CSD          0006
_citation.journal_id_ISSN         0028-0836
_citation.journal_volume          ?
_citation.page_first              ?
_citation.page_last               ?
_citation.pdbx_database_id_DOI    ?
_citation.pdbx_database_id_PubMed ?
_citation.title                   "Accurate structure prediction of biomolecular interactions with AlphaFold 3"
_citation.year                    2024
#
loop_
_citation_author.citation_id
_citation_author.name
_citation_author.ordinal
primary "Google DeepMind" 1 
primary "Isomorphic Labs" 2 
#
loop_
_entity.id
_entity.pdbx_description
_entity.type
1 . polymer     
2 . non-polymer 
#
_entity_poly.entity_id      1
_entity_poly.pdbx_strand_id A
_entity_poly.type           polypeptide(L)
#
loop_
_entity_poly_seq.entity_id
_entity_poly_seq.hetero
_entity_poly_seq.mon_id
_entity_poly_seq.num
1 n THR 1   
1 n GLU 2   
1 n THR 3   
1 n MET 4   
1 n THR 5   
1 n VAL 6   
1 n THR 7   
1 n ALA 8   
1 n THR 9   
1 n GLY 10  
1 n ASN 11  
1 n ALA 12  
1 n ARG 13  
1 n SER 14  
1 n SER 15  
1 n PHE 16  
1 n GLU 17  
1 n ALA 18  
1 n PRO 19  
1 n MET 20  
1 n MET 21  
1 n VAL 22  
1 n SER 23  
1 n VAL 24  
1 n ILE 25  
1 n ASP 26  
1 n THR 27  
1 n SER 28  
1 n ALA 29  
1 n PRO 30  
1 n GLU 31  
1 n ASN 32  
1 n GLN 33  
1 n THR 34  
1 n ALA 35  
1 n THR 36  
1 n SER 37  
1 n ALA 38  
1 n THR 39  
1 n ASP 40  
1 n LEU 41  
1 n LEU 42  
1 n ARG 43  
1 n HIS 44  
1 n VAL 45  
1 n PRO 46  
1 n GLY 47  
1 n ILE 48  
1 n THR 49  
1 n LEU 50  
1 n ASP 51  
1 n GLY 52  
1 n THR 53  
1 n GLY 54  
1 n ARG 55  
1 n THR 56  
1 n ASN 57  
1 n GLY 58  
1 n GLN 59  
1 n ASP 60  
1 n VAL 61  
1 n ASN 62  
1 n MET 63  
1 n ARG 64  
1 n GLY 65  
1 n TYR 66  
1 n ASP 67  
1 n HIS 68  
1 n ARG 69  
1 n GLY 70  
1 n VAL 71  
1 n LEU 72  
1 n VAL 73  
1 n LEU 74  
1 n VAL 75  
1 n ASP 76  
1 n GLY 77  
1 n VAL 78  
1 n ARG 79  
1 n GLN 80  
1 n GLY 81  
1 n THR 82  
1 n ASP 83  
1 n THR 84  
1 n GLY 85  
1 n HIS 86  
1 n LEU 87  
1 n ASN 88  
1 n GLY 89  
1 n THR 90  
1 n PHE 91  
1 n LEU 92  
1 n ASP 93  
1 n PRO 94  
1 n ALA 95  
1 n LEU 96  
1 n ILE 97  
1 n LYS 98  
1 n ARG 99  
1 n VAL 100 
1 n GLU 101 
1 n ILE 102 
1 n VAL 103 
1 n ARG 104 
1 n GLY 105 
1 n PRO 106 
1 n SER 107 
1 n ALA 108 
1 n LEU 109 
1 n LEU 110 
1 n TYR 111 
1 n GLY 112 
1 n SER 113 
1 n GLY 114 
1 n ALA 115 
1 n LEU 116 
1 n GLY 117 
1 n GLY 118 
1 n VAL 119 
1 n ILE 120 
1 n SER 121 
1 n TYR 122 
1 n ASP 123 
1 n THR 124 
1 n VAL 125 
1 n ASP 126 
1 n ALA 127 
1 n LYS 128 
1 n ASP 129 
1 n LEU 130 
1 n LEU 131 
1 n GLN 132 
1 n GLU 133 
1 n GLY 134 
1 n GLN 135 
1 n SER 136 
1 n SER 137 
1 n GLY 138 
1 n PHE 139 
1 n ARG 140 
1 n VAL 141 
1 n PHE 142 
1 n GLY 143 
1 n THR 144 
1 n GLY 145 
1 n GLY 146 
1 n THR 147 
1 n GLY 148 
1 n ASP 149 
1 n HIS 150 
1 n SER 151 
1 n LEU 152 
1 n GLY 153 
1 n LEU 154 
1 n GLY 155 
1 n ALA 156 
1 n SER 157 
1 n ALA 158 
1 n PHE 159 
1 n GLY 160 
1 n ARG 161 
1 n THR 162 
1 n GLU 163 
1 n ASN 164 
1 n LEU 165 
1 n ASP 166 
1 n GLY 167 
1 n ILE 168 
1 n VAL 169 
1 n ALA 170 
1 n TRP 171 
1 n SER 172 
1 n SER 173 
1 n ARG 174 
1 n ASP 175 
1 n ARG 176 
1 n GLY 177 
1 n ASP 178 
1 n LEU 179 
1 n ARG 180 
1 n GLN 181 
1 n SER 182 
1 n ASN 183 
1 n GLY 184 
1 n GLU 185 
1 n THR 186 
1 n ALA 187 
1 n PRO 188 
1 n ASN 189 
1 n ASP 190 
1 n GLU 191 
1 n SER 192 
1 n ILE 193 
1 n ASN 194 
1 n ASN 195 
1 n MET 196 
1 n LEU 197 
1 n ALA 198 
1 n LYS 199 
1 n GLY 200 
1 n THR 201 
1 n TRP 202 
1 n GLN 203 
1 n ILE 204 
1 n ASP 205 
1 n SER 206 
1 n ALA 207 
1 n GLN 208 
1 n SER 209 
1 n LEU 210 
1 n SER 211 
1 n GLY 212 
1 n LEU 213 
1 n VAL 214 
1 n ARG 215 
1 n TYR 216 
1 n TYR 217 
1 n ASN 218 
1 n ASN 219 
1 n ASP 220 
1 n ALA 221 
1 n ARG 222 
1 n GLU 223 
1 n PRO 224 
1 n LYS 225 
1 n ASN 226 
1 n PRO 227 
1 n GLN 228 
1 n THR 229 
1 n VAL 230 
1 n GLU 231 
1 n ALA 232 
1 n SER 233 
1 n ASP 234 
1 n SER 235 
1 n SER 236 
1 n ASN 237 
1 n PRO 238 
1 n MET 239 
1 n VAL 240 
1 n ASP 241 
1 n ARG 242 
1 n SER 243 
1 n THR 244 
1 n ILE 245 
1 n GLN 246 
1 n ARG 247 
1 n ASP 248 
1 n ALA 249 
1 n GLN 250 
1 n LEU 251 
1 n SER 252 
1 n TYR 253 
1 n LYS 254 
1 n LEU 255 
1 n ALA 256 
1 n PRO 257 
1 n GLN 258 
1 n GLY 259 
1 n ASN 260 
1 n ASP 261 
1 n TRP 262 
1 n LEU 263 
1 n ASN 264 
1 n ALA 265 
1 n ASP 266 
1 n ALA 267 
1 n LYS 268 
1 n ILE 269 
1 n TYR 270 
1 n TRP 271 
1 n SER 272 
1 n GLU 273 
1 n VAL 274 
1 n ARG 275 
1 n ILE 276 
1 n ASN 277 
1 n ALA 278 
1 n GLN 279 
1 n ASN 280 
1 n THR 281 
1 n GLY 282 
1 n SER 283 
1 n SER 284 
1 n GLY 285 
1 n GLU 286 
1 n TYR 287 
1 n ARG 288 
1 n GLU 289 
1 n GLN 290 
1 n ILE 291 
1 n THR 292 
1 n LYS 293 
1 n GLY 294 
1 n ALA 295 
1 n ARG 296 
1 n LEU 297 
1 n GLU 298 
1 n ASN 299 
1 n ARG 300 
1 n SER 301 
1 n THR 302 
1 n LEU 303 
1 n PHE 304 
1 n ALA 305 
1 n ASP 306 
1 n SER 307 
1 n PHE 308 
1 n ALA 309 
1 n SER 310 
1 n HIS 311 
1 n LEU 312 
1 n LEU 313 
1 n THR 314 
1 n TYR 315 
1 n GLY 316 
1 n GLY 317 
1 n GLU 318 
1 n TYR 319 
1 n TYR 320 
1 n ARG 321 
1 n GLN 322 
1 n GLU 323 
1 n GLN 324 
1 n HIS 325 
1 n PRO 326 
1 n GLY 327 
1 n GLY 328 
1 n ALA 329 
1 n THR 330 
1 n THR 331 
1 n GLY 332 
1 n PHE 333 
1 n PRO 334 
1 n GLN 335 
1 n ALA 336 
1 n LYS 337 
1 n ILE 338 
1 n ASP 339 
1 n PHE 340 
1 n SER 341 
1 n SER 342 
1 n GLY 343 
1 n TRP 344 
1 n LEU 345 
1 n GLN 346 
1 n ASP 347 
1 n GLU 348 
1 n ILE 349 
1 n THR 350 
1 n LEU 351 
1 n ARG 352 
1 n ASP 353 
1 n LEU 354 
1 n PRO 355 
1 n ILE 356 
1 n THR 357 
1 n LEU 358 
1 n LEU 359 
1 n GLY 360 
1 n GLY 361 
1 n THR 362 
1 n ARG 363 
1 n TYR 364 
1 n ASP 365 
1 n SER 366 
1 n TYR 367 
1 n ARG 368 
1 n GLY 369 
1 n SER 370 
1 n SER 371 
1 n ASP 372 
1 n GLY 373 
1 n TYR 374 
1 n LYS 375 
1 n ASP 376 
1 n VAL 377 
1 n ASP 378 
1 n ALA 379 
1 n ASP 380 
1 n LYS 381 
1 n TRP 382 
1 n SER 383 
1 n SER 384 
1 n ARG 385 
1 n ALA 386 
1 n GLY 387 
1 n MET 388 
1 n THR 389 
1 n ILE 390 
1 n ASN 391 
1 n PRO 392 
1 n THR 393 
1 n ASN 394 
1 n TRP 395 
1 n LEU 396 
1 n MET 397 
1 n LEU 398 
1 n PHE 399 
1 n GLY 400 
1 n SER 401 
1 n TYR 402 
1 n ALA 403 
1 n GLN 404 
1 n ALA 405 
1 n PHE 406 
1 n ARG 407 
1 n ALA 408 
1 n PRO 409 
1 n THR 410 
1 n MET 411 
1 n GLY 412 
1 n GLU 413 
1 n MET 414 
1 n TYR 415 
1 n ASN 416 
1 n ASP 417 
1 n SER 418 
1 n LYS 419 
1 n HIS 420 
1 n PHE 421 
1 n SER 422 
1 n ILE 423 
1 n GLY 424 
1 n ARG 425 
1 n PHE 426 
1 n TYR 427 
1 n THR 428 
1 n ASN 429 
1 n TYR 430 
1 n TRP 431 
1 n VAL 432 
1 n PRO 433 
1 n ASN 434 
1 n PRO 435 
1 n ASN 436 
1 n LEU 437 
1 n ARG 438 
1 n PRO 439 
1 n GLU 440 
1 n THR 441 
1 n ASN 442 
1 n GLU 443 
1 n THR 444 
1 n GLN 445 
1 n GLU 446 
1 n TYR 447 
1 n GLY 448 
1 n PHE 449 
1 n GLY 450 
1 n LEU 451 
1 n ARG 452 
1 n PHE 453 
1 n ASP 454 
1 n ASP 455 
1 n LEU 456 
1 n MET 457 
1 n LEU 458 
1 n SER 459 
1 n ASN 460 
1 n ASP 461 
1 n ALA 462 
1 n LEU 463 
1 n GLU 464 
1 n PHE 465 
1 n LYS 466 
1 n ALA 467 
1 n SER 468 
1 n TYR 469 
1 n PHE 470 
1 n ASP 471 
1 n THR 472 
1 n LYS 473 
1 n ALA 474 
1 n LYS 475 
1 n ASP 476 
1 n TYR 477 
1 n ILE 478 
1 n SER 479 
1 n THR 480 
1 n THR 481 
1 n VAL 482 
1 n ASP 483 
1 n PHE 484 
1 n ALA 485 
1 n ALA 486 
1 n ALA 487 
1 n THR 488 
1 n THR 489 
1 n MET 490 
1 n SER 491 
1 n TYR 492 
1 n ASN 493 
1 n VAL 494 
1 n PRO 495 
1 n ASN 496 
1 n ALA 497 
1 n LYS 498 
1 n ILE 499 
1 n TRP 500 
1 n GLY 501 
1 n TRP 502 
1 n ASP 503 
1 n VAL 504 
1 n MET 505 
1 n THR 506 
1 n LYS 507 
1 n TYR 508 
1 n THR 509 
1 n THR 510 
1 n ASP 511 
1 n LEU 512 
1 n PHE 513 
1 n SER 514 
1 n LEU 515 
1 n ASP 516 
1 n VAL 517 
1 n ALA 518 
1 n TYR 519 
1 n ASN 520 
1 n ARG 521 
1 n THR 522 
1 n ARG 523 
1 n GLY 524 
1 n LYS 525 
1 n ASP 526 
1 n THR 527 
1 n ASP 528 
1 n THR 529 
1 n GLY 530 
1 n GLU 531 
1 n TYR 532 
1 n ILE 533 
1 n SER 534 
1 n SER 535 
1 n ILE 536 
1 n ASN 537 
1 n PRO 538 
1 n ASP 539 
1 n THR 540 
1 n VAL 541 
1 n THR 542 
1 n SER 543 
1 n THR 544 
1 n LEU 545 
1 n ASN 546 
1 n ILE 547 
1 n PRO 548 
1 n ILE 549 
1 n ALA 550 
1 n HIS 551 
1 n SER 552 
1 n GLY 553 
1 n PHE 554 
1 n SER 555 
1 n VAL 556 
1 n GLY 557 
1 n TRP 558 
1 n VAL 559 
1 n GLY 560 
1 n THR 561 
1 n PHE 562 
1 n ALA 563 
1 n ASP 564 
1 n ARG 565 
1 n SER 566 
1 n THR 567 
1 n HIS 568 
1 n ILE 569 
1 n SER 570 
1 n SER 571 
1 n SER 572 
1 n TYR 573 
1 n SER 574 
1 n LYS 575 
1 n GLN 576 
1 n PRO 577 
1 n GLY 578 
1 n TYR 579 
1 n GLY 580 
1 n VAL 581 
1 n ASN 582 
1 n ASP 583 
1 n PHE 584 
1 n TYR 585 
1 n VAL 586 
1 n SER 587 
1 n TYR 588 
1 n GLN 589 
1 n GLY 590 
1 n GLN 591 
1 n GLN 592 
1 n ALA 593 
1 n LEU 594 
1 n LYS 595 
1 n GLY 596 
1 n MET 597 
1 n THR 598 
1 n THR 599 
1 n THR 600 
1 n LEU 601 
1 n VAL 602 
1 n LEU 603 
1 n GLY 604 
1 n ASN 605 
1 n ALA 606 
1 n PHE 607 
1 n ASP 608 
1 n LYS 609 
1 n GLU 610 
1 n TYR 611 
1 n TRP 612 
1 n SER 613 
1 n PRO 614 
1 n GLN 615 
1 n GLY 616 
1 n ILE 617 
1 n PRO 618 
1 n GLN 619 
1 n ASP 620 
1 n GLY 621 
1 n ARG 622 
1 n ASN 623 
1 n GLY 624 
1 n LYS 625 
1 n ILE 626 
1 n PHE 627 
1 n VAL 628 
1 n SER 629 
1 n TYR 630 
1 n GLN 631 
1 n TRP 632 
#
_ma_data.content_type "model coordinates"
_ma_data.id           1
_ma_data.name         Model
#
_ma_model_list.data_id          1
_ma_model_list.model_group_id   1
_ma_model_list.model_group_name "AlphaFold-beta-20231127 (be2c21f9-b611-4c21-bfc0-bc05c526bf76 @ 2024-08-18 19:02:40)"
_ma_model_list.model_id         1
_ma_model_list.model_name       "Top ranked model"
_ma_model_list.model_type       "Ab initio model"
_ma_model_list.ordinal_id       1
#
loop_
_ma_protocol_step.method_type
_ma_protocol_step.ordinal_id
_ma_protocol_step.protocol_id
_ma_protocol_step.step_id
"coevolution MSA" 1 1 1 
"template search" 2 1 2 
modeling          3 1 3 
#
loop_
_ma_qa_metric.id
_ma_qa_metric.mode
_ma_qa_metric.name
_ma_qa_metric.software_group_id
_ma_qa_metric.type
1 global pLDDT 1 pLDDT 
2 local  pLDDT 1 pLDDT 
#
_ma_qa_metric_global.metric_id    1
_ma_qa_metric_global.metric_value 90.02
_ma_qa_metric_global.model_id     1
_ma_qa_metric_global.ordinal_id   1
#
_ma_software_group.group_id    1
_ma_software_group.ordinal_id  1
_ma_software_group.software_id 1
#
loop_
_ma_target_entity.data_id
_ma_target_entity.entity_id
_ma_target_entity.origin
1 1 . 
1 2 . 
#
loop_
_ma_target_entity_instance.asym_id
_ma_target_entity_instance.details
_ma_target_entity_instance.entity_id
A . 1 
B . 2 
#
loop_
_pdbx_data_usage.details
_pdbx_data_usage.id
_pdbx_data_usage.type
_pdbx_data_usage.url
;NON-COMMERCIAL USE ONLY, BY USING THIS FILE YOU AGREE TO THE TERMS OF USE FOUND
AT alphafoldserver.com/output-terms.
;
1 license    ? 
;THE INFORMATION IS NOT INTENDED FOR, HAS NOT BEEN VALIDATED FOR, AND IS NOT
APPROVED FOR CLINICAL USE. IT SHOULD NOT BE USED FOR CLINICAL PURPOSE OR RELIED
ON FOR MEDICAL OR OTHER PROFESSIONAL ADVICE. IT IS THEORETICAL MODELLING ONLY
AND CAUTION SHOULD BE EXERCISED IN ITS USE. IT IS PROVIDED "AS-IS" WITHOUT ANY
WARRANTY OF ANY KIND, WHETHER EXPRESSED OR IMPLIED. NO WARRANTY IS GIVEN THAT
USE OF THE INFORMATION SHALL NOT INFRINGE THE RIGHTS OF ANY THIRD PARTY.
;
2 disclaimer ? 
#
_pdbx_nonpoly_scheme.asym_id       B
_pdbx_nonpoly_scheme.auth_seq_num  1
_pdbx_nonpoly_scheme.entity_id     2
_pdbx_nonpoly_scheme.mon_id        HEM
_pdbx_nonpoly_scheme.pdb_ins_code  .
_pdbx_nonpoly_scheme.pdb_seq_num   1
_pdbx_nonpoly_scheme.pdb_strand_id B
#
loop_
_pdbx_poly_seq_scheme.asym_id
_pdbx_poly_seq_scheme.auth_seq_num
_pdbx_poly_seq_scheme.entity_id
_pdbx_poly_seq_scheme.hetero
_pdbx_poly_seq_scheme.mon_id
_pdbx_poly_seq_scheme.pdb_ins_code
_pdbx_poly_seq_scheme.pdb_seq_num
_pdbx_poly_seq_scheme.pdb_strand_id
_pdbx_poly_seq_scheme.seq_id
A 1   1 n THR . 1   A 1   
A 2   1 n GLU . 2   A 2   
A 3   1 n THR . 3   A 3   
A 4   1 n MET . 4   A 4   
A 5   1 n THR . 5   A 5   
A 6   1 n VAL . 6   A 6   
A 7   1 n THR . 7   A 7   
A 8   1 n ALA . 8   A 8   
A 9   1 n THR . 9   A 9   
A 10  1 n GLY . 10  A 10  
A 11  1 n ASN . 11  A 11  
A 12  1 n ALA . 12  A 12  
A 13  1 n ARG . 13  A 13  
A 14  1 n SER . 14  A 14  
A 15  1 n SER . 15  A 15  
A 16  1 n PHE . 16  A 16  
A 17  1 n GLU . 17  A 17  
A 18  1 n ALA . 18  A 18  
A 19  1 n PRO . 19  A 19  
A 20  1 n MET . 20  A 20  
A 21  1 n MET . 21  A 21  
A 22  1 n VAL . 22  A 22  
A 23  1 n SER . 23  A 23  
A 24  1 n VAL . 24  A 24  
A 25  1 n ILE . 25  A 25  
A 26  1 n ASP . 26  A 26  
A 27  1 n THR . 27  A 27  
A 28  1 n SER . 28  A 28  
A 29  1 n ALA . 29  A 29  
A 30  1 n PRO . 30  A 30  
A 31  1 n GLU . 31  A 31  
A 32  1 n ASN . 32  A 32  
A 33  1 n GLN . 33  A 33  
A 34  1 n THR . 34  A 34  
A 35  1 n ALA . 35  A 35  
A 36  1 n THR . 36  A 36  
A 37  1 n SER . 37  A 37  
A 38  1 n ALA . 38  A 38  
A 39  1 n THR . 39  A 39  
A 40  1 n ASP . 40  A 40  
A 41  1 n LEU . 41  A 41  
A 42  1 n LEU . 42  A 42  
A 43  1 n ARG . 43  A 43  
A 44  1 n HIS . 44  A 44  
A 45  1 n VAL . 45  A 45  
A 46  1 n PRO . 46  A 46  
A 47  1 n GLY . 47  A 47  
A 48  1 n ILE . 48  A 48  
A 49  1 n THR . 49  A 49  
A 50  1 n LEU . 50  A 50  
A 51  1 n ASP . 51  A 51  
A 52  1 n GLY . 52  A 52  
A 53  1 n THR . 53  A 53  
A 54  1 n GLY . 54  A 54  
A 55  1 n ARG . 55  A 55  
A 56  1 n THR . 56  A 56  
A 57  1 n ASN . 57  A 57  
A 58  1 n GLY . 58  A 58  
A 59  1 n GLN . 59  A 59  
A 60  1 n ASP . 60  A 60  
A 61  1 n VAL . 61  A 61  
A 62  1 n ASN . 62  A 62  
A 63  1 n MET . 63  A 63  
A 64  1 n ARG . 64  A 64  
A 65  1 n GLY . 65  A 65  
A 66  1 n TYR . 66  A 66  
A 67  1 n ASP . 67  A 67  
A 68  1 n HIS . 68  A 68  
A 69  1 n ARG . 69  A 69  
A 70  1 n GLY . 70  A 70  
A 71  1 n VAL . 71  A 71  
A 72  1 n LEU . 72  A 72  
A 73  1 n VAL . 73  A 73  
A 74  1 n LEU . 74  A 74  
A 75  1 n VAL . 75  A 75  
A 76  1 n ASP . 76  A 76  
A 77  1 n GLY . 77  A 77  
A 78  1 n VAL . 78  A 78  
A 79  1 n ARG . 79  A 79  
A 80  1 n GLN . 80  A 80  
A 81  1 n GLY . 81  A 81  
A 82  1 n THR . 82  A 82  
A 83  1 n ASP . 83  A 83  
A 84  1 n THR . 84  A 84  
A 85  1 n GLY . 85  A 85  
A 86  1 n HIS . 86  A 86  
A 87  1 n LEU . 87  A 87  
A 88  1 n ASN . 88  A 88  
A 89  1 n GLY . 89  A 89  
A 90  1 n THR . 90  A 90  
A 91  1 n PHE . 91  A 91  
A 92  1 n LEU . 92  A 92  
A 93  1 n ASP . 93  A 93  
A 94  1 n PRO . 94  A 94  
A 95  1 n ALA . 95  A 95  
A 96  1 n LEU . 96  A 96  
A 97  1 n ILE . 97  A 97  
A 98  1 n LYS . 98  A 98  
A 99  1 n ARG . 99  A 99  
A 100 1 n VAL . 100 A 100 
A 101 1 n GLU . 101 A 101 
A 102 1 n ILE . 102 A 102 
A 103 1 n VAL . 103 A 103 
A 104 1 n ARG . 104 A 104 
A 105 1 n GLY . 105 A 105 
A 106 1 n PRO . 106 A 106 
A 107 1 n SER . 107 A 107 
A 108 1 n ALA . 108 A 108 
A 109 1 n LEU . 109 A 109 
A 110 1 n LEU . 110 A 110 
A 111 1 n TYR . 111 A 111 
A 112 1 n GLY . 112 A 112 
A 113 1 n SER . 113 A 113 
A 114 1 n GLY . 114 A 114 
A 115 1 n ALA . 115 A 115 
A 116 1 n LEU . 116 A 116 
A 117 1 n GLY . 117 A 117 
A 118 1 n GLY . 118 A 118 
A 119 1 n VAL . 119 A 119 
A 120 1 n ILE . 120 A 120 
A 121 1 n SER . 121 A 121 
A 122 1 n TYR . 122 A 122 
A 123 1 n ASP . 123 A 123 
A 124 1 n THR . 124 A 124 
A 125 1 n VAL . 125 A 125 
A 126 1 n ASP . 126 A 126 
A 127 1 n ALA . 127 A 127 
A 128 1 n LYS . 128 A 128 
A 129 1 n ASP . 129 A 129 
A 130 1 n LEU . 130 A 130 
A 131 1 n LEU . 131 A 131 
A 132 1 n GLN . 132 A 132 
A 133 1 n GLU . 133 A 133 
A 134 1 n GLY . 134 A 134 
A 135 1 n GLN . 135 A 135 
A 136 1 n SER . 136 A 136 
A 137 1 n SER . 137 A 137 
A 138 1 n GLY . 138 A 138 
A 139 1 n PHE . 139 A 139 
A 140 1 n ARG . 140 A 140 
A 141 1 n VAL . 141 A 141 
A 142 1 n PHE . 142 A 142 
A 143 1 n GLY . 143 A 143 
A 144 1 n THR . 144 A 144 
A 145 1 n GLY . 145 A 145 
A 146 1 n GLY . 146 A 146 
A 147 1 n THR . 147 A 147 
A 148 1 n GLY . 148 A 148 
A 149 1 n ASP . 149 A 149 
A 150 1 n HIS . 150 A 150 
A 151 1 n SER . 151 A 151 
A 152 1 n LEU . 152 A 152 
A 153 1 n GLY . 153 A 153 
A 154 1 n LEU . 154 A 154 
A 155 1 n GLY . 155 A 155 
A 156 1 n ALA . 156 A 156 
A 157 1 n SER . 157 A 157 
A 158 1 n ALA . 158 A 158 
A 159 1 n PHE . 159 A 159 
A 160 1 n GLY . 160 A 160 
A 161 1 n ARG . 161 A 161 
A 162 1 n THR . 162 A 162 
A 163 1 n GLU . 163 A 163 
A 164 1 n ASN . 164 A 164 
A 165 1 n LEU . 165 A 165 
A 166 1 n ASP . 166 A 166 
A 167 1 n GLY . 167 A 167 
A 168 1 n ILE . 168 A 168 
A 169 1 n VAL . 169 A 169 
A 170 1 n ALA . 170 A 170 
A 171 1 n TRP . 171 A 171 
A 172 1 n SER . 172 A 172 
A 173 1 n SER . 173 A 173 
A 174 1 n ARG . 174 A 174 
A 175 1 n ASP . 175 A 175 
A 176 1 n ARG . 176 A 176 
A 177 1 n GLY . 177 A 177 
A 178 1 n ASP . 178 A 178 
A 179 1 n LEU . 179 A 179 
A 180 1 n ARG . 180 A 180 
A 181 1 n GLN . 181 A 181 
A 182 1 n SER . 182 A 182 
A 183 1 n ASN . 183 A 183 
A 184 1 n GLY . 184 A 184 
A 185 1 n GLU . 185 A 185 
A 186 1 n THR . 186 A 186 
A 187 1 n ALA . 187 A 187 
A 188 1 n PRO . 188 A 188 
A 189 1 n ASN . 189 A 189 
A 190 1 n ASP . 190 A 190 
A 191 1 n GLU . 191 A 191 
A 192 1 n SER . 192 A 192 
A 193 1 n ILE . 193 A 193 
A 194 1 n ASN . 194 A 194 
A 195 1 n ASN . 195 A 195 
A 196 1 n MET . 196 A 196 
A 197 1 n LEU . 197 A 197 
A 198 1 n ALA . 198 A 198 
A 199 1 n LYS . 199 A 199 
A 200 1 n GLY . 200 A 200 
A 201 1 n THR . 201 A 201 
A 202 1 n TRP . 202 A 202 
A 203 1 n GLN . 203 A 203 
A 204 1 n ILE . 204 A 204 
A 205 1 n ASP . 205 A 205 
A 206 1 n SER . 206 A 206 
A 207 1 n ALA . 207 A 207 
A 208 1 n GLN . 208 A 208 
A 209 1 n SER . 209 A 209 
A 210 1 n LEU . 210 A 210 
A 211 1 n SER . 211 A 211 
A 212 1 n GLY . 212 A 212 
A 213 1 n LEU . 213 A 213 
A 214 1 n VAL . 214 A 214 
A 215 1 n ARG . 215 A 215 
A 216 1 n TYR . 216 A 216 
A 217 1 n TYR . 217 A 217 
A 218 1 n ASN . 218 A 218 
A 219 1 n ASN . 219 A 219 
A 220 1 n ASP . 220 A 220 
A 221 1 n ALA . 221 A 221 
A 222 1 n ARG . 222 A 222 
A 223 1 n GLU . 223 A 223 
A 224 1 n PRO . 224 A 224 
A 225 1 n LYS . 225 A 225 
A 226 1 n ASN . 226 A 226 
A 227 1 n PRO . 227 A 227 
A 228 1 n GLN . 228 A 228 
A 229 1 n THR . 229 A 229 
A 230 1 n VAL . 230 A 230 
A 231 1 n GLU . 231 A 231 
A 232 1 n ALA . 232 A 232 
A 233 1 n SER . 233 A 233 
A 234 1 n ASP . 234 A 234 
A 235 1 n SER . 235 A 235 
A 236 1 n SER . 236 A 236 
A 237 1 n ASN . 237 A 237 
A 238 1 n PRO . 238 A 238 
A 239 1 n MET . 239 A 239 
A 240 1 n VAL . 240 A 240 
A 241 1 n ASP . 241 A 241 
A 242 1 n ARG . 242 A 242 
A 243 1 n SER . 243 A 243 
A 244 1 n THR . 244 A 244 
A 245 1 n ILE . 245 A 245 
A 246 1 n GLN . 246 A 246 
A 247 1 n ARG . 247 A 247 
A 248 1 n ASP . 248 A 248 
A 249 1 n ALA . 249 A 249 
A 250 1 n GLN . 250 A 250 
A 251 1 n LEU . 251 A 251 
A 252 1 n SER . 252 A 252 
A 253 1 n TYR . 253 A 253 
A 254 1 n LYS . 254 A 254 
A 255 1 n LEU . 255 A 255 
A 256 1 n ALA . 256 A 256 
A 257 1 n PRO . 257 A 257 
A 258 1 n GLN . 258 A 258 
A 259 1 n GLY . 259 A 259 
A 260 1 n ASN . 260 A 260 
A 261 1 n ASP . 261 A 261 
A 262 1 n TRP . 262 A 262 
A 263 1 n LEU . 263 A 263 
A 264 1 n ASN . 264 A 264 
A 265 1 n ALA . 265 A 265 
A 266 1 n ASP . 266 A 266 
A 267 1 n ALA . 267 A 267 
A 268 1 n LYS . 268 A 268 
A 269 1 n ILE . 269 A 269 
A 270 1 n TYR . 270 A 270 
A 271 1 n TRP . 271 A 271 
A 272 1 n SER . 272 A 272 
A 273 1 n GLU . 273 A 273 
A 274 1 n VAL . 274 A 274 
A 275 1 n ARG . 275 A 275 
A 276 1 n ILE . 276 A 276 
A 277 1 n ASN . 277 A 277 
A 278 1 n ALA . 278 A 278 
A 279 1 n GLN . 279 A 279 
A 280 1 n ASN . 280 A 280 
A 281 1 n THR . 281 A 281 
A 282 1 n GLY . 282 A 282 
A 283 1 n SER . 283 A 283 
A 284 1 n SER . 284 A 284 
A 285 1 n GLY . 285 A 285 
A 286 1 n GLU . 286 A 286 
A 287 1 n TYR . 287 A 287 
A 288 1 n ARG . 288 A 288 
A 289 1 n GLU . 289 A 289 
A 290 1 n GLN . 290 A 290 
A 291 1 n ILE . 291 A 291 
A 292 1 n THR . 292 A 292 
A 293 1 n LYS . 293 A 293 
A 294 1 n GLY . 294 A 294 
A 295 1 n ALA . 295 A 295 
A 296 1 n ARG . 296 A 296 
A 297 1 n LEU . 297 A 297 
A 298 1 n GLU . 298 A 298 
A 299 1 n ASN . 299 A 299 
A 300 1 n ARG . 300 A 300 
A 301 1 n SER . 301 A 301 
A 302 1 n THR . 302 A 302 
A 303 1 n LEU . 303 A 303 
A 304 1 n PHE . 304 A 304 
A 305 1 n ALA . 305 A 305 
A 306 1 n ASP . 306 A 306 
A 307 1 n SER . 307 A 307 
A 308 1 n PHE . 308 A 308 
A 309 1 n ALA . 309 A 309 
A 310 1 n SER . 310 A 310 
A 311 1 n HIS . 311 A 311 
A 312 1 n LEU . 312 A 312 
A 313 1 n LEU . 313 A 313 
A 314 1 n THR . 314 A 314 
A 315 1 n TYR . 315 A 315 
A 316 1 n GLY . 316 A 316 
A 317 1 n GLY . 317 A 317 
A 318 1 n GLU . 318 A 318 
A 319 1 n TYR . 319 A 319 
A 320 1 n TYR . 320 A 320 
A 321 1 n ARG . 321 A 321 
A 322 1 n GLN . 322 A 322 
A 323 1 n GLU . 323 A 323 
A 324 1 n GLN . 324 A 324 
A 325 1 n HIS . 325 A 325 
A 326 1 n PRO . 326 A 326 
A 327 1 n GLY . 327 A 327 
A 328 1 n GLY . 328 A 328 
A 329 1 n ALA . 329 A 329 
A 330 1 n THR . 330 A 330 
A 331 1 n THR . 331 A 331 
A 332 1 n GLY . 332 A 332 
A 333 1 n PHE . 333 A 333 
A 334 1 n PRO . 334 A 334 
A 335 1 n GLN . 335 A 335 
A 336 1 n ALA . 336 A 336 
A 337 1 n LYS . 337 A 337 
A 338 1 n ILE . 338 A 338 
A 339 1 n ASP . 339 A 339 
A 340 1 n PHE . 340 A 340 
A 341 1 n SER . 341 A 341 
A 342 1 n SER . 342 A 342 
A 343 1 n GLY . 343 A 343 
A 344 1 n TRP . 344 A 344 
A 345 1 n LEU . 345 A 345 
A 346 1 n GLN . 346 A 346 
A 347 1 n ASP . 347 A 347 
A 348 1 n GLU . 348 A 348 
A 349 1 n ILE . 349 A 349 
A 350 1 n THR . 350 A 350 
A 351 1 n LEU . 351 A 351 
A 352 1 n ARG . 352 A 352 
A 353 1 n ASP . 353 A 353 
A 354 1 n LEU . 354 A 354 
A 355 1 n PRO . 355 A 355 
A 356 1 n ILE . 356 A 356 
A 357 1 n THR . 357 A 357 
A 358 1 n LEU . 358 A 358 
A 359 1 n LEU . 359 A 359 
A 360 1 n GLY . 360 A 360 
A 361 1 n GLY . 361 A 361 
A 362 1 n THR . 362 A 362 
A 363 1 n ARG . 363 A 363 
A 364 1 n TYR . 364 A 364 
A 365 1 n ASP . 365 A 365 
A 366 1 n SER . 366 A 366 
A 367 1 n TYR . 367 A 367 
A 368 1 n ARG . 368 A 368 
A 369 1 n GLY . 369 A 369 
A 370 1 n SER . 370 A 370 
A 371 1 n SER . 371 A 371 
A 372 1 n ASP . 372 A 372 
A 373 1 n GLY . 373 A 373 
A 374 1 n TYR . 374 A 374 
A 375 1 n LYS . 375 A 375 
A 376 1 n ASP . 376 A 376 
A 377 1 n VAL . 377 A 377 
A 378 1 n ASP . 378 A 378 
A 379 1 n ALA . 379 A 379 
A 380 1 n ASP . 380 A 380 
A 381 1 n LYS . 381 A 381 
A 382 1 n TRP . 382 A 382 
A 383 1 n SER . 383 A 383 
A 384 1 n SER . 384 A 384 
A 385 1 n ARG . 385 A 385 
A 386 1 n ALA . 386 A 386 
A 387 1 n GLY . 387 A 387 
A 388 1 n MET . 388 A 388 
A 389 1 n THR . 389 A 389 
A 390 1 n ILE . 390 A 390 
A 391 1 n ASN . 391 A 391 
A 392 1 n PRO . 392 A 392 
A 393 1 n THR . 393 A 393 
A 394 1 n ASN . 394 A 394 
A 395 1 n TRP . 395 A 395 
A 396 1 n LEU . 396 A 396 
A 397 1 n MET . 397 A 397 
A 398 1 n LEU . 398 A 398 
A 399 1 n PHE . 399 A 399 
A 400 1 n GLY . 400 A 400 
A 401 1 n SER . 401 A 401 
A 402 1 n TYR . 402 A 402 
A 403 1 n ALA . 403 A 403 
A 404 1 n GLN . 404 A 404 
A 405 1 n ALA . 405 A 405 
A 406 1 n PHE . 406 A 406 
A 407 1 n ARG . 407 A 407 
A 408 1 n ALA . 408 A 408 
A 409 1 n PRO . 409 A 409 
A 410 1 n THR . 410 A 410 
A 411 1 n MET . 411 A 411 
A 412 1 n GLY . 412 A 412 
A 413 1 n GLU . 413 A 413 
A 414 1 n MET . 414 A 414 
A 415 1 n TYR . 415 A 415 
A 416 1 n ASN . 416 A 416 
A 417 1 n ASP . 417 A 417 
A 418 1 n SER . 418 A 418 
A 419 1 n LYS . 419 A 419 
A 420 1 n HIS . 420 A 420 
A 421 1 n PHE . 421 A 421 
A 422 1 n SER . 422 A 422 
A 423 1 n ILE . 423 A 423 
A 424 1 n GLY . 424 A 424 
A 425 1 n ARG . 425 A 425 
A 426 1 n PHE . 426 A 426 
A 427 1 n TYR . 427 A 427 
A 428 1 n THR . 428 A 428 
A 429 1 n ASN . 429 A 429 
A 430 1 n TYR . 430 A 430 
A 431 1 n TRP . 431 A 431 
A 432 1 n VAL . 432 A 432 
A 433 1 n PRO . 433 A 433 
A 434 1 n ASN . 434 A 434 
A 435 1 n PRO . 435 A 435 
A 436 1 n ASN . 436 A 436 
A 437 1 n LEU . 437 A 437 
A 438 1 n ARG . 438 A 438 
A 439 1 n PRO . 439 A 439 
A 440 1 n GLU . 440 A 440 
A 441 1 n THR . 441 A 441 
A 442 1 n ASN . 442 A 442 
A 443 1 n GLU . 443 A 443 
A 444 1 n THR . 444 A 444 
A 445 1 n GLN . 445 A 445 
A 446 1 n GLU . 446 A 446 
A 447 1 n TYR . 447 A 447 
A 448 1 n GLY . 448 A 448 
A 449 1 n PHE . 449 A 449 
A 450 1 n GLY . 450 A 450 
A 451 1 n LEU . 451 A 451 
A 452 1 n ARG . 452 A 452 
A 453 1 n PHE . 453 A 453 
A 454 1 n ASP . 454 A 454 
A 455 1 n ASP . 455 A 455 
A 456 1 n LEU . 456 A 456 
A 457 1 n MET . 457 A 457 
A 458 1 n LEU . 458 A 458 
A 459 1 n SER . 459 A 459 
A 460 1 n ASN . 460 A 460 
A 461 1 n ASP . 461 A 461 
A 462 1 n ALA . 462 A 462 
A 463 1 n LEU . 463 A 463 
A 464 1 n GLU . 464 A 464 
A 465 1 n PHE . 465 A 465 
A 466 1 n LYS . 466 A 466 
A 467 1 n ALA . 467 A 467 
A 468 1 n SER . 468 A 468 
A 469 1 n TYR . 469 A 469 
A 470 1 n PHE . 470 A 470 
A 471 1 n ASP . 471 A 471 
A 472 1 n THR . 472 A 472 
A 473 1 n LYS . 473 A 473 
A 474 1 n ALA . 474 A 474 
A 475 1 n LYS . 475 A 475 
A 476 1 n ASP . 476 A 476 
A 477 1 n TYR . 477 A 477 
A 478 1 n ILE . 478 A 478 
A 479 1 n SER . 479 A 479 
A 480 1 n THR . 480 A 480 
A 481 1 n THR . 481 A 481 
A 482 1 n VAL . 482 A 482 
A 483 1 n ASP . 483 A 483 
A 484 1 n PHE . 484 A 484 
A 485 1 n ALA . 485 A 485 
A 486 1 n ALA . 486 A 486 
A 487 1 n ALA . 487 A 487 
A 488 1 n THR . 488 A 488 
A 489 1 n THR . 489 A 489 
A 490 1 n MET . 490 A 490 
A 491 1 n SER . 491 A 491 
A 492 1 n TYR . 492 A 492 
A 493 1 n ASN . 493 A 493 
A 494 1 n VAL . 494 A 494 
A 495 1 n PRO . 495 A 495 
A 496 1 n ASN . 496 A 496 
A 497 1 n ALA . 497 A 497 
A 498 1 n LYS . 498 A 498 
A 499 1 n ILE . 499 A 499 
A 500 1 n TRP . 500 A 500 
A 501 1 n GLY . 501 A 501 
A 502 1 n TRP . 502 A 502 
A 503 1 n ASP . 503 A 503 
A 504 1 n VAL . 504 A 504 
A 505 1 n MET . 505 A 505 
A 506 1 n THR . 506 A 506 
A 507 1 n LYS . 507 A 507 
A 508 1 n TYR . 508 A 508 
A 509 1 n THR . 509 A 509 
A 510 1 n THR . 510 A 510 
A 511 1 n ASP . 511 A 511 
A 512 1 n LEU . 512 A 512 
A 513 1 n PHE . 513 A 513 
A 514 1 n SER . 514 A 514 
A 515 1 n LEU . 515 A 515 
A 516 1 n ASP . 516 A 516 
A 517 1 n VAL . 517 A 517 
A 518 1 n ALA . 518 A 518 
A 519 1 n TYR . 519 A 519 
A 520 1 n ASN . 520 A 520 
A 521 1 n ARG . 521 A 521 
A 522 1 n THR . 522 A 522 
A 523 1 n ARG . 523 A 523 
A 524 1 n GLY . 524 A 524 
A 525 1 n LYS . 525 A 525 
A 526 1 n ASP . 526 A 526 
A 527 1 n THR . 527 A 527 
A 528 1 n ASP . 528 A 528 
A 529 1 n THR . 529 A 529 
A 530 1 n GLY . 530 A 530 
A 531 1 n GLU . 531 A 531 
A 532 1 n TYR . 532 A 532 
A 533 1 n ILE . 533 A 533 
A 534 1 n SER . 534 A 534 
A 535 1 n SER . 535 A 535 
A 536 1 n ILE . 536 A 536 
A 537 1 n ASN . 537 A 537 
A 538 1 n PRO . 538 A 538 
A 539 1 n ASP . 539 A 539 
A 540 1 n THR . 540 A 540 
A 541 1 n VAL . 541 A 541 
A 542 1 n THR . 542 A 542 
A 543 1 n SER . 543 A 543 
A 544 1 n THR . 544 A 544 
A 545 1 n LEU . 545 A 545 
A 546 1 n ASN . 546 A 546 
A 547 1 n ILE . 547 A 547 
A 548 1 n PRO . 548 A 548 
A 549 1 n ILE . 549 A 549 
A 550 1 n ALA . 550 A 550 
A 551 1 n HIS . 551 A 551 
A 552 1 n SER . 552 A 552 
A 553 1 n GLY . 553 A 553 
A 554 1 n PHE . 554 A 554 
A 555 1 n SER . 555 A 555 
A 556 1 n VAL . 556 A 556 
A 557 1 n GLY . 557 A 557 
A 558 1 n TRP . 558 A 558 
A 559 1 n VAL . 559 A 559 
A 560 1 n GLY . 560 A 560 
A 561 1 n THR . 561 A 561 
A 562 1 n PHE . 562 A 562 
A 563 1 n ALA . 563 A 563 
A 564 1 n ASP . 564 A 564 
A 565 1 n ARG . 565 A 565 
A 566 1 n SER . 566 A 566 
A 567 1 n THR . 567 A 567 
A 568 1 n HIS . 568 A 568 
A 569 1 n ILE . 569 A 569 
A 570 1 n SER . 570 A 570 
A 571 1 n SER . 571 A 571 
A 572 1 n SER . 572 A 572 
A 573 1 n TYR . 573 A 573 
A 574 1 n SER . 574 A 574 
A 575 1 n LYS . 575 A 575 
A 576 1 n GLN . 576 A 576 
A 577 1 n PRO . 577 A 577 
A 578 1 n GLY . 578 A 578 
A 579 1 n TYR . 579 A 579 
A 580 1 n GLY . 580 A 580 
A 581 1 n VAL . 581 A 581 
A 582 1 n ASN . 582 A 582 
A 583 1 n ASP . 583 A 583 
A 584 1 n PHE . 584 A 584 
A 585 1 n TYR . 585 A 585 
A 586 1 n VAL . 586 A 586 
A 587 1 n SER . 587 A 587 
A 588 1 n TYR . 588 A 588 
A 589 1 n GLN . 589 A 589 
A 590 1 n GLY . 590 A 590 
A 591 1 n GLN . 591 A 591 
A 592 1 n GLN . 592 A 592 
A 593 1 n ALA . 593 A 593 
A 594 1 n LEU . 594 A 594 
A 595 1 n LYS . 595 A 595 
A 596 1 n GLY . 596 A 596 
A 597 1 n MET . 597 A 597 
A 598 1 n THR . 598 A 598 
A 599 1 n THR . 599 A 599 
A 600 1 n THR . 600 A 600 
A 601 1 n LEU . 601 A 601 
A 602 1 n VAL . 602 A 602 
A 603 1 n LEU . 603 A 603 
A 604 1 n GLY . 604 A 604 
A 605 1 n ASN . 605 A 605 
A 606 1 n ALA . 606 A 606 
A 607 1 n PHE . 607 A 607 
A 608 1 n ASP . 608 A 608 
A 609 1 n LYS . 609 A 609 
A 610 1 n GLU . 610 A 610 
A 611 1 n TYR . 611 A 611 
A 612 1 n TRP . 612 A 612 
A 613 1 n SER . 613 A 613 
A 614 1 n PRO . 614 A 614 
A 615 1 n GLN . 615 A 615 
A 616 1 n GLY . 616 A 616 
A 617 1 n ILE . 617 A 617 
A 618 1 n PRO . 618 A 618 
A 619 1 n GLN . 619 A 619 
A 620 1 n ASP . 620 A 620 
A 621 1 n GLY . 621 A 621 
A 622 1 n ARG . 622 A 622 
A 623 1 n ASN . 623 A 623 
A 624 1 n GLY . 624 A 624 
A 625 1 n LYS . 625 A 625 
A 626 1 n ILE . 626 A 626 
A 627 1 n PHE . 627 A 627 
A 628 1 n VAL . 628 A 628 
A 629 1 n SER . 629 A 629 
A 630 1 n TYR . 630 A 630 
A 631 1 n GLN . 631 A 631 
A 632 1 n TRP . 632 A 632 
#
_software.classification other
_software.date           ?
_software.description    "Structure prediction"
_software.name           AlphaFold
_software.pdbx_ordinal   1
_software.type           package
_software.version        "AlphaFold-beta-20231127 (be2c21f9-b611-4c21-bfc0-bc05c526bf76 @ 2024-08-18 19:02:40)"
#
loop_
_struct_asym.entity_id
_struct_asym.id
1 A 
2 B 
#
loop_
_atom_site.group_PDB
_atom_site.id
_atom_site.type_symbol
_atom_site.label_atom_id
_atom_site.label_alt_id
_atom_site.label_comp_id
_atom_site.label_asym_id
_atom_site.label_entity_id
_atom_site.label_seq_id
_atom_site.pdbx_PDB_ins_code
_atom_site.Cartn_x
_atom_site.Cartn_y
_atom_site.Cartn_z
_atom_site.occupancy
_atom_site.B_iso_or_equiv
_atom_site.auth_seq_id
_atom_site.auth_asym_id
_atom_site.pdbx_PDB_model_num
ATOM   1    N  N   . THR A 1 1   ? 5.355   5.524   23.675  1.00 74.17 1   A 1 
ATOM   2    C  CA  . THR A 1 1   ? 5.244   4.077   23.392  1.00 80.78 1   A 1 
ATOM   3    C  C   . THR A 1 1   ? 5.960   3.777   22.090  1.00 84.39 1   A 1 
ATOM   4    O  O   . THR A 1 1   ? 5.946   4.600   21.183  1.00 79.68 1   A 1 
ATOM   5    C  CB  . THR A 1 1   ? 3.783   3.612   23.310  1.00 72.65 1   A 1 
ATOM   6    O  OG1 . THR A 1 1   ? 2.965   4.665   22.867  1.00 62.52 1   A 1 
ATOM   7    C  CG2 . THR A 1 1   ? 3.266   3.197   24.687  1.00 59.22 1   A 1 
ATOM   8    N  N   . GLU A 1 2   ? 6.602   2.623   22.005  1.00 84.93 2   A 1 
ATOM   9    C  CA  . GLU A 1 2   ? 7.323   2.213   20.807  1.00 88.32 2   A 1 
ATOM   10   C  C   . GLU A 1 2   ? 6.364   1.892   19.663  1.00 91.16 2   A 1 
ATOM   11   O  O   . GLU A 1 2   ? 5.341   1.238   19.863  1.00 89.26 2   A 1 
ATOM   12   C  CB  . GLU A 1 2   ? 8.204   1.020   21.186  1.00 84.97 2   A 1 
ATOM   13   C  CG  . GLU A 1 2   ? 9.071   0.559   20.021  1.00 80.29 2   A 1 
ATOM   14   C  CD  . GLU A 1 2   ? 10.189  -0.348  20.521  1.00 78.95 2   A 1 
ATOM   15   O  OE1 . GLU A 1 2   ? 11.304  -0.194  19.980  1.00 71.79 2   A 1 
ATOM   16   O  OE2 . GLU A 1 2   ? 9.955   -1.122  21.469  1.00 75.21 2   A 1 
ATOM   17   N  N   . THR A 1 3   ? 6.696   2.344   18.461  1.00 91.26 3   A 1 
ATOM   18   C  CA  . THR A 1 3   ? 5.913   2.052   17.269  1.00 92.87 3   A 1 
ATOM   19   C  C   . THR A 1 3   ? 6.169   0.616   16.829  1.00 94.17 3   A 1 
ATOM   20   O  O   . THR A 1 3   ? 7.275   0.265   16.418  1.00 92.63 3   A 1 
ATOM   21   C  CB  . THR A 1 3   ? 6.220   3.044   16.140  1.00 91.04 3   A 1 
ATOM   22   O  OG1 . THR A 1 3   ? 5.974   4.353   16.600  1.00 83.73 3   A 1 
ATOM   23   C  CG2 . THR A 1 3   ? 5.320   2.830   14.931  1.00 84.12 3   A 1 
ATOM   24   N  N   . MET A 1 4   ? 5.141   -0.206  16.906  1.00 93.65 4   A 1 
ATOM   25   C  CA  . MET A 1 4   ? 5.202   -1.608  16.518  1.00 94.39 4   A 1 
ATOM   26   C  C   . MET A 1 4   ? 4.772   -1.797  15.055  1.00 94.83 4   A 1 
ATOM   27   O  O   . MET A 1 4   ? 3.917   -1.071  14.551  1.00 93.34 4   A 1 
ATOM   28   C  CB  . MET A 1 4   ? 4.326   -2.451  17.463  1.00 94.14 4   A 1 
ATOM   29   C  CG  . MET A 1 4   ? 4.701   -2.296  18.942  1.00 92.48 4   A 1 
ATOM   30   S  SD  . MET A 1 4   ? 6.395   -2.788  19.381  1.00 89.16 4   A 1 
ATOM   31   C  CE  . MET A 1 4   ? 6.218   -4.583  19.368  1.00 75.92 4   A 1 
ATOM   32   N  N   . THR A 1 5   ? 5.340   -2.821  14.416  1.00 94.56 5   A 1 
ATOM   33   C  CA  . THR A 1 5   ? 4.880   -3.334  13.124  1.00 94.98 5   A 1 
ATOM   34   C  C   . THR A 1 5   ? 4.389   -4.764  13.281  1.00 95.28 5   A 1 
ATOM   35   O  O   . THR A 1 5   ? 4.985   -5.557  14.012  1.00 93.96 5   A 1 
ATOM   36   C  CB  . THR A 1 5   ? 5.953   -3.219  12.039  1.00 93.74 5   A 1 
ATOM   37   O  OG1 . THR A 1 5   ? 5.491   -3.799  10.844  1.00 89.94 5   A 1 
ATOM   38   C  CG2 . THR A 1 5   ? 7.271   -3.898  12.393  1.00 90.97 5   A 1 
ATOM   39   N  N   . VAL A 1 6   ? 3.314   -5.101  12.594  1.00 94.64 6   A 1 
ATOM   40   C  CA  . VAL A 1 6   ? 2.781   -6.463  12.481  1.00 93.94 6   A 1 
ATOM   41   C  C   . VAL A 1 6   ? 2.948   -6.970  11.051  1.00 93.94 6   A 1 
ATOM   42   O  O   . VAL A 1 6   ? 3.358   -8.104  10.833  1.00 91.00 6   A 1 
ATOM   43   C  CB  . VAL A 1 6   ? 1.303   -6.515  12.916  1.00 92.43 6   A 1 
ATOM   44   C  CG1 . VAL A 1 6   ? 0.716   -7.923  12.799  1.00 85.21 6   A 1 
ATOM   45   C  CG2 . VAL A 1 6   ? 1.147   -6.063  14.373  1.00 87.96 6   A 1 
ATOM   46   N  N   . THR A 1 7   ? 2.733   -6.107  10.067  1.00 94.84 7   A 1 
ATOM   47   C  CA  . THR A 1 7   ? 2.784   -6.468  8.642   1.00 94.48 7   A 1 
ATOM   48   C  C   . THR A 1 7   ? 4.168   -6.923  8.184   1.00 94.95 7   A 1 
ATOM   49   O  O   . THR A 1 7   ? 4.271   -7.774  7.308   1.00 92.96 7   A 1 
ATOM   50   C  CB  . THR A 1 7   ? 2.313   -5.273  7.804   1.00 93.63 7   A 1 
ATOM   51   O  OG1 . THR A 1 7   ? 1.062   -4.838  8.275   1.00 88.84 7   A 1 
ATOM   52   C  CG2 . THR A 1 7   ? 2.135   -5.609  6.324   1.00 90.36 7   A 1 
ATOM   53   N  N   . ALA A 1 8   ? 5.238   -6.405  8.768   1.00 95.13 8   A 1 
ATOM   54   C  CA  . ALA A 1 8   ? 6.598   -6.685  8.308   1.00 94.57 8   A 1 
ATOM   55   C  C   . ALA A 1 8   ? 7.013   -8.163  8.430   1.00 95.21 8   A 1 
ATOM   56   O  O   . ALA A 1 8   ? 7.672   -8.693  7.538   1.00 93.18 8   A 1 
ATOM   57   C  CB  . ALA A 1 8   ? 7.566   -5.780  9.083   1.00 93.69 8   A 1 
ATOM   58   N  N   . THR A 1 9   ? 6.622   -8.825  9.528   1.00 95.27 9   A 1 
ATOM   59   C  CA  . THR A 1 9   ? 6.979   -10.234 9.793   1.00 95.15 9   A 1 
ATOM   60   C  C   . THR A 1 9   ? 5.779   -11.092 10.202  1.00 95.32 9   A 1 
ATOM   61   O  O   . THR A 1 9   ? 5.932   -12.268 10.514  1.00 92.44 9   A 1 
ATOM   62   C  CB  . THR A 1 9   ? 8.090   -10.343 10.851  1.00 94.35 9   A 1 
ATOM   63   O  OG1 . THR A 1 9   ? 7.624   -9.921  12.108  1.00 90.53 9   A 1 
ATOM   64   C  CG2 . THR A 1 9   ? 9.326   -9.527  10.492  1.00 90.33 9   A 1 
ATOM   65   N  N   . GLY A 1 10  ? 4.569   -10.524 10.223  1.00 94.70 10  A 1 
ATOM   66   C  CA  . GLY A 1 10  ? 3.360   -11.187 10.684  1.00 94.47 10  A 1 
ATOM   67   C  C   . GLY A 1 10  ? 3.206   -11.221 12.213  1.00 95.48 10  A 1 
ATOM   68   O  O   . GLY A 1 10  ? 2.118   -11.507 12.703  1.00 93.15 10  A 1 
ATOM   69   N  N   . ASN A 1 11  ? 4.257   -10.891 12.966  1.00 95.50 11  A 1 
ATOM   70   C  CA  . ASN A 1 11  ? 4.272   -10.843 14.429  1.00 94.91 11  A 1 
ATOM   71   C  C   . ASN A 1 11  ? 4.604   -9.431  14.903  1.00 95.13 11  A 1 
ATOM   72   O  O   . ASN A 1 11  ? 5.473   -8.777  14.346  1.00 92.94 11  A 1 
ATOM   73   C  CB  . ASN A 1 11  ? 5.273   -11.868 14.969  1.00 93.90 11  A 1 
ATOM   74   C  CG  . ASN A 1 11  ? 4.965   -13.261 14.469  1.00 93.66 11  A 1 
ATOM   75   O  OD1 . ASN A 1 11  ? 3.892   -13.795 14.700  1.00 87.59 11  A 1 
ATOM   76   N  ND2 . ASN A 1 11  ? 5.865   -13.874 13.732  1.00 87.21 11  A 1 
ATOM   77   N  N   . ALA A 1 12  ? 3.926   -8.955  15.945  1.00 94.81 12  A 1 
ATOM   78   C  CA  . ALA A 1 12  ? 4.184   -7.641  16.497  1.00 94.52 12  A 1 
ATOM   79   C  C   . ALA A 1 12  ? 5.635   -7.530  16.992  1.00 94.83 12  A 1 
ATOM   80   O  O   . ALA A 1 12  ? 6.055   -8.271  17.876  1.00 92.74 12  A 1 
ATOM   81   C  CB  . ALA A 1 12  ? 3.173   -7.346  17.617  1.00 93.24 12  A 1 
ATOM   82   N  N   . ARG A 1 13  ? 6.383   -6.569  16.428  1.00 94.93 13  A 1 
ATOM   83   C  CA  . ARG A 1 13  ? 7.777   -6.283  16.789  1.00 94.77 13  A 1 
ATOM   84   C  C   . ARG A 1 13  ? 8.078   -4.799  16.641  1.00 95.30 13  A 1 
ATOM   85   O  O   . ARG A 1 13  ? 7.349   -4.083  15.946  1.00 92.97 13  A 1 
ATOM   86   C  CB  . ARG A 1 13  ? 8.727   -7.150  15.947  1.00 91.24 13  A 1 
ATOM   87   C  CG  . ARG A 1 13  ? 8.746   -6.777  14.450  1.00 88.00 13  A 1 
ATOM   88   C  CD  . ARG A 1 13  ? 9.685   -7.694  13.652  1.00 87.60 13  A 1 
ATOM   89   N  NE  . ARG A 1 13  ? 11.093  -7.521  14.041  1.00 82.98 13  A 1 
ATOM   90   C  CZ  . ARG A 1 13  ? 12.073  -8.384  13.826  1.00 83.40 13  A 1 
ATOM   91   N  NH1 . ARG A 1 13  ? 11.873  -9.511  13.199  1.00 75.10 13  A 1 
ATOM   92   N  NH2 . ARG A 1 13  ? 13.273  -8.124  14.244  1.00 73.77 13  A 1 
ATOM   93   N  N   . SER A 1 14  ? 9.175   -4.352  17.239  1.00 94.65 14  A 1 
ATOM   94   C  CA  . SER A 1 14  ? 9.674   -2.991  17.062  1.00 94.16 14  A 1 
ATOM   95   C  C   . SER A 1 14  ? 9.854   -2.653  15.576  1.00 94.83 14  A 1 
ATOM   96   O  O   . SER A 1 14  ? 10.559  -3.349  14.846  1.00 93.77 14  A 1 
ATOM   97   C  CB  . SER A 1 14  ? 11.015  -2.842  17.785  1.00 92.89 14  A 1 
ATOM   98   O  OG  . SER A 1 14  ? 11.509  -1.531  17.609  1.00 90.18 14  A 1 
ATOM   99   N  N   . SER A 1 15  ? 9.231   -1.555  15.131  1.00 94.90 15  A 1 
ATOM   100  C  CA  . SER A 1 15  ? 9.437   -1.016  13.785  1.00 95.17 15  A 1 
ATOM   101  C  C   . SER A 1 15  ? 10.875  -0.517  13.605  1.00 95.63 15  A 1 
ATOM   102  O  O   . SER A 1 15  ? 11.469  -0.712  12.542  1.00 93.97 15  A 1 
ATOM   103  C  CB  . SER A 1 15  ? 8.438   0.114   13.535  1.00 93.93 15  A 1 
ATOM   104  O  OG  . SER A 1 15  ? 8.674   0.732   12.290  1.00 80.59 15  A 1 
ATOM   105  N  N   . PHE A 1 16  ? 11.450  0.080   14.643  1.00 95.21 16  A 1 
ATOM   106  C  CA  . PHE A 1 16  ? 12.820  0.580   14.636  1.00 95.11 16  A 1 
ATOM   107  C  C   . PHE A 1 16  ? 13.841  -0.553  14.501  1.00 95.53 16  A 1 
ATOM   108  O  O   . PHE A 1 16  ? 14.740  -0.464  13.674  1.00 94.35 16  A 1 
ATOM   109  C  CB  . PHE A 1 16  ? 13.058  1.401   15.910  1.00 94.15 16  A 1 
ATOM   110  C  CG  . PHE A 1 16  ? 14.476  1.897   16.039  1.00 94.64 16  A 1 
ATOM   111  C  CD1 . PHE A 1 16  ? 15.396  1.225   16.874  1.00 93.49 16  A 1 
ATOM   112  C  CD2 . PHE A 1 16  ? 14.902  3.029   15.316  1.00 93.41 16  A 1 
ATOM   113  C  CE1 . PHE A 1 16  ? 16.709  1.679   16.987  1.00 92.07 16  A 1 
ATOM   114  C  CE2 . PHE A 1 16  ? 16.218  3.483   15.426  1.00 91.98 16  A 1 
ATOM   115  C  CZ  . PHE A 1 16  ? 17.124  2.814   16.267  1.00 92.40 16  A 1 
ATOM   116  N  N   . GLU A 1 17  ? 13.675  -1.641  15.243  1.00 94.76 17  A 1 
ATOM   117  C  CA  . GLU A 1 17  ? 14.606  -2.779  15.229  1.00 94.33 17  A 1 
ATOM   118  C  C   . GLU A 1 17  ? 14.414  -3.732  14.040  1.00 95.20 17  A 1 
ATOM   119  O  O   . GLU A 1 17  ? 15.241  -4.611  13.805  1.00 93.55 17  A 1 
ATOM   120  C  CB  . GLU A 1 17  ? 14.496  -3.556  16.541  1.00 92.32 17  A 1 
ATOM   121  C  CG  . GLU A 1 17  ? 14.942  -2.725  17.747  1.00 82.60 17  A 1 
ATOM   122  C  CD  . GLU A 1 17  ? 15.029  -3.547  19.036  1.00 73.42 17  A 1 
ATOM   123  O  OE1 . GLU A 1 17  ? 15.648  -3.024  19.984  1.00 64.65 17  A 1 
ATOM   124  O  OE2 . GLU A 1 17  ? 14.525  -4.690  19.040  1.00 66.22 17  A 1 
ATOM   125  N  N   . ALA A 1 18  ? 13.344  -3.567  13.260  1.00 94.36 18  A 1 
ATOM   126  C  CA  . ALA A 1 18  ? 13.085  -4.418  12.110  1.00 94.85 18  A 1 
ATOM   127  C  C   . ALA A 1 18  ? 14.194  -4.280  11.038  1.00 96.00 18  A 1 
ATOM   128  O  O   . ALA A 1 18  ? 14.614  -3.164  10.730  1.00 95.25 18  A 1 
ATOM   129  C  CB  . ALA A 1 18  ? 11.700  -4.094  11.551  1.00 93.65 18  A 1 
ATOM   130  N  N   . PRO A 1 19  ? 14.626  -5.383  10.383  1.00 95.81 19  A 1 
ATOM   131  C  CA  . PRO A 1 19  ? 15.654  -5.349  9.331   1.00 95.70 19  A 1 
ATOM   132  C  C   . PRO A 1 19  ? 15.098  -4.873  7.980   1.00 96.13 19  A 1 
ATOM   133  O  O   . PRO A 1 19  ? 15.346  -5.467  6.932   1.00 93.77 19  A 1 
ATOM   134  C  CB  . PRO A 1 19  ? 16.221  -6.778  9.313   1.00 94.82 19  A 1 
ATOM   135  C  CG  . PRO A 1 19  ? 15.000  -7.625  9.644   1.00 93.11 19  A 1 
ATOM   136  C  CD  . PRO A 1 19  ? 14.251  -6.750  10.662  1.00 95.42 19  A 1 
ATOM   137  N  N   . MET A 1 20  ? 14.291  -3.816  8.007   1.00 96.68 20  A 1 
ATOM   138  C  CA  . MET A 1 20  ? 13.656  -3.180  6.853   1.00 96.45 20  A 1 
ATOM   139  C  C   . MET A 1 20  ? 13.129  -1.794  7.247   1.00 97.24 20  A 1 
ATOM   140  O  O   . MET A 1 20  ? 13.026  -1.471  8.428   1.00 95.73 20  A 1 
ATOM   141  C  CB  . MET A 1 20  ? 12.536  -4.084  6.303   1.00 92.91 20  A 1 
ATOM   142  C  CG  . MET A 1 20  ? 11.415  -4.343  7.295   1.00 88.54 20  A 1 
ATOM   143  S  SD  . MET A 1 20  ? 10.409  -5.808  6.890   1.00 88.73 20  A 1 
ATOM   144  C  CE  . MET A 1 20  ? 11.455  -7.098  7.549   1.00 79.06 20  A 1 
ATOM   145  N  N   . MET A 1 21  ? 12.774  -0.970  6.259   1.00 97.12 21  A 1 
ATOM   146  C  CA  . MET A 1 21  ? 12.190  0.352   6.496   1.00 97.52 21  A 1 
ATOM   147  C  C   . MET A 1 21  ? 10.664  0.246   6.528   1.00 97.54 21  A 1 
ATOM   148  O  O   . MET A 1 21  ? 10.025  -0.011  5.512   1.00 96.34 21  A 1 
ATOM   149  C  CB  . MET A 1 21  ? 12.679  1.354   5.447   1.00 97.23 21  A 1 
ATOM   150  C  CG  . MET A 1 21  ? 14.192  1.573   5.518   1.00 96.06 21  A 1 
ATOM   151  S  SD  . MET A 1 21  ? 14.807  2.312   7.064   1.00 96.49 21  A 1 
ATOM   152  C  CE  . MET A 1 21  ? 14.377  4.042   6.788   1.00 92.28 21  A 1 
ATOM   153  N  N   . VAL A 1 22  ? 10.090  0.460   7.710   1.00 97.42 22  A 1 
ATOM   154  C  CA  . VAL A 1 22  ? 8.638   0.414   7.935   1.00 97.42 22  A 1 
ATOM   155  C  C   . VAL A 1 22  ? 8.153   1.790   8.369   1.00 97.34 22  A 1 
ATOM   156  O  O   . VAL A 1 22  ? 8.809   2.452   9.172   1.00 96.51 22  A 1 
ATOM   157  C  CB  . VAL A 1 22  ? 8.251   -0.659  8.967   1.00 96.71 22  A 1 
ATOM   158  C  CG1 . VAL A 1 22  ? 6.728   -0.807  9.076   1.00 94.10 22  A 1 
ATOM   159  C  CG2 . VAL A 1 22  ? 8.831   -2.027  8.587   1.00 94.71 22  A 1 
ATOM   160  N  N   . SER A 1 23  ? 7.018   2.221   7.845   1.00 97.33 23  A 1 
ATOM   161  C  CA  . SER A 1 23  ? 6.288   3.374   8.360   1.00 97.19 23  A 1 
ATOM   162  C  C   . SER A 1 23  ? 4.919   2.923   8.843   1.00 97.37 23  A 1 
ATOM   163  O  O   . SER A 1 23  ? 4.235   2.184   8.144   1.00 96.32 23  A 1 
ATOM   164  C  CB  . SER A 1 23  ? 6.131   4.477   7.305   1.00 96.40 23  A 1 
ATOM   165  O  OG  . SER A 1 23  ? 7.400   4.925   6.849   1.00 92.76 23  A 1 
ATOM   166  N  N   . VAL A 1 24  ? 4.532   3.374   10.026  1.00 97.39 24  A 1 
ATOM   167  C  CA  . VAL A 1 24  ? 3.175   3.203   10.547  1.00 96.95 24  A 1 
ATOM   168  C  C   . VAL A 1 24  ? 2.520   4.576   10.529  1.00 96.70 24  A 1 
ATOM   169  O  O   . VAL A 1 24  ? 3.008   5.496   11.183  1.00 95.46 24  A 1 
ATOM   170  C  CB  . VAL A 1 24  ? 3.167   2.600   11.956  1.00 96.09 24  A 1 
ATOM   171  C  CG1 . VAL A 1 24  ? 1.736   2.374   12.437  1.00 93.63 24  A 1 
ATOM   172  C  CG2 . VAL A 1 24  ? 3.908   1.249   11.976  1.00 94.43 24  A 1 
ATOM   173  N  N   . ILE A 1 25  ? 1.458   4.723   9.746   1.00 97.25 25  A 1 
ATOM   174  C  CA  . ILE A 1 25  ? 0.738   5.988   9.606   1.00 96.95 25  A 1 
ATOM   175  C  C   . ILE A 1 25  ? -0.336  6.040   10.694  1.00 96.54 25  A 1 
ATOM   176  O  O   . ILE A 1 25  ? -1.191  5.159   10.772  1.00 95.11 25  A 1 
ATOM   177  C  CB  . ILE A 1 25  ? 0.160   6.143   8.191   1.00 96.43 25  A 1 
ATOM   178  C  CG1 . ILE A 1 25  ? 1.306   6.099   7.155   1.00 94.50 25  A 1 
ATOM   179  C  CG2 . ILE A 1 25  ? -0.636  7.456   8.075   1.00 95.22 25  A 1 
ATOM   180  C  CD1 . ILE A 1 25  ? 0.823   6.151   5.710   1.00 86.68 25  A 1 
ATOM   181  N  N   . ASP A 1 26  ? -0.289  7.090   11.499  1.00 95.38 26  A 1 
ATOM   182  C  CA  . ASP A 1 26  ? -1.329  7.389   12.470  1.00 94.56 26  A 1 
ATOM   183  C  C   . ASP A 1 26  ? -2.477  8.133   11.785  1.00 95.37 26  A 1 
ATOM   184  O  O   . ASP A 1 26  ? -2.354  9.301   11.400  1.00 94.15 26  A 1 
ATOM   185  C  CB  . ASP A 1 26  ? -0.750  8.165   13.658  1.00 91.93 26  A 1 
ATOM   186  C  CG  . ASP A 1 26  ? -1.790  8.453   14.744  1.00 88.32 26  A 1 
ATOM   187  O  OD1 . ASP A 1 26  ? -2.947  7.999   14.603  1.00 83.82 26  A 1 
ATOM   188  O  OD2 . ASP A 1 26  ? -1.435  9.138   15.719  1.00 82.34 26  A 1 
ATOM   189  N  N   . THR A 1 27  ? -3.618  7.476   11.641  1.00 95.13 27  A 1 
ATOM   190  C  CA  . THR A 1 27  ? -4.811  8.049   11.013  1.00 95.55 27  A 1 
ATOM   191  C  C   . THR A 1 27  ? -5.480  9.119   11.877  1.00 95.75 27  A 1 
ATOM   192  O  O   . THR A 1 27  ? -6.317  9.870   11.384  1.00 94.58 27  A 1 
ATOM   193  C  CB  . THR A 1 27  ? -5.835  6.956   10.684  1.00 94.89 27  A 1 
ATOM   194  O  OG1 . THR A 1 27  ? -6.212  6.259   11.844  1.00 87.95 27  A 1 
ATOM   195  C  CG2 . THR A 1 27  ? -5.275  5.931   9.699   1.00 87.59 27  A 1 
ATOM   196  N  N   . SER A 1 28  ? -5.118  9.211   13.152  1.00 95.09 28  A 1 
ATOM   197  C  CA  . SER A 1 28  ? -5.626  10.220  14.072  1.00 94.63 28  A 1 
ATOM   198  C  C   . SER A 1 28  ? -4.809  11.510  14.074  1.00 95.55 28  A 1 
ATOM   199  O  O   . SER A 1 28  ? -5.235  12.504  14.654  1.00 94.04 28  A 1 
ATOM   200  C  CB  . SER A 1 28  ? -5.748  9.640   15.483  1.00 92.73 28  A 1 
ATOM   201  O  OG  . SER A 1 28  ? -4.506  9.523   16.138  1.00 85.40 28  A 1 
ATOM   202  N  N   . ALA A 1 29  ? -3.650  11.527  13.410  1.00 95.53 29  A 1 
ATOM   203  C  CA  . ALA A 1 29  ? -2.835  12.725  13.272  1.00 95.71 29  A 1 
ATOM   204  C  C   . ALA A 1 29  ? -3.603  13.824  12.512  1.00 96.42 29  A 1 
ATOM   205  O  O   . ALA A 1 29  ? -4.330  13.518  11.560  1.00 95.44 29  A 1 
ATOM   206  C  CB  . ALA A 1 29  ? -1.516  12.365  12.586  1.00 94.98 29  A 1 
ATOM   207  N  N   . PRO A 1 30  ? -3.450  15.098  12.895  1.00 96.48 30  A 1 
ATOM   208  C  CA  . PRO A 1 30  ? -4.230  16.197  12.311  1.00 96.19 30  A 1 
ATOM   209  C  C   . PRO A 1 30  ? -4.184  16.277  10.784  1.00 96.25 30  A 1 
ATOM   210  O  O   . PRO A 1 30  ? -5.202  16.533  10.151  1.00 94.75 30  A 1 
ATOM   211  C  CB  . PRO A 1 30  ? -3.660  17.463  12.953  1.00 95.46 30  A 1 
ATOM   212  C  CG  . PRO A 1 30  ? -3.187  16.984  14.315  1.00 94.32 30  A 1 
ATOM   213  C  CD  . PRO A 1 30  ? -2.663  15.584  14.016  1.00 96.51 30  A 1 
ATOM   214  N  N   . GLU A 1 31  ? -3.024  16.022  10.184  1.00 95.86 31  A 1 
ATOM   215  C  CA  . GLU A 1 31  ? -2.822  16.003  8.735   1.00 94.43 31  A 1 
ATOM   216  C  C   . GLU A 1 31  ? -3.591  14.875  8.031   1.00 95.44 31  A 1 
ATOM   217  O  O   . GLU A 1 31  ? -3.940  15.009  6.857   1.00 94.01 31  A 1 
ATOM   218  C  CB  . GLU A 1 31  ? -1.314  15.938  8.413   1.00 91.67 31  A 1 
ATOM   219  C  CG  . GLU A 1 31  ? -0.534  14.717  8.942   1.00 82.48 31  A 1 
ATOM   220  C  CD  . GLU A 1 31  ? 0.065   14.899  10.342  1.00 79.65 31  A 1 
ATOM   221  O  OE1 . GLU A 1 31  ? 1.090   14.246  10.619  1.00 72.07 31  A 1 
ATOM   222  O  OE2 . GLU A 1 31  ? -0.477  15.686  11.148  1.00 76.03 31  A 1 
ATOM   223  N  N   . ASN A 1 32  ? -3.903  13.792  8.739   1.00 96.75 32  A 1 
ATOM   224  C  CA  . ASN A 1 32  ? -4.566  12.612  8.184   1.00 97.18 32  A 1 
ATOM   225  C  C   . ASN A 1 32  ? -6.078  12.583  8.432   1.00 97.43 32  A 1 
ATOM   226  O  O   . ASN A 1 32  ? -6.808  11.907  7.701   1.00 96.29 32  A 1 
ATOM   227  C  CB  . ASN A 1 32  ? -3.872  11.359  8.732   1.00 96.63 32  A 1 
ATOM   228  C  CG  . ASN A 1 32  ? -2.453  11.208  8.224   1.00 96.41 32  A 1 
ATOM   229  O  OD1 . ASN A 1 32  ? -2.120  11.531  7.093   1.00 91.19 32  A 1 
ATOM   230  N  ND2 . ASN A 1 32  ? -1.573  10.672  9.045   1.00 90.76 32  A 1 
ATOM   231  N  N   . GLN A 1 33  ? -6.589  13.340  9.411   1.00 96.78 33  A 1 
ATOM   232  C  CA  . GLN A 1 33  ? -8.024  13.376  9.729   1.00 96.50 33  A 1 
ATOM   233  C  C   . GLN A 1 33  ? -8.879  13.908  8.570   1.00 96.87 33  A 1 
ATOM   234  O  O   . GLN A 1 33  ? -10.058 13.569  8.459   1.00 95.66 33  A 1 
ATOM   235  C  CB  . GLN A 1 33  ? -8.251  14.254  10.961  1.00 96.01 33  A 1 
ATOM   236  C  CG  . GLN A 1 33  ? -7.729  13.614  12.257  1.00 93.85 33  A 1 
ATOM   237  C  CD  . GLN A 1 33  ? -7.817  14.562  13.453  1.00 93.07 33  A 1 
ATOM   238  O  OE1 . GLN A 1 33  ? -8.392  15.640  13.403  1.00 84.20 33  A 1 
ATOM   239  N  NE2 . GLN A 1 33  ? -7.245  14.198  14.569  1.00 83.07 33  A 1 
ATOM   240  N  N   . THR A 1 34  ? -8.287  14.739  7.703   1.00 96.94 34  A 1 
ATOM   241  C  CA  . THR A 1 34  ? -8.979  15.351  6.562   1.00 96.80 34  A 1 
ATOM   242  C  C   . THR A 1 34  ? -8.766  14.609  5.241   1.00 96.75 34  A 1 
ATOM   243  O  O   . THR A 1 34  ? -9.161  15.120  4.191   1.00 94.68 34  A 1 
ATOM   244  C  CB  . THR A 1 34  ? -8.601  16.830  6.418   1.00 96.16 34  A 1 
ATOM   245  O  OG1 . THR A 1 34  ? -7.219  16.987  6.225   1.00 92.06 34  A 1 
ATOM   246  C  CG2 . THR A 1 34  ? -8.997  17.639  7.650   1.00 92.19 34  A 1 
ATOM   247  N  N   . ALA A 1 35  ? -8.157  13.423  5.259   1.00 96.72 35  A 1 
ATOM   248  C  CA  . ALA A 1 35  ? -8.000  12.582  4.078   1.00 96.75 35  A 1 
ATOM   249  C  C   . ALA A 1 35  ? -9.372  12.200  3.496   1.00 96.71 35  A 1 
ATOM   250  O  O   . ALA A 1 35  ? -10.325 11.950  4.227   1.00 95.54 35  A 1 
ATOM   251  C  CB  . ALA A 1 35  ? -7.168  11.346  4.441   1.00 96.10 35  A 1 
ATOM   252  N  N   . THR A 1 36  ? -9.458  12.131  2.166   1.00 95.90 36  A 1 
ATOM   253  C  CA  . THR A 1 36  ? -10.707 11.849  1.445   1.00 95.60 36  A 1 
ATOM   254  C  C   . THR A 1 36  ? -10.712 10.490  0.749   1.00 95.81 36  A 1 
ATOM   255  O  O   . THR A 1 36  ? -11.784 9.963   0.452   1.00 92.84 36  A 1 
ATOM   256  C  CB  . THR A 1 36  ? -11.015 12.957  0.434   1.00 94.10 36  A 1 
ATOM   257  O  OG1 . THR A 1 36  ? -9.946  13.122  -0.460  1.00 86.79 36  A 1 
ATOM   258  C  CG2 . THR A 1 36  ? -11.267 14.300  1.107   1.00 85.81 36  A 1 
ATOM   259  N  N   . SER A 1 37  ? -9.539  9.887   0.546   1.00 95.77 37  A 1 
ATOM   260  C  CA  . SER A 1 37  ? -9.379  8.535   0.004   1.00 95.62 37  A 1 
ATOM   261  C  C   . SER A 1 37  ? -8.341  7.746   0.801   1.00 96.46 37  A 1 
ATOM   262  O  O   . SER A 1 37  ? -7.533  8.313   1.537   1.00 95.67 37  A 1 
ATOM   263  C  CB  . SER A 1 37  ? -8.994  8.608   -1.482  1.00 94.55 37  A 1 
ATOM   264  O  OG  . SER A 1 37  ? -7.668  9.070   -1.624  1.00 91.17 37  A 1 
ATOM   265  N  N   . ALA A 1 38  ? -8.332  6.420   0.649   1.00 96.45 38  A 1 
ATOM   266  C  CA  . ALA A 1 38  ? -7.350  5.565   1.319   1.00 96.84 38  A 1 
ATOM   267  C  C   . ALA A 1 38  ? -5.903  5.915   0.922   1.00 97.21 38  A 1 
ATOM   268  O  O   . ALA A 1 38  ? -5.002  5.866   1.752   1.00 96.16 38  A 1 
ATOM   269  C  CB  . ALA A 1 38  ? -7.670  4.111   0.973   1.00 96.23 38  A 1 
ATOM   270  N  N   . THR A 1 39  ? -5.681  6.308   -0.338  1.00 96.60 39  A 1 
ATOM   271  C  CA  . THR A 1 39  ? -4.363  6.683   -0.851  1.00 96.53 39  A 1 
ATOM   272  C  C   . THR A 1 39  ? -3.931  8.082   -0.414  1.00 96.83 39  A 1 
ATOM   273  O  O   . THR A 1 39  ? -2.735  8.338   -0.363  1.00 95.24 39  A 1 
ATOM   274  C  CB  . THR A 1 39  ? -4.319  6.567   -2.376  1.00 95.02 39  A 1 
ATOM   275  O  OG1 . THR A 1 39  ? -5.456  7.170   -2.945  1.00 86.65 39  A 1 
ATOM   276  C  CG2 . THR A 1 39  ? -4.316  5.112   -2.822  1.00 86.35 39  A 1 
ATOM   277  N  N   . ASP A 1 40  ? -4.840  8.960   0.002   1.00 96.50 40  A 1 
ATOM   278  C  CA  . ASP A 1 40  ? -4.473  10.275  0.544   1.00 96.04 40  A 1 
ATOM   279  C  C   . ASP A 1 40  ? -3.606  10.161  1.804   1.00 96.95 40  A 1 
ATOM   280  O  O   . ASP A 1 40  ? -2.717  10.980  2.020   1.00 95.66 40  A 1 
ATOM   281  C  CB  . ASP A 1 40  ? -5.711  11.121  0.869   1.00 93.88 40  A 1 
ATOM   282  C  CG  . ASP A 1 40  ? -6.464  11.642  -0.358  1.00 90.51 40  A 1 
ATOM   283  O  OD1 . ASP A 1 40  ? -5.855  11.731  -1.447  1.00 87.31 40  A 1 
ATOM   284  O  OD2 . ASP A 1 40  ? -7.646  11.999  -0.181  1.00 87.44 40  A 1 
ATOM   285  N  N   . LEU A 1 41  ? -3.782  9.091   2.579   1.00 96.78 41  A 1 
ATOM   286  C  CA  . LEU A 1 41  ? -2.955  8.769   3.743   1.00 97.12 41  A 1 
ATOM   287  C  C   . LEU A 1 41  ? -1.485  8.492   3.376   1.00 97.44 41  A 1 
ATOM   288  O  O   . LEU A 1 41  ? -0.627  8.471   4.254   1.00 96.45 41  A 1 
ATOM   289  C  CB  . LEU A 1 41  ? -3.556  7.548   4.479   1.00 97.12 41  A 1 
ATOM   290  C  CG  . LEU A 1 41  ? -4.972  7.763   5.044   1.00 96.75 41  A 1 
ATOM   291  C  CD1 . LEU A 1 41  ? -5.517  6.449   5.591   1.00 95.72 41  A 1 
ATOM   292  C  CD2 . LEU A 1 41  ? -4.976  8.781   6.184   1.00 95.06 41  A 1 
ATOM   293  N  N   . LEU A 1 42  ? -1.174  8.305   2.094   1.00 97.41 42  A 1 
ATOM   294  C  CA  . LEU A 1 42  ? 0.172   8.035   1.591   1.00 97.55 42  A 1 
ATOM   295  C  C   . LEU A 1 42  ? 0.859   9.288   1.020   1.00 97.56 42  A 1 
ATOM   296  O  O   . LEU A 1 42  ? 2.049   9.231   0.706   1.00 96.47 42  A 1 
ATOM   297  C  CB  . LEU A 1 42  ? 0.102   6.913   0.536   1.00 97.43 42  A 1 
ATOM   298  C  CG  . LEU A 1 42  ? -0.684  5.650   0.946   1.00 97.17 42  A 1 
ATOM   299  C  CD1 . LEU A 1 42  ? -0.715  4.660   -0.212  1.00 96.46 42  A 1 
ATOM   300  C  CD2 . LEU A 1 42  ? -0.066  4.959   2.158   1.00 95.83 42  A 1 
ATOM   301  N  N   . ARG A 1 43  ? 0.153   10.421  0.877   1.00 97.04 43  A 1 
ATOM   302  C  CA  . ARG A 1 43  ? 0.661   11.621  0.181   1.00 96.52 43  A 1 
ATOM   303  C  C   . ARG A 1 43  ? 1.873   12.260  0.841   1.00 96.60 43  A 1 
ATOM   304  O  O   . ARG A 1 43  ? 2.671   12.879  0.148   1.00 94.81 43  A 1 
ATOM   305  C  CB  . ARG A 1 43  ? -0.449  12.677  0.043   1.00 94.68 43  A 1 
ATOM   306  C  CG  . ARG A 1 43  ? -1.486  12.287  -1.006  1.00 87.71 43  A 1 
ATOM   307  C  CD  . ARG A 1 43  ? -2.502  13.425  -1.199  1.00 84.79 43  A 1 
ATOM   308  N  NE  . ARG A 1 43  ? -3.575  13.059  -2.124  1.00 82.75 43  A 1 
ATOM   309  C  CZ  . ARG A 1 43  ? -3.560  13.048  -3.449  1.00 81.43 43  A 1 
ATOM   310  N  NH1 . ARG A 1 43  ? -2.528  13.457  -4.143  1.00 71.95 43  A 1 
ATOM   311  N  NH2 . ARG A 1 43  ? -4.607  12.618  -4.090  1.00 76.64 43  A 1 
ATOM   312  N  N   . HIS A 1 44  ? 2.023   12.107  2.146   1.00 96.49 44  A 1 
ATOM   313  C  CA  . HIS A 1 44  ? 3.123   12.706  2.913   1.00 96.65 44  A 1 
ATOM   314  C  C   . HIS A 1 44  ? 4.267   11.716  3.181   1.00 97.33 44  A 1 
ATOM   315  O  O   . HIS A 1 44  ? 5.082   11.928  4.079   1.00 95.86 44  A 1 
ATOM   316  C  CB  . HIS A 1 44  ? 2.559   13.331  4.197   1.00 95.38 44  A 1 
ATOM   317  C  CG  . HIS A 1 44  ? 1.443   14.309  3.940   1.00 93.87 44  A 1 
ATOM   318  N  ND1 . HIS A 1 44  ? 0.154   14.223  4.420   1.00 78.92 44  A 1 
ATOM   319  C  CD2 . HIS A 1 44  ? 1.500   15.444  3.164   1.00 79.72 44  A 1 
ATOM   320  C  CE1 . HIS A 1 44  ? -0.542  15.276  3.966   1.00 81.16 44  A 1 
ATOM   321  N  NE2 . HIS A 1 44  ? 0.237   16.038  3.196   1.00 84.25 44  A 1 
ATOM   322  N  N   . VAL A 1 45  ? 4.357   10.628  2.412   1.00 97.13 45  A 1 
ATOM   323  C  CA  . VAL A 1 45  ? 5.402   9.614   2.577   1.00 97.25 45  A 1 
ATOM   324  C  C   . VAL A 1 45  ? 6.389   9.697   1.408   1.00 97.55 45  A 1 
ATOM   325  O  O   . VAL A 1 45  ? 6.052   9.283   0.297   1.00 96.80 45  A 1 
ATOM   326  C  CB  . VAL A 1 45  ? 4.801   8.205   2.713   1.00 96.50 45  A 1 
ATOM   327  C  CG1 . VAL A 1 45  ? 5.905   7.177   2.987   1.00 94.19 45  A 1 
ATOM   328  C  CG2 . VAL A 1 45  ? 3.806   8.147   3.870   1.00 94.96 45  A 1 
ATOM   329  N  N   . PRO A 1 46  ? 7.632   10.175  1.630   1.00 97.88 46  A 1 
ATOM   330  C  CA  . PRO A 1 46  ? 8.645   10.207  0.588   1.00 97.74 46  A 1 
ATOM   331  C  C   . PRO A 1 46  ? 8.925   8.818   0.004   1.00 97.72 46  A 1 
ATOM   332  O  O   . PRO A 1 46  ? 9.057   7.836   0.737   1.00 96.49 46  A 1 
ATOM   333  C  CB  . PRO A 1 46  ? 9.895   10.815  1.231   1.00 97.20 46  A 1 
ATOM   334  C  CG  . PRO A 1 46  ? 9.322   11.656  2.364   1.00 96.08 46  A 1 
ATOM   335  C  CD  . PRO A 1 46  ? 8.134   10.816  2.827   1.00 97.67 46  A 1 
ATOM   336  N  N   . GLY A 1 47  ? 9.041   8.746   -1.322  1.00 97.35 47  A 1 
ATOM   337  C  CA  . GLY A 1 47  ? 9.211   7.496   -2.055  1.00 97.17 47  A 1 
ATOM   338  C  C   . GLY A 1 47  ? 7.909   6.824   -2.482  1.00 97.21 47  A 1 
ATOM   339  O  O   . GLY A 1 47  ? 7.969   5.811   -3.173  1.00 95.58 47  A 1 
ATOM   340  N  N   . ILE A 1 48  ? 6.766   7.388   -2.100  1.00 97.39 48  A 1 
ATOM   341  C  CA  . ILE A 1 48  ? 5.464   7.032   -2.658  1.00 97.45 48  A 1 
ATOM   342  C  C   . ILE A 1 48  ? 4.991   8.171   -3.562  1.00 96.93 48  A 1 
ATOM   343  O  O   . ILE A 1 48  ? 4.971   9.330   -3.163  1.00 95.88 48  A 1 
ATOM   344  C  CB  . ILE A 1 48  ? 4.442   6.685   -1.556  1.00 97.41 48  A 1 
ATOM   345  C  CG1 . ILE A 1 48  ? 4.953   5.474   -0.752  1.00 96.46 48  A 1 
ATOM   346  C  CG2 . ILE A 1 48  ? 3.053   6.410   -2.173  1.00 96.78 48  A 1 
ATOM   347  C  CD1 . ILE A 1 48  ? 3.986   4.947   0.314   1.00 95.17 48  A 1 
ATOM   348  N  N   . THR A 1 49  ? 4.596   7.822   -4.774  1.00 96.71 49  A 1 
ATOM   349  C  CA  . THR A 1 49  ? 3.870   8.719   -5.675  1.00 96.08 49  A 1 
ATOM   350  C  C   . THR A 1 49  ? 2.547   8.080   -6.062  1.00 96.17 49  A 1 
ATOM   351  O  O   . THR A 1 49  ? 2.436   6.855   -6.137  1.00 94.64 49  A 1 
ATOM   352  C  CB  . THR A 1 49  ? 4.680   9.100   -6.923  1.00 94.01 49  A 1 
ATOM   353  O  OG1 . THR A 1 49  ? 5.196   7.971   -7.585  1.00 79.88 49  A 1 
ATOM   354  C  CG2 . THR A 1 49  ? 5.861   9.985   -6.557  1.00 78.56 49  A 1 
ATOM   355  N  N   . LEU A 1 50  ? 1.538   8.917   -6.266  1.00 95.61 50  A 1 
ATOM   356  C  CA  . LEU A 1 50  ? 0.222   8.497   -6.707  1.00 95.32 50  A 1 
ATOM   357  C  C   . LEU A 1 50  ? 0.022   8.934   -8.149  1.00 94.04 50  A 1 
ATOM   358  O  O   . LEU A 1 50  ? 0.259   10.098  -8.485  1.00 91.78 50  A 1 
ATOM   359  C  CB  . LEU A 1 50  ? -0.867  9.074   -5.785  1.00 95.20 50  A 1 
ATOM   360  C  CG  . LEU A 1 50  ? -0.723  8.692   -4.304  1.00 94.34 50  A 1 
ATOM   361  C  CD1 . LEU A 1 50  ? -1.838  9.348   -3.489  1.00 92.55 50  A 1 
ATOM   362  C  CD2 . LEU A 1 50  ? -0.794  7.184   -4.069  1.00 91.80 50  A 1 
ATOM   363  N  N   . ASP A 1 51  ? -0.415  7.999   -8.979  1.00 93.54 51  A 1 
ATOM   364  C  CA  . ASP A 1 51  ? -0.864  8.290   -10.333 1.00 91.85 51  A 1 
ATOM   365  C  C   . ASP A 1 51  ? -2.275  8.897   -10.311 1.00 92.41 51  A 1 
ATOM   366  O  O   . ASP A 1 51  ? -2.942  8.958   -9.283  1.00 86.20 51  A 1 
ATOM   367  C  CB  . ASP A 1 51  ? -0.799  7.015   -11.203 1.00 87.30 51  A 1 
ATOM   368  C  CG  . ASP A 1 51  ? 0.623   6.509   -11.443 1.00 84.06 51  A 1 
ATOM   369  O  OD1 . ASP A 1 51  ? 1.577   7.317   -11.365 1.00 77.55 51  A 1 
ATOM   370  O  OD2 . ASP A 1 51  ? 0.790   5.305   -11.738 1.00 78.47 51  A 1 
ATOM   371  N  N   . GLY A 1 52  ? -2.731  9.348   -11.465 1.00 90.91 52  A 1 
ATOM   372  C  CA  . GLY A 1 52  ? -4.061  9.913   -11.613 1.00 91.48 52  A 1 
ATOM   373  C  C   . GLY A 1 52  ? -4.211  11.308  -11.009 1.00 92.73 52  A 1 
ATOM   374  O  O   . GLY A 1 52  ? -3.264  12.085  -10.863 1.00 88.50 52  A 1 
ATOM   375  N  N   . THR A 1 53  ? -5.468  11.642  -10.702 1.00 93.58 53  A 1 
ATOM   376  C  CA  . THR A 1 53  ? -5.886  12.939  -10.158 1.00 93.57 53  A 1 
ATOM   377  C  C   . THR A 1 53  ? -6.383  12.772  -8.717  1.00 92.80 53  A 1 
ATOM   378  O  O   . THR A 1 53  ? -6.179  11.735  -8.088  1.00 87.75 53  A 1 
ATOM   379  C  CB  . THR A 1 53  ? -6.955  13.585  -11.063 1.00 92.44 53  A 1 
ATOM   380  O  OG1 . THR A 1 53  ? -8.147  12.841  -11.015 1.00 86.07 53  A 1 
ATOM   381  C  CG2 . THR A 1 53  ? -6.531  13.699  -12.526 1.00 87.21 53  A 1 
ATOM   382  N  N   . GLY A 1 54  ? -7.081  13.770  -8.185  1.00 93.75 54  A 1 
ATOM   383  C  CA  . GLY A 1 54  ? -7.776  13.638  -6.904  1.00 93.85 54  A 1 
ATOM   384  C  C   . GLY A 1 54  ? -8.957  12.651  -6.916  1.00 95.40 54  A 1 
ATOM   385  O  O   . GLY A 1 54  ? -9.424  12.278  -5.845  1.00 93.31 54  A 1 
ATOM   386  N  N   . ARG A 1 55  ? -9.416  12.203  -8.088  1.00 96.30 55  A 1 
ATOM   387  C  CA  . ARG A 1 55  ? -10.512 11.235  -8.217  1.00 96.44 55  A 1 
ATOM   388  C  C   . ARG A 1 55  ? -10.094 9.874   -7.675  1.00 96.57 55  A 1 
ATOM   389  O  O   . ARG A 1 55  ? -8.959  9.457   -7.876  1.00 94.77 55  A 1 
ATOM   390  C  CB  . ARG A 1 55  ? -10.968 11.089  -9.675  1.00 95.15 55  A 1 
ATOM   391  C  CG  . ARG A 1 55  ? -11.377 12.409  -10.327 1.00 93.70 55  A 1 
ATOM   392  C  CD  . ARG A 1 55  ? -11.876 12.168  -11.742 1.00 93.89 55  A 1 
ATOM   393  N  NE  . ARG A 1 55  ? -12.073 13.441  -12.457 1.00 93.15 55  A 1 
ATOM   394  C  CZ  . ARG A 1 55  ? -11.277 13.967  -13.379 1.00 95.00 55  A 1 
ATOM   395  N  NH1 . ARG A 1 55  ? -10.180 13.387  -13.784 1.00 88.30 55  A 1 
ATOM   396  N  NH2 . ARG A 1 55  ? -11.581 15.100  -13.928 1.00 88.88 55  A 1 
ATOM   397  N  N   . THR A 1 56  ? -11.028 9.152   -7.052  1.00 96.74 56  A 1 
ATOM   398  C  CA  . THR A 1 56  ? -10.746 7.843   -6.437  1.00 96.60 56  A 1 
ATOM   399  C  C   . THR A 1 56  ? -10.329 6.799   -7.476  1.00 96.79 56  A 1 
ATOM   400  O  O   . THR A 1 56  ? -9.385  6.041   -7.243  1.00 95.35 56  A 1 
ATOM   401  C  CB  . THR A 1 56  ? -11.974 7.345   -5.675  1.00 96.30 56  A 1 
ATOM   402  O  OG1 . THR A 1 56  ? -12.437 8.346   -4.800  1.00 91.57 56  A 1 
ATOM   403  C  CG2 . THR A 1 56  ? -11.659 6.115   -4.817  1.00 91.85 56  A 1 
ATOM   404  N  N   . ASN A 1 57  ? -10.982 6.775   -8.636  1.00 96.50 57  A 1 
ATOM   405  C  CA  . ASN A 1 57  ? -10.601 5.906   -9.739  1.00 96.76 57  A 1 
ATOM   406  C  C   . ASN A 1 57  ? -9.358  6.465   -10.457 1.00 96.40 57  A 1 
ATOM   407  O  O   . ASN A 1 57  ? -9.358  7.599   -10.932 1.00 93.98 57  A 1 
ATOM   408  C  CB  . ASN A 1 57  ? -11.783 5.719   -10.698 1.00 96.40 57  A 1 
ATOM   409  C  CG  . ASN A 1 57  ? -12.891 4.865   -10.093 1.00 96.47 57  A 1 
ATOM   410  O  OD1 . ASN A 1 57  ? -13.798 5.343   -9.466  1.00 88.81 57  A 1 
ATOM   411  N  ND2 . ASN A 1 57  ? -12.829 3.569   -10.277 1.00 88.85 57  A 1 
ATOM   412  N  N   . GLY A 1 58  ? -8.313  5.646   -10.544 1.00 96.43 58  A 1 
ATOM   413  C  CA  . GLY A 1 58  ? -7.042  5.987   -11.168 1.00 95.94 58  A 1 
ATOM   414  C  C   . GLY A 1 58  ? -5.923  6.365   -10.192 1.00 95.83 58  A 1 
ATOM   415  O  O   . GLY A 1 58  ? -4.805  6.621   -10.641 1.00 92.55 58  A 1 
ATOM   416  N  N   . GLN A 1 59  ? -6.187  6.382   -8.885  1.00 96.24 59  A 1 
ATOM   417  C  CA  . GLN A 1 59  ? -5.162  6.614   -7.858  1.00 95.92 59  A 1 
ATOM   418  C  C   . GLN A 1 59  ? -4.331  5.349   -7.595  1.00 95.93 59  A 1 
ATOM   419  O  O   . GLN A 1 59  ? -4.481  4.672   -6.574  1.00 93.09 59  A 1 
ATOM   420  C  CB  . GLN A 1 59  ? -5.798  7.146   -6.558  1.00 94.27 59  A 1 
ATOM   421  C  CG  . GLN A 1 59  ? -6.326  8.574   -6.681  1.00 87.68 59  A 1 
ATOM   422  C  CD  . GLN A 1 59  ? -6.801  9.144   -5.337  1.00 85.85 59  A 1 
ATOM   423  O  OE1 . GLN A 1 59  ? -6.748  8.524   -4.286  1.00 76.85 59  A 1 
ATOM   424  N  NE2 . GLN A 1 59  ? -7.273  10.368  -5.320  1.00 75.22 59  A 1 
ATOM   425  N  N   . ASP A 1 60  ? -3.423  5.049   -8.522  1.00 96.24 60  A 1 
ATOM   426  C  CA  . ASP A 1 60  ? -2.494  3.931   -8.403  1.00 95.81 60  A 1 
ATOM   427  C  C   . ASP A 1 60  ? -1.230  4.338   -7.624  1.00 96.27 60  A 1 
ATOM   428  O  O   . ASP A 1 60  ? -0.768  5.479   -7.663  1.00 94.05 60  A 1 
ATOM   429  C  CB  . ASP A 1 60  ? -2.157  3.386   -9.799  1.00 93.39 60  A 1 
ATOM   430  C  CG  . ASP A 1 60  ? -3.302  2.578   -10.421 1.00 90.57 60  A 1 
ATOM   431  O  OD1 . ASP A 1 60  ? -4.076  1.952   -9.660  1.00 85.73 60  A 1 
ATOM   432  O  OD2 . ASP A 1 60  ? -3.386  2.493   -11.663 1.00 85.70 60  A 1 
ATOM   433  N  N   . VAL A 1 61  ? -0.647  3.382   -6.889  1.00 96.64 61  A 1 
ATOM   434  C  CA  . VAL A 1 61  ? 0.501   3.615   -6.009  1.00 96.80 61  A 1 
ATOM   435  C  C   . VAL A 1 61  ? 1.795   3.206   -6.701  1.00 96.42 61  A 1 
ATOM   436  O  O   . VAL A 1 61  ? 1.902   2.099   -7.208  1.00 94.77 61  A 1 
ATOM   437  C  CB  . VAL A 1 61  ? 0.344   2.866   -4.674  1.00 95.86 61  A 1 
ATOM   438  C  CG1 . VAL A 1 61  ? 1.531   3.111   -3.747  1.00 88.27 61  A 1 
ATOM   439  C  CG2 . VAL A 1 61  ? -0.921  3.303   -3.935  1.00 87.36 61  A 1 
ATOM   440  N  N   . ASN A 1 62  ? 2.822   4.063   -6.625  1.00 96.37 62  A 1 
ATOM   441  C  CA  . ASN A 1 62  ? 4.190   3.732   -6.986  1.00 96.17 62  A 1 
ATOM   442  C  C   . ASN A 1 62  ? 5.091   3.791   -5.753  1.00 96.85 62  A 1 
ATOM   443  O  O   . ASN A 1 62  ? 5.059   4.759   -4.988  1.00 96.27 62  A 1 
ATOM   444  C  CB  . ASN A 1 62  ? 4.716   4.681   -8.081  1.00 94.51 62  A 1 
ATOM   445  C  CG  . ASN A 1 62  ? 3.850   4.703   -9.317  1.00 92.56 62  A 1 
ATOM   446  O  OD1 . ASN A 1 62  ? 4.046   3.946   -10.247 1.00 84.16 62  A 1 
ATOM   447  N  ND2 . ASN A 1 62  ? 2.893   5.605   -9.370  1.00 82.63 62  A 1 
ATOM   448  N  N   . MET A 1 63  ? 5.948   2.763   -5.567  1.00 96.74 63  A 1 
ATOM   449  C  CA  . MET A 1 63  ? 6.913   2.699   -4.477  1.00 97.32 63  A 1 
ATOM   450  C  C   . MET A 1 63  ? 8.093   1.795   -4.846  1.00 97.23 63  A 1 
ATOM   451  O  O   . MET A 1 63  ? 7.929   0.768   -5.504  1.00 96.00 63  A 1 
ATOM   452  C  CB  . MET A 1 63  ? 6.212   2.190   -3.196  1.00 97.26 63  A 1 
ATOM   453  C  CG  . MET A 1 63  ? 7.133   2.196   -1.972  1.00 96.93 63  A 1 
ATOM   454  S  SD  . MET A 1 63  ? 6.358   1.686   -0.408  1.00 96.91 63  A 1 
ATOM   455  C  CE  . MET A 1 63  ? 5.963   -0.032  -0.758  1.00 92.86 63  A 1 
ATOM   456  N  N   . ARG A 1 64  ? 9.302   2.142   -4.381  1.00 97.14 64  A 1 
ATOM   457  C  CA  . ARG A 1 64  ? 10.525  1.338   -4.598  1.00 96.99 64  A 1 
ATOM   458  C  C   . ARG A 1 64  ? 10.790  0.999   -6.081  1.00 96.30 64  A 1 
ATOM   459  O  O   . ARG A 1 64  ? 11.398  -0.038  -6.377  1.00 92.82 64  A 1 
ATOM   460  C  CB  . ARG A 1 64  ? 10.501  0.074   -3.706  1.00 96.30 64  A 1 
ATOM   461  C  CG  . ARG A 1 64  ? 10.785  0.332   -2.222  1.00 93.78 64  A 1 
ATOM   462  C  CD  . ARG A 1 64  ? 12.242  0.755   -1.978  1.00 92.96 64  A 1 
ATOM   463  N  NE  . ARG A 1 64  ? 12.877  -0.037  -0.906  1.00 93.58 64  A 1 
ATOM   464  C  CZ  . ARG A 1 64  ? 13.600  0.397   0.108   1.00 95.33 64  A 1 
ATOM   465  N  NH1 . ARG A 1 64  ? 13.808  1.650   0.328   1.00 87.86 64  A 1 
ATOM   466  N  NH2 . ARG A 1 64  ? 14.140  -0.424  0.933   1.00 88.90 64  A 1 
ATOM   467  N  N   . GLY A 1 65  ? 10.380  1.854   -6.998  1.00 95.12 65  A 1 
ATOM   468  C  CA  . GLY A 1 65  ? 10.558  1.674   -8.434  1.00 93.80 65  A 1 
ATOM   469  C  C   . GLY A 1 65  ? 9.508   0.795   -9.106  1.00 93.77 65  A 1 
ATOM   470  O  O   . GLY A 1 65  ? 9.675   0.473   -10.284 1.00 91.50 65  A 1 
ATOM   471  N  N   . TYR A 1 66  ? 8.454   0.421   -8.401  1.00 95.00 66  A 1 
ATOM   472  C  CA  . TYR A 1 66  ? 7.339   -0.354  -8.935  1.00 95.47 66  A 1 
ATOM   473  C  C   . TYR A 1 66  ? 6.049   0.465   -8.958  1.00 95.20 66  A 1 
ATOM   474  O  O   . TYR A 1 66  ? 5.800   1.251   -8.049  1.00 94.13 66  A 1 
ATOM   475  C  CB  . TYR A 1 66  ? 7.165   -1.637  -8.125  1.00 95.77 66  A 1 
ATOM   476  C  CG  . TYR A 1 66  ? 8.312   -2.600  -8.297  1.00 96.19 66  A 1 
ATOM   477  C  CD1 . TYR A 1 66  ? 8.338   -3.482  -9.400  1.00 95.68 66  A 1 
ATOM   478  C  CD2 . TYR A 1 66  ? 9.390   -2.600  -7.389  1.00 95.63 66  A 1 
ATOM   479  C  CE1 . TYR A 1 66  ? 9.414   -4.361  -9.591  1.00 95.47 66  A 1 
ATOM   480  C  CE2 . TYR A 1 66  ? 10.477  -3.480  -7.573  1.00 95.53 66  A 1 
ATOM   481  C  CZ  . TYR A 1 66  ? 10.472  -4.352  -8.674  1.00 96.11 66  A 1 
ATOM   482  O  OH  . TYR A 1 66  ? 11.533  -5.207  -8.864  1.00 95.76 66  A 1 
ATOM   483  N  N   . ASP A 1 67  ? 5.235   0.235   -9.982  1.00 94.02 67  A 1 
ATOM   484  C  CA  . ASP A 1 67  ? 3.852   0.699   -10.047 1.00 93.36 67  A 1 
ATOM   485  C  C   . ASP A 1 67  ? 2.924   -0.201  -9.204  1.00 94.44 67  A 1 
ATOM   486  O  O   . ASP A 1 67  ? 3.369   -1.134  -8.522  1.00 93.74 67  A 1 
ATOM   487  C  CB  . ASP A 1 67  ? 3.412   0.831   -11.526 1.00 90.52 67  A 1 
ATOM   488  C  CG  . ASP A 1 67  ? 3.263   -0.477  -12.314 1.00 88.33 67  A 1 
ATOM   489  O  OD1 . ASP A 1 67  ? 3.192   -1.567  -11.706 1.00 84.50 67  A 1 
ATOM   490  O  OD2 . ASP A 1 67  ? 3.163   -0.423  -13.560 1.00 83.19 67  A 1 
ATOM   491  N  N   . HIS A 1 68  ? 1.616   0.049   -9.263  1.00 94.31 68  A 1 
ATOM   492  C  CA  . HIS A 1 68  ? 0.600   -0.694  -8.502  1.00 95.06 68  A 1 
ATOM   493  C  C   . HIS A 1 68  ? 0.657   -2.222  -8.702  1.00 95.83 68  A 1 
ATOM   494  O  O   . HIS A 1 68  ? 0.238   -2.984  -7.827  1.00 94.87 68  A 1 
ATOM   495  C  CB  . HIS A 1 68  ? -0.789  -0.177  -8.884  1.00 94.18 68  A 1 
ATOM   496  C  CG  . HIS A 1 68  ? -1.222  -0.522  -10.284 1.00 93.15 68  A 1 
ATOM   497  N  ND1 . HIS A 1 68  ? -0.946  0.178   -11.429 1.00 82.04 68  A 1 
ATOM   498  C  CD2 . HIS A 1 68  ? -1.966  -1.617  -10.667 1.00 84.32 68  A 1 
ATOM   499  C  CE1 . HIS A 1 68  ? -1.506  -0.469  -12.472 1.00 86.01 68  A 1 
ATOM   500  N  NE2 . HIS A 1 68  ? -2.131  -1.567  -12.047 1.00 88.28 68  A 1 
ATOM   501  N  N   . ARG A 1 69  ? 1.214   -2.706  -9.817  1.00 94.42 69  A 1 
ATOM   502  C  CA  . ARG A 1 69  ? 1.342   -4.144  -10.098 1.00 93.95 69  A 1 
ATOM   503  C  C   . ARG A 1 69  ? 2.439   -4.808  -9.275  1.00 94.96 69  A 1 
ATOM   504  O  O   . ARG A 1 69  ? 2.386   -6.008  -9.036  1.00 93.22 69  A 1 
ATOM   505  C  CB  . ARG A 1 69  ? 1.584   -4.338  -11.604 1.00 91.52 69  A 1 
ATOM   506  C  CG  . ARG A 1 69  ? 0.391   -3.846  -12.445 1.00 88.96 69  A 1 
ATOM   507  C  CD  . ARG A 1 69  ? 0.677   -3.943  -13.930 1.00 85.17 69  A 1 
ATOM   508  N  NE  . ARG A 1 69  ? 1.464   -2.794  -14.407 1.00 80.36 69  A 1 
ATOM   509  C  CZ  . ARG A 1 69  ? 1.575   -2.396  -15.666 1.00 76.54 69  A 1 
ATOM   510  N  NH1 . ARG A 1 69  ? 1.053   -3.080  -16.653 1.00 70.85 69  A 1 
ATOM   511  N  NH2 . ARG A 1 69  ? 2.200   -1.296  -15.949 1.00 70.09 69  A 1 
ATOM   512  N  N   . GLY A 1 70  ? 3.421   -4.020  -8.832  1.00 94.93 70  A 1 
ATOM   513  C  CA  . GLY A 1 70  ? 4.548   -4.447  -8.013  1.00 95.84 70  A 1 
ATOM   514  C  C   . GLY A 1 70  ? 4.500   -3.980  -6.546  1.00 96.96 70  A 1 
ATOM   515  O  O   . GLY A 1 70  ? 5.410   -4.293  -5.779  1.00 96.14 70  A 1 
ATOM   516  N  N   . VAL A 1 71  ? 3.462   -3.251  -6.160  1.00 96.80 71  A 1 
ATOM   517  C  CA  . VAL A 1 71  ? 3.216   -2.821  -4.779  1.00 97.46 71  A 1 
ATOM   518  C  C   . VAL A 1 71  ? 1.909   -3.440  -4.300  1.00 97.46 71  A 1 
ATOM   519  O  O   . VAL A 1 71  ? 0.827   -3.057  -4.738  1.00 96.60 71  A 1 
ATOM   520  C  CB  . VAL A 1 71  ? 3.190   -1.286  -4.647  1.00 97.09 71  A 1 
ATOM   521  C  CG1 . VAL A 1 71  ? 2.991   -0.867  -3.188  1.00 95.73 71  A 1 
ATOM   522  C  CG2 . VAL A 1 71  ? 4.508   -0.671  -5.138  1.00 96.14 71  A 1 
ATOM   523  N  N   . LEU A 1 72  ? 1.993   -4.398  -3.389  1.00 97.43 72  A 1 
ATOM   524  C  CA  . LEU A 1 72  ? 0.807   -5.084  -2.895  1.00 97.64 72  A 1 
ATOM   525  C  C   . LEU A 1 72  ? 0.053   -4.209  -1.896  1.00 97.84 72  A 1 
ATOM   526  O  O   . LEU A 1 72  ? 0.611   -3.797  -0.884  1.00 97.52 72  A 1 
ATOM   527  C  CB  . LEU A 1 72  ? 1.221   -6.441  -2.297  1.00 97.23 72  A 1 
ATOM   528  C  CG  . LEU A 1 72  ? 0.037   -7.268  -1.761  1.00 96.74 72  A 1 
ATOM   529  C  CD1 . LEU A 1 72  ? -0.935  -7.686  -2.867  1.00 95.42 72  A 1 
ATOM   530  C  CD2 . LEU A 1 72  ? 0.566   -8.542  -1.105  1.00 95.14 72  A 1 
ATOM   531  N  N   . VAL A 1 73  ? -1.237  -4.010  -2.139  1.00 97.99 73  A 1 
ATOM   532  C  CA  . VAL A 1 73  ? -2.144  -3.374  -1.177  1.00 98.07 73  A 1 
ATOM   533  C  C   . VAL A 1 73  ? -3.006  -4.441  -0.512  1.00 97.80 73  A 1 
ATOM   534  O  O   . VAL A 1 73  ? -3.541  -5.326  -1.181  1.00 97.21 73  A 1 
ATOM   535  C  CB  . VAL A 1 73  ? -2.982  -2.255  -1.831  1.00 97.69 73  A 1 
ATOM   536  C  CG1 . VAL A 1 73  ? -3.903  -1.576  -0.808  1.00 96.59 73  A 1 
ATOM   537  C  CG2 . VAL A 1 73  ? -2.071  -1.181  -2.432  1.00 96.85 73  A 1 
ATOM   538  N  N   . LEU A 1 74  ? -3.139  -4.366  0.809   1.00 97.81 74  A 1 
ATOM   539  C  CA  . LEU A 1 74  ? -3.995  -5.231  1.615   1.00 97.92 74  A 1 
ATOM   540  C  C   . LEU A 1 74  ? -5.021  -4.394  2.380   1.00 98.00 74  A 1 
ATOM   541  O  O   . LEU A 1 74  ? -4.691  -3.327  2.897   1.00 97.65 74  A 1 
ATOM   542  C  CB  . LEU A 1 74  ? -3.152  -6.060  2.611   1.00 97.66 74  A 1 
ATOM   543  C  CG  . LEU A 1 74  ? -2.032  -6.918  2.006   1.00 97.02 74  A 1 
ATOM   544  C  CD1 . LEU A 1 74  ? -1.246  -7.601  3.129   1.00 95.82 74  A 1 
ATOM   545  C  CD2 . LEU A 1 74  ? -2.570  -8.008  1.090   1.00 95.18 74  A 1 
ATOM   546  N  N   . VAL A 1 75  ? -6.234  -4.923  2.514   1.00 98.12 75  A 1 
ATOM   547  C  CA  . VAL A 1 75  ? -7.224  -4.433  3.473   1.00 98.26 75  A 1 
ATOM   548  C  C   . VAL A 1 75  ? -7.672  -5.608  4.331   1.00 98.13 75  A 1 
ATOM   549  O  O   . VAL A 1 75  ? -8.118  -6.625  3.806   1.00 97.48 75  A 1 
ATOM   550  C  CB  . VAL A 1 75  ? -8.426  -3.745  2.799   1.00 98.06 75  A 1 
ATOM   551  C  CG1 . VAL A 1 75  ? -9.429  -3.243  3.847   1.00 97.23 75  A 1 
ATOM   552  C  CG2 . VAL A 1 75  ? -7.984  -2.537  1.964   1.00 97.41 75  A 1 
ATOM   553  N  N   . ASP A 1 76  ? -7.500  -5.505  5.634   1.00 97.99 76  A 1 
ATOM   554  C  CA  . ASP A 1 76  ? -7.757  -6.576  6.611   1.00 97.85 76  A 1 
ATOM   555  C  C   . ASP A 1 76  ? -7.126  -7.930  6.203   1.00 97.70 76  A 1 
ATOM   556  O  O   . ASP A 1 76  ? -7.700  -9.009  6.370   1.00 96.43 76  A 1 
ATOM   557  C  CB  . ASP A 1 76  ? -9.255  -6.664  6.927   1.00 97.48 76  A 1 
ATOM   558  C  CG  . ASP A 1 76  ? -9.799  -5.387  7.568   1.00 97.14 76  A 1 
ATOM   559  O  OD1 . ASP A 1 76  ? -9.184  -4.884  8.531   1.00 94.98 76  A 1 
ATOM   560  O  OD2 . ASP A 1 76  ? -10.883 -4.922  7.148   1.00 95.14 76  A 1 
ATOM   561  N  N   . GLY A 1 77  ? -5.915  -7.858  5.615   1.00 96.99 77  A 1 
ATOM   562  C  CA  . GLY A 1 77  ? -5.146  -9.019  5.162   1.00 96.78 77  A 1 
ATOM   563  C  C   . GLY A 1 77  ? -5.557  -9.605  3.807   1.00 97.36 77  A 1 
ATOM   564  O  O   . GLY A 1 77  ? -4.976  -10.608 3.394   1.00 96.15 77  A 1 
ATOM   565  N  N   . VAL A 1 78  ? -6.518  -9.010  3.104   1.00 97.49 78  A 1 
ATOM   566  C  CA  . VAL A 1 78  ? -6.948  -9.431  1.764   1.00 97.61 78  A 1 
ATOM   567  C  C   . VAL A 1 78  ? -6.367  -8.497  0.713   1.00 97.68 78  A 1 
ATOM   568  O  O   . VAL A 1 78  ? -6.460  -7.277  0.838   1.00 96.97 78  A 1 
ATOM   569  C  CB  . VAL A 1 78  ? -8.479  -9.521  1.653   1.00 97.19 78  A 1 
ATOM   570  C  CG1 . VAL A 1 78  ? -8.957  -9.895  0.252   1.00 95.24 78  A 1 
ATOM   571  C  CG2 . VAL A 1 78  ? -8.991  -10.600 2.610   1.00 95.60 78  A 1 
ATOM   572  N  N   . ARG A 1 79  ? -5.775  -9.083  -0.343  1.00 97.33 79  A 1 
ATOM   573  C  CA  . ARG A 1 79  ? -5.198  -8.324  -1.457  1.00 97.07 79  A 1 
ATOM   574  C  C   . ARG A 1 79  ? -6.255  -7.502  -2.195  1.00 97.16 79  A 1 
ATOM   575  O  O   . ARG A 1 79  ? -7.360  -7.975  -2.453  1.00 95.35 79  A 1 
ATOM   576  C  CB  . ARG A 1 79  ? -4.431  -9.251  -2.408  1.00 94.97 79  A 1 
ATOM   577  C  CG  . ARG A 1 79  ? -5.304  -10.316 -3.102  1.00 89.85 79  A 1 
ATOM   578  C  CD  . ARG A 1 79  ? -4.494  -11.210 -4.050  1.00 92.09 79  A 1 
ATOM   579  N  NE  . ARG A 1 79  ? -3.380  -11.883 -3.353  1.00 90.82 79  A 1 
ATOM   580  C  CZ  . ARG A 1 79  ? -2.088  -11.775 -3.615  1.00 93.14 79  A 1 
ATOM   581  N  NH1 . ARG A 1 79  ? -1.627  -11.100 -4.627  1.00 82.01 79  A 1 
ATOM   582  N  NH2 . ARG A 1 79  ? -1.211  -12.339 -2.834  1.00 85.46 79  A 1 
ATOM   583  N  N   . GLN A 1 80  ? -5.863  -6.289  -2.535  1.00 96.88 80  A 1 
ATOM   584  C  CA  . GLN A 1 80  ? -6.620  -5.356  -3.354  1.00 95.28 80  A 1 
ATOM   585  C  C   . GLN A 1 80  ? -5.956  -5.214  -4.725  1.00 92.61 80  A 1 
ATOM   586  O  O   . GLN A 1 80  ? -4.861  -5.715  -4.955  1.00 84.26 80  A 1 
ATOM   587  C  CB  . GLN A 1 80  ? -6.715  -3.986  -2.641  1.00 94.83 80  A 1 
ATOM   588  C  CG  . GLN A 1 80  ? -7.168  -4.049  -1.176  1.00 94.89 80  A 1 
ATOM   589  C  CD  . GLN A 1 80  ? -8.555  -4.663  -1.020  1.00 95.96 80  A 1 
ATOM   590  O  OE1 . GLN A 1 80  ? -9.544  -4.153  -1.518  1.00 89.19 80  A 1 
ATOM   591  N  NE2 . GLN A 1 80  ? -8.677  -5.769  -0.322  1.00 89.76 80  A 1 
ATOM   592  N  N   . GLY A 1 81  ? -6.591  -4.483  -5.603  1.00 91.96 81  A 1 
ATOM   593  C  CA  . GLY A 1 81  ? -6.050  -4.150  -6.915  1.00 90.86 81  A 1 
ATOM   594  C  C   . GLY A 1 81  ? -6.743  -4.893  -8.048  1.00 93.06 81  A 1 
ATOM   595  O  O   . GLY A 1 81  ? -7.106  -6.069  -7.949  1.00 87.49 81  A 1 
ATOM   596  N  N   . THR A 1 82  ? -6.892  -4.155  -9.137  1.00 92.94 82  A 1 
ATOM   597  C  CA  . THR A 1 82  ? -7.453  -4.594  -10.412 1.00 93.61 82  A 1 
ATOM   598  C  C   . THR A 1 82  ? -6.468  -4.210  -11.519 1.00 93.23 82  A 1 
ATOM   599  O  O   . THR A 1 82  ? -5.513  -3.474  -11.273 1.00 90.70 82  A 1 
ATOM   600  C  CB  . THR A 1 82  ? -8.830  -3.945  -10.642 1.00 93.12 82  A 1 
ATOM   601  O  OG1 . THR A 1 82  ? -8.780  -2.553  -10.450 1.00 88.67 82  A 1 
ATOM   602  C  CG2 . THR A 1 82  ? -9.893  -4.465  -9.682  1.00 89.03 82  A 1 
ATOM   603  N  N   . ASP A 1 83  ? -6.684  -4.689  -12.738 1.00 93.68 83  A 1 
ATOM   604  C  CA  . ASP A 1 83  ? -5.890  -4.308  -13.908 1.00 91.64 83  A 1 
ATOM   605  C  C   . ASP A 1 83  ? -6.804  -3.734  -14.998 1.00 91.96 83  A 1 
ATOM   606  O  O   . ASP A 1 83  ? -7.078  -4.340  -16.032 1.00 87.72 83  A 1 
ATOM   607  C  CB  . ASP A 1 83  ? -5.030  -5.488  -14.375 1.00 88.28 83  A 1 
ATOM   608  C  CG  . ASP A 1 83  ? -4.052  -5.072  -15.467 1.00 81.92 83  A 1 
ATOM   609  O  OD1 . ASP A 1 83  ? -3.631  -3.902  -15.496 1.00 76.04 83  A 1 
ATOM   610  O  OD2 . ASP A 1 83  ? -3.672  -5.966  -16.268 1.00 76.36 83  A 1 
ATOM   611  N  N   . THR A 1 84  ? -7.324  -2.541  -14.715 1.00 92.86 84  A 1 
ATOM   612  C  CA  . THR A 1 84  ? -8.256  -1.836  -15.605 1.00 92.13 84  A 1 
ATOM   613  C  C   . THR A 1 84  ? -7.570  -0.808  -16.504 1.00 90.37 84  A 1 
ATOM   614  O  O   . THR A 1 84  ? -8.205  -0.261  -17.402 1.00 85.59 84  A 1 
ATOM   615  C  CB  . THR A 1 84  ? -9.348  -1.133  -14.796 1.00 92.29 84  A 1 
ATOM   616  O  OG1 . THR A 1 84  ? -8.770  -0.171  -13.940 1.00 88.99 84  A 1 
ATOM   617  C  CG2 . THR A 1 84  ? -10.160 -2.097  -13.939 1.00 89.86 84  A 1 
ATOM   618  N  N   . GLY A 1 85  ? -6.278  -0.549  -16.272 1.00 90.13 85  A 1 
ATOM   619  C  CA  . GLY A 1 85  ? -5.519  0.535   -16.898 1.00 88.26 85  A 1 
ATOM   620  C  C   . GLY A 1 85  ? -5.691  1.852   -16.156 1.00 89.43 85  A 1 
ATOM   621  O  O   . GLY A 1 85  ? -4.785  2.275   -15.438 1.00 85.96 85  A 1 
ATOM   622  N  N   . HIS A 1 86  ? -6.853  2.481   -16.293 1.00 91.94 86  A 1 
ATOM   623  C  CA  . HIS A 1 86  ? -7.065  3.844   -15.804 1.00 92.06 86  A 1 
ATOM   624  C  C   . HIS A 1 86  ? -8.101  3.977   -14.674 1.00 94.07 86  A 1 
ATOM   625  O  O   . HIS A 1 86  ? -8.402  5.102   -14.274 1.00 92.90 86  A 1 
ATOM   626  C  CB  . HIS A 1 86  ? -7.445  4.732   -16.997 1.00 89.37 86  A 1 
ATOM   627  C  CG  . HIS A 1 86  ? -6.388  4.781   -18.064 1.00 87.46 86  A 1 
ATOM   628  N  ND1 . HIS A 1 86  ? -5.091  5.251   -17.912 1.00 81.18 86  A 1 
ATOM   629  C  CD2 . HIS A 1 86  ? -6.503  4.376   -19.367 1.00 81.49 86  A 1 
ATOM   630  C  CE1 . HIS A 1 86  ? -4.460  5.132   -19.075 1.00 81.18 86  A 1 
ATOM   631  N  NE2 . HIS A 1 86  ? -5.285  4.603   -19.994 1.00 81.82 86  A 1 
ATOM   632  N  N   . LEU A 1 87  ? -8.665  2.875   -14.175 1.00 94.21 87  A 1 
ATOM   633  C  CA  . LEU A 1 87  ? -9.815  2.881   -13.264 1.00 96.08 87  A 1 
ATOM   634  C  C   . LEU A 1 87  ? -9.535  2.259   -11.895 1.00 97.05 87  A 1 
ATOM   635  O  O   . LEU A 1 87  ? -10.459 2.118   -11.101 1.00 95.81 87  A 1 
ATOM   636  C  CB  . LEU A 1 87  ? -11.008 2.166   -13.927 1.00 95.50 87  A 1 
ATOM   637  C  CG  . LEU A 1 87  ? -11.392 2.658   -15.332 1.00 94.55 87  A 1 
ATOM   638  C  CD1 . LEU A 1 87  ? -12.567 1.837   -15.848 1.00 91.80 87  A 1 
ATOM   639  C  CD2 . LEU A 1 87  ? -11.793 4.128   -15.335 1.00 91.14 87  A 1 
ATOM   640  N  N   . ASN A 1 88  ? -8.294  1.853   -11.627 1.00 96.67 88  A 1 
ATOM   641  C  CA  . ASN A 1 88  ? -7.940  1.192   -10.375 1.00 96.87 88  A 1 
ATOM   642  C  C   . ASN A 1 88  ? -8.031  2.160   -9.192  1.00 97.22 88  A 1 
ATOM   643  O  O   . ASN A 1 88  ? -8.111  3.376   -9.347  1.00 95.60 88  A 1 
ATOM   644  C  CB  . ASN A 1 88  ? -6.534  0.575   -10.474 1.00 95.51 88  A 1 
ATOM   645  C  CG  . ASN A 1 88  ? -6.304  -0.247  -11.720 1.00 95.01 88  A 1 
ATOM   646  O  OD1 . ASN A 1 88  ? -7.097  -1.077  -12.112 1.00 88.68 88  A 1 
ATOM   647  N  ND2 . ASN A 1 88  ? -5.197  0.003   -12.388 1.00 87.50 88  A 1 
ATOM   648  N  N   . GLY A 1 89  ? -8.012  1.606   -7.990  1.00 96.80 89  A 1 
ATOM   649  C  CA  . GLY A 1 89  ? -7.971  2.385   -6.763  1.00 96.94 89  A 1 
ATOM   650  C  C   . GLY A 1 89  ? -8.002  1.496   -5.532  1.00 97.54 89  A 1 
ATOM   651  O  O   . GLY A 1 89  ? -8.206  0.285   -5.605  1.00 96.19 89  A 1 
ATOM   652  N  N   . THR A 1 90  ? -7.823  2.124   -4.369  1.00 97.25 90  A 1 
ATOM   653  C  CA  . THR A 1 90  ? -8.048  1.476   -3.079  1.00 97.69 90  A 1 
ATOM   654  C  C   . THR A 1 90  ? -9.397  1.949   -2.531  1.00 97.93 90  A 1 
ATOM   655  O  O   . THR A 1 90  ? -9.501  3.031   -1.967  1.00 96.93 90  A 1 
ATOM   656  C  CB  . THR A 1 90  ? -6.906  1.763   -2.094  1.00 97.11 90  A 1 
ATOM   657  O  OG1 . THR A 1 90  ? -5.677  1.385   -2.670  1.00 94.09 90  A 1 
ATOM   658  C  CG2 . THR A 1 90  ? -7.064  0.959   -0.804  1.00 94.69 90  A 1 
ATOM   659  N  N   . PHE A 1 91  ? -10.420 1.137   -2.724  1.00 98.01 91  A 1 
ATOM   660  C  CA  . PHE A 1 91  ? -11.814 1.489   -2.447  1.00 98.17 91  A 1 
ATOM   661  C  C   . PHE A 1 91  ? -12.160 1.305   -0.964  1.00 98.22 91  A 1 
ATOM   662  O  O   . PHE A 1 91  ? -12.832 0.363   -0.558  1.00 97.26 91  A 1 
ATOM   663  C  CB  . PHE A 1 91  ? -12.736 0.723   -3.400  1.00 97.88 91  A 1 
ATOM   664  C  CG  . PHE A 1 91  ? -12.374 0.860   -4.869  1.00 98.04 91  A 1 
ATOM   665  C  CD1 . PHE A 1 91  ? -12.296 2.129   -5.465  1.00 97.25 91  A 1 
ATOM   666  C  CD2 . PHE A 1 91  ? -12.068 -0.277  -5.622  1.00 97.10 91  A 1 
ATOM   667  C  CE1 . PHE A 1 91  ? -11.914 2.259   -6.811  1.00 96.60 91  A 1 
ATOM   668  C  CE2 . PHE A 1 91  ? -11.688 -0.161  -6.966  1.00 96.52 91  A 1 
ATOM   669  C  CZ  . PHE A 1 91  ? -11.609 1.114   -7.560  1.00 97.09 91  A 1 
ATOM   670  N  N   . LEU A 1 92  ? -11.648 2.227   -0.148  1.00 98.26 92  A 1 
ATOM   671  C  CA  . LEU A 1 92  ? -11.835 2.265   1.298   1.00 98.22 92  A 1 
ATOM   672  C  C   . LEU A 1 92  ? -11.785 3.720   1.766   1.00 98.23 92  A 1 
ATOM   673  O  O   . LEU A 1 92  ? -10.776 4.401   1.566   1.00 97.06 92  A 1 
ATOM   674  C  CB  . LEU A 1 92  ? -10.736 1.407   1.942   1.00 97.96 92  A 1 
ATOM   675  C  CG  . LEU A 1 92  ? -10.756 1.375   3.473   1.00 97.68 92  A 1 
ATOM   676  C  CD1 . LEU A 1 92  ? -12.022 0.725   4.023   1.00 96.54 92  A 1 
ATOM   677  C  CD2 . LEU A 1 92  ? -9.558  0.556   3.980   1.00 96.16 92  A 1 
ATOM   678  N  N   . ASP A 1 93  ? -12.855 4.198   2.409   1.00 98.14 93  A 1 
ATOM   679  C  CA  . ASP A 1 93  ? -12.883 5.557   2.944   1.00 97.99 93  A 1 
ATOM   680  C  C   . ASP A 1 93  ? -11.987 5.666   4.200   1.00 97.92 93  A 1 
ATOM   681  O  O   . ASP A 1 93  ? -12.015 4.771   5.051   1.00 97.49 93  A 1 
ATOM   682  C  CB  . ASP A 1 93  ? -14.323 5.996   3.252   1.00 97.54 93  A 1 
ATOM   683  C  CG  . ASP A 1 93  ? -14.361 7.488   3.623   1.00 96.54 93  A 1 
ATOM   684  O  OD1 . ASP A 1 93  ? -14.127 7.818   4.809   1.00 92.67 93  A 1 
ATOM   685  O  OD2 . ASP A 1 93  ? -14.515 8.348   2.732   1.00 92.48 93  A 1 
ATOM   686  N  N   . PRO A 1 94  ? -11.219 6.762   4.349   1.00 98.13 94  A 1 
ATOM   687  C  CA  . PRO A 1 94  ? -10.339 6.965   5.495   1.00 97.86 94  A 1 
ATOM   688  C  C   . PRO A 1 94  ? -11.031 6.870   6.851   1.00 97.66 94  A 1 
ATOM   689  O  O   . PRO A 1 94  ? -10.408 6.442   7.821   1.00 96.11 94  A 1 
ATOM   690  C  CB  . PRO A 1 94  ? -9.747  8.369   5.311   1.00 96.78 94  A 1 
ATOM   691  C  CG  . PRO A 1 94  ? -9.803  8.576   3.807   1.00 94.61 94  A 1 
ATOM   692  C  CD  . PRO A 1 94  ? -11.067 7.842   3.397   1.00 97.32 94  A 1 
ATOM   693  N  N   . ALA A 1 95  ? -12.314 7.205   6.933   1.00 97.29 95  A 1 
ATOM   694  C  CA  . ALA A 1 95  ? -13.081 7.138   8.171   1.00 96.97 95  A 1 
ATOM   695  C  C   . ALA A 1 95  ? -13.191 5.718   8.750   1.00 97.01 95  A 1 
ATOM   696  O  O   . ALA A 1 95  ? -13.414 5.551   9.952   1.00 95.91 95  A 1 
ATOM   697  C  CB  . ALA A 1 95  ? -14.466 7.706   7.899   1.00 96.31 95  A 1 
ATOM   698  N  N   . LEU A 1 96  ? -13.019 4.694   7.903   1.00 97.51 96  A 1 
ATOM   699  C  CA  . LEU A 1 96  ? -13.057 3.291   8.300   1.00 97.63 96  A 1 
ATOM   700  C  C   . LEU A 1 96  ? -11.670 2.700   8.559   1.00 97.52 96  A 1 
ATOM   701  O  O   . LEU A 1 96  ? -11.565 1.524   8.877   1.00 96.68 96  A 1 
ATOM   702  C  CB  . LEU A 1 96  ? -13.825 2.472   7.240   1.00 97.41 96  A 1 
ATOM   703  C  CG  . LEU A 1 96  ? -15.256 2.956   6.947   1.00 96.10 96  A 1 
ATOM   704  C  CD1 . LEU A 1 96  ? -15.930 1.957   6.005   1.00 93.54 96  A 1 
ATOM   705  C  CD2 . LEU A 1 96  ? -16.122 3.059   8.203   1.00 92.73 96  A 1 
ATOM   706  N  N   . ILE A 1 97  ? -10.602 3.493   8.428   1.00 97.62 97  A 1 
ATOM   707  C  CA  . ILE A 1 97  ? -9.226  3.028   8.575   1.00 97.59 97  A 1 
ATOM   708  C  C   . ILE A 1 97  ? -8.720  3.370   9.973   1.00 96.98 97  A 1 
ATOM   709  O  O   . ILE A 1 97  ? -8.711  4.539   10.362  1.00 96.03 97  A 1 
ATOM   710  C  CB  . ILE A 1 97  ? -8.322  3.607   7.469   1.00 97.71 97  A 1 
ATOM   711  C  CG1 . ILE A 1 97  ? -8.858  3.242   6.064   1.00 97.11 97  A 1 
ATOM   712  C  CG2 . ILE A 1 97  ? -6.882  3.092   7.642   1.00 97.19 97  A 1 
ATOM   713  C  CD1 . ILE A 1 97  ? -8.124  3.939   4.906   1.00 96.13 97  A 1 
ATOM   714  N  N   . LYS A 1 98  ? -8.247  2.384   10.719  1.00 95.93 98  A 1 
ATOM   715  C  CA  . LYS A 1 98  ? -7.602  2.612   12.021  1.00 94.46 98  A 1 
ATOM   716  C  C   . LYS A 1 98  ? -6.082  2.745   11.915  1.00 95.26 98  A 1 
ATOM   717  O  O   . LYS A 1 98  ? -5.471  3.438   12.718  1.00 93.85 98  A 1 
ATOM   718  C  CB  . LYS A 1 98  ? -8.015  1.537   13.035  1.00 90.15 98  A 1 
ATOM   719  C  CG  . LYS A 1 98  ? -7.182  0.249   12.976  1.00 84.20 98  A 1 
ATOM   720  C  CD  . LYS A 1 98  ? -7.691  -0.777  13.984  1.00 83.08 98  A 1 
ATOM   721  C  CE  . LYS A 1 98  ? -6.802  -2.013  13.954  1.00 74.25 98  A 1 
ATOM   722  N  NZ  . LYS A 1 98  ? -7.448  -3.138  14.656  1.00 70.26 98  A 1 
ATOM   723  N  N   . ARG A 1 99  ? -5.470  2.023   10.972  1.00 95.02 99  A 1 
ATOM   724  C  CA  . ARG A 1 99  ? -4.012  1.864   10.885  1.00 95.19 99  A 1 
ATOM   725  C  C   . ARG A 1 99  ? -3.598  1.577   9.455   1.00 96.35 99  A 1 
ATOM   726  O  O   . ARG A 1 99  ? -4.272  0.839   8.749   1.00 95.59 99  A 1 
ATOM   727  C  CB  . ARG A 1 99  ? -3.610  0.712   11.833  1.00 91.79 99  A 1 
ATOM   728  C  CG  . ARG A 1 99  ? -2.100  0.459   11.916  1.00 86.03 99  A 1 
ATOM   729  C  CD  . ARG A 1 99  ? -1.841  -0.714  12.863  1.00 85.11 99  A 1 
ATOM   730  N  NE  . ARG A 1 99  ? -0.424  -1.063  12.944  1.00 81.55 99  A 1 
ATOM   731  C  CZ  . ARG A 1 99  ? 0.409   -0.891  13.949  1.00 79.97 99  A 1 
ATOM   732  N  NH1 . ARG A 1 99  ? 0.064   -0.297  15.045  1.00 70.57 99  A 1 
ATOM   733  N  NH2 . ARG A 1 99  ? 1.624   -1.333  13.861  1.00 71.19 99  A 1 
ATOM   734  N  N   . VAL A 1 100 ? -2.447  2.126   9.072   1.00 96.85 100 A 1 
ATOM   735  C  CA  . VAL A 1 100 ? -1.778  1.801   7.806   1.00 97.51 100 A 1 
ATOM   736  C  C   . VAL A 1 100 ? -0.319  1.487   8.091   1.00 97.78 100 A 1 
ATOM   737  O  O   . VAL A 1 100 ? 0.372   2.273   8.738   1.00 96.80 100 A 1 
ATOM   738  C  CB  . VAL A 1 100 ? -1.882  2.936   6.775   1.00 96.70 100 A 1 
ATOM   739  C  CG1 . VAL A 1 100 ? -1.429  2.464   5.398   1.00 92.90 100 A 1 
ATOM   740  C  CG2 . VAL A 1 100 ? -3.308  3.476   6.652   1.00 93.27 100 A 1 
ATOM   741  N  N   . GLU A 1 101 ? 0.174   0.358   7.609   1.00 97.83 101 A 1 
ATOM   742  C  CA  . GLU A 1 101 ? 1.587   0.018   7.613   1.00 97.78 101 A 1 
ATOM   743  C  C   . GLU A 1 101 ? 2.139   0.004   6.192   1.00 98.10 101 A 1 
ATOM   744  O  O   . GLU A 1 101 ? 1.563   -0.593  5.294   1.00 97.52 101 A 1 
ATOM   745  C  CB  . GLU A 1 101 ? 1.852   -1.333  8.295   1.00 95.96 101 A 1 
ATOM   746  C  CG  . GLU A 1 101 ? 1.573   -1.302  9.796   1.00 91.32 101 A 1 
ATOM   747  C  CD  . GLU A 1 101 ? 2.051   -2.564  10.531  1.00 93.20 101 A 1 
ATOM   748  O  OE1 . GLU A 1 101 ? 1.497   -2.857  11.599  1.00 87.73 101 A 1 
ATOM   749  O  OE2 . GLU A 1 101 ? 3.017   -3.211  10.071  1.00 89.46 101 A 1 
ATOM   750  N  N   . ILE A 1 102 ? 3.301   0.623   6.011   1.00 97.77 102 A 1 
ATOM   751  C  CA  . ILE A 1 102 ? 4.065   0.596   4.770   1.00 97.82 102 A 1 
ATOM   752  C  C   . ILE A 1 102 ? 5.338   -0.197  5.034   1.00 97.79 102 A 1 
ATOM   753  O  O   . ILE A 1 102 ? 6.199   0.256   5.795   1.00 96.93 102 A 1 
ATOM   754  C  CB  . ILE A 1 102 ? 4.384   2.017   4.277   1.00 97.69 102 A 1 
ATOM   755  C  CG1 . ILE A 1 102 ? 3.100   2.860   4.103   1.00 96.77 102 A 1 
ATOM   756  C  CG2 . ILE A 1 102 ? 5.183   1.952   2.965   1.00 97.25 102 A 1 
ATOM   757  C  CD1 . ILE A 1 102 ? 3.398   4.342   3.887   1.00 94.68 102 A 1 
ATOM   758  N  N   . VAL A 1 103 ? 5.487   -1.346  4.399   1.00 97.60 103 A 1 
ATOM   759  C  CA  . VAL A 1 103 ? 6.678   -2.188  4.471   1.00 97.40 103 A 1 
ATOM   760  C  C   . VAL A 1 103 ? 7.404   -2.101  3.138   1.00 97.40 103 A 1 
ATOM   761  O  O   . VAL A 1 103 ? 6.911   -2.598  2.125   1.00 96.64 103 A 1 
ATOM   762  C  CB  . VAL A 1 103 ? 6.337   -3.645  4.828   1.00 96.86 103 A 1 
ATOM   763  C  CG1 . VAL A 1 103 ? 7.608   -4.480  4.986   1.00 94.86 103 A 1 
ATOM   764  C  CG2 . VAL A 1 103 ? 5.554   -3.720  6.137   1.00 95.60 103 A 1 
ATOM   765  N  N   . ARG A 1 104 ? 8.578   -1.471  3.126   1.00 97.28 104 A 1 
ATOM   766  C  CA  . ARG A 1 104 ? 9.385   -1.295  1.922   1.00 97.20 104 A 1 
ATOM   767  C  C   . ARG A 1 104 ? 10.269  -2.515  1.684   1.00 97.09 104 A 1 
ATOM   768  O  O   . ARG A 1 104 ? 10.826  -3.080  2.622   1.00 95.05 104 A 1 
ATOM   769  C  CB  . ARG A 1 104 ? 10.221  -0.019  2.031   1.00 96.27 104 A 1 
ATOM   770  C  CG  . ARG A 1 104 ? 9.370   1.246   2.191   1.00 94.91 104 A 1 
ATOM   771  C  CD  . ARG A 1 104 ? 10.260  2.453   2.469   1.00 95.13 104 A 1 
ATOM   772  N  NE  . ARG A 1 104 ? 9.507   3.683   2.748   1.00 94.51 104 A 1 
ATOM   773  C  CZ  . ARG A 1 104 ? 8.908   4.014   3.887   1.00 95.84 104 A 1 
ATOM   774  N  NH1 . ARG A 1 104 ? 8.888   3.226   4.926   1.00 88.83 104 A 1 
ATOM   775  N  NH2 . ARG A 1 104 ? 8.330   5.176   4.012   1.00 91.05 104 A 1 
ATOM   776  N  N   . GLY A 1 105 ? 10.434  -2.876  0.420   1.00 95.74 105 A 1 
ATOM   777  C  CA  . GLY A 1 105 ? 11.243  -4.004  -0.022  1.00 95.44 105 A 1 
ATOM   778  C  C   . GLY A 1 105 ? 10.445  -5.294  -0.223  1.00 96.33 105 A 1 
ATOM   779  O  O   . GLY A 1 105 ? 9.276   -5.386  0.147   1.00 93.96 105 A 1 
ATOM   780  N  N   . PRO A 1 106 ? 11.086  -6.321  -0.821  1.00 96.05 106 A 1 
ATOM   781  C  CA  . PRO A 1 106 ? 10.423  -7.566  -1.198  1.00 95.03 106 A 1 
ATOM   782  C  C   . PRO A 1 106 ? 9.712   -8.222  -0.018  1.00 95.09 106 A 1 
ATOM   783  O  O   . PRO A 1 106 ? 10.329  -8.507  1.010   1.00 91.49 106 A 1 
ATOM   784  C  CB  . PRO A 1 106 ? 11.519  -8.465  -1.761  1.00 94.02 106 A 1 
ATOM   785  C  CG  . PRO A 1 106 ? 12.586  -7.478  -2.227  1.00 93.32 106 A 1 
ATOM   786  C  CD  . PRO A 1 106 ? 12.471  -6.338  -1.223  1.00 95.56 106 A 1 
ATOM   787  N  N   . SER A 1 107 ? 8.421   -8.492  -0.181  1.00 94.06 107 A 1 
ATOM   788  C  CA  . SER A 1 107 ? 7.569   -9.024  0.886   1.00 93.85 107 A 1 
ATOM   789  C  C   . SER A 1 107 ? 6.815   -10.284 0.450   1.00 94.43 107 A 1 
ATOM   790  O  O   . SER A 1 107 ? 5.781   -10.626 1.012   1.00 92.08 107 A 1 
ATOM   791  C  CB  . SER A 1 107 ? 6.638   -7.922  1.408   1.00 93.16 107 A 1 
ATOM   792  O  OG  . SER A 1 107 ? 7.397   -6.839  1.901   1.00 89.66 107 A 1 
ATOM   793  N  N   . ALA A 1 108 ? 7.348   -11.008 -0.544  1.00 93.48 108 A 1 
ATOM   794  C  CA  . ALA A 1 108 ? 6.733   -12.216 -1.060  1.00 91.82 108 A 1 
ATOM   795  C  C   . ALA A 1 108 ? 6.575   -13.304 0.011   1.00 93.38 108 A 1 
ATOM   796  O  O   . ALA A 1 108 ? 5.567   -14.003 -0.005  1.00 90.55 108 A 1 
ATOM   797  C  CB  . ALA A 1 108 ? 7.559   -12.744 -2.229  1.00 88.93 108 A 1 
ATOM   798  N  N   . LEU A 1 109 ? 7.515   -13.428 0.951   1.00 94.24 109 A 1 
ATOM   799  C  CA  . LEU A 1 109 ? 7.539   -14.506 1.948   1.00 94.21 109 A 1 
ATOM   800  C  C   . LEU A 1 109 ? 6.197   -14.696 2.666   1.00 94.92 109 A 1 
ATOM   801  O  O   . LEU A 1 109 ? 5.741   -15.827 2.810   1.00 92.62 109 A 1 
ATOM   802  C  CB  . LEU A 1 109 ? 8.661   -14.219 2.956   1.00 92.88 109 A 1 
ATOM   803  C  CG  . LEU A 1 109 ? 8.770   -15.261 4.085   1.00 90.90 109 A 1 
ATOM   804  C  CD1 . LEU A 1 109 ? 9.103   -16.645 3.553   1.00 86.87 109 A 1 
ATOM   805  C  CD2 . LEU A 1 109 ? 9.863   -14.849 5.059   1.00 88.02 109 A 1 
ATOM   806  N  N   . LEU A 1 110 ? 5.535   -13.599 3.069   1.00 94.93 110 A 1 
ATOM   807  C  CA  . LEU A 1 110 ? 4.258   -13.654 3.779   1.00 94.90 110 A 1 
ATOM   808  C  C   . LEU A 1 110 ? 3.044   -13.395 2.879   1.00 95.48 110 A 1 
ATOM   809  O  O   . LEU A 1 110 ? 1.935   -13.755 3.251   1.00 93.10 110 A 1 
ATOM   810  C  CB  . LEU A 1 110 ? 4.284   -12.641 4.932   1.00 93.75 110 A 1 
ATOM   811  C  CG  . LEU A 1 110 ? 5.347   -12.926 5.999   1.00 93.02 110 A 1 
ATOM   812  C  CD1 . LEU A 1 110 ? 5.322   -11.802 7.029   1.00 90.46 110 A 1 
ATOM   813  C  CD2 . LEU A 1 110 ? 5.107   -14.250 6.728   1.00 89.55 110 A 1 
ATOM   814  N  N   . TYR A 1 111 ? 3.247   -12.783 1.709   1.00 95.53 111 A 1 
ATOM   815  C  CA  . TYR A 1 111 ? 2.137   -12.222 0.925   1.00 95.47 111 A 1 
ATOM   816  C  C   . TYR A 1 111 ? 2.058   -12.722 -0.523  1.00 95.61 111 A 1 
ATOM   817  O  O   . TYR A 1 111 ? 1.022   -12.583 -1.159  1.00 91.34 111 A 1 
ATOM   818  C  CB  . TYR A 1 111 ? 2.210   -10.697 1.009   1.00 94.69 111 A 1 
ATOM   819  C  CG  . TYR A 1 111 ? 2.211   -10.165 2.427   1.00 95.64 111 A 1 
ATOM   820  C  CD1 . TYR A 1 111 ? 1.083   -10.332 3.252   1.00 93.59 111 A 1 
ATOM   821  C  CD2 . TYR A 1 111 ? 3.355   -9.531  2.961   1.00 93.97 111 A 1 
ATOM   822  C  CE1 . TYR A 1 111 ? 1.088   -9.877  4.581   1.00 92.95 111 A 1 
ATOM   823  C  CE2 . TYR A 1 111 ? 3.372   -9.075  4.288   1.00 93.18 111 A 1 
ATOM   824  C  CZ  . TYR A 1 111 ? 2.233   -9.256  5.094   1.00 94.74 111 A 1 
ATOM   825  O  OH  . TYR A 1 111 ? 2.242   -8.827  6.402   1.00 93.64 111 A 1 
ATOM   826  N  N   . GLY A 1 112 ? 3.115   -13.328 -1.055  1.00 93.86 112 A 1 
ATOM   827  C  CA  . GLY A 1 112 ? 3.143   -13.904 -2.391  1.00 93.52 112 A 1 
ATOM   828  C  C   . GLY A 1 112 ? 3.284   -12.880 -3.519  1.00 94.64 112 A 1 
ATOM   829  O  O   . GLY A 1 112 ? 4.068   -11.932 -3.434  1.00 91.91 112 A 1 
ATOM   830  N  N   . SER A 1 113 ? 2.532   -13.105 -4.598  1.00 94.13 113 A 1 
ATOM   831  C  CA  . SER A 1 113 ? 2.597   -12.300 -5.819  1.00 93.99 113 A 1 
ATOM   832  C  C   . SER A 1 113 ? 2.269   -10.823 -5.577  1.00 94.52 113 A 1 
ATOM   833  O  O   . SER A 1 113 ? 1.364   -10.505 -4.819  1.00 92.16 113 A 1 
ATOM   834  C  CB  . SER A 1 113 ? 1.625   -12.877 -6.856  1.00 92.14 113 A 1 
ATOM   835  O  OG  . SER A 1 113 ? 1.738   -12.193 -8.090  1.00 89.45 113 A 1 
ATOM   836  N  N   . GLY A 1 114 ? 2.984   -9.934  -6.269  1.00 93.70 114 A 1 
ATOM   837  C  CA  . GLY A 1 114 ? 2.727   -8.495  -6.281  1.00 94.05 114 A 1 
ATOM   838  C  C   . GLY A 1 114 ? 3.493   -7.685  -5.238  1.00 95.80 114 A 1 
ATOM   839  O  O   . GLY A 1 114 ? 3.563   -6.465  -5.356  1.00 93.43 114 A 1 
ATOM   840  N  N   . ALA A 1 115 ? 4.136   -8.312  -4.261  1.00 95.69 115 A 1 
ATOM   841  C  CA  . ALA A 1 115 ? 4.896   -7.629  -3.212  1.00 96.34 115 A 1 
ATOM   842  C  C   . ALA A 1 115 ? 6.385   -7.412  -3.581  1.00 96.83 115 A 1 
ATOM   843  O  O   . ALA A 1 115 ? 7.284   -7.729  -2.796  1.00 94.98 115 A 1 
ATOM   844  C  CB  . ALA A 1 115 ? 4.683   -8.381  -1.900  1.00 95.71 115 A 1 
ATOM   845  N  N   . LEU A 1 116 ? 6.656   -6.895  -4.791  1.00 96.94 116 A 1 
ATOM   846  C  CA  . LEU A 1 116 ? 8.017   -6.658  -5.296  1.00 96.80 116 A 1 
ATOM   847  C  C   . LEU A 1 116 ? 8.683   -5.454  -4.629  1.00 96.83 116 A 1 
ATOM   848  O  O   . LEU A 1 116 ? 9.774   -5.583  -4.066  1.00 94.79 116 A 1 
ATOM   849  C  CB  . LEU A 1 116 ? 7.954   -6.436  -6.818  1.00 96.21 116 A 1 
ATOM   850  C  CG  . LEU A 1 116 ? 7.744   -7.714  -7.646  1.00 95.22 116 A 1 
ATOM   851  C  CD1 . LEU A 1 116 ? 7.292   -7.344  -9.043  1.00 91.66 116 A 1 
ATOM   852  C  CD2 . LEU A 1 116 ? 9.048   -8.511  -7.771  1.00 90.93 116 A 1 
ATOM   853  N  N   . GLY A 1 117 ? 8.043   -4.288  -4.674  1.00 96.89 117 A 1 
ATOM   854  C  CA  . GLY A 1 117 ? 8.501   -3.049  -4.037  1.00 96.76 117 A 1 
ATOM   855  C  C   . GLY A 1 117 ? 8.137   -2.960  -2.562  1.00 97.22 117 A 1 
ATOM   856  O  O   . GLY A 1 117 ? 8.778   -2.223  -1.804  1.00 95.75 117 A 1 
ATOM   857  N  N   . GLY A 1 118 ? 7.138   -3.708  -2.139  1.00 97.02 118 A 1 
ATOM   858  C  CA  . GLY A 1 118 ? 6.682   -3.756  -0.766  1.00 97.22 118 A 1 
ATOM   859  C  C   . GLY A 1 118 ? 5.202   -4.074  -0.616  1.00 97.64 118 A 1 
ATOM   860  O  O   . GLY A 1 118 ? 4.538   -4.546  -1.542  1.00 96.82 118 A 1 
ATOM   861  N  N   . VAL A 1 119 ? 4.714   -3.802  0.587   1.00 97.80 119 A 1 
ATOM   862  C  CA  . VAL A 1 119 ? 3.310   -3.980  0.967   1.00 97.94 119 A 1 
ATOM   863  C  C   . VAL A 1 119 ? 2.806   -2.731  1.672   1.00 98.10 119 A 1 
ATOM   864  O  O   . VAL A 1 119 ? 3.518   -2.146  2.487   1.00 97.30 119 A 1 
ATOM   865  C  CB  . VAL A 1 119 ? 3.149   -5.257  1.823   1.00 96.05 119 A 1 
ATOM   866  C  CG1 . VAL A 1 119 ? 2.328   -5.098  3.092   1.00 86.32 119 A 1 
ATOM   867  C  CG2 . VAL A 1 119 ? 2.470   -6.349  0.998   1.00 86.26 119 A 1 
ATOM   868  N  N   . ILE A 1 120 ? 1.574   -2.342  1.371   1.00 97.90 120 A 1 
ATOM   869  C  CA  . ILE A 1 120 ? 0.822   -1.323  2.091   1.00 98.08 120 A 1 
ATOM   870  C  C   . ILE A 1 120 ? -0.407  -2.005  2.678   1.00 98.03 120 A 1 
ATOM   871  O  O   . ILE A 1 120 ? -1.261  -2.491  1.940   1.00 97.51 120 A 1 
ATOM   872  C  CB  . ILE A 1 120 ? 0.471   -0.137  1.174   1.00 97.86 120 A 1 
ATOM   873  C  CG1 . ILE A 1 120 ? 1.753   0.482   0.574   1.00 96.66 120 A 1 
ATOM   874  C  CG2 . ILE A 1 120 ? -0.339  0.904   1.959   1.00 97.53 120 A 1 
ATOM   875  C  CD1 . ILE A 1 120 ? 1.506   1.591   -0.444  1.00 93.55 120 A 1 
ATOM   876  N  N   . SER A 1 121 ? -0.484  -2.085  3.998   1.00 98.10 121 A 1 
ATOM   877  C  CA  . SER A 1 121 ? -1.535  -2.808  4.705   1.00 98.06 121 A 1 
ATOM   878  C  C   . SER A 1 121 ? -2.436  -1.850  5.466   1.00 98.09 121 A 1 
ATOM   879  O  O   . SER A 1 121 ? -1.966  -1.108  6.323   1.00 97.23 121 A 1 
ATOM   880  C  CB  . SER A 1 121 ? -0.916  -3.827  5.657   1.00 97.31 121 A 1 
ATOM   881  O  OG  . SER A 1 121 ? -1.919  -4.640  6.232   1.00 92.49 121 A 1 
ATOM   882  N  N   . TYR A 1 122 ? -3.719  -1.903  5.167   1.00 98.25 122 A 1 
ATOM   883  C  CA  . TYR A 1 122 ? -4.766  -1.161  5.854   1.00 98.24 122 A 1 
ATOM   884  C  C   . TYR A 1 122 ? -5.520  -2.092  6.806   1.00 98.02 122 A 1 
ATOM   885  O  O   . TYR A 1 122 ? -6.025  -3.133  6.385   1.00 97.26 122 A 1 
ATOM   886  C  CB  . TYR A 1 122 ? -5.729  -0.541  4.841   1.00 98.16 122 A 1 
ATOM   887  C  CG  . TYR A 1 122 ? -5.117  0.479   3.906   1.00 98.30 122 A 1 
ATOM   888  C  CD1 . TYR A 1 122 ? -5.265  1.859   4.171   1.00 97.69 122 A 1 
ATOM   889  C  CD2 . TYR A 1 122 ? -4.418  0.083   2.754   1.00 97.53 122 A 1 
ATOM   890  C  CE1 . TYR A 1 122 ? -4.714  2.818   3.321   1.00 97.21 122 A 1 
ATOM   891  C  CE2 . TYR A 1 122 ? -3.846  1.041   1.892   1.00 97.18 122 A 1 
ATOM   892  C  CZ  . TYR A 1 122 ? -4.000  2.404   2.183   1.00 97.80 122 A 1 
ATOM   893  O  OH  . TYR A 1 122 ? -3.442  3.343   1.352   1.00 97.07 122 A 1 
ATOM   894  N  N   . ASP A 1 123 ? -5.660  -1.676  8.062   1.00 97.72 123 A 1 
ATOM   895  C  CA  . ASP A 1 123 ? -6.574  -2.312  9.010   1.00 97.49 123 A 1 
ATOM   896  C  C   . ASP A 1 123 ? -7.789  -1.413  9.215   1.00 97.64 123 A 1 
ATOM   897  O  O   . ASP A 1 123 ? -7.656  -0.204  9.458   1.00 96.82 123 A 1 
ATOM   898  C  CB  . ASP A 1 123 ? -5.899  -2.600  10.356  1.00 96.40 123 A 1 
ATOM   899  C  CG  . ASP A 1 123 ? -4.733  -3.580  10.310  1.00 93.73 123 A 1 
ATOM   900  O  OD1 . ASP A 1 123 ? -4.729  -4.479  9.443   1.00 88.37 123 A 1 
ATOM   901  O  OD2 . ASP A 1 123 ? -3.870  -3.462  11.215  1.00 87.28 123 A 1 
ATOM   902  N  N   . THR A 1 124 ? -8.982  -1.989  9.152   1.00 97.48 124 A 1 
ATOM   903  C  CA  . THR A 1 124 ? -10.217 -1.262  9.430   1.00 97.40 124 A 1 
ATOM   904  C  C   . THR A 1 124 ? -10.476 -1.125  10.930  1.00 96.90 124 A 1 
ATOM   905  O  O   . THR A 1 124 ? -9.966  -1.885  11.749  1.00 95.92 124 A 1 
ATOM   906  C  CB  . THR A 1 124 ? -11.432 -1.873  8.713   1.00 97.30 124 A 1 
ATOM   907  O  OG1 . THR A 1 124 ? -11.641 -3.206  9.094   1.00 94.90 124 A 1 
ATOM   908  C  CG2 . THR A 1 124 ? -11.279 -1.812  7.197   1.00 94.15 124 A 1 
ATOM   909  N  N   . VAL A 1 125 ? -11.295 -0.142  11.287  1.00 96.74 125 A 1 
ATOM   910  C  CA  . VAL A 1 125 ? -11.658 0.158   12.675  1.00 96.50 125 A 1 
ATOM   911  C  C   . VAL A 1 125 ? -12.254 -1.064  13.383  1.00 96.57 125 A 1 
ATOM   912  O  O   . VAL A 1 125 ? -13.031 -1.828  12.815  1.00 95.82 125 A 1 
ATOM   913  C  CB  . VAL A 1 125 ? -12.598 1.368   12.788  1.00 95.68 125 A 1 
ATOM   914  C  CG1 . VAL A 1 125 ? -11.882 2.659   12.402  1.00 91.65 125 A 1 
ATOM   915  C  CG2 . VAL A 1 125 ? -13.872 1.248   11.934  1.00 92.23 125 A 1 
ATOM   916  N  N   . ASP A 1 126 ? -11.889 -1.231  14.656  1.00 95.24 126 A 1 
ATOM   917  C  CA  . ASP A 1 126 ? -12.344 -2.309  15.524  1.00 94.20 126 A 1 
ATOM   918  C  C   . ASP A 1 126 ? -13.011 -1.759  16.788  1.00 94.26 126 A 1 
ATOM   919  O  O   . ASP A 1 126 ? -12.618 -0.716  17.305  1.00 91.06 126 A 1 
ATOM   920  C  CB  . ASP A 1 126 ? -11.158 -3.220  15.908  1.00 91.24 126 A 1 
ATOM   921  C  CG  . ASP A 1 126 ? -10.941 -4.358  14.915  1.00 85.21 126 A 1 
ATOM   922  O  OD1 . ASP A 1 126 ? -11.925 -5.089  14.647  1.00 77.97 126 A 1 
ATOM   923  O  OD2 . ASP A 1 126 ? -9.812  -4.550  14.428  1.00 78.18 126 A 1 
ATOM   924  N  N   . ALA A 1 127 ? -13.986 -2.488  17.315  1.00 94.01 127 A 1 
ATOM   925  C  CA  . ALA A 1 127 ? -14.689 -2.103  18.540  1.00 93.49 127 A 1 
ATOM   926  C  C   . ALA A 1 127 ? -13.736 -1.966  19.738  1.00 92.51 127 A 1 
ATOM   927  O  O   . ALA A 1 127 ? -13.781 -0.968  20.458  1.00 89.52 127 A 1 
ATOM   928  C  CB  . ALA A 1 127 ? -15.764 -3.148  18.828  1.00 92.36 127 A 1 
ATOM   929  N  N   . LYS A 1 128 ? -12.847 -2.934  19.925  1.00 91.36 128 A 1 
ATOM   930  C  CA  . LYS A 1 128 ? -11.894 -2.989  21.042  1.00 89.22 128 A 1 
ATOM   931  C  C   . LYS A 1 128 ? -10.923 -1.807  21.090  1.00 88.69 128 A 1 
ATOM   932  O  O   . LYS A 1 128 ? -10.477 -1.446  22.167  1.00 83.54 128 A 1 
ATOM   933  C  CB  . LYS A 1 128 ? -11.138 -4.324  21.006  1.00 85.60 128 A 1 
ATOM   934  C  CG  . LYS A 1 128 ? -10.257 -4.450  19.750  1.00 74.39 128 A 1 
ATOM   935  C  CD  . LYS A 1 128 ? -9.543  -5.794  19.658  1.00 70.59 128 A 1 
ATOM   936  C  CE  . LYS A 1 128 ? -8.714  -5.752  18.393  1.00 59.35 128 A 1 
ATOM   937  N  NZ  . LYS A 1 128 ? -8.008  -7.035  18.145  1.00 52.94 128 A 1 
ATOM   938  N  N   . ASP A 1 129 ? -10.616 -1.209  19.927  1.00 89.26 129 A 1 
ATOM   939  C  CA  . ASP A 1 129 ? -9.659  -0.102  19.827  1.00 86.50 129 A 1 
ATOM   940  C  C   . ASP A 1 129 ? -10.351 1.256   20.028  1.00 86.31 129 A 1 
ATOM   941  O  O   . ASP A 1 129 ? -9.707  2.228   20.418  1.00 80.77 129 A 1 
ATOM   942  C  CB  . ASP A 1 129 ? -8.951  -0.158  18.464  1.00 83.36 129 A 1 
ATOM   943  C  CG  . ASP A 1 129 ? -8.173  -1.459  18.215  1.00 79.37 129 A 1 
ATOM   944  O  OD1 . ASP A 1 129 ? -7.566  -2.007  19.158  1.00 74.79 129 A 1 
ATOM   945  O  OD2 . ASP A 1 129 ? -8.161  -1.925  17.053  1.00 74.60 129 A 1 
ATOM   946  N  N   . LEU A 1 130 ? -11.655 1.337   19.787  1.00 77.47 130 A 1 
ATOM   947  C  CA  . LEU A 1 130 ? -12.450 2.564   19.943  1.00 72.31 130 A 1 
ATOM   948  C  C   . LEU A 1 130 ? -13.098 2.678   21.323  1.00 73.41 130 A 1 
ATOM   949  O  O   . LEU A 1 130 ? -13.278 3.789   21.822  1.00 68.91 130 A 1 
ATOM   950  C  CB  . LEU A 1 130 ? -13.528 2.618   18.852  1.00 67.59 130 A 1 
ATOM   951  C  CG  . LEU A 1 130 ? -12.996 2.831   17.424  1.00 64.77 130 A 1 
ATOM   952  C  CD1 . LEU A 1 130 ? -14.168 2.771   16.455  1.00 63.53 130 A 1 
ATOM   953  C  CD2 . LEU A 1 130 ? -12.329 4.200   17.256  1.00 62.41 130 A 1 
ATOM   954  N  N   . LEU A 1 131 ? -13.472 1.557   21.930  1.00 73.60 131 A 1 
ATOM   955  C  CA  . LEU A 1 131 ? -14.092 1.536   23.255  1.00 66.78 131 A 1 
ATOM   956  C  C   . LEU A 1 131 ? -13.122 2.078   24.303  1.00 68.32 131 A 1 
ATOM   957  O  O   . LEU A 1 131 ? -11.998 1.601   24.447  1.00 66.42 131 A 1 
ATOM   958  C  CB  . LEU A 1 131 ? -14.528 0.108   23.609  1.00 60.48 131 A 1 
ATOM   959  C  CG  . LEU A 1 131 ? -15.852 -0.315  22.954  1.00 57.42 131 A 1 
ATOM   960  C  CD1 . LEU A 1 131 ? -16.039 -1.827  23.096  1.00 55.62 131 A 1 
ATOM   961  C  CD2 . LEU A 1 131 ? -17.056 0.375   23.604  1.00 56.80 131 A 1 
ATOM   962  N  N   . GLN A 1 132 ? -13.598 3.050   25.082  1.00 63.09 132 A 1 
ATOM   963  C  CA  . GLN A 1 132 ? -12.861 3.529   26.239  1.00 59.55 132 A 1 
ATOM   964  C  C   . GLN A 1 132 ? -12.865 2.487   27.354  1.00 63.92 132 A 1 
ATOM   965  O  O   . GLN A 1 132 ? -13.740 1.623   27.450  1.00 58.67 132 A 1 
ATOM   966  C  CB  . GLN A 1 132 ? -13.409 4.882   26.721  1.00 51.33 132 A 1 
ATOM   967  C  CG  . GLN A 1 132 ? -13.207 5.975   25.655  1.00 46.24 132 A 1 
ATOM   968  C  CD  . GLN A 1 132 ? -13.561 7.378   26.156  1.00 38.58 132 A 1 
ATOM   969  O  OE1 . GLN A 1 132 ? -13.832 7.646   27.312  1.00 36.21 132 A 1 
ATOM   970  N  NE2 . GLN A 1 132 ? -13.550 8.351   25.274  1.00 36.93 132 A 1 
ATOM   971  N  N   . GLU A 1 133 ? -11.881 2.592   28.216  1.00 67.03 133 A 1 
ATOM   972  C  CA  . GLU A 1 133 ? -11.743 1.710   29.363  1.00 65.08 133 A 1 
ATOM   973  C  C   . GLU A 1 133 ? -12.993 1.768   30.257  1.00 67.95 133 A 1 
ATOM   974  O  O   . GLU A 1 133 ? -13.494 2.840   30.597  1.00 61.00 133 A 1 
ATOM   975  C  CB  . GLU A 1 133 ? -10.457 2.074   30.110  1.00 57.75 133 A 1 
ATOM   976  C  CG  . GLU A 1 133 ? -9.845  0.857   30.803  1.00 49.57 133 A 1 
ATOM   977  C  CD  . GLU A 1 133 ? -8.514  1.159   31.497  1.00 42.33 133 A 1 
ATOM   978  O  OE1 . GLU A 1 133 ? -7.813  0.180   31.829  1.00 37.40 133 A 1 
ATOM   979  O  OE2 . GLU A 1 133 ? -8.212  2.353   31.721  1.00 39.87 133 A 1 
ATOM   980  N  N   . GLY A 1 134 ? -13.533 0.603   30.580  1.00 76.10 134 A 1 
ATOM   981  C  CA  . GLY A 1 134 ? -14.760 0.469   31.373  1.00 77.17 134 A 1 
ATOM   982  C  C   . GLY A 1 134 ? -16.069 0.662   30.604  1.00 80.20 134 A 1 
ATOM   983  O  O   . GLY A 1 134 ? -17.126 0.334   31.145  1.00 76.17 134 A 1 
ATOM   984  N  N   . GLN A 1 135 ? -16.056 1.128   29.355  1.00 84.07 135 A 1 
ATOM   985  C  CA  . GLN A 1 135 ? -17.264 1.203   28.534  1.00 84.60 135 A 1 
ATOM   986  C  C   . GLN A 1 135 ? -17.574 -0.139  27.870  1.00 87.41 135 A 1 
ATOM   987  O  O   . GLN A 1 135 ? -16.698 -0.825  27.346  1.00 85.90 135 A 1 
ATOM   988  C  CB  . GLN A 1 135 ? -17.168 2.326   27.491  1.00 78.88 135 A 1 
ATOM   989  C  CG  . GLN A 1 135 ? -17.277 3.717   28.125  1.00 68.10 135 A 1 
ATOM   990  C  CD  . GLN A 1 135 ? -17.334 4.824   27.070  1.00 64.04 135 A 1 
ATOM   991  O  OE1 . GLN A 1 135 ? -16.834 4.697   25.971  1.00 58.15 135 A 1 
ATOM   992  N  NE2 . GLN A 1 135 ? -17.932 5.945   27.370  1.00 56.01 135 A 1 
ATOM   993  N  N   . SER A 1 136 ? -18.859 -0.489  27.852  1.00 91.15 136 A 1 
ATOM   994  C  CA  . SER A 1 136 ? -19.390 -1.654  27.139  1.00 91.91 136 A 1 
ATOM   995  C  C   . SER A 1 136 ? -20.045 -1.289  25.803  1.00 93.32 136 A 1 
ATOM   996  O  O   . SER A 1 136 ? -20.315 -2.166  25.001  1.00 91.44 136 A 1 
ATOM   997  C  CB  . SER A 1 136 ? -20.388 -2.388  28.026  1.00 89.29 136 A 1 
ATOM   998  O  OG  . SER A 1 136 ? -21.420 -1.519  28.433  1.00 77.85 136 A 1 
ATOM   999  N  N   . SER A 1 137 ? -20.308 -0.001  25.574  1.00 93.66 137 A 1 
ATOM   1000 C  CA  . SER A 1 137 ? -20.839 0.510   24.315  1.00 93.74 137 A 1 
ATOM   1001 C  C   . SER A 1 137 ? -20.388 1.940   24.092  1.00 93.78 137 A 1 
ATOM   1002 O  O   . SER A 1 137 ? -20.044 2.647   25.040  1.00 91.90 137 A 1 
ATOM   1003 C  CB  . SER A 1 137 ? -22.373 0.419   24.289  1.00 91.98 137 A 1 
ATOM   1004 O  OG  . SER A 1 137 ? -22.949 1.187   25.322  1.00 80.47 137 A 1 
ATOM   1005 N  N   . GLY A 1 138 ? -20.412 2.374   22.840  1.00 94.02 138 A 1 
ATOM   1006 C  CA  . GLY A 1 138 ? -20.099 3.734   22.465  1.00 94.05 138 A 1 
ATOM   1007 C  C   . GLY A 1 138 ? -20.581 4.052   21.055  1.00 94.91 138 A 1 
ATOM   1008 O  O   . GLY A 1 138 ? -20.915 3.169   20.264  1.00 94.52 138 A 1 
ATOM   1009 N  N   . PHE A 1 139 ? -20.595 5.347   20.769  1.00 95.25 139 A 1 
ATOM   1010 C  CA  . PHE A 1 139 ? -20.970 5.881   19.474  1.00 95.38 139 A 1 
ATOM   1011 C  C   . PHE A 1 139 ? -19.947 6.935   19.058  1.00 95.09 139 A 1 
ATOM   1012 O  O   . PHE A 1 139 ? -19.358 7.618   19.892  1.00 94.37 139 A 1 
ATOM   1013 C  CB  . PHE A 1 139 ? -22.377 6.474   19.530  1.00 95.12 139 A 1 
ATOM   1014 C  CG  . PHE A 1 139 ? -23.447 5.492   19.954  1.00 94.33 139 A 1 
ATOM   1015 C  CD1 . PHE A 1 139 ? -24.099 4.692   18.995  1.00 90.36 139 A 1 
ATOM   1016 C  CD2 . PHE A 1 139 ? -23.779 5.343   21.312  1.00 90.68 139 A 1 
ATOM   1017 C  CE1 . PHE A 1 139 ? -25.063 3.759   19.385  1.00 89.03 139 A 1 
ATOM   1018 C  CE2 . PHE A 1 139 ? -24.745 4.408   21.711  1.00 89.28 139 A 1 
ATOM   1019 C  CZ  . PHE A 1 139 ? -25.389 3.614   20.754  1.00 89.61 139 A 1 
ATOM   1020 N  N   . ARG A 1 140 ? -19.761 7.088   17.755  1.00 96.02 140 A 1 
ATOM   1021 C  CA  . ARG A 1 140 ? -18.963 8.166   17.180  1.00 96.17 140 A 1 
ATOM   1022 C  C   . ARG A 1 140 ? -19.654 8.701   15.944  1.00 96.76 140 A 1 
ATOM   1023 O  O   . ARG A 1 140 ? -20.133 7.930   15.122  1.00 96.67 140 A 1 
ATOM   1024 C  CB  . ARG A 1 140 ? -17.547 7.641   16.890  1.00 95.26 140 A 1 
ATOM   1025 C  CG  . ARG A 1 140 ? -16.608 8.731   16.373  1.00 91.12 140 A 1 
ATOM   1026 C  CD  . ARG A 1 140 ? -15.222 8.145   16.126  1.00 87.64 140 A 1 
ATOM   1027 N  NE  . ARG A 1 140 ? -14.283 9.164   15.655  1.00 78.60 140 A 1 
ATOM   1028 C  CZ  . ARG A 1 140 ? -13.028 8.964   15.289  1.00 72.99 140 A 1 
ATOM   1029 N  NH1 . ARG A 1 140 ? -12.488 7.778   15.312  1.00 64.79 140 A 1 
ATOM   1030 N  NH2 . ARG A 1 140 ? -12.295 9.960   14.892  1.00 63.50 140 A 1 
ATOM   1031 N  N   . VAL A 1 141 ? -19.675 10.025  15.822  1.00 97.20 141 A 1 
ATOM   1032 C  CA  . VAL A 1 141 ? -20.094 10.726  14.608  1.00 97.61 141 A 1 
ATOM   1033 C  C   . VAL A 1 141 ? -18.982 11.645  14.154  1.00 97.76 141 A 1 
ATOM   1034 O  O   . VAL A 1 141 ? -18.188 12.118  14.969  1.00 97.38 141 A 1 
ATOM   1035 C  CB  . VAL A 1 141 ? -21.420 11.485  14.795  1.00 97.27 141 A 1 
ATOM   1036 C  CG1 . VAL A 1 141 ? -22.572 10.516  15.064  1.00 93.42 141 A 1 
ATOM   1037 C  CG2 . VAL A 1 141 ? -21.368 12.517  15.931  1.00 93.41 141 A 1 
ATOM   1038 N  N   . PHE A 1 142 ? -18.911 11.908  12.856  1.00 98.17 142 A 1 
ATOM   1039 C  CA  . PHE A 1 142 ? -17.992 12.904  12.315  1.00 98.27 142 A 1 
ATOM   1040 C  C   . PHE A 1 142 ? -18.636 13.668  11.162  1.00 98.41 142 A 1 
ATOM   1041 O  O   . PHE A 1 142 ? -19.564 13.195  10.516  1.00 98.29 142 A 1 
ATOM   1042 C  CB  . PHE A 1 142 ? -16.654 12.260  11.916  1.00 97.80 142 A 1 
ATOM   1043 C  CG  . PHE A 1 142 ? -16.682 11.512  10.605  1.00 97.59 142 A 1 
ATOM   1044 C  CD1 . PHE A 1 142 ? -17.023 10.148  10.571  1.00 95.99 142 A 1 
ATOM   1045 C  CD2 . PHE A 1 142 ? -16.398 12.186  9.405   1.00 96.03 142 A 1 
ATOM   1046 C  CE1 . PHE A 1 142 ? -17.090 9.468   9.344   1.00 94.63 142 A 1 
ATOM   1047 C  CE2 . PHE A 1 142 ? -16.469 11.509  8.174   1.00 94.80 142 A 1 
ATOM   1048 C  CZ  . PHE A 1 142 ? -16.824 10.153  8.151   1.00 94.72 142 A 1 
ATOM   1049 N  N   . GLY A 1 143 ? -18.091 14.854  10.912  1.00 98.34 143 A 1 
ATOM   1050 C  CA  . GLY A 1 143 ? -18.323 15.648  9.717   1.00 98.32 143 A 1 
ATOM   1051 C  C   . GLY A 1 143 ? -16.995 16.198  9.199   1.00 98.46 143 A 1 
ATOM   1052 O  O   . GLY A 1 143 ? -16.078 16.469  9.971   1.00 97.88 143 A 1 
ATOM   1053 N  N   . THR A 1 144 ? -16.886 16.361  7.883   1.00 98.46 144 A 1 
ATOM   1054 C  CA  . THR A 1 144 ? -15.708 16.931  7.239   1.00 98.36 144 A 1 
ATOM   1055 C  C   . THR A 1 144 ? -16.109 17.734  6.008   1.00 98.42 144 A 1 
ATOM   1056 O  O   . THR A 1 144 ? -17.170 17.503  5.432   1.00 97.63 144 A 1 
ATOM   1057 C  CB  . THR A 1 144 ? -14.675 15.838  6.924   1.00 97.05 144 A 1 
ATOM   1058 O  OG1 . THR A 1 144 ? -13.499 16.381  6.383   1.00 85.57 144 A 1 
ATOM   1059 C  CG2 . THR A 1 144 ? -15.174 14.791  5.935   1.00 87.98 144 A 1 
ATOM   1060 N  N   . GLY A 1 145 ? -15.271 18.688  5.622   1.00 98.29 145 A 1 
ATOM   1061 C  CA  . GLY A 1 145 ? -15.465 19.490  4.426   1.00 98.26 145 A 1 
ATOM   1062 C  C   . GLY A 1 145 ? -14.131 19.957  3.856   1.00 98.35 145 A 1 
ATOM   1063 O  O   . GLY A 1 145 ? -13.163 20.140  4.596   1.00 97.62 145 A 1 
ATOM   1064 N  N   . GLY A 1 146 ? -14.083 20.154  2.545   1.00 98.02 146 A 1 
ATOM   1065 C  CA  . GLY A 1 146 ? -12.914 20.641  1.831   1.00 97.98 146 A 1 
ATOM   1066 C  C   . GLY A 1 146 ? -13.311 21.605  0.710   1.00 97.94 146 A 1 
ATOM   1067 O  O   . GLY A 1 146 ? -14.290 21.379  0.007   1.00 96.47 146 A 1 
ATOM   1068 N  N   . THR A 1 147 ? -12.540 22.681  0.536   1.00 97.76 147 A 1 
ATOM   1069 C  CA  . THR A 1 147 ? -12.823 23.676  -0.512  1.00 97.45 147 A 1 
ATOM   1070 C  C   . THR A 1 147 ? -12.185 23.327  -1.853  1.00 97.14 147 A 1 
ATOM   1071 O  O   . THR A 1 147 ? -12.665 23.785  -2.884  1.00 94.58 147 A 1 
ATOM   1072 C  CB  . THR A 1 147 ? -12.361 25.082  -0.100  1.00 96.66 147 A 1 
ATOM   1073 O  OG1 . THR A 1 147 ? -10.963 25.130  0.075   1.00 92.63 147 A 1 
ATOM   1074 C  CG2 . THR A 1 147 ? -13.006 25.561  1.198   1.00 92.81 147 A 1 
ATOM   1075 N  N   . GLY A 1 148 ? -11.087 22.566  -1.853  1.00 96.75 148 A 1 
ATOM   1076 C  CA  . GLY A 1 148 ? -10.323 22.248  -3.063  1.00 96.32 148 A 1 
ATOM   1077 C  C   . GLY A 1 148 ? -11.004 21.237  -3.976  1.00 96.65 148 A 1 
ATOM   1078 O  O   . GLY A 1 148 ? -10.789 21.272  -5.186  1.00 94.22 148 A 1 
ATOM   1079 N  N   . ASP A 1 149 ? -11.838 20.390  -3.405  1.00 96.83 149 A 1 
ATOM   1080 C  CA  . ASP A 1 149 ? -12.619 19.359  -4.088  1.00 96.65 149 A 1 
ATOM   1081 C  C   . ASP A 1 149 ? -14.127 19.493  -3.814  1.00 96.98 149 A 1 
ATOM   1082 O  O   . ASP A 1 149 ? -14.897 18.586  -4.107  1.00 94.70 149 A 1 
ATOM   1083 C  CB  . ASP A 1 149 ? -12.085 17.977  -3.676  1.00 95.08 149 A 1 
ATOM   1084 C  CG  . ASP A 1 149 ? -12.237 17.661  -2.185  1.00 94.81 149 A 1 
ATOM   1085 O  OD1 . ASP A 1 149 ? -12.473 18.585  -1.375  1.00 91.30 149 A 1 
ATOM   1086 O  OD2 . ASP A 1 149 ? -12.096 16.473  -1.825  1.00 90.74 149 A 1 
ATOM   1087 N  N   . HIS A 1 150 ? -14.541 20.623  -3.245  1.00 96.81 150 A 1 
ATOM   1088 C  CA  . HIS A 1 150 ? -15.929 20.900  -2.873  1.00 97.18 150 A 1 
ATOM   1089 C  C   . HIS A 1 150 ? -16.560 19.750  -2.074  1.00 97.54 150 A 1 
ATOM   1090 O  O   . HIS A 1 150 ? -17.712 19.378  -2.297  1.00 95.49 150 A 1 
ATOM   1091 C  CB  . HIS A 1 150 ? -16.740 21.298  -4.113  1.00 95.96 150 A 1 
ATOM   1092 C  CG  . HIS A 1 150 ? -16.131 22.428  -4.882  1.00 93.55 150 A 1 
ATOM   1093 N  ND1 . HIS A 1 150 ? -15.147 22.327  -5.836  1.00 81.37 150 A 1 
ATOM   1094 C  CD2 . HIS A 1 150 ? -16.402 23.770  -4.747  1.00 80.27 150 A 1 
ATOM   1095 C  CE1 . HIS A 1 150 ? -14.840 23.567  -6.265  1.00 82.70 150 A 1 
ATOM   1096 N  NE2 . HIS A 1 150 ? -15.586 24.469  -5.628  1.00 84.20 150 A 1 
ATOM   1097 N  N   . SER A 1 151 ? -15.786 19.160  -1.165  1.00 97.80 151 A 1 
ATOM   1098 C  CA  . SER A 1 151 ? -16.181 17.932  -0.486  1.00 97.86 151 A 1 
ATOM   1099 C  C   . SER A 1 151 ? -16.969 18.180  0.790   1.00 98.28 151 A 1 
ATOM   1100 O  O   . SER A 1 151 ? -16.728 19.119  1.550   1.00 97.29 151 A 1 
ATOM   1101 C  CB  . SER A 1 151 ? -14.985 17.012  -0.247  1.00 96.17 151 A 1 
ATOM   1102 O  OG  . SER A 1 151 ? -14.024 17.574  0.621   1.00 90.71 151 A 1 
ATOM   1103 N  N   . LEU A 1 152 ? -17.917 17.276  1.038   1.00 98.00 152 A 1 
ATOM   1104 C  CA  . LEU A 1 152 ? -18.667 17.141  2.276   1.00 98.00 152 A 1 
ATOM   1105 C  C   . LEU A 1 152 ? -18.697 15.668  2.662   1.00 98.14 152 A 1 
ATOM   1106 O  O   . LEU A 1 152 ? -19.119 14.824  1.887   1.00 97.05 152 A 1 
ATOM   1107 C  CB  . LEU A 1 152 ? -20.088 17.705  2.068   1.00 97.04 152 A 1 
ATOM   1108 C  CG  . LEU A 1 152 ? -20.209 19.155  2.567   1.00 83.78 152 A 1 
ATOM   1109 C  CD1 . LEU A 1 152 ? -21.305 19.905  1.802   1.00 77.94 152 A 1 
ATOM   1110 C  CD2 . LEU A 1 152 ? -20.575 19.189  4.058   1.00 77.84 152 A 1 
ATOM   1111 N  N   . GLY A 1 153 ? -18.240 15.369  3.870   1.00 98.10 153 A 1 
ATOM   1112 C  CA  . GLY A 1 153 ? -18.258 14.016  4.403   1.00 98.15 153 A 1 
ATOM   1113 C  C   . GLY A 1 153 ? -18.952 13.978  5.757   1.00 98.39 153 A 1 
ATOM   1114 O  O   . GLY A 1 153 ? -18.832 14.898  6.565   1.00 97.65 153 A 1 
ATOM   1115 N  N   . LEU A 1 154 ? -19.662 12.896  6.013   1.00 98.29 154 A 1 
ATOM   1116 C  CA  . LEU A 1 154 ? -20.265 12.616  7.306   1.00 98.17 154 A 1 
ATOM   1117 C  C   . LEU A 1 154 ? -20.295 11.110  7.555   1.00 98.47 154 A 1 
ATOM   1118 O  O   . LEU A 1 154 ? -20.281 10.309  6.627   1.00 97.33 154 A 1 
ATOM   1119 C  CB  . LEU A 1 154 ? -21.669 13.265  7.395   1.00 96.07 154 A 1 
ATOM   1120 C  CG  . LEU A 1 154 ? -22.642 12.861  6.275   1.00 84.40 154 A 1 
ATOM   1121 C  CD1 . LEU A 1 154 ? -23.807 12.064  6.846   1.00 77.45 154 A 1 
ATOM   1122 C  CD2 . LEU A 1 154 ? -23.227 14.100  5.598   1.00 76.46 154 A 1 
ATOM   1123 N  N   . GLY A 1 155 ? -20.326 10.719  8.819   1.00 98.26 155 A 1 
ATOM   1124 C  CA  . GLY A 1 155 ? -20.447 9.313   9.150   1.00 98.24 155 A 1 
ATOM   1125 C  C   . GLY A 1 155 ? -20.735 9.073   10.612  1.00 98.45 155 A 1 
ATOM   1126 O  O   . GLY A 1 155 ? -20.690 9.973   11.456  1.00 97.87 155 A 1 
ATOM   1127 N  N   . ALA A 1 156 ? -21.053 7.828   10.893  1.00 97.73 156 A 1 
ATOM   1128 C  CA  . ALA A 1 156 ? -21.380 7.369   12.220  1.00 97.78 156 A 1 
ATOM   1129 C  C   . ALA A 1 156 ? -20.863 5.941   12.441  1.00 97.86 156 A 1 
ATOM   1130 O  O   . ALA A 1 156 ? -20.808 5.137   11.516  1.00 97.23 156 A 1 
ATOM   1131 C  CB  . ALA A 1 156 ? -22.899 7.462   12.428  1.00 97.19 156 A 1 
ATOM   1132 N  N   . SER A 1 157 ? -20.532 5.635   13.683  1.00 96.95 157 A 1 
ATOM   1133 C  CA  . SER A 1 157 ? -20.222 4.273   14.109  1.00 96.43 157 A 1 
ATOM   1134 C  C   . SER A 1 157 ? -20.854 3.980   15.460  1.00 96.48 157 A 1 
ATOM   1135 O  O   . SER A 1 157 ? -20.958 4.853   16.318  1.00 95.77 157 A 1 
ATOM   1136 C  CB  . SER A 1 157 ? -18.714 4.016   14.103  1.00 95.15 157 A 1 
ATOM   1137 O  OG  . SER A 1 157 ? -17.995 5.006   14.801  1.00 81.92 157 A 1 
ATOM   1138 N  N   . ALA A 1 158 ? -21.285 2.738   15.627  1.00 96.10 158 A 1 
ATOM   1139 C  CA  . ALA A 1 158 ? -21.753 2.190   16.883  1.00 96.27 158 A 1 
ATOM   1140 C  C   . ALA A 1 158 ? -20.935 0.945   17.201  1.00 96.35 158 A 1 
ATOM   1141 O  O   . ALA A 1 158 ? -20.738 0.088   16.337  1.00 95.90 158 A 1 
ATOM   1142 C  CB  . ALA A 1 158 ? -23.251 1.884   16.776  1.00 95.92 158 A 1 
ATOM   1143 N  N   . PHE A 1 159 ? -20.449 0.847   18.424  1.00 95.66 159 A 1 
ATOM   1144 C  CA  . PHE A 1 159 ? -19.590 -0.252  18.847  1.00 95.38 159 A 1 
ATOM   1145 C  C   . PHE A 1 159 ? -19.906 -0.669  20.276  1.00 95.11 159 A 1 
ATOM   1146 O  O   . PHE A 1 159 ? -20.350 0.135   21.099  1.00 94.46 159 A 1 
ATOM   1147 C  CB  . PHE A 1 159 ? -18.118 0.116   18.636  1.00 94.62 159 A 1 
ATOM   1148 C  CG  . PHE A 1 159 ? -17.741 1.516   19.060  1.00 94.79 159 A 1 
ATOM   1149 C  CD1 . PHE A 1 159 ? -17.784 2.578   18.123  1.00 93.42 159 A 1 
ATOM   1150 C  CD2 . PHE A 1 159 ? -17.356 1.789   20.381  1.00 93.27 159 A 1 
ATOM   1151 C  CE1 . PHE A 1 159 ? -17.451 3.883   18.507  1.00 92.12 159 A 1 
ATOM   1152 C  CE2 . PHE A 1 159 ? -17.019 3.105   20.767  1.00 92.22 159 A 1 
ATOM   1153 C  CZ  . PHE A 1 159 ? -17.071 4.150   19.830  1.00 92.11 159 A 1 
ATOM   1154 N  N   . GLY A 1 160 ? -19.684 -1.942  20.567  1.00 94.60 160 A 1 
ATOM   1155 C  CA  . GLY A 1 160 ? -19.991 -2.494  21.869  1.00 94.41 160 A 1 
ATOM   1156 C  C   . GLY A 1 160 ? -19.281 -3.813  22.125  1.00 94.84 160 A 1 
ATOM   1157 O  O   . GLY A 1 160 ? -18.749 -4.442  21.212  1.00 94.27 160 A 1 
ATOM   1158 N  N   . ARG A 1 161 ? -19.290 -4.216  23.386  1.00 94.24 161 A 1 
ATOM   1159 C  CA  . ARG A 1 161 ? -18.771 -5.512  23.823  1.00 93.73 161 A 1 
ATOM   1160 C  C   . ARG A 1 161 ? -19.635 -6.099  24.924  1.00 94.19 161 A 1 
ATOM   1161 O  O   . ARG A 1 161 ? -20.239 -5.381  25.720  1.00 93.26 161 A 1 
ATOM   1162 C  CB  . ARG A 1 161 ? -17.291 -5.401  24.238  1.00 90.91 161 A 1 
ATOM   1163 C  CG  . ARG A 1 161 ? -17.078 -4.596  25.525  1.00 82.18 161 A 1 
ATOM   1164 C  CD  . ARG A 1 161 ? -15.594 -4.546  25.886  1.00 80.45 161 A 1 
ATOM   1165 N  NE  . ARG A 1 161 ? -15.379 -3.777  27.117  1.00 71.23 161 A 1 
ATOM   1166 C  CZ  . ARG A 1 161 ? -14.211 -3.491  27.665  1.00 66.00 161 A 1 
ATOM   1167 N  NH1 . ARG A 1 161 ? -13.092 -3.928  27.160  1.00 60.84 161 A 1 
ATOM   1168 N  NH2 . ARG A 1 161 ? -14.165 -2.751  28.729  1.00 56.53 161 A 1 
ATOM   1169 N  N   . THR A 1 162 ? -19.635 -7.420  24.983  1.00 94.39 162 A 1 
ATOM   1170 C  CA  . THR A 1 162 ? -20.065 -8.210  26.136  1.00 94.06 162 A 1 
ATOM   1171 C  C   . THR A 1 162 ? -18.863 -8.993  26.674  1.00 93.85 162 A 1 
ATOM   1172 O  O   . THR A 1 162 ? -17.724 -8.734  26.262  1.00 91.66 162 A 1 
ATOM   1173 C  CB  . THR A 1 162 ? -21.234 -9.129  25.751  1.00 92.78 162 A 1 
ATOM   1174 O  OG1 . THR A 1 162 ? -20.824 -10.101 24.830  1.00 83.81 162 A 1 
ATOM   1175 C  CG2 . THR A 1 162 ? -22.407 -8.372  25.122  1.00 82.18 162 A 1 
ATOM   1176 N  N   . GLU A 1 163 ? -19.068 -9.953  27.570  1.00 93.24 163 A 1 
ATOM   1177 C  CA  . GLU A 1 163 ? -17.977 -10.831 28.015  1.00 92.58 163 A 1 
ATOM   1178 C  C   . GLU A 1 163 ? -17.349 -11.632 26.870  1.00 93.15 163 A 1 
ATOM   1179 O  O   . GLU A 1 163 ? -16.146 -11.844 26.844  1.00 89.60 163 A 1 
ATOM   1180 C  CB  . GLU A 1 163 ? -18.488 -11.798 29.092  1.00 90.21 163 A 1 
ATOM   1181 C  CG  . GLU A 1 163 ? -18.514 -11.154 30.483  1.00 77.47 163 A 1 
ATOM   1182 C  CD  . GLU A 1 163 ? -18.938 -12.137 31.581  1.00 68.23 163 A 1 
ATOM   1183 O  OE1 . GLU A 1 163 ? -18.477 -11.941 32.726  1.00 60.82 163 A 1 
ATOM   1184 O  OE2 . GLU A 1 163 ? -19.718 -13.057 31.276  1.00 62.55 163 A 1 
ATOM   1185 N  N   . ASN A 1 164 ? -18.171 -12.049 25.889  1.00 95.79 164 A 1 
ATOM   1186 C  CA  . ASN A 1 164 ? -17.764 -13.015 24.874  1.00 96.22 164 A 1 
ATOM   1187 C  C   . ASN A 1 164 ? -17.884 -12.463 23.437  1.00 97.22 164 A 1 
ATOM   1188 O  O   . ASN A 1 164 ? -17.486 -13.137 22.491  1.00 95.42 164 A 1 
ATOM   1189 C  CB  . ASN A 1 164 ? -18.626 -14.290 24.976  1.00 93.57 164 A 1 
ATOM   1190 C  CG  . ASN A 1 164 ? -19.021 -14.777 26.363  1.00 87.20 164 A 1 
ATOM   1191 O  OD1 . ASN A 1 164 ? -19.110 -14.067 27.332  1.00 69.00 164 A 1 
ATOM   1192 N  ND2 . ASN A 1 164 ? -19.384 -16.032 26.469  1.00 74.01 164 A 1 
ATOM   1193 N  N   . LEU A 1 165 ? -18.482 -11.281 23.255  1.00 96.03 165 A 1 
ATOM   1194 C  CA  . LEU A 1 165 ? -18.723 -10.676 21.943  1.00 96.05 165 A 1 
ATOM   1195 C  C   . LEU A 1 165 ? -18.208 -9.246  21.947  1.00 95.83 165 A 1 
ATOM   1196 O  O   . LEU A 1 165 ? -18.471 -8.496  22.874  1.00 94.72 165 A 1 
ATOM   1197 C  CB  . LEU A 1 165 ? -20.231 -10.703 21.617  1.00 95.33 165 A 1 
ATOM   1198 C  CG  . LEU A 1 165 ? -20.771 -12.094 21.267  1.00 88.68 165 A 1 
ATOM   1199 C  CD1 . LEU A 1 165 ? -22.281 -12.186 21.522  1.00 82.76 165 A 1 
ATOM   1200 C  CD2 . LEU A 1 165 ? -20.548 -12.413 19.784  1.00 83.16 165 A 1 
ATOM   1201 N  N   . ASP A 1 166 ? -17.568 -8.857  20.858  1.00 95.61 166 A 1 
ATOM   1202 C  CA  . ASP A 1 166 ? -17.396 -7.466  20.480  1.00 95.37 166 A 1 
ATOM   1203 C  C   . ASP A 1 166 ? -17.916 -7.249  19.058  1.00 96.23 166 A 1 
ATOM   1204 O  O   . ASP A 1 166 ? -18.027 -8.183  18.260  1.00 95.76 166 A 1 
ATOM   1205 C  CB  . ASP A 1 166 ? -15.947 -6.989  20.688  1.00 92.75 166 A 1 
ATOM   1206 C  CG  . ASP A 1 166 ? -14.941 -7.458  19.628  1.00 88.14 166 A 1 
ATOM   1207 O  OD1 . ASP A 1 166 ? -15.118 -8.548  19.057  1.00 78.10 166 A 1 
ATOM   1208 O  OD2 . ASP A 1 166 ? -13.980 -6.706  19.376  1.00 81.59 166 A 1 
ATOM   1209 N  N   . GLY A 1 167 ? -18.283 -6.018  18.745  1.00 95.78 167 A 1 
ATOM   1210 C  CA  . GLY A 1 167 ? -18.790 -5.681  17.428  1.00 95.90 167 A 1 
ATOM   1211 C  C   . GLY A 1 167 ? -18.777 -4.191  17.150  1.00 95.95 167 A 1 
ATOM   1212 O  O   . GLY A 1 167 ? -18.915 -3.359  18.048  1.00 95.27 167 A 1 
ATOM   1213 N  N   . ILE A 1 168 ? -18.657 -3.870  15.887  1.00 96.39 168 A 1 
ATOM   1214 C  CA  . ILE A 1 168 ? -18.748 -2.517  15.356  1.00 96.58 168 A 1 
ATOM   1215 C  C   . ILE A 1 168 ? -19.586 -2.522  14.086  1.00 97.17 168 A 1 
ATOM   1216 O  O   . ILE A 1 168 ? -19.465 -3.411  13.242  1.00 97.14 168 A 1 
ATOM   1217 C  CB  . ILE A 1 168 ? -17.345 -1.900  15.145  1.00 95.94 168 A 1 
ATOM   1218 C  CG1 . ILE A 1 168 ? -17.451 -0.449  14.637  1.00 94.86 168 A 1 
ATOM   1219 C  CG2 . ILE A 1 168 ? -16.464 -2.746  14.200  1.00 93.70 168 A 1 
ATOM   1220 C  CD1 . ILE A 1 168 ? -16.131 0.331   14.711  1.00 91.93 168 A 1 
ATOM   1221 N  N   . VAL A 1 169 ? -20.410 -1.492  13.935  1.00 97.34 169 A 1 
ATOM   1222 C  CA  . VAL A 1 169 ? -21.035 -1.099  12.675  1.00 97.40 169 A 1 
ATOM   1223 C  C   . VAL A 1 169 ? -20.623 0.338   12.399  1.00 97.49 169 A 1 
ATOM   1224 O  O   . VAL A 1 169 ? -20.781 1.198   13.266  1.00 96.97 169 A 1 
ATOM   1225 C  CB  . VAL A 1 169 ? -22.566 -1.252  12.708  1.00 96.86 169 A 1 
ATOM   1226 C  CG1 . VAL A 1 169 ? -23.184 -0.882  11.361  1.00 84.69 169 A 1 
ATOM   1227 C  CG2 . VAL A 1 169 ? -22.964 -2.699  13.023  1.00 83.39 169 A 1 
ATOM   1228 N  N   . ALA A 1 170 ? -20.084 0.603   11.221  1.00 97.66 170 A 1 
ATOM   1229 C  CA  . ALA A 1 170 ? -19.650 1.920   10.804  1.00 97.64 170 A 1 
ATOM   1230 C  C   . ALA A 1 170 ? -20.169 2.238   9.401   1.00 97.96 170 A 1 
ATOM   1231 O  O   . ALA A 1 170 ? -20.250 1.366   8.536   1.00 97.70 170 A 1 
ATOM   1232 C  CB  . ALA A 1 170 ? -18.124 2.008   10.902  1.00 97.08 170 A 1 
ATOM   1233 N  N   . TRP A 1 171 ? -20.505 3.503   9.190   1.00 98.23 171 A 1 
ATOM   1234 C  CA  . TRP A 1 171 ? -20.939 4.052   7.916   1.00 98.29 171 A 1 
ATOM   1235 C  C   . TRP A 1 171 ? -20.275 5.401   7.692   1.00 98.21 171 A 1 
ATOM   1236 O  O   . TRP A 1 171 ? -20.190 6.215   8.602   1.00 97.70 171 A 1 
ATOM   1237 C  CB  . TRP A 1 171 ? -22.465 4.163   7.901   1.00 97.65 171 A 1 
ATOM   1238 C  CG  . TRP A 1 171 ? -23.006 5.053   6.832   1.00 89.72 171 A 1 
ATOM   1239 C  CD1 . TRP A 1 171 ? -23.005 4.778   5.511   1.00 75.99 171 A 1 
ATOM   1240 C  CD2 . TRP A 1 171 ? -23.585 6.393   6.977   1.00 84.30 171 A 1 
ATOM   1241 N  NE1 . TRP A 1 171 ? -23.552 5.856   4.813   1.00 69.07 171 A 1 
ATOM   1242 C  CE2 . TRP A 1 171 ? -23.930 6.860   5.682   1.00 77.06 171 A 1 
ATOM   1243 C  CE3 . TRP A 1 171 ? -23.855 7.232   8.072   1.00 66.58 171 A 1 
ATOM   1244 C  CZ2 . TRP A 1 171 ? -24.529 8.124   5.480   1.00 72.47 171 A 1 
ATOM   1245 C  CZ3 . TRP A 1 171 ? -24.450 8.492   7.875   1.00 62.55 171 A 1 
ATOM   1246 C  CH2 . TRP A 1 171 ? -24.782 8.927   6.584   1.00 63.79 171 A 1 
ATOM   1247 N  N   . SER A 1 172 ? -19.838 5.633   6.473   1.00 98.42 172 A 1 
ATOM   1248 C  CA  . SER A 1 172 ? -19.320 6.897   5.976   1.00 98.24 172 A 1 
ATOM   1249 C  C   . SER A 1 172 ? -19.984 7.230   4.642   1.00 98.54 172 A 1 
ATOM   1250 O  O   . SER A 1 172 ? -20.153 6.345   3.801   1.00 97.78 172 A 1 
ATOM   1251 C  CB  . SER A 1 172 ? -17.803 6.810   5.816   1.00 96.29 172 A 1 
ATOM   1252 O  OG  . SER A 1 172 ? -17.289 7.994   5.259   1.00 79.56 172 A 1 
ATOM   1253 N  N   . SER A 1 173 ? -20.348 8.495   4.459   1.00 98.30 173 A 1 
ATOM   1254 C  CA  . SER A 1 173 ? -20.796 9.061   3.193   1.00 98.28 173 A 1 
ATOM   1255 C  C   . SER A 1 173 ? -19.960 10.297  2.886   1.00 98.37 173 A 1 
ATOM   1256 O  O   . SER A 1 173 ? -19.681 11.095  3.782   1.00 97.06 173 A 1 
ATOM   1257 C  CB  . SER A 1 173 ? -22.273 9.423   3.259   1.00 96.94 173 A 1 
ATOM   1258 O  OG  . SER A 1 173 ? -22.744 9.869   2.010   1.00 82.63 173 A 1 
ATOM   1259 N  N   . ARG A 1 174 ? -19.535 10.448  1.634   1.00 98.28 174 A 1 
ATOM   1260 C  CA  . ARG A 1 174 ? -18.717 11.567  1.185   1.00 98.00 174 A 1 
ATOM   1261 C  C   . ARG A 1 174 ? -19.109 11.958  -0.224  1.00 98.37 174 A 1 
ATOM   1262 O  O   . ARG A 1 174 ? -19.027 11.136  -1.131  1.00 97.67 174 A 1 
ATOM   1263 C  CB  . ARG A 1 174 ? -17.246 11.160  1.284   1.00 96.22 174 A 1 
ATOM   1264 C  CG  . ARG A 1 174 ? -16.275 12.318  1.049   1.00 90.05 174 A 1 
ATOM   1265 C  CD  . ARG A 1 174 ? -14.823 11.822  1.064   1.00 89.90 174 A 1 
ATOM   1266 N  NE  . ARG A 1 174 ? -14.469 11.133  2.314   1.00 89.74 174 A 1 
ATOM   1267 C  CZ  . ARG A 1 174 ? -13.966 11.638  3.420   1.00 92.89 174 A 1 
ATOM   1268 N  NH1 . ARG A 1 174 ? -13.687 12.907  3.543   1.00 82.69 174 A 1 
ATOM   1269 N  NH2 . ARG A 1 174 ? -13.728 10.861  4.426   1.00 86.21 174 A 1 
ATOM   1270 N  N   . ASP A 1 175 ? -19.455 13.224  -0.401  1.00 98.21 175 A 1 
ATOM   1271 C  CA  . ASP A 1 175 ? -19.666 13.822  -1.713  1.00 98.18 175 A 1 
ATOM   1272 C  C   . ASP A 1 175 ? -18.466 14.710  -2.045  1.00 98.23 175 A 1 
ATOM   1273 O  O   . ASP A 1 175 ? -17.945 15.415  -1.178  1.00 97.14 175 A 1 
ATOM   1274 C  CB  . ASP A 1 175 ? -20.993 14.590  -1.751  1.00 97.40 175 A 1 
ATOM   1275 C  CG  . ASP A 1 175 ? -22.198 13.688  -1.438  1.00 92.38 175 A 1 
ATOM   1276 O  OD1 . ASP A 1 175 ? -22.357 12.657  -2.128  1.00 84.11 175 A 1 
ATOM   1277 O  OD2 . ASP A 1 175 ? -22.937 14.019  -0.486  1.00 83.86 175 A 1 
ATOM   1278 N  N   . ARG A 1 176 ? -17.999 14.662  -3.294  1.00 98.22 176 A 1 
ATOM   1279 C  CA  . ARG A 1 176 ? -16.871 15.444  -3.803  1.00 97.92 176 A 1 
ATOM   1280 C  C   . ARG A 1 176 ? -17.232 16.000  -5.179  1.00 98.13 176 A 1 
ATOM   1281 O  O   . ARG A 1 176 ? -17.718 15.262  -6.029  1.00 96.81 176 A 1 
ATOM   1282 C  CB  . ARG A 1 176 ? -15.612 14.586  -3.885  1.00 95.44 176 A 1 
ATOM   1283 C  CG  . ARG A 1 176 ? -15.231 13.936  -2.543  1.00 88.60 176 A 1 
ATOM   1284 C  CD  . ARG A 1 176 ? -14.008 13.028  -2.679  1.00 88.03 176 A 1 
ATOM   1285 N  NE  . ARG A 1 176 ? -12.795 13.791  -2.964  1.00 85.50 176 A 1 
ATOM   1286 C  CZ  . ARG A 1 176 ? -11.816 13.467  -3.787  1.00 87.73 176 A 1 
ATOM   1287 N  NH1 . ARG A 1 176 ? -11.794 12.332  -4.428  1.00 77.67 176 A 1 
ATOM   1288 N  NH2 . ARG A 1 176 ? -10.842 14.285  -3.966  1.00 78.48 176 A 1 
ATOM   1289 N  N   . GLY A 1 177 ? -16.968 17.282  -5.386  1.00 97.48 177 A 1 
ATOM   1290 C  CA  . GLY A 1 177 ? -17.209 17.952  -6.657  1.00 97.45 177 A 1 
ATOM   1291 C  C   . GLY A 1 177 ? -15.946 18.137  -7.491  1.00 97.66 177 A 1 
ATOM   1292 O  O   . GLY A 1 177 ? -14.984 17.368  -7.399  1.00 96.24 177 A 1 
ATOM   1293 N  N   . ASP A 1 178 ? -15.940 19.202  -8.287  1.00 97.33 178 A 1 
ATOM   1294 C  CA  . ASP A 1 178 ? -14.827 19.580  -9.143  1.00 97.17 178 A 1 
ATOM   1295 C  C   . ASP A 1 178 ? -13.522 19.782  -8.348  1.00 97.28 178 A 1 
ATOM   1296 O  O   . ASP A 1 178 ? -13.496 20.377  -7.273  1.00 95.73 178 A 1 
ATOM   1297 C  CB  . ASP A 1 178 ? -15.165 20.870  -9.911  1.00 95.99 178 A 1 
ATOM   1298 C  CG  . ASP A 1 178 ? -16.243 20.702  -10.985 1.00 94.71 178 A 1 
ATOM   1299 O  OD1 . ASP A 1 178 ? -16.462 19.556  -11.442 1.00 91.33 178 A 1 
ATOM   1300 O  OD2 . ASP A 1 178 ? -16.808 21.735  -11.390 1.00 90.80 178 A 1 
ATOM   1301 N  N   . LEU A 1 179 ? -12.419 19.336  -8.935  1.00 97.16 179 A 1 
ATOM   1302 C  CA  . LEU A 1 179 ? -11.089 19.428  -8.340  1.00 97.03 179 A 1 
ATOM   1303 C  C   . LEU A 1 179 ? -10.406 20.712  -8.800  1.00 96.76 179 A 1 
ATOM   1304 O  O   . LEU A 1 179 ? -10.019 20.844  -9.964  1.00 95.51 179 A 1 
ATOM   1305 C  CB  . LEU A 1 179 ? -10.252 18.196  -8.715  1.00 96.54 179 A 1 
ATOM   1306 C  CG  . LEU A 1 179 ? -10.915 16.844  -8.427  1.00 95.57 179 A 1 
ATOM   1307 C  CD1 . LEU A 1 179 ? -10.000 15.730  -8.920  1.00 93.35 179 A 1 
ATOM   1308 C  CD2 . LEU A 1 179 ? -11.170 16.627  -6.931  1.00 92.80 179 A 1 
ATOM   1309 N  N   . ARG A 1 180 ? -10.195 21.636  -7.870  1.00 96.77 180 A 1 
ATOM   1310 C  CA  . ARG A 1 180 ? -9.434  22.852  -8.136  1.00 96.36 180 A 1 
ATOM   1311 C  C   . ARG A 1 180 ? -7.939  22.561  -8.062  1.00 96.55 180 A 1 
ATOM   1312 O  O   . ARG A 1 180 ? -7.427  22.162  -7.020  1.00 95.01 180 A 1 
ATOM   1313 C  CB  . ARG A 1 180 ? -9.869  23.952  -7.168  1.00 94.50 180 A 1 
ATOM   1314 C  CG  . ARG A 1 180 ? -9.197  25.283  -7.530  1.00 78.28 180 A 1 
ATOM   1315 C  CD  . ARG A 1 180 ? -9.620  26.383  -6.559  1.00 74.16 180 A 1 
ATOM   1316 N  NE  . ARG A 1 180 ? -8.816  27.578  -6.774  1.00 65.20 180 A 1 
ATOM   1317 C  CZ  . ARG A 1 180 ? -8.452  28.467  -5.852  1.00 57.13 180 A 1 
ATOM   1318 N  NH1 . ARG A 1 180 ? -8.950  28.419  -4.653  1.00 51.94 180 A 1 
ATOM   1319 N  NH2 . ARG A 1 180 ? -7.561  29.369  -6.138  1.00 48.93 180 A 1 
ATOM   1320 N  N   . GLN A 1 181 ? -7.216  22.832  -9.154  1.00 96.22 181 A 1 
ATOM   1321 C  CA  . GLN A 1 181 ? -5.802  22.518  -9.277  1.00 96.06 181 A 1 
ATOM   1322 C  C   . GLN A 1 181 ? -4.910  23.758  -9.141  1.00 96.54 181 A 1 
ATOM   1323 O  O   . GLN A 1 181 ? -5.355  24.899  -9.292  1.00 94.95 181 A 1 
ATOM   1324 C  CB  . GLN A 1 181 ? -5.580  21.786  -10.593 1.00 93.62 181 A 1 
ATOM   1325 C  CG  . GLN A 1 181 ? -6.305  20.439  -10.599 1.00 86.88 181 A 1 
ATOM   1326 C  CD  . GLN A 1 181 ? -6.032  19.663  -11.876 1.00 80.72 181 A 1 
ATOM   1327 O  OE1 . GLN A 1 181 ? -5.922  20.219  -12.953 1.00 71.73 181 A 1 
ATOM   1328 N  NE2 . GLN A 1 181 ? -5.910  18.368  -11.797 1.00 68.85 181 A 1 
ATOM   1329 N  N   . SER A 1 182 ? -3.631  23.524  -8.851  1.00 96.27 182 A 1 
ATOM   1330 C  CA  . SER A 1 182 ? -2.662  24.582  -8.562  1.00 96.46 182 A 1 
ATOM   1331 C  C   . SER A 1 182 ? -2.295  25.449  -9.770  1.00 96.27 182 A 1 
ATOM   1332 O  O   . SER A 1 182 ? -1.840  26.577  -9.590  1.00 93.66 182 A 1 
ATOM   1333 C  CB  . SER A 1 182 ? -1.401  23.959  -7.964  1.00 95.76 182 A 1 
ATOM   1334 O  OG  . SER A 1 182 ? -0.772  23.104  -8.890  1.00 93.32 182 A 1 
ATOM   1335 N  N   . ASN A 1 183 ? -2.507  24.962  -10.991 1.00 95.63 183 A 1 
ATOM   1336 C  CA  . ASN A 1 183 ? -2.317  25.718  -12.231 1.00 94.09 183 A 1 
ATOM   1337 C  C   . ASN A 1 183 ? -3.506  26.637  -12.577 1.00 93.22 183 A 1 
ATOM   1338 O  O   . ASN A 1 183 ? -3.472  27.331  -13.591 1.00 87.44 183 A 1 
ATOM   1339 C  CB  . ASN A 1 183 ? -1.992  24.740  -13.365 1.00 91.53 183 A 1 
ATOM   1340 C  CG  . ASN A 1 183 ? -3.169  23.879  -13.786 1.00 91.58 183 A 1 
ATOM   1341 O  OD1 . ASN A 1 183 ? -4.132  23.705  -13.060 1.00 84.08 183 A 1 
ATOM   1342 N  ND2 . ASN A 1 183 ? -3.123  23.331  -14.977 1.00 84.88 183 A 1 
ATOM   1343 N  N   . GLY A 1 184 ? -4.550  26.643  -11.754 1.00 91.38 184 A 1 
ATOM   1344 C  CA  . GLY A 1 184 ? -5.764  27.426  -11.978 1.00 89.60 184 A 1 
ATOM   1345 C  C   . GLY A 1 184 ? -6.848  26.711  -12.791 1.00 90.63 184 A 1 
ATOM   1346 O  O   . GLY A 1 184 ? -7.966  27.228  -12.876 1.00 86.45 184 A 1 
ATOM   1347 N  N   . GLU A 1 185 ? -6.552  25.541  -13.336 1.00 92.17 185 A 1 
ATOM   1348 C  CA  . GLU A 1 185 ? -7.545  24.705  -14.009 1.00 91.50 185 A 1 
ATOM   1349 C  C   . GLU A 1 185 ? -8.403  23.943  -12.991 1.00 93.18 185 A 1 
ATOM   1350 O  O   . GLU A 1 185 ? -8.041  23.737  -11.834 1.00 91.87 185 A 1 
ATOM   1351 C  CB  . GLU A 1 185 ? -6.877  23.746  -14.998 1.00 88.17 185 A 1 
ATOM   1352 C  CG  . GLU A 1 185 ? -6.224  24.480  -16.172 1.00 82.00 185 A 1 
ATOM   1353 C  CD  . GLU A 1 185 ? -5.390  23.561  -17.075 1.00 74.90 185 A 1 
ATOM   1354 O  OE1 . GLU A 1 185 ? -4.931  24.056  -18.124 1.00 68.33 185 A 1 
ATOM   1355 O  OE2 . GLU A 1 185 ? -5.125  22.405  -16.664 1.00 67.07 185 A 1 
ATOM   1356 N  N   . THR A 1 186 ? -9.570  23.504  -13.471 1.00 94.74 186 A 1 
ATOM   1357 C  CA  . THR A 1 186 ? -10.497 22.693  -12.688 1.00 95.21 186 A 1 
ATOM   1358 C  C   . THR A 1 186 ? -10.733 21.378  -13.414 1.00 95.59 186 A 1 
ATOM   1359 O  O   . THR A 1 186 ? -11.130 21.368  -14.579 1.00 93.37 186 A 1 
ATOM   1360 C  CB  . THR A 1 186 ? -11.811 23.439  -12.455 1.00 93.22 186 A 1 
ATOM   1361 O  OG1 . THR A 1 186 ? -11.559 24.673  -11.814 1.00 82.30 186 A 1 
ATOM   1362 C  CG2 . THR A 1 186 ? -12.760 22.673  -11.544 1.00 79.13 186 A 1 
ATOM   1363 N  N   . ALA A 1 187 ? -10.504 20.266  -12.733 1.00 95.79 187 A 1 
ATOM   1364 C  CA  . ALA A 1 187 ? -10.831 18.950  -13.256 1.00 95.78 187 A 1 
ATOM   1365 C  C   . ALA A 1 187 ? -12.305 18.635  -12.962 1.00 96.48 187 A 1 
ATOM   1366 O  O   . ALA A 1 187 ? -12.667 18.590  -11.780 1.00 95.73 187 A 1 
ATOM   1367 C  CB  . ALA A 1 187 ? -9.881  17.918  -12.654 1.00 94.68 187 A 1 
ATOM   1368 N  N   . PRO A 1 188 ? -13.156 18.380  -13.967 1.00 96.41 188 A 1 
ATOM   1369 C  CA  . PRO A 1 188 ? -14.549 18.050  -13.735 1.00 96.17 188 A 1 
ATOM   1370 C  C   . PRO A 1 188 ? -14.657 16.718  -12.989 1.00 96.55 188 A 1 
ATOM   1371 O  O   . PRO A 1 188 ? -14.041 15.720  -13.382 1.00 95.25 188 A 1 
ATOM   1372 C  CB  . PRO A 1 188 ? -15.206 18.015  -15.116 1.00 94.67 188 A 1 
ATOM   1373 C  CG  . PRO A 1 188 ? -14.046 17.666  -16.048 1.00 92.33 188 A 1 
ATOM   1374 C  CD  . PRO A 1 188 ? -12.850 18.355  -15.385 1.00 95.32 188 A 1 
ATOM   1375 N  N   . ASN A 1 189 ? -15.430 16.715  -11.917 1.00 96.93 189 A 1 
ATOM   1376 C  CA  . ASN A 1 189 ? -15.639 15.555  -11.057 1.00 97.26 189 A 1 
ATOM   1377 C  C   . ASN A 1 189 ? -16.929 15.707  -10.258 1.00 97.52 189 A 1 
ATOM   1378 O  O   . ASN A 1 189 ? -17.252 16.798  -9.805  1.00 96.45 189 A 1 
ATOM   1379 C  CB  . ASN A 1 189 ? -14.438 15.427  -10.102 1.00 96.21 189 A 1 
ATOM   1380 C  CG  . ASN A 1 189 ? -14.491 14.149  -9.302  1.00 96.26 189 A 1 
ATOM   1381 O  OD1 . ASN A 1 189 ? -14.722 13.092  -9.856  1.00 90.74 189 A 1 
ATOM   1382 N  ND2 . ASN A 1 189 ? -14.257 14.206  -8.007  1.00 90.89 189 A 1 
ATOM   1383 N  N   . ASP A 1 190 ? -17.623 14.597  -10.051 1.00 97.42 190 A 1 
ATOM   1384 C  CA  . ASP A 1 190 ? -18.732 14.485  -9.115  1.00 97.58 190 A 1 
ATOM   1385 C  C   . ASP A 1 190 ? -18.732 13.047  -8.585  1.00 97.84 190 A 1 
ATOM   1386 O  O   . ASP A 1 190 ? -18.878 12.108  -9.364  1.00 96.43 190 A 1 
ATOM   1387 C  CB  . ASP A 1 190 ? -20.042 14.845  -9.824  1.00 96.51 190 A 1 
ATOM   1388 C  CG  . ASP A 1 190 ? -21.255 14.963  -8.904  1.00 91.73 190 A 1 
ATOM   1389 O  OD1 . ASP A 1 190 ? -21.106 14.689  -7.694  1.00 84.22 190 A 1 
ATOM   1390 O  OD2 . ASP A 1 190 ? -22.328 15.347  -9.427  1.00 82.29 190 A 1 
ATOM   1391 N  N   . GLU A 1 191 ? -18.451 12.869  -7.303  1.00 98.13 191 A 1 
ATOM   1392 C  CA  . GLU A 1 191 ? -18.386 11.559  -6.663  1.00 98.06 191 A 1 
ATOM   1393 C  C   . GLU A 1 191 ? -19.291 11.535  -5.430  1.00 98.15 191 A 1 
ATOM   1394 O  O   . GLU A 1 191 ? -19.117 12.336  -4.508  1.00 97.43 191 A 1 
ATOM   1395 C  CB  . GLU A 1 191 ? -16.947 11.193  -6.248  1.00 97.13 191 A 1 
ATOM   1396 C  CG  . GLU A 1 191 ? -15.925 11.083  -7.396  1.00 95.14 191 A 1 
ATOM   1397 C  CD  . GLU A 1 191 ? -14.516 10.751  -6.861  1.00 96.34 191 A 1 
ATOM   1398 O  OE1 . GLU A 1 191 ? -14.143 9.560   -6.812  1.00 91.02 191 A 1 
ATOM   1399 O  OE2 . GLU A 1 191 ? -13.782 11.681  -6.449  1.00 92.02 191 A 1 
ATOM   1400 N  N   . SER A 1 192 ? -20.201 10.575  -5.371  1.00 98.02 192 A 1 
ATOM   1401 C  CA  . SER A 1 192 ? -20.965 10.228  -4.171  1.00 98.26 192 A 1 
ATOM   1402 C  C   . SER A 1 192 ? -20.502 8.877   -3.643  1.00 98.33 192 A 1 
ATOM   1403 O  O   . SER A 1 192 ? -20.800 7.818   -4.209  1.00 97.45 192 A 1 
ATOM   1404 C  CB  . SER A 1 192 ? -22.465 10.256  -4.454  1.00 97.69 192 A 1 
ATOM   1405 O  OG  . SER A 1 192 ? -23.168 10.252  -3.226  1.00 83.72 192 A 1 
ATOM   1406 N  N   . ILE A 1 193 ? -19.730 8.915   -2.570  1.00 98.30 193 A 1 
ATOM   1407 C  CA  . ILE A 1 193 ? -19.068 7.753   -1.982  1.00 98.38 193 A 1 
ATOM   1408 C  C   . ILE A 1 193 ? -19.816 7.336   -0.723  1.00 98.31 193 A 1 
ATOM   1409 O  O   . ILE A 1 193 ? -19.957 8.111   0.221   1.00 97.81 193 A 1 
ATOM   1410 C  CB  . ILE A 1 193 ? -17.583 8.053   -1.688  1.00 98.07 193 A 1 
ATOM   1411 C  CG1 . ILE A 1 193 ? -16.839 8.508   -2.968  1.00 97.15 193 A 1 
ATOM   1412 C  CG2 . ILE A 1 193 ? -16.902 6.809   -1.075  1.00 97.33 193 A 1 
ATOM   1413 C  CD1 . ILE A 1 193 ? -15.433 9.065   -2.715  1.00 93.61 193 A 1 
ATOM   1414 N  N   . ASN A 1 194 ? -20.232 6.069   -0.661  1.00 98.52 194 A 1 
ATOM   1415 C  CA  . ASN A 1 194 ? -20.746 5.429   0.535   1.00 98.57 194 A 1 
ATOM   1416 C  C   . ASN A 1 194 ? -19.872 4.233   0.900   1.00 98.69 194 A 1 
ATOM   1417 O  O   . ASN A 1 194 ? -19.541 3.411   0.050   1.00 98.03 194 A 1 
ATOM   1418 C  CB  . ASN A 1 194 ? -22.215 5.031   0.340   1.00 97.89 194 A 1 
ATOM   1419 C  CG  . ASN A 1 194 ? -23.133 6.224   0.514   1.00 94.23 194 A 1 
ATOM   1420 O  OD1 . ASN A 1 194 ? -23.507 6.574   1.621   1.00 81.90 194 A 1 
ATOM   1421 N  ND2 . ASN A 1 194 ? -23.501 6.888   -0.560  1.00 81.02 194 A 1 
ATOM   1422 N  N   . ASN A 1 195 ? -19.515 4.114   2.176   1.00 98.43 195 A 1 
ATOM   1423 C  CA  . ASN A 1 195 ? -18.738 2.986   2.667   1.00 98.45 195 A 1 
ATOM   1424 C  C   . ASN A 1 195 ? -19.288 2.511   4.013   1.00 98.49 195 A 1 
ATOM   1425 O  O   . ASN A 1 195 ? -19.448 3.298   4.942   1.00 97.79 195 A 1 
ATOM   1426 C  CB  . ASN A 1 195 ? -17.258 3.380   2.688   1.00 97.97 195 A 1 
ATOM   1427 C  CG  . ASN A 1 195 ? -16.287 2.204   2.675   1.00 97.83 195 A 1 
ATOM   1428 O  OD1 . ASN A 1 195 ? -15.105 2.363   2.910   1.00 92.11 195 A 1 
ATOM   1429 N  ND2 . ASN A 1 195 ? -16.713 1.004   2.365   1.00 91.98 195 A 1 
ATOM   1430 N  N   . MET A 1 196 ? -19.602 1.224   4.091   1.00 98.65 196 A 1 
ATOM   1431 C  CA  . MET A 1 196 ? -20.161 0.582   5.272   1.00 98.58 196 A 1 
ATOM   1432 C  C   . MET A 1 196 ? -19.276 -0.581  5.698   1.00 98.75 196 A 1 
ATOM   1433 O  O   . MET A 1 196 ? -18.769 -1.329  4.867   1.00 98.14 196 A 1 
ATOM   1434 C  CB  . MET A 1 196 ? -21.580 0.071   5.002   1.00 97.26 196 A 1 
ATOM   1435 C  CG  . MET A 1 196 ? -22.586 1.206   4.790   1.00 81.46 196 A 1 
ATOM   1436 S  SD  . MET A 1 196 ? -24.276 0.603   4.514   1.00 76.90 196 A 1 
ATOM   1437 C  CE  . MET A 1 196 ? -25.183 2.143   4.593   1.00 63.39 196 A 1 
ATOM   1438 N  N   . LEU A 1 197 ? -19.150 -0.763  7.009   1.00 98.49 197 A 1 
ATOM   1439 C  CA  . LEU A 1 197 ? -18.389 -1.842  7.622   1.00 98.39 197 A 1 
ATOM   1440 C  C   . LEU A 1 197 ? -19.184 -2.419  8.791   1.00 98.52 197 A 1 
ATOM   1441 O  O   . LEU A 1 197 ? -19.699 -1.681  9.622   1.00 98.10 197 A 1 
ATOM   1442 C  CB  . LEU A 1 197 ? -17.041 -1.266  8.079   1.00 97.57 197 A 1 
ATOM   1443 C  CG  . LEU A 1 197 ? -16.133 -2.247  8.855   1.00 96.26 197 A 1 
ATOM   1444 C  CD1 . LEU A 1 197 ? -15.553 -3.310  7.933   1.00 93.13 197 A 1 
ATOM   1445 C  CD2 . LEU A 1 197 ? -14.987 -1.468  9.497   1.00 92.94 197 A 1 
ATOM   1446 N  N   . ALA A 1 198 ? -19.226 -3.749  8.893   1.00 98.44 198 A 1 
ATOM   1447 C  CA  . ALA A 1 198 ? -19.596 -4.437  10.114  1.00 98.42 198 A 1 
ATOM   1448 C  C   . ALA A 1 198 ? -18.532 -5.491  10.439  1.00 98.49 198 A 1 
ATOM   1449 O  O   . ALA A 1 198 ? -18.155 -6.286  9.578   1.00 97.97 198 A 1 
ATOM   1450 C  CB  . ALA A 1 198 ? -20.998 -5.031  9.970   1.00 98.07 198 A 1 
ATOM   1451 N  N   . LYS A 1 199 ? -18.051 -5.488  11.680  1.00 98.04 199 A 1 
ATOM   1452 C  CA  . LYS A 1 199 ? -17.126 -6.489  12.214  1.00 97.60 199 A 1 
ATOM   1453 C  C   . LYS A 1 199 ? -17.650 -7.006  13.544  1.00 97.80 199 A 1 
ATOM   1454 O  O   . LYS A 1 199 ? -18.225 -6.242  14.311  1.00 96.99 199 A 1 
ATOM   1455 C  CB  . LYS A 1 199 ? -15.708 -5.920  12.387  1.00 95.60 199 A 1 
ATOM   1456 C  CG  . LYS A 1 199 ? -15.050 -5.543  11.045  1.00 88.77 199 A 1 
ATOM   1457 C  CD  . LYS A 1 199 ? -13.728 -4.782  11.203  1.00 91.57 199 A 1 
ATOM   1458 C  CE  . LYS A 1 199 ? -12.571 -5.649  11.716  1.00 89.13 199 A 1 
ATOM   1459 N  NZ  . LYS A 1 199 ? -11.307 -4.864  11.743  1.00 88.84 199 A 1 
ATOM   1460 N  N   . GLY A 1 200 ? -17.403 -8.274  13.819  1.00 97.43 200 A 1 
ATOM   1461 C  CA  . GLY A 1 200 ? -17.724 -8.868  15.108  1.00 97.45 200 A 1 
ATOM   1462 C  C   . GLY A 1 200 ? -16.787 -10.025 15.420  1.00 97.70 200 A 1 
ATOM   1463 O  O   . GLY A 1 200 ? -16.377 -10.758 14.522  1.00 97.22 200 A 1 
ATOM   1464 N  N   . THR A 1 201 ? -16.457 -10.182 16.693  1.00 97.53 201 A 1 
ATOM   1465 C  CA  . THR A 1 201 ? -15.672 -11.307 17.202  1.00 97.37 201 A 1 
ATOM   1466 C  C   . THR A 1 201 ? -16.438 -11.987 18.318  1.00 97.36 201 A 1 
ATOM   1467 O  O   . THR A 1 201 ? -16.947 -11.342 19.231  1.00 96.57 201 A 1 
ATOM   1468 C  CB  . THR A 1 201 ? -14.282 -10.862 17.674  1.00 96.33 201 A 1 
ATOM   1469 O  OG1 . THR A 1 201 ? -13.597 -10.239 16.615  1.00 88.71 201 A 1 
ATOM   1470 C  CG2 . THR A 1 201 ? -13.417 -12.034 18.132  1.00 87.68 201 A 1 
ATOM   1471 N  N   . TRP A 1 202 ? -16.541 -13.304 18.240  1.00 97.71 202 A 1 
ATOM   1472 C  CA  . TRP A 1 202 ? -17.063 -14.160 19.288  1.00 97.89 202 A 1 
ATOM   1473 C  C   . TRP A 1 202 ? -15.925 -14.951 19.911  1.00 97.95 202 A 1 
ATOM   1474 O  O   . TRP A 1 202 ? -15.308 -15.790 19.249  1.00 97.11 202 A 1 
ATOM   1475 C  CB  . TRP A 1 202 ? -18.155 -15.067 18.712  1.00 97.18 202 A 1 
ATOM   1476 C  CG  . TRP A 1 202 ? -18.742 -16.056 19.672  1.00 95.38 202 A 1 
ATOM   1477 C  CD1 . TRP A 1 202 ? -18.849 -15.886 21.018  1.00 89.09 202 A 1 
ATOM   1478 C  CD2 . TRP A 1 202 ? -19.286 -17.377 19.380  1.00 92.85 202 A 1 
ATOM   1479 N  NE1 . TRP A 1 202 ? -19.425 -17.026 21.579  1.00 88.66 202 A 1 
ATOM   1480 C  CE2 . TRP A 1 202 ? -19.712 -17.963 20.606  1.00 90.93 202 A 1 
ATOM   1481 C  CE3 . TRP A 1 202 ? -19.471 -18.130 18.202  1.00 86.92 202 A 1 
ATOM   1482 C  CZ2 . TRP A 1 202 ? -20.285 -19.247 20.677  1.00 87.94 202 A 1 
ATOM   1483 C  CZ3 . TRP A 1 202 ? -20.045 -19.415 18.261  1.00 82.47 202 A 1 
ATOM   1484 C  CH2 . TRP A 1 202 ? -20.442 -19.955 19.491  1.00 82.76 202 A 1 
ATOM   1485 N  N   . GLN A 1 203 ? -15.668 -14.712 21.183  1.00 97.37 203 A 1 
ATOM   1486 C  CA  . GLN A 1 203 ? -14.807 -15.533 22.014  1.00 96.78 203 A 1 
ATOM   1487 C  C   . GLN A 1 203 ? -15.602 -16.759 22.473  1.00 96.85 203 A 1 
ATOM   1488 O  O   . GLN A 1 203 ? -16.468 -16.659 23.339  1.00 95.44 203 A 1 
ATOM   1489 C  CB  . GLN A 1 203 ? -14.298 -14.685 23.197  1.00 95.19 203 A 1 
ATOM   1490 C  CG  . GLN A 1 203 ? -12.830 -14.976 23.521  1.00 84.07 203 A 1 
ATOM   1491 C  CD  . GLN A 1 203 ? -11.844 -14.279 22.583  1.00 81.22 203 A 1 
ATOM   1492 O  OE1 . GLN A 1 203 ? -12.114 -13.250 22.002  1.00 72.49 203 A 1 
ATOM   1493 N  NE2 . GLN A 1 203 ? -10.657 -14.810 22.423  1.00 70.45 203 A 1 
ATOM   1494 N  N   . ILE A 1 204 ? -15.342 -17.892 21.843  1.00 97.37 204 A 1 
ATOM   1495 C  CA  . ILE A 1 204 ? -16.032 -19.156 22.145  1.00 97.19 204 A 1 
ATOM   1496 C  C   . ILE A 1 204 ? -15.583 -19.676 23.513  1.00 96.60 204 A 1 
ATOM   1497 O  O   . ILE A 1 204 ? -16.402 -20.061 24.344  1.00 93.94 204 A 1 
ATOM   1498 C  CB  . ILE A 1 204 ? -15.761 -20.195 21.030  1.00 96.61 204 A 1 
ATOM   1499 C  CG1 . ILE A 1 204 ? -16.245 -19.685 19.651  1.00 94.29 204 A 1 
ATOM   1500 C  CG2 . ILE A 1 204 ? -16.431 -21.541 21.370  1.00 93.97 204 A 1 
ATOM   1501 C  CD1 . ILE A 1 204 ? -15.740 -20.516 18.462  1.00 90.87 204 A 1 
ATOM   1502 N  N   . ASP A 1 205 ? -14.276 -19.651 23.739  1.00 96.67 205 A 1 
ATOM   1503 C  CA  . ASP A 1 205 ? -13.615 -19.958 25.004  1.00 96.06 205 A 1 
ATOM   1504 C  C   . ASP A 1 205 ? -12.289 -19.176 25.106  1.00 96.38 205 A 1 
ATOM   1505 O  O   . ASP A 1 205 ? -12.016 -18.268 24.313  1.00 93.67 205 A 1 
ATOM   1506 C  CB  . ASP A 1 205 ? -13.454 -21.488 25.136  1.00 93.90 205 A 1 
ATOM   1507 C  CG  . ASP A 1 205 ? -12.613 -22.143 24.042  1.00 92.91 205 A 1 
ATOM   1508 O  OD1 . ASP A 1 205 ? -11.582 -21.548 23.664  1.00 87.69 205 A 1 
ATOM   1509 O  OD2 . ASP A 1 205 ? -12.952 -23.258 23.604  1.00 88.06 205 A 1 
ATOM   1510 N  N   . SER A 1 206 ? -11.449 -19.509 26.078  1.00 95.45 206 A 1 
ATOM   1511 C  CA  . SER A 1 206 ? -10.154 -18.853 26.273  1.00 94.69 206 A 1 
ATOM   1512 C  C   . SER A 1 206 ? -9.143  -19.094 25.143  1.00 95.19 206 A 1 
ATOM   1513 O  O   . SER A 1 206 ? -8.151  -18.366 25.062  1.00 91.61 206 A 1 
ATOM   1514 C  CB  . SER A 1 206 ? -9.550  -19.323 27.602  1.00 92.46 206 A 1 
ATOM   1515 O  OG  . SER A 1 206 ? -9.387  -20.729 27.624  1.00 82.63 206 A 1 
ATOM   1516 N  N   . ALA A 1 207 ? -9.357  -20.097 24.303  1.00 96.45 207 A 1 
ATOM   1517 C  CA  . ALA A 1 207 ? -8.475  -20.480 23.210  1.00 96.65 207 A 1 
ATOM   1518 C  C   . ALA A 1 207 ? -9.043  -20.150 21.828  1.00 97.11 207 A 1 
ATOM   1519 O  O   . ALA A 1 207 ? -8.285  -19.878 20.898  1.00 95.16 207 A 1 
ATOM   1520 C  CB  . ALA A 1 207 ? -8.190  -21.978 23.338  1.00 95.22 207 A 1 
ATOM   1521 N  N   . GLN A 1 208 ? -10.365 -20.188 21.674  1.00 97.85 208 A 1 
ATOM   1522 C  CA  . GLN A 1 208 ? -11.046 -20.115 20.396  1.00 97.87 208 A 1 
ATOM   1523 C  C   . GLN A 1 208 ? -11.778 -18.793 20.215  1.00 97.94 208 A 1 
ATOM   1524 O  O   . GLN A 1 208 ? -12.573 -18.387 21.058  1.00 96.66 208 A 1 
ATOM   1525 C  CB  . GLN A 1 208 ? -12.021 -21.290 20.253  1.00 96.64 208 A 1 
ATOM   1526 C  CG  . GLN A 1 208 ? -11.319 -22.653 20.262  1.00 93.73 208 A 1 
ATOM   1527 C  CD  . GLN A 1 208 ? -12.330 -23.771 20.081  1.00 94.52 208 A 1 
ATOM   1528 O  OE1 . GLN A 1 208 ? -12.732 -24.107 18.976  1.00 85.87 208 A 1 
ATOM   1529 N  NE2 . GLN A 1 208 ? -12.797 -24.364 21.157  1.00 84.75 208 A 1 
ATOM   1530 N  N   . SER A 1 209 ? -11.585 -18.162 19.063  1.00 97.84 209 A 1 
ATOM   1531 C  CA  . SER A 1 209 ? -12.396 -17.034 18.637  1.00 97.71 209 A 1 
ATOM   1532 C  C   . SER A 1 209 ? -12.818 -17.160 17.178  1.00 98.22 209 A 1 
ATOM   1533 O  O   . SER A 1 209 ? -12.080 -17.684 16.338  1.00 97.51 209 A 1 
ATOM   1534 C  CB  . SER A 1 209 ? -11.713 -15.697 18.922  1.00 94.56 209 A 1 
ATOM   1535 O  OG  . SER A 1 209 ? -10.518 -15.546 18.178  1.00 82.47 209 A 1 
ATOM   1536 N  N   . LEU A 1 210 ? -14.004 -16.665 16.872  1.00 98.37 210 A 1 
ATOM   1537 C  CA  . LEU A 1 210 ? -14.543 -16.576 15.521  1.00 98.36 210 A 1 
ATOM   1538 C  C   . LEU A 1 210 ? -14.834 -15.109 15.199  1.00 98.33 210 A 1 
ATOM   1539 O  O   . LEU A 1 210 ? -15.571 -14.456 15.939  1.00 97.82 210 A 1 
ATOM   1540 C  CB  . LEU A 1 210 ? -15.803 -17.453 15.425  1.00 97.86 210 A 1 
ATOM   1541 C  CG  . LEU A 1 210 ? -16.321 -17.637 13.982  1.00 94.03 210 A 1 
ATOM   1542 C  CD1 . LEU A 1 210 ? -15.455 -18.615 13.195  1.00 89.14 210 A 1 
ATOM   1543 C  CD2 . LEU A 1 210 ? -17.742 -18.190 14.007  1.00 89.43 210 A 1 
ATOM   1544 N  N   . SER A 1 211 ? -14.292 -14.605 14.106  1.00 98.43 211 A 1 
ATOM   1545 C  CA  . SER A 1 211 ? -14.479 -13.226 13.663  1.00 98.28 211 A 1 
ATOM   1546 C  C   . SER A 1 211 ? -15.148 -13.191 12.295  1.00 98.52 211 A 1 
ATOM   1547 O  O   . SER A 1 211 ? -14.799 -13.960 11.399  1.00 98.00 211 A 1 
ATOM   1548 C  CB  . SER A 1 211 ? -13.156 -12.462 13.624  1.00 97.20 211 A 1 
ATOM   1549 O  OG  . SER A 1 211 ? -12.529 -12.481 14.894  1.00 89.18 211 A 1 
ATOM   1550 N  N   . GLY A 1 212 ? -16.102 -12.282 12.131  1.00 98.55 212 A 1 
ATOM   1551 C  CA  . GLY A 1 212 ? -16.754 -11.985 10.864  1.00 98.42 212 A 1 
ATOM   1552 C  C   . GLY A 1 212 ? -16.534 -10.529 10.474  1.00 98.46 212 A 1 
ATOM   1553 O  O   . GLY A 1 212 ? -16.528 -9.641  11.320  1.00 97.39 212 A 1 
ATOM   1554 N  N   . LEU A 1 213 ? -16.378 -10.298 9.174   1.00 98.40 213 A 1 
ATOM   1555 C  CA  . LEU A 1 213 ? -16.251 -8.972  8.589   1.00 98.32 213 A 1 
ATOM   1556 C  C   . LEU A 1 213 ? -17.063 -8.917  7.299   1.00 98.56 213 A 1 
ATOM   1557 O  O   . LEU A 1 213 ? -16.940 -9.798  6.445   1.00 98.03 213 A 1 
ATOM   1558 C  CB  . LEU A 1 213 ? -14.754 -8.663  8.377   1.00 96.16 213 A 1 
ATOM   1559 C  CG  . LEU A 1 213 ? -14.433 -7.329  7.660   1.00 92.97 213 A 1 
ATOM   1560 C  CD1 . LEU A 1 213 ? -13.033 -6.869  8.051   1.00 85.17 213 A 1 
ATOM   1561 C  CD2 . LEU A 1 213 ? -14.432 -7.444  6.128   1.00 83.55 213 A 1 
ATOM   1562 N  N   . VAL A 1 214 ? -17.850 -7.859  7.141   1.00 98.70 214 A 1 
ATOM   1563 C  CA  . VAL A 1 214 ? -18.473 -7.478  5.871   1.00 98.73 214 A 1 
ATOM   1564 C  C   . VAL A 1 214 ? -18.219 -6.004  5.606   1.00 98.71 214 A 1 
ATOM   1565 O  O   . VAL A 1 214 ? -18.303 -5.176  6.508   1.00 98.29 214 A 1 
ATOM   1566 C  CB  . VAL A 1 214 ? -19.985 -7.805  5.811   1.00 98.14 214 A 1 
ATOM   1567 C  CG1 . VAL A 1 214 ? -20.199 -9.300  5.563   1.00 91.85 214 A 1 
ATOM   1568 C  CG2 . VAL A 1 214 ? -20.745 -7.413  7.082   1.00 91.71 214 A 1 
ATOM   1569 N  N   . ARG A 1 215 ? -17.907 -5.677  4.351   1.00 98.72 215 A 1 
ATOM   1570 C  CA  . ARG A 1 215 ? -17.698 -4.309  3.890   1.00 98.60 215 A 1 
ATOM   1571 C  C   . ARG A 1 215 ? -18.435 -4.095  2.578   1.00 98.78 215 A 1 
ATOM   1572 O  O   . ARG A 1 215 ? -18.444 -4.964  1.712   1.00 98.45 215 A 1 
ATOM   1573 C  CB  . ARG A 1 215 ? -16.190 -4.046  3.797   1.00 97.69 215 A 1 
ATOM   1574 C  CG  . ARG A 1 215 ? -15.822 -2.616  3.387   1.00 91.32 215 A 1 
ATOM   1575 C  CD  . ARG A 1 215 ? -14.331 -2.318  3.605   1.00 89.47 215 A 1 
ATOM   1576 N  NE  . ARG A 1 215 ? -13.445 -3.250  2.891   1.00 83.70 215 A 1 
ATOM   1577 C  CZ  . ARG A 1 215 ? -12.684 -3.000  1.842   1.00 84.61 215 A 1 
ATOM   1578 N  NH1 . ARG A 1 215 ? -12.604 -1.818  1.302   1.00 74.78 215 A 1 
ATOM   1579 N  NH2 . ARG A 1 215 ? -11.969 -3.937  1.308   1.00 75.94 215 A 1 
ATOM   1580 N  N   . TYR A 1 216 ? -19.050 -2.930  2.438   1.00 98.69 216 A 1 
ATOM   1581 C  CA  . TYR A 1 216 ? -19.681 -2.470  1.214   1.00 98.78 216 A 1 
ATOM   1582 C  C   . TYR A 1 216 ? -19.152 -1.078  0.885   1.00 98.71 216 A 1 
ATOM   1583 O  O   . TYR A 1 216 ? -19.211 -0.186  1.724   1.00 98.34 216 A 1 
ATOM   1584 C  CB  . TYR A 1 216 ? -21.204 -2.474  1.389   1.00 98.55 216 A 1 
ATOM   1585 C  CG  . TYR A 1 216 ? -21.949 -1.928  0.196   1.00 98.06 216 A 1 
ATOM   1586 C  CD1 . TYR A 1 216 ? -22.407 -0.592  0.173   1.00 96.60 216 A 1 
ATOM   1587 C  CD2 . TYR A 1 216 ? -22.180 -2.746  -0.932  1.00 97.00 216 A 1 
ATOM   1588 C  CE1 . TYR A 1 216 ? -23.097 -0.085  -0.937  1.00 95.86 216 A 1 
ATOM   1589 C  CE2 . TYR A 1 216 ? -22.870 -2.249  -2.056  1.00 95.95 216 A 1 
ATOM   1590 C  CZ  . TYR A 1 216 ? -23.326 -0.922  -2.049  1.00 95.88 216 A 1 
ATOM   1591 O  OH  . TYR A 1 216 ? -24.010 -0.437  -3.144  1.00 93.76 216 A 1 
ATOM   1592 N  N   . TYR A 1 217 ? -18.660 -0.910  -0.337  1.00 98.62 217 A 1 
ATOM   1593 C  CA  . TYR A 1 217 ? -18.247 0.365   -0.891  1.00 98.69 217 A 1 
ATOM   1594 C  C   . TYR A 1 217 ? -19.057 0.644   -2.146  1.00 98.62 217 A 1 
ATOM   1595 O  O   . TYR A 1 217 ? -19.221 -0.253  -2.984  1.00 98.40 217 A 1 
ATOM   1596 C  CB  . TYR A 1 217 ? -16.743 0.338   -1.170  1.00 98.44 217 A 1 
ATOM   1597 C  CG  . TYR A 1 217 ? -16.188 1.608   -1.782  1.00 98.51 217 A 1 
ATOM   1598 C  CD1 . TYR A 1 217 ? -16.242 1.816   -3.173  1.00 98.13 217 A 1 
ATOM   1599 C  CD2 . TYR A 1 217 ? -15.593 2.581   -0.959  1.00 98.15 217 A 1 
ATOM   1600 C  CE1 . TYR A 1 217 ? -15.706 2.985   -3.738  1.00 97.78 217 A 1 
ATOM   1601 C  CE2 . TYR A 1 217 ? -15.050 3.748   -1.508  1.00 97.73 217 A 1 
ATOM   1602 C  CZ  . TYR A 1 217 ? -15.104 3.948   -2.904  1.00 97.94 217 A 1 
ATOM   1603 O  OH  . TYR A 1 217 ? -14.559 5.081   -3.447  1.00 97.13 217 A 1 
ATOM   1604 N  N   . ASN A 1 218 ? -19.538 1.871   -2.298  1.00 98.66 218 A 1 
ATOM   1605 C  CA  . ASN A 1 218 ? -20.152 2.372   -3.517  1.00 98.56 218 A 1 
ATOM   1606 C  C   . ASN A 1 218 ? -19.629 3.776   -3.809  1.00 98.67 218 A 1 
ATOM   1607 O  O   . ASN A 1 218 ? -19.653 4.621   -2.920  1.00 97.90 218 A 1 
ATOM   1608 C  CB  . ASN A 1 218 ? -21.687 2.367   -3.366  1.00 97.56 218 A 1 
ATOM   1609 C  CG  . ASN A 1 218 ? -22.370 2.729   -4.671  1.00 94.16 218 A 1 
ATOM   1610 O  OD1 . ASN A 1 218 ? -21.936 2.358   -5.740  1.00 80.29 218 A 1 
ATOM   1611 N  ND2 . ASN A 1 218 ? -23.463 3.453   -4.639  1.00 79.22 218 A 1 
ATOM   1612 N  N   . ASN A 1 219 ? -19.181 4.022   -5.039  1.00 98.22 219 A 1 
ATOM   1613 C  CA  . ASN A 1 219 ? -18.890 5.347   -5.556  1.00 98.25 219 A 1 
ATOM   1614 C  C   . ASN A 1 219 ? -19.648 5.531   -6.864  1.00 98.25 219 A 1 
ATOM   1615 O  O   . ASN A 1 219 ? -19.314 4.900   -7.864  1.00 97.61 219 A 1 
ATOM   1616 C  CB  . ASN A 1 219 ? -17.369 5.515   -5.713  1.00 97.79 219 A 1 
ATOM   1617 C  CG  . ASN A 1 219 ? -16.958 6.899   -6.207  1.00 97.57 219 A 1 
ATOM   1618 O  OD1 . ASN A 1 219 ? -17.774 7.760   -6.483  1.00 92.87 219 A 1 
ATOM   1619 N  ND2 . ASN A 1 219 ? -15.672 7.152   -6.322  1.00 92.28 219 A 1 
ATOM   1620 N  N   . ASP A 1 220 ? -20.667 6.375   -6.840  1.00 98.15 220 A 1 
ATOM   1621 C  CA  . ASP A 1 220 ? -21.355 6.840   -8.032  1.00 97.92 220 A 1 
ATOM   1622 C  C   . ASP A 1 220 ? -20.699 8.148   -8.476  1.00 98.07 220 A 1 
ATOM   1623 O  O   . ASP A 1 220 ? -20.749 9.157   -7.773  1.00 96.80 220 A 1 
ATOM   1624 C  CB  . ASP A 1 220 ? -22.863 6.994   -7.770  1.00 97.02 220 A 1 
ATOM   1625 C  CG  . ASP A 1 220 ? -23.558 5.646   -7.510  1.00 92.86 220 A 1 
ATOM   1626 O  OD1 . ASP A 1 220 ? -23.283 4.669   -8.251  1.00 87.24 220 A 1 
ATOM   1627 O  OD2 . ASP A 1 220 ? -24.366 5.562   -6.563  1.00 86.94 220 A 1 
ATOM   1628 N  N   . ALA A 1 221 ? -20.034 8.123   -9.633  1.00 97.55 221 A 1 
ATOM   1629 C  CA  . ALA A 1 221 ? -19.226 9.219   -10.130 1.00 97.33 221 A 1 
ATOM   1630 C  C   . ALA A 1 221 ? -19.677 9.690   -11.511 1.00 97.23 221 A 1 
ATOM   1631 O  O   . ALA A 1 221 ? -20.028 8.895   -12.382 1.00 96.19 221 A 1 
ATOM   1632 C  CB  . ALA A 1 221 ? -17.754 8.792   -10.130 1.00 96.90 221 A 1 
ATOM   1633 N  N   . ARG A 1 222 ? -19.563 10.998  -11.737 1.00 96.79 222 A 1 
ATOM   1634 C  CA  . ARG A 1 222 ? -19.553 11.592  -13.066 1.00 96.35 222 A 1 
ATOM   1635 C  C   . ARG A 1 222 ? -18.167 12.155  -13.337 1.00 96.53 222 A 1 
ATOM   1636 O  O   . ARG A 1 222 ? -17.755 13.149  -12.754 1.00 95.36 222 A 1 
ATOM   1637 C  CB  . ARG A 1 222 ? -20.671 12.618  -13.169 1.00 95.06 222 A 1 
ATOM   1638 C  CG  . ARG A 1 222 ? -20.806 13.097  -14.612 1.00 89.33 222 A 1 
ATOM   1639 C  CD  . ARG A 1 222 ? -22.102 13.890  -14.795 1.00 82.70 222 A 1 
ATOM   1640 N  NE  . ARG A 1 222 ? -22.801 13.387  -15.973 1.00 76.47 222 A 1 
ATOM   1641 C  CZ  . ARG A 1 222 ? -24.022 13.684  -16.346 1.00 69.55 222 A 1 
ATOM   1642 N  NH1 . ARG A 1 222 ? -24.713 14.608  -15.741 1.00 61.78 222 A 1 
ATOM   1643 N  NH2 . ARG A 1 222 ? -24.555 13.018  -17.326 1.00 63.97 222 A 1 
ATOM   1644 N  N   . GLU A 1 223 ? -17.437 11.499  -14.232 1.00 96.25 223 A 1 
ATOM   1645 C  CA  . GLU A 1 223 ? -16.021 11.763  -14.474 1.00 96.09 223 A 1 
ATOM   1646 C  C   . GLU A 1 223 ? -15.638 11.447  -15.932 1.00 95.88 223 A 1 
ATOM   1647 O  O   . GLU A 1 223 ? -16.406 10.798  -16.646 1.00 94.99 223 A 1 
ATOM   1648 C  CB  . GLU A 1 223 ? -15.192 10.957  -13.468 1.00 95.29 223 A 1 
ATOM   1649 C  CG  . GLU A 1 223 ? -15.352 9.432   -13.571 1.00 94.88 223 A 1 
ATOM   1650 C  CD  . GLU A 1 223 ? -14.480 8.654   -12.583 1.00 96.26 223 A 1 
ATOM   1651 O  OE1 . GLU A 1 223 ? -14.260 7.451   -12.853 1.00 92.85 223 A 1 
ATOM   1652 O  OE2 . GLU A 1 223 ? -14.013 9.226   -11.582 1.00 93.83 223 A 1 
ATOM   1653 N  N   . PRO A 1 224 ? -14.456 11.896  -16.411 1.00 95.21 224 A 1 
ATOM   1654 C  CA  . PRO A 1 224 ? -13.972 11.513  -17.728 1.00 94.76 224 A 1 
ATOM   1655 C  C   . PRO A 1 224 ? -13.858 9.990   -17.875 1.00 94.55 224 A 1 
ATOM   1656 O  O   . PRO A 1 224 ? -13.564 9.275   -16.922 1.00 93.74 224 A 1 
ATOM   1657 C  CB  . PRO A 1 224 ? -12.615 12.200  -17.898 1.00 94.10 224 A 1 
ATOM   1658 C  CG  . PRO A 1 224 ? -12.683 13.375  -16.921 1.00 93.32 224 A 1 
ATOM   1659 C  CD  . PRO A 1 224 ? -13.533 12.821  -15.781 1.00 94.97 224 A 1 
ATOM   1660 N  N   . LYS A 1 225 ? -13.990 9.490   -19.106 1.00 92.27 225 A 1 
ATOM   1661 C  CA  . LYS A 1 225 ? -13.802 8.058   -19.395 1.00 91.13 225 A 1 
ATOM   1662 C  C   . LYS A 1 225 ? -12.444 7.535   -18.918 1.00 91.90 225 A 1 
ATOM   1663 O  O   . LYS A 1 225 ? -12.356 6.407   -18.429 1.00 90.43 225 A 1 
ATOM   1664 C  CB  . LYS A 1 225 ? -14.013 7.813   -20.898 1.00 88.78 225 A 1 
ATOM   1665 C  CG  . LYS A 1 225 ? -13.899 6.325   -21.219 1.00 83.53 225 A 1 
ATOM   1666 C  CD  . LYS A 1 225 ? -14.310 5.993   -22.651 1.00 78.72 225 A 1 
ATOM   1667 C  CE  . LYS A 1 225 ? -14.217 4.468   -22.757 1.00 72.44 225 A 1 
ATOM   1668 N  NZ  . LYS A 1 225 ? -14.908 3.925   -23.948 1.00 65.25 225 A 1 
ATOM   1669 N  N   . ASN A 1 226 ? -11.389 8.356   -19.038 1.00 91.61 226 A 1 
ATOM   1670 C  CA  . ASN A 1 226 ? -10.115 8.165   -18.365 1.00 91.34 226 A 1 
ATOM   1671 C  C   . ASN A 1 226 ? -10.015 9.169   -17.205 1.00 92.66 226 A 1 
ATOM   1672 O  O   . ASN A 1 226 ? -9.659  10.325  -17.435 1.00 92.47 226 A 1 
ATOM   1673 C  CB  . ASN A 1 226 ? -8.975  8.311   -19.388 1.00 89.49 226 A 1 
ATOM   1674 C  CG  . ASN A 1 226 ? -7.610  8.133   -18.753 1.00 87.92 226 A 1 
ATOM   1675 O  OD1 . ASN A 1 226 ? -7.467  7.931   -17.565 1.00 83.83 226 A 1 
ATOM   1676 N  ND2 . ASN A 1 226 ? -6.557  8.194   -19.534 1.00 83.05 226 A 1 
ATOM   1677 N  N   . PRO A 1 227 ? -10.307 8.750   -15.955 1.00 94.17 227 A 1 
ATOM   1678 C  CA  . PRO A 1 227 ? -10.313 9.650   -14.807 1.00 95.15 227 A 1 
ATOM   1679 C  C   . PRO A 1 227 ? -8.910  10.047  -14.334 1.00 95.38 227 A 1 
ATOM   1680 O  O   . PRO A 1 227 ? -8.786  10.931  -13.488 1.00 92.79 227 A 1 
ATOM   1681 C  CB  . PRO A 1 227 ? -11.107 8.896   -13.731 1.00 94.78 227 A 1 
ATOM   1682 C  CG  . PRO A 1 227 ? -10.782 7.438   -14.036 1.00 93.94 227 A 1 
ATOM   1683 C  CD  . PRO A 1 227 ? -10.714 7.419   -15.560 1.00 95.25 227 A 1 
ATOM   1684 N  N   . GLN A 1 228 ? -7.838  9.461   -14.895 1.00 94.20 228 A 1 
ATOM   1685 C  CA  . GLN A 1 228 ? -6.456  9.884   -14.641 1.00 93.11 228 A 1 
ATOM   1686 C  C   . GLN A 1 228 ? -6.068  11.173  -15.391 1.00 92.57 228 A 1 
ATOM   1687 O  O   . GLN A 1 228 ? -5.028  11.767  -15.111 1.00 89.52 228 A 1 
ATOM   1688 C  CB  . GLN A 1 228 ? -5.484  8.748   -14.992 1.00 92.43 228 A 1 
ATOM   1689 C  CG  . GLN A 1 228 ? -5.627  7.541   -14.053 1.00 91.77 228 A 1 
ATOM   1690 C  CD  . GLN A 1 228 ? -4.593  6.450   -14.339 1.00 92.68 228 A 1 
ATOM   1691 O  OE1 . GLN A 1 228 ? -4.239  6.197   -15.477 1.00 87.80 228 A 1 
ATOM   1692 N  NE2 . GLN A 1 228 ? -4.094  5.768   -13.332 1.00 87.13 228 A 1 
ATOM   1693 N  N   . THR A 1 229 ? -6.894  11.615  -16.321 1.00 92.24 229 A 1 
ATOM   1694 C  CA  . THR A 1 229 ? -6.702  12.891  -17.023 1.00 91.57 229 A 1 
ATOM   1695 C  C   . THR A 1 229 ? -7.452  14.022  -16.321 1.00 92.81 229 A 1 
ATOM   1696 O  O   . THR A 1 229 ? -8.536  13.814  -15.782 1.00 91.61 229 A 1 
ATOM   1697 C  CB  . THR A 1 229 ? -7.139  12.824  -18.485 1.00 88.83 229 A 1 
ATOM   1698 O  OG1 . THR A 1 229 ? -8.519  12.600  -18.602 1.00 80.53 229 A 1 
ATOM   1699 C  CG2 . THR A 1 229 ? -6.408  11.723  -19.253 1.00 79.73 229 A 1 
ATOM   1700 N  N   . VAL A 1 230 ? -6.888  15.225  -16.375 1.00 92.01 230 A 1 
ATOM   1701 C  CA  . VAL A 1 230 ? -7.526  16.427  -15.823 1.00 92.27 230 A 1 
ATOM   1702 C  C   . VAL A 1 230 ? -8.806  16.761  -16.582 1.00 93.13 230 A 1 
ATOM   1703 O  O   . VAL A 1 230 ? -9.889  16.792  -16.001 1.00 91.04 230 A 1 
ATOM   1704 C  CB  . VAL A 1 230 ? -6.543  17.613  -15.894 1.00 89.92 230 A 1 
ATOM   1705 C  CG1 . VAL A 1 230 ? -7.163  18.906  -15.382 1.00 82.31 230 A 1 
ATOM   1706 C  CG2 . VAL A 1 230 ? -5.273  17.288  -15.097 1.00 83.11 230 A 1 
ATOM   1707 N  N   . GLU A 1 231 ? -8.663  16.959  -17.884 1.00 90.76 231 A 1 
ATOM   1708 C  CA  . GLU A 1 231 ? -9.731  17.446  -18.745 1.00 89.95 231 A 1 
ATOM   1709 C  C   . GLU A 1 231 ? -10.575 16.307  -19.321 1.00 90.85 231 A 1 
ATOM   1710 O  O   . GLU A 1 231 ? -10.088 15.218  -19.626 1.00 87.37 231 A 1 
ATOM   1711 C  CB  . GLU A 1 231 ? -9.157  18.314  -19.873 1.00 85.37 231 A 1 
ATOM   1712 C  CG  . GLU A 1 231 ? -8.447  19.566  -19.343 1.00 73.30 231 A 1 
ATOM   1713 C  CD  . GLU A 1 231 ? -8.019  20.529  -20.465 1.00 62.67 231 A 1 
ATOM   1714 O  OE1 . GLU A 1 231 ? -7.632  21.667  -20.130 1.00 55.21 231 A 1 
ATOM   1715 O  OE2 . GLU A 1 231 ? -8.107  20.141  -21.659 1.00 54.92 231 A 1 
ATOM   1716 N  N   . ALA A 1 232 ? -11.848 16.593  -19.519 1.00 89.62 232 A 1 
ATOM   1717 C  CA  . ALA A 1 232 ? -12.710 15.835  -20.409 1.00 88.58 232 A 1 
ATOM   1718 C  C   . ALA A 1 232 ? -12.640 16.418  -21.827 1.00 87.45 232 A 1 
ATOM   1719 O  O   . ALA A 1 232 ? -12.435 17.611  -22.016 1.00 82.28 232 A 1 
ATOM   1720 C  CB  . ALA A 1 232 ? -14.138 15.840  -19.850 1.00 86.51 232 A 1 
ATOM   1721 N  N   . SER A 1 233 ? -12.838 15.557  -22.832 1.00 85.72 233 A 1 
ATOM   1722 C  CA  . SER A 1 233 ? -12.962 15.994  -24.219 1.00 83.50 233 A 1 
ATOM   1723 C  C   . SER A 1 233 ? -14.153 15.318  -24.884 1.00 83.38 233 A 1 
ATOM   1724 O  O   . SER A 1 233 ? -14.381 14.122  -24.695 1.00 77.33 233 A 1 
ATOM   1725 C  CB  . SER A 1 233 ? -11.670 15.724  -24.995 1.00 78.92 233 A 1 
ATOM   1726 O  OG  . SER A 1 233 ? -11.504 14.340  -25.222 1.00 70.48 233 A 1 
ATOM   1727 N  N   . ASP A 1 234 ? -14.861 16.045  -25.728 1.00 77.94 234 A 1 
ATOM   1728 C  CA  . ASP A 1 234 ? -16.119 15.566  -26.327 1.00 76.48 234 A 1 
ATOM   1729 C  C   . ASP A 1 234 ? -15.990 14.260  -27.123 1.00 77.46 234 A 1 
ATOM   1730 O  O   . ASP A 1 234 ? -16.947 13.497  -27.232 1.00 71.89 234 A 1 
ATOM   1731 C  CB  . ASP A 1 234 ? -16.660 16.653  -27.271 1.00 71.63 234 A 1 
ATOM   1732 C  CG  . ASP A 1 234 ? -17.124 17.921  -26.560 1.00 64.91 234 A 1 
ATOM   1733 O  OD1 . ASP A 1 234 ? -17.456 17.832  -25.366 1.00 58.15 234 A 1 
ATOM   1734 O  OD2 . ASP A 1 234 ? -17.162 18.969  -27.245 1.00 57.20 234 A 1 
ATOM   1735 N  N   . SER A 1 235 ? -14.817 13.987  -27.709 1.00 76.73 235 A 1 
ATOM   1736 C  CA  . SER A 1 235 ? -14.646 12.880  -28.651 1.00 75.21 235 A 1 
ATOM   1737 C  C   . SER A 1 235 ? -13.758 11.748  -28.132 1.00 76.35 235 A 1 
ATOM   1738 O  O   . SER A 1 235 ? -14.086 10.582  -28.334 1.00 70.93 235 A 1 
ATOM   1739 C  CB  . SER A 1 235 ? -14.128 13.412  -29.985 1.00 70.32 235 A 1 
ATOM   1740 O  OG  . SER A 1 235 ? -12.851 14.009  -29.858 1.00 61.94 235 A 1 
ATOM   1741 N  N   . SER A 1 236 ? -12.621 12.055  -27.513 1.00 77.46 236 A 1 
ATOM   1742 C  CA  . SER A 1 236 ? -11.630 11.060  -27.107 1.00 76.43 236 A 1 
ATOM   1743 C  C   . SER A 1 236 ? -11.710 10.662  -25.638 1.00 78.47 236 A 1 
ATOM   1744 O  O   . SER A 1 236 ? -11.338 9.548   -25.294 1.00 75.29 236 A 1 
ATOM   1745 C  CB  . SER A 1 236 ? -10.216 11.541  -27.440 1.00 72.50 236 A 1 
ATOM   1746 O  OG  . SER A 1 236 ? -9.953  12.805  -26.878 1.00 65.15 236 A 1 
ATOM   1747 N  N   . ASN A 1 237 ? -12.204 11.545  -24.778 1.00 82.68 237 A 1 
ATOM   1748 C  CA  . ASN A 1 237 ? -12.319 11.328  -23.341 1.00 85.02 237 A 1 
ATOM   1749 C  C   . ASN A 1 237 ? -13.610 11.968  -22.788 1.00 86.70 237 A 1 
ATOM   1750 O  O   . ASN A 1 237 ? -13.543 12.916  -22.004 1.00 85.99 237 A 1 
ATOM   1751 C  CB  . ASN A 1 237 ? -11.037 11.861  -22.679 1.00 84.68 237 A 1 
ATOM   1752 C  CG  . ASN A 1 237 ? -10.923 11.439  -21.236 1.00 85.01 237 A 1 
ATOM   1753 O  OD1 . ASN A 1 237 ? -11.331 10.363  -20.838 1.00 82.83 237 A 1 
ATOM   1754 N  ND2 . ASN A 1 237 ? -10.296 12.257  -20.425 1.00 82.47 237 A 1 
ATOM   1755 N  N   . PRO A 1 238 ? -14.782 11.498  -23.235 1.00 87.44 238 A 1 
ATOM   1756 C  CA  . PRO A 1 238 ? -16.052 12.080  -22.830 1.00 88.01 238 A 1 
ATOM   1757 C  C   . PRO A 1 238 ? -16.335 11.843  -21.347 1.00 90.08 238 A 1 
ATOM   1758 O  O   . PRO A 1 238 ? -15.831 10.884  -20.749 1.00 89.56 238 A 1 
ATOM   1759 C  CB  . PRO A 1 238 ? -17.101 11.420  -23.726 1.00 85.26 238 A 1 
ATOM   1760 C  CG  . PRO A 1 238 ? -16.494 10.047  -24.008 1.00 83.37 238 A 1 
ATOM   1761 C  CD  . PRO A 1 238 ? -15.005 10.348  -24.097 1.00 85.94 238 A 1 
ATOM   1762 N  N   . MET A 1 239 ? -17.199 12.676  -20.769 1.00 90.82 239 A 1 
ATOM   1763 C  CA  . MET A 1 239 ? -17.779 12.414  -19.454 1.00 91.74 239 A 1 
ATOM   1764 C  C   . MET A 1 239 ? -18.647 11.146  -19.495 1.00 92.04 239 A 1 
ATOM   1765 O  O   . MET A 1 239 ? -19.353 10.897  -20.471 1.00 90.91 239 A 1 
ATOM   1766 C  CB  . MET A 1 239 ? -18.612 13.616  -18.977 1.00 91.67 239 A 1 
ATOM   1767 C  CG  . MET A 1 239 ? -17.771 14.872  -18.729 1.00 89.55 239 A 1 
ATOM   1768 S  SD  . MET A 1 239 ? -16.532 14.748  -17.405 1.00 90.06 239 A 1 
ATOM   1769 C  CE  . MET A 1 239 ? -17.583 14.801  -15.935 1.00 84.49 239 A 1 
ATOM   1770 N  N   . VAL A 1 240 ? -18.586 10.365  -18.422 1.00 92.43 240 A 1 
ATOM   1771 C  CA  . VAL A 1 240 ? -19.370 9.142   -18.236 1.00 93.25 240 A 1 
ATOM   1772 C  C   . VAL A 1 240 ? -19.954 9.118   -16.835 1.00 94.34 240 A 1 
ATOM   1773 O  O   . VAL A 1 240 ? -19.388 9.698   -15.908 1.00 94.20 240 A 1 
ATOM   1774 C  CB  . VAL A 1 240 ? -18.542 7.866   -18.504 1.00 92.02 240 A 1 
ATOM   1775 C  CG1 . VAL A 1 240 ? -18.037 7.828   -19.951 1.00 87.10 240 A 1 
ATOM   1776 C  CG2 . VAL A 1 240 ? -17.338 7.701   -17.567 1.00 87.23 240 A 1 
ATOM   1777 N  N   . ASP A 1 241 ? -21.066 8.399   -16.670 1.00 93.74 241 A 1 
ATOM   1778 C  CA  . ASP A 1 241 ? -21.599 8.057   -15.360 1.00 94.11 241 A 1 
ATOM   1779 C  C   . ASP A 1 241 ? -21.044 6.675   -14.983 1.00 94.70 241 A 1 
ATOM   1780 O  O   . ASP A 1 241 ? -21.316 5.677   -15.654 1.00 93.72 241 A 1 
ATOM   1781 C  CB  . ASP A 1 241 ? -23.133 8.114   -15.375 1.00 93.26 241 A 1 
ATOM   1782 C  CG  . ASP A 1 241 ? -23.692 9.503   -15.754 1.00 91.43 241 A 1 
ATOM   1783 O  OD1 . ASP A 1 241 ? -23.157 10.539  -15.293 1.00 87.37 241 A 1 
ATOM   1784 O  OD2 . ASP A 1 241 ? -24.639 9.587   -16.551 1.00 86.87 241 A 1 
ATOM   1785 N  N   . ARG A 1 242 ? -20.201 6.616   -13.946 1.00 96.47 242 A 1 
ATOM   1786 C  CA  . ARG A 1 242 ? -19.510 5.411   -13.479 1.00 96.78 242 A 1 
ATOM   1787 C  C   . ARG A 1 242 ? -19.993 5.020   -12.095 1.00 97.20 242 A 1 
ATOM   1788 O  O   . ARG A 1 242 ? -20.139 5.864   -11.231 1.00 96.93 242 A 1 
ATOM   1789 C  CB  . ARG A 1 242 ? -17.987 5.636   -13.505 1.00 95.73 242 A 1 
ATOM   1790 C  CG  . ARG A 1 242 ? -17.219 4.325   -13.353 1.00 92.91 242 A 1 
ATOM   1791 C  CD  . ARG A 1 242 ? -15.708 4.544   -13.161 1.00 91.21 242 A 1 
ATOM   1792 N  NE  . ARG A 1 242 ? -15.118 5.483   -14.111 1.00 87.92 242 A 1 
ATOM   1793 C  CZ  . ARG A 1 242 ? -14.843 5.313   -15.391 1.00 89.62 242 A 1 
ATOM   1794 N  NH1 . ARG A 1 242 ? -15.028 4.180   -16.006 1.00 79.39 242 A 1 
ATOM   1795 N  NH2 . ARG A 1 242 ? -14.351 6.310   -16.076 1.00 82.46 242 A 1 
ATOM   1796 N  N   . SER A 1 243 ? -20.180 3.726   -11.873 1.00 97.25 243 A 1 
ATOM   1797 C  CA  . SER A 1 243 ? -20.434 3.155   -10.553 1.00 97.16 243 A 1 
ATOM   1798 C  C   . SER A 1 243 ? -19.312 2.183   -10.209 1.00 97.58 243 A 1 
ATOM   1799 O  O   . SER A 1 243 ? -19.033 1.251   -10.968 1.00 96.53 243 A 1 
ATOM   1800 C  CB  . SER A 1 243 ? -21.805 2.485   -10.529 1.00 95.23 243 A 1 
ATOM   1801 O  OG  . SER A 1 243 ? -22.132 2.064   -9.227  1.00 80.86 243 A 1 
ATOM   1802 N  N   . THR A 1 244 ? -18.648 2.409   -9.089  1.00 97.57 244 A 1 
ATOM   1803 C  CA  . THR A 1 244 ? -17.642 1.510   -8.527  1.00 97.84 244 A 1 
ATOM   1804 C  C   . THR A 1 244 ? -18.172 0.915   -7.236  1.00 98.03 244 A 1 
ATOM   1805 O  O   . THR A 1 244 ? -18.399 1.628   -6.268  1.00 97.73 244 A 1 
ATOM   1806 C  CB  . THR A 1 244 ? -16.311 2.237   -8.287  1.00 97.42 244 A 1 
ATOM   1807 O  OG1 . THR A 1 244 ? -15.836 2.768   -9.507  1.00 95.13 244 A 1 
ATOM   1808 C  CG2 . THR A 1 244 ? -15.230 1.295   -7.755  1.00 95.70 244 A 1 
ATOM   1809 N  N   . ILE A 1 245 ? -18.367 -0.396  -7.223  1.00 98.17 245 A 1 
ATOM   1810 C  CA  . ILE A 1 245 ? -18.890 -1.132  -6.071  1.00 98.23 245 A 1 
ATOM   1811 C  C   . ILE A 1 245 ? -17.858 -2.175  -5.665  1.00 98.22 245 A 1 
ATOM   1812 O  O   . ILE A 1 245 ? -17.444 -2.990  -6.478  1.00 97.63 245 A 1 
ATOM   1813 C  CB  . ILE A 1 245 ? -20.264 -1.763  -6.393  1.00 97.71 245 A 1 
ATOM   1814 C  CG1 . ILE A 1 245 ? -21.297 -0.679  -6.793  1.00 94.97 245 A 1 
ATOM   1815 C  CG2 . ILE A 1 245 ? -20.766 -2.578  -5.184  1.00 95.30 245 A 1 
ATOM   1816 C  CD1 . ILE A 1 245 ? -22.631 -1.227  -7.302  1.00 87.89 245 A 1 
ATOM   1817 N  N   . GLN A 1 246 ? -17.498 -2.192  -4.377  1.00 98.44 246 A 1 
ATOM   1818 C  CA  . GLN A 1 246 ? -16.730 -3.281  -3.791  1.00 98.43 246 A 1 
ATOM   1819 C  C   . GLN A 1 246 ? -17.518 -3.916  -2.653  1.00 98.54 246 A 1 
ATOM   1820 O  O   . GLN A 1 246 ? -18.080 -3.235  -1.800  1.00 98.29 246 A 1 
ATOM   1821 C  CB  . GLN A 1 246 ? -15.335 -2.807  -3.374  1.00 98.10 246 A 1 
ATOM   1822 C  CG  . GLN A 1 246 ? -14.506 -3.947  -2.764  1.00 97.09 246 A 1 
ATOM   1823 C  CD  . GLN A 1 246 ? -13.032 -3.620  -2.550  1.00 97.27 246 A 1 
ATOM   1824 O  OE1 . GLN A 1 246 ? -12.468 -2.665  -3.047  1.00 91.12 246 A 1 
ATOM   1825 N  NE2 . GLN A 1 246 ? -12.333 -4.442  -1.804  1.00 90.57 246 A 1 
ATOM   1826 N  N   . ARG A 1 247 ? -17.524 -5.252  -2.623  1.00 98.50 247 A 1 
ATOM   1827 C  CA  . ARG A 1 247 ? -18.134 -6.049  -1.564  1.00 98.52 247 A 1 
ATOM   1828 C  C   . ARG A 1 247 ? -17.119 -7.034  -1.026  1.00 98.56 247 A 1 
ATOM   1829 O  O   . ARG A 1 247 ? -16.544 -7.807  -1.789  1.00 97.73 247 A 1 
ATOM   1830 C  CB  . ARG A 1 247 ? -19.350 -6.799  -2.101  1.00 97.84 247 A 1 
ATOM   1831 C  CG  . ARG A 1 247 ? -20.474 -5.844  -2.529  1.00 93.44 247 A 1 
ATOM   1832 C  CD  . ARG A 1 247 ? -21.590 -6.664  -3.157  1.00 91.78 247 A 1 
ATOM   1833 N  NE  . ARG A 1 247 ? -22.706 -5.816  -3.600  1.00 81.65 247 A 1 
ATOM   1834 C  CZ  . ARG A 1 247 ? -23.599 -6.156  -4.495  1.00 75.47 247 A 1 
ATOM   1835 N  NH1 . ARG A 1 247 ? -23.552 -7.315  -5.101  1.00 69.62 247 A 1 
ATOM   1836 N  NH2 . ARG A 1 247 ? -24.561 -5.339  -4.798  1.00 63.45 247 A 1 
ATOM   1837 N  N   . ASP A 1 248 ? -16.940 -7.030  0.280   1.00 98.62 248 A 1 
ATOM   1838 C  CA  . ASP A 1 248 ? -16.026 -7.931  0.961   1.00 98.65 248 A 1 
ATOM   1839 C  C   . ASP A 1 248 ? -16.759 -8.710  2.051   1.00 98.77 248 A 1 
ATOM   1840 O  O   . ASP A 1 248 ? -17.565 -8.157  2.798   1.00 98.31 248 A 1 
ATOM   1841 C  CB  . ASP A 1 248 ? -14.844 -7.158  1.559   1.00 98.24 248 A 1 
ATOM   1842 C  CG  . ASP A 1 248 ? -13.932 -6.584  0.476   1.00 96.97 248 A 1 
ATOM   1843 O  OD1 . ASP A 1 248 ? -12.946 -7.273  0.118   1.00 89.96 248 A 1 
ATOM   1844 O  OD2 . ASP A 1 248 ? -14.167 -5.448  0.031   1.00 90.48 248 A 1 
ATOM   1845 N  N   . ALA A 1 249 ? -16.435 -9.999  2.165   1.00 98.67 249 A 1 
ATOM   1846 C  CA  . ALA A 1 249 ? -16.831 -10.846 3.273   1.00 98.71 249 A 1 
ATOM   1847 C  C   . ALA A 1 249 ? -15.634 -11.690 3.719   1.00 98.71 249 A 1 
ATOM   1848 O  O   . ALA A 1 249 ? -14.944 -12.293 2.900   1.00 98.22 249 A 1 
ATOM   1849 C  CB  . ALA A 1 249 ? -18.034 -11.697 2.868   1.00 98.27 249 A 1 
ATOM   1850 N  N   . GLN A 1 250 ? -15.412 -11.754 5.030   1.00 98.73 250 A 1 
ATOM   1851 C  CA  . GLN A 1 250 ? -14.382 -12.575 5.632   1.00 98.66 250 A 1 
ATOM   1852 C  C   . GLN A 1 250 ? -14.937 -13.310 6.848   1.00 98.78 250 A 1 
ATOM   1853 O  O   . GLN A 1 250 ? -15.666 -12.729 7.655   1.00 98.28 250 A 1 
ATOM   1854 C  CB  . GLN A 1 250 ? -13.158 -11.750 6.047   1.00 97.57 250 A 1 
ATOM   1855 C  CG  . GLN A 1 250 ? -12.548 -10.894 4.924   1.00 92.66 250 A 1 
ATOM   1856 C  CD  . GLN A 1 250 ? -11.227 -10.243 5.354   1.00 93.31 250 A 1 
ATOM   1857 O  OE1 . GLN A 1 250 ? -10.549 -10.708 6.257   1.00 85.57 250 A 1 
ATOM   1858 N  NE2 . GLN A 1 250 ? -10.806 -9.176  4.725   1.00 84.57 250 A 1 
ATOM   1859 N  N   . LEU A 1 251 ? -14.530 -14.564 6.998   1.00 98.65 251 A 1 
ATOM   1860 C  CA  . LEU A 1 251 ? -14.710 -15.333 8.218   1.00 98.62 251 A 1 
ATOM   1861 C  C   . LEU A 1 251 ? -13.330 -15.815 8.661   1.00 98.75 251 A 1 
ATOM   1862 O  O   . LEU A 1 251 ? -12.604 -16.425 7.870   1.00 98.30 251 A 1 
ATOM   1863 C  CB  . LEU A 1 251 ? -15.691 -16.483 7.951   1.00 98.21 251 A 1 
ATOM   1864 C  CG  . LEU A 1 251 ? -16.181 -17.183 9.234   1.00 90.79 251 A 1 
ATOM   1865 C  CD1 . LEU A 1 251 ? -17.202 -16.323 9.983   1.00 84.98 251 A 1 
ATOM   1866 C  CD2 . LEU A 1 251 ? -16.858 -18.500 8.867   1.00 85.03 251 A 1 
ATOM   1867 N  N   . SER A 1 252 ? -12.959 -15.535 9.906   1.00 98.60 252 A 1 
ATOM   1868 C  CA  . SER A 1 252 ? -11.681 -15.929 10.479  1.00 98.40 252 A 1 
ATOM   1869 C  C   . SER A 1 252 ? -11.901 -16.711 11.766  1.00 98.64 252 A 1 
ATOM   1870 O  O   . SER A 1 252 ? -12.722 -16.322 12.587  1.00 97.85 252 A 1 
ATOM   1871 C  CB  . SER A 1 252 ? -10.782 -14.714 10.745  1.00 97.09 252 A 1 
ATOM   1872 O  OG  . SER A 1 252 ? -10.567 -13.975 9.555   1.00 83.20 252 A 1 
ATOM   1873 N  N   . TYR A 1 253 ? -11.157 -17.793 11.945  1.00 98.30 253 A 1 
ATOM   1874 C  CA  . TYR A 1 253 ? -11.129 -18.584 13.162  1.00 98.47 253 A 1 
ATOM   1875 C  C   . TYR A 1 253 ? -9.715  -18.590 13.722  1.00 98.34 253 A 1 
ATOM   1876 O  O   . TYR A 1 253 ? -8.760  -18.835 12.990  1.00 97.87 253 A 1 
ATOM   1877 C  CB  . TYR A 1 253 ? -11.632 -19.998 12.869  1.00 98.12 253 A 1 
ATOM   1878 C  CG  . TYR A 1 253 ? -11.432 -20.960 14.015  1.00 97.95 253 A 1 
ATOM   1879 C  CD1 . TYR A 1 253 ? -10.369 -21.888 13.980  1.00 96.89 253 A 1 
ATOM   1880 C  CD2 . TYR A 1 253 ? -12.291 -20.931 15.126  1.00 97.26 253 A 1 
ATOM   1881 C  CE1 . TYR A 1 253 ? -10.178 -22.788 15.034  1.00 96.44 253 A 1 
ATOM   1882 C  CE2 . TYR A 1 253 ? -12.110 -21.834 16.189  1.00 96.32 253 A 1 
ATOM   1883 C  CZ  . TYR A 1 253 ? -11.051 -22.766 16.136  1.00 96.52 253 A 1 
ATOM   1884 O  OH  . TYR A 1 253 ? -10.875 -23.670 17.152  1.00 94.90 253 A 1 
ATOM   1885 N  N   . LYS A 1 254 ? -9.594  -18.341 15.021  1.00 98.32 254 A 1 
ATOM   1886 C  CA  . LYS A 1 254 ? -8.330  -18.324 15.737  1.00 98.17 254 A 1 
ATOM   1887 C  C   . LYS A 1 254 ? -8.329  -19.383 16.830  1.00 98.20 254 A 1 
ATOM   1888 O  O   . LYS A 1 254 ? -9.291  -19.475 17.588  1.00 97.52 254 A 1 
ATOM   1889 C  CB  . LYS A 1 254 ? -8.083  -16.910 16.283  1.00 96.98 254 A 1 
ATOM   1890 C  CG  . LYS A 1 254 ? -6.582  -16.661 16.426  1.00 81.69 254 A 1 
ATOM   1891 C  CD  . LYS A 1 254 ? -6.304  -15.200 16.763  1.00 76.69 254 A 1 
ATOM   1892 C  CE  . LYS A 1 254 ? -4.810  -14.976 16.555  1.00 64.22 254 A 1 
ATOM   1893 N  NZ  . LYS A 1 254 ? -4.449  -13.559 16.590  1.00 57.05 254 A 1 
ATOM   1894 N  N   . LEU A 1 255 ? -7.252  -20.155 16.905  1.00 97.98 255 A 1 
ATOM   1895 C  CA  . LEU A 1 255 ? -7.021  -21.169 17.923  1.00 97.91 255 A 1 
ATOM   1896 C  C   . LEU A 1 255 ? -5.656  -20.921 18.568  1.00 97.85 255 A 1 
ATOM   1897 O  O   . LEU A 1 255 ? -4.621  -21.262 17.993  1.00 96.74 255 A 1 
ATOM   1898 C  CB  . LEU A 1 255 ? -7.141  -22.557 17.278  1.00 97.42 255 A 1 
ATOM   1899 C  CG  . LEU A 1 255 ? -6.884  -23.729 18.247  1.00 96.18 255 A 1 
ATOM   1900 C  CD1 . LEU A 1 255 ? -7.925  -23.799 19.361  1.00 93.87 255 A 1 
ATOM   1901 C  CD2 . LEU A 1 255 ? -6.926  -25.051 17.470  1.00 93.73 255 A 1 
ATOM   1902 N  N   . ALA A 1 256 ? -5.677  -20.329 19.753  1.00 97.31 256 A 1 
ATOM   1903 C  CA  . ALA A 1 256 ? -4.482  -19.971 20.506  1.00 96.94 256 A 1 
ATOM   1904 C  C   . ALA A 1 256 ? -4.686  -20.278 22.004  1.00 97.08 256 A 1 
ATOM   1905 O  O   . ALA A 1 256 ? -5.011  -19.377 22.780  1.00 94.50 256 A 1 
ATOM   1906 C  CB  . ALA A 1 256 ? -4.166  -18.496 20.231  1.00 95.48 256 A 1 
ATOM   1907 N  N   . PRO A 1 257 ? -4.532  -21.539 22.425  1.00 97.23 257 A 1 
ATOM   1908 C  CA  . PRO A 1 257 ? -4.635  -21.916 23.831  1.00 96.44 257 A 1 
ATOM   1909 C  C   . PRO A 1 257 ? -3.612  -21.158 24.675  1.00 95.83 257 A 1 
ATOM   1910 O  O   . PRO A 1 257 ? -2.441  -21.054 24.311  1.00 92.84 257 A 1 
ATOM   1911 C  CB  . PRO A 1 257 ? -4.411  -23.424 23.894  1.00 95.40 257 A 1 
ATOM   1912 C  CG  . PRO A 1 257 ? -4.682  -23.900 22.467  1.00 94.07 257 A 1 
ATOM   1913 C  CD  . PRO A 1 257 ? -4.263  -22.711 21.613  1.00 96.63 257 A 1 
ATOM   1914 N  N   . GLN A 1 258 ? -4.038  -20.646 25.816  1.00 94.94 258 A 1 
ATOM   1915 C  CA  . GLN A 1 258 ? -3.169  -19.892 26.701  1.00 93.31 258 A 1 
ATOM   1916 C  C   . GLN A 1 258 ? -2.023  -20.772 27.223  1.00 93.45 258 A 1 
ATOM   1917 O  O   . GLN A 1 258 ? -2.252  -21.901 27.658  1.00 89.16 258 A 1 
ATOM   1918 C  CB  . GLN A 1 258 ? -4.018  -19.303 27.841  1.00 90.36 258 A 1 
ATOM   1919 C  CG  . GLN A 1 258 ? -3.607  -17.871 28.165  1.00 76.98 258 A 1 
ATOM   1920 C  CD  . GLN A 1 258 ? -4.475  -17.236 29.264  1.00 68.28 258 A 1 
ATOM   1921 O  OE1 . GLN A 1 258 ? -5.229  -17.884 29.965  1.00 60.45 258 A 1 
ATOM   1922 N  NE2 . GLN A 1 258 ? -4.397  -15.937 29.453  1.00 58.02 258 A 1 
ATOM   1923 N  N   . GLY A 1 259 ? -0.792  -20.269 27.144  1.00 91.95 259 A 1 
ATOM   1924 C  CA  . GLY A 1 259 ? 0.409   -21.004 27.555  1.00 91.66 259 A 1 
ATOM   1925 C  C   . GLY A 1 259 ? 0.857   -22.101 26.582  1.00 92.87 259 A 1 
ATOM   1926 O  O   . GLY A 1 259 ? 1.717   -22.898 26.939  1.00 87.97 259 A 1 
ATOM   1927 N  N   . ASN A 1 260 ? 0.297   -22.148 25.366  1.00 94.05 260 A 1 
ATOM   1928 C  CA  . ASN A 1 260 ? 0.735   -23.085 24.338  1.00 94.29 260 A 1 
ATOM   1929 C  C   . ASN A 1 260 ? 1.642   -22.390 23.314  1.00 94.54 260 A 1 
ATOM   1930 O  O   . ASN A 1 260 ? 1.159   -21.706 22.409  1.00 91.75 260 A 1 
ATOM   1931 C  CB  . ASN A 1 260 ? -0.489  -23.750 23.705  1.00 91.95 260 A 1 
ATOM   1932 C  CG  . ASN A 1 260 ? -0.104  -24.933 22.824  1.00 90.45 260 A 1 
ATOM   1933 O  OD1 . ASN A 1 260 ? 0.936   -24.997 22.204  1.00 81.04 260 A 1 
ATOM   1934 N  ND2 . ASN A 1 260 ? -0.948  -25.934 22.764  1.00 80.94 260 A 1 
ATOM   1935 N  N   . ASP A 1 261 ? 2.939   -22.637 23.425  1.00 94.88 261 A 1 
ATOM   1936 C  CA  . ASP A 1 261 ? 3.948   -22.046 22.531  1.00 94.95 261 A 1 
ATOM   1937 C  C   . ASP A 1 261 ? 3.963   -22.658 21.121  1.00 96.08 261 A 1 
ATOM   1938 O  O   . ASP A 1 261 ? 4.576   -22.123 20.209  1.00 93.67 261 A 1 
ATOM   1939 C  CB  . ASP A 1 261 ? 5.332   -22.196 23.183  1.00 91.99 261 A 1 
ATOM   1940 C  CG  . ASP A 1 261 ? 5.485   -21.416 24.486  1.00 86.06 261 A 1 
ATOM   1941 O  OD1 . ASP A 1 261 ? 4.774   -20.399 24.650  1.00 77.55 261 A 1 
ATOM   1942 O  OD2 . ASP A 1 261 ? 6.320   -21.849 25.306  1.00 79.11 261 A 1 
ATOM   1943 N  N   . TRP A 1 262 ? 3.264   -23.780 20.916  1.00 96.46 262 A 1 
ATOM   1944 C  CA  . TRP A 1 262 ? 3.268   -24.503 19.641  1.00 96.60 262 A 1 
ATOM   1945 C  C   . TRP A 1 262 ? 2.058   -24.176 18.769  1.00 97.27 262 A 1 
ATOM   1946 O  O   . TRP A 1 262 ? 2.144   -24.276 17.543  1.00 95.33 262 A 1 
ATOM   1947 C  CB  . TRP A 1 262 ? 3.317   -26.007 19.922  1.00 93.87 262 A 1 
ATOM   1948 C  CG  . TRP A 1 262 ? 4.610   -26.481 20.497  1.00 83.81 262 A 1 
ATOM   1949 C  CD1 . TRP A 1 262 ? 5.027   -26.293 21.771  1.00 64.26 262 A 1 
ATOM   1950 C  CD2 . TRP A 1 262 ? 5.678   -27.209 19.816  1.00 74.85 262 A 1 
ATOM   1951 N  NE1 . TRP A 1 262 ? 6.287   -26.854 21.935  1.00 58.28 262 A 1 
ATOM   1952 C  CE2 . TRP A 1 262 ? 6.710   -27.438 20.765  1.00 66.41 262 A 1 
ATOM   1953 C  CE3 . TRP A 1 262 ? 5.852   -27.693 18.505  1.00 56.99 262 A 1 
ATOM   1954 C  CZ2 . TRP A 1 262 ? 7.889   -28.145 20.419  1.00 58.51 262 A 1 
ATOM   1955 C  CZ3 . TRP A 1 262 ? 7.024   -28.400 18.165  1.00 53.43 262 A 1 
ATOM   1956 C  CH2 . TRP A 1 262 ? 8.026   -28.621 19.117  1.00 55.26 262 A 1 
ATOM   1957 N  N   . LEU A 1 263 ? 0.935   -23.832 19.382  1.00 97.22 263 A 1 
ATOM   1958 C  CA  . LEU A 1 263 ? -0.343  -23.666 18.719  1.00 97.39 263 A 1 
ATOM   1959 C  C   . LEU A 1 263 ? -0.865  -22.240 18.894  1.00 97.20 263 A 1 
ATOM   1960 O  O   . LEU A 1 263 ? -1.398  -21.880 19.942  1.00 95.36 263 A 1 
ATOM   1961 C  CB  . LEU A 1 263 ? -1.316  -24.736 19.238  1.00 96.57 263 A 1 
ATOM   1962 C  CG  . LEU A 1 263 ? -2.682  -24.734 18.537  1.00 95.71 263 A 1 
ATOM   1963 C  CD1 . LEU A 1 263 ? -2.582  -25.081 17.049  1.00 93.60 263 A 1 
ATOM   1964 C  CD2 . LEU A 1 263 ? -3.576  -25.778 19.199  1.00 93.10 263 A 1 
ATOM   1965 N  N   . ASN A 1 264 ? -0.751  -21.471 17.829  1.00 97.58 264 A 1 
ATOM   1966 C  CA  . ASN A 1 264 ? -1.369  -20.160 17.652  1.00 97.23 264 A 1 
ATOM   1967 C  C   . ASN A 1 264 ? -1.794  -20.048 16.184  1.00 97.49 264 A 1 
ATOM   1968 O  O   . ASN A 1 264 ? -1.117  -19.427 15.364  1.00 96.10 264 A 1 
ATOM   1969 C  CB  . ASN A 1 264 ? -0.381  -19.083 18.113  1.00 95.81 264 A 1 
ATOM   1970 C  CG  . ASN A 1 264 ? -0.937  -17.670 18.037  1.00 93.47 264 A 1 
ATOM   1971 O  OD1 . ASN A 1 264 ? -1.981  -17.369 17.490  1.00 86.61 264 A 1 
ATOM   1972 N  ND2 . ASN A 1 264 ? -0.223  -16.727 18.606  1.00 84.35 264 A 1 
ATOM   1973 N  N   . ALA A 1 265 ? -2.876  -20.739 15.857  1.00 97.87 265 A 1 
ATOM   1974 C  CA  . ALA A 1 265 ? -3.333  -20.914 14.492  1.00 97.72 265 A 1 
ATOM   1975 C  C   . ALA A 1 265 ? -4.417  -19.898 14.120  1.00 98.07 265 A 1 
ATOM   1976 O  O   . ALA A 1 265 ? -5.274  -19.541 14.925  1.00 96.83 265 A 1 
ATOM   1977 C  CB  . ALA A 1 265 ? -3.809  -22.363 14.299  1.00 96.28 265 A 1 
ATOM   1978 N  N   . ASP A 1 266 ? -4.395  -19.488 12.861  1.00 97.87 266 A 1 
ATOM   1979 C  CA  . ASP A 1 266 ? -5.372  -18.608 12.228  1.00 97.34 266 A 1 
ATOM   1980 C  C   . ASP A 1 266 ? -5.851  -19.247 10.923  1.00 98.00 266 A 1 
ATOM   1981 O  O   . ASP A 1 266 ? -5.045  -19.624 10.066  1.00 97.29 266 A 1 
ATOM   1982 C  CB  . ASP A 1 266 ? -4.734  -17.221 11.989  1.00 93.81 266 A 1 
ATOM   1983 C  CG  . ASP A 1 266 ? -5.425  -16.087 12.744  1.00 82.11 266 A 1 
ATOM   1984 O  OD1 . ASP A 1 266 ? -6.656  -15.964 12.616  1.00 70.69 266 A 1 
ATOM   1985 O  OD2 . ASP A 1 266 ? -4.713  -15.296 13.407  1.00 71.35 266 A 1 
ATOM   1986 N  N   . ALA A 1 267 ? -7.161  -19.366 10.755  1.00 98.31 267 A 1 
ATOM   1987 C  CA  . ALA A 1 267 ? -7.781  -19.811 9.519   1.00 98.49 267 A 1 
ATOM   1988 C  C   . ALA A 1 267 ? -8.697  -18.714 8.998   1.00 98.53 267 A 1 
ATOM   1989 O  O   . ALA A 1 267 ? -9.516  -18.186 9.741   1.00 97.87 267 A 1 
ATOM   1990 C  CB  . ALA A 1 267 ? -8.529  -21.124 9.760   1.00 97.56 267 A 1 
ATOM   1991 N  N   . LYS A 1 268 ? -8.597  -18.388 7.704   1.00 98.55 268 A 1 
ATOM   1992 C  CA  . LYS A 1 268 ? -9.422  -17.360 7.065   1.00 98.42 268 A 1 
ATOM   1993 C  C   . LYS A 1 268 ? -9.990  -17.886 5.756   1.00 98.64 268 A 1 
ATOM   1994 O  O   . LYS A 1 268 ? -9.273  -18.455 4.947   1.00 98.13 268 A 1 
ATOM   1995 C  CB  . LYS A 1 268 ? -8.595  -16.071 6.887   1.00 97.24 268 A 1 
ATOM   1996 C  CG  . LYS A 1 268 ? -9.369  -14.959 6.160   1.00 94.18 268 A 1 
ATOM   1997 C  CD  . LYS A 1 268 ? -8.580  -13.646 5.998   1.00 92.23 268 A 1 
ATOM   1998 C  CE  . LYS A 1 268 ? -8.473  -12.883 7.335   1.00 86.06 268 A 1 
ATOM   1999 N  NZ  . LYS A 1 268 ? -8.143  -11.453 7.111   1.00 82.26 268 A 1 
ATOM   2000 N  N   . ILE A 1 269 ? -11.271 -17.623 5.531   1.00 98.72 269 A 1 
ATOM   2001 C  CA  . ILE A 1 269 ? -11.937 -17.697 4.235   1.00 98.63 269 A 1 
ATOM   2002 C  C   . ILE A 1 269 ? -12.419 -16.304 3.861   1.00 98.77 269 A 1 
ATOM   2003 O  O   . ILE A 1 269 ? -12.923 -15.577 4.720   1.00 98.38 269 A 1 
ATOM   2004 C  CB  . ILE A 1 269 ? -13.097 -18.715 4.194   1.00 97.81 269 A 1 
ATOM   2005 C  CG1 . ILE A 1 269 ? -13.678 -19.056 5.589   1.00 82.39 269 A 1 
ATOM   2006 C  CG2 . ILE A 1 269 ? -12.621 -19.957 3.439   1.00 83.80 269 A 1 
ATOM   2007 C  CD1 . ILE A 1 269 ? -14.931 -19.946 5.535   1.00 81.16 269 A 1 
ATOM   2008 N  N   . TYR A 1 270 ? -12.250 -15.920 2.603   1.00 98.65 270 A 1 
ATOM   2009 C  CA  . TYR A 1 270 ? -12.582 -14.580 2.147   1.00 98.62 270 A 1 
ATOM   2010 C  C   . TYR A 1 270 ? -13.135 -14.568 0.729   1.00 98.63 270 A 1 
ATOM   2011 O  O   . TYR A 1 270 ? -12.838 -15.436 -0.097  1.00 98.30 270 A 1 
ATOM   2012 C  CB  . TYR A 1 270 ? -11.371 -13.657 2.300   1.00 98.32 270 A 1 
ATOM   2013 C  CG  . TYR A 1 270 ? -10.143 -14.077 1.511   1.00 98.43 270 A 1 
ATOM   2014 C  CD1 . TYR A 1 270 ? -9.147  -14.875 2.118   1.00 97.85 270 A 1 
ATOM   2015 C  CD2 . TYR A 1 270 ? -9.981  -13.668 0.179   1.00 97.77 270 A 1 
ATOM   2016 C  CE1 . TYR A 1 270 ? -7.999  -15.238 1.405   1.00 97.20 270 A 1 
ATOM   2017 C  CE2 . TYR A 1 270 ? -8.838  -14.033 -0.544  1.00 97.20 270 A 1 
ATOM   2018 C  CZ  . TYR A 1 270 ? -7.841  -14.813 0.068   1.00 97.38 270 A 1 
ATOM   2019 O  OH  . TYR A 1 270 ? -6.717  -15.143 -0.636  1.00 96.09 270 A 1 
ATOM   2020 N  N   . TRP A 1 271 ? -13.944 -13.538 0.474   1.00 98.54 271 A 1 
ATOM   2021 C  CA  . TRP A 1 271 ? -14.525 -13.226 -0.821  1.00 98.54 271 A 1 
ATOM   2022 C  C   . TRP A 1 271 ? -14.533 -11.708 -0.996  1.00 98.61 271 A 1 
ATOM   2023 O  O   . TRP A 1 271 ? -14.935 -10.985 -0.090  1.00 98.01 271 A 1 
ATOM   2024 C  CB  . TRP A 1 271 ? -15.920 -13.820 -0.893  1.00 98.05 271 A 1 
ATOM   2025 C  CG  . TRP A 1 271 ? -16.624 -13.612 -2.191  1.00 95.73 271 A 1 
ATOM   2026 C  CD1 . TRP A 1 271 ? -16.586 -14.438 -3.257  1.00 88.06 271 A 1 
ATOM   2027 C  CD2 . TRP A 1 271 ? -17.508 -12.504 -2.565  1.00 92.78 271 A 1 
ATOM   2028 N  NE1 . TRP A 1 271 ? -17.399 -13.940 -4.267  1.00 85.33 271 A 1 
ATOM   2029 C  CE2 . TRP A 1 271 ? -17.989 -12.765 -3.874  1.00 90.23 271 A 1 
ATOM   2030 C  CE3 . TRP A 1 271 ? -17.960 -11.345 -1.913  1.00 82.83 271 A 1 
ATOM   2031 C  CZ2 . TRP A 1 271 ? -18.920 -11.910 -4.510  1.00 86.26 271 A 1 
ATOM   2032 C  CZ3 . TRP A 1 271 ? -18.877 -10.491 -2.549  1.00 79.10 271 A 1 
ATOM   2033 C  CH2 . TRP A 1 271 ? -19.356 -10.773 -3.832  1.00 80.42 271 A 1 
ATOM   2034 N  N   . SER A 1 272 ? -14.066 -11.241 -2.151  1.00 98.45 272 A 1 
ATOM   2035 C  CA  . SER A 1 272 ? -14.012 -9.834  -2.522  1.00 98.29 272 A 1 
ATOM   2036 C  C   . SER A 1 272 ? -14.444 -9.674  -3.972  1.00 98.21 272 A 1 
ATOM   2037 O  O   . SER A 1 272 ? -13.881 -10.308 -4.860  1.00 97.35 272 A 1 
ATOM   2038 C  CB  . SER A 1 272 ? -12.593 -9.297  -2.312  1.00 97.54 272 A 1 
ATOM   2039 O  OG  . SER A 1 272 ? -12.517 -7.911  -2.601  1.00 93.22 272 A 1 
ATOM   2040 N  N   . GLU A 1 273 ? -15.446 -8.836  -4.222  1.00 98.38 273 A 1 
ATOM   2041 C  CA  . GLU A 1 273 ? -15.956 -8.502  -5.550  1.00 98.27 273 A 1 
ATOM   2042 C  C   . GLU A 1 273 ? -15.785 -7.004  -5.787  1.00 98.32 273 A 1 
ATOM   2043 O  O   . GLU A 1 273 ? -16.220 -6.191  -4.975  1.00 97.72 273 A 1 
ATOM   2044 C  CB  . GLU A 1 273 ? -17.435 -8.920  -5.648  1.00 97.09 273 A 1 
ATOM   2045 C  CG  . GLU A 1 273 ? -18.138 -8.553  -6.968  1.00 93.24 273 A 1 
ATOM   2046 C  CD  . GLU A 1 273 ? -19.675 -8.745  -6.901  1.00 91.02 273 A 1 
ATOM   2047 O  OE1 . GLU A 1 273 ? -20.302 -9.120  -7.905  1.00 83.85 273 A 1 
ATOM   2048 O  OE2 . GLU A 1 273 ? -20.287 -8.457  -5.852  1.00 84.30 273 A 1 
ATOM   2049 N  N   . VAL A 1 274 ? -15.199 -6.648  -6.925  1.00 98.01 274 A 1 
ATOM   2050 C  CA  . VAL A 1 274 ? -15.155 -5.278  -7.437  1.00 97.93 274 A 1 
ATOM   2051 C  C   . VAL A 1 274 ? -15.920 -5.236  -8.749  1.00 97.71 274 A 1 
ATOM   2052 O  O   . VAL A 1 274 ? -15.616 -5.986  -9.676  1.00 97.00 274 A 1 
ATOM   2053 C  CB  . VAL A 1 274 ? -13.709 -4.771  -7.613  1.00 97.12 274 A 1 
ATOM   2054 C  CG1 . VAL A 1 274 ? -13.680 -3.338  -8.150  1.00 93.27 274 A 1 
ATOM   2055 C  CG2 . VAL A 1 274 ? -12.949 -4.779  -6.286  1.00 93.58 274 A 1 
ATOM   2056 N  N   . ARG A 1 275 ? -16.900 -4.330  -8.847  1.00 97.70 275 A 1 
ATOM   2057 C  CA  . ARG A 1 275 ? -17.614 -4.014  -10.091 1.00 97.62 275 A 1 
ATOM   2058 C  C   . ARG A 1 275 ? -17.375 -2.563  -10.453 1.00 97.79 275 A 1 
ATOM   2059 O  O   . ARG A 1 275 ? -17.637 -1.686  -9.642  1.00 96.94 275 A 1 
ATOM   2060 C  CB  . ARG A 1 275 ? -19.110 -4.289  -9.944  1.00 96.76 275 A 1 
ATOM   2061 C  CG  . ARG A 1 275 ? -19.417 -5.786  -9.809  1.00 88.21 275 A 1 
ATOM   2062 C  CD  . ARG A 1 275 ? -20.925 -5.998  -9.717  1.00 84.95 275 A 1 
ATOM   2063 N  NE  . ARG A 1 275 ? -21.257 -7.423  -9.586  1.00 75.24 275 A 1 
ATOM   2064 C  CZ  . ARG A 1 275 ? -22.057 -8.150  -10.334 1.00 67.69 275 A 1 
ATOM   2065 N  NH1 . ARG A 1 275 ? -22.798 -7.637  -11.273 1.00 61.65 275 A 1 
ATOM   2066 N  NH2 . ARG A 1 275 ? -22.107 -9.427  -10.142 1.00 58.15 275 A 1 
ATOM   2067 N  N   . ILE A 1 276 ? -16.918 -2.321  -11.674 1.00 97.11 276 A 1 
ATOM   2068 C  CA  . ILE A 1 276 ? -16.741 -0.975  -12.225 1.00 96.80 276 A 1 
ATOM   2069 C  C   . ILE A 1 276 ? -17.573 -0.899  -13.500 1.00 96.32 276 A 1 
ATOM   2070 O  O   . ILE A 1 276 ? -17.225 -1.482  -14.530 1.00 95.18 276 A 1 
ATOM   2071 C  CB  . ILE A 1 276 ? -15.257 -0.631  -12.453 1.00 96.75 276 A 1 
ATOM   2072 C  CG1 . ILE A 1 276 ? -14.430 -0.821  -11.164 1.00 95.91 276 A 1 
ATOM   2073 C  CG2 . ILE A 1 276 ? -15.155 0.821   -12.959 1.00 96.15 276 A 1 
ATOM   2074 C  CD1 . ILE A 1 276 ? -12.914 -0.624  -11.346 1.00 93.16 276 A 1 
ATOM   2075 N  N   . ASN A 1 277 ? -18.687 -0.191  -13.412 1.00 96.01 277 A 1 
ATOM   2076 C  CA  . ASN A 1 277 ? -19.667 -0.078  -14.478 1.00 95.68 277 A 1 
ATOM   2077 C  C   . ASN A 1 277 ? -19.712 1.369   -14.965 1.00 95.64 277 A 1 
ATOM   2078 O  O   . ASN A 1 277 ? -19.752 2.281   -14.147 1.00 94.40 277 A 1 
ATOM   2079 C  CB  . ASN A 1 277 ? -21.025 -0.552  -13.955 1.00 93.95 277 A 1 
ATOM   2080 C  CG  . ASN A 1 277 ? -21.008 -1.995  -13.468 1.00 90.05 277 A 1 
ATOM   2081 O  OD1 . ASN A 1 277 ? -20.367 -2.865  -14.022 1.00 82.49 277 A 1 
ATOM   2082 N  ND2 . ASN A 1 277 ? -21.743 -2.289  -12.415 1.00 82.01 277 A 1 
ATOM   2083 N  N   . ALA A 1 278 ? -19.755 1.578   -16.270 1.00 94.34 278 A 1 
ATOM   2084 C  CA  . ALA A 1 278 ? -19.951 2.900   -16.836 1.00 92.73 278 A 1 
ATOM   2085 C  C   . ALA A 1 278 ? -21.063 2.889   -17.881 1.00 92.04 278 A 1 
ATOM   2086 O  O   . ALA A 1 278 ? -21.139 1.986   -18.713 1.00 87.98 278 A 1 
ATOM   2087 C  CB  . ALA A 1 278 ? -18.630 3.419   -17.411 1.00 90.24 278 A 1 
ATOM   2088 N  N   . GLN A 1 279 ? -21.891 3.921   -17.855 1.00 88.24 279 A 1 
ATOM   2089 C  CA  . GLN A 1 279 ? -22.841 4.200   -18.915 1.00 84.54 279 A 1 
ATOM   2090 C  C   . GLN A 1 279 ? -22.232 5.245   -19.846 1.00 82.30 279 A 1 
ATOM   2091 O  O   . GLN A 1 279 ? -21.991 6.387   -19.446 1.00 75.20 279 A 1 
ATOM   2092 C  CB  . GLN A 1 279 ? -24.185 4.634   -18.299 1.00 79.69 279 A 1 
ATOM   2093 C  CG  . GLN A 1 279 ? -25.362 4.328   -19.226 1.00 70.74 279 A 1 
ATOM   2094 C  CD  . GLN A 1 279 ? -25.689 2.829   -19.320 1.00 64.45 279 A 1 
ATOM   2095 O  OE1 . GLN A 1 279 ? -25.358 2.022   -18.469 1.00 57.08 279 A 1 
ATOM   2096 N  NE2 . GLN A 1 279 ? -26.356 2.413   -20.364 1.00 55.09 279 A 1 
ATOM   2097 N  N   . ASN A 1 280 ? -21.953 4.851   -21.082 1.00 78.30 280 A 1 
ATOM   2098 C  CA  . ASN A 1 280 ? -21.494 5.784   -22.101 1.00 72.70 280 A 1 
ATOM   2099 C  C   . ASN A 1 280 ? -22.655 6.680   -22.560 1.00 71.83 280 A 1 
ATOM   2100 O  O   . ASN A 1 280 ? -23.826 6.325   -22.467 1.00 66.93 280 A 1 
ATOM   2101 C  CB  . ASN A 1 280 ? -20.883 5.004   -23.270 1.00 68.13 280 A 1 
ATOM   2102 C  CG  . ASN A 1 280 ? -19.596 4.280   -22.906 1.00 64.19 280 A 1 
ATOM   2103 O  OD1 . ASN A 1 280 ? -18.779 4.732   -22.125 1.00 59.95 280 A 1 
ATOM   2104 N  ND2 . ASN A 1 280 ? -19.359 3.132   -23.498 1.00 58.08 280 A 1 
ATOM   2105 N  N   . THR A 1 281 ? -22.303 7.821   -23.145 1.00 68.55 281 A 1 
ATOM   2106 C  CA  . THR A 1 281 ? -23.258 8.641   -23.891 1.00 66.01 281 A 1 
ATOM   2107 C  C   . THR A 1 281 ? -23.896 7.811   -25.013 1.00 66.12 281 A 1 
ATOM   2108 O  O   . THR A 1 281 ? -23.227 7.409   -25.965 1.00 59.10 281 A 1 
ATOM   2109 C  CB  . THR A 1 281 ? -22.585 9.901   -24.464 1.00 60.88 281 A 1 
ATOM   2110 O  OG1 . THR A 1 281 ? -21.284 9.612   -24.921 1.00 54.82 281 A 1 
ATOM   2111 C  CG2 . THR A 1 281 ? -22.456 10.992  -23.404 1.00 52.66 281 A 1 
ATOM   2112 N  N   . GLY A 1 282 ? -25.191 7.524   -24.876 1.00 66.73 282 A 1 
ATOM   2113 C  CA  . GLY A 1 282 ? -25.935 6.637   -25.770 1.00 65.60 282 A 1 
ATOM   2114 C  C   . GLY A 1 282 ? -26.420 5.376   -25.059 1.00 67.45 282 A 1 
ATOM   2115 O  O   . GLY A 1 282 ? -26.829 5.420   -23.901 1.00 61.73 282 A 1 
ATOM   2116 N  N   . SER A 1 283 ? -26.430 4.239   -25.776 1.00 63.51 283 A 1 
ATOM   2117 C  CA  . SER A 1 283 ? -27.036 2.990   -25.309 1.00 63.01 283 A 1 
ATOM   2118 C  C   . SER A 1 283 ? -26.045 1.939   -24.828 1.00 67.09 283 A 1 
ATOM   2119 O  O   . SER A 1 283 ? -26.462 0.883   -24.360 1.00 60.38 283 A 1 
ATOM   2120 C  CB  . SER A 1 283 ? -27.922 2.414   -26.424 1.00 54.91 283 A 1 
ATOM   2121 O  OG  . SER A 1 283 ? -27.158 2.193   -27.597 1.00 49.01 283 A 1 
ATOM   2122 N  N   . SER A 1 284 ? -24.727 2.149   -24.963 1.00 75.68 284 A 1 
ATOM   2123 C  CA  . SER A 1 284 ? -23.721 1.155   -24.606 1.00 77.11 284 A 1 
ATOM   2124 C  C   . SER A 1 284 ? -23.197 1.379   -23.187 1.00 80.68 284 A 1 
ATOM   2125 O  O   . SER A 1 284 ? -22.685 2.456   -22.875 1.00 75.83 284 A 1 
ATOM   2126 C  CB  . SER A 1 284 ? -22.569 1.146   -25.617 1.00 70.26 284 A 1 
ATOM   2127 O  OG  . SER A 1 284 ? -21.908 2.394   -25.665 1.00 62.47 284 A 1 
ATOM   2128 N  N   . GLY A 1 285 ? -23.260 0.322   -22.364 1.00 85.37 285 A 1 
ATOM   2129 C  CA  . GLY A 1 285 ? -22.566 0.271   -21.081 1.00 86.92 285 A 1 
ATOM   2130 C  C   . GLY A 1 285 ? -21.226 -0.448  -21.189 1.00 88.78 285 A 1 
ATOM   2131 O  O   . GLY A 1 285 ? -21.039 -1.318  -22.042 1.00 85.12 285 A 1 
ATOM   2132 N  N   . GLU A 1 286 ? -20.310 -0.109  -20.306 1.00 91.03 286 A 1 
ATOM   2133 C  CA  . GLU A 1 286 ? -19.071 -0.838  -20.069 1.00 91.34 286 A 1 
ATOM   2134 C  C   . GLU A 1 286 ? -19.102 -1.429  -18.663 1.00 92.88 286 A 1 
ATOM   2135 O  O   . GLU A 1 286 ? -19.325 -0.706  -17.696 1.00 91.31 286 A 1 
ATOM   2136 C  CB  . GLU A 1 286 ? -17.850 0.076   -20.215 1.00 88.26 286 A 1 
ATOM   2137 C  CG  . GLU A 1 286 ? -17.612 0.540   -21.657 1.00 82.38 286 A 1 
ATOM   2138 C  CD  . GLU A 1 286 ? -16.379 1.428   -21.814 1.00 81.38 286 A 1 
ATOM   2139 O  OE1 . GLU A 1 286 ? -16.176 1.959   -22.928 1.00 73.75 286 A 1 
ATOM   2140 O  OE2 . GLU A 1 286 ? -15.601 1.631   -20.863 1.00 73.88 286 A 1 
ATOM   2141 N  N   . TYR A 1 287 ? -18.871 -2.724  -18.549 1.00 92.67 287 A 1 
ATOM   2142 C  CA  . TYR A 1 287 ? -18.926 -3.436  -17.274 1.00 92.74 287 A 1 
ATOM   2143 C  C   . TYR A 1 287 ? -17.634 -4.202  -17.053 1.00 92.68 287 A 1 
ATOM   2144 O  O   . TYR A 1 287 ? -17.173 -4.920  -17.936 1.00 90.16 287 A 1 
ATOM   2145 C  CB  . TYR A 1 287 ? -20.146 -4.361  -17.231 1.00 91.57 287 A 1 
ATOM   2146 C  CG  . TYR A 1 287 ? -21.439 -3.711  -17.673 1.00 90.21 287 A 1 
ATOM   2147 C  CD1 . TYR A 1 287 ? -22.160 -2.868  -16.797 1.00 86.51 287 A 1 
ATOM   2148 C  CD2 . TYR A 1 287 ? -21.934 -3.920  -18.980 1.00 87.18 287 A 1 
ATOM   2149 C  CE1 . TYR A 1 287 ? -23.335 -2.240  -17.216 1.00 83.66 287 A 1 
ATOM   2150 C  CE2 . TYR A 1 287 ? -23.114 -3.286  -19.414 1.00 84.80 287 A 1 
ATOM   2151 C  CZ  . TYR A 1 287 ? -23.810 -2.448  -18.522 1.00 84.80 287 A 1 
ATOM   2152 O  OH  . TYR A 1 287 ? -24.962 -1.812  -18.947 1.00 81.95 287 A 1 
ATOM   2153 N  N   . ARG A 1 288 ? -17.052 -4.073  -15.858 1.00 94.85 288 A 1 
ATOM   2154 C  CA  . ARG A 1 288 ? -15.873 -4.807  -15.405 1.00 94.76 288 A 1 
ATOM   2155 C  C   . ARG A 1 288 ? -16.182 -5.402  -14.040 1.00 95.49 288 A 1 
ATOM   2156 O  O   . ARG A 1 288 ? -16.568 -4.672  -13.136 1.00 94.45 288 A 1 
ATOM   2157 C  CB  . ARG A 1 288 ? -14.654 -3.880  -15.325 1.00 93.58 288 A 1 
ATOM   2158 C  CG  . ARG A 1 288 ? -14.241 -3.320  -16.694 1.00 91.71 288 A 1 
ATOM   2159 C  CD  . ARG A 1 288 ? -13.087 -2.322  -16.554 1.00 90.52 288 A 1 
ATOM   2160 N  NE  . ARG A 1 288 ? -12.641 -1.789  -17.860 1.00 88.49 288 A 1 
ATOM   2161 C  CZ  . ARG A 1 288 ? -13.236 -0.834  -18.586 1.00 87.76 288 A 1 
ATOM   2162 N  NH1 . ARG A 1 288 ? -14.310 -0.211  -18.186 1.00 81.12 288 A 1 
ATOM   2163 N  NH2 . ARG A 1 288 ? -12.748 -0.511  -19.737 1.00 82.89 288 A 1 
ATOM   2164 N  N   . GLU A 1 289 ? -16.013 -6.707  -13.895 1.00 95.36 289 A 1 
ATOM   2165 C  CA  . GLU A 1 289 ? -16.146 -7.410  -12.617 1.00 95.79 289 A 1 
ATOM   2166 C  C   . GLU A 1 289 ? -14.868 -8.187  -12.335 1.00 95.65 289 A 1 
ATOM   2167 O  O   . GLU A 1 289 ? -14.364 -8.904  -13.194 1.00 94.05 289 A 1 
ATOM   2168 C  CB  . GLU A 1 289 ? -17.390 -8.306  -12.657 1.00 95.15 289 A 1 
ATOM   2169 C  CG  . GLU A 1 289 ? -17.598 -9.161  -11.395 1.00 92.38 289 A 1 
ATOM   2170 C  CD  . GLU A 1 289 ? -18.900 -9.992  -11.490 1.00 92.10 289 A 1 
ATOM   2171 O  OE1 . GLU A 1 289 ? -19.691 -9.976  -10.528 1.00 85.01 289 A 1 
ATOM   2172 O  OE2 . GLU A 1 289 ? -19.156 -10.592 -12.554 1.00 86.57 289 A 1 
ATOM   2173 N  N   . GLN A 1 290 ? -14.345 -8.059  -11.117 1.00 97.41 290 A 1 
ATOM   2174 C  CA  . GLN A 1 290 ? -13.280 -8.908  -10.618 1.00 97.49 290 A 1 
ATOM   2175 C  C   . GLN A 1 290 ? -13.716 -9.539  -9.303  1.00 97.81 290 A 1 
ATOM   2176 O  O   . GLN A 1 290 ? -14.118 -8.839  -8.380  1.00 97.34 290 A 1 
ATOM   2177 C  CB  . GLN A 1 290 ? -11.981 -8.114  -10.468 1.00 96.22 290 A 1 
ATOM   2178 C  CG  . GLN A 1 290 ? -10.824 -9.009  -10.000 1.00 93.33 290 A 1 
ATOM   2179 C  CD  . GLN A 1 290 ? -9.488  -8.253  -9.958  1.00 90.82 290 A 1 
ATOM   2180 O  OE1 . GLN A 1 290 ? -8.943  -7.878  -10.982 1.00 81.52 290 A 1 
ATOM   2181 N  NE2 . GLN A 1 290 ? -8.938  -8.008  -8.805  1.00 78.96 290 A 1 
ATOM   2182 N  N   . ILE A 1 291 ? -13.577 -10.854 -9.205  1.00 97.54 291 A 1 
ATOM   2183 C  CA  . ILE A 1 291 ? -13.831 -11.606 -7.981  1.00 97.68 291 A 1 
ATOM   2184 C  C   . ILE A 1 291 ? -12.507 -12.199 -7.500  1.00 97.57 291 A 1 
ATOM   2185 O  O   . ILE A 1 291 ? -11.836 -12.910 -8.240  1.00 96.56 291 A 1 
ATOM   2186 C  CB  . ILE A 1 291 ? -14.920 -12.679 -8.197  1.00 97.09 291 A 1 
ATOM   2187 C  CG1 . ILE A 1 291 ? -16.243 -12.033 -8.674  1.00 93.28 291 A 1 
ATOM   2188 C  CG2 . ILE A 1 291 ? -15.138 -13.475 -6.895  1.00 93.83 291 A 1 
ATOM   2189 C  CD1 . ILE A 1 291 ? -17.305 -13.042 -9.123  1.00 86.26 291 A 1 
ATOM   2190 N  N   . THR A 1 292 ? -12.146 -11.946 -6.241  1.00 97.80 292 A 1 
ATOM   2191 C  CA  . THR A 1 292 ? -11.037 -12.597 -5.534  1.00 97.63 292 A 1 
ATOM   2192 C  C   . THR A 1 292 ? -11.622 -13.410 -4.391  1.00 97.96 292 A 1 
ATOM   2193 O  O   . THR A 1 292 ? -12.322 -12.868 -3.547  1.00 97.18 292 A 1 
ATOM   2194 C  CB  . THR A 1 292 ? -10.025 -11.576 -5.008  1.00 96.20 292 A 1 
ATOM   2195 O  OG1 . THR A 1 292 ? -9.571  -10.744 -6.046  1.00 91.55 292 A 1 
ATOM   2196 C  CG2 . THR A 1 292 ? -8.793  -12.243 -4.394  1.00 91.48 292 A 1 
ATOM   2197 N  N   . LYS A 1 293 ? -11.340 -14.718 -4.350  1.00 98.09 293 A 1 
ATOM   2198 C  CA  . LYS A 1 293 ? -11.828 -15.599 -3.283  1.00 97.99 293 A 1 
ATOM   2199 C  C   . LYS A 1 293 ? -10.759 -16.602 -2.898  1.00 98.17 293 A 1 
ATOM   2200 O  O   . LYS A 1 293 ? -10.054 -17.112 -3.770  1.00 97.23 293 A 1 
ATOM   2201 C  CB  . LYS A 1 293 ? -13.156 -16.261 -3.710  1.00 95.37 293 A 1 
ATOM   2202 C  CG  . LYS A 1 293 ? -13.040 -17.119 -4.985  1.00 88.77 293 A 1 
ATOM   2203 C  CD  . LYS A 1 293 ? -14.417 -17.493 -5.558  1.00 89.20 293 A 1 
ATOM   2204 C  CE  . LYS A 1 293 ? -14.214 -18.216 -6.897  1.00 78.57 293 A 1 
ATOM   2205 N  NZ  . LYS A 1 293 ? -15.420 -18.192 -7.771  1.00 72.77 293 A 1 
ATOM   2206 N  N   . GLY A 1 294 ? -10.650 -16.911 -1.613  1.00 98.25 294 A 1 
ATOM   2207 C  CA  . GLY A 1 294 ? -9.610  -17.810 -1.155  1.00 98.37 294 A 1 
ATOM   2208 C  C   . GLY A 1 294 ? -9.755  -18.267 0.293   1.00 98.54 294 A 1 
ATOM   2209 O  O   . GLY A 1 294 ? -10.681 -17.885 1.008   1.00 98.11 294 A 1 
ATOM   2210 N  N   . ALA A 1 295 ? -8.806  -19.114 0.676   1.00 98.53 295 A 1 
ATOM   2211 C  CA  . ALA A 1 295 ? -8.663  -19.632 2.020   1.00 98.54 295 A 1 
ATOM   2212 C  C   . ALA A 1 295 ? -7.193  -19.664 2.414   1.00 98.56 295 A 1 
ATOM   2213 O  O   . ALA A 1 295 ? -6.334  -20.055 1.620   1.00 97.84 295 A 1 
ATOM   2214 C  CB  . ALA A 1 295 ? -9.299  -21.026 2.089   1.00 97.87 295 A 1 
ATOM   2215 N  N   . ARG A 1 296 ? -6.906  -19.280 3.648   1.00 98.57 296 A 1 
ATOM   2216 C  CA  . ARG A 1 296 ? -5.578  -19.279 4.241   1.00 98.48 296 A 1 
ATOM   2217 C  C   . ARG A 1 296 ? -5.595  -19.999 5.575   1.00 98.59 296 A 1 
ATOM   2218 O  O   . ARG A 1 296 ? -6.517  -19.833 6.360   1.00 97.84 296 A 1 
ATOM   2219 C  CB  . ARG A 1 296 ? -5.089  -17.820 4.329   1.00 96.71 296 A 1 
ATOM   2220 C  CG  . ARG A 1 296 ? -3.919  -17.597 5.293   1.00 88.61 296 A 1 
ATOM   2221 C  CD  . ARG A 1 296 ? -3.468  -16.136 5.257   1.00 86.30 296 A 1 
ATOM   2222 N  NE  . ARG A 1 296 ? -2.674  -15.773 6.437   1.00 76.30 296 A 1 
ATOM   2223 C  CZ  . ARG A 1 296 ? -2.385  -14.555 6.815   1.00 71.64 296 A 1 
ATOM   2224 N  NH1 . ARG A 1 296 ? -2.724  -13.513 6.106   1.00 64.37 296 A 1 
ATOM   2225 N  NH2 . ARG A 1 296 ? -1.761  -14.338 7.923   1.00 61.30 296 A 1 
ATOM   2226 N  N   . LEU A 1 297 ? -4.536  -20.760 5.832   1.00 98.33 297 A 1 
ATOM   2227 C  CA  . LEU A 1 297 ? -4.256  -21.386 7.115   1.00 98.35 297 A 1 
ATOM   2228 C  C   . LEU A 1 297 ? -2.827  -21.035 7.521   1.00 98.35 297 A 1 
ATOM   2229 O  O   . LEU A 1 297 ? -1.900  -21.220 6.739   1.00 97.50 297 A 1 
ATOM   2230 C  CB  . LEU A 1 297 ? -4.457  -22.906 6.975   1.00 97.39 297 A 1 
ATOM   2231 C  CG  . LEU A 1 297 ? -4.568  -23.616 8.338   1.00 84.15 297 A 1 
ATOM   2232 C  CD1 . LEU A 1 297 ? -5.993  -23.538 8.872   1.00 78.42 297 A 1 
ATOM   2233 C  CD2 . LEU A 1 297 ? -4.203  -25.092 8.202   1.00 78.92 297 A 1 
ATOM   2234 N  N   . GLU A 1 298 ? -2.647  -20.549 8.745   1.00 98.25 298 A 1 
ATOM   2235 C  CA  . GLU A 1 298 ? -1.340  -20.175 9.286   1.00 97.94 298 A 1 
ATOM   2236 C  C   . GLU A 1 298 ? -1.230  -20.646 10.736  1.00 98.06 298 A 1 
ATOM   2237 O  O   . GLU A 1 298 ? -2.229  -20.716 11.453  1.00 97.06 298 A 1 
ATOM   2238 C  CB  . GLU A 1 298 ? -1.162  -18.657 9.155   1.00 96.09 298 A 1 
ATOM   2239 C  CG  . GLU A 1 298 ? 0.265   -18.167 9.472   1.00 90.84 298 A 1 
ATOM   2240 C  CD  . GLU A 1 298 ? 0.370   -16.661 9.172   1.00 90.03 298 A 1 
ATOM   2241 O  OE1 . GLU A 1 298 ? 0.337   -15.849 10.109  1.00 82.22 298 A 1 
ATOM   2242 O  OE2 . GLU A 1 298 ? 0.384   -16.298 7.983   1.00 83.10 298 A 1 
ATOM   2243 N  N   . ASN A 1 299 ? -0.026  -20.981 11.195  1.00 97.96 299 A 1 
ATOM   2244 C  CA  . ASN A 1 299 ? 0.263   -21.251 12.592  1.00 97.90 299 A 1 
ATOM   2245 C  C   . ASN A 1 299 ? 1.574   -20.596 13.009  1.00 97.91 299 A 1 
ATOM   2246 O  O   . ASN A 1 299 ? 2.471   -20.382 12.194  1.00 97.26 299 A 1 
ATOM   2247 C  CB  . ASN A 1 299 ? 0.269   -22.773 12.848  1.00 97.52 299 A 1 
ATOM   2248 C  CG  . ASN A 1 299 ? 0.416   -23.103 14.320  1.00 97.13 299 A 1 
ATOM   2249 O  OD1 . ASN A 1 299 ? -0.266  -22.578 15.179  1.00 91.76 299 A 1 
ATOM   2250 N  ND2 . ASN A 1 299 ? 1.319   -23.979 14.684  1.00 91.78 299 A 1 
ATOM   2251 N  N   . ARG A 1 300 ? 1.703   -20.324 14.300  1.00 97.79 300 A 1 
ATOM   2252 C  CA  . ARG A 1 300 ? 2.914   -19.834 14.942  1.00 97.52 300 A 1 
ATOM   2253 C  C   . ARG A 1 300 ? 3.360   -20.807 16.019  1.00 97.65 300 A 1 
ATOM   2254 O  O   . ARG A 1 300 ? 2.532   -21.351 16.747  1.00 96.01 300 A 1 
ATOM   2255 C  CB  . ARG A 1 300 ? 2.675   -18.442 15.532  1.00 96.04 300 A 1 
ATOM   2256 C  CG  . ARG A 1 300 ? 2.349   -17.442 14.424  1.00 90.56 300 A 1 
ATOM   2257 C  CD  . ARG A 1 300 ? 1.868   -16.120 15.018  1.00 87.91 300 A 1 
ATOM   2258 N  NE  . ARG A 1 300 ? 1.416   -15.244 13.946  1.00 84.49 300 A 1 
ATOM   2259 C  CZ  . ARG A 1 300 ? 0.746   -14.126 14.076  1.00 82.19 300 A 1 
ATOM   2260 N  NH1 . ARG A 1 300 ? 0.431   -13.654 15.240  1.00 70.59 300 A 1 
ATOM   2261 N  NH2 . ARG A 1 300 ? 0.394   -13.476 13.009  1.00 76.00 300 A 1 
ATOM   2262 N  N   . SER A 1 301 ? 4.666   -21.018 16.103  1.00 97.38 301 A 1 
ATOM   2263 C  CA  . SER A 1 301 ? 5.267   -21.865 17.121  1.00 97.28 301 A 1 
ATOM   2264 C  C   . SER A 1 301 ? 6.551   -21.213 17.622  1.00 97.17 301 A 1 
ATOM   2265 O  O   . SER A 1 301 ? 7.428   -20.894 16.824  1.00 96.07 301 A 1 
ATOM   2266 C  CB  . SER A 1 301 ? 5.575   -23.262 16.561  1.00 96.51 301 A 1 
ATOM   2267 O  OG  . SER A 1 301 ? 4.399   -23.882 16.079  1.00 91.98 301 A 1 
ATOM   2268 N  N   . THR A 1 302 ? 6.670   -21.043 18.929  1.00 96.35 302 A 1 
ATOM   2269 C  CA  . THR A 1 302 ? 7.916   -20.617 19.569  1.00 95.87 302 A 1 
ATOM   2270 C  C   . THR A 1 302 ? 8.695   -21.859 19.989  1.00 95.76 302 A 1 
ATOM   2271 O  O   . THR A 1 302 ? 8.174   -22.730 20.685  1.00 93.39 302 A 1 
ATOM   2272 C  CB  . THR A 1 302 ? 7.657   -19.694 20.765  1.00 94.06 302 A 1 
ATOM   2273 O  OG1 . THR A 1 302 ? 6.859   -18.612 20.354  1.00 85.05 302 A 1 
ATOM   2274 C  CG2 . THR A 1 302 ? 8.949   -19.095 21.317  1.00 83.46 302 A 1 
ATOM   2275 N  N   . LEU A 1 303 ? 9.939   -21.967 19.539  1.00 95.81 303 A 1 
ATOM   2276 C  CA  . LEU A 1 303 ? 10.797  -23.120 19.791  1.00 95.45 303 A 1 
ATOM   2277 C  C   . LEU A 1 303 ? 12.065  -22.696 20.521  1.00 95.15 303 A 1 
ATOM   2278 O  O   . LEU A 1 303 ? 12.673  -21.676 20.206  1.00 91.87 303 A 1 
ATOM   2279 C  CB  . LEU A 1 303 ? 11.144  -23.835 18.477  1.00 93.50 303 A 1 
ATOM   2280 C  CG  . LEU A 1 303 ? 9.943   -24.357 17.672  1.00 89.76 303 A 1 
ATOM   2281 C  CD1 . LEU A 1 303 ? 10.451  -25.087 16.432  1.00 83.51 303 A 1 
ATOM   2282 C  CD2 . LEU A 1 303 ? 9.096   -25.344 18.468  1.00 83.15 303 A 1 
ATOM   2283 N  N   . PHE A 1 304 ? 12.503  -23.525 21.446  1.00 93.67 304 A 1 
ATOM   2284 C  CA  . PHE A 1 304 ? 13.769  -23.362 22.156  1.00 93.98 304 A 1 
ATOM   2285 C  C   . PHE A 1 304 ? 13.911  -22.003 22.863  1.00 94.08 304 A 1 
ATOM   2286 O  O   . PHE A 1 304 ? 15.009  -21.459 22.920  1.00 89.81 304 A 1 
ATOM   2287 C  CB  . PHE A 1 304 ? 14.938  -23.677 21.211  1.00 91.68 304 A 1 
ATOM   2288 C  CG  . PHE A 1 304 ? 14.775  -24.921 20.372  1.00 89.77 304 A 1 
ATOM   2289 C  CD1 . PHE A 1 304 ? 14.814  -26.187 20.976  1.00 83.90 304 A 1 
ATOM   2290 C  CD2 . PHE A 1 304 ? 14.554  -24.815 18.989  1.00 83.59 304 A 1 
ATOM   2291 C  CE1 . PHE A 1 304 ? 14.648  -27.348 20.201  1.00 81.17 304 A 1 
ATOM   2292 C  CE2 . PHE A 1 304 ? 14.396  -25.968 18.207  1.00 80.54 304 A 1 
ATOM   2293 C  CZ  . PHE A 1 304 ? 14.440  -27.236 18.812  1.00 82.02 304 A 1 
ATOM   2294 N  N   . ALA A 1 305 ? 12.824  -21.486 23.428  1.00 91.42 305 A 1 
ATOM   2295 C  CA  . ALA A 1 305 ? 12.772  -20.159 24.039  1.00 89.57 305 A 1 
ATOM   2296 C  C   . ALA A 1 305 ? 13.877  -19.910 25.085  1.00 89.21 305 A 1 
ATOM   2297 O  O   . ALA A 1 305 ? 14.513  -18.870 25.082  1.00 83.65 305 A 1 
ATOM   2298 C  CB  . ALA A 1 305 ? 11.378  -19.975 24.643  1.00 86.20 305 A 1 
ATOM   2299 N  N   . ASP A 1 306 ? 14.176  -20.906 25.911  1.00 90.58 306 A 1 
ATOM   2300 C  CA  . ASP A 1 306 ? 15.189  -20.819 26.968  1.00 89.73 306 A 1 
ATOM   2301 C  C   . ASP A 1 306 ? 16.605  -21.222 26.515  1.00 90.99 306 A 1 
ATOM   2302 O  O   . ASP A 1 306 ? 17.502  -21.473 27.330  1.00 84.98 306 A 1 
ATOM   2303 C  CB  . ASP A 1 306 ? 14.740  -21.658 28.180  1.00 85.26 306 A 1 
ATOM   2304 C  CG  . ASP A 1 306 ? 13.437  -21.164 28.796  1.00 74.45 306 A 1 
ATOM   2305 O  OD1 . ASP A 1 306 ? 13.252  -19.935 28.863  1.00 65.05 306 A 1 
ATOM   2306 O  OD2 . ASP A 1 306 ? 12.657  -22.044 29.226  1.00 66.01 306 A 1 
ATOM   2307 N  N   . SER A 1 307 ? 16.844  -21.319 25.220  1.00 92.14 307 A 1 
ATOM   2308 C  CA  . SER A 1 307 ? 18.126  -21.730 24.652  1.00 92.52 307 A 1 
ATOM   2309 C  C   . SER A 1 307 ? 18.972  -20.542 24.178  1.00 93.08 307 A 1 
ATOM   2310 O  O   . SER A 1 307 ? 18.622  -19.377 24.358  1.00 88.84 307 A 1 
ATOM   2311 C  CB  . SER A 1 307 ? 17.891  -22.782 23.557  1.00 88.65 307 A 1 
ATOM   2312 O  OG  . SER A 1 307 ? 17.640  -22.168 22.312  1.00 78.78 307 A 1 
ATOM   2313 N  N   . PHE A 1 308 ? 20.101  -20.827 23.540  1.00 94.38 308 A 1 
ATOM   2314 C  CA  . PHE A 1 308 ? 20.950  -19.816 22.902  1.00 94.32 308 A 1 
ATOM   2315 C  C   . PHE A 1 308 ? 20.215  -19.022 21.811  1.00 95.03 308 A 1 
ATOM   2316 O  O   . PHE A 1 308 ? 20.463  -17.830 21.651  1.00 92.26 308 A 1 
ATOM   2317 C  CB  . PHE A 1 308 ? 22.173  -20.523 22.306  1.00 91.32 308 A 1 
ATOM   2318 C  CG  . PHE A 1 308 ? 22.992  -19.652 21.371  1.00 82.05 308 A 1 
ATOM   2319 C  CD1 . PHE A 1 308 ? 22.937  -19.863 19.977  1.00 71.85 308 A 1 
ATOM   2320 C  CD2 . PHE A 1 308 ? 23.767  -18.603 21.883  1.00 71.47 308 A 1 
ATOM   2321 C  CE1 . PHE A 1 308 ? 23.662  -19.027 19.109  1.00 63.54 308 A 1 
ATOM   2322 C  CE2 . PHE A 1 308 ? 24.491  -17.766 21.017  1.00 63.47 308 A 1 
ATOM   2323 C  CZ  . PHE A 1 308 ? 24.439  -17.975 19.630  1.00 62.14 308 A 1 
ATOM   2324 N  N   . ALA A 1 309 ? 19.323  -19.673 21.072  1.00 94.76 309 A 1 
ATOM   2325 C  CA  . ALA A 1 309 ? 18.536  -19.080 20.010  1.00 95.21 309 A 1 
ATOM   2326 C  C   . ALA A 1 309 ? 17.067  -19.463 20.197  1.00 95.69 309 A 1 
ATOM   2327 O  O   . ALA A 1 309 ? 16.713  -20.636 20.095  1.00 93.41 309 A 1 
ATOM   2328 C  CB  . ALA A 1 309 ? 19.107  -19.541 18.664  1.00 93.54 309 A 1 
ATOM   2329 N  N   . SER A 1 310 ? 16.219  -18.465 20.470  1.00 95.85 310 A 1 
ATOM   2330 C  CA  . SER A 1 310 ? 14.770  -18.620 20.477  1.00 95.94 310 A 1 
ATOM   2331 C  C   . SER A 1 310 ? 14.239  -18.448 19.054  1.00 96.41 310 A 1 
ATOM   2332 O  O   . SER A 1 310 ? 14.550  -17.448 18.406  1.00 94.92 310 A 1 
ATOM   2333 C  CB  . SER A 1 310 ? 14.137  -17.588 21.412  1.00 94.22 310 A 1 
ATOM   2334 O  OG  . SER A 1 310 ? 12.728  -17.692 21.377  1.00 85.13 310 A 1 
ATOM   2335 N  N   . HIS A 1 311 ? 13.444  -19.393 18.592  1.00 96.81 311 A 1 
ATOM   2336 C  CA  . HIS A 1 311 ? 12.882  -19.416 17.244  1.00 97.08 311 A 1 
ATOM   2337 C  C   . HIS A 1 311 ? 11.379  -19.149 17.299  1.00 97.04 311 A 1 
ATOM   2338 O  O   . HIS A 1 311 ? 10.626  -19.940 17.859  1.00 95.54 311 A 1 
ATOM   2339 C  CB  . HIS A 1 311 ? 13.176  -20.770 16.599  1.00 96.09 311 A 1 
ATOM   2340 C  CG  . HIS A 1 311 ? 14.628  -21.026 16.323  1.00 96.32 311 A 1 
ATOM   2341 N  ND1 . HIS A 1 311 ? 15.249  -20.870 15.093  1.00 88.61 311 A 1 
ATOM   2342 C  CD2 . HIS A 1 311 ? 15.599  -21.457 17.191  1.00 90.35 311 A 1 
ATOM   2343 C  CE1 . HIS A 1 311 ? 16.543  -21.205 15.216  1.00 90.63 311 A 1 
ATOM   2344 N  NE2 . HIS A 1 311 ? 16.786  -21.565 16.492  1.00 91.80 311 A 1 
ATOM   2345 N  N   . LEU A 1 312 ? 10.913  -18.076 16.658  1.00 96.58 312 A 1 
ATOM   2346 C  CA  . LEU A 1 312 ? 9.502   -17.836 16.386  1.00 96.54 312 A 1 
ATOM   2347 C  C   . LEU A 1 312 ? 9.206   -18.231 14.938  1.00 96.83 312 A 1 
ATOM   2348 O  O   . LEU A 1 312 ? 9.450   -17.468 13.995  1.00 95.94 312 A 1 
ATOM   2349 C  CB  . LEU A 1 312 ? 9.149   -16.381 16.715  1.00 95.76 312 A 1 
ATOM   2350 C  CG  . LEU A 1 312 ? 7.695   -15.989 16.381  1.00 94.33 312 A 1 
ATOM   2351 C  CD1 . LEU A 1 312 ? 6.659   -16.851 17.096  1.00 91.43 312 A 1 
ATOM   2352 C  CD2 . LEU A 1 312 ? 7.465   -14.534 16.780  1.00 91.37 312 A 1 
ATOM   2353 N  N   . LEU A 1 313 ? 8.668   -19.433 14.769  1.00 97.48 313 A 1 
ATOM   2354 C  CA  . LEU A 1 313 ? 8.254   -19.930 13.469  1.00 97.53 313 A 1 
ATOM   2355 C  C   . LEU A 1 313 ? 6.858   -19.430 13.126  1.00 97.51 313 A 1 
ATOM   2356 O  O   . LEU A 1 313 ? 5.923   -19.594 13.900  1.00 96.55 313 A 1 
ATOM   2357 C  CB  . LEU A 1 313 ? 8.319   -21.474 13.445  1.00 96.85 313 A 1 
ATOM   2358 C  CG  . LEU A 1 313 ? 9.740   -22.058 13.571  1.00 94.29 313 A 1 
ATOM   2359 C  CD1 . LEU A 1 313 ? 9.651   -23.578 13.597  1.00 91.07 313 A 1 
ATOM   2360 C  CD2 . LEU A 1 313 ? 10.625  -21.672 12.391  1.00 90.55 313 A 1 
ATOM   2361 N  N   . THR A 1 314 ? 6.705   -18.887 11.916  1.00 97.57 314 A 1 
ATOM   2362 C  CA  . THR A 1 314 ? 5.426   -18.541 11.309  1.00 97.41 314 A 1 
ATOM   2363 C  C   . THR A 1 314 ? 5.331   -19.255 9.972   1.00 97.67 314 A 1 
ATOM   2364 O  O   . THR A 1 314 ? 6.159   -19.027 9.089   1.00 96.73 314 A 1 
ATOM   2365 C  CB  . THR A 1 314 ? 5.276   -17.029 11.122  1.00 96.19 314 A 1 
ATOM   2366 O  OG1 . THR A 1 314 ? 5.466   -16.372 12.354  1.00 92.25 314 A 1 
ATOM   2367 C  CG2 . THR A 1 314 ? 3.895   -16.630 10.610  1.00 92.16 314 A 1 
ATOM   2368 N  N   . TYR A 1 315 ? 4.354   -20.133 9.818   1.00 97.82 315 A 1 
ATOM   2369 C  CA  . TYR A 1 315 ? 4.229   -20.968 8.631   1.00 97.82 315 A 1 
ATOM   2370 C  C   . TYR A 1 315 ? 2.772   -21.191 8.256   1.00 98.06 315 A 1 
ATOM   2371 O  O   . TYR A 1 315 ? 1.893   -21.249 9.114   1.00 97.29 315 A 1 
ATOM   2372 C  CB  . TYR A 1 315 ? 4.975   -22.294 8.835   1.00 97.17 315 A 1 
ATOM   2373 C  CG  . TYR A 1 315 ? 4.572   -23.068 10.066  1.00 97.53 315 A 1 
ATOM   2374 C  CD1 . TYR A 1 315 ? 5.183   -22.801 11.312  1.00 95.92 315 A 1 
ATOM   2375 C  CD2 . TYR A 1 315 ? 3.592   -24.078 9.995   1.00 95.68 315 A 1 
ATOM   2376 C  CE1 . TYR A 1 315 ? 4.834   -23.524 12.460  1.00 94.98 315 A 1 
ATOM   2377 C  CE2 . TYR A 1 315 ? 3.225   -24.810 11.137  1.00 94.99 315 A 1 
ATOM   2378 C  CZ  . TYR A 1 315 ? 3.850   -24.530 12.369  1.00 95.68 315 A 1 
ATOM   2379 O  OH  . TYR A 1 315 ? 3.503   -25.249 13.487  1.00 94.26 315 A 1 
ATOM   2380 N  N   . GLY A 1 316 ? 2.524   -21.339 6.959   1.00 97.99 316 A 1 
ATOM   2381 C  CA  . GLY A 1 316 ? 1.172   -21.497 6.477   1.00 97.98 316 A 1 
ATOM   2382 C  C   . GLY A 1 316 ? 1.076   -21.841 5.002   1.00 98.39 316 A 1 
ATOM   2383 O  O   . GLY A 1 316 ? 2.079   -22.050 4.310   1.00 97.75 316 A 1 
ATOM   2384 N  N   . GLY A 1 317 ? -0.171  -21.896 4.542   1.00 98.28 317 A 1 
ATOM   2385 C  CA  . GLY A 1 317 ? -0.507  -22.096 3.144   1.00 98.19 317 A 1 
ATOM   2386 C  C   . GLY A 1 317 ? -1.769  -21.326 2.775   1.00 98.38 317 A 1 
ATOM   2387 O  O   . GLY A 1 317 ? -2.617  -21.042 3.623   1.00 97.59 317 A 1 
ATOM   2388 N  N   . GLU A 1 318 ? -1.876  -20.997 1.494   1.00 98.40 318 A 1 
ATOM   2389 C  CA  . GLU A 1 318 ? -3.013  -20.264 0.954   1.00 98.23 318 A 1 
ATOM   2390 C  C   . GLU A 1 318 ? -3.342  -20.747 -0.450  1.00 98.36 318 A 1 
ATOM   2391 O  O   . GLU A 1 318 ? -2.461  -21.008 -1.267  1.00 97.73 318 A 1 
ATOM   2392 C  CB  . GLU A 1 318 ? -2.707  -18.758 1.000   1.00 97.05 318 A 1 
ATOM   2393 C  CG  . GLU A 1 318 ? -3.884  -17.876 0.544   1.00 93.92 318 A 1 
ATOM   2394 C  CD  . GLU A 1 318 ? -3.632  -16.377 0.762   1.00 93.31 318 A 1 
ATOM   2395 O  OE1 . GLU A 1 318 ? -4.628  -15.625 0.814   1.00 85.88 318 A 1 
ATOM   2396 O  OE2 . GLU A 1 318 ? -2.463  -15.957 0.888   1.00 87.02 318 A 1 
ATOM   2397 N  N   . TYR A 1 319 ? -4.642  -20.847 -0.732  1.00 98.13 319 A 1 
ATOM   2398 C  CA  . TYR A 1 319 ? -5.178  -20.960 -2.071  1.00 98.24 319 A 1 
ATOM   2399 C  C   . TYR A 1 319 ? -6.129  -19.796 -2.310  1.00 98.28 319 A 1 
ATOM   2400 O  O   . TYR A 1 319 ? -7.008  -19.542 -1.480  1.00 97.81 319 A 1 
ATOM   2401 C  CB  . TYR A 1 319 ? -5.879  -22.301 -2.265  1.00 97.91 319 A 1 
ATOM   2402 C  CG  . TYR A 1 319 ? -6.722  -22.372 -3.526  1.00 96.39 319 A 1 
ATOM   2403 C  CD1 . TYR A 1 319 ? -8.112  -22.156 -3.467  1.00 93.52 319 A 1 
ATOM   2404 C  CD2 . TYR A 1 319 ? -6.110  -22.591 -4.779  1.00 94.42 319 A 1 
ATOM   2405 C  CE1 . TYR A 1 319 ? -8.895  -22.178 -4.641  1.00 92.41 319 A 1 
ATOM   2406 C  CE2 . TYR A 1 319 ? -6.878  -22.614 -5.960  1.00 92.52 319 A 1 
ATOM   2407 C  CZ  . TYR A 1 319 ? -8.271  -22.404 -5.885  1.00 91.90 319 A 1 
ATOM   2408 O  OH  . TYR A 1 319 ? -9.030  -22.429 -7.026  1.00 89.59 319 A 1 
ATOM   2409 N  N   . TYR A 1 320 ? -5.997  -19.127 -3.452  1.00 98.11 320 A 1 
ATOM   2410 C  CA  . TYR A 1 320 ? -6.979  -18.146 -3.893  1.00 97.94 320 A 1 
ATOM   2411 C  C   . TYR A 1 320 ? -7.121  -18.146 -5.408  1.00 98.05 320 A 1 
ATOM   2412 O  O   . TYR A 1 320 ? -6.213  -18.513 -6.149  1.00 97.61 320 A 1 
ATOM   2413 C  CB  . TYR A 1 320 ? -6.658  -16.746 -3.347  1.00 97.31 320 A 1 
ATOM   2414 C  CG  . TYR A 1 320 ? -5.447  -16.074 -3.959  1.00 97.25 320 A 1 
ATOM   2415 C  CD1 . TYR A 1 320 ? -4.161  -16.320 -3.444  1.00 96.00 320 A 1 
ATOM   2416 C  CD2 . TYR A 1 320 ? -5.598  -15.183 -5.041  1.00 95.92 320 A 1 
ATOM   2417 C  CE1 . TYR A 1 320 ? -3.037  -15.692 -3.995  1.00 94.85 320 A 1 
ATOM   2418 C  CE2 . TYR A 1 320 ? -4.480  -14.545 -5.599  1.00 94.79 320 A 1 
ATOM   2419 C  CZ  . TYR A 1 320 ? -3.199  -14.799 -5.075  1.00 94.87 320 A 1 
ATOM   2420 O  OH  . TYR A 1 320 ? -2.106  -14.177 -5.614  1.00 92.93 320 A 1 
ATOM   2421 N  N   . ARG A 1 321 ? -8.283  -17.682 -5.862  1.00 97.98 321 A 1 
ATOM   2422 C  CA  . ARG A 1 321 ? -8.607  -17.464 -7.272  1.00 97.92 321 A 1 
ATOM   2423 C  C   . ARG A 1 321 ? -8.956  -16.001 -7.487  1.00 97.95 321 A 1 
ATOM   2424 O  O   . ARG A 1 321 ? -9.687  -15.417 -6.691  1.00 96.77 321 A 1 
ATOM   2425 C  CB  . ARG A 1 321 ? -9.742  -18.409 -7.684  1.00 96.93 321 A 1 
ATOM   2426 C  CG  . ARG A 1 321 ? -10.204 -18.182 -9.120  1.00 94.29 321 A 1 
ATOM   2427 C  CD  . ARG A 1 321 ? -11.278 -19.203 -9.539  1.00 92.19 321 A 1 
ATOM   2428 N  NE  . ARG A 1 321 ? -10.682 -20.538 -9.672  1.00 86.93 321 A 1 
ATOM   2429 C  CZ  . ARG A 1 321 ? -11.261 -21.641 -10.104 1.00 86.29 321 A 1 
ATOM   2430 N  NH1 . ARG A 1 321 ? -12.519 -21.673 -10.441 1.00 77.85 321 A 1 
ATOM   2431 N  NH2 . ARG A 1 321 ? -10.553 -22.732 -10.207 1.00 77.74 321 A 1 
ATOM   2432 N  N   . GLN A 1 322 ? -8.499  -15.471 -8.610  1.00 97.28 322 A 1 
ATOM   2433 C  CA  . GLN A 1 322 ? -9.042  -14.253 -9.190  1.00 96.88 322 A 1 
ATOM   2434 C  C   . GLN A 1 322 ? -9.743  -14.583 -10.511 1.00 96.71 322 A 1 
ATOM   2435 O  O   . GLN A 1 322 ? -9.224  -15.347 -11.317 1.00 95.62 322 A 1 
ATOM   2436 C  CB  . GLN A 1 322 ? -7.951  -13.195 -9.374  1.00 95.92 322 A 1 
ATOM   2437 C  CG  . GLN A 1 322 ? -7.498  -12.626 -8.027  1.00 90.19 322 A 1 
ATOM   2438 C  CD  . GLN A 1 322 ? -6.468  -11.499 -8.162  1.00 90.15 322 A 1 
ATOM   2439 O  OE1 . GLN A 1 322 ? -5.550  -11.547 -8.952  1.00 81.74 322 A 1 
ATOM   2440 N  NE2 . GLN A 1 322 ? -6.587  -10.459 -7.377  1.00 79.94 322 A 1 
ATOM   2441 N  N   . GLU A 1 323 ? -10.926 -14.017 -10.706 1.00 96.98 323 A 1 
ATOM   2442 C  CA  . GLU A 1 323 ? -11.723 -14.133 -11.930 1.00 96.62 323 A 1 
ATOM   2443 C  C   . GLU A 1 323 ? -12.017 -12.727 -12.443 1.00 97.24 323 A 1 
ATOM   2444 O  O   . GLU A 1 323 ? -12.303 -11.823 -11.656 1.00 95.72 323 A 1 
ATOM   2445 C  CB  . GLU A 1 323 ? -13.035 -14.890 -11.652 1.00 92.78 323 A 1 
ATOM   2446 C  CG  . GLU A 1 323 ? -12.814 -16.354 -11.233 1.00 81.66 323 A 1 
ATOM   2447 C  CD  . GLU A 1 323 ? -14.088 -17.078 -10.737 1.00 84.28 323 A 1 
ATOM   2448 O  OE1 . GLU A 1 323 ? -13.937 -18.157 -10.120 1.00 78.39 323 A 1 
ATOM   2449 O  OE2 . GLU A 1 323 ? -15.203 -16.572 -10.892 1.00 79.14 323 A 1 
ATOM   2450 N  N   . GLN A 1 324 ? -11.948 -12.540 -13.754 1.00 96.19 324 A 1 
ATOM   2451 C  CA  . GLN A 1 324 ? -12.163 -11.268 -14.411 1.00 95.13 324 A 1 
ATOM   2452 C  C   . GLN A 1 324 ? -13.225 -11.424 -15.504 1.00 95.70 324 A 1 
ATOM   2453 O  O   . GLN A 1 324 ? -13.072 -12.262 -16.399 1.00 93.89 324 A 1 
ATOM   2454 C  CB  . GLN A 1 324 ? -10.819 -10.786 -14.963 1.00 90.40 324 A 1 
ATOM   2455 C  CG  . GLN A 1 324 ? -10.847 -9.316  -15.364 1.00 83.24 324 A 1 
ATOM   2456 C  CD  . GLN A 1 324 ? -9.486  -8.830  -15.846 1.00 87.12 324 A 1 
ATOM   2457 O  OE1 . GLN A 1 324 ? -8.564  -8.638  -15.080 1.00 79.58 324 A 1 
ATOM   2458 N  NE2 . GLN A 1 324 ? -9.318  -8.605  -17.124 1.00 79.46 324 A 1 
ATOM   2459 N  N   . HIS A 1 325 ? -14.283 -10.629 -15.436 1.00 94.22 325 A 1 
ATOM   2460 C  CA  . HIS A 1 325 ? -15.437 -10.712 -16.319 1.00 94.00 325 A 1 
ATOM   2461 C  C   . HIS A 1 325 ? -15.728 -9.345  -16.965 1.00 93.95 325 A 1 
ATOM   2462 O  O   . HIS A 1 325 ? -16.177 -8.422  -16.280 1.00 91.92 325 A 1 
ATOM   2463 C  CB  . HIS A 1 325 ? -16.645 -11.242 -15.539 1.00 92.90 325 A 1 
ATOM   2464 C  CG  . HIS A 1 325 ? -16.432 -12.584 -14.907 1.00 90.10 325 A 1 
ATOM   2465 N  ND1 . HIS A 1 325 ? -16.298 -13.797 -15.553 1.00 79.94 325 A 1 
ATOM   2466 C  CD2 . HIS A 1 325 ? -16.311 -12.853 -13.561 1.00 78.33 325 A 1 
ATOM   2467 C  CE1 . HIS A 1 325 ? -16.109 -14.752 -14.625 1.00 80.75 325 A 1 
ATOM   2468 N  NE2 . HIS A 1 325 ? -16.115 -14.212 -13.412 1.00 81.85 325 A 1 
ATOM   2469 N  N   . PRO A 1 326 ? -15.495 -9.193  -18.278 1.00 93.07 326 A 1 
ATOM   2470 C  CA  . PRO A 1 326 ? -15.933 -8.016  -19.015 1.00 90.70 326 A 1 
ATOM   2471 C  C   . PRO A 1 326 ? -17.414 -8.128  -19.398 1.00 90.33 326 A 1 
ATOM   2472 O  O   . PRO A 1 326 ? -17.984 -9.213  -19.498 1.00 85.56 326 A 1 
ATOM   2473 C  CB  . PRO A 1 326 ? -15.040 -7.963  -20.252 1.00 88.19 326 A 1 
ATOM   2474 C  CG  . PRO A 1 326 ? -14.817 -9.440  -20.561 1.00 88.89 326 A 1 
ATOM   2475 C  CD  . PRO A 1 326 ? -14.800 -10.103 -19.177 1.00 91.83 326 A 1 
ATOM   2476 N  N   . GLY A 1 327 ? -18.048 -6.989  -19.690 1.00 89.02 327 A 1 
ATOM   2477 C  CA  . GLY A 1 327 ? -19.397 -6.927  -20.223 1.00 87.38 327 A 1 
ATOM   2478 C  C   . GLY A 1 327 ? -19.648 -5.665  -21.047 1.00 88.02 327 A 1 
ATOM   2479 O  O   . GLY A 1 327 ? -18.955 -4.659  -20.921 1.00 84.19 327 A 1 
ATOM   2480 N  N   . GLY A 1 328 ? -20.661 -5.720  -21.895 1.00 86.09 328 A 1 
ATOM   2481 C  CA  . GLY A 1 328 ? -21.034 -4.607  -22.756 1.00 84.08 328 A 1 
ATOM   2482 C  C   . GLY A 1 328 ? -19.948 -4.266  -23.783 1.00 85.33 328 A 1 
ATOM   2483 O  O   . GLY A 1 328 ? -19.405 -5.150  -24.438 1.00 80.37 328 A 1 
ATOM   2484 N  N   . ALA A 1 329 ? -19.631 -2.979  -23.918 1.00 83.38 329 A 1 
ATOM   2485 C  CA  . ALA A 1 329 ? -18.633 -2.464  -24.857 1.00 81.39 329 A 1 
ATOM   2486 C  C   . ALA A 1 329 ? -17.214 -2.372  -24.251 1.00 82.15 329 A 1 
ATOM   2487 O  O   . ALA A 1 329 ? -16.364 -1.652  -24.776 1.00 77.85 329 A 1 
ATOM   2488 C  CB  . ALA A 1 329 ? -19.140 -1.129  -25.411 1.00 78.69 329 A 1 
ATOM   2489 N  N   . THR A 1 330 ? -16.952 -3.064  -23.147 1.00 83.25 330 A 1 
ATOM   2490 C  CA  . THR A 1 330 ? -15.659 -3.031  -22.453 1.00 83.76 330 A 1 
ATOM   2491 C  C   . THR A 1 330 ? -14.543 -3.573  -23.336 1.00 84.94 330 A 1 
ATOM   2492 O  O   . THR A 1 330 ? -14.663 -4.643  -23.924 1.00 81.70 330 A 1 
ATOM   2493 C  CB  . THR A 1 330 ? -15.720 -3.819  -21.135 1.00 79.99 330 A 1 
ATOM   2494 O  OG1 . THR A 1 330 ? -16.661 -3.194  -20.292 1.00 73.49 330 A 1 
ATOM   2495 C  CG2 . THR A 1 330 ? -14.405 -3.850  -20.372 1.00 74.80 330 A 1 
ATOM   2496 N  N   . THR A 1 331 ? -13.433 -2.839  -23.380 1.00 82.60 331 A 1 
ATOM   2497 C  CA  . THR A 1 331 ? -12.196 -3.249  -24.046 1.00 79.88 331 A 1 
ATOM   2498 C  C   . THR A 1 331 ? -11.039 -3.217  -23.051 1.00 80.42 331 A 1 
ATOM   2499 O  O   . THR A 1 331 ? -11.086 -2.495  -22.062 1.00 74.96 331 A 1 
ATOM   2500 C  CB  . THR A 1 331 ? -11.882 -2.354  -25.266 1.00 75.22 331 A 1 
ATOM   2501 O  OG1 . THR A 1 331 ? -11.754 -1.010  -24.889 1.00 70.01 331 A 1 
ATOM   2502 C  CG2 . THR A 1 331 ? -12.961 -2.436  -26.335 1.00 70.33 331 A 1 
ATOM   2503 N  N   . GLY A 1 332 ? -9.995  -4.008  -23.320 1.00 82.45 332 A 1 
ATOM   2504 C  CA  . GLY A 1 332 ? -8.802  -4.032  -22.470 1.00 81.53 332 A 1 
ATOM   2505 C  C   . GLY A 1 332 ? -8.990  -4.722  -21.120 1.00 85.10 332 A 1 
ATOM   2506 O  O   . GLY A 1 332 ? -8.179  -4.533  -20.228 1.00 81.41 332 A 1 
ATOM   2507 N  N   . PHE A 1 333 ? -10.053 -5.525  -20.969 1.00 89.17 333 A 1 
ATOM   2508 C  CA  . PHE A 1 333 ? -10.356 -6.268  -19.745 1.00 90.72 333 A 1 
ATOM   2509 C  C   . PHE A 1 333 ? -10.803 -7.696  -20.102 1.00 91.39 333 A 1 
ATOM   2510 O  O   . PHE A 1 333 ? -11.997 -7.982  -20.128 1.00 88.76 333 A 1 
ATOM   2511 C  CB  . PHE A 1 333 ? -11.396 -5.479  -18.936 1.00 90.91 333 A 1 
ATOM   2512 C  CG  . PHE A 1 333 ? -11.498 -5.900  -17.487 1.00 91.68 333 A 1 
ATOM   2513 C  CD1 . PHE A 1 333 ? -12.513 -6.767  -17.060 1.00 91.94 333 A 1 
ATOM   2514 C  CD2 . PHE A 1 333 ? -10.581 -5.382  -16.553 1.00 91.69 333 A 1 
ATOM   2515 C  CE1 . PHE A 1 333 ? -12.630 -7.105  -15.705 1.00 90.43 333 A 1 
ATOM   2516 C  CE2 . PHE A 1 333 ? -10.695 -5.716  -15.193 1.00 91.33 333 A 1 
ATOM   2517 C  CZ  . PHE A 1 333 ? -11.722 -6.583  -14.764 1.00 92.35 333 A 1 
ATOM   2518 N  N   . PRO A 1 334 ? -9.868  -8.580  -20.477 1.00 91.23 334 A 1 
ATOM   2519 C  CA  . PRO A 1 334 ? -10.212 -9.900  -21.004 1.00 90.75 334 A 1 
ATOM   2520 C  C   . PRO A 1 334 ? -10.915 -10.780 -19.968 1.00 91.76 334 A 1 
ATOM   2521 O  O   . PRO A 1 334 ? -10.629 -10.710 -18.774 1.00 90.26 334 A 1 
ATOM   2522 C  CB  . PRO A 1 334 ? -8.884  -10.509 -21.464 1.00 88.29 334 A 1 
ATOM   2523 C  CG  . PRO A 1 334 ? -7.848  -9.811  -20.595 1.00 87.41 334 A 1 
ATOM   2524 C  CD  . PRO A 1 334 ? -8.424  -8.403  -20.451 1.00 90.13 334 A 1 
ATOM   2525 N  N   . GLN A 1 335 ? -11.796 -11.675 -20.446 1.00 92.23 335 A 1 
ATOM   2526 C  CA  . GLN A 1 335 ? -12.360 -12.759 -19.644 1.00 92.54 335 A 1 
ATOM   2527 C  C   . GLN A 1 335 ? -11.241 -13.752 -19.309 1.00 92.92 335 A 1 
ATOM   2528 O  O   . GLN A 1 335 ? -10.714 -14.419 -20.195 1.00 89.82 335 A 1 
ATOM   2529 C  CB  . GLN A 1 335 ? -13.487 -13.448 -20.437 1.00 91.15 335 A 1 
ATOM   2530 C  CG  . GLN A 1 335 ? -14.138 -14.627 -19.699 1.00 87.66 335 A 1 
ATOM   2531 C  CD  . GLN A 1 335 ? -15.084 -14.212 -18.567 1.00 85.33 335 A 1 
ATOM   2532 O  OE1 . GLN A 1 335 ? -15.693 -13.163 -18.587 1.00 77.24 335 A 1 
ATOM   2533 N  NE2 . GLN A 1 335 ? -15.242 -15.029 -17.563 1.00 74.03 335 A 1 
ATOM   2534 N  N   . ALA A 1 336 ? -10.883 -13.864 -18.034 1.00 93.94 336 A 1 
ATOM   2535 C  CA  . ALA A 1 336 ? -9.820  -14.744 -17.597 1.00 94.26 336 A 1 
ATOM   2536 C  C   . ALA A 1 336 ? -9.982  -15.148 -16.130 1.00 95.34 336 A 1 
ATOM   2537 O  O   . ALA A 1 336 ? -10.757 -14.554 -15.379 1.00 94.50 336 A 1 
ATOM   2538 C  CB  . ALA A 1 336 ? -8.465  -14.053 -17.840 1.00 92.42 336 A 1 
ATOM   2539 N  N   . LYS A 1 337 ? -9.214  -16.150 -15.715 1.00 95.29 337 A 1 
ATOM   2540 C  CA  . LYS A 1 337 ? -9.036  -16.514 -14.312 1.00 95.84 337 A 1 
ATOM   2541 C  C   . LYS A 1 337 ? -7.584  -16.866 -14.031 1.00 95.91 337 A 1 
ATOM   2542 O  O   . LYS A 1 337 ? -6.858  -17.290 -14.935 1.00 94.41 337 A 1 
ATOM   2543 C  CB  . LYS A 1 337 ? -10.010 -17.638 -13.903 1.00 93.68 337 A 1 
ATOM   2544 C  CG  . LYS A 1 337 ? -9.677  -18.965 -14.597 1.00 87.22 337 A 1 
ATOM   2545 C  CD  . LYS A 1 337 ? -10.686 -20.070 -14.270 1.00 87.25 337 A 1 
ATOM   2546 C  CE  . LYS A 1 337 ? -10.218 -21.318 -15.022 1.00 75.66 337 A 1 
ATOM   2547 N  NZ  . LYS A 1 337 ? -11.185 -22.428 -14.927 1.00 69.41 337 A 1 
ATOM   2548 N  N   . ILE A 1 338 ? -7.180  -16.752 -12.780 1.00 95.96 338 A 1 
ATOM   2549 C  CA  . ILE A 1 338 ? -5.884  -17.207 -12.303 1.00 95.90 338 A 1 
ATOM   2550 C  C   . ILE A 1 338 ? -6.038  -17.836 -10.919 1.00 96.32 338 A 1 
ATOM   2551 O  O   . ILE A 1 338 ? -6.670  -17.265 -10.032 1.00 96.12 338 A 1 
ATOM   2552 C  CB  . ILE A 1 338 ? -4.843  -16.075 -12.394 1.00 94.78 338 A 1 
ATOM   2553 C  CG1 . ILE A 1 338 ? -3.424  -16.602 -12.122 1.00 90.13 338 A 1 
ATOM   2554 C  CG2 . ILE A 1 338 ? -5.199  -14.879 -11.493 1.00 90.36 338 A 1 
ATOM   2555 C  CD1 . ILE A 1 338 ? -2.323  -15.618 -12.542 1.00 88.52 338 A 1 
ATOM   2556 N  N   . ASP A 1 339 ? -5.489  -19.031 -10.754 1.00 96.84 339 A 1 
ATOM   2557 C  CA  . ASP A 1 339 ? -5.448  -19.771 -9.500  1.00 97.12 339 A 1 
ATOM   2558 C  C   . ASP A 1 339 ? -4.037  -19.695 -8.912  1.00 97.28 339 A 1 
ATOM   2559 O  O   . ASP A 1 339 ? -3.063  -19.946 -9.622  1.00 96.14 339 A 1 
ATOM   2560 C  CB  . ASP A 1 339 ? -5.875  -21.225 -9.735  1.00 96.48 339 A 1 
ATOM   2561 C  CG  . ASP A 1 339 ? -7.372  -21.371 -10.046 1.00 94.83 339 A 1 
ATOM   2562 O  OD1 . ASP A 1 339 ? -8.187  -21.068 -9.153  1.00 88.11 339 A 1 
ATOM   2563 O  OD2 . ASP A 1 339 ? -7.773  -21.836 -11.131 1.00 88.38 339 A 1 
ATOM   2564 N  N   . PHE A 1 340 ? -3.922  -19.401 -7.636  1.00 97.69 340 A 1 
ATOM   2565 C  CA  . PHE A 1 340 ? -2.664  -19.371 -6.893  1.00 97.56 340 A 1 
ATOM   2566 C  C   . PHE A 1 340 ? -2.710  -20.374 -5.744  1.00 97.83 340 A 1 
ATOM   2567 O  O   . PHE A 1 340 ? -3.670  -20.407 -4.974  1.00 97.38 340 A 1 
ATOM   2568 C  CB  . PHE A 1 340 ? -2.404  -17.970 -6.343  1.00 96.43 340 A 1 
ATOM   2569 C  CG  . PHE A 1 340 ? -2.027  -16.938 -7.378  1.00 95.11 340 A 1 
ATOM   2570 C  CD1 . PHE A 1 340 ? -0.673  -16.666 -7.647  1.00 92.11 340 A 1 
ATOM   2571 C  CD2 . PHE A 1 340 ? -3.024  -16.207 -8.042  1.00 92.57 340 A 1 
ATOM   2572 C  CE1 . PHE A 1 340 ? -0.316  -15.666 -8.555  1.00 90.83 340 A 1 
ATOM   2573 C  CE2 . PHE A 1 340 ? -2.672  -15.202 -8.962  1.00 90.79 340 A 1 
ATOM   2574 C  CZ  . PHE A 1 340 ? -1.317  -14.923 -9.209  1.00 90.69 340 A 1 
ATOM   2575 N  N   . SER A 1 341 ? -1.635  -21.137 -5.588  1.00 97.51 341 A 1 
ATOM   2576 C  CA  . SER A 1 341 ? -1.390  -22.003 -4.443  1.00 97.79 341 A 1 
ATOM   2577 C  C   . SER A 1 341 ? -0.014  -21.692 -3.875  1.00 97.64 341 A 1 
ATOM   2578 O  O   . SER A 1 341 ? 0.946   -21.523 -4.627  1.00 96.41 341 A 1 
ATOM   2579 C  CB  . SER A 1 341 ? -1.477  -23.478 -4.839  1.00 97.15 341 A 1 
ATOM   2580 O  OG  . SER A 1 341 ? -2.787  -23.790 -5.280  1.00 89.85 341 A 1 
ATOM   2581 N  N   . SER A 1 342 ? 0.090   -21.611 -2.557  1.00 98.05 342 A 1 
ATOM   2582 C  CA  . SER A 1 342 ? 1.356   -21.262 -1.919  1.00 97.83 342 A 1 
ATOM   2583 C  C   . SER A 1 342 ? 1.510   -21.868 -0.536  1.00 98.16 342 A 1 
ATOM   2584 O  O   . SER A 1 342 ? 0.536   -22.209 0.136   1.00 97.32 342 A 1 
ATOM   2585 C  CB  . SER A 1 342 ? 1.520   -19.747 -1.869  1.00 95.58 342 A 1 
ATOM   2586 O  OG  . SER A 1 342 ? 0.455   -19.116 -1.193  1.00 83.58 342 A 1 
ATOM   2587 N  N   . GLY A 1 343 ? 2.769   -21.971 -0.095  1.00 97.99 343 A 1 
ATOM   2588 C  CA  . GLY A 1 343 ? 3.133   -22.312 1.271   1.00 97.93 343 A 1 
ATOM   2589 C  C   . GLY A 1 343 ? 4.413   -21.593 1.672   1.00 98.19 343 A 1 
ATOM   2590 O  O   . GLY A 1 343 ? 5.293   -21.364 0.837   1.00 97.09 343 A 1 
ATOM   2591 N  N   . TRP A 1 344 ? 4.520   -21.230 2.941   1.00 98.13 344 A 1 
ATOM   2592 C  CA  . TRP A 1 344 ? 5.665   -20.487 3.462   1.00 98.19 344 A 1 
ATOM   2593 C  C   . TRP A 1 344 ? 6.077   -20.956 4.849   1.00 98.22 344 A 1 
ATOM   2594 O  O   . TRP A 1 344 ? 5.283   -21.501 5.606   1.00 97.65 344 A 1 
ATOM   2595 C  CB  . TRP A 1 344 ? 5.375   -18.980 3.461   1.00 97.52 344 A 1 
ATOM   2596 C  CG  . TRP A 1 344 ? 4.219   -18.555 4.317   1.00 97.65 344 A 1 
ATOM   2597 C  CD1 . TRP A 1 344 ? 4.290   -18.124 5.595   1.00 95.80 344 A 1 
ATOM   2598 C  CD2 . TRP A 1 344 ? 2.801   -18.540 3.966   1.00 97.16 344 A 1 
ATOM   2599 N  NE1 . TRP A 1 344 ? 3.015   -17.843 6.063   1.00 95.46 344 A 1 
ATOM   2600 C  CE2 . TRP A 1 344 ? 2.073   -18.082 5.093   1.00 96.67 344 A 1 
ATOM   2601 C  CE3 . TRP A 1 344 ? 2.076   -18.867 2.796   1.00 95.84 344 A 1 
ATOM   2602 C  CZ2 . TRP A 1 344 ? 0.660   -17.955 5.071   1.00 95.49 344 A 1 
ATOM   2603 C  CZ3 . TRP A 1 344 ? 0.672   -18.744 2.778   1.00 94.89 344 A 1 
ATOM   2604 C  CH2 . TRP A 1 344 ? -0.027  -18.297 3.901   1.00 94.60 344 A 1 
ATOM   2605 N  N   . LEU A 1 345 ? 7.353   -20.713 5.160   1.00 97.85 345 A 1 
ATOM   2606 C  CA  . LEU A 1 345 ? 7.948   -20.886 6.480   1.00 98.09 345 A 1 
ATOM   2607 C  C   . LEU A 1 345 ? 8.879   -19.701 6.733   1.00 98.02 345 A 1 
ATOM   2608 O  O   . LEU A 1 345 ? 9.808   -19.473 5.966   1.00 97.09 345 A 1 
ATOM   2609 C  CB  . LEU A 1 345 ? 8.703   -22.229 6.510   1.00 97.10 345 A 1 
ATOM   2610 C  CG  . LEU A 1 345 ? 9.522   -22.462 7.790   1.00 93.77 345 A 1 
ATOM   2611 C  CD1 . LEU A 1 345 ? 8.627   -22.626 9.020   1.00 87.08 345 A 1 
ATOM   2612 C  CD2 . LEU A 1 345 ? 10.354  -23.743 7.650   1.00 86.28 345 A 1 
ATOM   2613 N  N   . GLN A 1 346 ? 8.625   -18.980 7.812   1.00 97.90 346 A 1 
ATOM   2614 C  CA  . GLN A 1 346 ? 9.463   -17.907 8.325   1.00 97.68 346 A 1 
ATOM   2615 C  C   . GLN A 1 346 ? 9.990   -18.286 9.706   1.00 97.77 346 A 1 
ATOM   2616 O  O   . GLN A 1 346 ? 9.276   -18.898 10.495  1.00 97.10 346 A 1 
ATOM   2617 C  CB  . GLN A 1 346 ? 8.656   -16.601 8.371   1.00 96.24 346 A 1 
ATOM   2618 C  CG  . GLN A 1 346 ? 9.463   -15.415 8.912   1.00 94.79 346 A 1 
ATOM   2619 C  CD  . GLN A 1 346 ? 8.634   -14.137 8.943   1.00 95.91 346 A 1 
ATOM   2620 O  OE1 . GLN A 1 346 ? 8.609   -13.372 7.992   1.00 87.97 346 A 1 
ATOM   2621 N  NE2 . GLN A 1 346 ? 7.935   -13.874 10.020  1.00 87.52 346 A 1 
ATOM   2622 N  N   . ASP A 1 347 ? 11.216  -17.863 10.004  1.00 97.60 347 A 1 
ATOM   2623 C  CA  . ASP A 1 347 ? 11.843  -17.965 11.315  1.00 97.50 347 A 1 
ATOM   2624 C  C   . ASP A 1 347 ? 12.348  -16.589 11.765  1.00 97.43 347 A 1 
ATOM   2625 O  O   . ASP A 1 347 ? 13.140  -15.952 11.073  1.00 96.20 347 A 1 
ATOM   2626 C  CB  . ASP A 1 347 ? 12.961  -19.006 11.253  1.00 96.92 347 A 1 
ATOM   2627 C  CG  . ASP A 1 347 ? 13.440  -19.465 12.633  1.00 96.45 347 A 1 
ATOM   2628 O  OD1 . ASP A 1 347 ? 12.899  -18.994 13.651  1.00 93.92 347 A 1 
ATOM   2629 O  OD2 . ASP A 1 347 ? 14.347  -20.316 12.670  1.00 93.66 347 A 1 
ATOM   2630 N  N   . GLU A 1 348 ? 11.857  -16.115 12.902  1.00 96.98 348 A 1 
ATOM   2631 C  CA  . GLU A 1 348 ? 12.375  -14.946 13.615  1.00 96.56 348 A 1 
ATOM   2632 C  C   . GLU A 1 348 ? 13.204  -15.443 14.799  1.00 96.62 348 A 1 
ATOM   2633 O  O   . GLU A 1 348 ? 12.670  -15.935 15.796  1.00 95.40 348 A 1 
ATOM   2634 C  CB  . GLU A 1 348 ? 11.250  -14.009 14.075  1.00 95.43 348 A 1 
ATOM   2635 C  CG  . GLU A 1 348 ? 10.529  -13.344 12.897  1.00 92.64 348 A 1 
ATOM   2636 C  CD  . GLU A 1 348 ? 9.432   -12.381 13.350  1.00 93.73 348 A 1 
ATOM   2637 O  OE1 . GLU A 1 348 ? 9.738   -11.190 13.598  1.00 87.41 348 A 1 
ATOM   2638 O  OE2 . GLU A 1 348 ? 8.255   -12.788 13.411  1.00 88.18 348 A 1 
ATOM   2639 N  N   . ILE A 1 349 ? 14.520  -15.314 14.686  1.00 96.96 349 A 1 
ATOM   2640 C  CA  . ILE A 1 349 ? 15.472  -15.840 15.658  1.00 96.84 349 A 1 
ATOM   2641 C  C   . ILE A 1 349 ? 15.947  -14.710 16.556  1.00 96.60 349 A 1 
ATOM   2642 O  O   . ILE A 1 349 ? 16.512  -13.721 16.081  1.00 95.55 349 A 1 
ATOM   2643 C  CB  . ILE A 1 349 ? 16.648  -16.561 14.971  1.00 96.53 349 A 1 
ATOM   2644 C  CG1 . ILE A 1 349 ? 16.168  -17.580 13.911  1.00 95.21 349 A 1 
ATOM   2645 C  CG2 . ILE A 1 349 ? 17.532  -17.232 16.036  1.00 95.13 349 A 1 
ATOM   2646 C  CD1 . ILE A 1 349 ? 17.289  -18.250 13.116  1.00 92.64 349 A 1 
ATOM   2647 N  N   . THR A 1 350 ? 15.795  -14.874 17.868  1.00 95.80 350 A 1 
ATOM   2648 C  CA  . THR A 1 350 ? 16.358  -13.978 18.881  1.00 95.36 350 A 1 
ATOM   2649 C  C   . THR A 1 350 ? 17.458  -14.703 19.636  1.00 95.65 350 A 1 
ATOM   2650 O  O   . THR A 1 350 ? 17.211  -15.754 20.229  1.00 94.08 350 A 1 
ATOM   2651 C  CB  . THR A 1 350 ? 15.279  -13.463 19.837  1.00 93.58 350 A 1 
ATOM   2652 O  OG1 . THR A 1 350 ? 14.236  -12.867 19.096  1.00 84.50 350 A 1 
ATOM   2653 C  CG2 . THR A 1 350 ? 15.809  -12.395 20.795  1.00 83.25 350 A 1 
ATOM   2654 N  N   . LEU A 1 351 ? 18.672  -14.152 19.623  1.00 96.08 351 A 1 
ATOM   2655 C  CA  . LEU A 1 351 ? 19.777  -14.700 20.401  1.00 95.78 351 A 1 
ATOM   2656 C  C   . LEU A 1 351 ? 19.697  -14.203 21.848  1.00 94.97 351 A 1 
ATOM   2657 O  O   . LEU A 1 351 ? 19.435  -13.031 22.089  1.00 92.32 351 A 1 
ATOM   2658 C  CB  . LEU A 1 351 ? 21.129  -14.359 19.747  1.00 95.23 351 A 1 
ATOM   2659 C  CG  . LEU A 1 351 ? 21.303  -14.850 18.301  1.00 94.13 351 A 1 
ATOM   2660 C  CD1 . LEU A 1 351 ? 22.730  -14.583 17.836  1.00 90.98 351 A 1 
ATOM   2661 C  CD2 . LEU A 1 351 ? 21.042  -16.346 18.132  1.00 90.15 351 A 1 
ATOM   2662 N  N   . ARG A 1 352 ? 19.915  -15.089 22.801  1.00 94.42 352 A 1 
ATOM   2663 C  CA  . ARG A 1 352 ? 19.839  -14.761 24.234  1.00 93.13 352 A 1 
ATOM   2664 C  C   . ARG A 1 352 ? 21.064  -13.994 24.719  1.00 92.84 352 A 1 
ATOM   2665 O  O   . ARG A 1 352 ? 20.938  -13.038 25.465  1.00 88.29 352 A 1 
ATOM   2666 C  CB  . ARG A 1 352 ? 19.645  -16.062 25.023  1.00 90.64 352 A 1 
ATOM   2667 C  CG  . ARG A 1 352 ? 19.385  -15.792 26.518  1.00 84.05 352 A 1 
ATOM   2668 C  CD  . ARG A 1 352 ? 19.384  -17.101 27.312  1.00 81.46 352 A 1 
ATOM   2669 N  NE  . ARG A 1 352 ? 20.708  -17.725 27.284  1.00 73.67 352 A 1 
ATOM   2670 C  CZ  . ARG A 1 352 ? 21.008  -18.994 27.496  1.00 69.97 352 A 1 
ATOM   2671 N  NH1 . ARG A 1 352 ? 20.109  -19.853 27.890  1.00 64.22 352 A 1 
ATOM   2672 N  NH2 . ARG A 1 352 ? 22.229  -19.379 27.277  1.00 62.08 352 A 1 
ATOM   2673 N  N   . ASP A 1 353 ? 22.253  -14.444 24.310  1.00 92.71 353 A 1 
ATOM   2674 C  CA  . ASP A 1 353 ? 23.530  -13.986 24.872  1.00 92.67 353 A 1 
ATOM   2675 C  C   . ASP A 1 353 ? 24.234  -12.943 23.984  1.00 93.65 353 A 1 
ATOM   2676 O  O   . ASP A 1 353 ? 25.329  -12.479 24.302  1.00 89.48 353 A 1 
ATOM   2677 C  CB  . ASP A 1 353 ? 24.425  -15.213 25.156  1.00 89.91 353 A 1 
ATOM   2678 C  CG  . ASP A 1 353 ? 23.755  -16.304 26.010  1.00 84.89 353 A 1 
ATOM   2679 O  OD1 . ASP A 1 353 ? 22.998  -15.999 26.954  1.00 78.26 353 A 1 
ATOM   2680 O  OD2 . ASP A 1 353 ? 23.963  -17.506 25.717  1.00 78.63 353 A 1 
ATOM   2681 N  N   . LEU A 1 354 ? 23.622  -12.574 22.858  1.00 95.38 354 A 1 
ATOM   2682 C  CA  . LEU A 1 354 ? 24.120  -11.578 21.908  1.00 95.89 354 A 1 
ATOM   2683 C  C   . LEU A 1 354 ? 22.975  -10.651 21.480  1.00 96.24 354 A 1 
ATOM   2684 O  O   . LEU A 1 354 ? 21.867  -11.131 21.261  1.00 94.25 354 A 1 
ATOM   2685 C  CB  . LEU A 1 354 ? 24.724  -12.279 20.682  1.00 94.51 354 A 1 
ATOM   2686 C  CG  . LEU A 1 354 ? 26.013  -13.074 20.951  1.00 91.43 354 A 1 
ATOM   2687 C  CD1 . LEU A 1 354 ? 26.396  -13.871 19.703  1.00 86.66 354 A 1 
ATOM   2688 C  CD2 . LEU A 1 354 ? 27.192  -12.159 21.295  1.00 85.90 354 A 1 
ATOM   2689 N  N   . PRO A 1 355 ? 23.233  -9.352  21.269  1.00 95.93 355 A 1 
ATOM   2690 C  CA  . PRO A 1 355 ? 22.227  -8.404  20.799  1.00 95.98 355 A 1 
ATOM   2691 C  C   . PRO A 1 355 ? 21.995  -8.522  19.286  1.00 96.40 355 A 1 
ATOM   2692 O  O   . PRO A 1 355 ? 22.206  -7.576  18.526  1.00 94.75 355 A 1 
ATOM   2693 C  CB  . PRO A 1 355 ? 22.764  -7.043  21.255  1.00 94.66 355 A 1 
ATOM   2694 C  CG  . PRO A 1 355 ? 24.272  -7.213  21.095  1.00 92.63 355 A 1 
ATOM   2695 C  CD  . PRO A 1 355 ? 24.490  -8.673  21.505  1.00 95.25 355 A 1 
ATOM   2696 N  N   . ILE A 1 356 ? 21.630  -9.717  18.840  1.00 96.82 356 A 1 
ATOM   2697 C  CA  . ILE A 1 356 ? 21.439  -10.048 17.427  1.00 96.91 356 A 1 
ATOM   2698 C  C   . ILE A 1 356 ? 20.069  -10.703 17.246  1.00 96.98 356 A 1 
ATOM   2699 O  O   . ILE A 1 356 ? 19.713  -11.636 17.967  1.00 95.83 356 A 1 
ATOM   2700 C  CB  . ILE A 1 356 ? 22.576  -10.947 16.891  1.00 96.39 356 A 1 
ATOM   2701 C  CG1 . ILE A 1 356 ? 23.957  -10.265 17.069  1.00 94.22 356 A 1 
ATOM   2702 C  CG2 . ILE A 1 356 ? 22.339  -11.304 15.412  1.00 94.31 356 A 1 
ATOM   2703 C  CD1 . ILE A 1 356 ? 25.155  -11.123 16.664  1.00 90.63 356 A 1 
ATOM   2704 N  N   . THR A 1 357 ? 19.340  -10.243 16.248  1.00 97.10 357 A 1 
ATOM   2705 C  CA  . THR A 1 357 ? 18.136  -10.910 15.746  1.00 96.97 357 A 1 
ATOM   2706 C  C   . THR A 1 357 ? 18.330  -11.283 14.290  1.00 97.38 357 A 1 
ATOM   2707 O  O   . THR A 1 357 ? 18.960  -10.558 13.518  1.00 96.40 357 A 1 
ATOM   2708 C  CB  . THR A 1 357 ? 16.868  -10.069 15.949  1.00 95.16 357 A 1 
ATOM   2709 O  OG1 . THR A 1 357 ? 16.988  -8.798  15.348  1.00 79.57 357 A 1 
ATOM   2710 C  CG2 . THR A 1 357 ? 16.564  -9.834  17.420  1.00 78.83 357 A 1 
ATOM   2711 N  N   . LEU A 1 358 ? 17.800  -12.442 13.900  1.00 97.30 358 A 1 
ATOM   2712 C  CA  . LEU A 1 358 ? 17.845  -12.953 12.545  1.00 97.44 358 A 1 
ATOM   2713 C  C   . LEU A 1 358 ? 16.427  -13.134 12.020  1.00 97.36 358 A 1 
ATOM   2714 O  O   . LEU A 1 358 ? 15.518  -13.486 12.766  1.00 96.47 358 A 1 
ATOM   2715 C  CB  . LEU A 1 358 ? 18.633  -14.281 12.507  1.00 97.03 358 A 1 
ATOM   2716 C  CG  . LEU A 1 358 ? 20.069  -14.212 13.037  1.00 95.31 358 A 1 
ATOM   2717 C  CD1 . LEU A 1 358 ? 20.679  -15.613 13.148  1.00 91.26 358 A 1 
ATOM   2718 C  CD2 . LEU A 1 358 ? 20.980  -13.389 12.119  1.00 90.16 358 A 1 
ATOM   2719 N  N   . LEU A 1 359 ? 16.250  -12.905 10.733  1.00 96.70 359 A 1 
ATOM   2720 C  CA  . LEU A 1 359 ? 15.007  -13.155 10.016  1.00 96.50 359 A 1 
ATOM   2721 C  C   . LEU A 1 359 ? 15.339  -14.019 8.807   1.00 97.04 359 A 1 
ATOM   2722 O  O   . LEU A 1 359 ? 16.105  -13.610 7.944   1.00 96.44 359 A 1 
ATOM   2723 C  CB  . LEU A 1 359 ? 14.373  -11.808 9.636   1.00 95.39 359 A 1 
ATOM   2724 C  CG  . LEU A 1 359 ? 13.085  -11.932 8.802   1.00 94.24 359 A 1 
ATOM   2725 C  CD1 . LEU A 1 359 ? 11.944  -12.580 9.584   1.00 91.87 359 A 1 
ATOM   2726 C  CD2 . LEU A 1 359 ? 12.625  -10.540 8.376   1.00 91.71 359 A 1 
ATOM   2727 N  N   . GLY A 1 360 ? 14.734  -15.197 8.735   1.00 97.39 360 A 1 
ATOM   2728 C  CA  . GLY A 1 360 ? 14.910  -16.112 7.624   1.00 97.37 360 A 1 
ATOM   2729 C  C   . GLY A 1 360 ? 13.586  -16.694 7.159   1.00 97.70 360 A 1 
ATOM   2730 O  O   . GLY A 1 360 ? 12.619  -16.725 7.900   1.00 96.65 360 A 1 
ATOM   2731 N  N   . GLY A 1 361 ? 13.530  -17.153 5.918   1.00 97.53 361 A 1 
ATOM   2732 C  CA  . GLY A 1 361 ? 12.365  -17.876 5.453   1.00 97.65 361 A 1 
ATOM   2733 C  C   . GLY A 1 361 ? 12.367  -18.151 3.961   1.00 98.10 361 A 1 
ATOM   2734 O  O   . GLY A 1 361 ? 13.170  -17.615 3.190   1.00 97.22 361 A 1 
ATOM   2735 N  N   . THR A 1 362 ? 11.434  -19.015 3.571   1.00 97.80 362 A 1 
ATOM   2736 C  CA  . THR A 1 362 ? 11.204  -19.346 2.166   1.00 97.90 362 A 1 
ATOM   2737 C  C   . THR A 1 362 ? 9.725   -19.568 1.899   1.00 98.06 362 A 1 
ATOM   2738 O  O   . THR A 1 362 ? 8.967   -19.956 2.789   1.00 97.02 362 A 1 
ATOM   2739 C  CB  . THR A 1 362 ? 12.057  -20.549 1.739   1.00 96.57 362 A 1 
ATOM   2740 O  OG1 . THR A 1 362 ? 12.095  -20.636 0.335   1.00 88.71 362 A 1 
ATOM   2741 C  CG2 . THR A 1 362 ? 11.568  -21.889 2.282   1.00 87.99 362 A 1 
ATOM   2742 N  N   . ARG A 1 363 ? 9.323   -19.310 0.660   1.00 97.92 363 A 1 
ATOM   2743 C  CA  . ARG A 1 363 ? 7.966   -19.507 0.164   1.00 97.68 363 A 1 
ATOM   2744 C  C   . ARG A 1 363 ? 8.015   -20.190 -1.189  1.00 97.93 363 A 1 
ATOM   2745 O  O   . ARG A 1 363 ? 8.865   -19.868 -2.015  1.00 96.59 363 A 1 
ATOM   2746 C  CB  . ARG A 1 363 ? 7.275   -18.138 0.089   1.00 95.86 363 A 1 
ATOM   2747 C  CG  . ARG A 1 363 ? 5.859   -18.219 -0.460  1.00 94.29 363 A 1 
ATOM   2748 C  CD  . ARG A 1 363 ? 5.247   -16.826 -0.537  1.00 92.71 363 A 1 
ATOM   2749 N  NE  . ARG A 1 363 ? 3.862   -16.893 -0.999  1.00 90.33 363 A 1 
ATOM   2750 C  CZ  . ARG A 1 363 ? 2.774   -16.670 -0.294  1.00 92.52 363 A 1 
ATOM   2751 N  NH1 . ARG A 1 363 ? 2.797   -16.325 0.964   1.00 81.56 363 A 1 
ATOM   2752 N  NH2 . ARG A 1 363 ? 1.625   -16.782 -0.864  1.00 85.20 363 A 1 
ATOM   2753 N  N   . TYR A 1 364 ? 7.068   -21.097 -1.409  1.00 97.50 364 A 1 
ATOM   2754 C  CA  . TYR A 1 364 ? 6.756   -21.651 -2.706  1.00 97.61 364 A 1 
ATOM   2755 C  C   . TYR A 1 364 ? 5.419   -21.093 -3.189  1.00 97.74 364 A 1 
ATOM   2756 O  O   . TYR A 1 364 ? 4.441   -21.142 -2.446  1.00 96.84 364 A 1 
ATOM   2757 C  CB  . TYR A 1 364 ? 6.711   -23.174 -2.610  1.00 97.01 364 A 1 
ATOM   2758 C  CG  . TYR A 1 364 ? 6.317   -23.850 -3.908  1.00 95.97 364 A 1 
ATOM   2759 C  CD1 . TYR A 1 364 ? 5.040   -24.427 -4.042  1.00 93.42 364 A 1 
ATOM   2760 C  CD2 . TYR A 1 364 ? 7.221   -23.891 -4.983  1.00 93.77 364 A 1 
ATOM   2761 C  CE1 . TYR A 1 364 ? 4.687   -25.075 -5.238  1.00 92.32 364 A 1 
ATOM   2762 C  CE2 . TYR A 1 364 ? 6.874   -24.534 -6.182  1.00 92.22 364 A 1 
ATOM   2763 C  CZ  . TYR A 1 364 ? 5.604   -25.137 -6.304  1.00 92.35 364 A 1 
ATOM   2764 O  OH  . TYR A 1 364 ? 5.262   -25.791 -7.454  1.00 89.74 364 A 1 
ATOM   2765 N  N   . ASP A 1 365 ? 5.394   -20.575 -4.400  1.00 97.07 365 A 1 
ATOM   2766 C  CA  . ASP A 1 365 ? 4.186   -20.133 -5.086  1.00 96.60 365 A 1 
ATOM   2767 C  C   . ASP A 1 365 ? 4.058   -20.890 -6.413  1.00 96.80 365 A 1 
ATOM   2768 O  O   . ASP A 1 365 ? 5.038   -21.029 -7.150  1.00 95.98 365 A 1 
ATOM   2769 C  CB  . ASP A 1 365 ? 4.217   -18.617 -5.330  1.00 95.43 365 A 1 
ATOM   2770 C  CG  . ASP A 1 365 ? 4.028   -17.791 -4.057  1.00 93.39 365 A 1 
ATOM   2771 O  OD1 . ASP A 1 365 ? 2.862   -17.540 -3.659  1.00 87.61 365 A 1 
ATOM   2772 O  OD2 . ASP A 1 365 ? 5.028   -17.338 -3.457  1.00 87.60 365 A 1 
ATOM   2773 N  N   . SER A 1 366 ? 2.846   -21.330 -6.731  1.00 96.43 366 A 1 
ATOM   2774 C  CA  . SER A 1 366 ? 2.471   -21.895 -8.020  1.00 96.75 366 A 1 
ATOM   2775 C  C   . SER A 1 366 ? 1.194   -21.220 -8.495  1.00 97.12 366 A 1 
ATOM   2776 O  O   . SER A 1 366 ? 0.264   -21.027 -7.712  1.00 95.97 366 A 1 
ATOM   2777 C  CB  . SER A 1 366 ? 2.273   -23.404 -7.906  1.00 95.55 366 A 1 
ATOM   2778 O  OG  . SER A 1 366 ? 1.980   -23.965 -9.165  1.00 87.03 366 A 1 
ATOM   2779 N  N   . TYR A 1 367 ? 1.145   -20.866 -9.779  1.00 96.03 367 A 1 
ATOM   2780 C  CA  . TYR A 1 367 ? -0.050  -20.283 -10.370 1.00 95.73 367 A 1 
ATOM   2781 C  C   . TYR A 1 367 ? -0.353  -20.857 -11.749 1.00 95.99 367 A 1 
ATOM   2782 O  O   . TYR A 1 367 ? 0.544   -21.257 -12.492 1.00 94.93 367 A 1 
ATOM   2783 C  CB  . TYR A 1 367 ? 0.037   -18.758 -10.397 1.00 94.40 367 A 1 
ATOM   2784 C  CG  . TYR A 1 367 ? 1.066   -18.182 -11.353 1.00 94.20 367 A 1 
ATOM   2785 C  CD1 . TYR A 1 367 ? 2.341   -17.789 -10.876 1.00 91.47 367 A 1 
ATOM   2786 C  CD2 . TYR A 1 367 ? 0.761   -18.019 -12.716 1.00 91.73 367 A 1 
ATOM   2787 C  CE1 . TYR A 1 367 ? 3.282   -17.240 -11.748 1.00 90.18 367 A 1 
ATOM   2788 C  CE2 . TYR A 1 367 ? 1.705   -17.470 -13.608 1.00 90.23 367 A 1 
ATOM   2789 C  CZ  . TYR A 1 367 ? 2.961   -17.076 -13.110 1.00 90.60 367 A 1 
ATOM   2790 O  OH  . TYR A 1 367 ? 3.876   -16.524 -13.977 1.00 88.38 367 A 1 
ATOM   2791 N  N   . ARG A 1 368 ? -1.646  -20.830 -12.097 1.00 94.51 368 A 1 
ATOM   2792 C  CA  . ARG A 1 368 ? -2.168  -21.139 -13.425 1.00 95.00 368 A 1 
ATOM   2793 C  C   . ARG A 1 368 ? -3.144  -20.051 -13.857 1.00 95.19 368 A 1 
ATOM   2794 O  O   . ARG A 1 368 ? -4.229  -19.926 -13.288 1.00 92.97 368 A 1 
ATOM   2795 C  CB  . ARG A 1 368 ? -2.806  -22.532 -13.398 1.00 93.98 368 A 1 
ATOM   2796 C  CG  . ARG A 1 368 ? -3.479  -22.868 -14.745 1.00 89.55 368 A 1 
ATOM   2797 C  CD  . ARG A 1 368 ? -3.910  -24.341 -14.785 1.00 86.08 368 A 1 
ATOM   2798 N  NE  . ARG A 1 368 ? -2.731  -25.199 -14.847 1.00 77.76 368 A 1 
ATOM   2799 C  CZ  . ARG A 1 368 ? -2.623  -26.490 -14.667 1.00 71.50 368 A 1 
ATOM   2800 N  NH1 . ARG A 1 368 ? -3.660  -27.234 -14.412 1.00 64.39 368 A 1 
ATOM   2801 N  NH2 . ARG A 1 368 ? -1.445  -27.021 -14.738 1.00 63.06 368 A 1 
ATOM   2802 N  N   . GLY A 1 369 ? -2.761  -19.304 -14.877 1.00 93.16 369 A 1 
ATOM   2803 C  CA  . GLY A 1 369 ? -3.641  -18.404 -15.610 1.00 92.14 369 A 1 
ATOM   2804 C  C   . GLY A 1 369 ? -4.324  -19.128 -16.762 1.00 92.00 369 A 1 
ATOM   2805 O  O   . GLY A 1 369 ? -3.691  -19.948 -17.432 1.00 90.58 369 A 1 
ATOM   2806 N  N   . SER A 1 370 ? -5.597  -18.846 -17.006 1.00 92.30 370 A 1 
ATOM   2807 C  CA  . SER A 1 370 ? -6.343  -19.408 -18.129 1.00 92.34 370 A 1 
ATOM   2808 C  C   . SER A 1 370 ? -7.353  -18.415 -18.688 1.00 92.49 370 A 1 
ATOM   2809 O  O   . SER A 1 370 ? -7.993  -17.675 -17.934 1.00 90.09 370 A 1 
ATOM   2810 C  CB  . SER A 1 370 ? -7.046  -20.715 -17.725 1.00 90.50 370 A 1 
ATOM   2811 O  OG  . SER A 1 370 ? -7.966  -20.510 -16.672 1.00 78.72 370 A 1 
ATOM   2812 N  N   . SER A 1 371 ? -7.529  -18.439 -20.007 1.00 91.39 371 A 1 
ATOM   2813 C  CA  . SER A 1 371 ? -8.522  -17.652 -20.728 1.00 90.51 371 A 1 
ATOM   2814 C  C   . SER A 1 371 ? -9.030  -18.450 -21.931 1.00 89.89 371 A 1 
ATOM   2815 O  O   . SER A 1 371 ? -8.263  -19.189 -22.553 1.00 86.69 371 A 1 
ATOM   2816 C  CB  . SER A 1 371 ? -7.904  -16.333 -21.190 1.00 89.25 371 A 1 
ATOM   2817 O  OG  . SER A 1 371 ? -8.864  -15.524 -21.851 1.00 83.96 371 A 1 
ATOM   2818 N  N   . ASP A 1 372 ? -10.312 -18.314 -22.252 1.00 88.60 372 A 1 
ATOM   2819 C  CA  . ASP A 1 372 ? -10.913 -19.024 -23.376 1.00 86.28 372 A 1 
ATOM   2820 C  C   . ASP A 1 372 ? -10.261 -18.616 -24.705 1.00 85.08 372 A 1 
ATOM   2821 O  O   . ASP A 1 372 ? -10.066 -17.442 -25.010 1.00 77.83 372 A 1 
ATOM   2822 C  CB  . ASP A 1 372 ? -12.430 -18.796 -23.421 1.00 83.42 372 A 1 
ATOM   2823 C  CG  . ASP A 1 372 ? -13.218 -19.632 -22.401 1.00 76.04 372 A 1 
ATOM   2824 O  OD1 . ASP A 1 372 ? -12.674 -20.670 -21.942 1.00 69.23 372 A 1 
ATOM   2825 O  OD2 . ASP A 1 372 ? -14.369 -19.258 -22.101 1.00 68.84 372 A 1 
ATOM   2826 N  N   . GLY A 1 373 ? -9.894  -19.631 -25.495 1.00 84.25 373 A 1 
ATOM   2827 C  CA  . GLY A 1 373 ? -9.227  -19.455 -26.793 1.00 82.94 373 A 1 
ATOM   2828 C  C   . GLY A 1 373 ? -7.708  -19.278 -26.724 1.00 84.04 373 A 1 
ATOM   2829 O  O   . GLY A 1 373 ? -7.054  -19.332 -27.765 1.00 79.53 373 A 1 
ATOM   2830 N  N   . TYR A 1 374 ? -7.123  -19.164 -25.537 1.00 84.74 374 A 1 
ATOM   2831 C  CA  . TYR A 1 374 ? -5.686  -19.047 -25.332 1.00 84.97 374 A 1 
ATOM   2832 C  C   . TYR A 1 374 ? -5.124  -20.220 -24.524 1.00 86.51 374 A 1 
ATOM   2833 O  O   . TYR A 1 374 ? -5.843  -20.928 -23.826 1.00 84.42 374 A 1 
ATOM   2834 C  CB  . TYR A 1 374 ? -5.361  -17.695 -24.696 1.00 82.98 374 A 1 
ATOM   2835 C  CG  . TYR A 1 374 ? -5.724  -16.534 -25.586 1.00 82.57 374 A 1 
ATOM   2836 C  CD1 . TYR A 1 374 ? -4.934  -16.237 -26.716 1.00 79.75 374 A 1 
ATOM   2837 C  CD2 . TYR A 1 374 ? -6.882  -15.761 -25.338 1.00 80.32 374 A 1 
ATOM   2838 C  CE1 . TYR A 1 374 ? -5.295  -15.212 -27.591 1.00 77.63 374 A 1 
ATOM   2839 C  CE2 . TYR A 1 374 ? -7.254  -14.725 -26.206 1.00 78.19 374 A 1 
ATOM   2840 C  CZ  . TYR A 1 374 ? -6.456  -14.460 -27.340 1.00 78.03 374 A 1 
ATOM   2841 O  OH  . TYR A 1 374 ? -6.819  -13.478 -28.220 1.00 74.89 374 A 1 
ATOM   2842 N  N   . LYS A 1 375 ? -3.817  -20.431 -24.611 1.00 86.01 375 A 1 
ATOM   2843 C  CA  . LYS A 1 375 ? -3.135  -21.424 -23.786 1.00 86.61 375 A 1 
ATOM   2844 C  C   . LYS A 1 375 ? -3.028  -20.950 -22.344 1.00 88.62 375 A 1 
ATOM   2845 O  O   . LYS A 1 375 ? -2.859  -19.752 -22.100 1.00 86.94 375 A 1 
ATOM   2846 C  CB  . LYS A 1 375 ? -1.772  -21.821 -24.391 1.00 83.24 375 A 1 
ATOM   2847 C  CG  . LYS A 1 375 ? -0.768  -20.673 -24.412 1.00 72.75 375 A 1 
ATOM   2848 C  CD  . LYS A 1 375 ? 0.606   -21.128 -24.912 1.00 68.55 375 A 1 
ATOM   2849 C  CE  . LYS A 1 375 ? 1.575   -19.958 -24.783 1.00 58.38 375 A 1 
ATOM   2850 N  NZ  . LYS A 1 375 ? 2.983   -20.310 -25.074 1.00 50.89 375 A 1 
ATOM   2851 N  N   . ASP A 1 376 ? -3.029  -21.915 -21.430 1.00 88.49 376 A 1 
ATOM   2852 C  CA  . ASP A 1 376 ? -2.737  -21.659 -20.023 1.00 89.32 376 A 1 
ATOM   2853 C  C   . ASP A 1 376 ? -1.316  -21.104 -19.845 1.00 89.00 376 A 1 
ATOM   2854 O  O   . ASP A 1 376 ? -0.392  -21.422 -20.604 1.00 86.62 376 A 1 
ATOM   2855 C  CB  . ASP A 1 376 ? -2.935  -22.936 -19.183 1.00 88.87 376 A 1 
ATOM   2856 C  CG  . ASP A 1 376 ? -4.384  -23.411 -19.060 1.00 88.76 376 A 1 
ATOM   2857 O  OD1 . ASP A 1 376 ? -5.294  -22.751 -19.619 1.00 84.11 376 A 1 
ATOM   2858 O  OD2 . ASP A 1 376 ? -4.595  -24.443 -18.383 1.00 85.53 376 A 1 
ATOM   2859 N  N   . VAL A 1 377 ? -1.136  -20.261 -18.829 1.00 89.94 377 A 1 
ATOM   2860 C  CA  . VAL A 1 377 ? 0.152   -19.747 -18.375 1.00 89.27 377 A 1 
ATOM   2861 C  C   . VAL A 1 377 ? 0.407   -20.293 -16.982 1.00 91.07 377 A 1 
ATOM   2862 O  O   . VAL A 1 377 ? -0.244  -19.880 -16.024 1.00 90.45 377 A 1 
ATOM   2863 C  CB  . VAL A 1 377 ? 0.203   -18.208 -18.410 1.00 86.57 377 A 1 
ATOM   2864 C  CG1 . VAL A 1 377 ? 1.562   -17.690 -17.943 1.00 81.85 377 A 1 
ATOM   2865 C  CG2 . VAL A 1 377 ? -0.039  -17.678 -19.826 1.00 82.91 377 A 1 
ATOM   2866 N  N   . ASP A 1 378 ? 1.359   -21.219 -16.874 1.00 90.32 378 A 1 
ATOM   2867 C  CA  . ASP A 1 378 ? 1.759   -21.865 -15.630 1.00 90.33 378 A 1 
ATOM   2868 C  C   . ASP A 1 378 ? 3.165   -21.415 -15.237 1.00 90.86 378 A 1 
ATOM   2869 O  O   . ASP A 1 378 ? 4.060   -21.346 -16.077 1.00 87.36 378 A 1 
ATOM   2870 C  CB  . ASP A 1 378 ? 1.720   -23.392 -15.793 1.00 87.43 378 A 1 
ATOM   2871 C  CG  . ASP A 1 378 ? 0.325   -23.956 -16.042 1.00 83.14 378 A 1 
ATOM   2872 O  OD1 . ASP A 1 378 ? -0.483  -23.969 -15.088 1.00 74.08 378 A 1 
ATOM   2873 O  OD2 . ASP A 1 378 ? 0.056   -24.507 -17.131 1.00 74.81 378 A 1 
ATOM   2874 N  N   . ALA A 1 379 ? 3.388   -21.143 -13.945 1.00 92.60 379 A 1 
ATOM   2875 C  CA  . ALA A 1 379 ? 4.725   -21.012 -13.394 1.00 92.83 379 A 1 
ATOM   2876 C  C   . ALA A 1 379 ? 4.749   -21.268 -11.884 1.00 94.24 379 A 1 
ATOM   2877 O  O   . ALA A 1 379 ? 3.771   -21.042 -11.173 1.00 93.39 379 A 1 
ATOM   2878 C  CB  . ALA A 1 379 ? 5.302   -19.629 -13.704 1.00 90.93 379 A 1 
ATOM   2879 N  N   . ASP A 1 380 ? 5.926   -21.666 -11.424 1.00 94.58 380 A 1 
ATOM   2880 C  CA  . ASP A 1 380 ? 6.221   -21.897 -10.020 1.00 94.33 380 A 1 
ATOM   2881 C  C   . ASP A 1 380 ? 7.437   -21.043 -9.625  1.00 95.12 380 A 1 
ATOM   2882 O  O   . ASP A 1 380 ? 8.350   -20.800 -10.419 1.00 92.40 380 A 1 
ATOM   2883 C  CB  . ASP A 1 380 ? 6.516   -23.369 -9.701  1.00 90.46 380 A 1 
ATOM   2884 C  CG  . ASP A 1 380 ? 5.932   -24.484 -10.562 1.00 84.66 380 A 1 
ATOM   2885 O  OD1 . ASP A 1 380 ? 5.242   -24.227 -11.563 1.00 74.74 380 A 1 
ATOM   2886 O  OD2 . ASP A 1 380 ? 6.247   -25.638 -10.206 1.00 77.36 380 A 1 
ATOM   2887 N  N   . LYS A 1 381 ? 7.478   -20.598 -8.375  1.00 95.54 381 A 1 
ATOM   2888 C  CA  . LYS A 1 381 ? 8.577   -19.783 -7.856  1.00 95.40 381 A 1 
ATOM   2889 C  C   . LYS A 1 381 ? 8.865   -20.073 -6.396  1.00 96.88 381 A 1 
ATOM   2890 O  O   . LYS A 1 381 ? 7.975   -20.116 -5.561  1.00 96.04 381 A 1 
ATOM   2891 C  CB  . LYS A 1 381 ? 8.254   -18.287 -8.063  1.00 91.93 381 A 1 
ATOM   2892 C  CG  . LYS A 1 381 ? 8.989   -17.691 -9.271  1.00 81.23 381 A 1 
ATOM   2893 C  CD  . LYS A 1 381 ? 10.445  -17.408 -8.936  1.00 78.30 381 A 1 
ATOM   2894 C  CE  . LYS A 1 381 ? 11.200  -16.946 -10.175 1.00 71.58 381 A 1 
ATOM   2895 N  NZ  . LYS A 1 381 ? 12.532  -16.388 -9.817  1.00 63.70 381 A 1 
ATOM   2896 N  N   . TRP A 1 382 ? 10.153  -20.187 -6.086  1.00 96.31 382 A 1 
ATOM   2897 C  CA  . TRP A 1 382 ? 10.668  -20.073 -4.735  1.00 97.06 382 A 1 
ATOM   2898 C  C   . TRP A 1 382 ? 11.123  -18.637 -4.487  1.00 97.09 382 A 1 
ATOM   2899 O  O   . TRP A 1 382 ? 11.851  -18.063 -5.301  1.00 95.33 382 A 1 
ATOM   2900 C  CB  . TRP A 1 382 ? 11.792  -21.078 -4.503  1.00 96.61 382 A 1 
ATOM   2901 C  CG  . TRP A 1 382 ? 11.310  -22.495 -4.469  1.00 96.48 382 A 1 
ATOM   2902 C  CD1 . TRP A 1 382 ? 11.211  -23.321 -5.541  1.00 93.48 382 A 1 
ATOM   2903 C  CD2 . TRP A 1 382 ? 10.831  -23.257 -3.315  1.00 95.01 382 A 1 
ATOM   2904 N  NE1 . TRP A 1 382 ? 10.710  -24.557 -5.135  1.00 92.79 382 A 1 
ATOM   2905 C  CE2 . TRP A 1 382 ? 10.471  -24.555 -3.777  1.00 94.38 382 A 1 
ATOM   2906 C  CE3 . TRP A 1 382 ? 10.681  -22.975 -1.936  1.00 93.42 382 A 1 
ATOM   2907 C  CZ2 . TRP A 1 382 ? 9.971   -25.540 -2.888  1.00 93.27 382 A 1 
ATOM   2908 C  CZ3 . TRP A 1 382 ? 10.183  -23.959 -1.057  1.00 92.13 382 A 1 
ATOM   2909 C  CH2 . TRP A 1 382 ? 9.834   -25.222 -1.535  1.00 91.91 382 A 1 
ATOM   2910 N  N   . SER A 1 383 ? 10.709  -18.065 -3.370  1.00 97.13 383 A 1 
ATOM   2911 C  CA  . SER A 1 383 ? 11.126  -16.742 -2.907  1.00 96.83 383 A 1 
ATOM   2912 C  C   . SER A 1 383 ? 11.637  -16.875 -1.483  1.00 97.33 383 A 1 
ATOM   2913 O  O   . SER A 1 383 ? 10.919  -17.348 -0.611  1.00 96.30 383 A 1 
ATOM   2914 C  CB  . SER A 1 383 ? 9.963   -15.745 -2.962  1.00 94.95 383 A 1 
ATOM   2915 O  OG  . SER A 1 383 ? 9.415   -15.692 -4.261  1.00 89.20 383 A 1 
ATOM   2916 N  N   . SER A 1 384 ? 12.883  -16.464 -1.245  1.00 97.34 384 A 1 
ATOM   2917 C  CA  . SER A 1 384 ? 13.521  -16.577 0.061   1.00 97.55 384 A 1 
ATOM   2918 C  C   . SER A 1 384 ? 13.959  -15.210 0.572   1.00 97.75 384 A 1 
ATOM   2919 O  O   . SER A 1 384 ? 14.178  -14.283 -0.209  1.00 96.71 384 A 1 
ATOM   2920 C  CB  . SER A 1 384 ? 14.704  -17.555 0.008   1.00 96.94 384 A 1 
ATOM   2921 O  OG  . SER A 1 384 ? 14.282  -18.814 -0.467  1.00 93.66 384 A 1 
ATOM   2922 N  N   . ARG A 1 385 ? 14.117  -15.089 1.885   1.00 98.00 385 A 1 
ATOM   2923 C  CA  . ARG A 1 385 ? 14.708  -13.906 2.508   1.00 97.73 385 A 1 
ATOM   2924 C  C   . ARG A 1 385 ? 15.643  -14.291 3.635   1.00 98.15 385 A 1 
ATOM   2925 O  O   . ARG A 1 385 ? 15.438  -15.302 4.308   1.00 97.44 385 A 1 
ATOM   2926 C  CB  . ARG A 1 385 ? 13.609  -12.921 2.940   1.00 95.07 385 A 1 
ATOM   2927 C  CG  . ARG A 1 385 ? 12.999  -13.217 4.319   1.00 88.73 385 A 1 
ATOM   2928 C  CD  . ARG A 1 385 ? 11.854  -12.255 4.680   1.00 87.65 385 A 1 
ATOM   2929 N  NE  . ARG A 1 385 ? 12.283  -10.845 4.665   1.00 79.22 385 A 1 
ATOM   2930 C  CZ  . ARG A 1 385 ? 11.499  -9.788  4.799   1.00 75.51 385 A 1 
ATOM   2931 N  NH1 . ARG A 1 385 ? 10.230  -9.894  5.059   1.00 69.41 385 A 1 
ATOM   2932 N  NH2 . ARG A 1 385 ? 11.991  -8.590  4.656   1.00 65.90 385 A 1 
ATOM   2933 N  N   . ALA A 1 386 ? 16.641  -13.438 3.864   1.00 97.70 386 A 1 
ATOM   2934 C  CA  . ALA A 1 386 ? 17.500  -13.465 5.031   1.00 97.87 386 A 1 
ATOM   2935 C  C   . ALA A 1 386 ? 17.728  -12.033 5.498   1.00 97.99 386 A 1 
ATOM   2936 O  O   . ALA A 1 386 ? 17.985  -11.148 4.687   1.00 96.86 386 A 1 
ATOM   2937 C  CB  . ALA A 1 386 ? 18.806  -14.183 4.682   1.00 96.82 386 A 1 
ATOM   2938 N  N   . GLY A 1 387 ? 17.637  -11.784 6.800   1.00 97.64 387 A 1 
ATOM   2939 C  CA  . GLY A 1 387 ? 17.879  -10.487 7.397   1.00 97.36 387 A 1 
ATOM   2940 C  C   . GLY A 1 387 ? 18.545  -10.635 8.757   1.00 97.60 387 A 1 
ATOM   2941 O  O   . GLY A 1 387 ? 18.406  -11.659 9.422   1.00 96.63 387 A 1 
ATOM   2942 N  N   . MET A 1 388 ? 19.286  -9.610  9.150   1.00 97.60 388 A 1 
ATOM   2943 C  CA  . MET A 1 388 ? 19.971  -9.569  10.433  1.00 97.71 388 A 1 
ATOM   2944 C  C   . MET A 1 388 ? 19.921  -8.163  10.992  1.00 97.86 388 A 1 
ATOM   2945 O  O   . MET A 1 388 ? 20.151  -7.198  10.266  1.00 97.01 388 A 1 
ATOM   2946 C  CB  . MET A 1 388 ? 21.414  -10.058 10.246  1.00 96.48 388 A 1 
ATOM   2947 C  CG  . MET A 1 388 ? 22.221  -10.047 11.544  1.00 91.58 388 A 1 
ATOM   2948 S  SD  . MET A 1 388 ? 23.884  -10.781 11.409  1.00 89.75 388 A 1 
ATOM   2949 C  CE  . MET A 1 388 ? 24.656  -9.667  10.226  1.00 77.24 388 A 1 
ATOM   2950 N  N   . THR A 1 389 ? 19.664  -8.050  12.292  1.00 97.67 389 A 1 
ATOM   2951 C  CA  . THR A 1 389 ? 19.776  -6.812  13.068  1.00 97.49 389 A 1 
ATOM   2952 C  C   . THR A 1 389 ? 20.763  -7.032  14.204  1.00 97.43 389 A 1 
ATOM   2953 O  O   . THR A 1 389 ? 20.707  -8.058  14.877  1.00 96.36 389 A 1 
ATOM   2954 C  CB  . THR A 1 389 ? 18.409  -6.374  13.615  1.00 95.97 389 A 1 
ATOM   2955 O  OG1 . THR A 1 389 ? 17.480  -6.238  12.560  1.00 86.36 389 A 1 
ATOM   2956 C  CG2 . THR A 1 389 ? 18.462  -5.022  14.318  1.00 86.05 389 A 1 
ATOM   2957 N  N   . ILE A 1 390 ? 21.667  -6.075  14.400  1.00 97.71 390 A 1 
ATOM   2958 C  CA  . ILE A 1 390 ? 22.658  -6.083  15.477  1.00 97.67 390 A 1 
ATOM   2959 C  C   . ILE A 1 390 ? 22.534  -4.770  16.238  1.00 97.73 390 A 1 
ATOM   2960 O  O   . ILE A 1 390 ? 22.552  -3.704  15.626  1.00 96.97 390 A 1 
ATOM   2961 C  CB  . ILE A 1 390 ? 24.095  -6.271  14.928  1.00 96.35 390 A 1 
ATOM   2962 C  CG1 . ILE A 1 390 ? 24.209  -7.511  14.016  1.00 79.63 390 A 1 
ATOM   2963 C  CG2 . ILE A 1 390 ? 25.092  -6.357  16.094  1.00 81.45 390 A 1 
ATOM   2964 C  CD1 . ILE A 1 390 ? 25.594  -7.710  13.393  1.00 78.38 390 A 1 
ATOM   2965 N  N   . ASN A 1 391 ? 22.476  -4.830  17.559  1.00 97.13 391 A 1 
ATOM   2966 C  CA  . ASN A 1 391 ? 22.516  -3.676  18.451  1.00 96.64 391 A 1 
ATOM   2967 C  C   . ASN A 1 391 ? 23.871  -3.614  19.167  1.00 96.74 391 A 1 
ATOM   2968 O  O   . ASN A 1 391 ? 23.998  -4.124  20.278  1.00 94.89 391 A 1 
ATOM   2969 C  CB  . ASN A 1 391 ? 21.322  -3.767  19.424  1.00 94.88 391 A 1 
ATOM   2970 C  CG  . ASN A 1 391 ? 19.985  -3.569  18.729  1.00 90.63 391 A 1 
ATOM   2971 O  OD1 . ASN A 1 391 ? 19.791  -2.637  17.979  1.00 78.00 391 A 1 
ATOM   2972 N  ND2 . ASN A 1 391 ? 19.031  -4.437  18.956  1.00 77.61 391 A 1 
ATOM   2973 N  N   . PRO A 1 392 ? 24.927  -3.014  18.560  1.00 97.20 392 A 1 
ATOM   2974 C  CA  . PRO A 1 392 ? 26.258  -2.961  19.179  1.00 96.77 392 A 1 
ATOM   2975 C  C   . PRO A 1 392 ? 26.275  -2.174  20.489  1.00 96.20 392 A 1 
ATOM   2976 O  O   . PRO A 1 392 ? 27.105  -2.412  21.358  1.00 93.30 392 A 1 
ATOM   2977 C  CB  . PRO A 1 392 ? 27.166  -2.303  18.137  1.00 95.78 392 A 1 
ATOM   2978 C  CG  . PRO A 1 392 ? 26.422  -2.462  16.816  1.00 94.55 392 A 1 
ATOM   2979 C  CD  . PRO A 1 392 ? 24.962  -2.401  17.241  1.00 96.95 392 A 1 
ATOM   2980 N  N   . THR A 1 393 ? 25.372  -1.210  20.619  1.00 96.47 393 A 1 
ATOM   2981 C  CA  . THR A 1 393 ? 25.142  -0.394  21.813  1.00 96.08 393 A 1 
ATOM   2982 C  C   . THR A 1 393 ? 23.639  -0.194  21.996  1.00 95.71 393 A 1 
ATOM   2983 O  O   . THR A 1 393 ? 22.858  -0.466  21.088  1.00 93.43 393 A 1 
ATOM   2984 C  CB  . THR A 1 393 ? 25.831  0.978   21.712  1.00 94.41 393 A 1 
ATOM   2985 O  OG1 . THR A 1 393 ? 25.167  1.787   20.773  1.00 85.93 393 A 1 
ATOM   2986 C  CG2 . THR A 1 393 ? 27.301  0.927   21.310  1.00 84.69 393 A 1 
ATOM   2987 N  N   . ASN A 1 394 ? 23.221  0.370   23.112  1.00 93.55 394 A 1 
ATOM   2988 C  CA  . ASN A 1 394 ? 21.812  0.645   23.404  1.00 92.06 394 A 1 
ATOM   2989 C  C   . ASN A 1 394 ? 21.198  1.722   22.484  1.00 92.93 394 A 1 
ATOM   2990 O  O   . ASN A 1 394 ? 19.983  1.802   22.369  1.00 90.38 394 A 1 
ATOM   2991 C  CB  . ASN A 1 394 ? 21.682  1.093   24.871  1.00 88.33 394 A 1 
ATOM   2992 C  CG  . ASN A 1 394 ? 22.191  0.081   25.885  1.00 78.74 394 A 1 
ATOM   2993 O  OD1 . ASN A 1 394 ? 22.668  -0.991  25.585  1.00 66.86 394 A 1 
ATOM   2994 N  ND2 . ASN A 1 394 ? 22.134  0.427   27.152  1.00 69.48 394 A 1 
ATOM   2995 N  N   . TRP A 1 395 ? 22.030  2.547   21.850  1.00 94.94 395 A 1 
ATOM   2996 C  CA  . TRP A 1 395 ? 21.601  3.663   20.995  1.00 95.40 395 A 1 
ATOM   2997 C  C   . TRP A 1 395 ? 21.854  3.427   19.504  1.00 96.01 395 A 1 
ATOM   2998 O  O   . TRP A 1 395 ? 21.401  4.230   18.684  1.00 95.45 395 A 1 
ATOM   2999 C  CB  . TRP A 1 395 ? 22.298  4.937   21.480  1.00 94.95 395 A 1 
ATOM   3000 C  CG  . TRP A 1 395 ? 23.791  4.875   21.550  1.00 94.65 395 A 1 
ATOM   3001 C  CD1 . TRP A 1 395 ? 24.525  4.637   22.661  1.00 92.16 395 A 1 
ATOM   3002 C  CD2 . TRP A 1 395 ? 24.757  5.035   20.461  1.00 93.83 395 A 1 
ATOM   3003 N  NE1 . TRP A 1 395 ? 25.876  4.644   22.342  1.00 91.42 395 A 1 
ATOM   3004 C  CE2 . TRP A 1 395 ? 26.060  4.877   20.998  1.00 92.92 395 A 1 
ATOM   3005 C  CE3 . TRP A 1 395 ? 24.654  5.306   19.077  1.00 91.00 395 A 1 
ATOM   3006 C  CZ2 . TRP A 1 395 ? 27.224  4.965   20.187  1.00 90.34 395 A 1 
ATOM   3007 C  CZ3 . TRP A 1 395 ? 25.815  5.390   18.272  1.00 89.05 395 A 1 
ATOM   3008 C  CH2 . TRP A 1 395 ? 27.071  5.211   18.831  1.00 88.78 395 A 1 
ATOM   3009 N  N   . LEU A 1 396 ? 22.568  2.375   19.138  1.00 96.99 396 A 1 
ATOM   3010 C  CA  . LEU A 1 396 ? 22.924  2.059   17.762  1.00 97.36 396 A 1 
ATOM   3011 C  C   . LEU A 1 396 ? 22.327  0.717   17.349  1.00 97.48 396 A 1 
ATOM   3012 O  O   . LEU A 1 396 ? 22.548  -0.298  18.002  1.00 96.57 396 A 1 
ATOM   3013 C  CB  . LEU A 1 396 ? 24.462  2.069   17.616  1.00 97.09 396 A 1 
ATOM   3014 C  CG  . LEU A 1 396 ? 24.981  1.680   16.221  1.00 96.58 396 A 1 
ATOM   3015 C  CD1 . LEU A 1 396 ? 24.572  2.683   15.137  1.00 95.05 396 A 1 
ATOM   3016 C  CD2 . LEU A 1 396 ? 26.510  1.622   16.239  1.00 94.70 396 A 1 
ATOM   3017 N  N   . MET A 1 397 ? 21.661  0.723   16.205  1.00 97.25 397 A 1 
ATOM   3018 C  CA  . MET A 1 397 ? 21.193  -0.467  15.504  1.00 97.15 397 A 1 
ATOM   3019 C  C   . MET A 1 397 ? 21.822  -0.513  14.127  1.00 97.98 397 A 1 
ATOM   3020 O  O   . MET A 1 397 ? 21.899  0.501   13.430  1.00 97.39 397 A 1 
ATOM   3021 C  CB  . MET A 1 397 ? 19.655  -0.443  15.492  1.00 94.66 397 A 1 
ATOM   3022 C  CG  . MET A 1 397 ? 19.024  -1.647  14.783  1.00 90.36 397 A 1 
ATOM   3023 S  SD  . MET A 1 397 ? 18.793  -1.489  12.989  1.00 87.35 397 A 1 
ATOM   3024 C  CE  . MET A 1 397 ? 17.402  -0.345  12.977  1.00 78.45 397 A 1 
ATOM   3025 N  N   . LEU A 1 398 ? 22.284  -1.689  13.700  1.00 98.07 398 A 1 
ATOM   3026 C  CA  . LEU A 1 398 ? 22.726  -1.968  12.341  1.00 98.22 398 A 1 
ATOM   3027 C  C   . LEU A 1 398 ? 21.860  -3.080  11.776  1.00 98.29 398 A 1 
ATOM   3028 O  O   . LEU A 1 398 ? 21.555  -4.038  12.480  1.00 97.52 398 A 1 
ATOM   3029 C  CB  . LEU A 1 398 ? 24.208  -2.395  12.331  1.00 97.90 398 A 1 
ATOM   3030 C  CG  . LEU A 1 398 ? 25.195  -1.385  12.936  1.00 96.40 398 A 1 
ATOM   3031 C  CD1 . LEU A 1 398 ? 26.602  -1.988  12.948  1.00 93.58 398 A 1 
ATOM   3032 C  CD2 . LEU A 1 398 ? 25.247  -0.081  12.137  1.00 93.14 398 A 1 
ATOM   3033 N  N   . PHE A 1 399 ? 21.506  -3.004  10.501  1.00 98.20 399 A 1 
ATOM   3034 C  CA  . PHE A 1 399 ? 20.807  -4.096  9.845   1.00 98.21 399 A 1 
ATOM   3035 C  C   . PHE A 1 399 ? 21.276  -4.317  8.411   1.00 98.43 399 A 1 
ATOM   3036 O  O   . PHE A 1 399 ? 21.762  -3.407  7.731   1.00 98.11 399 A 1 
ATOM   3037 C  CB  . PHE A 1 399 ? 19.287  -3.915  9.931   1.00 97.78 399 A 1 
ATOM   3038 C  CG  . PHE A 1 399 ? 18.703  -2.913  8.964   1.00 97.87 399 A 1 
ATOM   3039 C  CD1 . PHE A 1 399 ? 18.640  -1.545  9.299   1.00 96.77 399 A 1 
ATOM   3040 C  CD2 . PHE A 1 399 ? 18.213  -3.341  7.722   1.00 96.59 399 A 1 
ATOM   3041 C  CE1 . PHE A 1 399 ? 18.069  -0.629  8.407   1.00 95.75 399 A 1 
ATOM   3042 C  CE2 . PHE A 1 399 ? 17.639  -2.428  6.826   1.00 95.68 399 A 1 
ATOM   3043 C  CZ  . PHE A 1 399 ? 17.564  -1.065  7.171   1.00 95.70 399 A 1 
ATOM   3044 N  N   . GLY A 1 400 ? 21.106  -5.545  7.943   1.00 98.26 400 A 1 
ATOM   3045 C  CA  . GLY A 1 400 ? 21.250  -5.929  6.553   1.00 98.13 400 A 1 
ATOM   3046 C  C   . GLY A 1 400 ? 20.182  -6.949  6.189   1.00 98.27 400 A 1 
ATOM   3047 O  O   . GLY A 1 400 ? 19.808  -7.788  7.007   1.00 97.27 400 A 1 
ATOM   3048 N  N   . SER A 1 401 ? 19.713  -6.890  4.947   1.00 98.19 401 A 1 
ATOM   3049 C  CA  . SER A 1 401 ? 18.754  -7.857  4.440   1.00 97.82 401 A 1 
ATOM   3050 C  C   . SER A 1 401 ? 19.023  -8.210  2.987   1.00 98.25 401 A 1 
ATOM   3051 O  O   . SER A 1 401 ? 19.512  -7.406  2.198   1.00 97.48 401 A 1 
ATOM   3052 C  CB  . SER A 1 401 ? 17.313  -7.380  4.657   1.00 95.27 401 A 1 
ATOM   3053 O  OG  . SER A 1 401 ? 16.958  -6.362  3.749   1.00 77.70 401 A 1 
ATOM   3054 N  N   . TYR A 1 402 ? 18.684  -9.453  2.637   1.00 97.90 402 A 1 
ATOM   3055 C  CA  . TYR A 1 402 ? 18.548  -9.932  1.274   1.00 98.05 402 A 1 
ATOM   3056 C  C   . TYR A 1 402 ? 17.167  -10.562 1.146   1.00 98.00 402 A 1 
ATOM   3057 O  O   . TYR A 1 402 ? 16.794  -11.399 1.971   1.00 97.35 402 A 1 
ATOM   3058 C  CB  . TYR A 1 402 ? 19.652  -10.939 0.968   1.00 97.58 402 A 1 
ATOM   3059 C  CG  . TYR A 1 402 ? 19.457  -11.657 -0.350  1.00 96.78 402 A 1 
ATOM   3060 C  CD1 . TYR A 1 402 ? 18.798  -12.908 -0.396  1.00 94.56 402 A 1 
ATOM   3061 C  CD2 . TYR A 1 402 ? 19.911  -11.074 -1.547  1.00 95.07 402 A 1 
ATOM   3062 C  CE1 . TYR A 1 402 ? 18.609  -13.564 -1.621  1.00 93.66 402 A 1 
ATOM   3063 C  CE2 . TYR A 1 402 ? 19.733  -11.723 -2.770  1.00 93.83 402 A 1 
ATOM   3064 C  CZ  . TYR A 1 402 ? 19.082  -12.976 -2.803  1.00 93.79 402 A 1 
ATOM   3065 O  OH  . TYR A 1 402 ? 18.925  -13.629 -3.995  1.00 91.25 402 A 1 
ATOM   3066 N  N   . ALA A 1 403 ? 16.398  -10.168 0.146   1.00 97.69 403 A 1 
ATOM   3067 C  CA  . ALA A 1 403 ? 15.066  -10.702 -0.055  1.00 97.47 403 A 1 
ATOM   3068 C  C   . ALA A 1 403 ? 14.723  -10.836 -1.535  1.00 97.51 403 A 1 
ATOM   3069 O  O   . ALA A 1 403 ? 15.146  -10.031 -2.363  1.00 96.57 403 A 1 
ATOM   3070 C  CB  . ALA A 1 403 ? 14.053  -9.840  0.703   1.00 96.45 403 A 1 
ATOM   3071 N  N   . GLN A 1 404 ? 13.927  -11.852 -1.845  1.00 96.95 404 A 1 
ATOM   3072 C  CA  . GLN A 1 404 ? 13.406  -12.142 -3.169  1.00 96.93 404 A 1 
ATOM   3073 C  C   . GLN A 1 404 ? 11.892  -11.931 -3.208  1.00 96.83 404 A 1 
ATOM   3074 O  O   . GLN A 1 404 ? 11.184  -12.227 -2.241  1.00 95.28 404 A 1 
ATOM   3075 C  CB  . GLN A 1 404 ? 13.759  -13.575 -3.568  1.00 96.01 404 A 1 
ATOM   3076 C  CG  . GLN A 1 404 ? 15.271  -13.794 -3.698  1.00 95.16 404 A 1 
ATOM   3077 C  CD  . GLN A 1 404 ? 15.631  -15.247 -3.991  1.00 95.83 404 A 1 
ATOM   3078 O  OE1 . GLN A 1 404 ? 14.935  -16.182 -3.642  1.00 90.00 404 A 1 
ATOM   3079 N  NE2 . GLN A 1 404 ? 16.753  -15.492 -4.622  1.00 89.08 404 A 1 
ATOM   3080 N  N   . ALA A 1 405 ? 11.409  -11.466 -4.349  1.00 97.09 405 A 1 
ATOM   3081 C  CA  . ALA A 1 405 ? 9.988   -11.390 -4.632  1.00 96.78 405 A 1 
ATOM   3082 C  C   . ALA A 1 405 ? 9.709   -11.704 -6.101  1.00 96.84 405 A 1 
ATOM   3083 O  O   . ALA A 1 405 ? 10.612  -11.765 -6.933  1.00 95.62 405 A 1 
ATOM   3084 C  CB  . ALA A 1 405 ? 9.450   -10.022 -4.228  1.00 95.73 405 A 1 
ATOM   3085 N  N   . PHE A 1 406 ? 8.429   -11.909 -6.397  1.00 96.64 406 A 1 
ATOM   3086 C  CA  . PHE A 1 406 ? 7.938   -12.098 -7.753  1.00 96.33 406 A 1 
ATOM   3087 C  C   . PHE A 1 406 ? 6.524   -11.527 -7.890  1.00 96.58 406 A 1 
ATOM   3088 O  O   . PHE A 1 406 ? 5.822   -11.311 -6.897  1.00 95.47 406 A 1 
ATOM   3089 C  CB  . PHE A 1 406 ? 7.988   -13.587 -8.129  1.00 94.95 406 A 1 
ATOM   3090 C  CG  . PHE A 1 406 ? 6.789   -14.396 -7.681  1.00 94.90 406 A 1 
ATOM   3091 C  CD1 . PHE A 1 406 ? 6.615   -14.717 -6.321  1.00 92.66 406 A 1 
ATOM   3092 C  CD2 . PHE A 1 406 ? 5.802   -14.751 -8.614  1.00 92.91 406 A 1 
ATOM   3093 C  CE1 . PHE A 1 406 ? 5.450   -15.358 -5.897  1.00 90.61 406 A 1 
ATOM   3094 C  CE2 . PHE A 1 406 ? 4.630   -15.401 -8.191  1.00 90.97 406 A 1 
ATOM   3095 C  CZ  . PHE A 1 406 ? 4.446   -15.698 -6.832  1.00 91.10 406 A 1 
ATOM   3096 N  N   . ARG A 1 407 ? 6.089   -11.351 -9.125  1.00 95.71 407 A 1 
ATOM   3097 C  CA  . ARG A 1 407 ? 4.672   -11.279 -9.462  1.00 94.82 407 A 1 
ATOM   3098 C  C   . ARG A 1 407 ? 4.360   -12.146 -10.672 1.00 95.11 407 A 1 
ATOM   3099 O  O   . ARG A 1 407 ? 5.181   -12.273 -11.580 1.00 93.41 407 A 1 
ATOM   3100 C  CB  . ARG A 1 407 ? 4.198   -9.831  -9.629  1.00 91.12 407 A 1 
ATOM   3101 C  CG  . ARG A 1 407 ? 4.635   -9.148  -10.930 1.00 87.39 407 A 1 
ATOM   3102 C  CD  . ARG A 1 407 ? 3.997   -7.772  -11.037 1.00 88.34 407 A 1 
ATOM   3103 N  NE  . ARG A 1 407 ? 4.316   -7.106  -12.307 1.00 86.56 407 A 1 
ATOM   3104 C  CZ  . ARG A 1 407 ? 3.595   -7.131  -13.421 1.00 89.04 407 A 1 
ATOM   3105 N  NH1 . ARG A 1 407 ? 2.523   -7.856  -13.564 1.00 79.71 407 A 1 
ATOM   3106 N  NH2 . ARG A 1 407 ? 3.936   -6.399  -14.426 1.00 80.96 407 A 1 
ATOM   3107 N  N   . ALA A 1 408 ? 3.166   -12.712 -10.687 1.00 93.20 408 A 1 
ATOM   3108 C  CA  . ALA A 1 408 ? 2.596   -13.244 -11.908 1.00 92.66 408 A 1 
ATOM   3109 C  C   . ALA A 1 408 ? 2.266   -12.084 -12.868 1.00 92.73 408 A 1 
ATOM   3110 O  O   . ALA A 1 408 ? 1.981   -10.978 -12.404 1.00 91.80 408 A 1 
ATOM   3111 C  CB  . ALA A 1 408 ? 1.343   -14.048 -11.559 1.00 91.74 408 A 1 
ATOM   3112 N  N   . PRO A 1 409 ? 2.280   -12.319 -14.196 1.00 93.33 409 A 1 
ATOM   3113 C  CA  . PRO A 1 409 ? 1.634   -11.413 -15.135 1.00 92.52 409 A 1 
ATOM   3114 C  C   . PRO A 1 409 ? 0.168   -11.204 -14.738 1.00 92.99 409 A 1 
ATOM   3115 O  O   . PRO A 1 409 ? -0.473  -12.111 -14.209 1.00 91.72 409 A 1 
ATOM   3116 C  CB  . PRO A 1 409 ? 1.758   -12.057 -16.514 1.00 91.05 409 A 1 
ATOM   3117 C  CG  . PRO A 1 409 ? 2.881   -13.073 -16.350 1.00 89.23 409 A 1 
ATOM   3118 C  CD  . PRO A 1 409 ? 2.776   -13.492 -14.890 1.00 91.73 409 A 1 
ATOM   3119 N  N   . THR A 1 410 ? -0.364  -10.019 -15.011 1.00 92.59 410 A 1 
ATOM   3120 C  CA  . THR A 1 410 ? -1.800  -9.793  -14.830 1.00 91.40 410 A 1 
ATOM   3121 C  C   . THR A 1 410 ? -2.590  -10.531 -15.914 1.00 91.40 410 A 1 
ATOM   3122 O  O   . THR A 1 410 ? -2.064  -10.882 -16.970 1.00 90.58 410 A 1 
ATOM   3123 C  CB  . THR A 1 410 ? -2.165  -8.302  -14.832 1.00 90.73 410 A 1 
ATOM   3124 O  OG1 . THR A 1 410 ? -2.037  -7.781  -16.121 1.00 85.66 410 A 1 
ATOM   3125 C  CG2 . THR A 1 410 ? -1.320  -7.470  -13.867 1.00 86.29 410 A 1 
ATOM   3126 N  N   . MET A 1 411 ? -3.870  -10.760 -15.685 1.00 90.61 411 A 1 
ATOM   3127 C  CA  . MET A 1 411 ? -4.748  -11.337 -16.707 1.00 89.93 411 A 1 
ATOM   3128 C  C   . MET A 1 411 ? -4.819  -10.445 -17.959 1.00 89.89 411 A 1 
ATOM   3129 O  O   . MET A 1 411 ? -4.889  -10.960 -19.067 1.00 87.13 411 A 1 
ATOM   3130 C  CB  . MET A 1 411 ? -6.145  -11.560 -16.113 1.00 89.29 411 A 1 
ATOM   3131 C  CG  . MET A 1 411 ? -6.148  -12.685 -15.074 1.00 87.97 411 A 1 
ATOM   3132 S  SD  . MET A 1 411 ? -7.737  -12.953 -14.234 1.00 87.45 411 A 1 
ATOM   3133 C  CE  . MET A 1 411 ? -7.715  -11.588 -13.053 1.00 79.54 411 A 1 
ATOM   3134 N  N   . GLY A 1 412 ? -4.739  -9.134  -17.794 1.00 90.14 412 A 1 
ATOM   3135 C  CA  . GLY A 1 412 ? -4.647  -8.177  -18.891 1.00 89.01 412 A 1 
ATOM   3136 C  C   . GLY A 1 412 ? -3.347  -8.316  -19.679 1.00 89.64 412 A 1 
ATOM   3137 O  O   . GLY A 1 412 ? -3.385  -8.473  -20.896 1.00 87.89 412 A 1 
ATOM   3138 N  N   . GLU A 1 413 ? -2.204  -8.365  -19.004 1.00 89.75 413 A 1 
ATOM   3139 C  CA  . GLU A 1 413 ? -0.887  -8.526  -19.640 1.00 88.96 413 A 1 
ATOM   3140 C  C   . GLU A 1 413 ? -0.782  -9.831  -20.444 1.00 89.09 413 A 1 
ATOM   3141 O  O   . GLU A 1 413 ? -0.173  -9.848  -21.509 1.00 87.38 413 A 1 
ATOM   3142 C  CB  . GLU A 1 413 ? 0.210   -8.494  -18.562 1.00 88.50 413 A 1 
ATOM   3143 C  CG  . GLU A 1 413 ? 0.467   -7.091  -17.985 1.00 87.70 413 A 1 
ATOM   3144 C  CD  . GLU A 1 413 ? 1.399   -7.112  -16.759 1.00 89.26 413 A 1 
ATOM   3145 O  OE1 . GLU A 1 413 ? 2.103   -6.111  -16.508 1.00 85.08 413 A 1 
ATOM   3146 O  OE2 . GLU A 1 413 ? 1.434   -8.111  -16.017 1.00 85.68 413 A 1 
ATOM   3147 N  N   . MET A 1 414 ? -1.390  -10.912 -19.958 1.00 89.80 414 A 1 
ATOM   3148 C  CA  . MET A 1 414 ? -1.374  -12.215 -20.630 1.00 89.13 414 A 1 
ATOM   3149 C  C   . MET A 1 414 ? -2.314  -12.280 -21.835 1.00 89.27 414 A 1 
ATOM   3150 O  O   . MET A 1 414 ? -1.937  -12.842 -22.865 1.00 86.87 414 A 1 
ATOM   3151 C  CB  . MET A 1 414 ? -1.742  -13.325 -19.644 1.00 88.18 414 A 1 
ATOM   3152 C  CG  . MET A 1 414 ? -0.669  -13.544 -18.571 1.00 85.77 414 A 1 
ATOM   3153 S  SD  . MET A 1 414 ? -0.972  -14.927 -17.428 1.00 85.53 414 A 1 
ATOM   3154 C  CE  . MET A 1 414 ? -2.399  -14.327 -16.515 1.00 77.79 414 A 1 
ATOM   3155 N  N   . TYR A 1 415 ? -3.530  -11.759 -21.702 1.00 89.67 415 A 1 
ATOM   3156 C  CA  . TYR A 1 415 ? -4.646  -12.142 -22.571 1.00 89.70 415 A 1 
ATOM   3157 C  C   . TYR A 1 415 ? -5.372  -10.982 -23.266 1.00 89.26 415 A 1 
ATOM   3158 O  O   . TYR A 1 415 ? -6.334  -11.222 -23.992 1.00 86.12 415 A 1 
ATOM   3159 C  CB  . TYR A 1 415 ? -5.633  -12.983 -21.758 1.00 89.89 415 A 1 
ATOM   3160 C  CG  . TYR A 1 415 ? -5.064  -14.278 -21.231 1.00 90.47 415 A 1 
ATOM   3161 C  CD1 . TYR A 1 415 ? -4.492  -15.216 -22.109 1.00 88.51 415 A 1 
ATOM   3162 C  CD2 . TYR A 1 415 ? -5.127  -14.576 -19.854 1.00 89.51 415 A 1 
ATOM   3163 C  CE1 . TYR A 1 415 ? -3.989  -16.432 -21.634 1.00 88.43 415 A 1 
ATOM   3164 C  CE2 . TYR A 1 415 ? -4.630  -15.794 -19.366 1.00 88.71 415 A 1 
ATOM   3165 C  CZ  . TYR A 1 415 ? -4.060  -16.724 -20.257 1.00 89.80 415 A 1 
ATOM   3166 O  OH  . TYR A 1 415 ? -3.580  -17.914 -19.800 1.00 88.52 415 A 1 
ATOM   3167 N  N   . ASN A 1 416 ? -4.938  -9.743  -23.075 1.00 89.75 416 A 1 
ATOM   3168 C  CA  . ASN A 1 416 ? -5.586  -8.613  -23.733 1.00 89.14 416 A 1 
ATOM   3169 C  C   . ASN A 1 416 ? -5.338  -8.647  -25.252 1.00 88.97 416 A 1 
ATOM   3170 O  O   . ASN A 1 416 ? -4.199  -8.634  -25.698 1.00 85.93 416 A 1 
ATOM   3171 C  CB  . ASN A 1 416 ? -5.108  -7.325  -23.070 1.00 86.85 416 A 1 
ATOM   3172 C  CG  . ASN A 1 416 ? -5.950  -6.116  -23.423 1.00 83.54 416 A 1 
ATOM   3173 O  OD1 . ASN A 1 416 ? -6.858  -6.150  -24.230 1.00 77.19 416 A 1 
ATOM   3174 N  ND2 . ASN A 1 416 ? -5.664  -5.002  -22.785 1.00 77.12 416 A 1 
ATOM   3175 N  N   . ASP A 1 417 ? -6.423  -8.687  -26.032 1.00 86.36 417 A 1 
ATOM   3176 C  CA  . ASP A 1 417 ? -6.444  -8.781  -27.496 1.00 85.34 417 A 1 
ATOM   3177 C  C   . ASP A 1 417 ? -7.312  -7.699  -28.150 1.00 85.92 417 A 1 
ATOM   3178 O  O   . ASP A 1 417 ? -7.579  -7.712  -29.353 1.00 81.83 417 A 1 
ATOM   3179 C  CB  . ASP A 1 417 ? -6.918  -10.188 -27.888 1.00 81.56 417 A 1 
ATOM   3180 C  CG  . ASP A 1 417 ? -8.345  -10.544 -27.431 1.00 79.30 417 A 1 
ATOM   3181 O  OD1 . ASP A 1 417 ? -9.027  -9.689  -26.821 1.00 73.80 417 A 1 
ATOM   3182 O  OD2 . ASP A 1 417 ? -8.747  -11.699 -27.684 1.00 75.21 417 A 1 
ATOM   3183 N  N   . SER A 1 418 ? -7.775  -6.746  -27.355 1.00 87.59 418 A 1 
ATOM   3184 C  CA  . SER A 1 418 ? -8.781  -5.786  -27.771 1.00 87.44 418 A 1 
ATOM   3185 C  C   . SER A 1 418 ? -8.176  -4.472  -28.266 1.00 89.09 418 A 1 
ATOM   3186 O  O   . SER A 1 418 ? -6.978  -4.221  -28.171 1.00 87.10 418 A 1 
ATOM   3187 C  CB  . SER A 1 418 ? -9.783  -5.585  -26.627 1.00 84.15 418 A 1 
ATOM   3188 O  OG  . SER A 1 418 ? -9.192  -4.885  -25.567 1.00 75.62 418 A 1 
ATOM   3189 N  N   . LYS A 1 419 ? -9.013  -3.598  -28.788 1.00 87.40 419 A 1 
ATOM   3190 C  CA  . LYS A 1 419 ? -8.610  -2.231  -29.131 1.00 86.80 419 A 1 
ATOM   3191 C  C   . LYS A 1 419 ? -8.107  -1.500  -27.880 1.00 87.28 419 A 1 
ATOM   3192 O  O   . LYS A 1 419 ? -8.827  -1.438  -26.887 1.00 85.48 419 A 1 
ATOM   3193 C  CB  . LYS A 1 419 ? -9.796  -1.536  -29.822 1.00 84.20 419 A 1 
ATOM   3194 C  CG  . LYS A 1 419 ? -9.831  -0.028  -29.592 1.00 77.40 419 A 1 
ATOM   3195 C  CD  . LYS A 1 419 ? -11.001 0.639   -30.309 1.00 75.42 419 A 1 
ATOM   3196 C  CE  . LYS A 1 419 ? -11.210 1.997   -29.658 1.00 66.98 419 A 1 
ATOM   3197 N  NZ  . LYS A 1 419 ? -12.138 2.853   -30.439 1.00 61.82 419 A 1 
ATOM   3198 N  N   . HIS A 1 420 ? -6.945  -0.854  -27.973 1.00 85.33 420 A 1 
ATOM   3199 C  CA  . HIS A 1 420 ? -6.468  0.058   -26.943 1.00 84.16 420 A 1 
ATOM   3200 C  C   . HIS A 1 420 ? -7.044  1.467   -27.138 1.00 83.03 420 A 1 
ATOM   3201 O  O   . HIS A 1 420 ? -7.831  1.933   -26.320 1.00 81.48 420 A 1 
ATOM   3202 C  CB  . HIS A 1 420 ? -4.930  0.050   -26.926 1.00 84.18 420 A 1 
ATOM   3203 C  CG  . HIS A 1 420 ? -4.307  0.883   -25.839 1.00 83.94 420 A 1 
ATOM   3204 N  ND1 . HIS A 1 420 ? -3.023  1.404   -25.870 1.00 80.81 420 A 1 
ATOM   3205 C  CD2 . HIS A 1 420 ? -4.849  1.259   -24.633 1.00 81.55 420 A 1 
ATOM   3206 C  CE1 . HIS A 1 420 ? -2.804  2.065   -24.722 1.00 81.57 420 A 1 
ATOM   3207 N  NE2 . HIS A 1 420 ? -3.899  1.998   -23.954 1.00 82.02 420 A 1 
ATOM   3208 N  N   . PHE A 1 421 ? -6.710  2.098   -28.265 1.00 81.96 421 A 1 
ATOM   3209 C  CA  . PHE A 1 421 ? -7.234  3.420   -28.611 1.00 81.79 421 A 1 
ATOM   3210 C  C   . PHE A 1 421 ? -7.328  3.604   -30.132 1.00 82.79 421 A 1 
ATOM   3211 O  O   . PHE A 1 421 ? -6.776  2.826   -30.906 1.00 82.97 421 A 1 
ATOM   3212 C  CB  . PHE A 1 421 ? -6.376  4.518   -27.958 1.00 80.81 421 A 1 
ATOM   3213 C  CG  . PHE A 1 421 ? -4.921  4.515   -28.368 1.00 82.04 421 A 1 
ATOM   3214 C  CD1 . PHE A 1 421 ? -3.964  3.806   -27.603 1.00 79.86 421 A 1 
ATOM   3215 C  CD2 . PHE A 1 421 ? -4.493  5.220   -29.504 1.00 80.04 421 A 1 
ATOM   3216 C  CE1 . PHE A 1 421 ? -2.621  3.799   -27.969 1.00 78.38 421 A 1 
ATOM   3217 C  CE2 . PHE A 1 421 ? -3.143  5.213   -29.883 1.00 78.37 421 A 1 
ATOM   3218 C  CZ  . PHE A 1 421 ? -2.205  4.500   -29.113 1.00 79.41 421 A 1 
ATOM   3219 N  N   . SER A 1 422 ? -8.028  4.629   -30.545 1.00 79.16 422 A 1 
ATOM   3220 C  CA  . SER A 1 422 ? -8.077  5.015   -31.955 1.00 78.32 422 A 1 
ATOM   3221 C  C   . SER A 1 422 ? -7.754  6.496   -32.108 1.00 77.77 422 A 1 
ATOM   3222 O  O   . SER A 1 422 ? -8.199  7.310   -31.306 1.00 75.13 422 A 1 
ATOM   3223 C  CB  . SER A 1 422 ? -9.446  4.733   -32.580 1.00 77.45 422 A 1 
ATOM   3224 O  OG  . SER A 1 422 ? -9.746  3.351   -32.557 1.00 72.79 422 A 1 
ATOM   3225 N  N   . ILE A 1 423 ? -7.027  6.839   -33.184 1.00 77.31 423 A 1 
ATOM   3226 C  CA  . ILE A 1 423 ? -6.782  8.222   -33.601 1.00 76.18 423 A 1 
ATOM   3227 C  C   . ILE A 1 423 ? -7.593  8.461   -34.876 1.00 75.27 423 A 1 
ATOM   3228 O  O   . ILE A 1 423 ? -7.246  7.983   -35.960 1.00 71.04 423 A 1 
ATOM   3229 C  CB  . ILE A 1 423 ? -5.278  8.510   -33.759 1.00 74.37 423 A 1 
ATOM   3230 C  CG1 . ILE A 1 423 ? -4.516  8.199   -32.445 1.00 70.23 423 A 1 
ATOM   3231 C  CG2 . ILE A 1 423 ? -5.080  9.982   -34.169 1.00 70.22 423 A 1 
ATOM   3232 C  CD1 . ILE A 1 423 ? -2.989  8.346   -32.555 1.00 65.88 423 A 1 
ATOM   3233 N  N   . GLY A 1 424 ? -8.710  9.134   -34.732 1.00 73.65 424 A 1 
ATOM   3234 C  CA  . GLY A 1 424 ? -9.654  9.318   -35.820 1.00 73.25 424 A 1 
ATOM   3235 C  C   . GLY A 1 424 ? -10.264 7.988   -36.300 1.00 74.86 424 A 1 
ATOM   3236 O  O   . GLY A 1 424 ? -10.479 7.064   -35.523 1.00 70.67 424 A 1 
ATOM   3237 N  N   . ARG A 1 425 ? -10.548 7.904   -37.601 1.00 79.57 425 A 1 
ATOM   3238 C  CA  . ARG A 1 425 ? -11.141 6.700   -38.226 1.00 81.11 425 A 1 
ATOM   3239 C  C   . ARG A 1 425 ? -10.120 5.802   -38.929 1.00 82.60 425 A 1 
ATOM   3240 O  O   . ARG A 1 425 ? -10.489 4.723   -39.369 1.00 77.32 425 A 1 
ATOM   3241 C  CB  . ARG A 1 425 ? -12.253 7.101   -39.208 1.00 76.52 425 A 1 
ATOM   3242 C  CG  . ARG A 1 425 ? -13.506 7.627   -38.496 1.00 66.96 425 A 1 
ATOM   3243 C  CD  . ARG A 1 425 ? -14.626 7.854   -39.516 1.00 62.12 425 A 1 
ATOM   3244 N  NE  . ARG A 1 425 ? -15.876 8.252   -38.865 1.00 54.77 425 A 1 
ATOM   3245 C  CZ  . ARG A 1 425 ? -17.035 8.478   -39.469 1.00 48.40 425 A 1 
ATOM   3246 N  NH1 . ARG A 1 425 ? -17.165 8.368   -40.770 1.00 45.96 425 A 1 
ATOM   3247 N  NH2 . ARG A 1 425 ? -18.086 8.812   -38.781 1.00 44.35 425 A 1 
ATOM   3248 N  N   . PHE A 1 426 ? -8.884  6.240   -39.065 1.00 85.97 426 A 1 
ATOM   3249 C  CA  . PHE A 1 426 ? -7.881  5.595   -39.919 1.00 86.99 426 A 1 
ATOM   3250 C  C   . PHE A 1 426 ? -6.783  4.879   -39.137 1.00 88.76 426 A 1 
ATOM   3251 O  O   . PHE A 1 426 ? -6.025  4.115   -39.717 1.00 84.76 426 A 1 
ATOM   3252 C  CB  . PHE A 1 426 ? -7.280  6.648   -40.856 1.00 83.40 426 A 1 
ATOM   3253 C  CG  . PHE A 1 426 ? -8.304  7.354   -41.712 1.00 77.43 426 A 1 
ATOM   3254 C  CD1 . PHE A 1 426 ? -8.955  6.660   -42.746 1.00 70.80 426 A 1 
ATOM   3255 C  CD2 . PHE A 1 426 ? -8.631  8.696   -41.473 1.00 68.57 426 A 1 
ATOM   3256 C  CE1 . PHE A 1 426 ? -9.913  7.305   -43.540 1.00 62.10 426 A 1 
ATOM   3257 C  CE2 . PHE A 1 426 ? -9.585  9.350   -42.263 1.00 62.04 426 A 1 
ATOM   3258 C  CZ  . PHE A 1 426 ? -10.227 8.654   -43.297 1.00 61.30 426 A 1 
ATOM   3259 N  N   . TYR A 1 427 ? -6.704  5.112   -37.832 1.00 82.30 427 A 1 
ATOM   3260 C  CA  . TYR A 1 427 ? -5.716  4.485   -36.968 1.00 84.09 427 A 1 
ATOM   3261 C  C   . TYR A 1 427 ? -6.396  3.891   -35.740 1.00 83.60 427 A 1 
ATOM   3262 O  O   . TYR A 1 427 ? -7.077  4.588   -34.991 1.00 81.30 427 A 1 
ATOM   3263 C  CB  . TYR A 1 427 ? -4.653  5.516   -36.596 1.00 84.61 427 A 1 
ATOM   3264 C  CG  . TYR A 1 427 ? -3.533  4.931   -35.777 1.00 87.25 427 A 1 
ATOM   3265 C  CD1 . TYR A 1 427 ? -3.639  4.840   -34.372 1.00 84.30 427 A 1 
ATOM   3266 C  CD2 . TYR A 1 427 ? -2.363  4.458   -36.411 1.00 84.80 427 A 1 
ATOM   3267 C  CE1 . TYR A 1 427 ? -2.602  4.297   -33.612 1.00 83.38 427 A 1 
ATOM   3268 C  CE2 . TYR A 1 427 ? -1.319  3.919   -35.657 1.00 84.50 427 A 1 
ATOM   3269 C  CZ  . TYR A 1 427 ? -1.433  3.840   -34.255 1.00 87.49 427 A 1 
ATOM   3270 O  OH  . TYR A 1 427 ? -0.407  3.324   -33.514 1.00 86.56 427 A 1 
ATOM   3271 N  N   . THR A 1 428 ? -6.197  2.586   -35.535 1.00 89.18 428 A 1 
ATOM   3272 C  CA  . THR A 1 428 ? -6.586  1.900   -34.308 1.00 89.04 428 A 1 
ATOM   3273 C  C   . THR A 1 428 ? -5.407  1.077   -33.825 1.00 90.20 428 A 1 
ATOM   3274 O  O   . THR A 1 428 ? -4.874  0.267   -34.580 1.00 88.98 428 A 1 
ATOM   3275 C  CB  . THR A 1 428 ? -7.833  1.026   -34.506 1.00 86.10 428 A 1 
ATOM   3276 O  OG1 . THR A 1 428 ? -8.910  1.845   -34.933 1.00 79.86 428 A 1 
ATOM   3277 C  CG2 . THR A 1 428 ? -8.293  0.337   -33.228 1.00 79.68 428 A 1 
ATOM   3278 N  N   . ASN A 1 429 ? -4.995  1.284   -32.574 1.00 88.12 429 A 1 
ATOM   3279 C  CA  . ASN A 1 429 ? -3.964  0.514   -31.905 1.00 87.87 429 A 1 
ATOM   3280 C  C   . ASN A 1 429 ? -4.622  -0.640  -31.138 1.00 87.53 429 A 1 
ATOM   3281 O  O   . ASN A 1 429 ? -5.579  -0.416  -30.398 1.00 86.63 429 A 1 
ATOM   3282 C  CB  . ASN A 1 429 ? -3.162  1.462   -31.010 1.00 87.81 429 A 1 
ATOM   3283 C  CG  . ASN A 1 429 ? -1.875  0.826   -30.513 1.00 88.38 429 A 1 
ATOM   3284 O  OD1 . ASN A 1 429 ? -1.879  -0.062  -29.696 1.00 81.97 429 A 1 
ATOM   3285 N  ND2 . ASN A 1 429 ? -0.741  1.278   -31.012 1.00 82.00 429 A 1 
ATOM   3286 N  N   . TYR A 1 430 ? -4.135  -1.858  -31.356 1.00 91.10 430 A 1 
ATOM   3287 C  CA  . TYR A 1 430 ? -4.656  -3.071  -30.741 1.00 90.79 430 A 1 
ATOM   3288 C  C   . TYR A 1 430 ? -3.662  -3.659  -29.746 1.00 90.65 430 A 1 
ATOM   3289 O  O   . TYR A 1 430 ? -2.458  -3.677  -29.989 1.00 89.10 430 A 1 
ATOM   3290 C  CB  . TYR A 1 430 ? -5.016  -4.107  -31.810 1.00 89.59 430 A 1 
ATOM   3291 C  CG  . TYR A 1 430 ? -6.198  -3.728  -32.661 1.00 87.55 430 A 1 
ATOM   3292 C  CD1 . TYR A 1 430 ? -7.509  -4.069  -32.262 1.00 83.56 430 A 1 
ATOM   3293 C  CD2 . TYR A 1 430 ? -6.011  -3.016  -33.865 1.00 83.49 430 A 1 
ATOM   3294 C  CE1 . TYR A 1 430 ? -8.615  -3.715  -33.046 1.00 81.22 430 A 1 
ATOM   3295 C  CE2 . TYR A 1 430 ? -7.113  -2.652  -34.656 1.00 81.24 430 A 1 
ATOM   3296 C  CZ  . TYR A 1 430 ? -8.412  -3.004  -34.243 1.00 81.88 430 A 1 
ATOM   3297 O  OH  . TYR A 1 430 ? -9.494  -2.647  -35.017 1.00 79.63 430 A 1 
ATOM   3298 N  N   . TRP A 1 431 ? -4.183  -4.189  -28.645 1.00 90.63 431 A 1 
ATOM   3299 C  CA  . TRP A 1 431 ? -3.425  -5.038  -27.744 1.00 89.97 431 A 1 
ATOM   3300 C  C   . TRP A 1 431 ? -3.115  -6.375  -28.423 1.00 90.25 431 A 1 
ATOM   3301 O  O   . TRP A 1 431 ? -3.973  -6.976  -29.060 1.00 88.82 431 A 1 
ATOM   3302 C  CB  . TRP A 1 431 ? -4.206  -5.247  -26.454 1.00 87.98 431 A 1 
ATOM   3303 C  CG  . TRP A 1 431 ? -4.337  -4.015  -25.612 1.00 86.61 431 A 1 
ATOM   3304 C  CD1 . TRP A 1 431 ? -5.355  -3.134  -25.647 1.00 81.69 431 A 1 
ATOM   3305 C  CD2 . TRP A 1 431 ? -3.395  -3.522  -24.605 1.00 83.41 431 A 1 
ATOM   3306 N  NE1 . TRP A 1 431 ? -5.126  -2.124  -24.712 1.00 80.88 431 A 1 
ATOM   3307 C  CE2 . TRP A 1 431 ? -3.938  -2.338  -24.052 1.00 82.08 431 A 1 
ATOM   3308 C  CE3 . TRP A 1 431 ? -2.162  -3.992  -24.119 1.00 80.05 431 A 1 
ATOM   3309 C  CZ2 . TRP A 1 431 ? -3.279  -1.629  -23.021 1.00 79.16 431 A 1 
ATOM   3310 C  CZ3 . TRP A 1 431 ? -1.505  -3.287  -23.094 1.00 77.52 431 A 1 
ATOM   3311 C  CH2 . TRP A 1 431 ? -2.055  -2.120  -22.551 1.00 77.76 431 A 1 
ATOM   3312 N  N   . VAL A 1 432 ? -1.896  -6.848  -28.247 1.00 88.37 432 A 1 
ATOM   3313 C  CA  . VAL A 1 432 ? -1.458  -8.169  -28.695 1.00 87.51 432 A 1 
ATOM   3314 C  C   . VAL A 1 432 ? -1.203  -9.017  -27.455 1.00 86.79 432 A 1 
ATOM   3315 O  O   . VAL A 1 432 ? -0.347  -8.650  -26.644 1.00 84.82 432 A 1 
ATOM   3316 C  CB  . VAL A 1 432 ? -0.216  -8.085  -29.590 1.00 86.61 432 A 1 
ATOM   3317 C  CG1 . VAL A 1 432 ? 0.183   -9.463  -30.115 1.00 78.18 432 A 1 
ATOM   3318 C  CG2 . VAL A 1 432 ? -0.474  -7.190  -30.811 1.00 78.87 432 A 1 
ATOM   3319 N  N   . PRO A 1 433 ? -1.917  -10.145 -27.267 1.00 87.47 433 A 1 
ATOM   3320 C  CA  . PRO A 1 433 ? -1.698  -11.031 -26.136 1.00 85.82 433 A 1 
ATOM   3321 C  C   . PRO A 1 433 ? -0.305  -11.655 -26.199 1.00 85.95 433 A 1 
ATOM   3322 O  O   . PRO A 1 433 ? 0.180   -12.043 -27.265 1.00 83.54 433 A 1 
ATOM   3323 C  CB  . PRO A 1 433 ? -2.808  -12.086 -26.193 1.00 83.54 433 A 1 
ATOM   3324 C  CG  . PRO A 1 433 ? -3.195  -12.109 -27.673 1.00 81.23 433 A 1 
ATOM   3325 C  CD  . PRO A 1 433 ? -2.975  -10.668 -28.118 1.00 84.55 433 A 1 
ATOM   3326 N  N   . ASN A 1 434 ? 0.343   -11.796 -25.041 1.00 83.89 434 A 1 
ATOM   3327 C  CA  . ASN A 1 434 ? 1.640   -12.442 -24.910 1.00 83.34 434 A 1 
ATOM   3328 C  C   . ASN A 1 434 ? 1.592   -13.586 -23.893 1.00 83.27 434 A 1 
ATOM   3329 O  O   . ASN A 1 434 ? 2.058   -13.440 -22.760 1.00 81.01 434 A 1 
ATOM   3330 C  CB  . ASN A 1 434 ? 2.717   -11.394 -24.610 1.00 82.51 434 A 1 
ATOM   3331 C  CG  . ASN A 1 434 ? 4.121   -11.988 -24.666 1.00 82.89 434 A 1 
ATOM   3332 O  OD1 . ASN A 1 434 ? 4.333   -13.158 -24.949 1.00 79.40 434 A 1 
ATOM   3333 N  ND2 . ASN A 1 434 ? 5.120   -11.182 -24.408 1.00 79.08 434 A 1 
ATOM   3334 N  N   . PRO A 1 435 ? 1.089   -14.775 -24.277 1.00 78.37 435 A 1 
ATOM   3335 C  CA  . PRO A 1 435 ? 1.014   -15.925 -23.383 1.00 75.93 435 A 1 
ATOM   3336 C  C   . PRO A 1 435 ? 2.378   -16.592 -23.124 1.00 78.27 435 A 1 
ATOM   3337 O  O   . PRO A 1 435 ? 2.444   -17.685 -22.575 1.00 76.30 435 A 1 
ATOM   3338 C  CB  . PRO A 1 435 ? 0.002   -16.858 -24.059 1.00 73.01 435 A 1 
ATOM   3339 C  CG  . PRO A 1 435 ? 0.231   -16.583 -25.543 1.00 69.19 435 A 1 
ATOM   3340 C  CD  . PRO A 1 435 ? 0.507   -15.083 -25.568 1.00 70.15 435 A 1 
ATOM   3341 N  N   . ASN A 1 436 ? 3.484   -15.972 -23.537 1.00 83.96 436 A 1 
ATOM   3342 C  CA  . ASN A 1 436 ? 4.851   -16.377 -23.202 1.00 85.05 436 A 1 
ATOM   3343 C  C   . ASN A 1 436 ? 5.465   -15.502 -22.104 1.00 87.72 436 A 1 
ATOM   3344 O  O   . ASN A 1 436 ? 6.650   -15.654 -21.807 1.00 86.53 436 A 1 
ATOM   3345 C  CB  . ASN A 1 436 ? 5.722   -16.373 -24.466 1.00 82.80 436 A 1 
ATOM   3346 C  CG  . ASN A 1 436 ? 5.221   -17.283 -25.562 1.00 78.91 436 A 1 
ATOM   3347 O  OD1 . ASN A 1 436 ? 4.807   -18.418 -25.355 1.00 72.33 436 A 1 
ATOM   3348 N  ND2 . ASN A 1 436 ? 5.256   -16.819 -26.783 1.00 70.57 436 A 1 
ATOM   3349 N  N   . LEU A 1 437 ? 4.687   -14.598 -21.506 1.00 86.18 437 A 1 
ATOM   3350 C  CA  . LEU A 1 437 ? 5.138   -13.782 -20.388 1.00 87.56 437 A 1 
ATOM   3351 C  C   . LEU A 1 437 ? 5.583   -14.670 -19.230 1.00 89.12 437 A 1 
ATOM   3352 O  O   . LEU A 1 437 ? 4.856   -15.556 -18.769 1.00 88.28 437 A 1 
ATOM   3353 C  CB  . LEU A 1 437 ? 4.027   -12.826 -19.927 1.00 86.08 437 A 1 
ATOM   3354 C  CG  . LEU A 1 437 ? 3.919   -11.549 -20.772 1.00 84.51 437 A 1 
ATOM   3355 C  CD1 . LEU A 1 437 ? 2.625   -10.820 -20.441 1.00 81.79 437 A 1 
ATOM   3356 C  CD2 . LEU A 1 437 ? 5.086   -10.598 -20.503 1.00 81.59 437 A 1 
ATOM   3357 N  N   . ARG A 1 438 ? 6.792   -14.406 -18.752 1.00 90.94 438 A 1 
ATOM   3358 C  CA  . ARG A 1 438 ? 7.361   -15.022 -17.557 1.00 91.32 438 A 1 
ATOM   3359 C  C   . ARG A 1 438 ? 7.011   -14.176 -16.335 1.00 92.15 438 A 1 
ATOM   3360 O  O   . ARG A 1 438 ? 6.790   -12.971 -16.500 1.00 91.07 438 A 1 
ATOM   3361 C  CB  . ARG A 1 438 ? 8.870   -15.192 -17.748 1.00 89.88 438 A 1 
ATOM   3362 C  CG  . ARG A 1 438 ? 9.167   -16.254 -18.824 1.00 86.04 438 A 1 
ATOM   3363 C  CD  . ARG A 1 438 ? 10.657  -16.351 -19.126 1.00 85.29 438 A 1 
ATOM   3364 N  NE  . ARG A 1 438 ? 11.119  -15.188 -19.910 1.00 79.48 438 A 1 
ATOM   3365 C  CZ  . ARG A 1 438 ? 12.334  -14.686 -19.909 1.00 74.71 438 A 1 
ATOM   3366 N  NH1 . ARG A 1 438 ? 13.300  -15.256 -19.266 1.00 66.66 438 A 1 
ATOM   3367 N  NH2 . ARG A 1 438 ? 12.591  -13.587 -20.546 1.00 67.71 438 A 1 
ATOM   3368 N  N   . PRO A 1 439 ? 6.980   -14.777 -15.140 1.00 92.46 439 A 1 
ATOM   3369 C  CA  . PRO A 1 439 ? 6.824   -13.996 -13.926 1.00 92.78 439 A 1 
ATOM   3370 C  C   . PRO A 1 439 ? 7.967   -12.990 -13.798 1.00 93.51 439 A 1 
ATOM   3371 O  O   . PRO A 1 439 ? 9.135   -13.315 -14.013 1.00 92.46 439 A 1 
ATOM   3372 C  CB  . PRO A 1 439 ? 6.815   -15.005 -12.772 1.00 91.24 439 A 1 
ATOM   3373 C  CG  . PRO A 1 439 ? 7.566   -16.199 -13.335 1.00 88.74 439 A 1 
ATOM   3374 C  CD  . PRO A 1 439 ? 7.203   -16.172 -14.815 1.00 91.28 439 A 1 
ATOM   3375 N  N   . GLU A 1 440 ? 7.624   -11.776 -13.420 1.00 94.61 440 A 1 
ATOM   3376 C  CA  . GLU A 1 440 ? 8.585   -10.760 -13.026 1.00 94.56 440 A 1 
ATOM   3377 C  C   . GLU A 1 440 ? 9.182   -11.142 -11.669 1.00 95.88 440 A 1 
ATOM   3378 O  O   . GLU A 1 440 ? 8.471   -11.609 -10.779 1.00 94.81 440 A 1 
ATOM   3379 C  CB  . GLU A 1 440 ? 7.860   -9.413  -12.965 1.00 91.10 440 A 1 
ATOM   3380 C  CG  . GLU A 1 440 ? 8.834   -8.254  -12.773 1.00 84.27 440 A 1 
ATOM   3381 C  CD  . GLU A 1 440 ? 8.129   -6.897  -12.662 1.00 88.60 440 A 1 
ATOM   3382 O  OE1 . GLU A 1 440 ? 8.758   -5.977  -12.093 1.00 83.19 440 A 1 
ATOM   3383 O  OE2 . GLU A 1 440 ? 6.995   -6.769  -13.145 1.00 84.16 440 A 1 
ATOM   3384 N  N   . THR A 1 441 ? 10.487  -10.951 -11.490 1.00 96.22 441 A 1 
ATOM   3385 C  CA  . THR A 1 441 ? 11.161  -11.307 -10.237 1.00 96.54 441 A 1 
ATOM   3386 C  C   . THR A 1 441 ? 12.165  -10.243 -9.832  1.00 96.78 441 A 1 
ATOM   3387 O  O   . THR A 1 441 ? 12.728  -9.574  -10.691 1.00 95.45 441 A 1 
ATOM   3388 C  CB  . THR A 1 441 ? 11.871  -12.666 -10.323 1.00 95.32 441 A 1 
ATOM   3389 O  OG1 . THR A 1 441 ? 12.935  -12.688 -11.246 1.00 86.89 441 A 1 
ATOM   3390 C  CG2 . THR A 1 441 ? 10.916  -13.774 -10.757 1.00 86.70 441 A 1 
ATOM   3391 N  N   . ASN A 1 442 ? 12.457  -10.149 -8.545  1.00 96.84 442 A 1 
ATOM   3392 C  CA  . ASN A 1 442 ? 13.579  -9.351  -8.077  1.00 96.79 442 A 1 
ATOM   3393 C  C   . ASN A 1 442 ? 14.361  -10.035 -6.956  1.00 97.53 442 A 1 
ATOM   3394 O  O   . ASN A 1 442 ? 13.906  -10.978 -6.312  1.00 96.78 442 A 1 
ATOM   3395 C  CB  . ASN A 1 442 ? 13.129  -7.916  -7.760  1.00 93.92 442 A 1 
ATOM   3396 C  CG  . ASN A 1 442 ? 12.427  -7.711  -6.425  1.00 94.91 442 A 1 
ATOM   3397 O  OD1 . ASN A 1 442 ? 12.507  -8.470  -5.481  1.00 87.22 442 A 1 
ATOM   3398 N  ND2 . ASN A 1 442 ? 11.751  -6.596  -6.285  1.00 87.77 442 A 1 
ATOM   3399 N  N   . GLU A 1 443 ? 15.547  -9.496  -6.734  1.00 97.79 443 A 1 
ATOM   3400 C  CA  . GLU A 1 443 ? 16.369  -9.688  -5.556  1.00 97.55 443 A 1 
ATOM   3401 C  C   . GLU A 1 443 ? 16.839  -8.313  -5.080  1.00 97.71 443 A 1 
ATOM   3402 O  O   . GLU A 1 443 ? 17.376  -7.517  -5.852  1.00 96.41 443 A 1 
ATOM   3403 C  CB  . GLU A 1 443 ? 17.535  -10.663 -5.850  1.00 95.11 443 A 1 
ATOM   3404 C  CG  . GLU A 1 443 ? 18.318  -10.369 -7.137  1.00 83.74 443 A 1 
ATOM   3405 C  CD  . GLU A 1 443 ? 19.446  -11.372 -7.450  1.00 86.09 443 A 1 
ATOM   3406 O  OE1 . GLU A 1 443 ? 20.020  -11.272 -8.563  1.00 78.83 443 A 1 
ATOM   3407 O  OE2 . GLU A 1 443 ? 19.771  -12.216 -6.595  1.00 80.54 443 A 1 
ATOM   3408 N  N   . THR A 1 444 ? 16.596  -8.009  -3.810  1.00 97.52 444 A 1 
ATOM   3409 C  CA  . THR A 1 444 ? 16.951  -6.735  -3.189  1.00 97.33 444 A 1 
ATOM   3410 C  C   . THR A 1 444 ? 17.906  -6.967  -2.038  1.00 97.74 444 A 1 
ATOM   3411 O  O   . THR A 1 444 ? 17.654  -7.805  -1.174  1.00 96.91 444 A 1 
ATOM   3412 C  CB  . THR A 1 444 ? 15.711  -5.963  -2.713  1.00 95.81 444 A 1 
ATOM   3413 O  OG1 . THR A 1 444 ? 14.883  -5.675  -3.812  1.00 88.31 444 A 1 
ATOM   3414 C  CG2 . THR A 1 444 ? 16.037  -4.633  -2.045  1.00 88.97 444 A 1 
ATOM   3415 N  N   . GLN A 1 445 ? 18.989  -6.185  -2.014  1.00 98.09 445 A 1 
ATOM   3416 C  CA  . GLN A 1 445 ? 19.847  -6.011  -0.853  1.00 98.08 445 A 1 
ATOM   3417 C  C   . GLN A 1 445 ? 19.536  -4.659  -0.220  1.00 98.27 445 A 1 
ATOM   3418 O  O   . GLN A 1 445 ? 19.414  -3.660  -0.923  1.00 97.31 445 A 1 
ATOM   3419 C  CB  . GLN A 1 445 ? 21.319  -6.106  -1.255  1.00 96.77 445 A 1 
ATOM   3420 C  CG  . GLN A 1 445 ? 21.657  -7.492  -1.807  1.00 89.75 445 A 1 
ATOM   3421 C  CD  . GLN A 1 445 ? 23.124  -7.658  -2.196  1.00 88.73 445 A 1 
ATOM   3422 O  OE1 . GLN A 1 445 ? 23.964  -6.795  -2.021  1.00 79.55 445 A 1 
ATOM   3423 N  NE2 . GLN A 1 445 ? 23.495  -8.788  -2.737  1.00 77.29 445 A 1 
ATOM   3424 N  N   . GLU A 1 446 ? 19.433  -4.638  1.099   1.00 98.25 446 A 1 
ATOM   3425 C  CA  . GLU A 1 446 ? 19.217  -3.410  1.850   1.00 98.23 446 A 1 
ATOM   3426 C  C   . GLU A 1 446 ? 20.096  -3.412  3.097   1.00 98.26 446 A 1 
ATOM   3427 O  O   . GLU A 1 446 ? 20.161  -4.400  3.822   1.00 97.60 446 A 1 
ATOM   3428 C  CB  . GLU A 1 446 ? 17.727  -3.241  2.156   1.00 97.49 446 A 1 
ATOM   3429 C  CG  . GLU A 1 446 ? 17.397  -1.901  2.818   1.00 95.60 446 A 1 
ATOM   3430 C  CD  . GLU A 1 446 ? 15.899  -1.556  2.793   1.00 96.07 446 A 1 
ATOM   3431 O  OE1 . GLU A 1 446 ? 15.556  -0.406  3.162   1.00 91.27 446 A 1 
ATOM   3432 O  OE2 . GLU A 1 446 ? 15.070  -2.365  2.323   1.00 92.20 446 A 1 
ATOM   3433 N  N   . TYR A 1 447 ? 20.793  -2.293  3.333   1.00 98.49 447 A 1 
ATOM   3434 C  CA  . TYR A 1 447 ? 21.689  -2.101  4.465   1.00 98.35 447 A 1 
ATOM   3435 C  C   . TYR A 1 447 ? 21.381  -0.764  5.113   1.00 98.46 447 A 1 
ATOM   3436 O  O   . TYR A 1 447 ? 21.160  0.224   4.413   1.00 97.76 447 A 1 
ATOM   3437 C  CB  . TYR A 1 447 ? 23.150  -2.130  4.004   1.00 97.35 447 A 1 
ATOM   3438 C  CG  . TYR A 1 447 ? 23.515  -3.323  3.160   1.00 95.15 447 A 1 
ATOM   3439 C  CD1 . TYR A 1 447 ? 23.766  -4.575  3.756   1.00 87.64 447 A 1 
ATOM   3440 C  CD2 . TYR A 1 447 ? 23.583  -3.196  1.752   1.00 88.22 447 A 1 
ATOM   3441 C  CE1 . TYR A 1 447 ? 24.089  -5.685  2.973   1.00 83.26 447 A 1 
ATOM   3442 C  CE2 . TYR A 1 447 ? 23.911  -4.305  0.958   1.00 83.89 447 A 1 
ATOM   3443 C  CZ  . TYR A 1 447 ? 24.164  -5.544  1.576   1.00 82.66 447 A 1 
ATOM   3444 O  OH  . TYR A 1 447 ? 24.484  -6.638  0.804   1.00 78.78 447 A 1 
ATOM   3445 N  N   . GLY A 1 448 ? 21.411  -0.711  6.425   1.00 98.32 448 A 1 
ATOM   3446 C  CA  . GLY A 1 448 ? 21.144  0.527   7.119   1.00 98.37 448 A 1 
ATOM   3447 C  C   . GLY A 1 448 ? 21.547  0.505   8.579   1.00 98.58 448 A 1 
ATOM   3448 O  O   . GLY A 1 448 ? 22.112  -0.465  9.092   1.00 97.91 448 A 1 
ATOM   3449 N  N   . PHE A 1 449 ? 21.262  1.615   9.227   1.00 98.34 449 A 1 
ATOM   3450 C  CA  . PHE A 1 449 ? 21.497  1.791   10.651  1.00 98.31 449 A 1 
ATOM   3451 C  C   . PHE A 1 449 ? 20.394  2.639   11.266  1.00 98.40 449 A 1 
ATOM   3452 O  O   . PHE A 1 449 ? 19.680  3.373   10.576  1.00 97.89 449 A 1 
ATOM   3453 C  CB  . PHE A 1 449 ? 22.887  2.396   10.882  1.00 97.87 449 A 1 
ATOM   3454 C  CG  . PHE A 1 449 ? 23.032  3.842   10.470  1.00 97.94 449 A 1 
ATOM   3455 C  CD1 . PHE A 1 449 ? 23.253  4.191   9.124   1.00 96.46 449 A 1 
ATOM   3456 C  CD2 . PHE A 1 449 ? 22.965  4.863   11.436  1.00 96.31 449 A 1 
ATOM   3457 C  CE1 . PHE A 1 449 ? 23.397  5.531   8.748   1.00 95.47 449 A 1 
ATOM   3458 C  CE2 . PHE A 1 449 ? 23.117  6.204   11.066  1.00 95.48 449 A 1 
ATOM   3459 C  CZ  . PHE A 1 449 ? 23.336  6.545   9.727   1.00 95.60 449 A 1 
ATOM   3460 N  N   . GLY A 1 450 ? 20.265  2.535   12.577  1.00 98.21 450 A 1 
ATOM   3461 C  CA  . GLY A 1 450 ? 19.369  3.346   13.377  1.00 97.95 450 A 1 
ATOM   3462 C  C   . GLY A 1 450 ? 20.080  3.897   14.603  1.00 97.97 450 A 1 
ATOM   3463 O  O   . GLY A 1 450 ? 21.010  3.287   15.139  1.00 97.05 450 A 1 
ATOM   3464 N  N   . LEU A 1 451 ? 19.637  5.077   15.041  1.00 97.92 451 A 1 
ATOM   3465 C  CA  . LEU A 1 451 ? 20.074  5.736   16.262  1.00 97.67 451 A 1 
ATOM   3466 C  C   . LEU A 1 451 ? 18.844  6.003   17.122  1.00 97.49 451 A 1 
ATOM   3467 O  O   . LEU A 1 451 ? 17.839  6.513   16.619  1.00 96.56 451 A 1 
ATOM   3468 C  CB  . LEU A 1 451 ? 20.791  7.060   15.932  1.00 97.16 451 A 1 
ATOM   3469 C  CG  . LEU A 1 451 ? 21.995  6.952   14.983  1.00 95.42 451 A 1 
ATOM   3470 C  CD1 . LEU A 1 451 ? 22.493  8.351   14.625  1.00 92.99 451 A 1 
ATOM   3471 C  CD2 . LEU A 1 451 ? 23.153  6.186   15.612  1.00 92.83 451 A 1 
ATOM   3472 N  N   . ARG A 1 452 ? 18.942  5.699   18.405  1.00 96.04 452 A 1 
ATOM   3473 C  CA  . ARG A 1 452 ? 17.897  5.973   19.383  1.00 95.04 452 A 1 
ATOM   3474 C  C   . ARG A 1 452 ? 18.519  6.579   20.632  1.00 94.79 452 A 1 
ATOM   3475 O  O   . ARG A 1 452 ? 19.407  5.973   21.234  1.00 92.09 452 A 1 
ATOM   3476 C  CB  . ARG A 1 452 ? 17.145  4.669   19.681  1.00 92.18 452 A 1 
ATOM   3477 C  CG  . ARG A 1 452 ? 15.709  4.938   20.134  1.00 81.75 452 A 1 
ATOM   3478 C  CD  . ARG A 1 452 ? 15.008  3.611   20.422  1.00 81.39 452 A 1 
ATOM   3479 N  NE  . ARG A 1 452 ? 13.557  3.727   20.233  1.00 73.09 452 A 1 
ATOM   3480 C  CZ  . ARG A 1 452 ? 12.710  2.727   20.189  1.00 69.06 452 A 1 
ATOM   3481 N  NH1 . ARG A 1 452 ? 13.044  1.507   20.504  1.00 64.68 452 A 1 
ATOM   3482 N  NH2 . ARG A 1 452 ? 11.490  2.933   19.801  1.00 58.64 452 A 1 
ATOM   3483 N  N   . PHE A 1 453 ? 18.077  7.780   20.974  1.00 95.17 453 A 1 
ATOM   3484 C  CA  . PHE A 1 453 ? 18.520  8.479   22.166  1.00 94.32 453 A 1 
ATOM   3485 C  C   . PHE A 1 453 ? 17.305  9.021   22.906  1.00 93.44 453 A 1 
ATOM   3486 O  O   . PHE A 1 453 ? 16.448  9.651   22.292  1.00 90.40 453 A 1 
ATOM   3487 C  CB  . PHE A 1 453 ? 19.461  9.618   21.794  1.00 93.11 453 A 1 
ATOM   3488 C  CG  . PHE A 1 453 ? 20.752  9.198   21.136  1.00 92.67 453 A 1 
ATOM   3489 C  CD1 . PHE A 1 453 ? 21.817  8.718   21.911  1.00 88.95 453 A 1 
ATOM   3490 C  CD2 . PHE A 1 453 ? 20.907  9.308   19.744  1.00 88.59 453 A 1 
ATOM   3491 C  CE1 . PHE A 1 453 ? 23.036  8.365   21.314  1.00 86.71 453 A 1 
ATOM   3492 C  CE2 . PHE A 1 453 ? 22.122  8.957   19.133  1.00 86.62 453 A 1 
ATOM   3493 C  CZ  . PHE A 1 453 ? 23.189  8.490   19.922  1.00 86.84 453 A 1 
ATOM   3494 N  N   . ASP A 1 454 ? 17.296  8.828   24.224  1.00 88.17 454 A 1 
ATOM   3495 C  CA  . ASP A 1 454 ? 16.361  9.439   25.152  1.00 84.64 454 A 1 
ATOM   3496 C  C   . ASP A 1 454 ? 17.133  10.452  26.018  1.00 83.43 454 A 1 
ATOM   3497 O  O   . ASP A 1 454 ? 18.339  10.285  26.231  1.00 74.08 454 A 1 
ATOM   3498 C  CB  . ASP A 1 454 ? 15.673  8.354   25.995  1.00 78.82 454 A 1 
ATOM   3499 C  CG  . ASP A 1 454 ? 14.953  7.288   25.141  1.00 72.11 454 A 1 
ATOM   3500 O  OD1 . ASP A 1 454 ? 14.272  7.659   24.159  1.00 64.64 454 A 1 
ATOM   3501 O  OD2 . ASP A 1 454 ? 15.091  6.083   25.463  1.00 65.34 454 A 1 
ATOM   3502 N  N   . ASP A 1 455 ? 16.477  11.533  26.479  1.00 75.13 455 A 1 
ATOM   3503 C  CA  . ASP A 1 455 ? 17.066  12.623  27.273  1.00 73.68 455 A 1 
ATOM   3504 C  C   . ASP A 1 455 ? 18.349  13.216  26.654  1.00 75.29 455 A 1 
ATOM   3505 O  O   . ASP A 1 455 ? 19.396  13.333  27.293  1.00 70.78 455 A 1 
ATOM   3506 C  CB  . ASP A 1 455 ? 17.229  12.193  28.743  1.00 68.86 455 A 1 
ATOM   3507 C  CG  . ASP A 1 455 ? 15.910  11.893  29.460  1.00 63.47 455 A 1 
ATOM   3508 O  OD1 . ASP A 1 455 ? 14.926  12.630  29.228  1.00 59.25 455 A 1 
ATOM   3509 O  OD2 . ASP A 1 455 ? 15.907  10.990  30.327  1.00 57.36 455 A 1 
ATOM   3510 N  N   . LEU A 1 456 ? 18.285  13.596  25.356  1.00 71.79 456 A 1 
ATOM   3511 C  CA  . LEU A 1 456 ? 19.450  13.973  24.564  1.00 69.97 456 A 1 
ATOM   3512 C  C   . LEU A 1 456 ? 19.958  15.400  24.845  1.00 72.07 456 A 1 
ATOM   3513 O  O   . LEU A 1 456 ? 21.140  15.605  25.123  1.00 65.67 456 A 1 
ATOM   3514 C  CB  . LEU A 1 456 ? 19.094  13.803  23.067  1.00 64.28 456 A 1 
ATOM   3515 C  CG  . LEU A 1 456 ? 20.324  13.870  22.142  1.00 60.29 456 A 1 
ATOM   3516 C  CD1 . LEU A 1 456 ? 21.021  12.528  22.059  1.00 59.08 456 A 1 
ATOM   3517 C  CD2 . LEU A 1 456 ? 19.908  14.277  20.737  1.00 57.47 456 A 1 
ATOM   3518 N  N   . MET A 1 457 ? 19.079  16.407  24.701  1.00 73.47 457 A 1 
ATOM   3519 C  CA  . MET A 1 457 ? 19.396  17.826  24.942  1.00 73.17 457 A 1 
ATOM   3520 C  C   . MET A 1 457 ? 18.534  18.438  26.039  1.00 74.29 457 A 1 
ATOM   3521 O  O   . MET A 1 457 ? 18.985  19.329  26.762  1.00 69.16 457 A 1 
ATOM   3522 C  CB  . MET A 1 457 ? 19.195  18.655  23.660  1.00 68.49 457 A 1 
ATOM   3523 C  CG  . MET A 1 457 ? 20.036  18.203  22.470  1.00 63.73 457 A 1 
ATOM   3524 S  SD  . MET A 1 457 ? 20.025  19.436  21.142  1.00 58.85 457 A 1 
ATOM   3525 C  CE  . MET A 1 457 ? 20.584  18.425  19.775  1.00 51.79 457 A 1 
ATOM   3526 N  N   . LEU A 1 458 ? 17.279  17.993  26.120  1.00 72.51 458 A 1 
ATOM   3527 C  CA  . LEU A 1 458 ? 16.287  18.417  27.097  1.00 71.98 458 A 1 
ATOM   3528 C  C   . LEU A 1 458 ? 15.841  17.194  27.896  1.00 73.87 458 A 1 
ATOM   3529 O  O   . LEU A 1 458 ? 15.912  16.063  27.422  1.00 68.51 458 A 1 
ATOM   3530 C  CB  . LEU A 1 458 ? 15.105  19.084  26.361  1.00 66.84 458 A 1 
ATOM   3531 C  CG  . LEU A 1 458 ? 15.459  20.370  25.601  1.00 63.35 458 A 1 
ATOM   3532 C  CD1 . LEU A 1 458 ? 14.285  20.791  24.718  1.00 61.53 458 A 1 
ATOM   3533 C  CD2 . LEU A 1 458 ? 15.764  21.531  26.560  1.00 60.34 458 A 1 
ATOM   3534 N  N   . SER A 1 459 ? 15.363  17.419  29.121  1.00 77.94 459 A 1 
ATOM   3535 C  CA  . SER A 1 459 ? 14.689  16.355  29.854  1.00 78.08 459 A 1 
ATOM   3536 C  C   . SER A 1 459 ? 13.441  15.897  29.099  1.00 80.50 459 A 1 
ATOM   3537 O  O   . SER A 1 459 ? 12.645  16.752  28.694  1.00 73.85 459 A 1 
ATOM   3538 C  CB  . SER A 1 459 ? 14.304  16.842  31.249  1.00 71.16 459 A 1 
ATOM   3539 O  OG  . SER A 1 459 ? 13.492  18.005  31.147  1.00 61.76 459 A 1 
ATOM   3540 N  N   . ASN A 1 460 ? 13.243  14.589  28.973  1.00 84.43 460 A 1 
ATOM   3541 C  CA  . ASN A 1 460 ? 12.144  13.943  28.245  1.00 85.53 460 A 1 
ATOM   3542 C  C   . ASN A 1 460 ? 12.177  14.138  26.726  1.00 87.84 460 A 1 
ATOM   3543 O  O   . ASN A 1 460 ? 11.175  13.876  26.064  1.00 83.05 460 A 1 
ATOM   3544 C  CB  . ASN A 1 460 ? 10.771  14.330  28.818  1.00 80.60 460 A 1 
ATOM   3545 C  CG  . ASN A 1 460 ? 10.610  14.181  30.308  1.00 74.44 460 A 1 
ATOM   3546 O  OD1 . ASN A 1 460 ? 11.232  13.379  30.985  1.00 66.46 460 A 1 
ATOM   3547 N  ND2 . ASN A 1 460 ? 9.715   14.962  30.869  1.00 65.84 460 A 1 
ATOM   3548 N  N   . ASP A 1 461 ? 13.293  14.583  26.145  1.00 90.09 461 A 1 
ATOM   3549 C  CA  . ASP A 1 461 ? 13.431  14.543  24.697  1.00 89.84 461 A 1 
ATOM   3550 C  C   . ASP A 1 461 ? 13.850  13.150  24.214  1.00 90.95 461 A 1 
ATOM   3551 O  O   . ASP A 1 461 ? 14.461  12.359  24.929  1.00 88.19 461 A 1 
ATOM   3552 C  CB  . ASP A 1 461 ? 14.266  15.710  24.157  1.00 84.60 461 A 1 
ATOM   3553 C  CG  . ASP A 1 461 ? 15.788  15.641  24.277  1.00 80.52 461 A 1 
ATOM   3554 O  OD1 . ASP A 1 461 ? 16.331  14.678  24.829  1.00 69.71 461 A 1 
ATOM   3555 O  OD2 . ASP A 1 461 ? 16.429  16.594  23.770  1.00 76.57 461 A 1 
ATOM   3556 N  N   . ALA A 1 462 ? 13.463  12.833  22.989  1.00 94.02 462 A 1 
ATOM   3557 C  CA  . ALA A 1 462 ? 13.819  11.591  22.343  1.00 94.15 462 A 1 
ATOM   3558 C  C   . ALA A 1 462 ? 14.147  11.842  20.875  1.00 94.94 462 A 1 
ATOM   3559 O  O   . ALA A 1 462 ? 13.450  12.587  20.178  1.00 94.14 462 A 1 
ATOM   3560 C  CB  . ALA A 1 462 ? 12.697  10.562  22.528  1.00 92.46 462 A 1 
ATOM   3561 N  N   . LEU A 1 463 ? 15.198  11.191  20.383  1.00 95.25 463 A 1 
ATOM   3562 C  CA  . LEU A 1 463 ? 15.582  11.165  18.984  1.00 95.58 463 A 1 
ATOM   3563 C  C   . LEU A 1 463 ? 15.553  9.733   18.483  1.00 95.72 463 A 1 
ATOM   3564 O  O   . LEU A 1 463 ? 16.301  8.882   18.970  1.00 95.16 463 A 1 
ATOM   3565 C  CB  . LEU A 1 463 ? 16.965  11.810  18.814  1.00 95.14 463 A 1 
ATOM   3566 C  CG  . LEU A 1 463 ? 17.481  11.798  17.357  1.00 94.20 463 A 1 
ATOM   3567 C  CD1 . LEU A 1 463 ? 16.696  12.745  16.453  1.00 90.96 463 A 1 
ATOM   3568 C  CD2 . LEU A 1 463 ? 18.941  12.229  17.320  1.00 90.36 463 A 1 
ATOM   3569 N  N   . GLU A 1 464 ? 14.780  9.502   17.463  1.00 96.70 464 A 1 
ATOM   3570 C  CA  . GLU A 1 464 ? 14.819  8.289   16.668  1.00 96.72 464 A 1 
ATOM   3571 C  C   . GLU A 1 464 ? 15.250  8.633   15.237  1.00 97.24 464 A 1 
ATOM   3572 O  O   . GLU A 1 464 ? 14.695  9.528   14.604  1.00 96.72 464 A 1 
ATOM   3573 C  CB  . GLU A 1 464 ? 13.468  7.563   16.758  1.00 95.29 464 A 1 
ATOM   3574 C  CG  . GLU A 1 464 ? 13.606  6.053   16.510  1.00 86.09 464 A 1 
ATOM   3575 C  CD  . GLU A 1 464 ? 12.304  5.301   16.828  1.00 85.70 464 A 1 
ATOM   3576 O  OE1 . GLU A 1 464 ? 12.384  4.263   17.529  1.00 79.30 464 A 1 
ATOM   3577 O  OE2 . GLU A 1 464 ? 11.233  5.748   16.387  1.00 80.48 464 A 1 
ATOM   3578 N  N   . PHE A 1 465 ? 16.272  7.949   14.721  1.00 97.47 465 A 1 
ATOM   3579 C  CA  . PHE A 1 465 ? 16.777  8.108   13.368  1.00 97.87 465 A 1 
ATOM   3580 C  C   . PHE A 1 465 ? 17.002  6.736   12.747  1.00 98.08 465 A 1 
ATOM   3581 O  O   . PHE A 1 465 ? 17.620  5.866   13.361  1.00 97.72 465 A 1 
ATOM   3582 C  CB  . PHE A 1 465 ? 18.076  8.929   13.387  1.00 97.79 465 A 1 
ATOM   3583 C  CG  . PHE A 1 465 ? 18.746  9.074   12.043  1.00 97.90 465 A 1 
ATOM   3584 C  CD1 . PHE A 1 465 ? 19.616  8.073   11.556  1.00 96.97 465 A 1 
ATOM   3585 C  CD2 . PHE A 1 465 ? 18.514  10.216  11.255  1.00 97.20 465 A 1 
ATOM   3586 C  CE1 . PHE A 1 465 ? 20.231  8.211   10.300  1.00 96.45 465 A 1 
ATOM   3587 C  CE2 . PHE A 1 465 ? 19.131  10.365  10.005  1.00 96.55 465 A 1 
ATOM   3588 C  CZ  . PHE A 1 465 ? 19.983  9.356   9.531   1.00 96.75 465 A 1 
ATOM   3589 N  N   . LYS A 1 466 ? 16.556  6.540   11.501  1.00 98.00 466 A 1 
ATOM   3590 C  CA  . LYS A 1 466 ? 16.828  5.325   10.742  1.00 98.23 466 A 1 
ATOM   3591 C  C   . LYS A 1 466 ? 17.086  5.666   9.283   1.00 98.49 466 A 1 
ATOM   3592 O  O   . LYS A 1 466 ? 16.343  6.443   8.688   1.00 97.93 466 A 1 
ATOM   3593 C  CB  . LYS A 1 466 ? 15.661  4.341   10.934  1.00 97.65 466 A 1 
ATOM   3594 C  CG  . LYS A 1 466 ? 16.014  2.916   10.510  1.00 96.57 466 A 1 
ATOM   3595 C  CD  . LYS A 1 466 ? 14.848  1.972   10.861  1.00 96.05 466 A 1 
ATOM   3596 C  CE  . LYS A 1 466 ? 15.183  0.534   10.501  1.00 94.65 466 A 1 
ATOM   3597 N  NZ  . LYS A 1 466 ? 14.067  -0.386  10.826  1.00 93.58 466 A 1 
ATOM   3598 N  N   . ALA A 1 467 ? 18.141  5.089   8.714   1.00 98.41 467 A 1 
ATOM   3599 C  CA  . ALA A 1 467 ? 18.494  5.275   7.314   1.00 98.43 467 A 1 
ATOM   3600 C  C   . ALA A 1 467 ? 18.882  3.944   6.679   1.00 98.56 467 A 1 
ATOM   3601 O  O   . ALA A 1 467 ? 19.511  3.105   7.321   1.00 97.96 467 A 1 
ATOM   3602 C  CB  . ALA A 1 467 ? 19.626  6.300   7.208   1.00 97.97 467 A 1 
ATOM   3603 N  N   . SER A 1 468 ? 18.552  3.778   5.401   1.00 98.53 468 A 1 
ATOM   3604 C  CA  . SER A 1 468 ? 18.955  2.616   4.630   1.00 98.49 468 A 1 
ATOM   3605 C  C   . SER A 1 468 ? 19.333  2.970   3.196   1.00 98.52 468 A 1 
ATOM   3606 O  O   . SER A 1 468 ? 18.876  3.963   2.627   1.00 97.96 468 A 1 
ATOM   3607 C  CB  . SER A 1 468 ? 17.878  1.525   4.655   1.00 97.18 468 A 1 
ATOM   3608 O  OG  . SER A 1 468 ? 16.796  1.846   3.817   1.00 90.94 468 A 1 
ATOM   3609 N  N   . TYR A 1 469 ? 20.193  2.130   2.614   1.00 98.54 469 A 1 
ATOM   3610 C  CA  . TYR A 1 469 ? 20.445  2.044   1.187   1.00 98.63 469 A 1 
ATOM   3611 C  C   . TYR A 1 469 ? 19.865  0.735   0.666   1.00 98.69 469 A 1 
ATOM   3612 O  O   . TYR A 1 469 ? 20.104  -0.311  1.266   1.00 98.24 469 A 1 
ATOM   3613 C  CB  . TYR A 1 469 ? 21.948  2.120   0.924   1.00 98.47 469 A 1 
ATOM   3614 C  CG  . TYR A 1 469 ? 22.307  1.912   -0.533  1.00 97.98 469 A 1 
ATOM   3615 C  CD1 . TYR A 1 469 ? 22.845  0.684   -0.973  1.00 96.43 469 A 1 
ATOM   3616 C  CD2 . TYR A 1 469 ? 22.067  2.931   -1.472  1.00 96.75 469 A 1 
ATOM   3617 C  CE1 . TYR A 1 469 ? 23.154  0.485   -2.333  1.00 95.79 469 A 1 
ATOM   3618 C  CE2 . TYR A 1 469 ? 22.364  2.744   -2.829  1.00 95.78 469 A 1 
ATOM   3619 C  CZ  . TYR A 1 469 ? 22.911  1.520   -3.261  1.00 95.78 469 A 1 
ATOM   3620 O  OH  . TYR A 1 469 ? 23.207  1.338   -4.584  1.00 93.58 469 A 1 
ATOM   3621 N  N   . PHE A 1 470 ? 19.153  0.783   -0.456  1.00 98.58 470 A 1 
ATOM   3622 C  CA  . PHE A 1 470 ? 18.630  -0.397  -1.123  1.00 98.46 470 A 1 
ATOM   3623 C  C   . PHE A 1 470 ? 19.159  -0.506  -2.557  1.00 98.42 470 A 1 
ATOM   3624 O  O   . PHE A 1 470 ? 19.347  0.495   -3.249  1.00 98.09 470 A 1 
ATOM   3625 C  CB  . PHE A 1 470 ? 17.096  -0.416  -1.059  1.00 98.04 470 A 1 
ATOM   3626 C  CG  . PHE A 1 470 ? 16.411  0.727   -1.763  1.00 98.16 470 A 1 
ATOM   3627 C  CD1 . PHE A 1 470 ? 16.088  1.906   -1.053  1.00 97.47 470 A 1 
ATOM   3628 C  CD2 . PHE A 1 470 ? 16.068  0.636   -3.122  1.00 97.25 470 A 1 
ATOM   3629 C  CE1 . PHE A 1 470 ? 15.424  2.966   -1.687  1.00 96.68 470 A 1 
ATOM   3630 C  CE2 . PHE A 1 470 ? 15.408  1.693   -3.764  1.00 96.52 470 A 1 
ATOM   3631 C  CZ  . PHE A 1 470 ? 15.084  2.857   -3.046  1.00 96.80 470 A 1 
ATOM   3632 N  N   . ASP A 1 471 ? 19.394  -1.745  -2.999  1.00 98.31 471 A 1 
ATOM   3633 C  CA  . ASP A 1 471 ? 19.823  -2.105  -4.346  1.00 98.29 471 A 1 
ATOM   3634 C  C   . ASP A 1 471 ? 19.022  -3.322  -4.801  1.00 98.24 471 A 1 
ATOM   3635 O  O   . ASP A 1 471 ? 19.164  -4.426  -4.261  1.00 97.26 471 A 1 
ATOM   3636 C  CB  . ASP A 1 471 ? 21.340  -2.352  -4.343  1.00 97.53 471 A 1 
ATOM   3637 C  CG  . ASP A 1 471 ? 21.960  -2.424  -5.741  1.00 94.74 471 A 1 
ATOM   3638 O  OD1 . ASP A 1 471 ? 21.451  -3.107  -6.655  1.00 86.71 471 A 1 
ATOM   3639 O  OD2 . ASP A 1 471 ? 23.011  -1.770  -5.971  1.00 86.20 471 A 1 
ATOM   3640 N  N   . THR A 1 472 ? 18.153  -3.120  -5.774  1.00 97.94 472 A 1 
ATOM   3641 C  CA  . THR A 1 472 ? 17.289  -4.142  -6.358  1.00 97.67 472 A 1 
ATOM   3642 C  C   . THR A 1 472 ? 17.747  -4.473  -7.765  1.00 97.68 472 A 1 
ATOM   3643 O  O   . THR A 1 472 ? 17.867  -3.600  -8.615  1.00 96.89 472 A 1 
ATOM   3644 C  CB  . THR A 1 472 ? 15.817  -3.686  -6.378  1.00 96.84 472 A 1 
ATOM   3645 O  OG1 . THR A 1 472 ? 15.355  -3.441  -5.072  1.00 92.66 472 A 1 
ATOM   3646 C  CG2 . THR A 1 472 ? 14.870  -4.707  -7.006  1.00 92.86 472 A 1 
ATOM   3647 N  N   . LYS A 1 473 ? 17.939  -5.769  -8.034  1.00 97.69 473 A 1 
ATOM   3648 C  CA  . LYS A 1 473 ? 18.043  -6.301  -9.396  1.00 97.68 473 A 1 
ATOM   3649 C  C   . LYS A 1 473 ? 16.703  -6.910  -9.770  1.00 97.59 473 A 1 
ATOM   3650 O  O   . LYS A 1 473 ? 16.290  -7.916  -9.197  1.00 96.02 473 A 1 
ATOM   3651 C  CB  . LYS A 1 473 ? 19.158  -7.335  -9.470  1.00 96.94 473 A 1 
ATOM   3652 C  CG  . LYS A 1 473 ? 20.537  -6.717  -9.238  1.00 88.85 473 A 1 
ATOM   3653 C  CD  . LYS A 1 473 ? 21.571  -7.838  -9.199  1.00 85.64 473 A 1 
ATOM   3654 C  CE  . LYS A 1 473 ? 22.934  -7.289  -8.816  1.00 73.66 473 A 1 
ATOM   3655 N  NZ  . LYS A 1 473 ? 23.839  -8.411  -8.480  1.00 63.70 473 A 1 
ATOM   3656 N  N   . ALA A 1 474 ? 16.041  -6.308  -10.741 1.00 97.23 474 A 1 
ATOM   3657 C  CA  . ALA A 1 474 ? 14.823  -6.831  -11.322 1.00 96.62 474 A 1 
ATOM   3658 C  C   . ALA A 1 474 ? 15.162  -7.653  -12.575 1.00 96.64 474 A 1 
ATOM   3659 O  O   . ALA A 1 474 ? 15.971  -7.235  -13.404 1.00 95.00 474 A 1 
ATOM   3660 C  CB  . ALA A 1 474 ? 13.859  -5.679  -11.605 1.00 95.28 474 A 1 
ATOM   3661 N  N   . LYS A 1 475 ? 14.570  -8.833  -12.692 1.00 96.85 475 A 1 
ATOM   3662 C  CA  . LYS A 1 475 ? 14.662  -9.707  -13.859 1.00 96.74 475 A 1 
ATOM   3663 C  C   . LYS A 1 475 ? 13.293  -9.936  -14.451 1.00 96.55 475 A 1 
ATOM   3664 O  O   . LYS A 1 475 ? 12.327  -10.111 -13.714 1.00 94.21 475 A 1 
ATOM   3665 C  CB  . LYS A 1 475 ? 15.294  -11.055 -13.492 1.00 95.32 475 A 1 
ATOM   3666 C  CG  . LYS A 1 475 ? 16.814  -11.001 -13.577 1.00 83.86 475 A 1 
ATOM   3667 C  CD  . LYS A 1 475 ? 17.375  -12.413 -13.420 1.00 77.38 475 A 1 
ATOM   3668 C  CE  . LYS A 1 475 ? 18.874  -12.396 -13.651 1.00 66.16 475 A 1 
ATOM   3669 N  NZ  . LYS A 1 475 ? 19.447  -13.753 -13.529 1.00 56.74 475 A 1 
ATOM   3670 N  N   . ASP A 1 476 ? 13.268  -10.007 -15.777 1.00 95.14 476 A 1 
ATOM   3671 C  CA  . ASP A 1 476 ? 12.046  -10.219 -16.538 1.00 94.69 476 A 1 
ATOM   3672 C  C   . ASP A 1 476 ? 10.955  -9.196  -16.181 1.00 93.87 476 A 1 
ATOM   3673 O  O   . ASP A 1 476 ? 9.775   -9.512  -16.197 1.00 91.22 476 A 1 
ATOM   3674 C  CB  . ASP A 1 476 ? 11.616  -11.699 -16.446 1.00 94.08 476 A 1 
ATOM   3675 C  CG  . ASP A 1 476 ? 12.596  -12.664 -17.124 1.00 93.11 476 A 1 
ATOM   3676 O  OD1 . ASP A 1 476 ? 13.231  -12.292 -18.133 1.00 89.20 476 A 1 
ATOM   3677 O  OD2 . ASP A 1 476 ? 12.644  -13.855 -16.749 1.00 89.15 476 A 1 
ATOM   3678 N  N   . TYR A 1 477 ? 11.375  -7.963  -15.896 1.00 91.75 477 A 1 
ATOM   3679 C  CA  . TYR A 1 477 ? 10.477  -6.849  -15.580 1.00 89.96 477 A 1 
ATOM   3680 C  C   . TYR A 1 477 ? 9.416   -6.705  -16.676 1.00 89.94 477 A 1 
ATOM   3681 O  O   . TYR A 1 477 ? 9.753   -6.574  -17.857 1.00 88.11 477 A 1 
ATOM   3682 C  CB  . TYR A 1 477 ? 11.302  -5.561  -15.439 1.00 86.57 477 A 1 
ATOM   3683 C  CG  . TYR A 1 477 ? 10.506  -4.345  -15.032 1.00 82.53 477 A 1 
ATOM   3684 C  CD1 . TYR A 1 477 ? 9.853   -3.550  -15.999 1.00 74.97 477 A 1 
ATOM   3685 C  CD2 . TYR A 1 477 ? 10.382  -4.001  -13.671 1.00 73.13 477 A 1 
ATOM   3686 C  CE1 . TYR A 1 477 ? 9.068   -2.450  -15.614 1.00 68.05 477 A 1 
ATOM   3687 C  CE2 . TYR A 1 477 ? 9.609   -2.903  -13.271 1.00 67.54 477 A 1 
ATOM   3688 C  CZ  . TYR A 1 477 ? 8.941   -2.131  -14.247 1.00 66.02 477 A 1 
ATOM   3689 O  OH  . TYR A 1 477 ? 8.153   -1.081  -13.855 1.00 65.90 477 A 1 
ATOM   3690 N  N   . ILE A 1 478 ? 8.147   -6.744  -16.311 1.00 88.58 478 A 1 
ATOM   3691 C  CA  . ILE A 1 478 ? 7.071   -6.661  -17.301 1.00 87.47 478 A 1 
ATOM   3692 C  C   . ILE A 1 478 ? 6.792   -5.188  -17.593 1.00 86.09 478 A 1 
ATOM   3693 O  O   . ILE A 1 478 ? 6.261   -4.459  -16.765 1.00 83.94 478 A 1 
ATOM   3694 C  CB  . ILE A 1 478 ? 5.823   -7.450  -16.884 1.00 87.17 478 A 1 
ATOM   3695 C  CG1 . ILE A 1 478 ? 6.155   -8.945  -16.664 1.00 86.05 478 A 1 
ATOM   3696 C  CG2 . ILE A 1 478 ? 4.747   -7.309  -17.983 1.00 86.20 478 A 1 
ATOM   3697 C  CD1 . ILE A 1 478 ? 5.038   -9.744  -15.984 1.00 83.46 478 A 1 
ATOM   3698 N  N   . SER A 1 479 ? 7.132   -4.785  -18.815 1.00 82.88 479 A 1 
ATOM   3699 C  CA  . SER A 1 479 ? 6.822   -3.467  -19.352 1.00 80.24 479 A 1 
ATOM   3700 C  C   . SER A 1 479 ? 5.757   -3.579  -20.437 1.00 81.42 479 A 1 
ATOM   3701 O  O   . SER A 1 479 ? 5.643   -4.594  -21.117 1.00 80.28 479 A 1 
ATOM   3702 C  CB  . SER A 1 479 ? 8.091   -2.806  -19.886 1.00 77.20 479 A 1 
ATOM   3703 O  OG  . SER A 1 479 ? 7.841   -1.443  -20.177 1.00 69.06 479 A 1 
ATOM   3704 N  N   . THR A 1 480 ? 4.979   -2.519  -20.586 1.00 81.07 480 A 1 
ATOM   3705 C  CA  . THR A 1 480 ? 3.981   -2.403  -21.649 1.00 80.62 480 A 1 
ATOM   3706 C  C   . THR A 1 480 ? 4.380   -1.265  -22.573 1.00 80.88 480 A 1 
ATOM   3707 O  O   . THR A 1 480 ? 4.542   -0.134  -22.122 1.00 79.62 480 A 1 
ATOM   3708 C  CB  . THR A 1 480 ? 2.582   -2.172  -21.066 1.00 80.07 480 A 1 
ATOM   3709 O  OG1 . THR A 1 480 ? 2.259   -3.198  -20.153 1.00 77.59 480 A 1 
ATOM   3710 C  CG2 . THR A 1 480 ? 1.503   -2.179  -22.152 1.00 76.93 480 A 1 
ATOM   3711 N  N   . THR A 1 481 ? 4.552   -1.558  -23.846 1.00 79.30 481 A 1 
ATOM   3712 C  CA  . THR A 1 481 ? 4.935   -0.559  -24.851 1.00 79.38 481 A 1 
ATOM   3713 C  C   . THR A 1 481 ? 3.854   -0.403  -25.906 1.00 81.52 481 A 1 
ATOM   3714 O  O   . THR A 1 481 ? 3.307   -1.383  -26.407 1.00 81.28 481 A 1 
ATOM   3715 C  CB  . THR A 1 481 ? 6.307   -0.883  -25.469 1.00 76.16 481 A 1 
ATOM   3716 O  OG1 . THR A 1 481 ? 7.275   -0.439  -24.554 1.00 66.51 481 A 1 
ATOM   3717 C  CG2 . THR A 1 481 ? 6.620   -0.151  -26.778 1.00 64.75 481 A 1 
ATOM   3718 N  N   . VAL A 1 482 ? 3.603   0.844   -26.261 1.00 82.03 482 A 1 
ATOM   3719 C  CA  . VAL A 1 482 ? 2.755   1.231   -27.385 1.00 82.00 482 A 1 
ATOM   3720 C  C   . VAL A 1 482 ? 3.647   1.444   -28.603 1.00 83.26 482 A 1 
ATOM   3721 O  O   . VAL A 1 482 ? 4.444   2.378   -28.639 1.00 82.84 482 A 1 
ATOM   3722 C  CB  . VAL A 1 482 ? 1.951   2.505   -27.061 1.00 80.72 482 A 1 
ATOM   3723 C  CG1 . VAL A 1 482 ? 1.004   2.853   -28.206 1.00 76.70 482 A 1 
ATOM   3724 C  CG2 . VAL A 1 482 ? 1.104   2.341   -25.787 1.00 77.79 482 A 1 
ATOM   3725 N  N   . ASP A 1 483 ? 3.519   0.589   -29.618 1.00 83.81 483 A 1 
ATOM   3726 C  CA  . ASP A 1 483 ? 4.139   0.793   -30.925 1.00 84.69 483 A 1 
ATOM   3727 C  C   . ASP A 1 483 ? 3.151   1.529   -31.840 1.00 86.15 483 A 1 
ATOM   3728 O  O   . ASP A 1 483 ? 2.215   0.956   -32.397 1.00 85.73 483 A 1 
ATOM   3729 C  CB  . ASP A 1 483 ? 4.632   -0.538  -31.504 1.00 84.17 483 A 1 
ATOM   3730 C  CG  . ASP A 1 483 ? 5.449   -0.362  -32.795 1.00 82.84 483 A 1 
ATOM   3731 O  OD1 . ASP A 1 483 ? 5.295   0.682   -33.465 1.00 78.28 483 A 1 
ATOM   3732 O  OD2 . ASP A 1 483 ? 6.219   -1.279  -33.119 1.00 76.89 483 A 1 
ATOM   3733 N  N   . PHE A 1 484 ? 3.363   2.835   -31.981 1.00 85.53 484 A 1 
ATOM   3734 C  CA  . PHE A 1 484 ? 2.524   3.666   -32.835 1.00 85.84 484 A 1 
ATOM   3735 C  C   . PHE A 1 484 ? 2.660   3.313   -34.318 1.00 88.56 484 A 1 
ATOM   3736 O  O   . PHE A 1 484 ? 1.682   3.433   -35.051 1.00 87.39 484 A 1 
ATOM   3737 C  CB  . PHE A 1 484 ? 2.864   5.145   -32.603 1.00 81.97 484 A 1 
ATOM   3738 C  CG  . PHE A 1 484 ? 2.322   5.698   -31.308 1.00 77.99 484 A 1 
ATOM   3739 C  CD1 . PHE A 1 484 ? 1.023   6.236   -31.262 1.00 73.07 484 A 1 
ATOM   3740 C  CD2 . PHE A 1 484 ? 3.102   5.678   -30.132 1.00 72.12 484 A 1 
ATOM   3741 C  CE1 . PHE A 1 484 ? 0.510   6.763   -30.056 1.00 70.28 484 A 1 
ATOM   3742 C  CE2 . PHE A 1 484 ? 2.595   6.187   -28.929 1.00 69.26 484 A 1 
ATOM   3743 C  CZ  . PHE A 1 484 ? 1.300   6.730   -28.889 1.00 70.26 484 A 1 
ATOM   3744 N  N   . ALA A 1 485 ? 3.846   2.875   -34.774 1.00 87.65 485 A 1 
ATOM   3745 C  CA  . ALA A 1 485 ? 4.101   2.555   -36.171 1.00 89.51 485 A 1 
ATOM   3746 C  C   . ALA A 1 485 ? 3.457   1.219   -36.575 1.00 90.97 485 A 1 
ATOM   3747 O  O   . ALA A 1 485 ? 2.847   1.122   -37.641 1.00 89.72 485 A 1 
ATOM   3748 C  CB  . ALA A 1 485 ? 5.605   2.559   -36.406 1.00 88.46 485 A 1 
ATOM   3749 N  N   . ALA A 1 486 ? 3.552   0.199   -35.690 1.00 90.52 486 A 1 
ATOM   3750 C  CA  . ALA A 1 486 ? 2.915   -1.099  -35.898 1.00 90.34 486 A 1 
ATOM   3751 C  C   . ALA A 1 486 ? 1.416   -1.119  -35.519 1.00 91.21 486 A 1 
ATOM   3752 O  O   . ALA A 1 486 ? 0.723   -2.084  -35.820 1.00 89.67 486 A 1 
ATOM   3753 C  CB  . ALA A 1 486 ? 3.715   -2.154  -35.128 1.00 88.67 486 A 1 
ATOM   3754 N  N   . ALA A 1 487 ? 0.927   -0.058  -34.877 1.00 91.29 487 A 1 
ATOM   3755 C  CA  . ALA A 1 487 ? -0.429  0.038   -34.346 1.00 91.67 487 A 1 
ATOM   3756 C  C   . ALA A 1 487 ? -0.765  -1.073  -33.334 1.00 91.72 487 A 1 
ATOM   3757 O  O   . ALA A 1 487 ? -1.885  -1.578  -33.288 1.00 89.86 487 A 1 
ATOM   3758 C  CB  . ALA A 1 487 ? -1.436  0.197   -35.488 1.00 90.68 487 A 1 
ATOM   3759 N  N   . THR A 1 488 ? 0.216   -1.429  -32.514 1.00 91.35 488 A 1 
ATOM   3760 C  CA  . THR A 1 488 ? 0.093   -2.473  -31.494 1.00 90.09 488 A 1 
ATOM   3761 C  C   . THR A 1 488 ? 0.513   -1.968  -30.114 1.00 88.70 488 A 1 
ATOM   3762 O  O   . THR A 1 488 ? 1.310   -1.045  -29.971 1.00 86.66 488 A 1 
ATOM   3763 C  CB  . THR A 1 488 ? 0.883   -3.735  -31.862 1.00 89.15 488 A 1 
ATOM   3764 O  OG1 . THR A 1 488 ? 2.255   -3.468  -32.008 1.00 83.56 488 A 1 
ATOM   3765 C  CG2 . THR A 1 488 ? 0.387   -4.382  -33.155 1.00 83.68 488 A 1 
ATOM   3766 N  N   . THR A 1 489 ? -0.035  -2.592  -29.083 1.00 89.82 489 A 1 
ATOM   3767 C  CA  . THR A 1 489 ? 0.417   -2.437  -27.696 1.00 88.82 489 A 1 
ATOM   3768 C  C   . THR A 1 489 ? 0.617   -3.826  -27.114 1.00 88.75 489 A 1 
ATOM   3769 O  O   . THR A 1 489 ? -0.274  -4.667  -27.212 1.00 87.12 489 A 1 
ATOM   3770 C  CB  . THR A 1 489 ? -0.593  -1.636  -26.861 1.00 87.46 489 A 1 
ATOM   3771 O  OG1 . THR A 1 489 ? -0.866  -0.393  -27.462 1.00 82.82 489 A 1 
ATOM   3772 C  CG2 . THR A 1 489 ? -0.076  -1.339  -25.454 1.00 83.02 489 A 1 
ATOM   3773 N  N   . MET A 1 490 ? 1.783   -4.096  -26.533 1.00 87.33 490 A 1 
ATOM   3774 C  CA  . MET A 1 490 ? 2.110   -5.422  -26.018 1.00 86.05 490 A 1 
ATOM   3775 C  C   . MET A 1 490 ? 2.919   -5.321  -24.731 1.00 85.81 490 A 1 
ATOM   3776 O  O   . MET A 1 490 ? 3.782   -4.460  -24.589 1.00 83.85 490 A 1 
ATOM   3777 C  CB  . MET A 1 490 ? 2.854   -6.222  -27.096 1.00 83.67 490 A 1 
ATOM   3778 C  CG  . MET A 1 490 ? 2.989   -7.709  -26.739 1.00 75.86 490 A 1 
ATOM   3779 S  SD  . MET A 1 490 ? 3.815   -8.750  -27.977 1.00 73.44 490 A 1 
ATOM   3780 C  CE  . MET A 1 490 ? 5.499   -8.116  -27.854 1.00 64.06 490 A 1 
ATOM   3781 N  N   . SER A 1 491 ? 2.662   -6.265  -23.821 1.00 87.46 491 A 1 
ATOM   3782 C  CA  . SER A 1 491 ? 3.488   -6.481  -22.640 1.00 87.25 491 A 1 
ATOM   3783 C  C   . SER A 1 491 ? 4.597   -7.483  -22.951 1.00 87.52 491 A 1 
ATOM   3784 O  O   . SER A 1 491 ? 4.381   -8.475  -23.644 1.00 86.10 491 A 1 
ATOM   3785 C  CB  . SER A 1 491 ? 2.630   -6.960  -21.462 1.00 86.41 491 A 1 
ATOM   3786 O  OG  . SER A 1 491 ? 1.627   -5.999  -21.205 1.00 82.58 491 A 1 
ATOM   3787 N  N   . TYR A 1 492 ? 5.809   -7.221  -22.458 1.00 87.51 492 A 1 
ATOM   3788 C  CA  . TYR A 1 492 ? 6.984   -8.057  -22.666 1.00 86.82 492 A 1 
ATOM   3789 C  C   . TYR A 1 492 ? 7.907   -8.005  -21.451 1.00 88.18 492 A 1 
ATOM   3790 O  O   . TYR A 1 492 ? 7.882   -7.044  -20.677 1.00 87.26 492 A 1 
ATOM   3791 C  CB  . TYR A 1 492 ? 7.715   -7.633  -23.949 1.00 83.77 492 A 1 
ATOM   3792 C  CG  . TYR A 1 492 ? 8.234   -6.219  -23.934 1.00 79.30 492 A 1 
ATOM   3793 C  CD1 . TYR A 1 492 ? 7.388   -5.138  -24.274 1.00 73.73 492 A 1 
ATOM   3794 C  CD2 . TYR A 1 492 ? 9.564   -5.946  -23.554 1.00 73.18 492 A 1 
ATOM   3795 C  CE1 . TYR A 1 492 ? 7.856   -3.820  -24.221 1.00 66.44 492 A 1 
ATOM   3796 C  CE2 . TYR A 1 492 ? 10.043  -4.637  -23.500 1.00 68.09 492 A 1 
ATOM   3797 C  CZ  . TYR A 1 492 ? 9.186   -3.570  -23.829 1.00 65.61 492 A 1 
ATOM   3798 O  OH  . TYR A 1 492 ? 9.653   -2.285  -23.763 1.00 63.21 492 A 1 
ATOM   3799 N  N   . ASN A 1 493 ? 8.726   -9.040  -21.277 1.00 88.45 493 A 1 
ATOM   3800 C  CA  . ASN A 1 493 ? 9.725   -9.078  -20.212 1.00 89.21 493 A 1 
ATOM   3801 C  C   . ASN A 1 493 ? 10.978  -8.294  -20.626 1.00 88.84 493 A 1 
ATOM   3802 O  O   . ASN A 1 493 ? 11.672  -8.690  -21.567 1.00 87.24 493 A 1 
ATOM   3803 C  CB  . ASN A 1 493 ? 10.072  -10.532 -19.877 1.00 90.07 493 A 1 
ATOM   3804 C  CG  . ASN A 1 493 ? 8.903   -11.343 -19.360 1.00 90.80 493 A 1 
ATOM   3805 O  OD1 . ASN A 1 493 ? 8.414   -12.248 -20.022 1.00 85.61 493 A 1 
ATOM   3806 N  ND2 . ASN A 1 493 ? 8.465   -11.108 -18.145 1.00 86.21 493 A 1 
ATOM   3807 N  N   . VAL A 1 494 ? 11.307  -7.248  -19.883 1.00 87.73 494 A 1 
ATOM   3808 C  CA  . VAL A 1 494 ? 12.607  -6.563  -19.947 1.00 86.75 494 A 1 
ATOM   3809 C  C   . VAL A 1 494 ? 13.610  -7.404  -19.152 1.00 89.34 494 A 1 
ATOM   3810 O  O   . VAL A 1 494 ? 13.388  -7.626  -17.965 1.00 89.28 494 A 1 
ATOM   3811 C  CB  . VAL A 1 494 ? 12.527  -5.140  -19.382 1.00 82.86 494 A 1 
ATOM   3812 C  CG1 . VAL A 1 494 ? 13.882  -4.444  -19.429 1.00 78.30 494 A 1 
ATOM   3813 C  CG2 . VAL A 1 494 ? 11.530  -4.291  -20.175 1.00 78.57 494 A 1 
ATOM   3814 N  N   . PRO A 1 495 ? 14.727  -7.872  -19.751 1.00 91.79 495 A 1 
ATOM   3815 C  CA  . PRO A 1 495 ? 15.579  -8.876  -19.113 1.00 93.21 495 A 1 
ATOM   3816 C  C   . PRO A 1 495 ? 16.162  -8.444  -17.770 1.00 94.76 495 A 1 
ATOM   3817 O  O   . PRO A 1 495 ? 16.148  -9.221  -16.812 1.00 93.32 495 A 1 
ATOM   3818 C  CB  . PRO A 1 495 ? 16.679  -9.187  -20.133 1.00 91.19 495 A 1 
ATOM   3819 C  CG  . PRO A 1 495 ? 16.031  -8.862  -21.472 1.00 88.08 495 A 1 
ATOM   3820 C  CD  . PRO A 1 495 ? 15.122  -7.684  -21.144 1.00 90.26 495 A 1 
ATOM   3821 N  N   . ASN A 1 496 ? 16.689  -7.224  -17.698 1.00 94.66 496 A 1 
ATOM   3822 C  CA  . ASN A 1 496 ? 17.386  -6.718  -16.527 1.00 94.93 496 A 1 
ATOM   3823 C  C   . ASN A 1 496 ? 17.046  -5.245  -16.287 1.00 94.82 496 A 1 
ATOM   3824 O  O   . ASN A 1 496 ? 17.290  -4.390  -17.129 1.00 92.04 496 A 1 
ATOM   3825 C  CB  . ASN A 1 496 ? 18.905  -6.870  -16.718 1.00 93.43 496 A 1 
ATOM   3826 C  CG  . ASN A 1 496 ? 19.341  -8.281  -17.039 1.00 90.95 496 A 1 
ATOM   3827 O  OD1 . ASN A 1 496 ? 19.316  -9.188  -16.225 1.00 80.41 496 A 1 
ATOM   3828 N  ND2 . ASN A 1 496 ? 19.782  -8.499  -18.262 1.00 80.57 496 A 1 
ATOM   3829 N  N   . ALA A 1 497 ? 16.577  -4.941  -15.080 1.00 94.78 497 A 1 
ATOM   3830 C  CA  . ALA A 1 497 ? 16.499  -3.584  -14.582 1.00 94.66 497 A 1 
ATOM   3831 C  C   . ALA A 1 497 ? 17.184  -3.481  -13.212 1.00 95.74 497 A 1 
ATOM   3832 O  O   . ALA A 1 497 ? 17.293  -4.449  -12.463 1.00 95.30 497 A 1 
ATOM   3833 C  CB  . ALA A 1 497 ? 15.041  -3.111  -14.564 1.00 92.89 497 A 1 
ATOM   3834 N  N   . LYS A 1 498 ? 17.668  -2.281  -12.882 1.00 96.35 498 A 1 
ATOM   3835 C  CA  . LYS A 1 498 ? 18.259  -1.977  -11.590 1.00 96.44 498 A 1 
ATOM   3836 C  C   . LYS A 1 498 ? 17.501  -0.826  -10.949 1.00 96.30 498 A 1 
ATOM   3837 O  O   . LYS A 1 498 ? 17.335  0.218   -11.576 1.00 95.05 498 A 1 
ATOM   3838 C  CB  . LYS A 1 498 ? 19.757  -1.692  -11.764 1.00 95.65 498 A 1 
ATOM   3839 C  CG  . LYS A 1 498 ? 20.410  -1.533  -10.395 1.00 83.66 498 A 1 
ATOM   3840 C  CD  . LYS A 1 498 ? 21.937  -1.444  -10.446 1.00 79.40 498 A 1 
ATOM   3841 C  CE  . LYS A 1 498 ? 22.312  -1.327  -8.962  1.00 67.47 498 A 1 
ATOM   3842 N  NZ  . LYS A 1 498 ? 23.740  -1.491  -8.642  1.00 59.12 498 A 1 
ATOM   3843 N  N   . ILE A 1 499 ? 17.119  -1.008  -9.694  1.00 96.79 499 A 1 
ATOM   3844 C  CA  . ILE A 1 499 ? 16.470  0.009   -8.863  1.00 96.81 499 A 1 
ATOM   3845 C  C   . ILE A 1 499 ? 17.331  0.193   -7.626  1.00 97.25 499 A 1 
ATOM   3846 O  O   . ILE A 1 499 ? 17.765  -0.781  -7.016  1.00 96.92 499 A 1 
ATOM   3847 C  CB  . ILE A 1 499 ? 15.025  -0.395  -8.510  1.00 96.35 499 A 1 
ATOM   3848 C  CG1 . ILE A 1 499 ? 14.156  -0.658  -9.770  1.00 95.31 499 A 1 
ATOM   3849 C  CG2 . ILE A 1 499 ? 14.367  0.691   -7.634  1.00 95.48 499 A 1 
ATOM   3850 C  CD1 . ILE A 1 499 ? 12.925  -1.526  -9.487  1.00 91.75 499 A 1 
ATOM   3851 N  N   . TRP A 1 500 ? 17.610  1.440   -7.251  1.00 97.87 500 A 1 
ATOM   3852 C  CA  . TRP A 1 500 ? 18.424  1.749   -6.084  1.00 97.93 500 A 1 
ATOM   3853 C  C   . TRP A 1 500 ? 17.994  3.066   -5.453  1.00 98.05 500 A 1 
ATOM   3854 O  O   . TRP A 1 500 ? 17.398  3.924   -6.110  1.00 96.97 500 A 1 
ATOM   3855 C  CB  . TRP A 1 500 ? 19.914  1.789   -6.464  1.00 97.30 500 A 1 
ATOM   3856 C  CG  . TRP A 1 500 ? 20.313  2.959   -7.312  1.00 96.64 500 A 1 
ATOM   3857 C  CD1 . TRP A 1 500 ? 20.869  4.103   -6.855  1.00 93.91 500 A 1 
ATOM   3858 C  CD2 . TRP A 1 500 ? 20.179  3.121   -8.758  1.00 95.33 500 A 1 
ATOM   3859 N  NE1 . TRP A 1 500 ? 21.099  4.966   -7.924  1.00 93.01 500 A 1 
ATOM   3860 C  CE2 . TRP A 1 500 ? 20.685  4.402   -9.104  1.00 94.60 500 A 1 
ATOM   3861 C  CE3 . TRP A 1 500 ? 19.683  2.311   -9.801  1.00 92.14 500 A 1 
ATOM   3862 C  CZ2 . TRP A 1 500 ? 20.702  4.866   -10.439 1.00 91.91 500 A 1 
ATOM   3863 C  CZ3 . TRP A 1 500 ? 19.695  2.776   -11.137 1.00 89.99 500 A 1 
ATOM   3864 C  CH2 . TRP A 1 500 ? 20.190  4.039   -11.446 1.00 89.86 500 A 1 
ATOM   3865 N  N   . GLY A 1 501 ? 18.345  3.260   -4.182  1.00 97.80 501 A 1 
ATOM   3866 C  CA  . GLY A 1 501 ? 18.048  4.508   -3.512  1.00 98.15 501 A 1 
ATOM   3867 C  C   . GLY A 1 501 ? 18.342  4.496   -2.022  1.00 98.59 501 A 1 
ATOM   3868 O  O   . GLY A 1 501 ? 19.058  3.638   -1.502  1.00 98.16 501 A 1 
ATOM   3869 N  N   . TRP A 1 502 ? 17.793  5.506   -1.381  1.00 98.41 502 A 1 
ATOM   3870 C  CA  . TRP A 1 502 ? 17.970  5.764   0.038   1.00 98.47 502 A 1 
ATOM   3871 C  C   . TRP A 1 502 ? 16.615  6.072   0.666   1.00 98.50 502 A 1 
ATOM   3872 O  O   . TRP A 1 502 ? 15.823  6.820   0.083   1.00 97.76 502 A 1 
ATOM   3873 C  CB  . TRP A 1 502 ? 18.912  6.956   0.231   1.00 97.59 502 A 1 
ATOM   3874 C  CG  . TRP A 1 502 ? 20.279  6.788   -0.357  1.00 94.77 502 A 1 
ATOM   3875 C  CD1 . TRP A 1 502 ? 20.616  7.054   -1.638  1.00 81.74 502 A 1 
ATOM   3876 C  CD2 . TRP A 1 502 ? 21.489  6.296   0.293   1.00 88.39 502 A 1 
ATOM   3877 N  NE1 . TRP A 1 502 ? 21.963  6.759   -1.840  1.00 77.37 502 A 1 
ATOM   3878 C  CE2 . TRP A 1 502 ? 22.531  6.295   -0.675  1.00 84.18 502 A 1 
ATOM   3879 C  CE3 . TRP A 1 502 ? 21.802  5.856   1.594   1.00 75.85 502 A 1 
ATOM   3880 C  CZ2 . TRP A 1 502 ? 23.844  5.870   -0.363  1.00 79.33 502 A 1 
ATOM   3881 C  CZ3 . TRP A 1 502 ? 23.110  5.433   1.906   1.00 68.53 502 A 1 
ATOM   3882 C  CH2 . TRP A 1 502 ? 24.112  5.439   0.938   1.00 71.38 502 A 1 
ATOM   3883 N  N   . ASP A 1 503 ? 16.396  5.567   1.875   1.00 98.58 503 A 1 
ATOM   3884 C  CA  . ASP A 1 503 ? 15.338  6.026   2.759   1.00 98.49 503 A 1 
ATOM   3885 C  C   . ASP A 1 503 ? 15.964  6.554   4.049   1.00 98.51 503 A 1 
ATOM   3886 O  O   . ASP A 1 503 ? 16.881  5.947   4.603   1.00 98.10 503 A 1 
ATOM   3887 C  CB  . ASP A 1 503 ? 14.340  4.903   3.073   1.00 97.90 503 A 1 
ATOM   3888 C  CG  . ASP A 1 503 ? 13.385  4.636   1.918   1.00 96.63 503 A 1 
ATOM   3889 O  OD1 . ASP A 1 503 ? 12.616  5.552   1.547   1.00 92.69 503 A 1 
ATOM   3890 O  OD2 . ASP A 1 503 ? 13.378  3.496   1.412   1.00 92.55 503 A 1 
ATOM   3891 N  N   . VAL A 1 504 ? 15.464  7.677   4.531   1.00 98.50 504 A 1 
ATOM   3892 C  CA  . VAL A 1 504 ? 15.822  8.252   5.828   1.00 98.67 504 A 1 
ATOM   3893 C  C   . VAL A 1 504 ? 14.537  8.654   6.538   1.00 98.61 504 A 1 
ATOM   3894 O  O   . VAL A 1 504 ? 13.685  9.308   5.950   1.00 98.19 504 A 1 
ATOM   3895 C  CB  . VAL A 1 504 ? 16.773  9.456   5.694   1.00 98.24 504 A 1 
ATOM   3896 C  CG1 . VAL A 1 504 ? 17.202  9.988   7.066   1.00 96.46 504 A 1 
ATOM   3897 C  CG2 . VAL A 1 504 ? 18.044  9.100   4.922   1.00 96.75 504 A 1 
ATOM   3898 N  N   . MET A 1 505 ? 14.422  8.295   7.808   1.00 98.53 505 A 1 
ATOM   3899 C  CA  . MET A 1 505 ? 13.327  8.713   8.680   1.00 98.29 505 A 1 
ATOM   3900 C  C   . MET A 1 505 ? 13.922  9.181   9.997   1.00 98.36 505 A 1 
ATOM   3901 O  O   . MET A 1 505 ? 14.755  8.493   10.585  1.00 97.53 505 A 1 
ATOM   3902 C  CB  . MET A 1 505 ? 12.339  7.565   8.900   1.00 96.75 505 A 1 
ATOM   3903 C  CG  . MET A 1 505 ? 11.667  7.111   7.597   1.00 88.98 505 A 1 
ATOM   3904 S  SD  . MET A 1 505 ? 10.411  5.813   7.762   1.00 86.45 505 A 1 
ATOM   3905 C  CE  . MET A 1 505 ? 11.400  4.417   8.329   1.00 71.47 505 A 1 
ATOM   3906 N  N   . THR A 1 506 ? 13.473  10.349  10.455  1.00 98.37 506 A 1 
ATOM   3907 C  CA  . THR A 1 506 ? 13.863  10.902  11.750  1.00 98.09 506 A 1 
ATOM   3908 C  C   . THR A 1 506 ? 12.638  11.395  12.489  1.00 98.12 506 A 1 
ATOM   3909 O  O   . THR A 1 506 ? 11.731  11.960  11.879  1.00 97.26 506 A 1 
ATOM   3910 C  CB  . THR A 1 506 ? 14.935  11.992  11.575  1.00 96.41 506 A 1 
ATOM   3911 O  OG1 . THR A 1 506 ? 16.108  11.579  12.220  1.00 78.75 506 A 1 
ATOM   3912 C  CG2 . THR A 1 506 ? 14.616  13.371  12.148  1.00 77.10 506 A 1 
ATOM   3913 N  N   . LYS A 1 507 ? 12.631  11.206  13.804  1.00 97.49 507 A 1 
ATOM   3914 C  CA  . LYS A 1 507 ? 11.644  11.773  14.713  1.00 96.86 507 A 1 
ATOM   3915 C  C   . LYS A 1 507 ? 12.359  12.348  15.921  1.00 96.85 507 A 1 
ATOM   3916 O  O   . LYS A 1 507 ? 13.118  11.646  16.584  1.00 95.84 507 A 1 
ATOM   3917 C  CB  . LYS A 1 507 ? 10.628  10.690  15.084  1.00 95.28 507 A 1 
ATOM   3918 C  CG  . LYS A 1 507 ? 9.499   11.253  15.956  1.00 86.36 507 A 1 
ATOM   3919 C  CD  . LYS A 1 507 ? 8.457   10.172  16.232  1.00 81.62 507 A 1 
ATOM   3920 C  CE  . LYS A 1 507 ? 7.168   10.807  16.769  1.00 67.98 507 A 1 
ATOM   3921 N  NZ  . LYS A 1 507 ? 6.162   10.938  15.689  1.00 61.94 507 A 1 
ATOM   3922 N  N   . TYR A 1 508 ? 12.112  13.625  16.207  1.00 96.19 508 A 1 
ATOM   3923 C  CA  . TYR A 1 508 ? 12.557  14.280  17.426  1.00 95.73 508 A 1 
ATOM   3924 C  C   . TYR A 1 508 ? 11.337  14.733  18.221  1.00 95.85 508 A 1 
ATOM   3925 O  O   . TYR A 1 508 ? 10.512  15.493  17.719  1.00 95.31 508 A 1 
ATOM   3926 C  CB  . TYR A 1 508 ? 13.492  15.442  17.087  1.00 94.80 508 A 1 
ATOM   3927 C  CG  . TYR A 1 508 ? 14.051  16.138  18.299  1.00 94.02 508 A 1 
ATOM   3928 C  CD1 . TYR A 1 508 ? 13.736  17.489  18.569  1.00 92.33 508 A 1 
ATOM   3929 C  CD2 . TYR A 1 508 ? 14.892  15.442  19.193  1.00 92.46 508 A 1 
ATOM   3930 C  CE1 . TYR A 1 508 ? 14.267  18.131  19.707  1.00 91.21 508 A 1 
ATOM   3931 C  CE2 . TYR A 1 508 ? 15.418  16.075  20.331  1.00 90.71 508 A 1 
ATOM   3932 C  CZ  . TYR A 1 508 ? 15.108  17.422  20.580  1.00 90.53 508 A 1 
ATOM   3933 O  OH  . TYR A 1 508 ? 15.621  18.039  21.688  1.00 87.70 508 A 1 
ATOM   3934 N  N   . THR A 1 509 ? 11.186  14.246  19.434  1.00 95.40 509 A 1 
ATOM   3935 C  CA  . THR A 1 509 ? 10.061  14.526  20.324  1.00 94.92 509 A 1 
ATOM   3936 C  C   . THR A 1 509 ? 10.542  15.215  21.583  1.00 94.94 509 A 1 
ATOM   3937 O  O   . THR A 1 509 ? 11.538  14.805  22.168  1.00 93.71 509 A 1 
ATOM   3938 C  CB  . THR A 1 509 ? 9.262   13.260  20.684  1.00 93.23 509 A 1 
ATOM   3939 O  OG1 . THR A 1 509 ? 9.993   12.065  20.510  1.00 79.54 509 A 1 
ATOM   3940 C  CG2 . THR A 1 509 ? 8.028   13.114  19.820  1.00 78.01 509 A 1 
ATOM   3941 N  N   . THR A 1 510 ? 9.825   16.255  21.995  1.00 93.92 510 A 1 
ATOM   3942 C  CA  . THR A 1 510 ? 10.015  16.959  23.267  1.00 93.48 510 A 1 
ATOM   3943 C  C   . THR A 1 510 ? 8.646   17.241  23.885  1.00 93.28 510 A 1 
ATOM   3944 O  O   . THR A 1 510 ? 7.617   17.106  23.218  1.00 91.84 510 A 1 
ATOM   3945 C  CB  . THR A 1 510 ? 10.790  18.285  23.086  1.00 92.27 510 A 1 
ATOM   3946 O  OG1 . THR A 1 510 ? 9.984   19.282  22.512  1.00 82.94 510 A 1 
ATOM   3947 C  CG2 . THR A 1 510 ? 12.035  18.172  22.218  1.00 82.74 510 A 1 
ATOM   3948 N  N   . ASP A 1 511 ? 8.613   17.728  25.124  1.00 92.83 511 A 1 
ATOM   3949 C  CA  . ASP A 1 511 ? 7.364   18.185  25.758  1.00 92.01 511 A 1 
ATOM   3950 C  C   . ASP A 1 511 ? 6.769   19.432  25.076  1.00 92.88 511 A 1 
ATOM   3951 O  O   . ASP A 1 511 ? 5.577   19.726  25.204  1.00 90.66 511 A 1 
ATOM   3952 C  CB  . ASP A 1 511 ? 7.635   18.478  27.240  1.00 90.03 511 A 1 
ATOM   3953 C  CG  . ASP A 1 511 ? 7.980   17.245  28.077  1.00 86.76 511 A 1 
ATOM   3954 O  OD1 . ASP A 1 511 ? 7.542   16.134  27.708  1.00 82.37 511 A 1 
ATOM   3955 O  OD2 . ASP A 1 511 ? 8.659   17.411  29.119  1.00 82.46 511 A 1 
ATOM   3956 N  N   . LEU A 1 512 ? 7.586   20.194  24.326  1.00 93.92 512 A 1 
ATOM   3957 C  CA  . LEU A 1 512 ? 7.196   21.447  23.676  1.00 94.46 512 A 1 
ATOM   3958 C  C   . LEU A 1 512 ? 6.732   21.256  22.231  1.00 95.54 512 A 1 
ATOM   3959 O  O   . LEU A 1 512 ? 5.882   22.007  21.762  1.00 94.76 512 A 1 
ATOM   3960 C  CB  . LEU A 1 512 ? 8.379   22.429  23.712  1.00 92.88 512 A 1 
ATOM   3961 C  CG  . LEU A 1 512 ? 8.755   22.921  25.121  1.00 86.68 512 A 1 
ATOM   3962 C  CD1 . LEU A 1 512 ? 10.054  23.725  25.036  1.00 80.96 512 A 1 
ATOM   3963 C  CD2 . LEU A 1 512 ? 7.679   23.824  25.721  1.00 79.59 512 A 1 
ATOM   3964 N  N   . PHE A 1 513 ? 7.343   20.323  21.509  1.00 95.82 513 A 1 
ATOM   3965 C  CA  . PHE A 1 513 ? 7.036   20.045  20.109  1.00 96.01 513 A 1 
ATOM   3966 C  C   . PHE A 1 513 ? 7.516   18.654  19.698  1.00 96.04 513 A 1 
ATOM   3967 O  O   . PHE A 1 513 ? 8.380   18.058  20.341  1.00 95.25 513 A 1 
ATOM   3968 C  CB  . PHE A 1 513 ? 7.650   21.125  19.198  1.00 95.62 513 A 1 
ATOM   3969 C  CG  . PHE A 1 513 ? 9.163   21.119  19.119  1.00 95.72 513 A 1 
ATOM   3970 C  CD1 . PHE A 1 513 ? 9.930   21.832  20.058  1.00 94.36 513 A 1 
ATOM   3971 C  CD2 . PHE A 1 513 ? 9.817   20.402  18.100  1.00 94.16 513 A 1 
ATOM   3972 C  CE1 . PHE A 1 513 ? 11.326  21.819  19.984  1.00 93.29 513 A 1 
ATOM   3973 C  CE2 . PHE A 1 513 ? 11.214  20.384  18.021  1.00 93.21 513 A 1 
ATOM   3974 C  CZ  . PHE A 1 513 ? 11.973  21.094  18.970  1.00 93.00 513 A 1 
ATOM   3975 N  N   . SER A 1 514 ? 7.011   18.174  18.577  1.00 97.14 514 A 1 
ATOM   3976 C  CA  . SER A 1 514 ? 7.585   17.051  17.845  1.00 97.19 514 A 1 
ATOM   3977 C  C   . SER A 1 514 ? 7.899   17.451  16.409  1.00 97.70 514 A 1 
ATOM   3978 O  O   . SER A 1 514 ? 7.192   18.259  15.807  1.00 97.43 514 A 1 
ATOM   3979 C  CB  . SER A 1 514 ? 6.679   15.815  17.900  1.00 95.23 514 A 1 
ATOM   3980 O  OG  . SER A 1 514 ? 5.443   16.043  17.254  1.00 82.73 514 A 1 
ATOM   3981 N  N   . LEU A 1 515 ? 8.984   16.885  15.853  1.00 97.63 515 A 1 
ATOM   3982 C  CA  . LEU A 1 515 ? 9.409   17.078  14.474  1.00 97.91 515 A 1 
ATOM   3983 C  C   . LEU A 1 515 ? 9.708   15.717  13.850  1.00 97.95 515 A 1 
ATOM   3984 O  O   . LEU A 1 515 ? 10.675  15.052  14.236  1.00 97.30 515 A 1 
ATOM   3985 C  CB  . LEU A 1 515 ? 10.628  18.019  14.452  1.00 97.54 515 A 1 
ATOM   3986 C  CG  . LEU A 1 515 ? 11.186  18.291  13.046  1.00 96.17 515 A 1 
ATOM   3987 C  CD1 . LEU A 1 515 ? 10.210  19.097  12.190  1.00 93.33 515 A 1 
ATOM   3988 C  CD2 . LEU A 1 515 ? 12.477  19.089  13.153  1.00 93.04 515 A 1 
ATOM   3989 N  N   . ASP A 1 516 ? 8.912   15.353  12.870  1.00 98.17 516 A 1 
ATOM   3990 C  CA  . ASP A 1 516 ? 9.168   14.208  11.996  1.00 97.92 516 A 1 
ATOM   3991 C  C   . ASP A 1 516 ? 9.766   14.719  10.679  1.00 98.47 516 A 1 
ATOM   3992 O  O   . ASP A 1 516 ? 9.276   15.682  10.100  1.00 98.03 516 A 1 
ATOM   3993 C  CB  . ASP A 1 516 ? 7.863   13.422  11.757  1.00 96.30 516 A 1 
ATOM   3994 C  CG  . ASP A 1 516 ? 7.396   12.673  13.013  1.00 89.72 516 A 1 
ATOM   3995 O  OD1 . ASP A 1 516 ? 7.870   11.534  13.242  1.00 80.53 516 A 1 
ATOM   3996 O  OD2 . ASP A 1 516 ? 6.546   13.177  13.786  1.00 79.61 516 A 1 
ATOM   3997 N  N   . VAL A 1 517 ? 10.832  14.081  10.194  1.00 98.44 517 A 1 
ATOM   3998 C  CA  . VAL A 1 517 ? 11.425  14.347  8.878   1.00 98.51 517 A 1 
ATOM   3999 C  C   . VAL A 1 517 ? 11.693  13.023  8.184   1.00 98.68 517 A 1 
ATOM   4000 O  O   . VAL A 1 517 ? 12.304  12.122  8.758   1.00 98.20 517 A 1 
ATOM   4001 C  CB  . VAL A 1 517 ? 12.715  15.197  8.949   1.00 98.21 517 A 1 
ATOM   4002 C  CG1 . VAL A 1 517 ? 13.238  15.545  7.548   1.00 95.87 517 A 1 
ATOM   4003 C  CG2 . VAL A 1 517 ? 12.490  16.526  9.684   1.00 96.19 517 A 1 
ATOM   4004 N  N   . ALA A 1 518 ? 11.282  12.914  6.931   1.00 98.68 518 A 1 
ATOM   4005 C  CA  . ALA A 1 518 ? 11.592  11.783  6.083   1.00 98.55 518 A 1 
ATOM   4006 C  C   . ALA A 1 518 ? 12.197  12.252  4.761   1.00 98.61 518 A 1 
ATOM   4007 O  O   . ALA A 1 518 ? 11.881  13.323  4.259   1.00 98.35 518 A 1 
ATOM   4008 C  CB  . ALA A 1 518 ? 10.324  10.934  5.892   1.00 97.99 518 A 1 
ATOM   4009 N  N   . TYR A 1 519 ? 13.080  11.425  4.180   1.00 98.67 519 A 1 
ATOM   4010 C  CA  . TYR A 1 519 ? 13.685  11.637  2.878   1.00 98.68 519 A 1 
ATOM   4011 C  C   . TYR A 1 519 ? 13.710  10.327  2.099   1.00 98.63 519 A 1 
ATOM   4012 O  O   . TYR A 1 519 ? 14.022  9.276   2.654   1.00 98.38 519 A 1 
ATOM   4013 C  CB  . TYR A 1 519 ? 15.092  12.223  3.037   1.00 98.40 519 A 1 
ATOM   4014 C  CG  . TYR A 1 519 ? 15.967  12.105  1.803   1.00 98.10 519 A 1 
ATOM   4015 C  CD1 . TYR A 1 519 ? 16.965  11.108  1.727   1.00 96.83 519 A 1 
ATOM   4016 C  CD2 . TYR A 1 519 ? 15.780  12.966  0.709   1.00 97.03 519 A 1 
ATOM   4017 C  CE1 . TYR A 1 519 ? 17.776  10.985  0.587   1.00 96.09 519 A 1 
ATOM   4018 C  CE2 . TYR A 1 519 ? 16.577  12.855  -0.440  1.00 95.96 519 A 1 
ATOM   4019 C  CZ  . TYR A 1 519 ? 17.580  11.866  -0.498  1.00 95.95 519 A 1 
ATOM   4020 O  OH  . TYR A 1 519 ? 18.380  11.761  -1.600  1.00 93.85 519 A 1 
ATOM   4021 N  N   . ASN A 1 520 ? 13.455  10.410  0.802   1.00 98.40 520 A 1 
ATOM   4022 C  CA  . ASN A 1 520 ? 13.634  9.298   -0.111  1.00 98.32 520 A 1 
ATOM   4023 C  C   . ASN A 1 520 ? 14.362  9.731   -1.381  1.00 98.26 520 A 1 
ATOM   4024 O  O   . ASN A 1 520 ? 14.105  10.805  -1.939  1.00 97.75 520 A 1 
ATOM   4025 C  CB  . ASN A 1 520 ? 12.276  8.651   -0.427  1.00 97.89 520 A 1 
ATOM   4026 C  CG  . ASN A 1 520 ? 12.425  7.536   -1.453  1.00 97.40 520 A 1 
ATOM   4027 O  OD1 . ASN A 1 520 ? 12.318  7.759   -2.651  1.00 86.88 520 A 1 
ATOM   4028 N  ND2 . ASN A 1 520 ? 12.729  6.335   -1.022  1.00 87.50 520 A 1 
ATOM   4029 N  N   . ARG A 1 521 ? 15.220  8.840   -1.883  1.00 98.12 521 A 1 
ATOM   4030 C  CA  . ARG A 1 521 ? 15.683  8.794   -3.267  1.00 97.98 521 A 1 
ATOM   4031 C  C   . ARG A 1 521 ? 15.330  7.442   -3.853  1.00 98.06 521 A 1 
ATOM   4032 O  O   . ARG A 1 521 ? 15.771  6.419   -3.325  1.00 96.94 521 A 1 
ATOM   4033 C  CB  . ARG A 1 521 ? 17.190  9.072   -3.318  1.00 96.99 521 A 1 
ATOM   4034 C  CG  . ARG A 1 521 ? 17.776  8.841   -4.722  1.00 95.12 521 A 1 
ATOM   4035 C  CD  . ARG A 1 521 ? 19.243  9.280   -4.794  1.00 92.68 521 A 1 
ATOM   4036 N  NE  . ARG A 1 521 ? 19.351  10.749  -4.718  1.00 89.06 521 A 1 
ATOM   4037 C  CZ  . ARG A 1 521 ? 20.443  11.483  -4.760  1.00 87.72 521 A 1 
ATOM   4038 N  NH1 . ARG A 1 521 ? 21.623  10.949  -4.860  1.00 80.10 521 A 1 
ATOM   4039 N  NH2 . ARG A 1 521 ? 20.337  12.779  -4.712  1.00 81.83 521 A 1 
ATOM   4040 N  N   . THR A 1 522 ? 14.644  7.414   -4.971  1.00 96.93 522 A 1 
ATOM   4041 C  CA  . THR A 1 522 ? 14.425  6.206   -5.763  1.00 96.76 522 A 1 
ATOM   4042 C  C   . THR A 1 522 ? 14.868  6.456   -7.192  1.00 96.15 522 A 1 
ATOM   4043 O  O   . THR A 1 522 ? 14.432  7.411   -7.836  1.00 94.69 522 A 1 
ATOM   4044 C  CB  . THR A 1 522 ? 12.963  5.727   -5.700  1.00 96.31 522 A 1 
ATOM   4045 O  OG1 . THR A 1 522 ? 12.560  5.573   -4.358  1.00 93.56 522 A 1 
ATOM   4046 C  CG2 . THR A 1 522 ? 12.775  4.375   -6.375  1.00 94.31 522 A 1 
ATOM   4047 N  N   . ARG A 1 523 ? 15.764  5.623   -7.700  1.00 96.22 523 A 1 
ATOM   4048 C  CA  . ARG A 1 523 ? 16.202  5.615   -9.093  1.00 95.80 523 A 1 
ATOM   4049 C  C   . ARG A 1 523 ? 16.023  4.220   -9.665  1.00 95.80 523 A 1 
ATOM   4050 O  O   . ARG A 1 523 ? 16.141  3.229   -8.943  1.00 94.57 523 A 1 
ATOM   4051 C  CB  . ARG A 1 523 ? 17.665  6.069   -9.203  1.00 94.80 523 A 1 
ATOM   4052 C  CG  . ARG A 1 523 ? 17.911  7.522   -8.774  1.00 91.07 523 A 1 
ATOM   4053 C  CD  . ARG A 1 523 ? 17.242  8.532   -9.725  1.00 86.90 523 A 1 
ATOM   4054 N  NE  . ARG A 1 523 ? 17.473  9.912   -9.288  1.00 83.16 523 A 1 
ATOM   4055 C  CZ  . ARG A 1 523 ? 16.687  10.639  -8.499  1.00 77.93 523 A 1 
ATOM   4056 N  NH1 . ARG A 1 523 ? 15.549  10.191  -8.052  1.00 70.17 523 A 1 
ATOM   4057 N  NH2 . ARG A 1 523 ? 17.043  11.826  -8.133  1.00 73.04 523 A 1 
ATOM   4058 N  N   . GLY A 1 524 ? 15.775  4.138   -10.958 1.00 94.17 524 A 1 
ATOM   4059 C  CA  . GLY A 1 524 ? 15.637  2.864   -11.637 1.00 93.57 524 A 1 
ATOM   4060 C  C   . GLY A 1 524 ? 15.895  3.021   -13.119 1.00 92.83 524 A 1 
ATOM   4061 O  O   . GLY A 1 524 ? 15.494  4.017   -13.719 1.00 90.96 524 A 1 
ATOM   4062 N  N   . LYS A 1 525 ? 16.587  2.042   -13.719 1.00 93.08 525 A 1 
ATOM   4063 C  CA  . LYS A 1 525 ? 16.853  2.010   -15.149 1.00 92.92 525 A 1 
ATOM   4064 C  C   . LYS A 1 525 ? 16.922  0.588   -15.676 1.00 93.17 525 A 1 
ATOM   4065 O  O   . LYS A 1 525 ? 17.344  -0.319  -14.956 1.00 91.72 525 A 1 
ATOM   4066 C  CB  . LYS A 1 525 ? 18.122  2.805   -15.491 1.00 91.03 525 A 1 
ATOM   4067 C  CG  . LYS A 1 525 ? 19.399  2.215   -14.881 1.00 81.90 525 A 1 
ATOM   4068 C  CD  . LYS A 1 525 ? 20.619  2.994   -15.373 1.00 80.92 525 A 1 
ATOM   4069 C  CE  . LYS A 1 525 ? 21.896  2.297   -14.928 1.00 71.30 525 A 1 
ATOM   4070 N  NZ  . LYS A 1 525 ? 23.082  2.883   -15.615 1.00 64.12 525 A 1 
ATOM   4071 N  N   . ASP A 1 526 ? 16.573  0.437   -16.936 1.00 91.23 526 A 1 
ATOM   4072 C  CA  . ASP A 1 526 ? 16.977  -0.711  -17.729 1.00 90.51 526 A 1 
ATOM   4073 C  C   . ASP A 1 526 ? 18.514  -0.733  -17.805 1.00 91.27 526 A 1 
ATOM   4074 O  O   . ASP A 1 526 ? 19.156  0.273   -18.100 1.00 90.14 526 A 1 
ATOM   4075 C  CB  . ASP A 1 526 ? 16.299  -0.586  -19.102 1.00 88.77 526 A 1 
ATOM   4076 C  CG  . ASP A 1 526 ? 16.582  -1.751  -20.041 1.00 86.81 526 A 1 
ATOM   4077 O  OD1 . ASP A 1 526 ? 17.729  -2.256  -20.039 1.00 82.55 526 A 1 
ATOM   4078 O  OD2 . ASP A 1 526 ? 15.674  -2.101  -20.820 1.00 82.02 526 A 1 
ATOM   4079 N  N   . THR A 1 527 ? 19.142  -1.863  -17.456 1.00 92.40 527 A 1 
ATOM   4080 C  CA  . THR A 1 527 ? 20.607  -1.972  -17.433 1.00 93.31 527 A 1 
ATOM   4081 C  C   . THR A 1 527 ? 21.216  -2.181  -18.808 1.00 93.55 527 A 1 
ATOM   4082 O  O   . THR A 1 527 ? 22.399  -1.886  -18.985 1.00 90.39 527 A 1 
ATOM   4083 C  CB  . THR A 1 527 ? 21.085  -3.086  -16.494 1.00 92.18 527 A 1 
ATOM   4084 O  OG1 . THR A 1 527 ? 20.409  -4.287  -16.695 1.00 82.73 527 A 1 
ATOM   4085 C  CG2 . THR A 1 527 ? 20.867  -2.690  -15.033 1.00 81.05 527 A 1 
ATOM   4086 N  N   . ASP A 1 528 ? 20.426  -2.655  -19.759 1.00 92.68 528 A 1 
ATOM   4087 C  CA  . ASP A 1 528 ? 20.885  -2.985  -21.106 1.00 92.34 528 A 1 
ATOM   4088 C  C   . ASP A 1 528 ? 20.778  -1.757  -22.031 1.00 92.47 528 A 1 
ATOM   4089 O  O   . ASP A 1 528 ? 21.693  -1.478  -22.809 1.00 89.38 528 A 1 
ATOM   4090 C  CB  . ASP A 1 528 ? 20.099  -4.206  -21.626 1.00 91.29 528 A 1 
ATOM   4091 C  CG  . ASP A 1 528 ? 20.273  -5.472  -20.771 1.00 88.72 528 A 1 
ATOM   4092 O  OD1 . ASP A 1 528 ? 21.352  -5.641  -20.155 1.00 82.95 528 A 1 
ATOM   4093 O  OD2 . ASP A 1 528 ? 19.347  -6.304  -20.708 1.00 82.89 528 A 1 
ATOM   4094 N  N   . THR A 1 529 ? 19.714  -0.959  -21.889 1.00 91.27 529 A 1 
ATOM   4095 C  CA  . THR A 1 529 ? 19.515  0.275   -22.675 1.00 90.11 529 A 1 
ATOM   4096 C  C   . THR A 1 529 ? 19.996  1.532   -21.952 1.00 90.59 529 A 1 
ATOM   4097 O  O   . THR A 1 529 ? 20.354  2.525   -22.584 1.00 87.05 529 A 1 
ATOM   4098 C  CB  . THR A 1 529 ? 18.046  0.454   -23.074 1.00 87.43 529 A 1 
ATOM   4099 O  OG1 . THR A 1 529 ? 17.254  0.701   -21.935 1.00 81.94 529 A 1 
ATOM   4100 C  CG2 . THR A 1 529 ? 17.474  -0.752  -23.812 1.00 80.86 529 A 1 
ATOM   4101 N  N   . GLY A 1 530 ? 20.018  1.521   -20.619 1.00 89.63 530 A 1 
ATOM   4102 C  CA  . GLY A 1 530 ? 20.313  2.681   -19.787 1.00 89.26 530 A 1 
ATOM   4103 C  C   . GLY A 1 530 ? 19.152  3.660   -19.616 1.00 89.37 530 A 1 
ATOM   4104 O  O   . GLY A 1 530 ? 19.339  4.700   -18.962 1.00 86.26 530 A 1 
ATOM   4105 N  N   . GLU A 1 531 ? 17.982  3.364   -20.159 1.00 88.22 531 A 1 
ATOM   4106 C  CA  . GLU A 1 531 ? 16.797  4.204   -20.028 1.00 86.72 531 A 1 
ATOM   4107 C  C   . GLU A 1 531 ? 16.214  4.121   -18.615 1.00 88.25 531 A 1 
ATOM   4108 O  O   . GLU A 1 531 ? 16.137  3.050   -18.005 1.00 87.10 531 A 1 
ATOM   4109 C  CB  . GLU A 1 531 ? 15.763  3.842   -21.104 1.00 83.45 531 A 1 
ATOM   4110 C  CG  . GLU A 1 531 ? 14.649  4.890   -21.171 1.00 74.61 531 A 1 
ATOM   4111 C  CD  . GLU A 1 531 ? 13.671  4.719   -22.333 1.00 69.79 531 A 1 
ATOM   4112 O  OE1 . GLU A 1 531 ? 12.934  5.702   -22.581 1.00 61.89 531 A 1 
ATOM   4113 O  OE2 . GLU A 1 531 ? 13.669  3.649   -22.960 1.00 60.68 531 A 1 
ATOM   4114 N  N   . TYR A 1 532 ? 15.799  5.264   -18.063 1.00 87.73 532 A 1 
ATOM   4115 C  CA  . TYR A 1 532 ? 15.150  5.307   -16.758 1.00 87.22 532 A 1 
ATOM   4116 C  C   . TYR A 1 532 ? 13.729  4.743   -16.824 1.00 86.36 532 A 1 
ATOM   4117 O  O   . TYR A 1 532 ? 12.984  5.046   -17.757 1.00 84.00 532 A 1 
ATOM   4118 C  CB  . TYR A 1 532 ? 15.152  6.734   -16.198 1.00 87.13 532 A 1 
ATOM   4119 C  CG  . TYR A 1 532 ? 16.515  7.225   -15.764 1.00 87.29 532 A 1 
ATOM   4120 C  CD1 . TYR A 1 532 ? 17.097  6.733   -14.583 1.00 84.43 532 A 1 
ATOM   4121 C  CD2 . TYR A 1 532 ? 17.215  8.159   -16.547 1.00 84.70 532 A 1 
ATOM   4122 C  CE1 . TYR A 1 532 ? 18.368  7.171   -14.175 1.00 83.18 532 A 1 
ATOM   4123 C  CE2 . TYR A 1 532 ? 18.493  8.602   -16.151 1.00 83.31 532 A 1 
ATOM   4124 C  CZ  . TYR A 1 532 ? 19.067  8.102   -14.961 1.00 84.15 532 A 1 
ATOM   4125 O  OH  . TYR A 1 532 ? 20.309  8.518   -14.574 1.00 82.06 532 A 1 
ATOM   4126 N  N   . ILE A 1 533 ? 13.354  3.992   -15.803 1.00 87.58 533 A 1 
ATOM   4127 C  CA  . ILE A 1 533 ? 11.984  3.492   -15.659 1.00 86.56 533 A 1 
ATOM   4128 C  C   . ILE A 1 533 ? 11.036  4.609   -15.198 1.00 85.45 533 A 1 
ATOM   4129 O  O   . ILE A 1 533 ? 11.461  5.599   -14.592 1.00 81.88 533 A 1 
ATOM   4130 C  CB  . ILE A 1 533 ? 11.916  2.232   -14.773 1.00 85.12 533 A 1 
ATOM   4131 C  CG1 . ILE A 1 533 ? 12.324  2.528   -13.319 1.00 80.28 533 A 1 
ATOM   4132 C  CG2 . ILE A 1 533 ? 12.769  1.113   -15.390 1.00 79.16 533 A 1 
ATOM   4133 C  CD1 . ILE A 1 533 ? 12.151  1.323   -12.382 1.00 75.59 533 A 1 
ATOM   4134 N  N   . SER A 1 534 ? 9.751   4.441   -15.475 1.00 84.52 534 A 1 
ATOM   4135 C  CA  . SER A 1 534 ? 8.720   5.462   -15.240 1.00 83.32 534 A 1 
ATOM   4136 C  C   . SER A 1 534 ? 8.185   5.492   -13.816 1.00 84.78 534 A 1 
ATOM   4137 O  O   . SER A 1 534 ? 7.831   6.564   -13.319 1.00 82.35 534 A 1 
ATOM   4138 C  CB  . SER A 1 534 ? 7.574   5.249   -16.228 1.00 79.96 534 A 1 
ATOM   4139 O  OG  . SER A 1 534 ? 7.152   3.906   -16.233 1.00 71.21 534 A 1 
ATOM   4140 N  N   . SER A 1 535 ? 8.151   4.355   -13.131 1.00 85.97 535 A 1 
ATOM   4141 C  CA  . SER A 1 535 ? 7.574   4.183   -11.789 1.00 87.16 535 A 1 
ATOM   4142 C  C   . SER A 1 535 ? 8.535   4.587   -10.662 1.00 88.94 535 A 1 
ATOM   4143 O  O   . SER A 1 535 ? 8.726   3.864   -9.687  1.00 87.51 535 A 1 
ATOM   4144 C  CB  . SER A 1 535 ? 7.054   2.750   -11.646 1.00 85.51 535 A 1 
ATOM   4145 O  OG  . SER A 1 535 ? 8.061   1.819   -11.975 1.00 78.17 535 A 1 
ATOM   4146 N  N   . ILE A 1 536 ? 9.179   5.743   -10.807 1.00 89.73 536 A 1 
ATOM   4147 C  CA  . ILE A 1 536 ? 10.105  6.301   -9.819  1.00 90.38 536 A 1 
ATOM   4148 C  C   . ILE A 1 536 ? 9.655   7.704   -9.398  1.00 91.24 536 A 1 
ATOM   4149 O  O   . ILE A 1 536 ? 8.882   8.360   -10.083 1.00 89.29 536 A 1 
ATOM   4150 C  CB  . ILE A 1 536 ? 11.564  6.299   -10.328 1.00 87.93 536 A 1 
ATOM   4151 C  CG1 . ILE A 1 536 ? 11.737  7.132   -11.615 1.00 80.85 536 A 1 
ATOM   4152 C  CG2 . ILE A 1 536 ? 12.056  4.856   -10.523 1.00 76.50 536 A 1 
ATOM   4153 C  CD1 . ILE A 1 536 ? 13.198  7.403   -11.964 1.00 71.49 536 A 1 
ATOM   4154 N  N   . ASN A 1 537 ? 10.210  8.182   -8.280  1.00 92.30 537 A 1 
ATOM   4155 C  CA  . ASN A 1 537 ? 9.970   9.528   -7.776  1.00 92.81 537 A 1 
ATOM   4156 C  C   . ASN A 1 537 ? 11.254  10.379  -7.803  1.00 93.83 537 A 1 
ATOM   4157 O  O   . ASN A 1 537 ? 12.364  9.837   -7.723  1.00 93.06 537 A 1 
ATOM   4158 C  CB  . ASN A 1 537 ? 9.353   9.435   -6.372  1.00 91.88 537 A 1 
ATOM   4159 C  CG  . ASN A 1 537 ? 10.258  8.741   -5.373  1.00 91.78 537 A 1 
ATOM   4160 O  OD1 . ASN A 1 537 ? 10.293  7.525   -5.270  1.00 84.81 537 A 1 
ATOM   4161 N  ND2 . ASN A 1 537 ? 11.023  9.489   -4.611  1.00 85.29 537 A 1 
ATOM   4162 N  N   . PRO A 1 538 ? 11.148  11.716  -7.880  1.00 94.53 538 A 1 
ATOM   4163 C  CA  . PRO A 1 538 ? 12.255  12.612  -7.578  1.00 94.84 538 A 1 
ATOM   4164 C  C   . PRO A 1 538 ? 12.630  12.524  -6.087  1.00 95.99 538 A 1 
ATOM   4165 O  O   . PRO A 1 538 ? 11.851  12.049  -5.266  1.00 95.33 538 A 1 
ATOM   4166 C  CB  . PRO A 1 538 ? 11.755  14.001  -7.972  1.00 93.04 538 A 1 
ATOM   4167 C  CG  . PRO A 1 538 ? 10.251  13.910  -7.737  1.00 90.54 538 A 1 
ATOM   4168 C  CD  . PRO A 1 538 ? 9.928   12.471  -8.117  1.00 93.18 538 A 1 
ATOM   4169 N  N   . ASP A 1 539 ? 13.818  13.027  -5.750  1.00 96.41 539 A 1 
ATOM   4170 C  CA  . ASP A 1 539 ? 14.222  13.170  -4.348  1.00 96.94 539 A 1 
ATOM   4171 C  C   . ASP A 1 539 ? 13.192  14.021  -3.604  1.00 97.31 539 A 1 
ATOM   4172 O  O   . ASP A 1 539 ? 12.860  15.125  -4.040  1.00 96.60 539 A 1 
ATOM   4173 C  CB  . ASP A 1 539 ? 15.603  13.822  -4.236  1.00 96.28 539 A 1 
ATOM   4174 C  CG  . ASP A 1 539 ? 16.778  12.934  -4.633  1.00 95.19 539 A 1 
ATOM   4175 O  OD1 . ASP A 1 539 ? 16.599  11.804  -5.144  1.00 91.29 539 A 1 
ATOM   4176 O  OD2 . ASP A 1 539 ? 17.941  13.348  -4.430  1.00 90.97 539 A 1 
ATOM   4177 N  N   . THR A 1 540 ? 12.672  13.502  -2.498  1.00 97.85 540 A 1 
ATOM   4178 C  CA  . THR A 1 540 ? 11.589  14.141  -1.750  1.00 98.13 540 A 1 
ATOM   4179 C  C   . THR A 1 540 ? 11.914  14.155  -0.263  1.00 98.42 540 A 1 
ATOM   4180 O  O   . THR A 1 540 ? 12.386  13.163  0.287   1.00 98.24 540 A 1 
ATOM   4181 C  CB  . THR A 1 540 ? 10.244  13.441  -2.010  1.00 97.34 540 A 1 
ATOM   4182 O  OG1 . THR A 1 540 ? 9.970   13.424  -3.397  1.00 92.34 540 A 1 
ATOM   4183 C  CG2 . THR A 1 540 ? 9.060   14.150  -1.357  1.00 92.71 540 A 1 
ATOM   4184 N  N   . VAL A 1 541 ? 11.643  15.285  0.370   1.00 98.44 541 A 1 
ATOM   4185 C  CA  . VAL A 1 541 ? 11.678  15.455  1.829   1.00 98.50 541 A 1 
ATOM   4186 C  C   . VAL A 1 541 ? 10.276  15.850  2.289   1.00 98.63 541 A 1 
ATOM   4187 O  O   . VAL A 1 541 ? 9.705   16.799  1.766   1.00 98.27 541 A 1 
ATOM   4188 C  CB  . VAL A 1 541 ? 12.711  16.509  2.258   1.00 98.24 541 A 1 
ATOM   4189 C  CG1 . VAL A 1 541 ? 12.688  16.770  3.767   1.00 95.20 541 A 1 
ATOM   4190 C  CG2 . VAL A 1 541 ? 14.135  16.071  1.898   1.00 95.67 541 A 1 
ATOM   4191 N  N   . THR A 1 542 ? 9.766   15.166  3.299   1.00 98.70 542 A 1 
ATOM   4192 C  CA  . THR A 1 542 ? 8.556   15.577  4.022   1.00 98.66 542 A 1 
ATOM   4193 C  C   . THR A 1 542 ? 8.917   15.859  5.475   1.00 98.69 542 A 1 
ATOM   4194 O  O   . THR A 1 542 ? 9.700   15.128  6.072   1.00 98.23 542 A 1 
ATOM   4195 C  CB  . THR A 1 542 ? 7.439   14.532  3.921   1.00 97.79 542 A 1 
ATOM   4196 O  OG1 . THR A 1 542 ? 7.163   14.263  2.569   1.00 77.35 542 A 1 
ATOM   4197 C  CG2 . THR A 1 542 ? 6.127   15.010  4.537   1.00 77.66 542 A 1 
ATOM   4198 N  N   . SER A 1 543 ? 8.367   16.923  6.023   1.00 98.60 543 A 1 
ATOM   4199 C  CA  . SER A 1 543 ? 8.573   17.325  7.408   1.00 98.53 543 A 1 
ATOM   4200 C  C   . SER A 1 543 ? 7.238   17.640  8.065   1.00 98.57 543 A 1 
ATOM   4201 O  O   . SER A 1 543 ? 6.436   18.372  7.492   1.00 97.93 543 A 1 
ATOM   4202 C  CB  . SER A 1 543 ? 9.494   18.545  7.451   1.00 97.59 543 A 1 
ATOM   4203 O  OG  . SER A 1 543 ? 9.720   18.947  8.787   1.00 79.87 543 A 1 
ATOM   4204 N  N   . THR A 1 544 ? 7.021   17.148  9.276   1.00 98.56 544 A 1 
ATOM   4205 C  CA  . THR A 1 544 ? 5.839   17.448  10.090  1.00 98.39 544 A 1 
ATOM   4206 C  C   . THR A 1 544 ? 6.283   18.009  11.435  1.00 98.37 544 A 1 
ATOM   4207 O  O   . THR A 1 544 ? 6.957   17.337  12.207  1.00 97.59 544 A 1 
ATOM   4208 C  CB  . THR A 1 544 ? 4.959   16.199  10.282  1.00 97.35 544 A 1 
ATOM   4209 O  OG1 . THR A 1 544 ? 4.620   15.663  9.025   1.00 86.69 544 A 1 
ATOM   4210 C  CG2 . THR A 1 544 ? 3.656   16.531  11.000  1.00 84.59 544 A 1 
ATOM   4211 N  N   . LEU A 1 545 ? 5.917   19.255  11.707  1.00 98.41 545 A 1 
ATOM   4212 C  CA  . LEU A 1 545 ? 6.124   19.919  12.995  1.00 98.40 545 A 1 
ATOM   4213 C  C   . LEU A 1 545 ? 4.784   20.016  13.719  1.00 98.45 545 A 1 
ATOM   4214 O  O   . LEU A 1 545 ? 3.858   20.638  13.203  1.00 98.01 545 A 1 
ATOM   4215 C  CB  . LEU A 1 545 ? 6.748   21.301  12.746  1.00 98.23 545 A 1 
ATOM   4216 C  CG  . LEU A 1 545 ? 6.956   22.149  14.016  1.00 97.46 545 A 1 
ATOM   4217 C  CD1 . LEU A 1 545 ? 8.021   21.553  14.944  1.00 95.77 545 A 1 
ATOM   4218 C  CD2 . LEU A 1 545 ? 7.402   23.552  13.636  1.00 95.56 545 A 1 
ATOM   4219 N  N   . ASN A 1 546 ? 4.695   19.469  14.923  1.00 98.30 546 A 1 
ATOM   4220 C  CA  . ASN A 1 546 ? 3.540   19.605  15.794  1.00 98.09 546 A 1 
ATOM   4221 C  C   . ASN A 1 546 ? 3.935   20.322  17.088  1.00 98.14 546 A 1 
ATOM   4222 O  O   . ASN A 1 546 ? 4.897   19.939  17.748  1.00 97.69 546 A 1 
ATOM   4223 C  CB  . ASN A 1 546 ? 2.928   18.222  16.051  1.00 97.45 546 A 1 
ATOM   4224 C  CG  . ASN A 1 546 ? 1.724   18.320  16.969  1.00 95.42 546 A 1 
ATOM   4225 O  OD1 . ASN A 1 546 ? 0.766   19.037  16.723  1.00 87.45 546 A 1 
ATOM   4226 N  ND2 . ASN A 1 546 ? 1.740   17.634  18.098  1.00 86.80 546 A 1 
ATOM   4227 N  N   . ILE A 1 547 ? 3.187   21.360  17.454  1.00 98.00 547 A 1 
ATOM   4228 C  CA  . ILE A 1 547 ? 3.415   22.178  18.650  1.00 98.15 547 A 1 
ATOM   4229 C  C   . ILE A 1 547 ? 2.139   22.155  19.496  1.00 98.01 547 A 1 
ATOM   4230 O  O   . ILE A 1 547 ? 1.178   22.860  19.164  1.00 97.48 547 A 1 
ATOM   4231 C  CB  . ILE A 1 547 ? 3.834   23.619  18.272  1.00 97.89 547 A 1 
ATOM   4232 C  CG1 . ILE A 1 547 ? 5.045   23.641  17.316  1.00 96.70 547 A 1 
ATOM   4233 C  CG2 . ILE A 1 547 ? 4.142   24.421  19.557  1.00 96.84 547 A 1 
ATOM   4234 C  CD1 . ILE A 1 547 ? 5.419   25.035  16.793  1.00 93.13 547 A 1 
ATOM   4235 N  N   . PRO A 1 548 ? 2.083   21.373  20.580  1.00 97.99 548 A 1 
ATOM   4236 C  CA  . PRO A 1 548 ? 0.973   21.432  21.519  1.00 97.34 548 A 1 
ATOM   4237 C  C   . PRO A 1 548 ? 0.998   22.776  22.279  1.00 97.40 548 A 1 
ATOM   4238 O  O   . PRO A 1 548 ? 2.037   23.217  22.766  1.00 96.07 548 A 1 
ATOM   4239 C  CB  . PRO A 1 548 ? 1.152   20.221  22.433  1.00 95.76 548 A 1 
ATOM   4240 C  CG  . PRO A 1 548 ? 2.661   19.967  22.412  1.00 92.65 548 A 1 
ATOM   4241 C  CD  . PRO A 1 548 ? 3.078   20.398  21.005  1.00 96.36 548 A 1 
ATOM   4242 N  N   . ILE A 1 549 ? -0.160  23.403  22.416  1.00 97.23 549 A 1 
ATOM   4243 C  CA  . ILE A 1 549 ? -0.302  24.657  23.177  1.00 96.78 549 A 1 
ATOM   4244 C  C   . ILE A 1 549 ? -0.560  24.305  24.643  1.00 95.38 549 A 1 
ATOM   4245 O  O   . ILE A 1 549 ? -1.696  24.327  25.132  1.00 90.21 549 A 1 
ATOM   4246 C  CB  . ILE A 1 549 ? -1.358  25.603  22.555  1.00 95.96 549 A 1 
ATOM   4247 C  CG1 . ILE A 1 549 ? -1.051  25.845  21.064  1.00 93.46 549 A 1 
ATOM   4248 C  CG2 . ILE A 1 549 ? -1.380  26.934  23.330  1.00 93.31 549 A 1 
ATOM   4249 C  CD1 . ILE A 1 549 ? -2.018  26.815  20.363  1.00 83.99 549 A 1 
ATOM   4250 N  N   . ALA A 1 550 ? 0.513   23.980  25.345  1.00 93.24 550 A 1 
ATOM   4251 C  CA  . ALA A 1 550 ? 0.493   23.531  26.734  1.00 92.19 550 A 1 
ATOM   4252 C  C   . ALA A 1 550 ? -0.546  22.408  26.953  1.00 91.77 550 A 1 
ATOM   4253 O  O   . ALA A 1 550 ? -0.629  21.467  26.165  1.00 84.45 550 A 1 
ATOM   4254 C  CB  . ALA A 1 550 ? 0.360   24.764  27.650  1.00 88.47 550 A 1 
ATOM   4255 N  N   . HIS A 1 551 ? -1.366  22.517  27.986  1.00 91.35 551 A 1 
ATOM   4256 C  CA  . HIS A 1 551 ? -2.433  21.564  28.303  1.00 90.99 551 A 1 
ATOM   4257 C  C   . HIS A 1 551 ? -3.833  22.087  27.925  1.00 92.47 551 A 1 
ATOM   4258 O  O   . HIS A 1 551 ? -4.834  21.658  28.487  1.00 87.93 551 A 1 
ATOM   4259 C  CB  . HIS A 1 551 ? -2.327  21.164  29.777  1.00 87.22 551 A 1 
ATOM   4260 C  CG  . HIS A 1 551 ? -1.000  20.571  30.136  1.00 82.44 551 A 1 
ATOM   4261 N  ND1 . HIS A 1 551 ? -0.423  19.451  29.585  1.00 70.96 551 A 1 
ATOM   4262 C  CD2 . HIS A 1 551 ? -0.097  21.070  31.050  1.00 69.05 551 A 1 
ATOM   4263 C  CE1 . HIS A 1 551 ? 0.780   19.277  30.159  1.00 69.04 551 A 1 
ATOM   4264 N  NE2 . HIS A 1 551 ? 1.004   20.237  31.053  1.00 70.11 551 A 1 
ATOM   4265 N  N   . SER A 1 552 ? -3.917  23.026  26.974  1.00 93.74 552 A 1 
ATOM   4266 C  CA  . SER A 1 552 ? -5.190  23.586  26.524  1.00 94.66 552 A 1 
ATOM   4267 C  C   . SER A 1 552 ? -6.018  22.619  25.668  1.00 95.36 552 A 1 
ATOM   4268 O  O   . SER A 1 552 ? -7.200  22.864  25.439  1.00 92.73 552 A 1 
ATOM   4269 C  CB  . SER A 1 552 ? -4.939  24.868  25.740  1.00 93.86 552 A 1 
ATOM   4270 O  OG  . SER A 1 552 ? -4.243  24.604  24.543  1.00 90.20 552 A 1 
ATOM   4271 N  N   . GLY A 1 553 ? -5.390  21.536  25.159  1.00 95.30 553 A 1 
ATOM   4272 C  CA  . GLY A 1 553 ? -5.967  20.637  24.159  1.00 96.08 553 A 1 
ATOM   4273 C  C   . GLY A 1 553 ? -5.804  21.133  22.722  1.00 97.12 553 A 1 
ATOM   4274 O  O   . GLY A 1 553 ? -6.099  20.379  21.797  1.00 95.78 553 A 1 
ATOM   4275 N  N   . PHE A 1 554 ? -5.318  22.363  22.520  1.00 97.52 554 A 1 
ATOM   4276 C  CA  . PHE A 1 554 ? -4.975  22.866  21.200  1.00 97.79 554 A 1 
ATOM   4277 C  C   . PHE A 1 554 ? -3.568  22.433  20.799  1.00 97.83 554 A 1 
ATOM   4278 O  O   . PHE A 1 554 ? -2.646  22.380  21.615  1.00 96.88 554 A 1 
ATOM   4279 C  CB  . PHE A 1 554 ? -5.116  24.392  21.130  1.00 97.33 554 A 1 
ATOM   4280 C  CG  . PHE A 1 554 ? -6.546  24.876  21.093  1.00 97.07 554 A 1 
ATOM   4281 C  CD1 . PHE A 1 554 ? -7.192  25.061  19.860  1.00 94.74 554 A 1 
ATOM   4282 C  CD2 . PHE A 1 554 ? -7.238  25.145  22.281  1.00 94.93 554 A 1 
ATOM   4283 C  CE1 . PHE A 1 554 ? -8.515  25.518  19.801  1.00 93.89 554 A 1 
ATOM   4284 C  CE2 . PHE A 1 554 ? -8.569  25.601  22.242  1.00 93.82 554 A 1 
ATOM   4285 C  CZ  . PHE A 1 554 ? -9.213  25.786  21.002  1.00 94.44 554 A 1 
ATOM   4286 N  N   . SER A 1 555 ? -3.385  22.199  19.503  1.00 98.17 555 A 1 
ATOM   4287 C  CA  . SER A 1 555 ? -2.080  22.082  18.859  1.00 98.15 555 A 1 
ATOM   4288 C  C   . SER A 1 555 ? -2.088  22.831  17.539  1.00 98.47 555 A 1 
ATOM   4289 O  O   . SER A 1 555 ? -3.125  22.986  16.892  1.00 97.84 555 A 1 
ATOM   4290 C  CB  . SER A 1 555 ? -1.675  20.610  18.687  1.00 96.55 555 A 1 
ATOM   4291 O  OG  . SER A 1 555 ? -2.615  19.892  17.926  1.00 83.13 555 A 1 
ATOM   4292 N  N   . VAL A 1 556 ? -0.917  23.323  17.144  1.00 98.32 556 A 1 
ATOM   4293 C  CA  . VAL A 1 556 ? -0.681  23.906  15.823  1.00 98.36 556 A 1 
ATOM   4294 C  C   . VAL A 1 556 ? 0.424   23.120  15.139  1.00 98.47 556 A 1 
ATOM   4295 O  O   . VAL A 1 556 ? 1.321   22.617  15.804  1.00 97.75 556 A 1 
ATOM   4296 C  CB  . VAL A 1 556 ? -0.346  25.412  15.879  1.00 97.45 556 A 1 
ATOM   4297 C  CG1 . VAL A 1 556 ? -1.558  26.213  16.342  1.00 89.62 556 A 1 
ATOM   4298 C  CG2 . VAL A 1 556 ? 0.839   25.740  16.785  1.00 89.71 556 A 1 
ATOM   4299 N  N   . GLY A 1 557 ? 0.363   23.015  13.820  1.00 98.48 557 A 1 
ATOM   4300 C  CA  . GLY A 1 557 ? 1.350   22.251  13.089  1.00 98.48 557 A 1 
ATOM   4301 C  C   . GLY A 1 557 ? 1.597   22.768  11.682  1.00 98.66 557 A 1 
ATOM   4302 O  O   . GLY A 1 557 ? 0.862   23.597  11.143  1.00 98.28 557 A 1 
ATOM   4303 N  N   . TRP A 1 558 ? 2.678   22.256  11.121  1.00 98.58 558 A 1 
ATOM   4304 C  CA  . TRP A 1 558 ? 3.138   22.523  9.769   1.00 98.68 558 A 1 
ATOM   4305 C  C   . TRP A 1 558 ? 3.558   21.207  9.124   1.00 98.62 558 A 1 
ATOM   4306 O  O   . TRP A 1 558 ? 4.305   20.434  9.717   1.00 98.26 558 A 1 
ATOM   4307 C  CB  . TRP A 1 558 ? 4.302   23.516  9.819   1.00 98.40 558 A 1 
ATOM   4308 C  CG  . TRP A 1 558 ? 5.123   23.591  8.568   1.00 98.20 558 A 1 
ATOM   4309 C  CD1 . TRP A 1 558 ? 4.700   24.079  7.390   1.00 95.84 558 A 1 
ATOM   4310 C  CD2 . TRP A 1 558 ? 6.497   23.124  8.355   1.00 97.48 558 A 1 
ATOM   4311 N  NE1 . TRP A 1 558 ? 5.719   23.957  6.442   1.00 95.68 558 A 1 
ATOM   4312 C  CE2 . TRP A 1 558 ? 6.835   23.384  7.001   1.00 96.81 558 A 1 
ATOM   4313 C  CE3 . TRP A 1 558 ? 7.467   22.528  9.179   1.00 95.39 558 A 1 
ATOM   4314 C  CZ2 . TRP A 1 558 ? 8.112   23.066  6.472   1.00 96.02 558 A 1 
ATOM   4315 C  CZ3 . TRP A 1 558 ? 8.743   22.204  8.654   1.00 93.45 558 A 1 
ATOM   4316 C  CH2 . TRP A 1 558 ? 9.049   22.473  7.320   1.00 93.79 558 A 1 
ATOM   4317 N  N   . VAL A 1 559 ? 3.129   20.994  7.892   1.00 98.64 559 A 1 
ATOM   4318 C  CA  . VAL A 1 559 ? 3.576   19.899  7.032   1.00 98.53 559 A 1 
ATOM   4319 C  C   . VAL A 1 559 ? 4.236   20.513  5.806   1.00 98.50 559 A 1 
ATOM   4320 O  O   . VAL A 1 559 ? 3.611   21.246  5.045   1.00 98.18 559 A 1 
ATOM   4321 C  CB  . VAL A 1 559 ? 2.420   18.962  6.644   1.00 98.03 559 A 1 
ATOM   4322 C  CG1 . VAL A 1 559 ? 2.935   17.774  5.831   1.00 96.47 559 A 1 
ATOM   4323 C  CG2 . VAL A 1 559 ? 1.698   18.415  7.883   1.00 96.81 559 A 1 
ATOM   4324 N  N   . GLY A 1 560 ? 5.529   20.240  5.624   1.00 98.67 560 A 1 
ATOM   4325 C  CA  . GLY A 1 560 ? 6.292   20.663  4.464   1.00 98.50 560 A 1 
ATOM   4326 C  C   . GLY A 1 560 ? 6.637   19.474  3.574   1.00 98.65 560 A 1 
ATOM   4327 O  O   . GLY A 1 560 ? 7.189   18.495  4.059   1.00 98.22 560 A 1 
ATOM   4328 N  N   . THR A 1 561 ? 6.378   19.591  2.278   1.00 98.55 561 A 1 
ATOM   4329 C  CA  . THR A 1 561 ? 6.818   18.621  1.274   1.00 98.46 561 A 1 
ATOM   4330 C  C   . THR A 1 561 ? 7.682   19.328  0.238   1.00 98.50 561 A 1 
ATOM   4331 O  O   . THR A 1 561 ? 7.245   20.287  -0.393  1.00 98.16 561 A 1 
ATOM   4332 C  CB  . THR A 1 561 ? 5.635   17.917  0.604   1.00 97.82 561 A 1 
ATOM   4333 O  OG1 . THR A 1 561 ? 4.878   17.249  1.581   1.00 94.40 561 A 1 
ATOM   4334 C  CG2 . THR A 1 561 ? 6.078   16.866  -0.410  1.00 94.54 561 A 1 
ATOM   4335 N  N   . PHE A 1 562 ? 8.915   18.854  0.052   1.00 98.50 562 A 1 
ATOM   4336 C  CA  . PHE A 1 562 ? 9.891   19.411  -0.869  1.00 98.54 562 A 1 
ATOM   4337 C  C   . PHE A 1 562 ? 10.352  18.317  -1.823  1.00 98.44 562 A 1 
ATOM   4338 O  O   . PHE A 1 562 ? 10.931  17.329  -1.382  1.00 97.92 562 A 1 
ATOM   4339 C  CB  . PHE A 1 562 ? 11.076  20.003  -0.085  1.00 98.49 562 A 1 
ATOM   4340 C  CG  . PHE A 1 562 ? 10.676  20.971  1.003   1.00 98.36 562 A 1 
ATOM   4341 C  CD1 . PHE A 1 562 ? 10.426  22.323  0.702   1.00 97.18 562 A 1 
ATOM   4342 C  CD2 . PHE A 1 562 ? 10.509  20.520  2.328   1.00 97.21 562 A 1 
ATOM   4343 C  CE1 . PHE A 1 562 ? 10.021  23.214  1.702   1.00 96.44 562 A 1 
ATOM   4344 C  CE2 . PHE A 1 562 ? 10.100  21.410  3.337   1.00 96.49 562 A 1 
ATOM   4345 C  CZ  . PHE A 1 562 ? 9.853   22.752  3.023   1.00 96.72 562 A 1 
ATOM   4346 N  N   . ALA A 1 563 ? 10.117  18.490  -3.119  1.00 98.10 563 A 1 
ATOM   4347 C  CA  . ALA A 1 563 ? 10.525  17.547  -4.148  1.00 97.87 563 A 1 
ATOM   4348 C  C   . ALA A 1 563 ? 11.503  18.189  -5.123  1.00 97.92 563 A 1 
ATOM   4349 O  O   . ALA A 1 563 ? 11.327  19.340  -5.537  1.00 96.96 563 A 1 
ATOM   4350 C  CB  . ALA A 1 563 ? 9.283   16.985  -4.849  1.00 96.98 563 A 1 
ATOM   4351 N  N   . ASP A 1 564 ? 12.546  17.447  -5.514  1.00 97.29 564 A 1 
ATOM   4352 C  CA  . ASP A 1 564 ? 13.437  17.834  -6.602  1.00 96.64 564 A 1 
ATOM   4353 C  C   . ASP A 1 564 ? 12.708  17.746  -7.957  1.00 95.94 564 A 1 
ATOM   4354 O  O   . ASP A 1 564 ? 11.644  17.138  -8.109  1.00 94.09 564 A 1 
ATOM   4355 C  CB  . ASP A 1 564 ? 14.735  16.996  -6.569  1.00 95.59 564 A 1 
ATOM   4356 C  CG  . ASP A 1 564 ? 15.851  17.539  -7.465  1.00 93.20 564 A 1 
ATOM   4357 O  OD1 . ASP A 1 564 ? 15.807  18.740  -7.842  1.00 89.00 564 A 1 
ATOM   4358 O  OD2 . ASP A 1 564 ? 16.760  16.758  -7.832  1.00 88.18 564 A 1 
ATOM   4359 N  N   . ARG A 1 565 ? 13.303  18.336  -8.976  1.00 95.48 565 A 1 
ATOM   4360 C  CA  . ARG A 1 565 ? 12.828  18.241  -10.356 1.00 94.78 565 A 1 
ATOM   4361 C  C   . ARG A 1 565 ? 12.915  16.799  -10.873 1.00 94.23 565 A 1 
ATOM   4362 O  O   . ARG A 1 565 ? 13.891  16.089  -10.616 1.00 91.37 565 A 1 
ATOM   4363 C  CB  . ARG A 1 565 ? 13.602  19.238  -11.233 1.00 92.67 565 A 1 
ATOM   4364 C  CG  . ARG A 1 565 ? 15.117  19.026  -11.149 1.00 87.16 565 A 1 
ATOM   4365 C  CD  . ARG A 1 565 ? 15.878  20.104  -11.903 1.00 85.90 565 A 1 
ATOM   4366 N  NE  . ARG A 1 565 ? 17.314  20.014  -11.584 1.00 76.04 565 A 1 
ATOM   4367 C  CZ  . ARG A 1 565 ? 18.267  20.782  -12.056 1.00 69.43 565 A 1 
ATOM   4368 N  NH1 . ARG A 1 565 ? 18.020  21.698  -12.935 1.00 62.45 565 A 1 
ATOM   4369 N  NH2 . ARG A 1 565 ? 19.482  20.619  -11.631 1.00 60.40 565 A 1 
ATOM   4370 N  N   . SER A 1 566 ? 11.973  16.393  -11.696 1.00 93.17 566 A 1 
ATOM   4371 C  CA  . SER A 1 566 ? 11.936  15.063  -12.305 1.00 91.09 566 A 1 
ATOM   4372 C  C   . SER A 1 566 ? 12.869  14.959  -13.522 1.00 89.96 566 A 1 
ATOM   4373 O  O   . SER A 1 566 ? 12.450  15.034  -14.675 1.00 84.96 566 A 1 
ATOM   4374 C  CB  . SER A 1 566 ? 10.492  14.667  -12.623 1.00 87.64 566 A 1 
ATOM   4375 O  OG  . SER A 1 566 ? 9.886   15.577  -13.508 1.00 76.99 566 A 1 
ATOM   4376 N  N   . THR A 1 567 ? 14.184  14.820  -13.283 1.00 87.49 567 A 1 
ATOM   4377 C  CA  . THR A 1 567 ? 15.193  14.721  -14.358 1.00 84.24 567 A 1 
ATOM   4378 C  C   . THR A 1 567 ? 15.501  13.293  -14.792 1.00 82.99 567 A 1 
ATOM   4379 O  O   . THR A 1 567 ? 15.923  13.086  -15.930 1.00 73.39 567 A 1 
ATOM   4380 C  CB  . THR A 1 567 ? 16.502  15.400  -13.957 1.00 79.55 567 A 1 
ATOM   4381 O  OG1 . THR A 1 567 ? 16.964  14.935  -12.712 1.00 74.28 567 A 1 
ATOM   4382 C  CG2 . THR A 1 567 ? 16.333  16.915  -13.854 1.00 72.61 567 A 1 
ATOM   4383 N  N   . HIS A 1 568 ? 15.318  12.320  -13.900 1.00 77.36 568 A 1 
ATOM   4384 C  CA  . HIS A 1 568 ? 15.667  10.914  -14.096 1.00 74.73 568 A 1 
ATOM   4385 C  C   . HIS A 1 568 ? 14.397  10.092  -14.311 1.00 75.76 568 A 1 
ATOM   4386 O  O   . HIS A 1 568 ? 14.109  9.179   -13.538 1.00 70.91 568 A 1 
ATOM   4387 C  CB  . HIS A 1 568 ? 16.484  10.413  -12.897 1.00 71.82 568 A 1 
ATOM   4388 C  CG  . HIS A 1 568 ? 17.738  11.192  -12.639 1.00 70.11 568 A 1 
ATOM   4389 N  ND1 . HIS A 1 568 ? 17.839  12.344  -11.900 1.00 61.44 568 A 1 
ATOM   4390 C  CD2 . HIS A 1 568 ? 19.005  10.901  -13.084 1.00 61.68 568 A 1 
ATOM   4391 C  CE1 . HIS A 1 568 ? 19.116  12.734  -11.896 1.00 61.28 568 A 1 
ATOM   4392 N  NE2 . HIS A 1 568 ? 19.866  11.881  -12.606 1.00 62.01 568 A 1 
ATOM   4393 N  N   . ILE A 1 569 ? 13.621  10.448  -15.319 1.00 74.82 569 A 1 
ATOM   4394 C  CA  . ILE A 1 569 ? 12.352  9.809   -15.643 1.00 72.67 569 A 1 
ATOM   4395 C  C   . ILE A 1 569 ? 12.388  9.293   -17.077 1.00 73.87 569 A 1 
ATOM   4396 O  O   . ILE A 1 569 ? 13.166  9.803   -17.896 1.00 69.22 569 A 1 
ATOM   4397 C  CB  . ILE A 1 569 ? 11.197  10.782  -15.331 1.00 67.86 569 A 1 
ATOM   4398 C  CG1 . ILE A 1 569 ? 9.856   10.026  -15.221 1.00 61.65 569 A 1 
ATOM   4399 C  CG2 . ILE A 1 569 ? 11.119  11.927  -16.368 1.00 59.66 569 A 1 
ATOM   4400 C  CD1 . ILE A 1 569 ? 8.793   10.817  -14.459 1.00 55.72 569 A 1 
ATOM   4401 N  N   . SER A 1 570 ? 11.567  8.284   -17.365 1.00 69.93 570 A 1 
ATOM   4402 C  CA  . SER A 1 570 ? 11.428  7.737   -18.719 1.00 67.53 570 A 1 
ATOM   4403 C  C   . SER A 1 570 ? 11.146  8.841   -19.744 1.00 70.05 570 A 1 
ATOM   4404 O  O   . SER A 1 570 ? 10.446  9.812   -19.465 1.00 66.44 570 A 1 
ATOM   4405 C  CB  . SER A 1 570 ? 10.303  6.693   -18.739 1.00 61.90 570 A 1 
ATOM   4406 O  OG  . SER A 1 570 ? 9.971   6.323   -20.062 1.00 56.80 570 A 1 
ATOM   4407 N  N   . SER A 1 571 ? 11.650  8.648   -20.949 1.00 67.03 571 A 1 
ATOM   4408 C  CA  . SER A 1 571 ? 11.433  9.544   -22.092 1.00 66.05 571 A 1 
ATOM   4409 C  C   . SER A 1 571 ? 9.955   9.775   -22.429 1.00 68.68 571 A 1 
ATOM   4410 O  O   . SER A 1 571 ? 9.623   10.786  -23.052 1.00 65.37 571 A 1 
ATOM   4411 C  CB  . SER A 1 571 ? 12.149  8.944   -23.307 1.00 62.11 571 A 1 
ATOM   4412 O  OG  . SER A 1 571 ? 11.581  7.701   -23.652 1.00 58.06 571 A 1 
ATOM   4413 N  N   . SER A 1 572 ? 9.071   8.882   -21.997 1.00 71.48 572 A 1 
ATOM   4414 C  CA  . SER A 1 572 ? 7.621   8.994   -22.190 1.00 69.73 572 A 1 
ATOM   4415 C  C   . SER A 1 572 ? 6.964   10.065  -21.324 1.00 71.75 572 A 1 
ATOM   4416 O  O   . SER A 1 572 ? 5.875   10.524  -21.656 1.00 68.20 572 A 1 
ATOM   4417 C  CB  . SER A 1 572 ? 6.956   7.636   -21.930 1.00 65.07 572 A 1 
ATOM   4418 O  OG  . SER A 1 572 ? 7.254   7.153   -20.641 1.00 59.93 572 A 1 
ATOM   4419 N  N   . TYR A 1 573 ? 7.615   10.495  -20.227 1.00 74.47 573 A 1 
ATOM   4420 C  CA  . TYR A 1 573 ? 7.091   11.519  -19.332 1.00 75.32 573 A 1 
ATOM   4421 C  C   . TYR A 1 573 ? 7.807   12.858  -19.504 1.00 77.80 573 A 1 
ATOM   4422 O  O   . TYR A 1 573 ? 9.023   12.949  -19.676 1.00 75.74 573 A 1 
ATOM   4423 C  CB  . TYR A 1 573 ? 7.137   11.043  -17.880 1.00 71.75 573 A 1 
ATOM   4424 C  CG  . TYR A 1 573 ? 6.116   9.982   -17.550 1.00 71.50 573 A 1 
ATOM   4425 C  CD1 . TYR A 1 573 ? 4.750   10.304  -17.455 1.00 68.19 573 A 1 
ATOM   4426 C  CD2 . TYR A 1 573 ? 6.518   8.651   -17.337 1.00 68.06 573 A 1 
ATOM   4427 C  CE1 . TYR A 1 573 ? 3.802   9.322   -17.153 1.00 64.38 573 A 1 
ATOM   4428 C  CE2 . TYR A 1 573 ? 5.572   7.655   -17.034 1.00 65.03 573 A 1 
ATOM   4429 C  CZ  . TYR A 1 573 ? 4.212   7.992   -16.938 1.00 64.38 573 A 1 
ATOM   4430 O  OH  . TYR A 1 573 ? 3.294   7.031   -16.641 1.00 60.97 573 A 1 
ATOM   4431 N  N   . SER A 1 574 ? 7.027   13.933  -19.384 1.00 78.30 574 A 1 
ATOM   4432 C  CA  . SER A 1 574 ? 7.562   15.288  -19.344 1.00 79.46 574 A 1 
ATOM   4433 C  C   . SER A 1 574 ? 8.268   15.565  -18.011 1.00 83.62 574 A 1 
ATOM   4434 O  O   . SER A 1 574 ? 7.837   15.134  -16.945 1.00 81.14 574 A 1 
ATOM   4435 C  CB  . SER A 1 574 ? 6.455   16.310  -19.606 1.00 72.92 574 A 1 
ATOM   4436 O  OG  . SER A 1 574 ? 5.375   16.122  -18.726 1.00 63.60 574 A 1 
ATOM   4437 N  N   . LYS A 1 575 ? 9.368   16.330  -18.069 1.00 85.97 575 A 1 
ATOM   4438 C  CA  . LYS A 1 575 ? 10.102  16.745  -16.871 1.00 88.04 575 A 1 
ATOM   4439 C  C   . LYS A 1 575 ? 9.343   17.844  -16.142 1.00 90.55 575 A 1 
ATOM   4440 O  O   . LYS A 1 575 ? 9.009   18.856  -16.751 1.00 88.34 575 A 1 
ATOM   4441 C  CB  . LYS A 1 575 ? 11.516  17.208  -17.244 1.00 84.57 575 A 1 
ATOM   4442 C  CG  . LYS A 1 575 ? 12.352  16.039  -17.784 1.00 80.81 575 A 1 
ATOM   4443 C  CD  . LYS A 1 575 ? 13.763  16.502  -18.162 1.00 76.62 575 A 1 
ATOM   4444 C  CE  . LYS A 1 575 ? 14.508  15.292  -18.720 1.00 70.34 575 A 1 
ATOM   4445 N  NZ  . LYS A 1 575 ? 15.882  15.623  -19.157 1.00 61.86 575 A 1 
ATOM   4446 N  N   . GLN A 1 576 ? 9.151   17.660  -14.846 1.00 91.72 576 A 1 
ATOM   4447 C  CA  . GLN A 1 576 ? 8.482   18.634  -13.995 1.00 93.01 576 A 1 
ATOM   4448 C  C   . GLN A 1 576 ? 9.490   19.418  -13.140 1.00 94.46 576 A 1 
ATOM   4449 O  O   . GLN A 1 576 ? 10.522  18.860  -12.741 1.00 93.91 576 A 1 
ATOM   4450 C  CB  . GLN A 1 576 ? 7.412   17.940  -13.132 1.00 91.87 576 A 1 
ATOM   4451 C  CG  . GLN A 1 576 ? 6.371   17.167  -13.957 1.00 90.04 576 A 1 
ATOM   4452 C  CD  . GLN A 1 576 ? 5.657   18.020  -15.014 1.00 89.18 576 A 1 
ATOM   4453 O  OE1 . GLN A 1 576 ? 5.585   19.235  -14.934 1.00 82.21 576 A 1 
ATOM   4454 N  NE2 . GLN A 1 576 ? 5.137   17.416  -16.061 1.00 80.25 576 A 1 
ATOM   4455 N  N   . PRO A 1 577 ? 9.241   20.716  -12.863 1.00 94.71 577 A 1 
ATOM   4456 C  CA  . PRO A 1 577 ? 10.074  21.503  -11.960 1.00 95.35 577 A 1 
ATOM   4457 C  C   . PRO A 1 577 ? 9.930   21.012  -10.513 1.00 96.20 577 A 1 
ATOM   4458 O  O   . PRO A 1 577 ? 8.885   20.502  -10.114 1.00 95.32 577 A 1 
ATOM   4459 C  CB  . PRO A 1 577 ? 9.610   22.945  -12.140 1.00 93.83 577 A 1 
ATOM   4460 C  CG  . PRO A 1 577 ? 8.139   22.799  -12.527 1.00 91.15 577 A 1 
ATOM   4461 C  CD  . PRO A 1 577 ? 8.112   21.503  -13.339 1.00 93.94 577 A 1 
ATOM   4462 N  N   . GLY A 1 578 ? 10.982  21.208  -9.710  1.00 96.44 578 A 1 
ATOM   4463 C  CA  . GLY A 1 578 ? 10.920  20.976  -8.275  1.00 97.06 578 A 1 
ATOM   4464 C  C   . GLY A 1 578 ? 10.041  22.004  -7.556  1.00 97.51 578 A 1 
ATOM   4465 O  O   . GLY A 1 578 ? 9.785   23.093  -8.073  1.00 96.44 578 A 1 
ATOM   4466 N  N   . TYR A 1 579 ? 9.595   21.660  -6.360  1.00 97.94 579 A 1 
ATOM   4467 C  CA  . TYR A 1 579 ? 8.652   22.481  -5.613  1.00 98.06 579 A 1 
ATOM   4468 C  C   . TYR A 1 579 ? 8.807   22.322  -4.099  1.00 98.35 579 A 1 
ATOM   4469 O  O   . TYR A 1 579 ? 9.412   21.368  -3.609  1.00 98.01 579 A 1 
ATOM   4470 C  CB  . TYR A 1 579 ? 7.218   22.151  -6.059  1.00 97.41 579 A 1 
ATOM   4471 C  CG  . TYR A 1 579 ? 6.788   20.717  -5.825  1.00 97.31 579 A 1 
ATOM   4472 C  CD1 . TYR A 1 579 ? 6.917   19.753  -6.857  1.00 96.25 579 A 1 
ATOM   4473 C  CD2 . TYR A 1 579 ? 6.250   20.326  -4.590  1.00 95.97 579 A 1 
ATOM   4474 C  CE1 . TYR A 1 579 ? 6.510   18.433  -6.648  1.00 94.93 579 A 1 
ATOM   4475 C  CE2 . TYR A 1 579 ? 5.842   18.997  -4.370  1.00 94.94 579 A 1 
ATOM   4476 C  CZ  . TYR A 1 579 ? 5.977   18.053  -5.402  1.00 94.84 579 A 1 
ATOM   4477 O  OH  . TYR A 1 579 ? 5.569   16.756  -5.193  1.00 92.80 579 A 1 
ATOM   4478 N  N   . GLY A 1 580 ? 8.232   23.274  -3.372  1.00 98.12 580 A 1 
ATOM   4479 C  CA  . GLY A 1 580 ? 7.968   23.163  -1.945  1.00 98.23 580 A 1 
ATOM   4480 C  C   . GLY A 1 580 ? 6.506   23.517  -1.675  1.00 98.45 580 A 1 
ATOM   4481 O  O   . GLY A 1 580 ? 6.053   24.591  -2.075  1.00 97.63 580 A 1 
ATOM   4482 N  N   . VAL A 1 581 ? 5.792   22.616  -1.027  1.00 98.55 581 A 1 
ATOM   4483 C  CA  . VAL A 1 581 ? 4.391   22.784  -0.620  1.00 98.47 581 A 1 
ATOM   4484 C  C   . VAL A 1 581 ? 4.345   22.817  0.899   1.00 98.53 581 A 1 
ATOM   4485 O  O   . VAL A 1 581 ? 5.071   22.066  1.552   1.00 97.98 581 A 1 
ATOM   4486 C  CB  . VAL A 1 581 ? 3.496   21.670  -1.187  1.00 97.43 581 A 1 
ATOM   4487 C  CG1 . VAL A 1 581 ? 2.034   21.820  -0.753  1.00 92.04 581 A 1 
ATOM   4488 C  CG2 . VAL A 1 581 ? 3.530   21.708  -2.711  1.00 92.14 581 A 1 
ATOM   4489 N  N   . ASN A 1 582 ? 3.526   23.688  1.449   1.00 98.61 582 A 1 
ATOM   4490 C  CA  . ASN A 1 582 ? 3.420   23.881  2.886   1.00 98.56 582 A 1 
ATOM   4491 C  C   . ASN A 1 582 ? 1.952   23.870  3.296   1.00 98.59 582 A 1 
ATOM   4492 O  O   . ASN A 1 582 ? 1.164   24.686  2.805   1.00 97.71 582 A 1 
ATOM   4493 C  CB  . ASN A 1 582 ? 4.086   25.204  3.290   1.00 98.33 582 A 1 
ATOM   4494 C  CG  . ASN A 1 582 ? 5.577   25.254  2.975   1.00 98.11 582 A 1 
ATOM   4495 O  OD1 . ASN A 1 582 ? 6.413   24.920  3.790   1.00 90.83 582 A 1 
ATOM   4496 N  ND2 . ASN A 1 582 ? 5.949   25.690  1.790   1.00 91.67 582 A 1 
ATOM   4497 N  N   . ASP A 1 583 ? 1.626   23.008  4.243   1.00 98.50 583 A 1 
ATOM   4498 C  CA  . ASP A 1 583 ? 0.327   22.934  4.889   1.00 98.55 583 A 1 
ATOM   4499 C  C   . ASP A 1 583 ? 0.469   23.404  6.335   1.00 98.65 583 A 1 
ATOM   4500 O  O   . ASP A 1 583 ? 1.498   23.200  6.983   1.00 98.30 583 A 1 
ATOM   4501 C  CB  . ASP A 1 583 ? -0.244  21.510  4.816   1.00 97.91 583 A 1 
ATOM   4502 C  CG  . ASP A 1 583 ? -0.408  20.950  3.398   1.00 96.91 583 A 1 
ATOM   4503 O  OD1 . ASP A 1 583 ? -0.326  21.727  2.419   1.00 93.91 583 A 1 
ATOM   4504 O  OD2 . ASP A 1 583 ? -0.647  19.736  3.291   1.00 93.26 583 A 1 
ATOM   4505 N  N   . PHE A 1 584 ? -0.576  24.039  6.852   1.00 98.51 584 A 1 
ATOM   4506 C  CA  . PHE A 1 584 ? -0.665  24.410  8.257   1.00 98.62 584 A 1 
ATOM   4507 C  C   . PHE A 1 584 ? -1.963  23.861  8.841   1.00 98.68 584 A 1 
ATOM   4508 O  O   . PHE A 1 584 ? -2.985  23.843  8.165   1.00 98.15 584 A 1 
ATOM   4509 C  CB  . PHE A 1 584 ? -0.584  25.929  8.432   1.00 98.51 584 A 1 
ATOM   4510 C  CG  . PHE A 1 584 ? 0.737   26.525  8.004   1.00 98.55 584 A 1 
ATOM   4511 C  CD1 . PHE A 1 584 ? 1.835   26.515  8.886   1.00 97.77 584 A 1 
ATOM   4512 C  CD2 . PHE A 1 584 ? 0.887   27.076  6.721   1.00 97.73 584 A 1 
ATOM   4513 C  CE1 . PHE A 1 584 ? 3.069   27.054  8.490   1.00 97.23 584 A 1 
ATOM   4514 C  CE2 . PHE A 1 584 ? 2.119   27.612  6.321   1.00 97.20 584 A 1 
ATOM   4515 C  CZ  . PHE A 1 584 ? 3.213   27.604  7.204   1.00 97.60 584 A 1 
ATOM   4516 N  N   . TYR A 1 585 ? -1.940  23.475  10.106  1.00 98.55 585 A 1 
ATOM   4517 C  CA  . TYR A 1 585 ? -3.146  23.048  10.795  1.00 98.59 585 A 1 
ATOM   4518 C  C   . TYR A 1 585 ? -3.263  23.636  12.194  1.00 98.62 585 A 1 
ATOM   4519 O  O   . TYR A 1 585 ? -2.285  23.990  12.852  1.00 98.30 585 A 1 
ATOM   4520 C  CB  . TYR A 1 585 ? -3.255  21.520  10.789  1.00 98.11 585 A 1 
ATOM   4521 C  CG  . TYR A 1 585 ? -2.212  20.795  11.604  1.00 98.14 585 A 1 
ATOM   4522 C  CD1 . TYR A 1 585 ? -1.133  20.149  10.961  1.00 96.99 585 A 1 
ATOM   4523 C  CD2 . TYR A 1 585 ? -2.313  20.730  13.006  1.00 96.98 585 A 1 
ATOM   4524 C  CE1 . TYR A 1 585 ? -0.183  19.437  11.702  1.00 96.37 585 A 1 
ATOM   4525 C  CE2 . TYR A 1 585 ? -1.362  20.025  13.762  1.00 96.21 585 A 1 
ATOM   4526 C  CZ  . TYR A 1 585 ? -0.302  19.375  13.108  1.00 96.74 585 A 1 
ATOM   4527 O  OH  . TYR A 1 585 ? 0.617   18.678  13.838  1.00 95.07 585 A 1 
ATOM   4528 N  N   . VAL A 1 586 ? -4.503  23.707  12.655  1.00 98.52 586 A 1 
ATOM   4529 C  CA  . VAL A 1 586 ? -4.871  23.890  14.054  1.00 98.46 586 A 1 
ATOM   4530 C  C   . VAL A 1 586 ? -5.766  22.730  14.436  1.00 98.51 586 A 1 
ATOM   4531 O  O   . VAL A 1 586 ? -6.749  22.462  13.740  1.00 98.00 586 A 1 
ATOM   4532 C  CB  . VAL A 1 586 ? -5.581  25.238  14.297  1.00 97.60 586 A 1 
ATOM   4533 C  CG1 . VAL A 1 586 ? -5.944  25.418  15.769  1.00 89.82 586 A 1 
ATOM   4534 C  CG2 . VAL A 1 586 ? -4.693  26.416  13.882  1.00 90.81 586 A 1 
ATOM   4535 N  N   . SER A 1 587 ? -5.447  22.045  15.515  1.00 98.41 587 A 1 
ATOM   4536 C  CA  . SER A 1 587 ? -6.242  20.938  16.032  1.00 98.34 587 A 1 
ATOM   4537 C  C   . SER A 1 587 ? -6.627  21.189  17.484  1.00 98.39 587 A 1 
ATOM   4538 O  O   . SER A 1 587 ? -5.848  21.750  18.247  1.00 97.63 587 A 1 
ATOM   4539 C  CB  . SER A 1 587 ? -5.487  19.619  15.869  1.00 97.60 587 A 1 
ATOM   4540 O  OG  . SER A 1 587 ? -6.354  18.535  16.125  1.00 91.78 587 A 1 
ATOM   4541 N  N   . TYR A 1 588 ? -7.828  20.792  17.867  1.00 98.17 588 A 1 
ATOM   4542 C  CA  . TYR A 1 588 ? -8.325  20.861  19.230  1.00 98.10 588 A 1 
ATOM   4543 C  C   . TYR A 1 588 ? -8.891  19.507  19.644  1.00 98.03 588 A 1 
ATOM   4544 O  O   . TYR A 1 588 ? -9.823  18.992  19.026  1.00 97.46 588 A 1 
ATOM   4545 C  CB  . TYR A 1 588 ? -9.381  21.966  19.336  1.00 97.64 588 A 1 
ATOM   4546 C  CG  . TYR A 1 588 ? -10.063 22.020  20.688  1.00 97.36 588 A 1 
ATOM   4547 C  CD1 . TYR A 1 588 ? -11.432 21.707  20.811  1.00 96.02 588 A 1 
ATOM   4548 C  CD2 . TYR A 1 588 ? -9.331  22.366  21.831  1.00 96.34 588 A 1 
ATOM   4549 C  CE1 . TYR A 1 588 ? -12.055 21.752  22.069  1.00 95.44 588 A 1 
ATOM   4550 C  CE2 . TYR A 1 588 ? -9.944  22.409  23.095  1.00 95.19 588 A 1 
ATOM   4551 C  CZ  . TYR A 1 588 ? -11.309 22.103  23.211  1.00 95.18 588 A 1 
ATOM   4552 O  OH  . TYR A 1 588 ? -11.905 22.144  24.446  1.00 93.14 588 A 1 
ATOM   4553 N  N   . GLN A 1 589 ? -8.345  18.966  20.720  1.00 97.69 589 A 1 
ATOM   4554 C  CA  . GLN A 1 589 ? -8.933  17.843  21.438  1.00 96.94 589 A 1 
ATOM   4555 C  C   . GLN A 1 589 ? -9.723  18.357  22.641  1.00 97.02 589 A 1 
ATOM   4556 O  O   . GLN A 1 589 ? -9.175  19.031  23.519  1.00 95.29 589 A 1 
ATOM   4557 C  CB  . GLN A 1 589 ? -7.877  16.823  21.869  1.00 95.03 589 A 1 
ATOM   4558 C  CG  . GLN A 1 589 ? -7.386  15.982  20.681  1.00 83.97 589 A 1 
ATOM   4559 C  CD  . GLN A 1 589 ? -6.831  14.627  21.114  1.00 75.89 589 A 1 
ATOM   4560 O  OE1 . GLN A 1 589 ? -6.676  14.315  22.287  1.00 65.72 589 A 1 
ATOM   4561 N  NE2 . GLN A 1 589 ? -6.534  13.749  20.180  1.00 62.64 589 A 1 
ATOM   4562 N  N   . GLY A 1 590 ? -11.002 18.050  22.656  1.00 96.20 590 A 1 
ATOM   4563 C  CA  . GLY A 1 590 ? -11.927 18.485  23.683  1.00 95.93 590 A 1 
ATOM   4564 C  C   . GLY A 1 590 ? -11.530 18.014  25.076  1.00 95.72 590 A 1 
ATOM   4565 O  O   . GLY A 1 590 ? -11.131 16.870  25.292  1.00 93.30 590 A 1 
ATOM   4566 N  N   . GLN A 1 591 ? -11.687 18.925  26.044  1.00 96.09 591 A 1 
ATOM   4567 C  CA  . GLN A 1 591 ? -11.404 18.667  27.447  1.00 95.19 591 A 1 
ATOM   4568 C  C   . GLN A 1 591 ? -12.647 18.913  28.305  1.00 94.83 591 A 1 
ATOM   4569 O  O   . GLN A 1 591 ? -13.548 19.653  27.916  1.00 90.68 591 A 1 
ATOM   4570 C  CB  . GLN A 1 591 ? -10.212 19.509  27.918  1.00 93.39 591 A 1 
ATOM   4571 C  CG  . GLN A 1 591 ? -8.937  19.218  27.113  1.00 90.35 591 A 1 
ATOM   4572 C  CD  . GLN A 1 591 ? -7.654  19.315  27.938  1.00 86.11 591 A 1 
ATOM   4573 O  OE1 . GLN A 1 591 ? -7.667  19.527  29.134  1.00 74.54 591 A 1 
ATOM   4574 N  NE2 . GLN A 1 591 ? -6.510  19.112  27.332  1.00 72.44 591 A 1 
ATOM   4575 N  N   . GLN A 1 592 ? -12.685 18.311  29.488  1.00 93.15 592 A 1 
ATOM   4576 C  CA  . GLN A 1 592 ? -13.782 18.428  30.447  1.00 92.90 592 A 1 
ATOM   4577 C  C   . GLN A 1 592 ? -15.152 18.169  29.806  1.00 93.33 592 A 1 
ATOM   4578 O  O   . GLN A 1 592 ? -15.413 17.056  29.356  1.00 88.37 592 A 1 
ATOM   4579 C  CB  . GLN A 1 592 ? -13.702 19.781  31.182  1.00 89.99 592 A 1 
ATOM   4580 C  CG  . GLN A 1 592 ? -12.391 19.988  31.956  1.00 82.70 592 A 1 
ATOM   4581 C  CD  . GLN A 1 592 ? -12.394 21.314  32.740  1.00 73.55 592 A 1 
ATOM   4582 O  OE1 . GLN A 1 592 ? -13.293 22.131  32.643  1.00 64.51 592 A 1 
ATOM   4583 N  NE2 . GLN A 1 592 ? -11.396 21.562  33.548  1.00 63.01 592 A 1 
ATOM   4584 N  N   . ALA A 1 593 ? -16.006 19.182  29.714  1.00 93.55 593 A 1 
ATOM   4585 C  CA  . ALA A 1 593 ? -17.346 19.080  29.148  1.00 93.84 593 A 1 
ATOM   4586 C  C   . ALA A 1 593 ? -17.359 18.789  27.636  1.00 94.61 593 A 1 
ATOM   4587 O  O   . ALA A 1 593 ? -18.366 18.320  27.108  1.00 91.55 593 A 1 
ATOM   4588 C  CB  . ALA A 1 593 ? -18.091 20.381  29.460  1.00 92.24 593 A 1 
ATOM   4589 N  N   . LEU A 1 594 ? -16.250 19.056  26.932  1.00 95.31 594 A 1 
ATOM   4590 C  CA  . LEU A 1 594 ? -16.076 18.787  25.506  1.00 96.08 594 A 1 
ATOM   4591 C  C   . LEU A 1 594 ? -15.227 17.532  25.248  1.00 96.08 594 A 1 
ATOM   4592 O  O   . LEU A 1 594 ? -14.794 17.302  24.123  1.00 94.05 594 A 1 
ATOM   4593 C  CB  . LEU A 1 594 ? -15.483 20.032  24.808  1.00 95.01 594 A 1 
ATOM   4594 C  CG  . LEU A 1 594 ? -16.367 21.284  24.891  1.00 92.84 594 A 1 
ATOM   4595 C  CD1 . LEU A 1 594 ? -15.627 22.469  24.245  1.00 88.03 594 A 1 
ATOM   4596 C  CD2 . LEU A 1 594 ? -17.702 21.107  24.161  1.00 87.12 594 A 1 
ATOM   4597 N  N   . LYS A 1 595 ? -14.966 16.728  26.264  1.00 93.83 595 A 1 
ATOM   4598 C  CA  . LYS A 1 595 ? -14.195 15.499  26.109  1.00 92.84 595 A 1 
ATOM   4599 C  C   . LYS A 1 595 ? -14.876 14.558  25.116  1.00 92.77 595 A 1 
ATOM   4600 O  O   . LYS A 1 595 ? -16.090 14.383  25.164  1.00 89.29 595 A 1 
ATOM   4601 C  CB  . LYS A 1 595 ? -13.968 14.847  27.484  1.00 90.13 595 A 1 
ATOM   4602 C  CG  . LYS A 1 595 ? -12.881 13.769  27.412  1.00 80.16 595 A 1 
ATOM   4603 C  CD  . LYS A 1 595 ? -12.624 13.148  28.794  1.00 72.99 595 A 1 
ATOM   4604 C  CE  . LYS A 1 595 ? -11.518 12.100  28.666  1.00 61.94 595 A 1 
ATOM   4605 N  NZ  . LYS A 1 595 ? -11.263 11.390  29.948  1.00 55.02 595 A 1 
ATOM   4606 N  N   . GLY A 1 596 ? -14.084 13.971  24.222  1.00 92.55 596 A 1 
ATOM   4607 C  CA  . GLY A 1 596 ? -14.582 13.167  23.104  1.00 92.84 596 A 1 
ATOM   4608 C  C   . GLY A 1 596 ? -14.862 13.963  21.835  1.00 94.30 596 A 1 
ATOM   4609 O  O   . GLY A 1 596 ? -15.021 13.359  20.774  1.00 93.10 596 A 1 
ATOM   4610 N  N   . MET A 1 597 ? -14.877 15.291  21.892  1.00 96.62 597 A 1 
ATOM   4611 C  CA  . MET A 1 597 ? -14.910 16.138  20.703  1.00 97.02 597 A 1 
ATOM   4612 C  C   . MET A 1 597 ? -13.495 16.380  20.187  1.00 97.27 597 A 1 
ATOM   4613 O  O   . MET A 1 597 ? -12.608 16.753  20.941  1.00 96.28 597 A 1 
ATOM   4614 C  CB  . MET A 1 597 ? -15.637 17.450  21.018  1.00 96.13 597 A 1 
ATOM   4615 C  CG  . MET A 1 597 ? -15.921 18.266  19.757  1.00 87.62 597 A 1 
ATOM   4616 S  SD  . MET A 1 597 ? -16.839 19.810  20.089  1.00 79.39 597 A 1 
ATOM   4617 C  CE  . MET A 1 597 ? -17.011 20.445  18.417  1.00 67.04 597 A 1 
ATOM   4618 N  N   . THR A 1 598 ? -13.290 16.207  18.893  1.00 97.64 598 A 1 
ATOM   4619 C  CA  . THR A 1 598 ? -12.057 16.578  18.193  1.00 97.54 598 A 1 
ATOM   4620 C  C   . THR A 1 598 ? -12.431 17.443  17.002  1.00 98.00 598 A 1 
ATOM   4621 O  O   . THR A 1 598 ? -13.361 17.110  16.271  1.00 97.31 598 A 1 
ATOM   4622 C  CB  . THR A 1 598 ? -11.268 15.344  17.747  1.00 95.91 598 A 1 
ATOM   4623 O  OG1 . THR A 1 598 ? -10.988 14.530  18.860  1.00 86.60 598 A 1 
ATOM   4624 C  CG2 . THR A 1 598 ? -9.925  15.692  17.105  1.00 85.15 598 A 1 
ATOM   4625 N  N   . THR A 1 599 ? -11.707 18.541  16.789  1.00 98.08 599 A 1 
ATOM   4626 C  CA  . THR A 1 599 ? -11.846 19.351  15.580  1.00 98.15 599 A 1 
ATOM   4627 C  C   . THR A 1 599 ? -10.481 19.760  15.063  1.00 98.34 599 A 1 
ATOM   4628 O  O   . THR A 1 599 ? -9.583  20.062  15.839  1.00 97.57 599 A 1 
ATOM   4629 C  CB  . THR A 1 599 ? -12.790 20.545  15.801  1.00 96.70 599 A 1 
ATOM   4630 O  OG1 . THR A 1 599 ? -13.062 21.174  14.569  1.00 85.09 599 A 1 
ATOM   4631 C  CG2 . THR A 1 599 ? -12.249 21.615  16.744  1.00 83.59 599 A 1
[truncated: 24,888 more chars]
