# Supplementary material for: Inhibiting heme piracy by pathogenic Escherichia coli using de novo-designed proteins
Source: Nat Commun. 2025 Jul 9;16:6066. doi: 10.1038/s41467-025-60612-9 (PMC12241658; doi:10.1038/s41467-025-60612-9)
Supplement: Supplementary file 3 — Supplementary Data 1 [file 41467_2025_60612_MOESM3_ESM.zip › fold_chua_h86_a_hemin/fold_chua_h86_a_hemin_model_2.cif]

# By using this file you agree to the legally binding terms of use found at alphafoldserver.com/output-terms
data_401f5d7f58adee74
#
_entry.id 401f5d7f58adee74
#
loop_
_atom_type.symbol
C  
FE 
N  
O  
S  
#
loop_
_audit_author.name
_audit_author.pdbx_ordinal
"Google DeepMind" 1 
"Isomorphic Labs" 2 
#
_audit_conform.dict_location https://raw.githubusercontent.com/ihmwg/ModelCIF/master/dist/mmcif_ma.dic
_audit_conform.dict_name     mmcif_ma.dic
_audit_conform.dict_version  1.4.5
#
loop_
_chem_comp.formula
_chem_comp.formula_weight
_chem_comp.id
_chem_comp.mon_nstd_flag
_chem_comp.name
_chem_comp.pdbx_smiles
_chem_comp.pdbx_synonyms
_chem_comp.type
"C3 H7 N O2"       89.093  ALA y ALANINE                           C[C@H](N)C(O)=O                                                                               ?    "L-PEPTIDE LINKING" 
"C6 H15 N4 O2"     175.209 ARG y ARGININE                          N[C@@H](CCCNC(N)=[NH2+])C(O)=O                                                                ?    "L-PEPTIDE LINKING" 
"C4 H8 N2 O3"      132.118 ASN y ASPARAGINE                        N[C@@H](CC(N)=O)C(O)=O                                                                        ?    "L-PEPTIDE LINKING" 
"C4 H7 N O4"       133.103 ASP y "ASPARTIC ACID"                   N[C@@H](CC(O)=O)C(O)=O                                                                        ?    "L-PEPTIDE LINKING" 
"C5 H10 N2 O3"     146.144 GLN y GLUTAMINE                         N[C@@H](CCC(N)=O)C(O)=O                                                                       ?    "L-PEPTIDE LINKING" 
"C5 H9 N O4"       147.129 GLU y "GLUTAMIC ACID"                   N[C@@H](CCC(O)=O)C(O)=O                                                                       ?    "L-PEPTIDE LINKING" 
"C2 H5 N O2"       75.067  GLY y GLYCINE                           NCC(O)=O                                                                                      ?    "PEPTIDE LINKING"   
"C34 H32 Fe N4 O4" 616.487 HEM . "PROTOPORPHYRIN IX CONTAINING FE" CC1=C(CCC(O)=O)C2=Cc3n4[Fe]5|6|N2=C1C=c7n5c(=CC8=N|6C(=Cc4c(C)c3CCC(O)=O)C(=C8C=C)C)c(C)c7C=C HEME NON-POLYMER         
"C6 H10 N3 O2"     156.162 HIS y HISTIDINE                         N[C@@H](Cc1c[nH]c[nH+]1)C(O)=O                                                                ?    "L-PEPTIDE LINKING" 
"C6 H13 N O2"      131.173 ILE y ISOLEUCINE                        CC[C@H](C)[C@H](N)C(O)=O                                                                      ?    "L-PEPTIDE LINKING" 
"C6 H13 N O2"      131.173 LEU y LEUCINE                           CC(C)C[C@H](N)C(O)=O                                                                          ?    "L-PEPTIDE LINKING" 
"C6 H15 N2 O2"     147.195 LYS y LYSINE                            N[C@@H](CCCC[NH3+])C(O)=O                                                                     ?    "L-PEPTIDE LINKING" 
"C5 H11 N O2 S"    149.211 MET y METHIONINE                        CSCC[C@H](N)C(O)=O                                                                            ?    "L-PEPTIDE LINKING" 
"C9 H11 N O2"      165.189 PHE y PHENYLALANINE                     N[C@@H](Cc1ccccc1)C(O)=O                                                                      ?    "L-PEPTIDE LINKING" 
"C5 H9 N O2"       115.130 PRO y PROLINE                           OC(=O)[C@@H]1CCCN1                                                                            ?    "L-PEPTIDE LINKING" 
"C3 H7 N O3"       105.093 SER y SERINE                            N[C@@H](CO)C(O)=O                                                                             ?    "L-PEPTIDE LINKING" 
"C4 H9 N O3"       119.119 THR y THREONINE                         C[C@@H](O)[C@H](N)C(O)=O                                                                      ?    "L-PEPTIDE LINKING" 
"C11 H12 N2 O2"    204.225 TRP y TRYPTOPHAN                        N[C@@H](Cc1c[nH]c2ccccc12)C(O)=O                                                              ?    "L-PEPTIDE LINKING" 
"C9 H11 N O3"      181.189 TYR y TYROSINE                          N[C@@H](Cc1ccc(O)cc1)C(O)=O                                                                   ?    "L-PEPTIDE LINKING" 
"C5 H11 N O2"      117.146 VAL y VALINE                            CC(C)[C@H](N)C(O)=O                                                                           ?    "L-PEPTIDE LINKING" 
#
_citation.book_publisher          ?
_citation.country                 UK
_citation.id                      primary
_citation.journal_full            Nature
_citation.journal_id_ASTM         NATUAS
_citation.journal_id_CSD          0006
_citation.journal_id_ISSN         0028-0836
_citation.journal_volume          630
_citation.page_first              493
_citation.page_last               500
_citation.pdbx_database_id_DOI    10.1038/s41586-024-07487-w
_citation.pdbx_database_id_PubMed 38718835
_citation.title                   "Accurate structure prediction of biomolecular interactions with AlphaFold 3"
_citation.year                    2024
#
loop_
_citation_author.citation_id
_citation_author.name
_citation_author.ordinal
primary "Google DeepMind" 1 
primary "Isomorphic Labs" 2 
#
loop_
_entity.id
_entity.pdbx_description
_entity.type
1 . polymer     
2 . non-polymer 
#
_entity_poly.entity_id      1
_entity_poly.pdbx_strand_id A
_entity_poly.type           polypeptide(L)
#
loop_
_entity_poly_seq.entity_id
_entity_poly_seq.hetero
_entity_poly_seq.mon_id
_entity_poly_seq.num
1 n THR 1   
1 n GLU 2   
1 n THR 3   
1 n MET 4   
1 n THR 5   
1 n VAL 6   
1 n THR 7   
1 n ALA 8   
1 n THR 9   
1 n GLY 10  
1 n ASN 11  
1 n ALA 12  
1 n ARG 13  
1 n SER 14  
1 n SER 15  
1 n PHE 16  
1 n GLU 17  
1 n ALA 18  
1 n PRO 19  
1 n MET 20  
1 n MET 21  
1 n VAL 22  
1 n SER 23  
1 n VAL 24  
1 n ILE 25  
1 n ASP 26  
1 n THR 27  
1 n SER 28  
1 n ALA 29  
1 n PRO 30  
1 n GLU 31  
1 n ASN 32  
1 n GLN 33  
1 n THR 34  
1 n ALA 35  
1 n THR 36  
1 n SER 37  
1 n ALA 38  
1 n THR 39  
1 n ASP 40  
1 n LEU 41  
1 n LEU 42  
1 n ARG 43  
1 n HIS 44  
1 n VAL 45  
1 n PRO 46  
1 n GLY 47  
1 n ILE 48  
1 n THR 49  
1 n LEU 50  
1 n ASP 51  
1 n GLY 52  
1 n THR 53  
1 n GLY 54  
1 n ARG 55  
1 n THR 56  
1 n ASN 57  
1 n GLY 58  
1 n GLN 59  
1 n ASP 60  
1 n VAL 61  
1 n ASN 62  
1 n MET 63  
1 n ARG 64  
1 n GLY 65  
1 n TYR 66  
1 n ASP 67  
1 n HIS 68  
1 n ARG 69  
1 n GLY 70  
1 n VAL 71  
1 n LEU 72  
1 n VAL 73  
1 n LEU 74  
1 n VAL 75  
1 n ASP 76  
1 n GLY 77  
1 n VAL 78  
1 n ARG 79  
1 n GLN 80  
1 n GLY 81  
1 n THR 82  
1 n ASP 83  
1 n THR 84  
1 n GLY 85  
1 n ALA 86  
1 n LEU 87  
1 n ASN 88  
1 n GLY 89  
1 n THR 90  
1 n PHE 91  
1 n LEU 92  
1 n ASP 93  
1 n PRO 94  
1 n ALA 95  
1 n LEU 96  
1 n ILE 97  
1 n LYS 98  
1 n ARG 99  
1 n VAL 100 
1 n GLU 101 
1 n ILE 102 
1 n VAL 103 
1 n ARG 104 
1 n GLY 105 
1 n PRO 106 
1 n SER 107 
1 n ALA 108 
1 n LEU 109 
1 n LEU 110 
1 n TYR 111 
1 n GLY 112 
1 n SER 113 
1 n GLY 114 
1 n ALA 115 
1 n LEU 116 
1 n GLY 117 
1 n GLY 118 
1 n VAL 119 
1 n ILE 120 
1 n SER 121 
1 n TYR 122 
1 n ASP 123 
1 n THR 124 
1 n VAL 125 
1 n ASP 126 
1 n ALA 127 
1 n LYS 128 
1 n ASP 129 
1 n LEU 130 
1 n LEU 131 
1 n GLN 132 
1 n GLU 133 
1 n GLY 134 
1 n GLN 135 
1 n SER 136 
1 n SER 137 
1 n GLY 138 
1 n PHE 139 
1 n ARG 140 
1 n VAL 141 
1 n PHE 142 
1 n GLY 143 
1 n THR 144 
1 n GLY 145 
1 n GLY 146 
1 n THR 147 
1 n GLY 148 
1 n ASP 149 
1 n HIS 150 
1 n SER 151 
1 n LEU 152 
1 n GLY 153 
1 n LEU 154 
1 n GLY 155 
1 n ALA 156 
1 n SER 157 
1 n ALA 158 
1 n PHE 159 
1 n GLY 160 
1 n ARG 161 
1 n THR 162 
1 n GLU 163 
1 n ASN 164 
1 n LEU 165 
1 n ASP 166 
1 n GLY 167 
1 n ILE 168 
1 n VAL 169 
1 n ALA 170 
1 n TRP 171 
1 n SER 172 
1 n SER 173 
1 n ARG 174 
1 n ASP 175 
1 n ARG 176 
1 n GLY 177 
1 n ASP 178 
1 n LEU 179 
1 n ARG 180 
1 n GLN 181 
1 n SER 182 
1 n ASN 183 
1 n GLY 184 
1 n GLU 185 
1 n THR 186 
1 n ALA 187 
1 n PRO 188 
1 n ASN 189 
1 n ASP 190 
1 n GLU 191 
1 n SER 192 
1 n ILE 193 
1 n ASN 194 
1 n ASN 195 
1 n MET 196 
1 n LEU 197 
1 n ALA 198 
1 n LYS 199 
1 n GLY 200 
1 n THR 201 
1 n TRP 202 
1 n GLN 203 
1 n ILE 204 
1 n ASP 205 
1 n SER 206 
1 n ALA 207 
1 n GLN 208 
1 n SER 209 
1 n LEU 210 
1 n SER 211 
1 n GLY 212 
1 n LEU 213 
1 n VAL 214 
1 n ARG 215 
1 n TYR 216 
1 n TYR 217 
1 n ASN 218 
1 n ASN 219 
1 n ASP 220 
1 n ALA 221 
1 n ARG 222 
1 n GLU 223 
1 n PRO 224 
1 n LYS 225 
1 n ASN 226 
1 n PRO 227 
1 n GLN 228 
1 n THR 229 
1 n VAL 230 
1 n GLU 231 
1 n ALA 232 
1 n SER 233 
1 n ASP 234 
1 n SER 235 
1 n SER 236 
1 n ASN 237 
1 n PRO 238 
1 n MET 239 
1 n VAL 240 
1 n ASP 241 
1 n ARG 242 
1 n SER 243 
1 n THR 244 
1 n ILE 245 
1 n GLN 246 
1 n ARG 247 
1 n ASP 248 
1 n ALA 249 
1 n GLN 250 
1 n LEU 251 
1 n SER 252 
1 n TYR 253 
1 n LYS 254 
1 n LEU 255 
1 n ALA 256 
1 n PRO 257 
1 n GLN 258 
1 n GLY 259 
1 n ASN 260 
1 n ASP 261 
1 n TRP 262 
1 n LEU 263 
1 n ASN 264 
1 n ALA 265 
1 n ASP 266 
1 n ALA 267 
1 n LYS 268 
1 n ILE 269 
1 n TYR 270 
1 n TRP 271 
1 n SER 272 
1 n GLU 273 
1 n VAL 274 
1 n ARG 275 
1 n ILE 276 
1 n ASN 277 
1 n ALA 278 
1 n GLN 279 
1 n ASN 280 
1 n THR 281 
1 n GLY 282 
1 n SER 283 
1 n SER 284 
1 n GLY 285 
1 n GLU 286 
1 n TYR 287 
1 n ARG 288 
1 n GLU 289 
1 n GLN 290 
1 n ILE 291 
1 n THR 292 
1 n LYS 293 
1 n GLY 294 
1 n ALA 295 
1 n ARG 296 
1 n LEU 297 
1 n GLU 298 
1 n ASN 299 
1 n ARG 300 
1 n SER 301 
1 n THR 302 
1 n LEU 303 
1 n PHE 304 
1 n ALA 305 
1 n ASP 306 
1 n SER 307 
1 n PHE 308 
1 n ALA 309 
1 n SER 310 
1 n HIS 311 
1 n LEU 312 
1 n LEU 313 
1 n THR 314 
1 n TYR 315 
1 n GLY 316 
1 n GLY 317 
1 n GLU 318 
1 n TYR 319 
1 n TYR 320 
1 n ARG 321 
1 n GLN 322 
1 n GLU 323 
1 n GLN 324 
1 n HIS 325 
1 n PRO 326 
1 n GLY 327 
1 n GLY 328 
1 n ALA 329 
1 n THR 330 
1 n THR 331 
1 n GLY 332 
1 n PHE 333 
1 n PRO 334 
1 n GLN 335 
1 n ALA 336 
1 n LYS 337 
1 n ILE 338 
1 n ASP 339 
1 n PHE 340 
1 n SER 341 
1 n SER 342 
1 n GLY 343 
1 n TRP 344 
1 n LEU 345 
1 n GLN 346 
1 n ASP 347 
1 n GLU 348 
1 n ILE 349 
1 n THR 350 
1 n LEU 351 
1 n ARG 352 
1 n ASP 353 
1 n LEU 354 
1 n PRO 355 
1 n ILE 356 
1 n THR 357 
1 n LEU 358 
1 n LEU 359 
1 n GLY 360 
1 n GLY 361 
1 n THR 362 
1 n ARG 363 
1 n TYR 364 
1 n ASP 365 
1 n SER 366 
1 n TYR 367 
1 n ARG 368 
1 n GLY 369 
1 n SER 370 
1 n SER 371 
1 n ASP 372 
1 n GLY 373 
1 n TYR 374 
1 n LYS 375 
1 n ASP 376 
1 n VAL 377 
1 n ASP 378 
1 n ALA 379 
1 n ASP 380 
1 n LYS 381 
1 n TRP 382 
1 n SER 383 
1 n SER 384 
1 n ARG 385 
1 n ALA 386 
1 n GLY 387 
1 n MET 388 
1 n THR 389 
1 n ILE 390 
1 n ASN 391 
1 n PRO 392 
1 n THR 393 
1 n ASN 394 
1 n TRP 395 
1 n LEU 396 
1 n MET 397 
1 n LEU 398 
1 n PHE 399 
1 n GLY 400 
1 n SER 401 
1 n TYR 402 
1 n ALA 403 
1 n GLN 404 
1 n ALA 405 
1 n PHE 406 
1 n ARG 407 
1 n ALA 408 
1 n PRO 409 
1 n THR 410 
1 n MET 411 
1 n GLY 412 
1 n GLU 413 
1 n MET 414 
1 n TYR 415 
1 n ASN 416 
1 n ASP 417 
1 n SER 418 
1 n LYS 419 
1 n HIS 420 
1 n PHE 421 
1 n SER 422 
1 n ILE 423 
1 n GLY 424 
1 n ARG 425 
1 n PHE 426 
1 n TYR 427 
1 n THR 428 
1 n ASN 429 
1 n TYR 430 
1 n TRP 431 
1 n VAL 432 
1 n PRO 433 
1 n ASN 434 
1 n PRO 435 
1 n ASN 436 
1 n LEU 437 
1 n ARG 438 
1 n PRO 439 
1 n GLU 440 
1 n THR 441 
1 n ASN 442 
1 n GLU 443 
1 n THR 444 
1 n GLN 445 
1 n GLU 446 
1 n TYR 447 
1 n GLY 448 
1 n PHE 449 
1 n GLY 450 
1 n LEU 451 
1 n ARG 452 
1 n PHE 453 
1 n ASP 454 
1 n ASP 455 
1 n LEU 456 
1 n MET 457 
1 n LEU 458 
1 n SER 459 
1 n ASN 460 
1 n ASP 461 
1 n ALA 462 
1 n LEU 463 
1 n GLU 464 
1 n PHE 465 
1 n LYS 466 
1 n ALA 467 
1 n SER 468 
1 n TYR 469 
1 n PHE 470 
1 n ASP 471 
1 n THR 472 
1 n LYS 473 
1 n ALA 474 
1 n LYS 475 
1 n ASP 476 
1 n TYR 477 
1 n ILE 478 
1 n SER 479 
1 n THR 480 
1 n THR 481 
1 n VAL 482 
1 n ASP 483 
1 n PHE 484 
1 n ALA 485 
1 n ALA 486 
1 n ALA 487 
1 n THR 488 
1 n THR 489 
1 n MET 490 
1 n SER 491 
1 n TYR 492 
1 n ASN 493 
1 n VAL 494 
1 n PRO 495 
1 n ASN 496 
1 n ALA 497 
1 n LYS 498 
1 n ILE 499 
1 n TRP 500 
1 n GLY 501 
1 n TRP 502 
1 n ASP 503 
1 n VAL 504 
1 n MET 505 
1 n THR 506 
1 n LYS 507 
1 n TYR 508 
1 n THR 509 
1 n THR 510 
1 n ASP 511 
1 n LEU 512 
1 n PHE 513 
1 n SER 514 
1 n LEU 515 
1 n ASP 516 
1 n VAL 517 
1 n ALA 518 
1 n TYR 519 
1 n ASN 520 
1 n ARG 521 
1 n THR 522 
1 n ARG 523 
1 n GLY 524 
1 n LYS 525 
1 n ASP 526 
1 n THR 527 
1 n ASP 528 
1 n THR 529 
1 n GLY 530 
1 n GLU 531 
1 n TYR 532 
1 n ILE 533 
1 n SER 534 
1 n SER 535 
1 n ILE 536 
1 n ASN 537 
1 n PRO 538 
1 n ASP 539 
1 n THR 540 
1 n VAL 541 
1 n THR 542 
1 n SER 543 
1 n THR 544 
1 n LEU 545 
1 n ASN 546 
1 n ILE 547 
1 n PRO 548 
1 n ILE 549 
1 n ALA 550 
1 n HIS 551 
1 n SER 552 
1 n GLY 553 
1 n PHE 554 
1 n SER 555 
1 n VAL 556 
1 n GLY 557 
1 n TRP 558 
1 n VAL 559 
1 n GLY 560 
1 n THR 561 
1 n PHE 562 
1 n ALA 563 
1 n ASP 564 
1 n ARG 565 
1 n SER 566 
1 n THR 567 
1 n HIS 568 
1 n ILE 569 
1 n SER 570 
1 n SER 571 
1 n SER 572 
1 n TYR 573 
1 n SER 574 
1 n LYS 575 
1 n GLN 576 
1 n PRO 577 
1 n GLY 578 
1 n TYR 579 
1 n GLY 580 
1 n VAL 581 
1 n ASN 582 
1 n ASP 583 
1 n PHE 584 
1 n TYR 585 
1 n VAL 586 
1 n SER 587 
1 n TYR 588 
1 n GLN 589 
1 n GLY 590 
1 n GLN 591 
1 n GLN 592 
1 n ALA 593 
1 n LEU 594 
1 n LYS 595 
1 n GLY 596 
1 n MET 597 
1 n THR 598 
1 n THR 599 
1 n THR 600 
1 n LEU 601 
1 n VAL 602 
1 n LEU 603 
1 n GLY 604 
1 n ASN 605 
1 n ALA 606 
1 n PHE 607 
1 n ASP 608 
1 n LYS 609 
1 n GLU 610 
1 n TYR 611 
1 n TRP 612 
1 n SER 613 
1 n PRO 614 
1 n GLN 615 
1 n GLY 616 
1 n ILE 617 
1 n PRO 618 
1 n GLN 619 
1 n ASP 620 
1 n GLY 621 
1 n ARG 622 
1 n ASN 623 
1 n GLY 624 
1 n LYS 625 
1 n ILE 626 
1 n PHE 627 
1 n VAL 628 
1 n SER 629 
1 n TYR 630 
1 n GLN 631 
1 n TRP 632 
#
_ma_data.content_type "model coordinates"
_ma_data.id           1
_ma_data.name         Model
#
_ma_model_list.data_id          1
_ma_model_list.model_group_id   1
_ma_model_list.model_group_name "AlphaFold-beta-20231127 (2b86f29d-618d-47cf-8aef-20020b1102eb @ 2025-03-08 19:51:21)"
_ma_model_list.model_id         1
_ma_model_list.model_name       "Top ranked model"
_ma_model_list.model_type       "Ab initio model"
_ma_model_list.ordinal_id       1
#
loop_
_ma_protocol_step.method_type
_ma_protocol_step.ordinal_id
_ma_protocol_step.protocol_id
_ma_protocol_step.step_id
"coevolution MSA" 1 1 1 
"template search" 2 1 2 
modeling          3 1 3 
#
loop_
_ma_qa_metric.id
_ma_qa_metric.mode
_ma_qa_metric.name
_ma_qa_metric.software_group_id
_ma_qa_metric.type
1 global pLDDT 1 pLDDT 
2 local  pLDDT 1 pLDDT 
#
_ma_qa_metric_global.metric_id    1
_ma_qa_metric_global.metric_value 91.08
_ma_qa_metric_global.model_id     1
_ma_qa_metric_global.ordinal_id   1
#
_ma_software_group.group_id    1
_ma_software_group.ordinal_id  1
_ma_software_group.software_id 1
#
loop_
_ma_target_entity.data_id
_ma_target_entity.entity_id
_ma_target_entity.origin
1 1 . 
1 2 . 
#
loop_
_ma_target_entity_instance.asym_id
_ma_target_entity_instance.details
_ma_target_entity_instance.entity_id
A . 1 
B . 2 
#
loop_
_pdbx_data_usage.details
_pdbx_data_usage.id
_pdbx_data_usage.type
_pdbx_data_usage.url
;NON-COMMERCIAL USE ONLY, BY USING THIS FILE YOU AGREE TO THE TERMS OF USE FOUND
AT alphafoldserver.com/output-terms.
;
1 license    ? 
;THE INFORMATION IS NOT INTENDED FOR, HAS NOT BEEN VALIDATED FOR, AND IS NOT
APPROVED FOR CLINICAL USE. IT SHOULD NOT BE USED FOR CLINICAL PURPOSE OR RELIED
ON FOR MEDICAL OR OTHER PROFESSIONAL ADVICE. IT IS THEORETICAL MODELLING ONLY
AND CAUTION SHOULD BE EXERCISED IN ITS USE. IT IS PROVIDED "AS-IS" WITHOUT ANY
WARRANTY OF ANY KIND, WHETHER EXPRESSED OR IMPLIED. NO WARRANTY IS GIVEN THAT
USE OF THE INFORMATION SHALL NOT INFRINGE THE RIGHTS OF ANY THIRD PARTY.
;
2 disclaimer ? 
#
_pdbx_nonpoly_scheme.asym_id       B
_pdbx_nonpoly_scheme.auth_seq_num  1
_pdbx_nonpoly_scheme.entity_id     2
_pdbx_nonpoly_scheme.mon_id        HEM
_pdbx_nonpoly_scheme.pdb_ins_code  .
_pdbx_nonpoly_scheme.pdb_seq_num   1
_pdbx_nonpoly_scheme.pdb_strand_id B
#
loop_
_pdbx_poly_seq_scheme.asym_id
_pdbx_poly_seq_scheme.auth_seq_num
_pdbx_poly_seq_scheme.entity_id
_pdbx_poly_seq_scheme.hetero
_pdbx_poly_seq_scheme.mon_id
_pdbx_poly_seq_scheme.pdb_ins_code
_pdbx_poly_seq_scheme.pdb_seq_num
_pdbx_poly_seq_scheme.pdb_strand_id
_pdbx_poly_seq_scheme.seq_id
A 1   1 n THR . 1   A 1   
A 2   1 n GLU . 2   A 2   
A 3   1 n THR . 3   A 3   
A 4   1 n MET . 4   A 4   
A 5   1 n THR . 5   A 5   
A 6   1 n VAL . 6   A 6   
A 7   1 n THR . 7   A 7   
A 8   1 n ALA . 8   A 8   
A 9   1 n THR . 9   A 9   
A 10  1 n GLY . 10  A 10  
A 11  1 n ASN . 11  A 11  
A 12  1 n ALA . 12  A 12  
A 13  1 n ARG . 13  A 13  
A 14  1 n SER . 14  A 14  
A 15  1 n SER . 15  A 15  
A 16  1 n PHE . 16  A 16  
A 17  1 n GLU . 17  A 17  
A 18  1 n ALA . 18  A 18  
A 19  1 n PRO . 19  A 19  
A 20  1 n MET . 20  A 20  
A 21  1 n MET . 21  A 21  
A 22  1 n VAL . 22  A 22  
A 23  1 n SER . 23  A 23  
A 24  1 n VAL . 24  A 24  
A 25  1 n ILE . 25  A 25  
A 26  1 n ASP . 26  A 26  
A 27  1 n THR . 27  A 27  
A 28  1 n SER . 28  A 28  
A 29  1 n ALA . 29  A 29  
A 30  1 n PRO . 30  A 30  
A 31  1 n GLU . 31  A 31  
A 32  1 n ASN . 32  A 32  
A 33  1 n GLN . 33  A 33  
A 34  1 n THR . 34  A 34  
A 35  1 n ALA . 35  A 35  
A 36  1 n THR . 36  A 36  
A 37  1 n SER . 37  A 37  
A 38  1 n ALA . 38  A 38  
A 39  1 n THR . 39  A 39  
A 40  1 n ASP . 40  A 40  
A 41  1 n LEU . 41  A 41  
A 42  1 n LEU . 42  A 42  
A 43  1 n ARG . 43  A 43  
A 44  1 n HIS . 44  A 44  
A 45  1 n VAL . 45  A 45  
A 46  1 n PRO . 46  A 46  
A 47  1 n GLY . 47  A 47  
A 48  1 n ILE . 48  A 48  
A 49  1 n THR . 49  A 49  
A 50  1 n LEU . 50  A 50  
A 51  1 n ASP . 51  A 51  
A 52  1 n GLY . 52  A 52  
A 53  1 n THR . 53  A 53  
A 54  1 n GLY . 54  A 54  
A 55  1 n ARG . 55  A 55  
A 56  1 n THR . 56  A 56  
A 57  1 n ASN . 57  A 57  
A 58  1 n GLY . 58  A 58  
A 59  1 n GLN . 59  A 59  
A 60  1 n ASP . 60  A 60  
A 61  1 n VAL . 61  A 61  
A 62  1 n ASN . 62  A 62  
A 63  1 n MET . 63  A 63  
A 64  1 n ARG . 64  A 64  
A 65  1 n GLY . 65  A 65  
A 66  1 n TYR . 66  A 66  
A 67  1 n ASP . 67  A 67  
A 68  1 n HIS . 68  A 68  
A 69  1 n ARG . 69  A 69  
A 70  1 n GLY . 70  A 70  
A 71  1 n VAL . 71  A 71  
A 72  1 n LEU . 72  A 72  
A 73  1 n VAL . 73  A 73  
A 74  1 n LEU . 74  A 74  
A 75  1 n VAL . 75  A 75  
A 76  1 n ASP . 76  A 76  
A 77  1 n GLY . 77  A 77  
A 78  1 n VAL . 78  A 78  
A 79  1 n ARG . 79  A 79  
A 80  1 n GLN . 80  A 80  
A 81  1 n GLY . 81  A 81  
A 82  1 n THR . 82  A 82  
A 83  1 n ASP . 83  A 83  
A 84  1 n THR . 84  A 84  
A 85  1 n GLY . 85  A 85  
A 86  1 n ALA . 86  A 86  
A 87  1 n LEU . 87  A 87  
A 88  1 n ASN . 88  A 88  
A 89  1 n GLY . 89  A 89  
A 90  1 n THR . 90  A 90  
A 91  1 n PHE . 91  A 91  
A 92  1 n LEU . 92  A 92  
A 93  1 n ASP . 93  A 93  
A 94  1 n PRO . 94  A 94  
A 95  1 n ALA . 95  A 95  
A 96  1 n LEU . 96  A 96  
A 97  1 n ILE . 97  A 97  
A 98  1 n LYS . 98  A 98  
A 99  1 n ARG . 99  A 99  
A 100 1 n VAL . 100 A 100 
A 101 1 n GLU . 101 A 101 
A 102 1 n ILE . 102 A 102 
A 103 1 n VAL . 103 A 103 
A 104 1 n ARG . 104 A 104 
A 105 1 n GLY . 105 A 105 
A 106 1 n PRO . 106 A 106 
A 107 1 n SER . 107 A 107 
A 108 1 n ALA . 108 A 108 
A 109 1 n LEU . 109 A 109 
A 110 1 n LEU . 110 A 110 
A 111 1 n TYR . 111 A 111 
A 112 1 n GLY . 112 A 112 
A 113 1 n SER . 113 A 113 
A 114 1 n GLY . 114 A 114 
A 115 1 n ALA . 115 A 115 
A 116 1 n LEU . 116 A 116 
A 117 1 n GLY . 117 A 117 
A 118 1 n GLY . 118 A 118 
A 119 1 n VAL . 119 A 119 
A 120 1 n ILE . 120 A 120 
A 121 1 n SER . 121 A 121 
A 122 1 n TYR . 122 A 122 
A 123 1 n ASP . 123 A 123 
A 124 1 n THR . 124 A 124 
A 125 1 n VAL . 125 A 125 
A 126 1 n ASP . 126 A 126 
A 127 1 n ALA . 127 A 127 
A 128 1 n LYS . 128 A 128 
A 129 1 n ASP . 129 A 129 
A 130 1 n LEU . 130 A 130 
A 131 1 n LEU . 131 A 131 
A 132 1 n GLN . 132 A 132 
A 133 1 n GLU . 133 A 133 
A 134 1 n GLY . 134 A 134 
A 135 1 n GLN . 135 A 135 
A 136 1 n SER . 136 A 136 
A 137 1 n SER . 137 A 137 
A 138 1 n GLY . 138 A 138 
A 139 1 n PHE . 139 A 139 
A 140 1 n ARG . 140 A 140 
A 141 1 n VAL . 141 A 141 
A 142 1 n PHE . 142 A 142 
A 143 1 n GLY . 143 A 143 
A 144 1 n THR . 144 A 144 
A 145 1 n GLY . 145 A 145 
A 146 1 n GLY . 146 A 146 
A 147 1 n THR . 147 A 147 
A 148 1 n GLY . 148 A 148 
A 149 1 n ASP . 149 A 149 
A 150 1 n HIS . 150 A 150 
A 151 1 n SER . 151 A 151 
A 152 1 n LEU . 152 A 152 
A 153 1 n GLY . 153 A 153 
A 154 1 n LEU . 154 A 154 
A 155 1 n GLY . 155 A 155 
A 156 1 n ALA . 156 A 156 
A 157 1 n SER . 157 A 157 
A 158 1 n ALA . 158 A 158 
A 159 1 n PHE . 159 A 159 
A 160 1 n GLY . 160 A 160 
A 161 1 n ARG . 161 A 161 
A 162 1 n THR . 162 A 162 
A 163 1 n GLU . 163 A 163 
A 164 1 n ASN . 164 A 164 
A 165 1 n LEU . 165 A 165 
A 166 1 n ASP . 166 A 166 
A 167 1 n GLY . 167 A 167 
A 168 1 n ILE . 168 A 168 
A 169 1 n VAL . 169 A 169 
A 170 1 n ALA . 170 A 170 
A 171 1 n TRP . 171 A 171 
A 172 1 n SER . 172 A 172 
A 173 1 n SER . 173 A 173 
A 174 1 n ARG . 174 A 174 
A 175 1 n ASP . 175 A 175 
A 176 1 n ARG . 176 A 176 
A 177 1 n GLY . 177 A 177 
A 178 1 n ASP . 178 A 178 
A 179 1 n LEU . 179 A 179 
A 180 1 n ARG . 180 A 180 
A 181 1 n GLN . 181 A 181 
A 182 1 n SER . 182 A 182 
A 183 1 n ASN . 183 A 183 
A 184 1 n GLY . 184 A 184 
A 185 1 n GLU . 185 A 185 
A 186 1 n THR . 186 A 186 
A 187 1 n ALA . 187 A 187 
A 188 1 n PRO . 188 A 188 
A 189 1 n ASN . 189 A 189 
A 190 1 n ASP . 190 A 190 
A 191 1 n GLU . 191 A 191 
A 192 1 n SER . 192 A 192 
A 193 1 n ILE . 193 A 193 
A 194 1 n ASN . 194 A 194 
A 195 1 n ASN . 195 A 195 
A 196 1 n MET . 196 A 196 
A 197 1 n LEU . 197 A 197 
A 198 1 n ALA . 198 A 198 
A 199 1 n LYS . 199 A 199 
A 200 1 n GLY . 200 A 200 
A 201 1 n THR . 201 A 201 
A 202 1 n TRP . 202 A 202 
A 203 1 n GLN . 203 A 203 
A 204 1 n ILE . 204 A 204 
A 205 1 n ASP . 205 A 205 
A 206 1 n SER . 206 A 206 
A 207 1 n ALA . 207 A 207 
A 208 1 n GLN . 208 A 208 
A 209 1 n SER . 209 A 209 
A 210 1 n LEU . 210 A 210 
A 211 1 n SER . 211 A 211 
A 212 1 n GLY . 212 A 212 
A 213 1 n LEU . 213 A 213 
A 214 1 n VAL . 214 A 214 
A 215 1 n ARG . 215 A 215 
A 216 1 n TYR . 216 A 216 
A 217 1 n TYR . 217 A 217 
A 218 1 n ASN . 218 A 218 
A 219 1 n ASN . 219 A 219 
A 220 1 n ASP . 220 A 220 
A 221 1 n ALA . 221 A 221 
A 222 1 n ARG . 222 A 222 
A 223 1 n GLU . 223 A 223 
A 224 1 n PRO . 224 A 224 
A 225 1 n LYS . 225 A 225 
A 226 1 n ASN . 226 A 226 
A 227 1 n PRO . 227 A 227 
A 228 1 n GLN . 228 A 228 
A 229 1 n THR . 229 A 229 
A 230 1 n VAL . 230 A 230 
A 231 1 n GLU . 231 A 231 
A 232 1 n ALA . 232 A 232 
A 233 1 n SER . 233 A 233 
A 234 1 n ASP . 234 A 234 
A 235 1 n SER . 235 A 235 
A 236 1 n SER . 236 A 236 
A 237 1 n ASN . 237 A 237 
A 238 1 n PRO . 238 A 238 
A 239 1 n MET . 239 A 239 
A 240 1 n VAL . 240 A 240 
A 241 1 n ASP . 241 A 241 
A 242 1 n ARG . 242 A 242 
A 243 1 n SER . 243 A 243 
A 244 1 n THR . 244 A 244 
A 245 1 n ILE . 245 A 245 
A 246 1 n GLN . 246 A 246 
A 247 1 n ARG . 247 A 247 
A 248 1 n ASP . 248 A 248 
A 249 1 n ALA . 249 A 249 
A 250 1 n GLN . 250 A 250 
A 251 1 n LEU . 251 A 251 
A 252 1 n SER . 252 A 252 
A 253 1 n TYR . 253 A 253 
A 254 1 n LYS . 254 A 254 
A 255 1 n LEU . 255 A 255 
A 256 1 n ALA . 256 A 256 
A 257 1 n PRO . 257 A 257 
A 258 1 n GLN . 258 A 258 
A 259 1 n GLY . 259 A 259 
A 260 1 n ASN . 260 A 260 
A 261 1 n ASP . 261 A 261 
A 262 1 n TRP . 262 A 262 
A 263 1 n LEU . 263 A 263 
A 264 1 n ASN . 264 A 264 
A 265 1 n ALA . 265 A 265 
A 266 1 n ASP . 266 A 266 
A 267 1 n ALA . 267 A 267 
A 268 1 n LYS . 268 A 268 
A 269 1 n ILE . 269 A 269 
A 270 1 n TYR . 270 A 270 
A 271 1 n TRP . 271 A 271 
A 272 1 n SER . 272 A 272 
A 273 1 n GLU . 273 A 273 
A 274 1 n VAL . 274 A 274 
A 275 1 n ARG . 275 A 275 
A 276 1 n ILE . 276 A 276 
A 277 1 n ASN . 277 A 277 
A 278 1 n ALA . 278 A 278 
A 279 1 n GLN . 279 A 279 
A 280 1 n ASN . 280 A 280 
A 281 1 n THR . 281 A 281 
A 282 1 n GLY . 282 A 282 
A 283 1 n SER . 283 A 283 
A 284 1 n SER . 284 A 284 
A 285 1 n GLY . 285 A 285 
A 286 1 n GLU . 286 A 286 
A 287 1 n TYR . 287 A 287 
A 288 1 n ARG . 288 A 288 
A 289 1 n GLU . 289 A 289 
A 290 1 n GLN . 290 A 290 
A 291 1 n ILE . 291 A 291 
A 292 1 n THR . 292 A 292 
A 293 1 n LYS . 293 A 293 
A 294 1 n GLY . 294 A 294 
A 295 1 n ALA . 295 A 295 
A 296 1 n ARG . 296 A 296 
A 297 1 n LEU . 297 A 297 
A 298 1 n GLU . 298 A 298 
A 299 1 n ASN . 299 A 299 
A 300 1 n ARG . 300 A 300 
A 301 1 n SER . 301 A 301 
A 302 1 n THR . 302 A 302 
A 303 1 n LEU . 303 A 303 
A 304 1 n PHE . 304 A 304 
A 305 1 n ALA . 305 A 305 
A 306 1 n ASP . 306 A 306 
A 307 1 n SER . 307 A 307 
A 308 1 n PHE . 308 A 308 
A 309 1 n ALA . 309 A 309 
A 310 1 n SER . 310 A 310 
A 311 1 n HIS . 311 A 311 
A 312 1 n LEU . 312 A 312 
A 313 1 n LEU . 313 A 313 
A 314 1 n THR . 314 A 314 
A 315 1 n TYR . 315 A 315 
A 316 1 n GLY . 316 A 316 
A 317 1 n GLY . 317 A 317 
A 318 1 n GLU . 318 A 318 
A 319 1 n TYR . 319 A 319 
A 320 1 n TYR . 320 A 320 
A 321 1 n ARG . 321 A 321 
A 322 1 n GLN . 322 A 322 
A 323 1 n GLU . 323 A 323 
A 324 1 n GLN . 324 A 324 
A 325 1 n HIS . 325 A 325 
A 326 1 n PRO . 326 A 326 
A 327 1 n GLY . 327 A 327 
A 328 1 n GLY . 328 A 328 
A 329 1 n ALA . 329 A 329 
A 330 1 n THR . 330 A 330 
A 331 1 n THR . 331 A 331 
A 332 1 n GLY . 332 A 332 
A 333 1 n PHE . 333 A 333 
A 334 1 n PRO . 334 A 334 
A 335 1 n GLN . 335 A 335 
A 336 1 n ALA . 336 A 336 
A 337 1 n LYS . 337 A 337 
A 338 1 n ILE . 338 A 338 
A 339 1 n ASP . 339 A 339 
A 340 1 n PHE . 340 A 340 
A 341 1 n SER . 341 A 341 
A 342 1 n SER . 342 A 342 
A 343 1 n GLY . 343 A 343 
A 344 1 n TRP . 344 A 344 
A 345 1 n LEU . 345 A 345 
A 346 1 n GLN . 346 A 346 
A 347 1 n ASP . 347 A 347 
A 348 1 n GLU . 348 A 348 
A 349 1 n ILE . 349 A 349 
A 350 1 n THR . 350 A 350 
A 351 1 n LEU . 351 A 351 
A 352 1 n ARG . 352 A 352 
A 353 1 n ASP . 353 A 353 
A 354 1 n LEU . 354 A 354 
A 355 1 n PRO . 355 A 355 
A 356 1 n ILE . 356 A 356 
A 357 1 n THR . 357 A 357 
A 358 1 n LEU . 358 A 358 
A 359 1 n LEU . 359 A 359 
A 360 1 n GLY . 360 A 360 
A 361 1 n GLY . 361 A 361 
A 362 1 n THR . 362 A 362 
A 363 1 n ARG . 363 A 363 
A 364 1 n TYR . 364 A 364 
A 365 1 n ASP . 365 A 365 
A 366 1 n SER . 366 A 366 
A 367 1 n TYR . 367 A 367 
A 368 1 n ARG . 368 A 368 
A 369 1 n GLY . 369 A 369 
A 370 1 n SER . 370 A 370 
A 371 1 n SER . 371 A 371 
A 372 1 n ASP . 372 A 372 
A 373 1 n GLY . 373 A 373 
A 374 1 n TYR . 374 A 374 
A 375 1 n LYS . 375 A 375 
A 376 1 n ASP . 376 A 376 
A 377 1 n VAL . 377 A 377 
A 378 1 n ASP . 378 A 378 
A 379 1 n ALA . 379 A 379 
A 380 1 n ASP . 380 A 380 
A 381 1 n LYS . 381 A 381 
A 382 1 n TRP . 382 A 382 
A 383 1 n SER . 383 A 383 
A 384 1 n SER . 384 A 384 
A 385 1 n ARG . 385 A 385 
A 386 1 n ALA . 386 A 386 
A 387 1 n GLY . 387 A 387 
A 388 1 n MET . 388 A 388 
A 389 1 n THR . 389 A 389 
A 390 1 n ILE . 390 A 390 
A 391 1 n ASN . 391 A 391 
A 392 1 n PRO . 392 A 392 
A 393 1 n THR . 393 A 393 
A 394 1 n ASN . 394 A 394 
A 395 1 n TRP . 395 A 395 
A 396 1 n LEU . 396 A 396 
A 397 1 n MET . 397 A 397 
A 398 1 n LEU . 398 A 398 
A 399 1 n PHE . 399 A 399 
A 400 1 n GLY . 400 A 400 
A 401 1 n SER . 401 A 401 
A 402 1 n TYR . 402 A 402 
A 403 1 n ALA . 403 A 403 
A 404 1 n GLN . 404 A 404 
A 405 1 n ALA . 405 A 405 
A 406 1 n PHE . 406 A 406 
A 407 1 n ARG . 407 A 407 
A 408 1 n ALA . 408 A 408 
A 409 1 n PRO . 409 A 409 
A 410 1 n THR . 410 A 410 
A 411 1 n MET . 411 A 411 
A 412 1 n GLY . 412 A 412 
A 413 1 n GLU . 413 A 413 
A 414 1 n MET . 414 A 414 
A 415 1 n TYR . 415 A 415 
A 416 1 n ASN . 416 A 416 
A 417 1 n ASP . 417 A 417 
A 418 1 n SER . 418 A 418 
A 419 1 n LYS . 419 A 419 
A 420 1 n HIS . 420 A 420 
A 421 1 n PHE . 421 A 421 
A 422 1 n SER . 422 A 422 
A 423 1 n ILE . 423 A 423 
A 424 1 n GLY . 424 A 424 
A 425 1 n ARG . 425 A 425 
A 426 1 n PHE . 426 A 426 
A 427 1 n TYR . 427 A 427 
A 428 1 n THR . 428 A 428 
A 429 1 n ASN . 429 A 429 
A 430 1 n TYR . 430 A 430 
A 431 1 n TRP . 431 A 431 
A 432 1 n VAL . 432 A 432 
A 433 1 n PRO . 433 A 433 
A 434 1 n ASN . 434 A 434 
A 435 1 n PRO . 435 A 435 
A 436 1 n ASN . 436 A 436 
A 437 1 n LEU . 437 A 437 
A 438 1 n ARG . 438 A 438 
A 439 1 n PRO . 439 A 439 
A 440 1 n GLU . 440 A 440 
A 441 1 n THR . 441 A 441 
A 442 1 n ASN . 442 A 442 
A 443 1 n GLU . 443 A 443 
A 444 1 n THR . 444 A 444 
A 445 1 n GLN . 445 A 445 
A 446 1 n GLU . 446 A 446 
A 447 1 n TYR . 447 A 447 
A 448 1 n GLY . 448 A 448 
A 449 1 n PHE . 449 A 449 
A 450 1 n GLY . 450 A 450 
A 451 1 n LEU . 451 A 451 
A 452 1 n ARG . 452 A 452 
A 453 1 n PHE . 453 A 453 
A 454 1 n ASP . 454 A 454 
A 455 1 n ASP . 455 A 455 
A 456 1 n LEU . 456 A 456 
A 457 1 n MET . 457 A 457 
A 458 1 n LEU . 458 A 458 
A 459 1 n SER . 459 A 459 
A 460 1 n ASN . 460 A 460 
A 461 1 n ASP . 461 A 461 
A 462 1 n ALA . 462 A 462 
A 463 1 n LEU . 463 A 463 
A 464 1 n GLU . 464 A 464 
A 465 1 n PHE . 465 A 465 
A 466 1 n LYS . 466 A 466 
A 467 1 n ALA . 467 A 467 
A 468 1 n SER . 468 A 468 
A 469 1 n TYR . 469 A 469 
A 470 1 n PHE . 470 A 470 
A 471 1 n ASP . 471 A 471 
A 472 1 n THR . 472 A 472 
A 473 1 n LYS . 473 A 473 
A 474 1 n ALA . 474 A 474 
A 475 1 n LYS . 475 A 475 
A 476 1 n ASP . 476 A 476 
A 477 1 n TYR . 477 A 477 
A 478 1 n ILE . 478 A 478 
A 479 1 n SER . 479 A 479 
A 480 1 n THR . 480 A 480 
A 481 1 n THR . 481 A 481 
A 482 1 n VAL . 482 A 482 
A 483 1 n ASP . 483 A 483 
A 484 1 n PHE . 484 A 484 
A 485 1 n ALA . 485 A 485 
A 486 1 n ALA . 486 A 486 
A 487 1 n ALA . 487 A 487 
A 488 1 n THR . 488 A 488 
A 489 1 n THR . 489 A 489 
A 490 1 n MET . 490 A 490 
A 491 1 n SER . 491 A 491 
A 492 1 n TYR . 492 A 492 
A 493 1 n ASN . 493 A 493 
A 494 1 n VAL . 494 A 494 
A 495 1 n PRO . 495 A 495 
A 496 1 n ASN . 496 A 496 
A 497 1 n ALA . 497 A 497 
A 498 1 n LYS . 498 A 498 
A 499 1 n ILE . 499 A 499 
A 500 1 n TRP . 500 A 500 
A 501 1 n GLY . 501 A 501 
A 502 1 n TRP . 502 A 502 
A 503 1 n ASP . 503 A 503 
A 504 1 n VAL . 504 A 504 
A 505 1 n MET . 505 A 505 
A 506 1 n THR . 506 A 506 
A 507 1 n LYS . 507 A 507 
A 508 1 n TYR . 508 A 508 
A 509 1 n THR . 509 A 509 
A 510 1 n THR . 510 A 510 
A 511 1 n ASP . 511 A 511 
A 512 1 n LEU . 512 A 512 
A 513 1 n PHE . 513 A 513 
A 514 1 n SER . 514 A 514 
A 515 1 n LEU . 515 A 515 
A 516 1 n ASP . 516 A 516 
A 517 1 n VAL . 517 A 517 
A 518 1 n ALA . 518 A 518 
A 519 1 n TYR . 519 A 519 
A 520 1 n ASN . 520 A 520 
A 521 1 n ARG . 521 A 521 
A 522 1 n THR . 522 A 522 
A 523 1 n ARG . 523 A 523 
A 524 1 n GLY . 524 A 524 
A 525 1 n LYS . 525 A 525 
A 526 1 n ASP . 526 A 526 
A 527 1 n THR . 527 A 527 
A 528 1 n ASP . 528 A 528 
A 529 1 n THR . 529 A 529 
A 530 1 n GLY . 530 A 530 
A 531 1 n GLU . 531 A 531 
A 532 1 n TYR . 532 A 532 
A 533 1 n ILE . 533 A 533 
A 534 1 n SER . 534 A 534 
A 535 1 n SER . 535 A 535 
A 536 1 n ILE . 536 A 536 
A 537 1 n ASN . 537 A 537 
A 538 1 n PRO . 538 A 538 
A 539 1 n ASP . 539 A 539 
A 540 1 n THR . 540 A 540 
A 541 1 n VAL . 541 A 541 
A 542 1 n THR . 542 A 542 
A 543 1 n SER . 543 A 543 
A 544 1 n THR . 544 A 544 
A 545 1 n LEU . 545 A 545 
A 546 1 n ASN . 546 A 546 
A 547 1 n ILE . 547 A 547 
A 548 1 n PRO . 548 A 548 
A 549 1 n ILE . 549 A 549 
A 550 1 n ALA . 550 A 550 
A 551 1 n HIS . 551 A 551 
A 552 1 n SER . 552 A 552 
A 553 1 n GLY . 553 A 553 
A 554 1 n PHE . 554 A 554 
A 555 1 n SER . 555 A 555 
A 556 1 n VAL . 556 A 556 
A 557 1 n GLY . 557 A 557 
A 558 1 n TRP . 558 A 558 
A 559 1 n VAL . 559 A 559 
A 560 1 n GLY . 560 A 560 
A 561 1 n THR . 561 A 561 
A 562 1 n PHE . 562 A 562 
A 563 1 n ALA . 563 A 563 
A 564 1 n ASP . 564 A 564 
A 565 1 n ARG . 565 A 565 
A 566 1 n SER . 566 A 566 
A 567 1 n THR . 567 A 567 
A 568 1 n HIS . 568 A 568 
A 569 1 n ILE . 569 A 569 
A 570 1 n SER . 570 A 570 
A 571 1 n SER . 571 A 571 
A 572 1 n SER . 572 A 572 
A 573 1 n TYR . 573 A 573 
A 574 1 n SER . 574 A 574 
A 575 1 n LYS . 575 A 575 
A 576 1 n GLN . 576 A 576 
A 577 1 n PRO . 577 A 577 
A 578 1 n GLY . 578 A 578 
A 579 1 n TYR . 579 A 579 
A 580 1 n GLY . 580 A 580 
A 581 1 n VAL . 581 A 581 
A 582 1 n ASN . 582 A 582 
A 583 1 n ASP . 583 A 583 
A 584 1 n PHE . 584 A 584 
A 585 1 n TYR . 585 A 585 
A 586 1 n VAL . 586 A 586 
A 587 1 n SER . 587 A 587 
A 588 1 n TYR . 588 A 588 
A 589 1 n GLN . 589 A 589 
A 590 1 n GLY . 590 A 590 
A 591 1 n GLN . 591 A 591 
A 592 1 n GLN . 592 A 592 
A 593 1 n ALA . 593 A 593 
A 594 1 n LEU . 594 A 594 
A 595 1 n LYS . 595 A 595 
A 596 1 n GLY . 596 A 596 
A 597 1 n MET . 597 A 597 
A 598 1 n THR . 598 A 598 
A 599 1 n THR . 599 A 599 
A 600 1 n THR . 600 A 600 
A 601 1 n LEU . 601 A 601 
A 602 1 n VAL . 602 A 602 
A 603 1 n LEU . 603 A 603 
A 604 1 n GLY . 604 A 604 
A 605 1 n ASN . 605 A 605 
A 606 1 n ALA . 606 A 606 
A 607 1 n PHE . 607 A 607 
A 608 1 n ASP . 608 A 608 
A 609 1 n LYS . 609 A 609 
A 610 1 n GLU . 610 A 610 
A 611 1 n TYR . 611 A 611 
A 612 1 n TRP . 612 A 612 
A 613 1 n SER . 613 A 613 
A 614 1 n PRO . 614 A 614 
A 615 1 n GLN . 615 A 615 
A 616 1 n GLY . 616 A 616 
A 617 1 n ILE . 617 A 617 
A 618 1 n PRO . 618 A 618 
A 619 1 n GLN . 619 A 619 
A 620 1 n ASP . 620 A 620 
A 621 1 n GLY . 621 A 621 
A 622 1 n ARG . 622 A 622 
A 623 1 n ASN . 623 A 623 
A 624 1 n GLY . 624 A 624 
A 625 1 n LYS . 625 A 625 
A 626 1 n ILE . 626 A 626 
A 627 1 n PHE . 627 A 627 
A 628 1 n VAL . 628 A 628 
A 629 1 n SER . 629 A 629 
A 630 1 n TYR . 630 A 630 
A 631 1 n GLN . 631 A 631 
A 632 1 n TRP . 632 A 632 
#
_software.classification other
_software.date           ?
_software.description    "Structure prediction"
_software.name           AlphaFold
_software.pdbx_ordinal   1
_software.type           package
_software.version        "AlphaFold-beta-20231127 (2b86f29d-618d-47cf-8aef-20020b1102eb @ 2025-03-08 19:51:21)"
#
loop_
_struct_asym.entity_id
_struct_asym.id
1 A 
2 B 
#
loop_
_atom_site.group_PDB
_atom_site.id
_atom_site.type_symbol
_atom_site.label_atom_id
_atom_site.label_alt_id
_atom_site.label_comp_id
_atom_site.label_asym_id
_atom_site.label_entity_id
_atom_site.label_seq_id
_atom_site.pdbx_PDB_ins_code
_atom_site.Cartn_x
_atom_site.Cartn_y
_atom_site.Cartn_z
_atom_site.occupancy
_atom_site.B_iso_or_equiv
_atom_site.auth_seq_id
_atom_site.auth_asym_id
_atom_site.pdbx_PDB_model_num
ATOM   1    N  N   . THR A 1 1   ? 9.993   0.680   21.965  1.00 75.97 1   A 1 
ATOM   2    C  CA  . THR A 1 1   ? 8.560   0.443   22.195  1.00 82.87 1   A 1 
ATOM   3    C  C   . THR A 1 1   ? 8.050   -0.569  21.189  1.00 86.15 1   A 1 
ATOM   4    O  O   . THR A 1 1   ? 8.552   -0.606  20.072  1.00 81.59 1   A 1 
ATOM   5    C  CB  . THR A 1 1   ? 7.743   1.739   22.086  1.00 74.83 1   A 1 
ATOM   6    O  OG1 . THR A 1 1   ? 8.290   2.572   21.094  1.00 64.27 1   A 1 
ATOM   7    C  CG2 . THR A 1 1   ? 7.775   2.519   23.401  1.00 61.42 1   A 1 
ATOM   8    N  N   . GLU A 1 2   ? 7.088   -1.389  21.578  1.00 86.81 2   A 1 
ATOM   9    C  CA  . GLU A 1 2   ? 6.514   -2.389  20.693  1.00 89.93 2   A 1 
ATOM   10   C  C   . GLU A 1 2   ? 5.759   -1.730  19.530  1.00 92.45 2   A 1 
ATOM   11   O  O   . GLU A 1 2   ? 5.034   -0.752  19.724  1.00 90.32 2   A 1 
ATOM   12   C  CB  . GLU A 1 2   ? 5.616   -3.311  21.516  1.00 86.30 2   A 1 
ATOM   13   C  CG  . GLU A 1 2   ? 5.066   -4.476  20.698  1.00 82.15 2   A 1 
ATOM   14   C  CD  . GLU A 1 2   ? 4.411   -5.542  21.588  1.00 80.99 2   A 1 
ATOM   15   O  OE1 . GLU A 1 2   ? 4.468   -6.724  21.191  1.00 73.67 2   A 1 
ATOM   16   O  OE2 . GLU A 1 2   ? 3.895   -5.180  22.654  1.00 77.11 2   A 1 
ATOM   17   N  N   . THR A 1 3   ? 5.925   -2.268  18.327  1.00 92.55 3   A 1 
ATOM   18   C  CA  . THR A 1 3   ? 5.212   -1.787  17.141  1.00 93.99 3   A 1 
ATOM   19   C  C   . THR A 1 3   ? 3.765   -2.254  17.203  1.00 95.19 3   A 1 
ATOM   20   O  O   . THR A 1 3   ? 3.473   -3.451  17.160  1.00 93.42 3   A 1 
ATOM   21   C  CB  . THR A 1 3   ? 5.894   -2.250  15.853  1.00 92.25 3   A 1 
ATOM   22   O  OG1 . THR A 1 3   ? 7.220   -1.784  15.840  1.00 85.19 3   A 1 
ATOM   23   C  CG2 . THR A 1 3   ? 5.221   -1.676  14.614  1.00 85.42 3   A 1 
ATOM   24   N  N   . MET A 1 4   ? 2.858   -1.304  17.287  1.00 94.85 4   A 1 
ATOM   25   C  CA  . MET A 1 4   ? 1.424   -1.557  17.363  1.00 95.45 4   A 1 
ATOM   26   C  C   . MET A 1 4   ? 0.768   -1.472  15.980  1.00 95.94 4   A 1 
ATOM   27   O  O   . MET A 1 4   ? 1.191   -0.698  15.127  1.00 94.44 4   A 1 
ATOM   28   C  CB  . MET A 1 4   ? 0.764   -0.569  18.342  1.00 95.19 4   A 1 
ATOM   29   C  CG  . MET A 1 4   ? 1.376   -0.617  19.745  1.00 93.48 4   A 1 
ATOM   30   S  SD  . MET A 1 4   ? 1.205   -2.198  20.628  1.00 90.50 4   A 1 
ATOM   31   C  CE  . MET A 1 4   ? -0.517  -2.097  21.133  1.00 77.50 4   A 1 
ATOM   32   N  N   . THR A 1 5   ? -0.308  -2.235  15.803  1.00 95.48 5   A 1 
ATOM   33   C  CA  . THR A 1 5   ? -1.225  -2.106  14.669  1.00 95.89 5   A 1 
ATOM   34   C  C   . THR A 1 5   ? -2.604  -1.686  15.162  1.00 96.16 5   A 1 
ATOM   35   O  O   . THR A 1 5   ? -3.075  -2.163  16.188  1.00 94.96 5   A 1 
ATOM   36   C  CB  . THR A 1 5   ? -1.281  -3.377  13.816  1.00 94.73 5   A 1 
ATOM   37   O  OG1 . THR A 1 5   ? -2.225  -3.227  12.788  1.00 91.36 5   A 1 
ATOM   38   C  CG2 . THR A 1 5   ? -1.666  -4.633  14.600  1.00 92.25 5   A 1 
ATOM   39   N  N   . VAL A 1 6   ? -3.263  -0.812  14.421  1.00 95.54 6   A 1 
ATOM   40   C  CA  . VAL A 1 6   ? -4.658  -0.420  14.624  1.00 95.14 6   A 1 
ATOM   41   C  C   . VAL A 1 6   ? -5.510  -0.928  13.461  1.00 95.23 6   A 1 
ATOM   42   O  O   . VAL A 1 6   ? -6.569  -1.504  13.666  1.00 93.09 6   A 1 
ATOM   43   C  CB  . VAL A 1 6   ? -4.794  1.108   14.777  1.00 93.91 6   A 1 
ATOM   44   C  CG1 . VAL A 1 6   ? -6.245  1.548   14.938  1.00 87.51 6   A 1 
ATOM   45   C  CG2 . VAL A 1 6   ? -4.014  1.596   15.997  1.00 89.89 6   A 1 
ATOM   46   N  N   . THR A 1 7   ? -4.998  -0.811  12.238  1.00 95.71 7   A 1 
ATOM   47   C  CA  . THR A 1 7   ? -5.725  -1.184  11.014  1.00 95.58 7   A 1 
ATOM   48   C  C   . THR A 1 7   ? -6.089  -2.666  10.954  1.00 95.88 7   A 1 
ATOM   49   O  O   . THR A 1 7   ? -7.129  -3.013  10.401  1.00 93.97 7   A 1 
ATOM   50   C  CB  . THR A 1 7   ? -4.881  -0.796  9.790   1.00 94.75 7   A 1 
ATOM   51   O  OG1 . THR A 1 7   ? -4.537  0.561   9.879   1.00 89.89 7   A 1 
ATOM   52   C  CG2 . THR A 1 7   ? -5.622  -0.978  8.464   1.00 91.20 7   A 1 
ATOM   53   N  N   . ALA A 1 8   ? -5.290  -3.549  11.531  1.00 96.13 8   A 1 
ATOM   54   C  CA  . ALA A 1 8   ? -5.509  -4.993  11.441  1.00 95.87 8   A 1 
ATOM   55   C  C   . ALA A 1 8   ? -6.835  -5.461  12.072  1.00 96.23 8   A 1 
ATOM   56   O  O   . ALA A 1 8   ? -7.519  -6.314  11.501  1.00 94.34 8   A 1 
ATOM   57   C  CB  . ALA A 1 8   ? -4.315  -5.706  12.070  1.00 95.03 8   A 1 
ATOM   58   N  N   . THR A 1 9   ? -7.197  -4.900  13.224  1.00 96.15 9   A 1 
ATOM   59   C  CA  . THR A 1 9   ? -8.414  -5.289  13.963  1.00 96.16 9   A 1 
ATOM   60   C  C   . THR A 1 9   ? -9.276  -4.102  14.389  1.00 96.21 9   A 1 
ATOM   61   O  O   . THR A 1 9   ? -10.311 -4.290  15.033  1.00 93.62 9   A 1 
ATOM   62   C  CB  . THR A 1 9   ? -8.076  -6.162  15.183  1.00 95.45 9   A 1 
ATOM   63   O  OG1 . THR A 1 9   ? -7.369  -5.428  16.140  1.00 91.91 9   A 1 
ATOM   64   C  CG2 . THR A 1 9   ? -7.245  -7.389  14.813  1.00 91.54 9   A 1 
ATOM   65   N  N   . GLY A 1 10  ? -8.880  -2.877  14.055  1.00 95.74 10  A 1 
ATOM   66   C  CA  . GLY A 1 10  ? -9.563  -1.648  14.462  1.00 95.56 10  A 1 
ATOM   67   C  C   . GLY A 1 10  ? -9.236  -1.187  15.890  1.00 96.36 10  A 1 
ATOM   68   O  O   . GLY A 1 10  ? -9.611  -0.076  16.262  1.00 94.19 10  A 1 
ATOM   69   N  N   . ASN A 1 11  ? -8.524  -2.004  16.667  1.00 96.31 11  A 1 
ATOM   70   C  CA  . ASN A 1 11  ? -8.092  -1.697  18.026  1.00 95.93 11  A 1 
ATOM   71   C  C   . ASN A 1 11  ? -6.570  -1.856  18.129  1.00 96.11 11  A 1 
ATOM   72   O  O   . ASN A 1 11  ? -6.014  -2.818  17.609  1.00 94.15 11  A 1 
ATOM   73   C  CB  . ASN A 1 11  ? -8.809  -2.618  19.020  1.00 95.03 11  A 1 
ATOM   74   C  CG  . ASN A 1 11  ? -10.317 -2.549  18.861  1.00 94.90 11  A 1 
ATOM   75   O  OD1 . ASN A 1 11  ? -10.936 -1.512  19.010  1.00 89.04 11  A 1 
ATOM   76   N  ND2 . ASN A 1 11  ? -10.945 -3.657  18.521  1.00 88.83 11  A 1 
ATOM   77   N  N   . ALA A 1 12  ? -5.908  -0.938  18.821  1.00 95.70 12  A 1 
ATOM   78   C  CA  . ALA A 1 12  ? -4.463  -0.998  18.999  1.00 95.61 12  A 1 
ATOM   79   C  C   . ALA A 1 12  ? -4.045  -2.300  19.690  1.00 95.92 12  A 1 
ATOM   80   O  O   . ALA A 1 12  ? -4.472  -2.597  20.801  1.00 93.88 12  A 1 
ATOM   81   C  CB  . ALA A 1 12  ? -3.994  0.238   19.774  1.00 94.59 12  A 1 
ATOM   82   N  N   . ARG A 1 13  ? -3.164  -3.060  19.019  1.00 95.94 13  A 1 
ATOM   83   C  CA  . ARG A 1 13  ? -2.609  -4.323  19.515  1.00 95.65 13  A 1 
ATOM   84   C  C   . ARG A 1 13  ? -1.198  -4.534  18.999  1.00 96.01 13  A 1 
ATOM   85   O  O   . ARG A 1 13  ? -0.805  -3.916  18.006  1.00 93.86 13  A 1 
ATOM   86   C  CB  . ARG A 1 13  ? -3.541  -5.493  19.138  1.00 92.35 13  A 1 
ATOM   87   C  CG  . ARG A 1 13  ? -3.624  -5.747  17.623  1.00 89.26 13  A 1 
ATOM   88   C  CD  . ARG A 1 13  ? -4.560  -6.924  17.298  1.00 88.91 13  A 1 
ATOM   89   N  NE  . ARG A 1 13  ? -4.015  -8.201  17.785  1.00 84.38 13  A 1 
ATOM   90   C  CZ  . ARG A 1 13  ? -4.708  -9.299  18.043  1.00 85.14 13  A 1 
ATOM   91   N  NH1 . ARG A 1 13  ? -5.992  -9.367  17.845  1.00 76.41 13  A 1 
ATOM   92   N  NH2 . ARG A 1 13  ? -4.102  -10.354 18.511  1.00 75.55 13  A 1 
ATOM   93   N  N   . SER A 1 14  ? -0.468  -5.452  19.620  1.00 95.29 14  A 1 
ATOM   94   C  CA  . SER A 1 14  ? 0.838   -5.886  19.132  1.00 94.75 14  A 1 
ATOM   95   C  C   . SER A 1 14  ? 0.767   -6.329  17.667  1.00 95.40 14  A 1 
ATOM   96   O  O   . SER A 1 14  ? -0.026  -7.201  17.313  1.00 94.33 14  A 1 
ATOM   97   C  CB  . SER A 1 14  ? 1.351   -7.046  19.996  1.00 93.42 14  A 1 
ATOM   98   O  OG  . SER A 1 14  ? 2.566   -7.536  19.473  1.00 90.72 14  A 1 
ATOM   99   N  N   . SER A 1 15  ? 1.619   -5.746  16.821  1.00 95.54 15  A 1 
ATOM   100  C  CA  . SER A 1 15  ? 1.777   -6.181  15.433  1.00 95.77 15  A 1 
ATOM   101  C  C   . SER A 1 15  ? 2.386   -7.583  15.360  1.00 96.11 15  A 1 
ATOM   102  O  O   . SER A 1 15  ? 1.957   -8.407  14.554  1.00 94.46 15  A 1 
ATOM   103  C  CB  . SER A 1 15  ? 2.651   -5.170  14.684  1.00 94.60 15  A 1 
ATOM   104  O  OG  . SER A 1 15  ? 2.845   -5.576  13.349  1.00 82.31 15  A 1 
ATOM   105  N  N   . PHE A 1 16  ? 3.349   -7.872  16.233  1.00 95.63 16  A 1 
ATOM   106  C  CA  . PHE A 1 16  ? 4.000   -9.177  16.313  1.00 95.42 16  A 1 
ATOM   107  C  C   . PHE A 1 16  ? 3.019   -10.285 16.701  1.00 95.80 16  A 1 
ATOM   108  O  O   . PHE A 1 16  ? 2.997   -11.328 16.053  1.00 94.69 16  A 1 
ATOM   109  C  CB  . PHE A 1 16  ? 5.166   -9.085  17.310  1.00 94.46 16  A 1 
ATOM   110  C  CG  . PHE A 1 16  ? 5.864   -10.412 17.529  1.00 94.97 16  A 1 
ATOM   111  C  CD1 . PHE A 1 16  ? 5.546   -11.205 18.647  1.00 93.90 16  A 1 
ATOM   112  C  CD2 . PHE A 1 16  ? 6.818   -10.870 16.600  1.00 93.78 16  A 1 
ATOM   113  C  CE1 . PHE A 1 16  ? 6.177   -12.442 18.842  1.00 92.46 16  A 1 
ATOM   114  C  CE2 . PHE A 1 16  ? 7.452   -12.101 16.795  1.00 92.46 16  A 1 
ATOM   115  C  CZ  . PHE A 1 16  ? 7.133   -12.883 17.910  1.00 92.87 16  A 1 
ATOM   116  N  N   . GLU A 1 17  ? 2.152   -10.046 17.671  1.00 95.29 17  A 1 
ATOM   117  C  CA  . GLU A 1 17  ? 1.191   -11.046 18.156  1.00 94.92 17  A 1 
ATOM   118  C  C   . GLU A 1 17  ? -0.082  -11.156 17.300  1.00 95.63 17  A 1 
ATOM   119  O  O   . GLU A 1 17  ? -0.907  -12.046 17.518  1.00 93.92 17  A 1 
ATOM   120  C  CB  . GLU A 1 17  ? 0.844   -10.782 19.619  1.00 93.25 17  A 1 
ATOM   121  C  CG  . GLU A 1 17  ? 2.071   -10.962 20.511  1.00 86.13 17  A 1 
ATOM   122  C  CD  . GLU A 1 17  ? 1.759   -11.088 21.998  1.00 79.51 17  A 1 
ATOM   123  O  OE1 . GLU A 1 17  ? 2.743   -11.267 22.745  1.00 69.97 17  A 1 
ATOM   124  O  OE2 . GLU A 1 17  ? 0.564   -11.088 22.369  1.00 71.82 17  A 1 
ATOM   125  N  N   . ALA A 1 18  ? -0.252  -10.290 16.306  1.00 95.09 18  A 1 
ATOM   126  C  CA  . ALA A 1 18  ? -1.411  -10.348 15.433  1.00 95.59 18  A 1 
ATOM   127  C  C   . ALA A 1 18  ? -1.414  -11.625 14.570  1.00 96.51 18  A 1 
ATOM   128  O  O   . ALA A 1 18  ? -0.372  -12.009 14.029  1.00 95.74 18  A 1 
ATOM   129  C  CB  . ALA A 1 18  ? -1.447  -9.078  14.573  1.00 94.38 18  A 1 
ATOM   130  N  N   . PRO A 1 19  ? -2.579  -12.279 14.352  1.00 96.54 19  A 1 
ATOM   131  C  CA  . PRO A 1 19  ? -2.696  -13.482 13.524  1.00 96.54 19  A 1 
ATOM   132  C  C   . PRO A 1 19  ? -2.674  -13.168 12.017  1.00 96.81 19  A 1 
ATOM   133  O  O   . PRO A 1 19  ? -3.494  -13.669 11.248  1.00 94.69 19  A 1 
ATOM   134  C  CB  . PRO A 1 19  ? -3.977  -14.160 14.009  1.00 95.65 19  A 1 
ATOM   135  C  CG  . PRO A 1 19  ? -4.870  -12.975 14.356  1.00 94.09 19  A 1 
ATOM   136  C  CD  . PRO A 1 19  ? -3.864  -11.970 14.943  1.00 96.22 19  A 1 
ATOM   137  N  N   . MET A 1 20  ? -1.770  -12.292 11.606  1.00 97.08 20  A 1 
ATOM   138  C  CA  . MET A 1 20  ? -1.569  -11.843 10.230  1.00 96.87 20  A 1 
ATOM   139  C  C   . MET A 1 20  ? -0.212  -11.129 10.105  1.00 97.54 20  A 1 
ATOM   140  O  O   . MET A 1 20  ? 0.400   -10.759 11.102  1.00 96.12 20  A 1 
ATOM   141  C  CB  . MET A 1 20  ? -2.729  -10.929 9.787   1.00 93.63 20  A 1 
ATOM   142  C  CG  . MET A 1 20  ? -2.927  -9.715  10.694  1.00 89.38 20  A 1 
ATOM   143  S  SD  . MET A 1 20  ? -4.509  -8.855  10.444  1.00 89.56 20  A 1 
ATOM   144  C  CE  . MET A 1 20  ? -5.662  -10.092 11.048  1.00 80.29 20  A 1 
ATOM   145  N  N   . MET A 1 21  ? 0.251   -10.926 8.869   1.00 97.44 21  A 1 
ATOM   146  C  CA  . MET A 1 21  ? 1.489   -10.194 8.597   1.00 97.83 21  A 1 
ATOM   147  C  C   . MET A 1 21  ? 1.183   -8.707  8.393   1.00 97.81 21  A 1 
ATOM   148  O  O   . MET A 1 21  ? 0.564   -8.318  7.411   1.00 96.68 21  A 1 
ATOM   149  C  CB  . MET A 1 21  ? 2.217   -10.798 7.395   1.00 97.45 21  A 1 
ATOM   150  C  CG  . MET A 1 21  ? 2.663   -12.237 7.640   1.00 96.17 21  A 1 
ATOM   151  S  SD  . MET A 1 21  ? 3.863   -12.468 8.982   1.00 96.50 21  A 1 
ATOM   152  C  CE  . MET A 1 21  ? 5.371   -11.882 8.178   1.00 92.20 21  A 1 
ATOM   153  N  N   . VAL A 1 22  ? 1.645   -7.894  9.337   1.00 97.80 22  A 1 
ATOM   154  C  CA  . VAL A 1 22  ? 1.478   -6.433  9.309   1.00 97.84 22  A 1 
ATOM   155  C  C   . VAL A 1 22  ? 2.844   -5.776  9.197   1.00 97.70 22  A 1 
ATOM   156  O  O   . VAL A 1 22  ? 3.804   -6.210  9.832   1.00 96.89 22  A 1 
ATOM   157  C  CB  . VAL A 1 22  ? 0.698   -5.923  10.535  1.00 97.20 22  A 1 
ATOM   158  C  CG1 . VAL A 1 22  ? 0.386   -4.427  10.412  1.00 94.92 22  A 1 
ATOM   159  C  CG2 . VAL A 1 22  ? -0.633  -6.665  10.694  1.00 95.43 22  A 1 
ATOM   160  N  N   . SER A 1 23  ? 2.940   -4.723  8.395   1.00 97.62 23  A 1 
ATOM   161  C  CA  . SER A 1 23  ? 4.076   -3.805  8.417   1.00 97.45 23  A 1 
ATOM   162  C  C   . SER A 1 23  ? 3.587   -2.415  8.783   1.00 97.67 23  A 1 
ATOM   163  O  O   . SER A 1 23  ? 2.578   -1.959  8.252   1.00 96.69 23  A 1 
ATOM   164  C  CB  . SER A 1 23  ? 4.805   -3.763  7.072   1.00 96.82 23  A 1 
ATOM   165  O  OG  . SER A 1 23  ? 5.323   -5.035  6.730   1.00 93.58 23  A 1 
ATOM   166  N  N   . VAL A 1 24  ? 4.304   -1.751  9.671   1.00 97.67 24  A 1 
ATOM   167  C  CA  . VAL A 1 24  ? 4.084   -0.341  9.996   1.00 97.29 24  A 1 
ATOM   168  C  C   . VAL A 1 24  ? 5.270   0.433   9.442   1.00 97.01 24  A 1 
ATOM   169  O  O   . VAL A 1 24  ? 6.402   0.195   9.852   1.00 95.78 24  A 1 
ATOM   170  C  CB  . VAL A 1 24  ? 3.914   -0.123  11.504  1.00 96.55 24  A 1 
ATOM   171  C  CG1 . VAL A 1 24  ? 3.625   1.350   11.798  1.00 94.34 24  A 1 
ATOM   172  C  CG2 . VAL A 1 24  ? 2.757   -0.966  12.051  1.00 95.02 24  A 1 
ATOM   173  N  N   . ILE A 1 25  ? 5.010   1.319   8.491   1.00 97.35 25  A 1 
ATOM   174  C  CA  . ILE A 1 25  ? 6.042   2.143   7.870   1.00 97.06 25  A 1 
ATOM   175  C  C   . ILE A 1 25  ? 6.200   3.415   8.697   1.00 96.62 25  A 1 
ATOM   176  O  O   . ILE A 1 25  ? 5.247   4.177   8.863   1.00 95.20 25  A 1 
ATOM   177  C  CB  . ILE A 1 25  ? 5.702   2.439   6.394   1.00 96.54 25  A 1 
ATOM   178  C  CG1 . ILE A 1 25  ? 5.398   1.161   5.565   1.00 94.64 25  A 1 
ATOM   179  C  CG2 . ILE A 1 25  ? 6.829   3.244   5.740   1.00 95.48 25  A 1 
ATOM   180  C  CD1 . ILE A 1 25  ? 6.507   0.109   5.554   1.00 86.86 25  A 1 
ATOM   181  N  N   . ASP A 1 26  ? 7.403   3.639   9.194   1.00 95.49 26  A 1 
ATOM   182  C  CA  . ASP A 1 26  ? 7.771   4.881   9.845   1.00 94.66 26  A 1 
ATOM   183  C  C   . ASP A 1 26  ? 8.163   5.926   8.800   1.00 95.38 26  A 1 
ATOM   184  O  O   . ASP A 1 26  ? 9.191   5.822   8.137   1.00 94.07 26  A 1 
ATOM   185  C  CB  . ASP A 1 26  ? 8.889   4.632   10.869  1.00 92.09 26  A 1 
ATOM   186  C  CG  . ASP A 1 26  ? 9.304   5.904   11.619  1.00 88.43 26  A 1 
ATOM   187  O  OD1 . ASP A 1 26  ? 8.676   6.962   11.403  1.00 83.97 26  A 1 
ATOM   188  O  OD2 . ASP A 1 26  ? 10.274  5.831   12.398  1.00 82.77 26  A 1 
ATOM   189  N  N   . THR A 1 27  ? 7.337   6.954   8.655   1.00 94.94 27  A 1 
ATOM   190  C  CA  . THR A 1 27  ? 7.564   8.035   7.689   1.00 95.28 27  A 1 
ATOM   191  C  C   . THR A 1 27  ? 8.719   8.958   8.086   1.00 95.56 27  A 1 
ATOM   192  O  O   . THR A 1 27  ? 9.194   9.731   7.253   1.00 94.24 27  A 1 
ATOM   193  C  CB  . THR A 1 27  ? 6.296   8.870   7.499   1.00 94.57 27  A 1 
ATOM   194  O  OG1 . THR A 1 27  ? 5.862   9.407   8.726   1.00 87.29 27  A 1 
ATOM   195  C  CG2 . THR A 1 27  ? 5.150   8.032   6.938   1.00 86.78 27  A 1 
ATOM   196  N  N   . SER A 1 28  ? 9.185   8.882   9.319   1.00 94.96 28  A 1 
ATOM   197  C  CA  . SER A 1 28  ? 10.327  9.650   9.810   1.00 94.50 28  A 1 
ATOM   198  C  C   . SER A 1 28  ? 11.672  8.962   9.573   1.00 95.57 28  A 1 
ATOM   199  O  O   . SER A 1 28  ? 12.715  9.595   9.735   1.00 93.89 28  A 1 
ATOM   200  C  CB  . SER A 1 28  ? 10.138  9.994   11.287  1.00 92.61 28  A 1 
ATOM   201  O  OG  . SER A 1 28  ? 10.384  8.899   12.135  1.00 85.19 28  A 1 
ATOM   202  N  N   . ALA A 1 29  ? 11.668  7.695   9.158   1.00 95.72 29  A 1 
ATOM   203  C  CA  . ALA A 1 29  ? 12.886  6.974   8.828   1.00 95.94 29  A 1 
ATOM   204  C  C   . ALA A 1 29  ? 13.622  7.653   7.660   1.00 96.61 29  A 1 
ATOM   205  O  O   . ALA A 1 29  ? 12.982  8.141   6.726   1.00 95.60 29  A 1 
ATOM   206  C  CB  . ALA A 1 29  ? 12.541  5.516   8.519   1.00 95.18 29  A 1 
ATOM   207  N  N   . PRO A 1 30  ? 14.967  7.685   7.679   1.00 96.67 30  A 1 
ATOM   208  C  CA  . PRO A 1 30  ? 15.755  8.409   6.675   1.00 96.48 30  A 1 
ATOM   209  C  C   . PRO A 1 30  ? 15.428  8.058   5.225   1.00 96.59 30  A 1 
ATOM   210  O  O   . PRO A 1 30  ? 15.363  8.947   4.378   1.00 94.95 30  A 1 
ATOM   211  C  CB  . PRO A 1 30  ? 17.208  8.072   7.011   1.00 95.79 30  A 1 
ATOM   212  C  CG  . PRO A 1 30  ? 17.179  7.852   8.510   1.00 94.62 30  A 1 
ATOM   213  C  CD  . PRO A 1 30  ? 15.829  7.178   8.723   1.00 96.70 30  A 1 
ATOM   214  N  N   . GLU A 1 31  ? 15.176  6.784   4.935   1.00 96.17 31  A 1 
ATOM   215  C  CA  . GLU A 1 31  ? 14.805  6.288   3.611   1.00 94.80 31  A 1 
ATOM   216  C  C   . GLU A 1 31  ? 13.433  6.799   3.138   1.00 95.63 31  A 1 
ATOM   217  O  O   . GLU A 1 31  ? 13.200  6.906   1.935   1.00 94.13 31  A 1 
ATOM   218  C  CB  . GLU A 1 31  ? 14.867  4.747   3.586   1.00 92.22 31  A 1 
ATOM   219  C  CG  . GLU A 1 31  ? 13.925  3.993   4.544   1.00 83.22 31  A 1 
ATOM   220  C  CD  . GLU A 1 31  ? 14.505  3.721   5.939   1.00 80.96 31  A 1 
ATOM   221  O  OE1 . GLU A 1 31  ? 14.089  2.718   6.548   1.00 73.31 31  A 1 
ATOM   222  O  OE2 . GLU A 1 31  ? 15.363  4.501   6.416   1.00 77.73 31  A 1 
ATOM   223  N  N   . ASN A 1 32  ? 12.540  7.168   4.062   1.00 96.75 32  A 1 
ATOM   224  C  CA  . ASN A 1 32  ? 11.174  7.586   3.763   1.00 97.15 32  A 1 
ATOM   225  C  C   . ASN A 1 32  ? 10.989  9.110   3.733   1.00 97.44 32  A 1 
ATOM   226  O  O   . ASN A 1 32  ? 10.048  9.604   3.112   1.00 96.21 32  A 1 
ATOM   227  C  CB  . ASN A 1 32  ? 10.232  6.905   4.762   1.00 96.62 32  A 1 
ATOM   228  C  CG  . ASN A 1 32  ? 10.175  5.405   4.584   1.00 96.34 32  A 1 
ATOM   229  O  OD1 . ASN A 1 32  ? 10.239  4.870   3.490   1.00 91.00 32  A 1 
ATOM   230  N  ND2 . ASN A 1 32  ? 10.010  4.673   5.669   1.00 90.71 32  A 1 
ATOM   231  N  N   . GLN A 1 33  ? 11.897  9.873   4.345   1.00 96.79 33  A 1 
ATOM   232  C  CA  . GLN A 1 33  ? 11.807  11.336  4.383   1.00 96.52 33  A 1 
ATOM   233  C  C   . GLN A 1 33  ? 11.878  11.980  2.988   1.00 96.86 33  A 1 
ATOM   234  O  O   . GLN A 1 33  ? 11.346  13.071  2.775   1.00 95.60 33  A 1 
ATOM   235  C  CB  . GLN A 1 33  ? 12.936  11.897  5.248   1.00 96.01 33  A 1 
ATOM   236  C  CG  . GLN A 1 33  ? 12.755  11.605  6.743   1.00 94.22 33  A 1 
ATOM   237  C  CD  . GLN A 1 33  ? 13.960  12.022  7.575   1.00 93.56 33  A 1 
ATOM   238  O  OE1 . GLN A 1 33  ? 14.848  12.740  7.127   1.00 85.22 33  A 1 
ATOM   239  N  NE2 . GLN A 1 33  ? 14.051  11.587  8.806   1.00 83.80 33  A 1 
ATOM   240  N  N   . THR A 1 34  ? 12.532  11.306  2.037   1.00 96.92 34  A 1 
ATOM   241  C  CA  . THR A 1 34  ? 12.708  11.798  0.663   1.00 96.81 34  A 1 
ATOM   242  C  C   . THR A 1 34  ? 11.681  11.244  -0.323  1.00 96.76 34  A 1 
ATOM   243  O  O   . THR A 1 34  ? 11.828  11.460  -1.528  1.00 94.68 34  A 1 
ATOM   244  C  CB  . THR A 1 34  ? 14.137  11.544  0.163   1.00 96.20 34  A 1 
ATOM   245  O  OG1 . THR A 1 34  ? 14.446  10.174  0.186   1.00 91.85 34  A 1 
ATOM   246  C  CG2 . THR A 1 34  ? 15.176  12.273  1.012   1.00 91.89 34  A 1 
ATOM   247  N  N   . ALA A 1 35  ? 10.661  10.536  0.148   1.00 96.82 35  A 1 
ATOM   248  C  CA  . ALA A 1 35  ? 9.566   10.066  -0.691  1.00 96.79 35  A 1 
ATOM   249  C  C   . ALA A 1 35  ? 8.837   11.242  -1.357  1.00 96.70 35  A 1 
ATOM   250  O  O   . ALA A 1 35  ? 8.678   12.312  -0.764  1.00 95.52 35  A 1 
ATOM   251  C  CB  . ALA A 1 35  ? 8.609   9.212   0.158   1.00 96.11 35  A 1 
ATOM   252  N  N   . THR A 1 36  ? 8.385   11.045  -2.594  1.00 96.11 36  A 1 
ATOM   253  C  CA  . THR A 1 36  ? 7.744   12.087  -3.406  1.00 95.84 36  A 1 
ATOM   254  C  C   . THR A 1 36  ? 6.267   11.828  -3.678  1.00 95.94 36  A 1 
ATOM   255  O  O   . THR A 1 36  ? 5.532   12.759  -3.999  1.00 92.97 36  A 1 
ATOM   256  C  CB  . THR A 1 36  ? 8.494   12.298  -4.729  1.00 94.16 36  A 1 
ATOM   257  O  OG1 . THR A 1 36  ? 8.576   11.096  -5.449  1.00 85.98 36  A 1 
ATOM   258  C  CG2 . THR A 1 36  ? 9.922   12.804  -4.513  1.00 85.21 36  A 1 
ATOM   259  N  N   . SER A 1 37  ? 5.806   10.593  -3.483  1.00 95.75 37  A 1 
ATOM   260  C  CA  . SER A 1 37  ? 4.395   10.202  -3.567  1.00 95.61 37  A 1 
ATOM   261  C  C   . SER A 1 37  ? 4.013   9.292   -2.399  1.00 96.45 37  A 1 
ATOM   262  O  O   . SER A 1 37  ? 4.876   8.718   -1.728  1.00 95.61 37  A 1 
ATOM   263  C  CB  . SER A 1 37  ? 4.108   9.527   -4.913  1.00 94.50 37  A 1 
ATOM   264  O  OG  . SER A 1 37  ? 4.681   8.242   -4.951  1.00 91.15 37  A 1 
ATOM   265  N  N   . ALA A 1 38  ? 2.720   9.119   -2.152  1.00 96.27 38  A 1 
ATOM   266  C  CA  . ALA A 1 38  ? 2.234   8.229   -1.107  1.00 96.61 38  A 1 
ATOM   267  C  C   . ALA A 1 38  ? 2.670   6.773   -1.325  1.00 97.01 38  A 1 
ATOM   268  O  O   . ALA A 1 38  ? 2.981   6.062   -0.369  1.00 95.91 38  A 1 
ATOM   269  C  CB  . ALA A 1 38  ? 0.705   8.341   -1.052  1.00 96.15 38  A 1 
ATOM   270  N  N   . THR A 1 39  ? 2.730   6.323   -2.580  1.00 96.30 39  A 1 
ATOM   271  C  CA  . THR A 1 39  ? 3.141   4.962   -2.937  1.00 96.30 39  A 1 
ATOM   272  C  C   . THR A 1 39  ? 4.653   4.755   -2.863  1.00 96.40 39  A 1 
ATOM   273  O  O   . THR A 1 39  ? 5.087   3.617   -2.693  1.00 94.81 39  A 1 
ATOM   274  C  CB  . THR A 1 39  ? 2.623   4.575   -4.322  1.00 94.92 39  A 1 
ATOM   275  O  OG1 . THR A 1 39  ? 2.856   5.614   -5.236  1.00 86.99 39  A 1 
ATOM   276  C  CG2 . THR A 1 39  ? 1.119   4.338   -4.302  1.00 86.85 39  A 1 
ATOM   277  N  N   . ASP A 1 40  ? 5.466   5.805   -2.876  1.00 96.41 40  A 1 
ATOM   278  C  CA  . ASP A 1 40  ? 6.920   5.677   -2.694  1.00 95.84 40  A 1 
ATOM   279  C  C   . ASP A 1 40  ? 7.277   5.077   -1.329  1.00 96.76 40  A 1 
ATOM   280  O  O   . ASP A 1 40  ? 8.247   4.331   -1.224  1.00 95.45 40  A 1 
ATOM   281  C  CB  . ASP A 1 40  ? 7.631   7.030   -2.852  1.00 93.48 40  A 1 
ATOM   282  C  CG  . ASP A 1 40  ? 7.652   7.572   -4.278  1.00 89.98 40  A 1 
ATOM   283  O  OD1 . ASP A 1 40  ? 7.439   6.786   -5.231  1.00 86.69 40  A 1 
ATOM   284  O  OD2 . ASP A 1 40  ? 7.929   8.779   -4.412  1.00 86.99 40  A 1 
ATOM   285  N  N   . LEU A 1 41  ? 6.444   5.309   -0.319  1.00 96.66 41  A 1 
ATOM   286  C  CA  . LEU A 1 41  ? 6.575   4.715   1.020   1.00 97.00 41  A 1 
ATOM   287  C  C   . LEU A 1 41  ? 6.424   3.180   1.015   1.00 97.23 41  A 1 
ATOM   288  O  O   . LEU A 1 41  ? 6.737   2.527   2.013   1.00 96.20 41  A 1 
ATOM   289  C  CB  . LEU A 1 41  ? 5.525   5.345   1.948   1.00 96.96 41  A 1 
ATOM   290  C  CG  . LEU A 1 41  ? 5.675   6.866   2.163   1.00 96.60 41  A 1 
ATOM   291  C  CD1 . LEU A 1 41  ? 4.495   7.397   2.963   1.00 95.43 41  A 1 
ATOM   292  C  CD2 . LEU A 1 41  ? 6.958   7.208   2.922   1.00 94.77 41  A 1 
ATOM   293  N  N   . LEU A 1 42  ? 5.974   2.595   -0.090  1.00 97.13 42  A 1 
ATOM   294  C  CA  . LEU A 1 42  ? 5.773   1.159   -0.255  1.00 97.36 42  A 1 
ATOM   295  C  C   . LEU A 1 42  ? 6.889   0.481   -1.062  1.00 97.49 42  A 1 
ATOM   296  O  O   . LEU A 1 42  ? 6.911   -0.744  -1.157  1.00 96.26 42  A 1 
ATOM   297  C  CB  . LEU A 1 42  ? 4.399   0.915   -0.911  1.00 97.16 42  A 1 
ATOM   298  C  CG  . LEU A 1 42  ? 3.216   1.668   -0.274  1.00 96.92 42  A 1 
ATOM   299  C  CD1 . LEU A 1 42  ? 1.944   1.384   -1.064  1.00 96.10 42  A 1 
ATOM   300  C  CD2 . LEU A 1 42  ? 2.988   1.260   1.179   1.00 95.46 42  A 1 
ATOM   301  N  N   . ARG A 1 43  ? 7.824   1.243   -1.649  1.00 96.80 43  A 1 
ATOM   302  C  CA  . ARG A 1 43  ? 8.816   0.718   -2.606  1.00 96.30 43  A 1 
ATOM   303  C  C   . ARG A 1 43  ? 9.790   -0.283  -1.997  1.00 96.41 43  A 1 
ATOM   304  O  O   . ARG A 1 43  ? 10.288  -1.147  -2.718  1.00 94.53 43  A 1 
ATOM   305  C  CB  . ARG A 1 43  ? 9.607   1.864   -3.246  1.00 94.44 43  A 1 
ATOM   306  C  CG  . ARG A 1 43  ? 8.773   2.642   -4.260  1.00 88.08 43  A 1 
ATOM   307  C  CD  . ARG A 1 43  ? 9.630   3.690   -4.971  1.00 85.24 43  A 1 
ATOM   308  N  NE  . ARG A 1 43  ? 8.842   4.517   -5.888  1.00 83.41 43  A 1 
ATOM   309  C  CZ  . ARG A 1 43  ? 8.414   4.222   -7.108  1.00 82.20 43  A 1 
ATOM   310  N  NH1 . ARG A 1 43  ? 8.707   3.099   -7.709  1.00 72.56 43  A 1 
ATOM   311  N  NH2 . ARG A 1 43  ? 7.673   5.073   -7.730  1.00 77.20 43  A 1 
ATOM   312  N  N   . HIS A 1 44  ? 10.051  -0.199  -0.706  1.00 96.59 44  A 1 
ATOM   313  C  CA  . HIS A 1 44  ? 10.986  -1.078  -0.007  1.00 96.87 44  A 1 
ATOM   314  C  C   . HIS A 1 44  ? 10.287  -2.199  0.772   1.00 97.53 44  A 1 
ATOM   315  O  O   . HIS A 1 44  ? 10.843  -2.752  1.722   1.00 96.40 44  A 1 
ATOM   316  C  CB  . HIS A 1 44  ? 11.946  -0.233  0.846   1.00 95.37 44  A 1 
ATOM   317  C  CG  . HIS A 1 44  ? 12.696  0.781   0.024   1.00 89.82 44  A 1 
ATOM   318  N  ND1 . HIS A 1 44  ? 13.652  0.528   -0.935  1.00 73.35 44  A 1 
ATOM   319  C  CD2 . HIS A 1 44  ? 12.522  2.139   0.059   1.00 73.91 44  A 1 
ATOM   320  C  CE1 . HIS A 1 44  ? 14.054  1.704   -1.447  1.00 72.83 44  A 1 
ATOM   321  N  NE2 . HIS A 1 44  ? 13.387  2.707   -0.871  1.00 75.55 44  A 1 
ATOM   322  N  N   . VAL A 1 45  ? 9.064   -2.566  0.379   1.00 97.13 45  A 1 
ATOM   323  C  CA  . VAL A 1 45  ? 8.299   -3.636  1.027   1.00 97.39 45  A 1 
ATOM   324  C  C   . VAL A 1 45  ? 8.184   -4.828  0.076   1.00 97.56 45  A 1 
ATOM   325  O  O   . VAL A 1 45  ? 7.468   -4.743  -0.925  1.00 96.80 45  A 1 
ATOM   326  C  CB  . VAL A 1 45  ? 6.916   -3.143  1.479   1.00 96.56 45  A 1 
ATOM   327  C  CG1 . VAL A 1 45  ? 6.175   -4.244  2.233   1.00 94.12 45  A 1 
ATOM   328  C  CG2 . VAL A 1 45  ? 7.040   -1.931  2.409   1.00 94.88 45  A 1 
ATOM   329  N  N   . PRO A 1 46  ? 8.842   -5.974  0.363   1.00 97.77 46  A 1 
ATOM   330  C  CA  . PRO A 1 46  ? 8.728   -7.165  -0.469  1.00 97.70 46  A 1 
ATOM   331  C  C   . PRO A 1 46  ? 7.280   -7.652  -0.582  1.00 97.63 46  A 1 
ATOM   332  O  O   . PRO A 1 46  ? 6.542   -7.685  0.404   1.00 96.36 46  A 1 
ATOM   333  C  CB  . PRO A 1 46  ? 9.629   -8.220  0.173   1.00 97.21 46  A 1 
ATOM   334  C  CG  . PRO A 1 46  ? 10.627  -7.388  0.959   1.00 95.98 46  A 1 
ATOM   335  C  CD  . PRO A 1 46  ? 9.796   -6.205  1.423   1.00 97.65 46  A 1 
ATOM   336  N  N   . GLY A 1 47  ? 6.890   -8.067  -1.776  1.00 97.28 47  A 1 
ATOM   337  C  CA  . GLY A 1 47  ? 5.521   -8.484  -2.082  1.00 97.08 47  A 1 
ATOM   338  C  C   . GLY A 1 47  ? 4.589   -7.347  -2.484  1.00 97.21 47  A 1 
ATOM   339  O  O   . GLY A 1 47  ? 3.432   -7.620  -2.814  1.00 95.32 47  A 1 
ATOM   340  N  N   . ILE A 1 48  ? 5.081   -6.110  -2.487  1.00 97.25 48  A 1 
ATOM   341  C  CA  . ILE A 1 48  ? 4.411   -4.972  -3.112  1.00 97.38 48  A 1 
ATOM   342  C  C   . ILE A 1 48  ? 5.174   -4.593  -4.382  1.00 96.80 48  A 1 
ATOM   343  O  O   . ILE A 1 48  ? 6.386   -4.397  -4.348  1.00 95.65 48  A 1 
ATOM   344  C  CB  . ILE A 1 48  ? 4.255   -3.785  -2.137  1.00 97.23 48  A 1 
ATOM   345  C  CG1 . ILE A 1 48  ? 3.418   -4.233  -0.922  1.00 96.10 48  A 1 
ATOM   346  C  CG2 . ILE A 1 48  ? 3.619   -2.576  -2.853  1.00 96.62 48  A 1 
ATOM   347  C  CD1 . ILE A 1 48  ? 3.093   -3.125  0.087   1.00 94.71 48  A 1 
ATOM   348  N  N   . THR A 1 49  ? 4.460   -4.480  -5.485  1.00 96.53 49  A 1 
ATOM   349  C  CA  . THR A 1 49  ? 4.971   -3.867  -6.706  1.00 95.85 49  A 1 
ATOM   350  C  C   . THR A 1 49  ? 4.074   -2.713  -7.109  1.00 95.96 49  A 1 
ATOM   351  O  O   . THR A 1 49  ? 2.876   -2.722  -6.821  1.00 94.27 49  A 1 
ATOM   352  C  CB  . THR A 1 49  ? 5.133   -4.867  -7.860  1.00 93.53 49  A 1 
ATOM   353  O  OG1 . THR A 1 49  ? 3.929   -5.519  -8.173  1.00 79.39 49  A 1 
ATOM   354  C  CG2 . THR A 1 49  ? 6.153   -5.942  -7.521  1.00 78.33 49  A 1 
ATOM   355  N  N   . LEU A 1 50  ? 4.664   -1.703  -7.728  1.00 95.24 50  A 1 
ATOM   356  C  CA  . LEU A 1 50  ? 3.944   -0.553  -8.253  1.00 94.91 50  A 1 
ATOM   357  C  C   . LEU A 1 50  ? 3.942   -0.620  -9.775  1.00 93.51 50  A 1 
ATOM   358  O  O   . LEU A 1 50  ? 5.001   -0.797  -10.391 1.00 91.15 50  A 1 
ATOM   359  C  CB  . LEU A 1 50  ? 4.568   0.755   -7.744  1.00 94.66 50  A 1 
ATOM   360  C  CG  . LEU A 1 50  ? 4.593   0.899   -6.212  1.00 93.86 50  A 1 
ATOM   361  C  CD1 . LEU A 1 50  ? 5.277   2.210   -5.835  1.00 91.69 50  A 1 
ATOM   362  C  CD2 . LEU A 1 50  ? 3.199   0.897   -5.597  1.00 90.86 50  A 1 
ATOM   363  N  N   . ASP A 1 51  ? 2.759   -0.478  -10.357 1.00 93.01 51  A 1 
ATOM   364  C  CA  . ASP A 1 51  ? 2.603   -0.277  -11.786 1.00 91.09 51  A 1 
ATOM   365  C  C   . ASP A 1 51  ? 2.946   1.172   -12.167 1.00 91.33 51  A 1 
ATOM   366  O  O   . ASP A 1 51  ? 3.155   2.039   -11.321 1.00 83.92 51  A 1 
ATOM   367  C  CB  . ASP A 1 51  ? 1.180   -0.671  -12.225 1.00 86.69 51  A 1 
ATOM   368  C  CG  . ASP A 1 51  ? 0.909   -2.167  -12.113 1.00 83.91 51  A 1 
ATOM   369  O  OD1 . ASP A 1 51  ? 1.874   -2.966  -12.177 1.00 77.45 51  A 1 
ATOM   370  O  OD2 . ASP A 1 51  ? -0.270  -2.562  -11.979 1.00 78.80 51  A 1 
ATOM   371  N  N   . GLY A 1 52  ? 3.014   1.431   -13.456 1.00 90.00 52  A 1 
ATOM   372  C  CA  . GLY A 1 52  ? 3.313   2.752   -13.965 1.00 90.16 52  A 1 
ATOM   373  C  C   . GLY A 1 52  ? 4.791   3.138   -13.858 1.00 91.61 52  A 1 
ATOM   374  O  O   . GLY A 1 52  ? 5.695   2.303   -13.824 1.00 86.68 52  A 1 
ATOM   375  N  N   . THR A 1 53  ? 5.016   4.445   -13.857 1.00 92.66 53  A 1 
ATOM   376  C  CA  . THR A 1 53  ? 6.347   5.070   -13.817 1.00 92.79 53  A 1 
ATOM   377  C  C   . THR A 1 53  ? 6.517   5.849   -12.506 1.00 92.54 53  A 1 
ATOM   378  O  O   . THR A 1 53  ? 5.735   5.700   -11.568 1.00 88.29 53  A 1 
ATOM   379  C  CB  . THR A 1 53  ? 6.550   5.978   -15.055 1.00 91.65 53  A 1 
ATOM   380  O  OG1 . THR A 1 53  ? 5.686   7.085   -14.987 1.00 85.27 53  A 1 
ATOM   381  C  CG2 . THR A 1 53  ? 6.303   5.266   -16.378 1.00 86.55 53  A 1 
ATOM   382  N  N   . GLY A 1 54  ? 7.511   6.721   -12.434 1.00 92.78 54  A 1 
ATOM   383  C  CA  . GLY A 1 54  ? 7.640   7.662   -11.316 1.00 92.88 54  A 1 
ATOM   384  C  C   . GLY A 1 54  ? 6.537   8.729   -11.243 1.00 94.82 54  A 1 
ATOM   385  O  O   . GLY A 1 54  ? 6.423   9.394   -10.217 1.00 92.44 54  A 1 
ATOM   386  N  N   . ARG A 1 55  ? 5.710   8.888   -12.284 1.00 95.71 55  A 1 
ATOM   387  C  CA  . ARG A 1 55  ? 4.596   9.844   -12.305 1.00 95.71 55  A 1 
ATOM   388  C  C   . ARG A 1 55  ? 3.524   9.434   -11.305 1.00 96.08 55  A 1 
ATOM   389  O  O   . ARG A 1 55  ? 3.253   8.248   -11.150 1.00 93.97 55  A 1 
ATOM   390  C  CB  . ARG A 1 55  ? 3.973   9.946   -13.706 1.00 94.18 55  A 1 
ATOM   391  C  CG  . ARG A 1 55  ? 4.982   10.318  -14.800 1.00 92.80 55  A 1 
ATOM   392  C  CD  . ARG A 1 55  ? 4.284   10.434  -16.149 1.00 93.08 55  A 1 
ATOM   393  N  NE  . ARG A 1 55  ? 5.262   10.611  -17.243 1.00 92.60 55  A 1 
ATOM   394  C  CZ  . ARG A 1 55  ? 5.636   9.708   -18.132 1.00 94.72 55  A 1 
ATOM   395  N  NH1 . ARG A 1 55  ? 5.156   8.495   -18.168 1.00 87.82 55  A 1 
ATOM   396  N  NH2 . ARG A 1 55  ? 6.507   10.019  -19.036 1.00 88.31 55  A 1 
ATOM   397  N  N   . THR A 1 56  ? 2.868   10.407  -10.678 1.00 95.62 56  A 1 
ATOM   398  C  CA  . THR A 1 56  ? 1.854   10.142  -9.652  1.00 95.50 56  A 1 
ATOM   399  C  C   . THR A 1 56  ? 0.626   9.427   -10.229 1.00 95.97 56  A 1 
ATOM   400  O  O   . THR A 1 56  ? 0.117   8.485   -9.618  1.00 94.44 56  A 1 
ATOM   401  C  CB  . THR A 1 56  ? 1.417   11.449  -8.984  1.00 95.21 56  A 1 
ATOM   402  O  OG1 . THR A 1 56  ? 2.546   12.160  -8.546  1.00 89.83 56  A 1 
ATOM   403  C  CG2 . THR A 1 56  ? 0.543   11.200  -7.759  1.00 90.82 56  A 1 
ATOM   404  N  N   . ASN A 1 57  ? 0.175   9.827   -11.406 1.00 95.23 57  A 1 
ATOM   405  C  CA  . ASN A 1 57  ? -0.903  9.139   -12.115 1.00 95.56 57  A 1 
ATOM   406  C  C   . ASN A 1 57  ? -0.377  7.828   -12.727 1.00 95.31 57  A 1 
ATOM   407  O  O   . ASN A 1 57  ? 0.608   7.817   -13.460 1.00 92.22 57  A 1 
ATOM   408  C  CB  . ASN A 1 57  ? -1.518  10.060  -13.165 1.00 95.01 57  A 1 
ATOM   409  C  CG  . ASN A 1 57  ? -2.332  11.185  -12.547 1.00 95.00 57  A 1 
ATOM   410  O  OD1 . ASN A 1 57  ? -1.827  12.248  -12.242 1.00 86.81 57  A 1 
ATOM   411  N  ND2 . ASN A 1 57  ? -3.608  10.986  -12.337 1.00 86.89 57  A 1 
ATOM   412  N  N   . GLY A 1 58  ? -1.061  6.729   -12.429 1.00 94.82 58  A 1 
ATOM   413  C  CA  . GLY A 1 58  ? -0.721  5.390   -12.899 1.00 94.04 58  A 1 
ATOM   414  C  C   . GLY A 1 58  ? 0.080   4.544   -11.908 1.00 94.51 58  A 1 
ATOM   415  O  O   . GLY A 1 58  ? 0.363   3.389   -12.217 1.00 91.13 58  A 1 
ATOM   416  N  N   . GLN A 1 59  ? 0.424   5.069   -10.735 1.00 95.42 59  A 1 
ATOM   417  C  CA  . GLN A 1 59  ? 1.061   4.301   -9.667  1.00 95.20 59  A 1 
ATOM   418  C  C   . GLN A 1 59  ? 0.031   3.450   -8.912  1.00 95.52 59  A 1 
ATOM   419  O  O   . GLN A 1 59  ? -0.380  3.764   -7.791  1.00 92.79 59  A 1 
ATOM   420  C  CB  . GLN A 1 59  ? 1.836   5.218   -8.705  1.00 93.73 59  A 1 
ATOM   421  C  CG  . GLN A 1 59  ? 3.095   5.827   -9.334  1.00 88.01 59  A 1 
ATOM   422  C  CD  . GLN A 1 59  ? 3.948   6.578   -8.318  1.00 86.55 59  A 1 
ATOM   423  O  OE1 . GLN A 1 59  ? 3.724   6.581   -7.114  1.00 77.27 59  A 1 
ATOM   424  N  NE2 . GLN A 1 59  ? 4.991   7.249   -8.755  1.00 75.51 59  A 1 
ATOM   425  N  N   . ASP A 1 60  ? -0.364  2.338   -9.523  1.00 95.64 60  A 1 
ATOM   426  C  CA  . ASP A 1 60  ? -1.255  1.356   -8.920  1.00 95.34 60  A 1 
ATOM   427  C  C   . ASP A 1 60  ? -0.468  0.309   -8.126  1.00 95.69 60  A 1 
ATOM   428  O  O   . ASP A 1 60  ? 0.631   -0.103  -8.497  1.00 93.50 60  A 1 
ATOM   429  C  CB  . ASP A 1 60  ? -2.137  0.711   -10.002 1.00 93.24 60  A 1 
ATOM   430  C  CG  . ASP A 1 60  ? -3.277  1.622   -10.463 1.00 91.00 60  A 1 
ATOM   431  O  OD1 . ASP A 1 60  ? -3.777  2.418   -9.638  1.00 86.02 60  A 1 
ATOM   432  O  OD2 . ASP A 1 60  ? -3.725  1.491   -11.623 1.00 86.76 60  A 1 
ATOM   433  N  N   . VAL A 1 61  ? -1.047  -0.153  -7.007  1.00 96.62 61  A 1 
ATOM   434  C  CA  . VAL A 1 61  ? -0.391  -1.104  -6.101  1.00 96.92 61  A 1 
ATOM   435  C  C   . VAL A 1 61  ? -0.808  -2.538  -6.400  1.00 96.83 61  A 1 
ATOM   436  O  O   . VAL A 1 61  ? -1.989  -2.829  -6.569  1.00 95.21 61  A 1 
ATOM   437  C  CB  . VAL A 1 61  ? -0.608  -0.705  -4.630  1.00 95.38 61  A 1 
ATOM   438  C  CG1 . VAL A 1 61  ? -2.012  -0.953  -4.105  1.00 86.38 61  A 1 
ATOM   439  C  CG2 . VAL A 1 61  ? 0.399   -1.415  -3.727  1.00 85.56 61  A 1 
ATOM   440  N  N   . ASN A 1 62  ? 0.154   -3.457  -6.395  1.00 96.56 62  A 1 
ATOM   441  C  CA  . ASN A 1 62  ? -0.079  -4.894  -6.414  1.00 96.38 62  A 1 
ATOM   442  C  C   . ASN A 1 62  ? 0.439   -5.522  -5.123  1.00 96.99 62  A 1 
ATOM   443  O  O   . ASN A 1 62  ? 1.560   -5.258  -4.701  1.00 96.20 62  A 1 
ATOM   444  C  CB  . ASN A 1 62  ? 0.586   -5.539  -7.638  1.00 94.78 62  A 1 
ATOM   445  C  CG  . ASN A 1 62  ? 0.157   -4.930  -8.950  1.00 93.04 62  A 1 
ATOM   446  O  OD1 . ASN A 1 62  ? -0.796  -5.359  -9.569  1.00 83.41 62  A 1 
ATOM   447  N  ND2 . ASN A 1 62  ? 0.877   -3.937  -9.430  1.00 82.18 62  A 1 
ATOM   448  N  N   . MET A 1 63  ? -0.371  -6.398  -4.502  1.00 96.92 63  A 1 
ATOM   449  C  CA  . MET A 1 63  ? -0.009  -7.122  -3.284  1.00 97.53 63  A 1 
ATOM   450  C  C   . MET A 1 63  ? -0.814  -8.418  -3.165  1.00 97.54 63  A 1 
ATOM   451  O  O   . MET A 1 63  ? -2.002  -8.460  -3.479  1.00 96.43 63  A 1 
ATOM   452  C  CB  . MET A 1 63  ? -0.233  -6.210  -2.069  1.00 97.21 63  A 1 
ATOM   453  C  CG  . MET A 1 63  ? 0.239   -6.846  -0.752  1.00 96.76 63  A 1 
ATOM   454  S  SD  . MET A 1 63  ? 0.074   -5.802  0.730   1.00 96.93 63  A 1 
ATOM   455  C  CE  . MET A 1 63  ? -1.722  -5.643  0.834   1.00 92.92 63  A 1 
ATOM   456  N  N   . ARG A 1 64  ? -0.182  -9.474  -2.652  1.00 97.23 64  A 1 
ATOM   457  C  CA  . ARG A 1 64  ? -0.839  -10.770 -2.406  1.00 97.35 64  A 1 
ATOM   458  C  C   . ARG A 1 64  ? -1.572  -11.345 -3.629  1.00 97.04 64  A 1 
ATOM   459  O  O   . ARG A 1 64  ? -2.573  -12.038 -3.487  1.00 93.86 64  A 1 
ATOM   460  C  CB  . ARG A 1 64  ? -1.731  -10.672 -1.155  1.00 96.47 64  A 1 
ATOM   461  C  CG  . ARG A 1 64  ? -0.946  -10.645 0.174   1.00 93.70 64  A 1 
ATOM   462  C  CD  . ARG A 1 64  ? -0.633  -12.066 0.625   1.00 93.06 64  A 1 
ATOM   463  N  NE  . ARG A 1 64  ? 0.130   -12.098 1.883   1.00 93.61 64  A 1 
ATOM   464  C  CZ  . ARG A 1 64  ? -0.180  -12.739 2.998   1.00 95.33 64  A 1 
ATOM   465  N  NH1 . ARG A 1 64  ? -1.281  -13.409 3.163   1.00 87.94 64  A 1 
ATOM   466  N  NH2 . ARG A 1 64  ? 0.647   -12.729 3.989   1.00 88.96 64  A 1 
ATOM   467  N  N   . GLY A 1 65  ? -1.069  -11.077 -4.821  1.00 96.03 65  A 1 
ATOM   468  C  CA  . GLY A 1 65  ? -1.631  -11.552 -6.081  1.00 95.41 65  A 1 
ATOM   469  C  C   . GLY A 1 65  ? -2.794  -10.721 -6.625  1.00 95.99 65  A 1 
ATOM   470  O  O   . GLY A 1 65  ? -3.423  -11.149 -7.590  1.00 93.81 65  A 1 
ATOM   471  N  N   . TYR A 1 66  ? -3.072  -9.579  -6.023  1.00 96.51 66  A 1 
ATOM   472  C  CA  . TYR A 1 66  ? -4.105  -8.641  -6.468  1.00 96.88 66  A 1 
ATOM   473  C  C   . TYR A 1 66  ? -3.503  -7.326  -6.947  1.00 96.61 66  A 1 
ATOM   474  O  O   . TYR A 1 66  ? -2.532  -6.841  -6.377  1.00 94.94 66  A 1 
ATOM   475  C  CB  . TYR A 1 66  ? -5.114  -8.410  -5.344  1.00 97.09 66  A 1 
ATOM   476  C  CG  . TYR A 1 66  ? -5.948  -9.630  -5.051  1.00 97.59 66  A 1 
ATOM   477  C  CD1 . TYR A 1 66  ? -7.103  -9.895  -5.818  1.00 96.56 66  A 1 
ATOM   478  C  CD2 . TYR A 1 66  ? -5.559  -10.538 -4.046  1.00 96.40 66  A 1 
ATOM   479  C  CE1 . TYR A 1 66  ? -7.862  -11.046 -5.587  1.00 96.30 66  A 1 
ATOM   480  C  CE2 . TYR A 1 66  ? -6.319  -11.701 -3.808  1.00 96.34 66  A 1 
ATOM   481  C  CZ  . TYR A 1 66  ? -7.468  -11.944 -4.587  1.00 97.25 66  A 1 
ATOM   482  O  OH  . TYR A 1 66  ? -8.204  -13.082 -4.365  1.00 96.87 66  A 1 
ATOM   483  N  N   . ASP A 1 67  ? -4.124  -6.754  -7.965  1.00 96.00 67  A 1 
ATOM   484  C  CA  . ASP A 1 67  ? -3.897  -5.376  -8.394  1.00 95.66 67  A 1 
ATOM   485  C  C   . ASP A 1 67  ? -4.680  -4.377  -7.508  1.00 96.42 67  A 1 
ATOM   486  O  O   . ASP A 1 67  ? -5.311  -4.756  -6.512  1.00 95.70 67  A 1 
ATOM   487  C  CB  . ASP A 1 67  ? -4.222  -5.248  -9.891  1.00 93.72 67  A 1 
ATOM   488  C  CG  . ASP A 1 67  ? -5.693  -5.457  -10.277 1.00 92.98 67  A 1 
ATOM   489  O  OD1 . ASP A 1 67  ? -6.600  -5.308  -9.427  1.00 89.65 67  A 1 
ATOM   490  O  OD2 . ASP A 1 67  ? -5.965  -5.753  -11.461 1.00 87.92 67  A 1 
ATOM   491  N  N   . HIS A 1 68  ? -4.668  -3.102  -7.881  1.00 95.50 68  A 1 
ATOM   492  C  CA  . HIS A 1 68  ? -5.328  -2.017  -7.142  1.00 96.27 68  A 1 
ATOM   493  C  C   . HIS A 1 68  ? -6.827  -2.250  -6.866  1.00 96.82 68  A 1 
ATOM   494  O  O   . HIS A 1 68  ? -7.368  -1.717  -5.894  1.00 96.03 68  A 1 
ATOM   495  C  CB  . HIS A 1 68  ? -5.142  -0.707  -7.915  1.00 95.36 68  A 1 
ATOM   496  C  CG  . HIS A 1 68  ? -5.890  -0.644  -9.212  1.00 94.93 68  A 1 
ATOM   497  N  ND1 . HIS A 1 68  ? -5.449  -1.079  -10.443 1.00 84.27 68  A 1 
ATOM   498  C  CD2 . HIS A 1 68  ? -7.165  -0.162  -9.420  1.00 86.73 68  A 1 
ATOM   499  C  CE1 . HIS A 1 68  ? -6.419  -0.856  -11.351 1.00 88.17 68  A 1 
ATOM   500  N  NE2 . HIS A 1 68  ? -7.480  -0.304  -10.765 1.00 90.23 68  A 1 
ATOM   501  N  N   . ARG A 1 69  ? -7.510  -3.080  -7.656  1.00 96.21 69  A 1 
ATOM   502  C  CA  . ARG A 1 69  ? -8.936  -3.388  -7.460  1.00 96.29 69  A 1 
ATOM   503  C  C   . ARG A 1 69  ? -9.165  -4.345  -6.297  1.00 96.78 69  A 1 
ATOM   504  O  O   . ARG A 1 69  ? -10.248 -4.368  -5.711  1.00 94.81 69  A 1 
ATOM   505  C  CB  . ARG A 1 69  ? -9.513  -3.963  -8.753  1.00 94.80 69  A 1 
ATOM   506  C  CG  . ARG A 1 69  ? -9.410  -2.969  -9.923  1.00 92.78 69  A 1 
ATOM   507  C  CD  . ARG A 1 69  ? -9.838  -3.612  -11.247 1.00 90.48 69  A 1 
ATOM   508  N  NE  . ARG A 1 69  ? -8.851  -4.605  -11.686 1.00 86.03 69  A 1 
ATOM   509  C  CZ  . ARG A 1 69  ? -8.874  -5.267  -12.838 1.00 83.30 69  A 1 
ATOM   510  N  NH1 . ARG A 1 69  ? -9.835  -5.094  -13.703 1.00 76.01 69  A 1 
ATOM   511  N  NH2 . ARG A 1 69  ? -7.927  -6.101  -13.114 1.00 76.64 69  A 1 
ATOM   512  N  N   . GLY A 1 70  ? -8.146  -5.124  -5.939  1.00 96.51 70  A 1 
ATOM   513  C  CA  . GLY A 1 70  ? -8.153  -6.101  -4.860  1.00 97.02 70  A 1 
ATOM   514  C  C   . GLY A 1 70  ? -7.305  -5.725  -3.643  1.00 97.65 70  A 1 
ATOM   515  O  O   . GLY A 1 70  ? -7.265  -6.480  -2.673  1.00 96.50 70  A 1 
ATOM   516  N  N   . VAL A 1 71  ? -6.641  -4.580  -3.670  1.00 97.42 71  A 1 
ATOM   517  C  CA  . VAL A 1 71  ? -5.889  -4.024  -2.536  1.00 97.79 71  A 1 
ATOM   518  C  C   . VAL A 1 71  ? -6.528  -2.698  -2.134  1.00 97.67 71  A 1 
ATOM   519  O  O   . VAL A 1 71  ? -6.443  -1.703  -2.840  1.00 96.72 71  A 1 
ATOM   520  C  CB  . VAL A 1 71  ? -4.395  -3.843  -2.864  1.00 97.26 71  A 1 
ATOM   521  C  CG1 . VAL A 1 71  ? -3.631  -3.331  -1.637  1.00 95.59 71  A 1 
ATOM   522  C  CG2 . VAL A 1 71  ? -3.760  -5.171  -3.287  1.00 96.15 71  A 1 
ATOM   523  N  N   . LEU A 1 72  ? -7.184  -2.686  -0.981  1.00 97.62 72  A 1 
ATOM   524  C  CA  . LEU A 1 72  ? -7.864  -1.485  -0.510  1.00 97.80 72  A 1 
ATOM   525  C  C   . LEU A 1 72  ? -6.851  -0.471  0.029   1.00 97.91 72  A 1 
ATOM   526  O  O   . LEU A 1 72  ? -6.075  -0.785  0.919   1.00 97.56 72  A 1 
ATOM   527  C  CB  . LEU A 1 72  ? -8.913  -1.878  0.538   1.00 97.55 72  A 1 
ATOM   528  C  CG  . LEU A 1 72  ? -9.722  -0.690  1.093   1.00 97.19 72  A 1 
ATOM   529  C  CD1 . LEU A 1 72  ? -10.560 -0.010  0.012   1.00 95.96 72  A 1 
ATOM   530  C  CD2 . LEU A 1 72  ? -10.672 -1.183  2.177   1.00 95.73 72  A 1 
ATOM   531  N  N   . VAL A 1 73  ? -6.939  0.763   -0.453  1.00 97.95 73  A 1 
ATOM   532  C  CA  . VAL A 1 73  ? -6.192  1.893   0.110   1.00 98.05 73  A 1 
ATOM   533  C  C   . VAL A 1 73  ? -7.150  2.778   0.907   1.00 97.93 73  A 1 
ATOM   534  O  O   . VAL A 1 73  ? -8.250  3.084   0.451   1.00 97.34 73  A 1 
ATOM   535  C  CB  . VAL A 1 73  ? -5.435  2.675   -0.973  1.00 97.71 73  A 1 
ATOM   536  C  CG1 . VAL A 1 73  ? -4.634  3.836   -0.370  1.00 96.40 73  A 1 
ATOM   537  C  CG2 . VAL A 1 73  ? -4.447  1.761   -1.713  1.00 96.75 73  A 1 
ATOM   538  N  N   . LEU A 1 74  ? -6.732  3.180   2.106   1.00 97.93 74  A 1 
ATOM   539  C  CA  . LEU A 1 74  ? -7.453  4.108   2.969   1.00 98.04 74  A 1 
ATOM   540  C  C   . LEU A 1 74  ? -6.588  5.331   3.260   1.00 98.10 74  A 1 
ATOM   541  O  O   . LEU A 1 74  ? -5.389  5.213   3.488   1.00 97.64 74  A 1 
ATOM   542  C  CB  . LEU A 1 74  ? -7.839  3.418   4.297   1.00 97.77 74  A 1 
ATOM   543  C  CG  . LEU A 1 74  ? -8.664  2.123   4.183   1.00 97.23 74  A 1 
ATOM   544  C  CD1 . LEU A 1 74  ? -8.885  1.526   5.571   1.00 96.05 74  A 1 
ATOM   545  C  CD2 . LEU A 1 74  ? -10.035 2.362   3.553   1.00 95.42 74  A 1 
ATOM   546  N  N   . VAL A 1 75  ? -7.228  6.496   3.331   1.00 98.10 75  A 1 
ATOM   547  C  CA  . VAL A 1 75  ? -6.638  7.699   3.923   1.00 98.26 75  A 1 
ATOM   548  C  C   . VAL A 1 75  ? -7.586  8.195   5.009   1.00 98.11 75  A 1 
ATOM   549  O  O   . VAL A 1 75  ? -8.758  8.439   4.735   1.00 97.46 75  A 1 
ATOM   550  C  CB  . VAL A 1 75  ? -6.347  8.796   2.882   1.00 98.04 75  A 1 
ATOM   551  C  CG1 . VAL A 1 75  ? -5.716  10.017  3.553   1.00 97.08 75  A 1 
ATOM   552  C  CG2 . VAL A 1 75  ? -5.386  8.301   1.807   1.00 97.32 75  A 1 
ATOM   553  N  N   . ASP A 1 76  ? -7.101  8.299   6.233   1.00 98.07 76  A 1 
ATOM   554  C  CA  . ASP A 1 76  ? -7.892  8.642   7.424   1.00 97.87 76  A 1 
ATOM   555  C  C   . ASP A 1 76  ? -9.203  7.838   7.530   1.00 97.80 76  A 1 
ATOM   556  O  O   . ASP A 1 76  ? -10.274 8.342   7.888   1.00 96.43 76  A 1 
ATOM   557  C  CB  . ASP A 1 76  ? -8.087  10.169  7.505   1.00 97.51 76  A 1 
ATOM   558  C  CG  . ASP A 1 76  ? -6.776  10.931  7.670   1.00 97.16 76  A 1 
ATOM   559  O  OD1 . ASP A 1 76  ? -5.961  10.546  8.540   1.00 94.89 76  A 1 
ATOM   560  O  OD2 . ASP A 1 76  ? -6.583  11.947  6.974   1.00 95.04 76  A 1 
ATOM   561  N  N   . GLY A 1 77  ? -9.125  6.540   7.176   1.00 97.15 77  A 1 
ATOM   562  C  CA  . GLY A 1 77  ? -10.242 5.596   7.227   1.00 97.05 77  A 1 
ATOM   563  C  C   . GLY A 1 77  ? -11.232 5.664   6.060   1.00 97.56 77  A 1 
ATOM   564  O  O   . GLY A 1 77  ? -12.221 4.933   6.070   1.00 96.34 77  A 1 
ATOM   565  N  N   . VAL A 1 78  ? -10.991 6.506   5.056   1.00 97.66 78  A 1 
ATOM   566  C  CA  . VAL A 1 78  ? -11.825 6.613   3.848   1.00 97.71 78  A 1 
ATOM   567  C  C   . VAL A 1 78  ? -11.136 5.915   2.676   1.00 97.88 78  A 1 
ATOM   568  O  O   . VAL A 1 78  ? -9.957  6.139   2.416   1.00 97.08 78  A 1 
ATOM   569  C  CB  . VAL A 1 78  ? -12.160 8.073   3.508   1.00 97.26 78  A 1 
ATOM   570  C  CG1 . VAL A 1 78  ? -12.968 8.217   2.221   1.00 95.27 78  A 1 
ATOM   571  C  CG2 . VAL A 1 78  ? -12.994 8.673   4.640   1.00 95.73 78  A 1 
ATOM   572  N  N   . ARG A 1 79  ? -11.895 5.063   1.963   1.00 97.62 79  A 1 
ATOM   573  C  CA  . ARG A 1 79  ? -11.387 4.351   0.790   1.00 97.35 79  A 1 
ATOM   574  C  C   . ARG A 1 79  ? -10.965 5.313   -0.319  1.00 97.38 79  A 1 
ATOM   575  O  O   . ARG A 1 79  ? -11.644 6.302   -0.597  1.00 95.36 79  A 1 
ATOM   576  C  CB  . ARG A 1 79  ? -12.408 3.322   0.295   1.00 95.41 79  A 1 
ATOM   577  C  CG  . ARG A 1 79  ? -13.733 3.936   -0.215  1.00 90.43 79  A 1 
ATOM   578  C  CD  . ARG A 1 79  ? -14.706 2.863   -0.729  1.00 92.62 79  A 1 
ATOM   579  N  NE  . ARG A 1 79  ? -14.994 1.855   0.298   1.00 91.27 79  A 1 
ATOM   580  C  CZ  . ARG A 1 79  ? -14.846 0.543   0.189   1.00 93.83 79  A 1 
ATOM   581  N  NH1 . ARG A 1 79  ? -14.534 -0.040  -0.926  1.00 82.04 79  A 1 
ATOM   582  N  NH2 . ARG A 1 79  ? -14.996 -0.211  1.239   1.00 85.61 79  A 1 
ATOM   583  N  N   . GLN A 1 80  ? -9.859  4.966   -0.950  1.00 97.05 80  A 1 
ATOM   584  C  CA  . GLN A 1 80  ? -9.322  5.614   -2.133  1.00 95.59 80  A 1 
ATOM   585  C  C   . GLN A 1 80  ? -9.483  4.689   -3.348  1.00 93.01 80  A 1 
ATOM   586  O  O   . GLN A 1 80  ? -9.884  3.528   -3.216  1.00 84.02 80  A 1 
ATOM   587  C  CB  . GLN A 1 80  ? -7.840  5.982   -1.912  1.00 94.89 80  A 1 
ATOM   588  C  CG  . GLN A 1 80  ? -7.551  6.719   -0.597  1.00 94.89 80  A 1 
ATOM   589  C  CD  . GLN A 1 80  ? -8.310  8.033   -0.480  1.00 95.96 80  A 1 
ATOM   590  O  OE1 . GLN A 1 80  ? -8.128  8.956   -1.260  1.00 89.36 80  A 1 
ATOM   591  N  NE2 . GLN A 1 80  ? -9.183  8.166   0.488   1.00 89.74 80  A 1 
ATOM   592  N  N   . GLY A 1 81  ? -9.125  5.162   -4.506  1.00 91.76 81  A 1 
ATOM   593  C  CA  . GLY A 1 81  ? -9.110  4.374   -5.736  1.00 91.45 81  A 1 
ATOM   594  C  C   . GLY A 1 81  ? -10.242 4.749   -6.687  1.00 94.07 81  A 1 
ATOM   595  O  O   . GLY A 1 81  ? -11.367 5.055   -6.293  1.00 88.09 81  A 1 
ATOM   596  N  N   . THR A 1 82  ? -9.884  4.687   -7.954  1.00 93.12 82  A 1 
ATOM   597  C  CA  . THR A 1 82  ? -10.735 4.942   -9.117  1.00 93.81 82  A 1 
ATOM   598  C  C   . THR A 1 82  ? -10.521 3.808   -10.114 1.00 93.54 82  A 1 
ATOM   599  O  O   . THR A 1 82  ? -9.618  2.987   -9.935  1.00 91.02 82  A 1 
ATOM   600  C  CB  . THR A 1 82  ? -10.384 6.312   -9.740  1.00 93.17 82  A 1 
ATOM   601  O  OG1 . THR A 1 82  ? -8.994  6.436   -9.968  1.00 88.81 82  A 1 
ATOM   602  C  CG2 . THR A 1 82  ? -10.769 7.484   -8.852  1.00 89.53 82  A 1 
ATOM   603  N  N   . ASP A 1 83  ? -11.331 3.743   -11.163 1.00 93.55 83  A 1 
ATOM   604  C  CA  . ASP A 1 83  ? -11.164 2.773   -12.254 1.00 92.54 83  A 1 
ATOM   605  C  C   . ASP A 1 83  ? -11.061 3.510   -13.594 1.00 92.98 83  A 1 
ATOM   606  O  O   . ASP A 1 83  ? -11.982 3.556   -14.402 1.00 89.44 83  A 1 
ATOM   607  C  CB  . ASP A 1 83  ? -12.275 1.723   -12.207 1.00 90.76 83  A 1 
ATOM   608  C  CG  . ASP A 1 83  ? -12.051 0.589   -13.209 1.00 86.36 83  A 1 
ATOM   609  O  OD1 . ASP A 1 83  ? -10.885 0.294   -13.529 1.00 82.28 83  A 1 
ATOM   610  O  OD2 . ASP A 1 83  ? -13.059 -0.027  -13.613 1.00 82.45 83  A 1 
ATOM   611  N  N   . THR A 1 84  ? -9.917  4.159   -13.790 1.00 93.57 84  A 1 
ATOM   612  C  CA  . THR A 1 84  ? -9.647  5.007   -14.956 1.00 92.51 84  A 1 
ATOM   613  C  C   . THR A 1 84  ? -8.789  4.319   -16.021 1.00 91.67 84  A 1 
ATOM   614  O  O   . THR A 1 84  ? -8.564  4.887   -17.090 1.00 86.02 84  A 1 
ATOM   615  C  CB  . THR A 1 84  ? -8.946  6.300   -14.530 1.00 91.93 84  A 1 
ATOM   616  O  OG1 . THR A 1 84  ? -7.726  6.002   -13.901 1.00 88.19 84  A 1 
ATOM   617  C  CG2 . THR A 1 84  ? -9.785  7.128   -13.562 1.00 88.74 84  A 1 
ATOM   618  N  N   . GLY A 1 85  ? -8.295  3.107   -15.733 1.00 90.57 85  A 1 
ATOM   619  C  CA  . GLY A 1 85  ? -7.245  2.450   -16.499 1.00 87.73 85  A 1 
ATOM   620  C  C   . GLY A 1 85  ? -5.861  2.878   -16.004 1.00 89.54 85  A 1 
ATOM   621  O  O   . GLY A 1 85  ? -5.380  2.353   -15.009 1.00 85.02 85  A 1 
ATOM   622  N  N   . ALA A 1 86  ? -5.243  3.834   -16.678 1.00 91.97 86  A 1 
ATOM   623  C  CA  . ALA A 1 86  ? -3.843  4.194   -16.438 1.00 91.32 86  A 1 
ATOM   624  C  C   . ALA A 1 86  ? -3.641  5.479   -15.616 1.00 93.13 86  A 1 
ATOM   625  O  O   . ALA A 1 86  ? -2.526  6.002   -15.573 1.00 89.27 86  A 1 
ATOM   626  C  CB  . ALA A 1 86  ? -3.142  4.264   -17.801 1.00 88.08 86  A 1 
ATOM   627  N  N   . LEU A 1 87  ? -4.698  6.042   -15.021 1.00 94.31 87  A 1 
ATOM   628  C  CA  . LEU A 1 87  ? -4.665  7.369   -14.396 1.00 95.08 87  A 1 
ATOM   629  C  C   . LEU A 1 87  ? -4.829  7.344   -12.880 1.00 95.73 87  A 1 
ATOM   630  O  O   . LEU A 1 87  ? -4.819  8.400   -12.254 1.00 93.64 87  A 1 
ATOM   631  C  CB  . LEU A 1 87  ? -5.744  8.272   -15.024 1.00 94.26 87  A 1 
ATOM   632  C  CG  . LEU A 1 87  ? -5.736  8.356   -16.560 1.00 93.48 87  A 1 
ATOM   633  C  CD1 . LEU A 1 87  ? -6.833  9.308   -17.014 1.00 90.38 87  A 1 
ATOM   634  C  CD2 . LEU A 1 87  ? -4.407  8.859   -17.104 1.00 90.25 87  A 1 
ATOM   635  N  N   . ASN A 1 88  ? -5.011  6.163   -12.285 1.00 95.97 88  A 1 
ATOM   636  C  CA  . ASN A 1 88  ? -5.241  6.031   -10.855 1.00 95.86 88  A 1 
ATOM   637  C  C   . ASN A 1 88  ? -3.996  6.417   -10.054 1.00 96.31 88  A 1 
ATOM   638  O  O   . ASN A 1 88  ? -2.895  6.538   -10.579 1.00 94.43 88  A 1 
ATOM   639  C  CB  . ASN A 1 88  ? -5.684  4.596   -10.512 1.00 94.51 88  A 1 
ATOM   640  C  CG  . ASN A 1 88  ? -6.745  4.030   -11.430 1.00 94.93 88  A 1 
ATOM   641  O  OD1 . ASN A 1 88  ? -7.760  4.637   -11.703 1.00 88.82 88  A 1 
ATOM   642  N  ND2 . ASN A 1 88  ? -6.498  2.847   -11.948 1.00 87.90 88  A 1 
ATOM   643  N  N   . GLY A 1 89  ? -4.190  6.605   -8.762  1.00 95.82 89  A 1 
ATOM   644  C  CA  . GLY A 1 89  ? -3.101  6.869   -7.838  1.00 96.12 89  A 1 
ATOM   645  C  C   . GLY A 1 89  ? -3.604  7.065   -6.416  1.00 97.02 89  A 1 
ATOM   646  O  O   . GLY A 1 89  ? -4.806  7.121   -6.148  1.00 95.40 89  A 1 
ATOM   647  N  N   . THR A 1 90  ? -2.664  7.189   -5.486  1.00 96.49 90  A 1 
ATOM   648  C  CA  . THR A 1 90  ? -2.950  7.622   -4.117  1.00 97.07 90  A 1 
ATOM   649  C  C   . THR A 1 90  ? -2.552  9.083   -3.982  1.00 97.52 90  A 1 
ATOM   650  O  O   . THR A 1 90  ? -1.379  9.410   -3.786  1.00 96.33 90  A 1 
ATOM   651  C  CB  . THR A 1 90  ? -2.236  6.732   -3.092  1.00 96.34 90  A 1 
ATOM   652  O  OG1 . THR A 1 90  ? -2.583  5.383   -3.305  1.00 92.95 90  A 1 
ATOM   653  C  CG2 . THR A 1 90  ? -2.653  7.082   -1.671  1.00 93.82 90  A 1 
ATOM   654  N  N   . PHE A 1 91  ? -3.524  9.972   -4.100  1.00 97.43 91  A 1 
ATOM   655  C  CA  . PHE A 1 91  ? -3.318  11.412  -4.189  1.00 97.78 91  A 1 
ATOM   656  C  C   . PHE A 1 91  ? -3.145  12.051  -2.804  1.00 97.83 91  A 1 
ATOM   657  O  O   . PHE A 1 91  ? -4.036  12.707  -2.268  1.00 96.70 91  A 1 
ATOM   658  C  CB  . PHE A 1 91  ? -4.441  12.035  -5.028  1.00 97.40 91  A 1 
ATOM   659  C  CG  . PHE A 1 91  ? -4.637  11.391  -6.389  1.00 97.74 91  A 1 
ATOM   660  C  CD1 . PHE A 1 91  ? -3.579  11.317  -7.302  1.00 96.59 91  A 1 
ATOM   661  C  CD2 . PHE A 1 91  ? -5.878  10.822  -6.722  1.00 96.42 91  A 1 
ATOM   662  C  CE1 . PHE A 1 91  ? -3.752  10.675  -8.537  1.00 95.87 91  A 1 
ATOM   663  C  CE2 . PHE A 1 91  ? -6.058  10.191  -7.954  1.00 95.71 91  A 1 
ATOM   664  C  CZ  . PHE A 1 91  ? -4.993  10.112  -8.869  1.00 96.68 91  A 1 
ATOM   665  N  N   . LEU A 1 92  ? -1.982  11.806  -2.222  1.00 98.08 92  A 1 
ATOM   666  C  CA  . LEU A 1 92  ? -1.588  12.298  -0.908  1.00 98.00 92  A 1 
ATOM   667  C  C   . LEU A 1 92  ? -0.062  12.489  -0.888  1.00 97.92 92  A 1 
ATOM   668  O  O   . LEU A 1 92  ? 0.679   11.535  -1.108  1.00 96.79 92  A 1 
ATOM   669  C  CB  . LEU A 1 92  ? -2.058  11.278  0.141   1.00 97.72 92  A 1 
ATOM   670  C  CG  . LEU A 1 92  ? -1.669  11.615  1.585   1.00 97.51 92  A 1 
ATOM   671  C  CD1 . LEU A 1 92  ? -2.327  12.901  2.073   1.00 96.22 92  A 1 
ATOM   672  C  CD2 . LEU A 1 92  ? -2.130  10.475  2.510   1.00 95.79 92  A 1 
ATOM   673  N  N   . ASP A 1 93  ? 0.400   13.700  -0.606  1.00 98.04 93  A 1 
ATOM   674  C  CA  . ASP A 1 93  ? 1.832   13.977  -0.515  1.00 97.97 93  A 1 
ATOM   675  C  C   . ASP A 1 93  ? 2.422   13.371  0.777   1.00 97.94 93  A 1 
ATOM   676  O  O   . ASP A 1 93  ? 1.812   13.494  1.844   1.00 97.51 93  A 1 
ATOM   677  C  CB  . ASP A 1 93  ? 2.108   15.480  -0.610  1.00 97.48 93  A 1 
ATOM   678  C  CG  . ASP A 1 93  ? 3.618   15.731  -0.706  1.00 96.37 93  A 1 
ATOM   679  O  OD1 . ASP A 1 93  ? 4.278   15.837  0.341   1.00 92.23 93  A 1 
ATOM   680  O  OD2 . ASP A 1 93  ? 4.181   15.727  -1.829  1.00 92.12 93  A 1 
ATOM   681  N  N   . PRO A 1 94  ? 3.615   12.760  0.719   1.00 98.01 94  A 1 
ATOM   682  C  CA  . PRO A 1 94  ? 4.266   12.164  1.883   1.00 97.88 94  A 1 
ATOM   683  C  C   . PRO A 1 94  ? 4.440   13.111  3.068   1.00 97.66 94  A 1 
ATOM   684  O  O   . PRO A 1 94  ? 4.394   12.670  4.207   1.00 95.95 94  A 1 
ATOM   685  C  CB  . PRO A 1 94  ? 5.632   11.684  1.386   1.00 96.77 94  A 1 
ATOM   686  C  CG  . PRO A 1 94  ? 5.394   11.430  -0.090  1.00 94.51 94  A 1 
ATOM   687  C  CD  . PRO A 1 94  ? 4.394   12.510  -0.477  1.00 97.31 94  A 1 
ATOM   688  N  N   . ALA A 1 95  ? 4.588   14.412  2.819   1.00 97.25 95  A 1 
ATOM   689  C  CA  . ALA A 1 95  ? 4.754   15.408  3.872   1.00 96.88 95  A 1 
ATOM   690  C  C   . ALA A 1 95  ? 3.544   15.510  4.824   1.00 97.03 95  A 1 
ATOM   691  O  O   . ALA A 1 95  ? 3.688   15.967  5.960   1.00 95.80 95  A 1 
ATOM   692  C  CB  . ALA A 1 95  ? 5.022   16.760  3.212   1.00 96.30 95  A 1 
ATOM   693  N  N   . LEU A 1 96  ? 2.370   15.074  4.369   1.00 97.41 96  A 1 
ATOM   694  C  CA  . LEU A 1 96  ? 1.146   15.061  5.159   1.00 97.54 96  A 1 
ATOM   695  C  C   . LEU A 1 96  ? 0.868   13.704  5.813   1.00 97.52 96  A 1 
ATOM   696  O  O   . LEU A 1 96  ? -0.140  13.556  6.492   1.00 96.68 96  A 1 
ATOM   697  C  CB  . LEU A 1 96  ? -0.039  15.505  4.274   1.00 97.30 96  A 1 
ATOM   698  C  CG  . LEU A 1 96  ? 0.124   16.869  3.588   1.00 95.98 96  A 1 
ATOM   699  C  CD1 . LEU A 1 96  ? -1.189  17.239  2.911   1.00 93.21 96  A 1 
ATOM   700  C  CD2 . LEU A 1 96  ? 0.475   17.995  4.565   1.00 92.43 96  A 1 
ATOM   701  N  N   . ILE A 1 97  ? 1.742   12.718  5.626   1.00 97.61 97  A 1 
ATOM   702  C  CA  . ILE A 1 97  ? 1.550   11.357  6.135   1.00 97.57 97  A 1 
ATOM   703  C  C   . ILE A 1 97  ? 2.340   11.190  7.429   1.00 96.98 97  A 1 
ATOM   704  O  O   . ILE A 1 97  ? 3.553   11.392  7.449   1.00 95.94 97  A 1 
ATOM   705  C  CB  . ILE A 1 97  ? 1.929   10.309  5.076   1.00 97.71 97  A 1 
ATOM   706  C  CG1 . ILE A 1 97  ? 1.105   10.498  3.781   1.00 97.09 97  A 1 
ATOM   707  C  CG2 . ILE A 1 97  ? 1.723   8.887   5.642   1.00 97.16 97  A 1 
ATOM   708  C  CD1 . ILE A 1 97  ? 1.557   9.619   2.611   1.00 96.05 97  A 1 
ATOM   709  N  N   . LYS A 1 98  ? 1.667   10.763  8.491   1.00 96.00 98  A 1 
ATOM   710  C  CA  . LYS A 1 98  ? 2.348   10.422  9.751   1.00 94.67 98  A 1 
ATOM   711  C  C   . LYS A 1 98  ? 2.711   8.938   9.838   1.00 95.36 98  A 1 
ATOM   712  O  O   . LYS A 1 98  ? 3.715   8.591   10.451  1.00 94.02 98  A 1 
ATOM   713  C  CB  . LYS A 1 98  ? 1.504   10.920  10.942  1.00 90.39 98  A 1 
ATOM   714  C  CG  . LYS A 1 98  ? 0.694   9.838   11.649  1.00 84.24 98  A 1 
ATOM   715  C  CD  . LYS A 1 98  ? -0.203  10.458  12.728  1.00 82.75 98  A 1 
ATOM   716  C  CE  . LYS A 1 98  ? -1.177  9.413   13.252  1.00 73.66 98  A 1 
ATOM   717  N  NZ  . LYS A 1 98  ? -2.267  10.082  13.987  1.00 69.45 98  A 1 
ATOM   718  N  N   . ARG A 1 99  ? 1.854   8.067   9.298   1.00 95.34 99  A 1 
ATOM   719  C  CA  . ARG A 1 99  ? 1.941   6.618   9.486   1.00 95.49 99  A 1 
ATOM   720  C  C   . ARG A 1 99  ? 1.283   5.899   8.321   1.00 96.66 99  A 1 
ATOM   721  O  O   . ARG A 1 99  ? 0.272   6.352   7.798   1.00 95.83 99  A 1 
ATOM   722  C  CB  . ARG A 1 99  ? 1.260   6.276   10.822  1.00 92.18 99  A 1 
ATOM   723  C  CG  . ARG A 1 99  ? 1.250   4.782   11.168  1.00 85.98 99  A 1 
ATOM   724  C  CD  . ARG A 1 99  ? 0.588   4.596   12.528  1.00 85.23 99  A 1 
ATOM   725  N  NE  . ARG A 1 99  ? 0.420   3.180   12.873  1.00 81.86 99  A 1 
ATOM   726  C  CZ  . ARG A 1 99  ? 0.800   2.562   13.970  1.00 80.53 99  A 1 
ATOM   727  N  NH1 . ARG A 1 99  ? 1.486   3.142   14.903  1.00 71.05 99  A 1 
ATOM   728  N  NH2 . ARG A 1 99  ? 0.462   1.326   14.164  1.00 71.40 99  A 1 
ATOM   729  N  N   . VAL A 1 100 ? 1.841   4.730   7.981   1.00 97.16 100 A 1 
ATOM   730  C  CA  . VAL A 1 100 ? 1.243   3.797   7.026   1.00 97.70 100 A 1 
ATOM   731  C  C   . VAL A 1 100 ? 1.234   2.406   7.641   1.00 97.85 100 A 1 
ATOM   732  O  O   . VAL A 1 100 ? 2.260   1.934   8.127   1.00 96.91 100 A 1 
ATOM   733  C  CB  . VAL A 1 100 ? 1.993   3.765   5.684   1.00 96.87 100 A 1 
ATOM   734  C  CG1 . VAL A 1 100 ? 1.186   3.028   4.626   1.00 92.66 100 A 1 
ATOM   735  C  CG2 . VAL A 1 100 ? 2.289   5.172   5.163   1.00 92.95 100 A 1 
ATOM   736  N  N   . GLU A 1 101 ? 0.095   1.732   7.608   1.00 98.03 101 A 1 
ATOM   737  C  CA  . GLU A 1 101 ? -0.019  0.318   7.953   1.00 97.99 101 A 1 
ATOM   738  C  C   . GLU A 1 101 ? -0.336  -0.508  6.715   1.00 98.22 101 A 1 
ATOM   739  O  O   . GLU A 1 101 ? -1.223  -0.171  5.938   1.00 97.73 101 A 1 
ATOM   740  C  CB  . GLU A 1 101 ? -1.076  0.080   9.036   1.00 96.27 101 A 1 
ATOM   741  C  CG  . GLU A 1 101 ? -0.654  0.633   10.394  1.00 91.56 101 A 1 
ATOM   742  C  CD  . GLU A 1 101 ? -1.597  0.224   11.526  1.00 93.56 101 A 1 
ATOM   743  O  OE1 . GLU A 1 101 ? -1.711  0.986   12.498  1.00 88.46 101 A 1 
ATOM   744  O  OE2 . GLU A 1 101 ? -2.176  -0.892  11.483  1.00 90.14 101 A 1 
ATOM   745  N  N   . ILE A 1 102 ? 0.365   -1.620  6.557   1.00 97.99 102 A 1 
ATOM   746  C  CA  . ILE A 1 102 ? 0.129   -2.610  5.512   1.00 98.03 102 A 1 
ATOM   747  C  C   . ILE A 1 102 ? -0.369  -3.881  6.193   1.00 97.96 102 A 1 
ATOM   748  O  O   . ILE A 1 102 ? 0.394   -4.546  6.898   1.00 97.20 102 A 1 
ATOM   749  C  CB  . ILE A 1 102 ? 1.406   -2.874  4.701   1.00 97.81 102 A 1 
ATOM   750  C  CG1 . ILE A 1 102 ? 1.975   -1.572  4.093   1.00 96.83 102 A 1 
ATOM   751  C  CG2 . ILE A 1 102 ? 1.130   -3.918  3.607   1.00 97.32 102 A 1 
ATOM   752  C  CD1 . ILE A 1 102 ? 3.395   -1.742  3.553   1.00 94.52 102 A 1 
ATOM   753  N  N   . VAL A 1 103 ? -1.630  -4.228  5.985   1.00 97.91 103 A 1 
ATOM   754  C  CA  . VAL A 1 103 ? -2.249  -5.446  6.513   1.00 97.80 103 A 1 
ATOM   755  C  C   . VAL A 1 103 ? -2.449  -6.414  5.361   1.00 97.72 103 A 1 
ATOM   756  O  O   . VAL A 1 103 ? -3.258  -6.169  4.472   1.00 97.04 103 A 1 
ATOM   757  C  CB  . VAL A 1 103 ? -3.581  -5.147  7.221   1.00 97.29 103 A 1 
ATOM   758  C  CG1 . VAL A 1 103 ? -4.179  -6.417  7.824   1.00 95.48 103 A 1 
ATOM   759  C  CG2 . VAL A 1 103 ? -3.385  -4.129  8.353   1.00 96.09 103 A 1 
ATOM   760  N  N   . ARG A 1 104 ? -1.705  -7.524  5.368   1.00 97.67 104 A 1 
ATOM   761  C  CA  . ARG A 1 104 ? -1.778  -8.547  4.321   1.00 97.52 104 A 1 
ATOM   762  C  C   . ARG A 1 104 ? -2.881  -9.551  4.625   1.00 97.48 104 A 1 
ATOM   763  O  O   . ARG A 1 104 ? -3.056  -9.965  5.771   1.00 95.62 104 A 1 
ATOM   764  C  CB  . ARG A 1 104 ? -0.423  -9.244  4.175   1.00 96.67 104 A 1 
ATOM   765  C  CG  . ARG A 1 104 ? 0.691   -8.284  3.745   1.00 95.33 104 A 1 
ATOM   766  C  CD  . ARG A 1 104 ? 2.041   -8.987  3.793   1.00 95.45 104 A 1 
ATOM   767  N  NE  . ARG A 1 104 ? 3.167   -8.092  3.493   1.00 94.78 104 A 1 
ATOM   768  C  CZ  . ARG A 1 104 ? 3.700   -7.184  4.305   1.00 96.09 104 A 1 
ATOM   769  N  NH1 . ARG A 1 104 ? 3.235   -6.953  5.497   1.00 89.28 104 A 1 
ATOM   770  N  NH2 . ARG A 1 104 ? 4.735   -6.488  3.926   1.00 91.44 104 A 1 
ATOM   771  N  N   . GLY A 1 105 ? -3.573  -9.985  3.591   1.00 96.50 105 A 1 
ATOM   772  C  CA  . GLY A 1 105 ? -4.660  -10.952 3.664   1.00 96.31 105 A 1 
ATOM   773  C  C   . GLY A 1 105 ? -6.053  -10.317 3.695   1.00 96.93 105 A 1 
ATOM   774  O  O   . GLY A 1 105 ? -6.192  -9.102  3.861   1.00 94.89 105 A 1 
ATOM   775  N  N   . PRO A 1 106 ? -7.103  -11.141 3.537   1.00 96.77 106 A 1 
ATOM   776  C  CA  . PRO A 1 106 ? -8.473  -10.665 3.423   1.00 96.03 106 A 1 
ATOM   777  C  C   . PRO A 1 106 ? -8.883  -9.801  4.608   1.00 95.99 106 A 1 
ATOM   778  O  O   . PRO A 1 106 ? -8.793  -10.217 5.762   1.00 92.48 106 A 1 
ATOM   779  C  CB  . PRO A 1 106 ? -9.344  -11.923 3.334   1.00 95.15 106 A 1 
ATOM   780  C  CG  . PRO A 1 106 ? -8.388  -12.974 2.802   1.00 94.35 106 A 1 
ATOM   781  C  CD  . PRO A 1 106 ? -7.049  -12.575 3.406   1.00 96.43 106 A 1 
ATOM   782  N  N   . SER A 1 107 ? -9.362  -8.596  4.322   1.00 95.19 107 A 1 
ATOM   783  C  CA  . SER A 1 107 ? -9.688  -7.601  5.344   1.00 95.07 107 A 1 
ATOM   784  C  C   . SER A 1 107 ? -11.110 -7.047  5.183   1.00 95.60 107 A 1 
ATOM   785  O  O   . SER A 1 107 ? -11.410 -5.944  5.631   1.00 93.42 107 A 1 
ATOM   786  C  CB  . SER A 1 107 ? -8.621  -6.506  5.364   1.00 94.35 107 A 1 
ATOM   787  O  OG  . SER A 1 107 ? -7.348  -7.065  5.637   1.00 91.05 107 A 1 
ATOM   788  N  N   . ALA A 1 108 ? -12.006 -7.830  4.562   1.00 95.17 108 A 1 
ATOM   789  C  CA  . ALA A 1 108 ? -13.382 -7.423  4.345   1.00 94.34 108 A 1 
ATOM   790  C  C   . ALA A 1 108 ? -14.129 -7.132  5.647   1.00 95.49 108 A 1 
ATOM   791  O  O   . ALA A 1 108 ? -14.920 -6.197  5.684   1.00 92.76 108 A 1 
ATOM   792  C  CB  . ALA A 1 108 ? -14.111 -8.508  3.552   1.00 91.70 108 A 1 
ATOM   793  N  N   . LEU A 1 109 ? -13.862 -7.879  6.724   1.00 95.71 109 A 1 
ATOM   794  C  CA  . LEU A 1 109 ? -14.612 -7.794  7.984   1.00 95.84 109 A 1 
ATOM   795  C  C   . LEU A 1 109 ? -14.786 -6.355  8.490   1.00 96.34 109 A 1 
ATOM   796  O  O   . LEU A 1 109 ? -15.885 -5.983  8.893   1.00 94.57 109 A 1 
ATOM   797  C  CB  . LEU A 1 109 ? -13.910 -8.667  9.036   1.00 94.84 109 A 1 
ATOM   798  C  CG  . LEU A 1 109 ? -14.584 -8.622  10.428  1.00 93.12 109 A 1 
ATOM   799  C  CD1 . LEU A 1 109 ? -15.998 -9.196  10.396  1.00 89.73 109 A 1 
ATOM   800  C  CD2 . LEU A 1 109 ? -13.780 -9.440  11.420  1.00 90.26 109 A 1 
ATOM   801  N  N   . LEU A 1 110 ? -13.731 -5.542  8.436   1.00 96.20 110 A 1 
ATOM   802  C  CA  . LEU A 1 110 ? -13.770 -4.154  8.905   1.00 96.23 110 A 1 
ATOM   803  C  C   . LEU A 1 110 ? -13.952 -3.127  7.782   1.00 96.67 110 A 1 
ATOM   804  O  O   . LEU A 1 110 ? -14.326 -1.992  8.063   1.00 94.67 110 A 1 
ATOM   805  C  CB  . LEU A 1 110 ? -12.484 -3.856  9.699   1.00 95.25 110 A 1 
ATOM   806  C  CG  . LEU A 1 110 ? -12.316 -4.700  10.966  1.00 94.49 110 A 1 
ATOM   807  C  CD1 . LEU A 1 110 ? -10.975 -4.362  11.609  1.00 91.96 110 A 1 
ATOM   808  C  CD2 . LEU A 1 110 ? -13.420 -4.442  11.997  1.00 91.07 110 A 1 
ATOM   809  N  N   . TYR A 1 111 ? -13.690 -3.507  6.529   1.00 96.64 111 A 1 
ATOM   810  C  CA  . TYR A 1 111 ? -13.538 -2.539  5.439   1.00 96.78 111 A 1 
ATOM   811  C  C   . TYR A 1 111 ? -14.435 -2.800  4.216   1.00 96.83 111 A 1 
ATOM   812  O  O   . TYR A 1 111 ? -14.644 -1.896  3.405   1.00 92.97 111 A 1 
ATOM   813  C  CB  . TYR A 1 111 ? -12.053 -2.470  5.058   1.00 96.04 111 A 1 
ATOM   814  C  CG  . TYR A 1 111 ? -11.146 -2.152  6.219   1.00 96.85 111 A 1 
ATOM   815  C  CD1 . TYR A 1 111 ? -11.222 -0.910  6.876   1.00 95.16 111 A 1 
ATOM   816  C  CD2 . TYR A 1 111 ? -10.224 -3.114  6.706   1.00 95.41 111 A 1 
ATOM   817  C  CE1 . TYR A 1 111 ? -10.415 -0.628  7.987   1.00 94.70 111 A 1 
ATOM   818  C  CE2 . TYR A 1 111 ? -9.409  -2.843  7.814   1.00 94.87 111 A 1 
ATOM   819  C  CZ  . TYR A 1 111 ? -9.510  -1.593  8.457   1.00 96.17 111 A 1 
ATOM   820  O  OH  . TYR A 1 111 ? -8.732  -1.326  9.554   1.00 95.24 111 A 1 
ATOM   821  N  N   . GLY A 1 112 ? -14.995 -3.988  4.078   1.00 95.59 112 A 1 
ATOM   822  C  CA  . GLY A 1 112 ? -15.891 -4.345  2.992   1.00 95.41 112 A 1 
ATOM   823  C  C   . GLY A 1 112 ? -15.189 -4.623  1.659   1.00 96.24 112 A 1 
ATOM   824  O  O   . GLY A 1 112 ? -14.154 -5.293  1.610   1.00 93.56 112 A 1 
ATOM   825  N  N   . SER A 1 113 ? -15.779 -4.130  0.580   1.00 96.04 113 A 1 
ATOM   826  C  CA  . SER A 1 113 ? -15.323 -4.369  -0.790  1.00 95.97 113 A 1 
ATOM   827  C  C   . SER A 1 113 ? -13.881 -3.915  -1.035  1.00 96.24 113 A 1 
ATOM   828  O  O   . SER A 1 113 ? -13.465 -2.873  -0.544  1.00 94.37 113 A 1 
ATOM   829  C  CB  . SER A 1 113 ? -16.258 -3.647  -1.768  1.00 94.84 113 A 1 
ATOM   830  O  OG  . SER A 1 113 ? -15.911 -3.937  -3.108  1.00 92.68 113 A 1 
ATOM   831  N  N   . GLY A 1 114 ? -13.145 -4.678  -1.846  1.00 95.13 114 A 1 
ATOM   832  C  CA  . GLY A 1 114 ? -11.817 -4.315  -2.341  1.00 95.36 114 A 1 
ATOM   833  C  C   . GLY A 1 114 ? -10.642 -4.779  -1.488  1.00 96.71 114 A 1 
ATOM   834  O  O   . GLY A 1 114 ? -9.506  -4.744  -1.951  1.00 94.28 114 A 1 
ATOM   835  N  N   . ALA A 1 115 ? -10.872 -5.269  -0.277  1.00 96.48 115 A 1 
ATOM   836  C  CA  . ALA A 1 115 ? -9.821  -5.735  0.628   1.00 96.80 115 A 1 
ATOM   837  C  C   . ALA A 1 115 ? -9.487  -7.234  0.460   1.00 97.22 115 A 1 
ATOM   838  O  O   . ALA A 1 115 ? -9.422  -7.980  1.447   1.00 95.42 115 A 1 
ATOM   839  C  CB  . ALA A 1 115 ? -10.210 -5.332  2.053   1.00 96.13 115 A 1 
ATOM   840  N  N   . LEU A 1 116 ? -9.308  -7.696  -0.787  1.00 97.10 116 A 1 
ATOM   841  C  CA  . LEU A 1 116 ? -9.046  -9.106  -1.108  1.00 97.22 116 A 1 
ATOM   842  C  C   . LEU A 1 116 ? -7.626  -9.534  -0.724  1.00 97.10 116 A 1 
ATOM   843  O  O   . LEU A 1 116 ? -7.451  -10.504 0.013   1.00 95.40 116 A 1 
ATOM   844  C  CB  . LEU A 1 116 ? -9.271  -9.330  -2.617  1.00 96.88 116 A 1 
ATOM   845  C  CG  . LEU A 1 116 ? -10.749 -9.342  -3.050  1.00 96.16 116 A 1 
ATOM   846  C  CD1 . LEU A 1 116 ? -10.847 -9.193  -4.558  1.00 93.43 116 A 1 
ATOM   847  C  CD2 . LEU A 1 116 ? -11.425 -10.658 -2.673  1.00 92.57 116 A 1 
ATOM   848  N  N   . GLY A 1 117 ? -6.607  -8.811  -1.192  1.00 97.18 117 A 1 
ATOM   849  C  CA  . GLY A 1 117 ? -5.197  -9.035  -0.870  1.00 97.07 117 A 1 
ATOM   850  C  C   . GLY A 1 117 ? -4.747  -8.366  0.420   1.00 97.41 117 A 1 
ATOM   851  O  O   . GLY A 1 117 ? -3.742  -8.769  1.011   1.00 95.99 117 A 1 
ATOM   852  N  N   . GLY A 1 118 ? -5.483  -7.371  0.876   1.00 97.43 118 A 1 
ATOM   853  C  CA  . GLY A 1 118 ? -5.194  -6.637  2.090   1.00 97.61 118 A 1 
ATOM   854  C  C   . GLY A 1 118 ? -5.649  -5.188  2.062   1.00 98.00 118 A 1 
ATOM   855  O  O   . GLY A 1 118 ? -6.454  -4.773  1.225   1.00 97.23 118 A 1 
ATOM   856  N  N   . VAL A 1 119 ? -5.119  -4.437  3.021   1.00 98.12 119 A 1 
ATOM   857  C  CA  . VAL A 1 119 ? -5.387  -3.004  3.199   1.00 98.11 119 A 1 
ATOM   858  C  C   . VAL A 1 119 ? -4.077  -2.268  3.413   1.00 98.31 119 A 1 
ATOM   859  O  O   . VAL A 1 119 ? -3.240  -2.710  4.192   1.00 97.49 119 A 1 
ATOM   860  C  CB  . VAL A 1 119 ? -6.342  -2.749  4.375   1.00 96.39 119 A 1 
ATOM   861  C  CG1 . VAL A 1 119 ? -6.618  -1.262  4.593   1.00 86.44 119 A 1 
ATOM   862  C  CG2 . VAL A 1 119 ? -7.700  -3.413  4.149   1.00 86.35 119 A 1 
ATOM   863  N  N   . ILE A 1 120 ? -3.932  -1.124  2.772   1.00 98.02 120 A 1 
ATOM   864  C  CA  . ILE A 1 120 ? -2.879  -0.150  3.034   1.00 98.19 120 A 1 
ATOM   865  C  C   . ILE A 1 120 ? -3.552  1.100   3.586   1.00 98.00 120 A 1 
ATOM   866  O  O   . ILE A 1 120 ? -4.344  1.743   2.892   1.00 97.63 120 A 1 
ATOM   867  C  CB  . ILE A 1 120 ? -2.055  0.122   1.766   1.00 97.93 120 A 1 
ATOM   868  C  CG1 . ILE A 1 120 ? -1.420  -1.194  1.236   1.00 96.66 120 A 1 
ATOM   869  C  CG2 . ILE A 1 120 ? -0.975  1.172   2.068   1.00 97.61 120 A 1 
ATOM   870  C  CD1 . ILE A 1 120 ? -0.712  -1.050  -0.103  1.00 93.72 120 A 1 
ATOM   871  N  N   . SER A 1 121 ? -3.290  1.429   4.832   1.00 98.22 121 A 1 
ATOM   872  C  CA  . SER A 1 121 ? -3.941  2.531   5.539   1.00 98.26 121 A 1 
ATOM   873  C  C   . SER A 1 121 ? -2.955  3.652   5.825   1.00 98.27 121 A 1 
ATOM   874  O  O   . SER A 1 121 ? -1.949  3.439   6.497   1.00 97.41 121 A 1 
ATOM   875  C  CB  . SER A 1 121 ? -4.556  2.026   6.841   1.00 97.53 121 A 1 
ATOM   876  O  OG  . SER A 1 121 ? -5.308  3.045   7.464   1.00 92.52 121 A 1 
ATOM   877  N  N   . TYR A 1 122 ? -3.262  4.838   5.340   1.00 98.27 122 A 1 
ATOM   878  C  CA  . TYR A 1 122 ? -2.517  6.062   5.597   1.00 98.34 122 A 1 
ATOM   879  C  C   . TYR A 1 122 ? -3.243  6.897   6.645   1.00 98.12 122 A 1 
ATOM   880  O  O   . TYR A 1 122 ? -4.425  7.208   6.490   1.00 97.29 122 A 1 
ATOM   881  C  CB  . TYR A 1 122 ? -2.358  6.858   4.298   1.00 98.20 122 A 1 
ATOM   882  C  CG  . TYR A 1 122 ? -1.548  6.172   3.218   1.00 98.33 122 A 1 
ATOM   883  C  CD1 . TYR A 1 122 ? -0.187  6.501   3.032   1.00 97.68 122 A 1 
ATOM   884  C  CD2 . TYR A 1 122 ? -2.145  5.221   2.365   1.00 97.56 122 A 1 
ATOM   885  C  CE1 . TYR A 1 122 ? 0.561   5.886   2.029   1.00 97.25 122 A 1 
ATOM   886  C  CE2 . TYR A 1 122 ? -1.387  4.590   1.358   1.00 97.23 122 A 1 
ATOM   887  C  CZ  . TYR A 1 122 ? -0.031  4.922   1.195   1.00 97.86 122 A 1 
ATOM   888  O  OH  . TYR A 1 122 ? 0.708   4.312   0.222   1.00 97.17 122 A 1 
ATOM   889  N  N   . ASP A 1 123 ? -2.523  7.332   7.673   1.00 97.82 123 A 1 
ATOM   890  C  CA  . ASP A 1 123 ? -2.995  8.348   8.603   1.00 97.46 123 A 1 
ATOM   891  C  C   . ASP A 1 123 ? -2.262  9.661   8.330   1.00 97.61 123 A 1 
ATOM   892  O  O   . ASP A 1 123 ? -1.031  9.695   8.238   1.00 96.87 123 A 1 
ATOM   893  C  CB  . ASP A 1 123 ? -2.789  7.922   10.061  1.00 96.47 123 A 1 
ATOM   894  C  CG  . ASP A 1 123 ? -3.579  6.688   10.491  1.00 93.67 123 A 1 
ATOM   895  O  OD1 . ASP A 1 123 ? -4.707  6.491   9.989   1.00 88.57 123 A 1 
ATOM   896  O  OD2 . ASP A 1 123 ? -3.061  5.982   11.385  1.00 87.53 123 A 1 
ATOM   897  N  N   . THR A 1 124 ? -3.007  10.750  8.225   1.00 97.38 124 A 1 
ATOM   898  C  CA  . THR A 1 124 ? -2.420  12.074  8.066   1.00 97.31 124 A 1 
ATOM   899  C  C   . THR A 1 124 ? -1.910  12.649  9.388   1.00 96.84 124 A 1 
ATOM   900  O  O   . THR A 1 124 ? -2.335  12.246  10.474  1.00 95.82 124 A 1 
ATOM   901  C  CB  . THR A 1 124 ? -3.374  13.054  7.374   1.00 97.16 124 A 1 
ATOM   902  O  OG1 . THR A 1 124 ? -4.560  13.222  8.097   1.00 94.43 124 A 1 
ATOM   903  C  CG2 . THR A 1 124 ? -3.714  12.606  5.954   1.00 93.71 124 A 1 
ATOM   904  N  N   . VAL A 1 125 ? -1.002  13.609  9.290   1.00 96.62 125 A 1 
ATOM   905  C  CA  . VAL A 1 125 ? -0.402  14.285  10.445  1.00 96.41 125 A 1 
ATOM   906  C  C   . VAL A 1 125 ? -1.470  14.902  11.359  1.00 96.47 125 A 1 
ATOM   907  O  O   . VAL A 1 125 ? -2.461  15.466  10.906  1.00 95.72 125 A 1 
ATOM   908  C  CB  . VAL A 1 125 ? 0.641   15.334  10.037  1.00 95.57 125 A 1 
ATOM   909  C  CG1 . VAL A 1 125 ? 1.881   14.666  9.434   1.00 91.77 125 A 1 
ATOM   910  C  CG2 . VAL A 1 125 ? 0.115   16.369  9.036   1.00 92.40 125 A 1 
ATOM   911  N  N   . ASP A 1 126 ? -1.237  14.799  12.664  1.00 95.31 126 A 1 
ATOM   912  C  CA  . ASP A 1 126 ? -2.091  15.357  13.715  1.00 94.33 126 A 1 
ATOM   913  C  C   . ASP A 1 126 ? -1.311  16.356  14.573  1.00 94.38 126 A 1 
ATOM   914  O  O   . ASP A 1 126 ? -0.104  16.229  14.771  1.00 91.25 126 A 1 
ATOM   915  C  CB  . ASP A 1 126 ? -2.634  14.225  14.598  1.00 91.49 126 A 1 
ATOM   916  C  CG  . ASP A 1 126 ? -3.815  13.483  13.972  1.00 85.63 126 A 1 
ATOM   917  O  OD1 . ASP A 1 126 ? -4.847  14.146  13.722  1.00 78.32 126 A 1 
ATOM   918  O  OD2 . ASP A 1 126 ? -3.739  12.249  13.800  1.00 78.71 126 A 1 
ATOM   919  N  N   . ALA A 1 127 ? -2.013  17.326  15.144  1.00 94.10 127 A 1 
ATOM   920  C  CA  . ALA A 1 127 ? -1.414  18.297  16.060  1.00 93.47 127 A 1 
ATOM   921  C  C   . ALA A 1 127 ? -0.750  17.629  17.266  1.00 92.61 127 A 1 
ATOM   922  O  O   . ALA A 1 127 ? 0.383   17.950  17.609  1.00 89.44 127 A 1 
ATOM   923  C  CB  . ALA A 1 127 ? -2.510  19.273  16.513  1.00 92.20 127 A 1 
ATOM   924  N  N   . LYS A 1 128 ? -1.426  16.656  17.871  1.00 91.37 128 A 1 
ATOM   925  C  CA  . LYS A 1 128 ? -0.948  15.926  19.060  1.00 89.10 128 A 1 
ATOM   926  C  C   . LYS A 1 128 ? 0.372   15.189  18.841  1.00 88.57 128 A 1 
ATOM   927  O  O   . LYS A 1 128 ? 1.119   15.024  19.786  1.00 83.03 128 A 1 
ATOM   928  C  CB  . LYS A 1 128 ? -2.049  14.965  19.536  1.00 85.22 128 A 1 
ATOM   929  C  CG  . LYS A 1 128 ? -2.281  13.819  18.539  1.00 74.02 128 A 1 
ATOM   930  C  CD  . LYS A 1 128 ? -3.446  12.917  18.923  1.00 70.11 128 A 1 
ATOM   931  C  CE  . LYS A 1 128 ? -3.520  11.847  17.841  1.00 58.95 128 A 1 
ATOM   932  N  NZ  . LYS A 1 128 ? -4.695  10.970  17.999  1.00 52.73 128 A 1 
ATOM   933  N  N   . ASP A 1 129 ? 0.643   14.756  17.608  1.00 88.58 129 A 1 
ATOM   934  C  CA  . ASP A 1 129 ? 1.847   13.984  17.282  1.00 85.74 129 A 1 
ATOM   935  C  C   . ASP A 1 129 ? 3.046   14.895  16.981  1.00 85.90 129 A 1 
ATOM   936  O  O   . ASP A 1 129 ? 4.195   14.479  17.109  1.00 79.73 129 A 1 
ATOM   937  C  CB  . ASP A 1 129 ? 1.550   13.059  16.086  1.00 81.59 129 A 1 
ATOM   938  C  CG  . ASP A 1 129 ? 0.421   12.056  16.343  1.00 77.01 129 A 1 
ATOM   939  O  OD1 . ASP A 1 129 ? 0.317   11.511  17.460  1.00 71.17 129 A 1 
ATOM   940  O  OD2 . ASP A 1 129 ? -0.363  11.805  15.404  1.00 71.25 129 A 1 
ATOM   941  N  N   . LEU A 1 130 ? 2.792   16.138  16.585  1.00 75.97 130 A 1 
ATOM   942  C  CA  . LEU A 1 130 ? 3.828   17.117  16.261  1.00 70.31 130 A 1 
ATOM   943  C  C   . LEU A 1 130 ? 4.158   18.055  17.424  1.00 71.94 130 A 1 
ATOM   944  O  O   . LEU A 1 130 ? 5.287   18.528  17.520  1.00 68.05 130 A 1 
ATOM   945  C  CB  . LEU A 1 130 ? 3.379   17.930  15.032  1.00 65.22 130 A 1 
ATOM   946  C  CG  . LEU A 1 130 ? 3.316   17.132  13.717  1.00 62.62 130 A 1 
ATOM   947  C  CD1 . LEU A 1 130 ? 2.797   18.050  12.618  1.00 62.28 130 A 1 
ATOM   948  C  CD2 . LEU A 1 130 ? 4.688   16.615  13.283  1.00 61.28 130 A 1 
ATOM   949  N  N   . LEU A 1 131 ? 3.194   18.340  18.287  1.00 71.74 131 A 1 
ATOM   950  C  CA  . LEU A 1 131 ? 3.392   19.217  19.440  1.00 64.27 131 A 1 
ATOM   951  C  C   . LEU A 1 131 ? 4.503   18.673  20.340  1.00 66.04 131 A 1 
ATOM   952  O  O   . LEU A 1 131 ? 4.452   17.537  20.806  1.00 64.19 131 A 1 
ATOM   953  C  CB  . LEU A 1 131 ? 2.083   19.368  20.226  1.00 57.73 131 A 1 
ATOM   954  C  CG  . LEU A 1 131 ? 1.137   20.425  19.636  1.00 54.29 131 A 1 
ATOM   955  C  CD1 . LEU A 1 131 ? -0.248  20.281  20.266  1.00 52.62 131 A 1 
ATOM   956  C  CD2 . LEU A 1 131 ? 1.634   21.846  19.903  1.00 54.08 131 A 1 
ATOM   957  N  N   . GLN A 1 132 ? 5.472   19.528  20.628  1.00 62.15 132 A 1 
ATOM   958  C  CA  . GLN A 1 132 ? 6.502   19.211  21.595  1.00 58.39 132 A 1 
ATOM   959  C  C   . GLN A 1 132 ? 5.906   19.144  23.001  1.00 62.54 132 A 1 
ATOM   960  O  O   . GLN A 1 132 ? 4.929   19.818  23.341  1.00 56.95 132 A 1 
ATOM   961  C  CB  . GLN A 1 132 ? 7.659   20.216  21.530  1.00 50.17 132 A 1 
ATOM   962  C  CG  . GLN A 1 132 ? 8.395   20.155  20.177  1.00 45.00 132 A 1 
ATOM   963  C  CD  . GLN A 1 132 ? 9.637   21.042  20.130  1.00 37.92 132 A 1 
ATOM   964  O  OE1 . GLN A 1 132 ? 10.068  21.636  21.106  1.00 35.57 132 A 1 
ATOM   965  N  NE2 . GLN A 1 132 ? 10.271  21.159  18.989  1.00 36.55 132 A 1 
ATOM   966  N  N   . GLU A 1 133 ? 6.530   18.342  23.834  1.00 68.53 133 A 1 
ATOM   967  C  CA  . GLU A 1 133 ? 6.124   18.179  25.217  1.00 66.85 133 A 1 
ATOM   968  C  C   . GLU A 1 133 ? 6.110   19.525  25.958  1.00 69.79 133 A 1 
ATOM   969  O  O   . GLU A 1 133 ? 7.056   20.311  25.895  1.00 62.71 133 A 1 
ATOM   970  C  CB  . GLU A 1 133 ? 7.048   17.159  25.897  1.00 59.70 133 A 1 
ATOM   971  C  CG  . GLU A 1 133 ? 6.256   16.080  26.639  1.00 51.25 133 A 1 
ATOM   972  C  CD  . GLU A 1 133 ? 7.131   15.058  27.355  1.00 44.35 133 A 1 
ATOM   973  O  OE1 . GLU A 1 133 ? 6.542   14.165  27.994  1.00 39.56 133 A 1 
ATOM   974  O  OE2 . GLU A 1 133 ? 8.378   15.176  27.290  1.00 41.09 133 A 1 
ATOM   975  N  N   . GLY A 1 134 ? 4.995   19.813  26.616  1.00 76.81 134 A 1 
ATOM   976  C  CA  . GLY A 1 134 ? 4.798   21.066  27.346  1.00 77.96 134 A 1 
ATOM   977  C  C   . GLY A 1 134 ? 4.476   22.292  26.486  1.00 81.40 134 A 1 
ATOM   978  O  O   . GLY A 1 134 ? 4.069   23.317  27.039  1.00 77.53 134 A 1 
ATOM   979  N  N   . GLN A 1 135 ? 4.581   22.211  25.164  1.00 84.97 135 A 1 
ATOM   980  C  CA  . GLN A 1 135 ? 4.222   23.308  24.271  1.00 86.21 135 A 1 
ATOM   981  C  C   . GLN A 1 135 ? 2.735   23.268  23.901  1.00 88.91 135 A 1 
ATOM   982  O  O   . GLN A 1 135 ? 2.122   22.208  23.776  1.00 86.91 135 A 1 
ATOM   983  C  CB  . GLN A 1 135 ? 5.112   23.286  23.020  1.00 81.72 135 A 1 
ATOM   984  C  CG  . GLN A 1 135 ? 6.606   23.511  23.323  1.00 75.16 135 A 1 
ATOM   985  C  CD  . GLN A 1 135 ? 7.148   24.878  22.900  1.00 69.13 135 A 1 
ATOM   986  O  OE1 . GLN A 1 135 ? 6.487   25.690  22.297  1.00 61.24 135 A 1 
ATOM   987  N  NE2 . GLN A 1 135 ? 8.391   25.167  23.207  1.00 59.44 135 A 1 
ATOM   988  N  N   . SER A 1 136 ? 2.151   24.448  23.690  1.00 91.15 136 A 1 
ATOM   989  C  CA  . SER A 1 136 ? 0.764   24.615  23.246  1.00 91.90 136 A 1 
ATOM   990  C  C   . SER A 1 136 ? 0.647   25.021  21.782  1.00 93.33 136 A 1 
ATOM   991  O  O   . SER A 1 136 ? -0.454  25.048  21.246  1.00 91.02 136 A 1 
ATOM   992  C  CB  . SER A 1 136 ? 0.053   25.631  24.138  1.00 89.04 136 A 1 
ATOM   993  O  OG  . SER A 1 136 ? 0.736   26.871  24.126  1.00 78.16 136 A 1 
ATOM   994  N  N   . SER A 1 137 ? 1.759   25.347  21.130  1.00 93.59 137 A 1 
ATOM   995  C  CA  . SER A 1 137 ? 1.800   25.673  19.708  1.00 93.70 137 A 1 
ATOM   996  C  C   . SER A 1 137 ? 3.170   25.347  19.136  1.00 93.88 137 A 1 
ATOM   997  O  O   . SER A 1 137 ? 4.149   25.216  19.869  1.00 91.88 137 A 1 
ATOM   998  C  CB  . SER A 1 137 ? 1.448   27.146  19.463  1.00 91.94 137 A 1 
ATOM   999  O  OG  . SER A 1 137 ? 2.351   28.003  20.121  1.00 80.65 137 A 1 
ATOM   1000 N  N   . GLY A 1 138 ? 3.234   25.233  17.814  1.00 94.20 138 A 1 
ATOM   1001 C  CA  . GLY A 1 138 ? 4.474   25.021  17.105  1.00 94.35 138 A 1 
ATOM   1002 C  C   . GLY A 1 138 ? 4.306   25.182  15.603  1.00 95.11 138 A 1 
ATOM   1003 O  O   . GLY A 1 138 ? 3.199   25.251  15.064  1.00 94.63 138 A 1 
ATOM   1004 N  N   . PHE A 1 139 ? 5.448   25.243  14.936  1.00 95.48 139 A 1 
ATOM   1005 C  CA  . PHE A 1 139 ? 5.541   25.342  13.498  1.00 95.46 139 A 1 
ATOM   1006 C  C   . PHE A 1 139 ? 6.576   24.361  12.983  1.00 95.15 139 A 1 
ATOM   1007 O  O   . PHE A 1 139 ? 7.548   24.035  13.670  1.00 94.40 139 A 1 
ATOM   1008 C  CB  . PHE A 1 139 ? 5.905   26.779  13.093  1.00 95.29 139 A 1 
ATOM   1009 C  CG  . PHE A 1 139 ? 4.922   27.819  13.566  1.00 94.54 139 A 1 
ATOM   1010 C  CD1 . PHE A 1 139 ? 3.813   28.161  12.774  1.00 90.42 139 A 1 
ATOM   1011 C  CD2 . PHE A 1 139 ? 5.095   28.442  14.821  1.00 90.76 139 A 1 
ATOM   1012 C  CE1 . PHE A 1 139 ? 2.883   29.114  13.223  1.00 89.16 139 A 1 
ATOM   1013 C  CE2 . PHE A 1 139 ? 4.162   29.393  15.273  1.00 89.39 139 A 1 
ATOM   1014 C  CZ  . PHE A 1 139 ? 3.060   29.719  14.476  1.00 89.82 139 A 1 
ATOM   1015 N  N   . ARG A 1 140 ? 6.399   23.898  11.751  1.00 96.13 140 A 1 
ATOM   1016 C  CA  . ARG A 1 140 ? 7.385   23.099  11.036  1.00 96.28 140 A 1 
ATOM   1017 C  C   . ARG A 1 140 ? 7.446   23.563  9.592   1.00 96.79 140 A 1 
ATOM   1018 O  O   . ARG A 1 140 ? 6.417   23.771  8.969   1.00 96.75 140 A 1 
ATOM   1019 C  CB  . ARG A 1 140 ? 7.029   21.619  11.171  1.00 95.39 140 A 1 
ATOM   1020 C  CG  . ARG A 1 140 ? 8.029   20.695  10.465  1.00 91.05 140 A 1 
ATOM   1021 C  CD  . ARG A 1 140 ? 7.622   19.234  10.665  1.00 87.49 140 A 1 
ATOM   1022 N  NE  . ARG A 1 140 ? 8.526   18.324  9.955   1.00 78.09 140 A 1 
ATOM   1023 C  CZ  . ARG A 1 140 ? 8.439   17.010  9.911   1.00 72.24 140 A 1 
ATOM   1024 N  NH1 . ARG A 1 140 ? 7.490   16.365  10.535  1.00 64.48 140 A 1 
ATOM   1025 N  NH2 . ARG A 1 140 ? 9.301   16.315  9.233   1.00 62.52 140 A 1 
ATOM   1026 N  N   . VAL A 1 141 ? 8.660   23.673  9.072   1.00 97.33 141 A 1 
ATOM   1027 C  CA  . VAL A 1 141 ? 8.914   23.888  7.651   1.00 97.74 141 A 1 
ATOM   1028 C  C   . VAL A 1 141 ? 9.834   22.787  7.142   1.00 97.87 141 A 1 
ATOM   1029 O  O   . VAL A 1 141 ? 10.631  22.235  7.902   1.00 97.44 141 A 1 
ATOM   1030 C  CB  . VAL A 1 141 ? 9.493   25.288  7.354   1.00 97.34 141 A 1 
ATOM   1031 C  CG1 . VAL A 1 141 ? 8.481   26.369  7.718   1.00 93.45 141 A 1 
ATOM   1032 C  CG2 . VAL A 1 141 ? 10.808  25.562  8.089   1.00 93.41 141 A 1 
ATOM   1033 N  N   . PHE A 1 142 ? 9.746   22.471  5.860   1.00 98.16 142 A 1 
ATOM   1034 C  CA  . PHE A 1 142 ? 10.683  21.560  5.213   1.00 98.27 142 A 1 
ATOM   1035 C  C   . PHE A 1 142 ? 11.006  22.016  3.788   1.00 98.43 142 A 1 
ATOM   1036 O  O   . PHE A 1 142 ? 10.243  22.746  3.161   1.00 98.28 142 A 1 
ATOM   1037 C  CB  . PHE A 1 142 ? 10.175  20.112  5.261   1.00 97.76 142 A 1 
ATOM   1038 C  CG  . PHE A 1 142 ? 9.100   19.784  4.254   1.00 97.63 142 A 1 
ATOM   1039 C  CD1 . PHE A 1 142 ? 7.743   19.949  4.575   1.00 96.11 142 A 1 
ATOM   1040 C  CD2 . PHE A 1 142 ? 9.454   19.332  2.969   1.00 96.22 142 A 1 
ATOM   1041 C  CE1 . PHE A 1 142 ? 6.748   19.678  3.629   1.00 94.89 142 A 1 
ATOM   1042 C  CE2 . PHE A 1 142 ? 8.460   19.065  2.012   1.00 95.07 142 A 1 
ATOM   1043 C  CZ  . PHE A 1 142 ? 7.105   19.245  2.340   1.00 94.94 142 A 1 
ATOM   1044 N  N   . GLY A 1 143 ? 12.137  21.541  3.302   1.00 98.40 143 A 1 
ATOM   1045 C  CA  . GLY A 1 143 ? 12.534  21.581  1.904   1.00 98.41 143 A 1 
ATOM   1046 C  C   . GLY A 1 143 ? 13.101  20.225  1.494   1.00 98.56 143 A 1 
ATOM   1047 O  O   . GLY A 1 143 ? 13.702  19.520  2.303   1.00 97.92 143 A 1 
ATOM   1048 N  N   . THR A 1 144 ? 12.902  19.857  0.233   1.00 98.49 144 A 1 
ATOM   1049 C  CA  . THR A 1 144 ? 13.437  18.614  -0.326  1.00 98.39 144 A 1 
ATOM   1050 C  C   . THR A 1 144 ? 13.794  18.807  -1.793  1.00 98.43 144 A 1 
ATOM   1051 O  O   . THR A 1 144 ? 13.251  19.681  -2.455  1.00 97.59 144 A 1 
ATOM   1052 C  CB  . THR A 1 144 ? 12.469  17.446  -0.091  1.00 97.09 144 A 1 
ATOM   1053 O  OG1 . THR A 1 144 ? 13.013  16.227  -0.512  1.00 86.06 144 A 1 
ATOM   1054 C  CG2 . THR A 1 144 ? 11.135  17.605  -0.799  1.00 88.69 144 A 1 
ATOM   1055 N  N   . GLY A 1 145 ? 14.719  17.995  -2.294  1.00 98.27 145 A 1 
ATOM   1056 C  CA  . GLY A 1 145 ? 15.117  18.010  -3.693  1.00 98.25 145 A 1 
ATOM   1057 C  C   . GLY A 1 145 ? 15.597  16.633  -4.140  1.00 98.36 145 A 1 
ATOM   1058 O  O   . GLY A 1 145 ? 16.112  15.852  -3.336  1.00 97.59 145 A 1 
ATOM   1059 N  N   . GLY A 1 146 ? 15.444  16.349  -5.425  1.00 98.04 146 A 1 
ATOM   1060 C  CA  . GLY A 1 146 ? 15.873  15.110  -6.041  1.00 97.85 146 A 1 
ATOM   1061 C  C   . GLY A 1 146 ? 16.434  15.353  -7.449  1.00 97.91 146 A 1 
ATOM   1062 O  O   . GLY A 1 146 ? 15.908  16.157  -8.207  1.00 96.42 146 A 1 
ATOM   1063 N  N   . THR A 1 147 ? 17.518  14.646  -7.801  1.00 97.59 147 A 1 
ATOM   1064 C  CA  . THR A 1 147 ? 18.146  14.800  -9.123  1.00 97.28 147 A 1 
ATOM   1065 C  C   . THR A 1 147 ? 17.525  13.902  -10.185 1.00 96.94 147 A 1 
ATOM   1066 O  O   . THR A 1 147 ? 17.549  14.254  -11.356 1.00 94.58 147 A 1 
ATOM   1067 C  CB  . THR A 1 147 ? 19.658  14.523  -9.073  1.00 96.50 147 A 1 
ATOM   1068 O  OG1 . THR A 1 147 ? 19.916  13.197  -8.693  1.00 92.11 147 A 1 
ATOM   1069 C  CG2 . THR A 1 147 ? 20.393  15.445  -8.091  1.00 92.48 147 A 1 
ATOM   1070 N  N   . GLY A 1 148 ? 16.999  12.743  -9.793  1.00 96.49 148 A 1 
ATOM   1071 C  CA  . GLY A 1 148 ? 16.477  11.736  -10.727 1.00 95.92 148 A 1 
ATOM   1072 C  C   . GLY A 1 148 ? 15.164  12.126  -11.393 1.00 96.27 148 A 1 
ATOM   1073 O  O   . GLY A 1 148 ? 14.894  11.690  -12.509 1.00 93.82 148 A 1 
ATOM   1074 N  N   . ASP A 1 149 ? 14.392  12.981  -10.739 1.00 96.53 149 A 1 
ATOM   1075 C  CA  . ASP A 1 149 ? 13.107  13.511  -11.197 1.00 96.46 149 A 1 
ATOM   1076 C  C   . ASP A 1 149 ? 13.094  15.044  -11.233 1.00 96.85 149 A 1 
ATOM   1077 O  O   . ASP A 1 149 ? 12.037  15.654  -11.373 1.00 94.55 149 A 1 
ATOM   1078 C  CB  . ASP A 1 149 ? 11.998  12.951  -10.296 1.00 94.84 149 A 1 
ATOM   1079 C  CG  . ASP A 1 149 ? 12.111  13.372  -8.825  1.00 94.80 149 A 1 
ATOM   1080 O  OD1 . ASP A 1 149 ? 13.165  13.892  -8.406  1.00 91.15 149 A 1 
ATOM   1081 O  OD2 . ASP A 1 149 ? 11.124  13.152  -8.083  1.00 90.88 149 A 1 
ATOM   1082 N  N   . HIS A 1 150 ? 14.259  15.664  -11.099 1.00 96.51 150 A 1 
ATOM   1083 C  CA  . HIS A 1 150 ? 14.422  17.123  -11.069 1.00 96.95 150 A 1 
ATOM   1084 C  C   . HIS A 1 150 ? 13.454  17.793  -10.086 1.00 97.30 150 A 1 
ATOM   1085 O  O   . HIS A 1 150 ? 12.856  18.822  -10.391 1.00 95.37 150 A 1 
ATOM   1086 C  CB  . HIS A 1 150 ? 14.340  17.695  -12.491 1.00 95.79 150 A 1 
ATOM   1087 C  CG  . HIS A 1 150 ? 15.276  17.030  -13.459 1.00 93.57 150 A 1 
ATOM   1088 N  ND1 . HIS A 1 150 ? 15.035  15.858  -14.134 1.00 81.05 150 A 1 
ATOM   1089 C  CD2 . HIS A 1 150 ? 16.536  17.443  -13.824 1.00 80.34 150 A 1 
ATOM   1090 C  CE1 . HIS A 1 150 ? 16.120  15.570  -14.880 1.00 82.68 150 A 1 
ATOM   1091 N  NE2 . HIS A 1 150 ? 17.053  16.516  -14.722 1.00 84.20 150 A 1 
ATOM   1092 N  N   . SER A 1 151 ? 13.270  17.185  -8.919  1.00 97.74 151 A 1 
ATOM   1093 C  CA  . SER A 1 151 ? 12.229  17.588  -7.986  1.00 97.88 151 A 1 
ATOM   1094 C  C   . SER A 1 151 ? 12.691  18.653  -6.998  1.00 98.19 151 A 1 
ATOM   1095 O  O   . SER A 1 151 ? 13.826  18.670  -6.524  1.00 97.20 151 A 1 
ATOM   1096 C  CB  . SER A 1 151 ? 11.603  16.388  -7.275  1.00 96.03 151 A 1 
ATOM   1097 O  OG  . SER A 1 151 ? 12.521  15.697  -6.459  1.00 90.13 151 A 1 
ATOM   1098 N  N   . LEU A 1 152 ? 11.747  19.532  -6.648  1.00 98.02 152 A 1 
ATOM   1099 C  CA  . LEU A 1 152 ? 11.854  20.493  -5.565  1.00 98.02 152 A 1 
ATOM   1100 C  C   . LEU A 1 152 ? 10.560  20.456  -4.755  1.00 98.12 152 A 1 
ATOM   1101 O  O   . LEU A 1 152 ? 9.474   20.624  -5.296  1.00 97.04 152 A 1 
ATOM   1102 C  CB  . LEU A 1 152 ? 12.118  21.888  -6.161  1.00 97.13 152 A 1 
ATOM   1103 C  CG  . LEU A 1 152 ? 12.468  22.945  -5.101  1.00 84.70 152 A 1 
ATOM   1104 C  CD1 . LEU A 1 152 ? 13.897  22.775  -4.583  1.00 78.53 152 A 1 
ATOM   1105 C  CD2 . LEU A 1 152 ? 12.342  24.343  -5.687  1.00 78.55 152 A 1 
ATOM   1106 N  N   . GLY A 1 153 ? 10.674  20.243  -3.458  1.00 98.12 153 A 1 
ATOM   1107 C  CA  . GLY A 1 153 ? 9.540   20.226  -2.551  1.00 98.19 153 A 1 
ATOM   1108 C  C   . GLY A 1 153 ? 9.735   21.200  -1.395  1.00 98.37 153 A 1 
ATOM   1109 O  O   . GLY A 1 153 ? 10.840  21.369  -0.879  1.00 97.65 153 A 1 
ATOM   1110 N  N   . LEU A 1 154 ? 8.653   21.827  -0.983  1.00 98.17 154 A 1 
ATOM   1111 C  CA  . LEU A 1 154 ? 8.594   22.800  0.100   1.00 98.09 154 A 1 
ATOM   1112 C  C   . LEU A 1 154 ? 7.320   22.539  0.902   1.00 98.38 154 A 1 
ATOM   1113 O  O   . LEU A 1 154 ? 6.318   22.093  0.356   1.00 97.27 154 A 1 
ATOM   1114 C  CB  . LEU A 1 154 ? 8.548   24.233  -0.478  1.00 95.29 154 A 1 
ATOM   1115 C  CG  . LEU A 1 154 ? 9.580   24.570  -1.565  1.00 83.52 154 A 1 
ATOM   1116 C  CD1 . LEU A 1 154 ? 9.120   25.797  -2.347  1.00 76.33 154 A 1 
ATOM   1117 C  CD2 . LEU A 1 154 ? 10.952  24.879  -0.964  1.00 75.35 154 A 1 
ATOM   1118 N  N   . GLY A 1 155 ? 7.314   22.878  2.187   1.00 98.26 155 A 1 
ATOM   1119 C  CA  . GLY A 1 155 ? 6.066   22.851  2.936   1.00 98.31 155 A 1 
ATOM   1120 C  C   . GLY A 1 155 ? 6.188   23.465  4.311   1.00 98.48 155 A 1 
ATOM   1121 O  O   . GLY A 1 155 ? 7.276   23.722  4.830   1.00 97.92 155 A 1 
ATOM   1122 N  N   . ALA A 1 156 ? 5.030   23.705  4.894   1.00 97.83 156 A 1 
ATOM   1123 C  CA  . ALA A 1 156 ? 4.903   24.289  6.213   1.00 97.86 156 A 1 
ATOM   1124 C  C   . ALA A 1 156 ? 3.685   23.710  6.935   1.00 97.89 156 A 1 
ATOM   1125 O  O   . ALA A 1 156 ? 2.673   23.371  6.324   1.00 97.30 156 A 1 
ATOM   1126 C  CB  . ALA A 1 156 ? 4.813   25.816  6.078   1.00 97.25 156 A 1 
ATOM   1127 N  N   . SER A 1 157 ? 3.773   23.637  8.252   1.00 96.95 157 A 1 
ATOM   1128 C  CA  . SER A 1 157 ? 2.645   23.320  9.108   1.00 96.44 157 A 1 
ATOM   1129 C  C   . SER A 1 157 ? 2.640   24.203  10.347  1.00 96.47 157 A 1 
ATOM   1130 O  O   . SER A 1 157 ? 3.691   24.583  10.857  1.00 95.78 157 A 1 
ATOM   1131 C  CB  . SER A 1 157 ? 2.617   21.830  9.466   1.00 95.11 157 A 1 
ATOM   1132 O  OG  . SER A 1 157 ? 3.851   21.390  10.009  1.00 82.90 157 A 1 
ATOM   1133 N  N   . ALA A 1 158 ? 1.443   24.540  10.807  1.00 96.21 158 A 1 
ATOM   1134 C  CA  . ALA A 1 158 ? 1.198   25.214  12.068  1.00 96.39 158 A 1 
ATOM   1135 C  C   . ALA A 1 158 ? 0.225   24.368  12.881  1.00 96.48 158 A 1 
ATOM   1136 O  O   . ALA A 1 158 ? -0.794  23.917  12.360  1.00 95.98 158 A 1 
ATOM   1137 C  CB  . ALA A 1 158 ? 0.645   26.619  11.797  1.00 95.95 158 A 1 
ATOM   1138 N  N   . PHE A 1 159 ? 0.541   24.145  14.139  1.00 95.58 159 A 1 
ATOM   1139 C  CA  . PHE A 1 159 ? -0.248  23.281  15.013  1.00 95.29 159 A 1 
ATOM   1140 C  C   . PHE A 1 159 ? -0.296  23.842  16.428  1.00 95.12 159 A 1 
ATOM   1141 O  O   . PHE A 1 159 ? 0.619   24.532  16.875  1.00 94.38 159 A 1 
ATOM   1142 C  CB  . PHE A 1 159 ? 0.294   21.844  14.958  1.00 94.44 159 A 1 
ATOM   1143 C  CG  . PHE A 1 159 ? 1.797   21.729  15.029  1.00 94.62 159 A 1 
ATOM   1144 C  CD1 . PHE A 1 159 ? 2.563   21.699  13.840  1.00 92.95 159 A 1 
ATOM   1145 C  CD2 . PHE A 1 159 ? 2.459   21.676  16.261  1.00 92.84 159 A 1 
ATOM   1146 C  CE1 . PHE A 1 159 ? 3.953   21.618  13.889  1.00 91.53 159 A 1 
ATOM   1147 C  CE2 . PHE A 1 159 ? 3.867   21.598  16.320  1.00 91.65 159 A 1 
ATOM   1148 C  CZ  . PHE A 1 159 ? 4.609   21.571  15.130  1.00 91.60 159 A 1 
ATOM   1149 N  N   . GLY A 1 160 ? -1.376  23.558  17.134  1.00 94.73 160 A 1 
ATOM   1150 C  CA  . GLY A 1 160 ? -1.575  24.074  18.467  1.00 94.50 160 A 1 
ATOM   1151 C  C   . GLY A 1 160 ? -2.690  23.363  19.214  1.00 94.81 160 A 1 
ATOM   1152 O  O   . GLY A 1 160 ? -3.471  22.605  18.640  1.00 94.12 160 A 1 
ATOM   1153 N  N   . ARG A 1 161 ? -2.745  23.637  20.502  1.00 94.43 161 A 1 
ATOM   1154 C  CA  . ARG A 1 161 ? -3.813  23.168  21.388  1.00 93.91 161 A 1 
ATOM   1155 C  C   . ARG A 1 161 ? -4.230  24.279  22.336  1.00 94.35 161 A 1 
ATOM   1156 O  O   . ARG A 1 161 ? -3.411  25.094  22.764  1.00 93.38 161 A 1 
ATOM   1157 C  CB  . ARG A 1 161 ? -3.403  21.883  22.120  1.00 91.09 161 A 1 
ATOM   1158 C  CG  . ARG A 1 161 ? -2.259  22.098  23.121  1.00 83.56 161 A 1 
ATOM   1159 C  CD  . ARG A 1 161 ? -1.887  20.780  23.811  1.00 81.53 161 A 1 
ATOM   1160 N  NE  . ARG A 1 161 ? -0.754  20.974  24.735  1.00 72.84 161 A 1 
ATOM   1161 C  CZ  . ARG A 1 161 ? -0.142  20.030  25.418  1.00 67.93 161 A 1 
ATOM   1162 N  NH1 . ARG A 1 161 ? -0.544  18.792  25.378  1.00 62.60 161 A 1 
ATOM   1163 N  NH2 . ARG A 1 161 ? 0.879   20.335  26.163  1.00 59.07 161 A 1 
ATOM   1164 N  N   . THR A 1 162 ? -5.489  24.265  22.691  1.00 94.19 162 A 1 
ATOM   1165 C  CA  . THR A 1 162 ? -6.037  24.953  23.853  1.00 93.98 162 A 1 
ATOM   1166 C  C   . THR A 1 162 ? -6.455  23.914  24.886  1.00 93.78 162 A 1 
ATOM   1167 O  O   . THR A 1 162 ? -6.090  22.737  24.785  1.00 91.25 162 A 1 
ATOM   1168 C  CB  . THR A 1 162 ? -7.194  25.883  23.444  1.00 92.60 162 A 1 
ATOM   1169 O  OG1 . THR A 1 162 ? -8.295  25.140  23.000  1.00 82.30 162 A 1 
ATOM   1170 C  CG2 . THR A 1 162 ? -6.805  26.856  22.332  1.00 80.65 162 A 1 
ATOM   1171 N  N   . GLU A 1 163 ? -7.212  24.317  25.890  1.00 93.41 163 A 1 
ATOM   1172 C  CA  . GLU A 1 163 ? -7.710  23.395  26.913  1.00 92.75 163 A 1 
ATOM   1173 C  C   . GLU A 1 163 ? -8.631  22.310  26.320  1.00 93.38 163 A 1 
ATOM   1174 O  O   . GLU A 1 163 ? -8.517  21.141  26.653  1.00 89.63 163 A 1 
ATOM   1175 C  CB  . GLU A 1 163 ? -8.404  24.243  27.978  1.00 90.44 163 A 1 
ATOM   1176 C  CG  . GLU A 1 163 ? -8.589  23.508  29.311  1.00 77.86 163 A 1 
ATOM   1177 C  CD  . GLU A 1 163 ? -9.098  24.451  30.420  1.00 69.18 163 A 1 
ATOM   1178 O  OE1 . GLU A 1 163 ? -8.983  24.055  31.601  1.00 61.68 163 A 1 
ATOM   1179 O  OE2 . GLU A 1 163 ? -9.571  25.564  30.092  1.00 63.73 163 A 1 
ATOM   1180 N  N   . ASN A 1 164 ? -9.483  22.711  25.358  1.00 95.68 164 A 1 
ATOM   1181 C  CA  . ASN A 1 164 ? -10.520 21.848  24.789  1.00 96.24 164 A 1 
ATOM   1182 C  C   . ASN A 1 164 ? -10.407 21.664  23.271  1.00 97.21 164 A 1 
ATOM   1183 O  O   . ASN A 1 164 ? -11.268 21.030  22.659  1.00 95.18 164 A 1 
ATOM   1184 C  CB  . ASN A 1 164 ? -11.897 22.424  25.165  1.00 93.58 164 A 1 
ATOM   1185 C  CG  . ASN A 1 164 ? -12.136 22.526  26.658  1.00 87.60 164 A 1 
ATOM   1186 O  OD1 . ASN A 1 164 ? -11.409 22.042  27.494  1.00 69.23 164 A 1 
ATOM   1187 N  ND2 . ASN A 1 164 ? -13.198 23.194  27.059  1.00 74.71 164 A 1 
ATOM   1188 N  N   . LEU A 1 165 ? -9.399  22.257  22.623  1.00 95.94 165 A 1 
ATOM   1189 C  CA  . LEU A 1 165 ? -9.251  22.233  21.166  1.00 95.98 165 A 1 
ATOM   1190 C  C   . LEU A 1 165 ? -7.808  21.917  20.800  1.00 95.71 165 A 1 
ATOM   1191 O  O   . LEU A 1 165 ? -6.891  22.518  21.343  1.00 94.61 165 A 1 
ATOM   1192 C  CB  . LEU A 1 165 ? -9.706  23.582  20.583  1.00 95.06 165 A 1 
ATOM   1193 C  CG  . LEU A 1 165 ? -10.578 23.457  19.312  1.00 87.50 165 A 1 
ATOM   1194 C  CD1 . LEU A 1 165 ? -11.995 23.947  19.588  1.00 81.34 165 A 1 
ATOM   1195 C  CD2 . LEU A 1 165 ? -10.020 24.283  18.157  1.00 81.89 165 A 1 
ATOM   1196 N  N   . ASP A 1 166 ? -7.611  21.041  19.831  1.00 95.43 166 A 1 
ATOM   1197 C  CA  . ASP A 1 166 ? -6.361  20.937  19.095  1.00 95.16 166 A 1 
ATOM   1198 C  C   . ASP A 1 166 ? -6.615  21.139  17.594  1.00 96.04 166 A 1 
ATOM   1199 O  O   . ASP A 1 166 ? -7.737  20.995  17.103  1.00 95.52 166 A 1 
ATOM   1200 C  CB  . ASP A 1 166 ? -5.603  19.640  19.428  1.00 92.64 166 A 1 
ATOM   1201 C  CG  . ASP A 1 166 ? -6.254  18.355  18.934  1.00 88.33 166 A 1 
ATOM   1202 O  OD1 . ASP A 1 166 ? -6.575  18.251  17.732  1.00 78.90 166 A 1 
ATOM   1203 O  OD2 . ASP A 1 166 ? -6.379  17.410  19.751  1.00 81.98 166 A 1 
ATOM   1204 N  N   . GLY A 1 167 ? -5.579  21.511  16.874  1.00 95.69 167 A 1 
ATOM   1205 C  CA  . GLY A 1 167 ? -5.684  21.723  15.440  1.00 95.83 167 A 1 
ATOM   1206 C  C   . GLY A 1 167 ? -4.333  21.783  14.746  1.00 95.96 167 A 1 
ATOM   1207 O  O   . GLY A 1 167 ? -3.316  22.174  15.320  1.00 95.21 167 A 1 
ATOM   1208 N  N   . ILE A 1 168 ? -4.360  21.427  13.482  1.00 96.26 168 A 1 
ATOM   1209 C  CA  . ILE A 1 168 ? -3.237  21.531  12.561  1.00 96.57 168 A 1 
ATOM   1210 C  C   . ILE A 1 168 ? -3.718  22.082  11.231  1.00 97.09 168 A 1 
ATOM   1211 O  O   . ILE A 1 168 ? -4.773  21.709  10.724  1.00 97.03 168 A 1 
ATOM   1212 C  CB  . ILE A 1 168 ? -2.492  20.184  12.422  1.00 95.92 168 A 1 
ATOM   1213 C  CG1 . ILE A 1 168 ? -1.276  20.315  11.489  1.00 94.77 168 A 1 
ATOM   1214 C  CG2 . ILE A 1 168 ? -3.429  19.047  11.942  1.00 93.52 168 A 1 
ATOM   1215 C  CD1 . ILE A 1 168 ? -0.332  19.114  11.533  1.00 91.80 168 A 1 
ATOM   1216 N  N   . VAL A 1 169 ? -2.906  22.952  10.641  1.00 97.44 169 A 1 
ATOM   1217 C  CA  . VAL A 1 169 ? -2.976  23.327  9.228   1.00 97.53 169 A 1 
ATOM   1218 C  C   . VAL A 1 169 ? -1.628  22.991  8.616   1.00 97.46 169 A 1 
ATOM   1219 O  O   . VAL A 1 169 ? -0.594  23.402  9.142   1.00 97.03 169 A 1 
ATOM   1220 C  CB  . VAL A 1 169 ? -3.335  24.809  9.037   1.00 96.85 169 A 1 
ATOM   1221 C  CG1 . VAL A 1 169 ? -3.420  25.167  7.551   1.00 84.22 169 A 1 
ATOM   1222 C  CG2 . VAL A 1 169 ? -4.693  25.132  9.676   1.00 83.26 169 A 1 
ATOM   1223 N  N   . ALA A 1 170 ? -1.623  22.249  7.525   1.00 97.68 170 A 1 
ATOM   1224 C  CA  . ALA A 1 170 ? -0.425  21.855  6.816   1.00 97.62 170 A 1 
ATOM   1225 C  C   . ALA A 1 170 ? -0.587  22.084  5.315   1.00 97.98 170 A 1 
ATOM   1226 O  O   . ALA A 1 170 ? -1.668  21.910  4.755   1.00 97.74 170 A 1 
ATOM   1227 C  CB  . ALA A 1 170 ? -0.080  20.404  7.153   1.00 97.11 170 A 1 
ATOM   1228 N  N   . TRP A 1 171 ? 0.510   22.459  4.674   1.00 98.34 171 A 1 
ATOM   1229 C  CA  . TRP A 1 171 ? 0.608   22.650  3.236   1.00 98.49 171 A 1 
ATOM   1230 C  C   . TRP A 1 171 ? 1.935   22.085  2.744   1.00 98.42 171 A 1 
ATOM   1231 O  O   . TRP A 1 171 ? 2.971   22.287  3.376   1.00 97.93 171 A 1 
ATOM   1232 C  CB  . TRP A 1 171 ? 0.468   24.141  2.904   1.00 97.82 171 A 1 
ATOM   1233 C  CG  . TRP A 1 171 ? 1.011   24.538  1.562   1.00 89.49 171 A 1 
ATOM   1234 C  CD1 . TRP A 1 171 ? 0.426   24.257  0.381   1.00 75.27 171 A 1 
ATOM   1235 C  CD2 . TRP A 1 171 ? 2.259   25.225  1.261   1.00 84.18 171 A 1 
ATOM   1236 N  NE1 . TRP A 1 171 ? 1.238   24.735  -0.656  1.00 68.38 171 A 1 
ATOM   1237 C  CE2 . TRP A 1 171 ? 2.366   25.331  -0.146  1.00 76.83 171 A 1 
ATOM   1238 C  CE3 . TRP A 1 171 ? 3.305   25.767  2.048   1.00 65.60 171 A 1 
ATOM   1239 C  CZ2 . TRP A 1 171 ? 3.481   25.942  -0.772  1.00 71.23 171 A 1 
ATOM   1240 C  CZ3 . TRP A 1 171 ? 4.413   26.381  1.428   1.00 61.31 171 A 1 
ATOM   1241 C  CH2 . TRP A 1 171 ? 4.493   26.461  0.038   1.00 62.51 171 A 1 
ATOM   1242 N  N   . SER A 1 172 ? 1.899   21.429  1.597   1.00 98.52 172 A 1 
ATOM   1243 C  CA  . SER A 1 172 ? 3.074   21.056  0.833   1.00 98.33 172 A 1 
ATOM   1244 C  C   . SER A 1 172 ? 2.898   21.428  -0.636  1.00 98.50 172 A 1 
ATOM   1245 O  O   . SER A 1 172 ? 1.787   21.365  -1.174  1.00 97.87 172 A 1 
ATOM   1246 C  CB  . SER A 1 172 ? 3.399   19.566  0.980   1.00 96.83 172 A 1 
ATOM   1247 O  OG  . SER A 1 172 ? 2.366   18.766  0.457   1.00 80.92 172 A 1 
ATOM   1248 N  N   . SER A 1 173 ? 3.999   21.803  -1.274  1.00 98.43 173 A 1 
ATOM   1249 C  CA  . SER A 1 173 ? 4.107   22.000  -2.716  1.00 98.35 173 A 1 
ATOM   1250 C  C   . SER A 1 173 ? 5.317   21.231  -3.214  1.00 98.36 173 A 1 
ATOM   1251 O  O   . SER A 1 173 ? 6.357   21.208  -2.549  1.00 96.99 173 A 1 
ATOM   1252 C  CB  . SER A 1 173 ? 4.231   23.483  -3.044  1.00 97.13 173 A 1 
ATOM   1253 O  OG  . SER A 1 173 ? 4.308   23.685  -4.425  1.00 83.86 173 A 1 
ATOM   1254 N  N   . ARG A 1 174 ? 5.187   20.580  -4.365  1.00 98.28 174 A 1 
ATOM   1255 C  CA  . ARG A 1 174 ? 6.246   19.770  -4.953  1.00 97.94 174 A 1 
ATOM   1256 C  C   . ARG A 1 174 ? 6.181   19.883  -6.466  1.00 98.39 174 A 1 
ATOM   1257 O  O   . ARG A 1 174 ? 5.163   19.546  -7.060  1.00 97.54 174 A 1 
ATOM   1258 C  CB  . ARG A 1 174 ? 6.074   18.326  -4.476  1.00 95.86 174 A 1 
ATOM   1259 C  CG  . ARG A 1 174 ? 7.265   17.438  -4.806  1.00 89.14 174 A 1 
ATOM   1260 C  CD  . ARG A 1 174 ? 7.014   15.990  -4.363  1.00 89.08 174 A 1 
ATOM   1261 N  NE  . ARG A 1 174 ? 6.746   15.876  -2.929  1.00 89.09 174 A 1 
ATOM   1262 C  CZ  . ARG A 1 174 ? 7.588   15.637  -1.939  1.00 92.42 174 A 1 
ATOM   1263 N  NH1 . ARG A 1 174 ? 8.868   15.473  -2.133  1.00 81.74 174 A 1 
ATOM   1264 N  NH2 . ARG A 1 174 ? 7.144   15.556  -0.720  1.00 85.48 174 A 1 
ATOM   1265 N  N   . ASP A 1 175 ? 7.279   20.300  -7.067  1.00 98.24 175 A 1 
ATOM   1266 C  CA  . ASP A 1 175 ? 7.455   20.285  -8.515  1.00 98.16 175 A 1 
ATOM   1267 C  C   . ASP A 1 175 ? 8.393   19.135  -8.884  1.00 98.21 175 A 1 
ATOM   1268 O  O   . ASP A 1 175 ? 9.370   18.866  -8.184  1.00 97.10 175 A 1 
ATOM   1269 C  CB  . ASP A 1 175 ? 7.982   21.644  -9.013  1.00 97.40 175 A 1 
ATOM   1270 C  CG  . ASP A 1 175 ? 7.023   22.785  -8.669  1.00 93.20 175 A 1 
ATOM   1271 O  OD1 . ASP A 1 175 ? 5.826   22.703  -9.057  1.00 85.06 175 A 1 
ATOM   1272 O  OD2 . ASP A 1 175 ? 7.467   23.733  -7.978  1.00 85.03 175 A 1 
ATOM   1273 N  N   . ARG A 1 176 ? 8.081   18.431  -9.976  1.00 98.11 176 A 1 
ATOM   1274 C  CA  . ARG A 1 176 ? 8.866   17.311  -10.507 1.00 97.84 176 A 1 
ATOM   1275 C  C   . ARG A 1 176 ? 8.940   17.431  -12.019 1.00 98.04 176 A 1 
ATOM   1276 O  O   . ARG A 1 176 ? 7.927   17.674  -12.666 1.00 96.63 176 A 1 
ATOM   1277 C  CB  . ARG A 1 176 ? 8.237   15.971  -10.105 1.00 95.25 176 A 1 
ATOM   1278 C  CG  . ARG A 1 176 ? 8.036   15.823  -8.586  1.00 88.34 176 A 1 
ATOM   1279 C  CD  . ARG A 1 176 ? 7.343   14.510  -8.229  1.00 87.89 176 A 1 
ATOM   1280 N  NE  . ARG A 1 176 ? 8.200   13.354  -8.502  1.00 85.25 176 A 1 
ATOM   1281 C  CZ  . ARG A 1 176 ? 7.860   12.209  -9.063  1.00 87.33 176 A 1 
ATOM   1282 N  NH1 . ARG A 1 176 ? 6.636   11.926  -9.405  1.00 77.39 176 A 1 
ATOM   1283 N  NH2 . ARG A 1 176 ? 8.770   11.330  -9.293  1.00 78.06 176 A 1 
ATOM   1284 N  N   . GLY A 1 177 ? 10.134  17.240  -12.571 1.00 97.38 177 A 1 
ATOM   1285 C  CA  . GLY A 1 177 ? 10.366  17.277  -14.010 1.00 97.25 177 A 1 
ATOM   1286 C  C   . GLY A 1 177 ? 10.517  15.888  -14.628 1.00 97.49 177 A 1 
ATOM   1287 O  O   . GLY A 1 177 ? 9.965   14.899  -14.151 1.00 95.85 177 A 1 
ATOM   1288 N  N   . ASP A 1 178 ? 11.311  15.815  -15.685 1.00 97.02 178 A 1 
ATOM   1289 C  CA  . ASP A 1 178 ? 11.623  14.586  -16.397 1.00 96.86 178 A 1 
ATOM   1290 C  C   . ASP A 1 178 ? 12.227  13.512  -15.485 1.00 96.96 178 A 1 
ATOM   1291 O  O   . ASP A 1 178 ? 13.067  13.778  -14.625 1.00 95.19 178 A 1 
ATOM   1292 C  CB  . ASP A 1 178 ? 12.593  14.877  -17.553 1.00 95.64 178 A 1 
ATOM   1293 C  CG  . ASP A 1 178 ? 11.997  15.687  -18.699 1.00 94.39 178 A 1 
ATOM   1294 O  OD1 . ASP A 1 178 ? 10.756  15.713  -18.837 1.00 90.64 178 A 1 
ATOM   1295 O  OD2 . ASP A 1 178 ? 12.792  16.244  -19.475 1.00 90.27 178 A 1 
ATOM   1296 N  N   . LEU A 1 179 ? 11.838  12.264  -15.721 1.00 96.97 179 A 1 
ATOM   1297 C  CA  . LEU A 1 179 ? 12.280  11.105  -14.954 1.00 96.60 179 A 1 
ATOM   1298 C  C   . LEU A 1 179 ? 13.462  10.443  -15.655 1.00 96.57 179 A 1 
ATOM   1299 O  O   . LEU A 1 179 ? 13.307  9.828   -16.714 1.00 95.31 179 A 1 
ATOM   1300 C  CB  . LEU A 1 179 ? 11.114  10.120  -14.770 1.00 96.04 179 A 1 
ATOM   1301 C  CG  . LEU A 1 179 ? 9.821   10.731  -14.221 1.00 95.04 179 A 1 
ATOM   1302 C  CD1 . LEU A 1 179 ? 8.752   9.651   -14.153 1.00 92.39 179 A 1 
ATOM   1303 C  CD2 . LEU A 1 179 ? 9.999   11.323  -12.827 1.00 91.84 179 A 1 
ATOM   1304 N  N   . ARG A 1 180 ? 14.642  10.504  -15.036 1.00 96.56 180 A 1 
ATOM   1305 C  CA  . ARG A 1 180 ? 15.804  9.738   -15.489 1.00 96.25 180 A 1 
ATOM   1306 C  C   . ARG A 1 180 ? 15.697  8.291   -15.042 1.00 96.49 180 A 1 
ATOM   1307 O  O   . ARG A 1 180 ? 15.590  8.009   -13.851 1.00 94.95 180 A 1 
ATOM   1308 C  CB  . ARG A 1 180 ? 17.105  10.363  -14.991 1.00 94.36 180 A 1 
ATOM   1309 C  CG  . ARG A 1 180 ? 17.661  11.333  -16.023 1.00 79.30 180 A 1 
ATOM   1310 C  CD  . ARG A 1 180 ? 19.020  11.853  -15.567 1.00 74.74 180 A 1 
ATOM   1311 N  NE  . ARG A 1 180 ? 19.662  12.625  -16.623 1.00 66.01 180 A 1 
ATOM   1312 C  CZ  . ARG A 1 180 ? 20.860  13.199  -16.548 1.00 57.80 180 A 1 
ATOM   1313 N  NH1 . ARG A 1 180 ? 21.560  13.138  -15.456 1.00 52.58 180 A 1 
ATOM   1314 N  NH2 . ARG A 1 180 ? 21.334  13.840  -17.569 1.00 50.08 180 A 1 
ATOM   1315 N  N   . GLN A 1 181 ? 15.817  7.378   -16.008 1.00 96.11 181 A 1 
ATOM   1316 C  CA  . GLN A 1 181 ? 15.689  5.950   -15.771 1.00 95.99 181 A 1 
ATOM   1317 C  C   . GLN A 1 181 ? 17.034  5.228   -15.904 1.00 96.41 181 A 1 
ATOM   1318 O  O   . GLN A 1 181 ? 17.977  5.721   -16.518 1.00 94.81 181 A 1 
ATOM   1319 C  CB  . GLN A 1 181 ? 14.635  5.397   -16.717 1.00 93.63 181 A 1 
ATOM   1320 C  CG  . GLN A 1 181 ? 13.257  6.005   -16.429 1.00 87.82 181 A 1 
ATOM   1321 C  CD  . GLN A 1 181 ? 12.182  5.377   -17.308 1.00 82.26 181 A 1 
ATOM   1322 O  OE1 . GLN A 1 181 ? 12.412  4.995   -18.443 1.00 73.16 181 A 1 
ATOM   1323 N  NE2 . GLN A 1 181 ? 10.974  5.244   -16.816 1.00 70.13 181 A 1 
ATOM   1324 N  N   . SER A 1 182 ? 17.112  4.037   -15.322 1.00 96.07 182 A 1 
ATOM   1325 C  CA  . SER A 1 182 ? 18.348  3.265   -15.219 1.00 96.29 182 A 1 
ATOM   1326 C  C   . SER A 1 182 ? 18.880  2.739   -16.552 1.00 96.09 182 A 1 
ATOM   1327 O  O   . SER A 1 182 ? 20.062  2.439   -16.661 1.00 93.34 182 A 1 
ATOM   1328 C  CB  . SER A 1 182 ? 18.132  2.102   -14.259 1.00 95.49 182 A 1 
ATOM   1329 O  OG  . SER A 1 182 ? 17.146  1.215   -14.741 1.00 92.41 182 A 1 
ATOM   1330 N  N   . ASN A 1 183 ? 18.037  2.650   -17.582 1.00 95.23 183 A 1 
ATOM   1331 C  CA  . ASN A 1 183 ? 18.423  2.270   -18.944 1.00 93.37 183 A 1 
ATOM   1332 C  C   . ASN A 1 183 ? 18.995  3.445   -19.770 1.00 92.24 183 A 1 
ATOM   1333 O  O   . ASN A 1 183 ? 19.353  3.259   -20.924 1.00 85.59 183 A 1 
ATOM   1334 C  CB  . ASN A 1 183 ? 17.214  1.619   -19.635 1.00 90.52 183 A 1 
ATOM   1335 C  CG  . ASN A 1 183 ? 16.109  2.602   -19.970 1.00 90.51 183 A 1 
ATOM   1336 O  OD1 . ASN A 1 183 ? 15.986  3.661   -19.388 1.00 82.24 183 A 1 
ATOM   1337 N  ND2 . ASN A 1 183 ? 15.282  2.267   -20.924 1.00 83.85 183 A 1 
ATOM   1338 N  N   . GLY A 1 184 ? 19.068  4.639   -19.184 1.00 90.55 184 A 1 
ATOM   1339 C  CA  . GLY A 1 184 ? 19.540  5.851   -19.859 1.00 88.32 184 A 1 
ATOM   1340 C  C   . GLY A 1 184 ? 18.451  6.649   -20.583 1.00 89.41 184 A 1 
ATOM   1341 O  O   . GLY A 1 184 ? 18.725  7.768   -21.015 1.00 84.35 184 A 1 
ATOM   1342 N  N   . GLU A 1 185 ? 17.232  6.122   -20.678 1.00 91.19 185 A 1 
ATOM   1343 C  CA  . GLU A 1 185 ? 16.092  6.862   -21.208 1.00 90.24 185 A 1 
ATOM   1344 C  C   . GLU A 1 185 ? 15.543  7.855   -20.186 1.00 92.37 185 A 1 
ATOM   1345 O  O   . GLU A 1 185 ? 15.687  7.697   -18.974 1.00 90.79 185 A 1 
ATOM   1346 C  CB  . GLU A 1 185 ? 14.987  5.903   -21.685 1.00 85.90 185 A 1 
ATOM   1347 C  CG  . GLU A 1 185 ? 15.417  5.057   -22.883 1.00 78.64 185 A 1 
ATOM   1348 C  CD  . GLU A 1 185 ? 14.401  3.977   -23.261 1.00 71.92 185 A 1 
ATOM   1349 O  OE1 . GLU A 1 185 ? 14.579  3.362   -24.342 1.00 65.53 185 A 1 
ATOM   1350 O  OE2 . GLU A 1 185 ? 13.510  3.673   -22.427 1.00 64.74 185 A 1 
ATOM   1351 N  N   . THR A 1 186 ? 14.885  8.897   -20.703 1.00 94.54 186 A 1 
ATOM   1352 C  CA  . THR A 1 186 ? 14.220  9.903   -19.882 1.00 95.12 186 A 1 
ATOM   1353 C  C   . THR A 1 186 ? 12.737  9.898   -20.215 1.00 95.57 186 A 1 
ATOM   1354 O  O   . THR A 1 186 ? 12.354  10.103  -21.367 1.00 93.04 186 A 1 
ATOM   1355 C  CB  . THR A 1 186 ? 14.833  11.283  -20.102 1.00 93.13 186 A 1 
ATOM   1356 O  OG1 . THR A 1 186 ? 16.215  11.248  -19.798 1.00 82.23 186 A 1 
ATOM   1357 C  CG2 . THR A 1 186 ? 14.227  12.348  -19.195 1.00 79.49 186 A 1 
ATOM   1358 N  N   . ALA A 1 187 ? 11.893  9.683   -19.214 1.00 95.58 187 A 1 
ATOM   1359 C  CA  . ALA A 1 187 ? 10.454  9.791   -19.378 1.00 95.56 187 A 1 
ATOM   1360 C  C   . ALA A 1 187 ? 10.025  11.258  -19.268 1.00 96.27 187 A 1 
ATOM   1361 O  O   . ALA A 1 187 ? 10.275  11.873  -18.231 1.00 95.42 187 A 1 
ATOM   1362 C  CB  . ALA A 1 187 ? 9.771   8.905   -18.326 1.00 94.43 187 A 1 
ATOM   1363 N  N   . PRO A 1 188 ? 9.369   11.844  -20.278 1.00 96.10 188 A 1 
ATOM   1364 C  CA  . PRO A 1 188 ? 8.909   13.217  -20.213 1.00 95.85 188 A 1 
ATOM   1365 C  C   . PRO A 1 188 ? 7.839   13.361  -19.136 1.00 96.19 188 A 1 
ATOM   1366 O  O   . PRO A 1 188 ? 6.867   12.593  -19.098 1.00 94.58 188 A 1 
ATOM   1367 C  CB  . PRO A 1 188 ? 8.395   13.555  -21.612 1.00 94.32 188 A 1 
ATOM   1368 C  CG  . PRO A 1 188 ? 7.982   12.197  -22.171 1.00 92.12 188 A 1 
ATOM   1369 C  CD  . PRO A 1 188 ? 8.988   11.243  -21.549 1.00 95.18 188 A 1 
ATOM   1370 N  N   . ASN A 1 189 ? 8.025   14.342  -18.257 1.00 96.74 189 A 1 
ATOM   1371 C  CA  . ASN A 1 189 ? 7.133   14.618  -17.145 1.00 97.08 189 A 1 
ATOM   1372 C  C   . ASN A 1 189 ? 7.315   16.050  -16.655 1.00 97.44 189 A 1 
ATOM   1373 O  O   . ASN A 1 189 ? 8.430   16.552  -16.608 1.00 96.30 189 A 1 
ATOM   1374 C  CB  . ASN A 1 189 ? 7.434   13.628  -16.007 1.00 95.98 189 A 1 
ATOM   1375 C  CG  . ASN A 1 189 ? 6.430   13.735  -14.889 1.00 95.84 189 A 1 
ATOM   1376 O  OD1 . ASN A 1 189 ? 5.238   13.749  -15.124 1.00 90.03 189 A 1 
ATOM   1377 N  ND2 . ASN A 1 189 ? 6.877   13.785  -13.646 1.00 90.22 189 A 1 
ATOM   1378 N  N   . ASP A 1 190 ? 6.214   16.673  -16.243 1.00 97.00 190 A 1 
ATOM   1379 C  CA  . ASP A 1 190 ? 6.201   17.933  -15.510 1.00 97.35 190 A 1 
ATOM   1380 C  C   . ASP A 1 190 ? 4.988   17.907  -14.589 1.00 97.54 190 A 1 
ATOM   1381 O  O   . ASP A 1 190 ? 3.861   17.819  -15.066 1.00 95.78 190 A 1 
ATOM   1382 C  CB  . ASP A 1 190 ? 6.163   19.096  -16.502 1.00 96.08 190 A 1 
ATOM   1383 C  CG  . ASP A 1 190 ? 6.372   20.473  -15.878 1.00 91.01 190 A 1 
ATOM   1384 O  OD1 . ASP A 1 190 ? 6.418   20.562  -14.637 1.00 83.03 190 A 1 
ATOM   1385 O  OD2 . ASP A 1 190 ? 6.492   21.435  -16.670 1.00 81.49 190 A 1 
ATOM   1386 N  N   . GLU A 1 191 ? 5.208   17.871  -13.280 1.00 97.93 191 A 1 
ATOM   1387 C  CA  . GLU A 1 191 ? 4.150   17.817  -12.273 1.00 97.97 191 A 1 
ATOM   1388 C  C   . GLU A 1 191 ? 4.329   18.958  -11.271 1.00 98.05 191 A 1 
ATOM   1389 O  O   . GLU A 1 191 ? 5.371   19.064  -10.624 1.00 97.29 191 A 1 
ATOM   1390 C  CB  . GLU A 1 191 ? 4.137   16.473  -11.526 1.00 96.98 191 A 1 
ATOM   1391 C  CG  . GLU A 1 191 ? 3.842   15.238  -12.385 1.00 94.98 191 A 1 
ATOM   1392 C  CD  . GLU A 1 191 ? 3.897   13.937  -11.545 1.00 96.30 191 A 1 
ATOM   1393 O  OE1 . GLU A 1 191 ? 2.858   13.520  -11.000 1.00 90.72 191 A 1 
ATOM   1394 O  OE2 . GLU A 1 191 ? 4.991   13.355  -11.395 1.00 91.80 191 A 1 
ATOM   1395 N  N   . SER A 1 192 ? 3.289   19.766  -11.079 1.00 97.82 192 A 1 
ATOM   1396 C  CA  . SER A 1 192 ? 3.178   20.730  -9.988  1.00 98.06 192 A 1 
ATOM   1397 C  C   . SER A 1 192 ? 2.105   20.272  -9.012  1.00 98.10 192 A 1 
ATOM   1398 O  O   . SER A 1 192 ? 0.900   20.330  -9.282  1.00 97.12 192 A 1 
ATOM   1399 C  CB  . SER A 1 192 ? 2.906   22.132  -10.521 1.00 97.51 192 A 1 
ATOM   1400 O  OG  . SER A 1 192 ? 3.124   23.071  -9.490  1.00 83.61 192 A 1 
ATOM   1401 N  N   . ILE A 1 193 ? 2.542   19.770  -7.862  1.00 98.12 193 A 1 
ATOM   1402 C  CA  . ILE A 1 193 ? 1.698   19.138  -6.849  1.00 98.19 193 A 1 
ATOM   1403 C  C   . ILE A 1 193 ? 1.541   20.094  -5.669  1.00 98.11 193 A 1 
ATOM   1404 O  O   . ILE A 1 193 ? 2.519   20.489  -5.044  1.00 97.56 193 A 1 
ATOM   1405 C  CB  . ILE A 1 193 ? 2.278   17.779  -6.418  1.00 97.86 193 A 1 
ATOM   1406 C  CG1 . ILE A 1 193 ? 2.480   16.844  -7.628  1.00 96.85 193 A 1 
ATOM   1407 C  CG2 . ILE A 1 193 ? 1.365   17.128  -5.365  1.00 97.07 193 A 1 
ATOM   1408 C  CD1 . ILE A 1 193 ? 3.282   15.562  -7.316  1.00 93.16 193 A 1 
ATOM   1409 N  N   . ASN A 1 194 ? 0.290   20.392  -5.301  1.00 98.53 194 A 1 
ATOM   1410 C  CA  . ASN A 1 194 ? -0.057  21.083  -4.073  1.00 98.56 194 A 1 
ATOM   1411 C  C   . ASN A 1 194 ? -0.973  20.211  -3.229  1.00 98.66 194 A 1 
ATOM   1412 O  O   . ASN A 1 194 ? -1.946  19.647  -3.720  1.00 97.98 194 A 1 
ATOM   1413 C  CB  . ASN A 1 194 ? -0.698  22.443  -4.397  1.00 97.95 194 A 1 
ATOM   1414 C  CG  . ASN A 1 194 ? 0.348   23.464  -4.765  1.00 94.79 194 A 1 
ATOM   1415 O  OD1 . ASN A 1 194 ? 0.919   24.125  -3.910  1.00 82.34 194 A 1 
ATOM   1416 N  ND2 . ASN A 1 194 ? 0.652   23.628  -6.038  1.00 82.01 194 A 1 
ATOM   1417 N  N   . ASN A 1 195 ? -0.681  20.114  -1.935  1.00 98.31 195 A 1 
ATOM   1418 C  CA  . ASN A 1 195 ? -1.515  19.355  -1.008  1.00 98.48 195 A 1 
ATOM   1419 C  C   . ASN A 1 195 ? -1.664  20.119  0.306   1.00 98.45 195 A 1 
ATOM   1420 O  O   . ASN A 1 195 ? -0.684  20.557  0.904   1.00 97.72 195 A 1 
ATOM   1421 C  CB  . ASN A 1 195 ? -0.929  17.946  -0.858  1.00 97.81 195 A 1 
ATOM   1422 C  CG  . ASN A 1 195 ? -1.910  16.901  -0.350  1.00 97.64 195 A 1 
ATOM   1423 O  OD1 . ASN A 1 195 ? -1.528  15.801  0.008   1.00 91.56 195 A 1 
ATOM   1424 N  ND2 . ASN A 1 195 ? -3.200  17.152  -0.331  1.00 91.55 195 A 1 
ATOM   1425 N  N   . MET A 1 196 ? -2.912  20.311  0.733   1.00 98.65 196 A 1 
ATOM   1426 C  CA  . MET A 1 196 ? -3.263  21.076  1.917   1.00 98.69 196 A 1 
ATOM   1427 C  C   . MET A 1 196 ? -4.148  20.227  2.829   1.00 98.79 196 A 1 
ATOM   1428 O  O   . MET A 1 196 ? -5.034  19.519  2.353   1.00 98.20 196 A 1 
ATOM   1429 C  CB  . MET A 1 196 ? -3.982  22.379  1.550   1.00 97.40 196 A 1 
ATOM   1430 C  CG  . MET A 1 196 ? -3.173  23.250  0.584   1.00 80.55 196 A 1 
ATOM   1431 S  SD  . MET A 1 196 ? -3.970  24.828  0.188   1.00 76.12 196 A 1 
ATOM   1432 C  CE  . MET A 1 196 ? -2.881  25.392  -1.129  1.00 63.30 196 A 1 
ATOM   1433 N  N   . LEU A 1 197 ? -3.935  20.343  4.131   1.00 98.45 197 A 1 
ATOM   1434 C  CA  . LEU A 1 197 ? -4.687  19.639  5.155   1.00 98.37 197 A 1 
ATOM   1435 C  C   . LEU A 1 197 ? -5.028  20.605  6.293   1.00 98.54 197 A 1 
ATOM   1436 O  O   . LEU A 1 197 ? -4.171  21.347  6.758   1.00 98.09 197 A 1 
ATOM   1437 C  CB  . LEU A 1 197 ? -3.816  18.465  5.648   1.00 97.57 197 A 1 
ATOM   1438 C  CG  . LEU A 1 197 ? -4.404  17.654  6.811   1.00 96.27 197 A 1 
ATOM   1439 C  CD1 . LEU A 1 197 ? -5.586  16.802  6.358   1.00 93.12 197 A 1 
ATOM   1440 C  CD2 . LEU A 1 197 ? -3.330  16.729  7.384   1.00 92.92 197 A 1 
ATOM   1441 N  N   . ALA A 1 198 ? -6.264  20.532  6.784   1.00 98.40 198 A 1 
ATOM   1442 C  CA  . ALA A 1 198 ? -6.627  21.076  8.077   1.00 98.41 198 A 1 
ATOM   1443 C  C   . ALA A 1 198 ? -7.380  20.015  8.886   1.00 98.48 198 A 1 
ATOM   1444 O  O   . ALA A 1 198 ? -8.310  19.395  8.377   1.00 97.99 198 A 1 
ATOM   1445 C  CB  . ALA A 1 198 ? -7.429  22.373  7.899   1.00 98.11 198 A 1 
ATOM   1446 N  N   . LYS A 1 199 ? -6.964  19.812  10.133  1.00 98.02 199 A 1 
ATOM   1447 C  CA  . LYS A 1 199 ? -7.636  18.929  11.090  1.00 97.73 199 A 1 
ATOM   1448 C  C   . LYS A 1 199 ? -7.831  19.670  12.407  1.00 97.81 199 A 1 
ATOM   1449 O  O   . LYS A 1 199 ? -6.973  20.450  12.805  1.00 96.98 199 A 1 
ATOM   1450 C  CB  . LYS A 1 199 ? -6.842  17.629  11.325  1.00 95.80 199 A 1 
ATOM   1451 C  CG  . LYS A 1 199 ? -6.737  16.760  10.058  1.00 89.40 199 A 1 
ATOM   1452 C  CD  . LYS A 1 199 ? -5.776  15.578  10.208  1.00 91.71 199 A 1 
ATOM   1453 C  CE  . LYS A 1 199 ? -6.288  14.455  11.124  1.00 89.09 199 A 1 
ATOM   1454 N  NZ  . LYS A 1 199 ? -5.353  13.293  11.093  1.00 88.56 199 A 1 
ATOM   1455 N  N   . GLY A 1 200 ? -8.917  19.371  13.084  1.00 97.51 200 A 1 
ATOM   1456 C  CA  . GLY A 1 200 ? -9.162  19.894  14.413  1.00 97.49 200 A 1 
ATOM   1457 C  C   . GLY A 1 200 ? -10.048 18.960  15.213  1.00 97.74 200 A 1 
ATOM   1458 O  O   . GLY A 1 200 ? -10.939 18.315  14.658  1.00 97.31 200 A 1 
ATOM   1459 N  N   . THR A 1 201 ? -9.810  18.899  16.515  1.00 97.42 201 A 1 
ATOM   1460 C  CA  . THR A 1 201 ? -10.644 18.152  17.465  1.00 97.29 201 A 1 
ATOM   1461 C  C   . THR A 1 201 ? -11.095 19.089  18.569  1.00 97.28 201 A 1 
ATOM   1462 O  O   . THR A 1 201 ? -10.289 19.798  19.172  1.00 96.38 201 A 1 
ATOM   1463 C  CB  . THR A 1 201 ? -9.908  16.937  18.033  1.00 96.31 201 A 1 
ATOM   1464 O  OG1 . THR A 1 201 ? -9.530  16.078  16.975  1.00 89.38 201 A 1 
ATOM   1465 C  CG2 . THR A 1 201 ? -10.779 16.115  18.978  1.00 88.31 201 A 1 
ATOM   1466 N  N   . TRP A 1 202 ? -12.388 19.100  18.838  1.00 97.80 202 A 1 
ATOM   1467 C  CA  . TRP A 1 202 ? -12.995 19.780  19.961  1.00 97.95 202 A 1 
ATOM   1468 C  C   . TRP A 1 202 ? -13.422 18.755  21.003  1.00 98.09 202 A 1 
ATOM   1469 O  O   . TRP A 1 202 ? -14.304 17.936  20.741  1.00 97.11 202 A 1 
ATOM   1470 C  CB  . TRP A 1 202 ? -14.167 20.638  19.480  1.00 97.23 202 A 1 
ATOM   1471 C  CG  . TRP A 1 202 ? -14.949 21.327  20.554  1.00 94.97 202 A 1 
ATOM   1472 C  CD1 . TRP A 1 202 ? -14.458 21.748  21.745  1.00 87.31 202 A 1 
ATOM   1473 C  CD2 . TRP A 1 202 ? -16.373 21.667  20.558  1.00 91.69 202 A 1 
ATOM   1474 N  NE1 . TRP A 1 202 ? -15.473 22.327  22.492  1.00 86.42 202 A 1 
ATOM   1475 C  CE2 . TRP A 1 202 ? -16.662 22.293  21.798  1.00 89.33 202 A 1 
ATOM   1476 C  CE3 . TRP A 1 202 ? -17.420 21.500  19.640  1.00 83.94 202 A 1 
ATOM   1477 C  CZ2 . TRP A 1 202 ? -17.957 22.748  22.125  1.00 86.18 202 A 1 
ATOM   1478 C  CZ3 . TRP A 1 202 ? -18.717 21.959  19.958  1.00 79.43 202 A 1 
ATOM   1479 C  CH2 . TRP A 1 202 ? -18.974 22.567  21.189  1.00 80.06 202 A 1 
ATOM   1480 N  N   . GLN A 1 203 ? -12.815 18.798  22.175  1.00 97.36 203 A 1 
ATOM   1481 C  CA  . GLN A 1 203 ? -13.240 18.046  23.342  1.00 96.89 203 A 1 
ATOM   1482 C  C   . GLN A 1 203 ? -14.387 18.803  24.017  1.00 97.17 203 A 1 
ATOM   1483 O  O   . GLN A 1 203 ? -14.180 19.843  24.634  1.00 95.68 203 A 1 
ATOM   1484 C  CB  . GLN A 1 203 ? -12.028 17.825  24.262  1.00 95.19 203 A 1 
ATOM   1485 C  CG  . GLN A 1 203 ? -12.261 16.669  25.231  1.00 83.31 203 A 1 
ATOM   1486 C  CD  . GLN A 1 203 ? -12.213 15.302  24.543  1.00 79.66 203 A 1 
ATOM   1487 O  OE1 . GLN A 1 203 ? -11.434 15.057  23.630  1.00 70.86 203 A 1 
ATOM   1488 N  NE2 . GLN A 1 203 ? -13.029 14.368  24.958  1.00 68.99 203 A 1 
ATOM   1489 N  N   . ILE A 1 204 ? -15.600 18.297  23.835  1.00 97.39 204 A 1 
ATOM   1490 C  CA  . ILE A 1 204 ? -16.822 18.920  24.370  1.00 97.29 204 A 1 
ATOM   1491 C  C   . ILE A 1 204 ? -16.887 18.717  25.885  1.00 96.80 204 A 1 
ATOM   1492 O  O   . ILE A 1 204 ? -17.148 19.656  26.638  1.00 94.09 204 A 1 
ATOM   1493 C  CB  . ILE A 1 204 ? -18.069 18.335  23.666  1.00 96.59 204 A 1 
ATOM   1494 C  CG1 . ILE A 1 204 ? -18.023 18.579  22.141  1.00 93.95 204 A 1 
ATOM   1495 C  CG2 . ILE A 1 204 ? -19.355 18.930  24.268  1.00 93.71 204 A 1 
ATOM   1496 C  CD1 . ILE A 1 204 ? -19.070 17.774  21.342  1.00 90.28 204 A 1 
ATOM   1497 N  N   . ASP A 1 205 ? -16.617 17.490  26.316  1.00 96.67 205 A 1 
ATOM   1498 C  CA  . ASP A 1 205 ? -16.492 17.086  27.712  1.00 96.16 205 A 1 
ATOM   1499 C  C   . ASP A 1 205 ? -15.547 15.875  27.829  1.00 96.37 205 A 1 
ATOM   1500 O  O   . ASP A 1 205 ? -14.844 15.519  26.873  1.00 93.48 205 A 1 
ATOM   1501 C  CB  . ASP A 1 205 ? -17.902 16.839  28.300  1.00 93.98 205 A 1 
ATOM   1502 C  CG  . ASP A 1 205 ? -18.698 15.729  27.624  1.00 92.87 205 A 1 
ATOM   1503 O  OD1 . ASP A 1 205 ? -18.089 14.693  27.281  1.00 87.55 205 A 1 
ATOM   1504 O  OD2 . ASP A 1 205 ? -19.925 15.879  27.479  1.00 87.90 205 A 1 
ATOM   1505 N  N   . SER A 1 206 ? -15.499 15.225  28.975  1.00 95.65 206 A 1 
ATOM   1506 C  CA  . SER A 1 206 ? -14.644 14.060  29.201  1.00 94.97 206 A 1 
ATOM   1507 C  C   . SER A 1 206 ? -15.015 12.822  28.371  1.00 95.49 206 A 1 
ATOM   1508 O  O   . SER A 1 206 ? -14.200 11.910  28.253  1.00 91.85 206 A 1 
ATOM   1509 C  CB  . SER A 1 206 ? -14.677 13.693  30.691  1.00 92.82 206 A 1 
ATOM   1510 O  OG  . SER A 1 206 ? -15.992 13.409  31.119  1.00 83.31 206 A 1 
ATOM   1511 N  N   . ALA A 1 207 ? -16.225 12.767  27.820  1.00 96.67 207 A 1 
ATOM   1512 C  CA  . ALA A 1 207 ? -16.741 11.646  27.041  1.00 96.88 207 A 1 
ATOM   1513 C  C   . ALA A 1 207 ? -16.878 11.959  25.552  1.00 97.31 207 A 1 
ATOM   1514 O  O   . ALA A 1 207 ? -16.750 11.061  24.721  1.00 95.42 207 A 1 
ATOM   1515 C  CB  . ALA A 1 207 ? -18.093 11.247  27.644  1.00 95.50 207 A 1 
ATOM   1516 N  N   . GLN A 1 208 ? -17.150 13.211  25.205  1.00 98.08 208 A 1 
ATOM   1517 C  CA  . GLN A 1 208 ? -17.534 13.622  23.866  1.00 97.96 208 A 1 
ATOM   1518 C  C   . GLN A 1 208 ? -16.426 14.417  23.185  1.00 98.03 208 A 1 
ATOM   1519 O  O   . GLN A 1 208 ? -15.911 15.390  23.726  1.00 96.81 208 A 1 
ATOM   1520 C  CB  . GLN A 1 208 ? -18.827 14.442  23.916  1.00 96.88 208 A 1 
ATOM   1521 C  CG  . GLN A 1 208 ? -20.019 13.643  24.455  1.00 93.71 208 A 1 
ATOM   1522 C  CD  . GLN A 1 208 ? -21.288 14.490  24.434  1.00 94.30 208 A 1 
ATOM   1523 O  OE1 . GLN A 1 208 ? -21.965 14.594  23.427  1.00 85.47 208 A 1 
ATOM   1524 N  NE2 . GLN A 1 208 ? -21.622 15.137  25.528  1.00 84.22 208 A 1 
ATOM   1525 N  N   . SER A 1 209 ? -16.119 14.053  21.954  1.00 97.91 209 A 1 
ATOM   1526 C  CA  . SER A 1 209 ? -15.289 14.865  21.077  1.00 97.83 209 A 1 
ATOM   1527 C  C   . SER A 1 209 ? -15.855 14.940  19.665  1.00 98.30 209 A 1 
ATOM   1528 O  O   . SER A 1 209 ? -16.490 14.010  19.173  1.00 97.61 209 A 1 
ATOM   1529 C  CB  . SER A 1 209 ? -13.831 14.394  21.079  1.00 94.81 209 A 1 
ATOM   1530 O  OG  . SER A 1 209 ? -13.688 13.089  20.554  1.00 82.73 209 A 1 
ATOM   1531 N  N   . LEU A 1 210 ? -15.624 16.075  19.017  1.00 98.39 210 A 1 
ATOM   1532 C  CA  . LEU A 1 210 ? -15.982 16.311  17.623  1.00 98.45 210 A 1 
ATOM   1533 C  C   . LEU A 1 210 ? -14.708 16.646  16.843  1.00 98.41 210 A 1 
ATOM   1534 O  O   . LEU A 1 210 ? -13.999 17.583  17.197  1.00 97.88 210 A 1 
ATOM   1535 C  CB  . LEU A 1 210 ? -17.019 17.440  17.564  1.00 97.92 210 A 1 
ATOM   1536 C  CG  . LEU A 1 210 ? -17.633 17.634  16.166  1.00 94.59 210 A 1 
ATOM   1537 C  CD1 . LEU A 1 210 ? -18.615 16.518  15.810  1.00 90.06 210 A 1 
ATOM   1538 C  CD2 . LEU A 1 210 ? -18.391 18.965  16.115  1.00 90.29 210 A 1 
ATOM   1539 N  N   . SER A 1 211 ? -14.441 15.909  15.775  1.00 98.44 211 A 1 
ATOM   1540 C  CA  . SER A 1 211 ? -13.278 16.107  14.917  1.00 98.37 211 A 1 
ATOM   1541 C  C   . SER A 1 211 ? -13.708 16.480  13.506  1.00 98.53 211 A 1 
ATOM   1542 O  O   . SER A 1 211 ? -14.638 15.884  12.955  1.00 98.05 211 A 1 
ATOM   1543 C  CB  . SER A 1 211 ? -12.377 14.869  14.899  1.00 97.31 211 A 1 
ATOM   1544 O  OG  . SER A 1 211 ? -11.955 14.529  16.207  1.00 90.42 211 A 1 
ATOM   1545 N  N   . GLY A 1 212 ? -13.015 17.436  12.914  1.00 98.56 212 A 1 
ATOM   1546 C  CA  . GLY A 1 212 ? -13.160 17.823  11.519  1.00 98.42 212 A 1 
ATOM   1547 C  C   . GLY A 1 212 ? -11.858 17.634  10.759  1.00 98.48 212 A 1 
ATOM   1548 O  O   . GLY A 1 212 ? -10.771 17.872  11.294  1.00 97.52 212 A 1 
ATOM   1549 N  N   . LEU A 1 213 ? -11.967 17.230  9.500   1.00 98.41 213 A 1 
ATOM   1550 C  CA  . LEU A 1 213 ? -10.848 17.097  8.574   1.00 98.33 213 A 1 
ATOM   1551 C  C   . LEU A 1 213 ? -11.268 17.622  7.210   1.00 98.55 213 A 1 
ATOM   1552 O  O   . LEU A 1 213 ? -12.326 17.251  6.698   1.00 98.02 213 A 1 
ATOM   1553 C  CB  . LEU A 1 213 ? -10.396 15.621  8.541   1.00 96.07 213 A 1 
ATOM   1554 C  CG  . LEU A 1 213 ? -9.321  15.270  7.487   1.00 92.86 213 A 1 
ATOM   1555 C  CD1 . LEU A 1 213 ? -8.523  14.064  7.957   1.00 84.70 213 A 1 
ATOM   1556 C  CD2 . LEU A 1 213 ? -9.914  14.885  6.124   1.00 83.16 213 A 1 
ATOM   1557 N  N   . VAL A 1 214 ? -10.412 18.430  6.599   1.00 98.70 214 A 1 
ATOM   1558 C  CA  . VAL A 1 214 ? -10.496 18.785  5.185   1.00 98.70 214 A 1 
ATOM   1559 C  C   . VAL A 1 214 ? -9.130  18.591  4.535   1.00 98.74 214 A 1 
ATOM   1560 O  O   . VAL A 1 214 ? -8.102  18.928  5.122   1.00 98.31 214 A 1 
ATOM   1561 C  CB  . VAL A 1 214 ? -11.042 20.209  4.936   1.00 98.10 214 A 1 
ATOM   1562 C  CG1 . VAL A 1 214 ? -12.512 20.311  5.358   1.00 91.07 214 A 1 
ATOM   1563 C  CG2 . VAL A 1 214 ? -10.258 21.295  5.666   1.00 91.10 214 A 1 
ATOM   1564 N  N   . ARG A 1 215 ? -9.110  18.047  3.314   1.00 98.70 215 A 1 
ATOM   1565 C  CA  . ARG A 1 215 ? -7.915  17.880  2.494   1.00 98.72 215 A 1 
ATOM   1566 C  C   . ARG A 1 215 ? -8.194  18.372  1.083   1.00 98.78 215 A 1 
ATOM   1567 O  O   . ARG A 1 215 ? -9.261  18.118  0.532   1.00 98.46 215 A 1 
ATOM   1568 C  CB  . ARG A 1 215 ? -7.455  16.411  2.532   1.00 97.76 215 A 1 
ATOM   1569 C  CG  . ARG A 1 215 ? -6.051  16.203  1.938   1.00 91.89 215 A 1 
ATOM   1570 C  CD  . ARG A 1 215 ? -5.565  14.749  2.065   1.00 90.13 215 A 1 
ATOM   1571 N  NE  . ARG A 1 215 ? -6.087  13.867  1.015   1.00 84.36 215 A 1 
ATOM   1572 C  CZ  . ARG A 1 215 ? -6.754  12.721  1.141   1.00 85.51 215 A 1 
ATOM   1573 N  NH1 . ARG A 1 215 ? -7.082  12.233  2.291   1.00 75.68 215 A 1 
ATOM   1574 N  NH2 . ARG A 1 215 ? -7.077  12.027  0.092   1.00 76.96 215 A 1 
ATOM   1575 N  N   . TYR A 1 216 ? -7.230  19.070  0.504   1.00 98.68 216 A 1 
ATOM   1576 C  CA  . TYR A 1 216 ? -7.225  19.466  -0.893  1.00 98.67 216 A 1 
ATOM   1577 C  C   . TYR A 1 216 ? -5.916  19.012  -1.531  1.00 98.60 216 A 1 
ATOM   1578 O  O   . TYR A 1 216 ? -4.843  19.324  -1.021  1.00 98.31 216 A 1 
ATOM   1579 C  CB  . TYR A 1 216 ? -7.413  20.979  -0.998  1.00 98.54 216 A 1 
ATOM   1580 C  CG  . TYR A 1 216 ? -7.353  21.493  -2.421  1.00 98.13 216 A 1 
ATOM   1581 C  CD1 . TYR A 1 216 ? -6.171  22.068  -2.935  1.00 96.89 216 A 1 
ATOM   1582 C  CD2 . TYR A 1 216 ? -8.481  21.396  -3.256  1.00 97.26 216 A 1 
ATOM   1583 C  CE1 . TYR A 1 216 ? -6.116  22.535  -4.257  1.00 96.31 216 A 1 
ATOM   1584 C  CE2 . TYR A 1 216 ? -8.442  21.858  -4.577  1.00 96.33 216 A 1 
ATOM   1585 C  CZ  . TYR A 1 216 ? -7.256  22.433  -5.079  1.00 96.30 216 A 1 
ATOM   1586 O  OH  . TYR A 1 216 ? -7.217  22.900  -6.371  1.00 94.34 216 A 1 
ATOM   1587 N  N   . TYR A 1 217 ? -6.017  18.283  -2.637  1.00 98.54 217 A 1 
ATOM   1588 C  CA  . TYR A 1 217 ? -4.894  17.876  -3.464  1.00 98.57 217 A 1 
ATOM   1589 C  C   . TYR A 1 217 ? -5.091  18.419  -4.876  1.00 98.51 217 A 1 
ATOM   1590 O  O   . TYR A 1 217 ? -6.192  18.328  -5.419  1.00 98.24 217 A 1 
ATOM   1591 C  CB  . TYR A 1 217 ? -4.773  16.355  -3.452  1.00 98.28 217 A 1 
ATOM   1592 C  CG  . TYR A 1 217 ? -3.671  15.800  -4.323  1.00 98.37 217 A 1 
ATOM   1593 C  CD1 . TYR A 1 217 ? -3.886  15.571  -5.698  1.00 97.90 217 A 1 
ATOM   1594 C  CD2 . TYR A 1 217 ? -2.415  15.483  -3.761  1.00 97.93 217 A 1 
ATOM   1595 C  CE1 . TYR A 1 217 ? -2.863  15.030  -6.506  1.00 97.51 217 A 1 
ATOM   1596 C  CE2 . TYR A 1 217 ? -1.392  14.943  -4.551  1.00 97.45 217 A 1 
ATOM   1597 C  CZ  . TYR A 1 217 ? -1.626  14.713  -5.920  1.00 97.77 217 A 1 
ATOM   1598 O  OH  . TYR A 1 217 ? -0.629  14.168  -6.700  1.00 96.92 217 A 1 
ATOM   1599 N  N   . ASN A 1 218 ? -4.029  18.947  -5.464  1.00 98.55 218 A 1 
ATOM   1600 C  CA  . ASN A 1 218 ? -3.990  19.360  -6.853  1.00 98.46 218 A 1 
ATOM   1601 C  C   . ASN A 1 218 ? -2.655  18.931  -7.470  1.00 98.59 218 A 1 
ATOM   1602 O  O   . ASN A 1 218 ? -1.611  19.228  -6.903  1.00 97.61 218 A 1 
ATOM   1603 C  CB  . ASN A 1 218 ? -4.172  20.885  -6.943  1.00 97.54 218 A 1 
ATOM   1604 C  CG  . ASN A 1 218 ? -4.297  21.345  -8.389  1.00 95.28 218 A 1 
ATOM   1605 O  OD1 . ASN A 1 218 ? -5.028  20.769  -9.163  1.00 84.34 218 A 1 
ATOM   1606 N  ND2 . ASN A 1 218 ? -3.617  22.390  -8.788  1.00 82.77 218 A 1 
ATOM   1607 N  N   . ASN A 1 219 ? -2.699  18.250  -8.616  1.00 98.00 219 A 1 
ATOM   1608 C  CA  . ASN A 1 219 ? -1.543  17.980  -9.452  1.00 97.98 219 A 1 
ATOM   1609 C  C   . ASN A 1 219 ? -1.842  18.464  -10.871 1.00 97.96 219 A 1 
ATOM   1610 O  O   . ASN A 1 219 ? -2.691  17.879  -11.550 1.00 97.23 219 A 1 
ATOM   1611 C  CB  . ASN A 1 219 ? -1.193  16.480  -9.390  1.00 97.43 219 A 1 
ATOM   1612 C  CG  . ASN A 1 219 ? 0.043   16.111  -10.204 1.00 97.28 219 A 1 
ATOM   1613 O  OD1 . ASN A 1 219 ? 0.644   16.914  -10.884 1.00 92.63 219 A 1 
ATOM   1614 N  ND2 . ASN A 1 219 ? 0.475   14.862  -10.133 1.00 91.95 219 A 1 
ATOM   1615 N  N   . ASP A 1 220 ? -1.158  19.509  -11.297 1.00 97.88 220 A 1 
ATOM   1616 C  CA  . ASP A 1 220 ? -1.148  19.951  -12.678 1.00 97.71 220 A 1 
ATOM   1617 C  C   . ASP A 1 220 ? 0.067   19.331  -13.366 1.00 97.86 220 A 1 
ATOM   1618 O  O   . ASP A 1 220 ? 1.212   19.598  -13.000 1.00 96.27 220 A 1 
ATOM   1619 C  CB  . ASP A 1 220 ? -1.147  21.487  -12.767 1.00 96.68 220 A 1 
ATOM   1620 C  CG  . ASP A 1 220 ? -2.463  22.104  -12.270 1.00 91.87 220 A 1 
ATOM   1621 O  OD1 . ASP A 1 220 ? -3.549  21.587  -12.633 1.00 85.49 220 A 1 
ATOM   1622 O  OD2 . ASP A 1 220 ? -2.407  23.104  -11.535 1.00 85.16 220 A 1 
ATOM   1623 N  N   . ALA A 1 221 ? -0.178  18.459  -14.343 1.00 97.26 221 A 1 
ATOM   1624 C  CA  . ALA A 1 221 ? 0.848   17.675  -14.998 1.00 97.01 221 A 1 
ATOM   1625 C  C   . ALA A 1 221 ? 0.847   17.878  -16.515 1.00 96.94 221 A 1 
ATOM   1626 O  O   . ALA A 1 221 ? -0.198  17.942  -17.159 1.00 95.85 221 A 1 
ATOM   1627 C  CB  . ALA A 1 221 ? 0.670   16.200  -14.624 1.00 96.44 221 A 1 
ATOM   1628 N  N   . ARG A 1 222 ? 2.042   17.873  -17.109 1.00 96.48 222 A 1 
ATOM   1629 C  CA  . ARG A 1 222 ? 2.248   17.622  -18.531 1.00 96.09 222 A 1 
ATOM   1630 C  C   . ARG A 1 222 ? 2.913   16.262  -18.692 1.00 96.10 222 A 1 
ATOM   1631 O  O   . ARG A 1 222 ? 4.075   16.072  -18.336 1.00 94.79 222 A 1 
ATOM   1632 C  CB  . ARG A 1 222 ? 3.038   18.773  -19.164 1.00 94.65 222 A 1 
ATOM   1633 C  CG  . ARG A 1 222 ? 3.326   18.476  -20.638 1.00 89.11 222 A 1 
ATOM   1634 C  CD  . ARG A 1 222 ? 3.808   19.723  -21.383 1.00 82.39 222 A 1 
ATOM   1635 N  NE  . ARG A 1 222 ? 2.669   20.595  -21.698 1.00 76.43 222 A 1 
ATOM   1636 C  CZ  . ARG A 1 222 ? 2.693   21.760  -22.302 1.00 69.72 222 A 1 
ATOM   1637 N  NH1 . ARG A 1 222 ? 3.822   22.299  -22.682 1.00 62.03 222 A 1 
ATOM   1638 N  NH2 . ARG A 1 222 ? 1.572   22.385  -22.531 1.00 64.18 222 A 1 
ATOM   1639 N  N   . GLU A 1 223 ? 2.163   15.306  -19.224 1.00 95.75 223 A 1 
ATOM   1640 C  CA  . GLU A 1 223 ? 2.559   13.904  -19.286 1.00 95.57 223 A 1 
ATOM   1641 C  C   . GLU A 1 223 ? 1.910   13.194  -20.488 1.00 95.49 223 A 1 
ATOM   1642 O  O   . GLU A 1 223 ? 0.985   13.742  -21.095 1.00 94.77 223 A 1 
ATOM   1643 C  CB  . GLU A 1 223 ? 2.207   13.223  -17.956 1.00 94.31 223 A 1 
ATOM   1644 C  CG  . GLU A 1 223 ? 0.713   13.259  -17.594 1.00 93.75 223 A 1 
ATOM   1645 C  CD  . GLU A 1 223 ? 0.387   12.503  -16.309 1.00 95.67 223 A 1 
ATOM   1646 O  OE1 . GLU A 1 223 ? -0.784  12.074  -16.186 1.00 91.95 223 A 1 
ATOM   1647 O  OE2 . GLU A 1 223 ? 1.277   12.314  -15.445 1.00 93.27 223 A 1 
ATOM   1648 N  N   . PRO A 1 224 ? 2.364   11.979  -20.862 1.00 94.90 224 A 1 
ATOM   1649 C  CA  . PRO A 1 224 ? 1.693   11.194  -21.888 1.00 94.38 224 A 1 
ATOM   1650 C  C   . PRO A 1 224 ? 0.223   10.928  -21.535 1.00 94.58 224 A 1 
ATOM   1651 O  O   . PRO A 1 224 ? -0.132  10.786  -20.367 1.00 93.67 224 A 1 
ATOM   1652 C  CB  . PRO A 1 224 ? 2.490   9.891   -22.008 1.00 93.30 224 A 1 
ATOM   1653 C  CG  . PRO A 1 224 ? 3.870   10.258  -21.475 1.00 92.91 224 A 1 
ATOM   1654 C  CD  . PRO A 1 224 ? 3.552   11.283  -20.393 1.00 94.81 224 A 1 
ATOM   1655 N  N   . LYS A 1 225 ? -0.632  10.754  -22.550 1.00 92.87 225 A 1 
ATOM   1656 C  CA  . LYS A 1 225 ? -2.036  10.360  -22.335 1.00 91.83 225 A 1 
ATOM   1657 C  C   . LYS A 1 225 ? -2.164  9.091   -21.482 1.00 92.32 225 A 1 
ATOM   1658 O  O   . LYS A 1 225 ? -3.065  9.000   -20.655 1.00 90.18 225 A 1 
ATOM   1659 C  CB  . LYS A 1 225 ? -2.734  10.206  -23.695 1.00 90.15 225 A 1 
ATOM   1660 C  CG  . LYS A 1 225 ? -4.197  9.791   -23.512 1.00 86.49 225 A 1 
ATOM   1661 C  CD  . LYS A 1 225 ? -4.993  9.778   -24.820 1.00 82.66 225 A 1 
ATOM   1662 C  CE  . LYS A 1 225 ? -6.409  9.324   -24.464 1.00 75.31 225 A 1 
ATOM   1663 N  NZ  . LYS A 1 225 ? -7.397  9.565   -25.538 1.00 67.20 225 A 1 
ATOM   1664 N  N   . ASN A 1 226 ? -1.254  8.127   -21.673 1.00 92.11 226 A 1 
ATOM   1665 C  CA  . ASN A 1 226 ? -1.041  7.008   -20.775 1.00 91.51 226 A 1 
ATOM   1666 C  C   . ASN A 1 226 ? 0.252   7.255   -19.965 1.00 92.16 226 A 1 
ATOM   1667 O  O   . ASN A 1 226 ? 1.340   6.979   -20.469 1.00 91.55 226 A 1 
ATOM   1668 C  CB  . ASN A 1 226 ? -1.002  5.698   -21.581 1.00 90.21 226 A 1 
ATOM   1669 C  CG  . ASN A 1 226 ? -0.802  4.487   -20.687 1.00 89.59 226 A 1 
ATOM   1670 O  OD1 . ASN A 1 226 ? -0.579  4.591   -19.499 1.00 85.08 226 A 1 
ATOM   1671 N  ND2 . ASN A 1 226 ? -0.887  3.293   -21.224 1.00 84.18 226 A 1 
ATOM   1672 N  N   . PRO A 1 227 ? 0.140   7.748   -18.714 1.00 94.29 227 A 1 
ATOM   1673 C  CA  . PRO A 1 227 ? 1.307   8.088   -17.903 1.00 94.09 227 A 1 
ATOM   1674 C  C   . PRO A 1 227 ? 2.035   6.855   -17.346 1.00 93.98 227 A 1 
ATOM   1675 O  O   . PRO A 1 227 ? 3.130   7.001   -16.803 1.00 90.73 227 A 1 
ATOM   1676 C  CB  . PRO A 1 227 ? 0.755   8.988   -16.790 1.00 93.20 227 A 1 
ATOM   1677 C  CG  . PRO A 1 227 ? -0.659  8.454   -16.594 1.00 92.86 227 A 1 
ATOM   1678 C  CD  . PRO A 1 227 ? -1.080  8.074   -18.010 1.00 94.89 227 A 1 
ATOM   1679 N  N   . GLN A 1 228 ? 1.495   5.645   -17.528 1.00 93.30 228 A 1 
ATOM   1680 C  CA  . GLN A 1 228 ? 2.180   4.393   -17.182 1.00 92.04 228 A 1 
ATOM   1681 C  C   . GLN A 1 228 ? 3.265   4.000   -18.204 1.00 91.96 228 A 1 
ATOM   1682 O  O   . GLN A 1 228 ? 4.066   3.103   -17.930 1.00 89.64 228 A 1 
ATOM   1683 C  CB  . GLN A 1 228 ? 1.155   3.258   -17.024 1.00 91.15 228 A 1 
ATOM   1684 C  CG  . GLN A 1 228 ? 0.252   3.439   -15.800 1.00 90.48 228 A 1 
ATOM   1685 C  CD  . GLN A 1 228 ? -0.703  2.262   -15.595 1.00 91.64 228 A 1 
ATOM   1686 O  OE1 . GLN A 1 228 ? -1.109  1.595   -16.533 1.00 86.27 228 A 1 
ATOM   1687 N  NE2 . GLN A 1 228 ? -1.103  1.982   -14.375 1.00 85.52 228 A 1 
ATOM   1688 N  N   . THR A 1 229 ? 3.313   4.648   -19.339 1.00 92.22 229 A 1 
ATOM   1689 C  CA  . THR A 1 229 ? 4.364   4.429   -20.344 1.00 91.27 229 A 1 
ATOM   1690 C  C   . THR A 1 229 ? 5.529   5.401   -20.136 1.00 91.94 229 A 1 
ATOM   1691 O  O   . THR A 1 229 ? 5.335   6.526   -19.695 1.00 90.55 229 A 1 
ATOM   1692 C  CB  . THR A 1 229 ? 3.841   4.559   -21.776 1.00 89.35 229 A 1 
ATOM   1693 O  OG1 . THR A 1 229 ? 3.394   5.863   -22.048 1.00 82.71 229 A 1 
ATOM   1694 C  CG2 . THR A 1 229 ? 2.685   3.591   -22.054 1.00 82.66 229 A 1 
ATOM   1695 N  N   . VAL A 1 230 ? 6.730   4.971   -20.502 1.00 92.63 230 A 1 
ATOM   1696 C  CA  . VAL A 1 230 ? 7.924   5.828   -20.479 1.00 92.17 230 A 1 
ATOM   1697 C  C   . VAL A 1 230 ? 7.785   6.952   -21.505 1.00 92.81 230 A 1 
ATOM   1698 O  O   . VAL A 1 230 ? 7.746   8.126   -21.142 1.00 90.90 230 A 1 
ATOM   1699 C  CB  . VAL A 1 230 ? 9.190   4.992   -20.751 1.00 89.86 230 A 1 
ATOM   1700 C  CG1 . VAL A 1 230 ? 10.458  5.846   -20.725 1.00 83.05 230 A 1 
ATOM   1701 C  CG2 . VAL A 1 230 ? 9.314   3.863   -19.718 1.00 84.19 230 A 1 
ATOM   1702 N  N   . GLU A 1 231 ? 7.635   6.561   -22.751 1.00 91.47 231 A 1 
ATOM   1703 C  CA  . GLU A 1 231 ? 7.655   7.458   -23.898 1.00 90.69 231 A 1 
ATOM   1704 C  C   . GLU A 1 231 ? 6.261   8.000   -24.236 1.00 91.56 231 A 1 
ATOM   1705 O  O   . GLU A 1 231 ? 5.244   7.314   -24.110 1.00 87.98 231 A 1 
ATOM   1706 C  CB  . GLU A 1 231 ? 8.259   6.731   -25.109 1.00 86.16 231 A 1 
ATOM   1707 C  CG  . GLU A 1 231 ? 9.757   6.411   -24.954 1.00 74.28 231 A 1 
ATOM   1708 C  CD  . GLU A 1 231 ? 10.627  7.673   -24.799 1.00 63.49 231 A 1 
ATOM   1709 O  OE1 . GLU A 1 231 ? 11.720  7.567   -24.234 1.00 55.91 231 A 1 
ATOM   1710 O  OE2 . GLU A 1 231 ? 10.166  8.762   -25.241 1.00 55.68 231 A 1 
ATOM   1711 N  N   . ALA A 1 232 ? 6.241   9.224   -24.732 1.00 91.13 232 A 1 
ATOM   1712 C  CA  . ALA A 1 232 ? 5.100   9.770   -25.454 1.00 90.15 232 A 1 
ATOM   1713 C  C   . ALA A 1 232 ? 5.244   9.465   -26.961 1.00 89.78 232 A 1 
ATOM   1714 O  O   . ALA A 1 232 ? 6.336   9.270   -27.477 1.00 84.40 232 A 1 
ATOM   1715 C  CB  . ALA A 1 232 ? 5.005   11.270  -25.182 1.00 87.27 232 A 1 
ATOM   1716 N  N   . SER A 1 233 ? 4.120   9.443   -27.659 1.00 88.83 233 A 1 
ATOM   1717 C  CA  . SER A 1 233 ? 4.113   9.331   -29.121 1.00 87.42 233 A 1 
ATOM   1718 C  C   . SER A 1 233 ? 3.103   10.293  -29.734 1.00 86.76 233 A 1 
ATOM   1719 O  O   . SER A 1 233 ? 2.019   10.494  -29.190 1.00 80.36 233 A 1 
ATOM   1720 C  CB  . SER A 1 233 ? 3.834   7.892   -29.556 1.00 83.72 233 A 1 
ATOM   1721 O  OG  . SER A 1 233 ? 2.502   7.523   -29.268 1.00 75.34 233 A 1 
ATOM   1722 N  N   . ASP A 1 234 ? 3.409   10.830  -30.901 1.00 82.52 234 A 1 
ATOM   1723 C  CA  . ASP A 1 234 ? 2.628   11.904  -31.519 1.00 80.67 234 A 1 
ATOM   1724 C  C   . ASP A 1 234 ? 1.157   11.558  -31.799 1.00 81.66 234 A 1 
ATOM   1725 O  O   . ASP A 1 234 ? 0.306   12.442  -31.845 1.00 76.11 234 A 1 
ATOM   1726 C  CB  . ASP A 1 234 ? 3.287   12.293  -32.852 1.00 75.62 234 A 1 
ATOM   1727 C  CG  . ASP A 1 234 ? 4.668   12.938  -32.698 1.00 67.85 234 A 1 
ATOM   1728 O  OD1 . ASP A 1 234 ? 4.928   13.491  -31.618 1.00 60.36 234 A 1 
ATOM   1729 O  OD2 . ASP A 1 234 ? 5.431   12.868  -33.688 1.00 60.43 234 A 1 
ATOM   1730 N  N   . SER A 1 235 ? 0.837   10.271  -32.009 1.00 82.63 235 A 1 
ATOM   1731 C  CA  . SER A 1 235 ? -0.492  9.861   -32.473 1.00 81.93 235 A 1 
ATOM   1732 C  C   . SER A 1 235 ? -1.236  8.950   -31.501 1.00 83.28 235 A 1 
ATOM   1733 O  O   . SER A 1 235 ? -2.418  9.164   -31.250 1.00 78.34 235 A 1 
ATOM   1734 C  CB  . SER A 1 235 ? -0.392  9.216   -33.853 1.00 77.09 235 A 1 
ATOM   1735 O  OG  . SER A 1 235 ? 0.411   8.052   -33.824 1.00 66.54 235 A 1 
ATOM   1736 N  N   . SER A 1 236 ? -0.589  7.914   -30.965 1.00 83.58 236 A 1 
ATOM   1737 C  CA  . SER A 1 236 ? -1.242  6.918   -30.114 1.00 83.11 236 A 1 
ATOM   1738 C  C   . SER A 1 236 ? -1.191  7.257   -28.630 1.00 85.39 236 A 1 
ATOM   1739 O  O   . SER A 1 236 ? -2.096  6.873   -27.889 1.00 82.30 236 A 1 
ATOM   1740 C  CB  . SER A 1 236 ? -0.632  5.534   -30.355 1.00 79.81 236 A 1 
ATOM   1741 O  OG  . SER A 1 236 ? 0.760   5.525   -30.136 1.00 71.79 236 A 1 
ATOM   1742 N  N   . ASN A 1 237 ? -0.172  7.980   -28.189 1.00 88.37 237 A 1 
ATOM   1743 C  CA  . ASN A 1 237 ? 0.037   8.362   -26.800 1.00 89.91 237 A 1 
ATOM   1744 C  C   . ASN A 1 237 ? 0.617   9.785   -26.701 1.00 90.72 237 A 1 
ATOM   1745 O  O   . ASN A 1 237 ? 1.760   9.959   -26.279 1.00 89.60 237 A 1 
ATOM   1746 C  CB  . ASN A 1 237 ? 0.929   7.294   -26.149 1.00 89.75 237 A 1 
ATOM   1747 C  CG  . ASN A 1 237 ? 1.012   7.451   -24.652 1.00 90.03 237 A 1 
ATOM   1748 O  OD1 . ASN A 1 237 ? 0.095   7.892   -23.989 1.00 88.42 237 A 1 
ATOM   1749 N  ND2 . ASN A 1 237 ? 2.120   7.033   -24.063 1.00 88.25 237 A 1 
ATOM   1750 N  N   . PRO A 1 238 ? -0.136  10.799  -27.140 1.00 89.93 238 A 1 
ATOM   1751 C  CA  . PRO A 1 238 ? 0.349   12.172  -27.174 1.00 90.03 238 A 1 
ATOM   1752 C  C   . PRO A 1 238 ? 0.560   12.726  -25.762 1.00 91.38 238 A 1 
ATOM   1753 O  O   . PRO A 1 238 ? -0.074  12.276  -24.805 1.00 90.40 238 A 1 
ATOM   1754 C  CB  . PRO A 1 238 ? -0.715  12.957  -27.945 1.00 87.64 238 A 1 
ATOM   1755 C  CG  . PRO A 1 238 ? -2.001  12.193  -27.635 1.00 86.52 238 A 1 
ATOM   1756 C  CD  . PRO A 1 238 ? -1.523  10.745  -27.578 1.00 89.11 238 A 1 
ATOM   1757 N  N   . MET A 1 239 ? 1.393   13.763  -25.657 1.00 91.63 239 A 1 
ATOM   1758 C  CA  . MET A 1 239 ? 1.455   14.594  -24.460 1.00 92.13 239 A 1 
ATOM   1759 C  C   . MET A 1 239 ? 0.125   15.313  -24.238 1.00 92.42 239 A 1 
ATOM   1760 O  O   . MET A 1 239 ? -0.509  15.777  -25.181 1.00 91.30 239 A 1 
ATOM   1761 C  CB  . MET A 1 239 ? 2.603   15.614  -24.558 1.00 91.53 239 A 1 
ATOM   1762 C  CG  . MET A 1 239 ? 3.989   14.966  -24.553 1.00 89.14 239 A 1 
ATOM   1763 S  SD  . MET A 1 239 ? 4.441   14.068  -23.031 1.00 89.61 239 A 1 
ATOM   1764 C  CE  . MET A 1 239 ? 4.697   15.433  -21.882 1.00 83.71 239 A 1 
ATOM   1765 N  N   . VAL A 1 240 ? -0.274  15.402  -22.968 1.00 92.62 240 A 1 
ATOM   1766 C  CA  . VAL A 1 240 ? -1.502  16.072  -22.539 1.00 93.39 240 A 1 
ATOM   1767 C  C   . VAL A 1 240 ? -1.206  16.972  -21.341 1.00 94.20 240 A 1 
ATOM   1768 O  O   . VAL A 1 240 ? -0.288  16.706  -20.571 1.00 93.96 240 A 1 
ATOM   1769 C  CB  . VAL A 1 240 ? -2.629  15.071  -22.204 1.00 92.28 240 A 1 
ATOM   1770 C  CG1 . VAL A 1 240 ? -2.952  14.187  -23.409 1.00 87.38 240 A 1 
ATOM   1771 C  CG2 . VAL A 1 240 ? -2.326  14.168  -21.012 1.00 87.56 240 A 1 
ATOM   1772 N  N   . ASP A 1 241 ? -2.032  17.998  -21.160 1.00 93.81 241 A 1 
ATOM   1773 C  CA  . ASP A 1 241 ? -2.085  18.767  -19.917 1.00 94.14 241 A 1 
ATOM   1774 C  C   . ASP A 1 241 ? -3.207  18.177  -19.058 1.00 94.61 241 A 1 
ATOM   1775 O  O   . ASP A 1 241 ? -4.384  18.225  -19.428 1.00 93.42 241 A 1 
ATOM   1776 C  CB  . ASP A 1 241 ? -2.280  20.263  -20.218 1.00 93.40 241 A 1 
ATOM   1777 C  CG  . ASP A 1 241 ? -1.098  20.862  -20.992 1.00 91.77 241 A 1 
ATOM   1778 O  OD1 . ASP A 1 241 ? 0.072   20.602  -20.648 1.00 87.41 241 A 1 
ATOM   1779 O  OD2 . ASP A 1 241 ? -1.313  21.601  -21.979 1.00 87.22 241 A 1 
ATOM   1780 N  N   . ARG A 1 242 ? -2.842  17.558  -17.929 1.00 96.17 242 A 1 
ATOM   1781 C  CA  . ARG A 1 242 ? -3.755  16.882  -17.007 1.00 96.59 242 A 1 
ATOM   1782 C  C   . ARG A 1 242 ? -3.824  17.622  -15.685 1.00 97.03 242 A 1 
ATOM   1783 O  O   . ARG A 1 242 ? -2.808  18.012  -15.141 1.00 96.59 242 A 1 
ATOM   1784 C  CB  . ARG A 1 242 ? -3.328  15.416  -16.820 1.00 95.62 242 A 1 
ATOM   1785 C  CG  . ARG A 1 242 ? -4.438  14.595  -16.169 1.00 92.79 242 A 1 
ATOM   1786 C  CD  . ARG A 1 242 ? -3.986  13.180  -15.763 1.00 90.82 242 A 1 
ATOM   1787 N  NE  . ARG A 1 242 ? -3.184  12.495  -16.773 1.00 87.20 242 A 1 
ATOM   1788 C  CZ  . ARG A 1 242 ? -3.558  11.913  -17.897 1.00 88.83 242 A 1 
ATOM   1789 N  NH1 . ARG A 1 242 ? -4.802  11.847  -18.281 1.00 78.17 242 A 1 
ATOM   1790 N  NH2 . ARG A 1 242 ? -2.654  11.378  -18.651 1.00 81.52 242 A 1 
ATOM   1791 N  N   . SER A 1 243 ? -5.032  17.745  -15.144 1.00 96.69 243 A 1 
ATOM   1792 C  CA  . SER A 1 243 ? -5.266  18.229  -13.789 1.00 96.46 243 A 1 
ATOM   1793 C  C   . SER A 1 243 ? -5.916  17.112  -12.973 1.00 96.88 243 A 1 
ATOM   1794 O  O   . SER A 1 243 ? -6.956  16.579  -13.355 1.00 95.48 243 A 1 
ATOM   1795 C  CB  . SER A 1 243 ? -6.135  19.481  -13.830 1.00 94.87 243 A 1 
ATOM   1796 O  OG  . SER A 1 243 ? -6.310  20.020  -12.537 1.00 83.15 243 A 1 
ATOM   1797 N  N   . THR A 1 244 ? -5.291  16.748  -11.860 1.00 96.98 244 A 1 
ATOM   1798 C  CA  . THR A 1 244 ? -5.832  15.804  -10.881 1.00 97.31 244 A 1 
ATOM   1799 C  C   . THR A 1 244 ? -6.122  16.551  -9.591  1.00 97.71 244 A 1 
ATOM   1800 O  O   . THR A 1 244 ? -5.209  17.047  -8.942  1.00 97.28 244 A 1 
ATOM   1801 C  CB  . THR A 1 244 ? -4.878  14.630  -10.635 1.00 96.85 244 A 1 
ATOM   1802 O  OG1 . THR A 1 244 ? -4.632  13.956  -11.850 1.00 93.63 244 A 1 
ATOM   1803 C  CG2 . THR A 1 244 ? -5.465  13.608  -9.669  1.00 94.65 244 A 1 
ATOM   1804 N  N   . ILE A 1 245 ? -7.389  16.619  -9.216  1.00 97.77 245 A 1 
ATOM   1805 C  CA  . ILE A 1 245 ? -7.846  17.300  -8.004  1.00 97.94 245 A 1 
ATOM   1806 C  C   . ILE A 1 245 ? -8.572  16.292  -7.127  1.00 97.92 245 A 1 
ATOM   1807 O  O   . ILE A 1 245 ? -9.522  15.653  -7.573  1.00 97.20 245 A 1 
ATOM   1808 C  CB  . ILE A 1 245 ? -8.731  18.515  -8.354  1.00 97.57 245 A 1 
ATOM   1809 C  CG1 . ILE A 1 245 ? -7.943  19.541  -9.210  1.00 95.29 245 A 1 
ATOM   1810 C  CG2 . ILE A 1 245 ? -9.258  19.173  -7.063  1.00 95.77 245 A 1 
ATOM   1811 C  CD1 . ILE A 1 245 ? -8.784  20.699  -9.743  1.00 89.79 245 A 1 
ATOM   1812 N  N   . GLN A 1 246 ? -8.183  16.200  -5.863  1.00 98.31 246 A 1 
ATOM   1813 C  CA  . GLN A 1 246 ? -8.941  15.485  -4.846  1.00 98.32 246 A 1 
ATOM   1814 C  C   . GLN A 1 246 ? -9.344  16.432  -3.727  1.00 98.52 246 A 1 
ATOM   1815 O  O   . GLN A 1 246 ? -8.544  17.222  -3.230  1.00 98.22 246 A 1 
ATOM   1816 C  CB  . GLN A 1 246 ? -8.170  14.249  -4.365  1.00 97.98 246 A 1 
ATOM   1817 C  CG  . GLN A 1 246 ? -8.939  13.483  -3.278  1.00 96.91 246 A 1 
ATOM   1818 C  CD  . GLN A 1 246 ? -8.370  12.104  -2.942  1.00 97.10 246 A 1 
ATOM   1819 O  OE1 . GLN A 1 246 ? -7.547  11.535  -3.624  1.00 90.77 246 A 1 
ATOM   1820 N  NE2 . GLN A 1 246 ? -8.823  11.508  -1.864  1.00 90.10 246 A 1 
ATOM   1821 N  N   . ARG A 1 247 ? -10.598 16.324  -3.300  1.00 98.41 247 A 1 
ATOM   1822 C  CA  . ARG A 1 247 ? -11.153 17.086  -2.178  1.00 98.41 247 A 1 
ATOM   1823 C  C   . ARG A 1 247 ? -11.801 16.132  -1.193  1.00 98.46 247 A 1 
ATOM   1824 O  O   . ARG A 1 247 ? -12.671 15.354  -1.582  1.00 97.64 247 A 1 
ATOM   1825 C  CB  . ARG A 1 247 ? -12.160 18.117  -2.692  1.00 97.88 247 A 1 
ATOM   1826 C  CG  . ARG A 1 247 ? -11.491 19.165  -3.587  1.00 93.97 247 A 1 
ATOM   1827 C  CD  . ARG A 1 247 ? -12.473 20.267  -4.000  1.00 92.40 247 A 1 
ATOM   1828 N  NE  . ARG A 1 247 ? -13.493 19.781  -4.944  1.00 82.81 247 A 1 
ATOM   1829 C  CZ  . ARG A 1 247 ? -14.525 20.474  -5.384  1.00 76.77 247 A 1 
ATOM   1830 N  NH1 . ARG A 1 247 ? -14.750 21.697  -4.999  1.00 70.17 247 A 1 
ATOM   1831 N  NH2 . ARG A 1 247 ? -15.366 19.961  -6.235  1.00 65.17 247 A 1 
ATOM   1832 N  N   . ASP A 1 248 ? -11.419 16.232  0.069   1.00 98.63 248 A 1 
ATOM   1833 C  CA  . ASP A 1 248 ? -11.948 15.405  1.137   1.00 98.67 248 A 1 
ATOM   1834 C  C   . ASP A 1 248 ? -12.487 16.272  2.269   1.00 98.68 248 A 1 
ATOM   1835 O  O   . ASP A 1 248 ? -11.874 17.265  2.660   1.00 98.24 248 A 1 
ATOM   1836 C  CB  . ASP A 1 248 ? -10.871 14.450  1.664   1.00 98.14 248 A 1 
ATOM   1837 C  CG  . ASP A 1 248 ? -10.457 13.423  0.614   1.00 96.68 248 A 1 
ATOM   1838 O  OD1 . ASP A 1 248 ? -11.019 12.303  0.628   1.00 89.25 248 A 1 
ATOM   1839 O  OD2 . ASP A 1 248 ? -9.530  13.705  -0.171  1.00 89.69 248 A 1 
ATOM   1840 N  N   . ALA A 1 249 ? -13.621 15.859  2.836   1.00 98.69 249 A 1 
ATOM   1841 C  CA  . ALA A 1 249 ? -14.165 16.399  4.065   1.00 98.64 249 A 1 
ATOM   1842 C  C   . ALA A 1 249 ? -14.685 15.260  4.939   1.00 98.70 249 A 1 
ATOM   1843 O  O   . ALA A 1 249 ? -15.380 14.363  4.467   1.00 98.21 249 A 1 
ATOM   1844 C  CB  . ALA A 1 249 ? -15.254 17.425  3.732   1.00 98.23 249 A 1 
ATOM   1845 N  N   . GLN A 1 250 ? -14.362 15.313  6.226   1.00 98.71 250 A 1 
ATOM   1846 C  CA  . GLN A 1 250 ? -14.856 14.381  7.221   1.00 98.67 250 A 1 
ATOM   1847 C  C   . GLN A 1 250 ? -15.305 15.131  8.471   1.00 98.79 250 A 1 
ATOM   1848 O  O   . GLN A 1 250 ? -14.636 16.060  8.922   1.00 98.32 250 A 1 
ATOM   1849 C  CB  . GLN A 1 250 ? -13.801 13.335  7.604   1.00 97.40 250 A 1 
ATOM   1850 C  CG  . GLN A 1 250 ? -13.222 12.547  6.427   1.00 91.62 250 A 1 
ATOM   1851 C  CD  . GLN A 1 250 ? -12.332 11.392  6.898   1.00 92.64 250 A 1 
ATOM   1852 O  OE1 . GLN A 1 250 ? -12.465 10.900  8.009   1.00 84.90 250 A 1 
ATOM   1853 N  NE2 . GLN A 1 250 ? -11.425 10.910  6.092   1.00 83.85 250 A 1 
ATOM   1854 N  N   . LEU A 1 251 ? -16.395 14.664  9.058   1.00 98.65 251 A 1 
ATOM   1855 C  CA  . LEU A 1 251 ? -16.814 15.039  10.397  1.00 98.72 251 A 1 
ATOM   1856 C  C   . LEU A 1 251 ? -16.978 13.751  11.205  1.00 98.78 251 A 1 
ATOM   1857 O  O   . LEU A 1 251 ? -17.680 12.834  10.779  1.00 98.34 251 A 1 
ATOM   1858 C  CB  . LEU A 1 251 ? -18.108 15.856  10.311  1.00 98.23 251 A 1 
ATOM   1859 C  CG  . LEU A 1 251 ? -18.484 16.552  11.623  1.00 91.22 251 A 1 
ATOM   1860 C  CD1 . LEU A 1 251 ? -17.587 17.761  11.891  1.00 85.49 251 A 1 
ATOM   1861 C  CD2 . LEU A 1 251 ? -19.928 17.045  11.560  1.00 85.66 251 A 1 
ATOM   1862 N  N   . SER A 1 252 ? -16.310 13.671  12.348  1.00 98.63 252 A 1 
ATOM   1863 C  CA  . SER A 1 252 ? -16.356 12.508  13.231  1.00 98.50 252 A 1 
ATOM   1864 C  C   . SER A 1 252 ? -16.764 12.930  14.629  1.00 98.63 252 A 1 
ATOM   1865 O  O   . SER A 1 252 ? -16.271 13.929  15.144  1.00 97.87 252 A 1 
ATOM   1866 C  CB  . SER A 1 252 ? -15.005 11.778  13.265  1.00 97.12 252 A 1 
ATOM   1867 O  OG  . SER A 1 252 ? -14.577 11.439  11.957  1.00 83.02 252 A 1 
ATOM   1868 N  N   . TYR A 1 253 ? -17.651 12.161  15.244  1.00 98.44 253 A 1 
ATOM   1869 C  CA  . TYR A 1 253 ? -18.068 12.334  16.625  1.00 98.58 253 A 1 
ATOM   1870 C  C   . TYR A 1 253 ? -17.715 11.076  17.406  1.00 98.44 253 A 1 
ATOM   1871 O  O   . TYR A 1 253 ? -18.022 9.972   16.962  1.00 98.00 253 A 1 
ATOM   1872 C  CB  . TYR A 1 253 ? -19.563 12.637  16.675  1.00 98.26 253 A 1 
ATOM   1873 C  CG  . TYR A 1 253 ? -20.144 12.594  18.071  1.00 98.06 253 A 1 
ATOM   1874 C  CD1 . TYR A 1 253 ? -20.866 11.459  18.499  1.00 97.00 253 A 1 
ATOM   1875 C  CD2 . TYR A 1 253 ? -19.954 13.672  18.953  1.00 97.36 253 A 1 
ATOM   1876 C  CE1 . TYR A 1 253 ? -21.419 11.413  19.789  1.00 96.58 253 A 1 
ATOM   1877 C  CE2 . TYR A 1 253 ? -20.505 13.630  20.245  1.00 96.49 253 A 1 
ATOM   1878 C  CZ  . TYR A 1 253 ? -21.240 12.501  20.657  1.00 96.69 253 A 1 
ATOM   1879 O  OH  . TYR A 1 253 ? -21.805 12.456  21.906  1.00 95.13 253 A 1 
ATOM   1880 N  N   . LYS A 1 254 ? -17.094 11.252  18.561  1.00 98.40 254 A 1 
ATOM   1881 C  CA  . LYS A 1 254 ? -16.739 10.171  19.472  1.00 98.25 254 A 1 
ATOM   1882 C  C   . LYS A 1 254 ? -17.489 10.317  20.782  1.00 98.34 254 A 1 
ATOM   1883 O  O   . LYS A 1 254 ? -17.542 11.407  21.348  1.00 97.70 254 A 1 
ATOM   1884 C  CB  . LYS A 1 254 ? -15.216 10.156  19.646  1.00 97.22 254 A 1 
ATOM   1885 C  CG  . LYS A 1 254 ? -14.769 8.967   20.499  1.00 83.22 254 A 1 
ATOM   1886 C  CD  . LYS A 1 254 ? -13.259 8.773   20.400  1.00 78.37 254 A 1 
ATOM   1887 C  CE  . LYS A 1 254 ? -12.936 7.419   21.031  1.00 66.16 254 A 1 
ATOM   1888 N  NZ  . LYS A 1 254 ? -11.765 6.795   20.389  1.00 58.78 254 A 1 
ATOM   1889 N  N   . LEU A 1 255 ? -18.023 9.202   21.278  1.00 98.07 255 A 1 
ATOM   1890 C  CA  . LEU A 1 255 ? -18.666 9.088   22.579  1.00 98.11 255 A 1 
ATOM   1891 C  C   . LEU A 1 255 ? -18.040 7.920   23.341  1.00 98.07 255 A 1 
ATOM   1892 O  O   . LEU A 1 255 ? -18.371 6.758   23.099  1.00 96.97 255 A 1 
ATOM   1893 C  CB  . LEU A 1 255 ? -20.183 8.928   22.367  1.00 97.62 255 A 1 
ATOM   1894 C  CG  . LEU A 1 255 ? -20.975 8.760   23.672  1.00 96.45 255 A 1 
ATOM   1895 C  CD1 . LEU A 1 255 ? -20.889 9.996   24.569  1.00 94.11 255 A 1 
ATOM   1896 C  CD2 . LEU A 1 255 ? -22.446 8.514   23.342  1.00 94.06 255 A 1 
ATOM   1897 N  N   . ALA A 1 256 ? -17.133 8.248   24.248  1.00 97.44 256 A 1 
ATOM   1898 C  CA  . ALA A 1 256 ? -16.396 7.274   25.053  1.00 97.12 256 A 1 
ATOM   1899 C  C   . ALA A 1 256 ? -16.284 7.768   26.509  1.00 97.29 256 A 1 
ATOM   1900 O  O   . ALA A 1 256 ? -15.263 8.342   26.888  1.00 94.78 256 A 1 
ATOM   1901 C  CB  . ALA A 1 256 ? -15.033 7.039   24.386  1.00 95.77 256 A 1 
ATOM   1902 N  N   . PRO A 1 257 ? -17.329 7.576   27.329  1.00 97.33 257 A 1 
ATOM   1903 C  CA  . PRO A 1 257 ? -17.284 7.943   28.733  1.00 96.62 257 A 1 
ATOM   1904 C  C   . PRO A 1 257 ? -16.146 7.218   29.458  1.00 95.92 257 A 1 
ATOM   1905 O  O   . PRO A 1 257 ? -15.948 6.019   29.280  1.00 93.10 257 A 1 
ATOM   1906 C  CB  . PRO A 1 257 ? -18.652 7.573   29.318  1.00 95.59 257 A 1 
ATOM   1907 C  CG  . PRO A 1 257 ? -19.565 7.494   28.096  1.00 94.29 257 A 1 
ATOM   1908 C  CD  . PRO A 1 257 ? -18.630 7.026   26.987  1.00 96.82 257 A 1 
ATOM   1909 N  N   . GLN A 1 258 ? -15.414 7.947   30.279  1.00 95.40 258 A 1 
ATOM   1910 C  CA  . GLN A 1 258 ? -14.308 7.369   31.026  1.00 93.94 258 A 1 
ATOM   1911 C  C   . GLN A 1 258 ? -14.787 6.262   31.970  1.00 93.95 258 A 1 
ATOM   1912 O  O   . GLN A 1 258 ? -15.778 6.437   32.673  1.00 89.44 258 A 1 
ATOM   1913 C  CB  . GLN A 1 258 ? -13.561 8.490   31.784  1.00 90.93 258 A 1 
ATOM   1914 C  CG  . GLN A 1 258 ? -12.073 8.509   31.447  1.00 77.54 258 A 1 
ATOM   1915 C  CD  . GLN A 1 258 ? -11.305 9.623   32.168  1.00 68.48 258 A 1 
ATOM   1916 O  OE1 . GLN A 1 258 ? -11.822 10.326  33.023  1.00 60.75 258 A 1 
ATOM   1917 N  NE2 . GLN A 1 258 ? -10.049 9.821   31.868  1.00 58.25 258 A 1 
ATOM   1918 N  N   . GLY A 1 259 ? -14.088 5.125   31.961  1.00 92.78 259 A 1 
ATOM   1919 C  CA  . GLY A 1 259 ? -14.455 3.960   32.776  1.00 92.59 259 A 1 
ATOM   1920 C  C   . GLY A 1 259 ? -15.688 3.199   32.285  1.00 93.77 259 A 1 
ATOM   1921 O  O   . GLY A 1 259 ? -16.223 2.371   33.019  1.00 89.13 259 A 1 
ATOM   1922 N  N   . ASN A 1 260 ? -16.155 3.457   31.059  1.00 94.58 260 A 1 
ATOM   1923 C  CA  . ASN A 1 260 ? -17.260 2.726   30.469  1.00 94.98 260 A 1 
ATOM   1924 C  C   . ASN A 1 260 ? -16.751 1.656   29.492  1.00 95.11 260 A 1 
ATOM   1925 O  O   . ASN A 1 260 ? -16.317 1.971   28.380  1.00 92.49 260 A 1 
ATOM   1926 C  CB  . ASN A 1 260 ? -18.229 3.720   29.819  1.00 93.03 260 A 1 
ATOM   1927 C  CG  . ASN A 1 260 ? -19.543 3.061   29.429  1.00 92.18 260 A 1 
ATOM   1928 O  OD1 . ASN A 1 260 ? -19.616 1.929   29.002  1.00 83.88 260 A 1 
ATOM   1929 N  ND2 . ASN A 1 260 ? -20.637 3.770   29.598  1.00 83.72 260 A 1 
ATOM   1930 N  N   . ASP A 1 261 ? -16.856 0.405   29.877  1.00 95.68 261 A 1 
ATOM   1931 C  CA  . ASP A 1 261 ? -16.332 -0.728  29.113  1.00 95.68 261 A 1 
ATOM   1932 C  C   . ASP A 1 261 ? -17.218 -1.139  27.923  1.00 96.57 261 A 1 
ATOM   1933 O  O   . ASP A 1 261 ? -16.776 -1.868  27.044  1.00 94.06 261 A 1 
ATOM   1934 C  CB  . ASP A 1 261 ? -16.137 -1.926  30.054  1.00 92.78 261 A 1 
ATOM   1935 C  CG  . ASP A 1 261 ? -15.093 -1.683  31.140  1.00 86.65 261 A 1 
ATOM   1936 O  OD1 . ASP A 1 261 ? -14.178 -0.862  30.902  1.00 77.96 261 A 1 
ATOM   1937 O  OD2 . ASP A 1 261 ? -15.227 -2.320  32.206  1.00 79.69 261 A 1 
ATOM   1938 N  N   . TRP A 1 262 ? -18.453 -0.685  27.870  1.00 96.75 262 A 1 
ATOM   1939 C  CA  . TRP A 1 262 ? -19.401 -1.092  26.831  1.00 96.81 262 A 1 
ATOM   1940 C  C   . TRP A 1 262 ? -19.725 0.009   25.811  1.00 97.47 262 A 1 
ATOM   1941 O  O   . TRP A 1 262 ? -20.230 -0.300  24.732  1.00 95.58 262 A 1 
ATOM   1942 C  CB  . TRP A 1 262 ? -20.664 -1.657  27.485  1.00 94.11 262 A 1 
ATOM   1943 C  CG  . TRP A 1 262 ? -21.456 -0.681  28.293  1.00 83.04 262 A 1 
ATOM   1944 C  CD1 . TRP A 1 262 ? -21.305 -0.434  29.612  1.00 63.09 262 A 1 
ATOM   1945 C  CD2 . TRP A 1 262 ? -22.515 0.220   27.829  1.00 74.11 262 A 1 
ATOM   1946 N  NE1 . TRP A 1 262 ? -22.178 0.564   30.007  1.00 57.03 262 A 1 
ATOM   1947 C  CE2 . TRP A 1 262 ? -22.936 0.996   28.940  1.00 65.01 262 A 1 
ATOM   1948 C  CE3 . TRP A 1 262 ? -23.139 0.448   26.593  1.00 56.56 262 A 1 
ATOM   1949 C  CZ2 . TRP A 1 262 ? -23.937 1.993   28.822  1.00 57.48 262 A 1 
ATOM   1950 C  CZ3 . TRP A 1 262 ? -24.143 1.440   26.471  1.00 53.28 262 A 1 
ATOM   1951 C  CH2 . TRP A 1 262 ? -24.524 2.205   27.578  1.00 54.42 262 A 1 
ATOM   1952 N  N   . LEU A 1 263 ? -19.426 1.263   26.123  1.00 97.43 263 A 1 
ATOM   1953 C  CA  . LEU A 1 263 ? -19.677 2.407   25.259  1.00 97.67 263 A 1 
ATOM   1954 C  C   . LEU A 1 263 ? -18.368 3.118   24.901  1.00 97.41 263 A 1 
ATOM   1955 O  O   . LEU A 1 263 ? -17.812 3.867   25.692  1.00 95.70 263 A 1 
ATOM   1956 C  CB  . LEU A 1 263 ? -20.699 3.340   25.925  1.00 96.84 263 A 1 
ATOM   1957 C  CG  . LEU A 1 263 ? -21.088 4.564   25.072  1.00 95.98 263 A 1 
ATOM   1958 C  CD1 . LEU A 1 263 ? -21.778 4.168   23.767  1.00 93.76 263 A 1 
ATOM   1959 C  CD2 . LEU A 1 263 ? -22.048 5.444   25.859  1.00 93.37 263 A 1 
ATOM   1960 N  N   . ASN A 1 264 ? -17.930 2.906   23.670  1.00 97.77 264 A 1 
ATOM   1961 C  CA  . ASN A 1 264 ? -16.840 3.611   23.018  1.00 97.53 264 A 1 
ATOM   1962 C  C   . ASN A 1 264 ? -17.196 3.727   21.530  1.00 97.77 264 A 1 
ATOM   1963 O  O   . ASN A 1 264 ? -16.717 2.961   20.692  1.00 96.35 264 A 1 
ATOM   1964 C  CB  . ASN A 1 264 ? -15.524 2.872   23.290  1.00 96.21 264 A 1 
ATOM   1965 C  CG  . ASN A 1 264 ? -14.301 3.533   22.685  1.00 94.27 264 A 1 
ATOM   1966 O  OD1 . ASN A 1 264 ? -14.339 4.514   21.966  1.00 87.38 264 A 1 
ATOM   1967 N  ND2 . ASN A 1 264 ? -13.135 3.001   22.976  1.00 85.35 264 A 1 
ATOM   1968 N  N   . ALA A 1 265 ? -18.106 4.634   21.237  1.00 98.07 265 A 1 
ATOM   1969 C  CA  . ALA A 1 265 ? -18.721 4.761   19.929  1.00 98.04 265 A 1 
ATOM   1970 C  C   . ALA A 1 265 ? -18.058 5.864   19.099  1.00 98.17 265 A 1 
ATOM   1971 O  O   . ALA A 1 265 ? -17.695 6.921   19.612  1.00 97.17 265 A 1 
ATOM   1972 C  CB  . ALA A 1 265 ? -20.231 4.993   20.095  1.00 96.71 265 A 1 
ATOM   1973 N  N   . ASP A 1 266 ? -17.981 5.617   17.802  1.00 98.06 266 A 1 
ATOM   1974 C  CA  . ASP A 1 266 ? -17.518 6.569   16.808  1.00 97.63 266 A 1 
ATOM   1975 C  C   . ASP A 1 266 ? -18.564 6.664   15.684  1.00 98.24 266 A 1 
ATOM   1976 O  O   . ASP A 1 266 ? -18.996 5.658   15.114  1.00 97.47 266 A 1 
ATOM   1977 C  CB  . ASP A 1 266 ? -16.146 6.143   16.259  1.00 94.27 266 A 1 
ATOM   1978 C  CG  . ASP A 1 266 ? -14.989 6.269   17.263  1.00 83.27 266 A 1 
ATOM   1979 O  OD1 . ASP A 1 266 ? -14.466 7.395   17.406  1.00 72.04 266 A 1 
ATOM   1980 O  OD2 . ASP A 1 266 ? -14.525 5.250   17.817  1.00 72.80 266 A 1 
ATOM   1981 N  N   . ALA A 1 267 ? -18.949 7.882   15.340  1.00 98.42 267 A 1 
ATOM   1982 C  CA  . ALA A 1 267 ? -19.773 8.172   14.172  1.00 98.56 267 A 1 
ATOM   1983 C  C   . ALA A 1 267 ? -18.992 9.061   13.208  1.00 98.60 267 A 1 
ATOM   1984 O  O   . ALA A 1 267 ? -18.388 10.046  13.618  1.00 98.06 267 A 1 
ATOM   1985 C  CB  . ALA A 1 267 ? -21.088 8.819   14.616  1.00 97.88 267 A 1 
ATOM   1986 N  N   . LYS A 1 268 ? -19.027 8.734   11.914  1.00 98.66 268 A 1 
ATOM   1987 C  CA  . LYS A 1 268 ? -18.342 9.496   10.879  1.00 98.52 268 A 1 
ATOM   1988 C  C   . LYS A 1 268 ? -19.276 9.727   9.697   1.00 98.63 268 A 1 
ATOM   1989 O  O   . LYS A 1 268 ? -19.924 8.802   9.232   1.00 98.24 268 A 1 
ATOM   1990 C  CB  . LYS A 1 268 ? -17.047 8.763   10.472  1.00 97.34 268 A 1 
ATOM   1991 C  CG  . LYS A 1 268 ? -16.278 9.464   9.334   1.00 93.92 268 A 1 
ATOM   1992 C  CD  . LYS A 1 268 ? -14.985 8.749   8.917   1.00 92.05 268 A 1 
ATOM   1993 C  CE  . LYS A 1 268 ? -13.886 8.890   9.988   1.00 85.67 268 A 1 
ATOM   1994 N  NZ  . LYS A 1 268 ? -12.545 8.587   9.432   1.00 81.97 268 A 1 
ATOM   1995 N  N   . ILE A 1 269 ? -19.271 10.950  9.188   1.00 98.73 269 A 1 
ATOM   1996 C  CA  . ILE A 1 269 ? -19.757 11.265  7.845   1.00 98.72 269 A 1 
ATOM   1997 C  C   . ILE A 1 269 ? -18.582 11.754  7.008   1.00 98.76 269 A 1 
ATOM   1998 O  O   . ILE A 1 269 ? -17.696 12.447  7.517   1.00 98.41 269 A 1 
ATOM   1999 C  CB  . ILE A 1 269 ? -20.933 12.269  7.856   1.00 98.06 269 A 1 
ATOM   2000 C  CG1 . ILE A 1 269 ? -20.556 13.614  8.524   1.00 85.70 269 A 1 
ATOM   2001 C  CG2 . ILE A 1 269 ? -22.140 11.617  8.539   1.00 86.09 269 A 1 
ATOM   2002 C  CD1 . ILE A 1 269 ? -21.655 14.684  8.435   1.00 84.58 269 A 1 
ATOM   2003 N  N   . TYR A 1 270 ? -18.559 11.394  5.727   1.00 98.68 270 A 1 
ATOM   2004 C  CA  . TYR A 1 270 ? -17.460 11.736  4.850   1.00 98.62 270 A 1 
ATOM   2005 C  C   . TYR A 1 270 ? -17.907 11.987  3.418   1.00 98.70 270 A 1 
ATOM   2006 O  O   . TYR A 1 270 ? -18.922 11.457  2.953   1.00 98.31 270 A 1 
ATOM   2007 C  CB  . TYR A 1 270 ? -16.364 10.668  4.925   1.00 98.34 270 A 1 
ATOM   2008 C  CG  . TYR A 1 270 ? -16.805 9.271   4.533   1.00 98.47 270 A 1 
ATOM   2009 C  CD1 . TYR A 1 270 ? -17.265 8.367   5.515   1.00 97.88 270 A 1 
ATOM   2010 C  CD2 . TYR A 1 270 ? -16.762 8.868   3.192   1.00 97.81 270 A 1 
ATOM   2011 C  CE1 . TYR A 1 270 ? -17.643 7.068   5.168   1.00 97.25 270 A 1 
ATOM   2012 C  CE2 . TYR A 1 270 ? -17.150 7.567   2.828   1.00 97.26 270 A 1 
ATOM   2013 C  CZ  . TYR A 1 270 ? -17.580 6.660   3.816   1.00 97.48 270 A 1 
ATOM   2014 O  OH  . TYR A 1 270 ? -17.930 5.392   3.460   1.00 96.20 270 A 1 
ATOM   2015 N  N   . TRP A 1 271 ? -17.106 12.794  2.740   1.00 98.61 271 A 1 
ATOM   2016 C  CA  . TRP A 1 271 ? -17.239 13.111  1.328   1.00 98.60 271 A 1 
ATOM   2017 C  C   . TRP A 1 271 ? -15.849 13.196  0.716   1.00 98.61 271 A 1 
ATOM   2018 O  O   . TRP A 1 271 ? -14.959 13.846  1.274   1.00 98.01 271 A 1 
ATOM   2019 C  CB  . TRP A 1 271 ? -18.012 14.414  1.196   1.00 98.08 271 A 1 
ATOM   2020 C  CG  . TRP A 1 271 ? -18.260 14.845  -0.213  1.00 95.74 271 A 1 
ATOM   2021 C  CD1 . TRP A 1 271 ? -19.342 14.528  -0.956  1.00 87.75 271 A 1 
ATOM   2022 C  CD2 . TRP A 1 271 ? -17.428 15.711  -1.046  1.00 92.68 271 A 1 
ATOM   2023 N  NE1 . TRP A 1 271 ? -19.262 15.153  -2.196  1.00 85.02 271 A 1 
ATOM   2024 C  CE2 . TRP A 1 271 ? -18.107 15.898  -2.277  1.00 89.90 271 A 1 
ATOM   2025 C  CE3 . TRP A 1 271 ? -16.206 16.368  -0.857  1.00 82.66 271 A 1 
ATOM   2026 C  CZ2 . TRP A 1 271 ? -17.601 16.748  -3.283  1.00 85.98 271 A 1 
ATOM   2027 C  CZ3 . TRP A 1 271 ? -15.695 17.200  -1.864  1.00 78.89 271 A 1 
ATOM   2028 C  CH2 . TRP A 1 271 ? -16.383 17.396  -3.053  1.00 80.22 271 A 1 
ATOM   2029 N  N   . SER A 1 272 ? -15.646 12.517  -0.414  1.00 98.49 272 A 1 
ATOM   2030 C  CA  . SER A 1 272 ? -14.394 12.497  -1.156  1.00 98.29 272 A 1 
ATOM   2031 C  C   . SER A 1 272 ? -14.700 12.597  -2.648  1.00 98.22 272 A 1 
ATOM   2032 O  O   . SER A 1 272 ? -15.492 11.817  -3.167  1.00 97.34 272 A 1 
ATOM   2033 C  CB  . SER A 1 272 ? -13.620 11.214  -0.848  1.00 97.40 272 A 1 
ATOM   2034 O  OG  . SER A 1 272 ? -12.373 11.193  -1.510  1.00 92.64 272 A 1 
ATOM   2035 N  N   . GLU A 1 273 ? -14.069 13.535  -3.323  1.00 98.29 273 A 1 
ATOM   2036 C  CA  . GLU A 1 273 ? -14.200 13.727  -4.769  1.00 98.26 273 A 1 
ATOM   2037 C  C   . GLU A 1 273 ? -12.826 13.714  -5.418  1.00 98.20 273 A 1 
ATOM   2038 O  O   . GLU A 1 273 ? -11.913 14.404  -4.970  1.00 97.59 273 A 1 
ATOM   2039 C  CB  . GLU A 1 273 ? -14.925 15.047  -5.041  1.00 97.28 273 A 1 
ATOM   2040 C  CG  . GLU A 1 273 ? -15.084 15.395  -6.532  1.00 94.35 273 A 1 
ATOM   2041 C  CD  . GLU A 1 273 ? -15.439 16.881  -6.722  1.00 93.02 273 A 1 
ATOM   2042 O  OE1 . GLU A 1 273 ? -16.147 17.263  -7.660  1.00 86.19 273 A 1 
ATOM   2043 O  OE2 . GLU A 1 273 ? -14.949 17.710  -5.929  1.00 87.17 273 A 1 
ATOM   2044 N  N   . VAL A 1 274 ? -12.711 12.981  -6.511  1.00 98.00 274 A 1 
ATOM   2045 C  CA  . VAL A 1 274 ? -11.562 12.997  -7.406  1.00 97.84 274 A 1 
ATOM   2046 C  C   . VAL A 1 274 ? -12.022 13.473  -8.773  1.00 97.70 274 A 1 
ATOM   2047 O  O   . VAL A 1 274 ? -12.963 12.929  -9.338  1.00 97.00 274 A 1 
ATOM   2048 C  CB  . VAL A 1 274 ? -10.887 11.611  -7.500  1.00 96.97 274 A 1 
ATOM   2049 C  CG1 . VAL A 1 274 ? -9.687  11.637  -8.440  1.00 92.45 274 A 1 
ATOM   2050 C  CG2 . VAL A 1 274 ? -10.395 11.147  -6.127  1.00 92.89 274 A 1 
ATOM   2051 N  N   . ARG A 1 275 ? -11.325 14.468  -9.322  1.00 97.63 275 A 1 
ATOM   2052 C  CA  . ARG A 1 275 ? -11.480 14.920  -10.710 1.00 97.64 275 A 1 
ATOM   2053 C  C   . ARG A 1 275 ? -10.171 14.736  -11.445 1.00 97.68 275 A 1 
ATOM   2054 O  O   . ARG A 1 275 ? -9.147  15.232  -10.987 1.00 96.55 275 A 1 
ATOM   2055 C  CB  . ARG A 1 275 ? -11.923 16.385  -10.763 1.00 96.73 275 A 1 
ATOM   2056 C  CG  . ARG A 1 275 ? -13.319 16.583  -10.163 1.00 88.37 275 A 1 
ATOM   2057 C  CD  . ARG A 1 275 ? -13.730 18.053  -10.317 1.00 85.51 275 A 1 
ATOM   2058 N  NE  . ARG A 1 275 ? -15.021 18.286  -9.680  1.00 75.65 275 A 1 
ATOM   2059 C  CZ  . ARG A 1 275 ? -15.992 19.088  -10.067 1.00 68.32 275 A 1 
ATOM   2060 N  NH1 . ARG A 1 275 ? -15.840 19.916  -11.062 1.00 62.25 275 A 1 
ATOM   2061 N  NH2 . ARG A 1 275 ? -17.126 19.029  -9.447  1.00 58.75 275 A 1 
ATOM   2062 N  N   . ILE A 1 276 ? -10.214 14.071  -12.589 1.00 96.84 276 A 1 
ATOM   2063 C  CA  . ILE A 1 276 ? -9.061  13.892  -13.468 1.00 96.32 276 A 1 
ATOM   2064 C  C   . ILE A 1 276 ? -9.456  14.421  -14.846 1.00 95.74 276 A 1 
ATOM   2065 O  O   . ILE A 1 276 ? -10.225 13.794  -15.572 1.00 94.66 276 A 1 
ATOM   2066 C  CB  . ILE A 1 276 ? -8.578  12.428  -13.501 1.00 96.41 276 A 1 
ATOM   2067 C  CG1 . ILE A 1 276 ? -8.285  11.903  -12.078 1.00 95.52 276 A 1 
ATOM   2068 C  CG2 . ILE A 1 276 ? -7.324  12.341  -14.389 1.00 95.73 276 A 1 
ATOM   2069 C  CD1 . ILE A 1 276 ? -7.905  10.413  -12.019 1.00 92.78 276 A 1 
ATOM   2070 N  N   . ASN A 1 277 ? -8.938  15.592  -15.173 1.00 95.84 277 A 1 
ATOM   2071 C  CA  . ASN A 1 277 ? -9.273  16.310  -16.386 1.00 95.49 277 A 1 
ATOM   2072 C  C   . ASN A 1 277 ? -8.033  16.423  -17.266 1.00 95.64 277 A 1 
ATOM   2073 O  O   . ASN A 1 277 ? -6.975  16.817  -16.786 1.00 94.47 277 A 1 
ATOM   2074 C  CB  . ASN A 1 277 ? -9.823  17.691  -15.998 1.00 93.93 277 A 1 
ATOM   2075 C  CG  . ASN A 1 277 ? -11.106 17.615  -15.183 1.00 90.04 277 A 1 
ATOM   2076 O  OD1 . ASN A 1 277 ? -11.936 16.739  -15.342 1.00 82.51 277 A 1 
ATOM   2077 N  ND2 . ASN A 1 277 ? -11.314 18.559  -14.292 1.00 82.23 277 A 1 
ATOM   2078 N  N   . ALA A 1 278 ? -8.161  16.098  -18.540 1.00 94.22 278 A 1 
ATOM   2079 C  CA  . ALA A 1 278 ? -7.078  16.280  -19.496 1.00 93.11 278 A 1 
ATOM   2080 C  C   . ALA A 1 278 ? -7.537  17.129  -20.679 1.00 92.41 278 A 1 
ATOM   2081 O  O   . ALA A 1 278 ? -8.626  16.933  -21.219 1.00 89.19 278 A 1 
ATOM   2082 C  CB  . ALA A 1 278 ? -6.547  14.916  -19.939 1.00 90.91 278 A 1 
ATOM   2083 N  N   . GLN A 1 279 ? -6.676  18.040  -21.113 1.00 89.50 279 A 1 
ATOM   2084 C  CA  . GLN A 1 279 ? -6.799  18.667  -22.419 1.00 85.70 279 A 1 
ATOM   2085 C  C   . GLN A 1 279 ? -5.804  18.014  -23.372 1.00 82.91 279 A 1 
ATOM   2086 O  O   . GLN A 1 279 ? -4.593  18.027  -23.151 1.00 73.40 279 A 1 
ATOM   2087 C  CB  . GLN A 1 279 ? -6.619  20.187  -22.335 1.00 80.09 279 A 1 
ATOM   2088 C  CG  . GLN A 1 279 ? -7.794  20.836  -21.587 1.00 72.44 279 A 1 
ATOM   2089 C  CD  . GLN A 1 279 ? -7.913  22.341  -21.841 1.00 66.70 279 A 1 
ATOM   2090 O  OE1 . GLN A 1 279 ? -7.126  22.970  -22.521 1.00 58.91 279 A 1 
ATOM   2091 N  NE2 . GLN A 1 279 ? -8.941  22.982  -21.319 1.00 57.10 279 A 1 
ATOM   2092 N  N   . ASN A 1 280 ? -6.325  17.434  -24.452 1.00 75.30 280 A 1 
ATOM   2093 C  CA  . ASN A 1 280 ? -5.498  16.952  -25.543 1.00 70.14 280 A 1 
ATOM   2094 C  C   . ASN A 1 280 ? -5.096  18.137  -26.431 1.00 69.63 280 A 1 
ATOM   2095 O  O   . ASN A 1 280 ? -5.805  19.143  -26.509 1.00 63.03 280 A 1 
ATOM   2096 C  CB  . ASN A 1 280 ? -6.256  15.855  -26.311 1.00 63.33 280 A 1 
ATOM   2097 C  CG  . ASN A 1 280 ? -6.516  14.608  -25.471 1.00 55.27 280 A 1 
ATOM   2098 O  OD1 . ASN A 1 280 ? -5.843  14.312  -24.510 1.00 49.88 280 A 1 
ATOM   2099 N  ND2 . ASN A 1 280 ? -7.508  13.820  -25.825 1.00 48.27 280 A 1 
ATOM   2100 N  N   . THR A 1 281 ? -3.999  17.992  -27.169 1.00 64.97 281 A 1 
ATOM   2101 C  CA  . THR A 1 281 ? -3.592  18.956  -28.208 1.00 62.20 281 A 1 
ATOM   2102 C  C   . THR A 1 281 ? -4.667  19.173  -29.282 1.00 62.51 281 A 1 
ATOM   2103 O  O   . THR A 1 281 ? -4.717  20.229  -29.912 1.00 55.91 281 A 1 
ATOM   2104 C  CB  . THR A 1 281 ? -2.305  18.479  -28.897 1.00 56.69 281 A 1 
ATOM   2105 O  OG1 . THR A 1 281 ? -2.376  17.095  -29.161 1.00 51.21 281 A 1 
ATOM   2106 C  CG2 . THR A 1 281 ? -1.073  18.711  -28.035 1.00 48.99 281 A 1 
ATOM   2107 N  N   . GLY A 1 282 ? -5.554  18.189  -29.463 1.00 63.44 282 A 1 
ATOM   2108 C  CA  . GLY A 1 282 ? -6.804  18.370  -30.191 1.00 62.51 282 A 1 
ATOM   2109 C  C   . GLY A 1 282 ? -7.880  19.030  -29.315 1.00 64.47 282 A 1 
ATOM   2110 O  O   . GLY A 1 282 ? -7.828  18.986  -28.094 1.00 59.38 282 A 1 
ATOM   2111 N  N   . SER A 1 283 ? -8.907  19.603  -29.929 1.00 59.14 283 A 1 
ATOM   2112 C  CA  . SER A 1 283 ? -9.924  20.452  -29.293 1.00 58.34 283 A 1 
ATOM   2113 C  C   . SER A 1 283 ? -10.831 19.791  -28.243 1.00 62.67 283 A 1 
ATOM   2114 O  O   . SER A 1 283 ? -11.670 20.473  -27.660 1.00 56.38 283 A 1 
ATOM   2115 C  CB  . SER A 1 283 ? -10.796 21.049  -30.403 1.00 49.31 283 A 1 
ATOM   2116 O  OG  . SER A 1 283 ? -11.308 20.019  -31.237 1.00 43.75 283 A 1 
ATOM   2117 N  N   . SER A 1 284 ? -10.748 18.480  -28.008 1.00 73.75 284 A 1 
ATOM   2118 C  CA  . SER A 1 284 ? -11.635 17.760  -27.099 1.00 75.51 284 A 1 
ATOM   2119 C  C   . SER A 1 284 ? -10.917 17.371  -25.809 1.00 79.65 284 A 1 
ATOM   2120 O  O   . SER A 1 284 ? -10.030 16.513  -25.826 1.00 74.76 284 A 1 
ATOM   2121 C  CB  . SER A 1 284 ? -12.228 16.524  -27.794 1.00 68.30 284 A 1 
ATOM   2122 O  OG  . SER A 1 284 ? -11.205 15.659  -28.235 1.00 59.57 284 A 1 
ATOM   2123 N  N   . GLY A 1 285 ? -11.354 17.944  -24.685 1.00 84.76 285 A 1 
ATOM   2124 C  CA  . GLY A 1 285 ? -10.923 17.514  -23.358 1.00 87.11 285 A 1 
ATOM   2125 C  C   . GLY A 1 285 ? -11.542 16.180  -22.935 1.00 89.38 285 A 1 
ATOM   2126 O  O   . GLY A 1 285 ? -12.614 15.795  -23.403 1.00 86.41 285 A 1 
ATOM   2127 N  N   . GLU A 1 286 ? -10.877 15.492  -22.021 1.00 91.73 286 A 1 
ATOM   2128 C  CA  . GLU A 1 286 ? -11.375 14.308  -21.329 1.00 92.10 286 A 1 
ATOM   2129 C  C   . GLU A 1 286 ? -11.553 14.632  -19.848 1.00 93.26 286 A 1 
ATOM   2130 O  O   . GLU A 1 286 ? -10.609 15.081  -19.194 1.00 92.14 286 A 1 
ATOM   2131 C  CB  . GLU A 1 286 ? -10.408 13.127  -21.488 1.00 89.83 286 A 1 
ATOM   2132 C  CG  . GLU A 1 286 ? -10.314 12.591  -22.921 1.00 83.77 286 A 1 
ATOM   2133 C  CD  . GLU A 1 286 ? -9.384  11.367  -23.063 1.00 83.14 286 A 1 
ATOM   2134 O  OE1 . GLU A 1 286 ? -9.190  10.900  -24.203 1.00 75.82 286 A 1 
ATOM   2135 O  OE2 . GLU A 1 286 ? -8.839  10.873  -22.059 1.00 76.44 286 A 1 
ATOM   2136 N  N   . TYR A 1 287 ? -12.729 14.376  -19.308 1.00 92.89 287 A 1 
ATOM   2137 C  CA  . TYR A 1 287 ? -13.062 14.685  -17.925 1.00 93.00 287 A 1 
ATOM   2138 C  C   . TYR A 1 287 ? -13.569 13.437  -17.217 1.00 93.19 287 A 1 
ATOM   2139 O  O   . TYR A 1 287 ? -14.423 12.720  -17.743 1.00 91.28 287 A 1 
ATOM   2140 C  CB  . TYR A 1 287 ? -14.092 15.824  -17.869 1.00 91.81 287 A 1 
ATOM   2141 C  CG  . TYR A 1 287 ? -13.752 17.027  -18.720 1.00 90.03 287 A 1 
ATOM   2142 C  CD1 . TYR A 1 287 ? -12.870 18.014  -18.251 1.00 86.09 287 A 1 
ATOM   2143 C  CD2 . TYR A 1 287 ? -14.293 17.156  -20.016 1.00 86.65 287 A 1 
ATOM   2144 C  CE1 . TYR A 1 287 ? -12.519 19.116  -19.052 1.00 82.82 287 A 1 
ATOM   2145 C  CE2 . TYR A 1 287 ? -13.952 18.254  -20.828 1.00 83.90 287 A 1 
ATOM   2146 C  CZ  . TYR A 1 287 ? -13.062 19.225  -20.339 1.00 83.89 287 A 1 
ATOM   2147 O  OH  . TYR A 1 287 ? -12.713 20.297  -21.140 1.00 80.80 287 A 1 
ATOM   2148 N  N   . ARG A 1 288 ? -13.066 13.169  -16.020 1.00 94.68 288 A 1 
ATOM   2149 C  CA  . ARG A 1 288 ? -13.482 12.077  -15.144 1.00 94.98 288 A 1 
ATOM   2150 C  C   . ARG A 1 288 ? -13.709 12.637  -13.750 1.00 95.59 288 A 1 
ATOM   2151 O  O   . ARG A 1 288 ? -12.813 13.273  -13.199 1.00 94.68 288 A 1 
ATOM   2152 C  CB  . ARG A 1 288 ? -12.420 10.968  -15.120 1.00 94.32 288 A 1 
ATOM   2153 C  CG  . ARG A 1 288 ? -12.205 10.309  -16.492 1.00 92.97 288 A 1 
ATOM   2154 C  CD  . ARG A 1 288 ? -11.045 9.300   -16.453 1.00 92.09 288 A 1 
ATOM   2155 N  NE  . ARG A 1 288 ? -10.828 8.641   -17.753 1.00 90.20 288 A 1 
ATOM   2156 C  CZ  . ARG A 1 288 ? -10.211 9.168   -18.829 1.00 90.11 288 A 1 
ATOM   2157 N  NH1 . ARG A 1 288 ? -9.669  10.350  -18.816 1.00 83.63 288 A 1 
ATOM   2158 N  NH2 . ARG A 1 288 ? -10.141 8.487   -19.927 1.00 85.01 288 A 1 
ATOM   2159 N  N   . GLU A 1 289 ? -14.873 12.395  -13.182 1.00 96.05 289 A 1 
ATOM   2160 C  CA  . GLU A 1 289 ? -15.196 12.740  -11.796 1.00 96.45 289 A 1 
ATOM   2161 C  C   . GLU A 1 289 ? -15.673 11.491  -11.073 1.00 96.58 289 A 1 
ATOM   2162 O  O   . GLU A 1 289 ? -16.509 10.754  -11.590 1.00 95.12 289 A 1 
ATOM   2163 C  CB  . GLU A 1 289 ? -16.243 13.860  -11.779 1.00 95.68 289 A 1 
ATOM   2164 C  CG  . GLU A 1 289 ? -16.702 14.264  -10.363 1.00 92.64 289 A 1 
ATOM   2165 C  CD  . GLU A 1 289 ? -17.726 15.414  -10.414 1.00 92.13 289 A 1 
ATOM   2166 O  OE1 . GLU A 1 289 ? -17.492 16.452  -9.767  1.00 84.54 289 A 1 
ATOM   2167 O  OE2 . GLU A 1 289 ? -18.734 15.284  -11.134 1.00 86.14 289 A 1 
ATOM   2168 N  N   . GLN A 1 290 ? -15.164 11.250  -9.869  1.00 97.61 290 A 1 
ATOM   2169 C  CA  . GLN A 1 290 ? -15.697 10.254  -8.961  1.00 97.75 290 A 1 
ATOM   2170 C  C   . GLN A 1 290 ? -15.975 10.891  -7.607  1.00 98.01 290 A 1 
ATOM   2171 O  O   . GLN A 1 290 ? -15.113 11.560  -7.046  1.00 97.49 290 A 1 
ATOM   2172 C  CB  . GLN A 1 290 ? -14.738 9.062   -8.836  1.00 96.75 290 A 1 
ATOM   2173 C  CG  . GLN A 1 290 ? -15.319 7.959   -7.934  1.00 94.00 290 A 1 
ATOM   2174 C  CD  . GLN A 1 290 ? -14.394 6.740   -7.860  1.00 92.59 290 A 1 
ATOM   2175 O  OE1 . GLN A 1 290 ? -14.289 5.970   -8.789  1.00 83.13 290 A 1 
ATOM   2176 N  NE2 . GLN A 1 290 ? -13.715 6.536   -6.758  1.00 81.22 290 A 1 
ATOM   2177 N  N   . ILE A 1 291 ? -17.154 10.623  -7.060  1.00 97.70 291 A 1 
ATOM   2178 C  CA  . ILE A 1 291 ? -17.552 11.056  -5.720  1.00 97.89 291 A 1 
ATOM   2179 C  C   . ILE A 1 291 ? -17.801 9.816   -4.874  1.00 97.88 291 A 1 
ATOM   2180 O  O   . ILE A 1 291 ? -18.567 8.935   -5.256  1.00 96.86 291 A 1 
ATOM   2181 C  CB  . ILE A 1 291 ? -18.777 11.992  -5.782  1.00 97.21 291 A 1 
ATOM   2182 C  CG1 . ILE A 1 291 ? -18.489 13.237  -6.651  1.00 93.18 291 A 1 
ATOM   2183 C  CG2 . ILE A 1 291 ? -19.184 12.412  -4.351  1.00 93.91 291 A 1 
ATOM   2184 C  CD1 . ILE A 1 291 ? -19.719 14.101  -6.946  1.00 86.74 291 A 1 
ATOM   2185 N  N   . THR A 1 292 ? -17.187 9.755   -3.693  1.00 97.91 292 A 1 
ATOM   2186 C  CA  . THR A 1 292 ? -17.483 8.774   -2.642  1.00 97.74 292 A 1 
ATOM   2187 C  C   . THR A 1 292 ? -18.024 9.529   -1.435  1.00 98.05 292 A 1 
ATOM   2188 O  O   . THR A 1 292 ? -17.379 10.443  -0.938  1.00 97.20 292 A 1 
ATOM   2189 C  CB  . THR A 1 292 ? -16.232 7.973   -2.258  1.00 96.27 292 A 1 
ATOM   2190 O  OG1 . THR A 1 292 ? -15.679 7.345   -3.390  1.00 91.31 292 A 1 
ATOM   2191 C  CG2 . THR A 1 292 ? -16.540 6.872   -1.238  1.00 91.50 292 A 1 
ATOM   2192 N  N   . LYS A 1 293 ? -19.216 9.168   -0.953  1.00 98.25 293 A 1 
ATOM   2193 C  CA  . LYS A 1 293 ? -19.835 9.816   0.206   1.00 98.18 293 A 1 
ATOM   2194 C  C   . LYS A 1 293 ? -20.540 8.780   1.062   1.00 98.49 293 A 1 
ATOM   2195 O  O   . LYS A 1 293 ? -21.176 7.873   0.531   1.00 97.58 293 A 1 
ATOM   2196 C  CB  . LYS A 1 293 ? -20.764 10.958  -0.254  1.00 95.51 293 A 1 
ATOM   2197 C  CG  . LYS A 1 293 ? -21.910 10.496  -1.168  1.00 87.89 293 A 1 
ATOM   2198 C  CD  . LYS A 1 293 ? -22.602 11.667  -1.898  1.00 88.66 293 A 1 
ATOM   2199 C  CE  . LYS A 1 293 ? -23.620 11.094  -2.884  1.00 77.01 293 A 1 
ATOM   2200 N  NZ  . LYS A 1 293 ? -23.971 12.037  -3.991  1.00 71.43 293 A 1 
ATOM   2201 N  N   . GLY A 1 294 ? -20.455 8.914   2.379   1.00 98.35 294 A 1 
ATOM   2202 C  CA  . GLY A 1 294 ? -21.038 7.919   3.257   1.00 98.49 294 A 1 
ATOM   2203 C  C   . GLY A 1 294 ? -21.100 8.327   4.719   1.00 98.64 294 A 1 
ATOM   2204 O  O   . GLY A 1 294 ? -20.687 9.417   5.116   1.00 98.25 294 A 1 
ATOM   2205 N  N   . ALA A 1 295 ? -21.665 7.405   5.497   1.00 98.63 295 A 1 
ATOM   2206 C  CA  . ALA A 1 295 ? -21.776 7.513   6.941   1.00 98.60 295 A 1 
ATOM   2207 C  C   . ALA A 1 295 ? -21.483 6.158   7.580   1.00 98.67 295 A 1 
ATOM   2208 O  O   . ALA A 1 295 ? -21.959 5.126   7.115   1.00 98.01 295 A 1 
ATOM   2209 C  CB  . ALA A 1 295 ? -23.171 8.022   7.300   1.00 97.99 295 A 1 
ATOM   2210 N  N   . ARG A 1 296 ? -20.724 6.177   8.669   1.00 98.67 296 A 1 
ATOM   2211 C  CA  . ARG A 1 296 ? -20.345 5.011   9.456   1.00 98.55 296 A 1 
ATOM   2212 C  C   . ARG A 1 296 ? -20.694 5.245   10.916  1.00 98.66 296 A 1 
ATOM   2213 O  O   . ARG A 1 296 ? -20.467 6.327   11.442  1.00 98.09 296 A 1 
ATOM   2214 C  CB  . ARG A 1 296 ? -18.853 4.743   9.230   1.00 97.16 296 A 1 
ATOM   2215 C  CG  . ARG A 1 296 ? -18.299 3.579   10.062  1.00 89.51 296 A 1 
ATOM   2216 C  CD  . ARG A 1 296 ? -16.826 3.365   9.716   1.00 87.08 296 A 1 
ATOM   2217 N  NE  . ARG A 1 296 ? -16.194 2.344   10.558  1.00 77.20 296 A 1 
ATOM   2218 C  CZ  . ARG A 1 296 ? -15.182 1.575   10.230  1.00 72.72 296 A 1 
ATOM   2219 N  NH1 . ARG A 1 296 ? -14.616 1.618   9.054   1.00 65.49 296 A 1 
ATOM   2220 N  NH2 . ARG A 1 296 ? -14.698 0.732   11.086  1.00 62.66 296 A 1 
ATOM   2221 N  N   . LEU A 1 297 ? -21.201 4.205   11.562  1.00 98.54 297 A 1 
ATOM   2222 C  CA  . LEU A 1 297 ? -21.427 4.156   12.997  1.00 98.45 297 A 1 
ATOM   2223 C  C   . LEU A 1 297 ? -20.837 2.854   13.531  1.00 98.47 297 A 1 
ATOM   2224 O  O   . LEU A 1 297 ? -21.201 1.782   13.047  1.00 97.66 297 A 1 
ATOM   2225 C  CB  . LEU A 1 297 ? -22.937 4.262   13.271  1.00 97.52 297 A 1 
ATOM   2226 C  CG  . LEU A 1 297 ? -23.302 4.269   14.764  1.00 83.72 297 A 1 
ATOM   2227 C  CD1 . LEU A 1 297 ? -22.901 5.570   15.449  1.00 77.62 297 A 1 
ATOM   2228 C  CD2 . LEU A 1 297 ? -24.815 4.102   14.932  1.00 78.06 297 A 1 
ATOM   2229 N  N   . GLU A 1 298 ? -19.981 2.933   14.528  1.00 98.37 298 A 1 
ATOM   2230 C  CA  . GLU A 1 298 ? -19.459 1.750   15.204  1.00 98.12 298 A 1 
ATOM   2231 C  C   . GLU A 1 298 ? -19.370 1.961   16.718  1.00 98.28 298 A 1 
ATOM   2232 O  O   . GLU A 1 298 ? -19.372 3.085   17.218  1.00 97.41 298 A 1 
ATOM   2233 C  CB  . GLU A 1 298 ? -18.124 1.300   14.602  1.00 95.85 298 A 1 
ATOM   2234 C  CG  . GLU A 1 298 ? -16.924 2.216   14.894  1.00 90.07 298 A 1 
ATOM   2235 C  CD  . GLU A 1 298 ? -15.614 1.653   14.310  1.00 89.27 298 A 1 
ATOM   2236 O  OE1 . GLU A 1 298 ? -14.537 1.967   14.850  1.00 81.86 298 A 1 
ATOM   2237 O  OE2 . GLU A 1 298 ? -15.657 0.916   13.307  1.00 82.28 298 A 1 
ATOM   2238 N  N   . ASN A 1 299 ? -19.296 0.858   17.456  1.00 98.27 299 A 1 
ATOM   2239 C  CA  . ASN A 1 299 ? -19.061 0.859   18.886  1.00 98.22 299 A 1 
ATOM   2240 C  C   . ASN A 1 299 ? -18.098 -0.262  19.267  1.00 98.24 299 A 1 
ATOM   2241 O  O   . ASN A 1 299 ? -18.005 -1.288  18.590  1.00 97.63 299 A 1 
ATOM   2242 C  CB  . ASN A 1 299 ? -20.404 0.750   19.627  1.00 97.88 299 A 1 
ATOM   2243 C  CG  . ASN A 1 299 ? -20.257 0.915   21.127  1.00 97.49 299 A 1 
ATOM   2244 O  OD1 . ASN A 1 299 ? -19.576 1.792   21.617  1.00 92.05 299 A 1 
ATOM   2245 N  ND2 . ASN A 1 299 ? -20.881 0.072   21.911  1.00 92.21 299 A 1 
ATOM   2246 N  N   . ARG A 1 300 ? -17.396 -0.068  20.376  1.00 98.09 300 A 1 
ATOM   2247 C  CA  . ARG A 1 300 ? -16.553 -1.066  21.030  1.00 97.81 300 A 1 
ATOM   2248 C  C   . ARG A 1 300 ? -17.115 -1.365  22.412  1.00 97.95 300 A 1 
ATOM   2249 O  O   . ARG A 1 300 ? -17.524 -0.452  23.128  1.00 96.48 300 A 1 
ATOM   2250 C  CB  . ARG A 1 300 ? -15.112 -0.556  21.114  1.00 96.47 300 A 1 
ATOM   2251 C  CG  . ARG A 1 300 ? -14.477 -0.435  19.725  1.00 90.85 300 A 1 
ATOM   2252 C  CD  . ARG A 1 300 ? -13.188 0.391   19.769  1.00 87.91 300 A 1 
ATOM   2253 N  NE  . ARG A 1 300 ? -12.591 0.550   18.439  1.00 84.53 300 A 1 
ATOM   2254 C  CZ  . ARG A 1 300 ? -13.043 1.328   17.452  1.00 81.98 300 A 1 
ATOM   2255 N  NH1 . ARG A 1 300 ? -14.014 2.180   17.616  1.00 70.07 300 A 1 
ATOM   2256 N  NH2 . ARG A 1 300 ? -12.521 1.257   16.277  1.00 75.85 300 A 1 
ATOM   2257 N  N   . SER A 1 301 ? -17.141 -2.635  22.767  1.00 97.79 301 A 1 
ATOM   2258 C  CA  . SER A 1 301 ? -17.583 -3.084  24.083  1.00 97.67 301 A 1 
ATOM   2259 C  C   . SER A 1 301 ? -16.662 -4.193  24.574  1.00 97.66 301 A 1 
ATOM   2260 O  O   . SER A 1 301 ? -16.499 -5.196  23.887  1.00 96.62 301 A 1 
ATOM   2261 C  CB  . SER A 1 301 ? -19.025 -3.601  24.045  1.00 96.95 301 A 1 
ATOM   2262 O  OG  . SER A 1 301 ? -19.913 -2.601  23.581  1.00 92.45 301 A 1 
ATOM   2263 N  N   . THR A 1 302 ? -16.101 -4.030  25.758  1.00 96.89 302 A 1 
ATOM   2264 C  CA  . THR A 1 302 ? -15.399 -5.107  26.449  1.00 96.56 302 A 1 
ATOM   2265 C  C   . THR A 1 302 ? -16.394 -5.852  27.326  1.00 96.46 302 A 1 
ATOM   2266 O  O   . THR A 1 302 ? -17.045 -5.255  28.179  1.00 94.44 302 A 1 
ATOM   2267 C  CB  . THR A 1 302 ? -14.205 -4.583  27.259  1.00 94.87 302 A 1 
ATOM   2268 O  OG1 . THR A 1 302 ? -13.359 -3.840  26.425  1.00 85.83 302 A 1 
ATOM   2269 C  CG2 . THR A 1 302 ? -13.369 -5.719  27.846  1.00 84.50 302 A 1 
ATOM   2270 N  N   . LEU A 1 303 ? -16.531 -7.147  27.098  1.00 96.51 303 A 1 
ATOM   2271 C  CA  . LEU A 1 303 ? -17.452 -7.996  27.843  1.00 96.25 303 A 1 
ATOM   2272 C  C   . LEU A 1 303 ? -16.696 -9.101  28.583  1.00 96.16 303 A 1 
ATOM   2273 O  O   . LEU A 1 303 ? -15.736 -9.665  28.067  1.00 93.11 303 A 1 
ATOM   2274 C  CB  . LEU A 1 303 ? -18.524 -8.587  26.914  1.00 94.55 303 A 1 
ATOM   2275 C  CG  . LEU A 1 303 ? -19.435 -7.568  26.210  1.00 90.70 303 A 1 
ATOM   2276 C  CD1 . LEU A 1 303 ? -20.476 -8.327  25.380  1.00 83.90 303 A 1 
ATOM   2277 C  CD2 . LEU A 1 303 ? -20.194 -6.671  27.183  1.00 83.58 303 A 1 
ATOM   2278 N  N   . PHE A 1 304 ? -17.186 -9.439  29.757  1.00 94.56 304 A 1 
ATOM   2279 C  CA  . PHE A 1 304 ? -16.666 -10.535 30.578  1.00 94.79 304 A 1 
ATOM   2280 C  C   . PHE A 1 304 ? -15.159 -10.417 30.880  1.00 94.85 304 A 1 
ATOM   2281 O  O   . PHE A 1 304 ? -14.473 -11.431 30.973  1.00 90.76 304 A 1 
ATOM   2282 C  CB  . PHE A 1 304 ? -17.049 -11.880 29.946  1.00 92.67 304 A 1 
ATOM   2283 C  CG  . PHE A 1 304 ? -18.483 -11.986 29.486  1.00 90.81 304 A 1 
ATOM   2284 C  CD1 . PHE A 1 304 ? -19.532 -12.040 30.428  1.00 85.29 304 A 1 
ATOM   2285 C  CD2 . PHE A 1 304 ? -18.783 -12.012 28.119  1.00 85.44 304 A 1 
ATOM   2286 C  CE1 . PHE A 1 304 ? -20.858 -12.127 30.012  1.00 82.92 304 A 1 
ATOM   2287 C  CE2 . PHE A 1 304 ? -20.121 -12.106 27.692  1.00 82.60 304 A 1 
ATOM   2288 C  CZ  . PHE A 1 304 ? -21.158 -12.158 28.640  1.00 83.77 304 A 1 
ATOM   2289 N  N   . ALA A 1 305 ? -14.657 -9.197  31.070  1.00 92.33 305 A 1 
ATOM   2290 C  CA  . ALA A 1 305 ? -13.236 -8.913  31.281  1.00 90.98 305 A 1 
ATOM   2291 C  C   . ALA A 1 305 ? -12.603 -9.755  32.404  1.00 90.73 305 A 1 
ATOM   2292 O  O   . ALA A 1 305 ? -11.521 -10.305 32.235  1.00 85.13 305 A 1 
ATOM   2293 C  CB  . ALA A 1 305 ? -13.099 -7.409  31.558  1.00 87.80 305 A 1 
ATOM   2294 N  N   . ASP A 1 306 ? -13.322 -9.946  33.505  1.00 91.29 306 A 1 
ATOM   2295 C  CA  . ASP A 1 306 ? -12.861 -10.726 34.666  1.00 90.53 306 A 1 
ATOM   2296 C  C   . ASP A 1 306 ? -13.227 -12.221 34.593  1.00 91.57 306 A 1 
ATOM   2297 O  O   . ASP A 1 306 ? -13.314 -12.920 35.609  1.00 85.54 306 A 1 
ATOM   2298 C  CB  . ASP A 1 306 ? -13.386 -10.078 35.957  1.00 86.27 306 A 1 
ATOM   2299 C  CG  . ASP A 1 306 ? -12.842 -8.673  36.189  1.00 75.24 306 A 1 
ATOM   2300 O  OD1 . ASP A 1 306 ? -11.646 -8.462  35.887  1.00 65.84 306 A 1 
ATOM   2301 O  OD2 . ASP A 1 306 ? -13.621 -7.846  36.697  1.00 66.80 306 A 1 
ATOM   2302 N  N   . SER A 1 307 ? -13.453 -12.739 33.398  1.00 92.64 307 A 1 
ATOM   2303 C  CA  . SER A 1 307 ? -13.792 -14.146 33.179  1.00 92.81 307 A 1 
ATOM   2304 C  C   . SER A 1 307 ? -12.634 -14.930 32.555  1.00 93.59 307 A 1 
ATOM   2305 O  O   . SER A 1 307 ? -11.525 -14.422 32.382  1.00 88.83 307 A 1 
ATOM   2306 C  CB  . SER A 1 307 ? -15.090 -14.241 32.367  1.00 88.48 307 A 1 
ATOM   2307 O  OG  . SER A 1 307 ? -14.828 -14.213 30.983  1.00 77.12 307 A 1 
ATOM   2308 N  N   . PHE A 1 308 ? -12.867 -16.196 32.222  1.00 94.48 308 A 1 
ATOM   2309 C  CA  . PHE A 1 308 ? -11.883 -17.028 31.520  1.00 94.50 308 A 1 
ATOM   2310 C  C   . PHE A 1 308 ? -11.561 -16.516 30.105  1.00 95.43 308 A 1 
ATOM   2311 O  O   . PHE A 1 308 ? -10.489 -16.808 29.593  1.00 92.73 308 A 1 
ATOM   2312 C  CB  . PHE A 1 308 ? -12.381 -18.473 31.474  1.00 91.09 308 A 1 
ATOM   2313 C  CG  . PHE A 1 308 ? -13.443 -18.739 30.427  1.00 81.38 308 A 1 
ATOM   2314 C  CD1 . PHE A 1 308 ? -14.801 -18.509 30.706  1.00 70.51 308 A 1 
ATOM   2315 C  CD2 . PHE A 1 308 ? -13.078 -19.196 29.143  1.00 70.34 308 A 1 
ATOM   2316 C  CE1 . PHE A 1 308 ? -15.776 -18.720 29.721  1.00 61.67 308 A 1 
ATOM   2317 C  CE2 . PHE A 1 308 ? -14.050 -19.411 28.158  1.00 61.66 308 A 1 
ATOM   2318 C  CZ  . PHE A 1 308 ? -15.398 -19.169 28.448  1.00 60.31 308 A 1 
ATOM   2319 N  N   . ALA A 1 309 ? -12.480 -15.777 29.486  1.00 95.09 309 A 1 
ATOM   2320 C  CA  . ALA A 1 309 ? -12.342 -15.180 28.174  1.00 95.61 309 A 1 
ATOM   2321 C  C   . ALA A 1 309 ? -12.871 -13.741 28.217  1.00 96.29 309 A 1 
ATOM   2322 O  O   . ALA A 1 309 ? -14.062 -13.531 28.444  1.00 94.09 309 A 1 
ATOM   2323 C  CB  . ALA A 1 309 ? -13.099 -16.041 27.152  1.00 93.99 309 A 1 
ATOM   2324 N  N   . SER A 1 310 ? -11.988 -12.778 28.007  1.00 96.25 310 A 1 
ATOM   2325 C  CA  . SER A 1 310 ? -12.354 -11.378 27.822  1.00 96.40 310 A 1 
ATOM   2326 C  C   . SER A 1 310 ? -12.663 -11.132 26.347  1.00 96.92 310 A 1 
ATOM   2327 O  O   . SER A 1 310 ? -11.847 -11.471 25.488  1.00 95.60 310 A 1 
ATOM   2328 C  CB  . SER A 1 310 ? -11.211 -10.472 28.282  1.00 94.93 310 A 1 
ATOM   2329 O  OG  . SER A 1 310 ? -11.547 -9.112  28.086  1.00 86.01 310 A 1 
ATOM   2330 N  N   . HIS A 1 311 ? -13.806 -10.546 26.061  1.00 97.23 311 A 1 
ATOM   2331 C  CA  . HIS A 1 311 ? -14.280 -10.281 24.711  1.00 97.49 311 A 1 
ATOM   2332 C  C   . HIS A 1 311 ? -14.227 -8.783  24.409  1.00 97.41 311 A 1 
ATOM   2333 O  O   . HIS A 1 311 ? -14.964 -8.007  25.010  1.00 96.09 311 A 1 
ATOM   2334 C  CB  . HIS A 1 311 ? -15.715 -10.811 24.573  1.00 96.65 311 A 1 
ATOM   2335 C  CG  . HIS A 1 311 ? -15.836 -12.296 24.630  1.00 96.76 311 A 1 
ATOM   2336 N  ND1 . HIS A 1 311 ? -15.972 -13.138 23.538  1.00 89.79 311 A 1 
ATOM   2337 C  CD2 . HIS A 1 311 ? -15.856 -13.113 25.737  1.00 91.50 311 A 1 
ATOM   2338 C  CE1 . HIS A 1 311 ? -16.072 -14.395 23.965  1.00 91.57 311 A 1 
ATOM   2339 N  NE2 . HIS A 1 311 ? -16.002 -14.427 25.315  1.00 92.62 311 A 1 
ATOM   2340 N  N   . LEU A 1 312 ? -13.399 -8.374  23.457  1.00 97.16 312 A 1 
ATOM   2341 C  CA  . LEU A 1 312 ? -13.432 -7.038  22.882  1.00 97.20 312 A 1 
ATOM   2342 C  C   . LEU A 1 312 ? -14.252 -7.067  21.593  1.00 97.44 312 A 1 
ATOM   2343 O  O   . LEU A 1 312 ? -13.767 -7.435  20.517  1.00 96.63 312 A 1 
ATOM   2344 C  CB  . LEU A 1 312 ? -11.996 -6.523  22.678  1.00 96.54 312 A 1 
ATOM   2345 C  CG  . LEU A 1 312 ? -11.913 -5.148  21.988  1.00 95.01 312 A 1 
ATOM   2346 C  CD1 . LEU A 1 312 ? -12.671 -4.050  22.726  1.00 92.32 312 A 1 
ATOM   2347 C  CD2 . LEU A 1 312 ? -10.446 -4.726  21.880  1.00 92.21 312 A 1 
ATOM   2348 N  N   . LEU A 1 313 ? -15.508 -6.675  21.713  1.00 97.97 313 A 1 
ATOM   2349 C  CA  . LEU A 1 313 ? -16.408 -6.580  20.573  1.00 97.90 313 A 1 
ATOM   2350 C  C   . LEU A 1 313 ? -16.215 -5.246  19.861  1.00 97.91 313 A 1 
ATOM   2351 O  O   . LEU A 1 313 ? -16.279 -4.180  20.474  1.00 97.09 313 A 1 
ATOM   2352 C  CB  . LEU A 1 313 ? -17.870 -6.763  21.014  1.00 97.30 313 A 1 
ATOM   2353 C  CG  . LEU A 1 313 ? -18.187 -8.127  21.663  1.00 94.53 313 A 1 
ATOM   2354 C  CD1 . LEU A 1 313 ? -19.683 -8.189  21.959  1.00 91.39 313 A 1 
ATOM   2355 C  CD2 . LEU A 1 313 ? -17.849 -9.299  20.746  1.00 91.00 313 A 1 
ATOM   2356 N  N   . THR A 1 314 ? -16.054 -5.301  18.534  1.00 97.99 314 A 1 
ATOM   2357 C  CA  . THR A 1 314 ? -16.097 -4.142  17.642  1.00 97.83 314 A 1 
ATOM   2358 C  C   . THR A 1 314 ? -17.166 -4.399  16.601  1.00 98.08 314 A 1 
ATOM   2359 O  O   . THR A 1 314 ? -17.066 -5.354  15.827  1.00 97.14 314 A 1 
ATOM   2360 C  CB  . THR A 1 314 ? -14.738 -3.903  16.975  1.00 96.57 314 A 1 
ATOM   2361 O  OG1 . THR A 1 314 ? -13.743 -3.760  17.962  1.00 92.68 314 A 1 
ATOM   2362 C  CG2 . THR A 1 314 ? -14.722 -2.632  16.126  1.00 92.54 314 A 1 
ATOM   2363 N  N   . TYR A 1 315 ? -18.200 -3.572  16.585  1.00 98.13 315 A 1 
ATOM   2364 C  CA  . TYR A 1 315 ? -19.349 -3.786  15.717  1.00 98.10 315 A 1 
ATOM   2365 C  C   . TYR A 1 315 ? -19.901 -2.471  15.194  1.00 98.27 315 A 1 
ATOM   2366 O  O   . TYR A 1 315 ? -19.831 -1.438  15.861  1.00 97.61 315 A 1 
ATOM   2367 C  CB  . TYR A 1 315 ? -20.421 -4.595  16.457  1.00 97.54 315 A 1 
ATOM   2368 C  CG  . TYR A 1 315 ? -20.859 -4.012  17.779  1.00 97.86 315 A 1 
ATOM   2369 C  CD1 . TYR A 1 315 ? -20.149 -4.314  18.961  1.00 96.40 315 A 1 
ATOM   2370 C  CD2 . TYR A 1 315 ? -21.988 -3.174  17.854  1.00 96.16 315 A 1 
ATOM   2371 C  CE1 . TYR A 1 315 ? -20.555 -3.780  20.194  1.00 95.66 315 A 1 
ATOM   2372 C  CE2 . TYR A 1 315 ? -22.399 -2.634  19.078  1.00 95.71 315 A 1 
ATOM   2373 C  CZ  . TYR A 1 315 ? -21.683 -2.940  20.247  1.00 96.30 315 A 1 
ATOM   2374 O  OH  . TYR A 1 315 ? -22.087 -2.418  21.455  1.00 94.96 315 A 1 
ATOM   2375 N  N   . GLY A 1 316 ? -20.470 -2.517  13.992  1.00 98.28 316 A 1 
ATOM   2376 C  CA  . GLY A 1 316 ? -20.976 -1.313  13.383  1.00 98.35 316 A 1 
ATOM   2377 C  C   . GLY A 1 316 ? -21.717 -1.546  12.077  1.00 98.58 316 A 1 
ATOM   2378 O  O   . GLY A 1 316 ? -21.952 -2.684  11.649  1.00 98.04 316 A 1 
ATOM   2379 N  N   . GLY A 1 317 ? -22.075 -0.439  11.457  1.00 98.55 317 A 1 
ATOM   2380 C  CA  . GLY A 1 317 ? -22.692 -0.410  10.148  1.00 98.49 317 A 1 
ATOM   2381 C  C   . GLY A 1 317 ? -22.225 0.804   9.357   1.00 98.56 317 A 1 
ATOM   2382 O  O   . GLY A 1 317 ? -21.822 1.822   9.915   1.00 97.91 317 A 1 
ATOM   2383 N  N   . GLU A 1 318 ? -22.285 0.669   8.041   1.00 98.54 318 A 1 
ATOM   2384 C  CA  . GLU A 1 318 ? -21.888 1.729   7.129   1.00 98.41 318 A 1 
ATOM   2385 C  C   . GLU A 1 318 ? -22.777 1.717   5.887   1.00 98.56 318 A 1 
ATOM   2386 O  O   . GLU A 1 318 ? -23.117 0.672   5.342   1.00 98.07 318 A 1 
ATOM   2387 C  CB  . GLU A 1 318 ? -20.401 1.567   6.784   1.00 97.40 318 A 1 
ATOM   2388 C  CG  . GLU A 1 318 ? -19.838 2.689   5.892   1.00 94.19 318 A 1 
ATOM   2389 C  CD  . GLU A 1 318 ? -18.308 2.629   5.756   1.00 93.62 318 A 1 
ATOM   2390 O  OE1 . GLU A 1 318 ? -17.711 3.685   5.450   1.00 86.48 318 A 1 
ATOM   2391 O  OE2 . GLU A 1 318 ? -17.704 1.546   5.967   1.00 87.72 318 A 1 
ATOM   2392 N  N   . TYR A 1 319 ? -23.130 2.912   5.433   1.00 98.43 319 A 1 
ATOM   2393 C  CA  . TYR A 1 319 ? -23.676 3.147   4.111   1.00 98.44 319 A 1 
ATOM   2394 C  C   . TYR A 1 319 ? -22.767 4.126   3.381   1.00 98.47 319 A 1 
ATOM   2395 O  O   . TYR A 1 319 ? -22.417 5.172   3.934   1.00 98.08 319 A 1 
ATOM   2396 C  CB  . TYR A 1 319 ? -25.104 3.676   4.204   1.00 98.22 319 A 1 
ATOM   2397 C  CG  . TYR A 1 319 ? -25.618 4.257   2.903   1.00 96.86 319 A 1 
ATOM   2398 C  CD1 . TYR A 1 319 ? -25.576 5.652   2.677   1.00 94.20 319 A 1 
ATOM   2399 C  CD2 . TYR A 1 319 ? -26.091 3.410   1.875   1.00 95.03 319 A 1 
ATOM   2400 C  CE1 . TYR A 1 319 ? -26.002 6.194   1.453   1.00 93.16 319 A 1 
ATOM   2401 C  CE2 . TYR A 1 319 ? -26.529 3.942   0.651   1.00 93.35 319 A 1 
ATOM   2402 C  CZ  . TYR A 1 319 ? -26.485 5.336   0.444   1.00 92.88 319 A 1 
ATOM   2403 O  OH  . TYR A 1 319 ? -26.911 5.872   -0.746  1.00 90.61 319 A 1 
ATOM   2404 N  N   . TYR A 1 320 ? -22.413 3.811   2.143   1.00 98.33 320 A 1 
ATOM   2405 C  CA  . TYR A 1 320 ? -21.749 4.764   1.272   1.00 98.24 320 A 1 
ATOM   2406 C  C   . TYR A 1 320 ? -22.182 4.584   -0.178  1.00 98.36 320 A 1 
ATOM   2407 O  O   . TYR A 1 320 ? -22.602 3.511   -0.606  1.00 97.99 320 A 1 
ATOM   2408 C  CB  . TYR A 1 320 ? -20.222 4.687   1.426   1.00 97.73 320 A 1 
ATOM   2409 C  CG  . TYR A 1 320 ? -19.582 3.429   0.879   1.00 97.79 320 A 1 
ATOM   2410 C  CD1 . TYR A 1 320 ? -19.499 2.274   1.675   1.00 96.70 320 A 1 
ATOM   2411 C  CD2 . TYR A 1 320 ? -19.049 3.408   -0.427  1.00 96.70 320 A 1 
ATOM   2412 C  CE1 . TYR A 1 320 ? -18.898 1.110   1.180   1.00 95.76 320 A 1 
ATOM   2413 C  CE2 . TYR A 1 320 ? -18.445 2.248   -0.941  1.00 95.71 320 A 1 
ATOM   2414 C  CZ  . TYR A 1 320 ? -18.371 1.097   -0.129  1.00 95.91 320 A 1 
ATOM   2415 O  OH  . TYR A 1 320 ? -17.785 -0.046  -0.620  1.00 94.14 320 A 1 
ATOM   2416 N  N   . ARG A 1 321 ? -22.050 5.660   -0.933  1.00 98.37 321 A 1 
ATOM   2417 C  CA  . ARG A 1 321 ? -22.280 5.698   -2.376  1.00 98.34 321 A 1 
ATOM   2418 C  C   . ARG A 1 321 ? -20.998 6.105   -3.078  1.00 98.37 321 A 1 
ATOM   2419 O  O   . ARG A 1 321 ? -20.313 7.020   -2.630  1.00 97.30 321 A 1 
ATOM   2420 C  CB  . ARG A 1 321 ? -23.444 6.642   -2.682  1.00 97.55 321 A 1 
ATOM   2421 C  CG  . ARG A 1 321 ? -23.690 6.814   -4.179  1.00 95.26 321 A 1 
ATOM   2422 C  CD  . ARG A 1 321 ? -24.922 7.691   -4.453  1.00 93.38 321 A 1 
ATOM   2423 N  NE  . ARG A 1 321 ? -26.142 6.974   -4.072  1.00 88.62 321 A 1 
ATOM   2424 C  CZ  . ARG A 1 321 ? -27.391 7.390   -4.183  1.00 88.34 321 A 1 
ATOM   2425 N  NH1 . ARG A 1 321 ? -27.687 8.576   -4.644  1.00 79.66 321 A 1 
ATOM   2426 N  NH2 . ARG A 1 321 ? -28.349 6.595   -3.833  1.00 79.93 321 A 1 
ATOM   2427 N  N   . GLN A 1 322 ? -20.744 5.467   -4.204  1.00 98.05 322 A 1 
ATOM   2428 C  CA  . GLN A 1 322 ? -19.816 5.977   -5.211  1.00 97.88 322 A 1 
ATOM   2429 C  C   . GLN A 1 322 ? -20.605 6.356   -6.467  1.00 97.84 322 A 1 
ATOM   2430 O  O   . GLN A 1 322 ? -21.514 5.643   -6.871  1.00 96.98 322 A 1 
ATOM   2431 C  CB  . GLN A 1 322 ? -18.705 4.972   -5.507  1.00 97.04 322 A 1 
ATOM   2432 C  CG  . GLN A 1 322 ? -17.833 4.719   -4.273  1.00 92.59 322 A 1 
ATOM   2433 C  CD  . GLN A 1 322 ? -16.635 3.811   -4.585  1.00 92.31 322 A 1 
ATOM   2434 O  OE1 . GLN A 1 322 ? -16.777 2.664   -4.970  1.00 83.53 322 A 1 
ATOM   2435 N  NE2 . GLN A 1 322 ? -15.430 4.304   -4.427  1.00 81.52 322 A 1 
ATOM   2436 N  N   . GLU A 1 323 ? -20.245 7.485   -7.053  1.00 97.85 323 A 1 
ATOM   2437 C  CA  . GLU A 1 323 ? -20.798 7.982   -8.310  1.00 97.52 323 A 1 
ATOM   2438 C  C   . GLU A 1 323 ? -19.630 8.335   -9.214  1.00 97.82 323 A 1 
ATOM   2439 O  O   . GLU A 1 323 ? -18.641 8.894   -8.739  1.00 96.33 323 A 1 
ATOM   2440 C  CB  . GLU A 1 323 ? -21.681 9.220   -8.055  1.00 93.88 323 A 1 
ATOM   2441 C  CG  . GLU A 1 323 ? -22.935 8.914   -7.229  1.00 81.65 323 A 1 
ATOM   2442 C  CD  . GLU A 1 323 ? -23.725 10.142  -6.746  1.00 84.62 323 A 1 
ATOM   2443 O  OE1 . GLU A 1 323 ? -24.656 9.955   -5.931  1.00 78.57 323 A 1 
ATOM   2444 O  OE2 . GLU A 1 323 ? -23.395 11.288  -7.069  1.00 79.37 323 A 1 
ATOM   2445 N  N   . GLN A 1 324 ? -19.731 8.035   -10.501 1.00 96.96 324 A 1 
ATOM   2446 C  CA  . GLN A 1 324 ? -18.742 8.494   -11.467 1.00 96.24 324 A 1 
ATOM   2447 C  C   . GLN A 1 324 ? -19.406 9.135   -12.683 1.00 96.74 324 A 1 
ATOM   2448 O  O   . GLN A 1 324 ? -20.445 8.666   -13.174 1.00 95.49 324 A 1 
ATOM   2449 C  CB  . GLN A 1 324 ? -17.732 7.385   -11.789 1.00 91.89 324 A 1 
ATOM   2450 C  CG  . GLN A 1 324 ? -18.122 6.465   -12.942 1.00 87.30 324 A 1 
ATOM   2451 C  CD  . GLN A 1 324 ? -17.085 5.390   -13.228 1.00 92.57 324 A 1 
ATOM   2452 O  OE1 . GLN A 1 324 ? -16.293 4.990   -12.404 1.00 84.59 324 A 1 
ATOM   2453 N  NE2 . GLN A 1 324 ? -17.049 4.894   -14.432 1.00 84.92 324 A 1 
ATOM   2454 N  N   . HIS A 1 325 ? -18.782 10.197  -13.166 1.00 95.50 325 A 1 
ATOM   2455 C  CA  . HIS A 1 325 ? -19.303 11.024  -14.235 1.00 95.12 325 A 1 
ATOM   2456 C  C   . HIS A 1 325 ? -18.207 11.278  -15.278 1.00 95.08 325 A 1 
ATOM   2457 O  O   . HIS A 1 325 ? -17.188 11.897  -14.957 1.00 93.43 325 A 1 
ATOM   2458 C  CB  . HIS A 1 325 ? -19.856 12.335  -13.656 1.00 93.91 325 A 1 
ATOM   2459 C  CG  . HIS A 1 325 ? -20.906 12.137  -12.594 1.00 89.30 325 A 1 
ATOM   2460 N  ND1 . HIS A 1 325 ? -22.212 11.720  -12.786 1.00 77.13 325 A 1 
ATOM   2461 C  CD2 . HIS A 1 325 ? -20.747 12.291  -11.248 1.00 75.50 325 A 1 
ATOM   2462 C  CE1 . HIS A 1 325 ? -22.804 11.636  -11.586 1.00 77.02 325 A 1 
ATOM   2463 N  NE2 . HIS A 1 325 ? -21.947 11.974  -10.635 1.00 78.00 325 A 1 
ATOM   2464 N  N   . PRO A 1 326 ? -18.389 10.813  -16.534 1.00 94.17 326 A 1 
ATOM   2465 C  CA  . PRO A 1 326 ? -17.519 11.184  -17.632 1.00 92.22 326 A 1 
ATOM   2466 C  C   . PRO A 1 326 ? -17.915 12.543  -18.209 1.00 91.52 326 A 1 
ATOM   2467 O  O   . PRO A 1 326 ? -19.049 13.008  -18.083 1.00 87.16 326 A 1 
ATOM   2468 C  CB  . PRO A 1 326 ? -17.690 10.068  -18.664 1.00 90.02 326 A 1 
ATOM   2469 C  CG  . PRO A 1 326 ? -19.161 9.701   -18.503 1.00 90.55 326 A 1 
ATOM   2470 C  CD  . PRO A 1 326 ? -19.428 9.917   -17.010 1.00 93.35 326 A 1 
ATOM   2471 N  N   . GLY A 1 327 ? -16.990 13.163  -18.921 1.00 89.91 327 A 1 
ATOM   2472 C  CA  . GLY A 1 327 ? -17.248 14.357  -19.710 1.00 88.06 327 A 1 
ATOM   2473 C  C   . GLY A 1 327 ? -16.312 14.469  -20.911 1.00 88.60 327 A 1 
ATOM   2474 O  O   . GLY A 1 327 ? -15.242 13.856  -20.953 1.00 85.12 327 A 1 
ATOM   2475 N  N   . GLY A 1 328 ? -16.703 15.261  -21.877 1.00 87.49 328 A 1 
ATOM   2476 C  CA  . GLY A 1 328 ? -15.932 15.460  -23.097 1.00 85.89 328 A 1 
ATOM   2477 C  C   . GLY A 1 328 ? -15.793 14.180  -23.925 1.00 86.83 328 A 1 
ATOM   2478 O  O   . GLY A 1 328 ? -16.766 13.459  -24.126 1.00 81.65 328 A 1 
ATOM   2479 N  N   . ALA A 1 329 ? -14.575 13.886  -24.383 1.00 85.75 329 A 1 
ATOM   2480 C  CA  . ALA A 1 329 ? -14.262 12.719  -25.206 1.00 83.59 329 A 1 
ATOM   2481 C  C   . ALA A 1 329 ? -13.831 11.484  -24.388 1.00 84.58 329 A 1 
ATOM   2482 O  O   . ALA A 1 329 ? -13.221 10.566  -24.931 1.00 80.17 329 A 1 
ATOM   2483 C  CB  . ALA A 1 329 ? -13.219 13.134  -26.250 1.00 80.48 329 A 1 
ATOM   2484 N  N   . THR A 1 330 ? -14.110 11.457  -23.089 1.00 86.08 330 A 1 
ATOM   2485 C  CA  . THR A 1 330 ? -13.727 10.360  -22.199 1.00 85.45 330 A 1 
ATOM   2486 C  C   . THR A 1 330 ? -14.386 9.056   -22.618 1.00 86.70 330 A 1 
ATOM   2487 O  O   . THR A 1 330 ? -15.595 8.991   -22.823 1.00 83.69 330 A 1 
ATOM   2488 C  CB  . THR A 1 330 ? -14.085 10.683  -20.747 1.00 81.35 330 A 1 
ATOM   2489 O  OG1 . THR A 1 330 ? -13.373 11.826  -20.353 1.00 75.89 330 A 1 
ATOM   2490 C  CG2 . THR A 1 330 ? -13.709 9.576   -19.768 1.00 77.67 330 A 1 
ATOM   2491 N  N   . THR A 1 331 ? -13.584 7.990   -22.691 1.00 85.90 331 A 1 
ATOM   2492 C  CA  . THR A 1 331 ? -14.039 6.629   -22.977 1.00 84.15 331 A 1 
ATOM   2493 C  C   . THR A 1 331 ? -13.630 5.679   -21.860 1.00 85.62 331 A 1 
ATOM   2494 O  O   . THR A 1 331 ? -12.680 5.954   -21.121 1.00 81.52 331 A 1 
ATOM   2495 C  CB  . THR A 1 331 ? -13.500 6.128   -24.325 1.00 79.95 331 A 1 
ATOM   2496 O  OG1 . THR A 1 331 ? -12.093 6.131   -24.350 1.00 75.10 331 A 1 
ATOM   2497 C  CG2 . THR A 1 331 ? -13.977 6.979   -25.503 1.00 75.27 331 A 1 
ATOM   2498 N  N   . GLY A 1 332 ? -14.354 4.564   -21.710 1.00 88.25 332 A 1 
ATOM   2499 C  CA  . GLY A 1 332 ? -14.057 3.571   -20.678 1.00 88.73 332 A 1 
ATOM   2500 C  C   . GLY A 1 332 ? -14.348 4.028   -19.246 1.00 91.64 332 A 1 
ATOM   2501 O  O   . GLY A 1 332 ? -13.917 3.378   -18.302 1.00 88.14 332 A 1 
ATOM   2502 N  N   . PHE A 1 333 ? -15.071 5.122   -19.070 1.00 92.85 333 A 1 
ATOM   2503 C  CA  . PHE A 1 333 ? -15.456 5.680   -17.774 1.00 93.84 333 A 1 
ATOM   2504 C  C   . PHE A 1 333 ? -16.961 5.994   -17.765 1.00 94.65 333 A 1 
ATOM   2505 O  O   . PHE A 1 333 ? -17.353 7.155   -17.862 1.00 92.26 333 A 1 
ATOM   2506 C  CB  . PHE A 1 333 ? -14.571 6.894   -17.468 1.00 93.42 333 A 1 
ATOM   2507 C  CG  . PHE A 1 333 ? -14.565 7.294   -16.010 1.00 94.00 333 A 1 
ATOM   2508 C  CD1 . PHE A 1 333 ? -15.391 8.331   -15.548 1.00 93.71 333 A 1 
ATOM   2509 C  CD2 . PHE A 1 333 ? -13.723 6.621   -15.108 1.00 93.61 333 A 1 
ATOM   2510 C  CE1 . PHE A 1 333 ? -15.361 8.715   -14.197 1.00 92.49 333 A 1 
ATOM   2511 C  CE2 . PHE A 1 333 ? -13.687 7.001   -13.755 1.00 92.98 333 A 1 
ATOM   2512 C  CZ  . PHE A 1 333 ? -14.504 8.048   -13.303 1.00 94.03 333 A 1 
ATOM   2513 N  N   . PRO A 1 334 ? -17.824 4.969   -17.733 1.00 94.73 334 A 1 
ATOM   2514 C  CA  . PRO A 1 334 ? -19.260 5.154   -17.879 1.00 94.55 334 A 1 
ATOM   2515 C  C   . PRO A 1 334 ? -19.858 5.970   -16.730 1.00 95.06 334 A 1 
ATOM   2516 O  O   . PRO A 1 334 ? -19.375 5.909   -15.594 1.00 93.51 334 A 1 
ATOM   2517 C  CB  . PRO A 1 334 ? -19.855 3.744   -17.918 1.00 93.44 334 A 1 
ATOM   2518 C  CG  . PRO A 1 334 ? -18.835 2.919   -17.143 1.00 92.49 334 A 1 
ATOM   2519 C  CD  . PRO A 1 334 ? -17.510 3.567   -17.536 1.00 94.44 334 A 1 
ATOM   2520 N  N   . GLN A 1 335 ? -20.945 6.693   -16.994 1.00 95.12 335 A 1 
ATOM   2521 C  CA  . GLN A 1 335 ? -21.735 7.307   -15.939 1.00 95.43 335 A 1 
ATOM   2522 C  C   . GLN A 1 335 ? -22.486 6.214   -15.178 1.00 96.10 335 A 1 
ATOM   2523 O  O   . GLN A 1 335 ? -23.297 5.492   -15.743 1.00 94.36 335 A 1 
ATOM   2524 C  CB  . GLN A 1 335 ? -22.666 8.368   -16.519 1.00 93.95 335 A 1 
ATOM   2525 C  CG  . GLN A 1 335 ? -23.558 8.984   -15.429 1.00 89.30 335 A 1 
ATOM   2526 C  CD  . GLN A 1 335 ? -23.851 10.473  -15.611 1.00 85.73 335 A 1 
ATOM   2527 O  OE1 . GLN A 1 335 ? -23.157 11.199  -16.293 1.00 76.49 335 A 1 
ATOM   2528 N  NE2 . GLN A 1 335 ? -24.846 10.990  -14.937 1.00 73.05 335 A 1 
ATOM   2529 N  N   . ALA A 1 336 ? -22.213 6.104   -13.879 1.00 96.34 336 A 1 
ATOM   2530 C  CA  . ALA A 1 336 ? -22.804 5.086   -13.028 1.00 96.78 336 A 1 
ATOM   2531 C  C   . ALA A 1 336 ? -22.783 5.511   -11.561 1.00 97.22 336 A 1 
ATOM   2532 O  O   . ALA A 1 336 ? -22.103 6.452   -11.162 1.00 96.40 336 A 1 
ATOM   2533 C  CB  . ALA A 1 336 ? -22.043 3.772   -13.241 1.00 95.84 336 A 1 
ATOM   2534 N  N   . LYS A 1 337 ? -23.524 4.759   -10.754 1.00 97.46 337 A 1 
ATOM   2535 C  CA  . LYS A 1 337 ? -23.452 4.821   -9.296  1.00 97.53 337 A 1 
ATOM   2536 C  C   . LYS A 1 337 ? -23.496 3.422   -8.704  1.00 97.84 337 A 1 
ATOM   2537 O  O   . LYS A 1 337 ? -24.039 2.499   -9.308  1.00 96.74 337 A 1 
ATOM   2538 C  CB  . LYS A 1 337 ? -24.545 5.750   -8.727  1.00 95.25 337 A 1 
ATOM   2539 C  CG  . LYS A 1 337 ? -25.942 5.170   -8.937  1.00 87.93 337 A 1 
ATOM   2540 C  CD  . LYS A 1 337 ? -27.050 6.135   -8.504  1.00 88.55 337 A 1 
ATOM   2541 C  CE  . LYS A 1 337 ? -28.370 5.431   -8.787  1.00 76.60 337 A 1 
ATOM   2542 N  NZ  . LYS A 1 337 ? -29.535 6.326   -8.614  1.00 70.83 337 A 1 
ATOM   2543 N  N   . ILE A 1 338 ? -22.958 3.278   -7.495  1.00 97.65 338 A 1 
ATOM   2544 C  CA  . ILE A 1 338 ? -23.078 2.072   -6.697  1.00 97.70 338 A 1 
ATOM   2545 C  C   . ILE A 1 338 ? -23.315 2.447   -5.237  1.00 97.82 338 A 1 
ATOM   2546 O  O   . ILE A 1 338 ? -22.602 3.282   -4.679  1.00 97.43 338 A 1 
ATOM   2547 C  CB  . ILE A 1 338 ? -21.879 1.132   -6.937  1.00 97.07 338 A 1 
ATOM   2548 C  CG1 . ILE A 1 338 ? -22.091 -0.222  -6.235  1.00 93.28 338 A 1 
ATOM   2549 C  CG2 . ILE A 1 338 ? -20.544 1.778   -6.543  1.00 93.29 338 A 1 
ATOM   2550 C  CD1 . ILE A 1 338 ? -21.096 -1.304  -6.683  1.00 92.09 338 A 1 
ATOM   2551 N  N   . ASP A 1 339 ? -24.339 1.850   -4.641  1.00 98.04 339 A 1 
ATOM   2552 C  CA  . ASP A 1 339 ? -24.680 1.996   -3.231  1.00 98.14 339 A 1 
ATOM   2553 C  C   . ASP A 1 339 ? -24.237 0.747   -2.471  1.00 98.15 339 A 1 
ATOM   2554 O  O   . ASP A 1 339 ? -24.545 -0.367  -2.892  1.00 97.27 339 A 1 
ATOM   2555 C  CB  . ASP A 1 339 ? -26.187 2.225   -3.080  1.00 97.50 339 A 1 
ATOM   2556 C  CG  . ASP A 1 339 ? -26.622 3.612   -3.560  1.00 95.99 339 A 1 
ATOM   2557 O  OD1 . ASP A 1 339 ? -26.103 4.608   -3.031  1.00 89.89 339 A 1 
ATOM   2558 O  OD2 . ASP A 1 339 ? -27.520 3.749   -4.420  1.00 90.24 339 A 1 
ATOM   2559 N  N   . PHE A 1 340 ? -23.560 0.924   -1.348  1.00 98.25 340 A 1 
ATOM   2560 C  CA  . PHE A 1 340 ? -23.152 -0.136  -0.441  1.00 98.25 340 A 1 
ATOM   2561 C  C   . PHE A 1 340 ? -23.808 0.057   0.921   1.00 98.32 340 A 1 
ATOM   2562 O  O   . PHE A 1 340 ? -23.770 1.148   1.485   1.00 97.89 340 A 1 
ATOM   2563 C  CB  . PHE A 1 340 ? -21.627 -0.154  -0.284  1.00 97.56 340 A 1 
ATOM   2564 C  CG  . PHE A 1 340 ? -20.871 -0.602  -1.506  1.00 97.10 340 A 1 
ATOM   2565 C  CD1 . PHE A 1 340 ? -20.471 -1.944  -1.635  1.00 95.07 340 A 1 
ATOM   2566 C  CD2 . PHE A 1 340 ? -20.512 0.323   -2.499  1.00 95.43 340 A 1 
ATOM   2567 C  CE1 . PHE A 1 340 ? -19.697 -2.353  -2.725  1.00 94.10 340 A 1 
ATOM   2568 C  CE2 . PHE A 1 340 ? -19.739 -0.080  -3.599  1.00 94.02 340 A 1 
ATOM   2569 C  CZ  . PHE A 1 340 ? -19.326 -1.419  -3.711  1.00 94.11 340 A 1 
ATOM   2570 N  N   . SER A 1 341 ? -24.350 -1.021  1.467   1.00 98.30 341 A 1 
ATOM   2571 C  CA  . SER A 1 341 ? -24.829 -1.099  2.841   1.00 98.39 341 A 1 
ATOM   2572 C  C   . SER A 1 341 ? -24.178 -2.291  3.520   1.00 98.31 341 A 1 
ATOM   2573 O  O   . SER A 1 341 ? -24.086 -3.368  2.930   1.00 97.18 341 A 1 
ATOM   2574 C  CB  . SER A 1 341 ? -26.353 -1.233  2.888   1.00 97.75 341 A 1 
ATOM   2575 O  OG  . SER A 1 341 ? -26.955 -0.093  2.309   1.00 90.36 341 A 1 
ATOM   2576 N  N   . SER A 1 342 ? -23.723 -2.116  4.747   1.00 98.59 342 A 1 
ATOM   2577 C  CA  . SER A 1 342 ? -23.026 -3.186  5.455   1.00 98.31 342 A 1 
ATOM   2578 C  C   . SER A 1 342 ? -23.210 -3.110  6.965   1.00 98.56 342 A 1 
ATOM   2579 O  O   . SER A 1 342 ? -23.483 -2.058  7.527   1.00 97.79 342 A 1 
ATOM   2580 C  CB  . SER A 1 342 ? -21.541 -3.172  5.093   1.00 96.48 342 A 1 
ATOM   2581 O  OG  . SER A 1 342 ? -20.943 -1.936  5.408   1.00 84.17 342 A 1 
ATOM   2582 N  N   . GLY A 1 343 ? -23.008 -4.264  7.616   1.00 98.49 343 A 1 
ATOM   2583 C  CA  . GLY A 1 343 ? -22.897 -4.367  9.065   1.00 98.42 343 A 1 
ATOM   2584 C  C   . GLY A 1 343 ? -21.902 -5.456  9.433   1.00 98.58 343 A 1 
ATOM   2585 O  O   . GLY A 1 343 ? -21.786 -6.460  8.735   1.00 97.70 343 A 1 
ATOM   2586 N  N   . TRP A 1 344 ? -21.172 -5.254  10.516  1.00 98.43 344 A 1 
ATOM   2587 C  CA  . TRP A 1 344 ? -20.151 -6.197  10.970  1.00 98.45 344 A 1 
ATOM   2588 C  C   . TRP A 1 344 ? -20.155 -6.355  12.479  1.00 98.54 344 A 1 
ATOM   2589 O  O   . TRP A 1 344 ? -20.558 -5.468  13.225  1.00 98.00 344 A 1 
ATOM   2590 C  CB  . TRP A 1 344 ? -18.762 -5.773  10.472  1.00 98.03 344 A 1 
ATOM   2591 C  CG  . TRP A 1 344 ? -18.293 -4.446  10.966  1.00 98.09 344 A 1 
ATOM   2592 C  CD1 . TRP A 1 344 ? -17.515 -4.225  12.057  1.00 96.46 344 A 1 
ATOM   2593 C  CD2 . TRP A 1 344 ? -18.576 -3.124  10.408  1.00 97.65 344 A 1 
ATOM   2594 N  NE1 . TRP A 1 344 ? -17.309 -2.866  12.216  1.00 96.19 344 A 1 
ATOM   2595 C  CE2 . TRP A 1 344 ? -17.947 -2.148  11.229  1.00 97.21 344 A 1 
ATOM   2596 C  CE3 . TRP A 1 344 ? -19.317 -2.668  9.299   1.00 96.47 344 A 1 
ATOM   2597 C  CZ2 . TRP A 1 344 ? -18.053 -0.761  10.966  1.00 96.08 344 A 1 
ATOM   2598 C  CZ3 . TRP A 1 344 ? -19.423 -1.286  9.033   1.00 95.56 344 A 1 
ATOM   2599 C  CH2 . TRP A 1 344 ? -18.802 -0.353  9.864   1.00 95.24 344 A 1 
ATOM   2600 N  N   . LEU A 1 345 ? -19.664 -7.519  12.917  1.00 98.28 345 A 1 
ATOM   2601 C  CA  . LEU A 1 345 ? -19.364 -7.843  14.298  1.00 98.39 345 A 1 
ATOM   2602 C  C   . LEU A 1 345 ? -18.032 -8.582  14.327  1.00 98.33 345 A 1 
ATOM   2603 O  O   . LEU A 1 345 ? -17.898 -9.641  13.715  1.00 97.63 345 A 1 
ATOM   2604 C  CB  . LEU A 1 345 ? -20.512 -8.689  14.878  1.00 97.73 345 A 1 
ATOM   2605 C  CG  . LEU A 1 345 ? -20.242 -9.243  16.288  1.00 95.09 345 A 1 
ATOM   2606 C  CD1 . LEU A 1 345 ? -20.132 -8.131  17.333  1.00 89.87 345 A 1 
ATOM   2607 C  CD2 . LEU A 1 345 ? -21.384 -10.166 16.713  1.00 89.08 345 A 1 
ATOM   2608 N  N   . GLN A 1 346 ? -17.066 -8.035  15.044  1.00 98.33 346 A 1 
ATOM   2609 C  CA  . GLN A 1 346 ? -15.782 -8.654  15.349  1.00 98.19 346 A 1 
ATOM   2610 C  C   . GLN A 1 346 ? -15.684 -8.922  16.843  1.00 98.17 346 A 1 
ATOM   2611 O  O   . GLN A 1 346 ? -16.149 -8.123  17.646  1.00 97.61 346 A 1 
ATOM   2612 C  CB  . GLN A 1 346 ? -14.645 -7.735  14.872  1.00 97.02 346 A 1 
ATOM   2613 C  CG  . GLN A 1 346 ? -13.258 -8.310  15.169  1.00 95.73 346 A 1 
ATOM   2614 C  CD  . GLN A 1 346 ? -12.145 -7.365  14.718  1.00 96.64 346 A 1 
ATOM   2615 O  OE1 . GLN A 1 346 ? -11.629 -7.476  13.618  1.00 89.30 346 A 1 
ATOM   2616 N  NE2 . GLN A 1 346 ? -11.759 -6.423  15.544  1.00 88.64 346 A 1 
ATOM   2617 N  N   . ASP A 1 347 ? -15.021 -10.019 17.197  1.00 98.10 347 A 1 
ATOM   2618 C  CA  . ASP A 1 347 ? -14.656 -10.362 18.561  1.00 98.00 347 A 1 
ATOM   2619 C  C   . ASP A 1 347 ? -13.153 -10.645 18.649  1.00 97.94 347 A 1 
ATOM   2620 O  O   . ASP A 1 347 ? -12.631 -11.509 17.940  1.00 96.99 347 A 1 
ATOM   2621 C  CB  . ASP A 1 347 ? -15.500 -11.554 19.015  1.00 97.54 347 A 1 
ATOM   2622 C  CG  . ASP A 1 347 ? -15.481 -11.780 20.525  1.00 97.01 347 A 1 
ATOM   2623 O  OD1 . ASP A 1 347 ? -14.825 -10.997 21.243  1.00 94.65 347 A 1 
ATOM   2624 O  OD2 . ASP A 1 347 ? -16.152 -12.721 20.978  1.00 94.32 347 A 1 
ATOM   2625 N  N   . GLU A 1 348 ? -12.449 -9.893  19.489  1.00 97.56 348 A 1 
ATOM   2626 C  CA  . GLU A 1 348 ? -11.071 -10.160 19.891  1.00 97.35 348 A 1 
ATOM   2627 C  C   . GLU A 1 348 ? -11.099 -10.766 21.299  1.00 97.34 348 A 1 
ATOM   2628 O  O   . GLU A 1 348 ? -11.358 -10.077 22.286  1.00 96.34 348 A 1 
ATOM   2629 C  CB  . GLU A 1 348 ? -10.200 -8.899  19.842  1.00 96.49 348 A 1 
ATOM   2630 C  CG  . GLU A 1 348 ? -10.028 -8.371  18.419  1.00 94.28 348 A 1 
ATOM   2631 C  CD  . GLU A 1 348 ? -9.098  -7.162  18.359  1.00 95.15 348 A 1 
ATOM   2632 O  OE1 . GLU A 1 348 ? -7.866  -7.360  18.285  1.00 89.62 348 A 1 
ATOM   2633 O  OE2 . GLU A 1 348 ? -9.596  -6.017  18.320  1.00 90.34 348 A 1 
ATOM   2634 N  N   . ILE A 1 349 ? -10.837 -12.062 21.377  1.00 97.57 349 A 1 
ATOM   2635 C  CA  . ILE A 1 349 ? -10.942 -12.836 22.618  1.00 97.43 349 A 1 
ATOM   2636 C  C   . ILE A 1 349 ? -9.549  -13.027 23.200  1.00 97.23 349 A 1 
ATOM   2637 O  O   . ILE A 1 349 ? -8.669  -13.597 22.563  1.00 96.28 349 A 1 
ATOM   2638 C  CB  . ILE A 1 349 ? -11.659 -14.180 22.386  1.00 97.16 349 A 1 
ATOM   2639 C  CG1 . ILE A 1 349 ? -12.983 -14.008 21.610  1.00 95.96 349 A 1 
ATOM   2640 C  CG2 . ILE A 1 349 ? -11.878 -14.872 23.737  1.00 95.90 349 A 1 
ATOM   2641 C  CD1 . ILE A 1 349 ? -13.698 -15.317 21.269  1.00 93.42 349 A 1 
ATOM   2642 N  N   . THR A 1 350 ? -9.365  -12.613 24.445  1.00 96.44 350 A 1 
ATOM   2643 C  CA  . THR A 1 350 ? -8.157  -12.890 25.227  1.00 96.08 350 A 1 
ATOM   2644 C  C   . THR A 1 350 ? -8.498  -13.861 26.346  1.00 96.38 350 A 1 
ATOM   2645 O  O   . THR A 1 350 ? -9.354  -13.575 27.174  1.00 94.81 350 A 1 
ATOM   2646 C  CB  . THR A 1 350 ? -7.547  -11.594 25.786  1.00 94.40 350 A 1 
ATOM   2647 O  OG1 . THR A 1 350 ? -7.302  -10.700 24.730  1.00 85.47 350 A 1 
ATOM   2648 C  CG2 . THR A 1 350 ? -6.208  -11.836 26.483  1.00 84.33 350 A 1 
ATOM   2649 N  N   . LEU A 1 351 ? -7.834  -15.018 26.362  1.00 96.49 351 A 1 
ATOM   2650 C  CA  . LEU A 1 351 ? -7.989  -15.974 27.454  1.00 96.27 351 A 1 
ATOM   2651 C  C   . LEU A 1 351 ? -7.122  -15.546 28.641  1.00 95.58 351 A 1 
ATOM   2652 O  O   . LEU A 1 351 ? -5.961  -15.181 28.473  1.00 93.12 351 A 1 
ATOM   2653 C  CB  . LEU A 1 351 ? -7.664  -17.401 26.992  1.00 95.68 351 A 1 
ATOM   2654 C  CG  . LEU A 1 351 ? -8.513  -17.920 25.814  1.00 94.60 351 A 1 
ATOM   2655 C  CD1 . LEU A 1 351 ? -8.211  -19.393 25.574  1.00 91.61 351 A 1 
ATOM   2656 C  CD2 . LEU A 1 351 ? -10.018 -17.796 26.061  1.00 90.85 351 A 1 
ATOM   2657 N  N   . ARG A 1 352 ? -7.672  -15.601 29.830  1.00 94.71 352 A 1 
ATOM   2658 C  CA  . ARG A 1 352 ? -6.958  -15.205 31.050  1.00 93.71 352 A 1 
ATOM   2659 C  C   . ARG A 1 352 ? -5.951  -16.263 31.498  1.00 93.43 352 A 1 
ATOM   2660 O  O   . ARG A 1 352 ? -4.848  -15.929 31.908  1.00 89.36 352 A 1 
ATOM   2661 C  CB  . ARG A 1 352 ? -7.993  -14.913 32.151  1.00 91.48 352 A 1 
ATOM   2662 C  CG  . ARG A 1 352 ? -7.335  -14.321 33.409  1.00 86.03 352 A 1 
ATOM   2663 C  CD  . ARG A 1 352 ? -8.353  -14.209 34.544  1.00 83.76 352 A 1 
ATOM   2664 N  NE  . ARG A 1 352 ? -8.798  -15.537 34.960  1.00 77.03 352 A 1 
ATOM   2665 C  CZ  . ARG A 1 352 ? -9.914  -15.858 35.574  1.00 73.76 352 A 1 
ATOM   2666 N  NH1 . ARG A 1 352 ? -10.743 -14.941 36.033  1.00 67.60 352 A 1 
ATOM   2667 N  NH2 . ARG A 1 352 ? -10.196 -17.117 35.727  1.00 66.37 352 A 1 
ATOM   2668 N  N   . ASP A 1 353 ? -6.358  -17.525 31.446  1.00 93.44 353 A 1 
ATOM   2669 C  CA  . ASP A 1 353 ? -5.628  -18.637 32.067  1.00 93.28 353 A 1 
ATOM   2670 C  C   . ASP A 1 353 ? -4.783  -19.436 31.054  1.00 94.18 353 A 1 
ATOM   2671 O  O   . ASP A 1 353 ? -4.118  -20.404 31.412  1.00 90.39 353 A 1 
ATOM   2672 C  CB  . ASP A 1 353 ? -6.626  -19.529 32.836  1.00 90.85 353 A 1 
ATOM   2673 C  CG  . ASP A 1 353 ? -7.509  -18.764 33.841  1.00 86.55 353 A 1 
ATOM   2674 O  OD1 . ASP A 1 353 ? -7.016  -17.847 34.537  1.00 80.34 353 A 1 
ATOM   2675 O  OD2 . ASP A 1 353 ? -8.712  -19.060 33.918  1.00 80.81 353 A 1 
ATOM   2676 N  N   . LEU A 1 354 ? -4.809  -19.036 29.775  1.00 95.69 354 A 1 
ATOM   2677 C  CA  . LEU A 1 354 ? -4.033  -19.636 28.691  1.00 96.18 354 A 1 
ATOM   2678 C  C   . LEU A 1 354 ? -3.436  -18.524 27.805  1.00 96.41 354 A 1 
ATOM   2679 O  O   . LEU A 1 354 ? -4.118  -17.537 27.546  1.00 94.56 354 A 1 
ATOM   2680 C  CB  . LEU A 1 354 ? -4.931  -20.555 27.841  1.00 94.80 354 A 1 
ATOM   2681 C  CG  . LEU A 1 354 ? -5.407  -21.842 28.541  1.00 91.84 354 A 1 
ATOM   2682 C  CD1 . LEU A 1 354 ? -6.427  -22.549 27.662  1.00 86.91 354 A 1 
ATOM   2683 C  CD2 . LEU A 1 354 ? -4.249  -22.815 28.803  1.00 86.21 354 A 1 
ATOM   2684 N  N   . PRO A 1 355 ? -2.218  -18.701 27.262  1.00 96.11 355 A 1 
ATOM   2685 C  CA  . PRO A 1 355 ? -1.593  -17.722 26.370  1.00 96.16 355 A 1 
ATOM   2686 C  C   . PRO A 1 355 ? -2.155  -17.830 24.944  1.00 96.61 355 A 1 
ATOM   2687 O  O   . PRO A 1 355 ? -1.433  -18.115 23.987  1.00 95.01 355 A 1 
ATOM   2688 C  CB  . PRO A 1 355 ? -0.103  -18.031 26.484  1.00 94.85 355 A 1 
ATOM   2689 C  CG  . PRO A 1 355 ? -0.087  -19.547 26.639  1.00 92.96 355 A 1 
ATOM   2690 C  CD  . PRO A 1 355 ? -1.325  -19.806 27.495  1.00 95.49 355 A 1 
ATOM   2691 N  N   . ILE A 1 356 ? -3.459  -17.658 24.812  1.00 97.11 356 A 1 
ATOM   2692 C  CA  . ILE A 1 356 ? -4.180  -17.786 23.554  1.00 97.23 356 A 1 
ATOM   2693 C  C   . ILE A 1 356 ? -5.036  -16.546 23.337  1.00 97.39 356 A 1 
ATOM   2694 O  O   . ILE A 1 356 ? -5.783  -16.129 24.216  1.00 96.29 356 A 1 
ATOM   2695 C  CB  . ILE A 1 356 ? -5.031  -19.082 23.512  1.00 96.77 356 A 1 
ATOM   2696 C  CG1 . ILE A 1 356 ? -4.144  -20.337 23.705  1.00 94.61 356 A 1 
ATOM   2697 C  CG2 . ILE A 1 356 ? -5.819  -19.171 22.192  1.00 94.74 356 A 1 
ATOM   2698 C  CD1 . ILE A 1 356 ? -4.912  -21.654 23.790  1.00 91.00 356 A 1 
ATOM   2699 N  N   . THR A 1 357 ? -4.964  -15.996 22.137  1.00 97.44 357 A 1 
ATOM   2700 C  CA  . THR A 1 357 ? -5.897  -14.982 21.646  1.00 97.38 357 A 1 
ATOM   2701 C  C   . THR A 1 357 ? -6.629  -15.508 20.423  1.00 97.77 357 A 1 
ATOM   2702 O  O   . THR A 1 357 ? -6.058  -16.214 19.585  1.00 96.89 357 A 1 
ATOM   2703 C  CB  . THR A 1 357 ? -5.216  -13.632 21.356  1.00 95.75 357 A 1 
ATOM   2704 O  OG1 . THR A 1 357 ? -4.101  -13.780 20.516  1.00 80.45 357 A 1 
ATOM   2705 C  CG2 . THR A 1 357 ? -4.714  -12.977 22.635  1.00 79.49 357 A 1 
ATOM   2706 N  N   . LEU A 1 358 ? -7.902  -15.181 20.328  1.00 97.73 358 A 1 
ATOM   2707 C  CA  . LEU A 1 358 ? -8.768  -15.558 19.228  1.00 97.80 358 A 1 
ATOM   2708 C  C   . LEU A 1 358 ? -9.278  -14.299 18.533  1.00 97.76 358 A 1 
ATOM   2709 O  O   . LEU A 1 358 ? -9.536  -13.280 19.172  1.00 97.05 358 A 1 
ATOM   2710 C  CB  . LEU A 1 358 ? -9.939  -16.429 19.728  1.00 97.46 358 A 1 
ATOM   2711 C  CG  . LEU A 1 358 ? -9.523  -17.722 20.464  1.00 95.61 358 A 1 
ATOM   2712 C  CD1 . LEU A 1 358 ? -10.752 -18.402 21.071  1.00 91.38 358 A 1 
ATOM   2713 C  CD2 . LEU A 1 358 ? -8.867  -18.717 19.521  1.00 90.56 358 A 1 
ATOM   2714 N  N   . LEU A 1 359 ? -9.439  -14.378 17.229  1.00 97.34 359 A 1 
ATOM   2715 C  CA  . LEU A 1 359 ? -10.013 -13.330 16.414  1.00 97.21 359 A 1 
ATOM   2716 C  C   . LEU A 1 359 ? -11.126 -13.943 15.577  1.00 97.51 359 A 1 
ATOM   2717 O  O   . LEU A 1 359 ? -10.869 -14.804 14.736  1.00 96.88 359 A 1 
ATOM   2718 C  CB  . LEU A 1 359 ? -8.894  -12.717 15.567  1.00 96.29 359 A 1 
ATOM   2719 C  CG  . LEU A 1 359 ? -9.369  -11.635 14.585  1.00 95.37 359 A 1 
ATOM   2720 C  CD1 . LEU A 1 359 ? -9.978  -10.429 15.302  1.00 93.36 359 A 1 
ATOM   2721 C  CD2 . LEU A 1 359 ? -8.159  -11.174 13.784  1.00 93.21 359 A 1 
ATOM   2722 N  N   . GLY A 1 360 ? -12.350 -13.502 15.795  1.00 97.87 360 A 1 
ATOM   2723 C  CA  . GLY A 1 360 ? -13.506 -13.963 15.060  1.00 97.87 360 A 1 
ATOM   2724 C  C   . GLY A 1 360 ? -14.341 -12.806 14.549  1.00 98.14 360 A 1 
ATOM   2725 O  O   . GLY A 1 360 ? -14.288 -11.697 15.077  1.00 97.22 360 A 1 
ATOM   2726 N  N   . GLY A 1 361 ? -15.135 -13.052 13.518  1.00 98.04 361 A 1 
ATOM   2727 C  CA  . GLY A 1 361 ? -16.106 -12.063 13.099  1.00 98.19 361 A 1 
ATOM   2728 C  C   . GLY A 1 361 ? -16.804 -12.397 11.800  1.00 98.43 361 A 1 
ATOM   2729 O  O   . GLY A 1 361 ? -16.392 -13.281 11.036  1.00 97.66 361 A 1 
ATOM   2730 N  N   . THR A 1 362 ? -17.872 -11.657 11.552  1.00 98.34 362 A 1 
ATOM   2731 C  CA  . THR A 1 362 ? -18.620 -11.742 10.306  1.00 98.32 362 A 1 
ATOM   2732 C  C   . THR A 1 362 ? -19.117 -10.367 9.879   1.00 98.46 362 A 1 
ATOM   2733 O  O   . THR A 1 362 ? -19.370 -9.494  10.710  1.00 97.68 362 A 1 
ATOM   2734 C  CB  . THR A 1 362 ? -19.761 -12.767 10.410  1.00 97.26 362 A 1 
ATOM   2735 O  OG1 . THR A 1 362 ? -20.258 -13.063 9.132   1.00 89.88 362 A 1 
ATOM   2736 C  CG2 . THR A 1 362 ? -20.937 -12.306 11.281  1.00 89.17 362 A 1 
ATOM   2737 N  N   . ARG A 1 363 ? -19.241 -10.192 8.579   1.00 98.34 363 A 1 
ATOM   2738 C  CA  . ARG A 1 363 ? -19.766 -8.985  7.946   1.00 98.15 363 A 1 
ATOM   2739 C  C   . ARG A 1 363 ? -20.789 -9.371  6.893   1.00 98.34 363 A 1 
ATOM   2740 O  O   . ARG A 1 363 ? -20.567 -10.316 6.139   1.00 97.40 363 A 1 
ATOM   2741 C  CB  . ARG A 1 363 ? -18.592 -8.199  7.355   1.00 96.77 363 A 1 
ATOM   2742 C  CG  . ARG A 1 363 ? -19.039 -6.929  6.638   1.00 95.20 363 A 1 
ATOM   2743 C  CD  . ARG A 1 363 ? -17.825 -6.209  6.059   1.00 93.87 363 A 1 
ATOM   2744 N  NE  . ARG A 1 363 ? -18.226 -4.972  5.398   1.00 91.66 363 A 1 
ATOM   2745 C  CZ  . ARG A 1 363 ? -17.976 -3.731  5.791   1.00 93.81 363 A 1 
ATOM   2746 N  NH1 . ARG A 1 363 ? -17.299 -3.454  6.868   1.00 83.39 363 A 1 
ATOM   2747 N  NH2 . ARG A 1 363 ? -18.406 -2.742  5.078   1.00 86.97 363 A 1 
ATOM   2748 N  N   . TYR A 1 364 ? -21.862 -8.613  6.835   1.00 98.22 364 A 1 
ATOM   2749 C  CA  . TYR A 1 364 ? -22.802 -8.617  5.729   1.00 98.22 364 A 1 
ATOM   2750 C  C   . TYR A 1 364 ? -22.586 -7.371  4.883   1.00 98.34 364 A 1 
ATOM   2751 O  O   . TYR A 1 364 ? -22.579 -6.265  5.417   1.00 97.71 364 A 1 
ATOM   2752 C  CB  . TYR A 1 364 ? -24.227 -8.679  6.281   1.00 97.85 364 A 1 
ATOM   2753 C  CG  . TYR A 1 364 ? -25.282 -8.628  5.200   1.00 97.13 364 A 1 
ATOM   2754 C  CD1 . TYR A 1 364 ? -26.026 -7.453  4.987   1.00 95.14 364 A 1 
ATOM   2755 C  CD2 . TYR A 1 364 ? -25.520 -9.756  4.392   1.00 95.34 364 A 1 
ATOM   2756 C  CE1 . TYR A 1 364 ? -27.018 -7.412  3.995   1.00 94.16 364 A 1 
ATOM   2757 C  CE2 . TYR A 1 364 ? -26.509 -9.727  3.402   1.00 94.08 364 A 1 
ATOM   2758 C  CZ  . TYR A 1 364 ? -27.268 -8.554  3.207   1.00 94.29 364 A 1 
ATOM   2759 O  OH  . TYR A 1 364 ? -28.247 -8.526  2.259   1.00 91.99 364 A 1 
ATOM   2760 N  N   . ASP A 1 365 ? -22.433 -7.550  3.590   1.00 97.96 365 A 1 
ATOM   2761 C  CA  . ASP A 1 365 ? -22.393 -6.477  2.607   1.00 97.74 365 A 1 
ATOM   2762 C  C   . ASP A 1 365 ? -23.507 -6.693  1.586   1.00 98.04 365 A 1 
ATOM   2763 O  O   . ASP A 1 365 ? -23.736 -7.812  1.122   1.00 97.34 365 A 1 
ATOM   2764 C  CB  . ASP A 1 365 ? -21.024 -6.420  1.913   1.00 96.74 365 A 1 
ATOM   2765 C  CG  . ASP A 1 365 ? -19.907 -5.900  2.829   1.00 94.92 365 A 1 
ATOM   2766 O  OD1 . ASP A 1 365 ? -19.751 -4.661  2.942   1.00 89.13 365 A 1 
ATOM   2767 O  OD2 . ASP A 1 365 ? -19.155 -6.708  3.411   1.00 89.28 365 A 1 
ATOM   2768 N  N   . SER A 1 366 ? -24.178 -5.610  1.212   1.00 97.80 366 A 1 
ATOM   2769 C  CA  . SER A 1 366 ? -25.128 -5.554  0.112   1.00 98.05 366 A 1 
ATOM   2770 C  C   . SER A 1 366 ? -24.800 -4.356  -0.764  1.00 98.22 366 A 1 
ATOM   2771 O  O   . SER A 1 366 ? -24.545 -3.267  -0.245  1.00 97.27 366 A 1 
ATOM   2772 C  CB  . SER A 1 366 ? -26.553 -5.458  0.641   1.00 96.90 366 A 1 
ATOM   2773 O  OG  . SER A 1 366 ? -27.483 -5.417  -0.412  1.00 89.08 366 A 1 
ATOM   2774 N  N   . TYR A 1 367 ? -24.810 -4.542  -2.075  1.00 97.70 367 A 1 
ATOM   2775 C  CA  . TYR A 1 367 ? -24.608 -3.451  -3.007  1.00 97.74 367 A 1 
ATOM   2776 C  C   . TYR A 1 367 ? -25.592 -3.481  -4.170  1.00 97.86 367 A 1 
ATOM   2777 O  O   . TYR A 1 367 ? -26.071 -4.537  -4.576  1.00 97.02 367 A 1 
ATOM   2778 C  CB  . TYR A 1 367 ? -23.157 -3.408  -3.497  1.00 97.03 367 A 1 
ATOM   2779 C  CG  . TYR A 1 367 ? -22.744 -4.559  -4.375  1.00 97.37 367 A 1 
ATOM   2780 C  CD1 . TYR A 1 367 ? -22.002 -5.647  -3.846  1.00 95.36 367 A 1 
ATOM   2781 C  CD2 . TYR A 1 367 ? -23.054 -4.564  -5.755  1.00 95.70 367 A 1 
ATOM   2782 C  CE1 . TYR A 1 367 ? -21.593 -6.693  -4.663  1.00 94.58 367 A 1 
ATOM   2783 C  CE2 . TYR A 1 367 ? -22.652 -5.616  -6.581  1.00 94.47 367 A 1 
ATOM   2784 C  CZ  . TYR A 1 367 ? -21.911 -6.680  -6.033  1.00 95.47 367 A 1 
ATOM   2785 O  OH  . TYR A 1 367 ? -21.503 -7.705  -6.855  1.00 93.75 367 A 1 
ATOM   2786 N  N   . ARG A 1 368 ? -25.852 -2.299  -4.708  1.00 97.21 368 A 1 
ATOM   2787 C  CA  . ARG A 1 368 ? -26.597 -2.078  -5.944  1.00 97.51 368 A 1 
ATOM   2788 C  C   . ARG A 1 368 ? -25.826 -1.127  -6.845  1.00 97.59 368 A 1 
ATOM   2789 O  O   . ARG A 1 368 ? -25.706 0.062   -6.532  1.00 96.18 368 A 1 
ATOM   2790 C  CB  . ARG A 1 368 ? -27.999 -1.565  -5.600  1.00 96.54 368 A 1 
ATOM   2791 C  CG  . ARG A 1 368 ? -28.778 -1.144  -6.859  1.00 92.15 368 A 1 
ATOM   2792 C  CD  . ARG A 1 368 ? -30.245 -0.886  -6.527  1.00 88.51 368 A 1 
ATOM   2793 N  NE  . ARG A 1 368 ? -30.897 -2.155  -6.206  1.00 79.73 368 A 1 
ATOM   2794 C  CZ  . ARG A 1 368 ? -32.052 -2.384  -5.634  1.00 73.81 368 A 1 
ATOM   2795 N  NH1 . ARG A 1 368 ? -32.840 -1.417  -5.279  1.00 66.44 368 A 1 
ATOM   2796 N  NH2 . ARG A 1 368 ? -32.393 -3.621  -5.438  1.00 65.79 368 A 1 
ATOM   2797 N  N   . GLY A 1 369 ? -25.332 -1.645  -7.948  1.00 96.59 369 A 1 
ATOM   2798 C  CA  . GLY A 1 369 ? -24.816 -0.853  -9.058  1.00 96.32 369 A 1 
ATOM   2799 C  C   . GLY A 1 369 ? -25.943 -0.472  -10.018 1.00 96.54 369 A 1 
ATOM   2800 O  O   . GLY A 1 369 ? -26.814 -1.300  -10.296 1.00 95.43 369 A 1 
ATOM   2801 N  N   . SER A 1 370 ? -25.950 0.756   -10.510 1.00 96.71 370 A 1 
ATOM   2802 C  CA  . SER A 1 370 ? -26.934 1.217   -11.487 1.00 96.71 370 A 1 
ATOM   2803 C  C   . SER A 1 370 ? -26.335 2.221   -12.467 1.00 96.95 370 A 1 
ATOM   2804 O  O   . SER A 1 370 ? -25.511 3.057   -12.094 1.00 94.75 370 A 1 
ATOM   2805 C  CB  . SER A 1 370 ? -28.163 1.818   -10.790 1.00 94.27 370 A 1 
ATOM   2806 O  OG  . SER A 1 370 ? -27.820 2.967   -10.029 1.00 82.71 370 A 1 
ATOM   2807 N  N   . SER A 1 371 ? -26.792 2.147   -13.703 1.00 96.35 371 A 1 
ATOM   2808 C  CA  . SER A 1 371 ? -26.455 3.087   -14.765 1.00 96.12 371 A 1 
ATOM   2809 C  C   . SER A 1 371 ? -27.658 3.260   -15.694 1.00 95.77 371 A 1 
ATOM   2810 O  O   . SER A 1 371 ? -28.406 2.307   -15.924 1.00 93.03 371 A 1 
ATOM   2811 C  CB  . SER A 1 371 ? -25.248 2.581   -15.550 1.00 95.11 371 A 1 
ATOM   2812 O  OG  . SER A 1 371 ? -24.869 3.517   -16.540 1.00 91.65 371 A 1 
ATOM   2813 N  N   . ASP A 1 372 ? -27.851 4.464   -16.223 1.00 94.44 372 A 1 
ATOM   2814 C  CA  . ASP A 1 372 ? -28.963 4.747   -17.114 1.00 92.56 372 A 1 
ATOM   2815 C  C   . ASP A 1 372 ? -28.896 3.904   -18.394 1.00 92.26 372 A 1 
ATOM   2816 O  O   . ASP A 1 372 ? -27.862 3.806   -19.054 1.00 85.77 372 A 1 
ATOM   2817 C  CB  . ASP A 1 372 ? -29.028 6.243   -17.447 1.00 89.27 372 A 1 
ATOM   2818 C  CG  . ASP A 1 372 ? -29.615 7.109   -16.324 1.00 79.58 372 A 1 
ATOM   2819 O  OD1 . ASP A 1 372 ? -30.344 6.555   -15.472 1.00 72.24 372 A 1 
ATOM   2820 O  OD2 . ASP A 1 372 ? -29.354 8.336   -16.335 1.00 72.18 372 A 1 
ATOM   2821 N  N   . GLY A 1 373 ? -30.021 3.272   -18.722 1.00 91.98 373 A 1 
ATOM   2822 C  CA  . GLY A 1 373 ? -30.163 2.419   -19.903 1.00 91.81 373 A 1 
ATOM   2823 C  C   . GLY A 1 373 ? -29.740 0.960   -19.716 1.00 93.41 373 A 1 
ATOM   2824 O  O   . GLY A 1 373 ? -30.045 0.135   -20.576 1.00 89.05 373 A 1 
ATOM   2825 N  N   . TYR A 1 374 ? -29.117 0.609   -18.594 1.00 94.70 374 A 1 
ATOM   2826 C  CA  . TYR A 1 374 ? -28.690 -0.756  -18.280 1.00 95.17 374 A 1 
ATOM   2827 C  C   . TYR A 1 374 ? -29.394 -1.306  -17.032 1.00 95.40 374 A 1 
ATOM   2828 O  O   . TYR A 1 374 ? -29.984 -0.575  -16.240 1.00 92.64 374 A 1 
ATOM   2829 C  CB  . TYR A 1 374 ? -27.168 -0.808  -18.175 1.00 94.00 374 A 1 
ATOM   2830 C  CG  . TYR A 1 374 ? -26.479 -0.401  -19.459 1.00 94.53 374 A 1 
ATOM   2831 C  CD1 . TYR A 1 374 ? -26.603 -1.202  -20.611 1.00 91.76 374 A 1 
ATOM   2832 C  CD2 . TYR A 1 374 ? -25.763 0.807   -19.529 1.00 92.22 374 A 1 
ATOM   2833 C  CE1 . TYR A 1 374 ? -26.017 -0.809  -21.822 1.00 90.41 374 A 1 
ATOM   2834 C  CE2 . TYR A 1 374 ? -25.172 1.209   -20.735 1.00 91.21 374 A 1 
ATOM   2835 C  CZ  . TYR A 1 374 ? -25.297 0.401   -21.887 1.00 91.74 374 A 1 
ATOM   2836 O  OH  . TYR A 1 374 ? -24.737 0.790   -23.070 1.00 89.91 374 A 1 
ATOM   2837 N  N   . LYS A 1 375 ? -29.352 -2.626  -16.865 1.00 95.14 375 A 1 
ATOM   2838 C  CA  . LYS A 1 375 ? -29.907 -3.271  -15.676 1.00 95.13 375 A 1 
ATOM   2839 C  C   . LYS A 1 375 ? -29.026 -3.005  -14.460 1.00 96.13 375 A 1 
ATOM   2840 O  O   . LYS A 1 375 ? -27.801 -2.997  -14.574 1.00 94.33 375 A 1 
ATOM   2841 C  CB  . LYS A 1 375 ? -30.087 -4.777  -15.885 1.00 92.78 375 A 1 
ATOM   2842 C  CG  . LYS A 1 375 ? -31.205 -5.091  -16.879 1.00 81.12 375 A 1 
ATOM   2843 C  CD  . LYS A 1 375 ? -31.428 -6.605  -16.931 1.00 73.61 375 A 1 
ATOM   2844 C  CE  . LYS A 1 375 ? -32.582 -6.940  -17.870 1.00 62.10 375 A 1 
ATOM   2845 N  NZ  . LYS A 1 375 ? -32.817 -8.399  -17.904 1.00 53.44 375 A 1 
ATOM   2846 N  N   . ASP A 1 376 ? -29.686 -2.903  -13.303 1.00 95.55 376 A 1 
ATOM   2847 C  CA  . ASP A 1 376 ? -29.003 -2.889  -12.018 1.00 95.80 376 A 1 
ATOM   2848 C  C   . ASP A 1 376 ? -28.221 -4.201  -11.808 1.00 95.81 376 A 1 
ATOM   2849 O  O   . ASP A 1 376 ? -28.661 -5.290  -12.204 1.00 93.17 376 A 1 
ATOM   2850 C  CB  . ASP A 1 376 ? -30.008 -2.672  -10.873 1.00 94.68 376 A 1 
ATOM   2851 C  CG  . ASP A 1 376 ? -30.661 -1.282  -10.846 1.00 94.19 376 A 1 
ATOM   2852 O  OD1 . ASP A 1 376 ? -30.338 -0.440  -11.716 1.00 89.90 376 A 1 
ATOM   2853 O  OD2 . ASP A 1 376 ? -31.477 -1.053  -9.921  1.00 89.91 376 A 1 
ATOM   2854 N  N   . VAL A 1 377 ? -27.061 -4.089  -11.166 1.00 96.10 377 A 1 
ATOM   2855 C  CA  . VAL A 1 377 ? -26.246 -5.214  -10.709 1.00 95.97 377 A 1 
ATOM   2856 C  C   . VAL A 1 377 ? -26.317 -5.237  -9.190  1.00 96.26 377 A 1 
ATOM   2857 O  O   . VAL A 1 377 ? -25.719 -4.401  -8.514  1.00 95.05 377 A 1 
ATOM   2858 C  CB  . VAL A 1 377 ? -24.800 -5.132  -11.224 1.00 94.76 377 A 1 
ATOM   2859 C  CG1 . VAL A 1 377 ? -23.966 -6.312  -10.723 1.00 90.85 377 A 1 
ATOM   2860 C  CG2 . VAL A 1 377 ? -24.757 -5.151  -12.757 1.00 91.97 377 A 1 
ATOM   2861 N  N   . ASP A 1 378 ? -27.051 -6.212  -8.663  1.00 96.03 378 A 1 
ATOM   2862 C  CA  . ASP A 1 378 ? -27.271 -6.406  -7.228  1.00 95.84 378 A 1 
ATOM   2863 C  C   . ASP A 1 378 ? -26.536 -7.657  -6.752  1.00 96.47 378 A 1 
ATOM   2864 O  O   . ASP A 1 378 ? -26.572 -8.702  -7.402  1.00 93.75 378 A 1 
ATOM   2865 C  CB  . ASP A 1 378 ? -28.780 -6.525  -6.945  1.00 92.36 378 A 1 
ATOM   2866 C  CG  . ASP A 1 378 ? -29.555 -5.222  -7.122  1.00 87.59 378 A 1 
ATOM   2867 O  OD1 . ASP A 1 378 ? -29.157 -4.214  -6.512  1.00 78.33 378 A 1 
ATOM   2868 O  OD2 . ASP A 1 378 ? -30.636 -5.213  -7.741  1.00 79.06 378 A 1 
ATOM   2869 N  N   . ALA A 1 379 ? -25.915 -7.576  -5.576  1.00 96.71 379 A 1 
ATOM   2870 C  CA  . ALA A 1 379 ? -25.482 -8.752  -4.843  1.00 96.83 379 A 1 
ATOM   2871 C  C   . ALA A 1 379 ? -25.387 -8.464  -3.345  1.00 97.31 379 A 1 
ATOM   2872 O  O   . ALA A 1 379 ? -25.214 -7.325  -2.915  1.00 96.34 379 A 1 
ATOM   2873 C  CB  . ALA A 1 379 ? -24.134 -9.259  -5.380  1.00 95.50 379 A 1 
ATOM   2874 N  N   . ASP A 1 380 ? -25.442 -9.537  -2.568  1.00 97.17 380 A 1 
ATOM   2875 C  CA  . ASP A 1 380 ? -25.097 -9.525  -1.161  1.00 96.80 380 A 1 
ATOM   2876 C  C   . ASP A 1 380 ? -24.053 -10.604 -0.854  1.00 97.13 380 A 1 
ATOM   2877 O  O   . ASP A 1 380 ? -23.838 -11.556 -1.610  1.00 95.07 380 A 1 
ATOM   2878 C  CB  . ASP A 1 380 ? -26.353 -9.616  -0.289  1.00 93.72 380 A 1 
ATOM   2879 C  CG  . ASP A 1 380 ? -27.195 -10.887 -0.443  1.00 88.26 380 A 1 
ATOM   2880 O  OD1 . ASP A 1 380 ? -26.768 -11.820 -1.142  1.00 80.35 380 A 1 
ATOM   2881 O  OD2 . ASP A 1 380 ? -28.267 -10.919 0.205   1.00 81.04 380 A 1 
ATOM   2882 N  N   . LYS A 1 381 ? -23.330 -10.416 0.255   1.00 97.52 381 A 1 
ATOM   2883 C  CA  . LYS A 1 381 ? -22.260 -11.318 0.637   1.00 97.24 381 A 1 
ATOM   2884 C  C   . LYS A 1 381 ? -22.043 -11.321 2.143   1.00 97.95 381 A 1 
ATOM   2885 O  O   . LYS A 1 381 ? -21.912 -10.268 2.760   1.00 97.16 381 A 1 
ATOM   2886 C  CB  . LYS A 1 381 ? -20.975 -10.917 -0.121  1.00 94.60 381 A 1 
ATOM   2887 C  CG  . LYS A 1 381 ? -19.898 -12.011 -0.153  1.00 84.74 381 A 1 
ATOM   2888 C  CD  . LYS A 1 381 ? -20.288 -13.177 -1.066  1.00 81.24 381 A 1 
ATOM   2889 C  CE  . LYS A 1 381 ? -19.224 -14.259 -0.969  1.00 75.55 381 A 1 
ATOM   2890 N  NZ  . LYS A 1 381 ? -19.420 -15.329 -1.979  1.00 67.15 381 A 1 
ATOM   2891 N  N   . TRP A 1 382 ? -21.915 -12.513 2.704   1.00 97.73 382 A 1 
ATOM   2892 C  CA  . TRP A 1 382 ? -21.328 -12.714 4.020   1.00 97.99 382 A 1 
ATOM   2893 C  C   . TRP A 1 382 ? -19.833 -12.973 3.877   1.00 97.98 382 A 1 
ATOM   2894 O  O   . TRP A 1 382 ? -19.418 -13.825 3.094   1.00 96.49 382 A 1 
ATOM   2895 C  CB  . TRP A 1 382 ? -22.038 -13.844 4.747   1.00 97.63 382 A 1 
ATOM   2896 C  CG  . TRP A 1 382 ? -23.439 -13.493 5.166   1.00 97.45 382 A 1 
ATOM   2897 C  CD1 . TRP A 1 382 ? -24.552 -13.698 4.426   1.00 95.18 382 A 1 
ATOM   2898 C  CD2 . TRP A 1 382 ? -23.871 -12.847 6.398   1.00 96.38 382 A 1 
ATOM   2899 N  NE1 . TRP A 1 382 ? -25.666 -13.219 5.121   1.00 94.55 382 A 1 
ATOM   2900 C  CE2 . TRP A 1 382 ? -25.284 -12.693 6.335   1.00 95.85 382 A 1 
ATOM   2901 C  CE3 . TRP A 1 382 ? -23.200 -12.375 7.555   1.00 95.04 382 A 1 
ATOM   2902 C  CZ2 . TRP A 1 382 ? -26.007 -12.095 7.398   1.00 94.64 382 A 1 
ATOM   2903 C  CZ3 . TRP A 1 382 ? -23.927 -11.783 8.606   1.00 93.70 382 A 1 
ATOM   2904 C  CH2 . TRP A 1 382 ? -25.311 -11.646 8.519   1.00 93.48 382 A 1 
ATOM   2905 N  N   . SER A 1 383 ? -19.024 -12.256 4.639   1.00 97.94 383 A 1 
ATOM   2906 C  CA  . SER A 1 383 ? -17.576 -12.439 4.725   1.00 97.60 383 A 1 
ATOM   2907 C  C   . SER A 1 383 ? -17.208 -12.657 6.182   1.00 97.94 383 A 1 
ATOM   2908 O  O   . SER A 1 383 ? -17.466 -11.800 7.020   1.00 97.05 383 A 1 
ATOM   2909 C  CB  . SER A 1 383 ? -16.830 -11.231 4.164   1.00 96.08 383 A 1 
ATOM   2910 O  OG  . SER A 1 383 ? -17.249 -10.945 2.847   1.00 90.44 383 A 1 
ATOM   2911 N  N   . SER A 1 384 ? -16.603 -13.801 6.482   1.00 97.91 384 A 1 
ATOM   2912 C  CA  . SER A 1 384 ? -16.245 -14.170 7.852   1.00 98.16 384 A 1 
ATOM   2913 C  C   . SER A 1 384 ? -14.747 -14.411 7.976   1.00 98.25 384 A 1 
ATOM   2914 O  O   . SER A 1 384 ? -14.067 -14.715 6.997   1.00 97.37 384 A 1 
ATOM   2915 C  CB  . SER A 1 384 ? -17.042 -15.403 8.300   1.00 97.59 384 A 1 
ATOM   2916 O  OG  . SER A 1 384 ? -18.425 -15.165 8.177   1.00 94.78 384 A 1 
ATOM   2917 N  N   . ARG A 1 385 ? -14.224 -14.302 9.196   1.00 98.21 385 A 1 
ATOM   2918 C  CA  . ARG A 1 385 ? -12.857 -14.720 9.508   1.00 98.04 385 A 1 
ATOM   2919 C  C   . ARG A 1 385 ? -12.765 -15.368 10.872  1.00 98.37 385 A 1 
ATOM   2920 O  O   . ARG A 1 385 ? -13.545 -15.051 11.770  1.00 97.77 385 A 1 
ATOM   2921 C  CB  . ARG A 1 385 ? -11.858 -13.561 9.328   1.00 95.63 385 A 1 
ATOM   2922 C  CG  . ARG A 1 385 ? -11.816 -12.534 10.467  1.00 90.06 385 A 1 
ATOM   2923 C  CD  . ARG A 1 385 ? -10.713 -11.520 10.153  1.00 89.20 385 A 1 
ATOM   2924 N  NE  . ARG A 1 385 ? -10.532 -10.506 11.200  1.00 81.86 385 A 1 
ATOM   2925 C  CZ  . ARG A 1 385 ? -9.684  -9.485  11.148  1.00 78.49 385 A 1 
ATOM   2926 N  NH1 . ARG A 1 385 ? -8.893  -9.312  10.130  1.00 71.30 385 A 1 
ATOM   2927 N  NH2 . ARG A 1 385 ? -9.627  -8.624  12.093  1.00 69.92 385 A 1 
ATOM   2928 N  N   . ALA A 1 386 ? -11.777 -16.255 11.018  1.00 98.14 386 A 1 
ATOM   2929 C  CA  . ALA A 1 386 ? -11.362 -16.833 12.279  1.00 98.15 386 A 1 
ATOM   2930 C  C   . ALA A 1 386 ? -9.838  -16.874 12.325  1.00 98.28 386 A 1 
ATOM   2931 O  O   . ALA A 1 386 ? -9.199  -17.289 11.360  1.00 97.27 386 A 1 
ATOM   2932 C  CB  . ALA A 1 386 ? -11.988 -18.224 12.421  1.00 97.02 386 A 1 
ATOM   2933 N  N   . GLY A 1 387 ? -9.245  -16.437 13.427  1.00 97.90 387 A 1 
ATOM   2934 C  CA  . GLY A 1 387 ? -7.813  -16.460 13.647  1.00 97.67 387 A 1 
ATOM   2935 C  C   . GLY A 1 387 ? -7.489  -16.831 15.086  1.00 97.94 387 A 1 
ATOM   2936 O  O   . GLY A 1 387 ? -8.296  -16.632 15.989  1.00 97.05 387 A 1 
ATOM   2937 N  N   . MET A 1 388 ? -6.297  -17.383 15.277  1.00 97.90 388 A 1 
ATOM   2938 C  CA  . MET A 1 388 ? -5.806  -17.775 16.588  1.00 97.94 388 A 1 
ATOM   2939 C  C   . MET A 1 388 ? -4.319  -17.464 16.679  1.00 98.16 388 A 1 
ATOM   2940 O  O   . MET A 1 388 ? -3.571  -17.753 15.749  1.00 97.45 388 A 1 
ATOM   2941 C  CB  . MET A 1 388 ? -6.087  -19.267 16.805  1.00 96.81 388 A 1 
ATOM   2942 C  CG  . MET A 1 388 ? -5.610  -19.777 18.168  1.00 92.30 388 A 1 
ATOM   2943 S  SD  . MET A 1 388 ? -5.893  -21.559 18.461  1.00 90.07 388 A 1 
ATOM   2944 C  CE  . MET A 1 388 ? -7.687  -21.607 18.538  1.00 77.89 388 A 1 
ATOM   2945 N  N   . THR A 1 389 ? -3.901  -16.937 17.819  1.00 97.97 389 A 1 
ATOM   2946 C  CA  . THR A 1 389 ? -2.499  -16.800 18.208  1.00 97.79 389 A 1 
ATOM   2947 C  C   . THR A 1 389 ? -2.273  -17.558 19.507  1.00 97.81 389 A 1 
ATOM   2948 O  O   . THR A 1 389 ? -3.074  -17.454 20.432  1.00 96.82 389 A 1 
ATOM   2949 C  CB  . THR A 1 389 ? -2.103  -15.328 18.368  1.00 96.39 389 A 1 
ATOM   2950 O  OG1 . THR A 1 389 ? -2.344  -14.627 17.170  1.00 86.46 389 A 1 
ATOM   2951 C  CG2 . THR A 1 389 ? -0.628  -15.146 18.700  1.00 86.01 389 A 1 
ATOM   2952 N  N   . ILE A 1 390 ? -1.188  -18.328 19.567  1.00 97.90 390 A 1 
ATOM   2953 C  CA  . ILE A 1 390 ? -0.774  -19.089 20.740  1.00 97.98 390 A 1 
ATOM   2954 C  C   . ILE A 1 390 ? 0.666   -18.715 21.055  1.00 98.03 390 A 1 
ATOM   2955 O  O   . ILE A 1 390 ? 1.515   -18.773 20.170  1.00 97.27 390 A 1 
ATOM   2956 C  CB  . ILE A 1 390 ? -0.919  -20.616 20.518  1.00 96.69 390 A 1 
ATOM   2957 C  CG1 . ILE A 1 390 ? -2.329  -20.993 20.015  1.00 79.88 390 A 1 
ATOM   2958 C  CG2 . ILE A 1 390 ? -0.571  -21.365 21.809  1.00 81.61 390 A 1 
ATOM   2959 C  CD1 . ILE A 1 390 ? -2.520  -22.488 19.707  1.00 78.43 390 A 1 
ATOM   2960 N  N   . ASN A 1 391 ? 0.964   -18.402 22.302  1.00 97.34 391 A 1 
ATOM   2961 C  CA  . ASN A 1 391 ? 2.315   -18.167 22.806  1.00 96.84 391 A 1 
ATOM   2962 C  C   . ASN A 1 391 ? 2.753   -19.349 23.687  1.00 97.00 391 A 1 
ATOM   2963 O  O   . ASN A 1 391 ? 2.586   -19.285 24.904  1.00 95.34 391 A 1 
ATOM   2964 C  CB  . ASN A 1 391 ? 2.344   -16.818 23.545  1.00 95.21 391 A 1 
ATOM   2965 C  CG  . ASN A 1 391 ? 2.148   -15.638 22.616  1.00 91.38 391 A 1 
ATOM   2966 O  OD1 . ASN A 1 391 ? 2.662   -15.583 21.519  1.00 79.11 391 A 1 
ATOM   2967 N  ND2 . ASN A 1 391 ? 1.388   -14.637 23.035  1.00 79.12 391 A 1 
ATOM   2968 N  N   . PRO A 1 392 ? 3.300   -20.450 23.119  1.00 97.43 392 A 1 
ATOM   2969 C  CA  . PRO A 1 392 ? 3.703   -21.617 23.909  1.00 97.06 392 A 1 
ATOM   2970 C  C   . PRO A 1 392 ? 4.815   -21.306 24.907  1.00 96.61 392 A 1 
ATOM   2971 O  O   . PRO A 1 392 ? 4.936   -21.952 25.937  1.00 94.01 392 A 1 
ATOM   2972 C  CB  . PRO A 1 392 ? 4.178   -22.655 22.882  1.00 96.17 392 A 1 
ATOM   2973 C  CG  . PRO A 1 392 ? 3.553   -22.205 21.567  1.00 94.86 392 A 1 
ATOM   2974 C  CD  . PRO A 1 392 ? 3.520   -20.690 21.707  1.00 97.23 392 A 1 
ATOM   2975 N  N   . THR A 1 393 ? 5.630   -20.324 24.590  1.00 96.66 393 A 1 
ATOM   2976 C  CA  . THR A 1 393 ? 6.675   -19.761 25.441  1.00 96.27 393 A 1 
ATOM   2977 C  C   . THR A 1 393 ? 6.642   -18.239 25.332  1.00 95.80 393 A 1 
ATOM   2978 O  O   . THR A 1 393 ? 5.943   -17.673 24.494  1.00 93.29 393 A 1 
ATOM   2979 C  CB  . THR A 1 393 ? 8.073   -20.286 25.066  1.00 94.69 393 A 1 
ATOM   2980 O  OG1 . THR A 1 393 ? 8.500   -19.716 23.857  1.00 86.65 393 A 1 
ATOM   2981 C  CG2 . THR A 1 393 ? 8.151   -21.806 24.903  1.00 85.37 393 A 1 
ATOM   2982 N  N   . ASN A 1 394 ? 7.427   -17.551 26.135  1.00 94.38 394 A 1 
ATOM   2983 C  CA  . ASN A 1 394 ? 7.582   -16.103 26.121  1.00 92.77 394 A 1 
ATOM   2984 C  C   . ASN A 1 394 ? 8.347   -15.572 24.890  1.00 93.61 394 A 1 
ATOM   2985 O  O   . ASN A 1 394 ? 8.264   -14.386 24.599  1.00 90.60 394 A 1 
ATOM   2986 C  CB  . ASN A 1 394 ? 8.227   -15.664 27.451  1.00 89.03 394 A 1 
ATOM   2987 C  CG  . ASN A 1 394 ? 9.441   -16.480 27.901  1.00 78.69 394 A 1 
ATOM   2988 O  OD1 . ASN A 1 394 ? 9.542   -17.673 27.721  1.00 66.10 394 A 1 
ATOM   2989 N  ND2 . ASN A 1 394 ? 10.382  -15.850 28.565  1.00 69.35 394 A 1 
ATOM   2990 N  N   . TRP A 1 395 ? 9.044   -16.429 24.143  1.00 95.14 395 A 1 
ATOM   2991 C  CA  . TRP A 1 395 ? 9.802   -16.067 22.936  1.00 95.63 395 A 1 
ATOM   2992 C  C   . TRP A 1 395 ? 9.210   -16.637 21.641  1.00 96.20 395 A 1 
ATOM   2993 O  O   . TRP A 1 395 ? 9.631   -16.229 20.554  1.00 95.43 395 A 1 
ATOM   2994 C  CB  . TRP A 1 395 ? 11.258  -16.510 23.121  1.00 95.15 395 A 1 
ATOM   2995 C  CG  . TRP A 1 395 ? 11.455  -17.967 23.440  1.00 95.00 395 A 1 
ATOM   2996 C  CD1 . TRP A 1 395 ? 11.633  -18.470 24.677  1.00 92.40 395 A 1 
ATOM   2997 C  CD2 . TRP A 1 395 ? 11.478  -19.100 22.526  1.00 94.13 395 A 1 
ATOM   2998 N  NE1 . TRP A 1 395 ? 11.767  -19.852 24.604  1.00 91.75 395 A 1 
ATOM   2999 C  CE2 . TRP A 1 395 ? 11.675  -20.270 23.299  1.00 93.28 395 A 1 
ATOM   3000 C  CE3 . TRP A 1 395 ? 11.364  -19.250 21.126  1.00 91.46 395 A 1 
ATOM   3001 C  CZ2 . TRP A 1 395 ? 11.723  -21.566 22.704  1.00 90.98 395 A 1 
ATOM   3002 C  CZ3 . TRP A 1 395 ? 11.412  -20.533 20.540  1.00 89.58 395 A 1 
ATOM   3003 C  CH2 . TRP A 1 395 ? 11.580  -21.663 21.327  1.00 89.41 395 A 1 
ATOM   3004 N  N   . LEU A 1 396 ? 8.262   -17.561 21.723  1.00 97.05 396 A 1 
ATOM   3005 C  CA  . LEU A 1 396 ? 7.640   -18.218 20.576  1.00 97.45 396 A 1 
ATOM   3006 C  C   . LEU A 1 396 ? 6.177   -17.817 20.454  1.00 97.56 396 A 1 
ATOM   3007 O  O   . LEU A 1 396 ? 5.411   -17.920 21.416  1.00 96.68 396 A 1 
ATOM   3008 C  CB  . LEU A 1 396 ? 7.812   -19.744 20.713  1.00 97.23 396 A 1 
ATOM   3009 C  CG  . LEU A 1 396 ? 7.147   -20.577 19.604  1.00 96.72 396 A 1 
ATOM   3010 C  CD1 . LEU A 1 396 ? 7.753   -20.322 18.225  1.00 95.23 396 A 1 
ATOM   3011 C  CD2 . LEU A 1 396 ? 7.304   -22.059 19.907  1.00 94.94 396 A 1 
ATOM   3012 N  N   . MET A 1 397 ? 5.777   -17.464 19.252  1.00 97.36 397 A 1 
ATOM   3013 C  CA  . MET A 1 397 ? 4.401   -17.210 18.855  1.00 97.39 397 A 1 
ATOM   3014 C  C   . MET A 1 397 ? 4.045   -18.115 17.677  1.00 98.08 397 A 1 
ATOM   3015 O  O   . MET A 1 397 ? 4.824   -18.254 16.730  1.00 97.38 397 A 1 
ATOM   3016 C  CB  . MET A 1 397 ? 4.272   -15.712 18.540  1.00 94.82 397 A 1 
ATOM   3017 C  CG  . MET A 1 397 ? 2.882   -15.301 18.065  1.00 91.03 397 A 1 
ATOM   3018 S  SD  . MET A 1 397 ? 2.662   -15.372 16.271  1.00 88.50 397 A 1 
ATOM   3019 C  CE  . MET A 1 397 ? 1.947   -13.742 16.028  1.00 80.09 397 A 1 
ATOM   3020 N  N   . LEU A 1 398 ? 2.870   -18.726 17.710  1.00 98.17 398 A 1 
ATOM   3021 C  CA  . LEU A 1 398 ? 2.292   -19.459 16.596  1.00 98.33 398 A 1 
ATOM   3022 C  C   . LEU A 1 398 ? 0.960   -18.812 16.236  1.00 98.39 398 A 1 
ATOM   3023 O  O   . LEU A 1 398 ? 0.211   -18.427 17.131  1.00 97.67 398 A 1 
ATOM   3024 C  CB  . LEU A 1 398 ? 2.072   -20.939 16.977  1.00 98.00 398 A 1 
ATOM   3025 C  CG  . LEU A 1 398 ? 3.328   -21.697 17.428  1.00 96.47 398 A 1 
ATOM   3026 C  CD1 . LEU A 1 398 ? 2.947   -23.123 17.851  1.00 93.88 398 A 1 
ATOM   3027 C  CD2 . LEU A 1 398 ? 4.370   -21.803 16.320  1.00 93.55 398 A 1 
ATOM   3028 N  N   . PHE A 1 399 ? 0.633   -18.744 14.959  1.00 98.41 399 A 1 
ATOM   3029 C  CA  . PHE A 1 399 ? -0.689  -18.278 14.546  1.00 98.41 399 A 1 
ATOM   3030 C  C   . PHE A 1 399 ? -1.218  -19.040 13.340  1.00 98.52 399 A 1 
ATOM   3031 O  O   . PHE A 1 399 ? -0.475  -19.590 12.527  1.00 98.27 399 A 1 
ATOM   3032 C  CB  . PHE A 1 399 ? -0.686  -16.765 14.314  1.00 98.02 399 A 1 
ATOM   3033 C  CG  . PHE A 1 399 ? -0.067  -16.316 13.013  1.00 98.06 399 A 1 
ATOM   3034 C  CD1 . PHE A 1 399 ? 1.324   -16.106 12.920  1.00 97.04 399 A 1 
ATOM   3035 C  CD2 . PHE A 1 399 ? -0.874  -16.097 11.892  1.00 96.89 399 A 1 
ATOM   3036 C  CE1 . PHE A 1 399 ? 1.888   -15.658 11.717  1.00 96.07 399 A 1 
ATOM   3037 C  CE2 . PHE A 1 399 ? -0.312  -15.644 10.683  1.00 96.00 399 A 1 
ATOM   3038 C  CZ  . PHE A 1 399 ? 1.072   -15.425 10.601  1.00 96.01 399 A 1 
ATOM   3039 N  N   . GLY A 1 400 ? -2.541  -19.052 13.223  1.00 98.47 400 A 1 
ATOM   3040 C  CA  . GLY A 1 400 ? -3.256  -19.499 12.046  1.00 98.34 400 A 1 
ATOM   3041 C  C   . GLY A 1 400 ? -4.478  -18.630 11.818  1.00 98.48 400 A 1 
ATOM   3042 O  O   . GLY A 1 400 ? -5.106  -18.175 12.780  1.00 97.59 400 A 1 
ATOM   3043 N  N   . SER A 1 401 ? -4.830  -18.417 10.565  1.00 98.27 401 A 1 
ATOM   3044 C  CA  . SER A 1 401 ? -6.028  -17.674 10.214  1.00 98.01 401 A 1 
ATOM   3045 C  C   . SER A 1 401 ? -6.712  -18.249 8.987   1.00 98.47 401 A 1 
ATOM   3046 O  O   . SER A 1 401 ? -6.086  -18.798 8.084   1.00 97.60 401 A 1 
ATOM   3047 C  CB  . SER A 1 401 ? -5.718  -16.180 10.047  1.00 95.62 401 A 1 
ATOM   3048 O  OG  . SER A 1 401 ? -4.978  -15.930 8.871   1.00 79.10 401 A 1 
ATOM   3049 N  N   . TYR A 1 402 ? -8.036  -18.108 8.967   1.00 98.20 402 A 1 
ATOM   3050 C  CA  . TYR A 1 402 ? -8.880  -18.284 7.800   1.00 98.29 402 A 1 
ATOM   3051 C  C   . TYR A 1 402 ? -9.710  -17.015 7.639   1.00 98.31 402 A 1 
ATOM   3052 O  O   . TYR A 1 402 ? -10.334 -16.569 8.606   1.00 97.75 402 A 1 
ATOM   3053 C  CB  . TYR A 1 402 ? -9.768  -19.513 7.978   1.00 97.95 402 A 1 
ATOM   3054 C  CG  . TYR A 1 402 ? -10.843 -19.629 6.926   1.00 97.34 402 A 1 
ATOM   3055 C  CD1 . TYR A 1 402 ? -12.136 -19.109 7.170   1.00 95.48 402 A 1 
ATOM   3056 C  CD2 . TYR A 1 402 ? -10.564 -20.228 5.682   1.00 95.91 402 A 1 
ATOM   3057 C  CE1 . TYR A 1 402 ? -13.139 -19.209 6.189   1.00 94.70 402 A 1 
ATOM   3058 C  CE2 . TYR A 1 402 ? -11.557 -20.332 4.701   1.00 94.87 402 A 1 
ATOM   3059 C  CZ  . TYR A 1 402 ? -12.849 -19.826 4.960   1.00 94.91 402 A 1 
ATOM   3060 O  OH  . TYR A 1 402 ? -13.836 -19.937 4.018   1.00 92.61 402 A 1 
ATOM   3061 N  N   . ALA A 1 403 ? -9.720  -16.439 6.461   1.00 98.07 403 A 1 
ATOM   3062 C  CA  . ALA A 1 403 ? -10.472 -15.221 6.211   1.00 97.95 403 A 1 
ATOM   3063 C  C   . ALA A 1 403 ? -11.056 -15.199 4.804   1.00 98.03 403 A 1 
ATOM   3064 O  O   . ALA A 1 403 ? -10.465 -15.708 3.851   1.00 97.18 403 A 1 
ATOM   3065 C  CB  . ALA A 1 403 ? -9.581  -14.008 6.493   1.00 97.16 403 A 1 
ATOM   3066 N  N   . GLN A 1 404 ? -12.214 -14.563 4.684   1.00 97.67 404 A 1 
ATOM   3067 C  CA  . GLN A 1 404 ? -12.929 -14.351 3.436   1.00 97.60 404 A 1 
ATOM   3068 C  C   . GLN A 1 404 ? -12.946 -12.863 3.079   1.00 97.62 404 A 1 
ATOM   3069 O  O   . GLN A 1 404 ? -13.078 -12.002 3.952   1.00 96.60 404 A 1 
ATOM   3070 C  CB  . GLN A 1 404 ? -14.361 -14.889 3.551   1.00 97.02 404 A 1 
ATOM   3071 C  CG  . GLN A 1 404 ? -14.405 -16.393 3.819   1.00 96.12 404 A 1 
ATOM   3072 C  CD  . GLN A 1 404 ? -15.828 -16.921 3.941   1.00 96.52 404 A 1 
ATOM   3073 O  OE1 . GLN A 1 404 ? -16.715 -16.270 4.466   1.00 91.17 404 A 1 
ATOM   3074 N  NE2 . GLN A 1 404 ? -16.088 -18.119 3.492   1.00 90.29 404 A 1 
ATOM   3075 N  N   . ALA A 1 405 ? -12.862 -12.582 1.792   1.00 97.59 405 A 1 
ATOM   3076 C  CA  . ALA A 1 405 ? -13.080 -11.247 1.265   1.00 97.55 405 A 1 
ATOM   3077 C  C   . ALA A 1 405 ? -13.853 -11.299 -0.053  1.00 97.62 405 A 1 
ATOM   3078 O  O   . ALA A 1 405 ? -14.044 -12.358 -0.652  1.00 96.73 405 A 1 
ATOM   3079 C  CB  . ALA A 1 405 ? -11.745 -10.525 1.112   1.00 96.73 405 A 1 
ATOM   3080 N  N   . PHE A 1 406 ? -14.305 -10.132 -0.478  1.00 97.41 406 A 1 
ATOM   3081 C  CA  . PHE A 1 406 ? -14.951 -9.939  -1.767  1.00 97.30 406 A 1 
ATOM   3082 C  C   . PHE A 1 406 ? -14.627 -8.546  -2.312  1.00 97.56 406 A 1 
ATOM   3083 O  O   . PHE A 1 406 ? -14.199 -7.656  -1.575  1.00 96.67 406 A 1 
ATOM   3084 C  CB  . PHE A 1 406 ? -16.463 -10.159 -1.629  1.00 96.46 406 A 1 
ATOM   3085 C  CG  . PHE A 1 406 ? -17.230 -8.955  -1.114  1.00 96.88 406 A 1 
ATOM   3086 C  CD1 . PHE A 1 406 ? -17.135 -8.575  0.241   1.00 95.36 406 A 1 
ATOM   3087 C  CD2 . PHE A 1 406 ? -17.974 -8.167  -2.000  1.00 95.50 406 A 1 
ATOM   3088 C  CE1 . PHE A 1 406 ? -17.751 -7.400  0.684   1.00 94.18 406 A 1 
ATOM   3089 C  CE2 . PHE A 1 406 ? -18.597 -6.986  -1.561  1.00 94.33 406 A 1 
ATOM   3090 C  CZ  . PHE A 1 406 ? -18.472 -6.596  -0.216  1.00 94.80 406 A 1 
ATOM   3091 N  N   . ARG A 1 407 ? -14.898 -8.357  -3.585  1.00 97.34 407 A 1 
ATOM   3092 C  CA  . ARG A 1 407 ? -15.109 -7.029  -4.154  1.00 96.91 407 A 1 
ATOM   3093 C  C   . ARG A 1 407 ? -16.343 -7.026  -5.039  1.00 97.51 407 A 1 
ATOM   3094 O  O   . ARG A 1 407 ? -16.626 -8.015  -5.719  1.00 96.56 407 A 1 
ATOM   3095 C  CB  . ARG A 1 407 ? -13.850 -6.516  -4.875  1.00 93.64 407 A 1 
ATOM   3096 C  CG  . ARG A 1 407 ? -13.528 -7.232  -6.190  1.00 90.71 407 A 1 
ATOM   3097 C  CD  . ARG A 1 407 ? -12.333 -6.565  -6.864  1.00 91.87 407 A 1 
ATOM   3098 N  NE  . ARG A 1 407 ? -12.046 -7.119  -8.187  1.00 90.95 407 A 1 
ATOM   3099 C  CZ  . ARG A 1 407 ? -12.526 -6.670  -9.346  1.00 93.61 407 A 1 
ATOM   3100 N  NH1 . ARG A 1 407 ? -13.416 -5.736  -9.437  1.00 84.52 407 A 1 
ATOM   3101 N  NH2 . ARG A 1 407 ? -12.084 -7.165  -10.464 1.00 85.91 407 A 1 
ATOM   3102 N  N   . ALA A 1 408 ? -17.049 -5.909  -5.061  1.00 96.41 408 A 1 
ATOM   3103 C  CA  . ALA A 1 408 ? -17.990 -5.634  -6.126  1.00 96.29 408 A 1 
ATOM   3104 C  C   . ALA A 1 408 ? -17.235 -5.441  -7.455  1.00 96.43 408 A 1 
ATOM   3105 O  O   . ALA A 1 408 ? -16.065 -5.054  -7.431  1.00 95.44 408 A 1 
ATOM   3106 C  CB  . ALA A 1 408 ? -18.801 -4.390  -5.761  1.00 95.56 408 A 1 
ATOM   3107 N  N   . PRO A 1 409 ? -17.883 -5.678  -8.605  1.00 96.63 409 A 1 
ATOM   3108 C  CA  . PRO A 1 409 ? -17.402 -5.153  -9.870  1.00 96.30 409 A 1 
ATOM   3109 C  C   . PRO A 1 409 ? -17.190 -3.643  -9.761  1.00 96.57 409 A 1 
ATOM   3110 O  O   . PRO A 1 409 ? -17.921 -2.952  -9.042  1.00 95.65 409 A 1 
ATOM   3111 C  CB  . PRO A 1 409 ? -18.476 -5.493  -10.909 1.00 95.65 409 A 1 
ATOM   3112 C  CG  . PRO A 1 409 ? -19.275 -6.623  -10.267 1.00 94.08 409 A 1 
ATOM   3113 C  CD  . PRO A 1 409 ? -19.175 -6.322  -8.780  1.00 96.06 409 A 1 
ATOM   3114 N  N   . THR A 1 410 ? -16.214 -3.112  -10.482 1.00 95.57 410 A 1 
ATOM   3115 C  CA  . THR A 1 410 ? -16.103 -1.662  -10.620 1.00 95.22 410 A 1 
ATOM   3116 C  C   . THR A 1 410 ? -17.257 -1.137  -11.478 1.00 95.64 410 A 1 
ATOM   3117 O  O   . THR A 1 410 ? -17.885 -1.883  -12.237 1.00 95.06 410 A 1 
ATOM   3118 C  CB  . THR A 1 410 ? -14.752 -1.219  -11.213 1.00 94.77 410 A 1 
ATOM   3119 O  OG1 . THR A 1 410 ? -14.717 -1.499  -12.582 1.00 89.17 410 A 1 
ATOM   3120 C  CG2 . THR A 1 410 ? -13.547 -1.862  -10.533 1.00 90.26 410 A 1 
ATOM   3121 N  N   . MET A 1 411 ? -17.552 0.142   -11.402 1.00 95.53 411 A 1 
ATOM   3122 C  CA  . MET A 1 411 ? -18.548 0.744   -12.289 1.00 95.52 411 A 1 
ATOM   3123 C  C   . MET A 1 411 ? -18.131 0.637   -13.768 1.00 95.58 411 A 1 
ATOM   3124 O  O   . MET A 1 411 ? -18.980 0.449   -14.625 1.00 94.10 411 A 1 
ATOM   3125 C  CB  . MET A 1 411 ? -18.788 2.205   -11.883 1.00 95.13 411 A 1 
ATOM   3126 C  CG  . MET A 1 411 ? -19.529 2.308   -10.547 1.00 93.86 411 A 1 
ATOM   3127 S  SD  . MET A 1 411 ? -19.794 4.003   -9.935  1.00 94.30 411 A 1 
ATOM   3128 C  CE  . MET A 1 411 ? -18.141 4.371   -9.316  1.00 87.11 411 A 1 
ATOM   3129 N  N   . GLY A 1 412 ? -16.831 0.684   -14.054 1.00 95.14 412 A 1 
ATOM   3130 C  CA  . GLY A 1 412 ? -16.282 0.444   -15.383 1.00 94.52 412 A 1 
ATOM   3131 C  C   . GLY A 1 412 ? -16.502 -0.991  -15.856 1.00 95.13 412 A 1 
ATOM   3132 O  O   . GLY A 1 412 ? -17.020 -1.212  -16.948 1.00 93.99 412 A 1 
ATOM   3133 N  N   . GLU A 1 413 ? -16.216 -1.981  -14.999 1.00 95.16 413 A 1 
ATOM   3134 C  CA  . GLU A 1 413 ? -16.458 -3.398  -15.296 1.00 94.56 413 A 1 
ATOM   3135 C  C   . GLU A 1 413 ? -17.953 -3.686  -15.532 1.00 94.75 413 A 1 
ATOM   3136 O  O   . GLU A 1 413 ? -18.285 -4.479  -16.414 1.00 93.07 413 A 1 
ATOM   3137 C  CB  . GLU A 1 413 ? -15.947 -4.269  -14.134 1.00 94.33 413 A 1 
ATOM   3138 C  CG  . GLU A 1 413 ? -14.416 -4.382  -14.067 1.00 93.45 413 A 1 
ATOM   3139 C  CD  . GLU A 1 413 ? -13.921 -5.092  -12.786 1.00 95.39 413 A 1 
ATOM   3140 O  OE1 . GLU A 1 413 ? -12.814 -5.675  -12.783 1.00 90.81 413 A 1 
ATOM   3141 O  OE2 . GLU A 1 413 ? -14.621 -5.066  -11.751 1.00 91.70 413 A 1 
ATOM   3142 N  N   . MET A 1 414 ? -18.847 -3.042  -14.803 1.00 95.32 414 A 1 
ATOM   3143 C  CA  . MET A 1 414 ? -20.293 -3.222  -14.956 1.00 95.11 414 A 1 
ATOM   3144 C  C   . MET A 1 414 ? -20.839 -2.576  -16.227 1.00 95.18 414 A 1 
ATOM   3145 O  O   . MET A 1 414 ? -21.673 -3.182  -16.886 1.00 93.26 414 A 1 
ATOM   3146 C  CB  . MET A 1 414 ? -21.033 -2.657  -13.739 1.00 94.63 414 A 1 
ATOM   3147 C  CG  . MET A 1 414 ? -20.853 -3.532  -12.488 1.00 92.25 414 A 1 
ATOM   3148 S  SD  . MET A 1 414 ? -21.843 -3.039  -11.048 1.00 92.06 414 A 1 
ATOM   3149 C  CE  . MET A 1 414 ? -21.017 -1.515  -10.584 1.00 83.30 414 A 1 
ATOM   3150 N  N   . TYR A 1 415 ? -20.413 -1.356  -16.533 1.00 95.78 415 A 1 
ATOM   3151 C  CA  . TYR A 1 415 ? -21.177 -0.469  -17.421 1.00 95.82 415 A 1 
ATOM   3152 C  C   . TYR A 1 415 ? -20.391 0.159   -18.575 1.00 95.49 415 A 1 
ATOM   3153 O  O   . TYR A 1 415 ? -20.947 0.987   -19.292 1.00 92.43 415 A 1 
ATOM   3154 C  CB  . TYR A 1 415 ? -21.871 0.600   -16.569 1.00 95.67 415 A 1 
ATOM   3155 C  CG  . TYR A 1 415 ? -22.911 0.051   -15.624 1.00 96.47 415 A 1 
ATOM   3156 C  CD1 . TYR A 1 415 ? -24.005 -0.688  -16.120 1.00 95.49 415 A 1 
ATOM   3157 C  CD2 . TYR A 1 415 ? -22.801 0.264   -14.233 1.00 95.70 415 A 1 
ATOM   3158 C  CE1 . TYR A 1 415 ? -24.978 -1.199  -15.250 1.00 95.28 415 A 1 
ATOM   3159 C  CE2 . TYR A 1 415 ? -23.776 -0.241  -13.355 1.00 95.64 415 A 1 
ATOM   3160 C  CZ  . TYR A 1 415 ? -24.862 -0.972  -13.876 1.00 96.24 415 A 1 
ATOM   3161 O  OH  . TYR A 1 415 ? -25.813 -1.473  -13.017 1.00 95.66 415 A 1 
ATOM   3162 N  N   . ASN A 1 416 ? -19.135 -0.218  -18.799 1.00 94.47 416 A 1 
ATOM   3163 C  CA  . ASN A 1 416 ? -18.415 0.257   -19.965 1.00 94.02 416 A 1 
ATOM   3164 C  C   . ASN A 1 416 ? -19.107 -0.197  -21.263 1.00 94.16 416 A 1 
ATOM   3165 O  O   . ASN A 1 416 ? -19.331 -1.386  -21.460 1.00 92.92 416 A 1 
ATOM   3166 C  CB  . ASN A 1 416 ? -16.951 -0.202  -19.894 1.00 92.93 416 A 1 
ATOM   3167 C  CG  . ASN A 1 416 ? -16.078 0.383   -20.993 1.00 91.83 416 A 1 
ATOM   3168 O  OD1 . ASN A 1 416 ? -16.430 1.313   -21.701 1.00 86.45 416 A 1 
ATOM   3169 N  ND2 . ASN A 1 416 ? -14.885 -0.141  -21.158 1.00 85.31 416 A 1 
ATOM   3170 N  N   . ASP A 1 417 ? -19.418 0.748   -22.131 1.00 92.15 417 A 1 
ATOM   3171 C  CA  . ASP A 1 417 ? -20.068 0.544   -23.434 1.00 91.03 417 A 1 
ATOM   3172 C  C   . ASP A 1 417 ? -19.330 1.251   -24.580 1.00 91.63 417 A 1 
ATOM   3173 O  O   . ASP A 1 417 ? -19.814 1.350   -25.708 1.00 88.44 417 A 1 
ATOM   3174 C  CB  . ASP A 1 417 ? -21.537 0.984   -23.336 1.00 87.73 417 A 1 
ATOM   3175 C  CG  . ASP A 1 417 ? -21.746 2.476   -23.018 1.00 87.18 417 A 1 
ATOM   3176 O  OD1 . ASP A 1 417 ? -20.750 3.218   -22.879 1.00 82.37 417 A 1 
ATOM   3177 O  OD2 . ASP A 1 417 ? -22.928 2.854   -22.905 1.00 82.58 417 A 1 
ATOM   3178 N  N   . SER A 1 418 ? -18.129 1.733   -24.300 1.00 92.68 418 A 1 
ATOM   3179 C  CA  . SER A 1 418 ? -17.329 2.468   -25.272 1.00 92.40 418 A 1 
ATOM   3180 C  C   . SER A 1 418 ? -16.763 1.553   -26.369 1.00 93.69 418 A 1 
ATOM   3181 O  O   . SER A 1 418 ? -16.711 0.329   -26.258 1.00 92.09 418 A 1 
ATOM   3182 C  CB  . SER A 1 418 ? -16.234 3.260   -24.561 1.00 89.96 418 A 1 
ATOM   3183 O  OG  . SER A 1 418 ? -15.267 2.424   -23.974 1.00 80.06 418 A 1 
ATOM   3184 N  N   . LYS A 1 419 ? -16.287 2.159   -27.436 1.00 91.71 419 A 1 
ATOM   3185 C  CA  . LYS A 1 419 ? -15.519 1.453   -28.456 1.00 91.91 419 A 1 
ATOM   3186 C  C   . LYS A 1 419 ? -14.245 0.868   -27.828 1.00 92.67 419 A 1 
ATOM   3187 O  O   . LYS A 1 419 ? -13.467 1.609   -27.241 1.00 91.03 419 A 1 
ATOM   3188 C  CB  . LYS A 1 419 ? -15.201 2.421   -29.594 1.00 89.94 419 A 1 
ATOM   3189 C  CG  . LYS A 1 419 ? -14.271 1.804   -30.634 1.00 85.61 419 A 1 
ATOM   3190 C  CD  . LYS A 1 419 ? -13.953 2.795   -31.746 1.00 83.05 419 A 1 
ATOM   3191 C  CE  . LYS A 1 419 ? -12.841 2.187   -32.575 1.00 74.79 419 A 1 
ATOM   3192 N  NZ  . LYS A 1 419 ? -12.521 2.992   -33.776 1.00 68.80 419 A 1 
ATOM   3193 N  N   . HIS A 1 420 ? -13.995 -0.421  -28.039 1.00 91.32 420 A 1 
ATOM   3194 C  CA  . HIS A 1 420 ? -12.735 -1.042  -27.643 1.00 92.09 420 A 1 
ATOM   3195 C  C   . HIS A 1 420 ? -11.652 -0.831  -28.708 1.00 91.83 420 A 1 
ATOM   3196 O  O   . HIS A 1 420 ? -10.665 -0.144  -28.464 1.00 89.85 420 A 1 
ATOM   3197 C  CB  . HIS A 1 420 ? -12.975 -2.525  -27.322 1.00 92.05 420 A 1 
ATOM   3198 C  CG  . HIS A 1 420 ? -11.772 -3.286  -26.822 1.00 92.66 420 A 1 
ATOM   3199 N  ND1 . HIS A 1 420 ? -11.649 -4.670  -26.797 1.00 89.31 420 A 1 
ATOM   3200 C  CD2 . HIS A 1 420 ? -10.614 -2.787  -26.297 1.00 89.50 420 A 1 
ATOM   3201 C  CE1 . HIS A 1 420 ? -10.460 -4.977  -26.280 1.00 90.35 420 A 1 
ATOM   3202 N  NE2 . HIS A 1 420 ? -9.793  -3.862  -25.969 1.00 90.83 420 A 1 
ATOM   3203 N  N   . PHE A 1 421 ? -11.874 -1.383  -29.905 1.00 92.89 421 A 1 
ATOM   3204 C  CA  . PHE A 1 421 ? -10.940 -1.239  -31.022 1.00 92.47 421 A 1 
ATOM   3205 C  C   . PHE A 1 421 ? -11.652 -1.362  -32.371 1.00 92.76 421 A 1 
ATOM   3206 O  O   . PHE A 1 421 ? -12.819 -1.740  -32.455 1.00 91.81 421 A 1 
ATOM   3207 C  CB  . PHE A 1 421 ? -9.798  -2.256  -30.897 1.00 91.64 421 A 1 
ATOM   3208 C  CG  . PHE A 1 421 ? -10.229 -3.713  -30.896 1.00 92.15 421 A 1 
ATOM   3209 C  CD1 . PHE A 1 421 ? -10.463 -4.375  -29.673 1.00 90.68 421 A 1 
ATOM   3210 C  CD2 . PHE A 1 421 ? -10.380 -4.414  -32.092 1.00 90.91 421 A 1 
ATOM   3211 C  CE1 . PHE A 1 421 ? -10.849 -5.720  -29.655 1.00 89.47 421 A 1 
ATOM   3212 C  CE2 . PHE A 1 421 ? -10.773 -5.760  -32.088 1.00 89.87 421 A 1 
ATOM   3213 C  CZ  . PHE A 1 421 ? -11.008 -6.415  -30.866 1.00 90.67 421 A 1 
ATOM   3214 N  N   . SER A 1 422 ? -10.947 -1.053  -33.433 1.00 93.17 422 A 1 
ATOM   3215 C  CA  . SER A 1 422 ? -11.395 -1.351  -34.794 1.00 92.43 422 A 1 
ATOM   3216 C  C   . SER A 1 422 ? -10.336 -2.141  -35.545 1.00 92.18 422 A 1 
ATOM   3217 O  O   . SER A 1 422 ? -9.149  -1.837  -35.427 1.00 89.29 422 A 1 
ATOM   3218 C  CB  . SER A 1 422 ? -11.736 -0.078  -35.565 1.00 90.50 422 A 1 
ATOM   3219 O  OG  . SER A 1 422 ? -12.907 0.528   -35.067 1.00 82.91 422 A 1 
ATOM   3220 N  N   . ILE A 1 423 ? -10.775 -3.104  -36.351 1.00 92.82 423 A 1 
ATOM   3221 C  CA  . ILE A 1 423 ? -9.921  -3.827  -37.300 1.00 91.25 423 A 1 
ATOM   3222 C  C   . ILE A 1 423 ? -10.367 -3.438  -38.714 1.00 90.37 423 A 1 
ATOM   3223 O  O   . ILE A 1 423 ? -11.451 -3.802  -39.166 1.00 85.50 423 A 1 
ATOM   3224 C  CB  . ILE A 1 423 ? -9.953  -5.349  -37.046 1.00 88.09 423 A 1 
ATOM   3225 C  CG1 . ILE A 1 423 ? -9.505  -5.676  -35.601 1.00 80.70 423 A 1 
ATOM   3226 C  CG2 . ILE A 1 423 ? -9.050  -6.055  -38.067 1.00 79.49 423 A 1 
ATOM   3227 C  CD1 . ILE A 1 423 ? -9.611  -7.167  -35.235 1.00 75.75 423 A 1 
ATOM   3228 N  N   . GLY A 1 424 ? -9.542  -2.668  -39.379 1.00 88.05 424 A 1 
ATOM   3229 C  CA  . GLY A 1 424 ? -9.891  -2.117  -40.683 1.00 87.57 424 A 1 
ATOM   3230 C  C   . GLY A 1 424 ? -11.048 -1.113  -40.615 1.00 88.85 424 A 1 
ATOM   3231 O  O   . GLY A 1 424 ? -11.276 -0.457  -39.605 1.00 83.80 424 A 1 
ATOM   3232 N  N   . ARG A 1 425 ? -11.770 -0.968  -41.727 1.00 89.35 425 A 1 
ATOM   3233 C  CA  . ARG A 1 425 ? -12.847 0.032   -41.866 1.00 90.20 425 A 1 
ATOM   3234 C  C   . ARG A 1 425 ? -14.240 -0.508  -41.549 1.00 90.82 425 A 1 
ATOM   3235 O  O   . ARG A 1 425 ? -15.144 0.290   -41.364 1.00 84.92 425 A 1 
ATOM   3236 C  CB  . ARG A 1 425 ? -12.833 0.629   -43.279 1.00 85.99 425 A 1 
ATOM   3237 C  CG  . ARG A 1 425 ? -11.595 1.496   -43.549 1.00 74.17 425 A 1 
ATOM   3238 C  CD  . ARG A 1 425 ? -11.715 2.152   -44.928 1.00 68.91 425 A 1 
ATOM   3239 N  NE  . ARG A 1 425 ? -10.568 3.014   -45.222 1.00 59.74 425 A 1 
ATOM   3240 C  CZ  . ARG A 1 425 ? -10.381 3.715   -46.329 1.00 53.09 425 A 1 
ATOM   3241 N  NH1 . ARG A 1 425 ? -11.245 3.693   -47.305 1.00 49.76 425 A 1 
ATOM   3242 N  NH2 . ARG A 1 425 ? -9.308  4.456   -46.478 1.00 47.75 425 A 1 
ATOM   3243 N  N   . PHE A 1 426 ? -14.419 -1.820  -41.518 1.00 91.98 426 A 1 
ATOM   3244 C  CA  . PHE A 1 426 ? -15.729 -2.464  -41.470 1.00 92.56 426 A 1 
ATOM   3245 C  C   . PHE A 1 426 ? -15.988 -3.221  -40.161 1.00 93.88 426 A 1 
ATOM   3246 O  O   . PHE A 1 426 ? -17.051 -3.812  -40.002 1.00 89.95 426 A 1 
ATOM   3247 C  CB  . PHE A 1 426 ? -15.879 -3.391  -42.685 1.00 89.73 426 A 1 
ATOM   3248 C  CG  . PHE A 1 426 ? -15.675 -2.699  -44.015 1.00 84.12 426 A 1 
ATOM   3249 C  CD1 . PHE A 1 426 ? -16.619 -1.762  -44.465 1.00 76.37 426 A 1 
ATOM   3250 C  CD2 . PHE A 1 426 ? -14.541 -2.978  -44.791 1.00 75.30 426 A 1 
ATOM   3251 C  CE1 . PHE A 1 426 ? -16.444 -1.118  -45.696 1.00 69.00 426 A 1 
ATOM   3252 C  CE2 . PHE A 1 426 ? -14.361 -2.337  -46.021 1.00 69.10 426 A 1 
ATOM   3253 C  CZ  . PHE A 1 426 ? -15.309 -1.409  -46.473 1.00 68.81 426 A 1 
ATOM   3254 N  N   . TYR A 1 427 ? -15.032 -3.215  -39.247 1.00 90.34 427 A 1 
ATOM   3255 C  CA  . TYR A 1 427 ? -15.141 -3.903  -37.974 1.00 92.05 427 A 1 
ATOM   3256 C  C   . TYR A 1 427 ? -14.806 -2.953  -36.826 1.00 92.81 427 A 1 
ATOM   3257 O  O   . TYR A 1 427 ? -13.715 -2.384  -36.769 1.00 89.86 427 A 1 
ATOM   3258 C  CB  . TYR A 1 427 ? -14.229 -5.128  -37.977 1.00 90.87 427 A 1 
ATOM   3259 C  CG  . TYR A 1 427 ? -14.339 -5.955  -36.722 1.00 92.83 427 A 1 
ATOM   3260 C  CD1 . TYR A 1 427 ? -13.588 -5.616  -35.575 1.00 91.71 427 A 1 
ATOM   3261 C  CD2 . TYR A 1 427 ? -15.198 -7.068  -36.678 1.00 91.78 427 A 1 
ATOM   3262 C  CE1 . TYR A 1 427 ? -13.691 -6.383  -34.408 1.00 89.69 427 A 1 
ATOM   3263 C  CE2 . TYR A 1 427 ? -15.302 -7.845  -35.529 1.00 91.14 427 A 1 
ATOM   3264 C  CZ  . TYR A 1 427 ? -14.538 -7.508  -34.388 1.00 92.34 427 A 1 
ATOM   3265 O  OH  . TYR A 1 427 ? -14.629 -8.274  -33.258 1.00 91.31 427 A 1 
ATOM   3266 N  N   . THR A 1 428 ? -15.758 -2.800  -35.916 1.00 93.49 428 A 1 
ATOM   3267 C  CA  . THR A 1 428 ? -15.547 -2.109  -34.650 1.00 93.43 428 A 1 
ATOM   3268 C  C   . THR A 1 428 ? -16.071 -2.996  -33.535 1.00 94.10 428 A 1 
ATOM   3269 O  O   . THR A 1 428 ? -17.215 -3.435  -33.588 1.00 92.31 428 A 1 
ATOM   3270 C  CB  . THR A 1 428 ? -16.215 -0.735  -34.629 1.00 90.90 428 A 1 
ATOM   3271 O  OG1 . THR A 1 428 ? -15.638 0.062   -35.649 1.00 83.65 428 A 1 
ATOM   3272 C  CG2 . THR A 1 428 ? -16.012 0.015   -33.324 1.00 84.30 428 A 1 
ATOM   3273 N  N   . ASN A 1 429 ? -15.226 -3.260  -32.540 1.00 94.11 429 A 1 
ATOM   3274 C  CA  . ASN A 1 429 ? -15.569 -4.016  -31.351 1.00 94.15 429 A 1 
ATOM   3275 C  C   . ASN A 1 429 ? -15.942 -3.035  -30.229 1.00 94.12 429 A 1 
ATOM   3276 O  O   . ASN A 1 429 ? -15.208 -2.082  -29.969 1.00 92.86 429 A 1 
ATOM   3277 C  CB  . ASN A 1 429 ? -14.373 -4.913  -31.010 1.00 93.36 429 A 1 
ATOM   3278 C  CG  . ASN A 1 429 ? -14.725 -5.981  -29.989 1.00 94.23 429 A 1 
ATOM   3279 O  OD1 . ASN A 1 429 ? -15.000 -5.709  -28.844 1.00 87.95 429 A 1 
ATOM   3280 N  ND2 . ASN A 1 429 ? -14.710 -7.227  -30.395 1.00 88.29 429 A 1 
ATOM   3281 N  N   . TYR A 1 430 ? -17.081 -3.280  -29.601 1.00 94.53 430 A 1 
ATOM   3282 C  CA  . TYR A 1 430 ? -17.602 -2.455  -28.513 1.00 94.68 430 A 1 
ATOM   3283 C  C   . TYR A 1 430 ? -17.606 -3.233  -27.200 1.00 95.16 430 A 1 
ATOM   3284 O  O   . TYR A 1 430 ? -17.887 -4.432  -27.176 1.00 93.33 430 A 1 
ATOM   3285 C  CB  . TYR A 1 430 ? -19.008 -1.950  -28.842 1.00 93.44 430 A 1 
ATOM   3286 C  CG  . TYR A 1 430 ? -19.041 -0.937  -29.966 1.00 92.44 430 A 1 
ATOM   3287 C  CD1 . TYR A 1 430 ? -18.881 0.438   -29.689 1.00 88.35 430 A 1 
ATOM   3288 C  CD2 . TYR A 1 430 ? -19.215 -1.352  -31.294 1.00 88.72 430 A 1 
ATOM   3289 C  CE1 . TYR A 1 430 ? -18.898 1.381   -30.717 1.00 86.88 430 A 1 
ATOM   3290 C  CE2 . TYR A 1 430 ? -19.234 -0.418  -32.343 1.00 87.15 430 A 1 
ATOM   3291 C  CZ  . TYR A 1 430 ? -19.080 0.954   -32.049 1.00 88.18 430 A 1 
ATOM   3292 O  OH  . TYR A 1 430 ? -19.097 1.874   -33.064 1.00 85.98 430 A 1 
ATOM   3293 N  N   . TRP A 1 431 ? -17.341 -2.527  -26.106 1.00 95.80 431 A 1 
ATOM   3294 C  CA  . TRP A 1 431 ? -17.648 -3.022  -24.777 1.00 95.67 431 A 1 
ATOM   3295 C  C   . TRP A 1 431 ? -19.157 -3.154  -24.626 1.00 95.45 431 A 1 
ATOM   3296 O  O   . TRP A 1 431 ? -19.921 -2.317  -25.115 1.00 93.65 431 A 1 
ATOM   3297 C  CB  . TRP A 1 431 ? -17.063 -2.082  -23.724 1.00 94.83 431 A 1 
ATOM   3298 C  CG  . TRP A 1 431 ? -15.569 -2.061  -23.696 1.00 94.01 431 A 1 
ATOM   3299 C  CD1 . TRP A 1 431 ? -14.769 -1.260  -24.438 1.00 89.73 431 A 1 
ATOM   3300 C  CD2 . TRP A 1 431 ? -14.675 -2.900  -22.897 1.00 92.20 431 A 1 
ATOM   3301 N  NE1 . TRP A 1 431 ? -13.440 -1.536  -24.150 1.00 88.93 431 A 1 
ATOM   3302 C  CE2 . TRP A 1 431 ? -13.338 -2.525  -23.204 1.00 91.10 431 A 1 
ATOM   3303 C  CE3 . TRP A 1 431 ? -14.880 -3.918  -21.942 1.00 89.50 431 A 1 
ATOM   3304 C  CZ2 . TRP A 1 431 ? -12.237 -3.140  -22.572 1.00 89.29 431 A 1 
ATOM   3305 C  CZ3 . TRP A 1 431 ? -13.785 -4.529  -21.321 1.00 85.48 431 A 1 
ATOM   3306 C  CH2 . TRP A 1 431 ? -12.483 -4.137  -21.626 1.00 86.02 431 A 1 
ATOM   3307 N  N   . VAL A 1 432 ? -19.593 -4.214  -23.931 1.00 94.77 432 A 1 
ATOM   3308 C  CA  . VAL A 1 432 ? -21.003 -4.450  -23.637 1.00 94.51 432 A 1 
ATOM   3309 C  C   . VAL A 1 432 ? -21.142 -4.754  -22.150 1.00 94.65 432 A 1 
ATOM   3310 O  O   . VAL A 1 432 ? -20.470 -5.668  -21.657 1.00 92.53 432 A 1 
ATOM   3311 C  CB  . VAL A 1 432 ? -21.593 -5.595  -24.487 1.00 92.74 432 A 1 
ATOM   3312 C  CG1 . VAL A 1 432 ? -23.102 -5.701  -24.299 1.00 81.67 432 A 1 
ATOM   3313 C  CG2 . VAL A 1 432 ? -21.349 -5.361  -25.983 1.00 83.08 432 A 1 
ATOM   3314 N  N   . PRO A 1 433 ? -21.998 -4.032  -21.416 1.00 94.89 433 A 1 
ATOM   3315 C  CA  . PRO A 1 433 ? -22.285 -4.327  -20.018 1.00 94.12 433 A 1 
ATOM   3316 C  C   . PRO A 1 433 ? -22.774 -5.758  -19.829 1.00 93.99 433 A 1 
ATOM   3317 O  O   . PRO A 1 433 ? -23.643 -6.236  -20.559 1.00 91.39 433 A 1 
ATOM   3318 C  CB  . PRO A 1 433 ? -23.334 -3.304  -19.584 1.00 93.03 433 A 1 
ATOM   3319 C  CG  . PRO A 1 433 ? -23.047 -2.118  -20.494 1.00 91.76 433 A 1 
ATOM   3320 C  CD  . PRO A 1 433 ? -22.659 -2.788  -21.810 1.00 93.58 433 A 1 
ATOM   3321 N  N   . ASN A 1 434 ? -22.242 -6.461  -18.819 1.00 93.78 434 A 1 
ATOM   3322 C  CA  . ASN A 1 434 ? -22.668 -7.802  -18.464 1.00 93.23 434 A 1 
ATOM   3323 C  C   . ASN A 1 434 ? -23.626 -7.750  -17.258 1.00 93.48 434 A 1 
ATOM   3324 O  O   . ASN A 1 434 ? -23.172 -7.589  -16.131 1.00 91.80 434 A 1 
ATOM   3325 C  CB  . ASN A 1 434 ? -21.429 -8.673  -18.191 1.00 92.56 434 A 1 
ATOM   3326 C  CG  . ASN A 1 434 ? -21.786 -10.096 -17.815 1.00 92.79 434 A 1 
ATOM   3327 O  OD1 . ASN A 1 434 ? -22.934 -10.526 -17.803 1.00 90.06 434 A 1 
ATOM   3328 N  ND2 . ASN A 1 434 ? -20.795 -10.895 -17.501 1.00 89.02 434 A 1 
ATOM   3329 N  N   . PRO A 1 435 ? -24.937 -7.970  -17.449 1.00 92.05 435 A 1 
ATOM   3330 C  CA  . PRO A 1 435 ? -25.901 -7.915  -16.354 1.00 89.82 435 A 1 
ATOM   3331 C  C   . PRO A 1 435 ? -25.781 -9.080  -15.375 1.00 91.15 435 A 1 
ATOM   3332 O  O   . PRO A 1 435 ? -26.444 -9.078  -14.338 1.00 88.59 435 A 1 
ATOM   3333 C  CB  . PRO A 1 435 ? -27.267 -7.889  -17.048 1.00 88.52 435 A 1 
ATOM   3334 C  CG  . PRO A 1 435 ? -27.027 -8.683  -18.334 1.00 86.30 435 A 1 
ATOM   3335 C  CD  . PRO A 1 435 ? -25.599 -8.287  -18.708 1.00 89.47 435 A 1 
ATOM   3336 N  N   . ASN A 1 436 ? -24.972 -10.097 -15.677 1.00 93.09 436 A 1 
ATOM   3337 C  CA  . ASN A 1 436 ? -24.767 -11.287 -14.854 1.00 93.19 436 A 1 
ATOM   3338 C  C   . ASN A 1 436 ? -23.438 -11.267 -14.093 1.00 94.32 436 A 1 
ATOM   3339 O  O   . ASN A 1 436 ? -23.021 -12.303 -13.563 1.00 91.49 436 A 1 
ATOM   3340 C  CB  . ASN A 1 436 ? -24.888 -12.530 -15.747 1.00 91.55 436 A 1 
ATOM   3341 C  CG  . ASN A 1 436 ? -26.231 -12.631 -16.448 1.00 88.30 436 A 1 
ATOM   3342 O  OD1 . ASN A 1 436 ? -27.291 -12.469 -15.871 1.00 79.79 436 A 1 
ATOM   3343 N  ND2 . ASN A 1 436 ? -26.225 -12.917 -17.727 1.00 78.59 436 A 1 
ATOM   3344 N  N   . LEU A 1 437 ? -22.748 -10.135 -14.064 1.00 94.79 437 A 1 
ATOM   3345 C  CA  . LEU A 1 437 ? -21.460 -10.008 -13.398 1.00 95.19 437 A 1 
ATOM   3346 C  C   . LEU A 1 437 ? -21.628 -10.197 -11.879 1.00 96.02 437 A 1 
ATOM   3347 O  O   . LEU A 1 437 ? -22.403 -9.498  -11.232 1.00 94.58 437 A 1 
ATOM   3348 C  CB  . LEU A 1 437 ? -20.836 -8.657  -13.771 1.00 93.00 437 A 1 
ATOM   3349 C  CG  . LEU A 1 437 ? -19.316 -8.585  -13.558 1.00 90.38 437 A 1 
ATOM   3350 C  CD1 . LEU A 1 437 ? -18.567 -9.515  -14.510 1.00 88.97 437 A 1 
ATOM   3351 C  CD2 . LEU A 1 437 ? -18.847 -7.162  -13.845 1.00 88.46 437 A 1 
ATOM   3352 N  N   . ARG A 1 438 ? -20.907 -11.164 -11.313 1.00 96.52 438 A 1 
ATOM   3353 C  CA  . ARG A 1 438 ? -20.944 -11.499 -9.881  1.00 96.80 438 A 1 
ATOM   3354 C  C   . ARG A 1 438 ? -19.798 -10.828 -9.141  1.00 97.08 438 A 1 
ATOM   3355 O  O   . ARG A 1 438 ? -18.795 -10.487 -9.773  1.00 95.86 438 A 1 
ATOM   3356 C  CB  . ARG A 1 438 ? -20.910 -13.023 -9.706  1.00 95.81 438 A 1 
ATOM   3357 C  CG  . ARG A 1 438 ? -22.172 -13.704 -10.259 1.00 91.78 438 A 1 
ATOM   3358 C  CD  . ARG A 1 438 ? -22.219 -15.197 -9.876  1.00 90.63 438 A 1 
ATOM   3359 N  NE  . ARG A 1 438 ? -21.080 -15.963 -10.423 1.00 82.65 438 A 1 
ATOM   3360 C  CZ  . ARG A 1 438 ? -20.938 -16.445 -11.644 1.00 78.06 438 A 1 
ATOM   3361 N  NH1 . ARG A 1 438 ? -21.857 -16.279 -12.572 1.00 68.20 438 A 1 
ATOM   3362 N  NH2 . ARG A 1 438 ? -19.874 -17.120 -11.952 1.00 69.68 438 A 1 
ATOM   3363 N  N   . PRO A 1 439 ? -19.902 -10.665 -7.812  1.00 97.07 439 A 1 
ATOM   3364 C  CA  . PRO A 1 439 ? -18.766 -10.234 -7.019  1.00 97.05 439 A 1 
ATOM   3365 C  C   . PRO A 1 439 ? -17.616 -11.236 -7.125  1.00 97.13 439 A 1 
ATOM   3366 O  O   . PRO A 1 439 ? -17.824 -12.451 -7.090  1.00 95.69 439 A 1 
ATOM   3367 C  CB  . PRO A 1 439 ? -19.279 -10.113 -5.579  1.00 95.98 439 A 1 
ATOM   3368 C  CG  . PRO A 1 439 ? -20.464 -11.073 -5.539  1.00 93.42 439 A 1 
ATOM   3369 C  CD  . PRO A 1 439 ? -21.028 -10.968 -6.953  1.00 96.16 439 A 1 
ATOM   3370 N  N   . GLU A 1 440 ? -16.414 -10.724 -7.203  1.00 97.20 440 A 1 
ATOM   3371 C  CA  . GLU A 1 440 ? -15.201 -11.511 -7.010  1.00 97.07 440 A 1 
ATOM   3372 C  C   . GLU A 1 440 ? -15.045 -11.845 -5.530  1.00 97.67 440 A 1 
ATOM   3373 O  O   . GLU A 1 440 ? -15.325 -11.010 -4.664  1.00 96.76 440 A 1 
ATOM   3374 C  CB  . GLU A 1 440 ? -14.009 -10.708 -7.538  1.00 94.39 440 A 1 
ATOM   3375 C  CG  . GLU A 1 440 ? -12.703 -11.502 -7.535  1.00 88.16 440 A 1 
ATOM   3376 C  CD  . GLU A 1 440 ? -11.516 -10.703 -8.085  1.00 92.56 440 A 1 
ATOM   3377 O  OE1 . GLU A 1 440 ? -10.377 -10.951 -7.614  1.00 87.30 440 A 1 
ATOM   3378 O  OE2 . GLU A 1 440 ? -11.723 -9.840  -8.959  1.00 88.84 440 A 1 
ATOM   3379 N  N   . THR A 1 441 ? -14.606 -13.060 -5.202  1.00 97.32 441 A 1 
ATOM   3380 C  CA  . THR A 1 441 ? -14.448 -13.494 -3.810  1.00 97.51 441 A 1 
ATOM   3381 C  C   . THR A 1 441 ? -13.154 -14.258 -3.607  1.00 97.58 441 A 1 
ATOM   3382 O  O   . THR A 1 441 ? -12.609 -14.831 -4.549  1.00 96.41 441 A 1 
ATOM   3383 C  CB  . THR A 1 441 ? -15.630 -14.351 -3.329  1.00 96.68 441 A 1 
ATOM   3384 O  OG1 . THR A 1 441 ? -15.746 -15.576 -4.014  1.00 89.78 441 A 1 
ATOM   3385 C  CG2 . THR A 1 441 ? -16.968 -13.633 -3.507  1.00 89.75 441 A 1 
ATOM   3386 N  N   . ASN A 1 442 ? -12.682 -14.328 -2.372  1.00 97.53 442 A 1 
ATOM   3387 C  CA  . ASN A 1 442 ? -11.618 -15.243 -2.007  1.00 97.46 442 A 1 
ATOM   3388 C  C   . ASN A 1 442 ? -11.815 -15.855 -0.620  1.00 97.91 442 A 1 
ATOM   3389 O  O   . ASN A 1 442 ? -12.607 -15.394 0.205   1.00 97.26 442 A 1 
ATOM   3390 C  CB  . ASN A 1 442 ? -10.237 -14.583 -2.206  1.00 94.94 442 A 1 
ATOM   3391 C  CG  . ASN A 1 442 ? -9.791  -13.607 -1.126  1.00 95.99 442 A 1 
ATOM   3392 O  OD1 . ASN A 1 442 ? -10.280 -13.546 -0.019  1.00 89.63 442 A 1 
ATOM   3393 N  ND2 . ASN A 1 442 ? -8.764  -12.844 -1.411  1.00 89.37 442 A 1 
ATOM   3394 N  N   . GLU A 1 443 ? -11.042 -16.915 -0.400  1.00 98.06 443 A 1 
ATOM   3395 C  CA  . GLU A 1 443 ? -10.810 -17.551 0.887   1.00 97.89 443 A 1 
ATOM   3396 C  C   . GLU A 1 443 ? -9.292  -17.727 1.027   1.00 98.00 443 A 1 
ATOM   3397 O  O   . GLU A 1 443 ? -8.660  -18.350 0.177   1.00 96.68 443 A 1 
ATOM   3398 C  CB  . GLU A 1 443 ? -11.504 -18.913 0.943   1.00 95.45 443 A 1 
ATOM   3399 C  CG  . GLU A 1 443 ? -13.039 -18.865 0.805   1.00 83.45 443 A 1 
ATOM   3400 C  CD  . GLU A 1 443 ? -13.660 -20.264 0.662   1.00 86.03 443 A 1 
ATOM   3401 O  OE1 . GLU A 1 443 ? -14.654 -20.393 -0.087  1.00 78.90 443 A 1 
ATOM   3402 O  OE2 . GLU A 1 443 ? -13.121 -21.231 1.240   1.00 80.48 443 A 1 
ATOM   3403 N  N   . THR A 1 444 ? -8.703  -17.189 2.088   1.00 97.81 444 A 1 
ATOM   3404 C  CA  . THR A 1 444 ? -7.270  -17.300 2.372   1.00 97.72 444 A 1 
ATOM   3405 C  C   . THR A 1 444 ? -7.046  -18.032 3.680   1.00 98.03 444 A 1 
ATOM   3406 O  O   . THR A 1 444 ? -7.645  -17.699 4.700   1.00 97.20 444 A 1 
ATOM   3407 C  CB  . THR A 1 444 ? -6.578  -15.932 2.396   1.00 96.18 444 A 1 
ATOM   3408 O  OG1 . THR A 1 444 ? -6.727  -15.305 1.136   1.00 89.77 444 A 1 
ATOM   3409 C  CG2 . THR A 1 444 ? -5.077  -16.008 2.672   1.00 90.36 444 A 1 
ATOM   3410 N  N   . GLN A 1 445 ? -6.139  -19.012 3.648   1.00 98.26 445 A 1 
ATOM   3411 C  CA  . GLN A 1 445 ? -5.552  -19.611 4.834   1.00 98.27 445 A 1 
ATOM   3412 C  C   . GLN A 1 445 ? -4.135  -19.085 4.990   1.00 98.38 445 A 1 
ATOM   3413 O  O   . GLN A 1 445 ? -3.383  -19.026 4.020   1.00 97.58 445 A 1 
ATOM   3414 C  CB  . GLN A 1 445 ? -5.560  -21.134 4.723   1.00 97.20 445 A 1 
ATOM   3415 C  CG  . GLN A 1 445 ? -6.997  -21.675 4.674   1.00 90.72 445 A 1 
ATOM   3416 C  CD  . GLN A 1 445 ? -7.076  -23.194 4.563   1.00 89.42 445 A 1 
ATOM   3417 O  OE1 . GLN A 1 445 ? -6.115  -23.932 4.644   1.00 80.73 445 A 1 
ATOM   3418 N  NE2 . GLN A 1 445 ? -8.254  -23.730 4.358   1.00 78.15 445 A 1 
ATOM   3419 N  N   . GLU A 1 446 ? -3.765  -18.724 6.218   1.00 98.49 446 A 1 
ATOM   3420 C  CA  . GLU A 1 446 ? -2.421  -18.266 6.529   1.00 98.32 446 A 1 
ATOM   3421 C  C   . GLU A 1 446 ? -1.975  -18.872 7.857   1.00 98.47 446 A 1 
ATOM   3422 O  O   . GLU A 1 446 ? -2.713  -18.881 8.836   1.00 97.81 446 A 1 
ATOM   3423 C  CB  . GLU A 1 446 ? -2.387  -16.735 6.528   1.00 97.75 446 A 1 
ATOM   3424 C  CG  . GLU A 1 446 ? -0.981  -16.162 6.718   1.00 96.04 446 A 1 
ATOM   3425 C  CD  . GLU A 1 446 ? -0.870  -14.678 6.337   1.00 96.37 446 A 1 
ATOM   3426 O  OE1 . GLU A 1 446 ? 0.284   -14.177 6.248   1.00 91.87 446 A 1 
ATOM   3427 O  OE2 . GLU A 1 446 ? -1.886  -14.023 6.030   1.00 92.68 446 A 1 
ATOM   3428 N  N   . TYR A 1 447 ? -0.751  -19.406 7.871   1.00 98.59 447 A 1 
ATOM   3429 C  CA  . TYR A 1 447 ? -0.151  -20.040 9.035   1.00 98.48 447 A 1 
ATOM   3430 C  C   . TYR A 1 447 ? 1.267   -19.531 9.202   1.00 98.55 447 A 1 
ATOM   3431 O  O   . TYR A 1 447 ? 1.993   -19.388 8.214   1.00 97.89 447 A 1 
ATOM   3432 C  CB  . TYR A 1 447 ? -0.137  -21.564 8.868   1.00 97.52 447 A 1 
ATOM   3433 C  CG  . TYR A 1 447 ? -1.476  -22.169 8.521   1.00 95.21 447 A 1 
ATOM   3434 C  CD1 . TYR A 1 447 ? -2.428  -22.409 9.528   1.00 87.45 447 A 1 
ATOM   3435 C  CD2 . TYR A 1 447 ? -1.780  -22.475 7.180   1.00 87.87 447 A 1 
ATOM   3436 C  CE1 . TYR A 1 447 ? -3.674  -22.959 9.198   1.00 82.82 447 A 1 
ATOM   3437 C  CE2 . TYR A 1 447 ? -3.026  -23.022 6.844   1.00 83.56 447 A 1 
ATOM   3438 C  CZ  . TYR A 1 447 ? -3.974  -23.267 7.861   1.00 82.26 447 A 1 
ATOM   3439 O  OH  . TYR A 1 447 ? -5.198  -23.804 7.549   1.00 78.46 447 A 1 
ATOM   3440 N  N   . GLY A 1 448 ? 1.693   -19.303 10.425  1.00 98.43 448 A 1 
ATOM   3441 C  CA  . GLY A 1 448 ? 3.032   -18.823 10.665  1.00 98.48 448 A 1 
ATOM   3442 C  C   . GLY A 1 448 ? 3.458   -18.918 12.118  1.00 98.69 448 A 1 
ATOM   3443 O  O   . GLY A 1 448 ? 2.752   -19.440 12.976  1.00 98.04 448 A 1 
ATOM   3444 N  N   . PHE A 1 449 ? 4.662   -18.414 12.348  1.00 98.44 449 A 1 
ATOM   3445 C  CA  . PHE A 1 449 ? 5.245   -18.339 13.675  1.00 98.40 449 A 1 
ATOM   3446 C  C   . PHE A 1 449 ? 6.070   -17.062 13.815  1.00 98.54 449 A 1 
ATOM   3447 O  O   . PHE A 1 449 ? 6.484   -16.452 12.824  1.00 98.07 449 A 1 
ATOM   3448 C  CB  . PHE A 1 449 ? 6.073   -19.594 13.967  1.00 97.99 449 A 1 
ATOM   3449 C  CG  . PHE A 1 449 ? 7.350   -19.710 13.171  1.00 98.00 449 A 1 
ATOM   3450 C  CD1 . PHE A 1 449 ? 7.336   -20.195 11.847  1.00 96.54 449 A 1 
ATOM   3451 C  CD2 . PHE A 1 449 ? 8.583   -19.349 13.757  1.00 96.41 449 A 1 
ATOM   3452 C  CE1 . PHE A 1 449 ? 8.535   -20.316 11.121  1.00 95.59 449 A 1 
ATOM   3453 C  CE2 . PHE A 1 449 ? 9.779   -19.470 13.037  1.00 95.63 449 A 1 
ATOM   3454 C  CZ  . PHE A 1 449 ? 9.753   -19.959 11.719  1.00 95.74 449 A 1 
ATOM   3455 N  N   . GLY A 1 450 ? 6.306   -16.670 15.054  1.00 98.23 450 A 1 
ATOM   3456 C  CA  . GLY A 1 450 ? 7.166   -15.566 15.418  1.00 98.07 450 A 1 
ATOM   3457 C  C   . GLY A 1 450 ? 8.122   -15.957 16.529  1.00 98.09 450 A 1 
ATOM   3458 O  O   . GLY A 1 450 ? 7.815   -16.799 17.374  1.00 97.15 450 A 1 
ATOM   3459 N  N   . LEU A 1 451 ? 9.296   -15.332 16.513  1.00 97.81 451 A 1 
ATOM   3460 C  CA  . LEU A 1 451 ? 10.308  -15.424 17.551  1.00 97.69 451 A 1 
ATOM   3461 C  C   . LEU A 1 451 ? 10.611  -14.010 18.033  1.00 97.38 451 A 1 
ATOM   3462 O  O   . LEU A 1 451 ? 10.885  -13.128 17.212  1.00 96.45 451 A 1 
ATOM   3463 C  CB  . LEU A 1 451 ? 11.586  -16.082 17.004  1.00 97.15 451 A 1 
ATOM   3464 C  CG  . LEU A 1 451 ? 11.403  -17.470 16.363  1.00 95.37 451 A 1 
ATOM   3465 C  CD1 . LEU A 1 451 ? 12.716  -17.921 15.721  1.00 92.82 451 A 1 
ATOM   3466 C  CD2 . LEU A 1 451 ? 10.990  -18.521 17.382  1.00 92.65 451 A 1 
ATOM   3467 N  N   . ARG A 1 452 ? 10.598  -13.804 19.342  1.00 96.62 452 A 1 
ATOM   3468 C  CA  . ARG A 1 452 ? 10.959  -12.534 19.966  1.00 96.03 452 A 1 
ATOM   3469 C  C   . ARG A 1 452 ? 11.909  -12.799 21.116  1.00 95.88 452 A 1 
ATOM   3470 O  O   . ARG A 1 452 ? 11.540  -13.459 22.082  1.00 93.90 452 A 1 
ATOM   3471 C  CB  . ARG A 1 452 ? 9.682   -11.785 20.379  1.00 93.85 452 A 1 
ATOM   3472 C  CG  . ARG A 1 452 ? 9.999   -10.417 20.997  1.00 85.91 452 A 1 
ATOM   3473 C  CD  . ARG A 1 452 ? 8.734   -9.544  21.142  1.00 84.54 452 A 1 
ATOM   3474 N  NE  . ARG A 1 452 ? 7.691   -10.192 21.947  1.00 76.00 452 A 1 
ATOM   3475 C  CZ  . ARG A 1 452 ? 6.470   -9.703  22.138  1.00 72.34 452 A 1 
ATOM   3476 N  NH1 . ARG A 1 452 ? 6.109   -8.541  21.673  1.00 66.82 452 A 1 
ATOM   3477 N  NH2 . ARG A 1 452 ? 5.573   -10.376 22.804  1.00 61.86 452 A 1 
ATOM   3478 N  N   . PHE A 1 453 ? 13.120  -12.298 20.971  1.00 95.09 453 A 1 
ATOM   3479 C  CA  . PHE A 1 453 ? 14.151  -12.347 22.001  1.00 94.41 453 A 1 
ATOM   3480 C  C   . PHE A 1 453 ? 14.563  -10.924 22.328  1.00 93.62 453 A 1 
ATOM   3481 O  O   . PHE A 1 453 ? 15.227  -10.268 21.531  1.00 91.24 453 A 1 
ATOM   3482 C  CB  . PHE A 1 453 ? 15.342  -13.178 21.518  1.00 93.67 453 A 1 
ATOM   3483 C  CG  . PHE A 1 453 ? 15.021  -14.614 21.191  1.00 93.39 453 A 1 
ATOM   3484 C  CD1 . PHE A 1 453 ? 14.870  -15.560 22.225  1.00 90.22 453 A 1 
ATOM   3485 C  CD2 . PHE A 1 453 ? 14.873  -15.030 19.857  1.00 90.11 453 A 1 
ATOM   3486 C  CE1 . PHE A 1 453 ? 14.602  -16.897 21.925  1.00 88.63 453 A 1 
ATOM   3487 C  CE2 . PHE A 1 453 ? 14.605  -16.376 19.552  1.00 88.78 453 A 1 
ATOM   3488 C  CZ  . PHE A 1 453 ? 14.472  -17.304 20.587  1.00 89.02 453 A 1 
ATOM   3489 N  N   . ASP A 1 454 ? 14.183  -10.480 23.515  1.00 87.78 454 A 1 
ATOM   3490 C  CA  . ASP A 1 454 ? 14.660  -9.247  24.109  1.00 84.34 454 A 1 
ATOM   3491 C  C   . ASP A 1 454 ? 15.707  -9.664  25.144  1.00 82.52 454 A 1 
ATOM   3492 O  O   . ASP A 1 454 ? 15.367  -10.334 26.128  1.00 70.56 454 A 1 
ATOM   3493 C  CB  . ASP A 1 454 ? 13.486  -8.467  24.721  1.00 77.85 454 A 1 
ATOM   3494 C  CG  . ASP A 1 454 ? 12.354  -8.165  23.723  1.00 71.16 454 A 1 
ATOM   3495 O  OD1 . ASP A 1 454 ? 12.642  -7.963  22.523  1.00 59.44 454 A 1 
ATOM   3496 O  OD2 . ASP A 1 454 ? 11.171  -8.164  24.155  1.00 64.23 454 A 1 
ATOM   3497 N  N   . ASP A 1 455 ? 16.986  -9.347  24.892  1.00 72.21 455 A 1 
ATOM   3498 C  CA  . ASP A 1 455 ? 18.055  -9.801  25.789  1.00 70.48 455 A 1 
ATOM   3499 C  C   . ASP A 1 455 ? 18.065  -8.988  27.084  1.00 71.26 455 A 1 
ATOM   3500 O  O   . ASP A 1 455 ? 18.798  -8.014  27.278  1.00 65.75 455 A 1 
ATOM   3501 C  CB  . ASP A 1 455 ? 19.419  -9.852  25.083  1.00 64.57 455 A 1 
ATOM   3502 C  CG  . ASP A 1 455 ? 20.487  -10.574 25.929  1.00 57.53 455 A 1 
ATOM   3503 O  OD1 . ASP A 1 455 ? 20.170  -11.074 27.034  1.00 52.67 455 A 1 
ATOM   3504 O  OD2 . ASP A 1 455 ? 21.646  -10.604 25.475  1.00 51.29 455 A 1 
ATOM   3505 N  N   . LEU A 1 456 ? 17.237  -9.425  28.007  1.00 67.26 456 A 1 
ATOM   3506 C  CA  . LEU A 1 456 ? 17.030  -8.787  29.297  1.00 64.65 456 A 1 
ATOM   3507 C  C   . LEU A 1 456 ? 18.204  -8.959  30.273  1.00 64.38 456 A 1 
ATOM   3508 O  O   . LEU A 1 456 ? 18.205  -8.310  31.314  1.00 59.27 456 A 1 
ATOM   3509 C  CB  . LEU A 1 456 ? 15.740  -9.371  29.906  1.00 59.96 456 A 1 
ATOM   3510 C  CG  . LEU A 1 456 ? 14.443  -8.951  29.196  1.00 55.87 456 A 1 
ATOM   3511 C  CD1 . LEU A 1 456 ? 13.286  -9.835  29.673  1.00 53.02 456 A 1 
ATOM   3512 C  CD2 . LEU A 1 456 ? 14.081  -7.498  29.500  1.00 51.89 456 A 1 
ATOM   3513 N  N   . MET A 1 457 ? 19.158  -9.852  30.006  1.00 68.29 457 A 1 
ATOM   3514 C  CA  . MET A 1 457 ? 20.160  -10.192 31.019  1.00 66.26 457 A 1 
ATOM   3515 C  C   . MET A 1 457 ? 21.425  -9.343  30.963  1.00 65.39 457 A 1 
ATOM   3516 O  O   . MET A 1 457 ? 21.858  -8.862  32.009  1.00 60.12 457 A 1 
ATOM   3517 C  CB  . MET A 1 457 ? 20.501  -11.689 30.988  1.00 63.12 457 A 1 
ATOM   3518 C  CG  . MET A 1 457 ? 19.468  -12.531 31.729  1.00 56.91 457 A 1 
ATOM   3519 S  SD  . MET A 1 457 ? 20.100  -14.150 32.307  1.00 47.95 457 A 1 
ATOM   3520 C  CE  . MET A 1 457 ? 19.952  -15.108 30.789  1.00 41.69 457 A 1 
ATOM   3521 N  N   . LEU A 1 458 ? 22.070  -9.235  29.790  1.00 64.91 458 A 1 
ATOM   3522 C  CA  . LEU A 1 458 ? 23.430  -8.669  29.707  1.00 64.99 458 A 1 
ATOM   3523 C  C   . LEU A 1 458 ? 23.649  -7.717  28.534  1.00 67.17 458 A 1 
ATOM   3524 O  O   . LEU A 1 458 ? 24.666  -7.025  28.524  1.00 62.07 458 A 1 
ATOM   3525 C  CB  . LEU A 1 458 ? 24.452  -9.822  29.644  1.00 60.26 458 A 1 
ATOM   3526 C  CG  . LEU A 1 458 ? 24.711  -10.531 30.980  1.00 54.14 458 A 1 
ATOM   3527 C  CD1 . LEU A 1 458 ? 25.521  -11.810 30.733  1.00 49.02 458 A 1 
ATOM   3528 C  CD2 . LEU A 1 458 ? 25.503  -9.669  31.953  1.00 49.43 458 A 1 
ATOM   3529 N  N   . SER A 1 459 ? 22.759  -7.680  27.564  1.00 74.93 459 A 1 
ATOM   3530 C  CA  . SER A 1 459 ? 22.860  -6.803  26.401  1.00 76.79 459 A 1 
ATOM   3531 C  C   . SER A 1 459 ? 21.515  -6.144  26.107  1.00 80.22 459 A 1 
ATOM   3532 O  O   . SER A 1 459 ? 20.464  -6.581  26.570  1.00 74.98 459 A 1 
ATOM   3533 C  CB  . SER A 1 459 ? 23.429  -7.568  25.199  1.00 69.05 459 A 1 
ATOM   3534 O  OG  . SER A 1 459 ? 22.438  -8.236  24.462  1.00 59.03 459 A 1 
ATOM   3535 N  N   . ASN A 1 460 ? 21.550  -5.066  25.335  1.00 82.40 460 A 1 
ATOM   3536 C  CA  . ASN A 1 460 ? 20.359  -4.416  24.804  1.00 83.41 460 A 1 
ATOM   3537 C  C   . ASN A 1 460 ? 19.941  -5.003  23.448  1.00 85.61 460 A 1 
ATOM   3538 O  O   . ASN A 1 460 ? 19.142  -4.399  22.725  1.00 81.56 460 A 1 
ATOM   3539 C  CB  . ASN A 1 460 ? 20.612  -2.904  24.718  1.00 79.38 460 A 1 
ATOM   3540 C  CG  . ASN A 1 460 ? 20.795  -2.231  26.058  1.00 74.59 460 A 1 
ATOM   3541 O  OD1 . ASN A 1 460 ? 20.256  -2.610  27.085  1.00 67.52 460 A 1 
ATOM   3542 N  ND2 . ASN A 1 460 ? 21.550  -1.160  26.085  1.00 66.91 460 A 1 
ATOM   3543 N  N   . ASP A 1 461 ? 20.494  -6.159  23.073  1.00 89.07 461 A 1 
ATOM   3544 C  CA  . ASP A 1 461 ? 20.213  -6.795  21.795  1.00 89.54 461 A 1 
ATOM   3545 C  C   . ASP A 1 461 ? 18.775  -7.334  21.789  1.00 90.46 461 A 1 
ATOM   3546 O  O   . ASP A 1 461 ? 18.319  -7.978  22.723  1.00 88.61 461 A 1 
ATOM   3547 C  CB  . ASP A 1 461 ? 21.225  -7.907  21.490  1.00 87.51 461 A 1 
ATOM   3548 C  CG  . ASP A 1 461 ? 22.615  -7.398  21.075  1.00 85.39 461 A 1 
ATOM   3549 O  OD1 . ASP A 1 461 ? 22.997  -6.268  21.454  1.00 79.73 461 A 1 
ATOM   3550 O  OD2 . ASP A 1 461 ? 23.297  -8.127  20.327  1.00 81.39 461 A 1 
ATOM   3551 N  N   . ALA A 1 462 ? 18.079  -7.086  20.685  1.00 93.22 462 A 1 
ATOM   3552 C  CA  . ALA A 1 462 ? 16.753  -7.615  20.450  1.00 93.57 462 A 1 
ATOM   3553 C  C   . ALA A 1 462 ? 16.689  -8.274  19.072  1.00 94.10 462 A 1 
ATOM   3554 O  O   . ALA A 1 462 ? 17.231  -7.767  18.091  1.00 93.24 462 A 1 
ATOM   3555 C  CB  . ALA A 1 462 ? 15.723  -6.493  20.616  1.00 92.36 462 A 1 
ATOM   3556 N  N   . LEU A 1 463 ? 15.998  -9.409  18.993  1.00 94.69 463 A 1 
ATOM   3557 C  CA  . LEU A 1 463 ? 15.667  -10.091 17.746  1.00 94.99 463 A 1 
ATOM   3558 C  C   . LEU A 1 463 ? 14.161  -10.302 17.672  1.00 95.32 463 A 1 
ATOM   3559 O  O   . LEU A 1 463 ? 13.590  -11.017 18.494  1.00 94.92 463 A 1 
ATOM   3560 C  CB  . LEU A 1 463 ? 16.438  -11.415 17.660  1.00 94.44 463 A 1 
ATOM   3561 C  CG  . LEU A 1 463 ? 16.076  -12.279 16.433  1.00 93.38 463 A 1 
ATOM   3562 C  CD1 . LEU A 1 463 ? 16.529  -11.643 15.120  1.00 90.14 463 A 1 
ATOM   3563 C  CD2 . LEU A 1 463 ? 16.739  -13.643 16.541  1.00 89.58 463 A 1 
ATOM   3564 N  N   . GLU A 1 464 ? 13.568  -9.767  16.653  1.00 96.33 464 A 1 
ATOM   3565 C  CA  . GLU A 1 464 ? 12.206  -10.094 16.240  1.00 96.53 464 A 1 
ATOM   3566 C  C   . GLU A 1 464 ? 12.235  -10.803 14.884  1.00 97.02 464 A 1 
ATOM   3567 O  O   . GLU A 1 464 ? 12.904  -10.371 13.950  1.00 96.53 464 A 1 
ATOM   3568 C  CB  . GLU A 1 464 ? 11.337  -8.831  16.243  1.00 95.19 464 A 1 
ATOM   3569 C  CG  . GLU A 1 464 ? 10.005  -9.077  16.962  1.00 86.16 464 A 1 
ATOM   3570 C  CD  . GLU A 1 464 ? 9.128   -7.828  17.086  1.00 86.42 464 A 1 
ATOM   3571 O  OE1 . GLU A 1 464 ? 8.228   -7.847  17.960  1.00 80.04 464 A 1 
ATOM   3572 O  OE2 . GLU A 1 464 ? 9.315   -6.879  16.305  1.00 81.39 464 A 1 
ATOM   3573 N  N   . PHE A 1 465 ? 11.523  -11.922 14.772  1.00 97.18 465 A 1 
ATOM   3574 C  CA  . PHE A 1 465 ? 11.376  -12.681 13.538  1.00 97.66 465 A 1 
ATOM   3575 C  C   . PHE A 1 465 ? 9.932   -13.144 13.407  1.00 97.89 465 A 1 
ATOM   3576 O  O   . PHE A 1 465 ? 9.361   -13.696 14.344  1.00 97.64 465 A 1 
ATOM   3577 C  CB  . PHE A 1 465 ? 12.348  -13.871 13.540  1.00 97.63 465 A 1 
ATOM   3578 C  CG  . PHE A 1 465 ? 12.201  -14.802 12.357  1.00 97.80 465 A 1 
ATOM   3579 C  CD1 . PHE A 1 465 ? 11.237  -15.828 12.368  1.00 96.90 465 A 1 
ATOM   3580 C  CD2 . PHE A 1 465 ? 13.019  -14.642 11.231  1.00 97.10 465 A 1 
ATOM   3581 C  CE1 . PHE A 1 465 ? 11.092  -16.677 11.264  1.00 96.43 465 A 1 
ATOM   3582 C  CE2 . PHE A 1 465 ? 12.885  -15.490 10.125  1.00 96.55 465 A 1 
ATOM   3583 C  CZ  . PHE A 1 465 ? 11.918  -16.509 10.136  1.00 96.78 465 A 1 
ATOM   3584 N  N   . LYS A 1 466 ? 9.341   -12.975 12.222  1.00 97.93 466 A 1 
ATOM   3585 C  CA  . LYS A 1 466 ? 8.004   -13.491 11.919  1.00 98.24 466 A 1 
ATOM   3586 C  C   . LYS A 1 466 ? 7.969   -14.011 10.487  1.00 98.35 466 A 1 
ATOM   3587 O  O   . LYS A 1 466 ? 8.455   -13.349 9.572   1.00 97.94 466 A 1 
ATOM   3588 C  CB  . LYS A 1 466 ? 6.966   -12.393 12.186  1.00 97.69 466 A 1 
ATOM   3589 C  CG  . LYS A 1 466 ? 5.538   -12.934 12.279  1.00 96.67 466 A 1 
ATOM   3590 C  CD  . LYS A 1 466 ? 4.590   -11.805 12.701  1.00 96.18 466 A 1 
ATOM   3591 C  CE  . LYS A 1 466 ? 3.151   -12.306 12.842  1.00 94.83 466 A 1 
ATOM   3592 N  NZ  . LYS A 1 466 ? 2.235   -11.236 13.279  1.00 93.81 466 A 1 
ATOM   3593 N  N   . ALA A 1 467 ? 7.391   -15.198 10.296  1.00 98.53 467 A 1 
ATOM   3594 C  CA  . ALA A 1 467 ? 7.234   -15.806 8.987   1.00 98.52 467 A 1 
ATOM   3595 C  C   . ALA A 1 467 ? 5.853   -16.421 8.843   1.00 98.55 467 A 1 
ATOM   3596 O  O   . ALA A 1 467 ? 5.309   -16.981 9.803   1.00 98.08 467 A 1 
ATOM   3597 C  CB  . ALA A 1 467 ? 8.336   -16.848 8.770   1.00 98.10 467 A 1 
ATOM   3598 N  N   . SER A 1 468 ? 5.292   -16.360 7.639   1.00 98.51 468 A 1 
ATOM   3599 C  CA  . SER A 1 468 ? 4.027   -17.009 7.322   1.00 98.56 468 A 1 
ATOM   3600 C  C   . SER A 1 468 ? 4.021   -17.629 5.930   1.00 98.63 468 A 1 
ATOM   3601 O  O   . SER A 1 468 ? 4.740   -17.205 5.024   1.00 98.06 468 A 1 
ATOM   3602 C  CB  . SER A 1 468 ? 2.850   -16.045 7.495   1.00 97.32 468 A 1 
ATOM   3603 O  OG  . SER A 1 468 ? 2.795   -15.104 6.454   1.00 91.00 468 A 1 
ATOM   3604 N  N   . TYR A 1 469 ? 3.178   -18.652 5.773   1.00 98.62 469 A 1 
ATOM   3605 C  CA  . TYR A 1 469 ? 2.740   -19.184 4.496   1.00 98.63 469 A 1 
ATOM   3606 C  C   . TYR A 1 469 ? 1.279   -18.826 4.290   1.00 98.67 469 A 1 
ATOM   3607 O  O   . TYR A 1 469 ? 0.473   -19.007 5.207   1.00 98.31 469 A 1 
ATOM   3608 C  CB  . TYR A 1 469 ? 2.938   -20.701 4.468   1.00 98.50 469 A 1 
ATOM   3609 C  CG  . TYR A 1 469 ? 2.378   -21.352 3.222   1.00 98.00 469 A 1 
ATOM   3610 C  CD1 . TYR A 1 469 ? 1.143   -22.035 3.267   1.00 96.42 469 A 1 
ATOM   3611 C  CD2 . TYR A 1 469 ? 3.058   -21.232 2.000   1.00 96.69 469 A 1 
ATOM   3612 C  CE1 . TYR A 1 469 ? 0.605   -22.605 2.095   1.00 95.71 469 A 1 
ATOM   3613 C  CE2 . TYR A 1 469 ? 2.528   -21.794 0.823   1.00 95.69 469 A 1 
ATOM   3614 C  CZ  . TYR A 1 469 ? 1.307   -22.485 0.874   1.00 95.71 469 A 1 
ATOM   3615 O  OH  . TYR A 1 469 ? 0.792   -23.029 -0.271  1.00 93.54 469 A 1 
ATOM   3616 N  N   . PHE A 1 470 ? 0.915   -18.369 3.100   1.00 98.56 470 A 1 
ATOM   3617 C  CA  . PHE A 1 470 ? -0.462  -18.087 2.731   1.00 98.49 470 A 1 
ATOM   3618 C  C   . PHE A 1 470 ? -0.889  -18.886 1.496   1.00 98.41 470 A 1 
ATOM   3619 O  O   . PHE A 1 470 ? -0.101  -19.106 0.575   1.00 98.07 470 A 1 
ATOM   3620 C  CB  . PHE A 1 470 ? -0.677  -16.576 2.559   1.00 98.08 470 A 1 
ATOM   3621 C  CG  . PHE A 1 470 ? 0.131   -15.941 1.445   1.00 98.26 470 A 1 
ATOM   3622 C  CD1 . PHE A 1 470 ? 1.393   -15.368 1.724   1.00 97.52 470 A 1 
ATOM   3623 C  CD2 . PHE A 1 470 ? -0.369  -15.885 0.142   1.00 97.33 470 A 1 
ATOM   3624 C  CE1 . PHE A 1 470 ? 2.131   -14.752 0.704   1.00 96.76 470 A 1 
ATOM   3625 C  CE2 . PHE A 1 470 ? 0.369   -15.271 -0.893  1.00 96.60 470 A 1 
ATOM   3626 C  CZ  . PHE A 1 470 ? 1.617   -14.709 -0.601  1.00 96.99 470 A 1 
ATOM   3627 N  N   . ASP A 1 471 ? -2.149  -19.322 1.478   1.00 98.31 471 A 1 
ATOM   3628 C  CA  . ASP A 1 471 ? -2.809  -19.991 0.355   1.00 98.36 471 A 1 
ATOM   3629 C  C   . ASP A 1 471 ? -4.197  -19.373 0.171   1.00 98.34 471 A 1 
ATOM   3630 O  O   . ASP A 1 471 ? -5.050  -19.451 1.056   1.00 97.40 471 A 1 
ATOM   3631 C  CB  . ASP A 1 471 ? -2.862  -21.513 0.584   1.00 97.51 471 A 1 
ATOM   3632 C  CG  . ASP A 1 471 ? -3.371  -22.329 -0.624  1.00 94.04 471 A 1 
ATOM   3633 O  OD1 . ASP A 1 471 ? -4.521  -22.129 -1.076  1.00 85.96 471 A 1 
ATOM   3634 O  OD2 . ASP A 1 471 ? -2.634  -23.218 -1.094  1.00 85.12 471 A 1 
ATOM   3635 N  N   . THR A 1 472 ? -4.403  -18.744 -0.968  1.00 97.94 472 A 1 
ATOM   3636 C  CA  . THR A 1 472 ? -5.650  -18.077 -1.343  1.00 97.78 472 A 1 
ATOM   3637 C  C   . THR A 1 472 ? -6.311  -18.810 -2.500  1.00 97.85 472 A 1 
ATOM   3638 O  O   . THR A 1 472 ? -5.697  -19.046 -3.539  1.00 97.00 472 A 1 
ATOM   3639 C  CB  . THR A 1 472 ? -5.411  -16.606 -1.716  1.00 96.88 472 A 1 
ATOM   3640 O  OG1 . THR A 1 472 ? -4.885  -15.897 -0.620  1.00 92.57 472 A 1 
ATOM   3641 C  CG2 . THR A 1 472 ? -6.680  -15.879 -2.146  1.00 93.05 472 A 1 
ATOM   3642 N  N   . LYS A 1 473 ? -7.592  -19.105 -2.345  1.00 97.79 473 A 1 
ATOM   3643 C  CA  . LYS A 1 473 ? -8.474  -19.545 -3.423  1.00 97.86 473 A 1 
ATOM   3644 C  C   . LYS A 1 473 ? -9.339  -18.367 -3.844  1.00 97.78 473 A 1 
ATOM   3645 O  O   . LYS A 1 473 ? -10.229 -17.957 -3.101  1.00 96.36 473 A 1 
ATOM   3646 C  CB  . LYS A 1 473 ? -9.331  -20.723 -2.953  1.00 97.15 473 A 1 
ATOM   3647 C  CG  . LYS A 1 473 ? -8.486  -21.958 -2.628  1.00 89.00 473 A 1 
ATOM   3648 C  CD  . LYS A 1 473 ? -9.367  -23.035 -2.013  1.00 84.69 473 A 1 
ATOM   3649 C  CE  . LYS A 1 473 ? -8.501  -24.179 -1.507  1.00 72.38 473 A 1 
ATOM   3650 N  NZ  . LYS A 1 473 ? -9.270  -25.065 -0.606  1.00 62.10 473 A 1 
ATOM   3651 N  N   . ALA A 1 474 ? -9.080  -17.835 -5.023  1.00 97.22 474 A 1 
ATOM   3652 C  CA  . ALA A 1 474 ? -9.920  -16.822 -5.639  1.00 96.84 474 A 1 
ATOM   3653 C  C   . ALA A 1 474 ? -11.008 -17.490 -6.483  1.00 96.83 474 A 1 
ATOM   3654 O  O   . ALA A 1 474 ? -10.744 -18.467 -7.189  1.00 95.46 474 A 1 
ATOM   3655 C  CB  . ALA A 1 474 ? -9.044  -15.870 -6.455  1.00 96.02 474 A 1 
ATOM   3656 N  N   . LYS A 1 475 ? -12.227 -16.984 -6.398  1.00 97.29 475 A 1 
ATOM   3657 C  CA  . LYS A 1 475 ? -13.389 -17.461 -7.153  1.00 97.23 475 A 1 
ATOM   3658 C  C   . LYS A 1 475 ? -14.094 -16.295 -7.810  1.00 97.26 475 A 1 
ATOM   3659 O  O   . LYS A 1 475 ? -14.191 -15.218 -7.220  1.00 95.37 475 A 1 
ATOM   3660 C  CB  . LYS A 1 475 ? -14.370 -18.203 -6.238  1.00 95.99 475 A 1 
ATOM   3661 C  CG  . LYS A 1 475 ? -13.827 -19.529 -5.724  1.00 84.81 475 A 1 
ATOM   3662 C  CD  . LYS A 1 475 ? -14.887 -20.191 -4.824  1.00 79.02 475 A 1 
ATOM   3663 C  CE  . LYS A 1 475 ? -14.356 -21.495 -4.252  1.00 66.65 475 A 1 
ATOM   3664 N  NZ  . LYS A 1 475 ? -15.170 -21.932 -3.085  1.00 57.48 475 A 1 
ATOM   3665 N  N   . ASP A 1 476 ? -14.631 -16.558 -8.986  1.00 95.72 476 A 1 
ATOM   3666 C  CA  . ASP A 1 476 ? -15.369 -15.584 -9.772  1.00 96.07 476 A 1 
ATOM   3667 C  C   . ASP A 1 476 ? -14.576 -14.281 -10.015 1.00 96.06 476 A 1 
ATOM   3668 O  O   . ASP A 1 476 ? -15.168 -13.213 -10.071 1.00 93.78 476 A 1 
ATOM   3669 C  CB  . ASP A 1 476 ? -16.773 -15.365 -9.179  1.00 95.65 476 A 1 
ATOM   3670 C  CG  . ASP A 1 476 ? -17.755 -16.513 -9.434  1.00 94.98 476 A 1 
ATOM   3671 O  OD1 . ASP A 1 476 ? -17.596 -17.244 -10.431 1.00 90.96 476 A 1 
ATOM   3672 O  OD2 . ASP A 1 476 ? -18.790 -16.574 -8.738  1.00 91.04 476 A 1 
ATOM   3673 N  N   . TYR A 1 477 ? -13.238 -14.378 -10.149 1.00 95.46 477 A 1 
ATOM   3674 C  CA  . TYR A 1 477 ? -12.437 -13.186 -10.387 1.00 94.89 477 A 1 
ATOM   3675 C  C   . TYR A 1 477 ? -12.819 -12.557 -11.725 1.00 95.22 477 A 1 
ATOM   3676 O  O   . TYR A 1 477 ? -13.115 -13.245 -12.709 1.00 93.71 477 A 1 
ATOM   3677 C  CB  . TYR A 1 477 ? -10.932 -13.462 -10.256 1.00 93.00 477 A 1 
ATOM   3678 C  CG  . TYR A 1 477 ? -10.317 -14.261 -11.375 1.00 87.20 477 A 1 
ATOM   3679 C  CD1 . TYR A 1 477 ? -10.252 -15.664 -11.283 1.00 81.28 477 A 1 
ATOM   3680 C  CD2 . TYR A 1 477 ? -9.748  -13.613 -12.494 1.00 81.32 477 A 1 
ATOM   3681 C  CE1 . TYR A 1 477 ? -9.629  -16.413 -12.291 1.00 75.75 477 A 1 
ATOM   3682 C  CE2 . TYR A 1 477 ? -9.134  -14.360 -13.514 1.00 76.63 477 A 1 
ATOM   3683 C  CZ  . TYR A 1 477 ? -9.076  -15.759 -13.405 1.00 74.29 477 A 1 
ATOM   3684 O  OH  . TYR A 1 477 ? -8.469  -16.484 -14.396 1.00 72.80 477 A 1 
ATOM   3685 N  N   . ILE A 1 478 ? -12.863 -11.241 -11.735 1.00 94.37 478 A 1 
ATOM   3686 C  CA  . ILE A 1 478 ? -13.369 -10.503 -12.890 1.00 94.18 478 A 1 
ATOM   3687 C  C   . ILE A 1 478 ? -12.233 -10.259 -13.870 1.00 93.47 478 A 1 
ATOM   3688 O  O   . ILE A 1 478 ? -11.210 -9.672  -13.536 1.00 92.47 478 A 1 
ATOM   3689 C  CB  . ILE A 1 478 ? -14.105 -9.217  -12.456 1.00 94.24 478 A 1 
ATOM   3690 C  CG1 . ILE A 1 478 ? -15.311 -9.571  -11.547 1.00 92.71 478 A 1 
ATOM   3691 C  CG2 . ILE A 1 478 ? -14.585 -8.441  -13.696 1.00 92.90 478 A 1 
ATOM   3692 C  CD1 . ILE A 1 478 ? -15.874 -8.375  -10.780 1.00 90.33 478 A 1 
ATOM   3693 N  N   . SER A 1 479 ? -12.449 -10.711 -15.100 1.00 93.65 479 A 1 
ATOM   3694 C  CA  . SER A 1 479 ? -11.537 -10.542 -16.223 1.00 92.21 479 A 1 
ATOM   3695 C  C   . SER A 1 479 ? -12.291 -10.045 -17.452 1.00 93.33 479 A 1 
ATOM   3696 O  O   . SER A 1 479 ? -13.513 -9.913  -17.452 1.00 92.36 479 A 1 
ATOM   3697 C  CB  . SER A 1 479 ? -10.805 -11.863 -16.484 1.00 90.24 479 A 1 
ATOM   3698 O  OG  . SER A 1 479 ? -9.731  -11.668 -17.384 1.00 84.11 479 A 1 
ATOM   3699 N  N   . THR A 1 480 ? -11.558 -9.775  -18.506 1.00 92.29 480 A 1 
ATOM   3700 C  CA  . THR A 1 480 ? -12.100 -9.283  -19.774 1.00 92.43 480 A 1 
ATOM   3701 C  C   . THR A 1 480 ? -12.029 -10.376 -20.835 1.00 92.65 480 A 1 
ATOM   3702 O  O   . THR A 1 480 ? -11.015 -11.045 -20.978 1.00 90.93 480 A 1 
ATOM   3703 C  CB  . THR A 1 480 ? -11.342 -8.034  -20.226 1.00 90.95 480 A 1 
ATOM   3704 O  OG1 . THR A 1 480 ? -11.436 -7.034  -19.235 1.00 83.22 480 A 1 
ATOM   3705 C  CG2 . THR A 1 480 ? -11.904 -7.438  -21.510 1.00 84.13 480 A 1 
ATOM   3706 N  N   . THR A 1 481 ? -13.089 -10.517 -21.607 1.00 92.10 481 A 1 
ATOM   3707 C  CA  . THR A 1 481 ? -13.121 -11.402 -22.783 1.00 92.49 481 A 1 
ATOM   3708 C  C   . THR A 1 481 ? -13.515 -10.623 -24.030 1.00 92.90 481 A 1 
ATOM   3709 O  O   . THR A 1 481 ? -14.380 -9.746  -23.987 1.00 91.93 481 A 1 
ATOM   3710 C  CB  . THR A 1 481 ? -14.021 -12.620 -22.539 1.00 91.02 481 A 1 
ATOM   3711 O  OG1 . THR A 1 481 ? -13.872 -13.531 -23.600 1.00 85.91 481 A 1 
ATOM   3712 C  CG2 . THR A 1 481 ? -15.510 -12.293 -22.419 1.00 87.18 481 A 1 
ATOM   3713 N  N   . VAL A 1 482 ? -12.881 -10.946 -25.139 1.00 92.10 482 A 1 
ATOM   3714 C  CA  . VAL A 1 482 ? -13.179 -10.375 -26.455 1.00 91.21 482 A 1 
ATOM   3715 C  C   . VAL A 1 482 ? -13.826 -11.454 -27.318 1.00 91.46 482 A 1 
ATOM   3716 O  O   . VAL A 1 482 ? -13.201 -12.484 -27.582 1.00 90.68 482 A 1 
ATOM   3717 C  CB  . VAL A 1 482 ? -11.911 -9.815  -27.128 1.00 90.01 482 A 1 
ATOM   3718 C  CG1 . VAL A 1 482 ? -12.227 -9.208  -28.495 1.00 84.72 482 A 1 
ATOM   3719 C  CG2 . VAL A 1 482 ? -11.249 -8.731  -26.276 1.00 87.66 482 A 1 
ATOM   3720 N  N   . ASP A 1 483 ? -15.047 -11.204 -27.778 1.00 92.34 483 A 1 
ATOM   3721 C  CA  . ASP A 1 483 ? -15.685 -11.997 -28.816 1.00 91.86 483 A 1 
ATOM   3722 C  C   . ASP A 1 483 ? -15.495 -11.293 -30.168 1.00 92.08 483 A 1 
ATOM   3723 O  O   . ASP A 1 483 ? -16.178 -10.323 -30.510 1.00 90.52 483 A 1 
ATOM   3724 C  CB  . ASP A 1 483 ? -17.159 -12.261 -28.468 1.00 91.29 483 A 1 
ATOM   3725 C  CG  . ASP A 1 483 ? -17.826 -13.240 -29.446 1.00 90.24 483 A 1 
ATOM   3726 O  OD1 . ASP A 1 483 ? -17.346 -13.372 -30.597 1.00 85.66 483 A 1 
ATOM   3727 O  OD2 . ASP A 1 483 ? -18.832 -13.859 -29.050 1.00 85.91 483 A 1 
ATOM   3728 N  N   . PHE A 1 484 ? -14.523 -11.783 -30.925 1.00 93.82 484 A 1 
ATOM   3729 C  CA  . PHE A 1 484 ? -14.232 -11.229 -32.243 1.00 92.73 484 A 1 
ATOM   3730 C  C   . PHE A 1 484 ? -15.381 -11.437 -33.238 1.00 93.35 484 A 1 
ATOM   3731 O  O   . PHE A 1 484 ? -15.609 -10.577 -34.087 1.00 91.58 484 A 1 
ATOM   3732 C  CB  . PHE A 1 484 ? -12.941 -11.853 -32.792 1.00 91.25 484 A 1 
ATOM   3733 C  CG  . PHE A 1 484 ? -11.690 -11.358 -32.103 1.00 88.01 484 A 1 
ATOM   3734 C  CD1 . PHE A 1 484 ? -11.063 -10.168 -32.541 1.00 82.88 484 A 1 
ATOM   3735 C  CD2 . PHE A 1 484 ? -11.137 -12.061 -31.015 1.00 83.48 484 A 1 
ATOM   3736 C  CE1 . PHE A 1 484 ? -9.905  -9.698  -31.916 1.00 80.65 484 A 1 
ATOM   3737 C  CE2 . PHE A 1 484 ? -9.985  -11.592 -30.379 1.00 79.97 484 A 1 
ATOM   3738 C  CZ  . PHE A 1 484 ? -9.372  -10.411 -30.823 1.00 80.42 484 A 1 
ATOM   3739 N  N   . ALA A 1 485 ? -16.112 -12.558 -33.137 1.00 92.65 485 A 1 
ATOM   3740 C  CA  . ALA A 1 485 ? -17.188 -12.888 -34.059 1.00 92.50 485 A 1 
ATOM   3741 C  C   . ALA A 1 485 ? -18.437 -12.027 -33.800 1.00 93.07 485 A 1 
ATOM   3742 O  O   . ALA A 1 485 ? -19.066 -11.563 -34.747 1.00 91.38 485 A 1 
ATOM   3743 C  CB  . ALA A 1 485 ? -17.487 -14.383 -33.942 1.00 92.34 485 A 1 
ATOM   3744 N  N   . ALA A 1 486 ? -18.758 -11.777 -32.524 1.00 92.20 486 A 1 
ATOM   3745 C  CA  . ALA A 1 486 ? -19.862 -10.908 -32.122 1.00 92.03 486 A 1 
ATOM   3746 C  C   . ALA A 1 486 ? -19.500 -9.412  -32.138 1.00 93.10 486 A 1 
ATOM   3747 O  O   . ALA A 1 486 ? -20.375 -8.566  -32.002 1.00 90.65 486 A 1 
ATOM   3748 C  CB  . ALA A 1 486 ? -20.363 -11.369 -30.751 1.00 91.07 486 A 1 
ATOM   3749 N  N   . ALA A 1 487 ? -18.215 -9.070  -32.312 1.00 92.88 487 A 1 
ATOM   3750 C  CA  . ALA A 1 487 ? -17.687 -7.710  -32.221 1.00 93.37 487 A 1 
ATOM   3751 C  C   . ALA A 1 487 ? -17.947 -7.045  -30.858 1.00 94.64 487 A 1 
ATOM   3752 O  O   . ALA A 1 487 ? -18.214 -5.843  -30.773 1.00 92.52 487 A 1 
ATOM   3753 C  CB  . ALA A 1 487 ? -18.138 -6.886  -33.434 1.00 92.01 487 A 1 
ATOM   3754 N  N   . THR A 1 488 ? -17.853 -7.838  -29.798 1.00 93.26 488 A 1 
ATOM   3755 C  CA  . THR A 1 488 ? -18.090 -7.395  -28.424 1.00 93.25 488 A 1 
ATOM   3756 C  C   . THR A 1 488 ? -16.910 -7.706  -27.509 1.00 93.60 488 A 1 
ATOM   3757 O  O   . THR A 1 488 ? -16.132 -8.631  -27.731 1.00 92.07 488 A 1 
ATOM   3758 C  CB  . THR A 1 488 ? -19.380 -7.985  -27.837 1.00 92.28 488 A 1 
ATOM   3759 O  OG1 . THR A 1 488 ? -19.338 -9.388  -27.807 1.00 86.60 488 A 1 
ATOM   3760 C  CG2 . THR A 1 488 ? -20.626 -7.572  -28.622 1.00 87.48 488 A 1 
ATOM   3761 N  N   . THR A 1 489 ? -16.783 -6.918  -26.461 1.00 94.12 489 A 1 
ATOM   3762 C  CA  . THR A 1 489 ? -15.880 -7.155  -25.336 1.00 93.60 489 A 1 
ATOM   3763 C  C   . THR A 1 489 ? -16.659 -6.950  -24.054 1.00 94.26 489 A 1 
ATOM   3764 O  O   . THR A 1 489 ? -17.432 -6.001  -23.953 1.00 93.07 489 A 1 
ATOM   3765 C  CB  . THR A 1 489 ? -14.667 -6.215  -25.381 1.00 92.52 489 A 1 
ATOM   3766 O  OG1 . THR A 1 489 ? -13.983 -6.359  -26.601 1.00 86.77 489 A 1 
ATOM   3767 C  CG2 . THR A 1 489 ? -13.659 -6.488  -24.269 1.00 88.20 489 A 1 
ATOM   3768 N  N   . MET A 1 490 ? -16.479 -7.822  -23.064 1.00 95.50 490 A 1 
ATOM   3769 C  CA  . MET A 1 490 ? -17.190 -7.713  -21.806 1.00 95.05 490 A 1 
ATOM   3770 C  C   . MET A 1 490 ? -16.348 -8.206  -20.627 1.00 95.32 490 A 1 
ATOM   3771 O  O   . MET A 1 490 ? -15.477 -9.068  -20.785 1.00 92.83 490 A 1 
ATOM   3772 C  CB  . MET A 1 490 ? -18.529 -8.456  -21.893 1.00 91.82 490 A 1 
ATOM   3773 C  CG  . MET A 1 490 ? -18.393 -9.974  -22.047 1.00 84.28 490 A 1 
ATOM   3774 S  SD  . MET A 1 490 ? -19.950 -10.861 -22.394 1.00 83.52 490 A 1 
ATOM   3775 C  CE  . MET A 1 490 ? -20.953 -10.353 -20.985 1.00 71.39 490 A 1 
ATOM   3776 N  N   . SER A 1 491 ? -16.662 -7.696  -19.449 1.00 94.49 491 A 1 
ATOM   3777 C  CA  . SER A 1 491 ? -16.190 -8.272  -18.195 1.00 94.68 491 A 1 
ATOM   3778 C  C   . SER A 1 491 ? -17.005 -9.521  -17.858 1.00 94.61 491 A 1 
ATOM   3779 O  O   . SER A 1 491 ? -18.209 -9.572  -18.076 1.00 93.25 491 A 1 
ATOM   3780 C  CB  . SER A 1 491 ? -16.277 -7.250  -17.065 1.00 94.28 491 A 1 
ATOM   3781 O  OG  . SER A 1 491 ? -15.482 -6.121  -17.388 1.00 90.34 491 A 1 
ATOM   3782 N  N   . TYR A 1 492 ? -16.333 -10.549 -17.327 1.00 95.30 492 A 1 
ATOM   3783 C  CA  . TYR A 1 492 ? -16.955 -11.808 -16.921 1.00 94.91 492 A 1 
ATOM   3784 C  C   . TYR A 1 492 ? -16.214 -12.416 -15.724 1.00 95.27 492 A 1 
ATOM   3785 O  O   . TYR A 1 492 ? -15.073 -12.052 -15.437 1.00 94.15 492 A 1 
ATOM   3786 C  CB  . TYR A 1 492 ? -16.999 -12.784 -18.109 1.00 93.62 492 A 1 
ATOM   3787 C  CG  . TYR A 1 492 ? -15.699 -13.483 -18.426 1.00 93.35 492 A 1 
ATOM   3788 C  CD1 . TYR A 1 492 ? -14.592 -12.748 -18.903 1.00 91.87 492 A 1 
ATOM   3789 C  CD2 . TYR A 1 492 ? -15.570 -14.868 -18.234 1.00 91.97 492 A 1 
ATOM   3790 C  CE1 . TYR A 1 492 ? -13.380 -13.388 -19.189 1.00 90.35 492 A 1 
ATOM   3791 C  CE2 . TYR A 1 492 ? -14.364 -15.520 -18.521 1.00 91.00 492 A 1 
ATOM   3792 C  CZ  . TYR A 1 492 ? -13.263 -14.781 -18.990 1.00 90.78 492 A 1 
ATOM   3793 O  OH  . TYR A 1 492 ? -12.081 -15.416 -19.267 1.00 88.48 492 A 1 
ATOM   3794 N  N   . ASN A 1 493 ? -16.871 -13.346 -15.039 1.00 94.18 493 A 1 
ATOM   3795 C  CA  . ASN A 1 493 ? -16.277 -14.051 -13.906 1.00 94.11 493 A 1 
ATOM   3796 C  C   . ASN A 1 493 ? -15.543 -15.313 -14.372 1.00 94.00 493 A 1 
ATOM   3797 O  O   . ASN A 1 493 ? -16.168 -16.209 -14.945 1.00 91.75 493 A 1 
ATOM   3798 C  CB  . ASN A 1 493 ? -17.365 -14.394 -12.886 1.00 93.87 493 A 1 
ATOM   3799 C  CG  . ASN A 1 493 ? -18.073 -13.173 -12.331 1.00 94.98 493 A 1 
ATOM   3800 O  OD1 . ASN A 1 493 ? -19.192 -12.865 -12.713 1.00 88.90 493 A 1 
ATOM   3801 N  ND2 . ASN A 1 493 ? -17.468 -12.475 -11.407 1.00 89.58 493 A 1 
ATOM   3802 N  N   . VAL A 1 494 ? -14.255 -15.402 -14.064 1.00 94.21 494 A 1 
ATOM   3803 C  CA  . VAL A 1 494 ? -13.446 -16.606 -14.275 1.00 93.39 494 A 1 
ATOM   3804 C  C   . VAL A 1 494 ? -13.494 -17.464 -13.014 1.00 94.33 494 A 1 
ATOM   3805 O  O   . VAL A 1 494 ? -13.307 -16.934 -11.919 1.00 94.00 494 A 1 
ATOM   3806 C  CB  . VAL A 1 494 ? -11.997 -16.255 -14.640 1.00 91.74 494 A 1 
ATOM   3807 C  CG1 . VAL A 1 494 ? -11.201 -17.507 -14.986 1.00 86.95 494 A 1 
ATOM   3808 C  CG2 . VAL A 1 494 ? -11.932 -15.315 -15.842 1.00 88.85 494 A 1 
ATOM   3809 N  N   . PRO A 1 495 ? -13.741 -18.785 -13.115 1.00 94.99 495 A 1 
ATOM   3810 C  CA  . PRO A 1 495 ? -14.155 -19.587 -11.969 1.00 95.04 495 A 1 
ATOM   3811 C  C   . PRO A 1 495 ? -13.167 -19.632 -10.802 1.00 95.65 495 A 1 
ATOM   3812 O  O   . PRO A 1 495 ? -13.565 -19.412 -9.663  1.00 93.17 495 A 1 
ATOM   3813 C  CB  . PRO A 1 495 ? -14.435 -20.983 -12.519 1.00 93.47 495 A 1 
ATOM   3814 C  CG  . PRO A 1 495 ? -14.817 -20.724 -13.972 1.00 91.53 495 A 1 
ATOM   3815 C  CD  . PRO A 1 495 ? -13.944 -19.540 -14.351 1.00 94.43 495 A 1 
ATOM   3816 N  N   . ASN A 1 496 ? -11.901 -19.976 -11.061 1.00 96.15 496 A 1 
ATOM   3817 C  CA  . ASN A 1 496 ? -10.948 -20.301 -10.012 1.00 96.23 496 A 1 
ATOM   3818 C  C   . ASN A 1 496 ? -9.536  -19.815 -10.333 1.00 96.43 496 A 1 
ATOM   3819 O  O   . ASN A 1 496 ? -8.978  -20.128 -11.377 1.00 93.79 496 A 1 
ATOM   3820 C  CB  . ASN A 1 496 ? -10.906 -21.824 -9.795  1.00 93.99 496 A 1 
ATOM   3821 C  CG  . ASN A 1 496 ? -12.251 -22.442 -9.507  1.00 90.06 496 A 1 
ATOM   3822 O  OD1 . ASN A 1 496 ? -12.840 -22.282 -8.452  1.00 79.49 496 A 1 
ATOM   3823 N  ND2 . ASN A 1 496 ? -12.775 -23.199 -10.453 1.00 78.80 496 A 1 
ATOM   3824 N  N   . ALA A 1 497 ? -8.912  -19.185 -9.352  1.00 96.49 497 A 1 
ATOM   3825 C  CA  . ALA A 1 497 ? -7.479  -18.980 -9.321  1.00 96.56 497 A 1 
ATOM   3826 C  C   . ALA A 1 497 ? -6.903  -19.363 -7.953  1.00 97.24 497 A 1 
ATOM   3827 O  O   . ALA A 1 497 ? -7.597  -19.388 -6.937  1.00 96.55 497 A 1 
ATOM   3828 C  CB  . ALA A 1 497 ? -7.148  -17.538 -9.716  1.00 95.14 497 A 1 
ATOM   3829 N  N   . LYS A 1 498 ? -5.612  -19.681 -7.925  1.00 97.69 498 A 1 
ATOM   3830 C  CA  . LYS A 1 498 ? -4.845  -19.915 -6.706  1.00 97.50 498 A 1 
ATOM   3831 C  C   . LYS A 1 498 ? -3.716  -18.907 -6.604  1.00 97.54 498 A 1 
ATOM   3832 O  O   . LYS A 1 498 ? -2.969  -18.730 -7.561  1.00 96.27 498 A 1 
ATOM   3833 C  CB  . LYS A 1 498 ? -4.301  -21.343 -6.680  1.00 96.28 498 A 1 
ATOM   3834 C  CG  . LYS A 1 498 ? -5.187  -22.255 -5.826  1.00 82.88 498 A 1 
ATOM   3835 C  CD  . LYS A 1 498 ? -4.520  -23.612 -5.662  1.00 79.67 498 A 1 
ATOM   3836 C  CE  . LYS A 1 498 ? -5.298  -24.439 -4.645  1.00 65.48 498 A 1 
ATOM   3837 N  NZ  . LYS A 1 498 ? -4.483  -25.574 -4.157  1.00 57.84 498 A 1 
ATOM   3838 N  N   . ILE A 1 499 ? -3.572  -18.335 -5.420  1.00 97.29 499 A 1 
ATOM   3839 C  CA  . ILE A 1 499 ? -2.464  -17.461 -5.051  1.00 97.42 499 A 1 
ATOM   3840 C  C   . ILE A 1 499 ? -1.827  -18.035 -3.797  1.00 97.67 499 A 1 
ATOM   3841 O  O   . ILE A 1 499 ? -2.535  -18.414 -2.869  1.00 97.20 499 A 1 
ATOM   3842 C  CB  . ILE A 1 499 ? -2.943  -16.014 -4.843  1.00 97.03 499 A 1 
ATOM   3843 C  CG1 . ILE A 1 499 ? -3.655  -15.438 -6.086  1.00 95.91 499 A 1 
ATOM   3844 C  CG2 . ILE A 1 499 ? -1.757  -15.116 -4.448  1.00 96.17 499 A 1 
ATOM   3845 C  CD1 . ILE A 1 499 ? -4.568  -14.253 -5.775  1.00 92.70 499 A 1 
ATOM   3846 N  N   . TRP A 1 500 ? -0.507  -18.143 -3.767  1.00 97.99 500 A 1 
ATOM   3847 C  CA  . TRP A 1 500 ? 0.209   -18.683 -2.620  1.00 97.92 500 A 1 
ATOM   3848 C  C   . TRP A 1 500 ? 1.576   -18.025 -2.478  1.00 98.08 500 A 1 
ATOM   3849 O  O   . TRP A 1 500 ? 2.141   -17.504 -3.443  1.00 96.82 500 A 1 
ATOM   3850 C  CB  . TRP A 1 500 ? 0.347   -20.205 -2.739  1.00 97.21 500 A 1 
ATOM   3851 C  CG  . TRP A 1 500 ? 1.276   -20.662 -3.825  1.00 96.43 500 A 1 
ATOM   3852 C  CD1 . TRP A 1 500 ? 2.578   -20.990 -3.660  1.00 93.04 500 A 1 
ATOM   3853 C  CD2 . TRP A 1 500 ? 0.997   -20.816 -5.248  1.00 94.89 500 A 1 
ATOM   3854 N  NE1 . TRP A 1 500 ? 3.125   -21.345 -4.887  1.00 91.86 500 A 1 
ATOM   3855 C  CE2 . TRP A 1 500 ? 2.192   -21.248 -5.886  1.00 94.02 500 A 1 
ATOM   3856 C  CE3 . TRP A 1 500 ? -0.141  -20.634 -6.059  1.00 91.14 500 A 1 
ATOM   3857 C  CZ2 . TRP A 1 500 ? 2.259   -21.487 -7.278  1.00 91.36 500 A 1 
ATOM   3858 C  CZ3 . TRP A 1 500 ? -0.078  -20.867 -7.450  1.00 89.02 500 A 1 
ATOM   3859 C  CH2 . TRP A 1 500 ? 1.110   -21.286 -8.045  1.00 88.95 500 A 1 
ATOM   3860 N  N   . GLY A 1 501 ? 2.146   -18.102 -1.277  1.00 97.93 501 A 1 
ATOM   3861 C  CA  . GLY A 1 501 ? 3.473   -17.577 -1.050  1.00 98.19 501 A 1 
ATOM   3862 C  C   . GLY A 1 501 ? 3.912   -17.576 0.401   1.00 98.58 501 A 1 
ATOM   3863 O  O   . GLY A 1 501 ? 3.322   -18.235 1.260   1.00 98.17 501 A 1 
ATOM   3864 N  N   . TRP A 1 502 ? 4.980   -16.841 0.627   1.00 98.53 502 A 1 
ATOM   3865 C  CA  . TRP A 1 502 ? 5.639   -16.709 1.913   1.00 98.56 502 A 1 
ATOM   3866 C  C   . TRP A 1 502 ? 5.935   -15.241 2.188   1.00 98.53 502 A 1 
ATOM   3867 O  O   . TRP A 1 502 ? 6.396   -14.531 1.290   1.00 97.86 502 A 1 
ATOM   3868 C  CB  . TRP A 1 502 ? 6.938   -17.519 1.915   1.00 97.74 502 A 1 
ATOM   3869 C  CG  . TRP A 1 502 ? 6.778   -18.986 1.664   1.00 95.10 502 A 1 
ATOM   3870 C  CD1 . TRP A 1 502 ? 6.691   -19.573 0.446   1.00 82.78 502 A 1 
ATOM   3871 C  CD2 . TRP A 1 502 ? 6.662   -20.065 2.650   1.00 89.11 502 A 1 
ATOM   3872 N  NE1 . TRP A 1 502 ? 6.527   -20.948 0.602   1.00 79.08 502 A 1 
ATOM   3873 C  CE2 . TRP A 1 502 ? 6.511   -21.283 1.943   1.00 85.62 502 A 1 
ATOM   3874 C  CE3 . TRP A 1 502 ? 6.679   -20.117 4.055   1.00 77.70 502 A 1 
ATOM   3875 C  CZ2 . TRP A 1 502 ? 6.373   -22.530 2.608   1.00 80.37 502 A 1 
ATOM   3876 C  CZ3 . TRP A 1 502 ? 6.540   -21.351 4.721   1.00 70.10 502 A 1 
ATOM   3877 C  CH2 . TRP A 1 502 ? 6.387   -22.534 3.995   1.00 72.55 502 A 1 
ATOM   3878 N  N   . ASP A 1 503 ? 5.748   -14.822 3.427   1.00 98.57 503 A 1 
ATOM   3879 C  CA  . ASP A 1 503 ? 6.289   -13.577 3.954   1.00 98.59 503 A 1 
ATOM   3880 C  C   . ASP A 1 503 ? 7.232   -13.892 5.111   1.00 98.63 503 A 1 
ATOM   3881 O  O   . ASP A 1 503 ? 6.933   -14.732 5.964   1.00 98.15 503 A 1 
ATOM   3882 C  CB  . ASP A 1 503 ? 5.172   -12.637 4.422   1.00 97.97 503 A 1 
ATOM   3883 C  CG  . ASP A 1 503 ? 4.477   -11.930 3.260   1.00 96.68 503 A 1 
ATOM   3884 O  OD1 . ASP A 1 503 ? 5.152   -11.151 2.555   1.00 92.67 503 A 1 
ATOM   3885 O  OD2 . ASP A 1 503 ? 3.255   -12.112 3.100   1.00 92.48 503 A 1 
ATOM   3886 N  N   . VAL A 1 504 ? 8.372   -13.218 5.145   1.00 98.62 504 A 1 
ATOM   3887 C  CA  . VAL A 1 504 ? 9.324   -13.271 6.253   1.00 98.68 504 A 1 
ATOM   3888 C  C   . VAL A 1 504 ? 9.754   -11.851 6.587   1.00 98.64 504 A 1 
ATOM   3889 O  O   . VAL A 1 504 ? 10.090  -11.080 5.694   1.00 98.21 504 A 1 
ATOM   3890 C  CB  . VAL A 1 504 ? 10.555  -14.149 5.934   1.00 98.27 504 A 1 
ATOM   3891 C  CG1 . VAL A 1 504 ? 11.491  -14.264 7.138   1.00 96.44 504 A 1 
ATOM   3892 C  CG2 . VAL A 1 504 ? 10.155  -15.573 5.521   1.00 96.74 504 A 1 
ATOM   3893 N  N   . MET A 1 505 ? 9.768   -11.521 7.867   1.00 98.53 505 A 1 
ATOM   3894 C  CA  . MET A 1 505 ? 10.276  -10.250 8.378   1.00 98.27 505 A 1 
ATOM   3895 C  C   . MET A 1 505 ? 11.160  -10.534 9.581   1.00 98.38 505 A 1 
ATOM   3896 O  O   . MET A 1 505 ? 10.786  -11.318 10.457  1.00 97.46 505 A 1 
ATOM   3897 C  CB  . MET A 1 505 ? 9.130   -9.324  8.793   1.00 96.86 505 A 1 
ATOM   3898 C  CG  . MET A 1 505 ? 8.163   -9.031  7.645   1.00 89.53 505 A 1 
ATOM   3899 S  SD  . MET A 1 505 ? 6.762   -8.000  8.144   1.00 86.95 505 A 1 
ATOM   3900 C  CE  . MET A 1 505 ? 5.703   -8.300  6.737   1.00 71.97 505 A 1 
ATOM   3901 N  N   . THR A 1 506 ? 12.310  -9.881  9.630   1.00 98.15 506 A 1 
ATOM   3902 C  CA  . THR A 1 506 ? 13.191  -9.952  10.793  1.00 97.88 506 A 1 
ATOM   3903 C  C   . THR A 1 506 ? 13.793  -8.583  11.079  1.00 97.84 506 A 1 
ATOM   3904 O  O   . THR A 1 506 ? 14.089  -7.825  10.158  1.00 96.95 506 A 1 
ATOM   3905 C  CB  . THR A 1 506 ? 14.261  -11.041 10.623  1.00 95.92 506 A 1 
ATOM   3906 O  OG1 . THR A 1 506 ? 14.976  -11.221 11.817  1.00 77.68 506 A 1 
ATOM   3907 C  CG2 . THR A 1 506 ? 15.285  -10.768 9.520   1.00 77.27 506 A 1 
ATOM   3908 N  N   . LYS A 1 507 ? 13.968  -8.281  12.362  1.00 97.29 507 A 1 
ATOM   3909 C  CA  . LYS A 1 507 ? 14.689  -7.106  12.845  1.00 96.56 507 A 1 
ATOM   3910 C  C   . LYS A 1 507 ? 15.647  -7.529  13.934  1.00 96.28 507 A 1 
ATOM   3911 O  O   . LYS A 1 507 ? 15.240  -8.128  14.923  1.00 95.20 507 A 1 
ATOM   3912 C  CB  . LYS A 1 507 ? 13.678  -6.057  13.324  1.00 95.09 507 A 1 
ATOM   3913 C  CG  . LYS A 1 507 ? 14.371  -4.752  13.727  1.00 88.75 507 A 1 
ATOM   3914 C  CD  . LYS A 1 507 ? 13.341  -3.723  14.187  1.00 84.86 507 A 1 
ATOM   3915 C  CE  . LYS A 1 507 ? 13.977  -2.332  14.249  1.00 74.23 507 A 1 
ATOM   3916 N  NZ  . LYS A 1 507 ? 13.590  -1.521  13.069  1.00 67.50 507 A 1 
ATOM   3917 N  N   . TYR A 1 508 ? 16.912  -7.186  13.752  1.00 96.06 508 A 1 
ATOM   3918 C  CA  . TYR A 1 508 ? 17.929  -7.306  14.783  1.00 95.33 508 A 1 
ATOM   3919 C  C   . TYR A 1 508 ? 18.358  -5.909  15.225  1.00 95.27 508 A 1 
ATOM   3920 O  O   . TYR A 1 508 ? 18.715  -5.084  14.391  1.00 94.58 508 A 1 
ATOM   3921 C  CB  . TYR A 1 508 ? 19.108  -8.124  14.263  1.00 94.00 508 A 1 
ATOM   3922 C  CG  . TYR A 1 508 ? 20.100  -8.485  15.351  1.00 91.93 508 A 1 
ATOM   3923 C  CD1 . TYR A 1 508 ? 21.342  -7.835  15.448  1.00 88.70 508 A 1 
ATOM   3924 C  CD2 . TYR A 1 508 ? 19.757  -9.476  16.286  1.00 88.28 508 A 1 
ATOM   3925 C  CE1 . TYR A 1 508 ? 22.247  -8.186  16.465  1.00 86.28 508 A 1 
ATOM   3926 C  CE2 . TYR A 1 508 ? 20.654  -9.830  17.312  1.00 85.30 508 A 1 
ATOM   3927 C  CZ  . TYR A 1 508 ? 21.901  -9.184  17.392  1.00 85.11 508 A 1 
ATOM   3928 O  OH  . TYR A 1 508 ? 22.772  -9.541  18.397  1.00 81.20 508 A 1 
ATOM   3929 N  N   . THR A 1 509 ? 18.296  -5.626  16.502  1.00 94.24 509 A 1 
ATOM   3930 C  CA  . THR A 1 509 ? 18.608  -4.311  17.067  1.00 93.74 509 A 1 
ATOM   3931 C  C   . THR A 1 509 ? 19.686  -4.455  18.128  1.00 93.61 509 A 1 
ATOM   3932 O  O   . THR A 1 509 ? 19.589  -5.322  18.991  1.00 92.39 509 A 1 
ATOM   3933 C  CB  . THR A 1 509 ? 17.355  -3.640  17.657  1.00 92.61 509 A 1 
ATOM   3934 O  OG1 . THR A 1 509 ? 16.308  -3.652  16.717  1.00 84.01 509 A 1 
ATOM   3935 C  CG2 . THR A 1 509 ? 17.597  -2.181  18.026  1.00 82.59 509 A 1 
ATOM   3936 N  N   . THR A 1 510 ? 20.691  -3.594  18.058  1.00 92.63 510 A 1 
ATOM   3937 C  CA  . THR A 1 510 ? 21.741  -3.444  19.064  1.00 92.37 510 A 1 
ATOM   3938 C  C   . THR A 1 510 ? 21.941  -1.954  19.354  1.00 92.46 510 A 1 
ATOM   3939 O  O   . THR A 1 510 ? 21.407  -1.097  18.644  1.00 91.22 510 A 1 
ATOM   3940 C  CB  . THR A 1 510 ? 23.074  -4.077  18.611  1.00 91.11 510 A 1 
ATOM   3941 O  OG1 . THR A 1 510 ? 23.739  -3.265  17.672  1.00 81.78 510 A 1 
ATOM   3942 C  CG2 . THR A 1 510 ? 22.930  -5.456  17.967  1.00 81.24 510 A 1 
ATOM   3943 N  N   . ASP A 1 511 ? 22.773  -1.615  20.335  1.00 91.62 511 A 1 
ATOM   3944 C  CA  . ASP A 1 511 ? 23.170  -0.220  20.585  1.00 91.14 511 A 1 
ATOM   3945 C  C   . ASP A 1 511 ? 24.028  0.373   19.454  1.00 92.16 511 A 1 
ATOM   3946 O  O   . ASP A 1 511 ? 24.124  1.595   19.295  1.00 90.09 511 A 1 
ATOM   3947 C  CB  . ASP A 1 511 ? 23.935  -0.142  21.916  1.00 88.83 511 A 1 
ATOM   3948 C  CG  . ASP A 1 511 ? 23.076  -0.436  23.145  1.00 85.28 511 A 1 
ATOM   3949 O  OD1 . ASP A 1 511 ? 21.865  -0.142  23.121  1.00 80.55 511 A 1 
ATOM   3950 O  OD2 . ASP A 1 511 ? 23.646  -0.927  24.146  1.00 80.46 511 A 1 
ATOM   3951 N  N   . LEU A 1 512 ? 24.687  -0.481  18.662  1.00 92.71 512 A 1 
ATOM   3952 C  CA  . LEU A 1 512 ? 25.609  -0.074  17.599  1.00 93.58 512 A 1 
ATOM   3953 C  C   . LEU A 1 512 ? 24.930  0.054   16.234  1.00 94.74 512 A 1 
ATOM   3954 O  O   . LEU A 1 512 ? 25.345  0.881   15.426  1.00 93.84 512 A 1 
ATOM   3955 C  CB  . LEU A 1 512 ? 26.754  -1.090  17.507  1.00 91.70 512 A 1 
ATOM   3956 C  CG  . LEU A 1 512 ? 27.680  -1.124  18.736  1.00 85.60 512 A 1 
ATOM   3957 C  CD1 . LEU A 1 512 ? 28.692  -2.269  18.574  1.00 79.97 512 A 1 
ATOM   3958 C  CD2 . LEU A 1 512 ? 28.466  0.175   18.910  1.00 78.68 512 A 1 
ATOM   3959 N  N   . PHE A 1 513 ? 23.937  -0.790  15.954  1.00 94.91 513 A 1 
ATOM   3960 C  CA  . PHE A 1 513 ? 23.221  -0.794  14.683  1.00 95.14 513 A 1 
ATOM   3961 C  C   . PHE A 1 513 ? 21.860  -1.485  14.815  1.00 95.01 513 A 1 
ATOM   3962 O  O   . PHE A 1 513 ? 21.619  -2.256  15.744  1.00 94.20 513 A 1 
ATOM   3963 C  CB  . PHE A 1 513 ? 24.068  -1.470  13.589  1.00 94.66 513 A 1 
ATOM   3964 C  CG  . PHE A 1 513 ? 24.270  -2.965  13.759  1.00 94.73 513 A 1 
ATOM   3965 C  CD1 . PHE A 1 513 ? 25.339  -3.457  14.530  1.00 92.85 513 A 1 
ATOM   3966 C  CD2 . PHE A 1 513 ? 23.385  -3.870  13.158  1.00 92.74 513 A 1 
ATOM   3967 C  CE1 . PHE A 1 513 ? 25.512  -4.830  14.703  1.00 91.86 513 A 1 
ATOM   3968 C  CE2 . PHE A 1 513 ? 23.555  -5.254  13.327  1.00 91.87 513 A 1 
ATOM   3969 C  CZ  . PHE A 1 513 ? 24.622  -5.737  14.098  1.00 91.28 513 A 1 
ATOM   3970 N  N   . SER A 1 514 ? 21.001  -1.271  13.833  1.00 96.20 514 A 1 
ATOM   3971 C  CA  . SER A 1 514 ? 19.839  -2.114  13.579  1.00 96.29 514 A 1 
ATOM   3972 C  C   . SER A 1 514 ? 19.870  -2.653  12.151  1.00 97.11 514 A 1 
ATOM   3973 O  O   . SER A 1 514 ? 20.362  -1.991  11.239  1.00 96.94 514 A 1 
ATOM   3974 C  CB  . SER A 1 514 ? 18.528  -1.385  13.889  1.00 94.37 514 A 1 
ATOM   3975 O  OG  . SER A 1 514 ? 18.330  -0.279  13.033  1.00 83.60 514 A 1 
ATOM   3976 N  N   . LEU A 1 515 ? 19.353  -3.865  11.959  1.00 96.74 515 A 1 
ATOM   3977 C  CA  . LEU A 1 515 ? 19.219  -4.513  10.666  1.00 97.03 515 A 1 
ATOM   3978 C  C   . LEU A 1 515 ? 17.808  -5.080  10.520  1.00 97.09 515 A 1 
ATOM   3979 O  O   . LEU A 1 515 ? 17.445  -6.041  11.207  1.00 96.55 515 A 1 
ATOM   3980 C  CB  . LEU A 1 515 ? 20.299  -5.601  10.532  1.00 96.92 515 A 1 
ATOM   3981 C  CG  . LEU A 1 515 ? 20.249  -6.383  9.209   1.00 96.17 515 A 1 
ATOM   3982 C  CD1 . LEU A 1 515 ? 20.589  -5.501  8.012   1.00 94.36 515 A 1 
ATOM   3983 C  CD2 . LEU A 1 515 ? 21.260  -7.527  9.246   1.00 94.19 515 A 1 
ATOM   3984 N  N   . ASP A 1 516 ? 17.049  -4.503  9.617   1.00 97.86 516 A 1 
ATOM   3985 C  CA  . ASP A 1 516 ? 15.774  -5.046  9.162   1.00 97.80 516 A 1 
ATOM   3986 C  C   . ASP A 1 516 ? 16.009  -5.851  7.878   1.00 98.35 516 A 1 
ATOM   3987 O  O   . ASP A 1 516 ? 16.720  -5.402  6.978   1.00 98.07 516 A 1 
ATOM   3988 C  CB  . ASP A 1 516 ? 14.767  -3.909  8.921   1.00 96.38 516 A 1 
ATOM   3989 C  CG  . ASP A 1 516 ? 14.360  -3.207  10.222  1.00 90.59 516 A 1 
ATOM   3990 O  OD1 . ASP A 1 516 ? 13.391  -3.658  10.871  1.00 81.43 516 A 1 
ATOM   3991 O  OD2 . ASP A 1 516 ? 14.983  -2.198  10.629  1.00 80.76 516 A 1 
ATOM   3992 N  N   . VAL A 1 517 ? 15.416  -7.047  7.778   1.00 98.42 517 A 1 
ATOM   3993 C  CA  . VAL A 1 517 ? 15.391  -7.852  6.550   1.00 98.53 517 A 1 
ATOM   3994 C  C   . VAL A 1 517 ? 13.978  -8.370  6.343   1.00 98.57 517 A 1 
ATOM   3995 O  O   . VAL A 1 517 ? 13.367  -8.918  7.260   1.00 98.17 517 A 1 
ATOM   3996 C  CB  . VAL A 1 517 ? 16.407  -9.013  6.560   1.00 98.22 517 A 1 
ATOM   3997 C  CG1 . VAL A 1 517 ? 16.419  -9.765  5.219   1.00 95.92 517 A 1 
ATOM   3998 C  CG2 . VAL A 1 517 ? 17.839  -8.517  6.806   1.00 96.23 517 A 1 
ATOM   3999 N  N   . ALA A 1 518 ? 13.468  -8.238  5.128   1.00 98.65 518 A 1 
ATOM   4000 C  CA  . ALA A 1 518 ? 12.197  -8.818  4.733   1.00 98.59 518 A 1 
ATOM   4001 C  C   . ALA A 1 518 ? 12.353  -9.625  3.442   1.00 98.60 518 A 1 
ATOM   4002 O  O   . ALA A 1 518 ? 13.192  -9.333  2.601   1.00 98.33 518 A 1 
ATOM   4003 C  CB  . ALA A 1 518 ? 11.147  -7.709  4.631   1.00 98.07 518 A 1 
ATOM   4004 N  N   . TYR A 1 519 ? 11.532  -10.664 3.291   1.00 98.69 519 A 1 
ATOM   4005 C  CA  . TYR A 1 519 ? 11.455  -11.503 2.100   1.00 98.67 519 A 1 
ATOM   4006 C  C   . TYR A 1 519 ? 10.001  -11.802 1.772   1.00 98.62 519 A 1 
ATOM   4007 O  O   . TYR A 1 519 ? 9.195   -12.078 2.659   1.00 98.38 519 A 1 
ATOM   4008 C  CB  . TYR A 1 519 ? 12.251  -12.796 2.325   1.00 98.37 519 A 1 
ATOM   4009 C  CG  . TYR A 1 519 ? 11.924  -13.909 1.347   1.00 98.06 519 A 1 
ATOM   4010 C  CD1 . TYR A 1 519 ? 11.087  -14.974 1.746   1.00 96.88 519 A 1 
ATOM   4011 C  CD2 . TYR A 1 519 ? 12.423  -13.879 0.029   1.00 97.09 519 A 1 
ATOM   4012 C  CE1 . TYR A 1 519 ? 10.767  -16.003 0.837   1.00 96.24 519 A 1 
ATOM   4013 C  CE2 . TYR A 1 519 ? 12.110  -14.899 -0.886  1.00 96.10 519 A 1 
ATOM   4014 C  CZ  . TYR A 1 519 ? 11.279  -15.968 -0.472  1.00 96.05 519 A 1 
ATOM   4015 O  OH  . TYR A 1 519 ? 10.981  -16.972 -1.346  1.00 93.97 519 A 1 
ATOM   4016 N  N   . ASN A 1 520 ? 9.687   -11.814 0.487   1.00 98.32 520 A 1 
ATOM   4017 C  CA  . ASN A 1 520 ? 8.402   -12.271 -0.009  1.00 98.21 520 A 1 
ATOM   4018 C  C   . ASN A 1 520 ? 8.556   -13.190 -1.216  1.00 98.18 520 A 1 
ATOM   4019 O  O   . ASN A 1 520 ? 9.382   -12.956 -2.107  1.00 97.59 520 A 1 
ATOM   4020 C  CB  . ASN A 1 520 ? 7.506   -11.062 -0.320  1.00 97.78 520 A 1 
ATOM   4021 C  CG  . ASN A 1 520 ? 6.189   -11.502 -0.933  1.00 97.27 520 A 1 
ATOM   4022 O  OD1 . ASN A 1 520 ? 6.055   -11.608 -2.146  1.00 86.58 520 A 1 
ATOM   4023 N  ND2 . ASN A 1 520 ? 5.204   -11.822 -0.130  1.00 87.52 520 A 1 
ATOM   4024 N  N   . ARG A 1 521 ? 7.691   -14.196 -1.280  1.00 98.00 521 A 1 
ATOM   4025 C  CA  . ARG A 1 521 ? 7.329   -14.932 -2.488  1.00 97.85 521 A 1 
ATOM   4026 C  C   . ARG A 1 521 ? 5.834   -14.807 -2.703  1.00 98.09 521 A 1 
ATOM   4027 O  O   . ARG A 1 521 ? 5.060   -15.213 -1.838  1.00 96.77 521 A 1 
ATOM   4028 C  CB  . ARG A 1 521 ? 7.784   -16.390 -2.356  1.00 96.81 521 A 1 
ATOM   4029 C  CG  . ARG A 1 521 ? 7.244   -17.272 -3.496  1.00 94.66 521 A 1 
ATOM   4030 C  CD  . ARG A 1 521 ? 7.832   -18.685 -3.438  1.00 92.01 521 A 1 
ATOM   4031 N  NE  . ARG A 1 521 ? 9.255   -18.664 -3.797  1.00 88.08 521 A 1 
ATOM   4032 C  CZ  . ARG A 1 521 ? 10.101  -19.681 -3.838  1.00 86.12 521 A 1 
ATOM   4033 N  NH1 . ARG A 1 521 ? 9.735   -20.892 -3.518  1.00 78.54 521 A 1 
ATOM   4034 N  NH2 . ARG A 1 521 ? 11.326  -19.474 -4.203  1.00 80.21 521 A 1 
ATOM   4035 N  N   . THR A 1 522 ? 5.414   -14.348 -3.859  1.00 96.74 522 A 1 
ATOM   4036 C  CA  . THR A 1 522 ? 4.011   -14.381 -4.291  1.00 96.48 522 A 1 
ATOM   4037 C  C   . THR A 1 522 ? 3.922   -15.055 -5.647  1.00 95.87 522 A 1 
ATOM   4038 O  O   . THR A 1 522 ? 4.598   -14.667 -6.599  1.00 94.42 522 A 1 
ATOM   4039 C  CB  . THR A 1 522 ? 3.379   -12.985 -4.317  1.00 96.04 522 A 1 
ATOM   4040 O  OG1 . THR A 1 522 ? 3.509   -12.370 -3.060  1.00 92.91 522 A 1 
ATOM   4041 C  CG2 . THR A 1 522 ? 1.886   -13.035 -4.624  1.00 93.79 522 A 1 
ATOM   4042 N  N   . ARG A 1 523 ? 3.097   -16.093 -5.747  1.00 96.24 523 A 1 
ATOM   4043 C  CA  . ARG A 1 523 ? 2.783   -16.791 -6.997  1.00 95.84 523 A 1 
ATOM   4044 C  C   . ARG A 1 523 ? 1.271   -16.867 -7.153  1.00 96.13 523 A 1 
ATOM   4045 O  O   . ARG A 1 523 ? 0.547   -16.923 -6.167  1.00 94.70 523 A 1 
ATOM   4046 C  CB  . ARG A 1 523 ? 3.404   -18.195 -7.013  1.00 94.43 523 A 1 
ATOM   4047 C  CG  . ARG A 1 523 ? 4.943   -18.204 -6.989  1.00 90.26 523 A 1 
ATOM   4048 C  CD  . ARG A 1 523 ? 5.547   -17.608 -8.263  1.00 85.35 523 A 1 
ATOM   4049 N  NE  . ARG A 1 523 ? 7.017   -17.637 -8.211  1.00 81.78 523 A 1 
ATOM   4050 C  CZ  . ARG A 1 523 ? 7.816   -16.701 -7.696  1.00 75.99 523 A 1 
ATOM   4051 N  NH1 . ARG A 1 523 ? 7.356   -15.584 -7.218  1.00 68.19 523 A 1 
ATOM   4052 N  NH2 . ARG A 1 523 ? 9.092   -16.886 -7.647  1.00 71.70 523 A 1 
ATOM   4053 N  N   . GLY A 1 524 ? 0.807   -16.892 -8.381  1.00 94.86 524 A 1 
ATOM   4054 C  CA  . GLY A 1 524 ? -0.604  -17.015 -8.668  1.00 94.67 524 A 1 
ATOM   4055 C  C   . GLY A 1 524 ? -0.831  -17.548 -10.069 1.00 94.42 524 A 1 
ATOM   4056 O  O   . GLY A 1 524 ? -0.079  -17.226 -10.990 1.00 92.94 524 A 1 
ATOM   4057 N  N   . LYS A 1 525 ? -1.852  -18.388 -10.239 1.00 95.17 525 A 1 
ATOM   4058 C  CA  . LYS A 1 525 ? -2.266  -18.905 -11.539 1.00 94.91 525 A 1 
ATOM   4059 C  C   . LYS A 1 525 ? -3.758  -19.186 -11.577 1.00 95.57 525 A 1 
ATOM   4060 O  O   . LYS A 1 525 ? -4.350  -19.558 -10.561 1.00 94.45 525 A 1 
ATOM   4061 C  CB  . LYS A 1 525 ? -1.445  -20.144 -11.927 1.00 92.37 525 A 1 
ATOM   4062 C  CG  . LYS A 1 525 ? -1.644  -21.338 -10.989 1.00 83.09 525 A 1 
ATOM   4063 C  CD  . LYS A 1 525 ? -0.869  -22.540 -11.523 1.00 82.93 525 A 1 
ATOM   4064 C  CE  . LYS A 1 525 ? -1.190  -23.790 -10.695 1.00 72.98 525 A 1 
ATOM   4065 N  NZ  . LYS A 1 525 ? -0.640  -24.993 -11.351 1.00 65.88 525 A 1 
ATOM   4066 N  N   . ASP A 1 526 ? -4.320  -19.072 -12.761 1.00 93.72 526 A 1 
ATOM   4067 C  CA  . ASP A 1 526 ? -5.597  -19.672 -13.075 1.00 93.43 526 A 1 
ATOM   4068 C  C   . ASP A 1 526 ? -5.494  -21.196 -12.898 1.00 93.66 526 A 1 
ATOM   4069 O  O   . ASP A 1 526 ? -4.519  -21.830 -13.309 1.00 92.34 526 A 1 
ATOM   4070 C  CB  . ASP A 1 526 ? -5.990  -19.271 -14.498 1.00 92.42 526 A 1 
ATOM   4071 C  CG  . ASP A 1 526 ? -7.396  -19.731 -14.858 1.00 90.21 526 A 1 
ATOM   4072 O  OD1 . ASP A 1 526 ? -7.658  -20.953 -14.755 1.00 84.32 526 A 1 
ATOM   4073 O  OD2 . ASP A 1 526 ? -8.217  -18.869 -15.223 1.00 84.06 526 A 1 
ATOM   4074 N  N   . THR A 1 527 ? -6.456  -21.795 -12.202 1.00 94.70 527 A 1 
ATOM   4075 C  CA  . THR A 1 527 ? -6.404  -23.215 -11.839 1.00 95.01 527 A 1 
ATOM   4076 C  C   . THR A 1 527 ? -6.805  -24.108 -13.009 1.00 95.06 527 A 1 
ATOM   4077 O  O   . THR A 1 527 ? -6.351  -25.253 -13.082 1.00 91.26 527 A 1 
ATOM   4078 C  CB  . THR A 1 527 ? -7.302  -23.512 -10.629 1.00 93.33 527 A 1 
ATOM   4079 O  OG1 . THR A 1 527 ? -7.216  -22.488 -9.665  1.00 83.71 527 A 1 
ATOM   4080 C  CG2 . THR A 1 527 ? -6.895  -24.798 -9.916  1.00 82.23 527 A 1 
ATOM   4081 N  N   . ASP A 1 528 ? -7.627  -23.586 -13.893 1.00 94.15 528 A 1 
ATOM   4082 C  CA  . ASP A 1 528 ? -8.218  -24.332 -14.992 1.00 93.63 528 A 1 
ATOM   4083 C  C   . ASP A 1 528 ? -7.354  -24.235 -16.268 1.00 93.88 528 A 1 
ATOM   4084 O  O   . ASP A 1 528 ? -7.153  -25.231 -16.964 1.00 91.05 528 A 1 
ATOM   4085 C  CB  . ASP A 1 528 ? -9.663  -23.836 -15.214 1.00 92.62 528 A 1 
ATOM   4086 C  CG  . ASP A 1 528 ? -10.561 -24.029 -13.970 1.00 89.46 528 A 1 
ATOM   4087 O  OD1 . ASP A 1 528 ? -10.452 -25.088 -13.322 1.00 83.53 528 A 1 
ATOM   4088 O  OD2 . ASP A 1 528 ? -11.347 -23.119 -13.639 1.00 83.31 528 A 1 
ATOM   4089 N  N   . THR A 1 529 ? -6.763  -23.070 -16.539 1.00 93.69 529 A 1 
ATOM   4090 C  CA  . THR A 1 529 ? -5.871  -22.856 -17.691 1.00 92.92 529 A 1 
ATOM   4091 C  C   . THR A 1 529 ? -4.397  -23.086 -17.363 1.00 93.26 529 A 1 
ATOM   4092 O  O   . THR A 1 529 ? -3.598  -23.422 -18.244 1.00 89.95 529 A 1 
ATOM   4093 C  CB  . THR A 1 529 ? -6.035  -21.452 -18.288 1.00 91.24 529 A 1 
ATOM   4094 O  OG1 . THR A 1 529 ? -5.569  -20.478 -17.391 1.00 85.40 529 A 1 
ATOM   4095 C  CG2 . THR A 1 529 ? -7.480  -21.119 -18.638 1.00 84.51 529 A 1 
ATOM   4096 N  N   . GLY A 1 530 ? -4.008  -22.909 -16.099 1.00 92.23 530 A 1 
ATOM   4097 C  CA  . GLY A 1 530 ? -2.616  -22.946 -15.658 1.00 91.97 530 A 1 
ATOM   4098 C  C   . GLY A 1 530 ? -1.811  -21.681 -15.984 1.00 92.37 530 A 1 
ATOM   4099 O  O   . GLY A 1 530 ? -0.608  -21.654 -15.693 1.00 89.68 530 A 1 
ATOM   4100 N  N   . GLU A 1 531 ? -2.430  -20.657 -16.538 1.00 92.10 531 A 1 
ATOM   4101 C  CA  . GLU A 1 531 ? -1.774  -19.388 -16.848 1.00 91.12 531 A 1 
ATOM   4102 C  C   . GLU A 1 531 ? -1.461  -18.604 -15.565 1.00 92.08 531 A 1 
ATOM   4103 O  O   . GLU A 1 531 ? -2.265  -18.535 -14.643 1.00 91.02 531 A 1 
ATOM   4104 C  CB  . GLU A 1 531 ? -2.615  -18.570 -17.839 1.00 88.77 531 A 1 
ATOM   4105 C  CG  . GLU A 1 531 ? -1.836  -17.354 -18.343 1.00 77.65 531 A 1 
ATOM   4106 C  CD  . GLU A 1 531 ? -2.497  -16.607 -19.505 1.00 71.39 531 A 1 
ATOM   4107 O  OE1 . GLU A 1 531 ? -1.774  -15.792 -20.124 1.00 63.37 531 A 1 
ATOM   4108 O  OE2 . GLU A 1 531 ? -3.685  -16.862 -19.779 1.00 62.46 531 A 1 
ATOM   4109 N  N   . TYR A 1 532 ? -0.266  -18.012 -15.508 1.00 91.31 532 A 1 
ATOM   4110 C  CA  . TYR A 1 532 ? 0.134   -17.204 -14.370 1.00 91.20 532 A 1 
ATOM   4111 C  C   . TYR A 1 532 ? -0.568  -15.843 -14.360 1.00 91.28 532 A 1 
ATOM   4112 O  O   . TYR A 1 532 ? -0.765  -15.216 -15.394 1.00 89.32 532 A 1 
ATOM   4113 C  CB  . TYR A 1 532 ? 1.660   -17.036 -14.337 1.00 89.81 532 A 1 
ATOM   4114 C  CG  . TYR A 1 532 ? 2.403   -18.299 -13.972 1.00 88.80 532 A 1 
ATOM   4115 C  CD1 . TYR A 1 532 ? 2.408   -18.754 -12.638 1.00 85.28 532 A 1 
ATOM   4116 C  CD2 . TYR A 1 532 ? 3.077   -19.045 -14.954 1.00 85.03 532 A 1 
ATOM   4117 C  CE1 . TYR A 1 532 ? 3.078   -19.931 -12.293 1.00 83.01 532 A 1 
ATOM   4118 C  CE2 . TYR A 1 532 ? 3.746   -20.225 -14.619 1.00 82.75 532 A 1 
ATOM   4119 C  CZ  . TYR A 1 532 ? 3.750   -20.667 -13.282 1.00 83.35 532 A 1 
ATOM   4120 O  OH  . TYR A 1 532 ? 4.394   -21.824 -12.947 1.00 80.42 532 A 1 
ATOM   4121 N  N   . ILE A 1 533 ? -0.890  -15.391 -13.152 1.00 91.67 533 A 1 
ATOM   4122 C  CA  . ILE A 1 533 ? -1.506  -14.087 -12.915 1.00 91.46 533 A 1 
ATOM   4123 C  C   . ILE A 1 533 ? -0.458  -12.981 -13.091 1.00 91.28 533 A 1 
ATOM   4124 O  O   . ILE A 1 533 ? 0.706   -13.149 -12.730 1.00 88.81 533 A 1 
ATOM   4125 C  CB  . ILE A 1 533 ? -2.182  -14.078 -11.524 1.00 89.56 533 A 1 
ATOM   4126 C  CG1 . ILE A 1 533 ? -3.290  -15.156 -11.459 1.00 84.31 533 A 1 
ATOM   4127 C  CG2 . ILE A 1 533 ? -2.753  -12.698 -11.181 1.00 82.96 533 A 1 
ATOM   4128 C  CD1 . ILE A 1 533 ? -3.926  -15.318 -10.078 1.00 77.65 533 A 1 
ATOM   4129 N  N   . SER A 1 534 ? -0.893  -11.838 -13.609 1.00 89.90 534 A 1 
ATOM   4130 C  CA  . SER A 1 534 ? -0.038  -10.678 -13.855 1.00 88.93 534 A 1 
ATOM   4131 C  C   . SER A 1 534 ? 0.327   -9.900  -12.588 1.00 90.08 534 A 1 
ATOM   4132 O  O   . SER A 1 534 ? 1.443   -9.401  -12.480 1.00 87.22 534 A 1 
ATOM   4133 C  CB  . SER A 1 534 ? -0.737  -9.720  -14.828 1.00 85.43 534 A 1 
ATOM   4134 O  OG  . SER A 1 534 ? -1.071  -10.390 -16.027 1.00 76.30 534 A 1 
ATOM   4135 N  N   . SER A 1 535 ? -0.590  -9.808  -11.627 1.00 89.98 535 A 1 
ATOM   4136 C  CA  . SER A 1 535 ? -0.457  -9.029  -10.390 1.00 90.67 535 A 1 
ATOM   4137 C  C   . SER A 1 535 ? 0.346   -9.756  -9.308  1.00 91.71 535 A 1 
ATOM   4138 O  O   . SER A 1 535 ? -0.070  -9.868  -8.153  1.00 89.85 535 A 1 
ATOM   4139 C  CB  . SER A 1 535 ? -1.849  -8.607  -9.908  1.00 89.37 535 A 1 
ATOM   4140 O  OG  . SER A 1 535 ? -2.661  -9.742  -9.714  1.00 83.90 535 A 1 
ATOM   4141 N  N   . ILE A 1 536 ? 1.501   -10.305 -9.678  1.00 91.61 536 A 1 
ATOM   4142 C  CA  . ILE A 1 536 ? 2.428   -10.994 -8.783  1.00 91.45 536 A 1 
ATOM   4143 C  C   . ILE A 1 536 ? 3.806   -10.337 -8.850  1.00 92.04 536 A 1 
ATOM   4144 O  O   . ILE A 1 536 ? 4.098   -9.563  -9.760  1.00 89.67 536 A 1 
ATOM   4145 C  CB  . ILE A 1 536 ? 2.510   -12.507 -9.087  1.00 88.67 536 A 1 
ATOM   4146 C  CG1 . ILE A 1 536 ? 2.995   -12.794 -10.519 1.00 81.38 536 A 1 
ATOM   4147 C  CG2 . ILE A 1 536 ? 1.152   -13.176 -8.806  1.00 76.44 536 A 1 
ATOM   4148 C  CD1 . ILE A 1 536 ? 3.417   -14.246 -10.738 1.00 72.35 536 A 1 
ATOM   4149 N  N   . ASN A 1 537 ? 4.673   -10.683 -7.914  1.00 92.82 537 A 1 
ATOM   4150 C  CA  . ASN A 1 537 ? 6.057   -10.230 -7.894  1.00 92.93 537 A 1 
ATOM   4151 C  C   . ASN A 1 537 ? 7.042   -11.402 -7.970  1.00 93.73 537 A 1 
ATOM   4152 O  O   . ASN A 1 537 ? 6.714   -12.519 -7.547  1.00 92.77 537 A 1 
ATOM   4153 C  CB  . ASN A 1 537 ? 6.280   -9.339  -6.663  1.00 91.38 537 A 1 
ATOM   4154 C  CG  . ASN A 1 537 ? 6.005   -10.065 -5.359  1.00 90.83 537 A 1 
ATOM   4155 O  OD1 . ASN A 1 537 ? 4.885   -10.137 -4.885  1.00 83.83 537 A 1 
ATOM   4156 N  ND2 . ASN A 1 537 ? 7.023   -10.627 -4.745  1.00 84.21 537 A 1 
ATOM   4157 N  N   . PRO A 1 538 ? 8.268   -11.186 -8.455  1.00 94.00 538 A 1 
ATOM   4158 C  CA  . PRO A 1 538 ? 9.383   -12.092 -8.233  1.00 94.23 538 A 1 
ATOM   4159 C  C   . PRO A 1 538 ? 9.712   -12.214 -6.742  1.00 95.38 538 A 1 
ATOM   4160 O  O   . PRO A 1 538 ? 9.345   -11.350 -5.943  1.00 94.39 538 A 1 
ATOM   4161 C  CB  . PRO A 1 538 ? 10.566  -11.502 -9.010  1.00 92.19 538 A 1 
ATOM   4162 C  CG  . PRO A 1 538 ? 9.923   -10.508 -9.960  1.00 89.89 538 A 1 
ATOM   4163 C  CD  . PRO A 1 538 ? 8.701   -10.027 -9.196  1.00 92.56 538 A 1 
ATOM   4164 N  N   . ASP A 1 539 ? 10.452  -13.262 -6.376  1.00 96.20 539 A 1 
ATOM   4165 C  CA  . ASP A 1 539 ? 11.015  -13.363 -5.028  1.00 96.70 539 A 1 
ATOM   4166 C  C   . ASP A 1 539 ? 11.882  -12.133 -4.756  1.00 97.14 539 A 1 
ATOM   4167 O  O   . ASP A 1 539 ? 12.770  -11.802 -5.542  1.00 96.33 539 A 1 
ATOM   4168 C  CB  . ASP A 1 539 ? 11.854  -14.634 -4.876  1.00 95.98 539 A 1 
ATOM   4169 C  CG  . ASP A 1 539 ? 11.046  -15.926 -4.809  1.00 94.79 539 A 1 
ATOM   4170 O  OD1 . ASP A 1 539 ? 9.809   -15.933 -5.011  1.00 90.84 539 A 1 
ATOM   4171 O  OD2 . ASP A 1 539 ? 11.640  -16.993 -4.538  1.00 90.44 539 A 1 
ATOM   4172 N  N   . THR A 1 540 ? 11.608  -11.450 -3.657  1.00 97.67 540 A 1 
ATOM   4173 C  CA  . THR A 1 540 ? 12.256  -10.180 -3.328  1.00 98.01 540 A 1 
ATOM   4174 C  C   . THR A 1 540 ? 12.719  -10.187 -1.878  1.00 98.41 540 A 1 
ATOM   4175 O  O   . THR A 1 540 ? 11.989  -10.616 -0.993  1.00 98.15 540 A 1 
ATOM   4176 C  CB  . THR A 1 540 ? 11.324  -8.990  -3.603  1.00 97.16 540 A 1 
ATOM   4177 O  OG1 . THR A 1 540 ? 10.889  -9.016  -4.949  1.00 91.45 540 A 1 
ATOM   4178 C  CG2 . THR A 1 540 ? 12.004  -7.640  -3.405  1.00 91.94 540 A 1 
ATOM   4179 N  N   . VAL A 1 541 ? 13.930  -9.694  -1.659  1.00 98.40 541 A 1 
ATOM   4180 C  CA  . VAL A 1 541 ? 14.491  -9.402  -0.336  1.00 98.53 541 A 1 
ATOM   4181 C  C   . VAL A 1 541 ? 14.767  -7.905  -0.265  1.00 98.54 541 A 1 
ATOM   4182 O  O   . VAL A 1 541 ? 15.417  -7.361  -1.148  1.00 98.23 541 A 1 
ATOM   4183 C  CB  . VAL A 1 541 ? 15.770  -10.219 -0.067  1.00 98.15 541 A 1 
ATOM   4184 C  CG1 . VAL A 1 541 ? 16.434  -9.844  1.262   1.00 94.84 541 A 1 
ATOM   4185 C  CG2 . VAL A 1 541 ? 15.468  -11.715 -0.015  1.00 95.42 541 A 1 
ATOM   4186 N  N   . THR A 1 542 ? 14.331  -7.262  0.807   1.00 98.64 542 A 1 
ATOM   4187 C  CA  . THR A 1 542 ? 14.804  -5.929  1.175   1.00 98.57 542 A 1 
ATOM   4188 C  C   . THR A 1 542 ? 15.551  -5.978  2.495   1.00 98.66 542 A 1 
ATOM   4189 O  O   . THR A 1 542 ? 15.261  -6.813  3.354   1.00 98.21 542 A 1 
ATOM   4190 C  CB  . THR A 1 542 ? 13.699  -4.865  1.229   1.00 97.86 542 A 1 
ATOM   4191 O  OG1 . THR A 1 542 ? 12.728  -5.192  2.195   1.00 84.80 542 A 1 
ATOM   4192 C  CG2 . THR A 1 542 ? 13.009  -4.702  -0.113  1.00 86.34 542 A 1 
ATOM   4193 N  N   . SER A 1 543 ? 16.525  -5.104  2.653   1.00 98.60 543 A 1 
ATOM   4194 C  CA  . SER A 1 543 ? 17.321  -4.984  3.865   1.00 98.40 543 A 1 
ATOM   4195 C  C   . SER A 1 543 ? 17.590  -3.522  4.173   1.00 98.56 543 A 1 
ATOM   4196 O  O   . SER A 1 543 ? 17.961  -2.773  3.277   1.00 97.94 543 A 1 
ATOM   4197 C  CB  . SER A 1 543 ? 18.634  -5.746  3.681   1.00 97.56 543 A 1 
ATOM   4198 O  OG  . SER A 1 543 ? 19.439  -5.632  4.834   1.00 79.86 543 A 1 
ATOM   4199 N  N   . THR A 1 544 ? 17.448  -3.126  5.429   1.00 98.57 544 A 1 
ATOM   4200 C  CA  . THR A 1 544 ? 17.785  -1.787  5.915   1.00 98.36 544 A 1 
ATOM   4201 C  C   . THR A 1 544 ? 18.761  -1.912  7.079   1.00 98.28 544 A 1 
ATOM   4202 O  O   . THR A 1 544 ? 18.427  -2.449  8.128   1.00 97.50 544 A 1 
ATOM   4203 C  CB  . THR A 1 544 ? 16.535  -0.996  6.330   1.00 97.51 544 A 1 
ATOM   4204 O  OG1 . THR A 1 544 ? 15.625  -0.944  5.254   1.00 89.76 544 A 1 
ATOM   4205 C  CG2 . THR A 1 544 ? 16.871  0.440   6.717   1.00 88.66 544 A 1 
ATOM   4206 N  N   . LEU A 1 545 ? 19.972  -1.420  6.885   1.00 98.30 545 A 1 
ATOM   4207 C  CA  . LEU A 1 545 ? 20.989  -1.300  7.931   1.00 98.34 545 A 1 
ATOM   4208 C  C   . LEU A 1 545 ? 21.063  0.157   8.371   1.00 98.38 545 A 1 
ATOM   4209 O  O   . LEU A 1 545 ? 21.375  1.022   7.555   1.00 98.03 545 A 1 
ATOM   4210 C  CB  . LEU A 1 545 ? 22.326  -1.811  7.378   1.00 98.16 545 A 1 
ATOM   4211 C  CG  . LEU A 1 545 ? 23.516  -1.668  8.355   1.00 97.41 545 A 1 
ATOM   4212 C  CD1 . LEU A 1 545 ? 23.373  -2.572  9.574   1.00 95.85 545 A 1 
ATOM   4213 C  CD2 . LEU A 1 545 ? 24.811  -2.045  7.636   1.00 95.66 545 A 1 
ATOM   4214 N  N   . ASN A 1 546 ? 20.844  0.424   9.645   1.00 98.13 546 A 1 
ATOM   4215 C  CA  . ASN A 1 546 ? 21.019  1.744   10.239  1.00 97.85 546 A 1 
ATOM   4216 C  C   . ASN A 1 546 ? 22.111  1.698   11.310  1.00 97.81 546 A 1 
ATOM   4217 O  O   . ASN A 1 546 ? 22.069  0.867   12.212  1.00 97.38 546 A 1 
ATOM   4218 C  CB  . ASN A 1 546 ? 19.676  2.241   10.796  1.00 97.30 546 A 1 
ATOM   4219 C  CG  . ASN A 1 546 ? 19.824  3.612   11.422  1.00 95.59 546 A 1 
ATOM   4220 O  OD1 . ASN A 1 546 ? 20.228  4.579   10.801  1.00 88.31 546 A 1 
ATOM   4221 N  ND2 . ASN A 1 546 ? 19.546  3.741   12.711  1.00 87.80 546 A 1 
ATOM   4222 N  N   . ILE A 1 547 ? 23.082  2.605   11.220  1.00 97.92 547 A 1 
ATOM   4223 C  CA  . ILE A 1 547 ? 24.219  2.714   12.130  1.00 98.09 547 A 1 
ATOM   4224 C  C   . ILE A 1 547 ? 24.222  4.122   12.733  1.00 97.90 547 A 1 
ATOM   4225 O  O   . ILE A 1 547 ? 24.663  5.065   12.063  1.00 97.34 547 A 1 
ATOM   4226 C  CB  . ILE A 1 547 ? 25.551  2.377   11.414  1.00 97.75 547 A 1 
ATOM   4227 C  CG1 . ILE A 1 547 ? 25.500  1.006   10.703  1.00 96.49 547 A 1 
ATOM   4228 C  CG2 . ILE A 1 547 ? 26.706  2.426   12.434  1.00 96.67 547 A 1 
ATOM   4229 C  CD1 . ILE A 1 547 ? 26.738  0.679   9.859   1.00 93.02 547 A 1 
ATOM   4230 N  N   . PRO A 1 548 ? 23.738  4.304   13.962  1.00 97.87 548 A 1 
ATOM   4231 C  CA  . PRO A 1 548 ? 23.878  5.573   14.654  1.00 97.20 548 A 1 
ATOM   4232 C  C   . PRO A 1 548 ? 25.352  5.836   15.005  1.00 97.44 548 A 1 
ATOM   4233 O  O   . PRO A 1 548 ? 26.057  4.962   15.503  1.00 95.99 548 A 1 
ATOM   4234 C  CB  . PRO A 1 548 ? 22.982  5.457   15.896  1.00 95.65 548 A 1 
ATOM   4235 C  CG  . PRO A 1 548 ? 22.970  3.955   16.185  1.00 92.53 548 A 1 
ATOM   4236 C  CD  . PRO A 1 548 ? 23.077  3.321   14.803  1.00 96.27 548 A 1 
ATOM   4237 N  N   . ILE A 1 549 ? 25.812  7.056   14.769  1.00 97.12 549 A 1 
ATOM   4238 C  CA  . ILE A 1 549 ? 27.190  7.472   15.105  1.00 96.79 549 A 1 
ATOM   4239 C  C   . ILE A 1 549 ? 27.199  7.996   16.542  1.00 95.57 549 A 1 
ATOM   4240 O  O   . ILE A 1 549 ? 27.192  9.210   16.789  1.00 91.08 549 A 1 
ATOM   4241 C  CB  . ILE A 1 549 ? 27.771  8.451   14.055  1.00 96.12 549 A 1 
ATOM   4242 C  CG1 . ILE A 1 549 ? 27.661  7.844   12.640  1.00 93.81 549 A 1 
ATOM   4243 C  CG2 . ILE A 1 549 ? 29.241  8.758   14.402  1.00 93.84 549 A 1 
ATOM   4244 C  CD1 . ILE A 1 549 ? 28.271  8.709   11.536  1.00 84.71 549 A 1 
ATOM   4245 N  N   . ALA A 1 550 ? 27.214  7.066   17.483  1.00 93.42 550 A 1 
ATOM   4246 C  CA  . ALA A 1 550 ? 27.148  7.339   18.912  1.00 92.16 550 A 1 
ATOM   4247 C  C   . ALA A 1 550 ? 25.990  8.314   19.247  1.00 91.39 550 A 1 
ATOM   4248 O  O   . ALA A 1 550 ? 24.882  8.171   18.744  1.00 84.40 550 A 1 
ATOM   4249 C  CB  . ALA A 1 550 ? 28.540  7.750   19.404  1.00 89.08 550 A 1 
ATOM   4250 N  N   . HIS A 1 551 ? 26.254  9.328   20.052  1.00 92.09 551 A 1 
ATOM   4251 C  CA  . HIS A 1 551 ? 25.285  10.364  20.429  1.00 91.65 551 A 1 
ATOM   4252 C  C   . HIS A 1 551 ? 25.520  11.691  19.684  1.00 93.07 551 A 1 
ATOM   4253 O  O   . HIS A 1 551 ? 25.108  12.754  20.146  1.00 88.72 551 A 1 
ATOM   4254 C  CB  . HIS A 1 551 ? 25.293  10.532  21.948  1.00 88.15 551 A 1 
ATOM   4255 C  CG  . HIS A 1 551 ? 25.001  9.255   22.692  1.00 83.81 551 A 1 
ATOM   4256 N  ND1 . HIS A 1 551 ? 23.876  8.472   22.566  1.00 72.27 551 A 1 
ATOM   4257 C  CD2 . HIS A 1 551 ? 25.824  8.620   23.593  1.00 70.47 551 A 1 
ATOM   4258 C  CE1 . HIS A 1 551 ? 24.018  7.404   23.374  1.00 71.33 551 A 1 
ATOM   4259 N  NE2 . HIS A 1 551 ? 25.184  7.470   24.011  1.00 72.51 551 A 1 
ATOM   4260 N  N   . SER A 1 552 ? 26.164  11.650  18.519  1.00 94.01 552 A 1 
ATOM   4261 C  CA  . SER A 1 552 ? 26.422  12.843  17.706  1.00 94.95 552 A 1 
ATOM   4262 C  C   . SER A 1 552 ? 25.164  13.402  17.026  1.00 95.55 552 A 1 
ATOM   4263 O  O   . SER A 1 552 ? 25.191  14.530  16.546  1.00 92.92 552 A 1 
ATOM   4264 C  CB  . SER A 1 552 ? 27.475  12.523  16.646  1.00 94.11 552 A 1 
ATOM   4265 O  OG  . SER A 1 552 ? 26.990  11.563  15.730  1.00 90.55 552 A 1 
ATOM   4266 N  N   . GLY A 1 553 ? 24.097  12.599  16.963  1.00 95.63 553 A 1 
ATOM   4267 C  CA  . GLY A 1 553 ? 22.899  12.888  16.176  1.00 96.17 553 A 1 
ATOM   4268 C  C   . GLY A 1 553 ? 22.999  12.454  14.713  1.00 97.23 553 A 1 
ATOM   4269 O  O   . GLY A 1 553 ? 21.989  12.475  14.012  1.00 95.78 553 A 1 
ATOM   4270 N  N   . PHE A 1 554 ? 24.177  12.031  14.254  1.00 97.72 554 A 1 
ATOM   4271 C  CA  . PHE A 1 554 ? 24.346  11.459  12.924  1.00 97.88 554 A 1 
ATOM   4272 C  C   . PHE A 1 554 ? 24.008  9.973   12.917  1.00 97.83 554 A 1 
ATOM   4273 O  O   . PHE A 1 554 ? 24.290  9.243   13.863  1.00 96.98 554 A 1 
ATOM   4274 C  CB  . PHE A 1 554 ? 25.768  11.698  12.399  1.00 97.50 554 A 1 
ATOM   4275 C  CG  . PHE A 1 554 ? 26.042  13.131  11.981  1.00 97.27 554 A 1 
ATOM   4276 C  CD1 . PHE A 1 554 ? 25.800  13.531  10.660  1.00 95.11 554 A 1 
ATOM   4277 C  CD2 . PHE A 1 554 ? 26.538  14.062  12.915  1.00 95.30 554 A 1 
ATOM   4278 C  CE1 . PHE A 1 554 ? 26.058  14.849  10.258  1.00 94.31 554 A 1 
ATOM   4279 C  CE2 . PHE A 1 554 ? 26.795  15.383  12.522  1.00 94.29 554 A 1 
ATOM   4280 C  CZ  . PHE A 1 554 ? 26.553  15.787  11.199  1.00 94.86 554 A 1 
ATOM   4281 N  N   . SER A 1 555 ? 23.462  9.513   11.794  1.00 98.29 555 A 1 
ATOM   4282 C  CA  . SER A 1 555 ? 23.372  8.105   11.441  1.00 98.16 555 A 1 
ATOM   4283 C  C   . SER A 1 555 ? 23.721  7.914   9.981   1.00 98.49 555 A 1 
ATOM   4284 O  O   . SER A 1 555 ? 23.555  8.813   9.152   1.00 97.89 555 A 1 
ATOM   4285 C  CB  . SER A 1 555 ? 21.984  7.527   11.778  1.00 96.65 555 A 1 
ATOM   4286 O  OG  . SER A 1 555 ? 20.959  8.211   11.100  1.00 83.20 555 A 1 
ATOM   4287 N  N   . VAL A 1 556 ? 24.241  6.739   9.654   1.00 98.44 556 A 1 
ATOM   4288 C  CA  . VAL A 1 556 ? 24.474  6.299   8.281   1.00 98.46 556 A 1 
ATOM   4289 C  C   . VAL A 1 556 ? 23.702  5.012   8.049   1.00 98.45 556 A 1 
ATOM   4290 O  O   . VAL A 1 556 ? 23.516  4.228   8.978   1.00 97.83 556 A 1 
ATOM   4291 C  CB  . VAL A 1 556 ? 25.966  6.126   7.939   1.00 97.52 556 A 1 
ATOM   4292 C  CG1 . VAL A 1 556 ? 26.683  7.467   7.993   1.00 89.69 556 A 1 
ATOM   4293 C  CG2 . VAL A 1 556 ? 26.691  5.143   8.862   1.00 89.81 556 A 1 
ATOM   4294 N  N   . GLY A 1 557 ? 23.256  4.786   6.825   1.00 98.56 557 A 1 
ATOM   4295 C  CA  . GLY A 1 557 ? 22.489  3.598   6.524   1.00 98.58 557 A 1 
ATOM   4296 C  C   . GLY A 1 557 ? 22.639  3.121   5.094   1.00 98.67 557 A 1 
ATOM   4297 O  O   . GLY A 1 557 ? 23.169  3.800   4.214   1.00 98.31 557 A 1 
ATOM   4298 N  N   . TRP A 1 558 ? 22.179  1.901   4.899   1.00 98.57 558 A 1 
ATOM   4299 C  CA  . TRP A 1 558 ? 22.129  1.208   3.619   1.00 98.65 558 A 1 
ATOM   4300 C  C   . TRP A 1 558 ? 20.760  0.547   3.475   1.00 98.63 558 A 1 
ATOM   4301 O  O   . TRP A 1 558 ? 20.290  -0.114  4.393   1.00 98.31 558 A 1 
ATOM   4302 C  CB  . TRP A 1 558 ? 23.253  0.175   3.558   1.00 98.42 558 A 1 
ATOM   4303 C  CG  . TRP A 1 558 ? 23.088  -0.869  2.500   1.00 98.13 558 A 1 
ATOM   4304 C  CD1 . TRP A 1 558 ? 23.170  -0.646  1.172   1.00 95.63 558 A 1 
ATOM   4305 C  CD2 . TRP A 1 558 ? 22.775  -2.287  2.661   1.00 97.34 558 A 1 
ATOM   4306 N  NE1 . TRP A 1 558 ? 22.931  -1.849  0.485   1.00 95.50 558 A 1 
ATOM   4307 C  CE2 . TRP A 1 558 ? 22.686  -2.868  1.375   1.00 96.65 558 A 1 
ATOM   4308 C  CE3 . TRP A 1 558 ? 22.559  -3.127  3.776   1.00 95.06 558 A 1 
ATOM   4309 C  CZ2 . TRP A 1 558 ? 22.398  -4.243  1.182   1.00 95.56 558 A 1 
ATOM   4310 C  CZ3 . TRP A 1 558 ? 22.268  -4.492  3.590   1.00 92.80 558 A 1 
ATOM   4311 C  CH2 . TRP A 1 558 ? 22.188  -5.033  2.310   1.00 93.10 558 A 1 
ATOM   4312 N  N   . VAL A 1 559 ? 20.161  0.694   2.307   1.00 98.61 559 A 1 
ATOM   4313 C  CA  . VAL A 1 559 ? 18.949  -0.014  1.904   1.00 98.50 559 A 1 
ATOM   4314 C  C   . VAL A 1 559 ? 19.286  -0.861  0.687   1.00 98.52 559 A 1 
ATOM   4315 O  O   . VAL A 1 559 ? 19.686  -0.348  -0.351  1.00 98.08 559 A 1 
ATOM   4316 C  CB  . VAL A 1 559 ? 17.786  0.951   1.621   1.00 98.00 559 A 1 
ATOM   4317 C  CG1 . VAL A 1 559 ? 16.506  0.174   1.302   1.00 96.42 559 A 1 
ATOM   4318 C  CG2 . VAL A 1 559 ? 17.506  1.866   2.822   1.00 96.76 559 A 1 
ATOM   4319 N  N   . GLY A 1 560 ? 19.148  -2.179  0.821   1.00 98.65 560 A 1 
ATOM   4320 C  CA  . GLY A 1 560 ? 19.324  -3.132  -0.259  1.00 98.54 560 A 1 
ATOM   4321 C  C   . GLY A 1 560 ? 17.983  -3.693  -0.719  1.00 98.69 560 A 1 
ATOM   4322 O  O   . GLY A 1 560 ? 17.175  -4.106  0.108   1.00 98.23 560 A 1 
ATOM   4323 N  N   . THR A 1 561 ? 17.778  -3.773  -2.027  1.00 98.49 561 A 1 
ATOM   4324 C  CA  . THR A 1 561 ? 16.647  -4.478  -2.645  1.00 98.38 561 A 1 
ATOM   4325 C  C   . THR A 1 561 ? 17.182  -5.479  -3.659  1.00 98.40 561 A 1 
ATOM   4326 O  O   . THR A 1 561 ? 17.897  -5.100  -4.584  1.00 97.99 561 A 1 
ATOM   4327 C  CB  . THR A 1 561 ? 15.669  -3.508  -3.310  1.00 97.64 561 A 1 
ATOM   4328 O  OG1 . THR A 1 561 ? 15.176  -2.597  -2.358  1.00 94.01 561 A 1 
ATOM   4329 C  CG2 . THR A 1 561 ? 14.458  -4.221  -3.907  1.00 94.10 561 A 1 
ATOM   4330 N  N   . PHE A 1 562 ? 16.830  -6.750  -3.495  1.00 98.52 562 A 1 
ATOM   4331 C  CA  . PHE A 1 562 ? 17.268  -7.845  -4.349  1.00 98.50 562 A 1 
ATOM   4332 C  C   . PHE A 1 562 ? 16.044  -8.600  -4.840  1.00 98.34 562 A 1 
ATOM   4333 O  O   . PHE A 1 562 ? 15.311  -9.161  -4.035  1.00 97.77 562 A 1 
ATOM   4334 C  CB  . PHE A 1 562 ? 18.227  -8.767  -3.582  1.00 98.41 562 A 1 
ATOM   4335 C  CG  . PHE A 1 562 ? 19.383  -8.059  -2.918  1.00 98.25 562 A 1 
ATOM   4336 C  CD1 . PHE A 1 562 ? 20.555  -7.768  -3.645  1.00 96.86 562 A 1 
ATOM   4337 C  CD2 . PHE A 1 562 ? 19.289  -7.642  -1.580  1.00 96.93 562 A 1 
ATOM   4338 C  CE1 . PHE A 1 562 ? 21.611  -7.073  -3.051  1.00 96.13 562 A 1 
ATOM   4339 C  CE2 . PHE A 1 562 ? 20.343  -6.946  -0.973  1.00 96.22 562 A 1 
ATOM   4340 C  CZ  . PHE A 1 562 ? 21.502  -6.657  -1.711  1.00 96.45 562 A 1 
ATOM   4341 N  N   . ALA A 1 563 ? 15.823  -8.627  -6.152  1.00 98.02 563 A 1 
ATOM   4342 C  CA  . ALA A 1 563 ? 14.712  -9.346  -6.757  1.00 97.76 563 A 1 
ATOM   4343 C  C   . ALA A 1 563 ? 15.218  -10.449 -7.686  1.00 97.73 563 A 1 
ATOM   4344 O  O   . ALA A 1 563 ? 16.189  -10.256 -8.429  1.00 96.81 563 A 1 
ATOM   4345 C  CB  . ALA A 1 563 ? 13.792  -8.359  -7.476  1.00 96.82 563 A 1 
ATOM   4346 N  N   . ASP A 1 564 ? 14.555  -11.606 -7.663  1.00 96.99 564 A 1 
ATOM   4347 C  CA  . ASP A 1 564 ? 14.785  -12.663 -8.635  1.00 96.24 564 A 1 
ATOM   4348 C  C   . ASP A 1 564 ? 14.262  -12.253 -10.028 1.00 95.41 564 A 1 
ATOM   4349 O  O   . ASP A 1 564 ? 13.488  -11.306 -10.193 1.00 93.54 564 A 1 
ATOM   4350 C  CB  . ASP A 1 564 ? 14.172  -13.993 -8.145  1.00 95.22 564 A 1 
ATOM   4351 C  CG  . ASP A 1 564 ? 14.637  -15.231 -8.932  1.00 93.05 564 A 1 
ATOM   4352 O  OD1 . ASP A 1 564 ? 15.672  -15.146 -9.641  1.00 89.31 564 A 1 
ATOM   4353 O  OD2 . ASP A 1 564 ? 13.946  -16.271 -8.881  1.00 88.45 564 A 1 
ATOM   4354 N  N   . ARG A 1 565 ? 14.667  -12.994 -11.048 1.00 94.75 565 A 1 
ATOM   4355 C  CA  . ARG A 1 565 ? 14.142  -12.843 -12.402 1.00 94.09 565 A 1 
ATOM   4356 C  C   . ARG A 1 565 ? 12.646  -13.172 -12.446 1.00 93.60 565 A 1 
ATOM   4357 O  O   . ARG A 1 565 ? 12.186  -14.118 -11.805 1.00 90.63 565 A 1 
ATOM   4358 C  CB  . ARG A 1 565 ? 14.968  -13.683 -13.382 1.00 91.88 565 A 1 
ATOM   4359 C  CG  . ARG A 1 565 ? 14.969  -15.170 -13.007 1.00 86.44 565 A 1 
ATOM   4360 C  CD  . ARG A 1 565 ? 15.886  -15.969 -13.920 1.00 85.29 565 A 1 
ATOM   4361 N  NE  . ARG A 1 565 ? 16.026  -17.340 -13.410 1.00 75.24 565 A 1 
ATOM   4362 C  CZ  . ARG A 1 565 ? 16.760  -18.305 -13.935 1.00 68.71 565 A 1 
ATOM   4363 N  NH1 . ARG A 1 565 ? 17.425  -18.120 -15.039 1.00 61.93 565 A 1 
ATOM   4364 N  NH2 . ARG A 1 565 ? 16.834  -19.459 -13.340 1.00 59.49 565 A 1 
ATOM   4365 N  N   . SER A 1 566 ? 11.905  -12.491 -13.292 1.00 92.69 566 A 1 
ATOM   4366 C  CA  . SER A 1 566 ? 10.493  -12.777 -13.527 1.00 90.68 566 A 1 
ATOM   4367 C  C   . SER A 1 566 ? 10.316  -13.994 -14.442 1.00 89.95 566 A 1 
ATOM   4368 O  O   . SER A 1 566 ? 10.348  -13.904 -15.665 1.00 85.49 566 A 1 
ATOM   4369 C  CB  . SER A 1 566 ? 9.775   -11.519 -14.037 1.00 86.90 566 A 1 
ATOM   4370 O  OG  . SER A 1 566 ? 10.401  -10.969 -15.164 1.00 75.40 566 A 1 
ATOM   4371 N  N   . THR A 1 567 ? 10.150  -15.187 -13.849 1.00 86.78 567 A 1 
ATOM   4372 C  CA  . THR A 1 567 ? 9.976   -16.452 -14.586 1.00 83.13 567 A 1 
ATOM   4373 C  C   . THR A 1 567 ? 8.524   -16.907 -14.680 1.00 80.96 567 A 1 
ATOM   4374 O  O   . THR A 1 567 ? 8.155   -17.532 -15.676 1.00 70.04 567 A 1 
ATOM   4375 C  CB  . THR A 1 567 ? 10.794  -17.577 -13.942 1.00 78.03 567 A 1 
ATOM   4376 O  OG1 . THR A 1 567 ? 10.528  -17.677 -12.564 1.00 72.39 567 A 1 
ATOM   4377 C  CG2 . THR A 1 567 ? 12.291  -17.340 -14.111 1.00 70.72 567 A 1 
ATOM   4378 N  N   . HIS A 1 568 ? 7.721   -16.613 -13.663 1.00 73.37 568 A 1 
ATOM   4379 C  CA  . HIS A 1 568 ? 6.334   -17.040 -13.515 1.00 69.63 568 A 1 
ATOM   4380 C  C   . HIS A 1 568 ? 5.428   -15.822 -13.660 1.00 71.06 568 A 1 
ATOM   4381 O  O   . HIS A 1 568 ? 4.982   -15.261 -12.667 1.00 66.23 568 A 1 
ATOM   4382 C  CB  . HIS A 1 568 ? 6.142   -17.733 -12.158 1.00 65.52 568 A 1 
ATOM   4383 C  CG  . HIS A 1 568 ? 7.032   -18.914 -11.940 1.00 63.01 568 A 1 
ATOM   4384 N  ND1 . HIS A 1 568 ? 8.308   -18.882 -11.424 1.00 55.48 568 A 1 
ATOM   4385 C  CD2 . HIS A 1 568 ? 6.753   -20.230 -12.195 1.00 55.48 568 A 1 
ATOM   4386 C  CE1 . HIS A 1 568 ? 8.774   -20.131 -11.376 1.00 54.55 568 A 1 
ATOM   4387 N  NE2 . HIS A 1 568 ? 7.857   -20.991 -11.832 1.00 54.85 568 A 1 
ATOM   4388 N  N   . ILE A 1 569 ? 5.228   -15.389 -14.896 1.00 70.43 569 A 1 
ATOM   4389 C  CA  . ILE A 1 569 ? 4.435   -14.205 -15.223 1.00 67.86 569 A 1 
ATOM   4390 C  C   . ILE A 1 569 ? 3.440   -14.549 -16.330 1.00 70.47 569 A 1 
ATOM   4391 O  O   . ILE A 1 569 ? 3.651   -15.506 -17.078 1.00 65.02 569 A 1 
ATOM   4392 C  CB  . ILE A 1 569 ? 5.335   -13.022 -15.634 1.00 61.56 569 A 1 
ATOM   4393 C  CG1 . ILE A 1 569 ? 6.246   -13.384 -16.824 1.00 55.89 569 A 1 
ATOM   4394 C  CG2 . ILE A 1 569 ? 6.144   -12.542 -14.417 1.00 54.82 569 A 1 
ATOM   4395 C  CD1 . ILE A 1 569 ? 6.954   -12.165 -17.419 1.00 51.09 569 A 1 
ATOM   4396 N  N   . SER A 1 570 ? 2.395   -13.756 -16.430 1.00 66.14 570 A 1 
ATOM   4397 C  CA  . SER A 1 570 ? 1.447   -13.852 -17.539 1.00 64.03 570 A 1 
ATOM   4398 C  C   . SER A 1 570 ? 2.167   -13.725 -18.887 1.00 67.25 570 A 1 
ATOM   4399 O  O   . SER A 1 570 ? 3.152   -12.998 -19.025 1.00 63.76 570 A 1 
ATOM   4400 C  CB  . SER A 1 570 ? 0.365   -12.771 -17.404 1.00 58.65 570 A 1 
ATOM   4401 O  OG  . SER A 1 570 ? -0.394  -12.659 -18.585 1.00 54.47 570 A 1 
ATOM   4402 N  N   . SER A 1 571 ? 1.625   -14.384 -19.888 1.00 64.43 571 A 1 
ATOM   4403 C  CA  . SER A 1 571 ? 2.088   -14.310 -21.274 1.00 63.17 571 A 1 
ATOM   4404 C  C   . SER A 1 571 ? 2.113   -12.886 -21.854 1.00 66.25 571 A 1 
ATOM   4405 O  O   . SER A 1 571 ? 2.833   -12.635 -22.819 1.00 62.29 571 A 1 
ATOM   4406 C  CB  . SER A 1 571 ? 1.177   -15.203 -22.124 1.00 58.73 571 A 1 
ATOM   4407 O  OG  . SER A 1 571 ? -0.144  -14.726 -22.099 1.00 55.13 571 A 1 
ATOM   4408 N  N   . SER A 1 572 ? 1.364   -11.956 -21.256 1.00 69.77 572 A 1 
ATOM   4409 C  CA  . SER A 1 572 ? 1.303   -10.552 -21.662 1.00 67.94 572 A 1 
ATOM   4410 C  C   . SER A 1 572 ? 2.554   -9.745  -21.303 1.00 70.49 572 A 1 
ATOM   4411 O  O   . SER A 1 572 ? 2.796   -8.709  -21.917 1.00 65.77 572 A 1 
ATOM   4412 C  CB  . SER A 1 572 ? 0.069   -9.885  -21.042 1.00 62.52 572 A 1 
ATOM   4413 O  OG  . SER A 1 572 ? 0.083   -9.991  -19.638 1.00 57.73 572 A 1 
ATOM   4414 N  N   . TYR A 1 573 ? 3.359   -10.197 -20.336 1.00 75.78 573 A 1 
ATOM   4415 C  CA  . TYR A 1 573 ? 4.562   -9.490  -19.898 1.00 75.83 573 A 1 
ATOM   4416 C  C   . TYR A 1 573 ? 5.848   -10.154 -20.392 1.00 78.13 573 A 1 
ATOM   4417 O  O   . TYR A 1 573 ? 5.977   -11.377 -20.474 1.00 75.29 573 A 1 
ATOM   4418 C  CB  . TYR A 1 573 ? 4.565   -9.316  -18.377 1.00 71.72 573 A 1 
ATOM   4419 C  CG  . TYR A 1 573 ? 3.486   -8.403  -17.833 1.00 71.01 573 A 1 
ATOM   4420 C  CD1 . TYR A 1 573 ? 3.278   -7.122  -18.378 1.00 67.42 573 A 1 
ATOM   4421 C  CD2 . TYR A 1 573 ? 2.688   -8.830  -16.759 1.00 67.08 573 A 1 
ATOM   4422 C  CE1 . TYR A 1 573 ? 2.270   -6.286  -17.865 1.00 63.03 573 A 1 
ATOM   4423 C  CE2 . TYR A 1 573 ? 1.685   -7.994  -16.238 1.00 63.81 573 A 1 
ATOM   4424 C  CZ  . TYR A 1 573 ? 1.475   -6.726  -16.801 1.00 62.82 573 A 1 
ATOM   4425 O  OH  . TYR A 1 573 ? 0.486   -5.924  -16.307 1.00 59.33 573 A 1 
ATOM   4426 N  N   . SER A 1 574 ? 6.845   -9.319  -20.662 1.00 78.34 574 A 1 
ATOM   4427 C  CA  . SER A 1 574 ? 8.199   -9.773  -20.959 1.00 79.05 574 A 1 
ATOM   4428 C  C   . SER A 1 574 ? 8.938   -10.164 -19.674 1.00 82.93 574 A 1 
ATOM   4429 O  O   . SER A 1 574 ? 8.804   -9.529  -18.636 1.00 79.93 574 A 1 
ATOM   4430 C  CB  . SER A 1 574 ? 8.969   -8.713  -21.747 1.00 72.05 574 A 1 
ATOM   4431 O  OG  . SER A 1 574 ? 8.931   -7.470  -21.091 1.00 62.56 574 A 1 
ATOM   4432 N  N   . LYS A 1 575 ? 9.756   -11.210 -19.758 1.00 85.85 575 A 1 
ATOM   4433 C  CA  . LYS A 1 575 ? 10.594  -11.640 -18.634 1.00 87.82 575 A 1 
ATOM   4434 C  C   . LYS A 1 575 ? 11.702  -10.623 -18.376 1.00 90.36 575 A 1 
ATOM   4435 O  O   . LYS A 1 575 ? 12.433  -10.282 -19.299 1.00 88.13 575 A 1 
ATOM   4436 C  CB  . LYS A 1 575 ? 11.174  -13.036 -18.893 1.00 84.13 575 A 1 
ATOM   4437 C  CG  . LYS A 1 575 ? 10.073  -14.096 -18.916 1.00 78.85 575 A 1 
ATOM   4438 C  CD  . LYS A 1 575 ? 10.647  -15.499 -19.121 1.00 73.66 575 A 1 
ATOM   4439 C  CE  . LYS A 1 575 ? 9.478   -16.490 -19.132 1.00 66.10 575 A 1 
ATOM   4440 N  NZ  . LYS A 1 575 ? 9.918   -17.883 -19.321 1.00 57.82 575 A 1 
ATOM   4441 N  N   . GLN A 1 576 ? 11.853  -10.226 -17.129 1.00 90.93 576 A 1 
ATOM   4442 C  CA  . GLN A 1 576 ? 12.899  -9.306  -16.700 1.00 92.31 576 A 1 
ATOM   4443 C  C   . GLN A 1 576 ? 14.014  -10.046 -15.952 1.00 93.96 576 A 1 
ATOM   4444 O  O   . GLN A 1 576 ? 13.737  -11.023 -15.242 1.00 93.30 576 A 1 
ATOM   4445 C  CB  . GLN A 1 576 ? 12.297  -8.172  -15.856 1.00 91.02 576 A 1 
ATOM   4446 C  CG  . GLN A 1 576 ? 11.184  -7.390  -16.584 1.00 89.16 576 A 1 
ATOM   4447 C  CD  . GLN A 1 576 ? 11.617  -6.816  -17.930 1.00 87.99 576 A 1 
ATOM   4448 O  OE1 . GLN A 1 576 ? 12.786  -6.607  -18.215 1.00 81.02 576 A 1 
ATOM   4449 N  NE2 . GLN A 1 576 ? 10.696  -6.570  -18.836 1.00 78.93 576 A 1 
ATOM   4450 N  N   . PRO A 1 577 ? 15.277  -9.629  -16.092 1.00 93.90 577 A 1 
ATOM   4451 C  CA  . PRO A 1 577 ? 16.386  -10.182 -15.323 1.00 94.67 577 A 1 
ATOM   4452 C  C   . PRO A 1 577 ? 16.276  -9.791  -13.840 1.00 95.63 577 A 1 
ATOM   4453 O  O   . PRO A 1 577 ? 15.743  -8.730  -13.502 1.00 94.51 577 A 1 
ATOM   4454 C  CB  . PRO A 1 577 ? 17.648  -9.632  -15.982 1.00 93.03 577 A 1 
ATOM   4455 C  CG  . PRO A 1 577 ? 17.190  -8.290  -16.548 1.00 90.57 577 A 1 
ATOM   4456 C  CD  . PRO A 1 577 ? 15.747  -8.545  -16.953 1.00 93.41 577 A 1 
ATOM   4457 N  N   . GLY A 1 578 ? 16.822  -10.630 -12.967 1.00 96.23 578 A 1 
ATOM   4458 C  CA  . GLY A 1 578 ? 16.969  -10.290 -11.559 1.00 96.88 578 A 1 
ATOM   4459 C  C   . GLY A 1 578 ? 17.996  -9.182  -11.328 1.00 97.34 578 A 1 
ATOM   4460 O  O   . GLY A 1 578 ? 18.866  -8.936  -12.168 1.00 96.23 578 A 1 
ATOM   4461 N  N   . TYR A 1 579 ? 17.907  -8.522  -10.189 1.00 97.83 579 A 1 
ATOM   4462 C  CA  . TYR A 1 579 ? 18.744  -7.363  -9.885  1.00 97.95 579 A 1 
ATOM   4463 C  C   . TYR A 1 579 ? 19.028  -7.220  -8.389  1.00 98.27 579 A 1 
ATOM   4464 O  O   . TYR A 1 579 ? 18.348  -7.797  -7.544  1.00 97.82 579 A 1 
ATOM   4465 C  CB  . TYR A 1 579 ? 18.084  -6.097  -10.445 1.00 97.29 579 A 1 
ATOM   4466 C  CG  . TYR A 1 579 ? 16.729  -5.761  -9.858  1.00 97.17 579 A 1 
ATOM   4467 C  CD1 . TYR A 1 579 ? 15.540  -6.194  -10.506 1.00 95.95 579 A 1 
ATOM   4468 C  CD2 . TYR A 1 579 ? 16.624  -5.011  -8.674  1.00 95.67 579 A 1 
ATOM   4469 C  CE1 . TYR A 1 579 ? 14.287  -5.876  -9.975  1.00 94.55 579 A 1 
ATOM   4470 C  CE2 . TYR A 1 579 ? 15.372  -4.692  -8.133  1.00 94.57 579 A 1 
ATOM   4471 C  CZ  . TYR A 1 579 ? 14.200  -5.123  -8.784  1.00 94.46 579 A 1 
ATOM   4472 O  OH  . TYR A 1 579 ? 12.971  -4.809  -8.262  1.00 92.33 579 A 1 
ATOM   4473 N  N   . GLY A 1 580 ? 20.037  -6.412  -8.079  1.00 98.12 580 A 1 
ATOM   4474 C  CA  . GLY A 1 580 ? 20.274  -5.863  -6.754  1.00 98.23 580 A 1 
ATOM   4475 C  C   . GLY A 1 580 ? 20.472  -4.350  -6.870  1.00 98.37 580 A 1 
ATOM   4476 O  O   . GLY A 1 580 ? 21.306  -3.899  -7.654  1.00 97.59 580 A 1 
ATOM   4477 N  N   . VAL A 1 581 ? 19.695  -3.598  -6.106  1.00 98.49 581 A 1 
ATOM   4478 C  CA  . VAL A 1 581 ? 19.757  -2.134  -6.018  1.00 98.48 581 A 1 
ATOM   4479 C  C   . VAL A 1 581 ? 20.170  -1.769  -4.607  1.00 98.52 581 A 1 
ATOM   4480 O  O   . VAL A 1 581 ? 19.760  -2.429  -3.646  1.00 97.82 581 A 1 
ATOM   4481 C  CB  . VAL A 1 581 ? 18.421  -1.490  -6.404  1.00 97.45 581 A 1 
ATOM   4482 C  CG1 . VAL A 1 581 ? 18.439  0.039   -6.261  1.00 92.61 581 A 1 
ATOM   4483 C  CG2 . VAL A 1 581 ? 18.103  -1.811  -7.864  1.00 92.72 581 A 1 
ATOM   4484 N  N   . ASN A 1 582 ? 21.003  -0.751  -4.474  1.00 98.63 582 A 1 
ATOM   4485 C  CA  . ASN A 1 582 ? 21.559  -0.337  -3.203  1.00 98.59 582 A 1 
ATOM   4486 C  C   . ASN A 1 582 ? 21.442  1.176   -3.062  1.00 98.58 582 A 1 
ATOM   4487 O  O   . ASN A 1 582 ? 21.964  1.916   -3.898  1.00 97.75 582 A 1 
ATOM   4488 C  CB  . ASN A 1 582 ? 23.027  -0.781  -3.104  1.00 98.30 582 A 1 
ATOM   4489 C  CG  . ASN A 1 582 ? 23.217  -2.291  -3.162  1.00 98.05 582 A 1 
ATOM   4490 O  OD1 . ASN A 1 582 ? 23.251  -2.973  -2.156  1.00 90.70 582 A 1 
ATOM   4491 N  ND2 . ASN A 1 582 ? 23.354  -2.850  -4.346  1.00 91.65 582 A 1 
ATOM   4492 N  N   . ASP A 1 583 ? 20.837  1.605   -1.975  1.00 98.54 583 A 1 
ATOM   4493 C  CA  . ASP A 1 583 ? 20.766  2.997   -1.568  1.00 98.49 583 A 1 
ATOM   4494 C  C   . ASP A 1 583 ? 21.625  3.199   -0.320  1.00 98.68 583 A 1 
ATOM   4495 O  O   . ASP A 1 583 ? 21.763  2.303   0.518   1.00 98.26 583 A 1 
ATOM   4496 C  CB  . ASP A 1 583 ? 19.310  3.419   -1.311  1.00 97.82 583 A 1 
ATOM   4497 C  CG  . ASP A 1 583 ? 18.357  3.190   -2.488  1.00 96.83 583 A 1 
ATOM   4498 O  OD1 . ASP A 1 583 ? 18.834  3.068   -3.645  1.00 93.83 583 A 1 
ATOM   4499 O  OD2 . ASP A 1 583 ? 17.139  3.161   -2.241  1.00 93.21 583 A 1 
ATOM   4500 N  N   . PHE A 1 584 ? 22.198  4.390   -0.187  1.00 98.60 584 A 1 
ATOM   4501 C  CA  . PHE A 1 584 ? 22.909  4.793   1.016   1.00 98.62 584 A 1 
ATOM   4502 C  C   . PHE A 1 584 ? 22.353  6.117   1.512   1.00 98.69 584 A 1 
ATOM   4503 O  O   . PHE A 1 584 ? 22.001  6.980   0.710   1.00 98.16 584 A 1 
ATOM   4504 C  CB  . PHE A 1 584 ? 24.416  4.892   0.747   1.00 98.51 584 A 1 
ATOM   4505 C  CG  . PHE A 1 584 ? 25.061  3.573   0.394   1.00 98.52 584 A 1 
ATOM   4506 C  CD1 . PHE A 1 584 ? 25.465  2.681   1.410   1.00 97.67 584 A 1 
ATOM   4507 C  CD2 . PHE A 1 584 ? 25.247  3.211   -0.949  1.00 97.62 584 A 1 
ATOM   4508 C  CE1 . PHE A 1 584 ? 26.046  1.449   1.088   1.00 97.07 584 A 1 
ATOM   4509 C  CE2 . PHE A 1 584 ? 25.826  1.973   -1.282  1.00 97.03 584 A 1 
ATOM   4510 C  CZ  . PHE A 1 584 ? 26.225  1.090   -0.259  1.00 97.38 584 A 1 
ATOM   4511 N  N   . TYR A 1 585 ? 22.327  6.311   2.819   1.00 98.58 585 A 1 
ATOM   4512 C  CA  . TYR A 1 585 ? 21.932  7.588   3.401   1.00 98.58 585 A 1 
ATOM   4513 C  C   . TYR A 1 585 ? 22.869  8.038   4.512   1.00 98.61 585 A 1 
ATOM   4514 O  O   . TYR A 1 585 ? 23.522  7.253   5.185   1.00 98.35 585 A 1 
ATOM   4515 C  CB  . TYR A 1 585 ? 20.463  7.548   3.844   1.00 98.20 585 A 1 
ATOM   4516 C  CG  . TYR A 1 585 ? 20.161  6.615   4.989   1.00 98.23 585 A 1 
ATOM   4517 C  CD1 . TYR A 1 585 ? 19.506  5.387   4.759   1.00 97.10 585 A 1 
ATOM   4518 C  CD2 . TYR A 1 585 ? 20.491  6.967   6.316   1.00 97.13 585 A 1 
ATOM   4519 C  CE1 . TYR A 1 585 ? 19.179  4.536   5.817   1.00 96.57 585 A 1 
ATOM   4520 C  CE2 . TYR A 1 585 ? 20.182  6.122   7.380   1.00 96.39 585 A 1 
ATOM   4521 C  CZ  . TYR A 1 585 ? 19.517  4.904   7.142   1.00 96.90 585 A 1 
ATOM   4522 O  OH  . TYR A 1 585 ? 19.199  4.085   8.183   1.00 95.29 585 A 1 
ATOM   4523 N  N   . VAL A 1 586 ? 22.881  9.347   4.708   1.00 98.53 586 A 1 
ATOM   4524 C  CA  . VAL A 1 586 ? 23.400  10.014  5.900   1.00 98.58 586 A 1 
ATOM   4525 C  C   . VAL A 1 586 ? 22.273  10.865  6.454   1.00 98.62 586 A 1 
ATOM   4526 O  O   . VAL A 1 586 ? 21.683  11.649  5.718   1.00 98.13 586 A 1 
ATOM   4527 C  CB  . VAL A 1 586 ? 24.635  10.872  5.589   1.00 97.72 586 A 1 
ATOM   4528 C  CG1 . VAL A 1 586 ? 25.176  11.546  6.857   1.00 89.60 586 A 1 
ATOM   4529 C  CG2 . VAL A 1 586 ? 25.767  10.029  4.988   1.00 90.80 586 A 1 
ATOM   4530 N  N   . SER A 1 587 ? 21.980  10.726  7.732   1.00 98.52 587 A 1 
ATOM   4531 C  CA  . SER A 1 587 ? 20.964  11.513  8.414   1.00 98.40 587 A 1 
ATOM   4532 C  C   . SER A 1 587 ? 21.548  12.203  9.634   1.00 98.45 587 A 1 
ATOM   4533 O  O   . SER A 1 587 ? 22.416  11.650  10.310  1.00 97.72 587 A 1 
ATOM   4534 C  CB  . SER A 1 587 ? 19.767  10.630  8.784   1.00 97.71 587 A 1 
ATOM   4535 O  OG  . SER A 1 587 ? 18.693  11.434  9.210   1.00 92.16 587 A 1 
ATOM   4536 N  N   . TYR A 1 588 ? 21.098  13.416  9.906   1.00 98.27 588 A 1 
ATOM   4537 C  CA  . TYR A 1 588 ? 21.476  14.191  11.077  1.00 98.24 588 A 1 
ATOM   4538 C  C   . TYR A 1 588 ? 20.230  14.724  11.779  1.00 98.12 588 A 1 
ATOM   4539 O  O   . TYR A 1 588 ? 19.439  15.456  11.182  1.00 97.58 588 A 1 
ATOM   4540 C  CB  . TYR A 1 588 ? 22.420  15.327  10.669  1.00 97.83 588 A 1 
ATOM   4541 C  CG  . TYR A 1 588 ? 22.757  16.277  11.801  1.00 97.58 588 A 1 
ATOM   4542 C  CD1 . TYR A 1 588 ? 22.295  17.604  11.771  1.00 96.33 588 A 1 
ATOM   4543 C  CD2 . TYR A 1 588 ? 23.513  15.827  12.900  1.00 96.61 588 A 1 
ATOM   4544 C  CE1 . TYR A 1 588 ? 22.595  18.480  12.837  1.00 95.81 588 A 1 
ATOM   4545 C  CE2 . TYR A 1 588 ? 23.811  16.688  13.960  1.00 95.55 588 A 1 
ATOM   4546 C  CZ  . TYR A 1 588 ? 23.359  18.024  13.927  1.00 95.61 588 A 1 
ATOM   4547 O  OH  . TYR A 1 588 ? 23.646  18.861  14.970  1.00 93.67 588 A 1 
ATOM   4548 N  N   . GLN A 1 589 ? 20.101  14.395  13.058  1.00 97.79 589 A 1 
ATOM   4549 C  CA  . GLN A 1 589 ? 19.150  15.034  13.953  1.00 97.13 589 A 1 
ATOM   4550 C  C   . GLN A 1 589 ? 19.860  16.117  14.755  1.00 97.21 589 A 1 
ATOM   4551 O  O   . GLN A 1 589 ? 20.850  15.857  15.449  1.00 95.70 589 A 1 
ATOM   4552 C  CB  . GLN A 1 589 ? 18.470  14.026  14.872  1.00 95.22 589 A 1 
ATOM   4553 C  CG  . GLN A 1 589 ? 17.485  13.122  14.104  1.00 84.14 589 A 1 
ATOM   4554 C  CD  . GLN A 1 589 ? 16.266  12.723  14.931  1.00 76.53 589 A 1 
ATOM   4555 O  OE1 . GLN A 1 589 ? 16.118  13.066  16.090  1.00 66.33 589 A 1 
ATOM   4556 N  NE2 . GLN A 1 589 ? 15.333  12.012  14.352  1.00 63.12 589 A 1 
ATOM   4557 N  N   . GLY A 1 590 ? 19.348  17.332  14.644  1.00 96.32 590 A 1 
ATOM   4558 C  CA  . GLY A 1 590 ? 19.928  18.507  15.254  1.00 96.23 590 A 1 
ATOM   4559 C  C   . GLY A 1 590 ? 20.042  18.400  16.774  1.00 96.01 590 A 1 
ATOM   4560 O  O   . GLY A 1 590 ? 19.134  17.951  17.467  1.00 93.64 590 A 1 
ATOM   4561 N  N   . GLN A 1 591 ? 21.174  18.868  17.282  1.00 96.35 591 A 1 
ATOM   4562 C  CA  . GLN A 1 591 ? 21.534  18.869  18.692  1.00 95.49 591 A 1 
ATOM   4563 C  C   . GLN A 1 591 ? 21.747  20.314  19.163  1.00 95.10 591 A 1 
ATOM   4564 O  O   . GLN A 1 591 ? 22.120  21.184  18.377  1.00 90.97 591 A 1 
ATOM   4565 C  CB  . GLN A 1 591 ? 22.808  18.027  18.883  1.00 93.64 591 A 1 
ATOM   4566 C  CG  . GLN A 1 591 ? 22.658  16.541  18.471  1.00 90.58 591 A 1 
ATOM   4567 C  CD  . GLN A 1 591 ? 22.421  15.581  19.633  1.00 86.36 591 A 1 
ATOM   4568 O  OE1 . GLN A 1 591 ? 22.557  15.911  20.792  1.00 74.68 591 A 1 
ATOM   4569 N  NE2 . GLN A 1 591 ? 22.056  14.352  19.343  1.00 72.86 591 A 1 
ATOM   4570 N  N   . GLN A 1 592 ? 21.558  20.563  20.454  1.00 93.17 592 A 1 
ATOM   4571 C  CA  . GLN A 1 592 ? 21.792  21.862  21.086  1.00 93.04 592 A 1 
ATOM   4572 C  C   . GLN A 1 592 ? 21.102  23.024  20.335  1.00 93.40 592 A 1 
ATOM   4573 O  O   . GLN A 1 592 ? 19.879  23.044  20.236  1.00 88.28 592 A 1 
ATOM   4574 C  CB  . GLN A 1 592 ? 23.305  22.098  21.269  1.00 89.95 592 A 1 
ATOM   4575 C  CG  . GLN A 1 592 ? 24.016  21.009  22.101  1.00 82.99 592 A 1 
ATOM   4576 C  CD  . GLN A 1 592 ? 25.513  21.294  22.237  1.00 74.53 592 A 1 
ATOM   4577 O  OE1 . GLN A 1 592 ? 26.077  22.220  21.676  1.00 65.34 592 A 1 
ATOM   4578 N  NE2 . GLN A 1 592 ? 26.232  20.492  22.997  1.00 64.30 592 A 1 
ATOM   4579 N  N   . ALA A 1 593 ? 21.858  23.956  19.782  1.00 93.76 593 A 1 
ATOM   4580 C  CA  . ALA A 1 593 ? 21.352  25.109  19.045  1.00 94.03 593 A 1 
ATOM   4581 C  C   . ALA A 1 593 ? 20.636  24.741  17.730  1.00 94.70 593 A 1 
ATOM   4582 O  O   . ALA A 1 593 ? 19.880  25.545  17.203  1.00 91.66 593 A 1 
ATOM   4583 C  CB  . ALA A 1 593 ? 22.522  26.062  18.779  1.00 92.48 593 A 1 
ATOM   4584 N  N   . LEU A 1 594 ? 20.867  23.533  17.211  1.00 95.61 594 A 1 
ATOM   4585 C  CA  . LEU A 1 594 ? 20.228  22.999  16.008  1.00 96.27 594 A 1 
ATOM   4586 C  C   . LEU A 1 594 ? 19.097  22.017  16.337  1.00 96.27 594 A 1 
ATOM   4587 O  O   . LEU A 1 594 ? 18.595  21.335  15.447  1.00 94.12 594 A 1 
ATOM   4588 C  CB  . LEU A 1 594 ? 21.300  22.369  15.092  1.00 95.36 594 A 1 
ATOM   4589 C  CG  . LEU A 1 594 ? 22.389  23.333  14.616  1.00 93.29 594 A 1 
ATOM   4590 C  CD1 . LEU A 1 594 ? 23.413  22.555  13.781  1.00 88.45 594 A 1 
ATOM   4591 C  CD2 . LEU A 1 594 ? 21.830  24.466  13.758  1.00 87.81 594 A 1 
ATOM   4592 N  N   . LYS A 1 595 ? 18.693  21.906  17.596  1.00 94.21 595 A 1 
ATOM   4593 C  CA  . LYS A 1 595 ? 17.601  21.020  17.992  1.00 93.34 595 A 1 
ATOM   4594 C  C   . LYS A 1 595 ? 16.319  21.398  17.248  1.00 93.37 595 A 1 
ATOM   4595 O  O   . LYS A 1 595 ? 15.996  22.569  17.129  1.00 90.15 595 A 1 
ATOM   4596 C  CB  . LYS A 1 595 ? 17.428  21.050  19.518  1.00 90.65 595 A 1 
ATOM   4597 C  CG  . LYS A 1 595 ? 16.528  19.912  20.000  1.00 81.64 595 A 1 
ATOM   4598 C  CD  . LYS A 1 595 ? 16.410  19.910  21.525  1.00 74.85 595 A 1 
ATOM   4599 C  CE  . LYS A 1 595 ? 15.520  18.741  21.956  1.00 63.87 595 A 1 
ATOM   4600 N  NZ  . LYS A 1 595 ? 15.309  18.688  23.429  1.00 56.94 595 A 1 
ATOM   4601 N  N   . GLY A 1 596 ? 15.611  20.386  16.761  1.00 92.77 596 A 1 
ATOM   4602 C  CA  . GLY A 1 596 ? 14.447  20.559  15.897  1.00 92.93 596 A 1 
ATOM   4603 C  C   . GLY A 1 596 ? 14.772  20.616  14.403  1.00 94.40 596 A 1 
ATOM   4604 O  O   . GLY A 1 596 ? 13.862  20.506  13.586  1.00 93.19 596 A 1 
ATOM   4605 N  N   . MET A 1 597 ? 16.049  20.745  14.025  1.00 96.80 597 A 1 
ATOM   4606 C  CA  . MET A 1 597 ? 16.476  20.572  12.644  1.00 97.14 597 A 1 
ATOM   4607 C  C   . MET A 1 597 ? 16.770  19.102  12.361  1.00 97.36 597 A 1 
ATOM   4608 O  O   . MET A 1 597 ? 17.484  18.452  13.112  1.00 96.42 597 A 1 
ATOM   4609 C  CB  . MET A 1 597 ? 17.686  21.460  12.336  1.00 96.41 597 A 1 
ATOM   4610 C  CG  . MET A 1 597 ? 17.960  21.541  10.832  1.00 87.85 597 A 1 
ATOM   4611 S  SD  . MET A 1 597 ? 19.350  22.622  10.375  1.00 78.87 597 A 1 
ATOM   4612 C  CE  . MET A 1 597 ? 20.732  21.571  10.836  1.00 66.79 597 A 1 
ATOM   4613 N  N   . THR A 1 598 ? 16.248  18.584  11.250  1.00 97.64 598 A 1 
ATOM   4614 C  CA  . THR A 1 598 ? 16.597  17.267  10.712  1.00 97.50 598 A 1 
ATOM   4615 C  C   . THR A 1 598 ? 17.030  17.438  9.274   1.00 98.04 598 A 1 
ATOM   4616 O  O   . THR A 1 598 ? 16.373  18.154  8.514   1.00 97.35 598 A 1 
ATOM   4617 C  CB  . THR A 1 598 ? 15.420  16.287  10.821  1.00 95.93 598 A 1 
ATOM   4618 O  OG1 . THR A 1 598 ? 15.029  16.169  12.169  1.00 87.17 598 A 1 
ATOM   4619 C  CG2 . THR A 1 598 ? 15.766  14.880  10.334  1.00 85.55 598 A 1 
ATOM   4620 N  N   . THR A 1 599 ? 18.112  16.795  8.874   1.00 98.16 599 A 1 
ATOM   4621 C  CA  . THR A 1 599 ? 18.536  16.747  7.476   1.00 98.27 599 A 1 
ATOM   4622 C  C   . THR A 1 599 ? 18.975  15.347  7.107   1.00 98.33 599 A 1 
ATOM   4623 O  O   . THR A 1 599 ? 19.606  14.657  7.905   1.00 97.69 599 A 1 
ATOM   4624 C  CB  . THR A 1 599 ? 19.603  17.808  7.167   1.00 96.96 599 A 1 
ATOM   4625 O  OG1 . THR A 1 599 ? 19.825  17.869  5.780   1.00 86.33 599 A 1 
ATOM   4626 C  CG2 . THR A 1 599 ? 20.950  17.572  7.834   1.00 85.32 599 A 1 
ATOM   4627 N  N   . THR A 1 600 ? 18.627  14.916  5.907   1.00 98.44 600 A 1 
ATOM   4628 C  CA  . THR A 1 600 ? 18.962  13.593  5.387   1.00 98.33 600 A 1 
ATOM   4629 C  C   . THR A 1 600 ? 19.383  13.710  3.937   1.00 98.49 600 A 1 
ATOM   4630 O  O   . THR A 1 600 ? 18.746  14.397  3.141   1.00 97.94 600 A 1 
ATOM   4631 C  CB  . THR A 1 600 ? 17.786  12.623  5.547   1.00 97.52 600 A 1
[truncated: 24,493 more chars]
