# Supplementary material for: Inhibiting heme piracy by pathogenic Escherichia coli using de novo-designed proteins
Source: Nat Commun. 2025 Jul 9;16:6066. doi: 10.1038/s41467-025-60612-9 (PMC12241658; doi:10.1038/s41467-025-60612-9)
Supplement: Supplementary file 3 — Supplementary Data 1 [file 41467_2025_60612_MOESM3_ESM.zip › fold_chua_h86_a_hemin/fold_chua_h86_a_hemin_model_3.cif]

# By using this file you agree to the legally binding terms of use found at alphafoldserver.com/output-terms
data_401f5d7f58adee74
#
_entry.id 401f5d7f58adee74
#
loop_
_atom_type.symbol
C  
FE 
N  
O  
S  
#
loop_
_audit_author.name
_audit_author.pdbx_ordinal
"Google DeepMind" 1 
"Isomorphic Labs" 2 
#
_audit_conform.dict_location https://raw.githubusercontent.com/ihmwg/ModelCIF/master/dist/mmcif_ma.dic
_audit_conform.dict_name     mmcif_ma.dic
_audit_conform.dict_version  1.4.5
#
loop_
_chem_comp.formula
_chem_comp.formula_weight
_chem_comp.id
_chem_comp.mon_nstd_flag
_chem_comp.name
_chem_comp.pdbx_smiles
_chem_comp.pdbx_synonyms
_chem_comp.type
"C3 H7 N O2"       89.093  ALA y ALANINE                           C[C@H](N)C(O)=O                                                                               ?    "L-PEPTIDE LINKING" 
"C6 H15 N4 O2"     175.209 ARG y ARGININE                          N[C@@H](CCCNC(N)=[NH2+])C(O)=O                                                                ?    "L-PEPTIDE LINKING" 
"C4 H8 N2 O3"      132.118 ASN y ASPARAGINE                        N[C@@H](CC(N)=O)C(O)=O                                                                        ?    "L-PEPTIDE LINKING" 
"C4 H7 N O4"       133.103 ASP y "ASPARTIC ACID"                   N[C@@H](CC(O)=O)C(O)=O                                                                        ?    "L-PEPTIDE LINKING" 
"C5 H10 N2 O3"     146.144 GLN y GLUTAMINE                         N[C@@H](CCC(N)=O)C(O)=O                                                                       ?    "L-PEPTIDE LINKING" 
"C5 H9 N O4"       147.129 GLU y "GLUTAMIC ACID"                   N[C@@H](CCC(O)=O)C(O)=O                                                                       ?    "L-PEPTIDE LINKING" 
"C2 H5 N O2"       75.067  GLY y GLYCINE                           NCC(O)=O                                                                                      ?    "PEPTIDE LINKING"   
"C34 H32 Fe N4 O4" 616.487 HEM . "PROTOPORPHYRIN IX CONTAINING FE" CC1=C(CCC(O)=O)C2=Cc3n4[Fe]5|6|N2=C1C=c7n5c(=CC8=N|6C(=Cc4c(C)c3CCC(O)=O)C(=C8C=C)C)c(C)c7C=C HEME NON-POLYMER         
"C6 H10 N3 O2"     156.162 HIS y HISTIDINE                         N[C@@H](Cc1c[nH]c[nH+]1)C(O)=O                                                                ?    "L-PEPTIDE LINKING" 
"C6 H13 N O2"      131.173 ILE y ISOLEUCINE                        CC[C@H](C)[C@H](N)C(O)=O                                                                      ?    "L-PEPTIDE LINKING" 
"C6 H13 N O2"      131.173 LEU y LEUCINE                           CC(C)C[C@H](N)C(O)=O                                                                          ?    "L-PEPTIDE LINKING" 
"C6 H15 N2 O2"     147.195 LYS y LYSINE                            N[C@@H](CCCC[NH3+])C(O)=O                                                                     ?    "L-PEPTIDE LINKING" 
"C5 H11 N O2 S"    149.211 MET y METHIONINE                        CSCC[C@H](N)C(O)=O                                                                            ?    "L-PEPTIDE LINKING" 
"C9 H11 N O2"      165.189 PHE y PHENYLALANINE                     N[C@@H](Cc1ccccc1)C(O)=O                                                                      ?    "L-PEPTIDE LINKING" 
"C5 H9 N O2"       115.130 PRO y PROLINE                           OC(=O)[C@@H]1CCCN1                                                                            ?    "L-PEPTIDE LINKING" 
"C3 H7 N O3"       105.093 SER y SERINE                            N[C@@H](CO)C(O)=O                                                                             ?    "L-PEPTIDE LINKING" 
"C4 H9 N O3"       119.119 THR y THREONINE                         C[C@@H](O)[C@H](N)C(O)=O                                                                      ?    "L-PEPTIDE LINKING" 
"C11 H12 N2 O2"    204.225 TRP y TRYPTOPHAN                        N[C@@H](Cc1c[nH]c2ccccc12)C(O)=O                                                              ?    "L-PEPTIDE LINKING" 
"C9 H11 N O3"      181.189 TYR y TYROSINE                          N[C@@H](Cc1ccc(O)cc1)C(O)=O                                                                   ?    "L-PEPTIDE LINKING" 
"C5 H11 N O2"      117.146 VAL y VALINE                            CC(C)[C@H](N)C(O)=O                                                                           ?    "L-PEPTIDE LINKING" 
#
_citation.book_publisher          ?
_citation.country                 UK
_citation.id                      primary
_citation.journal_full            Nature
_citation.journal_id_ASTM         NATUAS
_citation.journal_id_CSD          0006
_citation.journal_id_ISSN         0028-0836
_citation.journal_volume          630
_citation.page_first              493
_citation.page_last               500
_citation.pdbx_database_id_DOI    10.1038/s41586-024-07487-w
_citation.pdbx_database_id_PubMed 38718835
_citation.title                   "Accurate structure prediction of biomolecular interactions with AlphaFold 3"
_citation.year                    2024
#
loop_
_citation_author.citation_id
_citation_author.name
_citation_author.ordinal
primary "Google DeepMind" 1 
primary "Isomorphic Labs" 2 
#
loop_
_entity.id
_entity.pdbx_description
_entity.type
1 . polymer     
2 . non-polymer 
#
_entity_poly.entity_id      1
_entity_poly.pdbx_strand_id A
_entity_poly.type           polypeptide(L)
#
loop_
_entity_poly_seq.entity_id
_entity_poly_seq.hetero
_entity_poly_seq.mon_id
_entity_poly_seq.num
1 n THR 1   
1 n GLU 2   
1 n THR 3   
1 n MET 4   
1 n THR 5   
1 n VAL 6   
1 n THR 7   
1 n ALA 8   
1 n THR 9   
1 n GLY 10  
1 n ASN 11  
1 n ALA 12  
1 n ARG 13  
1 n SER 14  
1 n SER 15  
1 n PHE 16  
1 n GLU 17  
1 n ALA 18  
1 n PRO 19  
1 n MET 20  
1 n MET 21  
1 n VAL 22  
1 n SER 23  
1 n VAL 24  
1 n ILE 25  
1 n ASP 26  
1 n THR 27  
1 n SER 28  
1 n ALA 29  
1 n PRO 30  
1 n GLU 31  
1 n ASN 32  
1 n GLN 33  
1 n THR 34  
1 n ALA 35  
1 n THR 36  
1 n SER 37  
1 n ALA 38  
1 n THR 39  
1 n ASP 40  
1 n LEU 41  
1 n LEU 42  
1 n ARG 43  
1 n HIS 44  
1 n VAL 45  
1 n PRO 46  
1 n GLY 47  
1 n ILE 48  
1 n THR 49  
1 n LEU 50  
1 n ASP 51  
1 n GLY 52  
1 n THR 53  
1 n GLY 54  
1 n ARG 55  
1 n THR 56  
1 n ASN 57  
1 n GLY 58  
1 n GLN 59  
1 n ASP 60  
1 n VAL 61  
1 n ASN 62  
1 n MET 63  
1 n ARG 64  
1 n GLY 65  
1 n TYR 66  
1 n ASP 67  
1 n HIS 68  
1 n ARG 69  
1 n GLY 70  
1 n VAL 71  
1 n LEU 72  
1 n VAL 73  
1 n LEU 74  
1 n VAL 75  
1 n ASP 76  
1 n GLY 77  
1 n VAL 78  
1 n ARG 79  
1 n GLN 80  
1 n GLY 81  
1 n THR 82  
1 n ASP 83  
1 n THR 84  
1 n GLY 85  
1 n ALA 86  
1 n LEU 87  
1 n ASN 88  
1 n GLY 89  
1 n THR 90  
1 n PHE 91  
1 n LEU 92  
1 n ASP 93  
1 n PRO 94  
1 n ALA 95  
1 n LEU 96  
1 n ILE 97  
1 n LYS 98  
1 n ARG 99  
1 n VAL 100 
1 n GLU 101 
1 n ILE 102 
1 n VAL 103 
1 n ARG 104 
1 n GLY 105 
1 n PRO 106 
1 n SER 107 
1 n ALA 108 
1 n LEU 109 
1 n LEU 110 
1 n TYR 111 
1 n GLY 112 
1 n SER 113 
1 n GLY 114 
1 n ALA 115 
1 n LEU 116 
1 n GLY 117 
1 n GLY 118 
1 n VAL 119 
1 n ILE 120 
1 n SER 121 
1 n TYR 122 
1 n ASP 123 
1 n THR 124 
1 n VAL 125 
1 n ASP 126 
1 n ALA 127 
1 n LYS 128 
1 n ASP 129 
1 n LEU 130 
1 n LEU 131 
1 n GLN 132 
1 n GLU 133 
1 n GLY 134 
1 n GLN 135 
1 n SER 136 
1 n SER 137 
1 n GLY 138 
1 n PHE 139 
1 n ARG 140 
1 n VAL 141 
1 n PHE 142 
1 n GLY 143 
1 n THR 144 
1 n GLY 145 
1 n GLY 146 
1 n THR 147 
1 n GLY 148 
1 n ASP 149 
1 n HIS 150 
1 n SER 151 
1 n LEU 152 
1 n GLY 153 
1 n LEU 154 
1 n GLY 155 
1 n ALA 156 
1 n SER 157 
1 n ALA 158 
1 n PHE 159 
1 n GLY 160 
1 n ARG 161 
1 n THR 162 
1 n GLU 163 
1 n ASN 164 
1 n LEU 165 
1 n ASP 166 
1 n GLY 167 
1 n ILE 168 
1 n VAL 169 
1 n ALA 170 
1 n TRP 171 
1 n SER 172 
1 n SER 173 
1 n ARG 174 
1 n ASP 175 
1 n ARG 176 
1 n GLY 177 
1 n ASP 178 
1 n LEU 179 
1 n ARG 180 
1 n GLN 181 
1 n SER 182 
1 n ASN 183 
1 n GLY 184 
1 n GLU 185 
1 n THR 186 
1 n ALA 187 
1 n PRO 188 
1 n ASN 189 
1 n ASP 190 
1 n GLU 191 
1 n SER 192 
1 n ILE 193 
1 n ASN 194 
1 n ASN 195 
1 n MET 196 
1 n LEU 197 
1 n ALA 198 
1 n LYS 199 
1 n GLY 200 
1 n THR 201 
1 n TRP 202 
1 n GLN 203 
1 n ILE 204 
1 n ASP 205 
1 n SER 206 
1 n ALA 207 
1 n GLN 208 
1 n SER 209 
1 n LEU 210 
1 n SER 211 
1 n GLY 212 
1 n LEU 213 
1 n VAL 214 
1 n ARG 215 
1 n TYR 216 
1 n TYR 217 
1 n ASN 218 
1 n ASN 219 
1 n ASP 220 
1 n ALA 221 
1 n ARG 222 
1 n GLU 223 
1 n PRO 224 
1 n LYS 225 
1 n ASN 226 
1 n PRO 227 
1 n GLN 228 
1 n THR 229 
1 n VAL 230 
1 n GLU 231 
1 n ALA 232 
1 n SER 233 
1 n ASP 234 
1 n SER 235 
1 n SER 236 
1 n ASN 237 
1 n PRO 238 
1 n MET 239 
1 n VAL 240 
1 n ASP 241 
1 n ARG 242 
1 n SER 243 
1 n THR 244 
1 n ILE 245 
1 n GLN 246 
1 n ARG 247 
1 n ASP 248 
1 n ALA 249 
1 n GLN 250 
1 n LEU 251 
1 n SER 252 
1 n TYR 253 
1 n LYS 254 
1 n LEU 255 
1 n ALA 256 
1 n PRO 257 
1 n GLN 258 
1 n GLY 259 
1 n ASN 260 
1 n ASP 261 
1 n TRP 262 
1 n LEU 263 
1 n ASN 264 
1 n ALA 265 
1 n ASP 266 
1 n ALA 267 
1 n LYS 268 
1 n ILE 269 
1 n TYR 270 
1 n TRP 271 
1 n SER 272 
1 n GLU 273 
1 n VAL 274 
1 n ARG 275 
1 n ILE 276 
1 n ASN 277 
1 n ALA 278 
1 n GLN 279 
1 n ASN 280 
1 n THR 281 
1 n GLY 282 
1 n SER 283 
1 n SER 284 
1 n GLY 285 
1 n GLU 286 
1 n TYR 287 
1 n ARG 288 
1 n GLU 289 
1 n GLN 290 
1 n ILE 291 
1 n THR 292 
1 n LYS 293 
1 n GLY 294 
1 n ALA 295 
1 n ARG 296 
1 n LEU 297 
1 n GLU 298 
1 n ASN 299 
1 n ARG 300 
1 n SER 301 
1 n THR 302 
1 n LEU 303 
1 n PHE 304 
1 n ALA 305 
1 n ASP 306 
1 n SER 307 
1 n PHE 308 
1 n ALA 309 
1 n SER 310 
1 n HIS 311 
1 n LEU 312 
1 n LEU 313 
1 n THR 314 
1 n TYR 315 
1 n GLY 316 
1 n GLY 317 
1 n GLU 318 
1 n TYR 319 
1 n TYR 320 
1 n ARG 321 
1 n GLN 322 
1 n GLU 323 
1 n GLN 324 
1 n HIS 325 
1 n PRO 326 
1 n GLY 327 
1 n GLY 328 
1 n ALA 329 
1 n THR 330 
1 n THR 331 
1 n GLY 332 
1 n PHE 333 
1 n PRO 334 
1 n GLN 335 
1 n ALA 336 
1 n LYS 337 
1 n ILE 338 
1 n ASP 339 
1 n PHE 340 
1 n SER 341 
1 n SER 342 
1 n GLY 343 
1 n TRP 344 
1 n LEU 345 
1 n GLN 346 
1 n ASP 347 
1 n GLU 348 
1 n ILE 349 
1 n THR 350 
1 n LEU 351 
1 n ARG 352 
1 n ASP 353 
1 n LEU 354 
1 n PRO 355 
1 n ILE 356 
1 n THR 357 
1 n LEU 358 
1 n LEU 359 
1 n GLY 360 
1 n GLY 361 
1 n THR 362 
1 n ARG 363 
1 n TYR 364 
1 n ASP 365 
1 n SER 366 
1 n TYR 367 
1 n ARG 368 
1 n GLY 369 
1 n SER 370 
1 n SER 371 
1 n ASP 372 
1 n GLY 373 
1 n TYR 374 
1 n LYS 375 
1 n ASP 376 
1 n VAL 377 
1 n ASP 378 
1 n ALA 379 
1 n ASP 380 
1 n LYS 381 
1 n TRP 382 
1 n SER 383 
1 n SER 384 
1 n ARG 385 
1 n ALA 386 
1 n GLY 387 
1 n MET 388 
1 n THR 389 
1 n ILE 390 
1 n ASN 391 
1 n PRO 392 
1 n THR 393 
1 n ASN 394 
1 n TRP 395 
1 n LEU 396 
1 n MET 397 
1 n LEU 398 
1 n PHE 399 
1 n GLY 400 
1 n SER 401 
1 n TYR 402 
1 n ALA 403 
1 n GLN 404 
1 n ALA 405 
1 n PHE 406 
1 n ARG 407 
1 n ALA 408 
1 n PRO 409 
1 n THR 410 
1 n MET 411 
1 n GLY 412 
1 n GLU 413 
1 n MET 414 
1 n TYR 415 
1 n ASN 416 
1 n ASP 417 
1 n SER 418 
1 n LYS 419 
1 n HIS 420 
1 n PHE 421 
1 n SER 422 
1 n ILE 423 
1 n GLY 424 
1 n ARG 425 
1 n PHE 426 
1 n TYR 427 
1 n THR 428 
1 n ASN 429 
1 n TYR 430 
1 n TRP 431 
1 n VAL 432 
1 n PRO 433 
1 n ASN 434 
1 n PRO 435 
1 n ASN 436 
1 n LEU 437 
1 n ARG 438 
1 n PRO 439 
1 n GLU 440 
1 n THR 441 
1 n ASN 442 
1 n GLU 443 
1 n THR 444 
1 n GLN 445 
1 n GLU 446 
1 n TYR 447 
1 n GLY 448 
1 n PHE 449 
1 n GLY 450 
1 n LEU 451 
1 n ARG 452 
1 n PHE 453 
1 n ASP 454 
1 n ASP 455 
1 n LEU 456 
1 n MET 457 
1 n LEU 458 
1 n SER 459 
1 n ASN 460 
1 n ASP 461 
1 n ALA 462 
1 n LEU 463 
1 n GLU 464 
1 n PHE 465 
1 n LYS 466 
1 n ALA 467 
1 n SER 468 
1 n TYR 469 
1 n PHE 470 
1 n ASP 471 
1 n THR 472 
1 n LYS 473 
1 n ALA 474 
1 n LYS 475 
1 n ASP 476 
1 n TYR 477 
1 n ILE 478 
1 n SER 479 
1 n THR 480 
1 n THR 481 
1 n VAL 482 
1 n ASP 483 
1 n PHE 484 
1 n ALA 485 
1 n ALA 486 
1 n ALA 487 
1 n THR 488 
1 n THR 489 
1 n MET 490 
1 n SER 491 
1 n TYR 492 
1 n ASN 493 
1 n VAL 494 
1 n PRO 495 
1 n ASN 496 
1 n ALA 497 
1 n LYS 498 
1 n ILE 499 
1 n TRP 500 
1 n GLY 501 
1 n TRP 502 
1 n ASP 503 
1 n VAL 504 
1 n MET 505 
1 n THR 506 
1 n LYS 507 
1 n TYR 508 
1 n THR 509 
1 n THR 510 
1 n ASP 511 
1 n LEU 512 
1 n PHE 513 
1 n SER 514 
1 n LEU 515 
1 n ASP 516 
1 n VAL 517 
1 n ALA 518 
1 n TYR 519 
1 n ASN 520 
1 n ARG 521 
1 n THR 522 
1 n ARG 523 
1 n GLY 524 
1 n LYS 525 
1 n ASP 526 
1 n THR 527 
1 n ASP 528 
1 n THR 529 
1 n GLY 530 
1 n GLU 531 
1 n TYR 532 
1 n ILE 533 
1 n SER 534 
1 n SER 535 
1 n ILE 536 
1 n ASN 537 
1 n PRO 538 
1 n ASP 539 
1 n THR 540 
1 n VAL 541 
1 n THR 542 
1 n SER 543 
1 n THR 544 
1 n LEU 545 
1 n ASN 546 
1 n ILE 547 
1 n PRO 548 
1 n ILE 549 
1 n ALA 550 
1 n HIS 551 
1 n SER 552 
1 n GLY 553 
1 n PHE 554 
1 n SER 555 
1 n VAL 556 
1 n GLY 557 
1 n TRP 558 
1 n VAL 559 
1 n GLY 560 
1 n THR 561 
1 n PHE 562 
1 n ALA 563 
1 n ASP 564 
1 n ARG 565 
1 n SER 566 
1 n THR 567 
1 n HIS 568 
1 n ILE 569 
1 n SER 570 
1 n SER 571 
1 n SER 572 
1 n TYR 573 
1 n SER 574 
1 n LYS 575 
1 n GLN 576 
1 n PRO 577 
1 n GLY 578 
1 n TYR 579 
1 n GLY 580 
1 n VAL 581 
1 n ASN 582 
1 n ASP 583 
1 n PHE 584 
1 n TYR 585 
1 n VAL 586 
1 n SER 587 
1 n TYR 588 
1 n GLN 589 
1 n GLY 590 
1 n GLN 591 
1 n GLN 592 
1 n ALA 593 
1 n LEU 594 
1 n LYS 595 
1 n GLY 596 
1 n MET 597 
1 n THR 598 
1 n THR 599 
1 n THR 600 
1 n LEU 601 
1 n VAL 602 
1 n LEU 603 
1 n GLY 604 
1 n ASN 605 
1 n ALA 606 
1 n PHE 607 
1 n ASP 608 
1 n LYS 609 
1 n GLU 610 
1 n TYR 611 
1 n TRP 612 
1 n SER 613 
1 n PRO 614 
1 n GLN 615 
1 n GLY 616 
1 n ILE 617 
1 n PRO 618 
1 n GLN 619 
1 n ASP 620 
1 n GLY 621 
1 n ARG 622 
1 n ASN 623 
1 n GLY 624 
1 n LYS 625 
1 n ILE 626 
1 n PHE 627 
1 n VAL 628 
1 n SER 629 
1 n TYR 630 
1 n GLN 631 
1 n TRP 632 
#
_ma_data.content_type "model coordinates"
_ma_data.id           1
_ma_data.name         Model
#
_ma_model_list.data_id          1
_ma_model_list.model_group_id   1
_ma_model_list.model_group_name "AlphaFold-beta-20231127 (2b86f29d-618d-47cf-8aef-20020b1102eb @ 2025-03-08 19:51:21)"
_ma_model_list.model_id         1
_ma_model_list.model_name       "Top ranked model"
_ma_model_list.model_type       "Ab initio model"
_ma_model_list.ordinal_id       1
#
loop_
_ma_protocol_step.method_type
_ma_protocol_step.ordinal_id
_ma_protocol_step.protocol_id
_ma_protocol_step.step_id
"coevolution MSA" 1 1 1 
"template search" 2 1 2 
modeling          3 1 3 
#
loop_
_ma_qa_metric.id
_ma_qa_metric.mode
_ma_qa_metric.name
_ma_qa_metric.software_group_id
_ma_qa_metric.type
1 global pLDDT 1 pLDDT 
2 local  pLDDT 1 pLDDT 
#
_ma_qa_metric_global.metric_id    1
_ma_qa_metric_global.metric_value 91.22
_ma_qa_metric_global.model_id     1
_ma_qa_metric_global.ordinal_id   1
#
_ma_software_group.group_id    1
_ma_software_group.ordinal_id  1
_ma_software_group.software_id 1
#
loop_
_ma_target_entity.data_id
_ma_target_entity.entity_id
_ma_target_entity.origin
1 1 . 
1 2 . 
#
loop_
_ma_target_entity_instance.asym_id
_ma_target_entity_instance.details
_ma_target_entity_instance.entity_id
A . 1 
B . 2 
#
loop_
_pdbx_data_usage.details
_pdbx_data_usage.id
_pdbx_data_usage.type
_pdbx_data_usage.url
;NON-COMMERCIAL USE ONLY, BY USING THIS FILE YOU AGREE TO THE TERMS OF USE FOUND
AT alphafoldserver.com/output-terms.
;
1 license    ? 
;THE INFORMATION IS NOT INTENDED FOR, HAS NOT BEEN VALIDATED FOR, AND IS NOT
APPROVED FOR CLINICAL USE. IT SHOULD NOT BE USED FOR CLINICAL PURPOSE OR RELIED
ON FOR MEDICAL OR OTHER PROFESSIONAL ADVICE. IT IS THEORETICAL MODELLING ONLY
AND CAUTION SHOULD BE EXERCISED IN ITS USE. IT IS PROVIDED "AS-IS" WITHOUT ANY
WARRANTY OF ANY KIND, WHETHER EXPRESSED OR IMPLIED. NO WARRANTY IS GIVEN THAT
USE OF THE INFORMATION SHALL NOT INFRINGE THE RIGHTS OF ANY THIRD PARTY.
;
2 disclaimer ? 
#
_pdbx_nonpoly_scheme.asym_id       B
_pdbx_nonpoly_scheme.auth_seq_num  1
_pdbx_nonpoly_scheme.entity_id     2
_pdbx_nonpoly_scheme.mon_id        HEM
_pdbx_nonpoly_scheme.pdb_ins_code  .
_pdbx_nonpoly_scheme.pdb_seq_num   1
_pdbx_nonpoly_scheme.pdb_strand_id B
#
loop_
_pdbx_poly_seq_scheme.asym_id
_pdbx_poly_seq_scheme.auth_seq_num
_pdbx_poly_seq_scheme.entity_id
_pdbx_poly_seq_scheme.hetero
_pdbx_poly_seq_scheme.mon_id
_pdbx_poly_seq_scheme.pdb_ins_code
_pdbx_poly_seq_scheme.pdb_seq_num
_pdbx_poly_seq_scheme.pdb_strand_id
_pdbx_poly_seq_scheme.seq_id
A 1   1 n THR . 1   A 1   
A 2   1 n GLU . 2   A 2   
A 3   1 n THR . 3   A 3   
A 4   1 n MET . 4   A 4   
A 5   1 n THR . 5   A 5   
A 6   1 n VAL . 6   A 6   
A 7   1 n THR . 7   A 7   
A 8   1 n ALA . 8   A 8   
A 9   1 n THR . 9   A 9   
A 10  1 n GLY . 10  A 10  
A 11  1 n ASN . 11  A 11  
A 12  1 n ALA . 12  A 12  
A 13  1 n ARG . 13  A 13  
A 14  1 n SER . 14  A 14  
A 15  1 n SER . 15  A 15  
A 16  1 n PHE . 16  A 16  
A 17  1 n GLU . 17  A 17  
A 18  1 n ALA . 18  A 18  
A 19  1 n PRO . 19  A 19  
A 20  1 n MET . 20  A 20  
A 21  1 n MET . 21  A 21  
A 22  1 n VAL . 22  A 22  
A 23  1 n SER . 23  A 23  
A 24  1 n VAL . 24  A 24  
A 25  1 n ILE . 25  A 25  
A 26  1 n ASP . 26  A 26  
A 27  1 n THR . 27  A 27  
A 28  1 n SER . 28  A 28  
A 29  1 n ALA . 29  A 29  
A 30  1 n PRO . 30  A 30  
A 31  1 n GLU . 31  A 31  
A 32  1 n ASN . 32  A 32  
A 33  1 n GLN . 33  A 33  
A 34  1 n THR . 34  A 34  
A 35  1 n ALA . 35  A 35  
A 36  1 n THR . 36  A 36  
A 37  1 n SER . 37  A 37  
A 38  1 n ALA . 38  A 38  
A 39  1 n THR . 39  A 39  
A 40  1 n ASP . 40  A 40  
A 41  1 n LEU . 41  A 41  
A 42  1 n LEU . 42  A 42  
A 43  1 n ARG . 43  A 43  
A 44  1 n HIS . 44  A 44  
A 45  1 n VAL . 45  A 45  
A 46  1 n PRO . 46  A 46  
A 47  1 n GLY . 47  A 47  
A 48  1 n ILE . 48  A 48  
A 49  1 n THR . 49  A 49  
A 50  1 n LEU . 50  A 50  
A 51  1 n ASP . 51  A 51  
A 52  1 n GLY . 52  A 52  
A 53  1 n THR . 53  A 53  
A 54  1 n GLY . 54  A 54  
A 55  1 n ARG . 55  A 55  
A 56  1 n THR . 56  A 56  
A 57  1 n ASN . 57  A 57  
A 58  1 n GLY . 58  A 58  
A 59  1 n GLN . 59  A 59  
A 60  1 n ASP . 60  A 60  
A 61  1 n VAL . 61  A 61  
A 62  1 n ASN . 62  A 62  
A 63  1 n MET . 63  A 63  
A 64  1 n ARG . 64  A 64  
A 65  1 n GLY . 65  A 65  
A 66  1 n TYR . 66  A 66  
A 67  1 n ASP . 67  A 67  
A 68  1 n HIS . 68  A 68  
A 69  1 n ARG . 69  A 69  
A 70  1 n GLY . 70  A 70  
A 71  1 n VAL . 71  A 71  
A 72  1 n LEU . 72  A 72  
A 73  1 n VAL . 73  A 73  
A 74  1 n LEU . 74  A 74  
A 75  1 n VAL . 75  A 75  
A 76  1 n ASP . 76  A 76  
A 77  1 n GLY . 77  A 77  
A 78  1 n VAL . 78  A 78  
A 79  1 n ARG . 79  A 79  
A 80  1 n GLN . 80  A 80  
A 81  1 n GLY . 81  A 81  
A 82  1 n THR . 82  A 82  
A 83  1 n ASP . 83  A 83  
A 84  1 n THR . 84  A 84  
A 85  1 n GLY . 85  A 85  
A 86  1 n ALA . 86  A 86  
A 87  1 n LEU . 87  A 87  
A 88  1 n ASN . 88  A 88  
A 89  1 n GLY . 89  A 89  
A 90  1 n THR . 90  A 90  
A 91  1 n PHE . 91  A 91  
A 92  1 n LEU . 92  A 92  
A 93  1 n ASP . 93  A 93  
A 94  1 n PRO . 94  A 94  
A 95  1 n ALA . 95  A 95  
A 96  1 n LEU . 96  A 96  
A 97  1 n ILE . 97  A 97  
A 98  1 n LYS . 98  A 98  
A 99  1 n ARG . 99  A 99  
A 100 1 n VAL . 100 A 100 
A 101 1 n GLU . 101 A 101 
A 102 1 n ILE . 102 A 102 
A 103 1 n VAL . 103 A 103 
A 104 1 n ARG . 104 A 104 
A 105 1 n GLY . 105 A 105 
A 106 1 n PRO . 106 A 106 
A 107 1 n SER . 107 A 107 
A 108 1 n ALA . 108 A 108 
A 109 1 n LEU . 109 A 109 
A 110 1 n LEU . 110 A 110 
A 111 1 n TYR . 111 A 111 
A 112 1 n GLY . 112 A 112 
A 113 1 n SER . 113 A 113 
A 114 1 n GLY . 114 A 114 
A 115 1 n ALA . 115 A 115 
A 116 1 n LEU . 116 A 116 
A 117 1 n GLY . 117 A 117 
A 118 1 n GLY . 118 A 118 
A 119 1 n VAL . 119 A 119 
A 120 1 n ILE . 120 A 120 
A 121 1 n SER . 121 A 121 
A 122 1 n TYR . 122 A 122 
A 123 1 n ASP . 123 A 123 
A 124 1 n THR . 124 A 124 
A 125 1 n VAL . 125 A 125 
A 126 1 n ASP . 126 A 126 
A 127 1 n ALA . 127 A 127 
A 128 1 n LYS . 128 A 128 
A 129 1 n ASP . 129 A 129 
A 130 1 n LEU . 130 A 130 
A 131 1 n LEU . 131 A 131 
A 132 1 n GLN . 132 A 132 
A 133 1 n GLU . 133 A 133 
A 134 1 n GLY . 134 A 134 
A 135 1 n GLN . 135 A 135 
A 136 1 n SER . 136 A 136 
A 137 1 n SER . 137 A 137 
A 138 1 n GLY . 138 A 138 
A 139 1 n PHE . 139 A 139 
A 140 1 n ARG . 140 A 140 
A 141 1 n VAL . 141 A 141 
A 142 1 n PHE . 142 A 142 
A 143 1 n GLY . 143 A 143 
A 144 1 n THR . 144 A 144 
A 145 1 n GLY . 145 A 145 
A 146 1 n GLY . 146 A 146 
A 147 1 n THR . 147 A 147 
A 148 1 n GLY . 148 A 148 
A 149 1 n ASP . 149 A 149 
A 150 1 n HIS . 150 A 150 
A 151 1 n SER . 151 A 151 
A 152 1 n LEU . 152 A 152 
A 153 1 n GLY . 153 A 153 
A 154 1 n LEU . 154 A 154 
A 155 1 n GLY . 155 A 155 
A 156 1 n ALA . 156 A 156 
A 157 1 n SER . 157 A 157 
A 158 1 n ALA . 158 A 158 
A 159 1 n PHE . 159 A 159 
A 160 1 n GLY . 160 A 160 
A 161 1 n ARG . 161 A 161 
A 162 1 n THR . 162 A 162 
A 163 1 n GLU . 163 A 163 
A 164 1 n ASN . 164 A 164 
A 165 1 n LEU . 165 A 165 
A 166 1 n ASP . 166 A 166 
A 167 1 n GLY . 167 A 167 
A 168 1 n ILE . 168 A 168 
A 169 1 n VAL . 169 A 169 
A 170 1 n ALA . 170 A 170 
A 171 1 n TRP . 171 A 171 
A 172 1 n SER . 172 A 172 
A 173 1 n SER . 173 A 173 
A 174 1 n ARG . 174 A 174 
A 175 1 n ASP . 175 A 175 
A 176 1 n ARG . 176 A 176 
A 177 1 n GLY . 177 A 177 
A 178 1 n ASP . 178 A 178 
A 179 1 n LEU . 179 A 179 
A 180 1 n ARG . 180 A 180 
A 181 1 n GLN . 181 A 181 
A 182 1 n SER . 182 A 182 
A 183 1 n ASN . 183 A 183 
A 184 1 n GLY . 184 A 184 
A 185 1 n GLU . 185 A 185 
A 186 1 n THR . 186 A 186 
A 187 1 n ALA . 187 A 187 
A 188 1 n PRO . 188 A 188 
A 189 1 n ASN . 189 A 189 
A 190 1 n ASP . 190 A 190 
A 191 1 n GLU . 191 A 191 
A 192 1 n SER . 192 A 192 
A 193 1 n ILE . 193 A 193 
A 194 1 n ASN . 194 A 194 
A 195 1 n ASN . 195 A 195 
A 196 1 n MET . 196 A 196 
A 197 1 n LEU . 197 A 197 
A 198 1 n ALA . 198 A 198 
A 199 1 n LYS . 199 A 199 
A 200 1 n GLY . 200 A 200 
A 201 1 n THR . 201 A 201 
A 202 1 n TRP . 202 A 202 
A 203 1 n GLN . 203 A 203 
A 204 1 n ILE . 204 A 204 
A 205 1 n ASP . 205 A 205 
A 206 1 n SER . 206 A 206 
A 207 1 n ALA . 207 A 207 
A 208 1 n GLN . 208 A 208 
A 209 1 n SER . 209 A 209 
A 210 1 n LEU . 210 A 210 
A 211 1 n SER . 211 A 211 
A 212 1 n GLY . 212 A 212 
A 213 1 n LEU . 213 A 213 
A 214 1 n VAL . 214 A 214 
A 215 1 n ARG . 215 A 215 
A 216 1 n TYR . 216 A 216 
A 217 1 n TYR . 217 A 217 
A 218 1 n ASN . 218 A 218 
A 219 1 n ASN . 219 A 219 
A 220 1 n ASP . 220 A 220 
A 221 1 n ALA . 221 A 221 
A 222 1 n ARG . 222 A 222 
A 223 1 n GLU . 223 A 223 
A 224 1 n PRO . 224 A 224 
A 225 1 n LYS . 225 A 225 
A 226 1 n ASN . 226 A 226 
A 227 1 n PRO . 227 A 227 
A 228 1 n GLN . 228 A 228 
A 229 1 n THR . 229 A 229 
A 230 1 n VAL . 230 A 230 
A 231 1 n GLU . 231 A 231 
A 232 1 n ALA . 232 A 232 
A 233 1 n SER . 233 A 233 
A 234 1 n ASP . 234 A 234 
A 235 1 n SER . 235 A 235 
A 236 1 n SER . 236 A 236 
A 237 1 n ASN . 237 A 237 
A 238 1 n PRO . 238 A 238 
A 239 1 n MET . 239 A 239 
A 240 1 n VAL . 240 A 240 
A 241 1 n ASP . 241 A 241 
A 242 1 n ARG . 242 A 242 
A 243 1 n SER . 243 A 243 
A 244 1 n THR . 244 A 244 
A 245 1 n ILE . 245 A 245 
A 246 1 n GLN . 246 A 246 
A 247 1 n ARG . 247 A 247 
A 248 1 n ASP . 248 A 248 
A 249 1 n ALA . 249 A 249 
A 250 1 n GLN . 250 A 250 
A 251 1 n LEU . 251 A 251 
A 252 1 n SER . 252 A 252 
A 253 1 n TYR . 253 A 253 
A 254 1 n LYS . 254 A 254 
A 255 1 n LEU . 255 A 255 
A 256 1 n ALA . 256 A 256 
A 257 1 n PRO . 257 A 257 
A 258 1 n GLN . 258 A 258 
A 259 1 n GLY . 259 A 259 
A 260 1 n ASN . 260 A 260 
A 261 1 n ASP . 261 A 261 
A 262 1 n TRP . 262 A 262 
A 263 1 n LEU . 263 A 263 
A 264 1 n ASN . 264 A 264 
A 265 1 n ALA . 265 A 265 
A 266 1 n ASP . 266 A 266 
A 267 1 n ALA . 267 A 267 
A 268 1 n LYS . 268 A 268 
A 269 1 n ILE . 269 A 269 
A 270 1 n TYR . 270 A 270 
A 271 1 n TRP . 271 A 271 
A 272 1 n SER . 272 A 272 
A 273 1 n GLU . 273 A 273 
A 274 1 n VAL . 274 A 274 
A 275 1 n ARG . 275 A 275 
A 276 1 n ILE . 276 A 276 
A 277 1 n ASN . 277 A 277 
A 278 1 n ALA . 278 A 278 
A 279 1 n GLN . 279 A 279 
A 280 1 n ASN . 280 A 280 
A 281 1 n THR . 281 A 281 
A 282 1 n GLY . 282 A 282 
A 283 1 n SER . 283 A 283 
A 284 1 n SER . 284 A 284 
A 285 1 n GLY . 285 A 285 
A 286 1 n GLU . 286 A 286 
A 287 1 n TYR . 287 A 287 
A 288 1 n ARG . 288 A 288 
A 289 1 n GLU . 289 A 289 
A 290 1 n GLN . 290 A 290 
A 291 1 n ILE . 291 A 291 
A 292 1 n THR . 292 A 292 
A 293 1 n LYS . 293 A 293 
A 294 1 n GLY . 294 A 294 
A 295 1 n ALA . 295 A 295 
A 296 1 n ARG . 296 A 296 
A 297 1 n LEU . 297 A 297 
A 298 1 n GLU . 298 A 298 
A 299 1 n ASN . 299 A 299 
A 300 1 n ARG . 300 A 300 
A 301 1 n SER . 301 A 301 
A 302 1 n THR . 302 A 302 
A 303 1 n LEU . 303 A 303 
A 304 1 n PHE . 304 A 304 
A 305 1 n ALA . 305 A 305 
A 306 1 n ASP . 306 A 306 
A 307 1 n SER . 307 A 307 
A 308 1 n PHE . 308 A 308 
A 309 1 n ALA . 309 A 309 
A 310 1 n SER . 310 A 310 
A 311 1 n HIS . 311 A 311 
A 312 1 n LEU . 312 A 312 
A 313 1 n LEU . 313 A 313 
A 314 1 n THR . 314 A 314 
A 315 1 n TYR . 315 A 315 
A 316 1 n GLY . 316 A 316 
A 317 1 n GLY . 317 A 317 
A 318 1 n GLU . 318 A 318 
A 319 1 n TYR . 319 A 319 
A 320 1 n TYR . 320 A 320 
A 321 1 n ARG . 321 A 321 
A 322 1 n GLN . 322 A 322 
A 323 1 n GLU . 323 A 323 
A 324 1 n GLN . 324 A 324 
A 325 1 n HIS . 325 A 325 
A 326 1 n PRO . 326 A 326 
A 327 1 n GLY . 327 A 327 
A 328 1 n GLY . 328 A 328 
A 329 1 n ALA . 329 A 329 
A 330 1 n THR . 330 A 330 
A 331 1 n THR . 331 A 331 
A 332 1 n GLY . 332 A 332 
A 333 1 n PHE . 333 A 333 
A 334 1 n PRO . 334 A 334 
A 335 1 n GLN . 335 A 335 
A 336 1 n ALA . 336 A 336 
A 337 1 n LYS . 337 A 337 
A 338 1 n ILE . 338 A 338 
A 339 1 n ASP . 339 A 339 
A 340 1 n PHE . 340 A 340 
A 341 1 n SER . 341 A 341 
A 342 1 n SER . 342 A 342 
A 343 1 n GLY . 343 A 343 
A 344 1 n TRP . 344 A 344 
A 345 1 n LEU . 345 A 345 
A 346 1 n GLN . 346 A 346 
A 347 1 n ASP . 347 A 347 
A 348 1 n GLU . 348 A 348 
A 349 1 n ILE . 349 A 349 
A 350 1 n THR . 350 A 350 
A 351 1 n LEU . 351 A 351 
A 352 1 n ARG . 352 A 352 
A 353 1 n ASP . 353 A 353 
A 354 1 n LEU . 354 A 354 
A 355 1 n PRO . 355 A 355 
A 356 1 n ILE . 356 A 356 
A 357 1 n THR . 357 A 357 
A 358 1 n LEU . 358 A 358 
A 359 1 n LEU . 359 A 359 
A 360 1 n GLY . 360 A 360 
A 361 1 n GLY . 361 A 361 
A 362 1 n THR . 362 A 362 
A 363 1 n ARG . 363 A 363 
A 364 1 n TYR . 364 A 364 
A 365 1 n ASP . 365 A 365 
A 366 1 n SER . 366 A 366 
A 367 1 n TYR . 367 A 367 
A 368 1 n ARG . 368 A 368 
A 369 1 n GLY . 369 A 369 
A 370 1 n SER . 370 A 370 
A 371 1 n SER . 371 A 371 
A 372 1 n ASP . 372 A 372 
A 373 1 n GLY . 373 A 373 
A 374 1 n TYR . 374 A 374 
A 375 1 n LYS . 375 A 375 
A 376 1 n ASP . 376 A 376 
A 377 1 n VAL . 377 A 377 
A 378 1 n ASP . 378 A 378 
A 379 1 n ALA . 379 A 379 
A 380 1 n ASP . 380 A 380 
A 381 1 n LYS . 381 A 381 
A 382 1 n TRP . 382 A 382 
A 383 1 n SER . 383 A 383 
A 384 1 n SER . 384 A 384 
A 385 1 n ARG . 385 A 385 
A 386 1 n ALA . 386 A 386 
A 387 1 n GLY . 387 A 387 
A 388 1 n MET . 388 A 388 
A 389 1 n THR . 389 A 389 
A 390 1 n ILE . 390 A 390 
A 391 1 n ASN . 391 A 391 
A 392 1 n PRO . 392 A 392 
A 393 1 n THR . 393 A 393 
A 394 1 n ASN . 394 A 394 
A 395 1 n TRP . 395 A 395 
A 396 1 n LEU . 396 A 396 
A 397 1 n MET . 397 A 397 
A 398 1 n LEU . 398 A 398 
A 399 1 n PHE . 399 A 399 
A 400 1 n GLY . 400 A 400 
A 401 1 n SER . 401 A 401 
A 402 1 n TYR . 402 A 402 
A 403 1 n ALA . 403 A 403 
A 404 1 n GLN . 404 A 404 
A 405 1 n ALA . 405 A 405 
A 406 1 n PHE . 406 A 406 
A 407 1 n ARG . 407 A 407 
A 408 1 n ALA . 408 A 408 
A 409 1 n PRO . 409 A 409 
A 410 1 n THR . 410 A 410 
A 411 1 n MET . 411 A 411 
A 412 1 n GLY . 412 A 412 
A 413 1 n GLU . 413 A 413 
A 414 1 n MET . 414 A 414 
A 415 1 n TYR . 415 A 415 
A 416 1 n ASN . 416 A 416 
A 417 1 n ASP . 417 A 417 
A 418 1 n SER . 418 A 418 
A 419 1 n LYS . 419 A 419 
A 420 1 n HIS . 420 A 420 
A 421 1 n PHE . 421 A 421 
A 422 1 n SER . 422 A 422 
A 423 1 n ILE . 423 A 423 
A 424 1 n GLY . 424 A 424 
A 425 1 n ARG . 425 A 425 
A 426 1 n PHE . 426 A 426 
A 427 1 n TYR . 427 A 427 
A 428 1 n THR . 428 A 428 
A 429 1 n ASN . 429 A 429 
A 430 1 n TYR . 430 A 430 
A 431 1 n TRP . 431 A 431 
A 432 1 n VAL . 432 A 432 
A 433 1 n PRO . 433 A 433 
A 434 1 n ASN . 434 A 434 
A 435 1 n PRO . 435 A 435 
A 436 1 n ASN . 436 A 436 
A 437 1 n LEU . 437 A 437 
A 438 1 n ARG . 438 A 438 
A 439 1 n PRO . 439 A 439 
A 440 1 n GLU . 440 A 440 
A 441 1 n THR . 441 A 441 
A 442 1 n ASN . 442 A 442 
A 443 1 n GLU . 443 A 443 
A 444 1 n THR . 444 A 444 
A 445 1 n GLN . 445 A 445 
A 446 1 n GLU . 446 A 446 
A 447 1 n TYR . 447 A 447 
A 448 1 n GLY . 448 A 448 
A 449 1 n PHE . 449 A 449 
A 450 1 n GLY . 450 A 450 
A 451 1 n LEU . 451 A 451 
A 452 1 n ARG . 452 A 452 
A 453 1 n PHE . 453 A 453 
A 454 1 n ASP . 454 A 454 
A 455 1 n ASP . 455 A 455 
A 456 1 n LEU . 456 A 456 
A 457 1 n MET . 457 A 457 
A 458 1 n LEU . 458 A 458 
A 459 1 n SER . 459 A 459 
A 460 1 n ASN . 460 A 460 
A 461 1 n ASP . 461 A 461 
A 462 1 n ALA . 462 A 462 
A 463 1 n LEU . 463 A 463 
A 464 1 n GLU . 464 A 464 
A 465 1 n PHE . 465 A 465 
A 466 1 n LYS . 466 A 466 
A 467 1 n ALA . 467 A 467 
A 468 1 n SER . 468 A 468 
A 469 1 n TYR . 469 A 469 
A 470 1 n PHE . 470 A 470 
A 471 1 n ASP . 471 A 471 
A 472 1 n THR . 472 A 472 
A 473 1 n LYS . 473 A 473 
A 474 1 n ALA . 474 A 474 
A 475 1 n LYS . 475 A 475 
A 476 1 n ASP . 476 A 476 
A 477 1 n TYR . 477 A 477 
A 478 1 n ILE . 478 A 478 
A 479 1 n SER . 479 A 479 
A 480 1 n THR . 480 A 480 
A 481 1 n THR . 481 A 481 
A 482 1 n VAL . 482 A 482 
A 483 1 n ASP . 483 A 483 
A 484 1 n PHE . 484 A 484 
A 485 1 n ALA . 485 A 485 
A 486 1 n ALA . 486 A 486 
A 487 1 n ALA . 487 A 487 
A 488 1 n THR . 488 A 488 
A 489 1 n THR . 489 A 489 
A 490 1 n MET . 490 A 490 
A 491 1 n SER . 491 A 491 
A 492 1 n TYR . 492 A 492 
A 493 1 n ASN . 493 A 493 
A 494 1 n VAL . 494 A 494 
A 495 1 n PRO . 495 A 495 
A 496 1 n ASN . 496 A 496 
A 497 1 n ALA . 497 A 497 
A 498 1 n LYS . 498 A 498 
A 499 1 n ILE . 499 A 499 
A 500 1 n TRP . 500 A 500 
A 501 1 n GLY . 501 A 501 
A 502 1 n TRP . 502 A 502 
A 503 1 n ASP . 503 A 503 
A 504 1 n VAL . 504 A 504 
A 505 1 n MET . 505 A 505 
A 506 1 n THR . 506 A 506 
A 507 1 n LYS . 507 A 507 
A 508 1 n TYR . 508 A 508 
A 509 1 n THR . 509 A 509 
A 510 1 n THR . 510 A 510 
A 511 1 n ASP . 511 A 511 
A 512 1 n LEU . 512 A 512 
A 513 1 n PHE . 513 A 513 
A 514 1 n SER . 514 A 514 
A 515 1 n LEU . 515 A 515 
A 516 1 n ASP . 516 A 516 
A 517 1 n VAL . 517 A 517 
A 518 1 n ALA . 518 A 518 
A 519 1 n TYR . 519 A 519 
A 520 1 n ASN . 520 A 520 
A 521 1 n ARG . 521 A 521 
A 522 1 n THR . 522 A 522 
A 523 1 n ARG . 523 A 523 
A 524 1 n GLY . 524 A 524 
A 525 1 n LYS . 525 A 525 
A 526 1 n ASP . 526 A 526 
A 527 1 n THR . 527 A 527 
A 528 1 n ASP . 528 A 528 
A 529 1 n THR . 529 A 529 
A 530 1 n GLY . 530 A 530 
A 531 1 n GLU . 531 A 531 
A 532 1 n TYR . 532 A 532 
A 533 1 n ILE . 533 A 533 
A 534 1 n SER . 534 A 534 
A 535 1 n SER . 535 A 535 
A 536 1 n ILE . 536 A 536 
A 537 1 n ASN . 537 A 537 
A 538 1 n PRO . 538 A 538 
A 539 1 n ASP . 539 A 539 
A 540 1 n THR . 540 A 540 
A 541 1 n VAL . 541 A 541 
A 542 1 n THR . 542 A 542 
A 543 1 n SER . 543 A 543 
A 544 1 n THR . 544 A 544 
A 545 1 n LEU . 545 A 545 
A 546 1 n ASN . 546 A 546 
A 547 1 n ILE . 547 A 547 
A 548 1 n PRO . 548 A 548 
A 549 1 n ILE . 549 A 549 
A 550 1 n ALA . 550 A 550 
A 551 1 n HIS . 551 A 551 
A 552 1 n SER . 552 A 552 
A 553 1 n GLY . 553 A 553 
A 554 1 n PHE . 554 A 554 
A 555 1 n SER . 555 A 555 
A 556 1 n VAL . 556 A 556 
A 557 1 n GLY . 557 A 557 
A 558 1 n TRP . 558 A 558 
A 559 1 n VAL . 559 A 559 
A 560 1 n GLY . 560 A 560 
A 561 1 n THR . 561 A 561 
A 562 1 n PHE . 562 A 562 
A 563 1 n ALA . 563 A 563 
A 564 1 n ASP . 564 A 564 
A 565 1 n ARG . 565 A 565 
A 566 1 n SER . 566 A 566 
A 567 1 n THR . 567 A 567 
A 568 1 n HIS . 568 A 568 
A 569 1 n ILE . 569 A 569 
A 570 1 n SER . 570 A 570 
A 571 1 n SER . 571 A 571 
A 572 1 n SER . 572 A 572 
A 573 1 n TYR . 573 A 573 
A 574 1 n SER . 574 A 574 
A 575 1 n LYS . 575 A 575 
A 576 1 n GLN . 576 A 576 
A 577 1 n PRO . 577 A 577 
A 578 1 n GLY . 578 A 578 
A 579 1 n TYR . 579 A 579 
A 580 1 n GLY . 580 A 580 
A 581 1 n VAL . 581 A 581 
A 582 1 n ASN . 582 A 582 
A 583 1 n ASP . 583 A 583 
A 584 1 n PHE . 584 A 584 
A 585 1 n TYR . 585 A 585 
A 586 1 n VAL . 586 A 586 
A 587 1 n SER . 587 A 587 
A 588 1 n TYR . 588 A 588 
A 589 1 n GLN . 589 A 589 
A 590 1 n GLY . 590 A 590 
A 591 1 n GLN . 591 A 591 
A 592 1 n GLN . 592 A 592 
A 593 1 n ALA . 593 A 593 
A 594 1 n LEU . 594 A 594 
A 595 1 n LYS . 595 A 595 
A 596 1 n GLY . 596 A 596 
A 597 1 n MET . 597 A 597 
A 598 1 n THR . 598 A 598 
A 599 1 n THR . 599 A 599 
A 600 1 n THR . 600 A 600 
A 601 1 n LEU . 601 A 601 
A 602 1 n VAL . 602 A 602 
A 603 1 n LEU . 603 A 603 
A 604 1 n GLY . 604 A 604 
A 605 1 n ASN . 605 A 605 
A 606 1 n ALA . 606 A 606 
A 607 1 n PHE . 607 A 607 
A 608 1 n ASP . 608 A 608 
A 609 1 n LYS . 609 A 609 
A 610 1 n GLU . 610 A 610 
A 611 1 n TYR . 611 A 611 
A 612 1 n TRP . 612 A 612 
A 613 1 n SER . 613 A 613 
A 614 1 n PRO . 614 A 614 
A 615 1 n GLN . 615 A 615 
A 616 1 n GLY . 616 A 616 
A 617 1 n ILE . 617 A 617 
A 618 1 n PRO . 618 A 618 
A 619 1 n GLN . 619 A 619 
A 620 1 n ASP . 620 A 620 
A 621 1 n GLY . 621 A 621 
A 622 1 n ARG . 622 A 622 
A 623 1 n ASN . 623 A 623 
A 624 1 n GLY . 624 A 624 
A 625 1 n LYS . 625 A 625 
A 626 1 n ILE . 626 A 626 
A 627 1 n PHE . 627 A 627 
A 628 1 n VAL . 628 A 628 
A 629 1 n SER . 629 A 629 
A 630 1 n TYR . 630 A 630 
A 631 1 n GLN . 631 A 631 
A 632 1 n TRP . 632 A 632 
#
_software.classification other
_software.date           ?
_software.description    "Structure prediction"
_software.name           AlphaFold
_software.pdbx_ordinal   1
_software.type           package
_software.version        "AlphaFold-beta-20231127 (2b86f29d-618d-47cf-8aef-20020b1102eb @ 2025-03-08 19:51:21)"
#
loop_
_struct_asym.entity_id
_struct_asym.id
1 A 
2 B 
#
loop_
_atom_site.group_PDB
_atom_site.id
_atom_site.type_symbol
_atom_site.label_atom_id
_atom_site.label_alt_id
_atom_site.label_comp_id
_atom_site.label_asym_id
_atom_site.label_entity_id
_atom_site.label_seq_id
_atom_site.pdbx_PDB_ins_code
_atom_site.Cartn_x
_atom_site.Cartn_y
_atom_site.Cartn_z
_atom_site.occupancy
_atom_site.B_iso_or_equiv
_atom_site.auth_seq_id
_atom_site.auth_asym_id
_atom_site.pdbx_PDB_model_num
ATOM   1    N  N   . THR A 1 1   ? -4.416  2.035   23.704  1.00 76.37 1   A 1 
ATOM   2    C  CA  . THR A 1 1   ? -3.024  2.464   23.433  1.00 83.57 1   A 1 
ATOM   3    C  C   . THR A 1 1   ? -3.019  3.267   22.148  1.00 87.05 1   A 1 
ATOM   4    O  O   . THR A 1 1   ? -3.750  2.916   21.234  1.00 82.34 1   A 1 
ATOM   5    C  CB  . THR A 1 1   ? -2.070  1.267   23.306  1.00 75.21 1   A 1 
ATOM   6    O  OG1 . THR A 1 1   ? -2.396  0.311   24.283  1.00 64.32 1   A 1 
ATOM   7    C  CG2 . THR A 1 1   ? -0.610  1.654   23.523  1.00 61.50 1   A 1 
ATOM   8    N  N   . GLU A 1 2   ? -2.234  4.331   22.073  1.00 87.41 2   A 1 
ATOM   9    C  CA  . GLU A 1 2   ? -2.188  5.194   20.894  1.00 90.43 2   A 1 
ATOM   10   C  C   . GLU A 1 2   ? -1.626  4.446   19.673  1.00 92.85 2   A 1 
ATOM   11   O  O   . GLU A 1 2   ? -0.618  3.742   19.774  1.00 90.72 2   A 1 
ATOM   12   C  CB  . GLU A 1 2   ? -1.372  6.429   21.240  1.00 86.95 2   A 1 
ATOM   13   C  CG  . GLU A 1 2   ? -1.320  7.425   20.083  1.00 82.77 2   A 1 
ATOM   14   C  CD  . GLU A 1 2   ? -0.956  8.827   20.572  1.00 81.75 2   A 1 
ATOM   15   O  OE1 . GLU A 1 2   ? -1.441  9.776   19.926  1.00 74.28 2   A 1 
ATOM   16   O  OE2 . GLU A 1 2   ? -0.293  8.949   21.613  1.00 77.94 2   A 1 
ATOM   17   N  N   . THR A 1 3   ? -2.265  4.604   18.522  1.00 92.95 3   A 1 
ATOM   18   C  CA  . THR A 1 3   ? -1.798  4.024   17.263  1.00 94.39 3   A 1 
ATOM   19   C  C   . THR A 1 3   ? -0.584  4.805   16.775  1.00 95.39 3   A 1 
ATOM   20   O  O   . THR A 1 3   ? -0.669  5.994   16.461  1.00 93.76 3   A 1 
ATOM   21   C  CB  . THR A 1 3   ? -2.902  3.999   16.207  1.00 92.69 3   A 1 
ATOM   22   O  OG1 . THR A 1 3   ? -3.999  3.264   16.709  1.00 85.66 3   A 1 
ATOM   23   C  CG2 . THR A 1 3   ? -2.462  3.305   14.931  1.00 85.92 3   A 1 
ATOM   24   N  N   . MET A 1 4   ? 0.554   4.127   16.699  1.00 95.05 4   A 1 
ATOM   25   C  CA  . MET A 1 4   ? 1.817   4.713   16.264  1.00 95.55 4   A 1 
ATOM   26   C  C   . MET A 1 4   ? 2.065   4.460   14.772  1.00 95.94 4   A 1 
ATOM   27   O  O   . MET A 1 4   ? 1.660   3.435   14.235  1.00 94.42 4   A 1 
ATOM   28   C  CB  . MET A 1 4   ? 2.968   4.163   17.119  1.00 95.24 4   A 1 
ATOM   29   C  CG  . MET A 1 4   ? 2.772   4.380   18.623  1.00 93.55 4   A 1 
ATOM   30   S  SD  . MET A 1 4   ? 2.654   6.114   19.160  1.00 90.60 4   A 1 
ATOM   31   C  CE  . MET A 1 4   ? 4.393   6.585   19.090  1.00 77.63 4   A 1 
ATOM   32   N  N   . THR A 1 5   ? 2.795   5.382   14.140  1.00 95.58 5   A 1 
ATOM   33   C  CA  . THR A 1 5   ? 3.375   5.192   12.806  1.00 95.89 5   A 1 
ATOM   34   C  C   . THR A 1 5   ? 4.900   5.222   12.896  1.00 96.16 5   A 1 
ATOM   35   O  O   . THR A 1 5   ? 5.471   6.020   13.632  1.00 94.96 5   A 1 
ATOM   36   C  CB  . THR A 1 5   ? 2.846   6.211   11.790  1.00 94.71 5   A 1 
ATOM   37   O  OG1 . THR A 1 5   ? 3.491   6.043   10.554  1.00 91.30 5   A 1 
ATOM   38   C  CG2 . THR A 1 5   ? 3.050   7.667   12.203  1.00 92.21 5   A 1 
ATOM   39   N  N   . VAL A 1 6   ? 5.557   4.358   12.141  1.00 95.74 6   A 1 
ATOM   40   C  CA  . VAL A 1 6   ? 7.007   4.341   11.936  1.00 95.34 6   A 1 
ATOM   41   C  C   . VAL A 1 6   ? 7.338   4.737   10.499  1.00 95.43 6   A 1 
ATOM   42   O  O   . VAL A 1 6   ? 8.220   5.548   10.259  1.00 93.28 6   A 1 
ATOM   43   C  CB  . VAL A 1 6   ? 7.602   2.961   12.277  1.00 94.05 6   A 1 
ATOM   44   C  CG1 . VAL A 1 6   ? 9.107   2.904   12.041  1.00 87.59 6   A 1 
ATOM   45   C  CG2 . VAL A 1 6   ? 7.342   2.608   13.743  1.00 89.97 6   A 1 
ATOM   46   N  N   . THR A 1 7   ? 6.561   4.235   9.532   1.00 95.91 7   A 1 
ATOM   47   C  CA  . THR A 1 7   ? 6.797   4.458   8.100   1.00 95.78 7   A 1 
ATOM   48   C  C   . THR A 1 7   ? 6.708   5.929   7.688   1.00 96.08 7   A 1 
ATOM   49   O  O   . THR A 1 7   ? 7.413   6.348   6.778   1.00 94.19 7   A 1 
ATOM   50   C  CB  . THR A 1 7   ? 5.795   3.623   7.286   1.00 94.94 7   A 1 
ATOM   51   O  OG1 . THR A 1 7   ? 5.890   2.278   7.691   1.00 90.12 7   A 1 
ATOM   52   C  CG2 . THR A 1 7   ? 6.055   3.650   5.783   1.00 91.42 7   A 1 
ATOM   53   N  N   . ALA A 1 8   ? 5.888   6.735   8.351   1.00 96.33 8   A 1 
ATOM   54   C  CA  . ALA A 1 8   ? 5.651   8.124   7.955   1.00 95.97 8   A 1 
ATOM   55   C  C   . ALA A 1 8   ? 6.906   9.014   8.046   1.00 96.43 8   A 1 
ATOM   56   O  O   . ALA A 1 8   ? 7.131   9.843   7.162   1.00 94.59 8   A 1 
ATOM   57   C  CB  . ALA A 1 8   ? 4.512   8.682   8.809   1.00 95.25 8   A 1 
ATOM   58   N  N   . THR A 1 9   ? 7.721   8.847   9.103   1.00 96.25 9   A 1 
ATOM   59   C  CA  . THR A 1 9   ? 8.934   9.657   9.340   1.00 96.36 9   A 1 
ATOM   60   C  C   . THR A 1 9   ? 10.178  8.831   9.659   1.00 96.31 9   A 1 
ATOM   61   O  O   . THR A 1 9   ? 11.245  9.385   9.912   1.00 93.78 9   A 1 
ATOM   62   C  CB  . THR A 1 9   ? 8.708   10.708  10.445  1.00 95.61 9   A 1 
ATOM   63   O  OG1 . THR A 1 9   ? 8.503   10.085  11.684  1.00 92.21 9   A 1 
ATOM   64   C  CG2 . THR A 1 9   ? 7.505   11.609  10.159  1.00 91.85 9   A 1 
ATOM   65   N  N   . GLY A 1 10  ? 10.069  7.495   9.661   1.00 95.94 10  A 1 
ATOM   66   C  CA  . GLY A 1 10  ? 11.151  6.582   10.025  1.00 95.66 10  A 1 
ATOM   67   C  C   . GLY A 1 10  ? 11.353  6.399   11.535  1.00 96.46 10  A 1 
ATOM   68   O  O   . GLY A 1 10  ? 12.099  5.514   11.948  1.00 94.33 10  A 1 
ATOM   69   N  N   . ASN A 1 11  ? 10.664  7.200   12.367  1.00 96.41 11  A 1 
ATOM   70   C  CA  . ASN A 1 11  ? 10.710  7.139   13.825  1.00 96.03 11  A 1 
ATOM   71   C  C   . ASN A 1 11  ? 9.288   6.969   14.382  1.00 96.21 11  A 1 
ATOM   72   O  O   . ASN A 1 11  ? 8.360   7.625   13.916  1.00 94.22 11  A 1 
ATOM   73   C  CB  . ASN A 1 11  ? 11.369  8.407   14.372  1.00 95.17 11  A 1 
ATOM   74   C  CG  . ASN A 1 11  ? 12.738  8.644   13.757  1.00 95.03 11  A 1 
ATOM   75   O  OD1 . ASN A 1 11  ? 13.644  7.836   13.887  1.00 89.20 11  A 1 
ATOM   76   N  ND2 . ASN A 1 11  ? 12.902  9.734   13.041  1.00 89.04 11  A 1 
ATOM   77   N  N   . ALA A 1 12  ? 9.126   6.118   15.386  1.00 95.90 12  A 1 
ATOM   78   C  CA  . ALA A 1 12  ? 7.827   5.885   15.996  1.00 95.71 12  A 1 
ATOM   79   C  C   . ALA A 1 12  ? 7.250   7.180   16.581  1.00 96.02 12  A 1 
ATOM   80   O  O   . ALA A 1 12  ? 7.850   7.801   17.458  1.00 94.02 12  A 1 
ATOM   81   C  CB  . ALA A 1 12  ? 7.954   4.787   17.055  1.00 94.61 12  A 1 
ATOM   82   N  N   . ARG A 1 13  ? 6.056   7.567   16.113  1.00 95.94 13  A 1 
ATOM   83   C  CA  . ARG A 1 13  ? 5.315   8.747   16.564  1.00 95.65 13  A 1 
ATOM   84   C  C   . ARG A 1 13  ? 3.817   8.498   16.491  1.00 96.11 13  A 1 
ATOM   85   O  O   . ARG A 1 13  ? 3.374   7.583   15.792  1.00 93.95 13  A 1 
ATOM   86   C  CB  . ARG A 1 13  ? 5.730   9.979   15.736  1.00 92.35 13  A 1 
ATOM   87   C  CG  . ARG A 1 13  ? 5.352   9.884   14.246  1.00 89.25 13  A 1 
ATOM   88   C  CD  . ARG A 1 13  ? 5.772   11.136  13.472  1.00 88.90 13  A 1 
ATOM   89   N  NE  . ARG A 1 13  ? 5.001   12.314  13.890  1.00 84.45 13  A 1 
ATOM   90   C  CZ  . ARG A 1 13  ? 5.346   13.578  13.704  1.00 85.30 13  A 1 
ATOM   91   N  NH1 . ARG A 1 13  ? 6.434   13.911  13.082  1.00 76.46 13  A 1 
ATOM   92   N  NH2 . ARG A 1 13  ? 4.578   14.530  14.159  1.00 75.66 13  A 1 
ATOM   93   N  N   . SER A 1 14  ? 3.030   9.343   17.162  1.00 95.49 14  A 1 
ATOM   94   C  CA  . SER A 1 14  ? 1.575   9.318   17.048  1.00 95.15 14  A 1 
ATOM   95   C  C   . SER A 1 14  ? 1.128   9.418   15.590  1.00 95.70 14  A 1 
ATOM   96   O  O   . SER A 1 14  ? 1.515   10.334  14.867  1.00 94.76 14  A 1 
ATOM   97   C  CB  . SER A 1 14  ? 0.975   10.475  17.854  1.00 94.06 14  A 1 
ATOM   98   O  OG  . SER A 1 14  ? -0.422  10.494  17.675  1.00 91.63 14  A 1 
ATOM   99   N  N   . SER A 1 15  ? 0.286   8.472   15.155  1.00 95.84 15  A 1 
ATOM   100  C  CA  . SER A 1 15  ? -0.358  8.524   13.839  1.00 96.07 15  A 1 
ATOM   101  C  C   . SER A 1 15  ? -1.339  9.695   13.746  1.00 96.31 15  A 1 
ATOM   102  O  O   . SER A 1 15  ? -1.405  10.370  12.727  1.00 94.78 15  A 1 
ATOM   103  C  CB  . SER A 1 15  ? -1.073  7.190   13.578  1.00 94.92 15  A 1 
ATOM   104  O  OG  . SER A 1 15  ? -1.768  7.226   12.353  1.00 82.87 15  A 1 
ATOM   105  N  N   . PHE A 1 16  ? -2.072  9.964   14.822  1.00 95.93 16  A 1 
ATOM   106  C  CA  . PHE A 1 16  ? -3.028  11.067  14.899  1.00 95.82 16  A 1 
ATOM   107  C  C   . PHE A 1 16  ? -2.333  12.429  14.796  1.00 96.20 16  A 1 
ATOM   108  O  O   . PHE A 1 16  ? -2.755  13.268  14.003  1.00 95.08 16  A 1 
ATOM   109  C  CB  . PHE A 1 16  ? -3.825  10.941  16.202  1.00 95.07 16  A 1 
ATOM   110  C  CG  . PHE A 1 16  ? -4.805  12.070  16.404  1.00 95.54 16  A 1 
ATOM   111  C  CD1 . PHE A 1 16  ? -4.476  13.161  17.234  1.00 94.61 16  A 1 
ATOM   112  C  CD2 . PHE A 1 16  ? -6.050  12.056  15.742  1.00 94.51 16  A 1 
ATOM   113  C  CE1 . PHE A 1 16  ? -5.377  14.217  17.408  1.00 93.31 16  A 1 
ATOM   114  C  CE2 . PHE A 1 16  ? -6.950  13.104  15.910  1.00 93.31 16  A 1 
ATOM   115  C  CZ  . PHE A 1 16  ? -6.614  14.187  16.742  1.00 93.74 16  A 1 
ATOM   116  N  N   . GLU A 1 17  ? -1.224  12.616  15.500  1.00 95.79 17  A 1 
ATOM   117  C  CA  . GLU A 1 17  ? -0.464  13.878  15.524  1.00 95.32 17  A 1 
ATOM   118  C  C   . GLU A 1 17  ? 0.420   14.098  14.283  1.00 95.93 17  A 1 
ATOM   119  O  O   . GLU A 1 17  ? 1.012   15.160  14.100  1.00 94.30 17  A 1 
ATOM   120  C  CB  . GLU A 1 17  ? 0.398   13.915  16.800  1.00 93.80 17  A 1 
ATOM   121  C  CG  . GLU A 1 17  ? -0.424  13.951  18.105  1.00 86.78 17  A 1 
ATOM   122  C  CD  . GLU A 1 17  ? -1.323  15.191  18.217  1.00 80.22 17  A 1 
ATOM   123  O  OE1 . GLU A 1 17  ? -2.339  15.124  18.923  1.00 70.61 17  A 1 
ATOM   124  O  OE2 . GLU A 1 17  ? -0.990  16.213  17.582  1.00 72.58 17  A 1 
ATOM   125  N  N   . ALA A 1 18  ? 0.530   13.103  13.390  1.00 95.29 18  A 1 
ATOM   126  C  CA  . ALA A 1 18  ? 1.365   13.217  12.207  1.00 95.69 18  A 1 
ATOM   127  C  C   . ALA A 1 18  ? 0.807   14.248  11.198  1.00 96.61 18  A 1 
ATOM   128  O  O   . ALA A 1 18  ? -0.403  14.279  10.954  1.00 95.88 18  A 1 
ATOM   129  C  CB  . ALA A 1 18  ? 1.522   11.828  11.572  1.00 94.63 18  A 1 
ATOM   130  N  N   . PRO A 1 19  ? 1.669   15.055  10.527  1.00 96.74 19  A 1 
ATOM   131  C  CA  . PRO A 1 19  ? 1.242   16.041  9.526   1.00 96.74 19  A 1 
ATOM   132  C  C   . PRO A 1 19  ? 0.907   15.392  8.170   1.00 96.91 19  A 1 
ATOM   133  O  O   . PRO A 1 19  ? 1.332   15.865  7.109   1.00 94.87 19  A 1 
ATOM   134  C  CB  . PRO A 1 19  ? 2.391   17.049  9.474   1.00 95.82 19  A 1 
ATOM   135  C  CG  . PRO A 1 19  ? 3.620   16.176  9.707   1.00 94.21 19  A 1 
ATOM   136  C  CD  . PRO A 1 19  ? 3.100   15.145  10.725  1.00 96.38 19  A 1 
ATOM   137  N  N   . MET A 1 20  ? 0.192   14.267  8.194   1.00 97.18 20  A 1 
ATOM   138  C  CA  . MET A 1 20  ? -0.258  13.495  7.033   1.00 96.97 20  A 1 
ATOM   139  C  C   . MET A 1 20  ? -1.341  12.492  7.463   1.00 97.64 20  A 1 
ATOM   140  O  O   . MET A 1 20  ? -1.529  12.238  8.649   1.00 96.29 20  A 1 
ATOM   141  C  CB  . MET A 1 20  ? 0.939   12.783  6.369   1.00 93.79 20  A 1 
ATOM   142  C  CG  . MET A 1 20  ? 1.659   11.797  7.285   1.00 89.56 20  A 1 
ATOM   143  S  SD  . MET A 1 20  ? 3.333   11.378  6.719   1.00 89.77 20  A 1 
ATOM   144  C  CE  . MET A 1 20  ? 4.229   12.844  7.241   1.00 80.63 20  A 1 
ATOM   145  N  N   . MET A 1 21  ? -2.054  11.911  6.494   1.00 97.64 21  A 1 
ATOM   146  C  CA  . MET A 1 21  ? -3.061  10.880  6.758   1.00 97.93 21  A 1 
ATOM   147  C  C   . MET A 1 21  ? -2.414  9.497   6.711   1.00 97.91 21  A 1 
ATOM   148  O  O   . MET A 1 21  ? -2.012  9.021   5.653   1.00 96.87 21  A 1 
ATOM   149  C  CB  . MET A 1 21  ? -4.227  11.004  5.778   1.00 97.60 21  A 1 
ATOM   150  C  CG  . MET A 1 21  ? -4.976  12.328  5.924   1.00 96.34 21  A 1 
ATOM   151  S  SD  . MET A 1 21  ? -5.797  12.591  7.517   1.00 96.64 21  A 1 
ATOM   152  C  CE  . MET A 1 21  ? -7.280  11.584  7.286   1.00 92.49 21  A 1 
ATOM   153  N  N   . VAL A 1 22  ? -2.341  8.846   7.870   1.00 97.90 22  A 1 
ATOM   154  C  CA  . VAL A 1 22  ? -1.785  7.496   8.019   1.00 97.94 22  A 1 
ATOM   155  C  C   . VAL A 1 22  ? -2.889  6.548   8.472   1.00 97.80 22  A 1 
ATOM   156  O  O   . VAL A 1 22  ? -3.717  6.904   9.312   1.00 97.03 22  A 1 
ATOM   157  C  CB  . VAL A 1 22  ? -0.591  7.467   8.993   1.00 97.32 22  A 1 
ATOM   158  C  CG1 . VAL A 1 22  ? 0.077   6.090   9.013   1.00 95.16 22  A 1 
ATOM   159  C  CG2 . VAL A 1 22  ? 0.469   8.503   8.596   1.00 95.62 22  A 1 
ATOM   160  N  N   . SER A 1 23  ? -2.917  5.338   7.921   1.00 97.72 23  A 1 
ATOM   161  C  CA  . SER A 1 23  ? -3.716  4.232   8.447   1.00 97.55 23  A 1 
ATOM   162  C  C   . SER A 1 23  ? -2.793  3.089   8.842   1.00 97.77 23  A 1 
ATOM   163  O  O   . SER A 1 23  ? -1.885  2.750   8.086   1.00 96.79 23  A 1 
ATOM   164  C  CB  . SER A 1 23  ? -4.757  3.747   7.432   1.00 96.95 23  A 1 
ATOM   165  O  OG  . SER A 1 23  ? -5.624  4.802   7.041   1.00 93.80 23  A 1 
ATOM   166  N  N   . VAL A 1 24  ? -3.026  2.500   9.999   1.00 97.77 24  A 1 
ATOM   167  C  CA  . VAL A 1 24  ? -2.359  1.272   10.442  1.00 97.49 24  A 1 
ATOM   168  C  C   . VAL A 1 24  ? -3.408  0.171   10.428  1.00 97.11 24  A 1 
ATOM   169  O  O   . VAL A 1 24  ? -4.397  0.258   11.151  1.00 95.99 24  A 1 
ATOM   170  C  CB  . VAL A 1 24  ? -1.723  1.426   11.830  1.00 96.69 24  A 1 
ATOM   171  C  CG1 . VAL A 1 24  ? -0.987  0.147   12.231  1.00 94.54 24  A 1 
ATOM   172  C  CG2 . VAL A 1 24  ? -0.716  2.587   11.840  1.00 95.18 24  A 1 
ATOM   173  N  N   . ILE A 1 25  ? -3.215  -0.833  9.580   1.00 97.55 25  A 1 
ATOM   174  C  CA  . ILE A 1 25  ? -4.140  -1.957  9.443   1.00 97.26 25  A 1 
ATOM   175  C  C   . ILE A 1 25  ? -3.774  -3.012  10.482  1.00 96.72 25  A 1 
ATOM   176  O  O   . ILE A 1 25  ? -2.647  -3.510  10.497  1.00 95.44 25  A 1 
ATOM   177  C  CB  . ILE A 1 25  ? -4.130  -2.516  8.009   1.00 96.80 25  A 1 
ATOM   178  C  CG1 . ILE A 1 25  ? -4.361  -1.430  6.919   1.00 94.97 25  A 1 
ATOM   179  C  CG2 . ILE A 1 25  ? -5.159  -3.642  7.857   1.00 95.76 25  A 1 
ATOM   180  C  CD1 . ILE A 1 25  ? -5.649  -0.616  7.079   1.00 87.32 25  A 1 
ATOM   181  N  N   . ASP A 1 26  ? -4.729  -3.358  11.340  1.00 95.69 26  A 1 
ATOM   182  C  CA  . ASP A 1 26  ? -4.598  -4.466  12.279  1.00 94.76 26  A 1 
ATOM   183  C  C   . ASP A 1 26  ? -4.922  -5.786  11.574  1.00 95.58 26  A 1 
ATOM   184  O  O   . ASP A 1 26  ? -6.070  -6.085  11.251  1.00 94.39 26  A 1 
ATOM   185  C  CB  . ASP A 1 26  ? -5.483  -4.230  13.507  1.00 92.11 26  A 1 
ATOM   186  C  CG  . ASP A 1 26  ? -5.357  -5.351  14.553  1.00 88.38 26  A 1 
ATOM   187  O  OD1 . ASP A 1 26  ? -4.527  -6.271  14.347  1.00 84.01 26  A 1 
ATOM   188  O  OD2 . ASP A 1 26  ? -6.096  -5.300  15.554  1.00 82.70 26  A 1 
ATOM   189  N  N   . THR A 1 27  ? -3.897  -6.601  11.340  1.00 95.14 27  A 1 
ATOM   190  C  CA  . THR A 1 27  ? -4.038  -7.905  10.675  1.00 95.48 27  A 1 
ATOM   191  C  C   . THR A 1 27  ? -4.732  -8.951  11.542  1.00 95.76 27  A 1 
ATOM   192  O  O   . THR A 1 27  ? -5.159  -9.985  11.033  1.00 94.40 27  A 1 
ATOM   193  C  CB  . THR A 1 27  ? -2.670  -8.440  10.243  1.00 94.75 27  A 1 
ATOM   194  O  OG1 . THR A 1 27  ? -1.798  -8.556  11.340  1.00 87.44 27  A 1 
ATOM   195  C  CG2 . THR A 1 27  ? -1.993  -7.513  9.229   1.00 87.03 27  A 1 
ATOM   196  N  N   . SER A 1 28  ? -4.876  -8.696  12.837  1.00 95.16 28  A 1 
ATOM   197  C  CA  . SER A 1 28  ? -5.578  -9.570  13.778  1.00 94.60 28  A 1 
ATOM   198  C  C   . SER A 1 28  ? -7.073  -9.265  13.897  1.00 95.77 28  A 1 
ATOM   199  O  O   . SER A 1 28  ? -7.807  -10.057 14.492  1.00 94.08 28  A 1 
ATOM   200  C  CB  . SER A 1 28  ? -4.894  -9.533  15.144  1.00 92.71 28  A 1 
ATOM   201  O  OG  . SER A 1 28  ? -5.172  -8.363  15.864  1.00 85.06 28  A 1 
ATOM   202  N  N   . ALA A 1 29  ? -7.541  -8.157  13.314  1.00 95.82 29  A 1 
ATOM   203  C  CA  . ALA A 1 29  ? -8.951  -7.820  13.300  1.00 96.14 29  A 1 
ATOM   204  C  C   . ALA A 1 29  ? -9.767  -8.887  12.545  1.00 96.71 29  A 1 
ATOM   205  O  O   . ALA A 1 29  ? -9.297  -9.418  11.537  1.00 95.76 29  A 1 
ATOM   206  C  CB  . ALA A 1 29  ? -9.128  -6.429  12.692  1.00 95.38 29  A 1 
ATOM   207  N  N   . PRO A 1 30  ? -10.992 -9.210  12.998  1.00 96.77 30  A 1 
ATOM   208  C  CA  . PRO A 1 30  ? -11.801 -10.280 12.402  1.00 96.58 30  A 1 
ATOM   209  C  C   . PRO A 1 30  ? -12.000 -10.165 10.889  1.00 96.59 30  A 1 
ATOM   210  O  O   . PRO A 1 30  ? -11.955 -11.175 10.184  1.00 94.97 30  A 1 
ATOM   211  C  CB  . PRO A 1 30  ? -13.135 -10.217 13.140  1.00 95.86 30  A 1 
ATOM   212  C  CG  . PRO A 1 30  ? -12.759 -9.688  14.510  1.00 94.62 30  A 1 
ATOM   213  C  CD  . PRO A 1 30  ? -11.641 -8.698  14.182  1.00 96.73 30  A 1 
ATOM   214  N  N   . GLU A 1 31  ? -12.166 -8.949  10.379  1.00 96.27 31  A 1 
ATOM   215  C  CA  . GLU A 1 31  ? -12.317 -8.648  8.954   1.00 94.90 31  A 1 
ATOM   216  C  C   . GLU A 1 31  ? -11.056 -8.948  8.131   1.00 95.73 31  A 1 
ATOM   217  O  O   . GLU A 1 31  ? -11.151 -9.203  6.934   1.00 94.35 31  A 1 
ATOM   218  C  CB  . GLU A 1 31  ? -12.770 -7.186  8.767   1.00 92.45 31  A 1 
ATOM   219  C  CG  . GLU A 1 31  ? -11.832 -6.089  9.308   1.00 83.98 31  A 1 
ATOM   220  C  CD  . GLU A 1 31  ? -12.109 -5.667  10.757  1.00 82.09 31  A 1 
ATOM   221  O  OE1 . GLU A 1 31  ? -11.888 -4.480  11.066  1.00 74.29 31  A 1 
ATOM   222  O  OE2 . GLU A 1 31  ? -12.551 -6.509  11.574  1.00 78.77 31  A 1 
ATOM   223  N  N   . ASN A 1 32  ? -9.882  -8.983  8.767   1.00 96.85 32  A 1 
ATOM   224  C  CA  . ASN A 1 32  ? -8.592  -9.178  8.104   1.00 97.25 32  A 1 
ATOM   225  C  C   . ASN A 1 32  ? -8.020  -10.593 8.261   1.00 97.54 32  A 1 
ATOM   226  O  O   . ASN A 1 32  ? -7.179  -11.012 7.466   1.00 96.33 32  A 1 
ATOM   227  C  CB  . ASN A 1 32  ? -7.615  -8.105  8.611   1.00 96.77 32  A 1 
ATOM   228  C  CG  . ASN A 1 32  ? -8.005  -6.709  8.173   1.00 96.48 32  A 1 
ATOM   229  O  OD1 . ASN A 1 32  ? -8.496  -6.475  7.084   1.00 90.98 32  A 1 
ATOM   230  N  ND2 . ASN A 1 32  ? -7.760  -5.721  9.012   1.00 90.68 32  A 1 
ATOM   231  N  N   . GLN A 1 33  ? -8.491  -11.377 9.237   1.00 96.99 33  A 1 
ATOM   232  C  CA  . GLN A 1 33  ? -7.999  -12.738 9.475   1.00 96.72 33  A 1 
ATOM   233  C  C   . GLN A 1 33  ? -8.247  -13.685 8.294   1.00 97.06 33  A 1 
ATOM   234  O  O   . GLN A 1 33  ? -7.502  -14.650 8.096   1.00 95.70 33  A 1 
ATOM   235  C  CB  . GLN A 1 33  ? -8.668  -13.319 10.726  1.00 96.17 33  A 1 
ATOM   236  C  CG  . GLN A 1 33  ? -8.167  -12.664 12.025  1.00 94.27 33  A 1 
ATOM   237  C  CD  . GLN A 1 33  ? -8.939  -13.149 13.255  1.00 93.59 33  A 1 
ATOM   238  O  OE1 . GLN A 1 33  ? -9.737  -14.074 13.214  1.00 85.11 33  A 1 
ATOM   239  N  NE2 . GLN A 1 33  ? -8.720  -12.536 14.396  1.00 83.67 33  A 1 
ATOM   240  N  N   . THR A 1 34  ? -9.288  -13.421 7.493   1.00 97.12 34  A 1 
ATOM   241  C  CA  . THR A 1 34  ? -9.670  -14.235 6.334   1.00 96.91 34  A 1 
ATOM   242  C  C   . THR A 1 34  ? -9.125  -13.711 5.008   1.00 96.86 34  A 1 
ATOM   243  O  O   . THR A 1 34  ? -9.514  -14.219 3.953   1.00 94.79 34  A 1 
ATOM   244  C  CB  . THR A 1 34  ? -11.193 -14.428 6.264   1.00 96.29 34  A 1 
ATOM   245  O  OG1 . THR A 1 34  ? -11.854 -13.189 6.189   1.00 91.81 34  A 1 
ATOM   246  C  CG2 . THR A 1 34  ? -11.725 -15.170 7.485   1.00 91.81 34  A 1 
ATOM   247  N  N   . ALA A 1 35  ? -8.240  -12.714 5.027   1.00 96.92 35  A 1 
ATOM   248  C  CA  . ALA A 1 35  ? -7.576  -12.208 3.833   1.00 96.89 35  A 1 
ATOM   249  C  C   . ALA A 1 35  ? -6.762  -13.314 3.144   1.00 96.90 35  A 1 
ATOM   250  O  O   . ALA A 1 35  ? -6.177  -14.178 3.799   1.00 95.72 35  A 1 
ATOM   251  C  CB  . ALA A 1 35  ? -6.691  -11.013 4.213   1.00 96.32 35  A 1 
ATOM   252  N  N   . THR A 1 36  ? -6.721  -13.281 1.809   1.00 96.31 36  A 1 
ATOM   253  C  CA  . THR A 1 36  ? -6.081  -14.318 0.983   1.00 96.04 36  A 1 
ATOM   254  C  C   . THR A 1 36  ? -4.846  -13.830 0.233   1.00 96.24 36  A 1 
ATOM   255  O  O   . THR A 1 36  ? -4.031  -14.643 -0.198  1.00 93.32 36  A 1 
ATOM   256  C  CB  . THR A 1 36  ? -7.084  -14.936 0.001   1.00 94.32 36  A 1 
ATOM   257  O  OG1 . THR A 1 36  ? -7.642  -13.946 -0.822  1.00 85.86 36  A 1 
ATOM   258  C  CG2 . THR A 1 36  ? -8.232  -15.656 0.711   1.00 85.12 36  A 1 
ATOM   259  N  N   . SER A 1 37  ? -4.651  -12.510 0.128   1.00 96.05 37  A 1 
ATOM   260  C  CA  . SER A 1 37  ? -3.470  -11.879 -0.464  1.00 96.01 37  A 1 
ATOM   261  C  C   . SER A 1 37  ? -3.039  -10.652 0.346   1.00 96.75 37  A 1 
ATOM   262  O  O   . SER A 1 37  ? -3.810  -10.125 1.145   1.00 95.96 37  A 1 
ATOM   263  C  CB  . SER A 1 37  ? -3.751  -11.502 -1.928  1.00 94.97 37  A 1 
ATOM   264  O  OG  . SER A 1 37  ? -4.691  -10.446 -2.001  1.00 91.80 37  A 1 
ATOM   265  N  N   . ALA A 1 38  ? -1.818  -10.159 0.136   1.00 96.67 38  A 1 
ATOM   266  C  CA  . ALA A 1 38  ? -1.323  -8.965  0.813   1.00 97.01 38  A 1 
ATOM   267  C  C   . ALA A 1 38  ? -2.172  -7.723  0.502   1.00 97.31 38  A 1 
ATOM   268  O  O   . ALA A 1 38  ? -2.425  -6.903  1.385   1.00 96.24 38  A 1 
ATOM   269  C  CB  . ALA A 1 38  ? 0.132   -8.749  0.394   1.00 96.55 38  A 1 
ATOM   270  N  N   . THR A 1 39  ? -2.647  -7.582  -0.736  1.00 96.70 39  A 1 
ATOM   271  C  CA  . THR A 1 39  ? -3.499  -6.467  -1.169  1.00 96.70 39  A 1 
ATOM   272  C  C   . THR A 1 39  ? -4.940  -6.593  -0.671  1.00 96.70 39  A 1 
ATOM   273  O  O   . THR A 1 39  ? -5.630  -5.587  -0.558  1.00 95.29 39  A 1 
ATOM   274  C  CB  . THR A 1 39  ? -3.487  -6.335  -2.691  1.00 95.51 39  A 1 
ATOM   275  O  OG1 . THR A 1 39  ? -3.676  -7.589  -3.292  1.00 88.01 39  A 1 
ATOM   276  C  CG2 . THR A 1 39  ? -2.147  -5.802  -3.192  1.00 87.87 39  A 1 
ATOM   277  N  N   . ASP A 1 40  ? -5.388  -7.788  -0.288  1.00 96.71 40  A 1 
ATOM   278  C  CA  . ASP A 1 40  ? -6.717  -8.023  0.283   1.00 96.14 40  A 1 
ATOM   279  C  C   . ASP A 1 40  ? -6.925  -7.245  1.594   1.00 96.96 40  A 1 
ATOM   280  O  O   . ASP A 1 40  ? -8.011  -6.719  1.846   1.00 95.68 40  A 1 
ATOM   281  C  CB  . ASP A 1 40  ? -6.890  -9.541  0.489   1.00 93.88 40  A 1 
ATOM   282  C  CG  . ASP A 1 40  ? -8.315  -10.055 0.353   1.00 90.60 40  A 1 
ATOM   283  O  OD1 . ASP A 1 40  ? -9.068  -9.475  -0.454  1.00 87.66 40  A 1 
ATOM   284  O  OD2 . ASP A 1 40  ? -8.613  -11.093 0.979   1.00 87.75 40  A 1 
ATOM   285  N  N   . LEU A 1 41  ? -5.846  -7.029  2.355   1.00 96.86 41  A 1 
ATOM   286  C  CA  . LEU A 1 41  ? -5.812  -6.190  3.563   1.00 97.20 41  A 1 
ATOM   287  C  C   . LEU A 1 41  ? -6.099  -4.702  3.287   1.00 97.43 41  A 1 
ATOM   288  O  O   . LEU A 1 41  ? -6.324  -3.935  4.222   1.00 96.41 41  A 1 
ATOM   289  C  CB  . LEU A 1 41  ? -4.428  -6.331  4.234   1.00 97.14 41  A 1 
ATOM   290  C  CG  . LEU A 1 41  ? -4.088  -7.744  4.733   1.00 96.75 41  A 1 
ATOM   291  C  CD1 . LEU A 1 41  ? -2.640  -7.789  5.212   1.00 95.66 41  A 1 
ATOM   292  C  CD2 . LEU A 1 41  ? -4.983  -8.161  5.904   1.00 95.02 41  A 1 
ATOM   293  N  N   . LEU A 1 42  ? -6.098  -4.280  2.022   1.00 97.33 42  A 1 
ATOM   294  C  CA  . LEU A 1 42  ? -6.341  -2.900  1.603   1.00 97.56 42  A 1 
ATOM   295  C  C   . LEU A 1 42  ? -7.773  -2.664  1.103   1.00 97.59 42  A 1 
ATOM   296  O  O   . LEU A 1 42  ? -8.151  -1.521  0.850   1.00 96.44 42  A 1 
ATOM   297  C  CB  . LEU A 1 42  ? -5.307  -2.508  0.525   1.00 97.38 42  A 1 
ATOM   298  C  CG  . LEU A 1 42  ? -3.841  -2.824  0.866   1.00 97.12 42  A 1 
ATOM   299  C  CD1 . LEU A 1 42  ? -2.947  -2.448  -0.316  1.00 96.38 42  A 1 
ATOM   300  C  CD2 . LEU A 1 42  ? -3.354  -2.068  2.099   1.00 95.77 42  A 1 
ATOM   301  N  N   . ARG A 1 43  ? -8.593  -3.721  0.959   1.00 97.00 43  A 1 
ATOM   302  C  CA  . ARG A 1 43  ? -9.923  -3.641  0.316   1.00 96.40 43  A 1 
ATOM   303  C  C   . ARG A 1 43  ? -10.922 -2.760  1.058   1.00 96.51 43  A 1 
ATOM   304  O  O   . ARG A 1 43  ? -11.817 -2.205  0.422   1.00 94.53 43  A 1 
ATOM   305  C  CB  . ARG A 1 43  ? -10.522 -5.040  0.153   1.00 94.52 43  A 1 
ATOM   306  C  CG  . ARG A 1 43  ? -9.844  -5.821  -0.971  1.00 87.99 43  A 1 
ATOM   307  C  CD  . ARG A 1 43  ? -10.560 -7.154  -1.199  1.00 85.03 43  A 1 
ATOM   308  N  NE  . ARG A 1 43  ? -9.896  -7.969  -2.221  1.00 83.19 43  A 1 
ATOM   309  C  CZ  . ARG A 1 43  ? -9.981  -7.850  -3.538  1.00 81.94 43  A 1 
ATOM   310  N  NH1 . ARG A 1 43  ? -10.765 -6.981  -4.120  1.00 72.17 43  A 1 
ATOM   311  N  NH2 . ARG A 1 43  ? -9.259  -8.616  -4.287  1.00 76.86 43  A 1 
ATOM   312  N  N   . HIS A 1 44  ? -10.775 -2.611  2.365   1.00 96.69 44  A 1 
ATOM   313  C  CA  . HIS A 1 44  ? -11.686 -1.824  3.201   1.00 96.97 44  A 1 
ATOM   314  C  C   . HIS A 1 44  ? -11.154 -0.415  3.505   1.00 97.53 44  A 1 
ATOM   315  O  O   . HIS A 1 44  ? -11.587 0.224   4.458   1.00 96.44 44  A 1 
ATOM   316  C  CB  . HIS A 1 44  ? -12.034 -2.631  4.462   1.00 95.43 44  A 1 
ATOM   317  C  CG  . HIS A 1 44  ? -12.617 -3.988  4.162   1.00 89.81 44  A 1 
ATOM   318  N  ND1 . HIS A 1 44  ? -12.155 -5.198  4.639   1.00 73.25 44  A 1 
ATOM   319  C  CD2 . HIS A 1 44  ? -13.688 -4.264  3.353   1.00 73.87 44  A 1 
ATOM   320  C  CE1 . HIS A 1 44  ? -12.928 -6.172  4.145   1.00 72.67 44  A 1 
ATOM   321  N  NE2 . HIS A 1 44  ? -13.873 -5.645  3.352   1.00 75.47 44  A 1 
ATOM   322  N  N   . VAL A 1 45  ? -10.216 0.098   2.692   1.00 97.33 45  A 1 
ATOM   323  C  CA  . VAL A 1 45  ? -9.630  1.428   2.877   1.00 97.49 45  A 1 
ATOM   324  C  C   . VAL A 1 45  ? -10.101 2.363   1.759   1.00 97.66 45  A 1 
ATOM   325  O  O   . VAL A 1 45  ? -9.661  2.210   0.617   1.00 96.88 45  A 1 
ATOM   326  C  CB  . VAL A 1 45  ? -8.094  1.363   2.948   1.00 96.72 45  A 1 
ATOM   327  C  CG1 . VAL A 1 45  ? -7.509  2.744   3.251   1.00 94.38 45  A 1 
ATOM   328  C  CG2 . VAL A 1 45  ? -7.635  0.404   4.051   1.00 95.10 45  A 1 
ATOM   329  N  N   . PRO A 1 46  ? -10.966 3.365   2.043   1.00 97.87 46  A 1 
ATOM   330  C  CA  . PRO A 1 46  ? -11.400 4.322   1.031   1.00 97.80 46  A 1 
ATOM   331  C  C   . PRO A 1 46  ? -10.230 5.076   0.406   1.00 97.73 46  A 1 
ATOM   332  O  O   . PRO A 1 46  ? -9.305  5.508   1.095   1.00 96.45 46  A 1 
ATOM   333  C  CB  . PRO A 1 46  ? -12.365 5.275   1.740   1.00 97.30 46  A 1 
ATOM   334  C  CG  . PRO A 1 46  ? -12.878 4.445   2.914   1.00 96.09 46  A 1 
ATOM   335  C  CD  . PRO A 1 46  ? -11.661 3.610   3.287   1.00 97.74 46  A 1 
ATOM   336  N  N   . GLY A 1 47  ? -10.284 5.264   -0.911  1.00 97.38 47  A 1 
ATOM   337  C  CA  . GLY A 1 47  ? -9.207  5.886   -1.691  1.00 97.28 47  A 1 
ATOM   338  C  C   . GLY A 1 47  ? -8.132  4.917   -2.175  1.00 97.31 47  A 1 
ATOM   339  O  O   . GLY A 1 47  ? -7.231  5.346   -2.891  1.00 95.49 47  A 1 
ATOM   340  N  N   . ILE A 1 48  ? -8.243  3.635   -1.816  1.00 97.35 48  A 1 
ATOM   341  C  CA  . ILE A 1 48  ? -7.474  2.551   -2.427  1.00 97.48 48  A 1 
ATOM   342  C  C   . ILE A 1 48  ? -8.414  1.728   -3.304  1.00 96.90 48  A 1 
ATOM   343  O  O   . ILE A 1 48  ? -9.462  1.283   -2.856  1.00 95.80 48  A 1 
ATOM   344  C  CB  . ILE A 1 48  ? -6.745  1.696   -1.376  1.00 97.41 48  A 1 
ATOM   345  C  CG1 . ILE A 1 48  ? -5.778  2.591   -0.565  1.00 96.36 48  A 1 
ATOM   346  C  CG2 . ILE A 1 48  ? -5.998  0.528   -2.058  1.00 96.81 48  A 1 
ATOM   347  C  CD1 . ILE A 1 48  ? -4.913  1.843   0.453   1.00 95.01 48  A 1 
ATOM   348  N  N   . THR A 1 49  ? -8.018  1.511   -4.553  1.00 96.83 49  A 1 
ATOM   349  C  CA  . THR A 1 49  ? -8.655  0.538   -5.438  1.00 96.15 49  A 1 
ATOM   350  C  C   . THR A 1 49  ? -7.617  -0.460  -5.918  1.00 96.26 49  A 1 
ATOM   351  O  O   . THR A 1 49  ? -6.434  -0.133  -6.040  1.00 94.70 49  A 1 
ATOM   352  C  CB  . THR A 1 49  ? -9.386  1.187   -6.624  1.00 93.87 49  A 1 
ATOM   353  O  OG1 . THR A 1 49  ? -8.544  2.021   -7.379  1.00 79.50 49  A 1 
ATOM   354  C  CG2 . THR A 1 49  ? -10.554 2.036   -6.145  1.00 78.55 49  A 1 
ATOM   355  N  N   . LEU A 1 50  ? -8.056  -1.691  -6.157  1.00 95.54 50  A 1 
ATOM   356  C  CA  . LEU A 1 50  ? -7.223  -2.757  -6.687  1.00 95.11 50  A 1 
ATOM   357  C  C   . LEU A 1 50  ? -7.641  -3.041  -8.128  1.00 93.61 50  A 1 
ATOM   358  O  O   . LEU A 1 50  ? -8.830  -3.232  -8.399  1.00 91.30 50  A 1 
ATOM   359  C  CB  . LEU A 1 50  ? -7.332  -4.019  -5.813  1.00 94.90 50  A 1 
ATOM   360  C  CG  . LEU A 1 50  ? -6.928  -3.816  -4.343  1.00 94.09 50  A 1 
ATOM   361  C  CD1 . LEU A 1 50  ? -7.097  -5.124  -3.578  1.00 92.02 50  A 1 
ATOM   362  C  CD2 . LEU A 1 50  ? -5.482  -3.366  -4.191  1.00 91.21 50  A 1 
ATOM   363  N  N   . ASP A 1 51  ? -6.653  -3.065  -9.020  1.00 93.21 51  A 1 
ATOM   364  C  CA  . ASP A 1 51  ? -6.833  -3.547  -10.381 1.00 91.39 51  A 1 
ATOM   365  C  C   . ASP A 1 51  ? -6.894  -5.080  -10.403 1.00 91.63 51  A 1 
ATOM   366  O  O   . ASP A 1 51  ? -6.623  -5.763  -9.417  1.00 84.47 51  A 1 
ATOM   367  C  CB  . ASP A 1 51  ? -5.721  -2.996  -11.291 1.00 86.88 51  A 1 
ATOM   368  C  CG  . ASP A 1 51  ? -5.800  -1.485  -11.506 1.00 84.22 51  A 1 
ATOM   369  O  OD1 . ASP A 1 51  ? -6.896  -0.902  -11.341 1.00 77.81 51  A 1 
ATOM   370  O  OD2 . ASP A 1 51  ? -4.772  -0.873  -11.871 1.00 79.11 51  A 1 
ATOM   371  N  N   . GLY A 1 52  ? -7.260  -5.627  -11.546 1.00 90.60 52  A 1 
ATOM   372  C  CA  . GLY A 1 52  ? -7.342  -7.063  -11.735 1.00 90.76 52  A 1 
ATOM   373  C  C   . GLY A 1 52  ? -8.565  -7.711  -11.084 1.00 92.11 52  A 1 
ATOM   374  O  O   . GLY A 1 52  ? -9.601  -7.095  -10.850 1.00 87.44 52  A 1 
ATOM   375  N  N   . THR A 1 53  ? -8.436  -9.018  -10.859 1.00 93.16 53  A 1 
ATOM   376  C  CA  . THR A 1 53  ? -9.482  -9.885  -10.295 1.00 93.29 53  A 1 
ATOM   377  C  C   . THR A 1 53  ? -9.073  -10.358 -8.894  1.00 92.94 53  A 1 
ATOM   378  O  O   . THR A 1 53  ? -8.123  -9.842  -8.299  1.00 88.52 53  A 1 
ATOM   379  C  CB  . THR A 1 53  ? -9.754  -11.077 -11.238 1.00 92.13 53  A 1 
ATOM   380  O  OG1 . THR A 1 53  ? -8.639  -11.939 -11.270 1.00 85.64 53  A 1 
ATOM   381  C  CG2 . THR A 1 53  ? -10.075 -10.668 -12.671 1.00 86.95 53  A 1 
ATOM   382  N  N   . GLY A 1 54  ? -9.745  -11.371 -8.369  1.00 93.28 54  A 1 
ATOM   383  C  CA  . GLY A 1 54  ? -9.312  -12.039 -7.139  1.00 93.48 54  A 1 
ATOM   384  C  C   . GLY A 1 54  ? -7.977  -12.802 -7.261  1.00 95.22 54  A 1 
ATOM   385  O  O   . GLY A 1 54  ? -7.403  -13.151 -6.232  1.00 92.92 54  A 1 
ATOM   386  N  N   . ARG A 1 55  ? -7.469  -13.037 -8.478  1.00 96.01 55  A 1 
ATOM   387  C  CA  . ARG A 1 55  ? -6.175  -13.706 -8.710  1.00 96.01 55  A 1 
ATOM   388  C  C   . ARG A 1 55  ? -5.027  -12.853 -8.175  1.00 96.38 55  A 1 
ATOM   389  O  O   . ARG A 1 55  ? -5.071  -11.631 -8.293  1.00 94.37 55  A 1 
ATOM   390  C  CB  . ARG A 1 55  ? -5.953  -13.992 -10.199 1.00 94.60 55  A 1 
ATOM   391  C  CG  . ARG A 1 55  ? -7.065  -14.831 -10.837 1.00 93.22 55  A 1 
ATOM   392  C  CD  . ARG A 1 55  ? -6.748  -15.121 -12.300 1.00 93.46 55  A 1 
ATOM   393  N  NE  . ARG A 1 55  ? -7.895  -15.754 -12.981 1.00 92.88 55  A 1 
ATOM   394  C  CZ  . ARG A 1 55  ? -8.741  -15.169 -13.818 1.00 94.92 55  A 1 
ATOM   395  N  NH1 . ARG A 1 55  ? -8.653  -13.918 -14.166 1.00 88.14 55  A 1 
ATOM   396  N  NH2 . ARG A 1 55  ? -9.707  -15.858 -14.339 1.00 88.66 55  A 1 
ATOM   397  N  N   . THR A 1 56  ? -3.982  -13.489 -7.652  1.00 96.02 56  A 1 
ATOM   398  C  CA  . THR A 1 56  ? -2.840  -12.778 -7.059  1.00 96.00 56  A 1 
ATOM   399  C  C   . THR A 1 56  ? -2.063  -11.967 -8.099  1.00 96.37 56  A 1 
ATOM   400  O  O   . THR A 1 56  ? -1.695  -10.821 -7.840  1.00 94.93 56  A 1 
ATOM   401  C  CB  . THR A 1 56  ? -1.898  -13.768 -6.372  1.00 95.67 56  A 1 
ATOM   402  O  OG1 . THR A 1 56  ? -2.615  -14.569 -5.467  1.00 90.45 56  A 1 
ATOM   403  C  CG2 . THR A 1 56  ? -0.810  -13.060 -5.565  1.00 91.30 56  A 1 
ATOM   404  N  N   . ASN A 1 57  ? -1.848  -12.533 -9.297  1.00 95.73 57  A 1 
ATOM   405  C  CA  . ASN A 1 57  ? -1.233  -11.811 -10.403 1.00 96.06 57  A 1 
ATOM   406  C  C   . ASN A 1 57  ? -2.233  -10.806 -11.017 1.00 95.71 57  A 1 
ATOM   407  O  O   . ASN A 1 57  ? -3.351  -11.170 -11.380 1.00 92.90 57  A 1 
ATOM   408  C  CB  . ASN A 1 57  ? -0.699  -12.801 -11.451 1.00 95.65 57  A 1 
ATOM   409  C  CG  . ASN A 1 57  ? 0.514   -13.564 -10.949 1.00 95.65 57  A 1 
ATOM   410  O  OD1 . ASN A 1 57  ? 0.416   -14.597 -10.325 1.00 87.61 57  A 1 
ATOM   411  N  ND2 . ASN A 1 57  ? 1.701   -13.070 -11.209 1.00 87.61 57  A 1 
ATOM   412  N  N   . GLY A 1 58  ? -1.813  -9.551  -11.134 1.00 95.42 58  A 1 
ATOM   413  C  CA  . GLY A 1 58  ? -2.612  -8.445  -11.656 1.00 94.64 58  A 1 
ATOM   414  C  C   . GLY A 1 58  ? -3.295  -7.579  -10.597 1.00 94.91 58  A 1 
ATOM   415  O  O   . GLY A 1 58  ? -3.946  -6.605  -10.968 1.00 91.60 58  A 1 
ATOM   416  N  N   . GLN A 1 59  ? -3.144  -7.889  -9.302  1.00 95.82 59  A 1 
ATOM   417  C  CA  . GLN A 1 59  ? -3.641  -7.048  -8.208  1.00 95.60 59  A 1 
ATOM   418  C  C   . GLN A 1 59  ? -2.703  -5.854  -7.959  1.00 95.92 59  A 1 
ATOM   419  O  O   . GLN A 1 59  ? -1.928  -5.825  -6.999  1.00 93.37 59  A 1 
ATOM   420  C  CB  . GLN A 1 59  ? -3.850  -7.868  -6.927  1.00 94.09 59  A 1 
ATOM   421  C  CG  . GLN A 1 59  ? -5.030  -8.839  -7.026  1.00 88.22 59  A 1 
ATOM   422  C  CD  . GLN A 1 59  ? -5.334  -9.531  -5.705  1.00 86.78 59  A 1 
ATOM   423  O  OE1 . GLN A 1 59  ? -4.830  -9.215  -4.632  1.00 77.44 59  A 1 
ATOM   424  N  NE2 . GLN A 1 59  ? -6.202  -10.522 -5.713  1.00 75.68 59  A 1 
ATOM   425  N  N   . ASP A 1 60  ? -2.808  -4.840  -8.819  1.00 95.94 60  A 1 
ATOM   426  C  CA  . ASP A 1 60  ? -2.082  -3.581  -8.686  1.00 95.74 60  A 1 
ATOM   427  C  C   . ASP A 1 60  ? -2.873  -2.571  -7.832  1.00 95.99 60  A 1 
ATOM   428  O  O   . ASP A 1 60  ? -4.103  -2.539  -7.827  1.00 94.11 60  A 1 
ATOM   429  C  CB  . ASP A 1 60  ? -1.743  -3.019  -10.075 1.00 93.98 60  A 1 
ATOM   430  C  CG  . ASP A 1 60  ? -0.573  -3.749  -10.743 1.00 91.92 60  A 1 
ATOM   431  O  OD1 . ASP A 1 60  ? 0.342   -4.197  -10.017 1.00 87.13 60  A 1 
ATOM   432  O  OD2 . ASP A 1 60  ? -0.524  -3.796  -11.990 1.00 87.69 60  A 1 
ATOM   433  N  N   . VAL A 1 61  ? -2.147  -1.722  -7.088  1.00 96.92 61  A 1 
ATOM   434  C  CA  . VAL A 1 61  ? -2.729  -0.754  -6.152  1.00 97.12 61  A 1 
ATOM   435  C  C   . VAL A 1 61  ? -2.835  0.619   -6.797  1.00 97.03 61  A 1 
ATOM   436  O  O   . VAL A 1 61  ? -1.853  1.129   -7.323  1.00 95.48 61  A 1 
ATOM   437  C  CB  . VAL A 1 61  ? -1.918  -0.679  -4.845  1.00 95.85 61  A 1 
ATOM   438  C  CG1 . VAL A 1 61  ? -2.517  0.334   -3.870  1.00 87.28 61  A 1 
ATOM   439  C  CG2 . VAL A 1 61  ? -1.874  -2.037  -4.142  1.00 86.41 61  A 1 
ATOM   440  N  N   . ASN A 1 62  ? -4.000  1.267   -6.672  1.00 96.76 62  A 1 
ATOM   441  C  CA  . ASN A 1 62  ? -4.193  2.675   -6.970  1.00 96.58 62  A 1 
ATOM   442  C  C   . ASN A 1 62  ? -4.478  3.454   -5.686  1.00 97.19 62  A 1 
ATOM   443  O  O   . ASN A 1 62  ? -5.330  3.061   -4.888  1.00 96.38 62  A 1 
ATOM   444  C  CB  . ASN A 1 62  ? -5.322  2.871   -7.988  1.00 95.06 62  A 1 
ATOM   445  C  CG  . ASN A 1 62  ? -5.115  2.097   -9.267  1.00 93.30 62  A 1 
ATOM   446  O  OD1 . ASN A 1 62  ? -4.475  2.551   -10.193 1.00 83.61 62  A 1 
ATOM   447  N  ND2 . ASN A 1 62  ? -5.685  0.910   -9.358  1.00 82.35 62  A 1 
ATOM   448  N  N   . MET A 1 63  ? -3.805  4.614   -5.499  1.00 97.22 63  A 1 
ATOM   449  C  CA  . MET A 1 63  ? -4.011  5.509   -4.361  1.00 97.73 63  A 1 
ATOM   450  C  C   . MET A 1 63  ? -3.599  6.934   -4.714  1.00 97.74 63  A 1 
ATOM   451  O  O   . MET A 1 63  ? -2.611  7.158   -5.410  1.00 96.57 63  A 1 
ATOM   452  C  CB  . MET A 1 63  ? -3.232  4.981   -3.144  1.00 97.38 63  A 1 
ATOM   453  C  CG  . MET A 1 63  ? -3.490  5.807   -1.874  1.00 96.94 63  A 1 
ATOM   454  S  SD  . MET A 1 63  ? -2.647  5.218   -0.369  1.00 97.07 63  A 1 
ATOM   455  C  CE  . MET A 1 63  ? -0.914  5.457   -0.825  1.00 93.06 63  A 1 
ATOM   456  N  N   . ARG A 1 64  ? -4.323  7.930   -4.190  1.00 97.43 64  A 1 
ATOM   457  C  CA  . ARG A 1 64  ? -4.000  9.355   -4.373  1.00 97.45 64  A 1 
ATOM   458  C  C   . ARG A 1 64  ? -3.818  9.779   -5.840  1.00 97.14 64  A 1 
ATOM   459  O  O   . ARG A 1 64  ? -3.051  10.691  -6.138  1.00 94.04 64  A 1 
ATOM   460  C  CB  . ARG A 1 64  ? -2.796  9.741   -3.478  1.00 96.61 64  A 1 
ATOM   461  C  CG  . ARG A 1 64  ? -3.148  9.844   -1.985  1.00 93.83 64  A 1 
ATOM   462  C  CD  . ARG A 1 64  ? -3.743  11.221  -1.687  1.00 93.15 64  A 1 
ATOM   463  N  NE  . ARG A 1 64  ? -4.112  11.372  -0.272  1.00 93.70 64  A 1 
ATOM   464  C  CZ  . ARG A 1 64  ? -3.709  12.316  0.566   1.00 95.41 64  A 1 
ATOM   465  N  NH1 . ARG A 1 64  ? -2.850  13.239  0.254   1.00 88.08 64  A 1 
ATOM   466  N  NH2 . ARG A 1 64  ? -4.201  12.356  1.758   1.00 89.13 64  A 1 
ATOM   467  N  N   . GLY A 1 65  ? -4.536  9.135   -6.751  1.00 96.13 65  A 1 
ATOM   468  C  CA  . GLY A 1 65  ? -4.492  9.412   -8.188  1.00 95.61 65  A 1 
ATOM   469  C  C   . GLY A 1 65  ? -3.337  8.746   -8.935  1.00 96.09 65  A 1 
ATOM   470  O  O   . GLY A 1 65  ? -3.135  9.063   -10.107 1.00 94.03 65  A 1 
ATOM   471  N  N   . TYR A 1 66  ? -2.603  7.853   -8.295  1.00 96.71 66  A 1 
ATOM   472  C  CA  . TYR A 1 66  ? -1.519  7.085   -8.901  1.00 97.08 66  A 1 
ATOM   473  C  C   . TYR A 1 66  ? -1.843  5.595   -8.946  1.00 96.81 66  A 1 
ATOM   474  O  O   . TYR A 1 66  ? -2.462  5.062   -8.032  1.00 95.19 66  A 1 
ATOM   475  C  CB  . TYR A 1 66  ? -0.215  7.340   -8.141  1.00 97.23 66  A 1 
ATOM   476  C  CG  . TYR A 1 66  ? 0.296   8.750   -8.322  1.00 97.69 66  A 1 
ATOM   477  C  CD1 . TYR A 1 66  ? 1.086   9.068   -9.452  1.00 96.71 66  A 1 
ATOM   478  C  CD2 . TYR A 1 66  ? -0.037  9.761   -7.403  1.00 96.58 66  A 1 
ATOM   479  C  CE1 . TYR A 1 66  ? 1.540   10.376  -9.659  1.00 96.46 66  A 1 
ATOM   480  C  CE2 . TYR A 1 66  ? 0.412   11.077  -7.604  1.00 96.50 66  A 1 
ATOM   481  C  CZ  . TYR A 1 66  ? 1.197   11.375  -8.734  1.00 97.34 66  A 1 
ATOM   482  O  OH  . TYR A 1 66  ? 1.636   12.657  -8.944  1.00 96.93 66  A 1 
ATOM   483  N  N   . ASP A 1 67  ? -1.387  4.939   -10.012 1.00 96.20 67  A 1 
ATOM   484  C  CA  . ASP A 1 67  ? -1.330  3.484   -10.119 1.00 95.76 67  A 1 
ATOM   485  C  C   . ASP A 1 67  ? -0.093  2.915   -9.388  1.00 96.52 67  A 1 
ATOM   486  O  O   . ASP A 1 67  ? 0.658   3.646   -8.728  1.00 95.81 67  A 1 
ATOM   487  C  CB  . ASP A 1 67  ? -1.410  3.075   -11.602 1.00 93.85 67  A 1 
ATOM   488  C  CG  . ASP A 1 67  ? -0.218  3.500   -12.474 1.00 93.04 67  A 1 
ATOM   489  O  OD1 . ASP A 1 67  ? 0.900   3.719   -11.957 1.00 89.73 67  A 1 
ATOM   490  O  OD2 . ASP A 1 67  ? -0.378  3.580   -13.708 1.00 87.99 67  A 1 
ATOM   491  N  N   . HIS A 1 68  ? 0.150   1.608   -9.533  1.00 95.70 68  A 1 
ATOM   492  C  CA  . HIS A 1 68  ? 1.253   0.897   -8.884  1.00 96.47 68  A 1 
ATOM   493  C  C   . HIS A 1 68  ? 2.652   1.506   -9.132  1.00 97.02 68  A 1 
ATOM   494  O  O   . HIS A 1 68  ? 3.554   1.345   -8.309  1.00 96.21 68  A 1 
ATOM   495  C  CB  . HIS A 1 68  ? 1.240   -0.565  -9.350  1.00 95.53 68  A 1 
ATOM   496  C  CG  . HIS A 1 68  ? 1.629   -0.766  -10.788 1.00 95.03 68  A 1 
ATOM   497  N  ND1 . HIS A 1 68  ? 0.798   -0.703  -11.884 1.00 84.32 68  A 1 
ATOM   498  C  CD2 . HIS A 1 68  ? 2.888   -1.026  -11.282 1.00 86.82 68  A 1 
ATOM   499  C  CE1 . HIS A 1 68  ? 1.530   -0.927  -12.993 1.00 88.26 68  A 1 
ATOM   500  N  NE2 . HIS A 1 68  ? 2.801   -1.123  -12.669 1.00 90.35 68  A 1 
ATOM   501  N  N   . ARG A 1 69  ? 2.845   2.251   -10.225 1.00 96.41 69  A 1 
ATOM   502  C  CA  . ARG A 1 69  ? 4.129   2.894   -10.545 1.00 96.39 69  A 1 
ATOM   503  C  C   . ARG A 1 69  ? 4.397   4.117   -9.676  1.00 96.88 69  A 1 
ATOM   504  O  O   . ARG A 1 69  ? 5.546   4.492   -9.459  1.00 94.97 69  A 1 
ATOM   505  C  CB  . ARG A 1 69  ? 4.155   3.260   -12.030 1.00 94.93 69  A 1 
ATOM   506  C  CG  . ARG A 1 69  ? 4.012   2.031   -12.943 1.00 92.91 69  A 1 
ATOM   507  C  CD  . ARG A 1 69  ? 3.862   2.425   -14.413 1.00 90.64 69  A 1 
ATOM   508  N  NE  . ARG A 1 69  ? 2.556   3.058   -14.655 1.00 86.25 69  A 1 
ATOM   509  C  CZ  . ARG A 1 69  ? 2.082   3.420   -15.837 1.00 83.61 69  A 1 
ATOM   510  N  NH1 . ARG A 1 69  ? 2.769   3.254   -16.933 1.00 76.38 69  A 1 
ATOM   511  N  NH2 . ARG A 1 69  ? 0.896   3.953   -15.921 1.00 76.97 69  A 1 
ATOM   512  N  N   . GLY A 1 70  ? 3.336   4.739   -9.159  1.00 96.71 70  A 1 
ATOM   513  C  CA  . GLY A 1 70  ? 3.366   5.924   -8.307  1.00 97.12 70  A 1 
ATOM   514  C  C   . GLY A 1 70  ? 3.000   5.675   -6.841  1.00 97.75 70  A 1 
ATOM   515  O  O   . GLY A 1 70  ? 3.020   6.612   -6.039  1.00 96.69 70  A 1 
ATOM   516  N  N   . VAL A 1 71  ? 2.683   4.439   -6.474  1.00 97.62 71  A 1 
ATOM   517  C  CA  . VAL A 1 71  ? 2.437   4.017   -5.084  1.00 97.89 71  A 1 
ATOM   518  C  C   . VAL A 1 71  ? 3.501   2.994   -4.698  1.00 97.87 71  A 1 
ATOM   519  O  O   . VAL A 1 71  ? 3.501   1.859   -5.164  1.00 96.94 71  A 1 
ATOM   520  C  CB  . VAL A 1 71  ? 1.024   3.446   -4.895  1.00 97.45 71  A 1 
ATOM   521  C  CG1 . VAL A 1 71  ? 0.775   3.055   -3.434  1.00 95.91 71  A 1 
ATOM   522  C  CG2 . VAL A 1 71  ? -0.040  4.472   -5.291  1.00 96.41 71  A 1 
ATOM   523  N  N   . LEU A 1 72  ? 4.428   3.392   -3.834  1.00 97.82 72  A 1 
ATOM   524  C  CA  . LEU A 1 72  ? 5.502   2.509   -3.414  1.00 97.90 72  A 1 
ATOM   525  C  C   . LEU A 1 72  ? 4.984   1.450   -2.436  1.00 98.11 72  A 1 
ATOM   526  O  O   . LEU A 1 72  ? 4.380   1.786   -1.424  1.00 97.72 72  A 1 
ATOM   527  C  CB  . LEU A 1 72  ? 6.645   3.348   -2.812  1.00 97.70 72  A 1 
ATOM   528  C  CG  . LEU A 1 72  ? 7.862   2.520   -2.359  1.00 97.32 72  A 1 
ATOM   529  C  CD1 . LEU A 1 72  ? 8.549   1.818   -3.527  1.00 96.14 72  A 1 
ATOM   530  C  CD2 . LEU A 1 72  ? 8.885   3.443   -1.696  1.00 95.93 72  A 1 
ATOM   531  N  N   . VAL A 1 73  ? 5.292   0.186   -2.699  1.00 98.15 73  A 1 
ATOM   532  C  CA  . VAL A 1 73  ? 5.057   -0.918  -1.760  1.00 98.15 73  A 1 
ATOM   533  C  C   . VAL A 1 73  ? 6.389   -1.370  -1.183  1.00 98.03 73  A 1 
ATOM   534  O  O   . VAL A 1 73  ? 7.370   -1.536  -1.909  1.00 97.44 73  A 1 
ATOM   535  C  CB  . VAL A 1 73  ? 4.270   -2.073  -2.408  1.00 97.86 73  A 1 
ATOM   536  C  CG1 . VAL A 1 73  ? 4.003   -3.201  -1.406  1.00 96.66 73  A 1 
ATOM   537  C  CG2 . VAL A 1 73  ? 2.915   -1.576  -2.934  1.00 96.96 73  A 1 
ATOM   538  N  N   . LEU A 1 74  ? 6.439   -1.560  0.143   1.00 98.03 74  A 1 
ATOM   539  C  CA  . LEU A 1 74  ? 7.585   -2.092  0.867   1.00 98.14 74  A 1 
ATOM   540  C  C   . LEU A 1 74  ? 7.193   -3.375  1.598   1.00 98.20 74  A 1 
ATOM   541  O  O   . LEU A 1 74  ? 6.111   -3.458  2.174   1.00 97.75 74  A 1 
ATOM   542  C  CB  . LEU A 1 74  ? 8.118   -1.056  1.881   1.00 97.88 74  A 1 
ATOM   543  C  CG  . LEU A 1 74  ? 8.506   0.319   1.313   1.00 97.35 74  A 1 
ATOM   544  C  CD1 . LEU A 1 74  ? 8.926   1.255   2.447   1.00 96.25 74  A 1 
ATOM   545  C  CD2 . LEU A 1 74  ? 9.670   0.234   0.329   1.00 95.66 74  A 1 
ATOM   546  N  N   . VAL A 1 75  ? 8.112   -4.339  1.642   1.00 98.20 75  A 1 
ATOM   547  C  CA  . VAL A 1 75  ? 8.048   -5.474  2.559   1.00 98.26 75  A 1 
ATOM   548  C  C   . VAL A 1 75  ? 9.353   -5.500  3.355   1.00 98.11 75  A 1 
ATOM   549  O  O   . VAL A 1 75  ? 10.432  -5.533  2.772   1.00 97.50 75  A 1 
ATOM   550  C  CB  . VAL A 1 75  ? 7.806   -6.815  1.850   1.00 98.11 75  A 1 
ATOM   551  C  CG1 . VAL A 1 75  ? 7.752   -7.967  2.854   1.00 97.22 75  A 1 
ATOM   552  C  CG2 . VAL A 1 75  ? 6.483   -6.801  1.081   1.00 97.43 75  A 1 
ATOM   553  N  N   . ASP A 1 76  ? 9.260   -5.422  4.679   1.00 98.07 76  A 1 
ATOM   554  C  CA  . ASP A 1 76  ? 10.401  -5.317  5.600   1.00 97.97 76  A 1 
ATOM   555  C  C   . ASP A 1 76  ? 11.421  -4.238  5.180   1.00 97.80 76  A 1 
ATOM   556  O  O   . ASP A 1 76  ? 12.643  -4.402  5.260   1.00 96.48 76  A 1 
ATOM   557  C  CB  . ASP A 1 76  ? 11.025  -6.705  5.832   1.00 97.57 76  A 1 
ATOM   558  C  CG  . ASP A 1 76  ? 10.051  -7.691  6.480   1.00 97.22 76  A 1 
ATOM   559  O  OD1 . ASP A 1 76  ? 9.444   -7.345  7.513   1.00 95.01 76  A 1 
ATOM   560  O  OD2 . ASP A 1 76  ? 9.953   -8.834  5.992   1.00 95.17 76  A 1 
ATOM   561  N  N   . GLY A 1 77  ? 10.901  -3.098  4.678   1.00 97.25 77  A 1 
ATOM   562  C  CA  . GLY A 1 77  ? 11.690  -1.947  4.233   1.00 97.15 77  A 1 
ATOM   563  C  C   . GLY A 1 77  ? 12.322  -2.074  2.840   1.00 97.66 77  A 1 
ATOM   564  O  O   . GLY A 1 77  ? 13.056  -1.167  2.434   1.00 96.41 77  A 1 
ATOM   565  N  N   . VAL A 1 78  ? 12.067  -3.155  2.107   1.00 97.66 78  A 1 
ATOM   566  C  CA  . VAL A 1 78  ? 12.554  -3.358  0.726   1.00 97.81 78  A 1 
ATOM   567  C  C   . VAL A 1 78  ? 11.424  -3.107  -0.264  1.00 97.88 78  A 1 
ATOM   568  O  O   . VAL A 1 78  ? 10.321  -3.631  -0.113  1.00 97.10 78  A 1 
ATOM   569  C  CB  . VAL A 1 78  ? 13.163  -4.753  0.538   1.00 97.29 78  A 1 
ATOM   570  C  CG1 . VAL A 1 78  ? 13.601  -5.024  -0.902  1.00 95.32 78  A 1 
ATOM   571  C  CG2 . VAL A 1 78  ? 14.414  -4.873  1.418   1.00 95.76 78  A 1 
ATOM   572  N  N   . ARG A 1 79  ? 11.720  -2.300  -1.305  1.00 97.62 79  A 1 
ATOM   573  C  CA  . ARG A 1 79  ? 10.753  -1.975  -2.361  1.00 97.35 79  A 1 
ATOM   574  C  C   . ARG A 1 79  ? 10.319  -3.219  -3.129  1.00 97.38 79  A 1 
ATOM   575  O  O   . ARG A 1 79  ? 11.139  -4.082  -3.462  1.00 95.29 79  A 1 
ATOM   576  C  CB  . ARG A 1 79  ? 11.316  -0.874  -3.279  1.00 95.39 79  A 1 
ATOM   577  C  CG  . ARG A 1 79  ? 12.429  -1.332  -4.223  1.00 90.38 79  A 1 
ATOM   578  C  CD  . ARG A 1 79  ? 13.135  -0.204  -4.980  1.00 92.58 79  A 1 
ATOM   579  N  NE  . ARG A 1 79  ? 12.395  1.040   -5.113  1.00 91.27 79  A 1 
ATOM   580  C  CZ  . ARG A 1 79  ? 12.648  2.190   -4.503  1.00 93.84 79  A 1 
ATOM   581  N  NH1 . ARG A 1 79  ? 13.672  2.365   -3.734  1.00 82.20 79  A 1 
ATOM   582  N  NH2 . ARG A 1 79  ? 11.848  3.205   -4.651  1.00 85.59 79  A 1 
ATOM   583  N  N   . GLN A 1 80  ? 9.028   -3.278  -3.419  1.00 97.05 80  A 1 
ATOM   584  C  CA  . GLN A 1 80  ? 8.393   -4.262  -4.279  1.00 95.79 80  A 1 
ATOM   585  C  C   . GLN A 1 80  ? 7.982   -3.599  -5.604  1.00 93.71 80  A 1 
ATOM   586  O  O   . GLN A 1 80  ? 8.073   -2.379  -5.756  1.00 84.98 80  A 1 
ATOM   587  C  CB  . GLN A 1 80  ? 7.163   -4.870  -3.562  1.00 95.03 80  A 1 
ATOM   588  C  CG  . GLN A 1 80  ? 7.427   -5.361  -2.131  1.00 94.92 80  A 1 
ATOM   589  C  CD  . GLN A 1 80  ? 8.484   -6.458  -2.077  1.00 95.95 80  A 1 
ATOM   590  O  OE1 . GLN A 1 80  ? 8.319   -7.540  -2.615  1.00 89.35 80  A 1 
ATOM   591  N  NE2 . GLN A 1 80  ? 9.598   -6.221  -1.425  1.00 89.70 80  A 1 
ATOM   592  N  N   . GLY A 1 81  ? 7.481   -4.376  -6.531  1.00 92.16 81  A 1 
ATOM   593  C  CA  . GLY A 1 81  ? 6.941   -3.893  -7.799  1.00 92.15 81  A 1 
ATOM   594  C  C   . GLY A 1 81  ? 7.791   -4.303  -8.995  1.00 94.57 81  A 1 
ATOM   595  O  O   . GLY A 1 81  ? 9.024   -4.294  -8.970  1.00 89.10 81  A 1 
ATOM   596  N  N   . THR A 1 82  ? 7.072   -4.639  -10.056 1.00 93.72 82  A 1 
ATOM   597  C  CA  . THR A 1 82  ? 7.571   -5.001  -11.385 1.00 94.31 82  A 1 
ATOM   598  C  C   . THR A 1 82  ? 6.774   -4.207  -12.416 1.00 94.04 82  A 1 
ATOM   599  O  O   . THR A 1 82  ? 5.757   -3.597  -12.074 1.00 91.69 82  A 1 
ATOM   600  C  CB  . THR A 1 82  ? 7.423   -6.518  -11.619 1.00 93.65 82  A 1 
ATOM   601  O  OG1 . THR A 1 82  ? 6.111   -6.955  -11.334 1.00 89.38 82  A 1 
ATOM   602  C  CG2 . THR A 1 82  ? 8.342   -7.346  -10.734 1.00 90.10 82  A 1 
ATOM   603  N  N   . ASP A 1 83  ? 7.202   -4.197  -13.676 1.00 93.75 83  A 1 
ATOM   604  C  CA  . ASP A 1 83  ? 6.476   -3.559  -14.785 1.00 92.94 83  A 1 
ATOM   605  C  C   . ASP A 1 83  ? 6.204   -4.580  -15.890 1.00 93.28 83  A 1 
ATOM   606  O  O   . ASP A 1 83  ? 6.796   -4.574  -16.967 1.00 89.97 83  A 1 
ATOM   607  C  CB  . ASP A 1 83  ? 7.218   -2.304  -15.263 1.00 91.11 83  A 1 
ATOM   608  C  CG  . ASP A 1 83  ? 6.397   -1.488  -16.261 1.00 86.60 83  A 1 
ATOM   609  O  OD1 . ASP A 1 83  ? 5.155   -1.492  -16.155 1.00 82.52 83  A 1 
ATOM   610  O  OD2 . ASP A 1 83  ? 7.028   -0.809  -17.102 1.00 82.51 83  A 1 
ATOM   611  N  N   . THR A 1 84  ? 5.308   -5.524  -15.585 1.00 93.77 84  A 1 
ATOM   612  C  CA  . THR A 1 84  ? 4.963   -6.647  -16.474 1.00 92.81 84  A 1 
ATOM   613  C  C   . THR A 1 84  ? 3.699   -6.397  -17.303 1.00 91.77 84  A 1 
ATOM   614  O  O   . THR A 1 84  ? 3.368   -7.206  -18.170 1.00 86.15 84  A 1 
ATOM   615  C  CB  . THR A 1 84  ? 4.775   -7.930  -15.663 1.00 92.35 84  A 1 
ATOM   616  O  OG1 . THR A 1 84  ? 3.708   -7.780  -14.754 1.00 88.52 84  A 1 
ATOM   617  C  CG2 . THR A 1 84  ? 6.012   -8.320  -14.869 1.00 89.09 84  A 1 
ATOM   618  N  N   . GLY A 1 85  ? 2.976   -5.300  -17.030 1.00 91.07 85  A 1 
ATOM   619  C  CA  . GLY A 1 85  ? 1.624   -5.064  -17.514 1.00 88.43 85  A 1 
ATOM   620  C  C   . GLY A 1 85  ? 0.591   -5.671  -16.563 1.00 90.14 85  A 1 
ATOM   621  O  O   . GLY A 1 85  ? 0.248   -5.058  -15.560 1.00 85.59 85  A 1 
ATOM   622  N  N   . ALA A 1 86  ? 0.115   -6.872  -16.859 1.00 92.37 86  A 1 
ATOM   623  C  CA  . ALA A 1 86  ? -1.009  -7.481  -16.149 1.00 91.92 86  A 1 
ATOM   624  C  C   . ALA A 1 86  ? -0.620  -8.560  -15.121 1.00 93.63 86  A 1 
ATOM   625  O  O   . ALA A 1 86  ? -1.487  -9.288  -14.652 1.00 90.06 86  A 1 
ATOM   626  C  CB  . ALA A 1 86  ? -1.989  -8.015  -17.199 1.00 88.80 86  A 1 
ATOM   627  N  N   . LEU A 1 87  ? 0.675   -8.722  -14.814 1.00 94.61 87  A 1 
ATOM   628  C  CA  . LEU A 1 87  ? 1.183   -9.844  -14.006 1.00 95.38 87  A 1 
ATOM   629  C  C   . LEU A 1 87  ? 1.743   -9.430  -12.648 1.00 96.03 87  A 1 
ATOM   630  O  O   . LEU A 1 87  ? 2.202   -10.288 -11.899 1.00 94.02 87  A 1 
ATOM   631  C  CB  . LEU A 1 87  ? 2.246   -10.624 -14.802 1.00 94.62 87  A 1 
ATOM   632  C  CG  . LEU A 1 87  ? 1.840   -11.062 -16.217 1.00 93.83 87  A 1 
ATOM   633  C  CD1 . LEU A 1 87  ? 2.991   -11.832 -16.855 1.00 90.75 87  A 1 
ATOM   634  C  CD2 . LEU A 1 87  ? 0.606   -11.961 -16.219 1.00 90.54 87  A 1 
ATOM   635  N  N   . ASN A 1 88  ? 1.746   -8.134  -12.335 1.00 96.27 88  A 1 
ATOM   636  C  CA  . ASN A 1 88  ? 2.303   -7.620  -11.088 1.00 96.16 88  A 1 
ATOM   637  C  C   . ASN A 1 88  ? 1.480   -8.083  -9.882  1.00 96.51 88  A 1 
ATOM   638  O  O   . ASN A 1 88  ? 0.362   -8.568  -10.002 1.00 94.76 88  A 1 
ATOM   639  C  CB  . ASN A 1 88  ? 2.389   -6.088  -11.135 1.00 94.92 88  A 1 
ATOM   640  C  CG  . ASN A 1 88  ? 2.998   -5.529  -12.401 1.00 95.31 88  A 1 
ATOM   641  O  OD1 . ASN A 1 88  ? 4.034   -5.949  -12.872 1.00 89.31 88  A 1 
ATOM   642  N  ND2 . ASN A 1 88  ? 2.318   -4.570  -13.002 1.00 88.40 88  A 1 
ATOM   643  N  N   . GLY A 1 89  ? 2.057   -7.911  -8.703  1.00 96.32 89  A 1 
ATOM   644  C  CA  . GLY A 1 89  ? 1.371   -8.185  -7.449  1.00 96.52 89  A 1 
ATOM   645  C  C   . GLY A 1 89  ? 2.275   -7.930  -6.250  1.00 97.32 89  A 1 
ATOM   646  O  O   . GLY A 1 89  ? 3.470   -7.668  -6.379  1.00 95.73 89  A 1 
ATOM   647  N  N   . THR A 1 90  ? 1.686   -8.040  -5.056  1.00 96.89 90  A 1 
ATOM   648  C  CA  . THR A 1 90  ? 2.440   -8.066  -3.802  1.00 97.37 90  A 1 
ATOM   649  C  C   . THR A 1 90  ? 2.494   -9.509  -3.307  1.00 97.72 90  A 1 
ATOM   650  O  O   . THR A 1 90  ? 1.546   -10.003 -2.693  1.00 96.59 90  A 1 
ATOM   651  C  CB  . THR A 1 90  ? 1.830   -7.124  -2.759  1.00 96.72 90  A 1 
ATOM   652  O  OG1 . THR A 1 90  ? 1.742   -5.820  -3.289  1.00 93.50 90  A 1 
ATOM   653  C  CG2 . THR A 1 90  ? 2.691   -7.045  -1.507  1.00 94.31 90  A 1 
ATOM   654  N  N   . PHE A 1 91  ? 3.597   -10.191 -3.585  1.00 97.73 91  A 1 
ATOM   655  C  CA  . PHE A 1 91  ? 3.756   -11.627 -3.368  1.00 97.98 91  A 1 
ATOM   656  C  C   . PHE A 1 91  ? 4.138   -11.946 -1.916  1.00 98.03 91  A 1 
ATOM   657  O  O   . PHE A 1 91  ? 5.279   -12.250 -1.589  1.00 96.96 91  A 1 
ATOM   658  C  CB  . PHE A 1 91  ? 4.740   -12.190 -4.406  1.00 97.65 91  A 1 
ATOM   659  C  CG  . PHE A 1 91  ? 4.396   -11.850 -5.842  1.00 97.92 91  A 1 
ATOM   660  C  CD1 . PHE A 1 91  ? 3.153   -12.210 -6.387  1.00 96.91 91  A 1 
ATOM   661  C  CD2 . PHE A 1 91  ? 5.308   -11.125 -6.630  1.00 96.75 91  A 1 
ATOM   662  C  CE1 . PHE A 1 91  ? 2.820   -11.851 -7.699  1.00 96.25 91  A 1 
ATOM   663  C  CE2 . PHE A 1 91  ? 4.985   -10.770 -7.944  1.00 96.10 91  A 1 
ATOM   664  C  CZ  . PHE A 1 91  ? 3.738   -11.128 -8.481  1.00 96.94 91  A 1 
ATOM   665  N  N   . LEU A 1 92  ? 3.146   -11.824 -1.038  1.00 98.18 92  A 1 
ATOM   666  C  CA  . LEU A 1 92  ? 3.259   -12.065 0.395   1.00 98.20 92  A 1 
ATOM   667  C  C   . LEU A 1 92  ? 1.905   -12.551 0.928   1.00 98.12 92  A 1 
ATOM   668  O  O   . LEU A 1 92  ? 0.905   -11.844 0.809   1.00 97.01 92  A 1 
ATOM   669  C  CB  . LEU A 1 92  ? 3.710   -10.755 1.061   1.00 97.87 92  A 1 
ATOM   670  C  CG  . LEU A 1 92  ? 3.823   -10.814 2.589   1.00 97.63 92  A 1 
ATOM   671  C  CD1 . LEU A 1 92  ? 4.897   -11.796 3.048   1.00 96.44 92  A 1 
ATOM   672  C  CD2 . LEU A 1 92  ? 4.205   -9.419  3.121   1.00 96.01 92  A 1 
ATOM   673  N  N   . ASP A 1 93  ? 1.868   -13.743 1.530   1.00 98.14 93  A 1 
ATOM   674  C  CA  . ASP A 1 93  ? 0.636   -14.276 2.115   1.00 98.07 93  A 1 
ATOM   675  C  C   . ASP A 1 93  ? 0.291   -13.531 3.428   1.00 98.14 93  A 1 
ATOM   676  O  O   . ASP A 1 93  ? 1.194   -13.282 4.240   1.00 97.64 93  A 1 
ATOM   677  C  CB  . ASP A 1 93  ? 0.735   -15.787 2.343   1.00 97.65 93  A 1 
ATOM   678  C  CG  . ASP A 1 93  ? -0.624  -16.354 2.768   1.00 96.58 93  A 1 
ATOM   679  O  OD1 . ASP A 1 93  ? -0.915  -16.365 3.982   1.00 92.64 93  A 1 
ATOM   680  O  OD2 . ASP A 1 93  ? -1.455  -16.703 1.898   1.00 92.48 93  A 1 
ATOM   681  N  N   . PRO A 1 94  ? -0.990  -13.208 3.668   1.00 98.11 94  A 1 
ATOM   682  C  CA  . PRO A 1 94  ? -1.426  -12.508 4.876   1.00 97.98 94  A 1 
ATOM   683  C  C   . PRO A 1 94  ? -0.997  -13.177 6.182   1.00 97.76 94  A 1 
ATOM   684  O  O   . PRO A 1 94  ? -0.765  -12.484 7.166   1.00 96.11 94  A 1 
ATOM   685  C  CB  . PRO A 1 94  ? -2.952  -12.453 4.789   1.00 96.91 94  A 1 
ATOM   686  C  CG  . PRO A 1 94  ? -3.212  -12.503 3.294   1.00 94.62 94  A 1 
ATOM   687  C  CD  . PRO A 1 94  ? -2.110  -13.403 2.770   1.00 97.41 94  A 1 
ATOM   688  N  N   . ALA A 1 95  ? -0.850  -14.497 6.201   1.00 97.35 95  A 1 
ATOM   689  C  CA  . ALA A 1 95  ? -0.443  -15.239 7.390   1.00 97.08 95  A 1 
ATOM   690  C  C   . ALA A 1 95  ? 0.963   -14.859 7.896   1.00 97.13 95  A 1 
ATOM   691  O  O   . ALA A 1 95  ? 1.268   -15.068 9.073   1.00 95.94 95  A 1 
ATOM   692  C  CB  . ALA A 1 95  ? -0.503  -16.726 7.066   1.00 96.41 95  A 1 
ATOM   693  N  N   . LEU A 1 96  ? 1.809   -14.293 7.023   1.00 97.51 96  A 1 
ATOM   694  C  CA  . LEU A 1 96  ? 3.151   -13.837 7.356   1.00 97.64 96  A 1 
ATOM   695  C  C   . LEU A 1 96  ? 3.215   -12.335 7.662   1.00 97.52 96  A 1 
ATOM   696  O  O   . LEU A 1 96  ? 4.292   -11.820 7.943   1.00 96.71 96  A 1 
ATOM   697  C  CB  . LEU A 1 96  ? 4.126   -14.220 6.223   1.00 97.37 96  A 1 
ATOM   698  C  CG  . LEU A 1 96  ? 4.162   -15.712 5.868   1.00 96.05 96  A 1 
ATOM   699  C  CD1 . LEU A 1 96  ? 5.281   -15.952 4.849   1.00 93.33 96  A 1 
ATOM   700  C  CD2 . LEU A 1 96  ? 4.435   -16.608 7.075   1.00 92.54 96  A 1 
ATOM   701  N  N   . ILE A 1 97  ? 2.086   -11.623 7.617   1.00 97.71 97  A 1 
ATOM   702  C  CA  . ILE A 1 97  ? 2.036   -10.169 7.810   1.00 97.67 97  A 1 
ATOM   703  C  C   . ILE A 1 97  ? 1.676   -9.865  9.264   1.00 97.08 97  A 1 
ATOM   704  O  O   . ILE A 1 97  ? 0.634   -10.269 9.772   1.00 96.12 97  A 1 
ATOM   705  C  CB  . ILE A 1 97  ? 1.082   -9.501  6.808   1.00 97.76 97  A 1 
ATOM   706  C  CG1 . ILE A 1 97  ? 1.511   -9.816  5.359   1.00 97.14 97  A 1 
ATOM   707  C  CG2 . ILE A 1 97  ? 1.058   -7.978  7.044   1.00 97.21 97  A 1 
ATOM   708  C  CD1 . ILE A 1 97  ? 0.533   -9.323  4.284   1.00 96.13 97  A 1 
ATOM   709  N  N   . LYS A 1 98  ? 2.539   -9.093  9.917   1.00 96.50 98  A 1 
ATOM   710  C  CA  . LYS A 1 98  ? 2.330   -8.560  11.266  1.00 95.37 98  A 1 
ATOM   711  C  C   . LYS A 1 98  ? 1.554   -7.244  11.243  1.00 95.56 98  A 1 
ATOM   712  O  O   . LYS A 1 98  ? 0.684   -7.021  12.076  1.00 94.09 98  A 1 
ATOM   713  C  CB  . LYS A 1 98  ? 3.716   -8.379  11.898  1.00 92.44 98  A 1 
ATOM   714  C  CG  . LYS A 1 98  ? 3.720   -7.556  13.190  1.00 88.36 98  A 1 
ATOM   715  C  CD  . LYS A 1 98  ? 5.172   -7.313  13.614  1.00 87.05 98  A 1 
ATOM   716  C  CE  . LYS A 1 98  ? 5.231   -6.258  14.704  1.00 79.72 98  A 1 
ATOM   717  N  NZ  . LYS A 1 98  ? 6.646   -6.016  15.061  1.00 76.27 98  A 1 
ATOM   718  N  N   . ARG A 1 99  ? 1.939   -6.339  10.334  1.00 95.74 99  A 1 
ATOM   719  C  CA  . ARG A 1 99  ? 1.513   -4.938  10.341  1.00 95.79 99  A 1 
ATOM   720  C  C   . ARG A 1 99  ? 1.531   -4.388  8.932   1.00 96.86 99  A 1 
ATOM   721  O  O   . ARG A 1 99  ? 2.418   -4.721  8.149   1.00 96.05 99  A 1 
ATOM   722  C  CB  . ARG A 1 99  ? 2.478   -4.164  11.264  1.00 92.46 99  A 1 
ATOM   723  C  CG  . ARG A 1 99  ? 2.183   -2.664  11.379  1.00 86.70 99  A 1 
ATOM   724  C  CD  . ARG A 1 99  ? 3.247   -2.018  12.267  1.00 85.95 99  A 1 
ATOM   725  N  NE  . ARG A 1 99  ? 3.074   -0.564  12.371  1.00 82.70 99  A 1 
ATOM   726  C  CZ  . ARG A 1 99  ? 2.597   0.136   13.377  1.00 81.71 99  A 1 
ATOM   727  N  NH1 . ARG A 1 99  ? 2.124   -0.408  14.446  1.00 72.30 99  A 1 
ATOM   728  N  NH2 . ARG A 1 99  ? 2.607   1.426   13.309  1.00 72.99 99  A 1 
ATOM   729  N  N   . VAL A 1 100 ? 0.582   -3.497  8.636   1.00 97.26 100 A 1 
ATOM   730  C  CA  . VAL A 1 100 ? 0.568   -2.706  7.402   1.00 97.70 100 A 1 
ATOM   731  C  C   . VAL A 1 100 ? 0.374   -1.243  7.755   1.00 97.95 100 A 1 
ATOM   732  O  O   . VAL A 1 100 ? -0.553  -0.898  8.488   1.00 96.96 100 A 1 
ATOM   733  C  CB  . VAL A 1 100 ? -0.536  -3.156  6.428   1.00 96.82 100 A 1 
ATOM   734  C  CG1 . VAL A 1 100 ? -0.333  -2.536  5.053   1.00 92.46 100 A 1 
ATOM   735  C  CG2 . VAL A 1 100 ? -0.583  -4.681  6.267   1.00 92.74 100 A 1 
ATOM   736  N  N   . GLU A 1 101 ? 1.227   -0.363  7.244   1.00 98.03 101 A 1 
ATOM   737  C  CA  . GLU A 1 101 ? 1.038   1.084   7.302   1.00 97.99 101 A 1 
ATOM   738  C  C   . GLU A 1 101 ? 0.764   1.642   5.909   1.00 98.32 101 A 1 
ATOM   739  O  O   . GLU A 1 101 ? 1.456   1.325   4.956   1.00 97.79 101 A 1 
ATOM   740  C  CB  . GLU A 1 101 ? 2.244   1.797   7.922   1.00 96.26 101 A 1 
ATOM   741  C  CG  . GLU A 1 101 ? 2.395   1.515   9.412   1.00 91.51 101 A 1 
ATOM   742  C  CD  . GLU A 1 101 ? 3.456   2.392   10.086  1.00 93.60 101 A 1 
ATOM   743  O  OE1 . GLU A 1 101 ? 4.057   1.932   11.070  1.00 88.55 101 A 1 
ATOM   744  O  OE2 . GLU A 1 101 ? 3.646   3.564   9.676   1.00 90.27 101 A 1 
ATOM   745  N  N   . ILE A 1 102 ? -0.227  2.524   5.822   1.00 97.99 102 A 1 
ATOM   746  C  CA  . ILE A 1 102 ? -0.557  3.280   4.617   1.00 98.03 102 A 1 
ATOM   747  C  C   . ILE A 1 102 ? -0.249  4.746   4.904   1.00 97.96 102 A 1 
ATOM   748  O  O   . ILE A 1 102 ? -0.932  5.375   5.710   1.00 97.27 102 A 1 
ATOM   749  C  CB  . ILE A 1 102 ? -2.029  3.075   4.224   1.00 97.89 102 A 1 
ATOM   750  C  CG1 . ILE A 1 102 ? -2.372  1.585   4.039   1.00 96.95 102 A 1 
ATOM   751  C  CG2 . ILE A 1 102 ? -2.348  3.881   2.955   1.00 97.42 102 A 1 
ATOM   752  C  CD1 . ILE A 1 102 ? -3.882  1.326   3.986   1.00 94.78 102 A 1 
ATOM   753  N  N   . VAL A 1 103 ? 0.761   5.303   4.245   1.00 97.91 103 A 1 
ATOM   754  C  CA  . VAL A 1 103 ? 1.143   6.711   4.344   1.00 97.80 103 A 1 
ATOM   755  C  C   . VAL A 1 103 ? 0.746   7.404   3.054   1.00 97.82 103 A 1 
ATOM   756  O  O   . VAL A 1 103 ? 1.321   7.142   2.001   1.00 97.14 103 A 1 
ATOM   757  C  CB  . VAL A 1 103 ? 2.644   6.878   4.634   1.00 97.38 103 A 1 
ATOM   758  C  CG1 . VAL A 1 103 ? 3.005   8.355   4.807   1.00 95.66 103 A 1 
ATOM   759  C  CG2 . VAL A 1 103 ? 3.047   6.138   5.908   1.00 96.24 103 A 1 
ATOM   760  N  N   . ARG A 1 104 ? -0.252  8.294   3.122   1.00 97.77 104 A 1 
ATOM   761  C  CA  . ARG A 1 104 ? -0.756  9.029   1.965   1.00 97.62 104 A 1 
ATOM   762  C  C   . ARG A 1 104 ? 0.070   10.289  1.724   1.00 97.58 104 A 1 
ATOM   763  O  O   . ARG A 1 104 ? 0.430   10.991  2.667   1.00 95.77 104 A 1 
ATOM   764  C  CB  . ARG A 1 104 ? -2.242  9.361   2.162   1.00 96.79 104 A 1 
ATOM   765  C  CG  . ARG A 1 104 ? -3.114  8.116   2.308   1.00 95.50 104 A 1 
ATOM   766  C  CD  . ARG A 1 104 ? -4.543  8.512   2.676   1.00 95.62 104 A 1 
ATOM   767  N  NE  . ARG A 1 104 ? -5.429  7.360   2.920   1.00 94.97 104 A 1 
ATOM   768  C  CZ  . ARG A 1 104 ? -5.470  6.613   4.020   1.00 96.23 104 A 1 
ATOM   769  N  NH1 . ARG A 1 104 ? -4.677  6.803   5.034   1.00 89.67 104 A 1 
ATOM   770  N  NH2 . ARG A 1 104 ? -6.340  5.646   4.118   1.00 91.76 104 A 1 
ATOM   771  N  N   . GLY A 1 105 ? 0.309   10.605  0.463   1.00 96.60 105 A 1 
ATOM   772  C  CA  . GLY A 1 105 ? 1.064   11.772  0.017   1.00 96.41 105 A 1 
ATOM   773  C  C   . GLY A 1 105 ? 2.532   11.475  -0.280  1.00 97.13 105 A 1 
ATOM   774  O  O   . GLY A 1 105 ? 3.042   10.393  0.034   1.00 95.09 105 A 1 
ATOM   775  N  N   . PRO A 1 106 ? 3.252   12.446  -0.886  1.00 96.87 106 A 1 
ATOM   776  C  CA  . PRO A 1 106 ? 4.618   12.249  -1.350  1.00 96.23 106 A 1 
ATOM   777  C  C   . PRO A 1 106 ? 5.546   11.781  -0.233  1.00 96.19 106 A 1 
ATOM   778  O  O   . PRO A 1 106 ? 5.640   12.407  0.819   1.00 92.65 106 A 1 
ATOM   779  C  CB  . PRO A 1 106 ? 5.063   13.601  -1.916  1.00 95.35 106 A 1 
ATOM   780  C  CG  . PRO A 1 106 ? 3.756   14.286  -2.272  1.00 94.51 106 A 1 
ATOM   781  C  CD  . PRO A 1 106 ? 2.786   13.777  -1.215  1.00 96.57 106 A 1 
ATOM   782  N  N   . SER A 1 107 ? 6.251   10.673  -0.472  1.00 95.49 107 A 1 
ATOM   783  C  CA  . SER A 1 107 ? 7.114   10.034  0.521   1.00 95.37 107 A 1 
ATOM   784  C  C   . SER A 1 107 ? 8.533   9.794   -0.003  1.00 95.80 107 A 1 
ATOM   785  O  O   . SER A 1 107 ? 9.251   8.926   0.491   1.00 93.57 107 A 1 
ATOM   786  C  CB  . SER A 1 107 ? 6.442   8.756   1.047   1.00 94.56 107 A 1 
ATOM   787  O  OG  . SER A 1 107 ? 5.191   9.072   1.633   1.00 91.21 107 A 1 
ATOM   788  N  N   . ALA A 1 108 ? 8.970   10.589  -0.993  1.00 95.37 108 A 1 
ATOM   789  C  CA  . ALA A 1 108 ? 10.296  10.464  -1.582  1.00 94.54 108 A 1 
ATOM   790  C  C   . ALA A 1 108 ? 11.421  10.678  -0.567  1.00 95.69 108 A 1 
ATOM   791  O  O   . ALA A 1 108 ? 12.427  9.977   -0.643  1.00 92.96 108 A 1 
ATOM   792  C  CB  . ALA A 1 108 ? 10.429  11.461  -2.734  1.00 91.95 108 A 1 
ATOM   793  N  N   . LEU A 1 109 ? 11.255  11.572  0.413   1.00 95.91 109 A 1 
ATOM   794  C  CA  . LEU A 1 109 ? 12.301  11.951  1.368   1.00 96.14 109 A 1 
ATOM   795  C  C   . LEU A 1 109 ? 12.998  10.742  2.015   1.00 96.54 109 A 1 
ATOM   796  O  O   . LEU A 1 109 ? 14.222  10.722  2.095   1.00 94.82 109 A 1 
ATOM   797  C  CB  . LEU A 1 109 ? 11.692  12.869  2.431   1.00 95.16 109 A 1 
ATOM   798  C  CG  . LEU A 1 109 ? 12.672  13.291  3.542   1.00 93.49 109 A 1 
ATOM   799  C  CD1 . LEU A 1 109 ? 13.855  14.093  2.994   1.00 90.26 109 A 1 
ATOM   800  C  CD2 . LEU A 1 109 ? 11.954  14.156  4.564   1.00 90.75 109 A 1 
ATOM   801  N  N   . LEU A 1 110 ? 12.235  9.723   2.435   1.00 96.30 110 A 1 
ATOM   802  C  CA  . LEU A 1 110 ? 12.778  8.527   3.076   1.00 96.43 110 A 1 
ATOM   803  C  C   . LEU A 1 110 ? 12.915  7.326   2.137   1.00 96.77 110 A 1 
ATOM   804  O  O   . LEU A 1 110 ? 13.630  6.386   2.461   1.00 94.84 110 A 1 
ATOM   805  C  CB  . LEU A 1 110 ? 11.893  8.162   4.278   1.00 95.43 110 A 1 
ATOM   806  C  CG  . LEU A 1 110 ? 11.853  9.228   5.378   1.00 94.66 110 A 1 
ATOM   807  C  CD1 . LEU A 1 110 ? 10.892  8.770   6.471   1.00 92.15 110 A 1 
ATOM   808  C  CD2 . LEU A 1 110 ? 13.226  9.471   6.019   1.00 91.27 110 A 1 
ATOM   809  N  N   . TYR A 1 111 ? 12.234  7.342   0.977   1.00 96.74 111 A 1 
ATOM   810  C  CA  . TYR A 1 111 ? 12.059  6.139   0.154   1.00 96.88 111 A 1 
ATOM   811  C  C   . TYR A 1 111 ? 12.481  6.289   -1.310  1.00 96.83 111 A 1 
ATOM   812  O  O   . TYR A 1 111 ? 12.690  5.287   -1.994  1.00 93.02 111 A 1 
ATOM   813  C  CB  . TYR A 1 111 ? 10.611  5.661   0.294   1.00 96.14 111 A 1 
ATOM   814  C  CG  . TYR A 1 111 ? 10.188  5.411   1.725   1.00 96.92 111 A 1 
ATOM   815  C  CD1 . TYR A 1 111 ? 10.781  4.384   2.479   1.00 95.29 111 A 1 
ATOM   816  C  CD2 . TYR A 1 111 ? 9.220   6.235   2.350   1.00 95.54 111 A 1 
ATOM   817  C  CE1 . TYR A 1 111 ? 10.437  4.176   3.825   1.00 94.85 111 A 1 
ATOM   818  C  CE2 . TYR A 1 111 ? 8.864   6.038   3.696   1.00 95.00 111 A 1 
ATOM   819  C  CZ  . TYR A 1 111 ? 9.482   5.007   4.431   1.00 96.24 111 A 1 
ATOM   820  O  OH  . TYR A 1 111 ? 9.164   4.828   5.749   1.00 95.31 111 A 1 
ATOM   821  N  N   . GLY A 1 112 ? 12.645  7.501   -1.820  1.00 95.69 112 A 1 
ATOM   822  C  CA  . GLY A 1 112 ? 13.082  7.767   -3.179  1.00 95.61 112 A 1 
ATOM   823  C  C   . GLY A 1 112 ? 12.003  7.568   -4.240  1.00 96.34 112 A 1 
ATOM   824  O  O   . GLY A 1 112 ? 10.849  7.964   -4.073  1.00 93.72 112 A 1 
ATOM   825  N  N   . SER A 1 113 ? 12.402  6.964   -5.370  1.00 96.14 113 A 1 
ATOM   826  C  CA  . SER A 1 113 ? 11.553  6.770   -6.540  1.00 96.17 113 A 1 
ATOM   827  C  C   . SER A 1 113 ? 10.280  5.976   -6.231  1.00 96.34 113 A 1 
ATOM   828  O  O   . SER A 1 113 ? 10.311  5.017   -5.472  1.00 94.44 113 A 1 
ATOM   829  C  CB  . SER A 1 113 ? 12.353  6.045   -7.632  1.00 95.00 113 A 1 
ATOM   830  O  OG  . SER A 1 113 ? 11.605  5.957   -8.833  1.00 92.85 113 A 1 
ATOM   831  N  N   . GLY A 1 114 ? 9.165   6.361   -6.874  1.00 95.33 114 A 1 
ATOM   832  C  CA  . GLY A 1 114 ? 7.898   5.618   -6.849  1.00 95.56 114 A 1 
ATOM   833  C  C   . GLY A 1 114 ? 6.924   6.012   -5.738  1.00 96.81 114 A 1 
ATOM   834  O  O   . GLY A 1 114 ? 5.759   5.647   -5.809  1.00 94.50 114 A 1 
ATOM   835  N  N   . ALA A 1 115 ? 7.340   6.799   -4.748  1.00 96.68 115 A 1 
ATOM   836  C  CA  . ALA A 1 115 ? 6.484   7.231   -3.641  1.00 97.00 115 A 1 
ATOM   837  C  C   . ALA A 1 115 ? 5.741   8.558   -3.936  1.00 97.32 115 A 1 
ATOM   838  O  O   . ALA A 1 115 ? 5.759   9.484   -3.119  1.00 95.59 115 A 1 
ATOM   839  C  CB  . ALA A 1 115 ? 7.322   7.254   -2.361  1.00 96.29 115 A 1 
ATOM   840  N  N   . LEU A 1 116 ? 5.093   8.661   -5.113  1.00 97.30 116 A 1 
ATOM   841  C  CA  . LEU A 1 116 ? 4.382   9.865   -5.558  1.00 97.42 116 A 1 
ATOM   842  C  C   . LEU A 1 116 ? 3.055   10.070  -4.805  1.00 97.30 116 A 1 
ATOM   843  O  O   . LEU A 1 116 ? 2.837   11.122  -4.206  1.00 95.69 116 A 1 
ATOM   844  C  CB  . LEU A 1 116 ? 4.117   9.768   -7.076  1.00 97.06 116 A 1 
ATOM   845  C  CG  . LEU A 1 116 ? 5.356   9.973   -7.966  1.00 96.29 116 A 1 
ATOM   846  C  CD1 . LEU A 1 116 ? 5.072   9.477   -9.376  1.00 93.62 116 A 1 
ATOM   847  C  CD2 . LEU A 1 116 ? 5.734   11.452  -8.067  1.00 92.77 116 A 1 
ATOM   848  N  N   . GLY A 1 117 ? 2.176   9.064   -4.817  1.00 97.38 117 A 1 
ATOM   849  C  CA  . GLY A 1 117 ? 0.893   9.061   -4.104  1.00 97.27 117 A 1 
ATOM   850  C  C   . GLY A 1 117 ? 1.000   8.635   -2.646  1.00 97.51 117 A 1 
ATOM   851  O  O   . GLY A 1 117 ? 0.119   8.935   -1.840  1.00 96.15 117 A 1 
ATOM   852  N  N   . GLY A 1 118 ? 2.078   7.955   -2.289  1.00 97.53 118 A 1 
ATOM   853  C  CA  . GLY A 1 118 ? 2.330   7.470   -0.948  1.00 97.71 118 A 1 
ATOM   854  C  C   . GLY A 1 118 ? 3.159   6.195   -0.913  1.00 98.10 118 A 1 
ATOM   855  O  O   . GLY A 1 118 ? 3.808   5.807   -1.887  1.00 97.35 118 A 1 
ATOM   856  N  N   . VAL A 1 119 ? 3.129   5.557   0.256   1.00 98.02 119 A 1 
ATOM   857  C  CA  . VAL A 1 119 ? 3.805   4.286   0.511   1.00 98.11 119 A 1 
ATOM   858  C  C   . VAL A 1 119 ? 2.905   3.372   1.338   1.00 98.21 119 A 1 
ATOM   859  O  O   . VAL A 1 119 ? 2.241   3.815   2.272   1.00 97.51 119 A 1 
ATOM   860  C  CB  . VAL A 1 119 ? 5.188   4.515   1.149   1.00 96.58 119 A 1 
ATOM   861  C  CG1 . VAL A 1 119 ? 5.146   5.247   2.490   1.00 87.61 119 A 1 
ATOM   862  C  CG2 . VAL A 1 119 ? 5.955   3.212   1.340   1.00 87.60 119 A 1 
ATOM   863  N  N   . ILE A 1 120 ? 2.885   2.092   0.978   1.00 98.12 120 A 1 
ATOM   864  C  CA  . ILE A 1 120 ? 2.248   1.019   1.731   1.00 98.29 120 A 1 
ATOM   865  C  C   . ILE A 1 120 ? 3.353   0.095   2.218   1.00 98.10 120 A 1 
ATOM   866  O  O   . ILE A 1 120 ? 4.076   -0.491  1.420   1.00 97.72 120 A 1 
ATOM   867  C  CB  . ILE A 1 120 ? 1.196   0.290   0.866   1.00 98.06 120 A 1 
ATOM   868  C  CG1 . ILE A 1 120 ? 0.116   1.285   0.368   1.00 96.85 120 A 1 
ATOM   869  C  CG2 . ILE A 1 120 ? 0.569   -0.855  1.672   1.00 97.75 120 A 1 
ATOM   870  C  CD1 . ILE A 1 120 ? -0.879  0.688   -0.617  1.00 94.06 120 A 1 
ATOM   871  N  N   . SER A 1 121 ? 3.533   -0.001  3.531   1.00 98.32 121 A 1 
ATOM   872  C  CA  . SER A 1 121 ? 4.619   -0.748  4.158   1.00 98.26 121 A 1 
ATOM   873  C  C   . SER A 1 121 ? 4.081   -1.956  4.907   1.00 98.27 121 A 1 
ATOM   874  O  O   . SER A 1 121 ? 3.275   -1.808  5.821   1.00 97.48 121 A 1 
ATOM   875  C  CB  . SER A 1 121 ? 5.404   0.157   5.100   1.00 97.60 121 A 1 
ATOM   876  O  OG  . SER A 1 121 ? 6.545   -0.510  5.596   1.00 92.65 121 A 1 
ATOM   877  N  N   . TYR A 1 122 ? 4.552   -3.137  4.536   1.00 98.37 122 A 1 
ATOM   878  C  CA  . TYR A 1 122 ? 4.266   -4.396  5.208   1.00 98.34 122 A 1 
ATOM   879  C  C   . TYR A 1 122 ? 5.460   -4.804  6.074   1.00 98.22 122 A 1 
ATOM   880  O  O   . TYR A 1 122 ? 6.586   -4.891  5.577   1.00 97.41 122 A 1 
ATOM   881  C  CB  . TYR A 1 122 ? 3.966   -5.487  4.173   1.00 98.27 122 A 1 
ATOM   882  C  CG  . TYR A 1 122 ? 2.743   -5.243  3.309   1.00 98.40 122 A 1 
ATOM   883  C  CD1 . TYR A 1 122 ? 1.513   -5.849  3.637   1.00 97.81 122 A 1 
ATOM   884  C  CD2 . TYR A 1 122 ? 2.819   -4.425  2.166   1.00 97.70 122 A 1 
ATOM   885  C  CE1 . TYR A 1 122 ? 0.380   -5.644  2.842   1.00 97.43 122 A 1 
ATOM   886  C  CE2 . TYR A 1 122 ? 1.678   -4.209  1.362   1.00 97.41 122 A 1 
ATOM   887  C  CZ  . TYR A 1 122 ? 0.463   -4.816  1.710   1.00 97.97 122 A 1 
ATOM   888  O  OH  . TYR A 1 122 ? -0.649  -4.605  0.937   1.00 97.33 122 A 1 
ATOM   889  N  N   . ASP A 1 123 ? 5.200   -5.113  7.337   1.00 97.82 123 A 1 
ATOM   890  C  CA  . ASP A 1 123 ? 6.163   -5.778  8.210   1.00 97.56 123 A 1 
ATOM   891  C  C   . ASP A 1 123 ? 5.748   -7.236  8.385   1.00 97.61 123 A 1 
ATOM   892  O  O   . ASP A 1 123 ? 4.581   -7.545  8.654   1.00 96.85 123 A 1 
ATOM   893  C  CB  . ASP A 1 123 ? 6.266   -5.072  9.568   1.00 96.58 123 A 1 
ATOM   894  C  CG  . ASP A 1 123 ? 6.778   -3.632  9.495   1.00 93.93 123 A 1 
ATOM   895  O  OD1 . ASP A 1 123 ? 7.690   -3.364  8.683   1.00 88.87 123 A 1 
ATOM   896  O  OD2 . ASP A 1 123 ? 6.282   -2.807  10.299  1.00 87.86 123 A 1 
ATOM   897  N  N   . THR A 1 124 ? 6.702   -8.159  8.245   1.00 97.38 124 A 1 
ATOM   898  C  CA  . THR A 1 124 ? 6.447   -9.581  8.472   1.00 97.31 124 A 1 
ATOM   899  C  C   . THR A 1 124 ? 6.487   -9.934  9.963   1.00 96.84 124 A 1 
ATOM   900  O  O   . THR A 1 124 ? 7.070   -9.219  10.781  1.00 95.84 124 A 1 
ATOM   901  C  CB  . THR A 1 124 ? 7.387   -10.485 7.665   1.00 97.22 124 A 1 
ATOM   902  O  OG1 . THR A 1 124 ? 8.733   -10.258 7.978   1.00 94.55 124 A 1 
ATOM   903  C  CG2 . THR A 1 124 ? 7.187   -10.306 6.165   1.00 93.94 124 A 1 
ATOM   904  N  N   . VAL A 1 125 ? 5.869   -11.061 10.316  1.00 96.52 125 A 1 
ATOM   905  C  CA  . VAL A 1 125 ? 5.802   -11.557 11.689  1.00 96.31 125 A 1 
ATOM   906  C  C   . VAL A 1 125 ? 7.195   -11.711 12.314  1.00 96.37 125 A 1 
ATOM   907  O  O   . VAL A 1 125 ? 8.140   -12.161 11.673  1.00 95.75 125 A 1 
ATOM   908  C  CB  . VAL A 1 125 ? 5.004   -12.867 11.809  1.00 95.58 125 A 1 
ATOM   909  C  CG1 . VAL A 1 125 ? 3.522   -12.623 11.524  1.00 91.98 125 A 1 
ATOM   910  C  CG2 . VAL A 1 125 ? 5.506   -13.978 10.881  1.00 92.61 125 A 1 
ATOM   911  N  N   . ASP A 1 126 ? 7.304   -11.354 13.595  1.00 95.31 126 A 1 
ATOM   912  C  CA  . ASP A 1 126 ? 8.524   -11.438 14.398  1.00 94.43 126 A 1 
ATOM   913  C  C   . ASP A 1 126 ? 8.312   -12.337 15.621  1.00 94.48 126 A 1 
ATOM   914  O  O   . ASP A 1 126 ? 7.228   -12.383 16.196  1.00 91.31 126 A 1 
ATOM   915  C  CB  . ASP A 1 126 ? 8.950   -10.032 14.854  1.00 91.55 126 A 1 
ATOM   916  C  CG  . ASP A 1 126 ? 9.665   -9.232  13.762  1.00 85.59 126 A 1 
ATOM   917  O  OD1 . ASP A 1 126 ? 10.719  -9.726  13.295  1.00 78.24 126 A 1 
ATOM   918  O  OD2 . ASP A 1 126 ? 9.237   -8.117  13.435  1.00 78.66 126 A 1 
ATOM   919  N  N   . ALA A 1 127 ? 9.370   -13.003 16.070  1.00 94.20 127 A 1 
ATOM   920  C  CA  . ALA A 1 127 ? 9.333   -13.841 17.270  1.00 93.57 127 A 1 
ATOM   921  C  C   . ALA A 1 127 ? 8.922   -13.050 18.520  1.00 92.81 127 A 1 
ATOM   922  O  O   . ALA A 1 127 ? 8.061   -13.492 19.277  1.00 89.67 127 A 1 
ATOM   923  C  CB  . ALA A 1 127 ? 10.721  -14.468 17.462  1.00 92.21 127 A 1 
ATOM   924  N  N   . LYS A 1 128 ? 9.496   -11.860 18.710  1.00 91.57 128 A 1 
ATOM   925  C  CA  . LYS A 1 128 ? 9.267   -10.994 19.876  1.00 89.40 128 A 1 
ATOM   926  C  C   . LYS A 1 128 ? 7.808   -10.565 20.049  1.00 89.07 128 A 1 
ATOM   927  O  O   . LYS A 1 128 ? 7.393   -10.324 21.176  1.00 83.63 128 A 1 
ATOM   928  C  CB  . LYS A 1 128 ? 10.199  -9.781  19.787  1.00 85.51 128 A 1 
ATOM   929  C  CG  . LYS A 1 128 ? 9.850   -8.855  18.617  1.00 74.11 128 A 1 
ATOM   930  C  CD  . LYS A 1 128 ? 10.891  -7.763  18.377  1.00 70.09 128 A 1 
ATOM   931  C  CE  . LYS A 1 128 ? 10.431  -6.984  17.149  1.00 58.96 128 A 1 
ATOM   932  N  NZ  . LYS A 1 128 ? 11.460  -6.045  16.661  1.00 52.66 128 A 1 
ATOM   933  N  N   . ASP A 1 129 ? 7.035   -10.484 18.966  1.00 88.58 129 A 1 
ATOM   934  C  CA  . ASP A 1 129 ? 5.640   -10.036 19.016  1.00 85.84 129 A 1 
ATOM   935  C  C   . ASP A 1 129 ? 4.668   -11.199 19.249  1.00 85.80 129 A 1 
ATOM   936  O  O   . ASP A 1 129 ? 3.558   -10.992 19.731  1.00 79.86 129 A 1 
ATOM   937  C  CB  . ASP A 1 129 ? 5.279   -9.321  17.714  1.00 82.09 129 A 1 
ATOM   938  C  CG  . ASP A 1 129 ? 6.254   -8.198  17.369  1.00 77.72 129 A 1 
ATOM   939  O  OD1 . ASP A 1 129 ? 6.363   -7.195  18.103  1.00 72.06 129 A 1 
ATOM   940  O  OD2 . ASP A 1 129 ? 6.866   -8.282  16.290  1.00 72.10 129 A 1 
ATOM   941  N  N   . LEU A 1 130 ? 5.067   -12.419 18.896  1.00 76.47 130 A 1 
ATOM   942  C  CA  . LEU A 1 130 ? 4.254   -13.623 19.069  1.00 70.71 130 A 1 
ATOM   943  C  C   . LEU A 1 130 ? 4.509   -14.311 20.417  1.00 72.24 130 A 1 
ATOM   944  O  O   . LEU A 1 130 ? 3.597   -14.903 20.984  1.00 68.39 130 A 1 
ATOM   945  C  CB  . LEU A 1 130 ? 4.532   -14.592 17.908  1.00 65.58 130 A 1 
ATOM   946  C  CG  . LEU A 1 130 ? 4.047   -14.108 16.529  1.00 62.78 130 A 1 
ATOM   947  C  CD1 . LEU A 1 130 ? 4.462   -15.129 15.478  1.00 62.30 130 A 1 
ATOM   948  C  CD2 . LEU A 1 130 ? 2.526   -13.964 16.463  1.00 61.32 130 A 1 
ATOM   949  N  N   . LEU A 1 131 ? 5.743   -14.247 20.931  1.00 72.04 131 A 1 
ATOM   950  C  CA  . LEU A 1 131 ? 6.111   -14.866 22.196  1.00 64.77 131 A 1 
ATOM   951  C  C   . LEU A 1 131 ? 5.316   -14.262 23.354  1.00 66.44 131 A 1 
ATOM   952  O  O   . LEU A 1 131 ? 5.322   -13.053 23.575  1.00 64.73 131 A 1 
ATOM   953  C  CB  . LEU A 1 131 ? 7.622   -14.701 22.447  1.00 58.30 131 A 1 
ATOM   954  C  CG  . LEU A 1 131 ? 8.486   -15.719 21.686  1.00 54.76 131 A 1 
ATOM   955  C  CD1 . LEU A 1 131 ? 9.944   -15.282 21.741  1.00 53.10 131 A 1 
ATOM   956  C  CD2 . LEU A 1 131 ? 8.377   -17.111 22.296  1.00 54.75 131 A 1 
ATOM   957  N  N   . GLN A 1 132 ? 4.684   -15.136 24.134  1.00 61.85 132 A 1 
ATOM   958  C  CA  . GLN A 1 132 ? 4.042   -14.729 25.370  1.00 57.99 132 A 1 
ATOM   959  C  C   . GLN A 1 132 ? 5.082   -14.290 26.400  1.00 62.34 132 A 1 
ATOM   960  O  O   . GLN A 1 132 ? 6.210   -14.774 26.446  1.00 56.80 132 A 1 
ATOM   961  C  CB  . GLN A 1 132 ? 3.145   -15.844 25.924  1.00 49.71 132 A 1 
ATOM   962  C  CG  . GLN A 1 132 ? 1.968   -16.151 24.977  1.00 44.72 132 A 1 
ATOM   963  C  CD  . GLN A 1 132 ? 0.947   -17.130 25.578  1.00 37.46 132 A 1 
ATOM   964  O  OE1 . GLN A 1 132 ? 0.953   -17.466 26.750  1.00 35.28 132 A 1 
ATOM   965  N  NE2 . GLN A 1 132 ? 0.014   -17.605 24.784  1.00 36.47 132 A 1 
ATOM   966  N  N   . GLU A 1 133 ? 4.673   -13.385 27.269  1.00 67.53 133 A 1 
ATOM   967  C  CA  . GLU A 1 133 ? 5.508   -12.897 28.352  1.00 65.35 133 A 1 
ATOM   968  C  C   . GLU A 1 133 ? 5.956   -14.043 29.269  1.00 68.19 133 A 1 
ATOM   969  O  O   . GLU A 1 133 ? 5.164   -14.902 29.660  1.00 60.93 133 A 1 
ATOM   970  C  CB  . GLU A 1 133 ? 4.750   -11.787 29.096  1.00 58.09 133 A 1 
ATOM   971  C  CG  . GLU A 1 133 ? 5.697   -10.755 29.698  1.00 50.22 133 A 1 
ATOM   972  C  CD  . GLU A 1 133 ? 4.968   -9.569  30.341  1.00 43.15 133 A 1 
ATOM   973  O  OE1 . GLU A 1 133 ? 5.651   -8.551  30.572  1.00 38.40 133 A 1 
ATOM   974  O  OE2 . GLU A 1 133 ? 3.756   -9.687  30.613  1.00 40.82 133 A 1 
ATOM   975  N  N   . GLY A 1 134 ? 7.255   -14.102 29.562  1.00 75.21 134 A 1 
ATOM   976  C  CA  . GLY A 1 134 ? 7.858   -15.169 30.362  1.00 76.06 134 A 1 
ATOM   977  C  C   . GLY A 1 134 ? 8.105   -16.492 29.620  1.00 79.50 134 A 1 
ATOM   978  O  O   . GLY A 1 134 ? 8.833   -17.341 30.141  1.00 75.39 134 A 1 
ATOM   979  N  N   . GLN A 1 135 ? 7.588   -16.673 28.412  1.00 84.77 135 A 1 
ATOM   980  C  CA  . GLN A 1 135 ? 7.872   -17.846 27.581  1.00 86.11 135 A 1 
ATOM   981  C  C   . GLN A 1 135 ? 9.140   -17.634 26.750  1.00 88.71 135 A 1 
ATOM   982  O  O   . GLN A 1 135 ? 9.427   -16.527 26.286  1.00 86.55 135 A 1 
ATOM   983  C  CB  . GLN A 1 135 ? 6.666   -18.158 26.680  1.00 81.46 135 A 1 
ATOM   984  C  CG  . GLN A 1 135 ? 5.391   -18.559 27.457  1.00 74.80 135 A 1 
ATOM   985  C  CD  . GLN A 1 135 ? 5.272   -20.059 27.741  1.00 68.83 135 A 1 
ATOM   986  O  OE1 . GLN A 1 135 ? 5.996   -20.888 27.215  1.00 60.94 135 A 1 
ATOM   987  N  NE2 . GLN A 1 135 ? 4.344   -20.457 28.570  1.00 59.29 135 A 1 
ATOM   988  N  N   . SER A 1 136 ? 9.893   -18.707 26.521  1.00 91.25 136 A 1 
ATOM   989  C  CA  . SER A 1 136 ? 11.092  -18.712 25.676  1.00 91.90 136 A 1 
ATOM   990  C  C   . SER A 1 136 ? 10.885  -19.411 24.336  1.00 93.23 136 A 1 
ATOM   991  O  O   . SER A 1 136 ? 11.762  -19.369 23.481  1.00 91.02 136 A 1 
ATOM   992  C  CB  . SER A 1 136 ? 12.259  -19.353 26.432  1.00 89.09 136 A 1 
ATOM   993  O  OG  . SER A 1 136 ? 11.931  -20.668 26.825  1.00 78.04 136 A 1 
ATOM   994  N  N   . SER A 1 137 ? 9.741   -20.066 24.138  1.00 93.69 137 A 1 
ATOM   995  C  CA  . SER A 1 137 ? 9.372   -20.708 22.879  1.00 93.70 137 A 1 
ATOM   996  C  C   . SER A 1 137 ? 7.863   -20.763 22.726  1.00 93.88 137 A 1 
ATOM   997  O  O   . SER A 1 137 ? 7.119   -20.636 23.706  1.00 91.90 137 A 1 
ATOM   998  C  CB  . SER A 1 137 ? 9.977   -22.119 22.786  1.00 91.92 137 A 1 
ATOM   999  O  OG  . SER A 1 137 ? 9.518   -22.946 23.831  1.00 80.59 137 A 1 
ATOM   1000 N  N   . GLY A 1 138 ? 7.402   -20.963 21.493  1.00 94.20 138 A 1 
ATOM   1001 C  CA  . GLY A 1 138 ? 5.997   -21.151 21.181  1.00 94.25 138 A 1 
ATOM   1002 C  C   . GLY A 1 138 ? 5.793   -21.638 19.755  1.00 95.01 138 A 1 
ATOM   1003 O  O   . GLY A 1 138 ? 6.691   -21.620 18.917  1.00 94.61 138 A 1 
ATOM   1004 N  N   . PHE A 1 139 ? 4.569   -22.088 19.508  1.00 95.48 139 A 1 
ATOM   1005 C  CA  . PHE A 1 139 ? 4.120   -22.562 18.216  1.00 95.56 139 A 1 
ATOM   1006 C  C   . PHE A 1 139 ? 2.753   -21.972 17.906  1.00 95.15 139 A 1 
ATOM   1007 O  O   . PHE A 1 139 ? 1.956   -21.698 18.800  1.00 94.42 139 A 1 
ATOM   1008 C  CB  . PHE A 1 139 ? 4.065   -24.094 18.198  1.00 95.27 139 A 1 
ATOM   1009 C  CG  . PHE A 1 139 ? 5.387   -24.766 18.504  1.00 94.48 139 A 1 
ATOM   1010 C  CD1 . PHE A 1 139 ? 6.290   -25.061 17.467  1.00 90.34 139 A 1 
ATOM   1011 C  CD2 . PHE A 1 139 ? 5.738   -25.077 19.829  1.00 90.69 139 A 1 
ATOM   1012 C  CE1 . PHE A 1 139 ? 7.520   -25.663 17.747  1.00 89.05 139 A 1 
ATOM   1013 C  CE2 . PHE A 1 139 ? 6.976   -25.673 20.121  1.00 89.29 139 A 1 
ATOM   1014 C  CZ  . PHE A 1 139 ? 7.865   -25.961 19.073  1.00 89.59 139 A 1 
ATOM   1015 N  N   . ARG A 1 140 ? 2.455   -21.799 16.608  1.00 96.03 140 A 1 
ATOM   1016 C  CA  . ARG A 1 140 ? 1.132   -21.423 16.127  1.00 96.18 140 A 1 
ATOM   1017 C  C   . ARG A 1 140 ? 0.809   -22.216 14.877  1.00 96.69 140 A 1 
ATOM   1018 O  O   . ARG A 1 140 ? 1.653   -22.363 14.004  1.00 96.67 140 A 1 
ATOM   1019 C  CB  . ARG A 1 140 ? 1.096   -19.906 15.895  1.00 95.36 140 A 1 
ATOM   1020 C  CG  . ARG A 1 140 ? -0.293  -19.407 15.461  1.00 91.09 140 A 1 
ATOM   1021 C  CD  . ARG A 1 140 ? -0.253  -17.890 15.230  1.00 87.72 140 A 1 
ATOM   1022 N  NE  . ARG A 1 140 ? -1.557  -17.383 14.785  1.00 78.45 140 A 1 
ATOM   1023 C  CZ  . ARG A 1 140 ? -1.778  -16.315 14.039  1.00 72.68 140 A 1 
ATOM   1024 N  NH1 . ARG A 1 140 ? -0.804  -15.550 13.628  1.00 64.75 140 A 1 
ATOM   1025 N  NH2 . ARG A 1 140 ? -2.985  -15.995 13.694  1.00 62.65 140 A 1 
ATOM   1026 N  N   . VAL A 1 141 ? -0.431  -22.691 14.780  1.00 97.33 141 A 1 
ATOM   1027 C  CA  . VAL A 1 141 ? -0.996  -23.284 13.567  1.00 97.64 141 A 1 
ATOM   1028 C  C   . VAL A 1 141 ? -2.278  -22.550 13.204  1.00 97.77 141 A 1 
ATOM   1029 O  O   . VAL A 1 141 ? -2.956  -22.002 14.080  1.00 97.36 141 A 1 
ATOM   1030 C  CB  . VAL A 1 141 ? -1.223  -24.803 13.703  1.00 97.25 141 A 1 
ATOM   1031 C  CG1 . VAL A 1 141 ? 0.098   -25.538 13.895  1.00 93.29 141 A 1 
ATOM   1032 C  CG2 . VAL A 1 141 ? -2.174  -25.161 14.854  1.00 93.34 141 A 1 
ATOM   1033 N  N   . PHE A 1 142 ? -2.628  -22.537 11.922  1.00 98.16 142 A 1 
ATOM   1034 C  CA  . PHE A 1 142 ? -3.919  -22.034 11.471  1.00 98.27 142 A 1 
ATOM   1035 C  C   . PHE A 1 142 ? -4.481  -22.870 10.327  1.00 98.43 142 A 1 
ATOM   1036 O  O   . PHE A 1 142 ? -3.749  -23.558 9.615   1.00 98.28 142 A 1 
ATOM   1037 C  CB  . PHE A 1 142 ? -3.833  -20.534 11.108  1.00 97.84 142 A 1 
ATOM   1038 C  CG  . PHE A 1 142 ? -3.234  -20.243 9.752   1.00 97.75 142 A 1 
ATOM   1039 C  CD1 . PHE A 1 142 ? -1.853  -20.050 9.605   1.00 96.42 142 A 1 
ATOM   1040 C  CD2 . PHE A 1 142 ? -4.057  -20.198 8.609   1.00 96.50 142 A 1 
ATOM   1041 C  CE1 . PHE A 1 142 ? -1.292  -19.820 8.339   1.00 95.35 142 A 1 
ATOM   1042 C  CE2 . PHE A 1 142 ? -3.503  -19.970 7.341   1.00 95.48 142 A 1 
ATOM   1043 C  CZ  . PHE A 1 142 ? -2.116  -19.784 7.204   1.00 95.41 142 A 1 
ATOM   1044 N  N   . GLY A 1 143 ? -5.795  -22.784 10.160  1.00 98.40 143 A 1 
ATOM   1045 C  CA  . GLY A 1 143 ? -6.533  -23.237 8.989   1.00 98.41 143 A 1 
ATOM   1046 C  C   . GLY A 1 143 ? -7.532  -22.164 8.561   1.00 98.56 143 A 1 
ATOM   1047 O  O   . GLY A 1 143 ? -8.051  -21.417 9.389   1.00 97.94 143 A 1 
ATOM   1048 N  N   . THR A 1 144 ? -7.798  -22.072 7.254   1.00 98.49 144 A 1 
ATOM   1049 C  CA  . THR A 1 144 ? -8.778  -21.139 6.700   1.00 98.39 144 A 1 
ATOM   1050 C  C   . THR A 1 144 ? -9.463  -21.747 5.485   1.00 98.43 144 A 1 
ATOM   1051 O  O   . THR A 1 144 ? -8.914  -22.647 4.846   1.00 97.63 144 A 1 
ATOM   1052 C  CB  . THR A 1 144 ? -8.136  -19.774 6.415   1.00 97.18 144 A 1 
ATOM   1053 O  OG1 . THR A 1 144 ? -9.091  -18.833 6.003   1.00 86.13 144 A 1 
ATOM   1054 C  CG2 . THR A 1 144 ? -7.061  -19.820 5.335   1.00 88.88 144 A 1 
ATOM   1055 N  N   . GLY A 1 145 ? -10.666 -21.276 5.167   1.00 98.37 145 A 1 
ATOM   1056 C  CA  . GLY A 1 145 ? -11.410 -21.701 3.993   1.00 98.25 145 A 1 
ATOM   1057 C  C   . GLY A 1 145 ? -12.344 -20.601 3.506   1.00 98.36 145 A 1 
ATOM   1058 O  O   . GLY A 1 145 ? -12.817 -19.780 4.300   1.00 97.62 145 A 1 
ATOM   1059 N  N   . GLY A 1 146 ? -12.635 -20.595 2.207   1.00 98.04 146 A 1 
ATOM   1060 C  CA  . GLY A 1 146 ? -13.537 -19.651 1.568   1.00 97.95 146 A 1 
ATOM   1061 C  C   . GLY A 1 146 ? -14.368 -20.327 0.480   1.00 98.01 146 A 1 
ATOM   1062 O  O   . GLY A 1 146 ? -13.868 -21.160 -0.270  1.00 96.52 146 A 1 
ATOM   1063 N  N   . THR A 1 147 ? -15.652 -19.969 0.374   1.00 97.59 147 A 1 
ATOM   1064 C  CA  . THR A 1 147 ? -16.554 -20.549 -0.639  1.00 97.38 147 A 1 
ATOM   1065 C  C   . THR A 1 147 ? -16.516 -19.804 -1.966  1.00 97.04 147 A 1 
ATOM   1066 O  O   . THR A 1 147 ? -16.802 -20.406 -2.995  1.00 94.72 147 A 1 
ATOM   1067 C  CB  . THR A 1 147 ? -18.007 -20.609 -0.143  1.00 96.58 147 A 1 
ATOM   1068 O  OG1 . THR A 1 147 ? -18.516 -19.317 0.083   1.00 92.15 147 A 1 
ATOM   1069 C  CG2 . THR A 1 147 ? -18.159 -21.412 1.150   1.00 92.50 147 A 1 
ATOM   1070 N  N   . GLY A 1 148 ? -16.212 -18.505 -1.950  1.00 96.59 148 A 1 
ATOM   1071 C  CA  . GLY A 1 148 ? -16.260 -17.655 -3.147  1.00 96.12 148 A 1 
ATOM   1072 C  C   . GLY A 1 148 ? -15.119 -17.897 -4.129  1.00 96.47 148 A 1 
ATOM   1073 O  O   . GLY A 1 148 ? -15.286 -17.666 -5.325  1.00 94.10 148 A 1 
ATOM   1074 N  N   . ASP A 1 149 ? -14.000 -18.403 -3.632  1.00 96.73 149 A 1 
ATOM   1075 C  CA  . ASP A 1 149 ? -12.793 -18.747 -4.386  1.00 96.66 149 A 1 
ATOM   1076 C  C   . ASP A 1 149 ? -12.379 -20.214 -4.184  1.00 96.95 149 A 1 
ATOM   1077 O  O   . ASP A 1 149 ? -11.279 -20.605 -4.554  1.00 94.76 149 A 1 
ATOM   1078 C  CB  . ASP A 1 149 ? -11.675 -17.774 -3.986  1.00 95.03 149 A 1 
ATOM   1079 C  CG  . ASP A 1 149 ? -11.261 -17.862 -2.512  1.00 94.95 149 A 1 
ATOM   1080 O  OD1 . ASP A 1 149 ? -12.009 -18.432 -1.692  1.00 91.37 149 A 1 
ATOM   1081 O  OD2 . ASP A 1 149 ? -10.179 -17.324 -2.179  1.00 91.03 149 A 1 
ATOM   1082 N  N   . HIS A 1 150 ? -13.263 -21.018 -3.595  1.00 96.71 150 A 1 
ATOM   1083 C  CA  . HIS A 1 150 ? -13.023 -22.434 -3.301  1.00 97.05 150 A 1 
ATOM   1084 C  C   . HIS A 1 150 ? -11.686 -22.661 -2.575  1.00 97.50 150 A 1 
ATOM   1085 O  O   . HIS A 1 150 ? -10.939 -23.586 -2.900  1.00 95.61 150 A 1 
ATOM   1086 C  CB  . HIS A 1 150 ? -13.179 -23.275 -4.579  1.00 95.94 150 A 1 
ATOM   1087 C  CG  . HIS A 1 150 ? -14.484 -23.055 -5.285  1.00 93.69 150 A 1 
ATOM   1088 N  ND1 . HIS A 1 150 ? -14.768 -22.046 -6.178  1.00 81.18 150 A 1 
ATOM   1089 C  CD2 . HIS A 1 150 ? -15.637 -23.789 -5.148  1.00 80.53 150 A 1 
ATOM   1090 C  CE1 . HIS A 1 150 ? -16.052 -22.164 -6.562  1.00 82.82 150 A 1 
ATOM   1091 N  NE2 . HIS A 1 150 ? -16.613 -23.219 -5.961  1.00 84.35 150 A 1 
ATOM   1092 N  N   . SER A 1 151 ? -11.355 -21.787 -1.626  1.00 97.84 151 A 1 
ATOM   1093 C  CA  . SER A 1 151 ? -10.035 -21.745 -1.021  1.00 97.98 151 A 1 
ATOM   1094 C  C   . SER A 1 151 ? -9.903  -22.619 0.218   1.00 98.19 151 A 1 
ATOM   1095 O  O   . SER A 1 151 ? -10.826 -22.769 1.025   1.00 97.28 151 A 1 
ATOM   1096 C  CB  . SER A 1 151 ? -9.587  -20.307 -0.745  1.00 96.32 151 A 1 
ATOM   1097 O  OG  . SER A 1 151 ? -10.386 -19.660 0.220   1.00 90.66 151 A 1 
ATOM   1098 N  N   . LEU A 1 152 ? -8.699  -23.166 0.390   1.00 98.12 152 A 1 
ATOM   1099 C  CA  . LEU A 1 152 ? -8.239  -23.833 1.596   1.00 98.12 152 A 1 
ATOM   1100 C  C   . LEU A 1 152 ? -6.836  -23.315 1.932   1.00 98.22 152 A 1 
ATOM   1101 O  O   . LEU A 1 152 ? -5.945  -23.323 1.088   1.00 97.16 152 A 1 
ATOM   1102 C  CB  . LEU A 1 152 ? -8.236  -25.353 1.359   1.00 97.20 152 A 1 
ATOM   1103 C  CG  . LEU A 1 152 ? -7.943  -26.171 2.628   1.00 84.50 152 A 1 
ATOM   1104 C  CD1 . LEU A 1 152 ? -9.138  -26.189 3.580   1.00 78.30 152 A 1 
ATOM   1105 C  CD2 . LEU A 1 152 ? -7.616  -27.613 2.260   1.00 78.25 152 A 1 
ATOM   1106 N  N   . GLY A 1 153 ? -6.631  -22.868 3.167   1.00 98.22 153 A 1 
ATOM   1107 C  CA  . GLY A 1 153 ? -5.341  -22.395 3.645   1.00 98.19 153 A 1 
ATOM   1108 C  C   . GLY A 1 153 ? -4.930  -23.101 4.934   1.00 98.47 153 A 1 
ATOM   1109 O  O   . GLY A 1 153 ? -5.759  -23.359 5.807   1.00 97.71 153 A 1 
ATOM   1110 N  N   . LEU A 1 154 ? -3.645  -23.389 5.057   1.00 98.27 154 A 1 
ATOM   1111 C  CA  . LEU A 1 154 ? -3.029  -24.012 6.226   1.00 98.19 154 A 1 
ATOM   1112 C  C   . LEU A 1 154 ? -1.690  -23.335 6.507   1.00 98.48 154 A 1 
ATOM   1113 O  O   . LEU A 1 154 ? -1.015  -22.874 5.591   1.00 97.32 154 A 1 
ATOM   1114 C  CB  . LEU A 1 154 ? -2.820  -25.519 5.964   1.00 95.74 154 A 1 
ATOM   1115 C  CG  . LEU A 1 154 ? -4.114  -26.338 5.836   1.00 83.97 154 A 1 
ATOM   1116 C  CD1 . LEU A 1 154 ? -3.790  -27.745 5.318   1.00 76.93 154 A 1 
ATOM   1117 C  CD2 . LEU A 1 154 ? -4.826  -26.498 7.184   1.00 75.83 154 A 1 
ATOM   1118 N  N   . GLY A 1 155 ? -1.259  -23.306 7.770   1.00 98.26 155 A 1 
ATOM   1119 C  CA  . GLY A 1 155 ? 0.085   -22.843 8.070   1.00 98.31 155 A 1 
ATOM   1120 C  C   . GLY A 1 155 ? 0.508   -23.119 9.500   1.00 98.48 155 A 1 
ATOM   1121 O  O   . GLY A 1 155 ? -0.295  -23.465 10.370  1.00 97.91 155 A 1 
ATOM   1122 N  N   . ALA A 1 156 ? 1.806   -22.962 9.717   1.00 97.83 156 A 1 
ATOM   1123 C  CA  . ALA A 1 156 ? 2.431   -23.172 11.005  1.00 97.86 156 A 1 
ATOM   1124 C  C   . ALA A 1 156 ? 3.598   -22.200 11.200  1.00 97.89 156 A 1 
ATOM   1125 O  O   . ALA A 1 156 ? 4.277   -21.816 10.247  1.00 97.26 156 A 1 
ATOM   1126 C  CB  . ALA A 1 156 ? 2.889   -24.635 11.106  1.00 97.18 156 A 1 
ATOM   1127 N  N   . SER A 1 157 ? 3.861   -21.837 12.450  1.00 96.85 157 A 1 
ATOM   1128 C  CA  . SER A 1 157 ? 5.054   -21.100 12.838  1.00 96.34 157 A 1 
ATOM   1129 C  C   . SER A 1 157 ? 5.628   -21.642 14.135  1.00 96.37 157 A 1 
ATOM   1130 O  O   . SER A 1 157 ? 4.898   -22.102 15.016  1.00 95.67 157 A 1 
ATOM   1131 C  CB  . SER A 1 157 ? 4.779   -19.590 12.917  1.00 95.09 157 A 1 
ATOM   1132 O  OG  . SER A 1 157 ? 3.684   -19.295 13.757  1.00 82.55 157 A 1 
ATOM   1133 N  N   . ALA A 1 158 ? 6.960   -21.593 14.244  1.00 96.21 158 A 1 
ATOM   1134 C  CA  . ALA A 1 158 ? 7.710   -21.889 15.455  1.00 96.39 158 A 1 
ATOM   1135 C  C   . ALA A 1 158 ? 8.604   -20.695 15.770  1.00 96.38 158 A 1 
ATOM   1136 O  O   . ALA A 1 158 ? 9.272   -20.172 14.883  1.00 95.96 158 A 1 
ATOM   1137 C  CB  . ALA A 1 158 ? 8.517   -23.173 15.250  1.00 95.90 158 A 1 
ATOM   1138 N  N   . PHE A 1 159 ? 8.610   -20.265 17.020  1.00 95.48 159 A 1 
ATOM   1139 C  CA  . PHE A 1 159 ? 9.356   -19.086 17.446  1.00 95.19 159 A 1 
ATOM   1140 C  C   . PHE A 1 159 ? 9.947   -19.288 18.838  1.00 95.02 159 A 1 
ATOM   1141 O  O   . PHE A 1 159 ? 9.405   -20.021 19.662  1.00 94.33 159 A 1 
ATOM   1142 C  CB  . PHE A 1 159 ? 8.461   -17.837 17.353  1.00 94.38 159 A 1 
ATOM   1143 C  CG  . PHE A 1 159 ? 7.052   -18.026 17.852  1.00 94.57 159 A 1 
ATOM   1144 C  CD1 . PHE A 1 159 ? 6.022   -18.399 16.953  1.00 92.84 159 A 1 
ATOM   1145 C  CD2 . PHE A 1 159 ? 6.731   -17.850 19.205  1.00 92.75 159 A 1 
ATOM   1146 C  CE1 . PHE A 1 159 ? 4.716   -18.589 17.404  1.00 91.46 159 A 1 
ATOM   1147 C  CE2 . PHE A 1 159 ? 5.413   -18.043 19.667  1.00 91.59 159 A 1 
ATOM   1148 C  CZ  . PHE A 1 159 ? 4.408   -18.413 18.757  1.00 91.53 159 A 1 
ATOM   1149 N  N   . GLY A 1 160 ? 11.079  -18.643 19.092  1.00 94.83 160 A 1 
ATOM   1150 C  CA  . GLY A 1 160 ? 11.796  -18.790 20.345  1.00 94.50 160 A 1 
ATOM   1151 C  C   . GLY A 1 160 ? 12.791  -17.672 20.588  1.00 94.81 160 A 1 
ATOM   1152 O  O   . GLY A 1 160 ? 13.123  -16.893 19.689  1.00 94.18 160 A 1 
ATOM   1153 N  N   . ARG A 1 161 ? 13.274  -17.604 21.827  1.00 94.43 161 A 1 
ATOM   1154 C  CA  . ARG A 1 161 ? 14.334  -16.686 22.243  1.00 93.91 161 A 1 
ATOM   1155 C  C   . ARG A 1 161 ? 15.254  -17.336 23.258  1.00 94.35 161 A 1 
ATOM   1156 O  O   . ARG A 1 161 ? 14.840  -18.188 24.050  1.00 93.43 161 A 1 
ATOM   1157 C  CB  . ARG A 1 161 ? 13.740  -15.363 22.763  1.00 91.21 161 A 1 
ATOM   1158 C  CG  . ARG A 1 161 ? 12.932  -15.520 24.058  1.00 83.74 161 A 1 
ATOM   1159 C  CD  . ARG A 1 161 ? 12.352  -14.173 24.496  1.00 81.76 161 A 1 
ATOM   1160 N  NE  . ARG A 1 161 ? 11.440  -14.333 25.641  1.00 73.12 161 A 1 
ATOM   1161 C  CZ  . ARG A 1 161 ? 10.579  -13.434 26.085  1.00 68.20 161 A 1 
ATOM   1162 N  NH1 . ARG A 1 161 ? 10.532  -12.231 25.583  1.00 62.81 161 A 1 
ATOM   1163 N  NH2 . ARG A 1 161 ? 9.756   -13.751 27.034  1.00 59.31 161 A 1 
ATOM   1164 N  N   . THR A 1 162 ? 16.496  -16.894 23.259  1.00 94.19 162 A 1 
ATOM   1165 C  CA  . THR A 1 162 ? 17.470  -17.087 24.334  1.00 94.08 162 A 1 
ATOM   1166 C  C   . THR A 1 162 ? 17.780  -15.727 24.977  1.00 93.78 162 A 1 
ATOM   1167 O  O   . THR A 1 162 ? 17.059  -14.755 24.744  1.00 91.29 162 A 1 
ATOM   1168 C  CB  . THR A 1 162 ? 18.740  -17.782 23.796  1.00 92.64 162 A 1 
ATOM   1169 O  OG1 . THR A 1 162 ? 19.406  -16.949 22.891  1.00 82.45 162 A 1 
ATOM   1170 C  CG2 . THR A 1 162 ? 18.429  -19.096 23.069  1.00 80.79 162 A 1 
ATOM   1171 N  N   . GLU A 1 163 ? 18.839  -15.626 25.778  1.00 93.41 163 A 1 
ATOM   1172 C  CA  . GLU A 1 163 ? 19.256  -14.331 26.339  1.00 92.75 163 A 1 
ATOM   1173 C  C   . GLU A 1 163 ? 19.654  -13.308 25.266  1.00 93.28 163 A 1 
ATOM   1174 O  O   . GLU A 1 163 ? 19.410  -12.118 25.426  1.00 89.56 163 A 1 
ATOM   1175 C  CB  . GLU A 1 163 ? 20.434  -14.528 27.295  1.00 90.46 163 A 1 
ATOM   1176 C  CG  . GLU A 1 163 ? 20.007  -15.172 28.625  1.00 77.91 163 A 1 
ATOM   1177 C  CD  . GLU A 1 163 ? 21.152  -15.249 29.647  1.00 69.16 163 A 1 
ATOM   1178 O  OE1 . GLU A 1 163 ? 20.829  -15.309 30.852  1.00 61.73 163 A 1 
ATOM   1179 O  OE2 . GLU A 1 163 ? 22.328  -15.267 29.221  1.00 63.74 163 A 1 
ATOM   1180 N  N   . ASN A 1 164 ? 20.248  -13.766 24.156  1.00 95.78 164 A 1 
ATOM   1181 C  CA  . ASN A 1 164 ? 20.834  -12.906 23.134  1.00 96.34 164 A 1 
ATOM   1182 C  C   . ASN A 1 164 ? 20.404  -13.241 21.696  1.00 97.21 164 A 1 
ATOM   1183 O  O   . ASN A 1 164 ? 20.883  -12.619 20.752  1.00 95.34 164 A 1 
ATOM   1184 C  CB  . ASN A 1 164 ? 22.359  -12.927 23.304  1.00 93.69 164 A 1 
ATOM   1185 C  CG  . ASN A 1 164 ? 22.992  -14.282 23.057  1.00 87.68 164 A 1 
ATOM   1186 O  OD1 . ASN A 1 164 ? 22.363  -15.329 23.009  1.00 69.36 164 A 1 
ATOM   1187 N  ND2 . ASN A 1 164 ? 24.300  -14.319 22.907  1.00 74.74 164 A 1 
ATOM   1188 N  N   . LEU A 1 165 ? 19.514  -14.231 21.506  1.00 96.14 165 A 1 
ATOM   1189 C  CA  . LEU A 1 165 ? 18.969  -14.616 20.203  1.00 96.18 165 A 1 
ATOM   1190 C  C   . LEU A 1 165 ? 17.445  -14.657 20.278  1.00 95.91 165 A 1 
ATOM   1191 O  O   . LEU A 1 165 ? 16.887  -15.193 21.230  1.00 94.80 165 A 1 
ATOM   1192 C  CB  . LEU A 1 165 ? 19.525  -15.992 19.788  1.00 95.37 165 A 1 
ATOM   1193 C  CG  . LEU A 1 165 ? 20.967  -15.938 19.246  1.00 87.79 165 A 1 
ATOM   1194 C  CD1 . LEU A 1 165 ? 21.696  -17.258 19.470  1.00 81.70 165 A 1 
ATOM   1195 C  CD2 . LEU A 1 165 ? 20.971  -15.677 17.736  1.00 82.33 165 A 1 
ATOM   1196 N  N   . ASP A 1 166 ? 16.782  -14.178 19.232  1.00 95.63 166 A 1 
ATOM   1197 C  CA  . ASP A 1 166 ? 15.407  -14.519 18.918  1.00 95.26 166 A 1 
ATOM   1198 C  C   . ASP A 1 166 ? 15.304  -15.022 17.477  1.00 96.14 166 A 1 
ATOM   1199 O  O   . ASP A 1 166 ? 16.160  -14.734 16.636  1.00 95.57 166 A 1 
ATOM   1200 C  CB  . ASP A 1 166 ? 14.448  -13.353 19.226  1.00 92.77 166 A 1 
ATOM   1201 C  CG  . ASP A 1 166 ? 14.586  -12.167 18.275  1.00 88.45 166 A 1 
ATOM   1202 O  OD1 . ASP A 1 166 ? 14.157  -12.296 17.099  1.00 78.88 166 A 1 
ATOM   1203 O  OD2 . ASP A 1 166 ? 15.060  -11.098 18.715  1.00 82.07 166 A 1 
ATOM   1204 N  N   . GLY A 1 167 ? 14.278  -15.810 17.191  1.00 95.79 167 A 1 
ATOM   1205 C  CA  . GLY A 1 167 ? 14.053  -16.339 15.861  1.00 95.93 167 A 1 
ATOM   1206 C  C   . GLY A 1 167 ? 12.633  -16.846 15.646  1.00 96.06 167 A 1 
ATOM   1207 O  O   . GLY A 1 167 ? 11.962  -17.304 16.567  1.00 95.40 167 A 1 
ATOM   1208 N  N   . ILE A 1 168 ? 12.210  -16.791 14.398  1.00 96.26 168 A 1 
ATOM   1209 C  CA  . ILE A 1 168 ? 10.952  -17.343 13.919  1.00 96.47 168 A 1 
ATOM   1210 C  C   . ILE A 1 168 ? 11.179  -18.080 12.603  1.00 96.99 168 A 1 
ATOM   1211 O  O   . ILE A 1 168 ? 11.922  -17.623 11.732  1.00 97.00 168 A 1 
ATOM   1212 C  CB  . ILE A 1 168 ? 9.859   -16.256 13.810  1.00 95.91 168 A 1 
ATOM   1213 C  CG1 . ILE A 1 168 ? 8.505   -16.860 13.375  1.00 94.82 168 A 1 
ATOM   1214 C  CG2 . ILE A 1 168 ? 10.266  -15.106 12.863  1.00 93.55 168 A 1 
ATOM   1215 C  CD1 . ILE A 1 168 ? 7.320   -15.903 13.542  1.00 91.95 168 A 1 
ATOM   1216 N  N   . VAL A 1 169 ? 10.499  -19.219 12.443  1.00 97.34 169 A 1 
ATOM   1217 C  CA  . VAL A 1 169 ? 10.277  -19.885 11.160  1.00 97.43 169 A 1 
ATOM   1218 C  C   . VAL A 1 169 ? 8.777   -19.993 10.967  1.00 97.46 169 A 1 
ATOM   1219 O  O   . VAL A 1 169 ? 8.073   -20.470 11.858  1.00 96.99 169 A 1 
ATOM   1220 C  CB  . VAL A 1 169 ? 10.962  -21.263 11.096  1.00 96.86 169 A 1 
ATOM   1221 C  CG1 . VAL A 1 169 ? 10.737  -21.932 9.738   1.00 84.33 169 A 1 
ATOM   1222 C  CG2 . VAL A 1 169 ? 12.477  -21.137 11.312  1.00 83.62 169 A 1 
ATOM   1223 N  N   . ALA A 1 170 ? 8.271   -19.541 9.822   1.00 97.68 170 A 1 
ATOM   1224 C  CA  . ALA A 1 170 ? 6.860   -19.591 9.484   1.00 97.52 170 A 1 
ATOM   1225 C  C   . ALA A 1 170 ? 6.665   -20.123 8.067   1.00 97.88 170 A 1 
ATOM   1226 O  O   . ALA A 1 170 ? 7.466   -19.860 7.167   1.00 97.68 170 A 1 
ATOM   1227 C  CB  . ALA A 1 170 ? 6.241   -18.206 9.677   1.00 97.07 170 A 1 
ATOM   1228 N  N   . TRP A 1 171 ? 5.577   -20.861 7.868   1.00 98.34 171 A 1 
ATOM   1229 C  CA  . TRP A 1 171 ? 5.145   -21.400 6.586   1.00 98.39 171 A 1 
ATOM   1230 C  C   . TRP A 1 171 ? 3.633   -21.262 6.462   1.00 98.42 171 A 1 
ATOM   1231 O  O   . TRP A 1 171 ? 2.908   -21.539 7.414   1.00 97.93 171 A 1 
ATOM   1232 C  CB  . TRP A 1 171 ? 5.595   -22.862 6.465   1.00 97.77 171 A 1 
ATOM   1233 C  CG  . TRP A 1 171 ? 4.886   -23.649 5.410   1.00 89.09 171 A 1 
ATOM   1234 C  CD1 . TRP A 1 171 ? 5.055   -23.489 4.081   1.00 74.42 171 A 1 
ATOM   1235 C  CD2 . TRP A 1 171 ? 3.849   -24.673 5.580   1.00 83.49 171 A 1 
ATOM   1236 N  NE1 . TRP A 1 171 ? 4.188   -24.350 3.399   1.00 67.39 171 A 1 
ATOM   1237 C  CE2 . TRP A 1 171 ? 3.437   -25.083 4.289   1.00 75.84 171 A 1 
ATOM   1238 C  CE3 . TRP A 1 171 ? 3.233   -25.272 6.696   1.00 64.42 171 A 1 
ATOM   1239 C  CZ2 . TRP A 1 171 ? 2.439   -26.066 4.099   1.00 69.97 171 A 1 
ATOM   1240 C  CZ3 . TRP A 1 171 ? 2.232   -26.251 6.513   1.00 60.23 171 A 1 
ATOM   1241 C  CH2 . TRP A 1 171 ? 1.847   -26.638 5.224   1.00 61.65 171 A 1 
ATOM   1242 N  N   . SER A 1 172 ? 3.170   -20.882 5.281   1.00 98.52 172 A 1 
ATOM   1243 C  CA  . SER A 1 172 ? 1.772   -20.956 4.886   1.00 98.33 172 A 1 
ATOM   1244 C  C   . SER A 1 172 ? 1.642   -21.603 3.510   1.00 98.50 172 A 1 
ATOM   1245 O  O   . SER A 1 172 ? 2.496   -21.414 2.636   1.00 97.89 172 A 1 
ATOM   1246 C  CB  . SER A 1 172 ? 1.106   -19.579 4.904   1.00 96.80 172 A 1 
ATOM   1247 O  OG  . SER A 1 172 ? 1.703   -18.709 3.965   1.00 80.67 172 A 1 
ATOM   1248 N  N   . SER A 1 173 ? 0.563   -22.359 3.320   1.00 98.43 173 A 1 
ATOM   1249 C  CA  . SER A 1 173 ? 0.128   -22.910 2.043   1.00 98.35 173 A 1 
ATOM   1250 C  C   . SER A 1 173 ? -1.338  -22.570 1.835   1.00 98.46 173 A 1 
ATOM   1251 O  O   . SER A 1 173 ? -2.127  -22.630 2.783   1.00 97.10 173 A 1 
ATOM   1252 C  CB  . SER A 1 173 ? 0.328   -24.424 2.021   1.00 97.20 173 A 1 
ATOM   1253 O  OG  . SER A 1 173 ? 0.001   -24.953 0.766   1.00 84.01 173 A 1 
ATOM   1254 N  N   . ARG A 1 174 ? -1.710  -22.175 0.618   1.00 98.38 174 A 1 
ATOM   1255 C  CA  . ARG A 1 174 ? -3.073  -21.791 0.270   1.00 98.04 174 A 1 
ATOM   1256 C  C   . ARG A 1 174 ? -3.383  -22.248 -1.147  1.00 98.39 174 A 1 
ATOM   1257 O  O   . ARG A 1 174 ? -2.694  -21.857 -2.076  1.00 97.60 174 A 1 
ATOM   1258 C  CB  . ARG A 1 174 ? -3.207  -20.274 0.429   1.00 96.00 174 A 1 
ATOM   1259 C  CG  . ARG A 1 174 ? -4.636  -19.768 0.267   1.00 89.22 174 A 1 
ATOM   1260 C  CD  . ARG A 1 174 ? -4.688  -18.232 0.321   1.00 89.11 174 A 1 
ATOM   1261 N  NE  . ARG A 1 174 ? -4.100  -17.689 1.550   1.00 89.15 174 A 1 
ATOM   1262 C  CZ  . ARG A 1 174 ? -4.678  -17.463 2.721   1.00 92.53 174 A 1 
ATOM   1263 N  NH1 . ARG A 1 174 ? -5.938  -17.688 2.931   1.00 81.81 174 A 1 
ATOM   1264 N  NH2 . ARG A 1 174 ? -3.966  -16.982 3.700   1.00 85.60 174 A 1 
ATOM   1265 N  N   . ASP A 1 175 ? -4.451  -23.017 -1.291  1.00 98.34 175 A 1 
ATOM   1266 C  CA  . ASP A 1 175 ? -5.013  -23.375 -2.589  1.00 98.26 175 A 1 
ATOM   1267 C  C   . ASP A 1 175 ? -6.288  -22.556 -2.820  1.00 98.21 175 A 1 
ATOM   1268 O  O   . ASP A 1 175 ? -7.073  -22.344 -1.894  1.00 97.22 175 A 1 
ATOM   1269 C  CB  . ASP A 1 175 ? -5.275  -24.884 -2.672  1.00 97.52 175 A 1 
ATOM   1270 C  CG  . ASP A 1 175 ? -3.994  -25.699 -2.470  1.00 93.47 175 A 1 
ATOM   1271 O  OD1 . ASP A 1 175 ? -2.989  -25.442 -3.183  1.00 85.50 175 A 1 
ATOM   1272 O  OD2 . ASP A 1 175 ? -3.996  -26.568 -1.564  1.00 85.43 175 A 1 
ATOM   1273 N  N   . ARG A 1 176 ? -6.486  -22.066 -4.051  1.00 98.21 176 A 1 
ATOM   1274 C  CA  . ARG A 1 176 ? -7.658  -21.287 -4.475  1.00 97.94 176 A 1 
ATOM   1275 C  C   . ARG A 1 176 ? -8.105  -21.772 -5.849  1.00 98.14 176 A 1 
ATOM   1276 O  O   . ARG A 1 176 ? -7.279  -21.941 -6.736  1.00 96.79 176 A 1 
ATOM   1277 C  CB  . ARG A 1 176 ? -7.327  -19.791 -4.517  1.00 95.44 176 A 1 
ATOM   1278 C  CG  . ARG A 1 176 ? -6.816  -19.249 -3.175  1.00 88.53 176 A 1 
ATOM   1279 C  CD  . ARG A 1 176 ? -6.414  -17.777 -3.282  1.00 88.07 176 A 1 
ATOM   1280 N  NE  . ARG A 1 176 ? -7.580  -16.913 -3.499  1.00 85.46 176 A 1 
ATOM   1281 C  CZ  . ARG A 1 176 ? -7.652  -15.846 -4.270  1.00 87.59 176 A 1 
ATOM   1282 N  NH1 . ARG A 1 176 ? -6.628  -15.379 -4.921  1.00 77.58 176 A 1 
ATOM   1283 N  NH2 . ARG A 1 176 ? -8.782  -15.235 -4.389  1.00 78.32 176 A 1 
ATOM   1284 N  N   . GLY A 1 177 ? -9.412  -21.973 -6.018  1.00 97.58 177 A 1 
ATOM   1285 C  CA  . GLY A 1 177 ? -10.005 -22.395 -7.280  1.00 97.45 177 A 1 
ATOM   1286 C  C   . GLY A 1 177 ? -10.674 -21.249 -8.041  1.00 97.69 177 A 1 
ATOM   1287 O  O   . GLY A 1 177 ? -10.287 -20.082 -7.932  1.00 96.11 177 A 1 
ATOM   1288 N  N   . ASP A 1 178 ? -11.715 -21.596 -8.793  1.00 97.22 178 A 1 
ATOM   1289 C  CA  . ASP A 1 178 ? -12.515 -20.650 -9.564  1.00 97.06 178 A 1 
ATOM   1290 C  C   . ASP A 1 178 ? -13.122 -19.540 -8.688  1.00 97.16 178 A 1 
ATOM   1291 O  O   . ASP A 1 178 ? -13.614 -19.773 -7.584  1.00 95.54 178 A 1 
ATOM   1292 C  CB  . ASP A 1 178 ? -13.641 -21.393 -10.302 1.00 95.90 178 A 1 
ATOM   1293 C  CG  . ASP A 1 178 ? -13.170 -22.290 -11.450 1.00 94.60 178 A 1 
ATOM   1294 O  OD1 . ASP A 1 178 ? -12.049 -22.076 -11.956 1.00 90.95 178 A 1 
ATOM   1295 O  OD2 . ASP A 1 178 ? -13.963 -23.153 -11.864 1.00 90.51 178 A 1 
ATOM   1296 N  N   . LEU A 1 179 ? -13.131 -18.319 -9.226  1.00 97.07 179 A 1 
ATOM   1297 C  CA  . LEU A 1 179 ? -13.652 -17.140 -8.548  1.00 96.80 179 A 1 
ATOM   1298 C  C   . LEU A 1 179 ? -15.116 -16.933 -8.921  1.00 96.67 179 A 1 
ATOM   1299 O  O   . LEU A 1 179 ? -15.442 -16.570 -10.056 1.00 95.46 179 A 1 
ATOM   1300 C  CB  . LEU A 1 179 ? -12.813 -15.906 -8.917  1.00 96.30 179 A 1 
ATOM   1301 C  CG  . LEU A 1 179 ? -11.302 -16.061 -8.718  1.00 95.37 179 A 1 
ATOM   1302 C  CD1 . LEU A 1 179 ? -10.612 -14.783 -9.178  1.00 92.96 179 A 1 
ATOM   1303 C  CD2 . LEU A 1 179 ? -10.927 -16.317 -7.260  1.00 92.39 179 A 1 
ATOM   1304 N  N   . ARG A 1 180 ? -16.006 -17.109 -7.944  1.00 96.76 180 A 1 
ATOM   1305 C  CA  . ARG A 1 180 ? -17.427 -16.825 -8.112  1.00 96.45 180 A 1 
ATOM   1306 C  C   . ARG A 1 180 ? -17.680 -15.333 -7.940  1.00 96.69 180 A 1 
ATOM   1307 O  O   . ARG A 1 180 ? -17.399 -14.765 -6.893  1.00 95.18 180 A 1 
ATOM   1308 C  CB  . ARG A 1 180 ? -18.232 -17.682 -7.133  1.00 94.59 180 A 1 
ATOM   1309 C  CG  . ARG A 1 180 ? -19.726 -17.589 -7.449  1.00 79.53 180 A 1 
ATOM   1310 C  CD  . ARG A 1 180 ? -20.519 -18.477 -6.489  1.00 74.93 180 A 1 
ATOM   1311 N  NE  . ARG A 1 180 ? -21.939 -18.441 -6.810  1.00 66.24 180 A 1 
ATOM   1312 C  CZ  . ARG A 1 180 ? -22.901 -19.075 -6.159  1.00 58.01 180 A 1 
ATOM   1313 N  NH1 . ARG A 1 180 ? -22.631 -19.811 -5.119  1.00 52.79 180 A 1 
ATOM   1314 N  NH2 . ARG A 1 180 ? -24.129 -18.964 -6.554  1.00 50.39 180 A 1 
ATOM   1315 N  N   . GLN A 1 181 ? -18.289 -14.698 -8.956  1.00 96.31 181 A 1 
ATOM   1316 C  CA  . GLN A 1 181 ? -18.499 -13.257 -8.991  1.00 96.09 181 A 1 
ATOM   1317 C  C   . GLN A 1 181 ? -19.967 -12.876 -8.811  1.00 96.51 181 A 1 
ATOM   1318 O  O   . GLN A 1 181 ? -20.878 -13.685 -8.977  1.00 95.01 181 A 1 
ATOM   1319 C  CB  . GLN A 1 181 ? -17.906 -12.712 -10.286 1.00 93.84 181 A 1 
ATOM   1320 C  CG  . GLN A 1 181 ? -16.380 -12.880 -10.303 1.00 88.04 181 A 1 
ATOM   1321 C  CD  . GLN A 1 181 ? -15.764 -12.294 -11.562 1.00 82.47 181 A 1 
ATOM   1322 O  OE1 . GLN A 1 181 ? -16.337 -12.302 -12.631 1.00 73.36 181 A 1 
ATOM   1323 N  NE2 . GLN A 1 181 ? -14.564 -11.771 -11.479 1.00 70.29 181 A 1 
ATOM   1324 N  N   . SER A 1 182 ? -20.209 -11.610 -8.458  1.00 96.27 182 A 1 
ATOM   1325 C  CA  . SER A 1 182 ? -21.530 -11.102 -8.078  1.00 96.39 182 A 1 
ATOM   1326 C  C   . SER A 1 182 ? -22.532 -11.038 -9.232  1.00 96.19 182 A 1 
ATOM   1327 O  O   . SER A 1 182 ? -23.735 -11.045 -8.986  1.00 93.42 182 A 1 
ATOM   1328 C  CB  . SER A 1 182 ? -21.375 -9.725  -7.449  1.00 95.61 182 A 1 
ATOM   1329 O  OG  . SER A 1 182 ? -20.857 -8.792  -8.373  1.00 92.50 182 A 1 
ATOM   1330 N  N   . ASN A 1 183 ? -22.069 -11.002 -10.486 1.00 95.33 183 A 1 
ATOM   1331 C  CA  . ASN A 1 183 ? -22.908 -11.045 -11.685 1.00 93.47 183 A 1 
ATOM   1332 C  C   . ASN A 1 183 ? -23.318 -12.473 -12.097 1.00 92.44 183 A 1 
ATOM   1333 O  O   . ASN A 1 183 ? -24.021 -12.655 -13.085 1.00 85.45 183 A 1 
ATOM   1334 C  CB  . ASN A 1 183 ? -22.186 -10.307 -12.819 1.00 90.57 183 A 1 
ATOM   1335 C  CG  . ASN A 1 183 ? -20.978 -11.051 -13.355 1.00 90.34 183 A 1 
ATOM   1336 O  OD1 . ASN A 1 183 ? -20.406 -11.905 -12.709 1.00 81.68 183 A 1 
ATOM   1337 N  ND2 . ASN A 1 183 ? -20.570 -10.745 -14.564 1.00 83.47 183 A 1 
ATOM   1338 N  N   . GLY A 1 184 ? -22.877 -13.493 -11.362 1.00 90.65 184 A 1 
ATOM   1339 C  CA  . GLY A 1 184 ? -23.135 -14.899 -11.659 1.00 88.42 184 A 1 
ATOM   1340 C  C   . GLY A 1 184 ? -22.092 -15.563 -12.564 1.00 89.51 184 A 1 
ATOM   1341 O  O   . GLY A 1 184 ? -22.129 -16.788 -12.706 1.00 84.43 184 A 1 
ATOM   1342 N  N   . GLU A 1 185 ? -21.153 -14.804 -13.123 1.00 91.39 185 A 1 
ATOM   1343 C  CA  . GLU A 1 185 ? -20.022 -15.357 -13.866 1.00 90.34 185 A 1 
ATOM   1344 C  C   . GLU A 1 185 ? -18.978 -15.963 -12.926 1.00 92.47 185 A 1 
ATOM   1345 O  O   . GLU A 1 185 ? -18.848 -15.586 -11.760 1.00 90.97 185 A 1 
ATOM   1346 C  CB  . GLU A 1 185 ? -19.385 -14.293 -14.772 1.00 86.08 185 A 1 
ATOM   1347 C  CG  . GLU A 1 185 ? -20.305 -13.854 -15.909 1.00 78.80 185 A 1 
ATOM   1348 C  CD  . GLU A 1 185 ? -19.768 -12.653 -16.695 1.00 72.12 185 A 1 
ATOM   1349 O  OE1 . GLU A 1 185 ? -20.415 -12.293 -17.705 1.00 65.81 185 A 1 
ATOM   1350 O  OE2 . GLU A 1 185 ? -18.794 -12.014 -16.220 1.00 65.00 185 A 1 
ATOM   1351 N  N   . THR A 1 186 ? -18.204 -16.903 -13.470 1.00 94.74 186 A 1 
ATOM   1352 C  CA  . THR A 1 186 ? -17.094 -17.533 -12.766 1.00 95.32 186 A 1 
ATOM   1353 C  C   . THR A 1 186 ? -15.811 -17.267 -13.535 1.00 95.77 186 A 1 
ATOM   1354 O  O   . THR A 1 186 ? -15.712 -17.588 -14.719 1.00 93.36 186 A 1 
ATOM   1355 C  CB  . THR A 1 186 ? -17.333 -19.035 -12.594 1.00 93.32 186 A 1 
ATOM   1356 O  OG1 . THR A 1 186 ? -18.541 -19.251 -11.894 1.00 82.34 186 A 1 
ATOM   1357 C  CG2 . THR A 1 186 ? -16.244 -19.711 -11.776 1.00 79.47 186 A 1 
ATOM   1358 N  N   . ALA A 1 187 ? -14.817 -16.690 -12.870 1.00 95.78 187 A 1 
ATOM   1359 C  CA  . ALA A 1 187 ? -13.494 -16.513 -13.449 1.00 95.86 187 A 1 
ATOM   1360 C  C   . ALA A 1 187 ? -12.676 -17.795 -13.246 1.00 96.57 187 A 1 
ATOM   1361 O  O   . ALA A 1 187 ? -12.449 -18.178 -12.099 1.00 95.68 187 A 1 
ATOM   1362 C  CB  . ALA A 1 187 ? -12.829 -15.292 -12.810 1.00 94.75 187 A 1 
ATOM   1363 N  N   . PRO A 1 188 ? -12.194 -18.464 -14.317 1.00 96.40 188 A 1 
ATOM   1364 C  CA  . PRO A 1 188 ? -11.383 -19.658 -14.183 1.00 96.15 188 A 1 
ATOM   1365 C  C   . PRO A 1 188 ? -10.066 -19.324 -13.487 1.00 96.49 188 A 1 
ATOM   1366 O  O   . PRO A 1 188 ? -9.355  -18.384 -13.890 1.00 94.94 188 A 1 
ATOM   1367 C  CB  . PRO A 1 188 ? -11.193 -20.201 -15.597 1.00 94.64 188 A 1 
ATOM   1368 C  CG  . PRO A 1 188 ? -11.331 -18.958 -16.470 1.00 92.35 188 A 1 
ATOM   1369 C  CD  . PRO A 1 188 ? -12.349 -18.112 -15.717 1.00 95.39 188 A 1 
ATOM   1370 N  N   . ASN A 1 189 ? -9.736  -20.084 -12.451 1.00 96.84 189 A 1 
ATOM   1371 C  CA  . ASN A 1 189 ? -8.536  -19.897 -11.651 1.00 97.28 189 A 1 
ATOM   1372 C  C   . ASN A 1 189 ? -8.190  -21.186 -10.910 1.00 97.54 189 A 1 
ATOM   1373 O  O   . ASN A 1 189 ? -9.076  -21.887 -10.434 1.00 96.50 189 A 1 
ATOM   1374 C  CB  . ASN A 1 189 ? -8.781  -18.761 -10.647 1.00 96.24 189 A 1 
ATOM   1375 C  CG  . ASN A 1 189 ? -7.529  -18.406 -9.889  1.00 96.09 189 A 1 
ATOM   1376 O  OD1 . ASN A 1 189 ? -6.475  -18.232 -10.474 1.00 90.37 189 A 1 
ATOM   1377 N  ND2 . ASN A 1 189 ? -7.607  -18.260 -8.574  1.00 90.53 189 A 1 
ATOM   1378 N  N   . ASP A 1 190 ? -6.896  -21.461 -10.772 1.00 97.30 190 A 1 
ATOM   1379 C  CA  . ASP A 1 190 ? -6.352  -22.484 -9.886  1.00 97.55 190 A 1 
ATOM   1380 C  C   . ASP A 1 190 ? -4.984  -21.996 -9.413  1.00 97.74 190 A 1 
ATOM   1381 O  O   . ASP A 1 190 ? -4.093  -21.788 -10.229 1.00 96.12 190 A 1 
ATOM   1382 C  CB  . ASP A 1 190 ? -6.271  -23.818 -10.635 1.00 96.33 190 A 1 
ATOM   1383 C  CG  . ASP A 1 190 ? -5.932  -25.019 -9.757  1.00 91.17 190 A 1 
ATOM   1384 O  OD1 . ASP A 1 190 ? -5.634  -24.820 -8.568  1.00 83.15 190 A 1 
ATOM   1385 O  OD2 . ASP A 1 190 ? -5.993  -26.145 -10.304 1.00 81.51 190 A 1 
ATOM   1386 N  N   . GLU A 1 191 ? -4.843  -21.695 -8.123  1.00 98.03 191 A 1 
ATOM   1387 C  CA  . GLU A 1 191 ? -3.604  -21.193 -7.530  1.00 98.07 191 A 1 
ATOM   1388 C  C   . GLU A 1 191 ? -3.194  -22.087 -6.356  1.00 98.15 191 A 1 
ATOM   1389 O  O   . GLU A 1 191 ? -3.953  -22.258 -5.404  1.00 97.44 191 A 1 
ATOM   1390 C  CB  . GLU A 1 191 ? -3.743  -19.738 -7.041  1.00 97.14 191 A 1 
ATOM   1391 C  CG  . GLU A 1 191 ? -4.031  -18.697 -8.126  1.00 95.20 191 A 1 
ATOM   1392 C  CD  . GLU A 1 191 ? -4.223  -17.288 -7.518  1.00 96.42 191 A 1 
ATOM   1393 O  OE1 . GLU A 1 191 ? -3.262  -16.498 -7.477  1.00 91.02 191 A 1 
ATOM   1394 O  OE2 . GLU A 1 191 ? -5.340  -16.982 -7.045  1.00 92.09 191 A 1 
ATOM   1395 N  N   . SER A 1 192 ? -1.957  -22.592 -6.392  1.00 98.02 192 A 1 
ATOM   1396 C  CA  . SER A 1 192 ? -1.297  -23.231 -5.252  1.00 98.26 192 A 1 
ATOM   1397 C  C   . SER A 1 192 ? -0.174  -22.338 -4.749  1.00 98.30 192 A 1 
ATOM   1398 O  O   . SER A 1 192 ? 0.885   -22.208 -5.370  1.00 97.30 192 A 1 
ATOM   1399 C  CB  . SER A 1 192 ? -0.802  -24.627 -5.626  1.00 97.63 192 A 1 
ATOM   1400 O  OG  . SER A 1 192 ? -0.466  -25.327 -4.442  1.00 83.49 192 A 1 
ATOM   1401 N  N   . ILE A 1 193 ? -0.413  -21.673 -3.620  1.00 98.22 193 A 1 
ATOM   1402 C  CA  . ILE A 1 193 ? 0.462   -20.654 -3.049  1.00 98.29 193 A 1 
ATOM   1403 C  C   . ILE A 1 193 ? 1.186   -21.240 -1.840  1.00 98.21 193 A 1 
ATOM   1404 O  O   . ILE A 1 193 ? 0.556   -21.675 -0.875  1.00 97.67 193 A 1 
ATOM   1405 C  CB  . ILE A 1 193 ? -0.330  -19.388 -2.670  1.00 97.98 193 A 1 
ATOM   1406 C  CG1 . ILE A 1 193 ? -1.097  -18.822 -3.889  1.00 97.00 193 A 1 
ATOM   1407 C  CG2 . ILE A 1 193 ? 0.616   -18.330 -2.082  1.00 97.19 193 A 1 
ATOM   1408 C  CD1 . ILE A 1 193 ? -2.111  -17.710 -3.541  1.00 93.37 193 A 1 
ATOM   1409 N  N   . ASN A 1 194 ? 2.524   -21.188 -1.847  1.00 98.53 194 A 1 
ATOM   1410 C  CA  . ASN A 1 194 ? 3.365   -21.472 -0.696  1.00 98.56 194 A 1 
ATOM   1411 C  C   . ASN A 1 194 ? 4.202   -20.250 -0.344  1.00 98.66 194 A 1 
ATOM   1412 O  O   . ASN A 1 194 ? 4.804   -19.620 -1.210  1.00 98.09 194 A 1 
ATOM   1413 C  CB  . ASN A 1 194 ? 4.245   -22.703 -0.986  1.00 98.02 194 A 1 
ATOM   1414 C  CG  . ASN A 1 194 ? 3.458   -23.983 -0.833  1.00 94.90 194 A 1 
ATOM   1415 O  OD1 . ASN A 1 194 ? 3.330   -24.519 0.253   1.00 82.48 194 A 1 
ATOM   1416 N  ND2 . ASN A 1 194 ? 2.899   -24.501 -1.903  1.00 82.14 194 A 1 
ATOM   1417 N  N   . ASN A 1 195 ? 4.265   -19.918 0.947   1.00 98.41 195 A 1 
ATOM   1418 C  CA  . ASN A 1 195 ? 5.082   -18.808 1.428   1.00 98.48 195 A 1 
ATOM   1419 C  C   . ASN A 1 195 ? 5.783   -19.189 2.729   1.00 98.55 195 A 1 
ATOM   1420 O  O   . ASN A 1 195 ? 5.156   -19.675 3.669   1.00 97.82 195 A 1 
ATOM   1421 C  CB  . ASN A 1 195 ? 4.203   -17.554 1.528   1.00 97.94 195 A 1 
ATOM   1422 C  CG  . ASN A 1 195 ? 4.963   -16.240 1.509   1.00 97.75 195 A 1 
ATOM   1423 O  OD1 . ASN A 1 195 ? 4.418   -15.192 1.801   1.00 91.74 195 A 1 
ATOM   1424 N  ND2 . ASN A 1 195 ? 6.220   -16.207 1.130   1.00 91.67 195 A 1 
ATOM   1425 N  N   . MET A 1 196 ? 7.106   -19.012 2.762   1.00 98.65 196 A 1 
ATOM   1426 C  CA  . MET A 1 196 ? 7.959   -19.376 3.880   1.00 98.69 196 A 1 
ATOM   1427 C  C   . MET A 1 196 ? 8.796   -18.176 4.313   1.00 98.79 196 A 1 
ATOM   1428 O  O   . MET A 1 196 ? 9.283   -17.424 3.472   1.00 98.29 196 A 1 
ATOM   1429 C  CB  . MET A 1 196 ? 8.887   -20.548 3.530   1.00 97.67 196 A 1 
ATOM   1430 C  CG  . MET A 1 196 ? 8.132   -21.776 3.012   1.00 81.18 196 A 1 
ATOM   1431 S  SD  . MET A 1 196 ? 9.201   -23.203 2.677   1.00 76.64 196 A 1 
ATOM   1432 C  CE  . MET A 1 196 ? 8.064   -24.215 1.724   1.00 63.67 196 A 1 
ATOM   1433 N  N   . LEU A 1 197 ? 8.992   -18.027 5.623   1.00 98.45 197 A 1 
ATOM   1434 C  CA  . LEU A 1 197 ? 9.775   -16.959 6.230   1.00 98.37 197 A 1 
ATOM   1435 C  C   . LEU A 1 197 ? 10.656  -17.541 7.332   1.00 98.54 197 A 1 
ATOM   1436 O  O   . LEU A 1 197 ? 10.189  -18.314 8.166   1.00 98.11 197 A 1 
ATOM   1437 C  CB  . LEU A 1 197 ? 8.796   -15.910 6.772   1.00 97.64 197 A 1 
ATOM   1438 C  CG  . LEU A 1 197 ? 9.431   -14.744 7.548   1.00 96.33 197 A 1 
ATOM   1439 C  CD1 . LEU A 1 197 ? 10.186  -13.796 6.621   1.00 93.21 197 A 1 
ATOM   1440 C  CD2 . LEU A 1 197 ? 8.344   -13.957 8.274   1.00 93.05 197 A 1 
ATOM   1441 N  N   . ALA A 1 198 ? 11.922  -17.108 7.385   1.00 98.40 198 A 1 
ATOM   1442 C  CA  . ALA A 1 198 ? 12.758  -17.253 8.565   1.00 98.41 198 A 1 
ATOM   1443 C  C   . ALA A 1 198 ? 13.381  -15.899 8.908   1.00 98.48 198 A 1 
ATOM   1444 O  O   . ALA A 1 198 ? 13.940  -15.234 8.040   1.00 98.00 198 A 1 
ATOM   1445 C  CB  . ALA A 1 198 ? 13.803  -18.351 8.341   1.00 98.13 198 A 1 
ATOM   1446 N  N   . LYS A 1 199 ? 13.280  -15.489 10.176  1.00 98.02 199 A 1 
ATOM   1447 C  CA  . LYS A 1 199 ? 13.922  -14.284 10.716  1.00 97.73 199 A 1 
ATOM   1448 C  C   . LYS A 1 199 ? 14.652  -14.628 11.999  1.00 97.81 199 A 1 
ATOM   1449 O  O   . LYS A 1 199 ? 14.185  -15.464 12.769  1.00 97.02 199 A 1 
ATOM   1450 C  CB  . LYS A 1 199 ? 12.892  -13.165 10.973  1.00 95.93 199 A 1 
ATOM   1451 C  CG  . LYS A 1 199 ? 12.222  -12.668 9.678   1.00 89.64 199 A 1 
ATOM   1452 C  CD  . LYS A 1 199 ? 11.041  -11.720 9.928   1.00 91.91 199 A 1 
ATOM   1453 C  CE  . LYS A 1 199 ? 11.451  -10.338 10.452  1.00 89.34 199 A 1 
ATOM   1454 N  NZ  . LYS A 1 199 ? 10.251  -9.451  10.558  1.00 88.92 199 A 1 
ATOM   1455 N  N   . GLY A 1 200 ? 15.760  -13.946 12.250  1.00 97.51 200 A 1 
ATOM   1456 C  CA  . GLY A 1 200 ? 16.485  -14.064 13.505  1.00 97.49 200 A 1 
ATOM   1457 C  C   . GLY A 1 200 ? 17.255  -12.793 13.813  1.00 97.74 200 A 1 
ATOM   1458 O  O   . GLY A 1 200 ? 17.756  -12.121 12.910  1.00 97.32 200 A 1 
ATOM   1459 N  N   . THR A 1 201 ? 17.359  -12.472 15.102  1.00 97.52 201 A 1 
ATOM   1460 C  CA  . THR A 1 201 ? 18.169  -11.359 15.607  1.00 97.39 201 A 1 
ATOM   1461 C  C   . THR A 1 201 ? 19.139  -11.880 16.653  1.00 97.38 201 A 1 
ATOM   1462 O  O   . THR A 1 201 ? 18.759  -12.627 17.553  1.00 96.49 201 A 1 
ATOM   1463 C  CB  . THR A 1 201 ? 17.297  -10.233 16.168  1.00 96.37 201 A 1 
ATOM   1464 O  OG1 . THR A 1 201 ? 16.417  -9.771  15.168  1.00 89.44 201 A 1 
ATOM   1465 C  CG2 . THR A 1 201 ? 18.120  -9.025  16.614  1.00 88.35 201 A 1 
ATOM   1466 N  N   . TRP A 1 202 ? 20.404  -11.493 16.535  1.00 97.90 202 A 1 
ATOM   1467 C  CA  . TRP A 1 202 ? 21.446  -11.726 17.520  1.00 98.05 202 A 1 
ATOM   1468 C  C   . TRP A 1 202 ? 21.832  -10.400 18.172  1.00 98.09 202 A 1 
ATOM   1469 O  O   . TRP A 1 202 ? 22.358  -9.507  17.501  1.00 97.21 202 A 1 
ATOM   1470 C  CB  . TRP A 1 202 ? 22.644  -12.403 16.852  1.00 97.32 202 A 1 
ATOM   1471 C  CG  . TRP A 1 202 ? 23.838  -12.615 17.731  1.00 95.17 202 A 1 
ATOM   1472 C  CD1 . TRP A 1 202 ? 23.806  -12.837 19.068  1.00 87.64 202 A 1 
ATOM   1473 C  CD2 . TRP A 1 202 ? 25.251  -12.604 17.355  1.00 91.92 202 A 1 
ATOM   1474 N  NE1 . TRP A 1 202 ? 25.104  -12.967 19.555  1.00 86.79 202 A 1 
ATOM   1475 C  CE2 . TRP A 1 202 ? 26.014  -12.831 18.530  1.00 89.66 202 A 1 
ATOM   1476 C  CE3 . TRP A 1 202 ? 25.942  -12.432 16.134  1.00 84.29 202 A 1 
ATOM   1477 C  CZ2 . TRP A 1 202 ? 27.430  -12.874 18.508  1.00 86.46 202 A 1 
ATOM   1478 C  CZ3 . TRP A 1 202 ? 27.347  -12.487 16.110  1.00 79.75 202 A 1 
ATOM   1479 C  CH2 . TRP A 1 202 ? 28.072  -12.693 17.290  1.00 80.39 202 A 1 
ATOM   1480 N  N   . GLN A 1 203 ? 21.587  -10.271 19.463  1.00 97.46 203 A 1 
ATOM   1481 C  CA  . GLN A 1 203 ? 22.097  -9.183  20.280  1.00 96.99 203 A 1 
ATOM   1482 C  C   . GLN A 1 203 ? 23.545  -9.502  20.676  1.00 97.17 203 A 1 
ATOM   1483 O  O   . GLN A 1 203 ? 23.791  -10.376 21.501  1.00 95.70 203 A 1 
ATOM   1484 C  CB  . GLN A 1 203 ? 21.163  -8.988  21.491  1.00 95.27 203 A 1 
ATOM   1485 C  CG  . GLN A 1 203 ? 21.337  -7.613  22.128  1.00 83.40 203 A 1 
ATOM   1486 C  CD  . GLN A 1 203 ? 20.754  -6.487  21.271  1.00 79.86 203 A 1 
ATOM   1487 O  OE1 . GLN A 1 203 ? 19.714  -6.628  20.635  1.00 71.02 203 A 1 
ATOM   1488 N  NE2 . GLN A 1 203 ? 21.382  -5.340  21.231  1.00 69.16 203 A 1 
ATOM   1489 N  N   . ILE A 1 204 ? 24.499  -8.833  20.036  1.00 97.39 204 A 1 
ATOM   1490 C  CA  . ILE A 1 204 ? 25.934  -9.056  20.240  1.00 97.29 204 A 1 
ATOM   1491 C  C   . ILE A 1 204 ? 26.357  -8.495  21.602  1.00 96.80 204 A 1 
ATOM   1492 O  O   . ILE A 1 204 ? 27.046  -9.167  22.369  1.00 94.03 204 A 1 
ATOM   1493 C  CB  . ILE A 1 204 ? 26.743  -8.410  19.086  1.00 96.64 204 A 1 
ATOM   1494 C  CG1 . ILE A 1 204 ? 26.345  -8.999  17.714  1.00 93.92 204 A 1 
ATOM   1495 C  CG2 . ILE A 1 204 ? 28.253  -8.584  19.324  1.00 93.68 204 A 1 
ATOM   1496 C  CD1 . ILE A 1 204 ? 26.861  -8.191  16.503  1.00 90.22 204 A 1 
ATOM   1497 N  N   . ASP A 1 205 ? 25.914  -7.278  21.895  1.00 96.67 205 A 1 
ATOM   1498 C  CA  . ASP A 1 205 ? 26.076  -6.587  23.169  1.00 96.16 205 A 1 
ATOM   1499 C  C   . ASP A 1 205 ? 24.912  -5.610  23.400  1.00 96.37 205 A 1 
ATOM   1500 O  O   . ASP A 1 205 ? 23.890  -5.653  22.695  1.00 93.41 205 A 1 
ATOM   1501 C  CB  . ASP A 1 205 ? 27.474  -5.918  23.216  1.00 93.88 205 A 1 
ATOM   1502 C  CG  . ASP A 1 205 ? 27.717  -4.866  22.136  1.00 92.59 205 A 1 
ATOM   1503 O  OD1 . ASP A 1 205 ? 26.771  -4.104  21.837  1.00 87.01 205 A 1 
ATOM   1504 O  OD2 . ASP A 1 205 ? 28.850  -4.774  21.631  1.00 87.46 205 A 1 
ATOM   1505 N  N   . SER A 1 206 ? 25.013  -4.723  24.380  1.00 95.55 206 A 1 
ATOM   1506 C  CA  . SER A 1 206 ? 23.974  -3.742  24.680  1.00 94.97 206 A 1 
ATOM   1507 C  C   . SER A 1 206 ? 23.746  -2.691  23.586  1.00 95.49 206 A 1 
ATOM   1508 O  O   . SER A 1 206 ? 22.711  -2.021  23.594  1.00 91.81 206 A 1 
ATOM   1509 C  CB  . SER A 1 206 ? 24.308  -3.029  25.997  1.00 92.79 206 A 1 
ATOM   1510 O  OG  . SER A 1 206 ? 25.570  -2.389  25.924  1.00 83.30 206 A 1 
ATOM   1511 N  N   . ALA A 1 207 ? 24.688  -2.524  22.660  1.00 96.67 207 A 1 
ATOM   1512 C  CA  . ALA A 1 207 ? 24.649  -1.541  21.588  1.00 96.78 207 A 1 
ATOM   1513 C  C   . ALA A 1 207 ? 24.439  -2.156  20.202  1.00 97.21 207 A 1 
ATOM   1514 O  O   . ALA A 1 207 ? 23.849  -1.524  19.329  1.00 95.35 207 A 1 
ATOM   1515 C  CB  . ALA A 1 207 ? 25.963  -0.743  21.631  1.00 95.44 207 A 1 
ATOM   1516 N  N   . GLN A 1 208 ? 24.927  -3.383  19.986  1.00 98.08 208 A 1 
ATOM   1517 C  CA  . GLN A 1 208 ? 25.016  -4.007  18.679  1.00 97.96 208 A 1 
ATOM   1518 C  C   . GLN A 1 208 ? 24.022  -5.146  18.519  1.00 98.03 208 A 1 
ATOM   1519 O  O   . GLN A 1 208 ? 23.950  -6.047  19.351  1.00 96.88 208 A 1 
ATOM   1520 C  CB  . GLN A 1 208 ? 26.447  -4.506  18.426  1.00 96.83 208 A 1 
ATOM   1521 C  CG  . GLN A 1 208 ? 27.485  -3.376  18.413  1.00 93.47 208 A 1 
ATOM   1522 C  CD  . GLN A 1 208 ? 28.874  -3.931  18.120  1.00 94.04 208 A 1 
ATOM   1523 O  OE1 . GLN A 1 208 ? 29.248  -4.135  16.982  1.00 85.23 208 A 1 
ATOM   1524 N  NE2 . GLN A 1 208 ? 29.661  -4.214  19.134  1.00 83.90 208 A 1 
ATOM   1525 N  N   . SER A 1 209 ? 23.309  -5.169  17.394  1.00 98.01 209 A 1 
ATOM   1526 C  CA  . SER A 1 209 ? 22.525  -6.325  16.975  1.00 97.83 209 A 1 
ATOM   1527 C  C   . SER A 1 209 ? 22.698  -6.620  15.490  1.00 98.30 209 A 1 
ATOM   1528 O  O   . SER A 1 209 ? 22.902  -5.720  14.676  1.00 97.65 209 A 1 
ATOM   1529 C  CB  . SER A 1 209 ? 21.054  -6.181  17.363  1.00 94.85 209 A 1 
ATOM   1530 O  OG  . SER A 1 209 ? 20.425  -5.105  16.691  1.00 82.55 209 A 1 
ATOM   1531 N  N   . LEU A 1 210 ? 22.612  -7.899  15.137  1.00 98.49 210 A 1 
ATOM   1532 C  CA  . LEU A 1 210 ? 22.637  -8.382  13.767  1.00 98.45 210 A 1 
ATOM   1533 C  C   . LEU A 1 210 ? 21.344  -9.161  13.496  1.00 98.41 210 A 1 
ATOM   1534 O  O   . LEU A 1 210 ? 21.025  -10.093 14.230  1.00 97.93 210 A 1 
ATOM   1535 C  CB  . LEU A 1 210 ? 23.891  -9.252  13.568  1.00 97.99 210 A 1 
ATOM   1536 C  CG  . LEU A 1 210 ? 24.157  -9.640  12.104  1.00 94.85 210 A 1 
ATOM   1537 C  CD1 . LEU A 1 210 ? 24.677  -8.458  11.289  1.00 90.50 210 A 1 
ATOM   1538 C  CD2 . LEU A 1 210 ? 25.201  -10.751 12.040  1.00 90.74 210 A 1 
ATOM   1539 N  N   . SER A 1 211 ? 20.627  -8.805  12.443  1.00 98.44 211 A 1 
ATOM   1540 C  CA  . SER A 1 211 ? 19.383  -9.469  12.052  1.00 98.37 211 A 1 
ATOM   1541 C  C   . SER A 1 211 ? 19.502  -10.053 10.651  1.00 98.53 211 A 1 
ATOM   1542 O  O   . SER A 1 211 ? 20.047  -9.420  9.746   1.00 98.07 211 A 1 
ATOM   1543 C  CB  . SER A 1 211 ? 18.186  -8.520  12.137  1.00 97.41 211 A 1 
ATOM   1544 O  OG  . SER A 1 211 ? 18.072  -7.952  13.432  1.00 90.87 211 A 1 
ATOM   1545 N  N   . GLY A 1 212 ? 18.963  -11.259 10.471  1.00 98.56 212 A 1 
ATOM   1546 C  CA  . GLY A 1 212 ? 18.838  -11.934 9.191   1.00 98.42 212 A 1 
ATOM   1547 C  C   . GLY A 1 212 ? 17.378  -12.220 8.864   1.00 98.48 212 A 1 
ATOM   1548 O  O   . GLY A 1 212 ? 16.586  -12.543 9.748   1.00 97.59 212 A 1 
ATOM   1549 N  N   . LEU A 1 213 ? 17.036  -12.128 7.578   1.00 98.41 213 A 1 
ATOM   1550 C  CA  . LEU A 1 213 ? 15.717  -12.448 7.053   1.00 98.33 213 A 1 
ATOM   1551 C  C   . LEU A 1 213 ? 15.876  -13.183 5.725   1.00 98.65 213 A 1 
ATOM   1552 O  O   . LEU A 1 213 ? 16.612  -12.727 4.844   1.00 98.05 213 A 1 
ATOM   1553 C  CB  . LEU A 1 213 ? 14.908  -11.143 6.920   1.00 96.34 213 A 1 
ATOM   1554 C  CG  . LEU A 1 213 ? 13.497  -11.263 6.294   1.00 93.17 213 A 1 
ATOM   1555 C  CD1 . LEU A 1 213 ? 12.659  -10.066 6.726   1.00 85.16 213 A 1 
ATOM   1556 C  CD2 . LEU A 1 213 ? 13.500  -11.248 4.759   1.00 83.69 213 A 1 
ATOM   1557 N  N   . VAL A 1 214 ? 15.149  -14.287 5.558   1.00 98.70 214 A 1 
ATOM   1558 C  CA  . VAL A 1 214 ? 14.938  -14.943 4.270   1.00 98.70 214 A 1 
ATOM   1559 C  C   . VAL A 1 214 ? 13.450  -15.204 4.073   1.00 98.74 214 A 1 
ATOM   1560 O  O   . VAL A 1 214 ? 12.745  -15.586 5.009   1.00 98.34 214 A 1 
ATOM   1561 C  CB  . VAL A 1 214 ? 15.760  -16.236 4.093   1.00 98.13 214 A 1 
ATOM   1562 C  CG1 . VAL A 1 214 ? 17.255  -15.922 4.003   1.00 91.36 214 A 1 
ATOM   1563 C  CG2 . VAL A 1 214 ? 15.544  -17.253 5.215   1.00 91.45 214 A 1 
ATOM   1564 N  N   . ARG A 1 215 ? 12.955  -14.999 2.845   1.00 98.70 215 A 1 
ATOM   1565 C  CA  . ARG A 1 215 ? 11.577  -15.265 2.450   1.00 98.72 215 A 1 
ATOM   1566 C  C   . ARG A 1 215 ? 11.557  -15.971 1.102   1.00 98.78 215 A 1 
ATOM   1567 O  O   . ARG A 1 215 ? 12.322  -15.625 0.207   1.00 98.47 215 A 1 
ATOM   1568 C  CB  . ARG A 1 215 ? 10.793  -13.940 2.465   1.00 97.80 215 A 1 
ATOM   1569 C  CG  . ARG A 1 215 ? 9.308   -14.077 2.112   1.00 91.87 215 A 1 
ATOM   1570 C  CD  . ARG A 1 215 ? 8.528   -12.787 2.415   1.00 90.15 215 A 1 
ATOM   1571 N  NE  . ARG A 1 215 ? 9.058   -11.619 1.717   1.00 84.43 215 A 1 
ATOM   1572 C  CZ  . ARG A 1 215 ? 8.532   -10.971 0.670   1.00 85.59 215 A 1 
ATOM   1573 N  NH1 . ARG A 1 215 ? 7.401   -11.312 0.136   1.00 75.74 215 A 1 
ATOM   1574 N  NH2 . ARG A 1 215 ? 9.149   -9.959  0.145   1.00 77.00 215 A 1 
ATOM   1575 N  N   . TYR A 1 216 ? 10.687  -16.968 0.965   1.00 98.78 216 A 1 
ATOM   1576 C  CA  . TYR A 1 216 ? 10.410  -17.676 -0.272  1.00 98.77 216 A 1 
ATOM   1577 C  C   . TYR A 1 216 ? 8.908   -17.674 -0.520  1.00 98.70 216 A 1 
ATOM   1578 O  O   . TYR A 1 216 ? 8.143   -18.091 0.338   1.00 98.38 216 A 1 
ATOM   1579 C  CB  . TYR A 1 216 ? 10.969  -19.102 -0.188  1.00 98.57 216 A 1 
ATOM   1580 C  CG  . TYR A 1 216 ? 10.662  -19.951 -1.399  1.00 98.17 216 A 1 
ATOM   1581 C  CD1 . TYR A 1 216 ? 9.585   -20.859 -1.389  1.00 96.94 216 A 1 
ATOM   1582 C  CD2 . TYR A 1 216 ? 11.437  -19.825 -2.569  1.00 97.29 216 A 1 
ATOM   1583 C  CE1 . TYR A 1 216 ? 9.293   -21.640 -2.519  1.00 96.32 216 A 1 
ATOM   1584 C  CE2 . TYR A 1 216 ? 11.154  -20.598 -3.706  1.00 96.36 216 A 1 
ATOM   1585 C  CZ  . TYR A 1 216 ? 10.088  -21.509 -3.674  1.00 96.32 216 A 1 
ATOM   1586 O  OH  . TYR A 1 216 ? 9.813   -22.275 -4.788  1.00 94.37 216 A 1 
ATOM   1587 N  N   . TYR A 1 217 ? 8.501   -17.203 -1.704  1.00 98.64 217 A 1 
ATOM   1588 C  CA  . TYR A 1 217 ? 7.133   -17.257 -2.193  1.00 98.67 217 A 1 
ATOM   1589 C  C   . TYR A 1 217 ? 7.096   -18.072 -3.475  1.00 98.61 217 A 1 
ATOM   1590 O  O   . TYR A 1 217 ? 7.943   -17.888 -4.353  1.00 98.36 217 A 1 
ATOM   1591 C  CB  . TYR A 1 217 ? 6.612   -15.835 -2.404  1.00 98.41 217 A 1 
ATOM   1592 C  CG  . TYR A 1 217 ? 5.206   -15.753 -2.940  1.00 98.48 217 A 1 
ATOM   1593 C  CD1 . TYR A 1 217 ? 4.948   -15.831 -4.328  1.00 98.09 217 A 1 
ATOM   1594 C  CD2 . TYR A 1 217 ? 4.124   -15.569 -2.054  1.00 98.11 217 A 1 
ATOM   1595 C  CE1 . TYR A 1 217 ? 3.632   -15.729 -4.819  1.00 97.74 217 A 1 
ATOM   1596 C  CE2 . TYR A 1 217 ? 2.815   -15.464 -2.533  1.00 97.69 217 A 1 
ATOM   1597 C  CZ  . TYR A 1 217 ? 2.577   -15.541 -3.921  1.00 97.94 217 A 1 
ATOM   1598 O  OH  . TYR A 1 217 ? 1.286   -15.423 -4.394  1.00 97.15 217 A 1 
ATOM   1599 N  N   . ASN A 1 218 ? 6.104   -18.953 -3.610  1.00 98.55 218 A 1 
ATOM   1600 C  CA  . ASN A 1 218 ? 5.800   -19.676 -4.832  1.00 98.56 218 A 1 
ATOM   1601 C  C   . ASN A 1 218 ? 4.282   -19.688 -5.046  1.00 98.59 218 A 1 
ATOM   1602 O  O   . ASN A 1 218 ? 3.553   -20.061 -4.138  1.00 97.75 218 A 1 
ATOM   1603 C  CB  . ASN A 1 218 ? 6.364   -21.107 -4.751  1.00 97.69 218 A 1 
ATOM   1604 C  CG  . ASN A 1 218 ? 6.200   -21.852 -6.069  1.00 95.48 218 A 1 
ATOM   1605 O  OD1 . ASN A 1 218 ? 6.207   -21.267 -7.124  1.00 84.74 218 A 1 
ATOM   1606 N  ND2 . ASN A 1 218 ? 6.064   -23.153 -6.052  1.00 83.16 218 A 1 
ATOM   1607 N  N   . ASN A 1 219 ? 3.821   -19.301 -6.243  1.00 98.10 219 A 1 
ATOM   1608 C  CA  . ASN A 1 219 ? 2.449   -19.479 -6.697  1.00 98.18 219 A 1 
ATOM   1609 C  C   . ASN A 1 219 ? 2.483   -20.206 -8.038  1.00 98.16 219 A 1 
ATOM   1610 O  O   . ASN A 1 219 ? 2.912   -19.633 -9.043  1.00 97.40 219 A 1 
ATOM   1611 C  CB  . ASN A 1 219 ? 1.749   -18.110 -6.772  1.00 97.62 219 A 1 
ATOM   1612 C  CG  . ASN A 1 219 ? 0.289   -18.204 -7.193  1.00 97.43 219 A 1 
ATOM   1613 O  OD1 . ASN A 1 219 ? -0.248  -19.261 -7.476  1.00 92.87 219 A 1 
ATOM   1614 N  ND2 . ASN A 1 219 ? -0.416  -17.086 -7.241  1.00 92.19 219 A 1 
ATOM   1615 N  N   . ASP A 1 220 ? 2.035   -21.457 -8.047  1.00 98.08 220 A 1 
ATOM   1616 C  CA  . ASP A 1 220 ? 1.772   -22.215 -9.262  1.00 97.91 220 A 1 
ATOM   1617 C  C   . ASP A 1 220 ? 0.295   -22.037 -9.615  1.00 97.96 220 A 1 
ATOM   1618 O  O   . ASP A 1 220 ? -0.590  -22.467 -8.876  1.00 96.57 220 A 1 
ATOM   1619 C  CB  . ASP A 1 220 ? 2.174   -23.684 -9.085  1.00 96.90 220 A 1 
ATOM   1620 C  CG  . ASP A 1 220 ? 3.689   -23.874 -8.921  1.00 92.13 220 A 1 
ATOM   1621 O  OD1 . ASP A 1 220 ? 4.462   -23.252 -9.685  1.00 85.85 220 A 1 
ATOM   1622 O  OD2 . ASP A 1 220 ? 4.099   -24.643 -8.033  1.00 85.46 220 A 1 
ATOM   1623 N  N   . ALA A 1 221 ? 0.019   -21.362 -10.736 1.00 97.46 221 A 1 
ATOM   1624 C  CA  . ALA A 1 221 ? -1.317  -20.975 -11.146 1.00 97.21 221 A 1 
ATOM   1625 C  C   . ALA A 1 221 ? -1.670  -21.514 -12.531 1.00 97.14 221 A 1 
ATOM   1626 O  O   . ALA A 1 221 ? -0.862  -21.495 -13.456 1.00 96.02 221 A 1 
ATOM   1627 C  CB  . ALA A 1 221 ? -1.446  -19.450 -11.079 1.00 96.67 221 A 1 
ATOM   1628 N  N   . ARG A 1 222 ? -2.941  -21.894 -12.699 1.00 96.68 222 A 1 
ATOM   1629 C  CA  . ARG A 1 222 ? -3.576  -22.060 -13.997 1.00 96.29 222 A 1 
ATOM   1630 C  C   . ARG A 1 222 ? -4.608  -20.961 -14.180 1.00 96.40 222 A 1 
ATOM   1631 O  O   . ARG A 1 222 ? -5.661  -20.959 -13.547 1.00 95.08 222 A 1 
ATOM   1632 C  CB  . ARG A 1 222 ? -4.149  -23.474 -14.114 1.00 94.88 222 A 1 
ATOM   1633 C  CG  . ARG A 1 222 ? -4.598  -23.725 -15.549 1.00 89.38 222 A 1 
ATOM   1634 C  CD  . ARG A 1 222 ? -4.983  -25.187 -15.703 1.00 82.59 222 A 1 
ATOM   1635 N  NE  . ARG A 1 222 ? -5.353  -25.477 -17.087 1.00 76.60 222 A 1 
ATOM   1636 C  CZ  . ARG A 1 222 ? -5.713  -26.651 -17.545 1.00 69.82 222 A 1 
ATOM   1637 N  NH1 . ARG A 1 222 ? -5.803  -27.695 -16.763 1.00 62.12 222 A 1 
ATOM   1638 N  NH2 . ARG A 1 222 ? -6.000  -26.793 -18.817 1.00 64.37 222 A 1 
ATOM   1639 N  N   . GLU A 1 223 ? -4.306  -20.007 -15.065 1.00 96.05 223 A 1 
ATOM   1640 C  CA  . GLU A 1 223 ? -5.067  -18.770 -15.217 1.00 95.97 223 A 1 
ATOM   1641 C  C   . GLU A 1 223 ? -4.993  -18.249 -16.660 1.00 95.89 223 A 1 
ATOM   1642 O  O   . GLU A 1 223 ? -4.156  -18.703 -17.443 1.00 95.13 223 A 1 
ATOM   1643 C  CB  . GLU A 1 223 ? -4.554  -17.744 -14.200 1.00 94.77 223 A 1 
ATOM   1644 C  CG  . GLU A 1 223 ? -3.083  -17.343 -14.390 1.00 94.20 223 A 1 
ATOM   1645 C  CD  . GLU A 1 223 ? -2.603  -16.276 -13.399 1.00 95.94 223 A 1 
ATOM   1646 O  OE1 . GLU A 1 223 ? -1.606  -15.597 -13.730 1.00 92.32 223 A 1 
ATOM   1647 O  OE2 . GLU A 1 223 ? -3.222  -16.097 -12.327 1.00 93.49 223 A 1 
ATOM   1648 N  N   . PRO A 1 224 ? -5.853  -17.287 -17.067 1.00 95.30 224 A 1 
ATOM   1649 C  CA  . PRO A 1 224 ? -5.728  -16.639 -18.365 1.00 94.88 224 A 1 
ATOM   1650 C  C   . PRO A 1 224 ? -4.352  -15.986 -18.553 1.00 94.98 224 A 1 
ATOM   1651 O  O   . PRO A 1 224 ? -3.738  -15.503 -17.603 1.00 94.02 224 A 1 
ATOM   1652 C  CB  . PRO A 1 224 ? -6.855  -15.607 -18.430 1.00 93.80 224 A 1 
ATOM   1653 C  CG  . PRO A 1 224 ? -7.885  -16.138 -17.436 1.00 93.33 224 A 1 
ATOM   1654 C  CD  . PRO A 1 224 ? -7.013  -16.781 -16.361 1.00 95.13 224 A 1 
ATOM   1655 N  N   . LYS A 1 225 ? -3.886  -15.872 -19.806 1.00 93.27 225 A 1 
ATOM   1656 C  CA  . LYS A 1 225 ? -2.639  -15.155 -20.130 1.00 92.33 225 A 1 
ATOM   1657 C  C   . LYS A 1 225 ? -2.639  -13.720 -19.580 1.00 92.82 225 A 1 
ATOM   1658 O  O   . LYS A 1 225 ? -1.603  -13.244 -19.122 1.00 90.67 225 A 1 
ATOM   1659 C  CB  . LYS A 1 225 ? -2.406  -15.185 -21.646 1.00 90.59 225 A 1 
ATOM   1660 C  CG  . LYS A 1 225 ? -1.117  -14.441 -22.013 1.00 86.87 225 A 1 
ATOM   1661 C  CD  . LYS A 1 225 ? -0.744  -14.577 -23.495 1.00 83.03 225 A 1 
ATOM   1662 C  CE  . LYS A 1 225 ? 0.552   -13.782 -23.677 1.00 75.57 225 A 1 
ATOM   1663 N  NZ  . LYS A 1 225 ? 1.244   -14.052 -24.957 1.00 67.48 225 A 1 
ATOM   1664 N  N   . ASN A 1 226 ? -3.794  -13.042 -19.621 1.00 92.61 226 A 1 
ATOM   1665 C  CA  . ASN A 1 226 ? -4.050  -11.809 -18.896 1.00 92.01 226 A 1 
ATOM   1666 C  C   . ASN A 1 226 ? -4.944  -12.121 -17.680 1.00 92.76 226 A 1 
ATOM   1667 O  O   . ASN A 1 226 ? -6.157  -12.227 -17.840 1.00 92.13 226 A 1 
ATOM   1668 C  CB  . ASN A 1 226 ? -4.672  -10.771 -19.845 1.00 90.77 226 A 1 
ATOM   1669 C  CG  . ASN A 1 226 ? -4.937  -9.448  -19.143 1.00 90.06 226 A 1 
ATOM   1670 O  OD1 . ASN A 1 226 ? -4.752  -9.302  -17.953 1.00 85.48 226 A 1 
ATOM   1671 N  ND2 . ASN A 1 226 ? -5.377  -8.445  -19.865 1.00 84.43 226 A 1 
ATOM   1672 N  N   . PRO A 1 227 ? -4.356  -12.264 -16.474 1.00 94.59 227 A 1 
ATOM   1673 C  CA  . PRO A 1 227 ? -5.113  -12.635 -15.279 1.00 94.49 227 A 1 
ATOM   1674 C  C   . PRO A 1 227 ? -5.974  -11.501 -14.724 1.00 94.38 227 A 1 
ATOM   1675 O  O   . PRO A 1 227 ? -6.795  -11.741 -13.835 1.00 91.15 227 A 1 
ATOM   1676 C  CB  . PRO A 1 227 ? -4.045  -13.108 -14.281 1.00 93.63 227 A 1 
ATOM   1677 C  CG  . PRO A 1 227 ? -2.838  -12.252 -14.648 1.00 93.10 227 A 1 
ATOM   1678 C  CD  . PRO A 1 227 ? -2.948  -12.144 -16.165 1.00 95.05 227 A 1 
ATOM   1679 N  N   . GLN A 1 228 ? -5.866  -10.274 -15.262 1.00 93.60 228 A 1 
ATOM   1680 C  CA  . GLN A 1 228 ? -6.748  -9.151  -14.915 1.00 92.44 228 A 1 
ATOM   1681 C  C   . GLN A 1 228 ? -8.142  -9.250  -15.570 1.00 92.36 228 A 1 
ATOM   1682 O  O   . GLN A 1 228 ? -9.048  -8.505  -15.201 1.00 89.95 228 A 1 
ATOM   1683 C  CB  . GLN A 1 228 ? -6.077  -7.819  -15.281 1.00 91.70 228 A 1 
ATOM   1684 C  CG  . GLN A 1 228 ? -4.845  -7.515  -14.417 1.00 91.00 228 A 1 
ATOM   1685 C  CD  . GLN A 1 228 ? -4.247  -6.139  -14.714 1.00 92.11 228 A 1 
ATOM   1686 O  OE1 . GLN A 1 228 ? -4.316  -5.636  -15.820 1.00 86.86 228 A 1 
ATOM   1687 N  NE2 . GLN A 1 228 ? -3.627  -5.499  -13.743 1.00 85.94 228 A 1 
ATOM   1688 N  N   . THR A 1 229 ? -8.335  -10.156 -16.508 1.00 92.52 229 A 1 
ATOM   1689 C  CA  . THR A 1 229 ? -9.642  -10.398 -17.136 1.00 91.67 229 A 1 
ATOM   1690 C  C   . THR A 1 229 ? -10.396 -11.519 -16.421 1.00 92.34 229 A 1 
ATOM   1691 O  O   . THR A 1 229 ? -9.788  -12.459 -15.913 1.00 90.93 229 A 1 
ATOM   1692 C  CB  . THR A 1 229 ? -9.515  -10.737 -18.625 1.00 89.72 229 A 1 
ATOM   1693 O  OG1 . THR A 1 229 ? -8.843  -11.956 -18.818 1.00 82.93 229 A 1 
ATOM   1694 C  CG2 . THR A 1 229 ? -8.770  -9.650  -19.403 1.00 82.81 229 A 1 
ATOM   1695 N  N   . VAL A 1 230 ? -11.725 -11.438 -16.423 1.00 92.93 230 A 1 
ATOM   1696 C  CA  . VAL A 1 230 ? -12.589 -12.500 -15.876 1.00 92.47 230 A 1 
ATOM   1697 C  C   . VAL A 1 230 ? -12.452 -13.778 -16.697 1.00 93.11 230 A 1 
ATOM   1698 O  O   . VAL A 1 230 ? -12.028 -14.807 -16.180 1.00 91.30 230 A 1 
ATOM   1699 C  CB  . VAL A 1 230 ? -14.057 -12.028 -15.843 1.00 90.27 230 A 1 
ATOM   1700 C  CG1 . VAL A 1 230 ? -15.002 -13.120 -15.339 1.00 83.42 230 A 1 
ATOM   1701 C  CG2 . VAL A 1 230 ? -14.189 -10.787 -14.960 1.00 84.44 230 A 1 
ATOM   1702 N  N   . GLU A 1 231 ? -12.758 -13.676 -17.988 1.00 91.67 231 A 1 
ATOM   1703 C  CA  . GLU A 1 231 ? -12.834 -14.819 -18.887 1.00 90.89 231 A 1 
ATOM   1704 C  C   . GLU A 1 231 ? -11.489 -15.109 -19.565 1.00 91.86 231 A 1 
ATOM   1705 O  O   . GLU A 1 231 ? -10.703 -14.215 -19.878 1.00 88.29 231 A 1 
ATOM   1706 C  CB  . GLU A 1 231 ? -13.936 -14.608 -19.926 1.00 86.36 231 A 1 
ATOM   1707 C  CG  . GLU A 1 231 ? -15.328 -14.489 -19.293 1.00 74.34 231 A 1 
ATOM   1708 C  CD  . GLU A 1 231 ? -16.467 -14.498 -20.325 1.00 63.57 231 A 1 
ATOM   1709 O  OE1 . GLU A 1 231 ? -17.617 -14.685 -19.908 1.00 56.02 231 A 1 
ATOM   1710 O  OE2 . GLU A 1 231 ? -16.172 -14.355 -21.544 1.00 55.68 231 A 1 
ATOM   1711 N  N   . ALA A 1 232 ? -11.261 -16.383 -19.855 1.00 91.33 232 A 1 
ATOM   1712 C  CA  . ALA A 1 232 ? -10.272 -16.827 -20.832 1.00 90.45 232 A 1 
ATOM   1713 C  C   . ALA A 1 232 ? -10.915 -16.885 -22.226 1.00 89.98 232 A 1 
ATOM   1714 O  O   . ALA A 1 232 ? -12.119 -17.077 -22.369 1.00 84.60 232 A 1 
ATOM   1715 C  CB  . ALA A 1 232 ? -9.709  -18.174 -20.398 1.00 87.54 232 A 1 
ATOM   1716 N  N   . SER A 1 233 ? -10.086 -16.761 -23.264 1.00 89.03 233 A 1 
ATOM   1717 C  CA  . SER A 1 233 ? -10.517 -16.982 -24.644 1.00 87.52 233 A 1 
ATOM   1718 C  C   . SER A 1 233 ? -9.524  -17.879 -25.377 1.00 86.86 233 A 1 
ATOM   1719 O  O   . SER A 1 233 ? -8.317  -17.820 -25.131 1.00 80.33 233 A 1 
ATOM   1720 C  CB  . SER A 1 233 ? -10.700 -15.651 -25.378 1.00 83.74 233 A 1 
ATOM   1721 O  OG  . SER A 1 233 ? -9.452  -15.061 -25.672 1.00 75.36 233 A 1 
ATOM   1722 N  N   . ASP A 1 234 ? -10.014 -18.666 -26.331 1.00 82.72 234 A 1 
ATOM   1723 C  CA  . ASP A 1 234 ? -9.217  -19.706 -26.990 1.00 80.87 234 A 1 
ATOM   1724 C  C   . ASP A 1 234 ? -7.955  -19.198 -27.706 1.00 82.06 234 A 1 
ATOM   1725 O  O   . ASP A 1 234 ? -6.979  -19.930 -27.860 1.00 76.35 234 A 1 
ATOM   1726 C  CB  . ASP A 1 234 ? -10.097 -20.432 -28.014 1.00 75.67 234 A 1 
ATOM   1727 C  CG  . ASP A 1 234 ? -11.240 -21.234 -27.394 1.00 67.74 234 A 1 
ATOM   1728 O  OD1 . ASP A 1 234 ? -11.116 -21.609 -26.210 1.00 60.04 234 A 1 
ATOM   1729 O  OD2 . ASP A 1 234 ? -12.226 -21.474 -28.128 1.00 60.19 234 A 1 
ATOM   1730 N  N   . SER A 1 235 ? -7.952  -17.943 -28.193 1.00 83.03 235 A 1 
ATOM   1731 C  CA  . SER A 1 235 ? -6.891  -17.435 -29.068 1.00 82.43 235 A 1 
ATOM   1732 C  C   . SER A 1 235 ? -6.212  -16.166 -28.566 1.00 83.78 235 A 1 
ATOM   1733 O  O   . SER A 1 235 ? -4.991  -16.073 -28.612 1.00 78.88 235 A 1 
ATOM   1734 C  CB  . SER A 1 235 ? -7.435  -17.239 -30.484 1.00 77.53 235 A 1 
ATOM   1735 O  OG  . SER A 1 235 ? -8.481  -16.288 -30.504 1.00 66.75 235 A 1 
ATOM   1736 N  N   . SER A 1 236 ? -6.968  -15.170 -28.107 1.00 84.08 236 A 1 
ATOM   1737 C  CA  . SER A 1 236 ? -6.416  -13.879 -27.681 1.00 83.61 236 A 1 
ATOM   1738 C  C   . SER A 1 236 ? -5.970  -13.869 -26.225 1.00 85.89 236 A 1 
ATOM   1739 O  O   . SER A 1 236 ? -5.025  -13.157 -25.889 1.00 82.71 236 A 1 
ATOM   1740 C  CB  . SER A 1 236 ? -7.430  -12.757 -27.930 1.00 80.32 236 A 1 
ATOM   1741 O  OG  . SER A 1 236 ? -8.668  -13.017 -27.308 1.00 72.23 236 A 1 
ATOM   1742 N  N   . ASN A 1 237 ? -6.607  -14.662 -25.366 1.00 88.77 237 A 1 
ATOM   1743 C  CA  . ASN A 1 237 ? -6.325  -14.743 -23.938 1.00 90.31 237 A 1 
ATOM   1744 C  C   . ASN A 1 237 ? -6.438  -16.192 -23.436 1.00 91.22 237 A 1 
ATOM   1745 O  O   . ASN A 1 237 ? -7.326  -16.503 -22.639 1.00 90.11 237 A 1 
ATOM   1746 C  CB  . ASN A 1 237 ? -7.263  -13.766 -23.217 1.00 90.14 237 A 1 
ATOM   1747 C  CG  . ASN A 1 237 ? -6.897  -13.581 -21.769 1.00 90.39 237 A 1 
ATOM   1748 O  OD1 . ASN A 1 237 ? -5.750  -13.658 -21.369 1.00 88.68 237 A 1 
ATOM   1749 N  ND2 . ASN A 1 237 ? -7.874  -13.274 -20.938 1.00 88.40 237 A 1 
ATOM   1750 N  N   . PRO A 1 238 ? -5.580  -17.108 -23.934 1.00 90.43 238 A 1 
ATOM   1751 C  CA  . PRO A 1 238 ? -5.663  -18.518 -23.595 1.00 90.53 238 A 1 
ATOM   1752 C  C   . PRO A 1 238 ? -5.321  -18.764 -22.120 1.00 91.78 238 A 1 
ATOM   1753 O  O   . PRO A 1 238 ? -4.592  -17.975 -21.505 1.00 90.81 238 A 1 
ATOM   1754 C  CB  . PRO A 1 238 ? -4.682  -19.215 -24.536 1.00 88.23 238 A 1 
ATOM   1755 C  CG  . PRO A 1 238 ? -3.617  -18.144 -24.779 1.00 87.06 238 A 1 
ATOM   1756 C  CD  . PRO A 1 238 ? -4.435  -16.863 -24.799 1.00 89.57 238 A 1 
ATOM   1757 N  N   . MET A 1 239 ? -5.761  -19.900 -21.593 1.00 92.03 239 A 1 
ATOM   1758 C  CA  . MET A 1 239 ? -5.264  -20.418 -20.311 1.00 92.43 239 A 1 
ATOM   1759 C  C   . MET A 1 239 ? -3.772  -20.761 -20.423 1.00 92.72 239 A 1 
ATOM   1760 O  O   . MET A 1 239 ? -3.314  -21.284 -21.435 1.00 91.57 239 A 1 
ATOM   1761 C  CB  . MET A 1 239 ? -6.064  -21.652 -19.870 1.00 91.84 239 A 1 
ATOM   1762 C  CG  . MET A 1 239 ? -7.527  -21.349 -19.546 1.00 89.37 239 A 1 
ATOM   1763 S  SD  . MET A 1 239 ? -7.809  -20.212 -18.150 1.00 89.88 239 A 1 
ATOM   1764 C  CE  . MET A 1 239 ? -7.366  -21.258 -16.751 1.00 84.02 239 A 1 
ATOM   1765 N  N   . VAL A 1 240 ? -3.030  -20.469 -19.358 1.00 93.02 240 A 1 
ATOM   1766 C  CA  . VAL A 1 240 ? -1.600  -20.753 -19.237 1.00 93.79 240 A 1 
ATOM   1767 C  C   . VAL A 1 240 ? -1.317  -21.366 -17.871 1.00 94.50 240 A 1 
ATOM   1768 O  O   . VAL A 1 240 ? -2.022  -21.085 -16.900 1.00 94.24 240 A 1 
ATOM   1769 C  CB  . VAL A 1 240 ? -0.731  -19.503 -19.462 1.00 92.66 240 A 1 
ATOM   1770 C  CG1 . VAL A 1 240 ? -0.941  -18.924 -20.864 1.00 87.93 240 A 1 
ATOM   1771 C  CG2 . VAL A 1 240 ? -0.965  -18.389 -18.442 1.00 87.89 240 A 1 
ATOM   1772 N  N   . ASP A 1 241 ? -0.238  -22.154 -17.786 1.00 94.31 241 A 1 
ATOM   1773 C  CA  . ASP A 1 241 ? 0.346   -22.569 -16.513 1.00 94.54 241 A 1 
ATOM   1774 C  C   . ASP A 1 241 ? 1.446   -21.562 -16.155 1.00 94.91 241 A 1 
ATOM   1775 O  O   . ASP A 1 241 ? 2.441   -21.432 -16.871 1.00 93.71 241 A 1 
ATOM   1776 C  CB  . ASP A 1 241 ? 0.860   -24.010 -16.600 1.00 93.70 241 A 1 
ATOM   1777 C  CG  . ASP A 1 241 ? -0.237  -25.015 -16.973 1.00 92.02 241 A 1 
ATOM   1778 O  OD1 . ASP A 1 241 ? -1.358  -24.938 -16.412 1.00 87.68 241 A 1 
ATOM   1779 O  OD2 . ASP A 1 241 ? 0.012   -25.851 -17.865 1.00 87.36 241 A 1 
ATOM   1780 N  N   . ARG A 1 242 ? 1.246   -20.791 -15.084 1.00 96.47 242 A 1 
ATOM   1781 C  CA  . ARG A 1 242 ? 2.142   -19.726 -14.624 1.00 96.79 242 A 1 
ATOM   1782 C  C   . ARG A 1 242 ? 2.774   -20.102 -13.295 1.00 97.23 242 A 1 
ATOM   1783 O  O   . ARG A 1 242 ? 2.093   -20.534 -12.390 1.00 96.81 242 A 1 
ATOM   1784 C  CB  . ARG A 1 242 ? 1.381   -18.395 -14.545 1.00 95.89 242 A 1 
ATOM   1785 C  CG  . ARG A 1 242 ? 2.331   -17.211 -14.366 1.00 93.07 242 A 1 
ATOM   1786 C  CD  . ARG A 1 242 ? 1.590   -15.890 -14.099 1.00 91.22 242 A 1 
ATOM   1787 N  NE  . ARG A 1 242 ? 0.492   -15.634 -15.026 1.00 87.60 242 A 1 
ATOM   1788 C  CZ  . ARG A 1 242 ? 0.550   -15.272 -16.301 1.00 89.25 242 A 1 
ATOM   1789 N  NH1 . ARG A 1 242 ? 1.671   -15.046 -16.916 1.00 78.58 242 A 1 
ATOM   1790 N  NH2 . ARG A 1 242 ? -0.550  -15.127 -16.964 1.00 81.98 242 A 1 
ATOM   1791 N  N   . SER A 1 243 ? 4.073   -19.860 -13.174 1.00 97.09 243 A 1 
ATOM   1792 C  CA  . SER A 1 243 ? 4.803   -19.946 -11.909 1.00 96.96 243 A 1 
ATOM   1793 C  C   . SER A 1 243 ? 5.304   -18.556 -11.530 1.00 97.38 243 A 1 
ATOM   1794 O  O   . SER A 1 243 ? 6.009   -17.914 -12.307 1.00 96.04 243 A 1 
ATOM   1795 C  CB  . SER A 1 243 ? 5.942   -20.955 -12.034 1.00 95.32 243 A 1 
ATOM   1796 O  OG  . SER A 1 243 ? 6.625   -21.101 -10.806 1.00 83.44 243 A 1 
ATOM   1797 N  N   . THR A 1 244 ? 4.932   -18.083 -10.345 1.00 97.28 244 A 1 
ATOM   1798 C  CA  . THR A 1 244 ? 5.432   -16.840 -9.759  1.00 97.51 244 A 1 
ATOM   1799 C  C   . THR A 1 244 ? 6.248   -17.173 -8.522  1.00 97.91 244 A 1 
ATOM   1800 O  O   . THR A 1 244 ? 5.716   -17.676 -7.540  1.00 97.51 244 A 1 
ATOM   1801 C  CB  . THR A 1 244 ? 4.288   -15.876 -9.420  1.00 97.15 244 A 1 
ATOM   1802 O  OG1 . THR A 1 244 ? 3.552   -15.584 -10.589 1.00 94.27 244 A 1 
ATOM   1803 C  CG2 . THR A 1 244 ? 4.802   -14.554 -8.865  1.00 95.18 244 A 1 
ATOM   1804 N  N   . ILE A 1 245 ? 7.550   -16.883 -8.564  1.00 98.07 245 A 1 
ATOM   1805 C  CA  . ILE A 1 245 ? 8.480   -17.147 -7.465  1.00 98.14 245 A 1 
ATOM   1806 C  C   . ILE A 1 245 ? 9.115   -15.830 -7.043  1.00 98.12 245 A 1 
ATOM   1807 O  O   . ILE A 1 245 ? 9.685   -15.120 -7.868  1.00 97.46 245 A 1 
ATOM   1808 C  CB  . ILE A 1 245 ? 9.537   -18.198 -7.871  1.00 97.78 245 A 1 
ATOM   1809 C  CG1 . ILE A 1 245 ? 8.858   -19.539 -8.253  1.00 95.64 245 A 1 
ATOM   1810 C  CG2 . ILE A 1 245 ? 10.547  -18.401 -6.724  1.00 96.05 245 A 1 
ATOM   1811 C  CD1 . ILE A 1 245 ? 9.810   -20.600 -8.812  1.00 90.19 245 A 1 
ATOM   1812 N  N   . GLN A 1 246 ? 9.081   -15.532 -5.740  1.00 98.41 246 A 1 
ATOM   1813 C  CA  . GLN A 1 246 ? 9.869   -14.457 -5.154  1.00 98.42 246 A 1 
ATOM   1814 C  C   . GLN A 1 246 ? 10.804  -15.008 -4.084  1.00 98.52 246 A 1 
ATOM   1815 O  O   . GLN A 1 246 ? 10.412  -15.821 -3.245  1.00 98.29 246 A 1 
ATOM   1816 C  CB  . GLN A 1 246 ? 8.963   -13.327 -4.644  1.00 98.09 246 A 1 
ATOM   1817 C  CG  . GLN A 1 246 ? 9.781   -12.173 -4.041  1.00 97.06 246 A 1 
ATOM   1818 C  CD  . GLN A 1 246 ? 8.974   -10.918 -3.717  1.00 97.24 246 A 1 
ATOM   1819 O  OE1 . GLN A 1 246 ? 7.863   -10.700 -4.151  1.00 91.04 246 A 1 
ATOM   1820 N  NE2 . GLN A 1 246 ? 9.534   -10.025 -2.933  1.00 90.38 246 A 1 
ATOM   1821 N  N   . ARG A 1 247 ? 12.053  -14.542 -4.099  1.00 98.51 247 A 1 
ATOM   1822 C  CA  . ARG A 1 247 ? 13.079  -14.876 -3.113  1.00 98.51 247 A 1 
ATOM   1823 C  C   . ARG A 1 247 ? 13.663  -13.600 -2.542  1.00 98.56 247 A 1 
ATOM   1824 O  O   . ARG A 1 247 ? 14.141  -12.754 -3.303  1.00 97.76 247 A 1 
ATOM   1825 C  CB  . ARG A 1 247 ? 14.178  -15.714 -3.759  1.00 97.95 247 A 1 
ATOM   1826 C  CG  . ARG A 1 247 ? 13.668  -17.078 -4.232  1.00 94.06 247 A 1 
ATOM   1827 C  CD  . ARG A 1 247 ? 14.799  -17.788 -4.967  1.00 92.47 247 A 1 
ATOM   1828 N  NE  . ARG A 1 247 ? 14.379  -19.096 -5.477  1.00 82.96 247 A 1 
ATOM   1829 C  CZ  . ARG A 1 247 ? 14.979  -19.755 -6.434  1.00 76.96 247 A 1 
ATOM   1830 N  NH1 . ARG A 1 247 ? 16.036  -19.285 -7.041  1.00 70.25 247 A 1 
ATOM   1831 N  NH2 . ARG A 1 247 ? 14.520  -20.920 -6.813  1.00 65.42 247 A 1 
ATOM   1832 N  N   . ASP A 1 248 ? 13.680  -13.495 -1.223  1.00 98.63 248 A 1 
ATOM   1833 C  CA  . ASP A 1 248 ? 14.239  -12.346 -0.524  1.00 98.67 248 A 1 
ATOM   1834 C  C   . ASP A 1 248 ? 15.281  -12.795 0.493   1.00 98.78 248 A 1 
ATOM   1835 O  O   . ASP A 1 248 ? 15.095  -13.774 1.213   1.00 98.29 248 A 1 
ATOM   1836 C  CB  . ASP A 1 248 ? 13.122  -11.547 0.167   1.00 98.23 248 A 1 
ATOM   1837 C  CG  . ASP A 1 248 ? 12.172  -10.907 -0.837  1.00 96.90 248 A 1 
ATOM   1838 O  OD1 . ASP A 1 248 ? 12.386  -9.720  -1.178  1.00 89.82 248 A 1 
ATOM   1839 O  OD2 . ASP A 1 248 ? 11.190  -11.561 -1.239  1.00 90.28 248 A 1 
ATOM   1840 N  N   . ALA A 1 249 ? 16.378  -12.036 0.585   1.00 98.79 249 A 1 
ATOM   1841 C  CA  . ALA A 1 249 ? 17.363  -12.150 1.642   1.00 98.74 249 A 1 
ATOM   1842 C  C   . ALA A 1 249 ? 17.777  -10.753 2.114   1.00 98.70 249 A 1 
ATOM   1843 O  O   . ALA A 1 249 ? 18.049  -9.865  1.311   1.00 98.26 249 A 1 
ATOM   1844 C  CB  . ALA A 1 249 ? 18.561  -12.970 1.143   1.00 98.28 249 A 1 
ATOM   1845 N  N   . GLN A 1 250 ? 17.842  -10.563 3.429   1.00 98.71 250 A 1 
ATOM   1846 C  CA  . GLN A 1 250 ? 18.302  -9.334  4.046   1.00 98.67 250 A 1 
ATOM   1847 C  C   . GLN A 1 250 ? 19.251  -9.652  5.201   1.00 98.79 250 A 1 
ATOM   1848 O  O   . GLN A 1 250 ? 19.010  -10.569 5.981   1.00 98.33 250 A 1 
ATOM   1849 C  CB  . GLN A 1 250 ? 17.138  -8.477  4.561   1.00 97.48 250 A 1 
ATOM   1850 C  CG  . GLN A 1 250 ? 16.067  -8.162  3.511   1.00 91.72 250 A 1 
ATOM   1851 C  CD  . GLN A 1 250 ? 15.027  -7.170  4.041   1.00 92.66 250 A 1 
ATOM   1852 O  OE1 . GLN A 1 250 ? 15.294  -6.387  4.943   1.00 84.89 250 A 1 
ATOM   1853 N  NE2 . GLN A 1 250 ? 13.837  -7.144  3.508   1.00 83.82 250 A 1 
ATOM   1854 N  N   . LEU A 1 251 ? 20.295  -8.839  5.337   1.00 98.75 251 A 1 
ATOM   1855 C  CA  . LEU A 1 251 ? 21.141  -8.784  6.522   1.00 98.72 251 A 1 
ATOM   1856 C  C   . LEU A 1 251 ? 21.164  -7.332  6.993   1.00 98.78 251 A 1 
ATOM   1857 O  O   . LEU A 1 251 ? 21.460  -6.427  6.212   1.00 98.37 251 A 1 
ATOM   1858 C  CB  . LEU A 1 251 ? 22.531  -9.319  6.171   1.00 98.27 251 A 1 
ATOM   1859 C  CG  . LEU A 1 251 ? 23.463  -9.497  7.384   1.00 91.51 251 A 1 
ATOM   1860 C  CD1 . LEU A 1 251 ? 23.022  -10.676 8.258   1.00 85.96 251 A 1 
ATOM   1861 C  CD2 . LEU A 1 251 ? 24.888  -9.772  6.907   1.00 86.14 251 A 1 
ATOM   1862 N  N   . SER A 1 252 ? 20.840  -7.094  8.267   1.00 98.63 252 A 1 
ATOM   1863 C  CA  . SER A 1 252 ? 20.862  -5.771  8.866   1.00 98.50 252 A 1 
ATOM   1864 C  C   . SER A 1 252 ? 21.660  -5.761  10.160  1.00 98.63 252 A 1 
ATOM   1865 O  O   . SER A 1 252 ? 21.613  -6.699  10.943  1.00 97.95 252 A 1 
ATOM   1866 C  CB  . SER A 1 252 ? 19.444  -5.202  9.057   1.00 97.25 252 A 1 
ATOM   1867 O  OG  . SER A 1 252 ? 18.549  -6.139  9.611   1.00 83.50 252 A 1 
ATOM   1868 N  N   . TYR A 1 253 ? 22.416  -4.684  10.363  1.00 98.54 253 A 1 
ATOM   1869 C  CA  . TYR A 1 253 ? 23.208  -4.424  11.552  1.00 98.58 253 A 1 
ATOM   1870 C  C   . TYR A 1 253 ? 22.754  -3.110  12.168  1.00 98.54 253 A 1 
ATOM   1871 O  O   . TYR A 1 253 ? 22.605  -2.116  11.466  1.00 98.06 253 A 1 
ATOM   1872 C  CB  . TYR A 1 253 ? 24.689  -4.397  11.177  1.00 98.31 253 A 1 
ATOM   1873 C  CG  . TYR A 1 253 ? 25.588  -3.886  12.277  1.00 98.10 253 A 1 
ATOM   1874 C  CD1 . TYR A 1 253 ? 26.073  -2.564  12.235  1.00 97.07 253 A 1 
ATOM   1875 C  CD2 . TYR A 1 253 ? 25.932  -4.719  13.353  1.00 97.43 253 A 1 
ATOM   1876 C  CE1 . TYR A 1 253 ? 26.918  -2.083  13.248  1.00 96.65 253 A 1 
ATOM   1877 C  CE2 . TYR A 1 253 ? 26.770  -4.250  14.373  1.00 96.56 253 A 1 
ATOM   1878 C  CZ  . TYR A 1 253 ? 27.275  -2.929  14.311  1.00 96.72 253 A 1 
ATOM   1879 O  OH  . TYR A 1 253 ? 28.117  -2.464  15.284  1.00 95.14 253 A 1 
ATOM   1880 N  N   . LYS A 1 254 ? 22.549  -3.107  13.484  1.00 98.40 254 A 1 
ATOM   1881 C  CA  . LYS A 1 254 ? 22.178  -1.937  14.262  1.00 98.35 254 A 1 
ATOM   1882 C  C   . LYS A 1 254 ? 23.255  -1.617  15.279  1.00 98.34 254 A 1 
ATOM   1883 O  O   . LYS A 1 254 ? 23.730  -2.506  15.981  1.00 97.72 254 A 1 
ATOM   1884 C  CB  . LYS A 1 254 ? 20.806  -2.186  14.896  1.00 97.28 254 A 1 
ATOM   1885 C  CG  . LYS A 1 254 ? 20.287  -0.935  15.606  1.00 83.21 254 A 1 
ATOM   1886 C  CD  . LYS A 1 254 ? 18.812  -1.100  15.959  1.00 78.49 254 A 1 
ATOM   1887 C  CE  . LYS A 1 254 ? 18.290  0.266   16.415  1.00 66.19 254 A 1 
ATOM   1888 N  NZ  . LYS A 1 254 ? 16.940  0.521   15.869  1.00 58.80 254 A 1 
ATOM   1889 N  N   . LEU A 1 255 ? 23.609  -0.331  15.383  1.00 98.17 255 A 1 
ATOM   1890 C  CA  . LEU A 1 255 ? 24.534  0.216   16.367  1.00 98.11 255 A 1 
ATOM   1891 C  C   . LEU A 1 255 ? 23.862  1.381   17.090  1.00 98.07 255 A 1 
ATOM   1892 O  O   . LEU A 1 255 ? 23.784  2.491   16.562  1.00 97.03 255 A 1 
ATOM   1893 C  CB  . LEU A 1 255 ? 25.831  0.622   15.654  1.00 97.67 255 A 1 
ATOM   1894 C  CG  . LEU A 1 255 ? 26.890  1.257   16.580  1.00 96.53 255 A 1 
ATOM   1895 C  CD1 . LEU A 1 255 ? 27.384  0.280   17.647  1.00 94.25 255 A 1 
ATOM   1896 C  CD2 . LEU A 1 255 ? 28.091  1.703   15.748  1.00 94.22 255 A 1 
ATOM   1897 N  N   . ALA A 1 256 ? 23.376  1.118   18.301  1.00 97.54 256 A 1 
ATOM   1898 C  CA  . ALA A 1 256 ? 22.652  2.079   19.126  1.00 97.22 256 A 1 
ATOM   1899 C  C   . ALA A 1 256 ? 23.076  1.943   20.604  1.00 97.29 256 A 1 
ATOM   1900 O  O   . ALA A 1 256 ? 22.385  1.286   21.383  1.00 94.83 256 A 1 
ATOM   1901 C  CB  . ALA A 1 256 ? 21.150  1.866   18.910  1.00 95.85 256 A 1 
ATOM   1902 N  N   . PRO A 1 257 ? 24.222  2.527   21.000  1.00 97.43 257 A 1 
ATOM   1903 C  CA  . PRO A 1 257 ? 24.663  2.503   22.390  1.00 96.62 257 A 1 
ATOM   1904 C  C   . PRO A 1 257 ? 23.617  3.142   23.310  1.00 96.02 257 A 1 
ATOM   1905 O  O   . PRO A 1 257 ? 23.095  4.216   23.017  1.00 93.20 257 A 1 
ATOM   1906 C  CB  . PRO A 1 257 ? 25.990  3.267   22.426  1.00 95.65 257 A 1 
ATOM   1907 C  CG  . PRO A 1 257 ? 26.479  3.239   20.978  1.00 94.30 257 A 1 
ATOM   1908 C  CD  . PRO A 1 257 ? 25.187  3.228   20.175  1.00 96.83 257 A 1 
ATOM   1909 N  N   . GLN A 1 258 ? 23.311  2.503   24.434  1.00 95.20 258 A 1 
ATOM   1910 C  CA  . GLN A 1 258 ? 22.366  3.057   25.395  1.00 93.74 258 A 1 
ATOM   1911 C  C   . GLN A 1 258 ? 22.830  4.426   25.909  1.00 93.65 258 A 1 
ATOM   1912 O  O   . GLN A 1 258 ? 23.995  4.605   26.253  1.00 89.10 258 A 1 
ATOM   1913 C  CB  . GLN A 1 258 ? 22.163  2.098   26.583  1.00 90.64 258 A 1 
ATOM   1914 C  CG  . GLN A 1 258 ? 21.250  0.921   26.229  1.00 77.09 258 A 1 
ATOM   1915 C  CD  . GLN A 1 258 ? 20.879  0.071   27.454  1.00 68.06 258 A 1 
ATOM   1916 O  OE1 . GLN A 1 258 ? 21.407  0.224   28.546  1.00 60.31 258 A 1 
ATOM   1917 N  NE2 . GLN A 1 258 ? 19.955  -0.855  27.323  1.00 57.79 258 A 1 
ATOM   1918 N  N   . GLY A 1 259 ? 21.902  5.381   25.962  1.00 92.38 259 A 1 
ATOM   1919 C  CA  . GLY A 1 259 ? 22.165  6.752   26.408  1.00 92.19 259 A 1 
ATOM   1920 C  C   . GLY A 1 259 ? 22.963  7.603   25.415  1.00 93.57 259 A 1 
ATOM   1921 O  O   . GLY A 1 259 ? 23.407  8.687   25.779  1.00 88.73 259 A 1 
ATOM   1922 N  N   . ASN A 1 260 ? 23.156  7.137   24.168  1.00 94.48 260 A 1 
ATOM   1923 C  CA  . ASN A 1 260 ? 23.813  7.916   23.131  1.00 94.88 260 A 1 
ATOM   1924 C  C   . ASN A 1 260 ? 22.785  8.530   22.169  1.00 95.11 260 A 1 
ATOM   1925 O  O   . ASN A 1 260 ? 22.311  7.865   21.242  1.00 92.37 260 A 1 
ATOM   1926 C  CB  . ASN A 1 260 ? 24.860  7.048   22.423  1.00 92.98 260 A 1 
ATOM   1927 C  CG  . ASN A 1 260 ? 25.764  7.861   21.512  1.00 92.09 260 A 1 
ATOM   1928 O  OD1 . ASN A 1 260 ? 25.424  8.906   20.984  1.00 83.57 260 A 1 
ATOM   1929 N  ND2 . ASN A 1 260 ? 26.976  7.410   21.322  1.00 83.39 260 A 1 
ATOM   1930 N  N   . ASP A 1 261 ? 22.501  9.806   22.349  1.00 95.48 261 A 1 
ATOM   1931 C  CA  . ASP A 1 261 ? 21.530  10.541  21.529  1.00 95.48 261 A 1 
ATOM   1932 C  C   . ASP A 1 261 ? 22.040  10.855  20.107  1.00 96.47 261 A 1 
ATOM   1933 O  O   . ASP A 1 261 ? 21.277  11.291  19.252  1.00 94.02 261 A 1 
ATOM   1934 C  CB  . ASP A 1 261 ? 21.146  11.839  22.257  1.00 92.54 261 A 1 
ATOM   1935 C  CG  . ASP A 1 261 ? 20.450  11.606  23.596  1.00 86.44 261 A 1 
ATOM   1936 O  OD1 . ASP A 1 261 ? 19.805  10.542  23.746  1.00 77.71 261 A 1 
ATOM   1937 O  OD2 . ASP A 1 261 ? 20.573  12.498  24.455  1.00 79.48 261 A 1 
ATOM   1938 N  N   . TRP A 1 262 ? 23.318  10.630  19.829  1.00 96.95 262 A 1 
ATOM   1939 C  CA  . TRP A 1 262 ? 23.954  10.977  18.552  1.00 97.11 262 A 1 
ATOM   1940 C  C   . TRP A 1 262 ? 24.086  9.783   17.613  1.00 97.57 262 A 1 
ATOM   1941 O  O   . TRP A 1 262 ? 24.158  9.962   16.392  1.00 95.77 262 A 1 
ATOM   1942 C  CB  . TRP A 1 262 ? 25.329  11.590  18.823  1.00 94.66 262 A 1 
ATOM   1943 C  CG  . TRP A 1 262 ? 25.306  12.837  19.638  1.00 83.55 262 A 1 
ATOM   1944 C  CD1 . TRP A 1 262 ? 25.069  12.909  20.966  1.00 63.76 262 A 1 
ATOM   1945 C  CD2 . TRP A 1 262 ? 25.494  14.216  19.185  1.00 74.73 262 A 1 
ATOM   1946 N  NE1 . TRP A 1 262 ? 25.091  14.233  21.379  1.00 57.52 262 A 1 
ATOM   1947 C  CE2 . TRP A 1 262 ? 25.367  15.061  20.314  1.00 65.74 262 A 1 
ATOM   1948 C  CE3 . TRP A 1 262 ? 25.775  14.805  17.939  1.00 56.89 262 A 1 
ATOM   1949 C  CZ2 . TRP A 1 262 ? 25.515  16.467  20.214  1.00 58.08 262 A 1 
ATOM   1950 C  CZ3 . TRP A 1 262 ? 25.927  16.206  17.840  1.00 53.18 262 A 1 
ATOM   1951 C  CH2 . TRP A 1 262 ? 25.796  17.022  18.971  1.00 54.65 262 A 1 
ATOM   1952 N  N   . LEU A 1 263 ? 24.172  8.576   18.164  1.00 97.53 263 A 1 
ATOM   1953 C  CA  . LEU A 1 263 ? 24.452  7.349   17.437  1.00 97.67 263 A 1 
ATOM   1954 C  C   . LEU A 1 263 ? 23.331  6.330   17.645  1.00 97.41 263 A 1 
ATOM   1955 O  O   . LEU A 1 263 ? 23.237  5.684   18.680  1.00 95.69 263 A 1 
ATOM   1956 C  CB  . LEU A 1 263 ? 25.832  6.821   17.864  1.00 96.86 263 A 1 
ATOM   1957 C  CG  . LEU A 1 263 ? 26.287  5.567   17.102  1.00 95.98 263 A 1 
ATOM   1958 C  CD1 . LEU A 1 263 ? 26.472  5.824   15.605  1.00 93.78 263 A 1 
ATOM   1959 C  CD2 . LEU A 1 263 ? 27.628  5.105   17.667  1.00 93.40 263 A 1 
ATOM   1960 N  N   . ASN A 1 264 ? 22.510  6.174   16.614  1.00 97.87 264 A 1 
ATOM   1961 C  CA  . ASN A 1 264 ? 21.503  5.127   16.463  1.00 97.63 264 A 1 
ATOM   1962 C  C   . ASN A 1 264 ? 21.461  4.741   14.984  1.00 97.87 264 A 1 
ATOM   1963 O  O   . ASN A 1 264 ? 20.578  5.169   14.230  1.00 96.50 264 A 1 
ATOM   1964 C  CB  . ASN A 1 264 ? 20.167  5.643   17.026  1.00 96.30 264 A 1 
ATOM   1965 C  CG  . ASN A 1 264 ? 19.050  4.618   16.981  1.00 94.32 264 A 1 
ATOM   1966 O  OD1 . ASN A 1 264 ? 19.126  3.539   16.417  1.00 87.41 264 A 1 
ATOM   1967 N  ND2 . ASN A 1 264 ? 17.938  4.934   17.604  1.00 85.36 264 A 1 
ATOM   1968 N  N   . ALA A 1 265 ? 22.478  4.004   14.554  1.00 98.07 265 A 1 
ATOM   1969 C  CA  . ALA A 1 265 ? 22.722  3.693   13.157  1.00 98.04 265 A 1 
ATOM   1970 C  C   . ALA A 1 265 ? 22.160  2.318   12.780  1.00 98.27 265 A 1 
ATOM   1971 O  O   . ALA A 1 265 ? 22.250  1.358   13.546  1.00 97.25 265 A 1 
ATOM   1972 C  CB  . ALA A 1 265 ? 24.220  3.804   12.862  1.00 96.86 265 A 1 
ATOM   1973 N  N   . ASP A 1 266 ? 21.643  2.229   11.568  1.00 98.06 266 A 1 
ATOM   1974 C  CA  . ASP A 1 266 ? 21.178  1.003   10.936  1.00 97.53 266 A 1 
ATOM   1975 C  C   . ASP A 1 266 ? 21.874  0.856   9.572   1.00 98.14 266 A 1 
ATOM   1976 O  O   . ASP A 1 266 ? 21.859  1.761   8.737   1.00 97.44 266 A 1 
ATOM   1977 C  CB  . ASP A 1 266 ? 19.647  1.041   10.782  1.00 94.15 266 A 1 
ATOM   1978 C  CG  . ASP A 1 266 ? 18.868  0.894   12.100  1.00 83.13 266 A 1 
ATOM   1979 O  OD1 . ASP A 1 266 ? 18.693  -0.267  12.549  1.00 71.98 266 A 1 
ATOM   1980 O  OD2 . ASP A 1 266 ? 18.332  1.893   12.641  1.00 72.71 266 A 1 
ATOM   1981 N  N   . ALA A 1 267 ? 22.464  -0.312  9.318   1.00 98.52 267 A 1 
ATOM   1982 C  CA  . ALA A 1 267 ? 22.995  -0.698  8.014   1.00 98.56 267 A 1 
ATOM   1983 C  C   . ALA A 1 267 ? 22.244  -1.926  7.504   1.00 98.60 267 A 1 
ATOM   1984 O  O   . ALA A 1 267 ? 22.037  -2.875  8.249   1.00 98.11 267 A 1 
ATOM   1985 C  CB  . ALA A 1 267 ? 24.499  -0.939  8.114   1.00 97.91 267 A 1 
ATOM   1986 N  N   . LYS A 1 268 ? 21.857  -1.933  6.221   1.00 98.66 268 A 1 
ATOM   1987 C  CA  . LYS A 1 268 ? 21.158  -3.054  5.592   1.00 98.52 268 A 1 
ATOM   1988 C  C   . LYS A 1 268 ? 21.767  -3.353  4.229   1.00 98.63 268 A 1 
ATOM   1989 O  O   . LYS A 1 268 ? 22.001  -2.446  3.446   1.00 98.25 268 A 1 
ATOM   1990 C  CB  . LYS A 1 268 ? 19.653  -2.730  5.516   1.00 97.35 268 A 1 
ATOM   1991 C  CG  . LYS A 1 268 ? 18.828  -3.834  4.817   1.00 93.91 268 A 1 
ATOM   1992 C  CD  . LYS A 1 268 ? 17.324  -3.543  4.744   1.00 92.05 268 A 1 
ATOM   1993 C  CE  . LYS A 1 268 ? 16.625  -3.720  6.104   1.00 85.67 268 A 1 
ATOM   1994 N  NZ  . LYS A 1 268 ? 15.163  -3.890  5.954   1.00 82.01 268 A 1 
ATOM   1995 N  N   . ILE A 1 269 ? 21.961  -4.641  3.944   1.00 98.73 269 A 1 
ATOM   1996 C  CA  . ILE A 1 269 ? 22.141  -5.156  2.589   1.00 98.72 269 A 1 
ATOM   1997 C  C   . ILE A 1 269 ? 20.964  -6.071  2.259   1.00 98.76 269 A 1 
ATOM   1998 O  O   . ILE A 1 269 ? 20.473  -6.790  3.131   1.00 98.41 269 A 1 
ATOM   1999 C  CB  . ILE A 1 269 ? 23.505  -5.853  2.395   1.00 98.12 269 A 1 
ATOM   2000 C  CG1 . ILE A 1 269 ? 23.699  -7.054  3.353   1.00 86.56 269 A 1 
ATOM   2001 C  CG2 . ILE A 1 269 ? 24.627  -4.819  2.549   1.00 86.64 269 A 1 
ATOM   2002 C  CD1 . ILE A 1 269 ? 24.986  -7.860  3.103   1.00 85.67 269 A 1 
ATOM   2003 N  N   . TYR A 1 270 ? 20.499  -6.045  1.006   1.00 98.68 270 A 1 
ATOM   2004 C  CA  . TYR A 1 270 ? 19.337  -6.813  0.596   1.00 98.62 270 A 1 
ATOM   2005 C  C   . TYR A 1 270 ? 19.431  -7.288  -0.846  1.00 98.70 270 A 1 
ATOM   2006 O  O   . TYR A 1 270 ? 20.101  -6.687  -1.688  1.00 98.32 270 A 1 
ATOM   2007 C  CB  . TYR A 1 270 ? 18.055  -6.004  0.849   1.00 98.36 270 A 1 
ATOM   2008 C  CG  . TYR A 1 270 ? 17.988  -4.676  0.110   1.00 98.48 270 A 1 
ATOM   2009 C  CD1 . TYR A 1 270 ? 18.434  -3.490  0.733   1.00 97.90 270 A 1 
ATOM   2010 C  CD2 . TYR A 1 270 ? 17.474  -4.617  -1.190  1.00 97.84 270 A 1 
ATOM   2011 C  CE1 . TYR A 1 270 ? 18.345  -2.259  0.079   1.00 97.30 270 A 1 
ATOM   2012 C  CE2 . TYR A 1 270 ? 17.389  -3.386  -1.871  1.00 97.30 270 A 1 
ATOM   2013 C  CZ  . TYR A 1 270 ? 17.816  -2.203  -1.238  1.00 97.51 270 A 1 
ATOM   2014 O  OH  . TYR A 1 270 ? 17.709  -1.012  -1.886  1.00 96.26 270 A 1 
ATOM   2015 N  N   . TRP A 1 271 ? 18.723  -8.389  -1.103  1.00 98.61 271 A 1 
ATOM   2016 C  CA  . TRP A 1 271 ? 18.553  -8.992  -2.414  1.00 98.60 271 A 1 
ATOM   2017 C  C   . TRP A 1 271 ? 17.124  -9.512  -2.533  1.00 98.61 271 A 1 
ATOM   2018 O  O   . TRP A 1 271 ? 16.621  -10.165 -1.614  1.00 98.04 271 A 1 
ATOM   2019 C  CB  . TRP A 1 271 ? 19.577  -10.101 -2.582  1.00 98.09 271 A 1 
ATOM   2020 C  CG  . TRP A 1 271 ? 19.547  -10.796 -3.906  1.00 95.74 271 A 1 
ATOM   2021 C  CD1 . TRP A 1 271 ? 20.248  -10.437 -5.001  1.00 87.68 271 A 1 
ATOM   2022 C  CD2 . TRP A 1 271 ? 18.789  -11.993 -4.272  1.00 92.62 271 A 1 
ATOM   2023 N  NE1 . TRP A 1 271 ? 20.002  -11.336 -6.030  1.00 84.87 271 A 1 
ATOM   2024 C  CE2 . TRP A 1 271 ? 19.126  -12.313 -5.616  1.00 89.82 271 A 1 
ATOM   2025 C  CE3 . TRP A 1 271 ? 17.898  -12.836 -3.597  1.00 82.34 271 A 1 
ATOM   2026 C  CZ2 . TRP A 1 271 ? 18.608  -13.457 -6.263  1.00 85.83 271 A 1 
ATOM   2027 C  CZ3 . TRP A 1 271 ? 17.371  -13.972 -4.243  1.00 78.69 271 A 1 
ATOM   2028 C  CH2 . TRP A 1 271 ? 17.728  -14.278 -5.553  1.00 80.05 271 A 1 
ATOM   2029 N  N   . SER A 1 272 ? 16.459  -9.214  -3.656  1.00 98.49 272 A 1 
ATOM   2030 C  CA  . SER A 1 272 ? 15.101  -9.645  -3.968  1.00 98.39 272 A 1 
ATOM   2031 C  C   . SER A 1 272 ? 15.021  -10.037 -5.440  1.00 98.32 272 A 1 
ATOM   2032 O  O   . SER A 1 272 ? 15.370  -9.249  -6.307  1.00 97.44 272 A 1 
ATOM   2033 C  CB  . SER A 1 272 ? 14.110  -8.520  -3.649  1.00 97.50 272 A 1 
ATOM   2034 O  OG  . SER A 1 272 ? 12.779  -8.930  -3.874  1.00 92.65 272 A 1 
ATOM   2035 N  N   . GLU A 1 273 ? 14.560  -11.252 -5.717  1.00 98.49 273 A 1 
ATOM   2036 C  CA  . GLU A 1 273 ? 14.348  -11.785 -7.068  1.00 98.36 273 A 1 
ATOM   2037 C  C   . GLU A 1 273 ? 12.878  -12.159 -7.235  1.00 98.40 273 A 1 
ATOM   2038 O  O   . GLU A 1 273 ? 12.316  -12.880 -6.406  1.00 97.76 273 A 1 
ATOM   2039 C  CB  . GLU A 1 273 ? 15.261  -13.003 -7.285  1.00 97.28 273 A 1 
ATOM   2040 C  CG  . GLU A 1 273 ? 15.073  -13.737 -8.629  1.00 93.83 273 A 1 
ATOM   2041 C  CD  . GLU A 1 273 ? 15.807  -15.099 -8.672  1.00 92.19 273 A 1 
ATOM   2042 O  OE1 . GLU A 1 273 ? 16.320  -15.495 -9.727  1.00 85.26 273 A 1 
ATOM   2043 O  OE2 . GLU A 1 273 ? 15.821  -15.823 -7.655  1.00 86.09 273 A 1 
ATOM   2044 N  N   . VAL A 1 274 ? 12.270  -11.719 -8.336  1.00 98.10 274 A 1 
ATOM   2045 C  CA  . VAL A 1 274 ? 10.953  -12.155 -8.795  1.00 97.94 274 A 1 
ATOM   2046 C  C   . VAL A 1 274 ? 11.121  -12.834 -10.146 1.00 97.90 274 A 1 
ATOM   2047 O  O   . VAL A 1 274 ? 11.677  -12.254 -11.070 1.00 97.18 274 A 1 
ATOM   2048 C  CB  . VAL A 1 274 ? 9.947   -10.989 -8.874  1.00 97.11 274 A 1 
ATOM   2049 C  CG1 . VAL A 1 274 ? 8.573   -11.462 -9.356  1.00 92.66 274 A 1 
ATOM   2050 C  CG2 . VAL A 1 274 ? 9.749   -10.333 -7.507  1.00 93.02 274 A 1 
ATOM   2051 N  N   . ARG A 1 275 ? 10.594  -14.060 -10.278 1.00 97.83 275 A 1 
ATOM   2052 C  CA  . ARG A 1 275 ? 10.483  -14.780 -11.549 1.00 97.74 275 A 1 
ATOM   2053 C  C   . ARG A 1 275 ? 9.018   -15.062 -11.843 1.00 97.78 275 A 1 
ATOM   2054 O  O   . ARG A 1 275 ? 8.337   -15.644 -11.008 1.00 96.80 275 A 1 
ATOM   2055 C  CB  . ARG A 1 275 ? 11.283  -16.086 -11.514 1.00 96.87 275 A 1 
ATOM   2056 C  CG  . ARG A 1 275 ? 12.794  -15.844 -11.417 1.00 88.59 275 A 1 
ATOM   2057 C  CD  . ARG A 1 275 ? 13.531  -17.186 -11.419 1.00 85.56 275 A 1 
ATOM   2058 N  NE  . ARG A 1 275 ? 14.974  -17.001 -11.299 1.00 75.88 275 A 1 
ATOM   2059 C  CZ  . ARG A 1 275 ? 15.929  -17.416 -12.119 1.00 68.56 275 A 1 
ATOM   2060 N  NH1 . ARG A 1 275 ? 15.681  -18.180 -13.143 1.00 62.41 275 A 1 
ATOM   2061 N  NH2 . ARG A 1 275 ? 17.147  -17.044 -11.911 1.00 59.10 275 A 1 
ATOM   2062 N  N   . ILE A 1 276 ? 8.559   -14.672 -13.032 1.00 97.14 276 A 1 
ATOM   2063 C  CA  . ILE A 1 276 ? 7.203   -14.950 -13.512 1.00 96.72 276 A 1 
ATOM   2064 C  C   . ILE A 1 276 ? 7.325   -15.688 -14.845 1.00 96.14 276 A 1 
ATOM   2065 O  O   . ILE A 1 276 ? 7.662   -15.096 -15.870 1.00 95.14 276 A 1 
ATOM   2066 C  CB  . ILE A 1 276 ? 6.351   -13.670 -13.616 1.00 96.77 276 A 1 
ATOM   2067 C  CG1 . ILE A 1 276 ? 6.323   -12.898 -12.273 1.00 95.90 276 A 1 
ATOM   2068 C  CG2 . ILE A 1 276 ? 4.929   -14.052 -14.051 1.00 96.11 276 A 1 
ATOM   2069 C  CD1 . ILE A 1 276 ? 5.588   -11.551 -12.329 1.00 93.25 276 A 1 
ATOM   2070 N  N   . ASN A 1 277 ? 7.072   -16.993 -14.803 1.00 96.24 277 A 1 
ATOM   2071 C  CA  . ASN A 1 277 ? 7.243   -17.887 -15.938 1.00 95.99 277 A 1 
ATOM   2072 C  C   . ASN A 1 277 ? 5.884   -18.448 -16.344 1.00 95.94 277 A 1 
ATOM   2073 O  O   . ASN A 1 277 ? 5.150   -18.946 -15.499 1.00 94.87 277 A 1 
ATOM   2074 C  CB  . ASN A 1 277 ? 8.224   -18.999 -15.544 1.00 94.46 277 A 1 
ATOM   2075 C  CG  . ASN A 1 277 ? 9.613   -18.481 -15.194 1.00 90.67 277 A 1 
ATOM   2076 O  OD1 . ASN A 1 277 ? 10.104  -17.510 -15.736 1.00 83.15 277 A 1 
ATOM   2077 N  ND2 . ASN A 1 277 ? 10.297  -19.144 -14.293 1.00 82.82 277 A 1 
ATOM   2078 N  N   . ALA A 1 278 ? 5.557   -18.411 -17.635 1.00 94.62 278 A 1 
ATOM   2079 C  CA  . ALA A 1 278 ? 4.346   -19.020 -18.157 1.00 93.51 278 A 1 
ATOM   2080 C  C   . ALA A 1 278 ? 4.676   -20.028 -19.254 1.00 92.91 278 A 1 
ATOM   2081 O  O   . ALA A 1 278 ? 5.461   -19.746 -20.156 1.00 89.66 278 A 1 
ATOM   2082 C  CB  . ALA A 1 278 ? 3.382   -17.936 -18.642 1.00 91.32 278 A 1 
ATOM   2083 N  N   . GLN A 1 279 ? 4.023   -21.183 -19.214 1.00 89.70 279 A 1 
ATOM   2084 C  CA  . GLN A 1 279 ? 4.013   -22.127 -20.319 1.00 86.00 279 A 1 
ATOM   2085 C  C   . GLN A 1 279 ? 2.666   -22.047 -21.032 1.00 83.31 279 A 1 
ATOM   2086 O  O   . GLN A 1 279 ? 1.608   -22.120 -20.414 1.00 73.68 279 A 1 
ATOM   2087 C  CB  . GLN A 1 279 ? 4.339   -23.548 -19.849 1.00 80.27 279 A 1 
ATOM   2088 C  CG  . GLN A 1 279 ? 5.787   -23.644 -19.345 1.00 72.45 279 A 1 
ATOM   2089 C  CD  . GLN A 1 279 ? 6.269   -25.090 -19.166 1.00 66.58 279 A 1 
ATOM   2090 O  OE1 . GLN A 1 279 ? 5.569   -26.055 -19.399 1.00 58.75 279 A 1 
ATOM   2091 N  NE2 . GLN A 1 279 ? 7.510   -25.289 -18.771 1.00 56.91 279 A 1 
ATOM   2092 N  N   . ASN A 1 280 ? 2.715   -21.886 -22.360 1.00 76.50 280 A 1 
ATOM   2093 C  CA  . ASN A 1 280 ? 1.542   -21.980 -23.206 1.00 71.24 280 A 1 
ATOM   2094 C  C   . ASN A 1 280 ? 1.514   -23.372 -23.845 1.00 70.73 280 A 1 
ATOM   2095 O  O   . ASN A 1 280 ? 2.544   -23.870 -24.301 1.00 63.89 280 A 1 
ATOM   2096 C  CB  . ASN A 1 280 ? 1.573   -20.824 -24.218 1.00 64.51 280 A 1 
ATOM   2097 C  CG  . ASN A 1 280 ? 0.264   -20.633 -24.960 1.00 56.23 280 A 1 
ATOM   2098 O  OD1 . ASN A 1 280 ? -0.598  -21.482 -25.004 1.00 50.56 280 A 1 
ATOM   2099 N  ND2 . ASN A 1 280 ? 0.077   -19.489 -25.579 1.00 49.10 280 A 1 
ATOM   2100 N  N   . THR A 1 281 ? 0.328   -23.979 -23.909 1.00 64.97 281 A 1 
ATOM   2101 C  CA  . THR A 1 281 ? 0.117   -25.359 -24.379 1.00 62.10 281 A 1 
ATOM   2102 C  C   . THR A 1 281 ? 0.620   -25.662 -25.799 1.00 62.41 281 A 1 
ATOM   2103 O  O   . THR A 1 281 ? 0.806   -26.827 -26.129 1.00 55.67 281 A 1 
ATOM   2104 C  CB  . THR A 1 281 ? -1.386  -25.704 -24.322 1.00 56.34 281 A 1 
ATOM   2105 O  OG1 . THR A 1 281 ? -2.168  -24.609 -24.746 1.00 50.89 281 A 1 
ATOM   2106 C  CG2 . THR A 1 281 ? -1.838  -26.050 -22.910 1.00 48.66 281 A 1 
ATOM   2107 N  N   . GLY A 1 282 ? 0.864   -24.639 -26.640 1.00 62.84 282 A 1 
ATOM   2108 C  CA  . GLY A 1 282 ? 1.275   -24.829 -28.036 1.00 62.11 282 A 1 
ATOM   2109 C  C   . GLY A 1 282 ? 2.532   -24.077 -28.493 1.00 64.67 282 A 1 
ATOM   2110 O  O   . GLY A 1 282 ? 2.906   -24.207 -29.655 1.00 59.56 282 A 1 
ATOM   2111 N  N   . SER A 1 283 ? 3.180   -23.274 -27.646 1.00 66.04 283 A 1 
ATOM   2112 C  CA  . SER A 1 283 ? 4.306   -22.433 -28.062 1.00 64.94 283 A 1 
ATOM   2113 C  C   . SER A 1 283 ? 5.385   -22.315 -26.989 1.00 67.87 283 A 1 
ATOM   2114 O  O   . SER A 1 283 ? 5.240   -22.801 -25.871 1.00 62.22 283 A 1 
ATOM   2115 C  CB  . SER A 1 283 ? 3.796   -21.055 -28.521 1.00 57.92 283 A 1 
ATOM   2116 O  OG  . SER A 1 283 ? 3.268   -20.305 -27.449 1.00 51.66 283 A 1 
ATOM   2117 N  N   . SER A 1 284 ? 6.502   -21.648 -27.337 1.00 72.35 284 A 1 
ATOM   2118 C  CA  . SER A 1 284 ? 7.569   -21.296 -26.410 1.00 74.21 284 A 1 
ATOM   2119 C  C   . SER A 1 284 ? 7.022   -20.536 -25.201 1.00 78.55 284 A 1 
ATOM   2120 O  O   . SER A 1 284 ? 6.262   -19.581 -25.382 1.00 73.00 284 A 1 
ATOM   2121 C  CB  . SER A 1 284 ? 8.614   -20.425 -27.124 1.00 66.57 284 A 1 
ATOM   2122 O  OG  . SER A 1 284 ? 7.961   -19.396 -27.841 1.00 57.95 284 A 1 
ATOM   2123 N  N   . GLY A 1 285 ? 7.456   -20.913 -24.008 1.00 84.56 285 A 1 
ATOM   2124 C  CA  . GLY A 1 285 ? 7.083   -20.238 -22.771 1.00 87.21 285 A 1 
ATOM   2125 C  C   . GLY A 1 285 ? 7.524   -18.772 -22.723 1.00 89.48 285 A 1 
ATOM   2126 O  O   . GLY A 1 285 ? 8.414   -18.343 -23.455 1.00 86.42 285 A 1 
ATOM   2127 N  N   . GLU A 1 286 ? 6.899   -18.008 -21.836 1.00 92.03 286 A 1 
ATOM   2128 C  CA  . GLU A 1 286 ? 7.252   -16.629 -21.527 1.00 92.40 286 A 1 
ATOM   2129 C  C   . GLU A 1 286 ? 7.917   -16.565 -20.154 1.00 93.56 286 A 1 
ATOM   2130 O  O   . GLU A 1 286 ? 7.356   -17.046 -19.170 1.00 92.42 286 A 1 
ATOM   2131 C  CB  . GLU A 1 286 ? 6.016   -15.724 -21.556 1.00 90.04 286 A 1 
ATOM   2132 C  CG  . GLU A 1 286 ? 5.380   -15.605 -22.947 1.00 83.85 286 A 1 
ATOM   2133 C  CD  . GLU A 1 286 ? 4.205   -14.602 -22.998 1.00 83.15 286 A 1 
ATOM   2134 O  OE1 . GLU A 1 286 ? 3.630   -14.436 -24.090 1.00 75.92 286 A 1 
ATOM   2135 O  OE2 . GLU A 1 286 ? 3.850   -13.983 -21.979 1.00 76.49 286 A 1 
ATOM   2136 N  N   . TYR A 1 287 ? 9.091   -15.952 -20.079 1.00 93.19 287 A 1 
ATOM   2137 C  CA  . TYR A 1 287 ? 9.869   -15.852 -18.853 1.00 93.40 287 A 1 
ATOM   2138 C  C   . TYR A 1 287 ? 10.190  -14.394 -18.549 1.00 93.59 287 A 1 
ATOM   2139 O  O   . TYR A 1 287 ? 10.631  -13.658 -19.427 1.00 91.71 287 A 1 
ATOM   2140 C  CB  . TYR A 1 287 ? 11.142  -16.696 -18.961 1.00 92.16 287 A 1 
ATOM   2141 C  CG  . TYR A 1 287 ? 10.931  -18.106 -19.477 1.00 90.38 287 A 1 
ATOM   2142 C  CD1 . TYR A 1 287 ? 10.469  -19.120 -18.626 1.00 86.43 287 A 1 
ATOM   2143 C  CD2 . TYR A 1 287 ? 11.158  -18.404 -20.834 1.00 86.90 287 A 1 
ATOM   2144 C  CE1 . TYR A 1 287 ? 10.231  -20.418 -19.105 1.00 83.16 287 A 1 
ATOM   2145 C  CE2 . TYR A 1 287 ? 10.926  -19.701 -21.332 1.00 84.17 287 A 1 
ATOM   2146 C  CZ  . TYR A 1 287 ? 10.452  -20.705 -20.464 1.00 84.18 287 A 1 
ATOM   2147 O  OH  . TYR A 1 287 ? 10.205  -21.968 -20.954 1.00 81.11 287 A 1 
ATOM   2148 N  N   . ARG A 1 288 ? 9.986   -13.971 -17.302 1.00 95.08 288 A 1 
ATOM   2149 C  CA  . ARG A 1 288 ? 10.322  -12.643 -16.792 1.00 95.38 288 A 1 
ATOM   2150 C  C   . ARG A 1 288 ? 11.060  -12.809 -15.473 1.00 95.89 288 A 1 
ATOM   2151 O  O   . ARG A 1 288 ? 10.551  -13.464 -14.569 1.00 95.04 288 A 1 
ATOM   2152 C  CB  . ARG A 1 288 ? 9.051   -11.804 -16.599 1.00 94.78 288 A 1 
ATOM   2153 C  CG  . ARG A 1 288 ? 8.321   -11.504 -17.917 1.00 93.38 288 A 1 
ATOM   2154 C  CD  . ARG A 1 288 ? 6.991   -10.778 -17.678 1.00 92.53 288 A 1 
ATOM   2155 N  NE  . ARG A 1 288 ? 6.278   -10.474 -18.937 1.00 90.52 288 A 1 
ATOM   2156 C  CZ  . ARG A 1 288 ? 5.579   -11.331 -19.688 1.00 90.37 288 A 1 
ATOM   2157 N  NH1 . ARG A 1 288 ? 5.406   -12.579 -19.359 1.00 83.96 288 A 1 
ATOM   2158 N  NH2 . ARG A 1 288 ? 5.038   -10.930 -20.796 1.00 85.39 288 A 1 
ATOM   2159 N  N   . GLU A 1 289 ? 12.241  -12.215 -15.358 1.00 96.35 289 A 1 
ATOM   2160 C  CA  . GLU A 1 289 ? 13.012  -12.154 -14.117 1.00 96.65 289 A 1 
ATOM   2161 C  C   . GLU A 1 289 ? 13.321  -10.701 -13.787 1.00 96.78 289 A 1 
ATOM   2162 O  O   . GLU A 1 289 ? 13.762  -9.949  -14.654 1.00 95.43 289 A 1 
ATOM   2163 C  CB  . GLU A 1 289 ? 14.288  -12.988 -14.267 1.00 95.91 289 A 1 
ATOM   2164 C  CG  . GLU A 1 289 ? 15.246  -12.910 -13.056 1.00 92.91 289 A 1 
ATOM   2165 C  CD  . GLU A 1 289 ? 16.474  -13.833 -13.241 1.00 92.33 289 A 1 
ATOM   2166 O  OE1 . GLU A 1 289 ? 16.883  -14.476 -12.262 1.00 84.83 289 A 1 
ATOM   2167 O  OE2 . GLU A 1 289 ? 16.976  -13.961 -14.374 1.00 86.35 289 A 1 
ATOM   2168 N  N   . GLN A 1 290 ? 13.113  -10.289 -12.538 1.00 97.71 290 A 1 
ATOM   2169 C  CA  . GLN A 1 290 ? 13.588  -9.016  -12.018 1.00 97.85 290 A 1 
ATOM   2170 C  C   . GLN A 1 290 ? 14.380  -9.254  -10.741 1.00 98.01 290 A 1 
ATOM   2171 O  O   . GLN A 1 290 ? 13.912  -9.929  -9.833  1.00 97.54 290 A 1 
ATOM   2172 C  CB  . GLN A 1 290 ? 12.426  -8.048  -11.788 1.00 96.87 290 A 1 
ATOM   2173 C  CG  . GLN A 1 290 ? 12.926  -6.670  -11.323 1.00 94.26 290 A 1 
ATOM   2174 C  CD  . GLN A 1 290 ? 11.777  -5.665  -11.152 1.00 92.91 290 A 1 
ATOM   2175 O  OE1 . GLN A 1 290 ? 11.233  -5.158  -12.111 1.00 83.56 290 A 1 
ATOM   2176 N  NE2 . GLN A 1 290 ? 11.388  -5.358  -9.939  1.00 81.66 290 A 1 
ATOM   2177 N  N   . ILE A 1 291 ? 15.555  -8.632  -10.643 1.00 97.80 291 A 1 
ATOM   2178 C  CA  . ILE A 1 291 ? 16.399  -8.649  -9.447  1.00 97.99 291 A 1 
ATOM   2179 C  C   . ILE A 1 291 ? 16.524  -7.219  -8.930  1.00 97.98 291 A 1 
ATOM   2180 O  O   . ILE A 1 291 ? 16.901  -6.316  -9.679  1.00 97.00 291 A 1 
ATOM   2181 C  CB  . ILE A 1 291 ? 17.771  -9.296  -9.736  1.00 97.28 291 A 1 
ATOM   2182 C  CG1 . ILE A 1 291 ? 17.604  -10.744 -10.256 1.00 93.24 291 A 1 
ATOM   2183 C  CG2 . ILE A 1 291 ? 18.637  -9.278  -8.465  1.00 93.95 291 A 1 
ATOM   2184 C  CD1 . ILE A 1 291 ? 18.897  -11.374 -10.786 1.00 86.64 291 A 1 
ATOM   2185 N  N   . THR A 1 292 ? 16.252  -7.005  -7.639  1.00 98.01 292 A 1 
ATOM   2186 C  CA  . THR A 1 292 ? 16.544  -5.763  -6.917  1.00 97.84 292 A 1 
ATOM   2187 C  C   . THR A 1 292 ? 17.561  -6.074  -5.830  1.00 98.05 292 A 1 
ATOM   2188 O  O   . THR A 1 292 ? 17.341  -6.958  -5.010  1.00 97.26 292 A 1 
ATOM   2189 C  CB  . THR A 1 292 ? 15.270  -5.163  -6.296  1.00 96.32 292 A 1 
ATOM   2190 O  OG1 . THR A 1 292 ? 14.291  -4.951  -7.289  1.00 91.38 292 A 1 
ATOM   2191 C  CG2 . THR A 1 292 ? 15.528  -3.813  -5.623  1.00 91.50 292 A 1 
ATOM   2192 N  N   . LYS A 1 293 ? 18.694  -5.359  -5.805  1.00 98.25 293 A 1 
ATOM   2193 C  CA  . LYS A 1 293 ? 19.748  -5.567  -4.808  1.00 98.18 293 A 1 
ATOM   2194 C  C   . LYS A 1 293 ? 20.357  -4.236  -4.401  1.00 98.49 293 A 1 
ATOM   2195 O  O   . LYS A 1 293 ? 20.555  -3.372  -5.249  1.00 97.61 293 A 1 
ATOM   2196 C  CB  . LYS A 1 293 ? 20.791  -6.579  -5.333  1.00 95.52 293 A 1 
ATOM   2197 C  CG  . LYS A 1 293 ? 21.484  -6.140  -6.641  1.00 87.82 293 A 1 
ATOM   2198 C  CD  . LYS A 1 293 ? 22.224  -7.296  -7.345  1.00 88.68 293 A 1 
ATOM   2199 C  CE  . LYS A 1 293 ? 22.719  -6.810  -8.712  1.00 77.02 293 A 1 
ATOM   2200 N  NZ  . LYS A 1 293 ? 22.944  -7.906  -9.696  1.00 71.39 293 A 1 
ATOM   2201 N  N   . GLY A 1 294 ? 20.671  -4.069  -3.116  1.00 98.45 294 A 1 
ATOM   2202 C  CA  . GLY A 1 294 ? 21.178  -2.792  -2.644  1.00 98.59 294 A 1 
ATOM   2203 C  C   . GLY A 1 294 ? 21.730  -2.808  -1.228  1.00 98.64 294 A 1 
ATOM   2204 O  O   . GLY A 1 294 ? 21.758  -3.836  -0.544  1.00 98.27 294 A 1 
ATOM   2205 N  N   . ALA A 1 295 ? 22.197  -1.627  -0.816  1.00 98.63 295 A 1 
ATOM   2206 C  CA  . ALA A 1 295 ? 22.716  -1.360  0.509   1.00 98.60 295 A 1 
ATOM   2207 C  C   . ALA A 1 295 ? 22.251  0.015   0.988   1.00 98.67 295 A 1 
ATOM   2208 O  O   . ALA A 1 295 ? 22.275  0.983   0.229   1.00 98.04 295 A 1 
ATOM   2209 C  CB  . ALA A 1 295 ? 24.239  -1.460  0.481   1.00 97.99 295 A 1 
ATOM   2210 N  N   . ARG A 1 296 ? 21.862  0.107   2.260   1.00 98.67 296 A 1 
ATOM   2211 C  CA  . ARG A 1 296 ? 21.425  1.324   2.927   1.00 98.55 296 A 1 
ATOM   2212 C  C   . ARG A 1 296 ? 22.210  1.525   4.213   1.00 98.66 296 A 1 
ATOM   2213 O  O   . ARG A 1 296 ? 22.439  0.575   4.952   1.00 98.11 296 A 1 
ATOM   2214 C  CB  . ARG A 1 296 ? 19.907  1.240   3.168   1.00 97.21 296 A 1 
ATOM   2215 C  CG  . ARG A 1 296 ? 19.325  2.467   3.894   1.00 89.52 296 A 1 
ATOM   2216 C  CD  . ARG A 1 296 ? 17.808  2.301   4.045   1.00 87.06 296 A 1 
ATOM   2217 N  NE  . ARG A 1 296 ? 17.193  3.405   4.798   1.00 77.26 296 A 1 
ATOM   2218 C  CZ  . ARG A 1 296 ? 15.911  3.700   4.817   1.00 72.76 296 A 1 
ATOM   2219 N  NH1 . ARG A 1 296 ? 15.027  3.016   4.141   1.00 65.51 296 A 1 
ATOM   2220 N  NH2 . ARG A 1 296 ? 15.470  4.684   5.527   1.00 62.71 296 A 1 
ATOM   2221 N  N   . LEU A 1 297 ? 22.581  2.783   4.491   1.00 98.54 297 A 1 
ATOM   2222 C  CA  . LEU A 1 297 ? 23.162  3.222   5.756   1.00 98.45 297 A 1 
ATOM   2223 C  C   . LEU A 1 297 ? 22.381  4.441   6.250   1.00 98.57 297 A 1 
ATOM   2224 O  O   . LEU A 1 297 ? 22.245  5.412   5.507   1.00 97.73 297 A 1 
ATOM   2225 C  CB  . LEU A 1 297 ? 24.650  3.532   5.536   1.00 97.59 297 A 1 
ATOM   2226 C  CG  . LEU A 1 297 ? 25.401  3.874   6.829   1.00 83.79 297 A 1 
ATOM   2227 C  CD1 . LEU A 1 297 ? 25.636  2.645   7.694   1.00 77.72 297 A 1 
ATOM   2228 C  CD2 . LEU A 1 297 ? 26.778  4.472   6.491   1.00 78.31 297 A 1 
ATOM   2229 N  N   . GLU A 1 298 ? 21.904  4.404   7.483   1.00 98.47 298 A 1 
ATOM   2230 C  CA  . GLU A 1 298 ? 21.139  5.482   8.100   1.00 98.22 298 A 1 
ATOM   2231 C  C   . GLU A 1 298 ? 21.588  5.687   9.545   1.00 98.38 298 A 1 
ATOM   2232 O  O   . GLU A 1 298 ? 21.997  4.746   10.217  1.00 97.42 298 A 1 
ATOM   2233 C  CB  . GLU A 1 298 ? 19.637  5.162   7.994   1.00 96.44 298 A 1 
ATOM   2234 C  CG  . GLU A 1 298 ? 18.733  6.285   8.532   1.00 90.77 298 A 1 
ATOM   2235 C  CD  . GLU A 1 298 ? 17.262  5.984   8.196   1.00 89.88 298 A 1 
ATOM   2236 O  OE1 . GLU A 1 298 ? 16.533  5.449   9.051   1.00 82.07 298 A 1 
ATOM   2237 O  OE2 . GLU A 1 298 ? 16.856  6.223   7.037   1.00 82.93 298 A 1 
ATOM   2238 N  N   . ASN A 1 299 ? 21.514  6.922   10.053  1.00 98.27 299 A 1 
ATOM   2239 C  CA  . ASN A 1 299 ? 21.706  7.236   11.461  1.00 98.22 299 A 1 
ATOM   2240 C  C   . ASN A 1 299 ? 20.629  8.207   11.946  1.00 98.24 299 A 1 
ATOM   2241 O  O   . ASN A 1 299 ? 20.081  8.996   11.178  1.00 97.65 299 A 1 
ATOM   2242 C  CB  . ASN A 1 299 ? 23.126  7.788   11.679  1.00 97.90 299 A 1 
ATOM   2243 C  CG  . ASN A 1 299 ? 23.447  7.977   13.154  1.00 97.49 299 A 1 
ATOM   2244 O  OD1 . ASN A 1 299 ? 23.256  7.104   13.974  1.00 92.11 299 A 1 
ATOM   2245 N  ND2 . ASN A 1 299 ? 23.934  9.133   13.545  1.00 92.21 299 A 1 
ATOM   2246 N  N   . ARG A 1 300 ? 20.355  8.168   13.247  1.00 98.09 300 A 1 
ATOM   2247 C  CA  . ARG A 1 300 ? 19.496  9.099   13.969  1.00 97.81 300 A 1 
ATOM   2248 C  C   . ARG A 1 300 ? 20.313  9.833   15.023  1.00 97.95 300 A 1 
ATOM   2249 O  O   . ARG A 1 300 ? 21.141  9.226   15.699  1.00 96.49 300 A 1 
ATOM   2250 C  CB  . ARG A 1 300 ? 18.326  8.345   14.611  1.00 96.52 300 A 1 
ATOM   2251 C  CG  . ARG A 1 300 ? 17.421  7.695   13.549  1.00 90.93 300 A 1 
ATOM   2252 C  CD  . ARG A 1 300 ? 16.415  6.729   14.192  1.00 88.00 300 A 1 
ATOM   2253 N  NE  . ARG A 1 300 ? 15.585  6.060   13.184  1.00 84.65 300 A 1 
ATOM   2254 C  CZ  . ARG A 1 300 ? 15.968  5.067   12.372  1.00 82.17 300 A 1 
ATOM   2255 N  NH1 . ARG A 1 300 ? 17.116  4.461   12.484  1.00 70.25 300 A 1 
ATOM   2256 N  NH2 . ARG A 1 300 ? 15.186  4.685   11.420  1.00 76.08 300 A 1 
ATOM   2257 N  N   . SER A 1 301 ? 20.078  11.134  15.150  1.00 97.89 301 A 1 
ATOM   2258 C  CA  . SER A 1 301 ? 20.721  11.968  16.166  1.00 97.77 301 A 1 
ATOM   2259 C  C   . SER A 1 301 ? 19.707  12.945  16.743  1.00 97.76 301 A 1 
ATOM   2260 O  O   . SER A 1 301 ? 19.084  13.695  15.993  1.00 96.66 301 A 1 
ATOM   2261 C  CB  . SER A 1 301 ? 21.908  12.745  15.576  1.00 96.99 301 A 1 
ATOM   2262 O  OG  . SER A 1 301 ? 22.882  11.862  15.045  1.00 92.50 301 A 1 
ATOM   2263 N  N   . THR A 1 302 ? 19.565  12.965  18.068  1.00 96.89 302 A 1 
ATOM   2264 C  CA  . THR A 1 302 ? 18.778  13.979  18.769  1.00 96.46 302 A 1 
ATOM   2265 C  C   . THR A 1 302 ? 19.700  15.126  19.155  1.00 96.46 302 A 1 
ATOM   2266 O  O   . THR A 1 302 ? 20.717  14.925  19.812  1.00 94.38 302 A 1 
ATOM   2267 C  CB  . THR A 1 302 ? 18.055  13.403  19.988  1.00 94.89 302 A 1 
ATOM   2268 O  OG1 . THR A 1 302 ? 17.287  12.290  19.599  1.00 85.93 302 A 1 
ATOM   2269 C  CG2 . THR A 1 302 ? 17.087  14.407  20.612  1.00 84.66 302 A 1 
ATOM   2270 N  N   . LEU A 1 303 ? 19.363  16.342  18.729  1.00 96.51 303 A 1 
ATOM   2271 C  CA  . LEU A 1 303 ? 20.157  17.541  18.975  1.00 96.25 303 A 1 
ATOM   2272 C  C   . LEU A 1 303 ? 19.360  18.560  19.784  1.00 96.06 303 A 1 
ATOM   2273 O  O   . LEU A 1 303 ? 18.172  18.769  19.547  1.00 93.03 303 A 1 
ATOM   2274 C  CB  . LEU A 1 303 ? 20.630  18.162  17.652  1.00 94.51 303 A 1 
ATOM   2275 C  CG  . LEU A 1 303 ? 21.435  17.245  16.723  1.00 90.75 303 A 1 
ATOM   2276 C  CD1 . LEU A 1 303 ? 21.901  18.046  15.505  1.00 83.97 303 A 1 
ATOM   2277 C  CD2 . LEU A 1 303 ? 22.682  16.678  17.392  1.00 83.65 303 A 1 
ATOM   2278 N  N   . PHE A 1 304 ? 20.034  19.257  20.688  1.00 94.46 304 A 1 
ATOM   2279 C  CA  . PHE A 1 304 ? 19.475  20.367  21.453  1.00 94.89 304 A 1 
ATOM   2280 C  C   . PHE A 1 304 ? 18.195  20.002  22.222  1.00 94.85 304 A 1 
ATOM   2281 O  O   . PHE A 1 304 ? 17.297  20.833  22.350  1.00 90.90 304 A 1 
ATOM   2282 C  CB  . PHE A 1 304 ? 19.302  21.590  20.541  1.00 92.71 304 A 1 
ATOM   2283 C  CG  . PHE A 1 304 ? 20.485  21.907  19.664  1.00 90.86 304 A 1 
ATOM   2284 C  CD1 . PHE A 1 304 ? 21.677  22.397  20.228  1.00 85.33 304 A 1 
ATOM   2285 C  CD2 . PHE A 1 304 ? 20.413  21.700  18.279  1.00 85.50 304 A 1 
ATOM   2286 C  CE1 . PHE A 1 304 ? 22.775  22.690  19.424  1.00 82.96 304 A 1 
ATOM   2287 C  CE2 . PHE A 1 304 ? 21.521  21.990  17.457  1.00 82.67 304 A 1 
ATOM   2288 C  CZ  . PHE A 1 304 ? 22.704  22.490  18.037  1.00 83.84 304 A 1 
ATOM   2289 N  N   . ALA A 1 305 ? 18.112  18.776  22.756  1.00 92.43 305 A 1 
ATOM   2290 C  CA  . ALA A 1 305 ? 16.922  18.239  23.417  1.00 90.98 305 A 1 
ATOM   2291 C  C   . ALA A 1 305 ? 16.378  19.158  24.530  1.00 90.73 305 A 1 
ATOM   2292 O  O   . ALA A 1 305 ? 15.175  19.397  24.603  1.00 85.14 305 A 1 
ATOM   2293 C  CB  . ALA A 1 305 ? 17.285  16.850  23.964  1.00 87.80 305 A 1 
ATOM   2294 N  N   . ASP A 1 306 ? 17.266  19.759  25.334  1.00 91.29 306 A 1 
ATOM   2295 C  CA  . ASP A 1 306 ? 16.906  20.654  26.441  1.00 90.73 306 A 1 
ATOM   2296 C  C   . ASP A 1 306 ? 16.799  22.139  26.034  1.00 91.77 306 A 1 
ATOM   2297 O  O   . ASP A 1 306 ? 16.941  23.045  26.860  1.00 85.88 306 A 1 
ATOM   2298 C  CB  . ASP A 1 306 ? 17.890  20.459  27.602  1.00 86.31 306 A 1 
ATOM   2299 C  CG  . ASP A 1 306 ? 17.849  19.049  28.190  1.00 75.10 306 A 1 
ATOM   2300 O  OD1 . ASP A 1 306 ? 16.730  18.508  28.305  1.00 65.64 306 A 1 
ATOM   2301 O  OD2 . ASP A 1 306 ? 18.931  18.563  28.554  1.00 66.59 306 A 1 
ATOM   2302 N  N   . SER A 1 307 ? 16.570  22.422  24.767  1.00 93.04 307 A 1 
ATOM   2303 C  CA  . SER A 1 307 ? 16.477  23.780  24.238  1.00 93.31 307 A 1 
ATOM   2304 C  C   . SER A 1 307 ? 15.050  24.153  23.828  1.00 93.99 307 A 1 
ATOM   2305 O  O   . SER A 1 307 ? 14.094  23.405  24.048  1.00 89.45 307 A 1 
ATOM   2306 C  CB  . SER A 1 307 ? 17.494  23.960  23.101  1.00 89.32 307 A 1 
ATOM   2307 O  OG  . SER A 1 307 ? 16.966  23.518  21.873  1.00 78.08 307 A 1 
ATOM   2308 N  N   . PHE A 1 308 ? 14.879  25.334  23.233  1.00 94.88 308 A 1 
ATOM   2309 C  CA  . PHE A 1 308 ? 13.601  25.776  22.680  1.00 94.80 308 A 1 
ATOM   2310 C  C   . PHE A 1 308 ? 13.066  24.837  21.585  1.00 95.63 308 A 1 
ATOM   2311 O  O   . PHE A 1 308 ? 11.856  24.665  21.471  1.00 92.94 308 A 1 
ATOM   2312 C  CB  . PHE A 1 308 ? 13.783  27.193  22.123  1.00 91.70 308 A 1 
ATOM   2313 C  CG  . PHE A 1 308 ? 12.572  27.706  21.368  1.00 82.01 308 A 1 
ATOM   2314 C  CD1 . PHE A 1 308 ? 12.579  27.759  19.960  1.00 71.49 308 A 1 
ATOM   2315 C  CD2 . PHE A 1 308 ? 11.408  28.081  22.066  1.00 71.37 308 A 1 
ATOM   2316 C  CE1 . PHE A 1 308 ? 11.439  28.192  19.258  1.00 62.82 308 A 1 
ATOM   2317 C  CE2 . PHE A 1 308 ? 10.263  28.508  21.362  1.00 62.75 308 A 1 
ATOM   2318 C  CZ  . PHE A 1 308 ? 10.279  28.567  19.963  1.00 61.48 308 A 1 
ATOM   2319 N  N   . ALA A 1 309 ? 13.960  24.248  20.791  1.00 95.39 309 A 1 
ATOM   2320 C  CA  . ALA A 1 309 ? 13.633  23.322  19.724  1.00 95.81 309 A 1 
ATOM   2321 C  C   . ALA A 1 309 ? 14.525  22.077  19.845  1.00 96.29 309 A 1 
ATOM   2322 O  O   . ALA A 1 309 ? 15.746  22.181  19.715  1.00 94.19 309 A 1 
ATOM   2323 C  CB  . ALA A 1 309 ? 13.800  24.047  18.381  1.00 94.27 309 A 1 
ATOM   2324 N  N   . SER A 1 310 ? 13.915  20.927  20.096  1.00 96.45 310 A 1 
ATOM   2325 C  CA  . SER A 1 310 ? 14.580  19.631  20.032  1.00 96.50 310 A 1 
ATOM   2326 C  C   . SER A 1 310 ? 14.524  19.105  18.601  1.00 97.02 310 A 1 
ATOM   2327 O  O   . SER A 1 310 ? 13.444  19.046  18.015  1.00 95.72 310 A 1 
ATOM   2328 C  CB  . SER A 1 310 ? 13.903  18.644  20.985  1.00 95.10 310 A 1 
ATOM   2329 O  OG  . SER A 1 310 ? 14.522  17.373  20.906  1.00 86.26 310 A 1 
ATOM   2330 N  N   . HIS A 1 311 ? 15.664  18.724  18.051  1.00 97.43 311 A 1 
ATOM   2331 C  CA  . HIS A 1 311 ? 15.804  18.249  16.680  1.00 97.59 311 A 1 
ATOM   2332 C  C   . HIS A 1 311 ? 16.086  16.745  16.667  1.00 97.51 311 A 1 
ATOM   2333 O  O   . HIS A 1 311 ? 17.138  16.316  17.142  1.00 96.20 311 A 1 
ATOM   2334 C  CB  . HIS A 1 311 ? 16.936  19.021  15.984  1.00 96.78 311 A 1 
ATOM   2335 C  CG  . HIS A 1 311 ? 16.665  20.477  15.795  1.00 96.89 311 A 1 
ATOM   2336 N  ND1 . HIS A 1 311 ? 16.258  21.072  14.609  1.00 90.11 311 A 1 
ATOM   2337 C  CD2 . HIS A 1 311 ? 16.783  21.499  16.707  1.00 91.75 311 A 1 
ATOM   2338 C  CE1 . HIS A 1 311 ? 16.134  22.386  14.807  1.00 91.83 311 A 1 
ATOM   2339 N  NE2 . HIS A 1 311 ? 16.450  22.691  16.081  1.00 92.84 311 A 1 
ATOM   2340 N  N   . LEU A 1 312 ? 15.202  15.938  16.079  1.00 97.26 312 A 1 
ATOM   2341 C  CA  . LEU A 1 312 ? 15.457  14.546  15.753  1.00 97.30 312 A 1 
ATOM   2342 C  C   . LEU A 1 312 ? 15.861  14.448  14.277  1.00 97.54 312 A 1 
ATOM   2343 O  O   . LEU A 1 312 ? 15.017  14.438  13.381  1.00 96.70 312 A 1 
ATOM   2344 C  CB  . LEU A 1 312 ? 14.231  13.688  16.108  1.00 96.65 312 A 1 
ATOM   2345 C  CG  . LEU A 1 312 ? 14.357  12.206  15.715  1.00 95.08 312 A 1 
ATOM   2346 C  CD1 . LEU A 1 312 ? 15.570  11.520  16.342  1.00 92.42 312 A 1 
ATOM   2347 C  CD2 . LEU A 1 312 ? 13.105  11.457  16.154  1.00 92.33 312 A 1 
ATOM   2348 N  N   . LEU A 1 313 ? 17.169  14.376  14.045  1.00 97.97 313 A 1 
ATOM   2349 C  CA  . LEU A 1 313 ? 17.708  14.202  12.705  1.00 97.90 313 A 1 
ATOM   2350 C  C   . LEU A 1 313 ? 17.713  12.725  12.321  1.00 98.01 313 A 1 
ATOM   2351 O  O   . LEU A 1 313 ? 18.245  11.887  13.037  1.00 97.12 313 A 1 
ATOM   2352 C  CB  . LEU A 1 313 ? 19.121  14.797  12.606  1.00 97.40 313 A 1 
ATOM   2353 C  CG  . LEU A 1 313 ? 19.220  16.318  12.869  1.00 94.74 313 A 1 
ATOM   2354 C  CD1 . LEU A 1 313 ? 20.661  16.769  12.621  1.00 91.73 313 A 1 
ATOM   2355 C  CD2 . LEU A 1 313 ? 18.319  17.126  11.946  1.00 91.34 313 A 1 
ATOM   2356 N  N   . THR A 1 314 ? 17.175  12.422  11.131  1.00 97.99 314 A 1 
ATOM   2357 C  CA  . THR A 1 314 ? 17.287  11.121  10.469  1.00 97.83 314 A 1 
ATOM   2358 C  C   . THR A 1 314 ? 17.940  11.337  9.116   1.00 98.18 314 A 1 
ATOM   2359 O  O   . THR A 1 314 ? 17.400  12.054  8.278   1.00 97.22 314 A 1 
ATOM   2360 C  CB  . THR A 1 314 ? 15.918  10.453  10.315  1.00 96.66 314 A 1 
ATOM   2361 O  OG1 . THR A 1 314 ? 15.298  10.328  11.578  1.00 92.80 314 A 1 
ATOM   2362 C  CG2 . THR A 1 314 ? 16.016  9.046   9.730   1.00 92.69 314 A 1 
ATOM   2363 N  N   . TYR A 1 315 ? 19.103  10.745  8.900   1.00 98.13 315 A 1 
ATOM   2364 C  CA  . TYR A 1 315 ? 19.879  10.976  7.687   1.00 98.20 315 A 1 
ATOM   2365 C  C   . TYR A 1 315 ? 20.608  9.722   7.234   1.00 98.37 315 A 1 
ATOM   2366 O  O   . TYR A 1 315 ? 21.022  8.892   8.048   1.00 97.65 315 A 1 
ATOM   2367 C  CB  . TYR A 1 315 ? 20.851  12.147  7.897   1.00 97.59 315 A 1 
ATOM   2368 C  CG  . TYR A 1 315 ? 21.778  12.006  9.082   1.00 97.89 315 A 1 
ATOM   2369 C  CD1 . TYR A 1 315 ? 21.360  12.414  10.369  1.00 96.52 315 A 1 
ATOM   2370 C  CD2 . TYR A 1 315 ? 23.069  11.477  8.918   1.00 96.30 315 A 1 
ATOM   2371 C  CE1 . TYR A 1 315 ? 22.218  12.298  11.471  1.00 95.78 315 A 1 
ATOM   2372 C  CE2 . TYR A 1 315 ? 23.937  11.353  10.020  1.00 95.82 315 A 1 
ATOM   2373 C  CZ  . TYR A 1 315 ? 23.503  11.767  11.294  1.00 96.38 315 A 1 
ATOM   2374 O  OH  . TYR A 1 315 ? 24.357  11.652  12.372  1.00 95.07 315 A 1 
ATOM   2375 N  N   . GLY A 1 316 ? 20.784  9.586   5.918   1.00 98.28 316 A 1 
ATOM   2376 C  CA  . GLY A 1 316 ? 21.404  8.396   5.375   1.00 98.35 316 A 1 
ATOM   2377 C  C   . GLY A 1 316 ? 21.662  8.466   3.886   1.00 98.58 316 A 1 
ATOM   2378 O  O   . GLY A 1 316 ? 21.469  9.494   3.226   1.00 98.08 316 A 1 
ATOM   2379 N  N   . GLY A 1 317 ? 22.106  7.326   3.358   1.00 98.55 317 A 1 
ATOM   2380 C  CA  . GLY A 1 317 ? 22.329  7.111   1.940   1.00 98.49 317 A 1 
ATOM   2381 C  C   . GLY A 1 317 ? 21.999  5.677   1.544   1.00 98.56 317 A 1 
ATOM   2382 O  O   . GLY A 1 317 ? 22.051  4.760   2.365   1.00 97.94 317 A 1 
ATOM   2383 N  N   . GLU A 1 318 ? 21.661  5.502   0.271   1.00 98.64 318 A 1 
ATOM   2384 C  CA  . GLU A 1 318 ? 21.322  4.199   -0.287  1.00 98.51 318 A 1 
ATOM   2385 C  C   . GLU A 1 318 ? 21.817  4.094   -1.726  1.00 98.66 318 A 1 
ATOM   2386 O  O   . GLU A 1 318 ? 21.718  5.031   -2.513  1.00 98.11 318 A 1 
ATOM   2387 C  CB  . GLU A 1 318 ? 19.806  3.978   -0.169  1.00 97.38 318 A 1 
ATOM   2388 C  CG  . GLU A 1 318 ? 19.342  2.581   -0.613  1.00 93.90 318 A 1 
ATOM   2389 C  CD  . GLU A 1 318 ? 17.848  2.318   -0.333  1.00 93.28 318 A 1 
ATOM   2390 O  OE1 . GLU A 1 318 ? 17.437  1.143   -0.472  1.00 86.03 318 A 1 
ATOM   2391 O  OE2 . GLU A 1 318 ? 17.111  3.259   0.032   1.00 87.36 318 A 1 
ATOM   2392 N  N   . TYR A 1 319 ? 22.334  2.917   -2.073  1.00 98.43 319 A 1 
ATOM   2393 C  CA  . TYR A 1 319 ? 22.554  2.492   -3.446  1.00 98.54 319 A 1 
ATOM   2394 C  C   . TYR A 1 319 ? 21.768  1.207   -3.676  1.00 98.57 319 A 1 
ATOM   2395 O  O   . TYR A 1 319 ? 21.855  0.268   -2.876  1.00 98.12 319 A 1 
ATOM   2396 C  CB  . TYR A 1 319 ? 24.041  2.285   -3.722  1.00 98.25 319 A 1 
ATOM   2397 C  CG  . TYR A 1 319 ? 24.324  1.532   -5.010  1.00 96.93 319 A 1 
ATOM   2398 C  CD1 . TYR A 1 319 ? 24.579  0.142   -4.978  1.00 94.30 319 A 1 
ATOM   2399 C  CD2 . TYR A 1 319 ? 24.267  2.198   -6.254  1.00 95.12 319 A 1 
ATOM   2400 C  CE1 . TYR A 1 319 ? 24.796  -0.574  -6.168  1.00 93.27 319 A 1 
ATOM   2401 C  CE2 . TYR A 1 319 ? 24.486  1.494   -7.449  1.00 93.47 319 A 1 
ATOM   2402 C  CZ  . TYR A 1 319 ? 24.750  0.107   -7.404  1.00 93.01 319 A 1 
ATOM   2403 O  OH  . TYR A 1 319 ? 24.962  -0.594  -8.568  1.00 90.73 319 A 1 
ATOM   2404 N  N   . TYR A 1 320 ? 21.025  1.138   -4.787  1.00 98.33 320 A 1 
ATOM   2405 C  CA  . TYR A 1 320 ? 20.427  -0.106  -5.239  1.00 98.24 320 A 1 
ATOM   2406 C  C   . TYR A 1 320 ? 20.404  -0.190  -6.759  1.00 98.46 320 A 1 
ATOM   2407 O  O   . TYR A 1 320 ? 20.398  0.815   -7.469  1.00 98.04 320 A 1 
ATOM   2408 C  CB  . TYR A 1 320 ? 19.032  -0.310  -4.637  1.00 97.80 320 A 1 
ATOM   2409 C  CG  . TYR A 1 320 ? 17.953  0.601   -5.174  1.00 97.84 320 A 1 
ATOM   2410 C  CD1 . TYR A 1 320 ? 17.757  1.877   -4.610  1.00 96.78 320 A 1 
ATOM   2411 C  CD2 . TYR A 1 320 ? 17.118  0.179   -6.232  1.00 96.77 320 A 1 
ATOM   2412 C  CE1 . TYR A 1 320 ? 16.752  2.722   -5.095  1.00 95.87 320 A 1 
ATOM   2413 C  CE2 . TYR A 1 320 ? 16.107  1.017   -6.733  1.00 95.81 320 A 1 
ATOM   2414 C  CZ  . TYR A 1 320 ? 15.924  2.291   -6.160  1.00 95.99 320 A 1 
ATOM   2415 O  OH  . TYR A 1 320 ? 14.935  3.113   -6.636  1.00 94.21 320 A 1 
ATOM   2416 N  N   . ARG A 1 321 ? 20.370  -1.422  -7.253  1.00 98.47 321 A 1 
ATOM   2417 C  CA  . ARG A 1 321 ? 20.212  -1.757  -8.668  1.00 98.44 321 A 1 
ATOM   2418 C  C   . ARG A 1 321 ? 18.951  -2.583  -8.852  1.00 98.47 321 A 1 
ATOM   2419 O  O   . ARG A 1 321 ? 18.680  -3.482  -8.066  1.00 97.41 321 A 1 
ATOM   2420 C  CB  . ARG A 1 321 ? 21.468  -2.487  -9.160  1.00 97.59 321 A 1 
ATOM   2421 C  CG  . ARG A 1 321 ? 21.343  -2.973  -10.607 1.00 95.28 321 A 1 
ATOM   2422 C  CD  . ARG A 1 321 ? 22.642  -3.625  -11.099 1.00 93.40 321 A 1 
ATOM   2423 N  NE  . ARG A 1 321 ? 23.683  -2.616  -11.289 1.00 88.62 321 A 1 
ATOM   2424 C  CZ  . ARG A 1 321 ? 24.906  -2.794  -11.752 1.00 88.34 321 A 1 
ATOM   2425 N  NH1 . ARG A 1 321 ? 25.359  -3.973  -12.065 1.00 79.66 321 A 1 
ATOM   2426 N  NH2 . ARG A 1 321 ? 25.671  -1.755  -11.909 1.00 79.91 321 A 1 
ATOM   2427 N  N   . GLN A 1 322 ? 18.246  -2.303  -9.946  1.00 98.15 322 A 1 
ATOM   2428 C  CA  . GLN A 1 322 ? 17.260  -3.216  -10.510 1.00 97.98 322 A 1 
ATOM   2429 C  C   . GLN A 1 322 ? 17.747  -3.706  -11.872 1.00 97.94 322 A 1 
ATOM   2430 O  O   . GLN A 1 322 ? 18.291  -2.932  -12.653 1.00 97.11 322 A 1 
ATOM   2431 C  CB  . GLN A 1 322 ? 15.881  -2.561  -10.590 1.00 97.15 322 A 1 
ATOM   2432 C  CG  . GLN A 1 322 ? 15.332  -2.198  -9.206  1.00 92.75 322 A 1 
ATOM   2433 C  CD  . GLN A 1 322 ? 13.906  -1.645  -9.266  1.00 92.40 322 A 1 
ATOM   2434 O  OE1 . GLN A 1 322 ? 13.641  -0.612  -9.842  1.00 83.58 322 A 1 
ATOM   2435 N  NE2 . GLN A 1 322 ? 12.952  -2.327  -8.668  1.00 81.56 322 A 1 
ATOM   2436 N  N   . GLU A 1 323 ? 17.554  -4.998  -12.136 1.00 97.95 323 A 1 
ATOM   2437 C  CA  . GLU A 1 323 ? 17.876  -5.650  -13.406 1.00 97.62 323 A 1 
ATOM   2438 C  C   . GLU A 1 323 ? 16.658  -6.457  -13.823 1.00 97.92 323 A 1 
ATOM   2439 O  O   . GLU A 1 323 ? 16.021  -7.083  -12.973 1.00 96.42 323 A 1 
ATOM   2440 C  CB  . GLU A 1 323 ? 19.113  -6.560  -13.248 1.00 94.23 323 A 1 
ATOM   2441 C  CG  . GLU A 1 323 ? 20.398  -5.774  -12.948 1.00 81.78 323 A 1 
ATOM   2442 C  CD  . GLU A 1 323 ? 21.625  -6.608  -12.527 1.00 84.72 323 A 1 
ATOM   2443 O  OE1 . GLU A 1 323 ? 22.730  -6.017  -12.444 1.00 78.69 323 A 1 
ATOM   2444 O  OE2 . GLU A 1 323 ? 21.514  -7.778  -12.141 1.00 79.53 323 A 1 
ATOM   2445 N  N   . GLN A 1 324 ? 16.310  -6.464  -15.108 1.00 97.16 324 A 1 
ATOM   2446 C  CA  . GLN A 1 324 ? 15.260  -7.335  -15.623 1.00 96.34 324 A 1 
ATOM   2447 C  C   . GLN A 1 324 ? 15.715  -8.087  -16.877 1.00 96.84 324 A 1 
ATOM   2448 O  O   . GLN A 1 324 ? 16.409  -7.536  -17.741 1.00 95.65 324 A 1 
ATOM   2449 C  CB  . GLN A 1 324 ? 13.932  -6.588  -15.816 1.00 92.05 324 A 1 
ATOM   2450 C  CG  . GLN A 1 324 ? 13.928  -5.598  -16.985 1.00 87.36 324 A 1 
ATOM   2451 C  CD  . GLN A 1 324 ? 12.572  -4.920  -17.175 1.00 92.64 324 A 1 
ATOM   2452 O  OE1 . GLN A 1 324 ? 11.881  -4.569  -16.236 1.00 84.78 324 A 1 
ATOM   2453 N  NE2 . GLN A 1 324 ? 12.145  -4.723  -18.389 1.00 85.10 324 A 1 
ATOM   2454 N  N   . HIS A 1 325 ? 15.293  -9.343  -16.968 1.00 95.80 325 A 1 
ATOM   2455 C  CA  . HIS A 1 325 ? 15.682  -10.265 -18.017 1.00 95.42 325 A 1 
ATOM   2456 C  C   . HIS A 1 325 ? 14.443  -10.963 -18.596 1.00 95.38 325 A 1 
ATOM   2457 O  O   . HIS A 1 325 ? 13.754  -11.689 -17.874 1.00 93.67 325 A 1 
ATOM   2458 C  CB  . HIS A 1 325 ? 16.703  -11.272 -17.470 1.00 94.11 325 A 1 
ATOM   2459 C  CG  . HIS A 1 325 ? 17.926  -10.624 -16.865 1.00 89.53 325 A 1 
ATOM   2460 N  ND1 . HIS A 1 325 ? 18.890  -9.903  -17.537 1.00 77.03 325 A 1 
ATOM   2461 C  CD2 . HIS A 1 325 ? 18.268  -10.594 -15.542 1.00 75.57 325 A 1 
ATOM   2462 C  CE1 . HIS A 1 325 ? 19.786  -9.460  -16.637 1.00 76.93 325 A 1 
ATOM   2463 N  NE2 . HIS A 1 325 ? 19.434  -9.860  -15.415 1.00 77.99 325 A 1 
ATOM   2464 N  N   . PRO A 1 326 ? 14.125  -10.752 -19.896 1.00 94.37 326 A 1 
ATOM   2465 C  CA  . PRO A 1 326 ? 13.112  -11.528 -20.593 1.00 92.52 326 A 1 
ATOM   2466 C  C   . PRO A 1 326 ? 13.679  -12.872 -21.056 1.00 91.92 326 A 1 
ATOM   2467 O  O   . PRO A 1 326 ? 14.881  -13.053 -21.242 1.00 87.48 326 A 1 
ATOM   2468 C  CB  . PRO A 1 326 ? 12.694  -10.660 -21.777 1.00 90.38 326 A 1 
ATOM   2469 C  CG  . PRO A 1 326 ? 14.000  -9.971  -22.156 1.00 90.81 326 A 1 
ATOM   2470 C  CD  . PRO A 1 326 ? 14.711  -9.781  -20.814 1.00 93.52 326 A 1 
ATOM   2471 N  N   . GLY A 1 327 ? 12.788  -13.831 -21.332 1.00 90.11 327 A 1 
ATOM   2472 C  CA  . GLY A 1 327 ? 13.128  -15.091 -21.977 1.00 88.36 327 A 1 
ATOM   2473 C  C   . GLY A 1 327 ? 11.956  -15.668 -22.767 1.00 88.90 327 A 1 
ATOM   2474 O  O   . GLY A 1 327 ? 10.793  -15.319 -22.550 1.00 85.46 327 A 1 
ATOM   2475 N  N   . GLY A 1 328 ? 12.260  -16.560 -23.687 1.00 87.39 328 A 1 
ATOM   2476 C  CA  . GLY A 1 328 ? 11.256  -17.195 -24.539 1.00 85.89 328 A 1 
ATOM   2477 C  C   . GLY A 1 328 ? 10.550  -16.197 -25.462 1.00 86.93 328 A 1 
ATOM   2478 O  O   . GLY A 1 328 ? 11.197  -15.375 -26.101 1.00 81.67 328 A 1 
ATOM   2479 N  N   . ALA A 1 329 ? 9.215   -16.264 -25.526 1.00 85.95 329 A 1 
ATOM   2480 C  CA  . ALA A 1 329 ? 8.379   -15.407 -26.368 1.00 83.89 329 A 1 
ATOM   2481 C  C   . ALA A 1 329 ? 7.887   -14.137 -25.648 1.00 84.88 329 A 1 
ATOM   2482 O  O   . ALA A 1 329 ? 6.928   -13.507 -26.099 1.00 80.38 329 A 1 
ATOM   2483 C  CB  . ALA A 1 329 ? 7.226   -16.252 -26.929 1.00 80.85 329 A 1 
ATOM   2484 N  N   . THR A 1 330 ? 8.510   -13.750 -24.532 1.00 86.18 330 A 1 
ATOM   2485 C  CA  . THR A 1 330 ? 8.120   -12.578 -23.748 1.00 85.75 330 A 1 
ATOM   2486 C  C   . THR A 1 330 ? 8.255   -11.296 -24.557 1.00 86.90 330 A 1 
ATOM   2487 O  O   . THR A 1 330 ? 9.291   -11.046 -25.170 1.00 83.90 330 A 1 
ATOM   2488 C  CB  . THR A 1 330 ? 8.953   -12.478 -22.461 1.00 81.79 330 A 1 
ATOM   2489 O  OG1 . THR A 1 330 ? 8.686   -13.606 -21.671 1.00 76.09 330 A 1 
ATOM   2490 C  CG2 . THR A 1 330 ? 8.616   -11.258 -21.610 1.00 77.67 330 A 1 
ATOM   2491 N  N   . THR A 1 331 ? 7.212   -10.458 -24.510 1.00 86.10 331 A 1 
ATOM   2492 C  CA  . THR A 1 331 ? 7.187   -9.133  -25.140 1.00 84.45 331 A 1 
ATOM   2493 C  C   . THR A 1 331 ? 6.879   -8.057  -24.104 1.00 85.92 331 A 1 
ATOM   2494 O  O   . THR A 1 331 ? 6.279   -8.338  -23.064 1.00 81.59 331 A 1 
ATOM   2495 C  CB  . THR A 1 331 ? 6.168   -9.075  -26.286 1.00 79.97 331 A 1 
ATOM   2496 O  OG1 . THR A 1 331 ? 4.865   -9.352  -25.836 1.00 74.83 331 A 1 
ATOM   2497 C  CG2 . THR A 1 331 ? 6.487   -10.066 -27.408 1.00 74.87 331 A 1 
ATOM   2498 N  N   . GLY A 1 332 ? 7.299   -6.809  -24.379 1.00 88.25 332 A 1 
ATOM   2499 C  CA  . GLY A 1 332 ? 7.044   -5.681  -23.479 1.00 88.83 332 A 1 
ATOM   2500 C  C   . GLY A 1 332 ? 7.833   -5.717  -22.166 1.00 91.74 332 A 1 
ATOM   2501 O  O   . GLY A 1 332 ? 7.521   -4.954  -21.257 1.00 88.21 332 A 1 
ATOM   2502 N  N   . PHE A 1 333 ? 8.846   -6.575  -22.059 1.00 92.85 333 A 1 
ATOM   2503 C  CA  . PHE A 1 333 ? 9.707   -6.712  -20.882 1.00 93.94 333 A 1 
ATOM   2504 C  C   . PHE A 1 333 ? 11.188  -6.694  -21.314 1.00 94.65 333 A 1 
ATOM   2505 O  O   . PHE A 1 333 ? 11.837  -7.734  -21.343 1.00 92.36 333 A 1 
ATOM   2506 C  CB  . PHE A 1 333 ? 9.305   -7.975  -20.112 1.00 93.56 333 A 1 
ATOM   2507 C  CG  . PHE A 1 333 ? 9.825   -8.010  -18.692 1.00 94.18 333 A 1 
ATOM   2508 C  CD1 . PHE A 1 333 ? 10.987  -8.724  -18.368 1.00 93.86 333 A 1 
ATOM   2509 C  CD2 . PHE A 1 333 ? 9.126   -7.326  -17.685 1.00 93.79 333 A 1 
ATOM   2510 C  CE1 . PHE A 1 333 ? 11.444  -8.771  -17.041 1.00 92.72 333 A 1 
ATOM   2511 C  CE2 . PHE A 1 333 ? 9.575   -7.374  -16.351 1.00 93.17 333 A 1 
ATOM   2512 C  CZ  . PHE A 1 333 ? 10.734  -8.093  -16.032 1.00 94.20 333 A 1 
ATOM   2513 N  N   . PRO A 1 334 ? 11.717  -5.533  -21.737 1.00 94.83 334 A 1 
ATOM   2514 C  CA  . PRO A 1 334 ? 13.054  -5.439  -22.303 1.00 94.75 334 A 1 
ATOM   2515 C  C   . PRO A 1 334 ? 14.136  -5.838  -21.298 1.00 95.26 334 A 1 
ATOM   2516 O  O   . PRO A 1 334 ? 13.980  -5.641  -20.086 1.00 93.68 334 A 1 
ATOM   2517 C  CB  . PRO A 1 334 ? 13.221  -3.986  -22.746 1.00 93.64 334 A 1 
ATOM   2518 C  CG  . PRO A 1 334 ? 12.271  -3.233  -21.823 1.00 92.61 334 A 1 
ATOM   2519 C  CD  . PRO A 1 334 ? 11.109  -4.215  -21.670 1.00 94.53 334 A 1 
ATOM   2520 N  N   . GLN A 1 335 ? 15.269  -6.349  -21.794 1.00 95.12 335 A 1 
ATOM   2521 C  CA  . GLN A 1 335 ? 16.455  -6.548  -20.968 1.00 95.53 335 A 1 
ATOM   2522 C  C   . GLN A 1 335 ? 17.082  -5.188  -20.659 1.00 96.10 335 A 1 
ATOM   2523 O  O   . GLN A 1 335 ? 17.490  -4.469  -21.560 1.00 94.56 335 A 1 
ATOM   2524 C  CB  . GLN A 1 335 ? 17.423  -7.512  -21.651 1.00 93.97 335 A 1 
ATOM   2525 C  CG  . GLN A 1 335 ? 18.689  -7.721  -20.804 1.00 89.35 335 A 1 
ATOM   2526 C  CD  . GLN A 1 335 ? 19.434  -9.014  -21.137 1.00 85.76 335 A 1 
ATOM   2527 O  OE1 . GLN A 1 335 ? 18.890  -9.974  -21.634 1.00 76.57 335 A 1 
ATOM   2528 N  NE2 . GLN A 1 335 ? 20.704  -9.087  -20.815 1.00 73.06 335 A 1 
ATOM   2529 N  N   . ALA A 1 336 ? 17.153  -4.838  -19.371 1.00 96.44 336 A 1 
ATOM   2530 C  CA  . ALA A 1 336 ? 17.668  -3.559  -18.928 1.00 96.88 336 A 1 
ATOM   2531 C  C   . ALA A 1 336 ? 18.156  -3.622  -17.476 1.00 97.32 336 A 1 
ATOM   2532 O  O   . ALA A 1 336 ? 17.878  -4.566  -16.735 1.00 96.49 336 A 1 
ATOM   2533 C  CB  . ALA A 1 336 ? 16.569  -2.499  -19.096 1.00 95.92 336 A 1 
ATOM   2534 N  N   . LYS A 1 337 ? 18.860  -2.567  -17.066 1.00 97.46 337 A 1 
ATOM   2535 C  CA  . LYS A 1 337 ? 19.203  -2.306  -15.670 1.00 97.63 337 A 1 
ATOM   2536 C  C   . LYS A 1 337 ? 19.029  -0.829  -15.349 1.00 97.84 337 A 1 
ATOM   2537 O  O   . LYS A 1 337 ? 19.121  0.020   -16.236 1.00 96.80 337 A 1 
ATOM   2538 C  CB  . LYS A 1 337 ? 20.615  -2.835  -15.342 1.00 95.29 337 A 1 
ATOM   2539 C  CG  . LYS A 1 337 ? 21.697  -2.051  -16.086 1.00 87.94 337 A 1 
ATOM   2540 C  CD  . LYS A 1 337 ? 23.099  -2.651  -15.890 1.00 88.55 337 A 1 
ATOM   2541 C  CE  . LYS A 1 337 ? 24.051  -1.794  -16.707 1.00 76.60 337 A 1 
ATOM   2542 N  NZ  . LYS A 1 337 ? 25.407  -2.378  -16.793 1.00 70.72 337 A 1 
ATOM   2543 N  N   . ILE A 1 338 ? 18.831  -0.519  -14.073 1.00 97.75 338 A 1 
ATOM   2544 C  CA  . ILE A 1 338 ? 18.833  0.844   -13.557 1.00 97.70 338 A 1 
ATOM   2545 C  C   . ILE A 1 338 ? 19.543  0.871   -12.205 1.00 97.92 338 A 1 
ATOM   2546 O  O   . ILE A 1 338 ? 19.257  0.061   -11.323 1.00 97.51 338 A 1 
ATOM   2547 C  CB  . ILE A 1 338 ? 17.406  1.433   -13.549 1.00 97.16 338 A 1 
ATOM   2548 C  CG1 . ILE A 1 338 ? 17.429  2.922   -13.164 1.00 93.40 338 A 1 
ATOM   2549 C  CG2 . ILE A 1 338 ? 16.443  0.629   -12.661 1.00 93.36 338 A 1 
ATOM   2550 C  CD1 . ILE A 1 338 ? 16.102  3.644   -13.447 1.00 92.15 338 A 1 
ATOM   2551 N  N   . ASP A 1 339 ? 20.490  1.793   -12.058 1.00 98.14 339 A 1 
ATOM   2552 C  CA  . ASP A 1 339 ? 21.219  2.047   -10.821 1.00 98.14 339 A 1 
ATOM   2553 C  C   . ASP A 1 339 ? 20.691  3.327   -10.174 1.00 98.25 339 A 1 
ATOM   2554 O  O   . ASP A 1 339 ? 20.568  4.355   -10.845 1.00 97.33 339 A 1 
ATOM   2555 C  CB  . ASP A 1 339 ? 22.720  2.165   -11.120 1.00 97.54 339 A 1 
ATOM   2556 C  CG  . ASP A 1 339 ? 23.357  0.821   -11.472 1.00 96.00 339 A 1 
ATOM   2557 O  OD1 . ASP A 1 339 ? 23.396  -0.060  -10.595 1.00 89.92 339 A 1 
ATOM   2558 O  OD2 . ASP A 1 339 ? 23.878  0.615   -12.592 1.00 90.22 339 A 1 
ATOM   2559 N  N   . PHE A 1 340 ? 20.410  3.297   -8.879  1.00 98.35 340 A 1 
ATOM   2560 C  CA  . PHE A 1 340 ? 19.984  4.434   -8.072  1.00 98.25 340 A 1 
ATOM   2561 C  C   . PHE A 1 340 ? 21.007  4.706   -6.975  1.00 98.42 340 A 1 
ATOM   2562 O  O   . PHE A 1 340 ? 21.417  3.799   -6.260  1.00 97.93 340 A 1 
ATOM   2563 C  CB  . PHE A 1 340 ? 18.615  4.178   -7.456  1.00 97.64 340 A 1 
ATOM   2564 C  CG  . PHE A 1 340 ? 17.465  4.192   -8.430  1.00 97.19 340 A 1 
ATOM   2565 C  CD1 . PHE A 1 340 ? 16.708  5.363   -8.607  1.00 95.22 340 A 1 
ATOM   2566 C  CD2 . PHE A 1 340 ? 17.101  3.023   -9.120  1.00 95.59 340 A 1 
ATOM   2567 C  CE1 . PHE A 1 340 ? 15.596  5.370   -9.453  1.00 94.28 340 A 1 
ATOM   2568 C  CE2 . PHE A 1 340 ? 15.987  3.024   -9.976  1.00 94.20 340 A 1 
ATOM   2569 C  CZ  . PHE A 1 340 ? 15.230  4.197   -10.139 1.00 94.26 340 A 1 
ATOM   2570 N  N   . SER A 1 341 ? 21.359  5.983   -6.796  1.00 98.30 341 A 1 
ATOM   2571 C  CA  . SER A 1 341 ? 22.143  6.479   -5.673  1.00 98.39 341 A 1 
ATOM   2572 C  C   . SER A 1 341 ? 21.407  7.638   -5.027  1.00 98.31 341 A 1 
ATOM   2573 O  O   . SER A 1 341 ? 20.857  8.493   -5.727  1.00 97.26 341 A 1 
ATOM   2574 C  CB  . SER A 1 341 ? 23.532  6.922   -6.128  1.00 97.79 341 A 1 
ATOM   2575 O  OG  . SER A 1 341 ? 24.253  5.821   -6.636  1.00 90.58 341 A 1 
ATOM   2576 N  N   . SER A 1 342 ? 21.377  7.690   -3.698  1.00 98.59 342 A 1 
ATOM   2577 C  CA  . SER A 1 342 ? 20.643  8.734   -2.990  1.00 98.31 342 A 1 
ATOM   2578 C  C   . SER A 1 342 ? 21.243  9.059   -1.631  1.00 98.56 342 A 1 
ATOM   2579 O  O   . SER A 1 342 ? 21.945  8.252   -1.027  1.00 97.83 342 A 1 
ATOM   2580 C  CB  . SER A 1 342 ? 19.178  8.326   -2.841  1.00 96.54 342 A 1 
ATOM   2581 O  OG  . SER A 1 342 ? 19.060  7.119   -2.125  1.00 84.38 342 A 1 
ATOM   2582 N  N   . GLY A 1 343 ? 20.919  10.262  -1.132  1.00 98.49 343 A 1 
ATOM   2583 C  CA  . GLY A 1 343 ? 21.178  10.679  0.240   1.00 98.42 343 A 1 
ATOM   2584 C  C   . GLY A 1 343 ? 20.064  11.596  0.729   1.00 98.58 343 A 1 
ATOM   2585 O  O   . GLY A 1 343 ? 19.493  12.356  -0.049  1.00 97.76 343 A 1 
ATOM   2586 N  N   . TRP A 1 344 ? 19.750  11.525  2.019   1.00 98.43 344 A 1 
ATOM   2587 C  CA  . TRP A 1 344 ? 18.671  12.309  2.618   1.00 98.55 344 A 1 
ATOM   2588 C  C   . TRP A 1 344 ? 19.041  12.833  3.995   1.00 98.54 344 A 1 
ATOM   2589 O  O   . TRP A 1 344 ? 19.875  12.266  4.697   1.00 98.03 344 A 1 
ATOM   2590 C  CB  . TRP A 1 344 ? 17.369  11.498  2.676   1.00 98.07 344 A 1 
ATOM   2591 C  CG  . TRP A 1 344 ? 17.436  10.252  3.512   1.00 98.12 344 A 1 
ATOM   2592 C  CD1 . TRP A 1 344 ? 17.089  10.145  4.813   1.00 96.48 344 A 1 
ATOM   2593 C  CD2 . TRP A 1 344 ? 17.910  8.937   3.108   1.00 97.68 344 A 1 
ATOM   2594 N  NE1 . TRP A 1 344 ? 17.311  8.849   5.245   1.00 96.20 344 A 1 
ATOM   2595 C  CE2 . TRP A 1 344 ? 17.819  8.071   4.230   1.00 97.23 344 A 1 
ATOM   2596 C  CE3 . TRP A 1 344 ? 18.407  8.398   1.902   1.00 96.49 344 A 1 
ATOM   2597 C  CZ2 . TRP A 1 344 ? 18.221  6.712   4.172   1.00 96.08 344 A 1 
ATOM   2598 C  CZ3 . TRP A 1 344 ? 18.803  7.042   1.845   1.00 95.55 344 A 1 
ATOM   2599 C  CH2 . TRP A 1 344 ? 18.715  6.225   2.965   1.00 95.24 344 A 1 
ATOM   2600 N  N   . LEU A 1 345 ? 18.378  13.931  4.380   1.00 98.28 345 A 1 
ATOM   2601 C  CA  . LEU A 1 345 ? 18.389  14.517  5.711   1.00 98.39 345 A 1 
ATOM   2602 C  C   . LEU A 1 345 ? 16.959  14.944  6.045   1.00 98.33 345 A 1 
ATOM   2603 O  O   . LEU A 1 345 ? 16.385  15.763  5.335   1.00 97.64 345 A 1 
ATOM   2604 C  CB  . LEU A 1 345 ? 19.373  15.698  5.730   1.00 97.75 345 A 1 
ATOM   2605 C  CG  . LEU A 1 345 ? 19.354  16.517  7.033   1.00 95.04 345 A 1 
ATOM   2606 C  CD1 . LEU A 1 345 ? 19.841  15.703  8.231   1.00 89.83 345 A 1 
ATOM   2607 C  CD2 . LEU A 1 345 ? 20.264  17.737  6.894   1.00 89.02 345 A 1 
ATOM   2608 N  N   . GLN A 1 346 ? 16.410  14.407  7.129   1.00 98.33 346 A 1 
ATOM   2609 C  CA  . GLN A 1 346 ? 15.137  14.788  7.722   1.00 98.19 346 A 1 
ATOM   2610 C  C   . GLN A 1 346 ? 15.368  15.376  9.103   1.00 98.27 346 A 1 
ATOM   2611 O  O   . GLN A 1 346 ? 16.235  14.911  9.833   1.00 97.62 346 A 1 
ATOM   2612 C  CB  . GLN A 1 346 ? 14.207  13.567  7.778   1.00 97.09 346 A 1 
ATOM   2613 C  CG  . GLN A 1 346 ? 12.835  13.881  8.379   1.00 95.84 346 A 1 
ATOM   2614 C  CD  . GLN A 1 346 ? 11.949  12.638  8.452   1.00 96.71 346 A 1 
ATOM   2615 O  OE1 . GLN A 1 346 ? 11.161  12.366  7.563   1.00 89.37 346 A 1 
ATOM   2616 N  NE2 . GLN A 1 346 ? 12.072  11.864  9.498   1.00 88.67 346 A 1 
ATOM   2617 N  N   . ASP A 1 347 ? 14.552  16.362  9.483   1.00 98.10 347 A 1 
ATOM   2618 C  CA  . ASP A 1 347 ? 14.493  16.941  10.818  1.00 98.00 347 A 1 
ATOM   2619 C  C   . ASP A 1 347 ? 13.054  16.910  11.337  1.00 98.04 347 A 1 
ATOM   2620 O  O   . ASP A 1 347 ? 12.145  17.477  10.723  1.00 97.10 347 A 1 
ATOM   2621 C  CB  . ASP A 1 347 ? 15.065  18.365  10.770  1.00 97.54 347 A 1 
ATOM   2622 C  CG  . ASP A 1 347 ? 15.384  18.940  12.152  1.00 97.00 347 A 1 
ATOM   2623 O  OD1 . ASP A 1 347 ? 15.203  18.234  13.156  1.00 94.69 347 A 1 
ATOM   2624 O  OD2 . ASP A 1 347 ? 15.847  20.097  12.198  1.00 94.33 347 A 1 
ATOM   2625 N  N   . GLU A 1 348 ? 12.831  16.226  12.458  1.00 97.66 348 A 1 
ATOM   2626 C  CA  . GLU A 1 348 ? 11.595  16.270  13.236  1.00 97.45 348 A 1 
ATOM   2627 C  C   . GLU A 1 348 ? 11.825  17.188  14.439  1.00 97.44 348 A 1 
ATOM   2628 O  O   . GLU A 1 348 ? 12.519  16.830  15.394  1.00 96.43 348 A 1 
ATOM   2629 C  CB  . GLU A 1 348 ? 11.145  14.872  13.676  1.00 96.60 348 A 1 
ATOM   2630 C  CG  . GLU A 1 348 ? 10.732  13.993  12.494  1.00 94.42 348 A 1 
ATOM   2631 C  CD  . GLU A 1 348 ? 10.244  12.613  12.935  1.00 95.25 348 A 1 
ATOM   2632 O  OE1 . GLU A 1 348 ? 9.037   12.474  13.243  1.00 89.75 348 A 1 
ATOM   2633 O  OE2 . GLU A 1 348 ? 11.039  11.655  12.923  1.00 90.50 348 A 1 
ATOM   2634 N  N   . ILE A 1 349 ? 11.253  18.386  14.390  1.00 97.67 349 A 1 
ATOM   2635 C  CA  . ILE A 1 349 ? 11.463  19.436  15.385  1.00 97.53 349 A 1 
ATOM   2636 C  C   . ILE A 1 349 ? 10.279  19.445  16.349  1.00 97.43 349 A 1 
ATOM   2637 O  O   . ILE A 1 349 ? 9.141   19.638  15.949  1.00 96.52 349 A 1 
ATOM   2638 C  CB  . ILE A 1 349 ? 11.673  20.811  14.727  1.00 97.29 349 A 1 
ATOM   2639 C  CG1 . ILE A 1 349 ? 12.741  20.758  13.610  1.00 96.11 349 A 1 
ATOM   2640 C  CG2 . ILE A 1 349 ? 12.040  21.844  15.804  1.00 96.05 349 A 1 
ATOM   2641 C  CD1 . ILE A 1 349 ? 12.936  22.075  12.847  1.00 93.65 349 A 1 
ATOM   2642 N  N   . THR A 1 350 ? 10.566  19.312  17.647  1.00 96.74 350 A 1 
ATOM   2643 C  CA  . THR A 1 350 ? 9.586   19.494  18.725  1.00 96.28 350 A 1 
ATOM   2644 C  C   . THR A 1 350 ? 9.921   20.757  19.491  1.00 96.58 350 A 1 
ATOM   2645 O  O   . THR A 1 350 ? 11.017  20.883  20.035  1.00 95.16 350 A 1 
ATOM   2646 C  CB  . THR A 1 350 ? 9.553   18.269  19.653  1.00 94.68 350 A 1 
ATOM   2647 O  OG1 . THR A 1 350 ? 9.310   17.110  18.896  1.00 85.88 350 A 1 
ATOM   2648 C  CG2 . THR A 1 350 ? 8.439   18.368  20.694  1.00 84.76 350 A 1 
ATOM   2649 N  N   . LEU A 1 351 ? 8.977   21.707  19.545  1.00 96.69 351 A 1 
ATOM   2650 C  CA  . LEU A 1 351 ? 9.137   22.910  20.355  1.00 96.47 351 A 1 
ATOM   2651 C  C   . LEU A 1 351 ? 8.774   22.608  21.812  1.00 95.78 351 A 1 
ATOM   2652 O  O   . LEU A 1 351 ? 7.764   21.960  22.085  1.00 93.40 351 A 1 
ATOM   2653 C  CB  . LEU A 1 351 ? 8.309   24.068  19.780  1.00 96.01 351 A 1 
ATOM   2654 C  CG  . LEU A 1 351 ? 8.632   24.449  18.324  1.00 94.93 351 A 1 
ATOM   2655 C  CD1 . LEU A 1 351 ? 7.874   25.719  17.952  1.00 92.09 351 A 1 
ATOM   2656 C  CD2 . LEU A 1 351 ? 10.119  24.719  18.090  1.00 91.31 351 A 1 
ATOM   2657 N  N   . ARG A 1 352 ? 9.581   23.077  22.755  1.00 95.01 352 A 1 
ATOM   2658 C  CA  . ARG A 1 352 ? 9.359   22.853  24.186  1.00 94.01 352 A 1 
ATOM   2659 C  C   . ARG A 1 352 ? 8.265   23.756  24.749  1.00 93.73 352 A 1 
ATOM   2660 O  O   . ARG A 1 352 ? 7.444   23.311  25.540  1.00 89.69 352 A 1 
ATOM   2661 C  CB  . ARG A 1 352 ? 10.693  23.055  24.927  1.00 91.82 352 A 1 
ATOM   2662 C  CG  . ARG A 1 352 ? 10.581  22.659  26.412  1.00 86.27 352 A 1 
ATOM   2663 C  CD  . ARG A 1 352 ? 11.853  23.040  27.166  1.00 84.03 352 A 1 
ATOM   2664 N  NE  . ARG A 1 352 ? 12.008  24.495  27.204  1.00 77.28 352 A 1 
ATOM   2665 C  CZ  . ARG A 1 352 ? 13.115  25.182  27.386  1.00 74.08 352 A 1 
ATOM   2666 N  NH1 . ARG A 1 352 ? 14.248  24.597  27.695  1.00 67.81 352 A 1 
ATOM   2667 N  NH2 . ARG A 1 352 ? 13.066  26.474  27.247  1.00 66.63 352 A 1 
ATOM   2668 N  N   . ASP A 1 353 ? 8.281   25.028  24.360  1.00 93.54 353 A 1 
ATOM   2669 C  CA  . ASP A 1 353 ? 7.471   26.082  24.984  1.00 93.38 353 A 1 
ATOM   2670 C  C   . ASP A 1 353 ? 6.198   26.412  24.174  1.00 94.38 353 A 1 
ATOM   2671 O  O   . ASP A 1 353 ? 5.417   27.282  24.550  1.00 90.54 353 A 1 
ATOM   2672 C  CB  . ASP A 1 353 ? 8.349   27.324  25.227  1.00 90.90 353 A 1 
ATOM   2673 C  CG  . ASP A 1 353 ? 9.659   27.042  25.994  1.00 86.58 353 A 1 
ATOM   2674 O  OD1 . ASP A 1 353 ? 9.679   26.203  26.922  1.00 80.45 353 A 1 
ATOM   2675 O  OD2 . ASP A 1 353 ? 10.686  27.650  25.650  1.00 80.87 353 A 1 
ATOM   2676 N  N   . LEU A 1 354 ? 5.978   25.717  23.043  1.00 95.89 354 A 1 
ATOM   2677 C  CA  . LEU A 1 354 ? 4.810   25.856  22.175  1.00 96.38 354 A 1 
ATOM   2678 C  C   . LEU A 1 354 ? 4.320   24.467  21.731  1.00 96.61 354 A 1 
ATOM   2679 O  O   . LEU A 1 354 ? 5.146   23.603  21.446  1.00 94.82 354 A 1 
ATOM   2680 C  CB  . LEU A 1 354 ? 5.170   26.701  20.941  1.00 94.96 354 A 1 
ATOM   2681 C  CG  . LEU A 1 354 ? 5.472   28.189  21.219  1.00 91.96 354 A 1 
ATOM   2682 C  CD1 . LEU A 1 354 ? 5.976   28.854  19.947  1.00 87.02 354 A 1 
ATOM   2683 C  CD2 . LEU A 1 354 ? 4.224   28.945  21.690  1.00 86.31 354 A 1 
ATOM   2684 N  N   . PRO A 1 355 ? 3.007   24.259  21.593  1.00 96.41 355 A 1 
ATOM   2685 C  CA  . PRO A 1 355 ? 2.443   22.983  21.134  1.00 96.46 355 A 1 
ATOM   2686 C  C   . PRO A 1 355 ? 2.544   22.847  19.608  1.00 96.81 355 A 1 
ATOM   2687 O  O   . PRO A 1 355 ? 1.539   22.728  18.902  1.00 95.31 355 A 1 
ATOM   2688 C  CB  . PRO A 1 355 ? 1.009   23.005  21.668  1.00 95.17 355 A 1 
ATOM   2689 C  CG  . PRO A 1 355 ? 0.627   24.478  21.555  1.00 93.24 355 A 1 
ATOM   2690 C  CD  . PRO A 1 355 ? 1.941   25.184  21.907  1.00 95.76 355 A 1 
ATOM   2691 N  N   . ILE A 1 356 ? 3.764   22.920  19.085  1.00 97.21 356 A 1 
ATOM   2692 C  CA  . ILE A 1 356 ? 4.051   22.888  17.652  1.00 97.43 356 A 1 
ATOM   2693 C  C   . ILE A 1 356 ? 5.130   21.846  17.381  1.00 97.49 356 A 1 
ATOM   2694 O  O   . ILE A 1 356 ? 6.175   21.822  18.036  1.00 96.55 356 A 1 
ATOM   2695 C  CB  . ILE A 1 356 ? 4.456   24.284  17.116  1.00 96.97 356 A 1 
ATOM   2696 C  CG1 . ILE A 1 356 ? 3.344   25.330  17.383  1.00 94.91 356 A 1 
ATOM   2697 C  CG2 . ILE A 1 356 ? 4.782   24.215  15.613  1.00 95.05 356 A 1 
ATOM   2698 C  CD1 . ILE A 1 356 ? 3.695   26.757  16.972  1.00 91.38 356 A 1 
ATOM   2699 N  N   . THR A 1 357 ? 4.906   21.022  16.374  1.00 97.64 357 A 1 
ATOM   2700 C  CA  . THR A 1 357 ? 5.924   20.151  15.786  1.00 97.58 357 A 1 
ATOM   2701 C  C   . THR A 1 357 ? 6.125   20.510  14.317  1.00 97.87 357 A 1 
ATOM   2702 O  O   . THR A 1 357 ? 5.176   20.863  13.613  1.00 97.03 357 A 1 
ATOM   2703 C  CB  . THR A 1 357 ? 5.603   18.660  15.955  1.00 95.93 357 A 1 
ATOM   2704 O  OG1 . THR A 1 357 ? 4.329   18.337  15.452  1.00 80.40 357 A 1 
ATOM   2705 C  CG2 . THR A 1 357 ? 5.610   18.241  17.419  1.00 79.51 357 A 1 
ATOM   2706 N  N   . LEU A 1 358 ? 7.368   20.439  13.857  1.00 97.83 358 A 1 
ATOM   2707 C  CA  . LEU A 1 358 ? 7.753   20.713  12.487  1.00 97.90 358 A 1 
ATOM   2708 C  C   . LEU A 1 358 ? 8.401   19.463  11.879  1.00 97.86 358 A 1 
ATOM   2709 O  O   . LEU A 1 358 ? 9.102   18.728  12.560  1.00 97.19 358 A 1 
ATOM   2710 C  CB  . LEU A 1 358 ? 8.720   21.921  12.435  1.00 97.58 358 A 1 
ATOM   2711 C  CG  . LEU A 1 358 ? 8.150   23.233  13.018  1.00 95.78 358 A 1 
ATOM   2712 C  CD1 . LEU A 1 358 ? 9.258   24.282  13.130  1.00 91.72 358 A 1 
ATOM   2713 C  CD2 . LEU A 1 358 ? 7.048   23.817  12.137  1.00 90.90 358 A 1 
ATOM   2714 N  N   . LEU A 1 359 ? 8.158   19.242  10.592  1.00 97.44 359 A 1 
ATOM   2715 C  CA  . LEU A 1 359 ? 8.799   18.198  9.809   1.00 97.31 359 A 1 
ATOM   2716 C  C   . LEU A 1 359 ? 9.440   18.852  8.589   1.00 97.51 359 A 1 
ATOM   2717 O  O   . LEU A 1 359 ? 8.738   19.424  7.757   1.00 96.95 359 A 1 
ATOM   2718 C  CB  . LEU A 1 359 ? 7.750   17.136  9.443   1.00 96.44 359 A 1 
ATOM   2719 C  CG  . LEU A 1 359 ? 8.282   16.011  8.530   1.00 95.54 359 A 1 
ATOM   2720 C  CD1 . LEU A 1 359 ? 9.364   15.174  9.210   1.00 93.61 359 A 1 
ATOM   2721 C  CD2 . LEU A 1 359 ? 7.134   15.083  8.154   1.00 93.46 359 A 1 
ATOM   2722 N  N   . GLY A 1 360 ? 10.754  18.750  8.463   1.00 97.97 360 A 1 
ATOM   2723 C  CA  . GLY A 1 360 ? 11.501  19.274  7.337   1.00 97.87 360 A 1 
ATOM   2724 C  C   . GLY A 1 360 ? 12.465  18.240  6.779   1.00 98.14 360 A 1 
ATOM   2725 O  O   . GLY A 1 360 ? 12.876  17.314  7.471   1.00 97.21 360 A 1 
ATOM   2726 N  N   . GLY A 1 361 ? 12.844  18.391  5.519   1.00 98.04 361 A 1 
ATOM   2727 C  CA  . GLY A 1 361 ? 13.905  17.555  4.971   1.00 98.19 361 A 1 
ATOM   2728 C  C   . GLY A 1 361 ? 14.089  17.696  3.472   1.00 98.43 361 A 1 
ATOM   2729 O  O   . GLY A 1 361 ? 13.265  18.270  2.754   1.00 97.73 361 A 1 
ATOM   2730 N  N   . THR A 1 362 ? 15.203  17.138  3.005   1.00 98.34 362 A 1 
ATOM   2731 C  CA  . THR A 1 362 ? 15.527  17.069  1.585   1.00 98.42 362 A 1 
ATOM   2732 C  C   . THR A 1 362 ? 16.247  15.770  1.256   1.00 98.46 362 A 1 
ATOM   2733 O  O   . THR A 1 362 ? 16.942  15.195  2.089   1.00 97.72 362 A 1 
ATOM   2734 C  CB  . THR A 1 362 ? 16.322  18.307  1.140   1.00 97.30 362 A 1 
ATOM   2735 O  OG1 . THR A 1 362 ? 16.324  18.393  -0.265  1.00 89.84 362 A 1 
ATOM   2736 C  CG2 . THR A 1 362 ? 17.773  18.325  1.619   1.00 89.09 362 A 1 
ATOM   2737 N  N   . ARG A 1 363 ? 16.060  15.312  0.023   1.00 98.34 363 A 1 
ATOM   2738 C  CA  . ARG A 1 363 ? 16.710  14.135  -0.538  1.00 98.25 363 A 1 
ATOM   2739 C  C   . ARG A 1 363 ? 17.264  14.459  -1.914  1.00 98.44 363 A 1 
ATOM   2740 O  O   . ARG A 1 363 ? 16.603  15.140  -2.694  1.00 97.44 363 A 1 
ATOM   2741 C  CB  . ARG A 1 363 ? 15.687  12.990  -0.585  1.00 96.86 363 A 1 
ATOM   2742 C  CG  . ARG A 1 363 ? 16.260  11.712  -1.181  1.00 95.30 363 A 1 
ATOM   2743 C  CD  . ARG A 1 363 ? 15.193  10.626  -1.192  1.00 93.96 363 A 1 
ATOM   2744 N  NE  . ARG A 1 363 ? 15.732  9.379   -1.733  1.00 91.74 363 A 1 
ATOM   2745 C  CZ  . ARG A 1 363 ? 15.954  8.243   -1.092  1.00 93.85 363 A 1 
ATOM   2746 N  NH1 . ARG A 1 363 ? 15.690  8.086   0.174   1.00 83.55 363 A 1 
ATOM   2747 N  NH2 . ARG A 1 363 ? 16.445  7.239   -1.740  1.00 87.06 363 A 1 
ATOM   2748 N  N   . TYR A 1 364 ? 18.456  13.941  -2.197  1.00 98.22 364 A 1 
ATOM   2749 C  CA  . TYR A 1 364 ? 19.023  13.883  -3.530  1.00 98.32 364 A 1 
ATOM   2750 C  C   . TYR A 1 364 ? 18.936  12.451  -4.055  1.00 98.34 364 A 1 
ATOM   2751 O  O   . TYR A 1 364 ? 19.378  11.532  -3.370  1.00 97.79 364 A 1 
ATOM   2752 C  CB  . TYR A 1 364 ? 20.472  14.367  -3.490  1.00 97.92 364 A 1 
ATOM   2753 C  CG  . TYR A 1 364 ? 21.161  14.310  -4.836  1.00 97.23 364 A 1 
ATOM   2754 C  CD1 . TYR A 1 364 ? 22.130  13.321  -5.098  1.00 95.31 364 A 1 
ATOM   2755 C  CD2 . TYR A 1 364 ? 20.831  15.245  -5.836  1.00 95.50 364 A 1 
ATOM   2756 C  CE1 . TYR A 1 364 ? 22.780  13.286  -6.343  1.00 94.35 364 A 1 
ATOM   2757 C  CE2 . TYR A 1 364 ? 21.475  15.216  -7.080  1.00 94.27 364 A 1 
ATOM   2758 C  CZ  . TYR A 1 364 ? 22.461  14.240  -7.332  1.00 94.46 364 A 1 
ATOM   2759 O  OH  . TYR A 1 364 ? 23.103  14.225  -8.535  1.00 92.17 364 A 1 
ATOM   2760 N  N   . ASP A 1 365 ? 18.378  12.276  -5.240  1.00 98.06 365 A 1 
ATOM   2761 C  CA  . ASP A 1 365 ? 18.367  11.016  -5.971  1.00 97.84 365 A 1 
ATOM   2762 C  C   . ASP A 1 365 ? 19.053  11.211  -7.323  1.00 98.04 365 A 1 
ATOM   2763 O  O   . ASP A 1 365 ? 18.826  12.208  -8.007  1.00 97.40 365 A 1 
ATOM   2764 C  CB  . ASP A 1 365 ? 16.932  10.500  -6.155  1.00 96.88 365 A 1 
ATOM   2765 C  CG  . ASP A 1 365 ? 16.305  9.973   -4.859  1.00 95.13 365 A 1 
ATOM   2766 O  OD1 . ASP A 1 365 ? 16.519  8.784   -4.518  1.00 89.49 365 A 1 
ATOM   2767 O  OD2 . ASP A 1 365 ? 15.563  10.717  -4.177  1.00 89.68 365 A 1 
ATOM   2768 N  N   . SER A 1 366 ? 19.871  10.235  -7.719  1.00 97.90 366 A 1 
ATOM   2769 C  CA  . SER A 1 366 ? 20.466  10.133  -9.042  1.00 98.05 366 A 1 
ATOM   2770 C  C   . SER A 1 366 ? 20.269  8.719   -9.570  1.00 98.22 366 A 1 
ATOM   2771 O  O   . SER A 1 366 ? 20.473  7.752   -8.830  1.00 97.33 366 A 1 
ATOM   2772 C  CB  . SER A 1 366 ? 21.953  10.476  -8.984  1.00 97.01 366 A 1 
ATOM   2773 O  OG  . SER A 1 366 ? 22.535  10.421  -10.271 1.00 89.25 366 A 1 
ATOM   2774 N  N   . TYR A 1 367 ? 19.881  8.588   -10.841 1.00 97.80 367 A 1 
ATOM   2775 C  CA  . TYR A 1 367 ? 19.744  7.285   -11.473 1.00 97.84 367 A 1 
ATOM   2776 C  C   . TYR A 1 367 ? 20.341  7.260   -12.880 1.00 97.86 367 A 1 
ATOM   2777 O  O   . TYR A 1 367 ? 20.378  8.268   -13.581 1.00 97.13 367 A 1 
ATOM   2778 C  CB  . TYR A 1 367 ? 18.288  6.820   -11.468 1.00 97.18 367 A 1 
ATOM   2779 C  CG  . TYR A 1 367 ? 17.352  7.618   -12.343 1.00 97.49 367 A 1 
ATOM   2780 C  CD1 . TYR A 1 367 ? 16.504  8.608   -11.778 1.00 95.65 367 A 1 
ATOM   2781 C  CD2 . TYR A 1 367 ? 17.277  7.381   -13.729 1.00 95.95 367 A 1 
ATOM   2782 C  CE1 . TYR A 1 367 ? 15.620  9.330   -12.574 1.00 94.91 367 A 1 
ATOM   2783 C  CE2 . TYR A 1 367 ? 16.396  8.103   -14.544 1.00 94.79 367 A 1 
ATOM   2784 C  CZ  . TYR A 1 367 ? 15.562  9.078   -13.962 1.00 95.68 367 A 1 
ATOM   2785 O  OH  . TYR A 1 367 ? 14.685  9.779   -14.758 1.00 93.99 367 A 1 
ATOM   2786 N  N   . ARG A 1 368 ? 20.759  6.054   -13.282 1.00 97.21 368 A 1 
ATOM   2787 C  CA  . ARG A 1 368 ? 21.162  5.715   -14.643 1.00 97.51 368 A 1 
ATOM   2788 C  C   . ARG A 1 368 ? 20.474  4.429   -15.081 1.00 97.69 368 A 1 
ATOM   2789 O  O   . ARG A 1 368 ? 20.782  3.352   -14.566 1.00 96.24 368 A 1 
ATOM   2790 C  CB  . ARG A 1 368 ? 22.694  5.611   -14.702 1.00 96.58 368 A 1 
ATOM   2791 C  CG  . ARG A 1 368 ? 23.179  5.084   -16.061 1.00 92.20 368 A 1 
ATOM   2792 C  CD  . ARG A 1 368 ? 24.691  5.255   -16.206 1.00 88.56 368 A 1 
ATOM   2793 N  NE  . ARG A 1 368 ? 25.013  6.676   -16.344 1.00 79.81 368 A 1 
ATOM   2794 C  CZ  . ARG A 1 368 ? 26.160  7.293   -16.242 1.00 73.91 368 A 1 
ATOM   2795 N  NH1 . ARG A 1 368 ? 27.265  6.643   -16.021 1.00 66.51 368 A 1 
ATOM   2796 N  NH2 . ARG A 1 368 ? 26.175  8.587   -16.372 1.00 65.98 368 A 1 
ATOM   2797 N  N   . GLY A 1 369 ? 19.567  4.554   -16.038 1.00 96.69 369 A 1 
ATOM   2798 C  CA  . GLY A 1 369 ? 19.007  3.434   -16.780 1.00 96.42 369 A 1 
ATOM   2799 C  C   . GLY A 1 369 ? 19.889  3.087   -17.972 1.00 96.64 369 A 1 
ATOM   2800 O  O   . GLY A 1 369 ? 20.405  3.985   -18.639 1.00 95.51 369 A 1 
ATOM   2801 N  N   . SER A 1 370 ? 20.092  1.800   -18.250 1.00 96.71 370 A 1 
ATOM   2802 C  CA  . SER A 1 370 ? 20.864  1.340   -19.403 1.00 96.81 370 A 1 
ATOM   2803 C  C   . SER A 1 370 ? 20.312  0.042   -19.978 1.00 97.05 370 A 1 
ATOM   2804 O  O   . SER A 1 370 ? 19.854  -0.834  -19.237 1.00 94.86 370 A 1 
ATOM   2805 C  CB  . SER A 1 370 ? 22.351  1.181   -19.038 1.00 94.36 370 A 1 
ATOM   2806 O  OG  . SER A 1 370 ? 22.532  0.249   -17.987 1.00 82.72 370 A 1 
ATOM   2807 N  N   . SER A 1 371 ? 20.399  -0.091  -21.301 1.00 96.35 371 A 1 
ATOM   2808 C  CA  . SER A 1 371 ? 20.042  -1.300  -22.041 1.00 96.12 371 A 1 
ATOM   2809 C  C   . SER A 1 371 ? 20.952  -1.433  -23.256 1.00 95.87 371 A 1 
ATOM   2810 O  O   . SER A 1 371 ? 21.341  -0.431  -23.861 1.00 93.12 371 A 1 
ATOM   2811 C  CB  . SER A 1 371 ? 18.579  -1.241  -22.466 1.00 95.18 371 A 1 
ATOM   2812 O  OG  . SER A 1 371 ? 18.201  -2.439  -23.117 1.00 91.77 371 A 1 
ATOM   2813 N  N   . ASP A 1 372 ? 21.304  -2.672  -23.626 1.00 94.34 372 A 1 
ATOM   2814 C  CA  . ASP A 1 372 ? 22.180  -2.930  -24.754 1.00 92.46 372 A 1 
ATOM   2815 C  C   . ASP A 1 372 ? 21.574  -2.427  -26.070 1.00 92.16 372 A 1 
ATOM   2816 O  O   . ASP A 1 372 ? 20.426  -2.709  -26.406 1.00 85.73 372 A 1 
ATOM   2817 C  CB  . ASP A 1 372 ? 22.535  -4.426  -24.841 1.00 89.08 372 A 1 
ATOM   2818 C  CG  . ASP A 1 372 ? 23.545  -4.884  -23.782 1.00 79.37 372 A 1 
ATOM   2819 O  OD1 . ASP A 1 372 ? 24.342  -4.036  -23.319 1.00 71.94 372 A 1 
ATOM   2820 O  OD2 . ASP A 1 372 ? 23.539  -6.098  -23.455 1.00 71.92 372 A 1 
ATOM   2821 N  N   . GLY A 1 373 ? 22.369  -1.661  -26.819 1.00 91.88 373 A 1 
ATOM   2822 C  CA  . GLY A 1 373 ? 21.977  -1.088  -28.111 1.00 91.71 373 A 1 
ATOM   2823 C  C   . GLY A 1 373 ? 21.241  0.256   -28.036 1.00 93.41 373 A 1 
ATOM   2824 O  O   . GLY A 1 373 ? 21.080  0.905   -29.067 1.00 89.04 373 A 1 
ATOM   2825 N  N   . TYR A 1 374 ? 20.863  0.722   -26.843 1.00 94.70 374 A 1 
ATOM   2826 C  CA  . TYR A 1 374 ? 20.193  2.000   -26.632 1.00 95.17 374 A 1 
ATOM   2827 C  C   . TYR A 1 374 ? 21.030  2.960   -25.782 1.00 95.50 374 A 1 
ATOM   2828 O  O   . TYR A 1 374 ? 21.992  2.575   -25.113 1.00 92.72 374 A 1 
ATOM   2829 C  CB  . TYR A 1 374 ? 18.797  1.760   -26.060 1.00 93.95 374 A 1 
ATOM   2830 C  CG  . TYR A 1 374 ? 17.920  0.932   -26.978 1.00 94.44 374 A 1 
ATOM   2831 C  CD1 . TYR A 1 374 ? 17.505  1.457   -28.220 1.00 91.56 374 A 1 
ATOM   2832 C  CD2 . TYR A 1 374 ? 17.556  -0.378  -26.628 1.00 92.00 374 A 1 
ATOM   2833 C  CE1 . TYR A 1 374 ? 16.730  0.688   -29.100 1.00 90.14 374 A 1 
ATOM   2834 C  CE2 . TYR A 1 374 ? 16.775  -1.158  -27.497 1.00 90.92 374 A 1 
ATOM   2835 C  CZ  . TYR A 1 374 ? 16.366  -0.625  -28.737 1.00 91.44 374 A 1 
ATOM   2836 O  OH  . TYR A 1 374 ? 15.609  -1.377  -29.596 1.00 89.57 374 A 1 
ATOM   2837 N  N   . LYS A 1 375 ? 20.671  4.254   -25.806 1.00 95.14 375 A 1 
ATOM   2838 C  CA  . LYS A 1 375 ? 21.331  5.262   -24.971 1.00 95.23 375 A 1 
ATOM   2839 C  C   . LYS A 1 375 ? 20.900  5.110   -23.514 1.00 96.03 375 A 1 
ATOM   2840 O  O   . LYS A 1 375 ? 19.735  4.816   -23.241 1.00 94.33 375 A 1 
ATOM   2841 C  CB  . LYS A 1 375 ? 21.043  6.681   -25.470 1.00 92.94 375 A 1 
ATOM   2842 C  CG  . LYS A 1 375 ? 21.742  6.972   -26.806 1.00 81.36 375 A 1 
ATOM   2843 C  CD  . LYS A 1 375 ? 21.524  8.437   -27.177 1.00 73.94 375 A 1 
ATOM   2844 C  CE  . LYS A 1 375 ? 22.263  8.767   -28.471 1.00 62.44 375 A 1 
ATOM   2845 N  NZ  . LYS A 1 375 ? 22.086  10.194  -28.831 1.00 53.69 375 A 1 
ATOM   2846 N  N   . ASP A 1 376 ? 21.830  5.432   -22.616 1.00 95.65 376 A 1 
ATOM   2847 C  CA  . ASP A 1 376 ? 21.532  5.576   -21.201 1.00 95.90 376 A 1 
ATOM   2848 C  C   . ASP A 1 376 ? 20.501  6.700   -20.968 1.00 95.81 376 A 1 
ATOM   2849 O  O   . ASP A 1 376 ? 20.502  7.727   -21.663 1.00 93.24 376 A 1 
ATOM   2850 C  CB  . ASP A 1 376 ? 22.818  5.863   -20.401 1.00 94.70 376 A 1 
ATOM   2851 C  CG  . ASP A 1 376 ? 23.832  4.707   -20.368 1.00 94.18 376 A 1 
ATOM   2852 O  OD1 . ASP A 1 376 ? 23.539  3.627   -20.932 1.00 89.91 376 A 1 
ATOM   2853 O  OD2 . ASP A 1 376 ? 24.909  4.907   -19.757 1.00 89.94 376 A 1 
ATOM   2854 N  N   . VAL A 1 377 ? 19.630  6.505   -19.990 1.00 96.20 377 A 1 
ATOM   2855 C  CA  . VAL A 1 377 ? 18.683  7.504   -19.491 1.00 95.97 377 A 1 
ATOM   2856 C  C   . VAL A 1 377 ? 19.134  7.900   -18.097 1.00 96.26 377 A 1 
ATOM   2857 O  O   . VAL A 1 377 ? 18.999  7.129   -17.143 1.00 95.12 377 A 1 
ATOM   2858 C  CB  . VAL A 1 377 ? 17.231  6.992   -19.517 1.00 94.78 377 A 1 
ATOM   2859 C  CG1 . VAL A 1 377 ? 16.266  8.044   -18.966 1.00 90.93 377 A 1 
ATOM   2860 C  CG2 . VAL A 1 377 ? 16.789  6.659   -20.942 1.00 92.01 377 A 1 
ATOM   2861 N  N   . ASP A 1 378 ? 19.678  9.118   -17.976 1.00 96.13 378 A 1 
ATOM   2862 C  CA  . ASP A 1 378 ? 20.207  9.677   -16.743 1.00 96.04 378 A 1 
ATOM   2863 C  C   . ASP A 1 378 ? 19.316  10.816  -16.249 1.00 96.57 378 A 1 
ATOM   2864 O  O   . ASP A 1 378 ? 18.875  11.659  -17.032 1.00 93.84 378 A 1 
ATOM   2865 C  CB  . ASP A 1 378 ? 21.637  10.202  -16.974 1.00 92.63 378 A 1 
ATOM   2866 C  CG  . ASP A 1 378 ? 22.660  9.118   -17.306 1.00 87.86 378 A 1 
ATOM   2867 O  OD1 . ASP A 1 378 ? 22.794  8.175   -16.510 1.00 78.57 378 A 1 
ATOM   2868 O  OD2 . ASP A 1 378 ? 23.434  9.273   -18.272 1.00 79.26 378 A 1 
ATOM   2869 N  N   . ALA A 1 379 ? 19.086  10.892  -14.931 1.00 96.81 379 A 1 
ATOM   2870 C  CA  . ALA A 1 379 ? 18.582  12.096  -14.294 1.00 96.93 379 A 1 
ATOM   2871 C  C   . ALA A 1 379 ? 18.976  12.135  -12.816 1.00 97.41 379 A 1 
ATOM   2872 O  O   . ALA A 1 379 ? 19.225  11.115  -12.179 1.00 96.44 379 A 1 
ATOM   2873 C  CB  . ALA A 1 379 ? 17.057  12.198  -14.445 1.00 95.63 379 A 1 
ATOM   2874 N  N   . ASP A 1 380 ? 18.964  13.351  -12.270 1.00 97.27 380 A 1 
ATOM   2875 C  CA  . ASP A 1 380 ? 19.056  13.604  -10.844 1.00 96.90 380 A 1 
ATOM   2876 C  C   . ASP A 1 380 ? 17.910  14.510  -10.388 1.00 97.23 380 A 1 
ATOM   2877 O  O   . ASP A 1 380 ? 17.321  15.271  -11.160 1.00 95.18 380 A 1 
ATOM   2878 C  CB  . ASP A 1 380 ? 20.445  14.155  -10.496 1.00 93.90 380 A 1 
ATOM   2879 C  CG  . ASP A 1 380 ? 20.702  15.553  -11.062 1.00 88.44 380 A 1 
ATOM   2880 O  OD1 . ASP A 1 380 ? 20.612  15.717  -12.292 1.00 80.57 380 A 1 
ATOM   2881 O  OD2 . ASP A 1 380 ? 20.984  16.456  -10.234 1.00 81.20 380 A 1 
ATOM   2882 N  N   . LYS A 1 381 ? 17.544  14.401  -9.098  1.00 97.62 381 A 1 
ATOM   2883 C  CA  . LYS A 1 381 ? 16.413  15.132  -8.545  1.00 97.24 381 A 1 
ATOM   2884 C  C   . LYS A 1 381 ? 16.613  15.438  -7.067  1.00 97.95 381 A 1 
ATOM   2885 O  O   . LYS A 1 381 ? 16.944  14.556  -6.280  1.00 97.21 381 A 1 
ATOM   2886 C  CB  . LYS A 1 381 ? 15.129  14.312  -8.790  1.00 94.66 381 A 1 
ATOM   2887 C  CG  . LYS A 1 381 ? 13.838  15.126  -8.644  1.00 84.82 381 A 1 
ATOM   2888 C  CD  . LYS A 1 381 ? 13.631  16.080  -9.827  1.00 81.27 381 A 1 
ATOM   2889 C  CE  . LYS A 1 381 ? 12.413  16.949  -9.560  1.00 75.61 381 A 1 
ATOM   2890 N  NZ  . LYS A 1 381 ? 12.014  17.726  -10.766 1.00 67.17 381 A 1 
ATOM   2891 N  N   . TRP A 1 382 ? 16.318  16.676  -6.686  1.00 97.73 382 A 1 
ATOM   2892 C  CA  . TRP A 1 382 ? 16.074  17.053  -5.305  1.00 98.09 382 A 1 
ATOM   2893 C  C   . TRP A 1 382 ? 14.583  16.968  -4.999  1.00 97.98 382 A 1 
ATOM   2894 O  O   . TRP A 1 382 ? 13.761  17.498  -5.745  1.00 96.53 382 A 1 
ATOM   2895 C  CB  . TRP A 1 382 ? 16.631  18.452  -5.033  1.00 97.67 382 A 1 
ATOM   2896 C  CG  . TRP A 1 382 ? 18.126  18.505  -5.040  1.00 97.49 382 A 1 
ATOM   2897 C  CD1 . TRP A 1 382 ? 18.906  18.743  -6.122  1.00 95.26 382 A 1 
ATOM   2898 C  CD2 . TRP A 1 382 ? 19.041  18.272  -3.924  1.00 96.45 382 A 1 
ATOM   2899 N  NE1 . TRP A 1 382 ? 20.253  18.689  -5.753  1.00 94.66 382 A 1 
ATOM   2900 C  CE2 . TRP A 1 382 ? 20.372  18.402  -4.412  1.00 95.93 382 A 1 
ATOM   2901 C  CE3 . TRP A 1 382 ? 18.868  17.968  -2.552  1.00 95.14 382 A 1 
ATOM   2902 C  CZ2 . TRP A 1 382 ? 21.494  18.236  -3.566  1.00 94.74 382 A 1 
ATOM   2903 C  CZ3 . TRP A 1 382 ? 19.982  17.808  -1.712  1.00 93.81 382 A 1 
ATOM   2904 C  CH2 . TRP A 1 382 ? 21.277  17.937  -2.218  1.00 93.60 382 A 1 
ATOM   2905 N  N   . SER A 1 383 ? 14.230  16.315  -3.897  1.00 98.04 383 A 1 
ATOM   2906 C  CA  . SER A 1 383 ? 12.860  16.219  -3.386  1.00 97.70 383 A 1 
ATOM   2907 C  C   . SER A 1 383 ? 12.852  16.684  -1.941  1.00 98.04 383 A 1 
ATOM   2908 O  O   . SER A 1 383 ? 13.533  16.109  -1.098  1.00 97.14 383 A 1 
ATOM   2909 C  CB  . SER A 1 383 ? 12.337  14.785  -3.487  1.00 96.21 383 A 1 
ATOM   2910 O  OG  . SER A 1 383 ? 12.413  14.317  -4.819  1.00 90.64 383 A 1 
ATOM   2911 N  N   . SER A 1 384 ? 12.080  17.732  -1.649  1.00 98.01 384 A 1 
ATOM   2912 C  CA  . SER A 1 384 ? 12.025  18.334  -0.319  1.00 98.26 384 A 1 
ATOM   2913 C  C   . SER A 1 384 ? 10.615  18.268  0.259   1.00 98.25 384 A 1 
ATOM   2914 O  O   . SER A 1 384 ? 9.631   18.143  -0.467  1.00 97.51 384 A 1 
ATOM   2915 C  CB  . SER A 1 384 ? 12.535  19.781  -0.356  1.00 97.68 384 A 1 
ATOM   2916 O  OG  . SER A 1 384 ? 13.851  19.821  -0.870  1.00 94.90 384 A 1 
ATOM   2917 N  N   . ARG A 1 385 ? 10.518  18.375  1.587   1.00 98.31 385 A 1 
ATOM   2918 C  CA  . ARG A 1 385 ? 9.230   18.505  2.275   1.00 98.14 385 A 1 
ATOM   2919 C  C   . ARG A 1 385 ? 9.314   19.489  3.424   1.00 98.47 385 A 1 
ATOM   2920 O  O   . ARG A 1 385 ? 10.365  19.660  4.036   1.00 97.82 385 A 1 
ATOM   2921 C  CB  . ARG A 1 385 ? 8.723   17.120  2.717   1.00 95.96 385 A 1 
ATOM   2922 C  CG  . ARG A 1 385 ? 9.337   16.600  4.023   1.00 90.59 385 A 1 
ATOM   2923 C  CD  . ARG A 1 385 ? 8.885   15.171  4.362   1.00 89.49 385 A 1 
ATOM   2924 N  NE  . ARG A 1 385 ? 7.418   15.014  4.267   1.00 81.92 385 A 1 
ATOM   2925 C  CZ  . ARG A 1 385 ? 6.752   13.879  4.386   1.00 78.42 385 A 1 
ATOM   2926 N  NH1 . ARG A 1 385 ? 7.328   12.773  4.735   1.00 71.38 385 A 1 
ATOM   2927 N  NH2 . ARG A 1 385 ? 5.482   13.852  4.125   1.00 69.95 385 A 1 
ATOM   2928 N  N   . ALA A 1 386 ? 8.169   20.098  3.746   1.00 98.14 386 A 1 
ATOM   2929 C  CA  . ALA A 1 386 ? 7.949   20.870  4.953   1.00 98.25 386 A 1 
ATOM   2930 C  C   . ALA A 1 386 ? 6.547   20.558  5.476   1.00 98.28 386 A 1 
ATOM   2931 O  O   . ALA A 1 386 ? 5.585   20.545  4.713   1.00 97.36 386 A 1 
ATOM   2932 C  CB  . ALA A 1 386 ? 8.132   22.361  4.641   1.00 97.33 386 A 1 
ATOM   2933 N  N   . GLY A 1 387 ? 6.411   20.298  6.779   1.00 98.00 387 A 1 
ATOM   2934 C  CA  . GLY A 1 387 ? 5.146   20.037  7.434   1.00 97.77 387 A 1 
ATOM   2935 C  C   . GLY A 1 387 ? 5.126   20.640  8.832   1.00 98.04 387 A 1 
ATOM   2936 O  O   . GLY A 1 387 ? 6.172   20.862  9.442   1.00 97.18 387 A 1 
ATOM   2937 N  N   . MET A 1 388 ? 3.928   20.929  9.323   1.00 98.00 388 A 1 
ATOM   2938 C  CA  . MET A 1 388 ? 3.719   21.499  10.645  1.00 98.04 388 A 1 
ATOM   2939 C  C   . MET A 1 388 ? 2.455   20.927  11.257  1.00 98.16 388 A 1 
ATOM   2940 O  O   . MET A 1 388 ? 1.432   20.826  10.583  1.00 97.50 388 A 1 
ATOM   2941 C  CB  . MET A 1 388 ? 3.649   23.025  10.532  1.00 96.96 388 A 1 
ATOM   2942 C  CG  . MET A 1 388 ? 3.410   23.726  11.871  1.00 92.69 388 A 1 
ATOM   2943 S  SD  . MET A 1 388 ? 3.467   25.549  11.799  1.00 90.47 388 A 1 
ATOM   2944 C  CE  . MET A 1 388 ? 2.091   25.881  10.688  1.00 78.34 388 A 1 
ATOM   2945 N  N   . THR A 1 389 ? 2.509   20.606  12.552  1.00 98.07 389 A 1 
ATOM   2946 C  CA  . THR A 1 389 ? 1.356   20.258  13.385  1.00 97.89 389 A 1 
ATOM   2947 C  C   . THR A 1 389 ? 1.279   21.241  14.544  1.00 97.91 389 A 1 
ATOM   2948 O  O   . THR A 1 389 ? 2.301   21.562  15.151  1.00 96.96 389 A 1 
ATOM   2949 C  CB  . THR A 1 389 ? 1.452   18.815  13.897  1.00 96.50 389 A 1 
ATOM   2950 O  OG1 . THR A 1 389 ? 1.570   17.918  12.818  1.00 86.42 389 A 1 
ATOM   2951 C  CG2 . THR A 1 389 ? 0.221   18.391  14.685  1.00 86.05 389 A 1 
ATOM   2952 N  N   . ILE A 1 390 ? 0.071   21.729  14.843  1.00 98.00 390 A 1 
ATOM   2953 C  CA  . ILE A 1 390 ? -0.210  22.637  15.954  1.00 97.98 390 A 1 
ATOM   2954 C  C   . ILE A 1 390 ? -1.338  22.030  16.779  1.00 98.03 390 A 1 
ATOM   2955 O  O   . ILE A 1 390 ? -2.368  21.662  16.222  1.00 97.37 390 A 1 
ATOM   2956 C  CB  . ILE A 1 390 ? -0.592  24.049  15.461  1.00 96.75 390 A 1 
ATOM   2957 C  CG1 . ILE A 1 390 ? 0.472   24.637  14.502  1.00 79.90 390 A 1 
ATOM   2958 C  CG2 . ILE A 1 390 ? -0.816  24.988  16.657  1.00 81.65 390 A 1 
ATOM   2959 C  CD1 . ILE A 1 390 ? 0.100   26.001  13.908  1.00 78.42 390 A 1 
ATOM   2960 N  N   . ASN A 1 391 ? -1.190  21.998  18.093  1.00 97.44 391 A 1 
ATOM   2961 C  CA  . ASN A 1 391 ? -2.217  21.574  19.045  1.00 97.04 391 A 1 
ATOM   2962 C  C   . ASN A 1 391 ? -2.733  22.795  19.827  1.00 97.20 391 A 1 
ATOM   2963 O  O   . ASN A 1 391 ? -2.238  23.069  20.917  1.00 95.54 391 A 1 
ATOM   2964 C  CB  . ASN A 1 391 ? -1.635  20.487  19.955  1.00 95.53 391 A 1 
ATOM   2965 C  CG  . ASN A 1 391 ? -1.263  19.251  19.173  1.00 92.04 391 A 1 
ATOM   2966 O  OD1 . ASN A 1 391 ? -0.247  19.197  18.494  1.00 79.96 391 A 1 
ATOM   2967 N  ND2 . ASN A 1 391 ? -2.093  18.225  19.225  1.00 79.96 391 A 1 
ATOM   2968 N  N   . PRO A 1 392 ? -3.727  23.552  19.305  1.00 97.53 392 A 1 
ATOM   2969 C  CA  . PRO A 1 392 ? -4.244  24.732  19.993  1.00 97.16 392 A 1 
ATOM   2970 C  C   . PRO A 1 392 ? -4.881  24.404  21.345  1.00 96.71 392 A 1 
ATOM   2971 O  O   . PRO A 1 392 ? -4.910  25.236  22.245  1.00 94.13 392 A 1 
ATOM   2972 C  CB  . PRO A 1 392 ? -5.283  25.340  19.040  1.00 96.27 392 A 1 
ATOM   2973 C  CG  . PRO A 1 392 ? -4.920  24.763  17.672  1.00 94.94 392 A 1 
ATOM   2974 C  CD  . PRO A 1 392 ? -4.372  23.389  18.015  1.00 97.31 392 A 1 
ATOM   2975 N  N   . THR A 1 393 ? -5.407  23.200  21.475  1.00 96.86 393 A 1 
ATOM   2976 C  CA  . THR A 1 393 ? -5.951  22.615  22.699  1.00 96.47 393 A 1 
ATOM   2977 C  C   . THR A 1 393 ? -5.487  21.163  22.811  1.00 96.00 393 A 1 
ATOM   2978 O  O   . THR A 1 393 ? -4.911  20.610  21.876  1.00 93.49 393 A 1 
ATOM   2979 C  CB  . THR A 1 393 ? -7.486  22.689  22.736  1.00 94.91 393 A 1 
ATOM   2980 O  OG1 . THR A 1 393 ? -8.042  21.763  21.833  1.00 86.83 393 A 1 
ATOM   2981 C  CG2 . THR A 1 393 ? -8.064  24.064  22.390  1.00 85.45 393 A 1 
ATOM   2982 N  N   . ASN A 1 394 ? -5.780  20.508  23.926  1.00 94.68 394 A 1 
ATOM   2983 C  CA  . ASN A 1 394 ? -5.495  19.096  24.151  1.00 93.07 394 A 1 
ATOM   2984 C  C   . ASN A 1 394 ? -6.370  18.141  23.307  1.00 93.81 394 A 1 
ATOM   2985 O  O   . ASN A 1 394 ? -6.013  16.985  23.157  1.00 90.88 394 A 1 
ATOM   2986 C  CB  . ASN A 1 394 ? -5.638  18.804  25.661  1.00 89.30 394 A 1 
ATOM   2987 C  CG  . ASN A 1 394 ? -6.992  19.188  26.254  1.00 78.80 394 A 1 
ATOM   2988 O  OD1 . ASN A 1 394 ? -7.610  20.167  25.898  1.00 66.27 394 A 1 
ATOM   2989 N  ND2 . ASN A 1 394 ? -7.479  18.426  27.208  1.00 69.42 394 A 1 
ATOM   2990 N  N   . TRP A 1 395 ? -7.479  18.613  22.739  1.00 95.44 395 A 1 
ATOM   2991 C  CA  . TRP A 1 395 ? -8.404  17.811  21.915  1.00 95.93 395 A 1 
ATOM   2992 C  C   . TRP A 1 395 ? -8.395  18.191  20.430  1.00 96.50 395 A 1 
ATOM   2993 O  O   . TRP A 1 395 ? -8.998  17.483  19.616  1.00 95.74 395 A 1 
ATOM   2994 C  CB  . TRP A 1 395 ? -9.811  17.929  22.498  1.00 95.51 395 A 1 
ATOM   2995 C  CG  . TRP A 1 395 ? -10.342 19.328  22.649  1.00 95.38 395 A 1 
ATOM   2996 C  CD1 . TRP A 1 395 ? -10.312 20.053  23.783  1.00 92.84 395 A 1 
ATOM   2997 C  CD2 . TRP A 1 395 ? -10.956 20.181  21.631  1.00 94.52 395 A 1 
ATOM   2998 N  NE1 . TRP A 1 395 ? -10.863 21.310  23.550  1.00 92.22 395 A 1 
ATOM   2999 C  CE2 . TRP A 1 395 ? -11.261 21.422  22.242  1.00 93.71 395 A 1 
ATOM   3000 C  CE3 . TRP A 1 395 ? -11.277 20.023  20.267  1.00 92.02 395 A 1 
ATOM   3001 C  CZ2 . TRP A 1 395 ? -11.854 22.490  21.512  1.00 91.54 395 A 1 
ATOM   3002 C  CZ3 . TRP A 1 395 ? -11.866 21.081  19.546  1.00 90.09 395 A 1 
ATOM   3003 C  CH2 . TRP A 1 395 ? -12.135 22.294  20.161  1.00 89.92 395 A 1 
ATOM   3004 N  N   . LEU A 1 396 ? -7.731  19.288  20.050  1.00 97.25 396 A 1 
ATOM   3005 C  CA  . LEU A 1 396 ? -7.679  19.786  18.682  1.00 97.55 396 A 1 
ATOM   3006 C  C   . LEU A 1 396 ? -6.245  19.730  18.141  1.00 97.66 396 A 1 
ATOM   3007 O  O   . LEU A 1 396 ? -5.321  20.245  18.762  1.00 96.81 396 A 1 
ATOM   3008 C  CB  . LEU A 1 396 ? -8.244  21.220  18.641  1.00 97.24 396 A 1 
ATOM   3009 C  CG  . LEU A 1 396 ? -8.191  21.906  17.267  1.00 96.68 396 A 1 
ATOM   3010 C  CD1 . LEU A 1 396 ? -9.048  21.210  16.214  1.00 95.11 396 A 1 
ATOM   3011 C  CD2 . LEU A 1 396 ? -8.687  23.344  17.385  1.00 94.77 396 A 1 
ATOM   3012 N  N   . MET A 1 397 ? -6.110  19.190  16.948  1.00 97.56 397 A 1 
ATOM   3013 C  CA  . MET A 1 397 ? -4.887  19.193  16.152  1.00 97.49 397 A 1 
ATOM   3014 C  C   . MET A 1 397 ? -5.161  19.849  14.803  1.00 98.18 397 A 1 
ATOM   3015 O  O   . MET A 1 397 ? -6.180  19.579  14.165  1.00 97.47 397 A 1 
ATOM   3016 C  CB  . MET A 1 397 ? -4.375  17.744  16.046  1.00 94.95 397 A 1 
ATOM   3017 C  CG  . MET A 1 397 ? -3.070  17.613  15.249  1.00 90.96 397 A 1 
ATOM   3018 S  SD  . MET A 1 397 ? -3.252  17.446  13.451  1.00 88.39 397 A 1 
ATOM   3019 C  CE  . MET A 1 397 ? -3.783  15.724  13.381  1.00 79.87 397 A 1 
ATOM   3020 N  N   . LEU A 1 398 ? -4.252  20.713  14.346  1.00 98.27 398 A 1 
ATOM   3021 C  CA  . LEU A 1 398 ? -4.236  21.278  13.006  1.00 98.33 398 A 1 
ATOM   3022 C  C   . LEU A 1 398 ? -2.925  20.896  12.335  1.00 98.49 398 A 1 
ATOM   3023 O  O   . LEU A 1 398 ? -1.884  20.916  12.986  1.00 97.74 398 A 1 
ATOM   3024 C  CB  . LEU A 1 398 ? -4.369  22.812  13.063  1.00 98.07 398 A 1 
ATOM   3025 C  CG  . LEU A 1 398 ? -5.610  23.351  13.790  1.00 96.57 398 A 1 
ATOM   3026 C  CD1 . LEU A 1 398 ? -5.559  24.883  13.831  1.00 94.07 398 A 1 
ATOM   3027 C  CD2 . LEU A 1 398 ? -6.912  22.947  13.094  1.00 93.73 398 A 1 
ATOM   3028 N  N   . PHE A 1 399 ? -2.940  20.607  11.040  1.00 98.41 399 A 1 
ATOM   3029 C  CA  . PHE A 1 399 ? -1.702  20.374  10.299  1.00 98.41 399 A 1 
ATOM   3030 C  C   . PHE A 1 399 ? -1.739  20.948  8.889   1.00 98.52 399 A 1 
ATOM   3031 O  O   . PHE A 1 399 ? -2.794  21.097  8.266   1.00 98.30 399 A 1 
ATOM   3032 C  CB  . PHE A 1 399 ? -1.331  18.889  10.310  1.00 98.10 399 A 1 
ATOM   3033 C  CG  . PHE A 1 399 ? -2.114  18.023  9.349   1.00 98.13 399 A 1 
ATOM   3034 C  CD1 . PHE A 1 399 ? -3.355  17.470  9.735   1.00 97.19 399 A 1 
ATOM   3035 C  CD2 . PHE A 1 399 ? -1.612  17.764  8.071   1.00 97.05 399 A 1 
ATOM   3036 C  CE1 . PHE A 1 399 ? -4.068  16.650  8.850   1.00 96.28 399 A 1 
ATOM   3037 C  CE2 . PHE A 1 399 ? -2.325  16.941  7.180   1.00 96.19 399 A 1 
ATOM   3038 C  CZ  . PHE A 1 399 ? -3.549  16.384  7.571   1.00 96.21 399 A 1 
ATOM   3039 N  N   . GLY A 1 400 ? -0.552  21.256  8.374   1.00 98.47 400 A 1 
ATOM   3040 C  CA  . GLY A 1 400 ? -0.306  21.589  6.984   1.00 98.34 400 A 1 
ATOM   3041 C  C   . GLY A 1 400 ? 0.979   20.921  6.505   1.00 98.48 400 A 1 
ATOM   3042 O  O   . GLY A 1 400 ? 1.934   20.784  7.263   1.00 97.65 400 A 1 
ATOM   3043 N  N   . SER A 1 401 ? 1.002   20.505  5.248   1.00 98.37 401 A 1 
ATOM   3044 C  CA  . SER A 1 401 ? 2.144   19.841  4.640   1.00 98.11 401 A 1 
ATOM   3045 C  C   . SER A 1 401 ? 2.344   20.305  3.205   1.00 98.47 401 A 1 
ATOM   3046 O  O   . SER A 1 401 ? 1.387   20.488  2.457   1.00 97.71 401 A 1 
ATOM   3047 C  CB  . SER A 1 401 ? 1.949   18.320  4.708   1.00 95.88 401 A 1 
ATOM   3048 O  OG  . SER A 1 401 ? 3.043   17.633  4.133   1.00 79.48 401 A 1 
ATOM   3049 N  N   . TYR A 1 402 ? 3.613   20.473  2.816   1.00 98.20 402 A 1 
ATOM   3050 C  CA  . TYR A 1 402 ? 4.052   20.581  1.432   1.00 98.39 402 A 1 
ATOM   3051 C  C   . TYR A 1 402 ? 5.134   19.525  1.207   1.00 98.31 402 A 1 
ATOM   3052 O  O   . TYR A 1 402 ? 6.094   19.460  1.970   1.00 97.85 402 A 1 
ATOM   3053 C  CB  . TYR A 1 402 ? 4.580   21.983  1.151   1.00 98.05 402 A 1 
ATOM   3054 C  CG  . TYR A 1 402 ? 5.236   22.112  -0.204  1.00 97.47 402 A 1 
ATOM   3055 C  CD1 . TYR A 1 402 ? 6.638   21.958  -0.341  1.00 95.72 402 A 1 
ATOM   3056 C  CD2 . TYR A 1 402 ? 4.464   22.371  -1.346  1.00 96.13 402 A 1 
ATOM   3057 C  CE1 . TYR A 1 402 ? 7.245   22.067  -1.603  1.00 94.97 402 A 1 
ATOM   3058 C  CE2 . TYR A 1 402 ? 5.059   22.487  -2.610  1.00 95.12 402 A 1 
ATOM   3059 C  CZ  . TYR A 1 402 ? 6.459   22.340  -2.736  1.00 95.16 402 A 1 
ATOM   3060 O  OH  . TYR A 1 402 ? 7.049   22.469  -3.961  1.00 92.89 402 A 1 
ATOM   3061 N  N   . ALA A 1 403 ? 4.985   18.703  0.183   1.00 98.07 403 A 1 
ATOM   3062 C  CA  . ALA A 1 403 ? 5.951   17.657  -0.109  1.00 97.95 403 A 1 
ATOM   3063 C  C   . ALA A 1 403 ? 6.114   17.441  -1.609  1.00 98.03 403 A 1 
ATOM   3064 O  O   . ALA A 1 403 ? 5.167   17.569  -2.381  1.00 97.31 403 A 1 
ATOM   3065 C  CB  . ALA A 1 403 ? 5.545   16.374  0.628   1.00 97.24 403 A 1 
ATOM   3066 N  N   . GLN A 1 404 ? 7.331   17.067  -1.998  1.00 97.77 404 A 1 
ATOM   3067 C  CA  . GLN A 1 404 ? 7.715   16.730  -3.362  1.00 97.70 404 A 1 
ATOM   3068 C  C   . GLN A 1 404 ? 8.066   15.245  -3.472  1.00 97.72 404 A 1 
ATOM   3069 O  O   . GLN A 1 404 ? 8.651   14.656  -2.557  1.00 96.76 404 A 1 
ATOM   3070 C  CB  . GLN A 1 404 ? 8.904   17.591  -3.802  1.00 97.21 404 A 1 
ATOM   3071 C  CG  . GLN A 1 404 ? 8.555   19.083  -3.862  1.00 96.34 404 A 1 
ATOM   3072 C  CD  . GLN A 1 404 ? 9.759   19.948  -4.215  1.00 96.69 404 A 1 
ATOM   3073 O  OE1 . GLN A 1 404 ? 10.900  19.640  -3.914  1.00 91.36 404 A 1 
ATOM   3074 N  NE2 . GLN A 1 404 ? 9.545   21.081  -4.839  1.00 90.46 404 A 1 
ATOM   3075 N  N   . ALA A 1 405 ? 7.739   14.657  -4.623  1.00 97.69 405 A 1 
ATOM   3076 C  CA  . ALA A 1 405 ? 8.165   13.319  -4.978  1.00 97.65 405 A 1 
ATOM   3077 C  C   . ALA A 1 405 ? 8.499   13.222  -6.464  1.00 97.72 405 A 1 
ATOM   3078 O  O   . ALA A 1 405 ? 8.214   14.128  -7.253  1.00 96.81 405 A 1 
ATOM   3079 C  CB  . ALA A 1 405 ? 7.099   12.306  -4.564  1.00 96.86 405 A 1 
ATOM   3080 N  N   . PHE A 1 406 ? 9.120   12.105  -6.835  1.00 97.51 406 A 1 
ATOM   3081 C  CA  . PHE A 1 406 ? 9.410   11.759  -8.214  1.00 97.40 406 A 1 
ATOM   3082 C  C   . PHE A 1 406 ? 9.340   10.239  -8.398  1.00 97.56 406 A 1 
ATOM   3083 O  O   . PHE A 1 406 ? 9.392   9.476   -7.430  1.00 96.75 406 A 1 
ATOM   3084 C  CB  . PHE A 1 406 ? 10.783  12.321  -8.624  1.00 96.56 406 A 1 
ATOM   3085 C  CG  . PHE A 1 406 ? 11.963  11.460  -8.222  1.00 96.99 406 A 1 
ATOM   3086 C  CD1 . PHE A 1 406 ? 12.362  11.380  -6.874  1.00 95.63 406 A 1 
ATOM   3087 C  CD2 . PHE A 1 406 ? 12.612  10.671  -9.178  1.00 95.72 406 A 1 
ATOM   3088 C  CE1 . PHE A 1 406 ? 13.372  10.496  -6.489  1.00 94.51 406 A 1 
ATOM   3089 C  CE2 . PHE A 1 406 ? 13.633  9.782   -8.797  1.00 94.64 406 A 1 
ATOM   3090 C  CZ  . PHE A 1 406 ? 14.005  9.685   -7.452  1.00 95.11 406 A 1 
ATOM   3091 N  N   . ARG A 1 407 ? 9.302   9.808   -9.654  1.00 97.44 407 A 1 
ATOM   3092 C  CA  . ARG A 1 407 ? 9.712   8.462   -10.040 1.00 97.01 407 A 1 
ATOM   3093 C  C   . ARG A 1 407 ? 10.605  8.510   -11.266 1.00 97.51 407 A 1 
ATOM   3094 O  O   . ARG A 1 407 ? 10.415  9.354   -12.147 1.00 96.61 407 A 1 
ATOM   3095 C  CB  . ARG A 1 407 ? 8.500   7.529   -10.218 1.00 93.81 407 A 1 
ATOM   3096 C  CG  . ARG A 1 407 ? 7.656   7.813   -11.463 1.00 90.90 407 A 1 
ATOM   3097 C  CD  . ARG A 1 407 ? 6.565   6.751   -11.608 1.00 91.95 407 A 1 
ATOM   3098 N  NE  . ARG A 1 407 ? 5.802   6.897   -12.851 1.00 91.00 407 A 1 
ATOM   3099 C  CZ  . ARG A 1 407 ? 6.071   6.319   -14.017 1.00 93.64 407 A 1 
ATOM   3100 N  NH1 . ARG A 1 407 ? 7.143   5.612   -14.234 1.00 84.56 407 A 1 
ATOM   3101 N  NH2 . ARG A 1 407 ? 5.240   6.422   -15.005 1.00 85.94 407 A 1 
ATOM   3102 N  N   . ALA A 1 408 ? 11.547  7.591   -11.344 1.00 96.41 408 A 1 
ATOM   3103 C  CA  . ALA A 1 408 ? 12.200  7.277   -12.601 1.00 96.39 408 A 1 
ATOM   3104 C  C   . ALA A 1 408 ? 11.189  6.633   -13.565 1.00 96.53 408 A 1 
ATOM   3105 O  O   . ALA A 1 408 ? 10.216  6.024   -13.109 1.00 95.54 408 A 1 
ATOM   3106 C  CB  . ALA A 1 408 ? 13.379  6.339   -12.325 1.00 95.64 408 A 1 
ATOM   3107 N  N   . PRO A 1 409 ? 11.409  6.731   -14.896 1.00 96.73 409 A 1 
ATOM   3108 C  CA  . PRO A 1 409 ? 10.770  5.823   -15.837 1.00 96.40 409 A 1 
ATOM   3109 C  C   . PRO A 1 409 ? 11.024  4.372   -15.425 1.00 96.67 409 A 1 
ATOM   3110 O  O   . PRO A 1 409 ? 12.083  4.049   -14.882 1.00 95.74 409 A 1 
ATOM   3111 C  CB  . PRO A 1 409 ? 11.386  6.132   -17.202 1.00 95.80 409 A 1 
ATOM   3112 C  CG  . PRO A 1 409 ? 11.971  7.534   -17.048 1.00 94.22 409 A 1 
ATOM   3113 C  CD  . PRO A 1 409 ? 12.361  7.584   -15.574 1.00 96.21 409 A 1 
ATOM   3114 N  N   . THR A 1 410 ? 10.069  3.484   -15.686 1.00 95.67 410 A 1 
ATOM   3115 C  CA  . THR A 1 410 ? 10.331  2.049   -15.543 1.00 95.32 410 A 1 
ATOM   3116 C  C   . THR A 1 410 ? 11.298  1.592   -16.638 1.00 95.74 410 A 1 
ATOM   3117 O  O   . THR A 1 410 ? 11.462  2.247   -17.666 1.00 95.15 410 A 1 
ATOM   3118 C  CB  . THR A 1 410 ? 9.047   1.201   -15.579 1.00 94.90 410 A 1 
ATOM   3119 O  OG1 . THR A 1 410 ? 8.556   1.129   -16.889 1.00 89.24 410 A 1 
ATOM   3120 C  CG2 . THR A 1 410 ? 7.945   1.717   -14.655 1.00 90.25 410 A 1 
ATOM   3121 N  N   . MET A 1 411 ? 11.943  0.451   -16.465 1.00 95.63 411 A 1 
ATOM   3122 C  CA  . MET A 1 411 ? 12.777  -0.125  -17.523 1.00 95.62 411 A 1 
ATOM   3123 C  C   . MET A 1 411 ? 11.956  -0.458  -18.776 1.00 95.68 411 A 1 
ATOM   3124 O  O   . MET A 1 411 ? 12.450  -0.311  -19.888 1.00 94.22 411 A 1 
ATOM   3125 C  CB  . MET A 1 411 ? 13.498  -1.374  -16.994 1.00 95.26 411 A 1 
ATOM   3126 C  CG  . MET A 1 411 ? 14.580  -1.018  -15.967 1.00 93.99 411 A 1 
ATOM   3127 S  SD  . MET A 1 411 ? 15.443  -2.442  -15.227 1.00 94.42 411 A 1 
ATOM   3128 C  CE  . MET A 1 411 ? 14.185  -3.002  -14.060 1.00 87.42 411 A 1 
ATOM   3129 N  N   . GLY A 1 412 ? 10.687  -0.828  -18.622 1.00 95.14 412 A 1 
ATOM   3130 C  CA  . GLY A 1 412 ? 9.745   -1.021  -19.720 1.00 94.62 412 A 1 
ATOM   3131 C  C   . GLY A 1 412 ? 9.435   0.280   -20.461 1.00 95.13 412 A 1 
ATOM   3132 O  O   . GLY A 1 412 ? 9.551   0.330   -21.683 1.00 94.09 412 A 1 
ATOM   3133 N  N   . GLU A 1 413 ? 9.147   1.363   -19.733 1.00 95.16 413 A 1 
ATOM   3134 C  CA  . GLU A 1 413 ? 8.914   2.690   -20.319 1.00 94.56 413 A 1 
ATOM   3135 C  C   . GLU A 1 413 ? 10.151  3.222   -21.062 1.00 94.75 413 A 1 
ATOM   3136 O  O   . GLU A 1 413 ? 10.009  3.850   -22.113 1.00 93.08 413 A 1 
ATOM   3137 C  CB  . GLU A 1 413 ? 8.515   3.678   -19.208 1.00 94.32 413 A 1 
ATOM   3138 C  CG  . GLU A 1 413 ? 7.086   3.463   -18.667 1.00 93.42 413 A 1 
ATOM   3139 C  CD  . GLU A 1 413 ? 6.793   4.325   -17.424 1.00 95.36 413 A 1 
ATOM   3140 O  OE1 . GLU A 1 413 ? 5.619   4.651   -17.151 1.00 90.77 413 A 1 
ATOM   3141 O  OE2 . GLU A 1 413 ? 7.731   4.687   -16.681 1.00 91.65 413 A 1 
ATOM   3142 N  N   . MET A 1 414 ? 11.355  2.959   -20.565 1.00 95.42 414 A 1 
ATOM   3143 C  CA  . MET A 1 414 ? 12.601  3.401   -21.193 1.00 95.21 414 A 1 
ATOM   3144 C  C   . MET A 1 414 ? 12.937  2.605   -22.455 1.00 95.28 414 A 1 
ATOM   3145 O  O   . MET A 1 414 ? 13.370  3.203   -23.435 1.00 93.34 414 A 1 
ATOM   3146 C  CB  . MET A 1 414 ? 13.768  3.286   -20.198 1.00 94.73 414 A 1 
ATOM   3147 C  CG  . MET A 1 414 ? 13.703  4.342   -19.092 1.00 92.32 414 A 1 
ATOM   3148 S  SD  . MET A 1 414 ? 15.133  4.368   -17.969 1.00 92.06 414 A 1 
ATOM   3149 C  CE  . MET A 1 414 ? 14.914  2.811   -17.103 1.00 83.33 414 A 1 
ATOM   3150 N  N   . TYR A 1 415 ? 12.791  1.283   -22.426 1.00 95.78 415 A 1 
ATOM   3151 C  CA  . TYR A 1 415 ? 13.491  0.394   -23.365 1.00 95.82 415 A 1 
ATOM   3152 C  C   . TYR A 1 415 ? 12.619  -0.629  -24.092 1.00 95.49 415 A 1 
ATOM   3153 O  O   . TYR A 1 415 ? 13.159  -1.463  -24.816 1.00 92.36 415 A 1 
ATOM   3154 C  CB  . TYR A 1 415 ? 14.652  -0.283  -22.626 1.00 95.67 415 A 1 
ATOM   3155 C  CG  . TYR A 1 415 ? 15.730  0.681   -22.178 1.00 96.47 415 A 1 
ATOM   3156 C  CD1 . TYR A 1 415 ? 16.404  1.478   -23.118 1.00 95.50 415 A 1 
ATOM   3157 C  CD2 . TYR A 1 415 ? 16.071  0.791   -20.810 1.00 95.71 415 A 1 
ATOM   3158 C  CE1 . TYR A 1 415 ? 17.405  2.371   -22.715 1.00 95.31 415 A 1 
ATOM   3159 C  CE2 . TYR A 1 415 ? 17.074  1.685   -20.393 1.00 95.67 415 A 1 
ATOM   3160 C  CZ  . TYR A 1 415 ? 17.736  2.471   -21.354 1.00 96.24 415 A 1 
ATOM   3161 O  OH  . TYR A 1 415 ? 18.719  3.350   -20.961 1.00 95.68 415 A 1 
ATOM   3162 N  N   . ASN A 1 416 ? 11.293  -0.594  -23.957 1.00 94.37 416 A 1 
ATOM   3163 C  CA  . ASN A 1 416 ? 10.432  -1.472  -24.731 1.00 94.02 416 A 1 
ATOM   3164 C  C   . ASN A 1 416 ? 10.596  -1.213  -26.240 1.00 94.16 416 A 1 
ATOM   3165 O  O   . ASN A 1 416 ? 10.437  -0.085  -26.699 1.00 92.83 416 A 1 
ATOM   3166 C  CB  . ASN A 1 416 ? 8.978   -1.315  -24.270 1.00 92.88 416 A 1 
ATOM   3167 C  CG  . ASN A 1 416 ? 8.019   -2.305  -24.915 1.00 91.74 416 A 1 
ATOM   3168 O  OD1 . ASN A 1 416 ? 8.392   -3.284  -25.533 1.00 86.39 416 A 1 
ATOM   3169 N  ND2 . ASN A 1 416 ? 6.732   -2.079  -24.771 1.00 85.26 416 A 1 
ATOM   3170 N  N   . ASP A 1 417 ? 10.901  -2.258  -27.005 1.00 91.95 417 A 1 
ATOM   3171 C  CA  . ASP A 1 417 ? 11.094  -2.250  -28.461 1.00 90.83 417 A 1 
ATOM   3172 C  C   . ASP A 1 417 ? 10.271  -3.332  -29.168 1.00 91.63 417 A 1 
ATOM   3173 O  O   . ASP A 1 417 ? 10.422  -3.599  -30.361 1.00 88.35 417 A 1 
ATOM   3174 C  CB  . ASP A 1 417 ? 12.593  -2.364  -28.769 1.00 87.39 417 A 1 
ATOM   3175 C  CG  . ASP A 1 417 ? 13.257  -3.667  -28.288 1.00 86.70 417 A 1 
ATOM   3176 O  OD1 . ASP A 1 417 ? 12.560  -4.534  -27.715 1.00 81.73 417 A 1 
ATOM   3177 O  OD2 . ASP A 1 417 ? 14.482  -3.773  -28.495 1.00 82.10 417 A 1 
ATOM   3178 N  N   . SER A 1 418 ? 9.339   -3.958  -28.441 1.00 92.38 418 A 1 
ATOM   3179 C  CA  . SER A 1 418 ? 8.528   -5.043  -28.959 1.00 92.30 418 A 1 
ATOM   3180 C  C   . SER A 1 418 ? 7.451   -4.554  -29.934 1.00 93.49 418 A 1 
ATOM   3181 O  O   . SER A 1 418 ? 7.126   -3.369  -30.039 1.00 91.96 418 A 1 
ATOM   3182 C  CB  . SER A 1 418 ? 7.934   -5.854  -27.801 1.00 90.10 418 A 1 
ATOM   3183 O  OG  . SER A 1 418 ? 6.979   -5.119  -27.073 1.00 80.49 418 A 1 
ATOM   3184 N  N   . LYS A 1 419 ? 6.843   -5.486  -30.654 1.00 91.61 419 A 1 
ATOM   3185 C  CA  . LYS A 1 419 ? 5.665   -5.203  -31.476 1.00 91.71 419 A 1 
ATOM   3186 C  C   . LYS A 1 419 ? 4.515   -4.729  -30.591 1.00 92.47 419 A 1 
ATOM   3187 O  O   . LYS A 1 419 ? 4.132   -5.433  -29.664 1.00 90.76 419 A 1 
ATOM   3188 C  CB  . LYS A 1 419 ? 5.304   -6.476  -32.254 1.00 89.68 419 A 1 
ATOM   3189 C  CG  . LYS A 1 419 ? 4.006   -6.309  -33.042 1.00 85.23 419 A 1 
ATOM   3190 C  CD  . LYS A 1 419 ? 3.633   -7.606  -33.758 1.00 82.64 419 A 1 
ATOM   3191 C  CE  . LYS A 1 419 ? 2.218   -7.432  -34.264 1.00 74.28 419 A 1 
ATOM   3192 N  NZ  . LYS A 1 419 ? 1.753   -8.584  -35.072 1.00 68.34 419 A 1 
ATOM   3193 N  N   . HIS A 1 420 ? 3.892   -3.586  -30.942 1.00 90.92 420 A 1 
ATOM   3194 C  CA  . HIS A 1 420 ? 2.663   -3.137  -30.294 1.00 91.79 420 A 1 
ATOM   3195 C  C   . HIS A 1 420 ? 1.433   -3.803  -30.923 1.00 91.53 420 A 1 
ATOM   3196 O  O   . HIS A 1 420 ? 0.748   -4.585  -30.262 1.00 89.59 420 A 1 
ATOM   3197 C  CB  . HIS A 1 420 ? 2.600   -1.600  -30.342 1.00 91.81 420 A 1 
ATOM   3198 C  CG  . HIS A 1 420 ? 1.413   -0.982  -29.641 1.00 92.41 420 A 1 
ATOM   3199 N  ND1 . HIS A 1 420 ? 0.916   0.298   -29.864 1.00 89.10 420 A 1 
ATOM   3200 C  CD2 . HIS A 1 420 ? 0.633   -1.526  -28.659 1.00 89.26 420 A 1 
ATOM   3201 C  CE1 . HIS A 1 420 ? -0.111  0.502   -29.051 1.00 90.14 420 A 1 
ATOM   3202 N  NE2 . HIS A 1 420 ? -0.323  -0.584  -28.304 1.00 90.63 420 A 1 
ATOM   3203 N  N   . PHE A 1 421 ? 1.185   -3.551  -32.214 1.00 92.49 421 A 1 
ATOM   3204 C  CA  . PHE A 1 421 ? 0.080   -4.170  -32.950 1.00 92.07 421 A 1 
ATOM   3205 C  C   . PHE A 1 421 ? 0.379   -4.267  -34.449 1.00 92.36 421 A 1 
ATOM   3206 O  O   . PHE A 1 421 ? 1.353   -3.698  -34.946 1.00 91.45 421 A 1 
ATOM   3207 C  CB  . PHE A 1 421 ? -1.226  -3.405  -32.682 1.00 91.17 421 A 1 
ATOM   3208 C  CG  . PHE A 1 421 ? -1.221  -1.950  -33.113 1.00 91.61 421 A 1 
ATOM   3209 C  CD1 . PHE A 1 421 ? -0.843  -0.947  -32.197 1.00 90.02 421 A 1 
ATOM   3210 C  CD2 . PHE A 1 421 ? -1.589  -1.586  -34.414 1.00 90.26 421 A 1 
ATOM   3211 C  CE1 . PHE A 1 421 ? -0.836  0.401   -32.575 1.00 88.72 421 A 1 
ATOM   3212 C  CE2 . PHE A 1 421 ? -1.577  -0.234  -34.810 1.00 89.15 421 A 1 
ATOM   3213 C  CZ  . PHE A 1 421 ? -1.204  0.760   -33.887 1.00 90.01 421 A 1 
ATOM   3214 N  N   . SER A 1 422 ? -0.458  -4.968  -35.188 1.00 92.77 422 A 1 
ATOM   3215 C  CA  . SER A 1 422 ? -0.436  -4.972  -36.651 1.00 92.03 422 A 1 
ATOM   3216 C  C   . SER A 1 422 ? -1.814  -4.668  -37.217 1.00 91.68 422 A 1 
ATOM   3217 O  O   . SER A 1 422 ? -2.816  -5.161  -36.697 1.00 88.76 422 A 1 
ATOM   3218 C  CB  . SER A 1 422 ? 0.055   -6.304  -37.223 1.00 90.07 422 A 1 
ATOM   3219 O  OG  . SER A 1 422 ? 1.427   -6.500  -36.957 1.00 82.41 422 A 1 
ATOM   3220 N  N   . ILE A 1 423 ? -1.854  -3.912  -38.324 1.00 92.62 423 A 1 
ATOM   3221 C  CA  . ILE A 1 423 ? -3.057  -3.690  -39.123 1.00 91.05 423 A 1 
ATOM   3222 C  C   . ILE A 1 423 ? -2.827  -4.356  -40.482 1.00 90.07 423 A 1 
ATOM   3223 O  O   . ILE A 1 423 ? -2.057  -3.888  -41.318 1.00 85.14 423 A 1 
ATOM   3224 C  CB  . ILE A 1 423 ? -3.396  -2.187  -39.232 1.00 87.87 423 A 1 
ATOM   3225 C  CG1 . ILE A 1 423 ? -3.577  -1.557  -37.827 1.00 80.54 423 A 1 
ATOM   3226 C  CG2 . ILE A 1 423 ? -4.671  -2.010  -40.072 1.00 79.32 423 A 1 
ATOM   3227 C  CD1 . ILE A 1 423 ? -3.810  -0.041  -37.844 1.00 75.59 423 A 1 
ATOM   3228 N  N   . GLY A 1 424 ? -3.465  -5.493  -40.689 1.00 87.65 424 A 1 
ATOM   3229 C  CA  . GLY A 1 424 ? -3.224  -6.329  -41.860 1.00 87.07 424 A 1 
ATOM   3230 C  C   . GLY A 1 424 ? -1.811  -6.938  -41.875 1.00 88.35 424 A 1 
ATOM   3231 O  O   . GLY A 1 424 ? -1.183  -7.124  -40.838 1.00 83.28 424 A 1 
ATOM   3232 N  N   . ARG A 1 425 ? -1.335  -7.298  -43.074 1.00 89.05 425 A 1 
ATOM   3233 C  CA  . ARG A 1 425 ? -0.036  -7.976  -43.244 1.00 90.00 425 A 1 
ATOM   3234 C  C   . ARG A 1 425 ? 1.141   -7.030  -43.486 1.00 90.62 425 A 1 
ATOM   3235 O  O   . ARG A 1 425 ? 2.278   -7.472  -43.370 1.00 84.52 425 A 1 
ATOM   3236 C  CB  . ARG A 1 425 ? -0.114  -9.004  -44.389 1.00 85.73 425 A 1 
ATOM   3237 C  CG  . ARG A 1 425 ? -0.978  -10.222 -44.030 1.00 73.91 425 A 1 
ATOM   3238 C  CD  . ARG A 1 425 ? -0.897  -11.255 -45.158 1.00 68.63 425 A 1 
ATOM   3239 N  NE  . ARG A 1 425 ? -1.646  -12.470 -44.838 1.00 59.52 425 A 1 
ATOM   3240 C  CZ  . ARG A 1 425 ? -1.751  -13.548 -45.595 1.00 52.94 425 A 1 
ATOM   3241 N  NH1 . ARG A 1 425 ? -1.171  -13.621 -46.765 1.00 49.70 425 A 1 
ATOM   3242 N  NH2 . ARG A 1 425 ? -2.446  -14.595 -45.196 1.00 47.68 425 A 1 
ATOM   3243 N  N   . PHE A 1 426 ? 0.892   -5.783  -43.840 1.00 91.68 426 A 1 
ATOM   3244 C  CA  . PHE A 1 426 ? 1.912   -4.839  -44.317 1.00 92.26 426 A 1 
ATOM   3245 C  C   . PHE A 1 426 ? 2.172   -3.680  -43.353 1.00 93.58 426 A 1 
ATOM   3246 O  O   . PHE A 1 426 ? 3.036   -2.855  -43.621 1.00 89.59 426 A 1 
ATOM   3247 C  CB  . PHE A 1 426 ? 1.515   -4.332  -45.706 1.00 89.43 426 A 1 
ATOM   3248 C  CG  . PHE A 1 426 ? 1.333   -5.424  -46.737 1.00 83.90 426 A 1 
ATOM   3249 C  CD1 . PHE A 1 426 ? 2.450   -6.143  -47.199 1.00 76.21 426 A 1 
ATOM   3250 C  CD2 . PHE A 1 426 ? 0.055   -5.736  -47.225 1.00 75.18 426 A 1 
ATOM   3251 C  CE1 . PHE A 1 426 ? 2.295   -7.152  -48.156 1.00 68.99 426 A 1 
ATOM   3252 C  CE2 . PHE A 1 426 ? -0.104  -6.747  -48.182 1.00 69.05 426 A 1 
ATOM   3253 C  CZ  . PHE A 1 426 ? 1.011   -7.457  -48.649 1.00 68.85 426 A 1 
ATOM   3254 N  N   . TYR A 1 427 ? 1.436   -3.607  -42.244 1.00 90.14 427 A 1 
ATOM   3255 C  CA  . TYR A 1 427 ? 1.619   -2.588  -41.223 1.00 91.75 427 A 1 
ATOM   3256 C  C   . TYR A 1 427 ? 1.832   -3.244  -39.864 1.00 92.51 427 A 1 
ATOM   3257 O  O   . TYR A 1 427 ? 0.960   -3.959  -39.366 1.00 89.61 427 A 1 
ATOM   3258 C  CB  . TYR A 1 427 ? 0.413   -1.639  -41.220 1.00 90.55 427 A 1 
ATOM   3259 C  CG  . TYR A 1 427 ? 0.566   -0.499  -40.240 1.00 92.51 427 A 1 
ATOM   3260 C  CD1 . TYR A 1 427 ? 0.215   -0.663  -38.885 1.00 91.34 427 A 1 
ATOM   3261 C  CD2 . TYR A 1 427 ? 1.070   0.747   -40.671 1.00 91.43 427 A 1 
ATOM   3262 C  CE1 . TYR A 1 427 ? 0.359   0.393   -37.975 1.00 89.25 427 A 1 
ATOM   3263 C  CE2 . TYR A 1 427 ? 1.212   1.808   -39.776 1.00 90.77 427 A 1 
ATOM   3264 C  CZ  . TYR A 1 427 ? 0.855   1.632   -38.425 1.00 92.01 427 A 1 
ATOM   3265 O  OH  . TYR A 1 427 ? 0.988   2.671   -37.545 1.00 90.92 427 A 1 
ATOM   3266 N  N   . THR A 1 428 ? 2.996   -2.992  -39.283 1.00 93.29 428 A 1 
ATOM   3267 C  CA  . THR A 1 428 ? 3.288   -3.352  -37.899 1.00 93.13 428 A 1 
ATOM   3268 C  C   . THR A 1 428 ? 3.801   -2.118  -37.179 1.00 93.90 428 A 1 
ATOM   3269 O  O   . THR A 1 428 ? 4.725   -1.468  -37.662 1.00 92.08 428 A 1 
ATOM   3270 C  CB  . THR A 1 428 ? 4.296   -4.503  -37.814 1.00 90.60 428 A 1 
ATOM   3271 O  OG1 . THR A 1 428 ? 3.768   -5.634  -38.485 1.00 83.31 428 A 1 
ATOM   3272 C  CG2 . THR A 1 428 ? 4.574   -4.947  -36.380 1.00 83.93 428 A 1 
ATOM   3273 N  N   . ASN A 1 429 ? 3.189   -1.788  -36.047 1.00 93.91 429 A 1 
ATOM   3274 C  CA  . ASN A 1 429 ? 3.607   -0.710  -35.175 1.00 93.85 429 A 1 
ATOM   3275 C  C   . ASN A 1 429 ? 4.502   -1.290  -34.065 1.00 93.92 429 A 1 
ATOM   3276 O  O   . ASN A 1 429 ? 4.129   -2.267  -33.421 1.00 92.64 429 A 1 
ATOM   3277 C  CB  . ASN A 1 429 ? 2.349   -0.015  -34.643 1.00 93.12 429 A 1 
ATOM   3278 C  CG  . ASN A 1 429 ? 2.656   1.312   -33.976 1.00 93.97 429 A 1 
ATOM   3279 O  OD1 . ASN A 1 429 ? 3.286   1.375   -32.942 1.00 87.70 429 A 1 
ATOM   3280 N  ND2 . ASN A 1 429 ? 2.211   2.398   -34.558 1.00 87.99 429 A 1 
ATOM   3281 N  N   . TYR A 1 430 ? 5.676   -0.691  -33.885 1.00 94.33 430 A 1 
ATOM   3282 C  CA  . TYR A 1 430 ? 6.648   -1.103  -32.882 1.00 94.48 430 A 1 
ATOM   3283 C  C   . TYR A 1 430 ? 6.778   -0.045  -31.782 1.00 94.96 430 A 1 
ATOM   3284 O  O   . TYR A 1 430 ? 6.738   1.156   -32.058 1.00 93.09 430 A 1 
ATOM   3285 C  CB  . TYR A 1 430 ? 8.008   -1.377  -33.528 1.00 93.22 430 A 1 
ATOM   3286 C  CG  . TYR A 1 430 ? 8.021   -2.599  -34.419 1.00 92.22 430 A 1 
ATOM   3287 C  CD1 . TYR A 1 430 ? 8.288   -3.870  -33.880 1.00 88.20 430 A 1 
ATOM   3288 C  CD2 . TYR A 1 430 ? 7.754   -2.477  -35.798 1.00 88.59 430 A 1 
ATOM   3289 C  CE1 . TYR A 1 430 ? 8.297   -5.011  -34.696 1.00 86.77 430 A 1 
ATOM   3290 C  CE2 . TYR A 1 430 ? 7.751   -3.614  -36.626 1.00 87.04 430 A 1 
ATOM   3291 C  CZ  . TYR A 1 430 ? 8.028   -4.880  -36.069 1.00 88.09 430 A 1 
ATOM   3292 O  OH  . TYR A 1 430 ? 8.027   -5.986  -36.873 1.00 85.88 430 A 1 
ATOM   3293 N  N   . TRP A 1 431 ? 6.975   -0.499  -30.550 1.00 95.70 431 A 1 
ATOM   3294 C  CA  . TRP A 1 431 ? 7.495   0.335   -29.489 1.00 95.47 431 A 1 
ATOM   3295 C  C   . TRP A 1 431 ? 8.909   0.780   -29.848 1.00 95.35 431 A 1 
ATOM   3296 O  O   . TRP A 1 431 ? 9.698   -0.001  -30.387 1.00 93.53 431 A 1 
ATOM   3297 C  CB  . TRP A 1 431 ? 7.468   -0.422  -28.168 1.00 94.69 431 A 1 
ATOM   3298 C  CG  . TRP A 1 431 ? 6.093   -0.701  -27.656 1.00 93.84 431 A 1 
ATOM   3299 C  CD1 . TRP A 1 431 ? 5.330   -1.784  -27.964 1.00 89.51 431 A 1 
ATOM   3300 C  CD2 . TRP A 1 431 ? 5.289   0.116   -26.746 1.00 91.99 431 A 1 
ATOM   3301 N  NE1 . TRP A 1 431 ? 4.114   -1.694  -27.301 1.00 88.67 431 A 1 
ATOM   3302 C  CE2 . TRP A 1 431 ? 4.054   -0.553  -26.537 1.00 90.86 431 A 1 
ATOM   3303 C  CE3 . TRP A 1 431 ? 5.510   1.342   -26.081 1.00 89.24 431 A 1 
ATOM   3304 C  CZ2 . TRP A 1 431 ? 3.067   -0.023  -25.679 1.00 89.06 431 A 1 
ATOM   3305 C  CZ3 . TRP A 1 431 ? 4.527   1.862   -25.226 1.00 85.28 431 A 1 
ATOM   3306 C  CH2 . TRP A 1 431 ? 3.322   1.181   -25.021 1.00 85.79 431 A 1 
ATOM   3307 N  N   . VAL A 1 432 ? 9.241   2.033   -29.550 1.00 94.67 432 A 1 
ATOM   3308 C  CA  . VAL A 1 432 ? 10.585  2.581   -29.724 1.00 94.31 432 A 1 
ATOM   3309 C  C   . VAL A 1 432 ? 11.021  3.270   -28.436 1.00 94.55 432 A 1 
ATOM   3310 O  O   . VAL A 1 432 ? 10.261  4.083   -27.892 1.00 92.47 432 A 1 
ATOM   3311 C  CB  . VAL A 1 432 ? 10.693  3.528   -30.941 1.00 92.63 432 A 1 
ATOM   3312 C  CG1 . VAL A 1 432 ? 10.545  2.734   -32.246 1.00 81.65 432 A 1 
ATOM   3313 C  CG2 . VAL A 1 432 ? 9.665   4.654   -30.944 1.00 83.05 432 A 1 
ATOM   3314 N  N   . PRO A 1 433 ? 12.230  2.986   -27.927 1.00 94.79 433 A 1 
ATOM   3315 C  CA  . PRO A 1 433 ? 12.777  3.676   -26.766 1.00 94.02 433 A 1 
ATOM   3316 C  C   . PRO A 1 433 ? 12.863  5.181   -27.005 1.00 93.89 433 A 1 
ATOM   3317 O  O   . PRO A 1 433 ? 13.319  5.637   -28.047 1.00 91.29 433 A 1 
ATOM   3318 C  CB  . PRO A 1 433 ? 14.152  3.053   -26.524 1.00 92.96 433 A 1 
ATOM   3319 C  CG  . PRO A 1 433 ? 13.997  1.646   -27.087 1.00 91.66 433 A 1 
ATOM   3320 C  CD  . PRO A 1 433 ? 13.103  1.877   -28.308 1.00 93.51 433 A 1 
ATOM   3321 N  N   . ASN A 1 434 ? 12.452  5.981   -26.002 1.00 93.68 434 A 1 
ATOM   3322 C  CA  . ASN A 1 434 ? 12.570  7.431   -26.031 1.00 93.13 434 A 1 
ATOM   3323 C  C   . ASN A 1 434 ? 13.783  7.873   -25.193 1.00 93.28 434 A 1 
ATOM   3324 O  O   . ASN A 1 434 ? 13.692  7.899   -23.967 1.00 91.68 434 A 1 
ATOM   3325 C  CB  . ASN A 1 434 ? 11.248  8.053   -25.550 1.00 92.47 434 A 1 
ATOM   3326 C  CG  . ASN A 1 434 ? 11.284  9.568   -25.552 1.00 92.72 434 A 1 
ATOM   3327 O  OD1 . ASN A 1 434 ? 12.244  10.225  -25.944 1.00 89.93 434 A 1 
ATOM   3328 N  ND2 . ASN A 1 434 ? 10.215  10.184  -25.108 1.00 88.93 434 A 1 
ATOM   3329 N  N   . PRO A 1 435 ? 14.905  8.290   -25.814 1.00 91.95 435 A 1 
ATOM   3330 C  CA  . PRO A 1 435 ? 16.112  8.685   -25.088 1.00 89.82 435 A 1 
ATOM   3331 C  C   . PRO A 1 435 ? 15.957  10.004  -24.316 1.00 91.15 435 A 1 
ATOM   3332 O  O   . PRO A 1 435 ? 16.847  10.369  -23.553 1.00 88.59 435 A 1 
ATOM   3333 C  CB  . PRO A 1 435 ? 17.201  8.774   -26.160 1.00 88.50 435 A 1 
ATOM   3334 C  CG  . PRO A 1 435 ? 16.429  9.178   -27.416 1.00 86.31 435 A 1 
ATOM   3335 C  CD  . PRO A 1 435 ? 15.108  8.423   -27.255 1.00 89.48 435 A 1 
ATOM   3336 N  N   . ASN A 1 436 ? 14.863  10.745  -24.513 1.00 92.89 436 A 1 
ATOM   3337 C  CA  . ASN A 1 436 ? 14.583  12.025  -23.872 1.00 93.19 436 A 1 
ATOM   3338 C  C   . ASN A 1 436 ? 13.564  11.911  -22.726 1.00 94.22 436 A 1 
ATOM   3339 O  O   . ASN A 1 436 ? 13.065  12.934  -22.249 1.00 91.46 436 A 1 
ATOM   3340 C  CB  . ASN A 1 436 ? 14.118  13.026  -24.940 1.00 91.58 436 A 1 
ATOM   3341 C  CG  . ASN A 1 436 ? 15.145  13.241  -26.041 1.00 88.40 436 A 1 
ATOM   3342 O  OD1 . ASN A 1 436 ? 16.331  13.392  -25.817 1.00 80.08 436 A 1 
ATOM   3343 N  ND2 . ASN A 1 436 ? 14.703  13.278  -27.273 1.00 78.78 436 A 1 
ATOM   3344 N  N   . LEU A 1 437 ? 13.213  10.698  -22.309 1.00 94.79 437 A 1 
ATOM   3345 C  CA  . LEU A 1 437 ? 12.233  10.468  -21.254 1.00 95.29 437 A 1 
ATOM   3346 C  C   . LEU A 1 437 ? 12.750  11.019  -19.917 1.00 96.02 437 A 1 
ATOM   3347 O  O   . LEU A 1 437 ? 13.833  10.666  -19.460 1.00 94.57 437 A 1 
ATOM   3348 C  CB  . LEU A 1 437 ? 11.910  8.968   -21.205 1.00 92.99 437 A 1 
ATOM   3349 C  CG  . LEU A 1 437 ? 10.632  8.619   -20.417 1.00 90.26 437 A 1 
ATOM   3350 C  CD1 . LEU A 1 437 ? 9.379   9.209   -21.073 1.00 88.92 437 A 1 
ATOM   3351 C  CD2 . LEU A 1 437 ? 10.469  7.101   -20.398 1.00 88.41 437 A 1 
ATOM   3352 N  N   . ARG A 1 438 ? 11.977  11.920  -19.298 1.00 96.42 438 A 1 
ATOM   3353 C  CA  . ARG A 1 438 ? 12.310  12.579  -18.027 1.00 96.70 438 A 1 
ATOM   3354 C  C   . ARG A 1 438 ? 11.628  11.878  -16.858 1.00 97.08 438 A 1 
ATOM   3355 O  O   . ARG A 1 438 ? 10.623  11.202  -17.076 1.00 95.84 438 A 1 
ATOM   3356 C  CB  . ARG A 1 438 ? 11.922  14.065  -18.093 1.00 95.72 438 A 1 
ATOM   3357 C  CG  . ARG A 1 438 ? 12.757  14.850  -19.114 1.00 91.60 438 A 1 
ATOM   3358 C  CD  . ARG A 1 438 ? 12.514  16.361  -19.001 1.00 90.50 438 A 1 
ATOM   3359 N  NE  . ARG A 1 438 ? 11.108  16.740  -19.249 1.00 82.55 438 A 1 
ATOM   3360 C  CZ  . ARG A 1 438 ? 10.504  16.901  -20.414 1.00 77.89 438 A 1 
ATOM   3361 N  NH1 . ARG A 1 438 ? 11.128  16.732  -21.551 1.00 68.01 438 A 1 
ATOM   3362 N  NH2 . ARG A 1 438 ? 9.249   17.256  -20.447 1.00 69.42 438 A 1 
ATOM   3363 N  N   . PRO A 1 439 ? 12.129  12.050  -15.621 1.00 97.07 439 A 1 
ATOM   3364 C  CA  . PRO A 1 439 ? 11.414  11.583  -14.444 1.00 97.05 439 A 1 
ATOM   3365 C  C   . PRO A 1 439 ? 10.048  12.275  -14.335 1.00 97.13 439 A 1 
ATOM   3366 O  O   . PRO A 1 439 ? 9.923   13.480  -14.563 1.00 95.73 439 A 1 
ATOM   3367 C  CB  . PRO A 1 439 ? 12.312  11.908  -13.246 1.00 96.02 439 A 1 
ATOM   3368 C  CG  . PRO A 1 439 ? 13.159  13.083  -13.737 1.00 93.44 439 A 1 
ATOM   3369 C  CD  . PRO A 1 439 ? 13.321  12.779  -15.228 1.00 96.19 439 A 1 
ATOM   3370 N  N   . GLU A 1 440 ? 9.048   11.523  -13.916 1.00 97.30 440 A 1 
ATOM   3371 C  CA  . GLU A 1 440 ? 7.776   12.062  -13.466 1.00 97.07 440 A 1 
ATOM   3372 C  C   . GLU A 1 440 ? 7.947   12.685  -12.081 1.00 97.67 440 A 1 
ATOM   3373 O  O   . GLU A 1 440 ? 8.674   12.154  -11.237 1.00 96.81 440 A 1 
ATOM   3374 C  CB  . GLU A 1 440 ? 6.742   10.929  -13.451 1.00 94.40 440 A 1 
ATOM   3375 C  CG  . GLU A 1 440 ? 5.332   11.421  -13.108 1.00 88.10 440 A 1 
ATOM   3376 C  CD  . GLU A 1 440 ? 4.289   10.300  -13.137 1.00 92.49 440 A 1 
ATOM   3377 O  OE1 . GLU A 1 440 ? 3.260   10.443  -12.431 1.00 87.28 440 A 1 
ATOM   3378 O  OE2 . GLU A 1 440 ? 4.493   9.296   -13.849 1.00 88.81 440 A 1 
ATOM   3379 N  N   . THR A 1 441 ? 7.297   13.826  -11.820 1.00 97.32 441 A 1 
ATOM   3380 C  CA  . THR A 1 441 ? 7.414   14.525  -10.538 1.00 97.51 441 A 1 
ATOM   3381 C  C   . THR A 1 441 ? 6.071   15.027  -10.046 1.00 97.58 441 A 1 
ATOM   3382 O  O   . THR A 1 441 ? 5.159   15.248  -10.842 1.00 96.51 441 A 1 
ATOM   3383 C  CB  . THR A 1 441 ? 8.400   15.703  -10.616 1.00 96.75 441 A 1 
ATOM   3384 O  OG1 . THR A 1 441 ? 7.972   16.729  -11.483 1.00 89.90 441 A 1 
ATOM   3385 C  CG2 . THR A 1 441 ? 9.775   15.268  -11.112 1.00 89.89 441 A 1 
ATOM   3386 N  N   . ASN A 1 442 ? 5.948   15.275  -8.742  1.00 97.53 442 A 1 
ATOM   3387 C  CA  . ASN A 1 442 ? 4.823   16.017  -8.203  1.00 97.46 442 A 1 
ATOM   3388 C  C   . ASN A 1 442 ? 5.229   16.965  -7.074  1.00 98.01 442 A 1 
ATOM   3389 O  O   . ASN A 1 442 ? 6.304   16.872  -6.490  1.00 97.33 442 A 1 
ATOM   3390 C  CB  . ASN A 1 442 ? 3.672   15.060  -7.844  1.00 95.04 442 A 1 
ATOM   3391 C  CG  . ASN A 1 442 ? 3.818   14.286  -6.540  1.00 96.07 442 A 1 
ATOM   3392 O  OD1 . ASN A 1 442 ? 4.597   14.571  -5.658  1.00 89.81 442 A 1 
ATOM   3393 N  ND2 . ASN A 1 442 ? 2.978   13.291  -6.346  1.00 89.48 442 A 1 
ATOM   3394 N  N   . GLU A 1 443 ? 4.303   17.878  -6.769  1.00 98.06 443 A 1 
ATOM   3395 C  CA  . GLU A 1 443 ? 4.227   18.617  -5.520  1.00 97.99 443 A 1 
ATOM   3396 C  C   . GLU A 1 443 ? 2.795   18.487  -4.978  1.00 98.10 443 A 1 
ATOM   3397 O  O   . GLU A 1 443 ? 1.821   18.619  -5.716  1.00 96.93 443 A 1 
ATOM   3398 C  CB  . GLU A 1 443 ? 4.661   20.085  -5.711  1.00 95.97 443 A 1 
ATOM   3399 C  CG  . GLU A 1 443 ? 3.838   20.858  -6.759  1.00 84.90 443 A 1 
ATOM   3400 C  CD  . GLU A 1 443 ? 4.257   22.324  -6.967  1.00 87.33 443 A 1 
ATOM   3401 O  OE1 . GLU A 1 443 ? 3.469   23.071  -7.594  1.00 79.94 443 A 1 
ATOM   3402 O  OE2 . GLU A 1 443 ? 5.356   22.720  -6.516  1.00 81.73 443 A 1 
ATOM   3403 N  N   . THR A 1 444 ? 2.665   18.199  -3.681  1.00 97.91 444 A 1 
ATOM   3404 C  CA  . THR A 1 444 ? 1.376   18.066  -2.998  1.00 97.82 444 A 1 
ATOM   3405 C  C   . THR A 1 444 ? 1.314   19.010  -1.819  1.00 98.13 444 A 1 
ATOM   3406 O  O   . THR A 1 444 ? 2.233   19.046  -0.993  1.00 97.33 444 A 1 
ATOM   3407 C  CB  . THR A 1 444 ? 1.121   16.624  -2.546  1.00 96.43 444 A 1 
ATOM   3408 O  OG1 . THR A 1 444 ? 1.110   15.762  -3.662  1.00 90.24 444 A 1 
ATOM   3409 C  CG2 . THR A 1 444 ? -0.220  16.436  -1.834  1.00 90.83 444 A 1 
ATOM   3410 N  N   . GLN A 1 445 ? 0.207   19.748  -1.711  1.00 98.36 445 A 1 
ATOM   3411 C  CA  . GLN A 1 445 ? -0.195  20.460  -0.514  1.00 98.37 445 A 1 
ATOM   3412 C  C   . GLN A 1 445 ? -1.315  19.690  0.165   1.00 98.48 445 A 1 
ATOM   3413 O  O   . GLN A 1 445 ? -2.246  19.242  -0.498  1.00 97.65 445 A 1 
ATOM   3414 C  CB  . GLN A 1 445 ? -0.634  21.886  -0.853  1.00 97.37 445 A 1 
ATOM   3415 C  CG  . GLN A 1 445 ? 0.524   22.703  -1.447  1.00 91.09 445 A 1 
ATOM   3416 C  CD  . GLN A 1 445 ? 0.153   24.151  -1.760  1.00 89.72 445 A 1 
ATOM   3417 O  OE1 . GLN A 1 445 ? -0.910  24.653  -1.454  1.00 81.04 445 A 1 
ATOM   3418 N  NE2 . GLN A 1 445 ? 1.044   24.889  -2.373  1.00 78.46 445 A 1 
ATOM   3419 N  N   . GLU A 1 446 ? -1.237  19.552  1.489   1.00 98.49 446 A 1 
ATOM   3420 C  CA  . GLU A 1 446 ? -2.269  18.901  2.280   1.00 98.42 446 A 1 
ATOM   3421 C  C   . GLU A 1 446 ? -2.497  19.685  3.570   1.00 98.47 446 A 1 
ATOM   3422 O  O   . GLU A 1 446 ? -1.556  20.078  4.245   1.00 97.86 446 A 1 
ATOM   3423 C  CB  . GLU A 1 446 ? -1.877  17.441  2.533   1.00 97.84 446 A 1 
ATOM   3424 C  CG  . GLU A 1 446 ? -2.974  16.638  3.245   1.00 96.16 446 A 1 
ATOM   3425 C  CD  . GLU A 1 446 ? -2.778  15.122  3.159   1.00 96.46 446 A 1 
ATOM   3426 O  OE1 . GLU A 1 446 ? -3.717  14.383  3.552   1.00 92.03 446 A 1 
ATOM   3427 O  OE2 . GLU A 1 446 ? -1.760  14.639  2.625   1.00 92.85 446 A 1 
ATOM   3428 N  N   . TYR A 1 447 ? -3.773  19.923  3.891   1.00 98.59 447 A 1 
ATOM   3429 C  CA  . TYR A 1 447 ? -4.195  20.654  5.076   1.00 98.48 447 A 1 
ATOM   3430 C  C   . TYR A 1 447 ? -5.306  19.885  5.764   1.00 98.55 447 A 1 
ATOM   3431 O  O   . TYR A 1 447 ? -6.198  19.361  5.096   1.00 97.90 447 A 1 
ATOM   3432 C  CB  . TYR A 1 447 ? -4.696  22.055  4.699   1.00 97.54 447 A 1 
ATOM   3433 C  CG  . TYR A 1 447 ? -3.761  22.841  3.817   1.00 95.21 447 A 1 
ATOM   3434 C  CD1 . TYR A 1 447 ? -2.652  23.506  4.380   1.00 87.49 447 A 1 
ATOM   3435 C  CD2 . TYR A 1 447 ? -3.975  22.892  2.427   1.00 87.89 447 A 1 
ATOM   3436 C  CE1 . TYR A 1 447 ? -1.777  24.228  3.558   1.00 82.78 447 A 1 
ATOM   3437 C  CE2 . TYR A 1 447 ? -3.102  23.606  1.602   1.00 83.50 447 A 1 
ATOM   3438 C  CZ  . TYR A 1 447 ? -1.999  24.279  2.170   1.00 82.14 447 A 1 
ATOM   3439 O  OH  . TYR A 1 447 ? -1.135  24.988  1.371   1.00 78.30 447 A 1 
ATOM   3440 N  N   . GLY A 1 448 ? -5.294  19.848  7.087   1.00 98.43 448 A 1 
ATOM   3441 C  CA  . GLY A 1 448 ? -6.321  19.143  7.816   1.00 98.48 448 A 1 
ATOM   3442 C  C   . GLY A 1 448 ? -6.360  19.485  9.293   1.00 98.69 448 A 1 
ATOM   3443 O  O   . GLY A 1 448 ? -5.620  20.333  9.790   1.00 98.09 448 A 1 
ATOM   3444 N  N   . PHE A 1 449 ? -7.271  18.805  9.976   1.00 98.44 449 A 1 
ATOM   3445 C  CA  . PHE A 1 449 ? -7.425  18.904  11.417  1.00 98.50 449 A 1 
ATOM   3446 C  C   . PHE A 1 449 ? -7.792  17.548  12.010  1.00 98.54 449 A 1 
ATOM   3447 O  O   . PHE A 1 449 ? -8.276  16.651  11.307  1.00 98.15 449 A 1 
ATOM   3448 C  CB  . PHE A 1 449 ? -8.461  19.983  11.766  1.00 98.09 449 A 1 
ATOM   3449 C  CG  . PHE A 1 449 ? -9.889  19.615  11.464  1.00 98.09 449 A 1 
ATOM   3450 C  CD1 . PHE A 1 449 ? -10.406 19.725  10.155  1.00 96.76 449 A 1 
ATOM   3451 C  CD2 . PHE A 1 449 ? -10.741 19.166  12.492  1.00 96.64 449 A 1 
ATOM   3452 C  CE1 . PHE A 1 449 ? -11.740 19.397  9.882   1.00 95.88 449 A 1 
ATOM   3453 C  CE2 . PHE A 1 449 ? -12.077 18.838  12.230  1.00 95.90 449 A 1 
ATOM   3454 C  CZ  . PHE A 1 449 ? -12.575 18.955  10.926  1.00 96.02 449 A 1 
ATOM   3455 N  N   . GLY A 1 450 ? -7.573  17.407  13.309  1.00 98.23 450 A 1 
ATOM   3456 C  CA  . GLY A 1 450 ? -7.969  16.254  14.080  1.00 98.17 450 A 1 
ATOM   3457 C  C   . GLY A 1 450 ? -8.648  16.666  15.383  1.00 98.19 450 A 1 
ATOM   3458 O  O   . GLY A 1 450 ? -8.361  17.723  15.946  1.00 97.32 450 A 1 
ATOM   3459 N  N   . LEU A 1 451 ? -9.569  15.824  15.841  1.00 97.91 451 A 1 
ATOM   3460 C  CA  . LEU A 1 451 ? -10.230 15.913  17.134  1.00 97.69 451 A 1 
ATOM   3461 C  C   . LEU A 1 451 ? -9.965  14.615  17.884  1.00 97.48 451 A 1 
ATOM   3462 O  O   . LEU A 1 451 ? -10.176 13.535  17.334  1.00 96.55 451 A 1 
ATOM   3463 C  CB  . LEU A 1 451 ? -11.744 16.116  16.954  1.00 97.25 451 A 1 
ATOM   3464 C  CG  . LEU A 1 451 ? -12.166 17.327  16.104  1.00 95.50 451 A 1 
ATOM   3465 C  CD1 . LEU A 1 451 ? -13.679 17.307  15.893  1.00 93.02 451 A 1 
ATOM   3466 C  CD2 . LEU A 1 451 ? -11.797 18.649  16.765  1.00 92.83 451 A 1 
ATOM   3467 N  N   . ARG A 1 452 ? -9.540  14.726  19.141  1.00 96.92 452 A 1 
ATOM   3468 C  CA  . ARG A 1 452 ? -9.314  13.582  20.016  1.00 96.33 452 A 1 
ATOM   3469 C  C   . ARG A 1 452 ? -9.930  13.855  21.383  1.00 96.18 452 A 1 
ATOM   3470 O  O   . ARG A 1 452 ? -9.542  14.810  22.054  1.00 94.21 452 A 1 
ATOM   3471 C  CB  . ARG A 1 452 ? -7.808  13.297  20.096  1.00 94.02 452 A 1 
ATOM   3472 C  CG  . ARG A 1 452 ? -7.545  11.962  20.786  1.00 85.97 452 A 1 
ATOM   3473 C  CD  . ARG A 1 452 ? -6.042  11.725  20.816  1.00 84.68 452 A 1 
ATOM   3474 N  NE  . ARG A 1 452 ? -5.721  10.366  21.246  1.00 76.25 452 A 1 
ATOM   3475 C  CZ  . ARG A 1 452 ? -4.501  9.928   21.436  1.00 72.62 452 A 1 
ATOM   3476 N  NH1 . ARG A 1 452 ? -3.470  10.719  21.396  1.00 67.08 452 A 1 
ATOM   3477 N  NH2 . ARG A 1 452 ? -4.284  8.665   21.653  1.00 62.17 452 A 1 
ATOM   3478 N  N   . PHE A 1 453 ? -10.877 13.022  21.751  1.00 95.59 453 A 1 
ATOM   3479 C  CA  . PHE A 1 453 ? -11.488 13.016  23.073  1.00 95.01 453 A 1 
ATOM   3480 C  C   . PHE A 1 453 ? -11.300 11.627  23.659  1.00 94.22 453 A 1 
ATOM   3481 O  O   . PHE A 1 453 ? -11.888 10.664  23.179  1.00 91.79 453 A 1 
ATOM   3482 C  CB  . PHE A 1 453 ? -12.957 13.409  22.977  1.00 94.27 453 A 1 
ATOM   3483 C  CG  . PHE A 1 453 ? -13.216 14.771  22.397  1.00 94.07 453 A 1 
ATOM   3484 C  CD1 . PHE A 1 453 ? -13.095 15.925  23.197  1.00 91.01 453 A 1 
ATOM   3485 C  CD2 . PHE A 1 453 ? -13.585 14.918  21.040  1.00 90.91 453 A 1 
ATOM   3486 C  CE1 . PHE A 1 453 ? -13.351 17.191  22.664  1.00 89.47 453 A 1 
ATOM   3487 C  CE2 . PHE A 1 453 ? -13.837 16.188  20.500  1.00 89.65 453 A 1 
ATOM   3488 C  CZ  . PHE A 1 453 ? -13.726 17.323  21.319  1.00 89.99 453 A 1 
ATOM   3489 N  N   . ASP A 1 454 ? -10.470 11.536  24.677  1.00 90.68 454 A 1 
ATOM   3490 C  CA  . ASP A 1 454 ? -10.184 10.353  25.469  1.00 87.64 454 A 1 
ATOM   3491 C  C   . ASP A 1 454 ? -10.263 10.716  26.957  1.00 85.62 454 A 1 
ATOM   3492 O  O   . ASP A 1 454 ? -10.285 11.890  27.330  1.00 73.63 454 A 1 
ATOM   3493 C  CB  . ASP A 1 454 ? -8.827  9.736   25.049  1.00 81.77 454 A 1 
ATOM   3494 C  CG  . ASP A 1 454 ? -7.630  10.694  24.975  1.00 74.70 454 A 1 
ATOM   3495 O  OD1 . ASP A 1 454 ? -7.750  11.872  25.360  1.00 62.77 454 A 1 
ATOM   3496 O  OD2 . ASP A 1 454 ? -6.577  10.253  24.449  1.00 68.23 454 A 1 
ATOM   3497 N  N   . ASP A 1 455 ? -10.387 9.709   27.820  1.00 80.31 455 A 1 
ATOM   3498 C  CA  . ASP A 1 455 ? -10.441 9.884   29.276  1.00 78.68 455 A 1 
ATOM   3499 C  C   . ASP A 1 455 ? -11.490 10.916  29.752  1.00 79.16 455 A 1 
ATOM   3500 O  O   . ASP A 1 455 ? -11.237 11.802  30.577  1.00 72.45 455 A 1 
ATOM   3501 C  CB  . ASP A 1 455 ? -9.011  10.082  29.821  1.00 73.26 455 A 1 
ATOM   3502 C  CG  . ASP A 1 455 ? -8.538  8.992   30.790  1.00 65.10 455 A 1 
ATOM   3503 O  OD1 . ASP A 1 455 ? -9.343  8.109   31.152  1.00 58.34 455 A 1 
ATOM   3504 O  OD2 . ASP A 1 455 ? -7.362  9.079   31.190  1.00 57.86 455 A 1 
ATOM   3505 N  N   . LEU A 1 456 ? -12.717 10.811  29.229  1.00 76.66 456 A 1 
ATOM   3506 C  CA  . LEU A 1 456 ? -13.822 11.750  29.464  1.00 74.05 456 A 1 
ATOM   3507 C  C   . LEU A 1 456 ? -14.432 11.614  30.880  1.00 73.68 456 A 1 
ATOM   3508 O  O   . LEU A 1 456 ? -15.607 11.301  31.027  1.00 68.01 456 A 1 
ATOM   3509 C  CB  . LEU A 1 456 ? -14.877 11.575  28.353  1.00 69.97 456 A 1 
ATOM   3510 C  CG  . LEU A 1 456 ? -14.435 12.035  26.957  1.00 66.13 456 A 1 
ATOM   3511 C  CD1 . LEU A 1 456 ? -15.465 11.579  25.921  1.00 63.27 456 A 1 
ATOM   3512 C  CD2 . LEU A 1 456 ? -14.333 13.566  26.874  1.00 62.14 456 A 1 
ATOM   3513 N  N   . MET A 1 457 ? -13.658 11.893  31.917  1.00 71.19 457 A 1 
ATOM   3514 C  CA  . MET A 1 457 ? -13.993 11.876  33.350  1.00 69.36 457 A 1 
ATOM   3515 C  C   . MET A 1 457 ? -14.624 10.578  33.881  1.00 68.79 457 A 1 
ATOM   3516 O  O   . MET A 1 457 ? -14.032 9.906   34.714  1.00 63.20 457 A 1 
ATOM   3517 C  CB  . MET A 1 457 ? -14.870 13.078  33.752  1.00 66.30 457 A 1 
ATOM   3518 C  CG  . MET A 1 457 ? -14.147 14.423  33.731  1.00 59.53 457 A 1 
ATOM   3519 S  SD  . MET A 1 457 ? -15.043 15.726  34.644  1.00 49.92 457 A 1 
ATOM   3520 C  CE  . MET A 1 457 ? -16.418 16.028  33.516  1.00 42.95 457 A 1 
ATOM   3521 N  N   . LEU A 1 458 ? -15.863 10.280  33.506  1.00 66.81 458 A 1 
ATOM   3522 C  CA  . LEU A 1 458 ? -16.684 9.189   34.046  1.00 67.19 458 A 1 
ATOM   3523 C  C   . LEU A 1 458 ? -17.062 8.142   32.990  1.00 69.07 458 A 1 
ATOM   3524 O  O   . LEU A 1 458 ? -17.802 7.208   33.299  1.00 63.53 458 A 1 
ATOM   3525 C  CB  . LEU A 1 458 ? -17.949 9.778   34.692  1.00 62.57 458 A 1 
ATOM   3526 C  CG  . LEU A 1 458 ? -17.718 10.579  35.978  1.00 55.84 458 A 1 
ATOM   3527 C  CD1 . LEU A 1 458 ? -19.020 11.281  36.385  1.00 49.71 458 A 1 
ATOM   3528 C  CD2 . LEU A 1 458 ? -17.275 9.704   37.137  1.00 51.40 458 A 1 
ATOM   3529 N  N   . SER A 1 459 ? -16.608 8.307   31.759  1.00 76.93 459 A 1 
ATOM   3530 C  CA  . SER A 1 459 ? -16.850 7.348   30.686  1.00 78.79 459 A 1 
ATOM   3531 C  C   . SER A 1 459 ? -15.531 6.879   30.084  1.00 82.02 459 A 1 
ATOM   3532 O  O   . SER A 1 459 ? -14.589 7.653   29.956  1.00 76.21 459 A 1 
ATOM   3533 C  CB  . SER A 1 459 ? -17.774 7.934   29.615  1.00 70.68 459 A 1 
ATOM   3534 O  OG  . SER A 1 459 ? -17.152 8.935   28.850  1.00 60.67 459 A 1 
ATOM   3535 N  N   . ASN A 1 460 ? -15.499 5.617   29.663  1.00 84.30 460 A 1 
ATOM   3536 C  CA  . ASN A 1 460 ? -14.403 5.047   28.884  1.00 85.21 460 A 1 
ATOM   3537 C  C   . ASN A 1 460 ? -14.540 5.343   27.381  1.00 87.21 460 A 1 
ATOM   3538 O  O   . ASN A 1 460 ? -13.846 4.748   26.558  1.00 82.69 460 A 1 
ATOM   3539 C  CB  . ASN A 1 460 ? -14.332 3.541   29.157  1.00 81.46 460 A 1 
ATOM   3540 C  CG  . ASN A 1 460 ? -14.042 3.194   30.600  1.00 76.86 460 A 1 
ATOM   3541 O  OD1 . ASN A 1 460 ? -13.463 3.936   31.372  1.00 69.31 460 A 1 
ATOM   3542 N  ND2 . ASN A 1 460 ? -14.438 2.017   31.013  1.00 68.79 460 A 1 
ATOM   3543 N  N   . ASP A 1 461 ? -15.467 6.225   27.012  1.00 90.57 461 A 1 
ATOM   3544 C  CA  . ASP A 1 461 ? -15.721 6.579   25.622  1.00 90.84 461 A 1 
ATOM   3545 C  C   . ASP A 1 461 ? -14.541 7.370   25.055  1.00 91.56 461 A 1 
ATOM   3546 O  O   . ASP A 1 461 ? -14.035 8.301   25.677  1.00 89.34 461 A 1 
ATOM   3547 C  CB  . ASP A 1 461 ? -17.024 7.382   25.487  1.00 88.66 461 A 1 
ATOM   3548 C  CG  . ASP A 1 461 ? -18.304 6.574   25.705  1.00 86.48 461 A 1 
ATOM   3549 O  OD1 . ASP A 1 461 ? -18.267 5.520   26.384  1.00 80.48 461 A 1 
ATOM   3550 O  OD2 . ASP A 1 461 ? -19.349 7.010   25.180  1.00 82.19 461 A 1 
ATOM   3551 N  N   . ALA A 1 462 ? -14.136 7.024   23.838  1.00 94.12 462 A 1 
ATOM   3552 C  CA  . ALA A 1 462 ? -13.126 7.744   23.092  1.00 94.57 462 A 1 
ATOM   3553 C  C   . ALA A 1 462 ? -13.633 8.078   21.688  1.00 95.00 462 A 1 
ATOM   3554 O  O   . ALA A 1 462 ? -14.301 7.272   21.038  1.00 94.05 462 A 1 
ATOM   3555 C  CB  . ALA A 1 462 ? -11.827 6.921   23.067  1.00 93.22 462 A 1 
ATOM   3556 N  N   . LEU A 1 463 ? -13.282 9.275   21.203  1.00 95.19 463 A 1 
ATOM   3557 C  CA  . LEU A 1 463 ? -13.524 9.717   19.836  1.00 95.59 463 A 1 
ATOM   3558 C  C   . LEU A 1 463 ? -12.213 10.211  19.239  1.00 95.82 463 A 1 
ATOM   3559 O  O   . LEU A 1 463 ? -11.649 11.195  19.712  1.00 95.34 463 A 1 
ATOM   3560 C  CB  . LEU A 1 463 ? -14.607 10.809  19.830  1.00 94.99 463 A 1 
ATOM   3561 C  CG  . LEU A 1 463 ? -14.860 11.446  18.449  1.00 93.91 463 A 1 
ATOM   3562 C  CD1 . LEU A 1 463 ? -15.484 10.468  17.457  1.00 90.66 463 A 1 
ATOM   3563 C  CD2 . LEU A 1 463 ? -15.808 12.628  18.596  1.00 90.15 463 A 1 
ATOM   3564 N  N   . GLU A 1 464 ? -11.787 9.591   18.170  1.00 96.53 464 A 1 
ATOM   3565 C  CA  . GLU A 1 464 ? -10.806 10.141  17.248  1.00 96.63 464 A 1 
ATOM   3566 C  C   . GLU A 1 464 ? -11.468 10.518  15.933  1.00 97.12 464 A 1 
ATOM   3567 O  O   . GLU A 1 464 ? -12.247 9.759   15.363  1.00 96.60 464 A 1 
ATOM   3568 C  CB  . GLU A 1 464 ? -9.627  9.186   17.016  1.00 95.19 464 A 1 
ATOM   3569 C  CG  . GLU A 1 464 ? -8.562  9.308   18.112  1.00 85.81 464 A 1 
ATOM   3570 C  CD  . GLU A 1 464 ? -7.281  8.514   17.806  1.00 86.17 464 A 1 
ATOM   3571 O  OE1 . GLU A 1 464 ? -6.274  8.764   18.500  1.00 79.78 464 A 1 
ATOM   3572 O  OE2 . GLU A 1 464 ? -7.289  7.682   16.881  1.00 81.25 464 A 1 
ATOM   3573 N  N   . PHE A 1 465 ? -11.149 11.711  15.419  1.00 97.28 465 A 1 
ATOM   3574 C  CA  . PHE A 1 465 ? -11.562 12.182  14.109  1.00 97.76 465 A 1 
ATOM   3575 C  C   . PHE A 1 465 ? -10.394 12.905  13.447  1.00 97.99 465 A 1 
ATOM   3576 O  O   . PHE A 1 465 ? -9.780  13.776  14.058  1.00 97.66 465 A 1 
ATOM   3577 C  CB  . PHE A 1 465 ? -12.785 13.102  14.254  1.00 97.60 465 A 1 
ATOM   3578 C  CG  . PHE A 1 465 ? -13.236 13.733  12.962  1.00 97.70 465 A 1 
ATOM   3579 C  CD1 . PHE A 1 465 ? -12.630 14.912  12.482  1.00 96.72 465 A 1 
ATOM   3580 C  CD2 . PHE A 1 465 ? -14.275 13.147  12.216  1.00 96.95 465 A 1 
ATOM   3581 C  CE1 . PHE A 1 465 ? -13.042 15.484  11.272  1.00 96.20 465 A 1 
ATOM   3582 C  CE2 . PHE A 1 465 ? -14.699 13.719  11.012  1.00 96.32 465 A 1 
ATOM   3583 C  CZ  . PHE A 1 465 ? -14.086 14.891  10.533  1.00 96.49 465 A 1 
ATOM   3584 N  N   . LYS A 1 466 ? -10.106 12.599  12.182  1.00 98.13 466 A 1 
ATOM   3585 C  CA  . LYS A 1 466 ? -9.099  13.303  11.397  1.00 98.24 466 A 1 
ATOM   3586 C  C   . LYS A 1 466 ? -9.598  13.482  9.967   1.00 98.45 466 A 1 
ATOM   3587 O  O   . LYS A 1 466 ? -10.103 12.536  9.367   1.00 97.98 466 A 1 
ATOM   3588 C  CB  . LYS A 1 466 ? -7.768  12.551  11.482  1.00 97.79 466 A 1 
ATOM   3589 C  CG  . LYS A 1 466 ? -6.578  13.391  11.010  1.00 96.80 466 A 1 
ATOM   3590 C  CD  . LYS A 1 466 ? -5.267  12.632  11.269  1.00 96.32 466 A 1 
ATOM   3591 C  CE  . LYS A 1 466 ? -4.052  13.477  10.882  1.00 94.98 466 A 1 
ATOM   3592 N  NZ  . LYS A 1 466 ? -2.782  12.786  11.199  1.00 93.99 466 A 1 
ATOM   3593 N  N   . ALA A 1 467 ? -9.452  14.688  9.423   1.00 98.53 467 A 1 
ATOM   3594 C  CA  . ALA A 1 467 ? -9.830  15.003  8.054   1.00 98.52 467 A 1 
ATOM   3595 C  C   . ALA A 1 467 ? -8.772  15.859  7.379   1.00 98.65 467 A 1 
ATOM   3596 O  O   . ALA A 1 467 ? -8.173  16.732  8.015   1.00 98.12 467 A 1 
ATOM   3597 C  CB  . ALA A 1 467 ? -11.198 15.690  8.049   1.00 98.15 467 A 1 
ATOM   3598 N  N   . SER A 1 468 ? -8.562  15.656  6.081   1.00 98.61 468 A 1 
ATOM   3599 C  CA  . SER A 1 468 ? -7.660  16.473  5.283   1.00 98.56 468 A 1 
ATOM   3600 C  C   . SER A 1 468 ? -8.202  16.736  3.880   1.00 98.63 468 A 1 
ATOM   3601 O  O   . SER A 1 468 ? -8.985  15.967  3.329   1.00 98.10 468 A 1 
ATOM   3602 C  CB  . SER A 1 468 ? -6.260  15.858  5.221   1.00 97.36 468 A 1 
ATOM   3603 O  OG  . SER A 1 468 ? -6.222  14.734  4.372   1.00 90.85 468 A 1 
ATOM   3604 N  N   . TYR A 1 469 ? -7.754  17.854  3.305   1.00 98.62 469 A 1 
ATOM   3605 C  CA  . TYR A 1 469 ? -7.825  18.155  1.885   1.00 98.63 469 A 1 
ATOM   3606 C  C   . TYR A 1 469 ? -6.424  18.077  1.292   1.00 98.67 469 A 1 
ATOM   3607 O  O   . TYR A 1 469 ? -5.496  18.643  1.864   1.00 98.34 469 A 1 
ATOM   3608 C  CB  . TYR A 1 469 ? -8.426  19.545  1.680   1.00 98.52 469 A 1 
ATOM   3609 C  CG  . TYR A 1 469 ? -8.408  19.999  0.236   1.00 98.05 469 A 1 
ATOM   3610 C  CD1 . TYR A 1 469 ? -7.437  20.924  -0.210  1.00 96.55 469 A 1 
ATOM   3611 C  CD2 . TYR A 1 469 ? -9.323  19.465  -0.684  1.00 96.82 469 A 1 
ATOM   3612 C  CE1 . TYR A 1 469 ? -7.397  21.312  -1.562  1.00 95.86 469 A 1 
ATOM   3613 C  CE2 . TYR A 1 469 ? -9.289  19.843  -2.043  1.00 95.85 469 A 1 
ATOM   3614 C  CZ  . TYR A 1 469 ? -8.326  20.772  -2.473  1.00 95.87 469 A 1 
ATOM   3615 O  OH  . TYR A 1 469 ? -8.290  21.137  -3.794  1.00 93.74 469 A 1 
ATOM   3616 N  N   . PHE A 1 470 ? -6.278  17.433  0.144   1.00 98.56 470 A 1 
ATOM   3617 C  CA  . PHE A 1 470 ? -5.024  17.372  -0.597  1.00 98.49 470 A 1 
ATOM   3618 C  C   . PHE A 1 470 ? -5.174  17.933  -2.017  1.00 98.51 470 A 1 
ATOM   3619 O  O   . PHE A 1 470 ? -6.218  17.778  -2.653  1.00 98.14 470 A 1 
ATOM   3620 C  CB  . PHE A 1 470 ? -4.456  15.946  -0.588  1.00 98.17 470 A 1 
ATOM   3621 C  CG  . PHE A 1 470 ? -5.320  14.909  -1.276  1.00 98.32 470 A 1 
ATOM   3622 C  CD1 . PHE A 1 470 ? -6.259  14.164  -0.534  1.00 97.65 470 A 1 
ATOM   3623 C  CD2 . PHE A 1 470 ? -5.186  14.669  -2.645  1.00 97.47 470 A 1 
ATOM   3624 C  CE1 . PHE A 1 470 ? -7.044  13.187  -1.161  1.00 96.94 470 A 1 
ATOM   3625 C  CE2 . PHE A 1 470 ? -5.977  13.687  -3.286  1.00 96.78 470 A 1 
ATOM   3626 C  CZ  . PHE A 1 470 ? -6.900  12.948  -2.538  1.00 97.12 470 A 1 
ATOM   3627 N  N   . ASP A 1 471 ? -4.119  18.588  -2.504  1.00 98.41 471 A 1 
ATOM   3628 C  CA  . ASP A 1 471 ? -4.009  19.144  -3.853  1.00 98.36 471 A 1 
ATOM   3629 C  C   . ASP A 1 471 ? -2.608  18.833  -4.391  1.00 98.44 471 A 1 
ATOM   3630 O  O   . ASP A 1 471 ? -1.602  19.306  -3.869  1.00 97.51 471 A 1 
ATOM   3631 C  CB  . ASP A 1 471 ? -4.298  20.656  -3.813  1.00 97.61 471 A 1 
ATOM   3632 C  CG  . ASP A 1 471 ? -4.541  21.274  -5.197  1.00 94.28 471 A 1 
ATOM   3633 O  OD1 . ASP A 1 471 ? -3.688  21.206  -6.102  1.00 86.31 471 A 1 
ATOM   3634 O  OD2 . ASP A 1 471 ? -5.621  21.882  -5.392  1.00 85.47 471 A 1 
ATOM   3635 N  N   . THR A 1 472 ? -2.549  18.004  -5.422  1.00 97.94 472 A 1 
ATOM   3636 C  CA  . THR A 1 472 ? -1.315  17.562  -6.081  1.00 97.88 472 A 1 
ATOM   3637 C  C   . THR A 1 472 ? -1.237  18.138  -7.483  1.00 97.95 472 A 1 
ATOM   3638 O  O   . THR A 1 472 ? -2.161  17.992  -8.282  1.00 97.11 472 A 1 
ATOM   3639 C  CB  . THR A 1 472 ? -1.230  16.028  -6.135  1.00 97.00 472 A 1 
ATOM   3640 O  OG1 . THR A 1 472 ? -1.227  15.485  -4.839  1.00 92.74 472 A 1 
ATOM   3641 C  CG2 . THR A 1 472 ? 0.029   15.513  -6.835  1.00 93.22 472 A 1 
ATOM   3642 N  N   . LYS A 1 473 ? -0.086  18.727  -7.822  1.00 97.89 473 A 1 
ATOM   3643 C  CA  . LYS A 1 473 ? 0.297   19.032  -9.197  1.00 97.86 473 A 1 
ATOM   3644 C  C   . LYS A 1 473 ? 1.324   18.013  -9.660  1.00 97.88 473 A 1 
ATOM   3645 O  O   . LYS A 1 473 ? 2.438   17.972  -9.136  1.00 96.54 473 A 1 
ATOM   3646 C  CB  . LYS A 1 473 ? 0.854   20.453  -9.290  1.00 97.25 473 A 1 
ATOM   3647 C  CG  . LYS A 1 473 ? -0.199  21.516  -8.966  1.00 89.15 473 A 1 
ATOM   3648 C  CD  . LYS A 1 473 ? 0.478   22.879  -8.960  1.00 84.79 473 A 1 
ATOM   3649 C  CE  . LYS A 1 473 ? -0.469  23.952  -8.457  1.00 72.55 473 A 1 
ATOM   3650 N  NZ  . LYS A 1 473 ? 0.305   25.167  -8.117  1.00 62.19 473 A 1 
ATOM   3651 N  N   . ALA A 1 474 ? 0.954   17.205  -10.645 1.00 97.32 474 A 1 
ATOM   3652 C  CA  . ALA A 1 474 ? 1.855   16.289  -11.315 1.00 96.94 474 A 1 
ATOM   3653 C  C   . ALA A 1 474 ? 2.446   16.955  -12.555 1.00 96.93 474 A 1 
ATOM   3654 O  O   . ALA A 1 474 ? 1.743   17.648  -13.293 1.00 95.57 474 A 1 
ATOM   3655 C  CB  . ALA A 1 474 ? 1.106   14.993  -11.642 1.00 96.19 474 A 1 
ATOM   3656 N  N   . LYS A 1 475 ? 3.743   16.768  -12.786 1.00 97.39 475 A 1 
ATOM   3657 C  CA  . LYS A 1 475 ? 4.471   17.268  -13.953 1.00 97.23 475 A 1 
ATOM   3658 C  C   . LYS A 1 475 ? 5.245   16.157  -14.614 1.00 97.36 475 A 1 
ATOM   3659 O  O   . LYS A 1 475 ? 5.786   15.285  -13.936 1.00 95.45 475 A 1 
ATOM   3660 C  CB  . LYS A 1 475 ? 5.435   18.393  -13.563 1.00 96.08 475 A 1 
ATOM   3661 C  CG  . LYS A 1 475 ? 4.715   19.698  -13.272 1.00 84.85 475 A 1 
ATOM   3662 C  CD  . LYS A 1 475 ? 5.745   20.817  -13.087 1.00 78.99 475 A 1 
ATOM   3663 C  CE  . LYS A 1 475 ? 5.034   22.147  -12.904 1.00 66.58 475 A 1 
ATOM   3664 N  NZ  . LYS A 1 475 ? 6.012   23.247  -12.721 1.00 57.39 475 A 1 
ATOM   3665 N  N   . ASP A 1 476 ? 5.339   16.244  -15.933 1.00 95.82 476 A 1 
ATOM   3666 C  CA  . ASP A 1 476 ? 6.060   15.299  -16.774 1.00 96.07 476 A 1 
ATOM   3667 C  C   . ASP A 1 476 ? 5.612   13.842  -16.541 1.00 96.06 476 A 1 
ATOM   3668 O  O   . ASP A 1 476 ? 6.425   12.931  -16.628 1.00 93.75 476 A 1 
ATOM   3669 C  CB  . ASP A 1 476 ? 7.584   15.522  -16.642 1.00 95.69 476 A 1 
ATOM   3670 C  CG  . ASP A 1 476 ? 8.106   16.769  -17.354 1.00 95.04 476 A 1 
ATOM   3671 O  OD1 . ASP A 1 476 ? 7.501   17.198  -18.361 1.00 91.02 476 A 1 
ATOM   3672 O  OD2 . ASP A 1 476 ? 9.218   17.233  -17.024 1.00 91.12 476 A 1 
ATOM   3673 N  N   . TYR A 1 477 ? 4.305   13.630  -16.251 1.00 95.56 477 A 1 
ATOM   3674 C  CA  . TYR A 1 477 ? 3.809   12.276  -16.029 1.00 94.99 477 A 1 
ATOM   3675 C  C   . TYR A 1 477 ? 3.989   11.436  -17.300 1.00 95.32 477 A 1 
ATOM   3676 O  O   . TYR A 1 477 ? 3.828   11.924  -18.424 1.00 93.74 477 A 1 
ATOM   3677 C  CB  . TYR A 1 477 ? 2.372   12.259  -15.496 1.00 93.09 477 A 1 
ATOM   3678 C  CG  . TYR A 1 477 ? 1.285   12.500  -16.507 1.00 87.28 477 A 1 
ATOM   3679 C  CD1 . TYR A 1 477 ? 0.776   13.802  -16.698 1.00 81.34 477 A 1 
ATOM   3680 C  CD2 . TYR A 1 477 ? 0.725   11.430  -17.231 1.00 81.40 477 A 1 
ATOM   3681 C  CE1 . TYR A 1 477 ? -0.274  14.029  -17.596 1.00 75.75 477 A 1 
ATOM   3682 C  CE2 . TYR A 1 477 ? -0.328  11.651  -18.144 1.00 76.62 477 A 1 
ATOM   3683 C  CZ  . TYR A 1 477 ? -0.820  12.954  -18.317 1.00 74.20 477 A 1 
ATOM   3684 O  OH  . TYR A 1 477 ? -1.847  13.168  -19.202 1.00 72.49 477 A 1 
ATOM   3685 N  N   . ILE A 1 478 ? 4.377   10.186  -17.112 1.00 94.37 478 A 1 
ATOM   3686 C  CA  . ILE A 1 478 ? 4.750   9.325   -18.225 1.00 94.18 478 A 1 
ATOM   3687 C  C   . ILE A 1 478 ? 3.503   8.617   -18.750 1.00 93.47 478 A 1 
ATOM   3688 O  O   . ILE A 1 478 ? 2.805   7.920   -18.025 1.00 92.40 478 A 1 
ATOM   3689 C  CB  . ILE A 1 478 ? 5.890   8.365   -17.840 1.00 94.26 478 A 1 
ATOM   3690 C  CG1 . ILE A 1 478 ? 7.148   9.172   -17.433 1.00 92.77 478 A 1 
ATOM   3691 C  CG2 . ILE A 1 478 ? 6.220   7.434   -19.023 1.00 92.93 478 A 1 
ATOM   3692 C  CD1 . ILE A 1 478 ? 8.210   8.344   -16.714 1.00 90.40 478 A 1 
ATOM   3693 N  N   . SER A 1 479 ? 3.258   8.796   -20.052 1.00 93.55 479 A 1 
ATOM   3694 C  CA  . SER A 1 479 ? 2.161   8.182   -20.783 1.00 92.01 479 A 1 
ATOM   3695 C  C   . SER A 1 479 ? 2.659   7.606   -22.105 1.00 93.13 479 A 1 
ATOM   3696 O  O   . SER A 1 479 ? 3.837   7.710   -22.445 1.00 92.17 479 A 1 
ATOM   3697 C  CB  . SER A 1 479 ? 1.038   9.215   -20.977 1.00 90.06 479 A 1 
ATOM   3698 O  OG  . SER A 1 479 ? -0.140  8.584   -21.434 1.00 84.04 479 A 1 
ATOM   3699 N  N   . THR A 1 480 ? 1.760   6.998   -22.857 1.00 91.99 480 A 1 
ATOM   3700 C  CA  . THR A 1 480 ? 2.054   6.349   -24.135 1.00 92.13 480 A 1 
ATOM   3701 C  C   . THR A 1 480 ? 1.435   7.132   -25.283 1.00 92.25 480 A 1 
ATOM   3702 O  O   . THR A 1 480 ? 0.282   7.539   -25.213 1.00 90.46 480 A 1 
ATOM   3703 C  CB  . THR A 1 480 ? 1.553   4.901   -24.124 1.00 90.69 480 A 1 
ATOM   3704 O  OG1 . THR A 1 480 ? 2.158   4.195   -23.060 1.00 83.20 480 A 1 
ATOM   3705 C  CG2 . THR A 1 480 ? 1.889   4.158   -25.406 1.00 84.07 480 A 1 
ATOM   3706 N  N   . THR A 1 481 ? 2.177   7.299   -26.363 1.00 91.50 481 A 1 
ATOM   3707 C  CA  . THR A 1 481 ? 1.681   7.882   -27.618 1.00 91.89 481 A 1 
ATOM   3708 C  C   . THR A 1 481 ? 1.915   6.939   -28.788 1.00 92.30 481 A 1 
ATOM   3709 O  O   . THR A 1 481 ? 2.956   6.288   -28.876 1.00 91.39 481 A 1 
ATOM   3710 C  CB  . THR A 1 481 ? 2.268   9.277   -27.866 1.00 90.31 481 A 1 
ATOM   3711 O  OG1 . THR A 1 481 ? 1.636   9.871   -28.968 1.00 85.05 481 A 1 
ATOM   3712 C  CG2 . THR A 1 481 ? 3.775   9.296   -28.135 1.00 86.44 481 A 1 
ATOM   3713 N  N   . VAL A 1 482 ? 0.944   6.861   -29.692 1.00 91.70 482 A 1 
ATOM   3714 C  CA  . VAL A 1 482 ? 1.007   6.066   -30.922 1.00 90.71 482 A 1 
ATOM   3715 C  C   . VAL A 1 482 ? 1.099   7.012   -32.113 1.00 90.96 482 A 1 
ATOM   3716 O  O   . VAL A 1 482 ? 0.199   7.821   -32.328 1.00 90.16 482 A 1 
ATOM   3717 C  CB  . VAL A 1 482 ? -0.204  5.128   -31.055 1.00 89.43 482 A 1 
ATOM   3718 C  CG1 . VAL A 1 482 ? -0.120  4.279   -32.322 1.00 83.91 482 A 1 
ATOM   3719 C  CG2 . VAL A 1 482 ? -0.321  4.175   -29.862 1.00 86.82 482 A 1 
ATOM   3720 N  N   . ASP A 1 483 ? 2.159   6.891   -32.909 1.00 92.04 483 A 1 
ATOM   3721 C  CA  . ASP A 1 483 ? 2.264   7.518   -34.221 1.00 91.76 483 A 1 
ATOM   3722 C  C   . ASP A 1 483 ? 1.916   6.476   -35.298 1.00 91.98 483 A 1 
ATOM   3723 O  O   . ASP A 1 483 ? 2.715   5.609   -35.659 1.00 90.44 483 A 1 
ATOM   3724 C  CB  . ASP A 1 483 ? 3.646   8.151   -34.412 1.00 91.24 483 A 1 
ATOM   3725 C  CG  . ASP A 1 483 ? 3.750   8.968   -35.706 1.00 90.29 483 A 1 
ATOM   3726 O  OD1 . ASP A 1 483 ? 2.960   8.718   -36.646 1.00 85.71 483 A 1 
ATOM   3727 O  OD2 . ASP A 1 483 ? 4.636   9.845   -35.769 1.00 85.85 483 A 1 
ATOM   3728 N  N   . PHE A 1 484 ? 0.682   6.562   -35.806 1.00 93.62 484 A 1 
ATOM   3729 C  CA  . PHE A 1 484 ? 0.210   5.649   -36.846 1.00 92.63 484 A 1 
ATOM   3730 C  C   . PHE A 1 484 ? 0.965   5.831   -38.171 1.00 93.25 484 A 1 
ATOM   3731 O  O   . PHE A 1 484 ? 1.163   4.855   -38.893 1.00 91.44 484 A 1 
ATOM   3732 C  CB  . PHE A 1 484 ? -1.295  5.844   -37.060 1.00 91.06 484 A 1 
ATOM   3733 C  CG  . PHE A 1 484 ? -2.146  5.302   -35.932 1.00 87.80 484 A 1 
ATOM   3734 C  CD1 . PHE A 1 484 ? -2.525  3.940   -35.930 1.00 82.66 484 A 1 
ATOM   3735 C  CD2 . PHE A 1 484 ? -2.559  6.133   -34.879 1.00 83.16 484 A 1 
ATOM   3736 C  CE1 . PHE A 1 484 ? -3.308  3.429   -34.892 1.00 80.38 484 A 1 
ATOM   3737 C  CE2 . PHE A 1 484 ? -3.336  5.619   -33.836 1.00 79.63 484 A 1 
ATOM   3738 C  CZ  . PHE A 1 484 ? -3.715  4.269   -33.842 1.00 80.08 484 A 1 
ATOM   3739 N  N   . ALA A 1 485 ? 1.378   7.068   -38.499 1.00 92.45 485 A 1 
ATOM   3740 C  CA  . ALA A 1 485 ? 2.046   7.368   -39.759 1.00 92.40 485 A 1 
ATOM   3741 C  C   . ALA A 1 485 ? 3.503   6.870   -39.759 1.00 92.97 485 A 1 
ATOM   3742 O  O   . ALA A 1 485 ? 3.960   6.318   -40.761 1.00 91.24 485 A 1 
ATOM   3743 C  CB  . ALA A 1 485 ? 1.960   8.877   -40.009 1.00 92.13 485 A 1 
ATOM   3744 N  N   . ALA A 1 486 ? 4.206   7.012   -38.622 1.00 91.90 486 A 1 
ATOM   3745 C  CA  . ALA A 1 486 ? 5.566   6.506   -38.441 1.00 91.73 486 A 1 
ATOM   3746 C  C   . ALA A 1 486 ? 5.611   5.006   -38.065 1.00 92.90 486 A 1 
ATOM   3747 O  O   . ALA A 1 486 ? 6.684   4.413   -38.077 1.00 90.37 486 A 1 
ATOM   3748 C  CB  . ALA A 1 486 ? 6.266   7.382   -37.399 1.00 90.82 486 A 1 
ATOM   3749 N  N   . ALA A 1 487 ? 4.464   4.392   -37.771 1.00 92.58 487 A 1 
ATOM   3750 C  CA  . ALA A 1 487 ? 4.353   3.022   -37.275 1.00 93.17 487 A 1 
ATOM   3751 C  C   . ALA A 1 487 ? 5.131   2.781   -35.970 1.00 94.34 487 A 1 
ATOM   3752 O  O   . ALA A 1 487 ? 5.721   1.711   -35.769 1.00 92.22 487 A 1 
ATOM   3753 C  CB  . ALA A 1 487 ? 4.658   2.027   -38.403 1.00 91.71 487 A 1 
ATOM   3754 N  N   . THR A 1 488 ? 5.113   3.769   -35.079 1.00 93.06 488 A 1 
ATOM   3755 C  CA  . THR A 1 488 ? 5.815   3.723   -33.793 1.00 92.95 488 A 1 
ATOM   3756 C  C   . THR A 1 488 ? 4.886   4.007   -32.615 1.00 93.30 488 A 1 
ATOM   3757 O  O   . THR A 1 488 ? 3.845   4.653   -32.742 1.00 91.69 488 A 1 
ATOM   3758 C  CB  . THR A 1 488 ? 7.018   4.678   -33.757 1.00 91.99 488 A 1 
ATOM   3759 O  OG1 . THR A 1 488 ? 6.628   6.011   -33.949 1.00 86.30 488 A 1 
ATOM   3760 C  CG2 . THR A 1 488 ? 8.070   4.342   -34.810 1.00 87.13 488 A 1 
ATOM   3761 N  N   . THR A 1 489 ? 5.270   3.507   -31.458 1.00 93.82 489 A 1 
ATOM   3762 C  CA  . THR A 1 489 ? 4.668   3.830   -30.167 1.00 93.40 489 A 1 
ATOM   3763 C  C   . THR A 1 489 ? 5.789   4.087   -29.174 1.00 94.06 489 A 1 
ATOM   3764 O  O   . THR A 1 489 ? 6.774   3.349   -29.160 1.00 92.93 489 A 1 
ATOM   3765 C  CB  . THR A 1 489 ? 3.772   2.690   -29.670 1.00 92.31 489 A 1 
ATOM   3766 O  OG1 . THR A 1 489 ? 2.772   2.411   -30.615 1.00 86.47 489 A 1 
ATOM   3767 C  CG2 . THR A 1 489 ? 3.067   3.021   -28.357 1.00 87.90 489 A 1 
ATOM   3768 N  N   . MET A 1 490 ? 5.673   5.126   -28.338 1.00 95.20 490 A 1 
ATOM   3769 C  CA  . MET A 1 490 ? 6.685   5.432   -27.336 1.00 94.75 490 A 1 
ATOM   3770 C  C   . MET A 1 490 ? 6.064   5.976   -26.046 1.00 95.02 490 A 1 
ATOM   3771 O  O   . MET A 1 490 ? 4.987   6.571   -26.058 1.00 92.54 490 A 1 
ATOM   3772 C  CB  . MET A 1 490 ? 7.734   6.395   -27.900 1.00 91.58 490 A 1 
ATOM   3773 C  CG  . MET A 1 490 ? 7.194   7.787   -28.250 1.00 84.20 490 A 1 
ATOM   3774 S  SD  . MET A 1 490 ? 8.456   8.936   -28.891 1.00 83.50 490 A 1 
ATOM   3775 C  CE  . MET A 1 490 ? 8.772   8.209   -30.511 1.00 71.38 490 A 1 
ATOM   3776 N  N   . SER A 1 491 ? 6.799   5.827   -24.954 1.00 94.29 491 A 1 
ATOM   3777 C  CA  . SER A 1 491 ? 6.544   6.568   -23.726 1.00 94.58 491 A 1 
ATOM   3778 C  C   . SER A 1 491 ? 7.036   8.013   -23.874 1.00 94.61 491 A 1 
ATOM   3779 O  O   . SER A 1 491 ? 8.075   8.269   -24.476 1.00 93.16 491 A 1 
ATOM   3780 C  CB  . SER A 1 491 ? 7.217   5.897   -22.533 1.00 94.21 491 A 1 
ATOM   3781 O  OG  . SER A 1 491 ? 6.698   4.586   -22.379 1.00 90.21 491 A 1 
ATOM   3782 N  N   . TYR A 1 492 ? 6.275   8.967   -23.325 1.00 95.20 492 A 1 
ATOM   3783 C  CA  . TYR A 1 492 ? 6.601   10.396  -23.351 1.00 94.91 492 A 1 
ATOM   3784 C  C   . TYR A 1 492 ? 6.087   11.089  -22.091 1.00 95.27 492 A 1 
ATOM   3785 O  O   . TYR A 1 492 ? 5.223   10.561  -21.384 1.00 94.13 492 A 1 
ATOM   3786 C  CB  . TYR A 1 492 ? 6.038   11.039  -24.628 1.00 93.58 492 A 1 
ATOM   3787 C  CG  . TYR A 1 492 ? 4.553   11.346  -24.597 1.00 93.26 492 A 1 
ATOM   3788 C  CD1 . TYR A 1 492 ? 3.610   10.301  -24.564 1.00 91.74 492 A 1 
ATOM   3789 C  CD2 . TYR A 1 492 ? 4.102   12.682  -24.595 1.00 91.81 492 A 1 
ATOM   3790 C  CE1 . TYR A 1 492 ? 2.240   10.580  -24.522 1.00 90.19 492 A 1 
ATOM   3791 C  CE2 . TYR A 1 492 ? 2.734   12.973  -24.559 1.00 90.84 492 A 1 
ATOM   3792 C  CZ  . TYR A 1 492 ? 1.796   11.919  -24.523 1.00 90.64 492 A 1 
ATOM   3793 O  OH  . TYR A 1 492 ? 0.455   12.198  -24.479 1.00 88.35 492 A 1 
ATOM   3794 N  N   . ASN A 1 493 ? 6.615   12.281  -21.809 1.00 94.18 493 A 1 
ATOM   3795 C  CA  . ASN A 1 493 ? 6.190   13.093  -20.677 1.00 94.21 493 A 1 
ATOM   3796 C  C   . ASN A 1 493 ? 5.038   14.017  -21.068 1.00 94.00 493 A 1 
ATOM   3797 O  O   . ASN A 1 493 ? 5.200   14.879  -21.936 1.00 91.78 493 A 1 
ATOM   3798 C  CB  . ASN A 1 493 ? 7.378   13.891  -20.145 1.00 93.90 493 A 1 
ATOM   3799 C  CG  . ASN A 1 493 ? 8.523   13.019  -19.656 1.00 94.98 493 A 1 
ATOM   3800 O  OD1 . ASN A 1 493 ? 9.537   12.873  -20.319 1.00 88.90 493 A 1 
ATOM   3801 N  ND2 . ASN A 1 493 ? 8.414   12.453  -18.477 1.00 89.62 493 A 1 
ATOM   3802 N  N   . VAL A 1 494 ? 3.895   13.890  -20.389 1.00 94.21 494 A 1 
ATOM   3803 C  CA  . VAL A 1 494 ? 2.757   14.808  -20.500 1.00 93.39 494 A 1 
ATOM   3804 C  C   . VAL A 1 494 ? 2.930   15.934  -19.481 1.00 94.23 494 A 1 
ATOM   3805 O  O   . VAL A 1 494 ? 3.217   15.649  -18.317 1.00 93.99 494 A 1 
ATOM   3806 C  CB  . VAL A 1 494 ? 1.423   14.083  -20.294 1.00 91.76 494 A 1 
ATOM   3807 C  CG1 . VAL A 1 494 ? 0.242   15.032  -20.496 1.00 86.90 494 A 1 
ATOM   3808 C  CG2 . VAL A 1 494 ? 1.269   12.919  -21.276 1.00 88.79 494 A 1 
ATOM   3809 N  N   . PRO A 1 495 ? 2.755   17.210  -19.855 1.00 94.99 495 A 1 
ATOM   3810 C  CA  . PRO A 1 495 ? 3.237   18.333  -19.058 1.00 95.04 495 A 1 
ATOM   3811 C  C   . PRO A 1 495 ? 2.635   18.443  -17.653 1.00 95.75 495 A 1 
ATOM   3812 O  O   . PRO A 1 495 ? 3.378   18.631  -16.695 1.00 93.21 495 A 1 
ATOM   3813 C  CB  . PRO A 1 495 ? 2.953   19.584  -19.890 1.00 93.49 495 A 1 
ATOM   3814 C  CG  . PRO A 1 495 ? 2.967   19.073  -21.323 1.00 91.50 495 A 1 
ATOM   3815 C  CD  . PRO A 1 495 ? 2.387   17.673  -21.197 1.00 94.43 495 A 1 
ATOM   3816 N  N   . ASN A 1 496 ? 1.298   18.412  -17.532 1.00 96.25 496 A 1 
ATOM   3817 C  CA  . ASN A 1 496 ? 0.612   18.767  -16.296 1.00 96.23 496 A 1 
ATOM   3818 C  C   . ASN A 1 496 ? -0.635  17.907  -16.059 1.00 96.53 496 A 1 
ATOM   3819 O  O   . ASN A 1 496 ? -1.531  17.850  -16.898 1.00 93.85 496 A 1 
ATOM   3820 C  CB  . ASN A 1 496 ? 0.186   20.248  -16.341 1.00 94.02 496 A 1 
ATOM   3821 C  CG  . ASN A 1 496 ? 1.316   21.209  -16.630 1.00 90.03 496 A 1 
ATOM   3822 O  OD1 . ASN A 1 496 ? 2.191   21.468  -15.817 1.00 79.36 496 A 1 
ATOM   3823 N  ND2 . ASN A 1 496 ? 1.322   21.798  -17.811 1.00 78.72 496 A 1 
ATOM   3824 N  N   . ALA A 1 497 ? -0.753  17.372  -14.859 1.00 96.59 497 A 1 
ATOM   3825 C  CA  . ALA A 1 497 ? -2.004  16.866  -14.325 1.00 96.66 497 A 1 
ATOM   3826 C  C   . ALA A 1 497 ? -2.265  17.444  -12.931 1.00 97.34 497 A 1 
ATOM   3827 O  O   . ALA A 1 497 ? -1.351  17.882  -12.224 1.00 96.65 497 A 1 
ATOM   3828 C  CB  . ALA A 1 497 ? -2.007  15.336  -14.341 1.00 95.24 497 A 1 
ATOM   3829 N  N   . LYS A 1 498 ? -3.535  17.451  -12.521 1.00 97.69 498 A 1 
ATOM   3830 C  CA  . LYS A 1 498 ? -3.952  17.874  -11.193 1.00 97.60 498 A 1 
ATOM   3831 C  C   . LYS A 1 498 ? -4.747  16.754  -10.531 1.00 97.64 498 A 1 
ATOM   3832 O  O   . LYS A 1 498 ? -5.695  16.248  -11.119 1.00 96.38 498 A 1 
ATOM   3833 C  CB  . LYS A 1 498 ? -4.742  19.190  -11.303 1.00 96.36 498 A 1 
ATOM   3834 C  CG  . LYS A 1 498 ? -5.067  19.711  -9.903  1.00 83.20 498 A 1 
ATOM   3835 C  CD  . LYS A 1 498 ? -5.690  21.104  -9.898  1.00 79.98 498 A 1 
ATOM   3836 C  CE  . LYS A 1 498 ? -5.864  21.388  -8.400  1.00 65.80 498 A 1 
ATOM   3837 N  NZ  . LYS A 1 498 ? -6.212  22.765  -8.040  1.00 58.05 498 A 1 
ATOM   3838 N  N   . ILE A 1 499 ? -4.390  16.438  -9.293  1.00 97.49 499 A 1 
ATOM   3839 C  CA  . ILE A 1 499 ? -5.076  15.458  -8.449  1.00 97.52 499 A 1 
ATOM   3840 C  C   . ILE A 1 499 ? -5.491  16.167  -7.166  1.00 97.77 499 A 1 
ATOM   3841 O  O   . ILE A 1 499 ? -4.700  16.909  -6.588  1.00 97.37 499 A 1 
ATOM   3842 C  CB  . ILE A 1 499 ? -4.181  14.238  -8.171  1.00 97.20 499 A 1 
ATOM   3843 C  CG1 . ILE A 1 499 ? -3.698  13.547  -9.470  1.00 96.11 499 A 1 
ATOM   3844 C  CG2 . ILE A 1 499 ? -4.924  13.225  -7.279  1.00 96.36 499 A 1 
ATOM   3845 C  CD1 . ILE A 1 499 ? -2.448  12.684  -9.274  1.00 92.99 499 A 1 
ATOM   3846 N  N   . TRP A 1 500 ? -6.725  15.962  -6.709  1.00 97.99 500 A 1 
ATOM   3847 C  CA  . TRP A 1 500 ? -7.230  16.583  -5.489  1.00 98.02 500 A 1 
ATOM   3848 C  C   . TRP A 1 500 ? -8.275  15.696  -4.817  1.00 98.08 500 A 1 
ATOM   3849 O  O   . TRP A 1 500 ? -8.910  14.853  -5.458  1.00 96.86 500 A 1 
ATOM   3850 C  CB  . TRP A 1 500 ? -7.808  17.970  -5.787  1.00 97.33 500 A 1 
ATOM   3851 C  CG  . TRP A 1 500 ? -9.081  17.964  -6.576  1.00 96.64 500 A 1 
ATOM   3852 C  CD1 . TRP A 1 500 ? -10.329 18.069  -6.053  1.00 93.59 500 A 1 
ATOM   3853 C  CD2 . TRP A 1 500 ? -9.259  17.829  -8.019  1.00 95.28 500 A 1 
ATOM   3854 N  NE1 . TRP A 1 500 ? -11.266 18.007  -7.079  1.00 92.48 500 A 1 
ATOM   3855 C  CE2 . TRP A 1 500 ? -10.654 17.863  -8.297  1.00 94.46 500 A 1 
ATOM   3856 C  CE3 . TRP A 1 500 ? -8.383  17.686  -9.113  1.00 91.93 500 A 1 
ATOM   3857 C  CZ2 . TRP A 1 500 ? -11.161 17.747  -9.614  1.00 92.00 500 A 1 
ATOM   3858 C  CZ3 . TRP A 1 500 ? -8.890  17.574  -10.426 1.00 89.89 500 A 1 
ATOM   3859 C  CH2 . TRP A 1 500 ? -10.265 17.596  -10.665 1.00 89.77 500 A 1 
ATOM   3860 N  N   . GLY A 1 501 ? -8.502  15.925  -3.522  1.00 97.93 501 A 1 
ATOM   3861 C  CA  . GLY A 1 501 ? -9.534  15.195  -2.814  1.00 98.29 501 A 1 
ATOM   3862 C  C   . GLY A 1 501 ? -9.549  15.426  -1.309  1.00 98.58 501 A 1 
ATOM   3863 O  O   . GLY A 1 501 ? -8.966  16.380  -0.795  1.00 98.20 501 A 1 
ATOM   3864 N  N   . TRP A 1 502 ? -10.278 14.549  -0.647  1.00 98.53 502 A 1 
ATOM   3865 C  CA  . TRP A 1 502 ? -10.495 14.575  0.785   1.00 98.56 502 A 1 
ATOM   3866 C  C   . TRP A 1 502 ? -10.290 13.174  1.363   1.00 98.63 502 A 1 
ATOM   3867 O  O   . TRP A 1 502 ? -10.762 12.192  0.782   1.00 97.89 502 A 1 
ATOM   3868 C  CB  . TRP A 1 502 ? -11.925 15.051  1.082   1.00 97.82 502 A 1 
ATOM   3869 C  CG  . TRP A 1 502 ? -12.230 16.449  0.645   1.00 95.23 502 A 1 
ATOM   3870 C  CD1 . TRP A 1 502 ? -12.637 16.815  -0.593  1.00 83.22 502 A 1 
ATOM   3871 C  CD2 . TRP A 1 502 ? -12.136 17.682  1.428   1.00 89.41 502 A 1 
ATOM   3872 N  NE1 . TRP A 1 502 ? -12.809 18.194  -0.644  1.00 79.64 502 A 1 
ATOM   3873 C  CE2 . TRP A 1 502 ? -12.519 18.762  0.590   1.00 86.08 502 A 1 
ATOM   3874 C  CE3 . TRP A 1 502 ? -11.780 17.982  2.755   1.00 78.33 502 A 1 
ATOM   3875 C  CZ2 . TRP A 1 502 ? -12.538 20.101  1.050   1.00 80.93 502 A 1 
ATOM   3876 C  CZ3 . TRP A 1 502 ? -11.797 19.304  3.215   1.00 70.66 502 A 1 
ATOM   3877 C  CH2 . TRP A 1 502 ? -12.172 20.354  2.369   1.00 73.04 502 A 1 
ATOM   3878 N  N   . ASP A 1 503 ? -9.666  13.103  2.535   1.00 98.57 503 A 1 
ATOM   3879 C  CA  . ASP A 1 503 ? -9.687  11.928  3.398   1.00 98.59 503 A 1 
ATOM   3880 C  C   . ASP A 1 503 ? -10.347 12.298  4.725   1.00 98.63 503 A 1 
ATOM   3881 O  O   . ASP A 1 503 ? -10.075 13.355  5.298   1.00 98.18 503 A 1 
ATOM   3882 C  CB  . ASP A 1 503 ? -8.269  11.388  3.635   1.00 98.03 503 A 1 
ATOM   3883 C  CG  . ASP A 1 503 ? -7.720  10.619  2.434   1.00 96.80 503 A 1 
ATOM   3884 O  OD1 . ASP A 1 503 ? -8.309  9.574   2.082   1.00 92.87 503 A 1 
ATOM   3885 O  OD2 . ASP A 1 503 ? -6.682  11.039  1.892   1.00 92.72 503 A 1 
ATOM   3886 N  N   . VAL A 1 504 ? -11.211 11.420  5.227   1.00 98.62 504 A 1 
ATOM   3887 C  CA  . VAL A 1 504 ? -11.797 11.514  6.563   1.00 98.68 504 A 1 
ATOM   3888 C  C   . VAL A 1 504 ? -11.701 10.146  7.220   1.00 98.64 504 A 1 
ATOM   3889 O  O   . VAL A 1 504 ? -12.058 9.140   6.609   1.00 98.22 504 A 1 
ATOM   3890 C  CB  . VAL A 1 504 ? -13.260 11.999  6.533   1.00 98.28 504 A 1 
ATOM   3891 C  CG1 . VAL A 1 504 ? -13.822 12.180  7.945   1.00 96.44 504 A 1 
ATOM   3892 C  CG2 . VAL A 1 504 ? -13.408 13.346  5.807   1.00 96.74 504 A 1 
ATOM   3893 N  N   . MET A 1 505 ? -11.257 10.112  8.475   1.00 98.53 505 A 1 
ATOM   3894 C  CA  . MET A 1 505 ? -11.224 8.904   9.295   1.00 98.37 505 A 1 
ATOM   3895 C  C   . MET A 1 505 ? -11.761 9.247   10.677  1.00 98.38 505 A 1 
ATOM   3896 O  O   . MET A 1 505 ? -11.362 10.256  11.261  1.00 97.56 505 A 1 
ATOM   3897 C  CB  . MET A 1 505 ? -9.797  8.347   9.394   1.00 96.91 505 A 1 
ATOM   3898 C  CG  . MET A 1 505 ? -9.226  7.952   8.027   1.00 89.62 505 A 1 
ATOM   3899 S  SD  . MET A 1 505 ? -7.568  7.199   8.055   1.00 87.12 505 A 1 
ATOM   3900 C  CE  . MET A 1 505 ? -6.566  8.562   8.662   1.00 72.11 505 A 1 
ATOM   3901 N  N   . THR A 1 506 ? -12.652 8.415   11.191  1.00 98.15 506 A 1 
ATOM   3902 C  CA  . THR A 1 506 ? -13.171 8.555   12.547  1.00 97.88 506 A 1 
ATOM   3903 C  C   . THR A 1 506 ? -13.282 7.195   13.217  1.00 97.94 506 A 1 
ATOM   3904 O  O   . THR A 1 506 ? -13.610 6.197   12.566  1.00 97.03 506 A 1 
ATOM   3905 C  CB  . THR A 1 506 ? -14.491 9.334   12.579  1.00 95.98 506 A 1 
ATOM   3906 O  OG1 . THR A 1 506 ? -14.865 9.635   13.900  1.00 77.79 506 A 1 
ATOM   3907 C  CG2 . THR A 1 506 ? -15.675 8.617   11.928  1.00 77.57 506 A 1 
ATOM   3908 N  N   . LYS A 1 507 ? -13.032 7.160   14.533  1.00 97.49 507 A 1 
ATOM   3909 C  CA  . LYS A 1 507 ? -13.257 5.997   15.389  1.00 96.86 507 A 1 
ATOM   3910 C  C   . LYS A 1 507 ? -13.951 6.449   16.663  1.00 96.68 507 A 1 
ATOM   3911 O  O   . LYS A 1 507 ? -13.447 7.319   17.369  1.00 95.67 507 A 1 
ATOM   3912 C  CB  . LYS A 1 507 ? -11.921 5.306   15.666  1.00 95.51 507 A 1 
ATOM   3913 C  CG  . LYS A 1 507 ? -12.115 4.006   16.447  1.00 89.38 507 A 1 
ATOM   3914 C  CD  . LYS A 1 507 ? -10.769 3.322   16.705  1.00 85.79 507 A 1 
ATOM   3915 C  CE  . LYS A 1 507 ? -10.980 1.892   17.187  1.00 75.54 507 A 1 
ATOM   3916 N  NZ  . LYS A 1 507 ? -10.778 0.920   16.081  1.00 68.64 507 A 1 
ATOM   3917 N  N   . TYR A 1 508 ? -15.092 5.837   16.952  1.00 96.36 508 A 1 
ATOM   3918 C  CA  . TYR A 1 508 ? -15.765 5.973   18.236  1.00 95.73 508 A 1 
ATOM   3919 C  C   . TYR A 1 508 ? -15.660 4.651   18.991  1.00 95.67 508 A 1 
ATOM   3920 O  O   . TYR A 1 508 ? -16.023 3.605   18.457  1.00 94.91 508 A 1 
ATOM   3921 C  CB  . TYR A 1 508 ? -17.222 6.385   18.028  1.00 94.50 508 A 1 
ATOM   3922 C  CG  . TYR A 1 508 ? -17.910 6.772   19.325  1.00 92.39 508 A 1 
ATOM   3923 C  CD1 . TYR A 1 508 ? -18.817 5.901   19.955  1.00 88.94 508 A 1 
ATOM   3924 C  CD2 . TYR A 1 508 ? -17.613 8.016   19.916  1.00 88.56 508 A 1 
ATOM   3925 C  CE1 . TYR A 1 508 ? -19.437 6.283   21.164  1.00 86.66 508 A 1 
ATOM   3926 C  CE2 . TYR A 1 508 ? -18.218 8.395   21.124  1.00 85.61 508 A 1 
ATOM   3927 C  CZ  . TYR A 1 508 ? -19.137 7.527   21.744  1.00 85.56 508 A 1 
ATOM   3928 O  OH  . TYR A 1 508 ? -19.723 7.913   22.924  1.00 81.88 508 A 1 
ATOM   3929 N  N   . THR A 1 509 ? -15.148 4.677   20.206  1.00 94.94 509 A 1 
ATOM   3930 C  CA  . THR A 1 509 ? -14.925 3.486   21.032  1.00 94.54 509 A 1 
ATOM   3931 C  C   . THR A 1 509 ? -15.658 3.635   22.355  1.00 94.41 509 A 1 
ATOM   3932 O  O   . THR A 1 509 ? -15.555 4.676   23.002  1.00 93.21 509 A 1 
ATOM   3933 C  CB  . THR A 1 509 ? -13.419 3.236   21.264  1.00 93.22 509 A 1 
ATOM   3934 O  OG1 . THR A 1 509 ? -12.723 3.256   20.039  1.00 84.04 509 A 1 
ATOM   3935 C  CG2 . THR A 1 509 ? -13.143 1.881   21.903  1.00 82.72 509 A 1 
ATOM   3936 N  N   . THR A 1 510 ? -16.373 2.592   22.751  1.00 93.53 510 A 1 
ATOM   3937 C  CA  . THR A 1 510 ? -17.007 2.444   24.063  1.00 93.17 510 A 1 
ATOM   3938 C  C   . THR A 1 510 ? -16.712 1.045   24.607  1.00 93.16 510 A 1 
ATOM   3939 O  O   . THR A 1 510 ? -16.197 0.185   23.888  1.00 91.89 510 A 1 
ATOM   3940 C  CB  . THR A 1 510 ? -18.531 2.673   24.001  1.00 91.73 510 A 1 
ATOM   3941 O  OG1 . THR A 1 510 ? -19.203 1.559   23.449  1.00 82.24 510 A 1 
ATOM   3942 C  CG2 . THR A 1 510 ? -18.955 3.888   23.174  1.00 81.87 510 A 1 
ATOM   3943 N  N   . ASP A 1 511 ? -17.090 0.763   25.849  1.00 92.62 511 A 1 
ATOM   3944 C  CA  . ASP A 1 511 ? -17.010 -0.599  26.408  1.00 92.04 511 A 1 
ATOM   3945 C  C   . ASP A 1 511 ? -17.976 -1.584  25.726  1.00 93.06 511 A 1 
ATOM   3946 O  O   . ASP A 1 511 ? -17.786 -2.800  25.775  1.00 90.85 511 A 1 
ATOM   3947 C  CB  . ASP A 1 511 ? -17.311 -0.542  27.912  1.00 89.74 511 A 1 
ATOM   3948 C  CG  . ASP A 1 511 ? -16.254 0.206   28.730  1.00 86.10 511 A 1 
ATOM   3949 O  OD1 . ASP A 1 511 ? -15.066 0.176   28.349  1.00 81.20 511 A 1 
ATOM   3950 O  OD2 . ASP A 1 511 ? -16.630 0.785   29.769  1.00 81.10 511 A 1 
ATOM   3951 N  N   . LEU A 1 512 ? -19.037 -1.082  25.088  1.00 93.21 512 A 1 
ATOM   3952 C  CA  . LEU A 1 512 ? -20.094 -1.887  24.459  1.00 93.98 512 A 1 
ATOM   3953 C  C   . LEU A 1 512 ? -19.828 -2.163  22.983  1.00 95.04 512 A 1 
ATOM   3954 O  O   . LEU A 1 512 ? -20.245 -3.209  22.477  1.00 94.03 512 A 1 
ATOM   3955 C  CB  . LEU A 1 512 ? -21.443 -1.172  24.627  1.00 92.17 512 A 1 
ATOM   3956 C  CG  . LEU A 1 512 ? -21.936 -1.053  26.078  1.00 85.98 512 A 1 
ATOM   3957 C  CD1 . LEU A 1 512 ? -23.232 -0.224  26.102  1.00 80.21 512 A 1 
ATOM   3958 C  CD2 . LEU A 1 512 ? -22.236 -2.410  26.706  1.00 78.94 512 A 1 
ATOM   3959 N  N   . PHE A 1 513 ? -19.210 -1.224  22.268  1.00 95.21 513 A 1 
ATOM   3960 C  CA  . PHE A 1 513 ? -18.919 -1.345  20.843  1.00 95.44 513 A 1 
ATOM   3961 C  C   . PHE A 1 513 ? -17.811 -0.381  20.418  1.00 95.31 513 A 1 
ATOM   3962 O  O   . PHE A 1 513 ? -17.516 0.603   21.092  1.00 94.56 513 A 1 
ATOM   3963 C  CB  . PHE A 1 513 ? -20.196 -1.102  20.011  1.00 95.02 513 A 1 
ATOM   3964 C  CG  . PHE A 1 513 ? -20.716 0.319   20.023  1.00 95.08 513 A 1 
ATOM   3965 C  CD1 . PHE A 1 513 ? -21.607 0.746   21.033  1.00 93.27 513 A 1 
ATOM   3966 C  CD2 . PHE A 1 513 ? -20.315 1.233   19.035  1.00 93.20 513 A 1 
ATOM   3967 C  CE1 . PHE A 1 513 ? -22.077 2.057   21.054  1.00 92.35 513 A 1 
ATOM   3968 C  CE2 . PHE A 1 513 ? -20.785 2.557   19.050  1.00 92.34 513 A 1 
ATOM   3969 C  CZ  . PHE A 1 513 ? -21.665 2.972   20.065  1.00 91.81 513 A 1 
ATOM   3970 N  N   . SER A 1 514 ? -17.245 -0.626  19.249  1.00 96.50 514 A 1 
ATOM   3971 C  CA  . SER A 1 514 ? -16.470 0.359   18.500  1.00 96.59 514 A 1 
ATOM   3972 C  C   . SER A 1 514 ? -17.035 0.540   17.096  1.00 97.31 514 A 1 
ATOM   3973 O  O   . SER A 1 514 ? -17.569 -0.406  16.506  1.00 97.09 514 A 1 
ATOM   3974 C  CB  . SER A 1 514 ? -14.980 0.016   18.475  1.00 94.62 514 A 1 
ATOM   3975 O  OG  . SER A 1 514 ? -14.734 -1.193  17.785  1.00 83.75 514 A 1 
ATOM   3976 N  N   . LEU A 1 515 ? -16.942 1.762   16.564  1.00 96.84 515 A 1 
ATOM   3977 C  CA  . LEU A 1 515 ? -17.355 2.112   15.212  1.00 97.13 515 A 1 
ATOM   3978 C  C   . LEU A 1 515 ? -16.249 2.913   14.535  1.00 97.19 515 A 1 
ATOM   3979 O  O   . LEU A 1 515 ? -15.984 4.054   14.909  1.00 96.71 515 A 1 
ATOM   3980 C  CB  . LEU A 1 515 ? -18.683 2.888   15.280  1.00 96.90 515 A 1 
ATOM   3981 C  CG  . LEU A 1 515 ? -19.219 3.337   13.905  1.00 96.02 515 A 1 
ATOM   3982 C  CD1 . LEU A 1 515 ? -19.625 2.153   13.034  1.00 94.00 515 A 1 
ATOM   3983 C  CD2 . LEU A 1 515 ? -20.451 4.220   14.096  1.00 93.83 515 A 1 
ATOM   3984 N  N   . ASP A 1 516 ? -15.640 2.315   13.526  1.00 97.96 516 A 1 
ATOM   3985 C  CA  . ASP A 1 516 ? -14.741 2.993   12.601  1.00 97.90 516 A 1 
ATOM   3986 C  C   . ASP A 1 516 ? -15.540 3.430   11.366  1.00 98.35 516 A 1 
ATOM   3987 O  O   . ASP A 1 516 ? -16.332 2.659   10.828  1.00 98.05 516 A 1 
ATOM   3988 C  CB  . ASP A 1 516 ? -13.585 2.065   12.211  1.00 96.41 516 A 1 
ATOM   3989 C  CG  . ASP A 1 516 ? -12.628 1.801   13.383  1.00 90.57 516 A 1 
ATOM   3990 O  OD1 . ASP A 1 516 ? -11.657 2.567   13.555  1.00 81.49 516 A 1 
ATOM   3991 O  OD2 . ASP A 1 516 ? -12.821 0.830   14.149  1.00 80.75 516 A 1 
ATOM   3992 N  N   . VAL A 1 517 ? -15.330 4.665   10.893  1.00 98.42 517 A 1 
ATOM   3993 C  CA  . VAL A 1 517 ? -15.861 5.163   9.617   1.00 98.53 517 A 1 
ATOM   3994 C  C   . VAL A 1 517 ? -14.746 5.907   8.895   1.00 98.67 517 A 1 
ATOM   3995 O  O   . VAL A 1 517 ? -14.080 6.764   9.473   1.00 98.20 517 A 1 
ATOM   3996 C  CB  . VAL A 1 517 ? -17.101 6.063   9.785   1.00 98.22 517 A 1 
ATOM   3997 C  CG1 . VAL A 1 517 ? -17.685 6.476   8.431   1.00 95.91 517 A 1 
ATOM   3998 C  CG2 . VAL A 1 517 ? -18.224 5.361   10.562  1.00 96.24 517 A 1 
ATOM   3999 N  N   . ALA A 1 518 ? -14.567 5.611   7.613   1.00 98.65 518 A 1 
ATOM   4000 C  CA  . ALA A 1 518 ? -13.653 6.335   6.751   1.00 98.69 518 A 1 
ATOM   4001 C  C   . ALA A 1 518 ? -14.359 6.771   5.462   1.00 98.70 518 A 1 
ATOM   4002 O  O   . ALA A 1 518 ? -15.280 6.121   4.985   1.00 98.36 518 A 1 
ATOM   4003 C  CB  . ALA A 1 518 ? -12.407 5.479   6.499   1.00 98.13 518 A 1 
ATOM   4004 N  N   . TYR A 1 519 ? -13.921 7.902   4.892   1.00 98.69 519 A 1 
ATOM   4005 C  CA  . TYR A 1 519 ? -14.396 8.439   3.625   1.00 98.67 519 A 1 
ATOM   4006 C  C   . TYR A 1 519 ? -13.216 8.950   2.808   1.00 98.72 519 A 1 
ATOM   4007 O  O   . TYR A 1 519 ? -12.312 9.590   3.335   1.00 98.41 519 A 1 
ATOM   4008 C  CB  . TYR A 1 519 ? -15.419 9.555   3.888   1.00 98.41 519 A 1 
ATOM   4009 C  CG  . TYR A 1 519 ? -15.683 10.448  2.690   1.00 98.13 519 A 1 
ATOM   4010 C  CD1 . TYR A 1 519 ? -15.084 11.725  2.609   1.00 97.02 519 A 1 
ATOM   4011 C  CD2 . TYR A 1 519 ? -16.509 10.006  1.634   1.00 97.21 519 A 1 
ATOM   4012 C  CE1 . TYR A 1 519 ? -15.321 12.552  1.489   1.00 96.39 519 A 1 
ATOM   4013 C  CE2 . TYR A 1 519 ? -16.747 10.818  0.507   1.00 96.27 519 A 1 
ATOM   4014 C  CZ  . TYR A 1 519 ? -16.150 12.104  0.447   1.00 96.22 519 A 1 
ATOM   4015 O  OH  . TYR A 1 519 ? -16.392 12.910  -0.626  1.00 94.22 519 A 1 
ATOM   4016 N  N   . ASN A 1 520 ? -13.275 8.727   1.497   1.00 98.32 520 A 1 
ATOM   4017 C  CA  . ASN A 1 520 ? -12.347 9.315   0.549   1.00 98.21 520 A 1 
ATOM   4018 C  C   . ASN A 1 520 ? -13.071 9.881   -0.668  1.00 98.28 520 A 1 
ATOM   4019 O  O   . ASN A 1 520 ? -14.006 9.286   -1.202  1.00 97.65 520 A 1 
ATOM   4020 C  CB  . ASN A 1 520 ? -11.283 8.281   0.148   1.00 97.86 520 A 1 
ATOM   4021 C  CG  . ASN A 1 520 ? -10.339 8.845   -0.895  1.00 97.34 520 A 1 
ATOM   4022 O  OD1 . ASN A 1 520 ? -10.562 8.698   -2.090  1.00 86.83 520 A 1 
ATOM   4023 N  ND2 . ASN A 1 520 ? -9.310  9.549   -0.493  1.00 87.78 520 A 1 
ATOM   4024 N  N   . ARG A 1 521 ? -12.556 11.014  -1.162  1.00 98.10 521 A 1 
ATOM   4025 C  CA  . ARG A 1 521 ? -12.743 11.511  -2.518  1.00 97.95 521 A 1 
ATOM   4026 C  C   . ARG A 1 521 ? -11.375 11.659  -3.172  1.00 98.09 521 A 1 
ATOM   4027 O  O   . ARG A 1 521 ? -10.538 12.398  -2.666  1.00 96.85 521 A 1 
ATOM   4028 C  CB  . ARG A 1 521 ? -13.516 12.835  -2.486  1.00 96.94 521 A 1 
ATOM   4029 C  CG  . ARG A 1 521 ? -13.551 13.528  -3.854  1.00 94.92 521 A 1 
ATOM   4030 C  CD  . ARG A 1 521 ? -14.464 14.762  -3.835  1.00 92.41 521 A 1 
ATOM   4031 N  NE  . ARG A 1 521 ? -15.872 14.356  -3.720  1.00 88.62 521 A 1 
ATOM   4032 C  CZ  . ARG A 1 521 ? -16.938 15.128  -3.626  1.00 86.85 521 A 1 
ATOM   4033 N  NH1 . ARG A 1 521 ? -16.843 16.425  -3.620  1.00 79.32 521 A 1 
ATOM   4034 N  NH2 . ARG A 1 521 ? -18.114 14.587  -3.546  1.00 80.96 521 A 1 
ATOM   4035 N  N   . THR A 1 522 ? -11.172 11.050  -4.323  1.00 96.84 522 A 1 
ATOM   4036 C  CA  . THR A 1 522 ? -9.999  11.282  -5.173  1.00 96.68 522 A 1 
ATOM   4037 C  C   . THR A 1 522 ? -10.459 11.621  -6.578  1.00 96.07 522 A 1 
ATOM   4038 O  O   . THR A 1 522 ? -11.221 10.882  -7.198  1.00 94.60 522 A 1 
ATOM   4039 C  CB  . THR A 1 522 ? -9.039  10.084  -5.174  1.00 96.23 522 A 1 
ATOM   4040 O  OG1 . THR A 1 522 ? -8.665  9.764   -3.854  1.00 93.18 522 A 1 
ATOM   4041 C  CG2 . THR A 1 522 ? -7.754  10.376  -5.937  1.00 94.04 522 A 1 
ATOM   4042 N  N   . ARG A 1 523 ? -10.027 12.773  -7.089  1.00 96.24 523 A 1 
ATOM   4043 C  CA  . ARG A 1 523 ? -10.253 13.217  -8.468  1.00 95.94 523 A 1 
ATOM   4044 C  C   . ARG A 1 523 ? -8.917  13.558  -9.100  1.00 96.13 523 A 1 
ATOM   4045 O  O   . ARG A 1 523 ? -7.992  13.987  -8.412  1.00 94.85 523 A 1 
ATOM   4046 C  CB  . ARG A 1 523 ? -11.196 14.427  -8.507  1.00 94.51 523 A 1 
ATOM   4047 C  CG  . ARG A 1 523 ? -12.611 14.154  -7.978  1.00 90.40 523 A 1 
ATOM   4048 C  CD  . ARG A 1 523 ? -13.379 13.164  -8.861  1.00 85.57 523 A 1 
ATOM   4049 N  NE  . ARG A 1 523 ? -14.731 12.935  -8.337  1.00 82.03 523 A 1 
ATOM   4050 C  CZ  . ARG A 1 523 ? -15.093 12.036  -7.428  1.00 76.35 523 A 1 
ATOM   4051 N  NH1 . ARG A 1 523 ? -14.255 11.187  -6.916  1.00 68.51 523 A 1 
ATOM   4052 N  NH2 . ARG A 1 523 ? -16.312 12.003  -6.992  1.00 72.02 523 A 1 
ATOM   4053 N  N   . GLY A 1 524 ? -8.816  13.397  -10.411 1.00 94.96 524 A 1 
ATOM   4054 C  CA  . GLY A 1 524 ? -7.620  13.757  -11.142 1.00 94.67 524 A 1 
ATOM   4055 C  C   . GLY A 1 524 ? -7.925  13.968  -12.611 1.00 94.32 524 A 1 
ATOM   4056 O  O   . GLY A 1 524 ? -8.768  13.273  -13.178 1.00 92.87 524 A 1 
ATOM   4057 N  N   . LYS A 1 525 ? -7.267  14.955  -13.235 1.00 95.17 525 A 1 
ATOM   4058 C  CA  . LYS A 1 525 ? -7.394  15.229  -14.660 1.00 94.91 525 A 1 
ATOM   4059 C  C   . LYS A 1 525 ? -6.101  15.780  -15.237 1.00 95.57 525 A 1 
ATOM   4060 O  O   . LYS A 1 525 ? -5.355  16.479  -14.541 1.00 94.47 525 A 1 
ATOM   4061 C  CB  . LYS A 1 525 ? -8.577  16.158  -14.942 1.00 92.36 525 A 1 
ATOM   4062 C  CG  . LYS A 1 525 ? -8.439  17.550  -14.309 1.00 83.01 525 A 1 
ATOM   4063 C  CD  . LYS A 1 525 ? -9.615  18.427  -14.735 1.00 82.81 525 A 1 
ATOM   4064 C  CE  . LYS A 1 525 ? -9.398  19.868  -14.253 1.00 72.84 525 A 1 
ATOM   4065 N  NZ  . LYS A 1 525 ? -10.389 20.768  -14.879 1.00 65.75 525 A 1 
ATOM   4066 N  N   . ASP A 1 526 ? -5.892  15.515  -16.516 1.00 93.72 526 A 1 
ATOM   4067 C  CA  . ASP A 1 526 ? -4.971  16.289  -17.331 1.00 93.43 526 A 1 
ATOM   4068 C  C   . ASP A 1 526 ? -5.441  17.755  -17.358 1.00 93.76 526 A 1 
ATOM   4069 O  O   . ASP A 1 526 ? -6.629  18.049  -17.524 1.00 92.40 526 A 1 
ATOM   4070 C  CB  . ASP A 1 526 ? -4.909  15.659  -18.726 1.00 92.46 526 A 1 
ATOM   4071 C  CG  . ASP A 1 526 ? -3.849  16.316  -19.605 1.00 90.14 526 A 1 
ATOM   4072 O  OD1 . ASP A 1 526 ? -3.930  17.556  -19.792 1.00 84.23 526 A 1 
ATOM   4073 O  OD2 . ASP A 1 526 ? -2.960  15.599  -20.086 1.00 83.95 526 A 1 
ATOM   4074 N  N   . THR A 1 527 ? -4.527  18.689  -17.099 1.00 94.70 527 A 1 
ATOM   4075 C  CA  . THR A 1 527 ? -4.866  20.115  -16.969 1.00 95.11 527 A 1 
ATOM   4076 C  C   . THR A 1 527 ? -5.047  20.770  -18.334 1.00 95.06 527 A 1 
ATOM   4077 O  O   . THR A 1 527 ? -5.813  21.733  -18.444 1.00 91.27 527 A 1 
ATOM   4078 C  CB  . THR A 1 527 ? -3.793  20.853  -16.161 1.00 93.41 527 A 1 
ATOM   4079 O  OG1 . THR A 1 527 ? -3.543  20.162  -14.952 1.00 83.75 527 A 1 
ATOM   4080 C  CG2 . THR A 1 527 ? -4.215  22.263  -15.761 1.00 82.21 527 A 1 
ATOM   4081 N  N   . ASP A 1 528 ? -4.371  20.252  -19.350 1.00 94.25 528 A 1 
ATOM   4082 C  CA  . ASP A 1 528 ? -4.334  20.827  -20.688 1.00 93.73 528 A 1 
ATOM   4083 C  C   . ASP A 1 528 ? -5.469  20.275  -21.571 1.00 93.98 528 A 1 
ATOM   4084 O  O   . ASP A 1 528 ? -6.102  21.032  -22.317 1.00 91.13 528 A 1 
ATOM   4085 C  CB  . ASP A 1 528 ? -2.929  20.590  -21.291 1.00 92.67 528 A 1 
ATOM   4086 C  CG  . ASP A 1 528 ? -1.800  21.237  -20.465 1.00 89.44 528 A 1 
ATOM   4087 O  OD1 . ASP A 1 528 ? -1.983  22.379  -19.991 1.00 83.48 528 A 1 
ATOM   4088 O  OD2 . ASP A 1 528 ? -0.737  20.604  -20.280 1.00 83.26 528 A 1 
ATOM   4089 N  N   . THR A 1 529 ? -5.810  18.990  -21.438 1.00 93.59 529 A 1 
ATOM   4090 C  CA  . THR A 1 529 ? -6.920  18.353  -22.177 1.00 92.92 529 A 1 
ATOM   4091 C  C   . THR A 1 529 ? -8.242  18.373  -21.413 1.00 93.16 529 A 1 
ATOM   4092 O  O   . THR A 1 529 ? -9.318  18.357  -22.016 1.00 89.98 529 A 1 
ATOM   4093 C  CB  . THR A 1 529 ? -6.582  16.907  -22.563 1.00 91.20 529 A 1 
ATOM   4094 O  OG1 . THR A 1 529 ? -6.504  16.097  -21.413 1.00 85.41 529 A 1 
ATOM   4095 C  CG2 . THR A 1 529 ? -5.272  16.776  -23.324 1.00 84.53 529 A 1 
ATOM   4096 N  N   . GLY A 1 530 ? -8.190  18.416  -20.073 1.00 92.23 530 A 1 
ATOM   4097 C  CA  . GLY A 1 530 ? -9.354  18.291  -19.204 1.00 92.07 530 A 1 
ATOM   4098 C  C   . GLY A 1 530 ? -9.881  16.863  -19.029 1.00 92.37 530 A 1 
ATOM   4099 O  O   . GLY A 1 530 ? -10.892 16.685  -18.349 1.00 89.68 530 A 1 
ATOM   4100 N  N   . GLU A 1 531 ? -9.217  15.871  -19.607 1.00 92.00 531 A 1 
ATOM   4101 C  CA  . GLU A 1 531 ? -9.607  14.465  -19.465 1.00 91.02 531 A 1 
ATOM   4102 C  C   . GLU A 1 531 ? -9.284  13.947  -18.060 1.00 92.08 531 A 1 
ATOM   4103 O  O   . GLU A 1 531 ? -8.223  14.208  -17.506 1.00 90.93 531 A 1 
ATOM   4104 C  CB  . GLU A 1 531 ? -8.953  13.612  -20.561 1.00 88.43 531 A 1 
ATOM   4105 C  CG  . GLU A 1 531 ? -9.536  12.197  -20.584 1.00 77.49 531 A 1 
ATOM   4106 C  CD  . GLU A 1 531 ? -9.114  11.339  -21.781 1.00 71.23 531 A 1 
ATOM   4107 O  OE1 . GLU A 1 531 ? -9.756  10.274  -21.966 1.00 63.33 531 A 1 
ATOM   4108 O  OE2 . GLU A 1 531 ? -8.194  11.753  -22.515 1.00 62.18 531 A 1 
ATOM   4109 N  N   . TYR A 1 532 ? -10.225 13.200  -17.462 1.00 91.01 532 A 1 
ATOM   4110 C  CA  . TYR A 1 532 ? -10.007 12.574  -16.170 1.00 90.90 532 A 1 
ATOM   4111 C  C   . TYR A 1 532 ? -9.030  11.405  -16.277 1.00 91.08 532 A 1 
ATOM   4112 O  O   . TYR A 1 532 ? -9.111  10.606  -17.210 1.00 89.20 532 A 1 
ATOM   4113 C  CB  . TYR A 1 532 ? -11.341 12.126  -15.552 1.00 89.65 532 A 1 
ATOM   4114 C  CG  . TYR A 1 532 ? -12.197 13.264  -15.048 1.00 88.73 532 A 1 
ATOM   4115 C  CD1 . TYR A 1 532 ? -11.880 13.891  -13.832 1.00 85.43 532 A 1 
ATOM   4116 C  CD2 . TYR A 1 532 ? -13.300 13.719  -15.794 1.00 85.21 532 A 1 
ATOM   4117 C  CE1 . TYR A 1 532 ? -12.654 14.961  -13.359 1.00 83.31 532 A 1 
ATOM   4118 C  CE2 . TYR A 1 532 ? -14.076 14.790  -15.333 1.00 83.08 532 A 1 
ATOM   4119 C  CZ  . TYR A 1 532 ? -13.751 15.408  -14.114 1.00 83.67 532 A 1 
ATOM   4120 O  OH  . TYR A 1 532 ? -14.505 16.456  -13.659 1.00 80.78 532 A 1 
ATOM   4121 N  N   . ILE A 1 533 ? -8.149  11.287  -15.293 1.00 91.47 533 A 1 
ATOM   4122 C  CA  . ILE A 1 533 ? -7.202  10.177  -15.219 1.00 91.16 533 A 1 
ATOM   4123 C  C   . ILE A 1 533 ? -7.890  8.888   -14.747 1.00 91.08 533 A 1 
ATOM   4124 O  O   . ILE A 1 533 ? -8.934  8.923   -14.082 1.00 88.58 533 A 1 
ATOM   4125 C  CB  . ILE A 1 533 ? -5.958  10.529  -14.375 1.00 89.33 533 A 1 
ATOM   4126 C  CG1 . ILE A 1 533 ? -6.310  10.767  -12.897 1.00 83.92 533 A 1 
ATOM   4127 C  CG2 . ILE A 1 533 ? -5.242  11.744  -14.993 1.00 82.45 533 A 1 
ATOM   4128 C  CD1 . ILE A 1 533 ? -5.089  10.999  -12.015 1.00 77.07 533 A 1 
ATOM   4129 N  N   . SER A 1 534 ? -7.297  7.745   -15.080 1.00 89.60 534 A 1 
ATOM   4130 C  CA  . SER A 1 534 ? -7.859  6.415   -14.821 1.00 88.83 534 A 1 
ATOM   4131 C  C   . SER A 1 534 ? -7.609  5.906   -13.398 1.00 90.08 534 A 1 
ATOM   4132 O  O   . SER A 1 534 ? -8.460  5.209   -12.849 1.00 87.49 534 A 1 
ATOM   4133 C  CB  . SER A 1 534 ? -7.286  5.424   -15.835 1.00 85.37 534 A 1 
ATOM   4134 O  OG  . SER A 1 534 ? -5.877  5.527   -15.904 1.00 76.39 534 A 1 
ATOM   4135 N  N   . SER A 1 535 ? -6.486  6.277   -12.782 1.00 89.88 535 A 1 
ATOM   4136 C  CA  . SER A 1 535 ? -6.041  5.804   -11.467 1.00 90.67 535 A 1 
ATOM   4137 C  C   . SER A 1 535 ? -6.705  6.549   -10.300 1.00 91.71 535 A 1 
ATOM   4138 O  O   . SER A 1 535 ? -6.052  6.975   -9.348  1.00 89.95 535 A 1 
ATOM   4139 C  CB  . SER A 1 535 ? -4.508  5.855   -11.405 1.00 89.41 535 A 1 
ATOM   4140 O  OG  . SER A 1 535 ? -4.042  7.157   -11.707 1.00 83.80 535 A 1 
ATOM   4141 N  N   . ILE A 1 536 ? -8.026  6.747   -10.381 1.00 91.61 536 A 1 
ATOM   4142 C  CA  . ILE A 1 536 ? -8.848  7.392   -9.354  1.00 91.45 536 A 1 
ATOM   4143 C  C   . ILE A 1 536 ? -9.983  6.466   -8.919  1.00 92.04 536 A 1 
ATOM   4144 O  O   . ILE A 1 536 ? -10.326 5.514   -9.606  1.00 89.86 536 A 1 
ATOM   4145 C  CB  . ILE A 1 536 ? -9.382  8.769   -9.815  1.00 88.73 536 A 1 
ATOM   4146 C  CG1 . ILE A 1 536 ? -10.275 8.658   -11.067 1.00 81.27 536 A 1 
ATOM   4147 C  CG2 . ILE A 1 536 ? -8.214  9.744   -10.031 1.00 76.34 536 A 1 
ATOM   4148 C  CD1 . ILE A 1 536 ? -11.020 9.957   -11.397 1.00 72.27 536 A 1 
ATOM   4149 N  N   . ASN A 1 537 ? -10.608 6.791   -7.793  1.00 92.92 537 A 1 
ATOM   4150 C  CA  . ASN A 1 537 ? -11.763 6.069   -7.272  1.00 93.03 537 A 1 
ATOM   4151 C  C   . ASN A 1 537 ? -13.007 6.964   -7.209  1.00 93.93 537 A 1 
ATOM   4152 O  O   . ASN A 1 537 ? -12.896 8.187   -7.095  1.00 92.93 537 A 1 
ATOM   4153 C  CB  . ASN A 1 537 ? -11.396 5.467   -5.901  1.00 91.64 537 A 1 
ATOM   4154 C  CG  . ASN A 1 537 ? -10.980 6.522   -4.895  1.00 91.15 537 A 1 
ATOM   4155 O  OD1 . ASN A 1 537 ? -9.830  6.930   -4.830  1.00 84.02 537 A 1 
ATOM   4156 N  ND2 . ASN A 1 537 ? -11.896 6.990   -4.080  1.00 84.46 537 A 1 
ATOM   4157 N  N   . PRO A 1 538 ? -14.228 6.387   -7.250  1.00 94.10 538 A 1 
ATOM   4158 C  CA  . PRO A 1 538 ? -15.440 7.084   -6.846  1.00 94.33 538 A 1 
ATOM   4159 C  C   . PRO A 1 538 ? -15.399 7.417   -5.346  1.00 95.48 538 A 1 
ATOM   4160 O  O   . PRO A 1 538 ? -14.636 6.819   -4.581  1.00 94.45 538 A 1 
ATOM   4161 C  CB  . PRO A 1 538 ? -16.585 6.138   -7.199  1.00 92.31 538 A 1 
ATOM   4162 C  CG  . PRO A 1 538 ? -15.949 4.762   -7.071  1.00 90.03 538 A 1 
ATOM   4163 C  CD  . PRO A 1 538 ? -14.510 4.986   -7.523  1.00 92.72 538 A 1 
ATOM   4164 N  N   . ASP A 1 539 ? -16.249 8.353   -4.912  1.00 96.30 539 A 1 
ATOM   4165 C  CA  . ASP A 1 539 ? -16.419 8.642   -3.486  1.00 96.70 539 A 1 
ATOM   4166 C  C   . ASP A 1 539 ? -16.822 7.360   -2.752  1.00 97.24 539 A 1 
ATOM   4167 O  O   . ASP A 1 539 ? -17.777 6.691   -3.148  1.00 96.40 539 A 1 
ATOM   4168 C  CB  . ASP A 1 539 ? -17.486 9.730   -3.264  1.00 96.12 539 A 1 
ATOM   4169 C  CG  . ASP A 1 539 ? -17.070 11.132  -3.712  1.00 94.97 539 A 1 
ATOM   4170 O  OD1 . ASP A 1 539 ? -15.931 11.355  -4.188  1.00 91.12 539 A 1 
ATOM   4171 O  OD2 . ASP A 1 539 ? -17.885 12.075  -3.588  1.00 90.73 539 A 1 
ATOM   4172 N  N   . THR A 1 540 ? -16.088 7.017   -1.704  1.00 97.77 540 A 1 
ATOM   4173 C  CA  . THR A 1 540 ? -16.262 5.752   -0.989  1.00 98.01 540 A 1 
ATOM   4174 C  C   . THR A 1 540 ? -16.304 5.998   0.512   1.00 98.41 540 A 1 
ATOM   4175 O  O   . THR A 1 540 ? -15.506 6.773   1.039   1.00 98.17 540 A 1 
ATOM   4176 C  CB  . THR A 1 540 ? -15.151 4.747   -1.352  1.00 97.22 540 A 1 
ATOM   4177 O  OG1 . THR A 1 540 ? -15.122 4.546   -2.751  1.00 91.57 540 A 1 
ATOM   4178 C  CG2 . THR A 1 540 ? -15.364 3.370   -0.731  1.00 92.05 540 A 1 
ATOM   4179 N  N   . VAL A 1 541 ? -17.226 5.325   1.188   1.00 98.40 541 A 1 
ATOM   4180 C  CA  . VAL A 1 541 ? -17.305 5.234   2.646   1.00 98.53 541 A 1 
ATOM   4181 C  C   . VAL A 1 541 ? -17.143 3.775   3.039   1.00 98.64 541 A 1 
ATOM   4182 O  O   . VAL A 1 541 ? -17.846 2.917   2.512   1.00 98.25 541 A 1 
ATOM   4183 C  CB  . VAL A 1 541 ? -18.631 5.812   3.184   1.00 98.18 541 A 1 
ATOM   4184 C  CG1 . VAL A 1 541 ? -18.775 5.638   4.695   1.00 94.91 541 A 1 
ATOM   4185 C  CG2 . VAL A 1 541 ? -18.746 7.308   2.890   1.00 95.50 541 A 1 
ATOM   4186 N  N   . THR A 1 542 ? -16.262 3.489   3.998   1.00 98.64 542 A 1 
ATOM   4187 C  CA  . THR A 1 542 ? -16.251 2.203   4.704   1.00 98.57 542 A 1 
ATOM   4188 C  C   . THR A 1 542 ? -16.610 2.408   6.166   1.00 98.66 542 A 1 
ATOM   4189 O  O   . THR A 1 542 ? -16.334 3.464   6.746   1.00 98.23 542 A 1 
ATOM   4190 C  CB  . THR A 1 542 ? -14.924 1.438   4.578   1.00 97.90 542 A 1 
ATOM   4191 O  OG1 . THR A 1 542 ? -13.862 2.171   5.135   1.00 85.03 542 A 1 
ATOM   4192 C  CG2 . THR A 1 542 ? -14.597 1.123   3.129   1.00 86.56 542 A 1 
ATOM   4193 N  N   . SER A 1 543 ? -17.241 1.411   6.759   1.00 98.60 543 A 1 
ATOM   4194 C  CA  . SER A 1 543 ? -17.610 1.413   8.169   1.00 98.40 543 A 1 
ATOM   4195 C  C   . SER A 1 543 ? -17.395 0.036   8.774   1.00 98.56 543 A 1 
ATOM   4196 O  O   . SER A 1 543 ? -17.793 -0.959  8.171   1.00 97.95 543 A 1 
ATOM   4197 C  CB  . SER A 1 543 ? -19.071 1.838   8.308   1.00 97.53 543 A 1 
ATOM   4198 O  OG  . SER A 1 543 ? -19.435 1.919   9.669   1.00 79.49 543 A 1 
ATOM   4199 N  N   . THR A 1 544 ? -16.814 -0.030  9.968   1.00 98.57 544 A 1 
ATOM   4200 C  CA  . THR A 1 544 ? -16.641 -1.259  10.735  1.00 98.36 544 A 1 
ATOM   4201 C  C   . THR A 1 544 ? -17.253 -1.084  12.119  1.00 98.38 544 A 1 
ATOM   4202 O  O   . THR A 1 544 ? -16.787 -0.276  12.915  1.00 97.56 544 A 1 
ATOM   4203 C  CB  . THR A 1 544 ? -15.155 -1.658  10.839  1.00 97.53 544 A 1 
ATOM   4204 O  OG1 . THR A 1 544 ? -14.597 -1.761  9.548   1.00 89.78 544 A 1 
ATOM   4205 C  CG2 . THR A 1 544 ? -14.977 -3.012  11.523  1.00 88.60 544 A 1 
ATOM   4206 N  N   . LEU A 1 545 ? -18.308 -1.832  12.399  1.00 98.30 545 A 1 
ATOM   4207 C  CA  . LEU A 1 545 ? -18.926 -1.921  13.718  1.00 98.34 545 A 1 
ATOM   4208 C  C   . LEU A 1 545 ? -18.479 -3.225  14.377  1.00 98.38 545 A 1 
ATOM   4209 O  O   . LEU A 1 545 ? -18.774 -4.302  13.857  1.00 98.03 545 A 1 
ATOM   4210 C  CB  . LEU A 1 545 ? -20.452 -1.838  13.564  1.00 98.17 545 A 1 
ATOM   4211 C  CG  . LEU A 1 545 ? -21.236 -2.013  14.882  1.00 97.45 545 A 1 
ATOM   4212 C  CD1 . LEU A 1 545 ? -21.003 -0.864  15.858  1.00 95.98 545 A 1 
ATOM   4213 C  CD2 . LEU A 1 545 ? -22.733 -2.076  14.577  1.00 95.81 545 A 1 
ATOM   4214 N  N   . ASN A 1 546 ? -17.835 -3.144  15.530  1.00 98.23 546 A 1 
ATOM   4215 C  CA  . ASN A 1 546 ? -17.478 -4.302  16.349  1.00 97.95 546 A 1 
ATOM   4216 C  C   . ASN A 1 546 ? -18.198 -4.235  17.695  1.00 97.81 546 A 1 
ATOM   4217 O  O   . ASN A 1 546 ? -18.131 -3.227  18.397  1.00 97.45 546 A 1 
ATOM   4218 C  CB  . ASN A 1 546 ? -15.949 -4.357  16.502  1.00 97.33 546 A 1 
ATOM   4219 C  CG  . ASN A 1 546 ? -15.537 -5.536  17.364  1.00 95.60 546 A 1 
ATOM   4220 O  OD1 . ASN A 1 546 ? -15.806 -6.690  17.075  1.00 88.29 546 A 1 
ATOM   4221 N  ND2 . ASN A 1 546 ? -14.913 -5.288  18.498  1.00 87.78 546 A 1 
ATOM   4222 N  N   . ILE A 1 547 ? -18.883 -5.313  18.067  1.00 98.02 547 A 1 
ATOM   4223 C  CA  . ILE A 1 547 ? -19.643 -5.444  19.310  1.00 98.09 547 A 1 
ATOM   4224 C  C   . ILE A 1 547 ? -19.097 -6.651  20.084  1.00 97.90 547 A 1 
ATOM   4225 O  O   . ILE A 1 547 ? -19.436 -7.791  19.751  1.00 97.34 547 A 1 
ATOM   4226 C  CB  . ILE A 1 547 ? -21.161 -5.573  19.036  1.00 97.75 547 A 1 
ATOM   4227 C  CG1 . ILE A 1 547 ? -21.687 -4.419  18.149  1.00 96.45 547 A 1 
ATOM   4228 C  CG2 . ILE A 1 547 ? -21.923 -5.625  20.372  1.00 96.62 547 A 1 
ATOM   4229 C  CD1 . ILE A 1 547 ? -23.155 -4.572  17.723  1.00 92.95 547 A 1 
ATOM   4230 N  N   . PRO A 1 548 ? -18.255 -6.448  21.112  1.00 97.87 548 A 1 
ATOM   4231 C  CA  . PRO A 1 548 ? -17.855 -7.528  22.006  1.00 97.30 548 A 1 
ATOM   4232 C  C   . PRO A 1 548 ? -19.052 -7.997  22.846  1.00 97.44 548 A 1 
ATOM   4233 O  O   . PRO A 1 548 ? -19.802 -7.197  23.411  1.00 96.01 548 A 1 
ATOM   4234 C  CB  . PRO A 1 548 ? -16.720 -6.951  22.853  1.00 95.70 548 A 1 
ATOM   4235 C  CG  . PRO A 1 548 ? -17.008 -5.448  22.879  1.00 92.51 548 A 1 
ATOM   4236 C  CD  . PRO A 1 548 ? -17.663 -5.189  21.523  1.00 96.29 548 A 1 
ATOM   4237 N  N   . ILE A 1 549 ? -19.228 -9.313  22.959  1.00 97.22 549 A 1 
ATOM   4238 C  CA  . ILE A 1 549 ? -20.290 -9.916  23.773  1.00 96.79 549 A 1 
ATOM   4239 C  C   . ILE A 1 549 ? -19.785 -10.081 25.209  1.00 95.47 549 A 1 
ATOM   4240 O  O   . ILE A 1 549 ? -19.390 -11.167 25.647  1.00 90.93 549 A 1 
ATOM   4241 C  CB  . ILE A 1 549 ? -20.822 -11.224 23.140  1.00 96.09 549 A 1 
ATOM   4242 C  CG1 . ILE A 1 549 ? -21.208 -11.070 21.648  1.00 93.79 549 A 1 
ATOM   4243 C  CG2 . ILE A 1 549 ? -22.034 -11.742 23.932  1.00 93.82 549 A 1 
ATOM   4244 C  CD1 . ILE A 1 549 ? -22.266 -9.984  21.355  1.00 84.69 549 A 1 
ATOM   4245 N  N   . ALA A 1 550 ? -19.787 -8.970  25.935  1.00 93.42 550 A 1 
ATOM   4246 C  CA  . ALA A 1 550 ? -19.262 -8.871  27.290  1.00 92.16 550 A 1 
ATOM   4247 C  C   . ALA A 1 550 ? -17.840 -9.467  27.395  1.00 91.49 550 A 1 
ATOM   4248 O  O   . ALA A 1 550 ? -16.984 -9.191  26.552  1.00 84.46 550 A 1 
ATOM   4249 C  CB  . ALA A 1 550 ? -20.300 -9.447  28.267  1.00 89.03 550 A 1 
ATOM   4250 N  N   . HIS A 1 551 ? -17.579 -10.306 28.378  1.00 91.99 551 A 1 
ATOM   4251 C  CA  . HIS A 1 551 ? -16.298 -10.994 28.582  1.00 91.55 551 A 1 
ATOM   4252 C  C   . HIS A 1 551 ? -16.347 -12.477 28.173  1.00 92.97 551 A 1 
ATOM   4253 O  O   . HIS A 1 551 ? -15.559 -13.285 28.653  1.00 88.74 551 A 1 
ATOM   4254 C  CB  . HIS A 1 551 ? -15.844 -10.797 30.034  1.00 88.18 551 A 1 
ATOM   4255 C  CG  . HIS A 1 551 ? -15.728 -9.355  30.429  1.00 83.87 551 A 1 
ATOM   4256 N  ND1 . HIS A 1 551 ? -14.930 -8.402  29.840  1.00 72.36 551 A 1 
ATOM   4257 C  CD2 . HIS A 1 551 ? -16.440 -8.716  31.417  1.00 70.51 551 A 1 
ATOM   4258 C  CE1 . HIS A 1 551 ? -15.146 -7.229  30.463  1.00 71.50 551 A 1 
ATOM   4259 N  NE2 . HIS A 1 551 ? -16.050 -7.388  31.428  1.00 72.68 551 A 1 
ATOM   4260 N  N   . SER A 1 552 ? -17.278 -12.856 27.281  1.00 93.81 552 A 1 
ATOM   4261 C  CA  . SER A 1 552 ? -17.411 -14.233 26.800  1.00 94.75 552 A 1 
ATOM   4262 C  C   . SER A 1 552 ? -16.284 -14.663 25.851  1.00 95.35 552 A 1 
ATOM   4263 O  O   . SER A 1 552 ? -16.130 -15.850 25.589  1.00 92.66 552 A 1 
ATOM   4264 C  CB  . SER A 1 552 ? -18.759 -14.402 26.095  1.00 93.86 552 A 1 
ATOM   4265 O  OG  . SER A 1 552 ? -18.818 -13.610 24.930  1.00 90.15 552 A 1 
ATOM   4266 N  N   . GLY A 1 553 ? -15.519 -13.696 25.311  1.00 95.53 553 A 1 
ATOM   4267 C  CA  . GLY A 1 553 ? -14.556 -13.902 24.234  1.00 96.17 553 A 1 
ATOM   4268 C  C   . GLY A 1 553 ? -15.170 -13.835 22.834  1.00 97.13 553 A 1 
ATOM   4269 O  O   . GLY A 1 553 ? -14.430 -13.789 21.860  1.00 95.77 553 A 1 
ATOM   4270 N  N   . PHE A 1 554 ? -16.507 -13.801 22.731  1.00 97.72 554 A 1 
ATOM   4271 C  CA  . PHE A 1 554 ? -17.185 -13.601 21.459  1.00 97.88 554 A 1 
ATOM   4272 C  C   . PHE A 1 554 ? -17.279 -12.119 21.107  1.00 97.83 554 A 1 
ATOM   4273 O  O   . PHE A 1 554 ? -17.487 -11.267 21.971  1.00 96.98 554 A 1 
ATOM   4274 C  CB  . PHE A 1 554 ? -18.577 -14.250 21.463  1.00 97.46 554 A 1 
ATOM   4275 C  CG  . PHE A 1 554 ? -18.549 -15.762 21.384  1.00 97.20 554 A 1 
ATOM   4276 C  CD1 . PHE A 1 554 ? -18.575 -16.399 20.130  1.00 95.01 554 A 1 
ATOM   4277 C  CD2 . PHE A 1 554 ? -18.496 -16.538 22.554  1.00 95.20 554 A 1 
ATOM   4278 C  CE1 . PHE A 1 554 ? -18.555 -17.796 20.043  1.00 94.18 554 A 1 
ATOM   4279 C  CE2 . PHE A 1 554 ? -18.473 -17.938 22.472  1.00 94.16 554 A 1 
ATOM   4280 C  CZ  . PHE A 1 554 ? -18.498 -18.574 21.219  1.00 94.71 554 A 1 
ATOM   4281 N  N   . SER A 1 555 ? -17.203 -11.822 19.808  1.00 98.19 555 A 1 
ATOM   4282 C  CA  . SER A 1 555 ? -17.603 -10.542 19.232  1.00 98.16 555 A 1 
ATOM   4283 C  C   . SER A 1 555 ? -18.381 -10.775 17.949  1.00 98.49 555 A 1 
ATOM   4284 O  O   . SER A 1 555 ? -18.215 -11.793 17.270  1.00 97.86 555 A 1 
ATOM   4285 C  CB  . SER A 1 555 ? -16.388 -9.628  19.007  1.00 96.61 555 A 1 
ATOM   4286 O  OG  . SER A 1 555 ? -15.447 -10.217 18.141  1.00 82.99 555 A 1 
ATOM   4287 N  N   . VAL A 1 556 ? -19.264 -9.836  17.626  1.00 98.44 556 A 1 
ATOM   4288 C  CA  . VAL A 1 556 ? -19.973 -9.790  16.349  1.00 98.46 556 A 1 
ATOM   4289 C  C   . VAL A 1 556 ? -19.672 -8.460  15.677  1.00 98.55 556 A 1 
ATOM   4290 O  O   . VAL A 1 556 ? -19.453 -7.461  16.360  1.00 97.84 556 A 1 
ATOM   4291 C  CB  . VAL A 1 556 ? -21.492 -10.024 16.481  1.00 97.48 556 A 1 
ATOM   4292 C  CG1 . VAL A 1 556 ? -21.776 -11.425 17.010  1.00 89.54 556 A 1 
ATOM   4293 C  CG2 . VAL A 1 556 ? -22.177 -9.004  17.394  1.00 89.66 556 A 1 
ATOM   4294 N  N   . GLY A 1 557 ? -19.665 -8.439  14.354  1.00 98.56 557 A 1 
ATOM   4295 C  CA  . GLY A 1 557 ? -19.346 -7.222  13.629  1.00 98.58 557 A 1 
ATOM   4296 C  C   . GLY A 1 557 ? -20.018 -7.119  12.277  1.00 98.67 557 A 1 
ATOM   4297 O  O   . GLY A 1 557 ? -20.576 -8.078  11.740  1.00 98.30 557 A 1 
ATOM   4298 N  N   . TRP A 1 558 ? -19.967 -5.911  11.754  1.00 98.57 558 A 1 
ATOM   4299 C  CA  . TRP A 1 558 ? -20.458 -5.537  10.437  1.00 98.65 558 A 1 
ATOM   4300 C  C   . TRP A 1 558 ? -19.415 -4.659  9.757   1.00 98.63 558 A 1 
ATOM   4301 O  O   . TRP A 1 558 ? -18.915 -3.710  10.356  1.00 98.32 558 A 1 
ATOM   4302 C  CB  . TRP A 1 558 ? -21.793 -4.798  10.582  1.00 98.41 558 A 1 
ATOM   4303 C  CG  . TRP A 1 558 ? -22.218 -4.027  9.372   1.00 98.09 558 A 1 
ATOM   4304 C  CD1 . TRP A 1 558 ? -22.604 -4.568  8.201   1.00 95.48 558 A 1 
ATOM   4305 C  CD2 . TRP A 1 558 ? -22.265 -2.573  9.194   1.00 97.24 558 A 1 
ATOM   4306 N  NE1 . TRP A 1 558 ? -22.899 -3.540  7.293   1.00 95.33 558 A 1 
ATOM   4307 C  CE2 . TRP A 1 558 ? -22.707 -2.305  7.875   1.00 96.52 558 A 1 
ATOM   4308 C  CE3 . TRP A 1 558 ? -21.983 -1.474  10.027  1.00 94.81 558 A 1 
ATOM   4309 C  CZ2 . TRP A 1 558 ? -22.872 -0.988  7.384   1.00 95.36 558 A 1 
ATOM   4310 C  CZ3 . TRP A 1 558 ? -22.142 -0.155  9.551   1.00 92.37 558 A 1 
ATOM   4311 C  CH2 . TRP A 1 558 ? -22.582 0.071   8.244   1.00 92.72 558 A 1 
ATOM   4312 N  N   . VAL A 1 559 ? -19.126 -4.946  8.495   1.00 98.61 559 A 1 
ATOM   4313 C  CA  . VAL A 1 559 ? -18.305 -4.117  7.614   1.00 98.50 559 A 1 
ATOM   4314 C  C   . VAL A 1 559 ? -19.178 -3.659  6.455   1.00 98.52 559 A 1 
ATOM   4315 O  O   . VAL A 1 559 ? -19.675 -4.463  5.680   1.00 98.08 559 A 1 
ATOM   4316 C  CB  . VAL A 1 559 ? -17.054 -4.867  7.123   1.00 98.03 559 A 1 
ATOM   4317 C  CG1 . VAL A 1 559 ? -16.165 -3.942  6.292   1.00 96.43 559 A 1 
ATOM   4318 C  CG2 . VAL A 1 559 ? -16.226 -5.408  8.292   1.00 96.78 559 A 1 
ATOM   4319 N  N   . GLY A 1 560 ? -19.380 -2.347  6.342   1.00 98.65 560 A 1 
ATOM   4320 C  CA  . GLY A 1 560 ? -20.087 -1.725  5.236   1.00 98.64 560 A 1 
ATOM   4321 C  C   . GLY A 1 560 ? -19.120 -1.014  4.293   1.00 98.69 560 A 1 
ATOM   4322 O  O   . GLY A 1 560 ? -18.268 -0.254  4.749   1.00 98.24 560 A 1 
ATOM   4323 N  N   . THR A 1 561 ? -19.288 -1.210  2.992   1.00 98.49 561 A 1 
ATOM   4324 C  CA  . THR A 1 561 ? -18.599 -0.448  1.948   1.00 98.48 561 A 1 
ATOM   4325 C  C   . THR A 1 561 ? -19.634 0.162   1.015   1.00 98.50 561 A 1 
ATOM   4326 O  O   . THR A 1 561 ? -20.439 -0.556  0.427   1.00 98.02 561 A 1 
ATOM   4327 C  CB  . THR A 1 561 ? -17.616 -1.320  1.162   1.00 97.72 561 A 1 
ATOM   4328 O  OG1 . THR A 1 561 ? -16.660 -1.866  2.034   1.00 94.22 561 A 1 
ATOM   4329 C  CG2 . THR A 1 561 ? -16.851 -0.525  0.106   1.00 94.26 561 A 1 
ATOM   4330 N  N   . PHE A 1 562 ? -19.617 1.487   0.873   1.00 98.52 562 A 1 
ATOM   4331 C  CA  . PHE A 1 562 ? -20.549 2.244   0.045   1.00 98.50 562 A 1 
ATOM   4332 C  C   . PHE A 1 562 ? -19.752 3.108   -0.920  1.00 98.44 562 A 1 
ATOM   4333 O  O   . PHE A 1 562 ? -19.014 3.986   -0.489  1.00 97.80 562 A 1 
ATOM   4334 C  CB  . PHE A 1 562 ? -21.472 3.096   0.924   1.00 98.43 562 A 1 
ATOM   4335 C  CG  . PHE A 1 562 ? -22.184 2.322   2.015   1.00 98.27 562 A 1 
ATOM   4336 C  CD1 . PHE A 1 562 ? -23.388 1.653   1.743   1.00 96.91 562 A 1 
ATOM   4337 C  CD2 . PHE A 1 562 ? -21.623 2.238   3.302   1.00 96.98 562 A 1 
ATOM   4338 C  CE1 . PHE A 1 562 ? -24.027 0.906   2.736   1.00 96.19 562 A 1 
ATOM   4339 C  CE2 . PHE A 1 562 ? -22.255 1.485   4.299   1.00 96.27 562 A 1 
ATOM   4340 C  CZ  . PHE A 1 562 ? -23.457 0.817   4.018   1.00 96.47 562 A 1 
ATOM   4341 N  N   . ALA A 1 563 ? -19.899 2.880   -2.230  1.00 98.02 563 A 1 
ATOM   4342 C  CA  . ALA A 1 563 ? -19.237 3.662   -3.259  1.00 97.76 563 A 1 
ATOM   4343 C  C   . ALA A 1 563 ? -20.258 4.386   -4.135  1.00 97.83 563 A 1 
ATOM   4344 O  O   . ALA A 1 563 ? -21.301 3.830   -4.488  1.00 96.81 563 A 1 
ATOM   4345 C  CB  . ALA A 1 563 ? -18.315 2.752   -4.075  1.00 96.83 563 A 1 
ATOM   4346 N  N   . ASP A 1 564 ? -19.951 5.640   -4.502  1.00 96.99 564 A 1 
ATOM   4347 C  CA  . ASP A 1 564 ? -20.720 6.372   -5.506  1.00 96.24 564 A 1 
ATOM   4348 C  C   . ASP A 1 564 ? -20.495 5.766   -6.906  1.00 95.41 564 A 1 
ATOM   4349 O  O   . ASP A 1 564 ? -19.571 4.980   -7.151  1.00 93.52 564 A 1 
ATOM   4350 C  CB  . ASP A 1 564 ? -20.378 7.876   -5.453  1.00 95.21 564 A 1 
ATOM   4351 C  CG  . ASP A 1 564 ? -21.370 8.778   -6.210  1.00 92.98 564 A 1 
ATOM   4352 O  OD1 . ASP A 1 564 ? -22.484 8.299   -6.561  1.00 89.23 564 A 1 
ATOM   4353 O  OD2 . ASP A 1 564 ? -21.029 9.947   -6.487  1.00 88.31 564 A 1 
ATOM   4354 N  N   . ARG A 1 565 ? -21.345 6.149   -7.850  1.00 94.65 565 A 1 
ATOM   4355 C  CA  . ARG A 1 565 ? -21.174 5.796   -9.255  1.00 94.09 565 A 1 
ATOM   4356 C  C   . ARG A 1 565 ? -19.882 6.390   -9.819  1.00 93.50 565 A 1 
ATOM   4357 O  O   . ARG A 1 565 ? -19.499 7.516   -9.506  1.00 90.56 565 A 1 
ATOM   4358 C  CB  . ARG A 1 565 ? -22.414 6.212   -10.059 1.00 91.87 565 A 1 
ATOM   4359 C  CG  . ARG A 1 565 ? -22.696 7.713   -9.945  1.00 86.38 565 A 1 
ATOM   4360 C  CD  . ARG A 1 565 ? -23.978 8.089   -10.675 1.00 85.30 565 A 1 
ATOM   4361 N  NE  . ARG A 1 565 ? -24.551 9.301   -10.078 1.00 75.29 565 A 1 
ATOM   4362 C  CZ  . ARG A 1 565 ? -25.660 9.906   -10.447 1.00 68.71 565 A 1 
ATOM   4363 N  NH1 . ARG A 1 565 ? -26.340 9.513   -11.486 1.00 61.90 565 A 1 
ATOM   4364 N  NH2 . ARG A 1 565 ? -26.113 10.919  -9.751  1.00 59.39 565 A 1 
ATOM   4365 N  N   . SER A 1 566 ? -19.274 5.678   -10.762 1.00 92.69 566 A 1 
ATOM   4366 C  CA  . SER A 1 566 ? -18.102 6.160   -11.492 1.00 90.58 566 A 1 
ATOM   4367 C  C   . SER A 1 566 ? -18.520 7.188   -12.548 1.00 89.95 566 A 1 
ATOM   4368 O  O   . SER A 1 566 ? -19.056 6.837   -13.604 1.00 85.23 566 A 1 
ATOM   4369 C  CB  . SER A 1 566 ? -17.364 4.985   -12.130 1.00 86.71 566 A 1 
ATOM   4370 O  OG  . SER A 1 566 ? -17.060 3.996   -11.168 1.00 75.04 566 A 1 
ATOM   4371 N  N   . THR A 1 567 ? -18.302 8.488   -12.285 1.00 86.38 567 A 1 
ATOM   4372 C  CA  . THR A 1 567 ? -18.668 9.587   -13.198 1.00 82.93 567 A 1 
ATOM   4373 C  C   . THR A 1 567 ? -17.468 10.344  -13.752 1.00 81.16 567 A 1 
ATOM   4374 O  O   . THR A 1 567 ? -17.475 10.708  -14.928 1.00 70.46 567 A 1 
ATOM   4375 C  CB  . THR A 1 567 ? -19.604 10.588  -12.518 1.00 77.65 567 A 1 
ATOM   4376 O  OG1 . THR A 1 567 ? -19.083 11.030  -11.285 1.00 71.91 567 A 1 
ATOM   4377 C  CG2 . THR A 1 567 ? -20.978 9.984   -12.241 1.00 70.27 567 A 1 
ATOM   4378 N  N   . HIS A 1 568 ? -16.445 10.575  -12.940 1.00 71.87 568 A 1 
ATOM   4379 C  CA  . HIS A 1 568 ? -15.262 11.359  -13.272 1.00 68.43 568 A 1 
ATOM   4380 C  C   . HIS A 1 568 ? -14.074 10.431  -13.540 1.00 70.26 568 A 1 
ATOM   4381 O  O   . HIS A 1 568 ? -13.080 10.478  -12.827 1.00 65.72 568 A 1 
ATOM   4382 C  CB  . HIS A 1 568 ? -14.974 12.364  -12.141 1.00 64.40 568 A 1 
ATOM   4383 C  CG  . HIS A 1 568 ? -16.123 13.270  -11.824 1.00 62.25 568 A 1 
ATOM   4384 N  ND1 . HIS A 1 568 ? -17.042 13.083  -10.825 1.00 55.22 568 A 1 
ATOM   4385 C  CD2 . HIS A 1 568 ? -16.465 14.436  -12.458 1.00 55.03 568 A 1 
ATOM   4386 C  CE1 . HIS A 1 568 ? -17.905 14.101  -10.850 1.00 54.61 568 A 1 
ATOM   4387 N  NE2 . HIS A 1 568 ? -17.594 14.954  -11.830 1.00 55.02 568 A 1 
ATOM   4388 N  N   . ILE A 1 569 ? -14.225 9.556   -14.532 1.00 70.03 569 A 1 
ATOM   4389 C  CA  . ILE A 1 569 ? -13.214 8.561   -14.900 1.00 67.26 569 A 1 
ATOM   4390 C  C   . ILE A 1 569 ? -12.794 8.741   -16.356 1.00 69.67 569 A 1 
ATOM   4391 O  O   . ILE A 1 569 ? -13.532 9.335   -17.149 1.00 64.13 569 A 1 
ATOM   4392 C  CB  . ILE A 1 569 ? -13.704 7.129   -14.619 1.00 60.72 569 A 1 
ATOM   4393 C  CG1 . ILE A 1 569 ? -14.987 6.791   -15.408 1.00 55.16 569 A 1 
ATOM   4394 C  CG2 . ILE A 1 569 ? -13.904 6.933   -13.104 1.00 54.35 569 A 1 
ATOM   4395 C  CD1 . ILE A 1 569 ? -15.351 5.298   -15.364 1.00 50.56 569 A 1 
ATOM   4396 N  N   . SER A 1 570 ? -11.619 8.208   -16.693 1.00 65.84 570 A 1 
ATOM   4397 C  CA  . SER A 1 570 ? -11.125 8.187   -18.063 1.00 63.63 570 A 1 
ATOM   4398 C  C   . SER A 1 570 ? -12.125 7.509   -19.009 1.00 66.85 570 A 1 
ATOM   4399 O  O   . SER A 1 570 ? -12.815 6.555   -18.649 1.00 63.33 570 A 1 
ATOM   4400 C  CB  . SER A 1 570 ? -9.773  7.463   -18.120 1.00 58.24 570 A 1 
ATOM   4401 O  OG  . SER A 1 570 ? -9.377  7.225   -19.453 1.00 54.23 570 A 1 
ATOM   4402 N  N   . SER A 1 571 ? -12.144 7.971   -20.249 1.00 64.63 571 A 1 
ATOM   4403 C  CA  . SER A 1 571 ? -12.933 7.390   -21.339 1.00 63.27 571 A 1 
ATOM   4404 C  C   . SER A 1 571 ? -12.618 5.912   -21.619 1.00 66.45 571 A 1 
ATOM   4405 O  O   . SER A 1 571 ? -13.443 5.222   -22.213 1.00 62.37 571 A 1 
ATOM   4406 C  CB  . SER A 1 571 ? -12.684 8.227   -22.596 1.00 58.73 571 A 1 
ATOM   4407 O  OG  . SER A 1 571 ? -11.324 8.163   -22.972 1.00 54.91 571 A 1 
ATOM   4408 N  N   . SER A 1 572 ? -11.458 5.416   -21.176 1.00 69.87 572 A 1 
ATOM   4409 C  CA  . SER A 1 572 ? -11.051 4.017   -21.315 1.00 68.24 572 A 1 
ATOM   4410 C  C   . SER A 1 572 ? -11.854 3.059   -20.432 1.00 70.99 572 A 1 
ATOM   4411 O  O   . SER A 1 572 ? -11.910 1.867   -20.731 1.00 66.31 572 A 1 
ATOM   4412 C  CB  . SER A 1 572 ? -9.557  3.866   -21.005 1.00 62.84 572 A 1 
ATOM   4413 O  OG  . SER A 1 572 ? -9.246  4.338   -19.723 1.00 58.08 572 A 1 
ATOM   4414 N  N   . TYR A 1 573 ? -12.488 3.547   -19.357 1.00 75.28 573 A 1 
ATOM   4415 C  CA  . TYR A 1 573 ? -13.279 2.730   -18.447 1.00 75.23 573 A 1 
ATOM   4416 C  C   . TYR A 1 573 ? -14.783 2.937   -18.625 1.00 77.33 573 A 1 
ATOM   4417 O  O   . TYR A 1 573 ? -15.287 4.043   -18.825 1.00 74.09 573 A 1 
ATOM   4418 C  CB  . TYR A 1 573 ? -12.845 2.965   -16.995 1.00 71.07 573 A 1 
ATOM   4419 C  CG  . TYR A 1 573 ? -11.462 2.464   -16.638 1.00 70.52 573 A 1 
ATOM   4420 C  CD1 . TYR A 1 573 ? -11.046 1.170   -17.015 1.00 67.06 573 A 1 
ATOM   4421 C  CD2 . TYR A 1 573 ? -10.593 3.281   -15.908 1.00 66.67 573 A 1 
ATOM   4422 C  CE1 . TYR A 1 573 ? -9.761  0.707   -16.671 1.00 62.83 573 A 1 
ATOM   4423 C  CE2 . TYR A 1 573 ? -9.311  2.821   -15.557 1.00 63.72 573 A 1 
ATOM   4424 C  CZ  . TYR A 1 573 ? -8.899  1.537   -15.939 1.00 62.84 573 A 1 
ATOM   4425 O  OH  . TYR A 1 573 ? -7.649  1.095   -15.613 1.00 59.33 573 A 1 
ATOM   4426 N  N   . SER A 1 574 ? -15.529 1.841   -18.479 1.00 77.74 574 A 1 
ATOM   4427 C  CA  . SER A 1 574 ? -16.982 1.873   -18.423 1.00 78.25 574 A 1 
ATOM   4428 C  C   . SER A 1 574 ? -17.465 2.479   -17.105 1.00 82.43 574 A 1 
ATOM   4429 O  O   . SER A 1 574 ? -16.949 2.165   -16.035 1.00 79.39 574 A 1 
ATOM   4430 C  CB  . SER A 1 574 ? -17.548 0.463   -18.594 1.00 71.08 574 A 1 
ATOM   4431 O  OG  . SER A 1 574 ? -17.232 0.005   -19.893 1.00 61.63 574 A 1 
ATOM   4432 N  N   . LYS A 1 575 ? -18.494 3.326   -17.160 1.00 85.35 575 A 1 
ATOM   4433 C  CA  . LYS A 1 575 ? -19.125 3.878   -15.958 1.00 87.42 575 A 1 
ATOM   4434 C  C   . LYS A 1 575 ? -19.867 2.777   -15.206 1.00 89.96 575 A 1 
ATOM   4435 O  O   . LYS A 1 575 ? -20.736 2.131   -15.785 1.00 87.83 575 A 1 
ATOM   4436 C  CB  . LYS A 1 575 ? -20.064 5.038   -16.315 1.00 83.80 575 A 1 
ATOM   4437 C  CG  . LYS A 1 575 ? -19.277 6.243   -16.837 1.00 78.51 575 A 1 
ATOM   4438 C  CD  . LYS A 1 575 ? -20.205 7.408   -17.172 1.00 73.50 575 A 1 
ATOM   4439 C  CE  . LYS A 1 575 ? -19.341 8.558   -17.707 1.00 65.98 575 A 1 
ATOM   4440 N  NZ  . LYS A 1 575 ? -20.143 9.734   -18.104 1.00 57.75 575 A 1 
ATOM   4441 N  N   . GLN A 1 576 ? -19.578 2.642   -13.922 1.00 90.63 576 A 1 
ATOM   4442 C  CA  . GLN A 1 576 ? -20.224 1.668   -13.056 1.00 92.11 576 A 1 
ATOM   4443 C  C   . GLN A 1 576 ? -21.263 2.341   -12.143 1.00 93.66 576 A 1 
ATOM   4444 O  O   . GLN A 1 576 ? -21.065 3.490   -11.731 1.00 93.11 576 A 1 
ATOM   4445 C  CB  . GLN A 1 576 ? -19.168 0.894   -12.253 1.00 90.85 576 A 1 
ATOM   4446 C  CG  . GLN A 1 576 ? -18.122 0.189   -13.143 1.00 89.03 576 A 1 
ATOM   4447 C  CD  . GLN A 1 576 ? -18.728 -0.758  -14.177 1.00 87.93 576 A 1 
ATOM   4448 O  OE1 . GLN A 1 576 ? -19.839 -1.246  -14.051 1.00 81.09 576 A 1 
ATOM   4449 N  NE2 . GLN A 1 576 ? -18.036 -1.029  -15.259 1.00 79.00 576 A 1 
ATOM   4450 N  N   . PRO A 1 577 ? -22.391 1.664   -11.828 1.00 93.70 577 A 1 
ATOM   4451 C  CA  . PRO A 1 577 ? -23.357 2.157   -10.850 1.00 94.47 577 A 1 
ATOM   4452 C  C   . PRO A 1 577 ? -22.755 2.135   -9.436  1.00 95.63 577 A 1 
ATOM   4453 O  O   . PRO A 1 577 ? -21.906 1.305   -9.118  1.00 94.49 577 A 1 
ATOM   4454 C  CB  . PRO A 1 577 ? -24.563 1.231   -10.992 1.00 92.79 577 A 1 
ATOM   4455 C  CG  . PRO A 1 577 ? -23.953 -0.090  -11.445 1.00 90.25 577 A 1 
ATOM   4456 C  CD  . PRO A 1 577 ? -22.783 0.341   -12.317 1.00 93.15 577 A 1 
ATOM   4457 N  N   . GLY A 1 578 ? -23.240 3.019   -8.569  1.00 96.23 578 A 1 
ATOM   4458 C  CA  . GLY A 1 578 ? -22.909 2.987   -7.149  1.00 96.88 578 A 1 
ATOM   4459 C  C   . GLY A 1 578 ? -23.488 1.763   -6.448  1.00 97.34 578 A 1 
ATOM   4460 O  O   . GLY A 1 578 ? -24.456 1.160   -6.909  1.00 96.31 578 A 1 
ATOM   4461 N  N   . TYR A 1 579 ? -22.903 1.410   -5.311  1.00 97.83 579 A 1 
ATOM   4462 C  CA  . TYR A 1 579 ? -23.279 0.200   -4.582  1.00 97.95 579 A 1 
ATOM   4463 C  C   . TYR A 1 579 ? -23.092 0.340   -3.073  1.00 98.27 579 A 1 
ATOM   4464 O  O   . TYR A 1 579 ? -22.377 1.219   -2.592  1.00 97.81 579 A 1 
ATOM   4465 C  CB  . TYR A 1 579 ? -22.492 -0.996  -5.136  1.00 97.33 579 A 1 
ATOM   4466 C  CG  . TYR A 1 579 ? -20.989 -0.904  -4.964  1.00 97.22 579 A 1 
ATOM   4467 C  CD1 . TYR A 1 579 ? -20.188 -0.398  -6.017  1.00 96.10 579 A 1 
ATOM   4468 C  CD2 . TYR A 1 579 ? -20.374 -1.332  -3.780  1.00 95.87 579 A 1 
ATOM   4469 C  CE1 . TYR A 1 579 ? -18.799 -0.327  -5.877  1.00 94.81 579 A 1 
ATOM   4470 C  CE2 . TYR A 1 579 ? -18.985 -1.264  -3.628  1.00 94.83 579 A 1 
ATOM   4471 C  CZ  . TYR A 1 579 ? -18.194 -0.757  -4.674  1.00 94.71 579 A 1 
ATOM   4472 O  OH  . TYR A 1 579 ? -16.832 -0.693  -4.529  1.00 92.66 579 A 1 
ATOM   4473 N  N   . GLY A 1 580 ? -23.741 -0.562  -2.337  1.00 98.12 580 A 1 
ATOM   4474 C  CA  . GLY A 1 580 ? -23.457 -0.832  -0.937  1.00 98.23 580 A 1 
ATOM   4475 C  C   . GLY A 1 580 ? -23.264 -2.335  -0.745  1.00 98.47 580 A 1 
ATOM   4476 O  O   . GLY A 1 580 ? -24.128 -3.119  -1.131  1.00 97.62 580 A 1 
ATOM   4477 N  N   . VAL A 1 581 ? -22.130 -2.719  -0.171  1.00 98.49 581 A 1 
ATOM   4478 C  CA  . VAL A 1 581 ? -21.775 -4.102  0.168   1.00 98.48 581 A 1 
ATOM   4479 C  C   . VAL A 1 581 ? -21.690 -4.210  1.677   1.00 98.52 581 A 1 
ATOM   4480 O  O   . VAL A 1 581 ? -21.216 -3.283  2.341   1.00 97.82 581 A 1 
ATOM   4481 C  CB  . VAL A 1 581 ? -20.465 -4.526  -0.507  1.00 97.46 581 A 1 
ATOM   4482 C  CG1 . VAL A 1 581 ? -20.033 -5.944  -0.118  1.00 92.59 581 A 1 
ATOM   4483 C  CG2 . VAL A 1 581 ? -20.639 -4.498  -2.029  1.00 92.71 581 A 1 
ATOM   4484 N  N   . ASN A 1 582 ? -22.166 -5.319  2.218   1.00 98.63 582 A 1 
ATOM   4485 C  CA  . ASN A 1 582 ? -22.236 -5.540  3.651   1.00 98.59 582 A 1 
ATOM   4486 C  C   . ASN A 1 582 ? -21.681 -6.918  3.986   1.00 98.58 582 A 1 
ATOM   4487 O  O   . ASN A 1 582 ? -22.198 -7.929  3.496   1.00 97.77 582 A 1 
ATOM   4488 C  CB  . ASN A 1 582 ? -23.690 -5.402  4.134   1.00 98.31 582 A 1 
ATOM   4489 C  CG  . ASN A 1 582 ? -24.288 -4.025  3.891   1.00 98.04 582 A 1 
ATOM   4490 O  OD1 . ASN A 1 582 ? -24.231 -3.146  4.726   1.00 90.68 582 A 1 
ATOM   4491 N  ND2 . ASN A 1 582 ? -24.890 -3.806  2.739   1.00 91.64 582 A 1 
ATOM   4492 N  N   . ASP A 1 583 ? -20.688 -6.946  4.859   1.00 98.54 583 A 1 
ATOM   4493 C  CA  . ASP A 1 583 ? -20.122 -8.157  5.437   1.00 98.59 583 A 1 
ATOM   4494 C  C   . ASP A 1 583 ? -20.531 -8.239  6.906   1.00 98.68 583 A 1 
ATOM   4495 O  O   . ASP A 1 583 ? -20.670 -7.226  7.596   1.00 98.27 583 A 1 
ATOM   4496 C  CB  . ASP A 1 583 ? -18.591 -8.166  5.289   1.00 97.85 583 A 1 
ATOM   4497 C  CG  . ASP A 1 583 ? -18.068 -8.210  3.851   1.00 96.82 583 A 1 
ATOM   4498 O  OD1 . ASP A 1 583 ? -18.885 -8.173  2.893   1.00 93.77 583 A 1 
ATOM   4499 O  OD2 . ASP A 1 583 ? -16.837 -8.328  3.689   1.00 93.15 583 A 1 
ATOM   4500 N  N   . PHE A 1 584 ? -20.714 -9.458  7.403   1.00 98.60 584 A 1 
ATOM   4501 C  CA  . PHE A 1 584 ? -20.936 -9.713  8.814   1.00 98.62 584 A 1 
ATOM   4502 C  C   . PHE A 1 584 ? -19.932 -10.742 9.310   1.00 98.69 584 A 1 
ATOM   4503 O  O   . PHE A 1 584 ? -19.591 -11.674 8.589   1.00 98.17 584 A 1 
ATOM   4504 C  CB  . PHE A 1 584 ? -22.379 -10.189 9.065   1.00 98.53 584 A 1 
ATOM   4505 C  CG  . PHE A 1 584 ? -23.422 -9.160  8.727   1.00 98.52 584 A 1 
ATOM   4506 C  CD1 . PHE A 1 584 ? -23.757 -8.143  9.650   1.00 97.70 584 A 1 
ATOM   4507 C  CD2 . PHE A 1 584 ? -24.070 -9.188  7.478   1.00 97.65 584 A 1 
ATOM   4508 C  CE1 . PHE A 1 584 ? -24.719 -7.179  9.335   1.00 97.09 584 A 1 
ATOM   4509 C  CE2 . PHE A 1 584 ? -25.034 -8.216  7.151   1.00 97.07 584 A 1 
ATOM   4510 C  CZ  . PHE A 1 584 ? -25.360 -7.214  8.085   1.00 97.38 584 A 1 
ATOM   4511 N  N   . TYR A 1 585 ? -19.492 -10.615 10.559  1.00 98.58 585 A 1 
ATOM   4512 C  CA  . TYR A 1 585 ? -18.628 -11.614 11.174  1.00 98.58 585 A 1 
ATOM   4513 C  C   . TYR A 1 585 ? -19.067 -11.983 12.587  1.00 98.61 585 A 1 
ATOM   4514 O  O   . TYR A 1 585 ? -19.704 -11.217 13.302  1.00 98.34 585 A 1 
ATOM   4515 C  CB  . TYR A 1 585 ? -17.156 -11.177 11.109  1.00 98.20 585 A 1 
ATOM   4516 C  CG  . TYR A 1 585 ? -16.814 -9.966  11.942  1.00 98.23 585 A 1 
ATOM   4517 C  CD1 . TYR A 1 585 ? -16.600 -8.710  11.325  1.00 97.13 585 A 1 
ATOM   4518 C  CD2 . TYR A 1 585 ? -16.652 -10.075 13.337  1.00 97.18 585 A 1 
ATOM   4519 C  CE1 . TYR A 1 585 ? -16.232 -7.599  12.083  1.00 96.63 585 A 1 
ATOM   4520 C  CE2 . TYR A 1 585 ? -16.297 -8.964  14.107  1.00 96.47 585 A 1 
ATOM   4521 C  CZ  . TYR A 1 585 ? -16.082 -7.722  13.481  1.00 96.95 585 A 1 
ATOM   4522 O  OH  . TYR A 1 585 ? -15.718 -6.639  14.226  1.00 95.39 585 A 1 
ATOM   4523 N  N   . VAL A 1 586 ? -18.673 -13.186 12.987  1.00 98.63 586 A 1 
ATOM   4524 C  CA  . VAL A 1 586 ? -18.645 -13.643 14.374  1.00 98.58 586 A 1 
ATOM   4525 C  C   . VAL A 1 586 ? -17.221 -14.099 14.657  1.00 98.62 586 A 1 
ATOM   4526 O  O   . VAL A 1 586 ? -16.674 -14.899 13.903  1.00 98.11 586 A 1 
ATOM   4527 C  CB  . VAL A 1 586 ? -19.648 -14.788 14.622  1.00 97.71 586 A 1 
ATOM   4528 C  CG1 . VAL A 1 586 ? -19.605 -15.255 16.083  1.00 89.55 586 A 1 
ATOM   4529 C  CG2 . VAL A 1 586 ? -21.079 -14.351 14.308  1.00 90.73 586 A 1 
ATOM   4530 N  N   . SER A 1 587 ? -16.629 -13.604 15.729  1.00 98.52 587 A 1 
ATOM   4531 C  CA  . SER A 1 587 ? -15.289 -13.984 16.159  1.00 98.40 587 A 1 
ATOM   4532 C  C   . SER A 1 587 ? -15.302 -14.474 17.601  1.00 98.45 587 A 1 
ATOM   4533 O  O   . SER A 1 587 ? -16.042 -13.954 18.432  1.00 97.73 587 A 1 
ATOM   4534 C  CB  . SER A 1 587 ? -14.319 -12.814 15.971  1.00 97.72 587 A 1 
ATOM   4535 O  OG  . SER A 1 587 ? -12.992 -13.276 16.095  1.00 92.10 587 A 1 
ATOM   4536 N  N   . TYR A 1 588 ? -14.494 -15.483 17.891  1.00 98.27 588 A 1 
ATOM   4537 C  CA  . TYR A 1 588 ? -14.298 -16.029 19.226  1.00 98.24 588 A 1 
ATOM   4538 C  C   . TYR A 1 588 ? -12.817 -16.084 19.564  1.00 98.12 588 A 1 
ATOM   4539 O  O   . TYR A 1 588 ? -12.043 -16.764 18.885  1.00 97.51 588 A 1 
ATOM   4540 C  CB  . TYR A 1 588 ? -14.944 -17.420 19.312  1.00 97.80 588 A 1 
ATOM   4541 C  CG  . TYR A 1 588 ? -14.698 -18.119 20.636  1.00 97.54 588 A 1 
ATOM   4542 C  CD1 . TYR A 1 588 ? -13.934 -19.299 20.684  1.00 96.33 588 A 1 
ATOM   4543 C  CD2 . TYR A 1 588 ? -15.207 -17.576 21.828  1.00 96.59 588 A 1 
ATOM   4544 C  CE1 . TYR A 1 588 ? -13.698 -19.939 21.918  1.00 95.79 588 A 1 
ATOM   4545 C  CE2 . TYR A 1 588 ? -14.973 -18.196 23.058  1.00 95.53 588 A 1 
ATOM   4546 C  CZ  . TYR A 1 588 ? -14.218 -19.385 23.107  1.00 95.56 588 A 1 
ATOM   4547 O  OH  . TYR A 1 588 ? -13.985 -19.994 24.312  1.00 93.62 588 A 1 
ATOM   4548 N  N   . GLN A 1 589 ? -12.441 -15.410 20.646  1.00 97.69 589 A 1 
ATOM   4549 C  CA  . GLN A 1 589 ? -11.140 -15.581 21.282  1.00 97.03 589 A 1 
ATOM   4550 C  C   . GLN A 1 589 ? -11.276 -16.556 22.446  1.00 97.21 589 A 1 
ATOM   4551 O  O   . GLN A 1 589 ? -12.045 -16.330 23.389  1.00 95.68 589 A 1 
ATOM   4552 C  CB  . GLN A 1 589 ? -10.557 -14.244 21.742  1.00 95.09 589 A 1 
ATOM   4553 C  CG  . GLN A 1 589 ? -10.157 -13.365 20.546  1.00 83.87 589 A 1 
ATOM   4554 C  CD  . GLN A 1 589 ? -8.887  -12.546 20.794  1.00 76.20 589 A 1 
ATOM   4555 O  OE1 . GLN A 1 589 ? -8.316  -12.532 21.866  1.00 66.07 589 A 1 
ATOM   4556 N  NE2 . GLN A 1 589 ? -8.385  -11.877 19.787  1.00 62.84 589 A 1 
ATOM   4557 N  N   . GLY A 1 590 ? -10.539 -17.654 22.364  1.00 96.22 590 A 1 
ATOM   4558 C  CA  . GLY A 1 590 ? -10.597 -18.735 23.313  1.00 96.13 590 A 1 
ATOM   4559 C  C   . GLY A 1 590 ? -10.270 -18.299 24.737  1.00 95.81 590 A 1 
ATOM   4560 O  O   . GLY A 1 590 ? -9.335  -17.531 24.987  1.00 93.61 590 A 1 
ATOM   4561 N  N   . GLN A 1 591 ? -11.024 -18.842 25.692  1.00 96.15 591 A 1 
ATOM   4562 C  CA  . GLN A 1 591 ? -10.871 -18.581 27.113  1.00 95.29 591 A 1 
ATOM   4563 C  C   . GLN A 1 591 ? -10.618 -19.881 27.873  1.00 94.90 591 A 1 
ATOM   4564 O  O   . GLN A 1 591 ? -10.979 -20.968 27.408  1.00 90.84 591 A 1 
ATOM   4565 C  CB  . GLN A 1 591 ? -12.103 -17.839 27.649  1.00 93.40 591 A 1 
ATOM   4566 C  CG  . GLN A 1 591 ? -12.369 -16.511 26.930  1.00 90.26 591 A 1 
ATOM   4567 C  CD  . GLN A 1 591 ? -12.665 -15.336 27.851  1.00 85.88 591 A 1 
ATOM   4568 O  OE1 . GLN A 1 591 ? -12.673 -15.456 29.059  1.00 74.24 591 A 1 
ATOM   4569 N  NE2 . GLN A 1 591 ? -12.854 -14.156 27.315  1.00 72.38 591 A 1 
ATOM   4570 N  N   . GLN A 1 592 ? -10.015 -19.786 29.057  1.00 92.97 592 A 1 
ATOM   4571 C  CA  . GLN A 1 592 ? -9.720  -20.916 29.942  1.00 92.74 592 A 1 
ATOM   4572 C  C   . GLN A 1 592 ? -8.993  -22.056 29.200  1.00 93.10 592 A 1 
ATOM   4573 O  O   . GLN A 1 592 ? -7.877  -21.856 28.723  1.00 88.11 592 A 1 
ATOM   4574 C  CB  . GLN A 1 592 ? -11.010 -21.396 30.649  1.00 89.65 592 A 1 
ATOM   4575 C  CG  . GLN A 1 592 ? -11.716 -20.296 31.470  1.00 82.57 592 A 1 
ATOM   4576 C  CD  . GLN A 1 592 ? -12.955 -20.841 32.191  1.00 74.12 592 A 1 
ATOM   4577 O  OE1 . GLN A 1 592 ? -13.322 -22.001 32.091  1.00 65.06 592 A 1 
ATOM   4578 N  NE2 . GLN A 1 592 ? -13.641 -20.022 32.954  1.00 64.00 592 A 1 
ATOM   4579 N  N   . ALA A 1 593 ? -9.614  -23.231 29.067  1.00 93.76 593 A 1 
ATOM   4580 C  CA  . ALA A 1 593 ? -9.049  -24.400 28.401  1.00 93.93 593 A 1 
ATOM   4581 C  C   . ALA A 1 593 ? -8.838  -24.211 26.886  1.00 94.60 593 A 1 
ATOM   4582 O  O   . ALA A 1 593 ? -8.071  -24.944 26.282  1.00 91.52 593 A 1 
ATOM   4583 C  CB  . ALA A 1 593 ? -9.964  -25.601 28.682  1.00 92.25 593 A 1 
ATOM   4584 N  N   . LEU A 1 594 ? -9.514  -23.229 26.277  1.00 95.61 594 A 1 
ATOM   4585 C  CA  . LEU A 1 594 ? -9.396  -22.871 24.870  1.00 96.27 594 A 1 
ATOM   4586 C  C   . LEU A 1 594 ? -8.527  -21.628 24.650  1.00 96.27 594 A 1 
ATOM   4587 O  O   . LEU A 1 594 ? -8.500  -21.081 23.547  1.00 94.07 594 A 1 
ATOM   4588 C  CB  . LEU A 1 594 ? -10.803 -22.717 24.252  1.00 95.22 594 A 1 
ATOM   4589 C  CG  . LEU A 1 594 ? -11.677 -23.978 24.319  1.00 92.98 594 A 1 
ATOM   4590 C  CD1 . LEU A 1 594 ? -13.063 -23.652 23.749  1.00 87.88 594 A 1 
ATOM   4591 C  CD2 . LEU A 1 594 ? -11.088 -25.140 23.525  1.00 87.17 594 A 1 
ATOM   4592 N  N   . LYS A 1 595 ? -7.826  -21.143 25.674  1.00 93.91 595 A 1 
ATOM   4593 C  CA  . LYS A 1 595 ? -6.950  -19.977 25.546  1.00 93.04 595 A 1 
ATOM   4594 C  C   . LYS A 1 595 ? -5.880  -20.242 24.487  1.00 93.17 595 A 1 
ATOM   4595 O  O   . LYS A 1 595 ? -5.285  -21.307 24.454  1.00 90.08 595 A 1 
ATOM   4596 C  CB  . LYS A 1 595 ? -6.344  -19.629 26.912  1.00 90.47 595 A 1 
ATOM   4597 C  CG  . LYS A 1 595 ? -5.617  -18.278 26.862  1.00 81.40 595 A 1 
ATOM   4598 C  CD  . LYS A 1 595 ? -5.041  -17.906 28.231  1.00 74.46 595 A 1 
ATOM   4599 C  CE  . LYS A 1 595 ? -4.313  -16.564 28.109  1.00 63.56 595 A 1 
ATOM   4600 N  NZ  . LYS A 1 595 ? -3.646  -16.149 29.374  1.00 56.58 595 A 1 
ATOM   4601 N  N   . GLY A 1 596 ? -5.655  -19.242 23.625  1.00 92.47 596 A 1 
ATOM   4602 C  CA  . GLY A 1 596 ? -4.775  -19.362 22.462  1.00 92.73 596 A 1 
ATOM   4603 C  C   . GLY A 1 596 ? -5.480  -19.835 21.188  1.00 94.20 596 A 1 
ATOM   4604 O  O   . GLY A 1 596 ? -4.891  -19.738 20.111  1.00 92.98 596 A 1 
ATOM   4605 N  N   . MET A 1 597 ? -6.724  -20.311 21.273  1.00 96.70 597 A 1 
ATOM   4606 C  CA  . MET A 1 597 ? -7.548  -20.573 20.093  1.00 97.04 597 A 1 
ATOM   4607 C  C   . MET A 1 597 ? -8.284  -19.303 19.675  1.00 97.26 597 A 1 
ATOM   4608 O  O   . MET A 1 597 ? -8.899  -18.636 20.494  1.00 96.30 597 A 1 
ATOM   4609 C  CB  . MET A 1 597 ? -8.522  -21.726 20.360  1.00 96.24 597 A 1 
ATOM   4610 C  CG  . MET A 1 597 ? -9.166  -22.233 19.063  1.00 87.44 597 A 1 
ATOM   4611 S  SD  . MET A 1 597 ? -10.361 -23.584 19.297  1.00 78.72 597 A 1 
ATOM   4612 C  CE  . MET A 1 597 ? -11.781 -22.654 19.900  1.00 66.71 597 A 1 
ATOM   4613 N  N   . THR A 1 598 ? -8.261  -18.987 18.377  1.00 97.54 598 A 1 
ATOM   4614 C  CA  . THR A 1 598 ? -9.084  -17.937 17.768  1.00 97.50 598 A 1 
ATOM   4615 C  C   . THR A 1 598 ? -9.849  -18.535 16.605  1.00 97.94 598 A 1 
ATOM   4616 O  O   . THR A 1 598 ? -9.276  -19.266 15.799  1.00 97.18 598 A 1 
ATOM   4617 C  CB  . THR A 1 598 ? -8.223  -16.748 17.300  1.00 95.85 598 A 1 
ATOM   4618 O  OG1 . THR A 1 598 ? -7.504  -16.227 18.394  1.00 86.74 598 A 1 
ATOM   4619 C  CG2 . THR A 1 598 ? -9.059  -15.599 16.737  1.00 84.91 598 A 1 
ATOM   4620 N  N   . THR A 1 599 ? -11.144 -18.253 16.502  1.00 98.26 599 A 1 
ATOM   4621 C  CA  . THR A 1 599 ? -11.982 -18.675 15.377  1.00 98.27 599 A 1 
ATOM   4622 C  C   . THR A 1 599 ? -12.829 -17.506 14.916  1.00 98.43 599 A 1 
ATOM   4623 O  O   . THR A 1 599 ? -13.465 -16.851 15.734  1.00 97.67 599 A 1 
ATOM   4624 C  CB  . THR A 1 599 ? -12.873 -19.869 15.753  1.00 96.50 599 A 1 
ATOM   4625 O  OG1 . THR A 1 599 ? -12.077 -20.946 16.171  1.00 83.33 599 A 1 
ATOM   4626 C  CG2 . THR A 1 599 ? -13.706 -20.376 14.574  1.00 81.93 599 A 1 
ATOM   4627 N  N   . THR A 1 600 ? -12.874 -17.271 13.611  1.00 98.44 600 A 1 
ATOM   4628 C  CA  . THR A 1 600 ? -13.689 -16.220 13.000  1.00 98.33 600 A 1 
ATOM   4629 C  C   . THR A 1 600 ? -14.453 -16.771 11.802  1.00 98.59 600 A 1 
ATOM   4630 O  O   . THR A 1 600 ? -13.888 -17.481 10.973  1.00 97.97 600 A 1 
ATOM   4631 C  CB  . THR A 1 600 ? -12.829 -15.013 12.622  1.00 97.48 600 A 1
[truncated: 24,493 more chars]
