# Supplementary material for: Inhibiting heme piracy by pathogenic Escherichia coli using de novo-designed proteins
Source: Nat Commun. 2025 Jul 9;16:6066. doi: 10.1038/s41467-025-60612-9 (PMC12241658; doi:10.1038/s41467-025-60612-9)
Supplement: Supplementary file 3 — Supplementary Data 1 [file 41467_2025_60612_MOESM3_ESM.zip › fold_chua_h86_a_hemin/fold_chua_h86_a_hemin_model_1.cif]

# By using this file you agree to the legally binding terms of use found at alphafoldserver.com/output-terms
data_401f5d7f58adee74
#
_entry.id 401f5d7f58adee74
#
loop_
_atom_type.symbol
C  
FE 
N  
O  
S  
#
loop_
_audit_author.name
_audit_author.pdbx_ordinal
"Google DeepMind" 1 
"Isomorphic Labs" 2 
#
_audit_conform.dict_location https://raw.githubusercontent.com/ihmwg/ModelCIF/master/dist/mmcif_ma.dic
_audit_conform.dict_name     mmcif_ma.dic
_audit_conform.dict_version  1.4.5
#
loop_
_chem_comp.formula
_chem_comp.formula_weight
_chem_comp.id
_chem_comp.mon_nstd_flag
_chem_comp.name
_chem_comp.pdbx_smiles
_chem_comp.pdbx_synonyms
_chem_comp.type
"C3 H7 N O2"       89.093  ALA y ALANINE                           C[C@H](N)C(O)=O                                                                               ?    "L-PEPTIDE LINKING" 
"C6 H15 N4 O2"     175.209 ARG y ARGININE                          N[C@@H](CCCNC(N)=[NH2+])C(O)=O                                                                ?    "L-PEPTIDE LINKING" 
"C4 H8 N2 O3"      132.118 ASN y ASPARAGINE                        N[C@@H](CC(N)=O)C(O)=O                                                                        ?    "L-PEPTIDE LINKING" 
"C4 H7 N O4"       133.103 ASP y "ASPARTIC ACID"                   N[C@@H](CC(O)=O)C(O)=O                                                                        ?    "L-PEPTIDE LINKING" 
"C5 H10 N2 O3"     146.144 GLN y GLUTAMINE                         N[C@@H](CCC(N)=O)C(O)=O                                                                       ?    "L-PEPTIDE LINKING" 
"C5 H9 N O4"       147.129 GLU y "GLUTAMIC ACID"                   N[C@@H](CCC(O)=O)C(O)=O                                                                       ?    "L-PEPTIDE LINKING" 
"C2 H5 N O2"       75.067  GLY y GLYCINE                           NCC(O)=O                                                                                      ?    "PEPTIDE LINKING"   
"C34 H32 Fe N4 O4" 616.487 HEM . "PROTOPORPHYRIN IX CONTAINING FE" CC1=C(CCC(O)=O)C2=Cc3n4[Fe]5|6|N2=C1C=c7n5c(=CC8=N|6C(=Cc4c(C)c3CCC(O)=O)C(=C8C=C)C)c(C)c7C=C HEME NON-POLYMER         
"C6 H10 N3 O2"     156.162 HIS y HISTIDINE                         N[C@@H](Cc1c[nH]c[nH+]1)C(O)=O                                                                ?    "L-PEPTIDE LINKING" 
"C6 H13 N O2"      131.173 ILE y ISOLEUCINE                        CC[C@H](C)[C@H](N)C(O)=O                                                                      ?    "L-PEPTIDE LINKING" 
"C6 H13 N O2"      131.173 LEU y LEUCINE                           CC(C)C[C@H](N)C(O)=O                                                                          ?    "L-PEPTIDE LINKING" 
"C6 H15 N2 O2"     147.195 LYS y LYSINE                            N[C@@H](CCCC[NH3+])C(O)=O                                                                     ?    "L-PEPTIDE LINKING" 
"C5 H11 N O2 S"    149.211 MET y METHIONINE                        CSCC[C@H](N)C(O)=O                                                                            ?    "L-PEPTIDE LINKING" 
"C9 H11 N O2"      165.189 PHE y PHENYLALANINE                     N[C@@H](Cc1ccccc1)C(O)=O                                                                      ?    "L-PEPTIDE LINKING" 
"C5 H9 N O2"       115.130 PRO y PROLINE                           OC(=O)[C@@H]1CCCN1                                                                            ?    "L-PEPTIDE LINKING" 
"C3 H7 N O3"       105.093 SER y SERINE                            N[C@@H](CO)C(O)=O                                                                             ?    "L-PEPTIDE LINKING" 
"C4 H9 N O3"       119.119 THR y THREONINE                         C[C@@H](O)[C@H](N)C(O)=O                                                                      ?    "L-PEPTIDE LINKING" 
"C11 H12 N2 O2"    204.225 TRP y TRYPTOPHAN                        N[C@@H](Cc1c[nH]c2ccccc12)C(O)=O                                                              ?    "L-PEPTIDE LINKING" 
"C9 H11 N O3"      181.189 TYR y TYROSINE                          N[C@@H](Cc1ccc(O)cc1)C(O)=O                                                                   ?    "L-PEPTIDE LINKING" 
"C5 H11 N O2"      117.146 VAL y VALINE                            CC(C)[C@H](N)C(O)=O                                                                           ?    "L-PEPTIDE LINKING" 
#
_citation.book_publisher          ?
_citation.country                 UK
_citation.id                      primary
_citation.journal_full            Nature
_citation.journal_id_ASTM         NATUAS
_citation.journal_id_CSD          0006
_citation.journal_id_ISSN         0028-0836
_citation.journal_volume          630
_citation.page_first              493
_citation.page_last               500
_citation.pdbx_database_id_DOI    10.1038/s41586-024-07487-w
_citation.pdbx_database_id_PubMed 38718835
_citation.title                   "Accurate structure prediction of biomolecular interactions with AlphaFold 3"
_citation.year                    2024
#
loop_
_citation_author.citation_id
_citation_author.name
_citation_author.ordinal
primary "Google DeepMind" 1 
primary "Isomorphic Labs" 2 
#
loop_
_entity.id
_entity.pdbx_description
_entity.type
1 . polymer     
2 . non-polymer 
#
_entity_poly.entity_id      1
_entity_poly.pdbx_strand_id A
_entity_poly.type           polypeptide(L)
#
loop_
_entity_poly_seq.entity_id
_entity_poly_seq.hetero
_entity_poly_seq.mon_id
_entity_poly_seq.num
1 n THR 1   
1 n GLU 2   
1 n THR 3   
1 n MET 4   
1 n THR 5   
1 n VAL 6   
1 n THR 7   
1 n ALA 8   
1 n THR 9   
1 n GLY 10  
1 n ASN 11  
1 n ALA 12  
1 n ARG 13  
1 n SER 14  
1 n SER 15  
1 n PHE 16  
1 n GLU 17  
1 n ALA 18  
1 n PRO 19  
1 n MET 20  
1 n MET 21  
1 n VAL 22  
1 n SER 23  
1 n VAL 24  
1 n ILE 25  
1 n ASP 26  
1 n THR 27  
1 n SER 28  
1 n ALA 29  
1 n PRO 30  
1 n GLU 31  
1 n ASN 32  
1 n GLN 33  
1 n THR 34  
1 n ALA 35  
1 n THR 36  
1 n SER 37  
1 n ALA 38  
1 n THR 39  
1 n ASP 40  
1 n LEU 41  
1 n LEU 42  
1 n ARG 43  
1 n HIS 44  
1 n VAL 45  
1 n PRO 46  
1 n GLY 47  
1 n ILE 48  
1 n THR 49  
1 n LEU 50  
1 n ASP 51  
1 n GLY 52  
1 n THR 53  
1 n GLY 54  
1 n ARG 55  
1 n THR 56  
1 n ASN 57  
1 n GLY 58  
1 n GLN 59  
1 n ASP 60  
1 n VAL 61  
1 n ASN 62  
1 n MET 63  
1 n ARG 64  
1 n GLY 65  
1 n TYR 66  
1 n ASP 67  
1 n HIS 68  
1 n ARG 69  
1 n GLY 70  
1 n VAL 71  
1 n LEU 72  
1 n VAL 73  
1 n LEU 74  
1 n VAL 75  
1 n ASP 76  
1 n GLY 77  
1 n VAL 78  
1 n ARG 79  
1 n GLN 80  
1 n GLY 81  
1 n THR 82  
1 n ASP 83  
1 n THR 84  
1 n GLY 85  
1 n ALA 86  
1 n LEU 87  
1 n ASN 88  
1 n GLY 89  
1 n THR 90  
1 n PHE 91  
1 n LEU 92  
1 n ASP 93  
1 n PRO 94  
1 n ALA 95  
1 n LEU 96  
1 n ILE 97  
1 n LYS 98  
1 n ARG 99  
1 n VAL 100 
1 n GLU 101 
1 n ILE 102 
1 n VAL 103 
1 n ARG 104 
1 n GLY 105 
1 n PRO 106 
1 n SER 107 
1 n ALA 108 
1 n LEU 109 
1 n LEU 110 
1 n TYR 111 
1 n GLY 112 
1 n SER 113 
1 n GLY 114 
1 n ALA 115 
1 n LEU 116 
1 n GLY 117 
1 n GLY 118 
1 n VAL 119 
1 n ILE 120 
1 n SER 121 
1 n TYR 122 
1 n ASP 123 
1 n THR 124 
1 n VAL 125 
1 n ASP 126 
1 n ALA 127 
1 n LYS 128 
1 n ASP 129 
1 n LEU 130 
1 n LEU 131 
1 n GLN 132 
1 n GLU 133 
1 n GLY 134 
1 n GLN 135 
1 n SER 136 
1 n SER 137 
1 n GLY 138 
1 n PHE 139 
1 n ARG 140 
1 n VAL 141 
1 n PHE 142 
1 n GLY 143 
1 n THR 144 
1 n GLY 145 
1 n GLY 146 
1 n THR 147 
1 n GLY 148 
1 n ASP 149 
1 n HIS 150 
1 n SER 151 
1 n LEU 152 
1 n GLY 153 
1 n LEU 154 
1 n GLY 155 
1 n ALA 156 
1 n SER 157 
1 n ALA 158 
1 n PHE 159 
1 n GLY 160 
1 n ARG 161 
1 n THR 162 
1 n GLU 163 
1 n ASN 164 
1 n LEU 165 
1 n ASP 166 
1 n GLY 167 
1 n ILE 168 
1 n VAL 169 
1 n ALA 170 
1 n TRP 171 
1 n SER 172 
1 n SER 173 
1 n ARG 174 
1 n ASP 175 
1 n ARG 176 
1 n GLY 177 
1 n ASP 178 
1 n LEU 179 
1 n ARG 180 
1 n GLN 181 
1 n SER 182 
1 n ASN 183 
1 n GLY 184 
1 n GLU 185 
1 n THR 186 
1 n ALA 187 
1 n PRO 188 
1 n ASN 189 
1 n ASP 190 
1 n GLU 191 
1 n SER 192 
1 n ILE 193 
1 n ASN 194 
1 n ASN 195 
1 n MET 196 
1 n LEU 197 
1 n ALA 198 
1 n LYS 199 
1 n GLY 200 
1 n THR 201 
1 n TRP 202 
1 n GLN 203 
1 n ILE 204 
1 n ASP 205 
1 n SER 206 
1 n ALA 207 
1 n GLN 208 
1 n SER 209 
1 n LEU 210 
1 n SER 211 
1 n GLY 212 
1 n LEU 213 
1 n VAL 214 
1 n ARG 215 
1 n TYR 216 
1 n TYR 217 
1 n ASN 218 
1 n ASN 219 
1 n ASP 220 
1 n ALA 221 
1 n ARG 222 
1 n GLU 223 
1 n PRO 224 
1 n LYS 225 
1 n ASN 226 
1 n PRO 227 
1 n GLN 228 
1 n THR 229 
1 n VAL 230 
1 n GLU 231 
1 n ALA 232 
1 n SER 233 
1 n ASP 234 
1 n SER 235 
1 n SER 236 
1 n ASN 237 
1 n PRO 238 
1 n MET 239 
1 n VAL 240 
1 n ASP 241 
1 n ARG 242 
1 n SER 243 
1 n THR 244 
1 n ILE 245 
1 n GLN 246 
1 n ARG 247 
1 n ASP 248 
1 n ALA 249 
1 n GLN 250 
1 n LEU 251 
1 n SER 252 
1 n TYR 253 
1 n LYS 254 
1 n LEU 255 
1 n ALA 256 
1 n PRO 257 
1 n GLN 258 
1 n GLY 259 
1 n ASN 260 
1 n ASP 261 
1 n TRP 262 
1 n LEU 263 
1 n ASN 264 
1 n ALA 265 
1 n ASP 266 
1 n ALA 267 
1 n LYS 268 
1 n ILE 269 
1 n TYR 270 
1 n TRP 271 
1 n SER 272 
1 n GLU 273 
1 n VAL 274 
1 n ARG 275 
1 n ILE 276 
1 n ASN 277 
1 n ALA 278 
1 n GLN 279 
1 n ASN 280 
1 n THR 281 
1 n GLY 282 
1 n SER 283 
1 n SER 284 
1 n GLY 285 
1 n GLU 286 
1 n TYR 287 
1 n ARG 288 
1 n GLU 289 
1 n GLN 290 
1 n ILE 291 
1 n THR 292 
1 n LYS 293 
1 n GLY 294 
1 n ALA 295 
1 n ARG 296 
1 n LEU 297 
1 n GLU 298 
1 n ASN 299 
1 n ARG 300 
1 n SER 301 
1 n THR 302 
1 n LEU 303 
1 n PHE 304 
1 n ALA 305 
1 n ASP 306 
1 n SER 307 
1 n PHE 308 
1 n ALA 309 
1 n SER 310 
1 n HIS 311 
1 n LEU 312 
1 n LEU 313 
1 n THR 314 
1 n TYR 315 
1 n GLY 316 
1 n GLY 317 
1 n GLU 318 
1 n TYR 319 
1 n TYR 320 
1 n ARG 321 
1 n GLN 322 
1 n GLU 323 
1 n GLN 324 
1 n HIS 325 
1 n PRO 326 
1 n GLY 327 
1 n GLY 328 
1 n ALA 329 
1 n THR 330 
1 n THR 331 
1 n GLY 332 
1 n PHE 333 
1 n PRO 334 
1 n GLN 335 
1 n ALA 336 
1 n LYS 337 
1 n ILE 338 
1 n ASP 339 
1 n PHE 340 
1 n SER 341 
1 n SER 342 
1 n GLY 343 
1 n TRP 344 
1 n LEU 345 
1 n GLN 346 
1 n ASP 347 
1 n GLU 348 
1 n ILE 349 
1 n THR 350 
1 n LEU 351 
1 n ARG 352 
1 n ASP 353 
1 n LEU 354 
1 n PRO 355 
1 n ILE 356 
1 n THR 357 
1 n LEU 358 
1 n LEU 359 
1 n GLY 360 
1 n GLY 361 
1 n THR 362 
1 n ARG 363 
1 n TYR 364 
1 n ASP 365 
1 n SER 366 
1 n TYR 367 
1 n ARG 368 
1 n GLY 369 
1 n SER 370 
1 n SER 371 
1 n ASP 372 
1 n GLY 373 
1 n TYR 374 
1 n LYS 375 
1 n ASP 376 
1 n VAL 377 
1 n ASP 378 
1 n ALA 379 
1 n ASP 380 
1 n LYS 381 
1 n TRP 382 
1 n SER 383 
1 n SER 384 
1 n ARG 385 
1 n ALA 386 
1 n GLY 387 
1 n MET 388 
1 n THR 389 
1 n ILE 390 
1 n ASN 391 
1 n PRO 392 
1 n THR 393 
1 n ASN 394 
1 n TRP 395 
1 n LEU 396 
1 n MET 397 
1 n LEU 398 
1 n PHE 399 
1 n GLY 400 
1 n SER 401 
1 n TYR 402 
1 n ALA 403 
1 n GLN 404 
1 n ALA 405 
1 n PHE 406 
1 n ARG 407 
1 n ALA 408 
1 n PRO 409 
1 n THR 410 
1 n MET 411 
1 n GLY 412 
1 n GLU 413 
1 n MET 414 
1 n TYR 415 
1 n ASN 416 
1 n ASP 417 
1 n SER 418 
1 n LYS 419 
1 n HIS 420 
1 n PHE 421 
1 n SER 422 
1 n ILE 423 
1 n GLY 424 
1 n ARG 425 
1 n PHE 426 
1 n TYR 427 
1 n THR 428 
1 n ASN 429 
1 n TYR 430 
1 n TRP 431 
1 n VAL 432 
1 n PRO 433 
1 n ASN 434 
1 n PRO 435 
1 n ASN 436 
1 n LEU 437 
1 n ARG 438 
1 n PRO 439 
1 n GLU 440 
1 n THR 441 
1 n ASN 442 
1 n GLU 443 
1 n THR 444 
1 n GLN 445 
1 n GLU 446 
1 n TYR 447 
1 n GLY 448 
1 n PHE 449 
1 n GLY 450 
1 n LEU 451 
1 n ARG 452 
1 n PHE 453 
1 n ASP 454 
1 n ASP 455 
1 n LEU 456 
1 n MET 457 
1 n LEU 458 
1 n SER 459 
1 n ASN 460 
1 n ASP 461 
1 n ALA 462 
1 n LEU 463 
1 n GLU 464 
1 n PHE 465 
1 n LYS 466 
1 n ALA 467 
1 n SER 468 
1 n TYR 469 
1 n PHE 470 
1 n ASP 471 
1 n THR 472 
1 n LYS 473 
1 n ALA 474 
1 n LYS 475 
1 n ASP 476 
1 n TYR 477 
1 n ILE 478 
1 n SER 479 
1 n THR 480 
1 n THR 481 
1 n VAL 482 
1 n ASP 483 
1 n PHE 484 
1 n ALA 485 
1 n ALA 486 
1 n ALA 487 
1 n THR 488 
1 n THR 489 
1 n MET 490 
1 n SER 491 
1 n TYR 492 
1 n ASN 493 
1 n VAL 494 
1 n PRO 495 
1 n ASN 496 
1 n ALA 497 
1 n LYS 498 
1 n ILE 499 
1 n TRP 500 
1 n GLY 501 
1 n TRP 502 
1 n ASP 503 
1 n VAL 504 
1 n MET 505 
1 n THR 506 
1 n LYS 507 
1 n TYR 508 
1 n THR 509 
1 n THR 510 
1 n ASP 511 
1 n LEU 512 
1 n PHE 513 
1 n SER 514 
1 n LEU 515 
1 n ASP 516 
1 n VAL 517 
1 n ALA 518 
1 n TYR 519 
1 n ASN 520 
1 n ARG 521 
1 n THR 522 
1 n ARG 523 
1 n GLY 524 
1 n LYS 525 
1 n ASP 526 
1 n THR 527 
1 n ASP 528 
1 n THR 529 
1 n GLY 530 
1 n GLU 531 
1 n TYR 532 
1 n ILE 533 
1 n SER 534 
1 n SER 535 
1 n ILE 536 
1 n ASN 537 
1 n PRO 538 
1 n ASP 539 
1 n THR 540 
1 n VAL 541 
1 n THR 542 
1 n SER 543 
1 n THR 544 
1 n LEU 545 
1 n ASN 546 
1 n ILE 547 
1 n PRO 548 
1 n ILE 549 
1 n ALA 550 
1 n HIS 551 
1 n SER 552 
1 n GLY 553 
1 n PHE 554 
1 n SER 555 
1 n VAL 556 
1 n GLY 557 
1 n TRP 558 
1 n VAL 559 
1 n GLY 560 
1 n THR 561 
1 n PHE 562 
1 n ALA 563 
1 n ASP 564 
1 n ARG 565 
1 n SER 566 
1 n THR 567 
1 n HIS 568 
1 n ILE 569 
1 n SER 570 
1 n SER 571 
1 n SER 572 
1 n TYR 573 
1 n SER 574 
1 n LYS 575 
1 n GLN 576 
1 n PRO 577 
1 n GLY 578 
1 n TYR 579 
1 n GLY 580 
1 n VAL 581 
1 n ASN 582 
1 n ASP 583 
1 n PHE 584 
1 n TYR 585 
1 n VAL 586 
1 n SER 587 
1 n TYR 588 
1 n GLN 589 
1 n GLY 590 
1 n GLN 591 
1 n GLN 592 
1 n ALA 593 
1 n LEU 594 
1 n LYS 595 
1 n GLY 596 
1 n MET 597 
1 n THR 598 
1 n THR 599 
1 n THR 600 
1 n LEU 601 
1 n VAL 602 
1 n LEU 603 
1 n GLY 604 
1 n ASN 605 
1 n ALA 606 
1 n PHE 607 
1 n ASP 608 
1 n LYS 609 
1 n GLU 610 
1 n TYR 611 
1 n TRP 612 
1 n SER 613 
1 n PRO 614 
1 n GLN 615 
1 n GLY 616 
1 n ILE 617 
1 n PRO 618 
1 n GLN 619 
1 n ASP 620 
1 n GLY 621 
1 n ARG 622 
1 n ASN 623 
1 n GLY 624 
1 n LYS 625 
1 n ILE 626 
1 n PHE 627 
1 n VAL 628 
1 n SER 629 
1 n TYR 630 
1 n GLN 631 
1 n TRP 632 
#
_ma_data.content_type "model coordinates"
_ma_data.id           1
_ma_data.name         Model
#
_ma_model_list.data_id          1
_ma_model_list.model_group_id   1
_ma_model_list.model_group_name "AlphaFold-beta-20231127 (2b86f29d-618d-47cf-8aef-20020b1102eb @ 2025-03-08 19:51:21)"
_ma_model_list.model_id         1
_ma_model_list.model_name       "Top ranked model"
_ma_model_list.model_type       "Ab initio model"
_ma_model_list.ordinal_id       1
#
loop_
_ma_protocol_step.method_type
_ma_protocol_step.ordinal_id
_ma_protocol_step.protocol_id
_ma_protocol_step.step_id
"coevolution MSA" 1 1 1 
"template search" 2 1 2 
modeling          3 1 3 
#
loop_
_ma_qa_metric.id
_ma_qa_metric.mode
_ma_qa_metric.name
_ma_qa_metric.software_group_id
_ma_qa_metric.type
1 global pLDDT 1 pLDDT 
2 local  pLDDT 1 pLDDT 
#
_ma_qa_metric_global.metric_id    1
_ma_qa_metric_global.metric_value 91.23
_ma_qa_metric_global.model_id     1
_ma_qa_metric_global.ordinal_id   1
#
_ma_software_group.group_id    1
_ma_software_group.ordinal_id  1
_ma_software_group.software_id 1
#
loop_
_ma_target_entity.data_id
_ma_target_entity.entity_id
_ma_target_entity.origin
1 1 . 
1 2 . 
#
loop_
_ma_target_entity_instance.asym_id
_ma_target_entity_instance.details
_ma_target_entity_instance.entity_id
A . 1 
B . 2 
#
loop_
_pdbx_data_usage.details
_pdbx_data_usage.id
_pdbx_data_usage.type
_pdbx_data_usage.url
;NON-COMMERCIAL USE ONLY, BY USING THIS FILE YOU AGREE TO THE TERMS OF USE FOUND
AT alphafoldserver.com/output-terms.
;
1 license    ? 
;THE INFORMATION IS NOT INTENDED FOR, HAS NOT BEEN VALIDATED FOR, AND IS NOT
APPROVED FOR CLINICAL USE. IT SHOULD NOT BE USED FOR CLINICAL PURPOSE OR RELIED
ON FOR MEDICAL OR OTHER PROFESSIONAL ADVICE. IT IS THEORETICAL MODELLING ONLY
AND CAUTION SHOULD BE EXERCISED IN ITS USE. IT IS PROVIDED "AS-IS" WITHOUT ANY
WARRANTY OF ANY KIND, WHETHER EXPRESSED OR IMPLIED. NO WARRANTY IS GIVEN THAT
USE OF THE INFORMATION SHALL NOT INFRINGE THE RIGHTS OF ANY THIRD PARTY.
;
2 disclaimer ? 
#
_pdbx_nonpoly_scheme.asym_id       B
_pdbx_nonpoly_scheme.auth_seq_num  1
_pdbx_nonpoly_scheme.entity_id     2
_pdbx_nonpoly_scheme.mon_id        HEM
_pdbx_nonpoly_scheme.pdb_ins_code  .
_pdbx_nonpoly_scheme.pdb_seq_num   1
_pdbx_nonpoly_scheme.pdb_strand_id B
#
loop_
_pdbx_poly_seq_scheme.asym_id
_pdbx_poly_seq_scheme.auth_seq_num
_pdbx_poly_seq_scheme.entity_id
_pdbx_poly_seq_scheme.hetero
_pdbx_poly_seq_scheme.mon_id
_pdbx_poly_seq_scheme.pdb_ins_code
_pdbx_poly_seq_scheme.pdb_seq_num
_pdbx_poly_seq_scheme.pdb_strand_id
_pdbx_poly_seq_scheme.seq_id
A 1   1 n THR . 1   A 1   
A 2   1 n GLU . 2   A 2   
A 3   1 n THR . 3   A 3   
A 4   1 n MET . 4   A 4   
A 5   1 n THR . 5   A 5   
A 6   1 n VAL . 6   A 6   
A 7   1 n THR . 7   A 7   
A 8   1 n ALA . 8   A 8   
A 9   1 n THR . 9   A 9   
A 10  1 n GLY . 10  A 10  
A 11  1 n ASN . 11  A 11  
A 12  1 n ALA . 12  A 12  
A 13  1 n ARG . 13  A 13  
A 14  1 n SER . 14  A 14  
A 15  1 n SER . 15  A 15  
A 16  1 n PHE . 16  A 16  
A 17  1 n GLU . 17  A 17  
A 18  1 n ALA . 18  A 18  
A 19  1 n PRO . 19  A 19  
A 20  1 n MET . 20  A 20  
A 21  1 n MET . 21  A 21  
A 22  1 n VAL . 22  A 22  
A 23  1 n SER . 23  A 23  
A 24  1 n VAL . 24  A 24  
A 25  1 n ILE . 25  A 25  
A 26  1 n ASP . 26  A 26  
A 27  1 n THR . 27  A 27  
A 28  1 n SER . 28  A 28  
A 29  1 n ALA . 29  A 29  
A 30  1 n PRO . 30  A 30  
A 31  1 n GLU . 31  A 31  
A 32  1 n ASN . 32  A 32  
A 33  1 n GLN . 33  A 33  
A 34  1 n THR . 34  A 34  
A 35  1 n ALA . 35  A 35  
A 36  1 n THR . 36  A 36  
A 37  1 n SER . 37  A 37  
A 38  1 n ALA . 38  A 38  
A 39  1 n THR . 39  A 39  
A 40  1 n ASP . 40  A 40  
A 41  1 n LEU . 41  A 41  
A 42  1 n LEU . 42  A 42  
A 43  1 n ARG . 43  A 43  
A 44  1 n HIS . 44  A 44  
A 45  1 n VAL . 45  A 45  
A 46  1 n PRO . 46  A 46  
A 47  1 n GLY . 47  A 47  
A 48  1 n ILE . 48  A 48  
A 49  1 n THR . 49  A 49  
A 50  1 n LEU . 50  A 50  
A 51  1 n ASP . 51  A 51  
A 52  1 n GLY . 52  A 52  
A 53  1 n THR . 53  A 53  
A 54  1 n GLY . 54  A 54  
A 55  1 n ARG . 55  A 55  
A 56  1 n THR . 56  A 56  
A 57  1 n ASN . 57  A 57  
A 58  1 n GLY . 58  A 58  
A 59  1 n GLN . 59  A 59  
A 60  1 n ASP . 60  A 60  
A 61  1 n VAL . 61  A 61  
A 62  1 n ASN . 62  A 62  
A 63  1 n MET . 63  A 63  
A 64  1 n ARG . 64  A 64  
A 65  1 n GLY . 65  A 65  
A 66  1 n TYR . 66  A 66  
A 67  1 n ASP . 67  A 67  
A 68  1 n HIS . 68  A 68  
A 69  1 n ARG . 69  A 69  
A 70  1 n GLY . 70  A 70  
A 71  1 n VAL . 71  A 71  
A 72  1 n LEU . 72  A 72  
A 73  1 n VAL . 73  A 73  
A 74  1 n LEU . 74  A 74  
A 75  1 n VAL . 75  A 75  
A 76  1 n ASP . 76  A 76  
A 77  1 n GLY . 77  A 77  
A 78  1 n VAL . 78  A 78  
A 79  1 n ARG . 79  A 79  
A 80  1 n GLN . 80  A 80  
A 81  1 n GLY . 81  A 81  
A 82  1 n THR . 82  A 82  
A 83  1 n ASP . 83  A 83  
A 84  1 n THR . 84  A 84  
A 85  1 n GLY . 85  A 85  
A 86  1 n ALA . 86  A 86  
A 87  1 n LEU . 87  A 87  
A 88  1 n ASN . 88  A 88  
A 89  1 n GLY . 89  A 89  
A 90  1 n THR . 90  A 90  
A 91  1 n PHE . 91  A 91  
A 92  1 n LEU . 92  A 92  
A 93  1 n ASP . 93  A 93  
A 94  1 n PRO . 94  A 94  
A 95  1 n ALA . 95  A 95  
A 96  1 n LEU . 96  A 96  
A 97  1 n ILE . 97  A 97  
A 98  1 n LYS . 98  A 98  
A 99  1 n ARG . 99  A 99  
A 100 1 n VAL . 100 A 100 
A 101 1 n GLU . 101 A 101 
A 102 1 n ILE . 102 A 102 
A 103 1 n VAL . 103 A 103 
A 104 1 n ARG . 104 A 104 
A 105 1 n GLY . 105 A 105 
A 106 1 n PRO . 106 A 106 
A 107 1 n SER . 107 A 107 
A 108 1 n ALA . 108 A 108 
A 109 1 n LEU . 109 A 109 
A 110 1 n LEU . 110 A 110 
A 111 1 n TYR . 111 A 111 
A 112 1 n GLY . 112 A 112 
A 113 1 n SER . 113 A 113 
A 114 1 n GLY . 114 A 114 
A 115 1 n ALA . 115 A 115 
A 116 1 n LEU . 116 A 116 
A 117 1 n GLY . 117 A 117 
A 118 1 n GLY . 118 A 118 
A 119 1 n VAL . 119 A 119 
A 120 1 n ILE . 120 A 120 
A 121 1 n SER . 121 A 121 
A 122 1 n TYR . 122 A 122 
A 123 1 n ASP . 123 A 123 
A 124 1 n THR . 124 A 124 
A 125 1 n VAL . 125 A 125 
A 126 1 n ASP . 126 A 126 
A 127 1 n ALA . 127 A 127 
A 128 1 n LYS . 128 A 128 
A 129 1 n ASP . 129 A 129 
A 130 1 n LEU . 130 A 130 
A 131 1 n LEU . 131 A 131 
A 132 1 n GLN . 132 A 132 
A 133 1 n GLU . 133 A 133 
A 134 1 n GLY . 134 A 134 
A 135 1 n GLN . 135 A 135 
A 136 1 n SER . 136 A 136 
A 137 1 n SER . 137 A 137 
A 138 1 n GLY . 138 A 138 
A 139 1 n PHE . 139 A 139 
A 140 1 n ARG . 140 A 140 
A 141 1 n VAL . 141 A 141 
A 142 1 n PHE . 142 A 142 
A 143 1 n GLY . 143 A 143 
A 144 1 n THR . 144 A 144 
A 145 1 n GLY . 145 A 145 
A 146 1 n GLY . 146 A 146 
A 147 1 n THR . 147 A 147 
A 148 1 n GLY . 148 A 148 
A 149 1 n ASP . 149 A 149 
A 150 1 n HIS . 150 A 150 
A 151 1 n SER . 151 A 151 
A 152 1 n LEU . 152 A 152 
A 153 1 n GLY . 153 A 153 
A 154 1 n LEU . 154 A 154 
A 155 1 n GLY . 155 A 155 
A 156 1 n ALA . 156 A 156 
A 157 1 n SER . 157 A 157 
A 158 1 n ALA . 158 A 158 
A 159 1 n PHE . 159 A 159 
A 160 1 n GLY . 160 A 160 
A 161 1 n ARG . 161 A 161 
A 162 1 n THR . 162 A 162 
A 163 1 n GLU . 163 A 163 
A 164 1 n ASN . 164 A 164 
A 165 1 n LEU . 165 A 165 
A 166 1 n ASP . 166 A 166 
A 167 1 n GLY . 167 A 167 
A 168 1 n ILE . 168 A 168 
A 169 1 n VAL . 169 A 169 
A 170 1 n ALA . 170 A 170 
A 171 1 n TRP . 171 A 171 
A 172 1 n SER . 172 A 172 
A 173 1 n SER . 173 A 173 
A 174 1 n ARG . 174 A 174 
A 175 1 n ASP . 175 A 175 
A 176 1 n ARG . 176 A 176 
A 177 1 n GLY . 177 A 177 
A 178 1 n ASP . 178 A 178 
A 179 1 n LEU . 179 A 179 
A 180 1 n ARG . 180 A 180 
A 181 1 n GLN . 181 A 181 
A 182 1 n SER . 182 A 182 
A 183 1 n ASN . 183 A 183 
A 184 1 n GLY . 184 A 184 
A 185 1 n GLU . 185 A 185 
A 186 1 n THR . 186 A 186 
A 187 1 n ALA . 187 A 187 
A 188 1 n PRO . 188 A 188 
A 189 1 n ASN . 189 A 189 
A 190 1 n ASP . 190 A 190 
A 191 1 n GLU . 191 A 191 
A 192 1 n SER . 192 A 192 
A 193 1 n ILE . 193 A 193 
A 194 1 n ASN . 194 A 194 
A 195 1 n ASN . 195 A 195 
A 196 1 n MET . 196 A 196 
A 197 1 n LEU . 197 A 197 
A 198 1 n ALA . 198 A 198 
A 199 1 n LYS . 199 A 199 
A 200 1 n GLY . 200 A 200 
A 201 1 n THR . 201 A 201 
A 202 1 n TRP . 202 A 202 
A 203 1 n GLN . 203 A 203 
A 204 1 n ILE . 204 A 204 
A 205 1 n ASP . 205 A 205 
A 206 1 n SER . 206 A 206 
A 207 1 n ALA . 207 A 207 
A 208 1 n GLN . 208 A 208 
A 209 1 n SER . 209 A 209 
A 210 1 n LEU . 210 A 210 
A 211 1 n SER . 211 A 211 
A 212 1 n GLY . 212 A 212 
A 213 1 n LEU . 213 A 213 
A 214 1 n VAL . 214 A 214 
A 215 1 n ARG . 215 A 215 
A 216 1 n TYR . 216 A 216 
A 217 1 n TYR . 217 A 217 
A 218 1 n ASN . 218 A 218 
A 219 1 n ASN . 219 A 219 
A 220 1 n ASP . 220 A 220 
A 221 1 n ALA . 221 A 221 
A 222 1 n ARG . 222 A 222 
A 223 1 n GLU . 223 A 223 
A 224 1 n PRO . 224 A 224 
A 225 1 n LYS . 225 A 225 
A 226 1 n ASN . 226 A 226 
A 227 1 n PRO . 227 A 227 
A 228 1 n GLN . 228 A 228 
A 229 1 n THR . 229 A 229 
A 230 1 n VAL . 230 A 230 
A 231 1 n GLU . 231 A 231 
A 232 1 n ALA . 232 A 232 
A 233 1 n SER . 233 A 233 
A 234 1 n ASP . 234 A 234 
A 235 1 n SER . 235 A 235 
A 236 1 n SER . 236 A 236 
A 237 1 n ASN . 237 A 237 
A 238 1 n PRO . 238 A 238 
A 239 1 n MET . 239 A 239 
A 240 1 n VAL . 240 A 240 
A 241 1 n ASP . 241 A 241 
A 242 1 n ARG . 242 A 242 
A 243 1 n SER . 243 A 243 
A 244 1 n THR . 244 A 244 
A 245 1 n ILE . 245 A 245 
A 246 1 n GLN . 246 A 246 
A 247 1 n ARG . 247 A 247 
A 248 1 n ASP . 248 A 248 
A 249 1 n ALA . 249 A 249 
A 250 1 n GLN . 250 A 250 
A 251 1 n LEU . 251 A 251 
A 252 1 n SER . 252 A 252 
A 253 1 n TYR . 253 A 253 
A 254 1 n LYS . 254 A 254 
A 255 1 n LEU . 255 A 255 
A 256 1 n ALA . 256 A 256 
A 257 1 n PRO . 257 A 257 
A 258 1 n GLN . 258 A 258 
A 259 1 n GLY . 259 A 259 
A 260 1 n ASN . 260 A 260 
A 261 1 n ASP . 261 A 261 
A 262 1 n TRP . 262 A 262 
A 263 1 n LEU . 263 A 263 
A 264 1 n ASN . 264 A 264 
A 265 1 n ALA . 265 A 265 
A 266 1 n ASP . 266 A 266 
A 267 1 n ALA . 267 A 267 
A 268 1 n LYS . 268 A 268 
A 269 1 n ILE . 269 A 269 
A 270 1 n TYR . 270 A 270 
A 271 1 n TRP . 271 A 271 
A 272 1 n SER . 272 A 272 
A 273 1 n GLU . 273 A 273 
A 274 1 n VAL . 274 A 274 
A 275 1 n ARG . 275 A 275 
A 276 1 n ILE . 276 A 276 
A 277 1 n ASN . 277 A 277 
A 278 1 n ALA . 278 A 278 
A 279 1 n GLN . 279 A 279 
A 280 1 n ASN . 280 A 280 
A 281 1 n THR . 281 A 281 
A 282 1 n GLY . 282 A 282 
A 283 1 n SER . 283 A 283 
A 284 1 n SER . 284 A 284 
A 285 1 n GLY . 285 A 285 
A 286 1 n GLU . 286 A 286 
A 287 1 n TYR . 287 A 287 
A 288 1 n ARG . 288 A 288 
A 289 1 n GLU . 289 A 289 
A 290 1 n GLN . 290 A 290 
A 291 1 n ILE . 291 A 291 
A 292 1 n THR . 292 A 292 
A 293 1 n LYS . 293 A 293 
A 294 1 n GLY . 294 A 294 
A 295 1 n ALA . 295 A 295 
A 296 1 n ARG . 296 A 296 
A 297 1 n LEU . 297 A 297 
A 298 1 n GLU . 298 A 298 
A 299 1 n ASN . 299 A 299 
A 300 1 n ARG . 300 A 300 
A 301 1 n SER . 301 A 301 
A 302 1 n THR . 302 A 302 
A 303 1 n LEU . 303 A 303 
A 304 1 n PHE . 304 A 304 
A 305 1 n ALA . 305 A 305 
A 306 1 n ASP . 306 A 306 
A 307 1 n SER . 307 A 307 
A 308 1 n PHE . 308 A 308 
A 309 1 n ALA . 309 A 309 
A 310 1 n SER . 310 A 310 
A 311 1 n HIS . 311 A 311 
A 312 1 n LEU . 312 A 312 
A 313 1 n LEU . 313 A 313 
A 314 1 n THR . 314 A 314 
A 315 1 n TYR . 315 A 315 
A 316 1 n GLY . 316 A 316 
A 317 1 n GLY . 317 A 317 
A 318 1 n GLU . 318 A 318 
A 319 1 n TYR . 319 A 319 
A 320 1 n TYR . 320 A 320 
A 321 1 n ARG . 321 A 321 
A 322 1 n GLN . 322 A 322 
A 323 1 n GLU . 323 A 323 
A 324 1 n GLN . 324 A 324 
A 325 1 n HIS . 325 A 325 
A 326 1 n PRO . 326 A 326 
A 327 1 n GLY . 327 A 327 
A 328 1 n GLY . 328 A 328 
A 329 1 n ALA . 329 A 329 
A 330 1 n THR . 330 A 330 
A 331 1 n THR . 331 A 331 
A 332 1 n GLY . 332 A 332 
A 333 1 n PHE . 333 A 333 
A 334 1 n PRO . 334 A 334 
A 335 1 n GLN . 335 A 335 
A 336 1 n ALA . 336 A 336 
A 337 1 n LYS . 337 A 337 
A 338 1 n ILE . 338 A 338 
A 339 1 n ASP . 339 A 339 
A 340 1 n PHE . 340 A 340 
A 341 1 n SER . 341 A 341 
A 342 1 n SER . 342 A 342 
A 343 1 n GLY . 343 A 343 
A 344 1 n TRP . 344 A 344 
A 345 1 n LEU . 345 A 345 
A 346 1 n GLN . 346 A 346 
A 347 1 n ASP . 347 A 347 
A 348 1 n GLU . 348 A 348 
A 349 1 n ILE . 349 A 349 
A 350 1 n THR . 350 A 350 
A 351 1 n LEU . 351 A 351 
A 352 1 n ARG . 352 A 352 
A 353 1 n ASP . 353 A 353 
A 354 1 n LEU . 354 A 354 
A 355 1 n PRO . 355 A 355 
A 356 1 n ILE . 356 A 356 
A 357 1 n THR . 357 A 357 
A 358 1 n LEU . 358 A 358 
A 359 1 n LEU . 359 A 359 
A 360 1 n GLY . 360 A 360 
A 361 1 n GLY . 361 A 361 
A 362 1 n THR . 362 A 362 
A 363 1 n ARG . 363 A 363 
A 364 1 n TYR . 364 A 364 
A 365 1 n ASP . 365 A 365 
A 366 1 n SER . 366 A 366 
A 367 1 n TYR . 367 A 367 
A 368 1 n ARG . 368 A 368 
A 369 1 n GLY . 369 A 369 
A 370 1 n SER . 370 A 370 
A 371 1 n SER . 371 A 371 
A 372 1 n ASP . 372 A 372 
A 373 1 n GLY . 373 A 373 
A 374 1 n TYR . 374 A 374 
A 375 1 n LYS . 375 A 375 
A 376 1 n ASP . 376 A 376 
A 377 1 n VAL . 377 A 377 
A 378 1 n ASP . 378 A 378 
A 379 1 n ALA . 379 A 379 
A 380 1 n ASP . 380 A 380 
A 381 1 n LYS . 381 A 381 
A 382 1 n TRP . 382 A 382 
A 383 1 n SER . 383 A 383 
A 384 1 n SER . 384 A 384 
A 385 1 n ARG . 385 A 385 
A 386 1 n ALA . 386 A 386 
A 387 1 n GLY . 387 A 387 
A 388 1 n MET . 388 A 388 
A 389 1 n THR . 389 A 389 
A 390 1 n ILE . 390 A 390 
A 391 1 n ASN . 391 A 391 
A 392 1 n PRO . 392 A 392 
A 393 1 n THR . 393 A 393 
A 394 1 n ASN . 394 A 394 
A 395 1 n TRP . 395 A 395 
A 396 1 n LEU . 396 A 396 
A 397 1 n MET . 397 A 397 
A 398 1 n LEU . 398 A 398 
A 399 1 n PHE . 399 A 399 
A 400 1 n GLY . 400 A 400 
A 401 1 n SER . 401 A 401 
A 402 1 n TYR . 402 A 402 
A 403 1 n ALA . 403 A 403 
A 404 1 n GLN . 404 A 404 
A 405 1 n ALA . 405 A 405 
A 406 1 n PHE . 406 A 406 
A 407 1 n ARG . 407 A 407 
A 408 1 n ALA . 408 A 408 
A 409 1 n PRO . 409 A 409 
A 410 1 n THR . 410 A 410 
A 411 1 n MET . 411 A 411 
A 412 1 n GLY . 412 A 412 
A 413 1 n GLU . 413 A 413 
A 414 1 n MET . 414 A 414 
A 415 1 n TYR . 415 A 415 
A 416 1 n ASN . 416 A 416 
A 417 1 n ASP . 417 A 417 
A 418 1 n SER . 418 A 418 
A 419 1 n LYS . 419 A 419 
A 420 1 n HIS . 420 A 420 
A 421 1 n PHE . 421 A 421 
A 422 1 n SER . 422 A 422 
A 423 1 n ILE . 423 A 423 
A 424 1 n GLY . 424 A 424 
A 425 1 n ARG . 425 A 425 
A 426 1 n PHE . 426 A 426 
A 427 1 n TYR . 427 A 427 
A 428 1 n THR . 428 A 428 
A 429 1 n ASN . 429 A 429 
A 430 1 n TYR . 430 A 430 
A 431 1 n TRP . 431 A 431 
A 432 1 n VAL . 432 A 432 
A 433 1 n PRO . 433 A 433 
A 434 1 n ASN . 434 A 434 
A 435 1 n PRO . 435 A 435 
A 436 1 n ASN . 436 A 436 
A 437 1 n LEU . 437 A 437 
A 438 1 n ARG . 438 A 438 
A 439 1 n PRO . 439 A 439 
A 440 1 n GLU . 440 A 440 
A 441 1 n THR . 441 A 441 
A 442 1 n ASN . 442 A 442 
A 443 1 n GLU . 443 A 443 
A 444 1 n THR . 444 A 444 
A 445 1 n GLN . 445 A 445 
A 446 1 n GLU . 446 A 446 
A 447 1 n TYR . 447 A 447 
A 448 1 n GLY . 448 A 448 
A 449 1 n PHE . 449 A 449 
A 450 1 n GLY . 450 A 450 
A 451 1 n LEU . 451 A 451 
A 452 1 n ARG . 452 A 452 
A 453 1 n PHE . 453 A 453 
A 454 1 n ASP . 454 A 454 
A 455 1 n ASP . 455 A 455 
A 456 1 n LEU . 456 A 456 
A 457 1 n MET . 457 A 457 
A 458 1 n LEU . 458 A 458 
A 459 1 n SER . 459 A 459 
A 460 1 n ASN . 460 A 460 
A 461 1 n ASP . 461 A 461 
A 462 1 n ALA . 462 A 462 
A 463 1 n LEU . 463 A 463 
A 464 1 n GLU . 464 A 464 
A 465 1 n PHE . 465 A 465 
A 466 1 n LYS . 466 A 466 
A 467 1 n ALA . 467 A 467 
A 468 1 n SER . 468 A 468 
A 469 1 n TYR . 469 A 469 
A 470 1 n PHE . 470 A 470 
A 471 1 n ASP . 471 A 471 
A 472 1 n THR . 472 A 472 
A 473 1 n LYS . 473 A 473 
A 474 1 n ALA . 474 A 474 
A 475 1 n LYS . 475 A 475 
A 476 1 n ASP . 476 A 476 
A 477 1 n TYR . 477 A 477 
A 478 1 n ILE . 478 A 478 
A 479 1 n SER . 479 A 479 
A 480 1 n THR . 480 A 480 
A 481 1 n THR . 481 A 481 
A 482 1 n VAL . 482 A 482 
A 483 1 n ASP . 483 A 483 
A 484 1 n PHE . 484 A 484 
A 485 1 n ALA . 485 A 485 
A 486 1 n ALA . 486 A 486 
A 487 1 n ALA . 487 A 487 
A 488 1 n THR . 488 A 488 
A 489 1 n THR . 489 A 489 
A 490 1 n MET . 490 A 490 
A 491 1 n SER . 491 A 491 
A 492 1 n TYR . 492 A 492 
A 493 1 n ASN . 493 A 493 
A 494 1 n VAL . 494 A 494 
A 495 1 n PRO . 495 A 495 
A 496 1 n ASN . 496 A 496 
A 497 1 n ALA . 497 A 497 
A 498 1 n LYS . 498 A 498 
A 499 1 n ILE . 499 A 499 
A 500 1 n TRP . 500 A 500 
A 501 1 n GLY . 501 A 501 
A 502 1 n TRP . 502 A 502 
A 503 1 n ASP . 503 A 503 
A 504 1 n VAL . 504 A 504 
A 505 1 n MET . 505 A 505 
A 506 1 n THR . 506 A 506 
A 507 1 n LYS . 507 A 507 
A 508 1 n TYR . 508 A 508 
A 509 1 n THR . 509 A 509 
A 510 1 n THR . 510 A 510 
A 511 1 n ASP . 511 A 511 
A 512 1 n LEU . 512 A 512 
A 513 1 n PHE . 513 A 513 
A 514 1 n SER . 514 A 514 
A 515 1 n LEU . 515 A 515 
A 516 1 n ASP . 516 A 516 
A 517 1 n VAL . 517 A 517 
A 518 1 n ALA . 518 A 518 
A 519 1 n TYR . 519 A 519 
A 520 1 n ASN . 520 A 520 
A 521 1 n ARG . 521 A 521 
A 522 1 n THR . 522 A 522 
A 523 1 n ARG . 523 A 523 
A 524 1 n GLY . 524 A 524 
A 525 1 n LYS . 525 A 525 
A 526 1 n ASP . 526 A 526 
A 527 1 n THR . 527 A 527 
A 528 1 n ASP . 528 A 528 
A 529 1 n THR . 529 A 529 
A 530 1 n GLY . 530 A 530 
A 531 1 n GLU . 531 A 531 
A 532 1 n TYR . 532 A 532 
A 533 1 n ILE . 533 A 533 
A 534 1 n SER . 534 A 534 
A 535 1 n SER . 535 A 535 
A 536 1 n ILE . 536 A 536 
A 537 1 n ASN . 537 A 537 
A 538 1 n PRO . 538 A 538 
A 539 1 n ASP . 539 A 539 
A 540 1 n THR . 540 A 540 
A 541 1 n VAL . 541 A 541 
A 542 1 n THR . 542 A 542 
A 543 1 n SER . 543 A 543 
A 544 1 n THR . 544 A 544 
A 545 1 n LEU . 545 A 545 
A 546 1 n ASN . 546 A 546 
A 547 1 n ILE . 547 A 547 
A 548 1 n PRO . 548 A 548 
A 549 1 n ILE . 549 A 549 
A 550 1 n ALA . 550 A 550 
A 551 1 n HIS . 551 A 551 
A 552 1 n SER . 552 A 552 
A 553 1 n GLY . 553 A 553 
A 554 1 n PHE . 554 A 554 
A 555 1 n SER . 555 A 555 
A 556 1 n VAL . 556 A 556 
A 557 1 n GLY . 557 A 557 
A 558 1 n TRP . 558 A 558 
A 559 1 n VAL . 559 A 559 
A 560 1 n GLY . 560 A 560 
A 561 1 n THR . 561 A 561 
A 562 1 n PHE . 562 A 562 
A 563 1 n ALA . 563 A 563 
A 564 1 n ASP . 564 A 564 
A 565 1 n ARG . 565 A 565 
A 566 1 n SER . 566 A 566 
A 567 1 n THR . 567 A 567 
A 568 1 n HIS . 568 A 568 
A 569 1 n ILE . 569 A 569 
A 570 1 n SER . 570 A 570 
A 571 1 n SER . 571 A 571 
A 572 1 n SER . 572 A 572 
A 573 1 n TYR . 573 A 573 
A 574 1 n SER . 574 A 574 
A 575 1 n LYS . 575 A 575 
A 576 1 n GLN . 576 A 576 
A 577 1 n PRO . 577 A 577 
A 578 1 n GLY . 578 A 578 
A 579 1 n TYR . 579 A 579 
A 580 1 n GLY . 580 A 580 
A 581 1 n VAL . 581 A 581 
A 582 1 n ASN . 582 A 582 
A 583 1 n ASP . 583 A 583 
A 584 1 n PHE . 584 A 584 
A 585 1 n TYR . 585 A 585 
A 586 1 n VAL . 586 A 586 
A 587 1 n SER . 587 A 587 
A 588 1 n TYR . 588 A 588 
A 589 1 n GLN . 589 A 589 
A 590 1 n GLY . 590 A 590 
A 591 1 n GLN . 591 A 591 
A 592 1 n GLN . 592 A 592 
A 593 1 n ALA . 593 A 593 
A 594 1 n LEU . 594 A 594 
A 595 1 n LYS . 595 A 595 
A 596 1 n GLY . 596 A 596 
A 597 1 n MET . 597 A 597 
A 598 1 n THR . 598 A 598 
A 599 1 n THR . 599 A 599 
A 600 1 n THR . 600 A 600 
A 601 1 n LEU . 601 A 601 
A 602 1 n VAL . 602 A 602 
A 603 1 n LEU . 603 A 603 
A 604 1 n GLY . 604 A 604 
A 605 1 n ASN . 605 A 605 
A 606 1 n ALA . 606 A 606 
A 607 1 n PHE . 607 A 607 
A 608 1 n ASP . 608 A 608 
A 609 1 n LYS . 609 A 609 
A 610 1 n GLU . 610 A 610 
A 611 1 n TYR . 611 A 611 
A 612 1 n TRP . 612 A 612 
A 613 1 n SER . 613 A 613 
A 614 1 n PRO . 614 A 614 
A 615 1 n GLN . 615 A 615 
A 616 1 n GLY . 616 A 616 
A 617 1 n ILE . 617 A 617 
A 618 1 n PRO . 618 A 618 
A 619 1 n GLN . 619 A 619 
A 620 1 n ASP . 620 A 620 
A 621 1 n GLY . 621 A 621 
A 622 1 n ARG . 622 A 622 
A 623 1 n ASN . 623 A 623 
A 624 1 n GLY . 624 A 624 
A 625 1 n LYS . 625 A 625 
A 626 1 n ILE . 626 A 626 
A 627 1 n PHE . 627 A 627 
A 628 1 n VAL . 628 A 628 
A 629 1 n SER . 629 A 629 
A 630 1 n TYR . 630 A 630 
A 631 1 n GLN . 631 A 631 
A 632 1 n TRP . 632 A 632 
#
_software.classification other
_software.date           ?
_software.description    "Structure prediction"
_software.name           AlphaFold
_software.pdbx_ordinal   1
_software.type           package
_software.version        "AlphaFold-beta-20231127 (2b86f29d-618d-47cf-8aef-20020b1102eb @ 2025-03-08 19:51:21)"
#
loop_
_struct_asym.entity_id
_struct_asym.id
1 A 
2 B 
#
loop_
_atom_site.group_PDB
_atom_site.id
_atom_site.type_symbol
_atom_site.label_atom_id
_atom_site.label_alt_id
_atom_site.label_comp_id
_atom_site.label_asym_id
_atom_site.label_entity_id
_atom_site.label_seq_id
_atom_site.pdbx_PDB_ins_code
_atom_site.Cartn_x
_atom_site.Cartn_y
_atom_site.Cartn_z
_atom_site.occupancy
_atom_site.B_iso_or_equiv
_atom_site.auth_seq_id
_atom_site.auth_asym_id
_atom_site.pdbx_PDB_model_num
ATOM   1    N  N   . THR A 1 1   ? 18.283  -11.215 -13.068 1.00 76.17 1   A 1 
ATOM   2    C  CA  . THR A 1 1   ? 18.335  -9.752  -13.279 1.00 83.47 1   A 1 
ATOM   3    C  C   . THR A 1 1   ? 18.156  -9.070  -11.939 1.00 87.15 1   A 1 
ATOM   4    O  O   . THR A 1 1   ? 17.451  -9.604  -11.095 1.00 82.51 1   A 1 
ATOM   5    C  CB  . THR A 1 1   ? 17.259  -9.259  -14.260 1.00 75.03 1   A 1 
ATOM   6    O  OG1 . THR A 1 1   ? 16.690  -10.345 -14.962 1.00 64.12 1   A 1 
ATOM   7    C  CG2 . THR A 1 1   ? 17.846  -8.317  -15.302 1.00 61.34 1   A 1 
ATOM   8    N  N   . GLU A 1 2   ? 18.774  -7.922  -11.725 1.00 87.51 2   A 1 
ATOM   9    C  CA  . GLU A 1 2   ? 18.652  -7.188  -10.464 1.00 90.53 2   A 1 
ATOM   10   C  C   . GLU A 1 2   ? 17.207  -6.715  -10.244 1.00 92.95 2   A 1 
ATOM   11   O  O   . GLU A 1 2   ? 16.557  -6.213  -11.162 1.00 90.83 2   A 1 
ATOM   12   C  CB  . GLU A 1 2   ? 19.641  -6.027  -10.478 1.00 87.17 2   A 1 
ATOM   13   C  CG  . GLU A 1 2   ? 19.657  -5.279  -9.145  1.00 82.87 2   A 1 
ATOM   14   C  CD  . GLU A 1 2   ? 20.805  -4.269  -9.072  1.00 81.98 2   A 1 
ATOM   15   O  OE1 . GLU A 1 2   ? 21.273  -4.018  -7.934  1.00 74.35 2   A 1 
ATOM   16   O  OE2 . GLU A 1 2   ? 21.224  -3.759  -10.124 1.00 78.15 2   A 1 
ATOM   17   N  N   . THR A 1 3   ? 16.711  -6.868  -9.026  1.00 93.05 3   A 1 
ATOM   18   C  CA  . THR A 1 3   ? 15.373  -6.399  -8.653  1.00 94.39 3   A 1 
ATOM   19   C  C   . THR A 1 3   ? 15.386  -4.880  -8.522  1.00 95.39 3   A 1 
ATOM   20   O  O   . THR A 1 3   ? 16.039  -4.320  -7.641  1.00 93.77 3   A 1 
ATOM   21   C  CB  . THR A 1 3   ? 14.879  -7.064  -7.368  1.00 92.74 3   A 1 
ATOM   22   O  OG1 . THR A 1 3   ? 14.862  -8.463  -7.550  1.00 85.89 3   A 1 
ATOM   23   C  CG2 . THR A 1 3   ? 13.459  -6.657  -7.019  1.00 86.24 3   A 1 
ATOM   24   N  N   . MET A 1 4   ? 14.639  -4.217  -9.388  1.00 95.05 4   A 1 
ATOM   25   C  CA  . MET A 1 4   ? 14.538  -2.762  -9.417  1.00 95.45 4   A 1 
ATOM   26   C  C   . MET A 1 4   ? 13.324  -2.272  -8.622  1.00 95.94 4   A 1 
ATOM   27   O  O   . MET A 1 4   ? 12.293  -2.945  -8.558  1.00 94.38 4   A 1 
ATOM   28   C  CB  . MET A 1 4   ? 14.476  -2.276  -10.876 1.00 95.21 4   A 1 
ATOM   29   C  CG  . MET A 1 4   ? 15.669  -2.743  -11.716 1.00 93.54 4   A 1 
ATOM   30   S  SD  . MET A 1 4   ? 17.304  -2.178  -11.155 1.00 90.69 4   A 1 
ATOM   31   C  CE  . MET A 1 4   ? 17.281  -0.479  -11.756 1.00 77.73 4   A 1 
ATOM   32   N  N   . THR A 1 5   ? 13.440  -1.067  -8.074  1.00 95.58 5   A 1 
ATOM   33   C  CA  . THR A 1 5   ? 12.316  -0.313  -7.514  1.00 95.89 5   A 1 
ATOM   34   C  C   . THR A 1 5   ? 12.090  0.960   -8.324  1.00 96.16 5   A 1 
ATOM   35   O  O   . THR A 1 5   ? 13.042  1.617   -8.735  1.00 94.95 5   A 1 
ATOM   36   C  CB  . THR A 1 5   ? 12.506  -0.019  -6.025  1.00 94.69 5   A 1 
ATOM   37   O  OG1 . THR A 1 5   ? 11.433  0.762   -5.545  1.00 91.32 5   A 1 
ATOM   38   C  CG2 . THR A 1 5   ? 13.791  0.739   -5.691  1.00 92.22 5   A 1 
ATOM   39   N  N   . VAL A 1 6   ? 10.839  1.307   -8.533  1.00 95.54 6   A 1 
ATOM   40   C  CA  . VAL A 1 6   ? 10.400  2.578   -9.131  1.00 95.14 6   A 1 
ATOM   41   C  C   . VAL A 1 6   ? 9.668   3.411   -8.088  1.00 95.23 6   A 1 
ATOM   42   O  O   . VAL A 1 6   ? 9.946   4.589   -7.919  1.00 93.09 6   A 1 
ATOM   43   C  CB  . VAL A 1 6   ? 9.516   2.335   -10.370 1.00 93.94 6   A 1 
ATOM   44   C  CG1 . VAL A 1 6   ? 9.019   3.642   -10.984 1.00 87.57 6   A 1 
ATOM   45   C  CG2 . VAL A 1 6   ? 10.285  1.564   -11.445 1.00 89.95 6   A 1 
ATOM   46   N  N   . THR A 1 7   ? 8.796   2.774   -7.302  1.00 95.71 7   A 1 
ATOM   47   C  CA  . THR A 1 7   ? 7.959   3.443   -6.288  1.00 95.48 7   A 1 
ATOM   48   C  C   . THR A 1 7   ? 8.773   4.167   -5.214  1.00 95.88 7   A 1 
ATOM   49   O  O   . THR A 1 7   ? 8.336   5.196   -4.713  1.00 93.94 7   A 1 
ATOM   50   C  CB  . THR A 1 7   ? 7.034   2.407   -5.639  1.00 94.66 7   A 1 
ATOM   51   O  OG1 . THR A 1 7   ? 6.315   1.737   -6.641  1.00 89.79 7   A 1 
ATOM   52   C  CG2 . THR A 1 7   ? 6.003   3.022   -4.698  1.00 91.19 7   A 1 
ATOM   53   N  N   . ALA A 1 8   ? 9.951   3.672   -4.856  1.00 96.13 8   A 1 
ATOM   54   C  CA  . ALA A 1 8   ? 10.743  4.239   -3.772  1.00 95.87 8   A 1 
ATOM   55   C  C   . ALA A 1 8   ? 11.205  5.687   -4.022  1.00 96.33 8   A 1 
ATOM   56   O  O   . ALA A 1 8   ? 11.184  6.508   -3.100  1.00 94.41 8   A 1 
ATOM   57   C  CB  . ALA A 1 8   ? 11.937  3.321   -3.511  1.00 95.08 8   A 1 
ATOM   58   N  N   . THR A 1 9   ? 11.606  6.006   -5.258  1.00 96.15 9   A 1 
ATOM   59   C  CA  . THR A 1 9   ? 12.124  7.339   -5.623  1.00 96.26 9   A 1 
ATOM   60   C  C   . THR A 1 9   ? 11.493  7.921   -6.894  1.00 96.31 9   A 1 
ATOM   61   O  O   . THR A 1 9   ? 11.865  9.008   -7.324  1.00 93.71 9   A 1 
ATOM   62   C  CB  . THR A 1 9   ? 13.657  7.338   -5.751  1.00 95.52 9   A 1 
ATOM   63   O  OG1 . THR A 1 9   ? 14.071  6.569   -6.846  1.00 92.06 9   A 1 
ATOM   64   C  CG2 . THR A 1 9   ? 14.354  6.805   -4.498  1.00 91.73 9   A 1 
ATOM   65   N  N   . GLY A 1 10  ? 10.540  7.204   -7.511  1.00 95.84 10  A 1 
ATOM   66   C  CA  . GLY A 1 10  ? 9.913   7.601   -8.771  1.00 95.66 10  A 1 
ATOM   67   C  C   . GLY A 1 10  ? 10.748  7.286   -10.020 1.00 96.46 10  A 1 
ATOM   68   O  O   . GLY A 1 10  ? 10.239  7.399   -11.134 1.00 94.33 10  A 1 
ATOM   69   N  N   . ASN A 1 11  ? 12.004  6.862   -9.849  1.00 96.41 11  A 1 
ATOM   70   C  CA  . ASN A 1 11  ? 12.925  6.486   -10.922 1.00 96.03 11  A 1 
ATOM   71   C  C   . ASN A 1 11  ? 13.452  5.069   -10.684 1.00 96.21 11  A 1 
ATOM   72   O  O   . ASN A 1 11  ? 13.793  4.719   -9.557  1.00 94.25 11  A 1 
ATOM   73   C  CB  . ASN A 1 11  ? 14.069  7.501   -10.992 1.00 95.14 11  A 1 
ATOM   74   C  CG  . ASN A 1 11  ? 13.557  8.921   -11.123 1.00 95.01 11  A 1 
ATOM   75   O  OD1 . ASN A 1 11  ? 12.905  9.289   -12.083 1.00 89.23 11  A 1 
ATOM   76   N  ND2 . ASN A 1 11  ? 13.813  9.749   -10.129 1.00 89.04 11  A 1 
ATOM   77   N  N   . ALA A 1 12  ? 13.545  4.274   -11.737 1.00 95.80 12  A 1 
ATOM   78   C  CA  . ALA A 1 12  ? 14.042  2.907   -11.633 1.00 95.71 12  A 1 
ATOM   79   C  C   . ALA A 1 12  ? 15.475  2.886   -11.097 1.00 96.02 12  A 1 
ATOM   80   O  O   . ALA A 1 12  ? 16.386  3.474   -11.679 1.00 93.97 12  A 1 
ATOM   81   C  CB  . ALA A 1 12  ? 13.933  2.216   -12.994 1.00 94.61 12  A 1 
ATOM   82   N  N   . ARG A 1 13  ? 15.674  2.159   -9.980  1.00 96.04 13  A 1 
ATOM   83   C  CA  . ARG A 1 13  ? 16.973  1.964   -9.341  1.00 95.75 13  A 1 
ATOM   84   C  C   . ARG A 1 13  ? 17.035  0.611   -8.651  1.00 96.21 13  A 1 
ATOM   85   O  O   . ARG A 1 13  ? 15.996  0.008   -8.373  1.00 94.08 13  A 1 
ATOM   86   C  CB  . ARG A 1 13  ? 17.261  3.118   -8.354  1.00 92.44 13  A 1 
ATOM   87   C  CG  . ARG A 1 13  ? 16.281  3.166   -7.167  1.00 89.36 13  A 1 
ATOM   88   C  CD  . ARG A 1 13  ? 16.606  4.336   -6.217  1.00 88.98 13  A 1 
ATOM   89   N  NE  . ARG A 1 13  ? 17.877  4.130   -5.512  1.00 84.53 13  A 1 
ATOM   90   C  CZ  . ARG A 1 13  ? 18.617  5.070   -4.945  1.00 85.37 13  A 1 
ATOM   91   N  NH1 . ARG A 1 13  ? 18.257  6.321   -4.959  1.00 76.58 13  A 1 
ATOM   92   N  NH2 . ARG A 1 13  ? 19.727  4.754   -4.358  1.00 75.77 13  A 1 
ATOM   93   N  N   . SER A 1 14  ? 18.246  0.165   -8.322  1.00 95.49 14  A 1 
ATOM   94   C  CA  . SER A 1 14  ? 18.446  -1.039  -7.515  1.00 95.05 14  A 1 
ATOM   95   C  C   . SER A 1 14  ? 17.642  -0.978  -6.217  1.00 95.60 14  A 1 
ATOM   96   O  O   . SER A 1 14  ? 17.752  -0.028  -5.441  1.00 94.61 14  A 1 
ATOM   97   C  CB  . SER A 1 14  ? 19.933  -1.191  -7.180  1.00 93.91 14  A 1 
ATOM   98   O  OG  . SER A 1 14  ? 20.117  -2.288  -6.319  1.00 91.51 14  A 1 
ATOM   99   N  N   . SER A 1 15  ? 16.832  -2.017  -5.960  1.00 95.64 15  A 1 
ATOM   100  C  CA  . SER A 1 15  ? 16.138  -2.177  -4.680  1.00 95.87 15  A 1 
ATOM   101  C  C   . SER A 1 15  ? 17.126  -2.428  -3.540  1.00 96.11 15  A 1 
ATOM   102  O  O   . SER A 1 15  ? 16.963  -1.886  -2.444  1.00 94.66 15  A 1 
ATOM   103  C  CB  . SER A 1 15  ? 15.138  -3.337  -4.792  1.00 94.76 15  A 1 
ATOM   104  O  OG  . SER A 1 15  ? 14.469  -3.534  -3.565  1.00 82.70 15  A 1 
ATOM   105  N  N   . PHE A 1 16  ? 18.176  -3.195  -3.799  1.00 95.83 16  A 1 
ATOM   106  C  CA  . PHE A 1 16  ? 19.221  -3.493  -2.822  1.00 95.72 16  A 1 
ATOM   107  C  C   . PHE A 1 16  ? 19.991  -2.235  -2.413  1.00 96.00 16  A 1 
ATOM   108  O  O   . PHE A 1 16  ? 20.141  -1.976  -1.223  1.00 94.93 16  A 1 
ATOM   109  C  CB  . PHE A 1 16  ? 20.152  -4.564  -3.404  1.00 94.86 16  A 1 
ATOM   110  C  CG  . PHE A 1 16  ? 21.305  -4.913  -2.480  1.00 95.44 16  A 1 
ATOM   111  C  CD1 . PHE A 1 16  ? 22.561  -4.303  -2.666  1.00 94.55 16  A 1 
ATOM   112  C  CD2 . PHE A 1 16  ? 21.111  -5.810  -1.417  1.00 94.46 16  A 1 
ATOM   113  C  CE1 . PHE A 1 16  ? 23.622  -4.602  -1.795  1.00 93.23 16  A 1 
ATOM   114  C  CE2 . PHE A 1 16  ? 22.171  -6.108  -0.552  1.00 93.27 16  A 1 
ATOM   115  C  CZ  . PHE A 1 16  ? 23.423  -5.504  -0.740  1.00 93.69 16  A 1 
ATOM   116  N  N   . GLU A 1 17  ? 20.380  -1.407  -3.373  1.00 95.59 17  A 1 
ATOM   117  C  CA  . GLU A 1 17  ? 21.151  -0.177  -3.134  1.00 95.22 17  A 1 
ATOM   118  C  C   . GLU A 1 17  ? 20.303  0.990   -2.590  1.00 95.83 17  A 1 
ATOM   119  O  O   . GLU A 1 17  ? 20.834  2.033   -2.210  1.00 94.17 17  A 1 
ATOM   120  C  CB  . GLU A 1 17  ? 21.853  0.233   -4.438  1.00 93.66 17  A 1 
ATOM   121  C  CG  . GLU A 1 17  ? 22.916  -0.767  -4.927  1.00 86.68 17  A 1 
ATOM   122  C  CD  . GLU A 1 17  ? 24.075  -0.964  -3.940  1.00 80.17 17  A 1 
ATOM   123  O  OE1 . GLU A 1 17  ? 24.717  -2.030  -3.989  1.00 70.51 17  A 1 
ATOM   124  O  OE2 . GLU A 1 17  ? 24.339  -0.040  -3.140  1.00 72.55 17  A 1 
ATOM   125  N  N   . ALA A 1 18  ? 18.979  0.849   -2.536  1.00 95.19 18  A 1 
ATOM   126  C  CA  . ALA A 1 18  ? 18.112  1.915   -2.063  1.00 95.49 18  A 1 
ATOM   127  C  C   . ALA A 1 18  ? 18.301  2.190   -0.554  1.00 96.51 18  A 1 
ATOM   128  O  O   . ALA A 1 18  ? 18.398  1.245   0.235   1.00 95.78 18  A 1 
ATOM   129  C  CB  . ALA A 1 18  ? 16.656  1.562   -2.398  1.00 94.46 18  A 1 
ATOM   130  N  N   . PRO A 1 19  ? 18.264  3.458   -0.097  1.00 96.64 19  A 1 
ATOM   131  C  CA  . PRO A 1 19  ? 18.396  3.809   1.321   1.00 96.64 19  A 1 
ATOM   132  C  C   . PRO A 1 19  ? 17.101  3.575   2.114   1.00 96.81 19  A 1 
ATOM   133  O  O   . PRO A 1 19  ? 16.670  4.409   2.913   1.00 94.75 19  A 1 
ATOM   134  C  CB  . PRO A 1 19  ? 18.868  5.267   1.310   1.00 95.71 19  A 1 
ATOM   135  C  CG  . PRO A 1 19  ? 18.145  5.840   0.094   1.00 94.17 19  A 1 
ATOM   136  C  CD  . PRO A 1 19  ? 18.178  4.664   -0.894  1.00 96.29 19  A 1 
ATOM   137  N  N   . MET A 1 20  ? 16.426  2.452   1.857   1.00 97.18 20  A 1 
ATOM   138  C  CA  . MET A 1 20  ? 15.184  2.028   2.495   1.00 96.97 20  A 1 
ATOM   139  C  C   . MET A 1 20  ? 14.936  0.536   2.226   1.00 97.64 20  A 1 
ATOM   140  O  O   . MET A 1 20  ? 15.558  -0.056  1.340   1.00 96.24 20  A 1 
ATOM   141  C  CB  . MET A 1 20  ? 14.001  2.889   1.998   1.00 93.72 20  A 1 
ATOM   142  C  CG  . MET A 1 20  ? 13.818  2.869   0.486   1.00 89.52 20  A 1 
ATOM   143  S  SD  . MET A 1 20  ? 12.720  4.181   -0.137  1.00 89.66 20  A 1 
ATOM   144  C  CE  . MET A 1 20  ? 13.764  5.627   0.078   1.00 80.43 20  A 1 
ATOM   145  N  N   . MET A 1 21  ? 14.027  -0.074  2.985   1.00 97.44 21  A 1 
ATOM   146  C  CA  . MET A 1 21  ? 13.642  -1.474  2.783   1.00 97.83 21  A 1 
ATOM   147  C  C   . MET A 1 21  ? 12.470  -1.560  1.803   1.00 97.81 21  A 1 
ATOM   148  O  O   . MET A 1 21  ? 11.354  -1.163  2.115   1.00 96.69 21  A 1 
ATOM   149  C  CB  . MET A 1 21  ? 13.314  -2.134  4.128   1.00 97.47 21  A 1 
ATOM   150  C  CG  . MET A 1 21  ? 14.522  -2.201  5.063   1.00 96.19 21  A 1 
ATOM   151  S  SD  . MET A 1 21  ? 15.922  -3.195  4.476   1.00 96.51 21  A 1 
ATOM   152  C  CE  . MET A 1 21  ? 15.257  -4.859  4.690   1.00 92.17 21  A 1 
ATOM   153  N  N   . VAL A 1 22  ? 12.748  -2.102  0.621   1.00 97.70 22  A 1 
ATOM   154  C  CA  . VAL A 1 22  ? 11.749  -2.301  -0.436  1.00 97.84 22  A 1 
ATOM   155  C  C   . VAL A 1 22  ? 11.577  -3.792  -0.692  1.00 97.70 22  A 1 
ATOM   156  O  O   . VAL A 1 22  ? 12.552  -4.540  -0.731  1.00 96.92 22  A 1 
ATOM   157  C  CB  . VAL A 1 22  ? 12.131  -1.552  -1.732  1.00 97.18 22  A 1 
ATOM   158  C  CG1 . VAL A 1 22  ? 11.011  -1.641  -2.772  1.00 94.89 22  A 1 
ATOM   159  C  CG2 . VAL A 1 22  ? 12.402  -0.070  -1.456  1.00 95.40 22  A 1 
ATOM   160  N  N   . SER A 1 23  ? 10.335  -4.232  -0.861  1.00 97.62 23  A 1 
ATOM   161  C  CA  . SER A 1 23  ? 10.033  -5.555  -1.410  1.00 97.45 23  A 1 
ATOM   162  C  C   . SER A 1 23  ? 9.309   -5.384  -2.741  1.00 97.67 23  A 1 
ATOM   163  O  O   . SER A 1 23  ? 8.387   -4.581  -2.838  1.00 96.62 23  A 1 
ATOM   164  C  CB  . SER A 1 23  ? 9.172   -6.393  -0.464  1.00 96.79 23  A 1 
ATOM   165  O  OG  . SER A 1 23  ? 9.796   -6.552  0.806   1.00 93.59 23  A 1 
ATOM   166  N  N   . VAL A 1 24  ? 9.718   -6.151  -3.735  1.00 97.57 24  A 1 
ATOM   167  C  CA  . VAL A 1 24  ? 9.004   -6.267  -5.010  1.00 97.29 24  A 1 
ATOM   168  C  C   . VAL A 1 24  ? 8.399   -7.661  -5.051  1.00 97.01 24  A 1 
ATOM   169  O  O   . VAL A 1 24  ? 9.134   -8.646  -5.033  1.00 95.79 24  A 1 
ATOM   170  C  CB  . VAL A 1 24  ? 9.922   -6.012  -6.212  1.00 96.52 24  A 1 
ATOM   171  C  CG1 . VAL A 1 24  ? 9.126   -6.071  -7.512  1.00 94.28 24  A 1 
ATOM   172  C  CG2 . VAL A 1 24  ? 10.586  -4.631  -6.106  1.00 94.96 24  A 1 
ATOM   173  N  N   . ILE A 1 25  ? 7.076   -7.741  -5.063  1.00 97.35 25  A 1 
ATOM   174  C  CA  . ILE A 1 25  ? 6.353   -9.009  -5.103  1.00 97.06 25  A 1 
ATOM   175  C  C   . ILE A 1 25  ? 6.221   -9.442  -6.560  1.00 96.62 25  A 1 
ATOM   176  O  O   . ILE A 1 25  ? 5.645   -8.719  -7.375  1.00 95.23 25  A 1 
ATOM   177  C  CB  . ILE A 1 25  ? 4.992   -8.902  -4.397  1.00 96.50 25  A 1 
ATOM   178  C  CG1 . ILE A 1 25  ? 5.084   -8.336  -2.955  1.00 94.59 25  A 1 
ATOM   179  C  CG2 . ILE A 1 25  ? 4.281   -10.260 -4.383  1.00 95.45 25  A 1 
ATOM   180  C  CD1 . ILE A 1 25  ? 6.011   -9.111  -2.010  1.00 86.70 25  A 1 
ATOM   181  N  N   . ASP A 1 26  ? 6.743   -10.615 -6.874  1.00 95.49 26  A 1 
ATOM   182  C  CA  . ASP A 1 26  ? 6.543   -11.252 -8.163  1.00 94.66 26  A 1 
ATOM   183  C  C   . ASP A 1 26  ? 5.199   -11.978 -8.184  1.00 95.48 26  A 1 
ATOM   184  O  O   . ASP A 1 26  ? 5.004   -13.004 -7.535  1.00 94.30 26  A 1 
ATOM   185  C  CB  . ASP A 1 26  ? 7.717   -12.194 -8.484  1.00 92.08 26  A 1 
ATOM   186  C  CG  . ASP A 1 26  ? 7.577   -12.869 -9.853  1.00 88.50 26  A 1 
ATOM   187  O  OD1 . ASP A 1 26  ? 6.613   -12.545 -10.586 1.00 84.13 26  A 1 
ATOM   188  O  OD2 . ASP A 1 26  ? 8.420   -13.730 -10.166 1.00 82.83 26  A 1 
ATOM   189  N  N   . THR A 1 27  ? 4.249   -11.446 -8.944  1.00 95.04 27  A 1 
ATOM   190  C  CA  . THR A 1 27  ? 2.903   -12.018 -9.070  1.00 95.38 27  A 1 
ATOM   191  C  C   . THR A 1 27  ? 2.880   -13.318 -9.873  1.00 95.76 27  A 1 
ATOM   192  O  O   . THR A 1 27  ? 1.882   -14.041 -9.836  1.00 94.41 27  A 1 
ATOM   193  C  CB  . THR A 1 27  ? 1.941   -11.009 -9.708  1.00 94.67 27  A 1 
ATOM   194  O  OG1 . THR A 1 27  ? 2.401   -10.602 -10.965 1.00 87.45 27  A 1 
ATOM   195  C  CG2 . THR A 1 27  ? 1.792   -9.754  -8.848  1.00 87.01 27  A 1 
ATOM   196  N  N   . SER A 1 28  ? 3.950   -13.637 -10.581 1.00 95.06 28  A 1 
ATOM   197  C  CA  . SER A 1 28  ? 4.094   -14.881 -11.335 1.00 94.50 28  A 1 
ATOM   198  C  C   . SER A 1 28  ? 4.696   -16.024 -10.523 1.00 95.67 28  A 1 
ATOM   199  O  O   . SER A 1 28  ? 4.684   -17.167 -10.980 1.00 94.00 28  A 1 
ATOM   200  C  CB  . SER A 1 28  ? 4.895   -14.628 -12.617 1.00 92.68 28  A 1 
ATOM   201  O  OG  . SER A 1 28  ? 6.275   -14.505 -12.380 1.00 85.26 28  A 1 
ATOM   202  N  N   . ALA A 1 29  ? 5.191   -15.747 -9.314  1.00 95.72 29  A 1 
ATOM   203  C  CA  . ALA A 1 29  ? 5.701   -16.778 -8.424  1.00 96.04 29  A 1 
ATOM   204  C  C   . ALA A 1 29  ? 4.590   -17.773 -8.046  1.00 96.61 29  A 1 
ATOM   205  O  O   . ALA A 1 29  ? 3.440   -17.368 -7.844  1.00 95.69 29  A 1 
ATOM   206  C  CB  . ALA A 1 29  ? 6.325   -16.116 -7.194  1.00 95.28 29  A 1 
ATOM   207  N  N   . PRO A 1 30  ? 4.899   -19.073 -7.920  1.00 96.67 30  A 1 
ATOM   208  C  CA  . PRO A 1 30  ? 3.896   -20.110 -7.655  1.00 96.48 30  A 1 
ATOM   209  C  C   . PRO A 1 30  ? 2.996   -19.843 -6.448  1.00 96.59 30  A 1 
ATOM   210  O  O   . PRO A 1 30  ? 1.795   -20.086 -6.511  1.00 95.00 30  A 1 
ATOM   211  C  CB  . PRO A 1 30  ? 4.709   -21.394 -7.466  1.00 95.80 30  A 1 
ATOM   212  C  CG  . PRO A 1 30  ? 5.926   -21.169 -8.344  1.00 94.65 30  A 1 
ATOM   213  C  CD  . PRO A 1 30  ? 6.192   -19.676 -8.171  1.00 96.74 30  A 1 
ATOM   214  N  N   . GLU A 1 31  ? 3.556   -19.290 -5.374  1.00 96.27 31  A 1 
ATOM   215  C  CA  . GLU A 1 31  ? 2.833   -18.918 -4.153  1.00 95.00 31  A 1 
ATOM   216  C  C   . GLU A 1 31  ? 1.830   -17.776 -4.361  1.00 95.73 31  A 1 
ATOM   217  O  O   . GLU A 1 31  ? 0.855   -17.673 -3.620  1.00 94.34 31  A 1 
ATOM   218  C  CB  . GLU A 1 31  ? 3.841   -18.581 -3.034  1.00 92.45 31  A 1 
ATOM   219  C  CG  . GLU A 1 31  ? 4.819   -17.421 -3.301  1.00 83.83 31  A 1 
ATOM   220  C  CD  . GLU A 1 31  ? 6.144   -17.838 -3.957  1.00 81.82 31  A 1 
ATOM   221  O  OE1 . GLU A 1 31  ? 7.157   -17.160 -3.703  1.00 74.00 31  A 1 
ATOM   222  O  OE2 . GLU A 1 31  ? 6.173   -18.836 -4.718  1.00 78.59 31  A 1 
ATOM   223  N  N   . ASN A 1 32  ? 2.016   -16.953 -5.394  1.00 96.75 32  A 1 
ATOM   224  C  CA  . ASN A 1 32  ? 1.192   -15.777 -5.668  1.00 97.25 32  A 1 
ATOM   225  C  C   . ASN A 1 32  ? 0.166   -15.992 -6.789  1.00 97.44 32  A 1 
ATOM   226  O  O   . ASN A 1 32  ? -0.828  -15.271 -6.854  1.00 96.28 32  A 1 
ATOM   227  C  CB  . ASN A 1 32  ? 2.113   -14.587 -5.954  1.00 96.70 32  A 1 
ATOM   228  C  CG  . ASN A 1 32  ? 2.902   -14.156 -4.736  1.00 96.43 32  A 1 
ATOM   229  O  OD1 . ASN A 1 32  ? 2.442   -14.191 -3.606  1.00 91.03 32  A 1 
ATOM   230  N  ND2 . ASN A 1 32  ? 4.121   -13.691 -4.934  1.00 90.69 32  A 1 
ATOM   231  N  N   . GLN A 1 33  ? 0.356   -16.993 -7.648  1.00 96.89 33  A 1 
ATOM   232  C  CA  . GLN A 1 33  ? -0.565  -17.269 -8.762  1.00 96.62 33  A 1 
ATOM   233  C  C   . GLN A 1 33  ? -1.984  -17.622 -8.300  1.00 96.96 33  A 1 
ATOM   234  O  O   . GLN A 1 33  ? -2.952  -17.393 -9.028  1.00 95.62 33  A 1 
ATOM   235  C  CB  . GLN A 1 33  ? -0.014  -18.430 -9.598  1.00 96.03 33  A 1 
ATOM   236  C  CG  . GLN A 1 33  ? 1.227   -18.046 -10.420 1.00 94.23 33  A 1 
ATOM   237  C  CD  . GLN A 1 33  ? 1.841   -19.250 -11.137 1.00 93.58 33  A 1 
ATOM   238  O  OE1 . GLN A 1 33  ? 1.313   -20.354 -11.148 1.00 85.19 33  A 1 
ATOM   239  N  NE2 . GLN A 1 33  ? 2.978   -19.076 -11.766 1.00 83.78 33  A 1 
ATOM   240  N  N   . THR A 1 34  ? -2.121  -18.175 -7.087  1.00 97.02 34  A 1 
ATOM   241  C  CA  . THR A 1 34  ? -3.405  -18.589 -6.515  1.00 96.81 34  A 1 
ATOM   242  C  C   . THR A 1 34  ? -4.025  -17.553 -5.580  1.00 96.76 34  A 1 
ATOM   243  O  O   . THR A 1 34  ? -5.013  -17.860 -4.909  1.00 94.67 34  A 1 
ATOM   244  C  CB  . THR A 1 34  ? -3.284  -19.952 -5.809  1.00 96.21 34  A 1 
ATOM   245  O  OG1 . THR A 1 34  ? -2.318  -19.909 -4.792  1.00 91.91 34  A 1 
ATOM   246  C  CG2 . THR A 1 34  ? -2.886  -21.053 -6.789  1.00 91.95 34  A 1 
ATOM   247  N  N   . ALA A 1 35  ? -3.476  -16.344 -5.508  1.00 96.82 35  A 1 
ATOM   248  C  CA  . ALA A 1 35  ? -4.054  -15.252 -4.731  1.00 96.79 35  A 1 
ATOM   249  C  C   . ALA A 1 35  ? -5.460  -14.904 -5.235  1.00 96.70 35  A 1 
ATOM   250  O  O   . ALA A 1 35  ? -5.735  -14.924 -6.437  1.00 95.55 35  A 1 
ATOM   251  C  CB  . ALA A 1 35  ? -3.119  -14.037 -4.788  1.00 96.09 35  A 1 
ATOM   252  N  N   . THR A 1 36  ? -6.366  -14.566 -4.309  1.00 96.01 36  A 1 
ATOM   253  C  CA  . THR A 1 36  ? -7.781  -14.293 -4.607  1.00 95.64 36  A 1 
ATOM   254  C  C   . THR A 1 36  ? -8.169  -12.829 -4.418  1.00 95.94 36  A 1 
ATOM   255  O  O   . THR A 1 36  ? -9.168  -12.388 -4.975  1.00 93.02 36  A 1 
ATOM   256  C  CB  . THR A 1 36  ? -8.704  -15.199 -3.776  1.00 94.14 36  A 1 
ATOM   257  O  OG1 . THR A 1 36  ? -8.452  -15.039 -2.404  1.00 86.34 36  A 1 
ATOM   258  C  CG2 . THR A 1 36  ? -8.520  -16.677 -4.118  1.00 85.66 36  A 1 
ATOM   259  N  N   . SER A 1 37  ? -7.356  -12.051 -3.704  1.00 95.75 37  A 1 
ATOM   260  C  CA  . SER A 1 37  ? -7.506  -10.600 -3.548  1.00 95.61 37  A 1 
ATOM   261  C  C   . SER A 1 37  ? -6.167  -9.894  -3.718  1.00 96.35 37  A 1 
ATOM   262  O  O   . SER A 1 37  ? -5.099  -10.507 -3.636  1.00 95.55 37  A 1 
ATOM   263  C  CB  . SER A 1 37  ? -8.128  -10.279 -2.180  1.00 94.54 37  A 1 
ATOM   264  O  OG  . SER A 1 37  ? -7.204  -10.530 -1.145  1.00 91.23 37  A 1 
ATOM   265  N  N   . ALA A 1 38  ? -6.188  -8.580  -3.936  1.00 96.27 38  A 1 
ATOM   266  C  CA  . ALA A 1 38  ? -4.976  -7.782  -4.037  1.00 96.61 38  A 1 
ATOM   267  C  C   . ALA A 1 38  ? -4.117  -7.855  -2.760  1.00 97.01 38  A 1 
ATOM   268  O  O   . ALA A 1 38  ? -2.893  -7.891  -2.829  1.00 95.84 38  A 1 
ATOM   269  C  CB  . ALA A 1 38  ? -5.373  -6.337  -4.347  1.00 96.07 38  A 1 
ATOM   270  N  N   . THR A 1 39  ? -4.762  -7.908  -1.588  1.00 96.30 39  A 1 
ATOM   271  C  CA  . THR A 1 39  ? -4.082  -7.991  -0.289  1.00 96.20 39  A 1 
ATOM   272  C  C   . THR A 1 39  ? -3.532  -9.386  0.006   1.00 96.40 39  A 1 
ATOM   273  O  O   . THR A 1 39  ? -2.578  -9.492  0.779   1.00 94.67 39  A 1 
ATOM   274  C  CB  . THR A 1 39  ? -5.007  -7.542  0.840   1.00 94.65 39  A 1 
ATOM   275  O  OG1 . THR A 1 39  ? -6.281  -8.117  0.690   1.00 86.37 39  A 1 
ATOM   276  C  CG2 . THR A 1 39  ? -5.209  -6.026  0.808   1.00 86.08 39  A 1 
ATOM   277  N  N   . ASP A 1 40  ? -4.011  -10.445 -0.642  1.00 96.31 40  A 1 
ATOM   278  C  CA  . ASP A 1 40  ? -3.442  -11.789 -0.481  1.00 95.84 40  A 1 
ATOM   279  C  C   . ASP A 1 40  ? -1.973  -11.848 -0.920  1.00 96.86 40  A 1 
ATOM   280  O  O   . ASP A 1 40  ? -1.184  -12.576 -0.319  1.00 95.49 40  A 1 
ATOM   281  C  CB  . ASP A 1 40  ? -4.238  -12.833 -1.277  1.00 93.60 40  A 1 
ATOM   282  C  CG  . ASP A 1 40  ? -5.610  -13.173 -0.686  1.00 90.11 40  A 1 
ATOM   283  O  OD1 . ASP A 1 40  ? -5.825  -12.928 0.521   1.00 86.67 40  A 1 
ATOM   284  O  OD2 . ASP A 1 40  ? -6.431  -13.720 -1.450  1.00 87.05 40  A 1 
ATOM   285  N  N   . LEU A 1 41  ? -1.575  -11.015 -1.880  1.00 96.56 41  A 1 
ATOM   286  C  CA  . LEU A 1 41  ? -0.185  -10.865 -2.324  1.00 96.90 41  A 1 
ATOM   287  C  C   . LEU A 1 41  ? 0.748   -10.332 -1.230  1.00 97.23 41  A 1 
ATOM   288  O  O   . LEU A 1 41  ? 1.967   -10.387 -1.374  1.00 96.14 41  A 1 
ATOM   289  C  CB  . LEU A 1 41  ? -0.151  -9.929  -3.547  1.00 96.90 41  A 1 
ATOM   290  C  CG  . LEU A 1 41  ? -0.913  -10.445 -4.784  1.00 96.56 41  A 1 
ATOM   291  C  CD1 . LEU A 1 41  ? -0.946  -9.367  -5.861  1.00 95.33 41  A 1 
ATOM   292  C  CD2 . LEU A 1 41  ? -0.251  -11.684 -5.379  1.00 94.66 41  A 1 
ATOM   293  N  N   . LEU A 1 42  ? 0.194   -9.834  -0.120  1.00 97.13 42  A 1 
ATOM   294  C  CA  . LEU A 1 42  ? 0.939   -9.285  1.011   1.00 97.36 42  A 1 
ATOM   295  C  C   . LEU A 1 42  ? 1.049   -10.265 2.192   1.00 97.39 42  A 1 
ATOM   296  O  O   . LEU A 1 42  ? 1.778   -9.988  3.141   1.00 96.25 42  A 1 
ATOM   297  C  CB  . LEU A 1 42  ? 0.277   -7.964  1.459   1.00 97.12 42  A 1 
ATOM   298  C  CG  . LEU A 1 42  ? -0.023  -6.961  0.334   1.00 96.90 42  A 1 
ATOM   299  C  CD1 . LEU A 1 42  ? -0.726  -5.737  0.913   1.00 96.03 42  A 1 
ATOM   300  C  CD2 . LEU A 1 42  ? 1.243   -6.500  -0.385  1.00 95.39 42  A 1 
ATOM   301  N  N   . ARG A 1 43  ? 0.357   -11.409 2.153   1.00 96.80 43  A 1 
ATOM   302  C  CA  . ARG A 1 43  ? 0.235   -12.335 3.306   1.00 96.20 43  A 1 
ATOM   303  C  C   . ARG A 1 43  ? 1.550   -12.971 3.733   1.00 96.41 43  A 1 
ATOM   304  O  O   . ARG A 1 43  ? 1.690   -13.320 4.902   1.00 94.52 43  A 1 
ATOM   305  C  CB  . ARG A 1 43  ? -0.790  -13.433 3.012   1.00 94.31 43  A 1 
ATOM   306  C  CG  . ARG A 1 43  ? -2.223  -12.906 3.028   1.00 87.83 43  A 1 
ATOM   307  C  CD  . ARG A 1 43  ? -3.221  -14.059 2.876   1.00 84.85 43  A 1 
ATOM   308  N  NE  . ARG A 1 43  ? -4.603  -13.581 2.805   1.00 83.04 43  A 1 
ATOM   309  C  CZ  . ARG A 1 43  ? -5.389  -13.178 3.792   1.00 81.75 43  A 1 
ATOM   310  N  NH1 . ARG A 1 43  ? -5.033  -13.205 5.047   1.00 72.02 43  A 1 
ATOM   311  N  NH2 . ARG A 1 43  ? -6.567  -12.727 3.500   1.00 76.68 43  A 1 
ATOM   312  N  N   . HIS A 1 44  ? 2.503   -13.102 2.828   1.00 96.59 44  A 1 
ATOM   313  C  CA  . HIS A 1 44  ? 3.802   -13.723 3.101   1.00 96.87 44  A 1 
ATOM   314  C  C   . HIS A 1 44  ? 4.917   -12.693 3.336   1.00 97.53 44  A 1 
ATOM   315  O  O   . HIS A 1 44  ? 6.099   -13.009 3.214   1.00 96.41 44  A 1 
ATOM   316  C  CB  . HIS A 1 44  ? 4.124   -14.727 1.982   1.00 95.36 44  A 1 
ATOM   317  C  CG  . HIS A 1 44  ? 3.055   -15.769 1.807   1.00 89.81 44  A 1 
ATOM   318  N  ND1 . HIS A 1 44  ? 2.193   -15.885 0.734   1.00 73.30 44  A 1 
ATOM   319  C  CD2 . HIS A 1 44  ? 2.719   -16.763 2.692   1.00 73.84 44  A 1 
ATOM   320  C  CE1 . HIS A 1 44  ? 1.377   -16.925 0.959   1.00 72.78 44  A 1 
ATOM   321  N  NE2 . HIS A 1 44  ? 1.665   -17.483 2.147   1.00 75.50 44  A 1 
ATOM   322  N  N   . VAL A 1 45  ? 4.559   -11.457 3.690   1.00 97.13 45  A 1 
ATOM   323  C  CA  . VAL A 1 45  ? 5.528   -10.386 3.944   1.00 97.29 45  A 1 
ATOM   324  C  C   . VAL A 1 45  ? 5.565   -10.064 5.440   1.00 97.56 45  A 1 
ATOM   325  O  O   . VAL A 1 45  ? 4.611   -9.487  5.963   1.00 96.78 45  A 1 
ATOM   326  C  CB  . VAL A 1 45  ? 5.215   -9.133  3.105   1.00 96.55 45  A 1 
ATOM   327  C  CG1 . VAL A 1 45  ? 6.290   -8.066  3.314   1.00 94.11 45  A 1 
ATOM   328  C  CG2 . VAL A 1 45  ? 5.163   -9.472  1.611   1.00 94.91 45  A 1 
ATOM   329  N  N   . PRO A 1 46  ? 6.662   -10.373 6.159   1.00 97.77 46  A 1 
ATOM   330  C  CA  . PRO A 1 46  ? 6.786   -10.035 7.569   1.00 97.70 46  A 1 
ATOM   331  C  C   . PRO A 1 46  ? 6.674   -8.526  7.812   1.00 97.63 46  A 1 
ATOM   332  O  O   . PRO A 1 46  ? 7.245   -7.719  7.081   1.00 96.32 46  A 1 
ATOM   333  C  CB  . PRO A 1 46  ? 8.145   -10.571 8.019   1.00 97.19 46  A 1 
ATOM   334  C  CG  . PRO A 1 46  ? 8.435   -11.678 7.013   1.00 96.02 46  A 1 
ATOM   335  C  CD  . PRO A 1 46  ? 7.820   -11.138 5.732   1.00 97.64 46  A 1 
ATOM   336  N  N   . GLY A 1 47  ? 5.961   -8.158  8.867   1.00 97.28 47  A 1 
ATOM   337  C  CA  . GLY A 1 47  ? 5.683   -6.759  9.203   1.00 97.08 47  A 1 
ATOM   338  C  C   . GLY A 1 47  ? 4.444   -6.180  8.534   1.00 97.21 47  A 1 
ATOM   339  O  O   . GLY A 1 47  ? 4.093   -5.031  8.818   1.00 95.36 47  A 1 
ATOM   340  N  N   . ILE A 1 48  ? 3.774   -6.957  7.683   1.00 97.15 48  A 1 
ATOM   341  C  CA  . ILE A 1 48  ? 2.433   -6.654  7.193   1.00 97.38 48  A 1 
ATOM   342  C  C   . ILE A 1 48  ? 1.440   -7.600  7.865   1.00 96.80 48  A 1 
ATOM   343  O  O   . ILE A 1 48  ? 1.619   -8.815  7.851   1.00 95.72 48  A 1 
ATOM   344  C  CB  . ILE A 1 48  ? 2.352   -6.707  5.651   1.00 97.24 48  A 1 
ATOM   345  C  CG1 . ILE A 1 48  ? 3.332   -5.677  5.058   1.00 96.13 48  A 1 
ATOM   346  C  CG2 . ILE A 1 48  ? 0.906   -6.457  5.178   1.00 96.63 48  A 1 
ATOM   347  C  CD1 . ILE A 1 48  ? 3.281   -5.544  3.534   1.00 94.74 48  A 1 
ATOM   348  N  N   . THR A 1 49  ? 0.393   -7.038  8.443   1.00 96.63 49  A 1 
ATOM   349  C  CA  . THR A 1 49  ? -0.778  -7.791  8.890   1.00 95.95 49  A 1 
ATOM   350  C  C   . THR A 1 49  ? -2.018  -7.244  8.209   1.00 96.16 49  A 1 
ATOM   351  O  O   . THR A 1 49  ? -2.083  -6.059  7.870   1.00 94.42 49  A 1 
ATOM   352  C  CB  . THR A 1 49  ? -0.939  -7.797  10.418  1.00 93.77 49  A 1 
ATOM   353  O  OG1 . THR A 1 49  ? -0.978  -6.495  10.951  1.00 79.59 49  A 1 
ATOM   354  C  CG2 . THR A 1 49  ? 0.215   -8.525  11.087  1.00 78.72 49  A 1 
ATOM   355  N  N   . LEU A 1 50  ? -2.988  -8.116  7.975   1.00 95.44 50  A 1 
ATOM   356  C  CA  . LEU A 1 50  ? -4.273  -7.756  7.406   1.00 95.01 50  A 1 
ATOM   357  C  C   . LEU A 1 50  ? -5.336  -7.859  8.495   1.00 93.71 50  A 1 
ATOM   358  O  O   . LEU A 1 50  ? -5.438  -8.888  9.166   1.00 91.43 50  A 1 
ATOM   359  C  CB  . LEU A 1 50  ? -4.608  -8.650  6.203   1.00 94.82 50  A 1 
ATOM   360  C  CG  . LEU A 1 50  ? -3.568  -8.606  5.065   1.00 94.01 50  A 1 
ATOM   361  C  CD1 . LEU A 1 50  ? -3.997  -9.552  3.945   1.00 91.82 50  A 1 
ATOM   362  C  CD2 . LEU A 1 50  ? -3.404  -7.211  4.467   1.00 91.00 50  A 1 
ATOM   363  N  N   . ASP A 1 51  ? -6.111  -6.792  8.654   1.00 93.11 51  A 1 
ATOM   364  C  CA  . ASP A 1 51  ? -7.327  -6.824  9.445   1.00 91.39 51  A 1 
ATOM   365  C  C   . ASP A 1 51  ? -8.433  -7.568  8.685   1.00 91.73 51  A 1 
ATOM   366  O  O   . ASP A 1 51  ? -8.310  -7.901  7.508   1.00 84.82 51  A 1 
ATOM   367  C  CB  . ASP A 1 51  ? -7.753  -5.394  9.837   1.00 86.97 51  A 1 
ATOM   368  C  CG  . ASP A 1 51  ? -6.794  -4.721  10.821  1.00 84.42 51  A 1 
ATOM   369  O  OD1 . ASP A 1 51  ? -6.068  -5.440  11.547  1.00 78.05 51  A 1 
ATOM   370  O  OD2 . ASP A 1 51  ? -6.776  -3.474  10.895  1.00 79.33 51  A 1 
ATOM   371  N  N   . GLY A 1 52  ? -9.529  -7.849  9.372   1.00 90.50 52  A 1 
ATOM   372  C  CA  . GLY A 1 52  ? -10.658 -8.533  8.782   1.00 90.96 52  A 1 
ATOM   373  C  C   . GLY A 1 52  ? -10.441 -10.036 8.596   1.00 92.41 52  A 1 
ATOM   374  O  O   . GLY A 1 52  ? -9.685  -10.695 9.315   1.00 88.10 52  A 1 
ATOM   375  N  N   . THR A 1 53  ? -11.191 -10.583 7.640   1.00 93.26 53  A 1 
ATOM   376  C  CA  . THR A 1 53  ? -11.243 -12.014 7.325   1.00 93.39 53  A 1 
ATOM   377  C  C   . THR A 1 53  ? -10.741 -12.263 5.903   1.00 92.94 53  A 1 
ATOM   378  O  O   . THR A 1 53  ? -10.144 -11.383 5.274   1.00 89.13 53  A 1 
ATOM   379  C  CB  . THR A 1 53  ? -12.681 -12.555 7.523   1.00 92.46 53  A 1 
ATOM   380  O  OG1 . THR A 1 53  ? -13.536 -11.995 6.550   1.00 86.46 53  A 1 
ATOM   381  C  CG2 . THR A 1 53  ? -13.266 -12.257 8.894   1.00 87.70 53  A 1 
ATOM   382  N  N   . GLY A 1 54  ? -11.010 -13.441 5.352   1.00 93.28 54  A 1 
ATOM   383  C  CA  . GLY A 1 54  ? -10.763 -13.710 3.936   1.00 93.18 54  A 1 
ATOM   384  C  C   . GLY A 1 54  ? -11.661 -12.917 2.965   1.00 95.02 54  A 1 
ATOM   385  O  O   . GLY A 1 54  ? -11.349 -12.864 1.779   1.00 92.64 54  A 1 
ATOM   386  N  N   . ARG A 1 55  ? -12.733 -12.284 3.452   1.00 95.91 55  A 1 
ATOM   387  C  CA  . ARG A 1 55  ? -13.632 -11.458 2.628   1.00 95.81 55  A 1 
ATOM   388  C  C   . ARG A 1 55  ? -12.902 -10.219 2.123   1.00 96.18 55  A 1 
ATOM   389  O  O   . ARG A 1 55  ? -12.115 -9.637  2.863   1.00 94.16 55  A 1 
ATOM   390  C  CB  . ARG A 1 55  ? -14.880 -11.032 3.414   1.00 94.38 55  A 1 
ATOM   391  C  CG  . ARG A 1 55  ? -15.667 -12.207 4.001   1.00 93.10 55  A 1 
ATOM   392  C  CD  . ARG A 1 55  ? -16.904 -11.706 4.731   1.00 93.33 55  A 1 
ATOM   393  N  NE  . ARG A 1 55  ? -17.564 -12.793 5.480   1.00 92.93 55  A 1 
ATOM   394  C  CZ  . ARG A 1 55  ? -17.517 -12.999 6.788   1.00 95.02 55  A 1 
ATOM   395  N  NH1 . ARG A 1 55  ? -16.869 -12.224 7.609   1.00 88.31 55  A 1 
ATOM   396  N  NH2 . ARG A 1 55  ? -18.149 -14.003 7.303   1.00 88.78 55  A 1 
ATOM   397  N  N   . THR A 1 56  ? -13.206 -9.785  0.907   1.00 95.72 56  A 1 
ATOM   398  C  CA  . THR A 1 56  ? -12.530 -8.632  0.293   1.00 95.60 56  A 1 
ATOM   399  C  C   . THR A 1 56  ? -12.800 -7.331  1.050   1.00 96.07 56  A 1 
ATOM   400  O  O   . THR A 1 56  ? -11.876 -6.546  1.277   1.00 94.61 56  A 1 
ATOM   401  C  CB  . THR A 1 56  ? -12.969 -8.476  -1.166  1.00 95.29 56  A 1 
ATOM   402  O  OG1 . THR A 1 56  ? -12.832 -9.697  -1.848  1.00 90.17 56  A 1 
ATOM   403  C  CG2 . THR A 1 56  ? -12.117 -7.450  -1.908  1.00 91.18 56  A 1 
ATOM   404  N  N   . ASN A 1 57  ? -14.042 -7.115  1.490   1.00 95.43 57  A 1 
ATOM   405  C  CA  . ASN A 1 57  ? -14.392 -5.976  2.328   1.00 95.76 57  A 1 
ATOM   406  C  C   . ASN A 1 57  ? -13.885 -6.199  3.764   1.00 95.51 57  A 1 
ATOM   407  O  O   . ASN A 1 57  ? -14.200 -7.203  4.407   1.00 92.73 57  A 1 
ATOM   408  C  CB  . ASN A 1 57  ? -15.903 -5.730  2.280   1.00 95.38 57  A 1 
ATOM   409  C  CG  . ASN A 1 57  ? -16.351 -5.192  0.931   1.00 95.38 57  A 1 
ATOM   410  O  OD1 . ASN A 1 57  ? -16.663 -5.922  0.014   1.00 87.37 57  A 1 
ATOM   411  N  ND2 . ASN A 1 57  ? -16.397 -3.890  0.775   1.00 87.25 57  A 1 
ATOM   412  N  N   . GLY A 1 58  ? -13.114 -5.244  4.271   1.00 95.12 58  A 1 
ATOM   413  C  CA  . GLY A 1 58  ? -12.519 -5.266  5.605   1.00 94.14 58  A 1 
ATOM   414  C  C   . GLY A 1 58  ? -11.054 -5.701  5.661   1.00 94.71 58  A 1 
ATOM   415  O  O   . GLY A 1 58  ? -10.474 -5.678  6.742   1.00 91.36 58  A 1 
ATOM   416  N  N   . GLN A 1 59  ? -10.447 -6.069  4.532   1.00 95.52 59  A 1 
ATOM   417  C  CA  . GLN A 1 59  ? -9.022  -6.389  4.456   1.00 95.30 59  A 1 
ATOM   418  C  C   . GLN A 1 59  ? -8.162  -5.113  4.431   1.00 95.62 59  A 1 
ATOM   419  O  O   . GLN A 1 59  ? -7.610  -4.717  3.403   1.00 92.90 59  A 1 
ATOM   420  C  CB  . GLN A 1 59  ? -8.725  -7.288  3.245   1.00 93.79 59  A 1 
ATOM   421  C  CG  . GLN A 1 59  ? -9.265  -8.710  3.405   1.00 88.08 59  A 1 
ATOM   422  C  CD  . GLN A 1 59  ? -8.808  -9.645  2.288   1.00 86.62 59  A 1 
ATOM   423  O  OE1 . GLN A 1 59  ? -8.064  -9.309  1.377   1.00 77.25 59  A 1 
ATOM   424  N  NE2 . GLN A 1 59  ? -9.225  -10.892 2.321   1.00 75.48 59  A 1 
ATOM   425  N  N   . ASP A 1 60  ? -8.030  -4.490  5.603   1.00 95.64 60  A 1 
ATOM   426  C  CA  . ASP A 1 60  ? -7.186  -3.315  5.797   1.00 95.54 60  A 1 
ATOM   427  C  C   . ASP A 1 60  ? -5.739  -3.717  6.121   1.00 95.79 60  A 1 
ATOM   428  O  O   . ASP A 1 60  ? -5.464  -4.720  6.782   1.00 93.82 60  A 1 
ATOM   429  C  CB  . ASP A 1 60  ? -7.781  -2.415  6.886   1.00 93.75 60  A 1 
ATOM   430  C  CG  . ASP A 1 60  ? -8.979  -1.591  6.392   1.00 91.91 60  A 1 
ATOM   431  O  OD1 . ASP A 1 60  ? -9.001  -1.229  5.199   1.00 87.10 60  A 1 
ATOM   432  O  OD2 . ASP A 1 60  ? -9.850  -1.246  7.217   1.00 87.79 60  A 1 
ATOM   433  N  N   . VAL A 1 61  ? -4.779  -2.915  5.651   1.00 96.72 61  A 1 
ATOM   434  C  CA  . VAL A 1 61  ? -3.350  -3.197  5.776   1.00 97.02 61  A 1 
ATOM   435  C  C   . VAL A 1 61  ? -2.765  -2.483  6.985   1.00 96.83 61  A 1 
ATOM   436  O  O   . VAL A 1 61  ? -2.931  -1.273  7.129   1.00 95.28 61  A 1 
ATOM   437  C  CB  . VAL A 1 61  ? -2.590  -2.804  4.496   1.00 95.61 61  A 1 
ATOM   438  C  CG1 . VAL A 1 61  ? -1.097  -3.098  4.621   1.00 87.15 61  A 1 
ATOM   439  C  CG2 . VAL A 1 61  ? -3.119  -3.566  3.278   1.00 86.38 61  A 1 
ATOM   440  N  N   . ASN A 1 62  ? -1.989  -3.201  7.800   1.00 96.56 62  A 1 
ATOM   441  C  CA  . ASN A 1 62  ? -1.129  -2.630  8.828   1.00 96.48 62  A 1 
ATOM   442  C  C   . ASN A 1 62  ? 0.339   -2.853  8.470   1.00 97.09 62  A 1 
ATOM   443  O  O   . ASN A 1 62  ? 0.750   -3.960  8.128   1.00 96.27 62  A 1 
ATOM   444  C  CB  . ASN A 1 62  ? -1.445  -3.243  10.203  1.00 94.94 62  A 1 
ATOM   445  C  CG  . ASN A 1 62  ? -2.893  -3.096  10.604  1.00 93.24 62  A 1 
ATOM   446  O  OD1 . ASN A 1 62  ? -3.290  -2.124  11.210  1.00 83.51 62  A 1 
ATOM   447  N  ND2 . ASN A 1 62  ? -3.709  -4.087  10.310  1.00 82.33 62  A 1 
ATOM   448  N  N   . MET A 1 63  ? 1.166   -1.798  8.603   1.00 97.02 63  A 1 
ATOM   449  C  CA  . MET A 1 63  ? 2.602   -1.850  8.353   1.00 97.53 63  A 1 
ATOM   450  C  C   . MET A 1 63  ? 3.335   -0.747  9.114   1.00 97.54 63  A 1 
ATOM   451  O  O   . MET A 1 63  ? 2.855   0.379   9.222   1.00 96.39 63  A 1 
ATOM   452  C  CB  . MET A 1 63  ? 2.862   -1.751  6.842   1.00 97.25 63  A 1 
ATOM   453  C  CG  . MET A 1 63  ? 4.341   -1.944  6.478   1.00 96.81 63  A 1 
ATOM   454  S  SD  . MET A 1 63  ? 4.723   -1.899  4.693   1.00 96.97 63  A 1 
ATOM   455  C  CE  . MET A 1 63  ? 4.291   -0.188  4.293   1.00 92.84 63  A 1 
ATOM   456  N  N   . ARG A 1 64  ? 4.530   -1.051  9.615   1.00 97.33 64  A 1 
ATOM   457  C  CA  . ARG A 1 64  ? 5.390   -0.071  10.316  1.00 97.35 64  A 1 
ATOM   458  C  C   . ARG A 1 64  ? 4.680   0.667   11.466  1.00 97.14 64  A 1 
ATOM   459  O  O   . ARG A 1 64  ? 4.998   1.821   11.751  1.00 93.99 64  A 1 
ATOM   460  C  CB  . ARG A 1 64  ? 6.046   0.878   9.297   1.00 96.56 64  A 1 
ATOM   461  C  CG  . ARG A 1 64  ? 7.184   0.231   8.480   1.00 93.79 64  A 1 
ATOM   462  C  CD  . ARG A 1 64  ? 8.459   0.161   9.307   1.00 93.10 64  A 1 
ATOM   463  N  NE  . ARG A 1 64  ? 9.588   -0.427  8.559   1.00 93.70 64  A 1 
ATOM   464  C  CZ  . ARG A 1 64  ? 10.730  0.169   8.238   1.00 95.40 64  A 1 
ATOM   465  N  NH1 . ARG A 1 64  ? 10.980  1.413   8.485   1.00 88.01 64  A 1 
ATOM   466  N  NH2 . ARG A 1 64  ? 11.659  -0.518  7.655   1.00 89.10 64  A 1 
ATOM   467  N  N   . GLY A 1 65  ? 3.762   0.002   12.140  1.00 96.13 65  A 1 
ATOM   468  C  CA  . GLY A 1 65  ? 3.010   0.547   13.264  1.00 95.51 65  A 1 
ATOM   469  C  C   . GLY A 1 65  ? 1.805   1.402   12.886  1.00 96.09 65  A 1 
ATOM   470  O  O   . GLY A 1 65  ? 1.219   2.028   13.769  1.00 93.94 65  A 1 
ATOM   471  N  N   . TYR A 1 66  ? 1.434   1.437   11.615  1.00 96.61 66  A 1 
ATOM   472  C  CA  . TYR A 1 66  ? 0.268   2.150   11.116  1.00 96.98 66  A 1 
ATOM   473  C  C   . TYR A 1 66  ? -0.779  1.197   10.548  1.00 96.71 66  A 1 
ATOM   474  O  O   . TYR A 1 66  ? -0.441  0.198   9.928   1.00 95.08 66  A 1 
ATOM   475  C  CB  . TYR A 1 66  ? 0.695   3.179   10.069  1.00 97.16 66  A 1 
ATOM   476  C  CG  . TYR A 1 66  ? 1.490   4.316   10.663  1.00 97.66 66  A 1 
ATOM   477  C  CD1 . TYR A 1 66  ? 0.824   5.411   11.249  1.00 96.67 66  A 1 
ATOM   478  C  CD2 . TYR A 1 66  ? 2.899   4.275   10.681  1.00 96.54 66  A 1 
ATOM   479  C  CE1 . TYR A 1 66  ? 1.544   6.459   11.840  1.00 96.44 66  A 1 
ATOM   480  C  CE2 . TYR A 1 66  ? 3.631   5.316   11.272  1.00 96.47 66  A 1 
ATOM   481  C  CZ  . TYR A 1 66  ? 2.944   6.404   11.845  1.00 97.34 66  A 1 
ATOM   482  O  OH  . TYR A 1 66  ? 3.654   7.421   12.437  1.00 96.96 66  A 1 
ATOM   483  N  N   . ASP A 1 67  ? -2.040  1.551   10.753  1.00 96.10 67  A 1 
ATOM   484  C  CA  . ASP A 1 67  ? -3.184  0.950   10.064  1.00 95.76 67  A 1 
ATOM   485  C  C   . ASP A 1 67  ? -3.359  1.543   8.648   1.00 96.52 67  A 1 
ATOM   486  O  O   . ASP A 1 67  ? -2.544  2.343   8.179   1.00 95.68 67  A 1 
ATOM   487  C  CB  . ASP A 1 67  ? -4.440  1.095   10.946  1.00 93.86 67  A 1 
ATOM   488  C  CG  . ASP A 1 67  ? -4.933  2.533   11.170  1.00 93.09 67  A 1 
ATOM   489  O  OD1 . ASP A 1 67  ? -4.616  3.440   10.377  1.00 89.69 67  A 1 
ATOM   490  O  OD2 . ASP A 1 67  ? -5.686  2.763   12.141  1.00 87.99 67  A 1 
ATOM   491  N  N   . HIS A 1 68  ? -4.448  1.176   7.975   1.00 95.70 68  A 1 
ATOM   492  C  CA  . HIS A 1 68  ? -4.748  1.614   6.605   1.00 96.37 68  A 1 
ATOM   493  C  C   . HIS A 1 68  ? -4.756  3.144   6.407   1.00 96.92 68  A 1 
ATOM   494  O  O   . HIS A 1 68  ? -4.507  3.634   5.304   1.00 96.04 68  A 1 
ATOM   495  C  CB  . HIS A 1 68  ? -6.109  1.035   6.194   1.00 95.34 68  A 1 
ATOM   496  C  CG  . HIS A 1 68  ? -7.284  1.639   6.902   1.00 94.81 68  A 1 
ATOM   497  N  ND1 . HIS A 1 68  ? -7.802  1.251   8.119   1.00 83.73 68  A 1 
ATOM   498  C  CD2 . HIS A 1 68  ? -8.045  2.710   6.489   1.00 86.29 68  A 1 
ATOM   499  C  CE1 . HIS A 1 68  ? -8.846  2.052   8.418   1.00 87.72 68  A 1 
ATOM   500  N  NE2 . HIS A 1 68  ? -9.019  2.955   7.453   1.00 89.94 68  A 1 
ATOM   501  N  N   . ARG A 1 69  ? -4.986  3.928   7.472   1.00 96.31 69  A 1 
ATOM   502  C  CA  . ARG A 1 69  ? -4.987  5.400   7.395   1.00 96.39 69  A 1 
ATOM   503  C  C   . ARG A 1 69  ? -3.581  5.974   7.269   1.00 96.78 69  A 1 
ATOM   504  O  O   . ARG A 1 69  ? -3.405  7.071   6.747   1.00 94.83 69  A 1 
ATOM   505  C  CB  . ARG A 1 69  ? -5.698  5.965   8.630   1.00 94.91 69  A 1 
ATOM   506  C  CG  . ARG A 1 69  ? -7.163  5.504   8.724   1.00 92.95 69  A 1 
ATOM   507  C  CD  . ARG A 1 69  ? -7.810  5.958   10.029  1.00 90.66 69  A 1 
ATOM   508  N  NE  . ARG A 1 69  ? -7.274  5.210   11.176  1.00 86.20 69  A 1 
ATOM   509  C  CZ  . ARG A 1 69  ? -7.712  5.287   12.423  1.00 83.55 69  A 1 
ATOM   510  N  NH1 . ARG A 1 69  ? -8.692  6.081   12.765  1.00 76.26 69  A 1 
ATOM   511  N  NH2 . ARG A 1 69  ? -7.172  4.545   13.344  1.00 76.90 69  A 1 
ATOM   512  N  N   . GLY A 1 70  ? -2.578  5.225   7.727   1.00 96.51 70  A 1 
ATOM   513  C  CA  . GLY A 1 70  ? -1.164  5.579   7.701   1.00 97.02 70  A 1 
ATOM   514  C  C   . GLY A 1 70  ? -0.311  4.766   6.721   1.00 97.65 70  A 1 
ATOM   515  O  O   . GLY A 1 70  ? 0.902   4.995   6.631   1.00 96.52 70  A 1 
ATOM   516  N  N   . VAL A 1 71  ? -0.910  3.842   5.987   1.00 97.42 71  A 1 
ATOM   517  C  CA  . VAL A 1 71  ? -0.256  3.072   4.917   1.00 97.79 71  A 1 
ATOM   518  C  C   . VAL A 1 71  ? -0.949  3.393   3.600   1.00 97.67 71  A 1 
ATOM   519  O  O   . VAL A 1 71  ? -2.093  3.013   3.362   1.00 96.73 71  A 1 
ATOM   520  C  CB  . VAL A 1 71  ? -0.268  1.561   5.193   1.00 97.29 71  A 1 
ATOM   521  C  CG1 . VAL A 1 71  ? 0.468   0.790   4.089   1.00 95.65 71  A 1 
ATOM   522  C  CG2 . VAL A 1 71  ? 0.431   1.245   6.521   1.00 96.20 71  A 1 
ATOM   523  N  N   . LEU A 1 72  ? -0.262  4.104   2.722   1.00 97.52 72  A 1 
ATOM   524  C  CA  . LEU A 1 72  ? -0.838  4.494   1.439   1.00 97.70 72  A 1 
ATOM   525  C  C   . LEU A 1 72  ? -0.860  3.303   0.478   1.00 97.91 72  A 1 
ATOM   526  O  O   . LEU A 1 72  ? 0.177   2.708   0.201   1.00 97.52 72  A 1 
ATOM   527  C  CB  . LEU A 1 72  ? -0.056  5.690   0.877   1.00 97.52 72  A 1 
ATOM   528  C  CG  . LEU A 1 72  ? -0.598  6.215   -0.465  1.00 97.16 72  A 1 
ATOM   529  C  CD1 . LEU A 1 72  ? -2.021  6.752   -0.346  1.00 95.90 72  A 1 
ATOM   530  C  CD2 . LEU A 1 72  ? 0.295   7.354   -0.958  1.00 95.66 72  A 1 
ATOM   531  N  N   . VAL A 1 73  ? -2.021  3.027   -0.107  1.00 97.95 73  A 1 
ATOM   532  C  CA  . VAL A 1 73  ? -2.161  2.070   -1.208  1.00 98.05 73  A 1 
ATOM   533  C  C   . VAL A 1 73  ? -2.379  2.835   -2.512  1.00 97.93 73  A 1 
ATOM   534  O  O   . VAL A 1 73  ? -3.195  3.760   -2.572  1.00 97.29 73  A 1 
ATOM   535  C  CB  . VAL A 1 73  ? -3.265  1.039   -0.946  1.00 97.66 73  A 1 
ATOM   536  C  CG1 . VAL A 1 73  ? -3.375  0.028   -2.094  1.00 96.31 73  A 1 
ATOM   537  C  CG2 . VAL A 1 73  ? -2.973  0.257   0.346   1.00 96.67 73  A 1 
ATOM   538  N  N   . LEU A 1 74  ? -1.641  2.460   -3.554  1.00 97.93 74  A 1 
ATOM   539  C  CA  . LEU A 1 74  ? -1.759  2.999   -4.902  1.00 98.04 74  A 1 
ATOM   540  C  C   . LEU A 1 74  ? -2.105  1.878   -5.887  1.00 98.00 74  A 1 
ATOM   541  O  O   . LEU A 1 74  ? -1.563  0.777   -5.799  1.00 97.59 74  A 1 
ATOM   542  C  CB  . LEU A 1 74  ? -0.451  3.680   -5.336  1.00 97.72 74  A 1 
ATOM   543  C  CG  . LEU A 1 74  ? 0.079   4.795   -4.416  1.00 97.17 74  A 1 
ATOM   544  C  CD1 . LEU A 1 74  ? 1.412   5.315   -4.943  1.00 95.94 74  A 1 
ATOM   545  C  CD2 . LEU A 1 74  ? -0.883  5.987   -4.342  1.00 95.30 74  A 1 
ATOM   546  N  N   . VAL A 1 75  ? -2.942  2.200   -6.868  1.00 98.00 75  A 1 
ATOM   547  C  CA  . VAL A 1 75  ? -3.109  1.391   -8.078  1.00 98.16 75  A 1 
ATOM   548  C  C   . VAL A 1 75  ? -2.866  2.298   -9.278  1.00 98.01 75  A 1 
ATOM   549  O  O   . VAL A 1 75  ? -3.499  3.348   -9.395  1.00 97.42 75  A 1 
ATOM   550  C  CB  . VAL A 1 75  ? -4.483  0.708   -8.160  1.00 98.00 75  A 1 
ATOM   551  C  CG1 . VAL A 1 75  ? -4.579  -0.163  -9.416  1.00 96.99 75  A 1 
ATOM   552  C  CG2 . VAL A 1 75  ? -4.734  -0.194  -6.947  1.00 97.24 75  A 1 
ATOM   553  N  N   . ASP A 1 76  ? -1.921  1.935   -10.125 1.00 97.97 76  A 1 
ATOM   554  C  CA  . ASP A 1 76  ? -1.467  2.739   -11.271 1.00 97.87 76  A 1 
ATOM   555  C  C   . ASP A 1 76  ? -1.179  4.213   -10.903 1.00 97.80 76  A 1 
ATOM   556  O  O   . ASP A 1 76  ? -1.482  5.156   -11.646 1.00 96.38 76  A 1 
ATOM   557  C  CB  . ASP A 1 76  ? -2.428  2.567   -12.458 1.00 97.44 76  A 1 
ATOM   558  C  CG  . ASP A 1 76  ? -2.512  1.120   -12.943 1.00 97.08 76  A 1 
ATOM   559  O  OD1 . ASP A 1 76  ? -1.453  0.499   -13.172 1.00 94.80 76  A 1 
ATOM   560  O  OD2 . ASP A 1 76  ? -3.642  0.630   -13.148 1.00 94.94 76  A 1 
ATOM   561  N  N   . GLY A 1 77  ? -0.619  4.416   -9.697  1.00 97.15 77  A 1 
ATOM   562  C  CA  . GLY A 1 77  ? -0.248  5.731   -9.171  1.00 97.05 77  A 1 
ATOM   563  C  C   . GLY A 1 77  ? -1.386  6.546   -8.544  1.00 97.56 77  A 1 
ATOM   564  O  O   . GLY A 1 77  ? -1.158  7.701   -8.171  1.00 96.31 77  A 1 
ATOM   565  N  N   . VAL A 1 78  ? -2.591  5.991   -8.396  1.00 97.56 78  A 1 
ATOM   566  C  CA  . VAL A 1 78  ? -3.752  6.651   -7.774  1.00 97.61 78  A 1 
ATOM   567  C  C   . VAL A 1 78  ? -4.059  6.030   -6.416  1.00 97.78 78  A 1 
ATOM   568  O  O   . VAL A 1 78  ? -4.097  4.809   -6.282  1.00 96.95 78  A 1 
ATOM   569  C  CB  . VAL A 1 78  ? -4.983  6.608   -8.703  1.00 97.19 78  A 1 
ATOM   570  C  CG1 . VAL A 1 78  ? -6.215  7.266   -8.080  1.00 95.13 78  A 1 
ATOM   571  C  CG2 . VAL A 1 78  ? -4.675  7.363   -10.001 1.00 95.63 78  A 1 
ATOM   572  N  N   . ARG A 1 79  ? -4.278  6.872   -5.390  1.00 97.52 79  A 1 
ATOM   573  C  CA  . ARG A 1 79  ? -4.619  6.437   -4.031  1.00 97.25 79  A 1 
ATOM   574  C  C   . ARG A 1 79  ? -5.986  5.742   -3.971  1.00 97.28 79  A 1 
ATOM   575  O  O   . ARG A 1 79  ? -6.908  6.140   -4.674  1.00 95.06 79  A 1 
ATOM   576  C  CB  . ARG A 1 79  ? -4.536  7.620   -3.057  1.00 95.41 79  A 1 
ATOM   577  C  CG  . ARG A 1 79  ? -5.524  8.756   -3.369  1.00 90.60 79  A 1 
ATOM   578  C  CD  . ARG A 1 79  ? -5.453  9.896   -2.341  1.00 92.79 79  A 1 
ATOM   579  N  NE  . ARG A 1 79  ? -4.111  10.484  -2.260  1.00 91.37 79  A 1 
ATOM   580  C  CZ  . ARG A 1 79  ? -3.348  10.601  -1.176  1.00 93.92 79  A 1 
ATOM   581  N  NH1 . ARG A 1 79  ? -3.748  10.249  0.008   1.00 82.28 79  A 1 
ATOM   582  N  NH2 . ARG A 1 79  ? -2.142  11.073  -1.283  1.00 85.74 79  A 1 
ATOM   583  N  N   . GLN A 1 80  ? -6.103  4.731   -3.099  1.00 96.85 80  A 1 
ATOM   584  C  CA  . GLN A 1 80  ? -7.262  3.831   -3.028  1.00 95.19 80  A 1 
ATOM   585  C  C   . GLN A 1 80  ? -8.063  3.909   -1.719  1.00 92.21 80  A 1 
ATOM   586  O  O   . GLN A 1 80  ? -9.137  3.331   -1.633  1.00 81.73 80  A 1 
ATOM   587  C  CB  . GLN A 1 80  ? -6.781  2.385   -3.229  1.00 94.47 80  A 1 
ATOM   588  C  CG  . GLN A 1 80  ? -6.034  2.144   -4.545  1.00 94.55 80  A 1 
ATOM   589  C  CD  . GLN A 1 80  ? -6.894  2.465   -5.766  1.00 95.60 80  A 1 
ATOM   590  O  OE1 . GLN A 1 80  ? -7.914  1.853   -6.015  1.00 88.83 80  A 1 
ATOM   591  N  NE2 . GLN A 1 80  ? -6.512  3.434   -6.567  1.00 89.14 80  A 1 
ATOM   592  N  N   . GLY A 1 81  ? -7.555  4.579   -0.683  1.00 91.06 81  A 1 
ATOM   593  C  CA  . GLY A 1 81  ? -8.142  4.497   0.661   1.00 90.65 81  A 1 
ATOM   594  C  C   . GLY A 1 81  ? -9.552  5.088   0.752   1.00 93.37 81  A 1 
ATOM   595  O  O   . GLY A 1 81  ? -9.826  6.163   0.221   1.00 87.71 81  A 1 
ATOM   596  N  N   . THR A 1 82  ? -10.403 4.398   1.522   1.00 92.92 82  A 1 
ATOM   597  C  CA  . THR A 1 82  ? -11.706 4.878   2.002   1.00 93.51 82  A 1 
ATOM   598  C  C   . THR A 1 82  ? -11.722 4.862   3.536   1.00 93.54 82  A 1 
ATOM   599  O  O   . THR A 1 82  ? -10.835 4.283   4.159   1.00 90.99 82  A 1 
ATOM   600  C  CB  . THR A 1 82  ? -12.861 4.021   1.437   1.00 92.91 82  A 1 
ATOM   601  O  OG1 . THR A 1 82  ? -12.676 2.654   1.727   1.00 88.49 82  A 1 
ATOM   602  C  CG2 . THR A 1 82  ? -12.979 4.126   -0.076  1.00 89.15 82  A 1 
ATOM   603  N  N   . ASP A 1 83  ? -12.717 5.490   4.158   1.00 92.75 83  A 1 
ATOM   604  C  CA  . ASP A 1 83  ? -12.896 5.499   5.619   1.00 91.94 83  A 1 
ATOM   605  C  C   . ASP A 1 83  ? -14.324 5.087   5.985   1.00 92.58 83  A 1 
ATOM   606  O  O   . ASP A 1 83  ? -15.170 5.879   6.381   1.00 88.83 83  A 1 
ATOM   607  C  CB  . ASP A 1 83  ? -12.489 6.863   6.191   1.00 90.04 83  A 1 
ATOM   608  C  CG  . ASP A 1 83  ? -12.522 6.890   7.723   1.00 85.48 83  A 1 
ATOM   609  O  OD1 . ASP A 1 83  ? -12.284 5.833   8.341   1.00 81.42 83  A 1 
ATOM   610  O  OD2 . ASP A 1 83  ? -12.743 7.985   8.272   1.00 81.64 83  A 1 
ATOM   611  N  N   . THR A 1 84  ? -14.598 3.797   5.802   1.00 93.07 84  A 1 
ATOM   612  C  CA  . THR A 1 84  ? -15.931 3.205   6.008   1.00 91.91 84  A 1 
ATOM   613  C  C   . THR A 1 84  ? -16.072 2.470   7.344   1.00 91.17 84  A 1 
ATOM   614  O  O   . THR A 1 84  ? -17.157 1.993   7.675   1.00 85.08 84  A 1 
ATOM   615  C  CB  . THR A 1 84  ? -16.258 2.234   4.870   1.00 91.26 84  A 1 
ATOM   616  O  OG1 . THR A 1 84  ? -15.321 1.187   4.843   1.00 87.43 84  A 1 
ATOM   617  C  CG2 . THR A 1 84  ? -16.262 2.906   3.503   1.00 87.91 84  A 1 
ATOM   618  N  N   . GLY A 1 85  ? -14.981 2.358   8.114   1.00 90.17 85  A 1 
ATOM   619  C  CA  . GLY A 1 85  ? -14.879 1.473   9.266   1.00 87.23 85  A 1 
ATOM   620  C  C   . GLY A 1 85  ? -14.445 0.070   8.836   1.00 89.24 85  A 1 
ATOM   621  O  O   . GLY A 1 85  ? -13.264 -0.173  8.647   1.00 84.56 85  A 1 
ATOM   622  N  N   . ALA A 1 86  ? -15.403 -0.838  8.673   1.00 91.77 86  A 1 
ATOM   623  C  CA  . ALA A 1 86  ? -15.121 -2.256  8.445   1.00 91.22 86  A 1 
ATOM   624  C  C   . ALA A 1 86  ? -15.279 -2.720  6.987   1.00 93.23 86  A 1 
ATOM   625  O  O   . ALA A 1 86  ? -15.312 -3.923  6.731   1.00 89.37 86  A 1 
ATOM   626  C  CB  . ALA A 1 86  ? -15.994 -3.066  9.406   1.00 87.89 86  A 1 
ATOM   627  N  N   . LEU A 1 87  ? -15.444 -1.799  6.029   1.00 94.31 87  A 1 
ATOM   628  C  CA  . LEU A 1 87  ? -15.813 -2.120  4.646   1.00 95.08 87  A 1 
ATOM   629  C  C   . LEU A 1 87  ? -14.718 -1.808  3.625   1.00 95.73 87  A 1 
ATOM   630  O  O   . LEU A 1 87  ? -14.931 -2.041  2.437   1.00 93.64 87  A 1 
ATOM   631  C  CB  . LEU A 1 87  ? -17.116 -1.391  4.266   1.00 94.38 87  A 1 
ATOM   632  C  CG  . LEU A 1 87  ? -18.291 -1.569  5.236   1.00 93.61 87  A 1 
ATOM   633  C  CD1 . LEU A 1 87  ? -19.495 -0.791  4.713   1.00 90.56 87  A 1 
ATOM   634  C  CD2 . LEU A 1 87  ? -18.698 -3.029  5.402   1.00 90.47 87  A 1 
ATOM   635  N  N   . ASN A 1 88  ? -13.588 -1.261  4.060   1.00 95.97 88  A 1 
ATOM   636  C  CA  . ASN A 1 88  ? -12.505 -0.874  3.170   1.00 95.86 88  A 1 
ATOM   637  C  C   . ASN A 1 88  ? -11.869 -2.102  2.513   1.00 96.31 88  A 1 
ATOM   638  O  O   . ASN A 1 88  ? -12.065 -3.241  2.927   1.00 94.44 88  A 1 
ATOM   639  C  CB  . ASN A 1 88  ? -11.453 -0.046  3.925   1.00 94.45 88  A 1 
ATOM   640  C  CG  . ASN A 1 88  ? -12.021 1.044   4.796   1.00 94.89 88  A 1 
ATOM   641  O  OD1 . ASN A 1 88  ? -12.850 1.835   4.398   1.00 88.89 88  A 1 
ATOM   642  N  ND2 . ASN A 1 88  ? -11.593 1.080   6.040   1.00 88.00 88  A 1 
ATOM   643  N  N   . GLY A 1 89  ? -11.080 -1.850  1.484   1.00 95.82 89  A 1 
ATOM   644  C  CA  . GLY A 1 89  ? -10.310 -2.891  0.820   1.00 96.02 89  A 1 
ATOM   645  C  C   . GLY A 1 89  ? -9.503  -2.332  -0.342  1.00 97.02 89  A 1 
ATOM   646  O  O   . GLY A 1 89  ? -9.605  -1.157  -0.708  1.00 95.39 89  A 1 
ATOM   647  N  N   . THR A 1 90  ? -8.705  -3.203  -0.953  1.00 96.39 90  A 1 
ATOM   648  C  CA  . THR A 1 90  ? -8.046  -2.919  -2.223  1.00 96.97 90  A 1 
ATOM   649  C  C   . THR A 1 90  ? -8.790  -3.662  -3.327  1.00 97.42 90  A 1 
ATOM   650  O  O   . THR A 1 90  ? -8.579  -4.855  -3.535  1.00 96.21 90  A 1 
ATOM   651  C  CB  . THR A 1 90  ? -6.563  -3.292  -2.179  1.00 96.24 90  A 1 
ATOM   652  O  OG1 . THR A 1 90  ? -5.935  -2.634  -1.104  1.00 92.85 90  A 1 
ATOM   653  C  CG2 . THR A 1 90  ? -5.842  -2.853  -3.452  1.00 93.72 90  A 1 
ATOM   654  N  N   . PHE A 1 91  ? -9.669  -2.957  -4.022  1.00 97.33 91  A 1 
ATOM   655  C  CA  . PHE A 1 91  ? -10.606 -3.530  -4.986  1.00 97.68 91  A 1 
ATOM   656  C  C   . PHE A 1 91  ? -9.949  -3.736  -6.359  1.00 97.83 91  A 1 
ATOM   657  O  O   . PHE A 1 91  ? -10.177 -2.997  -7.316  1.00 96.59 91  A 1 
ATOM   658  C  CB  . PHE A 1 91  ? -11.878 -2.678  -5.024  1.00 97.34 91  A 1 
ATOM   659  C  CG  . PHE A 1 91  ? -12.513 -2.439  -3.672  1.00 97.70 91  A 1 
ATOM   660  C  CD1 . PHE A 1 91  ? -12.874 -3.518  -2.849  1.00 96.51 91  A 1 
ATOM   661  C  CD2 . PHE A 1 91  ? -12.702 -1.125  -3.203  1.00 96.33 91  A 1 
ATOM   662  C  CE1 . PHE A 1 91  ? -13.420 -3.293  -1.577  1.00 95.78 91  A 1 
ATOM   663  C  CE2 . PHE A 1 91  ? -13.247 -0.893  -1.940  1.00 95.61 91  A 1 
ATOM   664  C  CZ  . PHE A 1 91  ? -13.605 -1.975  -1.120  1.00 96.63 91  A 1 
ATOM   665  N  N   . LEU A 1 92  ? -9.083  -4.745  -6.417  1.00 97.98 92  A 1 
ATOM   666  C  CA  . LEU A 1 92  ? -8.333  -5.132  -7.604  1.00 98.00 92  A 1 
ATOM   667  C  C   . LEU A 1 92  ? -8.074  -6.647  -7.557  1.00 97.92 92  A 1 
ATOM   668  O  O   . LEU A 1 92  ? -7.442  -7.134  -6.621  1.00 96.73 92  A 1 
ATOM   669  C  CB  . LEU A 1 92  ? -7.030  -4.320  -7.627  1.00 97.65 92  A 1 
ATOM   670  C  CG  . LEU A 1 92  ? -6.094  -4.641  -8.797  1.00 97.45 92  A 1 
ATOM   671  C  CD1 . LEU A 1 92  ? -6.710  -4.283  -10.143 1.00 96.13 92  A 1 
ATOM   672  C  CD2 . LEU A 1 92  ? -4.796  -3.828  -8.646  1.00 95.69 92  A 1 
ATOM   673  N  N   . ASP A 1 93  ? -8.541  -7.381  -8.565  1.00 97.94 93  A 1 
ATOM   674  C  CA  . ASP A 1 93  ? -8.295  -8.817  -8.644  1.00 97.97 93  A 1 
ATOM   675  C  C   . ASP A 1 93  ? -6.820  -9.098  -9.011  1.00 97.94 93  A 1 
ATOM   676  O  O   . ASP A 1 93  ? -6.272  -8.431  -9.899  1.00 97.49 93  A 1 
ATOM   677  C  CB  . ASP A 1 93  ? -9.256  -9.491  -9.627  1.00 97.45 93  A 1 
ATOM   678  C  CG  . ASP A 1 93  ? -9.104  -11.018 -9.573  1.00 96.38 93  A 1 
ATOM   679  O  OD1 . ASP A 1 93  ? -8.227  -11.557 -10.283 1.00 92.25 93  A 1 
ATOM   680  O  OD2 . ASP A 1 93  ? -9.772  -11.686 -8.756  1.00 92.14 93  A 1 
ATOM   681  N  N   . PRO A 1 94  ? -6.182  -10.094 -8.375  1.00 98.01 94  A 1 
ATOM   682  C  CA  . PRO A 1 94  ? -4.787  -10.440 -8.645  1.00 97.78 94  A 1 
ATOM   683  C  C   . PRO A 1 94  ? -4.478  -10.726 -10.115 1.00 97.66 94  A 1 
ATOM   684  O  O   . PRO A 1 94  ? -3.375  -10.456 -10.568 1.00 95.86 94  A 1 
ATOM   685  C  CB  . PRO A 1 94  ? -4.502  -11.679 -7.794  1.00 96.73 94  A 1 
ATOM   686  C  CG  . PRO A 1 94  ? -5.488  -11.544 -6.648  1.00 94.54 94  A 1 
ATOM   687  C  CD  . PRO A 1 94  ? -6.699  -10.898 -7.293  1.00 97.30 94  A 1 
ATOM   688  N  N   . ALA A 1 95  ? -5.448  -11.227 -10.878 1.00 97.25 95  A 1 
ATOM   689  C  CA  . ALA A 1 95  ? -5.269  -11.531 -12.294 1.00 96.88 95  A 1 
ATOM   690  C  C   . ALA A 1 95  ? -4.933  -10.301 -13.155 1.00 97.03 95  A 1 
ATOM   691  O  O   . ALA A 1 95  ? -4.358  -10.441 -14.235 1.00 95.79 95  A 1 
ATOM   692  C  CB  . ALA A 1 95  ? -6.549  -12.188 -12.804 1.00 96.31 95  A 1 
ATOM   693  N  N   . LEU A 1 96  ? -5.276  -9.100  -12.676 1.00 97.41 96  A 1 
ATOM   694  C  CA  . LEU A 1 96  ? -4.981  -7.836  -13.342 1.00 97.54 96  A 1 
ATOM   695  C  C   . LEU A 1 96  ? -3.710  -7.167  -12.819 1.00 97.52 96  A 1 
ATOM   696  O  O   . LEU A 1 96  ? -3.352  -6.093  -13.297 1.00 96.68 96  A 1 
ATOM   697  C  CB  . LEU A 1 96  ? -6.198  -6.895  -13.226 1.00 97.30 96  A 1 
ATOM   698  C  CG  . LEU A 1 96  ? -7.521  -7.461  -13.762 1.00 95.99 96  A 1 
ATOM   699  C  CD1 . LEU A 1 96  ? -8.573  -6.351  -13.728 1.00 93.24 96  A 1 
ATOM   700  C  CD2 . LEU A 1 96  ? -7.421  -7.968  -15.199 1.00 92.46 96  A 1 
ATOM   701  N  N   . ILE A 1 97  ? -3.022  -7.770  -11.852 1.00 97.61 97  A 1 
ATOM   702  C  CA  . ILE A 1 97  ? -1.840  -7.194  -11.223 1.00 97.57 97  A 1 
ATOM   703  C  C   . ILE A 1 97  ? -0.589  -7.756  -11.888 1.00 96.98 97  A 1 
ATOM   704  O  O   . ILE A 1 97  ? -0.378  -8.967  -11.920 1.00 95.99 97  A 1 
ATOM   705  C  CB  . ILE A 1 97  ? -1.847  -7.419  -9.704  1.00 97.67 97  A 1 
ATOM   706  C  CG1 . ILE A 1 97  ? -3.117  -6.823  -9.062  1.00 97.02 97  A 1 
ATOM   707  C  CG2 . ILE A 1 97  ? -0.585  -6.793  -9.076  1.00 97.10 97  A 1 
ATOM   708  C  CD1 . ILE A 1 97  ? -3.290  -7.156  -7.576  1.00 95.98 97  A 1 
ATOM   709  N  N   . LYS A 1 98  ? 0.267   -6.874  -12.371 1.00 96.30 98  A 1 
ATOM   710  C  CA  . LYS A 1 98  ? 1.577   -7.244  -12.916 1.00 95.17 98  A 1 
ATOM   711  C  C   . LYS A 1 98  ? 2.677   -7.198  -11.857 1.00 95.66 98  A 1 
ATOM   712  O  O   . LYS A 1 98  ? 3.599   -8.010  -11.892 1.00 94.08 98  A 1 
ATOM   713  C  CB  . LYS A 1 98  ? 1.853   -6.343  -14.134 1.00 91.71 98  A 1 
ATOM   714  C  CG  . LYS A 1 98  ? 3.121   -5.503  -14.075 1.00 86.25 98  A 1 
ATOM   715  C  CD  . LYS A 1 98  ? 3.182   -4.582  -15.282 1.00 84.82 98  A 1 
ATOM   716  C  CE  . LYS A 1 98  ? 4.382   -3.655  -15.196 1.00 76.10 98  A 1 
ATOM   717  N  NZ  . LYS A 1 98  ? 4.263   -2.626  -16.245 1.00 72.23 98  A 1 
ATOM   718  N  N   . ARG A 1 99  ? 2.617   -6.217  -10.951 1.00 95.44 99  A 1 
ATOM   719  C  CA  . ARG A 1 99  ? 3.699   -5.895  -10.023 1.00 95.59 99  A 1 
ATOM   720  C  C   . ARG A 1 99  ? 3.139   -5.254  -8.770  1.00 96.66 99  A 1 
ATOM   721  O  O   . ARG A 1 99  ? 2.206   -4.465  -8.838  1.00 95.89 99  A 1 
ATOM   722  C  CB  . ARG A 1 99  ? 4.672   -4.942  -10.751 1.00 92.14 99  A 1 
ATOM   723  C  CG  . ARG A 1 99  ? 5.875   -4.504  -9.912  1.00 86.32 99  A 1 
ATOM   724  C  CD  . ARG A 1 99  ? 6.706   -3.513  -10.710 1.00 85.66 99  A 1 
ATOM   725  N  NE  . ARG A 1 99  ? 7.861   -3.007  -9.964  1.00 82.36 99  A 1 
ATOM   726  C  CZ  . ARG A 1 99  ? 9.113   -3.407  -10.025 1.00 81.31 99  A 1 
ATOM   727  N  NH1 . ARG A 1 99  ? 9.492   -4.405  -10.755 1.00 71.90 99  A 1 
ATOM   728  N  NH2 . ARG A 1 99  ? 10.020  -2.773  -9.356  1.00 72.55 99  A 1 
ATOM   729  N  N   . VAL A 1 100 ? 3.772   -5.558  -7.630  1.00 97.06 100 A 1 
ATOM   730  C  CA  . VAL A 1 100 ? 3.524   -4.874  -6.358  1.00 97.60 100 A 1 
ATOM   731  C  C   . VAL A 1 100 ? 4.855   -4.452  -5.754  1.00 97.75 100 A 1 
ATOM   732  O  O   . VAL A 1 100 ? 5.756   -5.274  -5.617  1.00 96.87 100 A 1 
ATOM   733  C  CB  . VAL A 1 100 ? 2.753   -5.753  -5.355  1.00 96.81 100 A 1 
ATOM   734  C  CG1 . VAL A 1 100 ? 2.253   -4.921  -4.179  1.00 92.58 100 A 1 
ATOM   735  C  CG2 . VAL A 1 100 ? 1.550   -6.445  -6.003  1.00 92.85 100 A 1 
ATOM   736  N  N   . GLU A 1 101 ? 4.985   -3.195  -5.378  1.00 97.93 101 A 1 
ATOM   737  C  CA  . GLU A 1 101 ? 6.101   -2.698  -4.575  1.00 97.89 101 A 1 
ATOM   738  C  C   . GLU A 1 101 ? 5.628   -2.316  -3.181  1.00 98.22 101 A 1 
ATOM   739  O  O   . GLU A 1 101 ? 4.630   -1.626  -3.019  1.00 97.68 101 A 1 
ATOM   740  C  CB  . GLU A 1 101 ? 6.795   -1.508  -5.236  1.00 96.03 101 A 1 
ATOM   741  C  CG  . GLU A 1 101 ? 7.617   -1.913  -6.455  1.00 91.07 101 A 1 
ATOM   742  C  CD  . GLU A 1 101 ? 8.478   -0.760  -6.991  1.00 93.29 101 A 1 
ATOM   743  O  OE1 . GLU A 1 101 ? 8.666   -0.685  -8.213  1.00 88.10 101 A 1 
ATOM   744  O  OE2 . GLU A 1 101 ? 9.016   0.034   -6.179  1.00 89.89 101 A 1 
ATOM   745  N  N   . ILE A 1 102 ? 6.396   -2.715  -2.179  1.00 97.89 102 A 1 
ATOM   746  C  CA  . ILE A 1 102 ? 6.207   -2.330  -0.784  1.00 97.93 102 A 1 
ATOM   747  C  C   . ILE A 1 102 ? 7.399   -1.466  -0.388  1.00 97.86 102 A 1 
ATOM   748  O  O   . ILE A 1 102 ? 8.520   -1.972  -0.286  1.00 97.17 102 A 1 
ATOM   749  C  CB  . ILE A 1 102 ? 6.079   -3.568  0.116   1.00 97.78 102 A 1 
ATOM   750  C  CG1 . ILE A 1 102 ? 4.934   -4.492  -0.345  1.00 96.80 102 A 1 
ATOM   751  C  CG2 . ILE A 1 102 ? 5.888   -3.133  1.575   1.00 97.32 102 A 1 
ATOM   752  C  CD1 . ILE A 1 102 ? 5.007   -5.884  0.286   1.00 94.53 102 A 1 
ATOM   753  N  N   . VAL A 1 103 ? 7.175   -0.186  -0.161  1.00 97.81 103 A 1 
ATOM   754  C  CA  . VAL A 1 103 ? 8.188   0.764   0.297   1.00 97.70 103 A 1 
ATOM   755  C  C   . VAL A 1 103 ? 7.915   1.090   1.755   1.00 97.72 103 A 1 
ATOM   756  O  O   . VAL A 1 103 ? 6.909   1.717   2.080   1.00 96.97 103 A 1 
ATOM   757  C  CB  . VAL A 1 103 ? 8.217   2.039   -0.563  1.00 97.24 103 A 1 
ATOM   758  C  CG1 . VAL A 1 103 ? 9.332   2.979   -0.115  1.00 95.39 103 A 1 
ATOM   759  C  CG2 . VAL A 1 103 ? 8.442   1.699   -2.038  1.00 96.05 103 A 1 
ATOM   760  N  N   . ARG A 1 104 ? 8.805   0.659   2.651   1.00 97.57 104 A 1 
ATOM   761  C  CA  . ARG A 1 104 ? 8.670   0.871   4.089   1.00 97.52 104 A 1 
ATOM   762  C  C   . ARG A 1 104 ? 9.256   2.217   4.492   1.00 97.38 104 A 1 
ATOM   763  O  O   . ARG A 1 104 ? 10.314  2.618   3.999   1.00 95.59 104 A 1 
ATOM   764  C  CB  . ARG A 1 104 ? 9.336   -0.277  4.850   1.00 96.62 104 A 1 
ATOM   765  C  CG  . ARG A 1 104 ? 8.697   -1.635  4.556   1.00 95.32 104 A 1 
ATOM   766  C  CD  . ARG A 1 104 ? 9.528   -2.754  5.178   1.00 95.43 104 A 1 
ATOM   767  N  NE  . ARG A 1 104 ? 9.025   -4.096  4.867   1.00 94.82 104 A 1 
ATOM   768  C  CZ  . ARG A 1 104 ? 9.179   -4.762  3.721   1.00 96.13 104 A 1 
ATOM   769  N  NH1 . ARG A 1 104 ? 9.790   -4.257  2.689   1.00 89.42 104 A 1 
ATOM   770  N  NH2 . ARG A 1 104 ? 8.714   -5.970  3.602   1.00 91.55 104 A 1 
ATOM   771  N  N   . GLY A 1 105 ? 8.611   2.881   5.434   1.00 96.50 105 A 1 
ATOM   772  C  CA  . GLY A 1 105 ? 9.015   4.174   5.969   1.00 96.31 105 A 1 
ATOM   773  C  C   . GLY A 1 105 ? 8.317   5.358   5.293   1.00 96.93 105 A 1 
ATOM   774  O  O   . GLY A 1 105 ? 7.645   5.200   4.268   1.00 94.83 105 A 1 
ATOM   775  N  N   . PRO A 1 106 ? 8.476   6.567   5.866   1.00 96.77 106 A 1 
ATOM   776  C  CA  . PRO A 1 106 ? 7.776   7.758   5.411   1.00 96.03 106 A 1 
ATOM   777  C  C   . PRO A 1 106 ? 7.984   8.023   3.924   1.00 95.99 106 A 1 
ATOM   778  O  O   . PRO A 1 106 ? 9.113   8.151   3.455   1.00 92.47 106 A 1 
ATOM   779  C  CB  . PRO A 1 106 ? 8.319   8.908   6.262   1.00 95.16 106 A 1 
ATOM   780  C  CG  . PRO A 1 106 ? 8.799   8.211   7.526   1.00 94.39 106 A 1 
ATOM   781  C  CD  . PRO A 1 106 ? 9.293   6.866   7.021   1.00 96.47 106 A 1 
ATOM   782  N  N   . SER A 1 107 ? 6.888   8.138   3.180   1.00 95.39 107 A 1 
ATOM   783  C  CA  . SER A 1 107 ? 6.908   8.285   1.723   1.00 95.27 107 A 1 
ATOM   784  C  C   . SER A 1 107 ? 6.118   9.511   1.258   1.00 95.70 107 A 1 
ATOM   785  O  O   . SER A 1 107 ? 5.658   9.566   0.121   1.00 93.59 107 A 1 
ATOM   786  C  CB  . SER A 1 107 ? 6.443   6.982   1.061   1.00 94.52 107 A 1 
ATOM   787  O  OG  . SER A 1 107 ? 7.286   5.913   1.450   1.00 91.29 107 A 1 
ATOM   788  N  N   . ALA A 1 108 ? 5.977   10.523  2.128   1.00 95.17 108 A 1 
ATOM   789  C  CA  . ALA A 1 108 ? 5.238   11.735  1.806   1.00 94.24 108 A 1 
ATOM   790  C  C   . ALA A 1 108 ? 5.834   12.496  0.618   1.00 95.49 108 A 1 
ATOM   791  O  O   . ALA A 1 108 ? 5.072   13.030  -0.182  1.00 92.81 108 A 1 
ATOM   792  C  CB  . ALA A 1 108 ? 5.191   12.636  3.038   1.00 91.64 108 A 1 
ATOM   793  N  N   . LEU A 1 109 ? 7.158   12.510  0.458   1.00 95.71 109 A 1 
ATOM   794  C  CA  . LEU A 1 109 ? 7.844   13.340  -0.542  1.00 95.94 109 A 1 
ATOM   795  C  C   . LEU A 1 109 ? 7.263   13.187  -1.959  1.00 96.44 109 A 1 
ATOM   796  O  O   . LEU A 1 109 ? 7.062   14.181  -2.640  1.00 94.67 109 A 1 
ATOM   797  C  CB  . LEU A 1 109 ? 9.340   13.018  -0.522  1.00 94.94 109 A 1 
ATOM   798  C  CG  . LEU A 1 109 ? 10.157  13.818  -1.562  1.00 93.27 109 A 1 
ATOM   799  C  CD1 . LEU A 1 109 ? 10.105  15.325  -1.305  1.00 90.03 109 A 1 
ATOM   800  C  CD2 . LEU A 1 109 ? 11.615  13.408  -1.518  1.00 90.61 109 A 1 
ATOM   801  N  N   . LEU A 1 110 ? 6.958   11.953  -2.383  1.00 96.20 110 A 1 
ATOM   802  C  CA  . LEU A 1 110 ? 6.404   11.675  -3.708  1.00 96.23 110 A 1 
ATOM   803  C  C   . LEU A 1 110 ? 4.879   11.493  -3.711  1.00 96.67 110 A 1 
ATOM   804  O  O   . LEU A 1 110 ? 4.266   11.591  -4.767  1.00 94.69 110 A 1 
ATOM   805  C  CB  . LEU A 1 110 ? 7.091   10.435  -4.292  1.00 95.27 110 A 1 
ATOM   806  C  CG  . LEU A 1 110 ? 8.603   10.592  -4.502  1.00 94.53 110 A 1 
ATOM   807  C  CD1 . LEU A 1 110 ? 9.163   9.269   -5.014  1.00 92.03 110 A 1 
ATOM   808  C  CD2 . LEU A 1 110 ? 8.949   11.684  -5.518  1.00 91.15 110 A 1 
ATOM   809  N  N   . TYR A 1 111 ? 4.268   11.228  -2.548  1.00 96.64 111 A 1 
ATOM   810  C  CA  . TYR A 1 111 ? 2.885   10.742  -2.492  1.00 96.68 111 A 1 
ATOM   811  C  C   . TYR A 1 111 ? 1.947   11.558  -1.589  1.00 96.83 111 A 1 
ATOM   812  O  O   . TYR A 1 111 ? 0.726   11.435  -1.699  1.00 92.92 111 A 1 
ATOM   813  C  CB  . TYR A 1 111 ? 2.906   9.259   -2.104  1.00 95.95 111 A 1 
ATOM   814  C  CG  . TYR A 1 111 ? 3.764   8.409   -3.013  1.00 96.77 111 A 1 
ATOM   815  C  CD1 . TYR A 1 111 ? 3.427   8.242   -4.369  1.00 95.13 111 A 1 
ATOM   816  C  CD2 . TYR A 1 111 ? 4.957   7.807   -2.535  1.00 95.40 111 A 1 
ATOM   817  C  CE1 . TYR A 1 111 ? 4.244   7.501   -5.231  1.00 94.68 111 A 1 
ATOM   818  C  CE2 . TYR A 1 111 ? 5.783   7.061   -3.388  1.00 94.84 111 A 1 
ATOM   819  C  CZ  . TYR A 1 111 ? 5.428   6.918   -4.743  1.00 96.10 111 A 1 
ATOM   820  O  OH  . TYR A 1 111 ? 6.241   6.213   -5.593  1.00 95.14 111 A 1 
ATOM   821  N  N   . GLY A 1 112 ? 2.468   12.410  -0.719  1.00 95.59 112 A 1 
ATOM   822  C  CA  . GLY A 1 112 ? 1.689   13.266  0.158   1.00 95.51 112 A 1 
ATOM   823  C  C   . GLY A 1 112 ? 1.058   12.546  1.347   1.00 96.24 112 A 1 
ATOM   824  O  O   . GLY A 1 112 ? 1.695   11.732  2.017   1.00 93.70 112 A 1 
ATOM   825  N  N   . SER A 1 113 ? -0.208  12.878  1.630   1.00 95.94 113 A 1 
ATOM   826  C  CA  . SER A 1 113 ? -0.944  12.374  2.787   1.00 95.87 113 A 1 
ATOM   827  C  C   . SER A 1 113 ? -1.056  10.850  2.809   1.00 96.24 113 A 1 
ATOM   828  O  O   . SER A 1 113 ? -1.230  10.222  1.776   1.00 94.29 113 A 1 
ATOM   829  C  CB  . SER A 1 113 ? -2.348  12.995  2.798   1.00 94.74 113 A 1 
ATOM   830  O  OG  . SER A 1 113 ? -3.049  12.638  3.973   1.00 92.65 113 A 1 
ATOM   831  N  N   . GLY A 1 114 ? -1.016  10.265  4.016   1.00 95.03 114 A 1 
ATOM   832  C  CA  . GLY A 1 114 ? -1.308  8.852   4.248   1.00 95.26 114 A 1 
ATOM   833  C  C   . GLY A 1 114 ? -0.113  7.904   4.154   1.00 96.61 114 A 1 
ATOM   834  O  O   . GLY A 1 114 ? -0.220  6.760   4.578   1.00 94.23 114 A 1 
ATOM   835  N  N   . ALA A 1 115 ? 1.037   8.348   3.667   1.00 96.48 115 A 1 
ATOM   836  C  CA  . ALA A 1 115 ? 2.235   7.517   3.532   1.00 96.80 115 A 1 
ATOM   837  C  C   . ALA A 1 115 ? 3.149   7.580   4.778   1.00 97.32 115 A 1 
ATOM   838  O  O   . ALA A 1 115 ? 4.363   7.794   4.661   1.00 95.56 115 A 1 
ATOM   839  C  CB  . ALA A 1 115 ? 2.931   7.893   2.216   1.00 96.14 115 A 1 
ATOM   840  N  N   . LEU A 1 116 ? 2.573   7.418   5.981   1.00 97.10 116 A 1 
ATOM   841  C  CA  . LEU A 1 116 ? 3.305   7.502   7.256   1.00 97.22 116 A 1 
ATOM   842  C  C   . LEU A 1 116 ? 4.204   6.283   7.490   1.00 97.10 116 A 1 
ATOM   843  O  O   . LEU A 1 116 ? 5.400   6.434   7.716   1.00 95.43 116 A 1 
ATOM   844  C  CB  . LEU A 1 116 ? 2.287   7.643   8.408   1.00 96.86 116 A 1 
ATOM   845  C  CG  . LEU A 1 116 ? 1.622   9.026   8.518   1.00 96.15 116 A 1 
ATOM   846  C  CD1 . LEU A 1 116 ? 0.382   8.940   9.389   1.00 93.41 116 A 1 
ATOM   847  C  CD2 . LEU A 1 116 ? 2.568   10.043  9.164   1.00 92.57 116 A 1 
ATOM   848  N  N   . GLY A 1 117 ? 3.643   5.079   7.429   1.00 97.28 117 A 1 
ATOM   849  C  CA  . GLY A 1 117 ? 4.363   3.809   7.556   1.00 97.07 117 A 1 
ATOM   850  C  C   . GLY A 1 117 ? 4.993   3.332   6.252   1.00 97.41 117 A 1 
ATOM   851  O  O   . GLY A 1 117 ? 5.923   2.522   6.266   1.00 95.95 117 A 1 
ATOM   852  N  N   . GLY A 1 118 ? 4.517   3.833   5.131   1.00 97.43 118 A 1 
ATOM   853  C  CA  . GLY A 1 118 ? 5.002   3.484   3.812   1.00 97.61 118 A 1 
ATOM   854  C  C   . GLY A 1 118 ? 3.939   3.579   2.728   1.00 98.00 118 A 1 
ATOM   855  O  O   . GLY A 1 118 ? 2.877   4.183   2.904   1.00 97.16 118 A 1 
ATOM   856  N  N   . VAL A 1 119 ? 4.264   2.963   1.599   1.00 97.92 119 A 1 
ATOM   857  C  CA  . VAL A 1 119 ? 3.378   2.878   0.438   1.00 97.91 119 A 1 
ATOM   858  C  C   . VAL A 1 119 ? 3.433   1.478   -0.163  1.00 98.11 119 A 1 
ATOM   859  O  O   . VAL A 1 119 ? 4.501   0.876   -0.263  1.00 97.41 119 A 1 
ATOM   860  C  CB  . VAL A 1 119 ? 3.698   3.991   -0.580  1.00 96.16 119 A 1 
ATOM   861  C  CG1 . VAL A 1 119 ? 5.111   3.925   -1.155  1.00 87.19 119 A 1 
ATOM   862  C  CG2 . VAL A 1 119 ? 2.711   3.996   -1.742  1.00 87.14 119 A 1 
ATOM   863  N  N   . ILE A 1 120 ? 2.274   0.971   -0.552  1.00 97.92 120 A 1 
ATOM   864  C  CA  . ILE A 1 120 ? 2.120   -0.264  -1.313  1.00 98.09 120 A 1 
ATOM   865  C  C   . ILE A 1 120 ? 1.557   0.116   -2.678  1.00 98.00 120 A 1 
ATOM   866  O  O   . ILE A 1 120 ? 0.457   0.650   -2.772  1.00 97.58 120 A 1 
ATOM   867  C  CB  . ILE A 1 120 ? 1.231   -1.265  -0.554  1.00 97.88 120 A 1 
ATOM   868  C  CG1 . ILE A 1 120 ? 1.828   -1.582  0.834   1.00 96.61 120 A 1 
ATOM   869  C  CG2 . ILE A 1 120 ? 1.061   -2.542  -1.395  1.00 97.58 120 A 1 
ATOM   870  C  CD1 . ILE A 1 120 ? 0.940   -2.451  1.715   1.00 93.72 120 A 1 
ATOM   871  N  N   . SER A 1 121 ? 2.329   -0.111  -3.725  1.00 98.12 121 A 1 
ATOM   872  C  CA  . SER A 1 121 ? 1.994   0.303   -5.088  1.00 98.16 121 A 1 
ATOM   873  C  C   . SER A 1 121 ? 1.730   -0.908  -5.966  1.00 98.17 121 A 1 
ATOM   874  O  O   . SER A 1 121 ? 2.603   -1.754  -6.136  1.00 97.35 121 A 1 
ATOM   875  C  CB  . SER A 1 121 ? 3.120   1.149   -5.673  1.00 97.45 121 A 1 
ATOM   876  O  OG  . SER A 1 121 ? 2.740   1.690   -6.914  1.00 92.50 121 A 1 
ATOM   877  N  N   . TYR A 1 122 ? 0.540   -0.964  -6.546  1.00 98.27 122 A 1 
ATOM   878  C  CA  . TYR A 1 122 ? 0.134   -1.963  -7.518  1.00 98.24 122 A 1 
ATOM   879  C  C   . TYR A 1 122 ? 0.187   -1.367  -8.927  1.00 98.12 122 A 1 
ATOM   880  O  O   . TYR A 1 122 ? -0.416  -0.321  -9.179  1.00 97.26 122 A 1 
ATOM   881  C  CB  . TYR A 1 122 ? -1.277  -2.459  -7.201  1.00 98.14 122 A 1 
ATOM   882  C  CG  . TYR A 1 122 ? -1.435  -3.171  -5.877  1.00 98.29 122 A 1 
ATOM   883  C  CD1 . TYR A 1 122 ? -1.459  -4.578  -5.823  1.00 97.58 122 A 1 
ATOM   884  C  CD2 . TYR A 1 122 ? -1.579  -2.442  -4.681  1.00 97.46 122 A 1 
ATOM   885  C  CE1 . TYR A 1 122 ? -1.608  -5.247  -4.610  1.00 97.14 122 A 1 
ATOM   886  C  CE2 . TYR A 1 122 ? -1.726  -3.115  -3.446  1.00 97.12 122 A 1 
ATOM   887  C  CZ  . TYR A 1 122 ? -1.736  -4.515  -3.419  1.00 97.81 122 A 1 
ATOM   888  O  OH  . TYR A 1 122 ? -1.864  -5.167  -2.227  1.00 97.12 122 A 1 
ATOM   889  N  N   . ASP A 1 123 ? 0.843   -2.063  -9.847  1.00 97.72 123 A 1 
ATOM   890  C  CA  . ASP A 1 123 ? 0.750   -1.774  -11.270 1.00 97.46 123 A 1 
ATOM   891  C  C   . ASP A 1 123 ? -0.115  -2.838  -11.943 1.00 97.61 123 A 1 
ATOM   892  O  O   . ASP A 1 123 ? 0.058   -4.043  -11.710 1.00 96.83 123 A 1 
ATOM   893  C  CB  . ASP A 1 123 ? 2.135   -1.725  -11.932 1.00 96.44 123 A 1 
ATOM   894  C  CG  . ASP A 1 123 ? 3.029   -0.579  -11.467 1.00 93.68 123 A 1 
ATOM   895  O  OD1 . ASP A 1 123 ? 2.504   0.500   -11.118 1.00 88.50 123 A 1 
ATOM   896  O  OD2 . ASP A 1 123 ? 4.268   -0.779  -11.533 1.00 87.50 123 A 1 
ATOM   897  N  N   . THR A 1 124 ? -1.031  -2.413  -12.794 1.00 97.28 124 A 1 
ATOM   898  C  CA  . THR A 1 124 ? -1.840  -3.331  -13.591 1.00 97.21 124 A 1 
ATOM   899  C  C   . THR A 1 124 ? -1.089  -3.843  -14.818 1.00 96.74 124 A 1 
ATOM   900  O  O   . THR A 1 124 ? -0.127  -3.227  -15.293 1.00 95.69 124 A 1 
ATOM   901  C  CB  . THR A 1 124 ? -3.194  -2.726  -13.986 1.00 97.08 124 A 1 
ATOM   902  O  OG1 . THR A 1 124 ? -3.042  -1.545  -14.719 1.00 94.27 124 A 1 
ATOM   903  C  CG2 . THR A 1 124 ? -4.059  -2.448  -12.764 1.00 93.60 124 A 1 
ATOM   904  N  N   . VAL A 1 125 ? -1.544  -4.972  -15.348 1.00 96.52 125 A 1 
ATOM   905  C  CA  . VAL A 1 125 ? -0.963  -5.606  -16.526 1.00 96.21 125 A 1 
ATOM   906  C  C   . VAL A 1 125 ? -0.937  -4.656  -17.731 1.00 96.27 125 A 1 
ATOM   907  O  O   . VAL A 1 125 ? -1.882  -3.905  -17.980 1.00 95.62 125 A 1 
ATOM   908  C  CB  . VAL A 1 125 ? -1.662  -6.930  -16.888 1.00 95.49 125 A 1 
ATOM   909  C  CG1 . VAL A 1 125 ? -1.373  -8.001  -15.838 1.00 91.81 125 A 1 
ATOM   910  C  CG2 . VAL A 1 125 ? -3.179  -6.805  -17.040 1.00 92.43 125 A 1 
ATOM   911  N  N   . ASP A 1 126 ? 0.152   -4.726  -18.494 1.00 95.21 126 A 1 
ATOM   912  C  CA  . ASP A 1 126 ? 0.370   -3.962  -19.714 1.00 94.33 126 A 1 
ATOM   913  C  C   . ASP A 1 126 ? 0.544   -4.897  -20.915 1.00 94.38 126 A 1 
ATOM   914  O  O   . ASP A 1 126 ? 1.071   -6.002  -20.790 1.00 91.22 126 A 1 
ATOM   915  C  CB  . ASP A 1 126 ? 1.615   -3.074  -19.560 1.00 91.28 126 A 1 
ATOM   916  C  CG  . ASP A 1 126 ? 1.370   -1.820  -18.719 1.00 85.47 126 A 1 
ATOM   917  O  OD1 . ASP A 1 126 ? 0.513   -1.002  -19.125 1.00 78.20 126 A 1 
ATOM   918  O  OD2 . ASP A 1 126 ? 2.068   -1.593  -17.711 1.00 78.60 126 A 1 
ATOM   919  N  N   . ALA A 1 127 ? 0.169   -4.438  -22.101 1.00 94.00 127 A 1 
ATOM   920  C  CA  . ALA A 1 127 ? 0.343   -5.198  -23.338 1.00 93.47 127 A 1 
ATOM   921  C  C   . ALA A 1 127 ? 1.810   -5.572  -23.591 1.00 92.51 127 A 1 
ATOM   922  O  O   . ALA A 1 127 ? 2.121   -6.722  -23.886 1.00 89.41 127 A 1 
ATOM   923  C  CB  . ALA A 1 127 ? -0.206  -4.360  -24.501 1.00 92.19 127 A 1 
ATOM   924  N  N   . LYS A 1 128 ? 2.719   -4.616  -23.420 1.00 91.37 128 A 1 
ATOM   925  C  CA  . LYS A 1 128 ? 4.156   -4.785  -23.656 1.00 89.20 128 A 1 
ATOM   926  C  C   . LYS A 1 128 ? 4.811   -5.856  -22.786 1.00 88.77 128 A 1 
ATOM   927  O  O   . LYS A 1 128 ? 5.792   -6.448  -23.205 1.00 83.38 128 A 1 
ATOM   928  C  CB  . LYS A 1 128 ? 4.858   -3.429  -23.484 1.00 85.37 128 A 1 
ATOM   929  C  CG  . LYS A 1 128 ? 4.813   -2.940  -22.032 1.00 74.04 128 A 1 
ATOM   930  C  CD  . LYS A 1 128 ? 5.385   -1.538  -21.858 1.00 70.12 128 A 1 
ATOM   931  C  CE  . LYS A 1 128 ? 5.253   -1.206  -20.374 1.00 58.96 128 A 1 
ATOM   932  N  NZ  . LYS A 1 128 ? 5.619   0.192   -20.087 1.00 52.70 128 A 1 
ATOM   933  N  N   . ASP A 1 129 ? 4.265   -6.107  -21.590 1.00 88.78 129 A 1 
ATOM   934  C  CA  . ASP A 1 129 ? 4.824   -7.079  -20.646 1.00 85.94 129 A 1 
ATOM   935  C  C   . ASP A 1 129 ? 4.325   -8.502  -20.928 1.00 86.00 129 A 1 
ATOM   936  O  O   . ASP A 1 129 ? 4.976   -9.477  -20.560 1.00 79.94 129 A 1 
ATOM   937  C  CB  . ASP A 1 129 ? 4.473   -6.667  -19.213 1.00 81.87 129 A 1 
ATOM   938  C  CG  . ASP A 1 129 ? 4.983   -5.268  -18.838 1.00 77.27 129 A 1 
ATOM   939  O  OD1 . ASP A 1 129 ? 6.134   -4.911  -19.166 1.00 71.45 129 A 1 
ATOM   940  O  OD2 . ASP A 1 129 ? 4.221   -4.529  -18.182 1.00 71.52 129 A 1 
ATOM   941  N  N   . LEU A 1 130 ? 3.178   -8.636  -21.592 1.00 76.37 130 A 1 
ATOM   942  C  CA  . LEU A 1 130 ? 2.584   -9.921  -21.945 1.00 70.51 130 A 1 
ATOM   943  C  C   . LEU A 1 130 ? 2.959   -10.382 -23.357 1.00 72.24 130 A 1 
ATOM   944  O  O   . LEU A 1 130 ? 3.060   -11.574 -23.602 1.00 68.45 130 A 1 
ATOM   945  C  CB  . LEU A 1 130 ? 1.058   -9.823  -21.796 1.00 65.28 130 A 1 
ATOM   946  C  CG  . LEU A 1 130 ? 0.557   -9.654  -20.352 1.00 62.90 130 A 1 
ATOM   947  C  CD1 . LEU A 1 130 ? -0.956  -9.516  -20.373 1.00 62.75 130 A 1 
ATOM   948  C  CD2 . LEU A 1 130 ? 0.898   -10.858 -19.473 1.00 61.95 130 A 1 
ATOM   949  N  N   . LEU A 1 131 ? 3.152   -9.451  -24.282 1.00 72.44 131 A 1 
ATOM   950  C  CA  . LEU A 1 131 ? 3.498   -9.764  -25.666 1.00 65.07 131 A 1 
ATOM   951  C  C   . LEU A 1 131 ? 4.815   -10.536 -25.732 1.00 66.74 131 A 1 
ATOM   952  O  O   . LEU A 1 131 ? 5.844   -10.097 -25.215 1.00 65.25 131 A 1 
ATOM   953  C  CB  . LEU A 1 131 ? 3.581   -8.483  -26.495 1.00 58.62 131 A 1 
ATOM   954  C  CG  . LEU A 1 131 ? 2.210   -7.951  -26.952 1.00 55.18 131 A 1 
ATOM   955  C  CD1 . LEU A 1 131 ? 2.359   -6.524  -27.469 1.00 53.84 131 A 1 
ATOM   956  C  CD2 . LEU A 1 131 ? 1.628   -8.807  -28.070 1.00 55.34 131 A 1 
ATOM   957  N  N   . GLN A 1 132 ? 4.785   -11.659 -26.443 1.00 62.35 132 A 1 
ATOM   958  C  CA  . GLN A 1 132 ? 5.995   -12.404 -26.743 1.00 58.49 132 A 1 
ATOM   959  C  C   . GLN A 1 132 ? 6.892   -11.605 -27.695 1.00 62.74 132 A 1 
ATOM   960  O  O   . GLN A 1 132 ? 6.440   -10.798 -28.503 1.00 57.19 132 A 1 
ATOM   961  C  CB  . GLN A 1 132 ? 5.666   -13.786 -27.328 1.00 50.21 132 A 1 
ATOM   962  C  CG  . GLN A 1 132 ? 4.913   -14.672 -26.315 1.00 45.08 132 A 1 
ATOM   963  C  CD  . GLN A 1 132 ? 4.686   -16.097 -26.828 1.00 37.90 132 A 1 
ATOM   964  O  OE1 . GLN A 1 132 ? 5.254   -16.549 -27.813 1.00 35.59 132 A 1 
ATOM   965  N  NE2 . GLN A 1 132 ? 3.857   -16.867 -26.160 1.00 36.72 132 A 1 
ATOM   966  N  N   . GLU A 1 133 ? 8.178   -11.863 -27.599 1.00 68.83 133 A 1 
ATOM   967  C  CA  . GLU A 1 133 ? 9.164   -11.215 -28.442 1.00 67.05 133 A 1 
ATOM   968  C  C   . GLU A 1 133 ? 8.873   -11.476 -29.930 1.00 69.89 133 A 1 
ATOM   969  O  O   . GLU A 1 133 ? 8.612   -12.602 -30.354 1.00 62.85 133 A 1 
ATOM   970  C  CB  . GLU A 1 133 ? 10.558  -11.679 -28.015 1.00 59.98 133 A 1 
ATOM   971  C  CG  . GLU A 1 133 ? 11.643  -10.695 -28.473 1.00 51.56 133 A 1 
ATOM   972  C  CD  . GLU A 1 133 ? 13.049  -11.079 -27.991 1.00 44.66 133 A 1 
ATOM   973  O  OE1 . GLU A 1 133 ? 13.928  -10.200 -28.086 1.00 39.84 133 A 1 
ATOM   974  O  OE2 . GLU A 1 133 ? 13.237  -12.235 -27.559 1.00 41.44 133 A 1 
ATOM   975  N  N   . GLY A 1 134 ? 8.856   -10.412 -30.722 1.00 76.81 134 A 1 
ATOM   976  C  CA  . GLY A 1 134 ? 8.538   -10.462 -32.150 1.00 77.96 134 A 1 
ATOM   977  C  C   . GLY A 1 134 ? 7.050   -10.621 -32.495 1.00 81.30 134 A 1 
ATOM   978  O  O   . GLY A 1 134 ? 6.687   -10.426 -33.658 1.00 77.52 134 A 1 
ATOM   979  N  N   . GLN A 1 135 ? 6.173   -10.904 -31.529 1.00 84.57 135 A 1 
ATOM   980  C  CA  . GLN A 1 135 ? 4.732   -10.978 -31.759 1.00 85.91 135 A 1 
ATOM   981  C  C   . GLN A 1 135 ? 4.087   -9.588  -31.685 1.00 88.61 135 A 1 
ATOM   982  O  O   . GLN A 1 135 ? 4.494   -8.733  -30.904 1.00 86.58 135 A 1 
ATOM   983  C  CB  . GLN A 1 135 ? 4.083   -11.937 -30.743 1.00 81.34 135 A 1 
ATOM   984  C  CG  . GLN A 1 135 ? 4.535   -13.405 -30.905 1.00 74.78 135 A 1 
ATOM   985  C  CD  . GLN A 1 135 ? 3.648   -14.235 -31.844 1.00 68.85 135 A 1 
ATOM   986  O  OE1 . GLN A 1 135 ? 2.533   -13.880 -32.170 1.00 61.05 135 A 1 
ATOM   987  N  NE2 . GLN A 1 135 ? 4.119   -15.371 -32.290 1.00 59.29 135 A 1 
ATOM   988  N  N   . SER A 1 136 ? 3.036   -9.378  -32.488 1.00 90.95 136 A 1 
ATOM   989  C  CA  . SER A 1 136 ? 2.250   -8.141  -32.497 1.00 91.70 136 A 1 
ATOM   990  C  C   . SER A 1 136 ? 0.878   -8.292  -31.842 1.00 93.13 136 A 1 
ATOM   991  O  O   . SER A 1 136 ? 0.186   -7.305  -31.648 1.00 90.93 136 A 1 
ATOM   992  C  CB  . SER A 1 136 ? 2.093   -7.641  -33.936 1.00 88.70 136 A 1 
ATOM   993  O  OG  . SER A 1 136 ? 1.489   -8.631  -34.738 1.00 77.93 136 A 1 
ATOM   994  N  N   . SER A 1 137 ? 0.468   -9.518  -31.507 1.00 93.49 137 A 1 
ATOM   995  C  CA  . SER A 1 137 ? -0.775  -9.791  -30.804 1.00 93.70 137 A 1 
ATOM   996  C  C   . SER A 1 137 ? -0.649  -11.063 -29.983 1.00 93.78 137 A 1 
ATOM   997  O  O   . SER A 1 137 ? 0.239   -11.886 -30.219 1.00 91.75 137 A 1 
ATOM   998  C  CB  . SER A 1 137 ? -1.953  -9.892  -31.782 1.00 91.89 137 A 1 
ATOM   999  O  OG  . SER A 1 137 ? -1.757  -10.928 -32.718 1.00 80.60 137 A 1 
ATOM   1000 N  N   . GLY A 1 138 ? -1.551  -11.228 -29.031 1.00 94.20 138 A 1 
ATOM   1001 C  CA  . GLY A 1 138 ? -1.638  -12.428 -28.220 1.00 94.25 138 A 1 
ATOM   1002 C  C   . GLY A 1 138 ? -2.898  -12.457 -27.370 1.00 95.11 138 A 1 
ATOM   1003 O  O   . GLY A 1 138 ? -3.615  -11.464 -27.207 1.00 94.66 138 A 1 
ATOM   1004 N  N   . PHE A 1 139 ? -3.151  -13.640 -26.831 1.00 95.38 139 A 1 
ATOM   1005 C  CA  . PHE A 1 139 ? -4.255  -13.905 -25.935 1.00 95.46 139 A 1 
ATOM   1006 C  C   . PHE A 1 139 ? -3.750  -14.696 -24.735 1.00 95.15 139 A 1 
ATOM   1007 O  O   . PHE A 1 139 ? -2.805  -15.477 -24.840 1.00 94.39 139 A 1 
ATOM   1008 C  CB  . PHE A 1 139 ? -5.364  -14.670 -26.665 1.00 95.25 139 A 1 
ATOM   1009 C  CG  . PHE A 1 139 ? -5.915  -13.948 -27.878 1.00 94.46 139 A 1 
ATOM   1010 C  CD1 . PHE A 1 139 ? -6.988  -13.055 -27.738 1.00 90.25 139 A 1 
ATOM   1011 C  CD2 . PHE A 1 139 ? -5.339  -14.150 -29.142 1.00 90.60 139 A 1 
ATOM   1012 C  CE1 . PHE A 1 139 ? -7.485  -12.370 -28.854 1.00 89.00 139 A 1 
ATOM   1013 C  CE2 . PHE A 1 139 ? -5.832  -13.462 -30.268 1.00 89.23 139 A 1 
ATOM   1014 C  CZ  . PHE A 1 139 ? -6.903  -12.571 -30.116 1.00 89.60 139 A 1 
ATOM   1015 N  N   . ARG A 1 140 ? -4.412  -14.523 -23.590 1.00 96.13 140 A 1 
ATOM   1016 C  CA  . ARG A 1 140 ? -4.192  -15.333 -22.397 1.00 96.28 140 A 1 
ATOM   1017 C  C   . ARG A 1 140 ? -5.531  -15.656 -21.764 1.00 96.89 140 A 1 
ATOM   1018 O  O   . ARG A 1 140 ? -6.375  -14.785 -21.629 1.00 96.78 140 A 1 
ATOM   1019 C  CB  . ARG A 1 140 ? -3.245  -14.585 -21.455 1.00 95.43 140 A 1 
ATOM   1020 C  CG  . ARG A 1 140 ? -2.957  -15.358 -20.164 1.00 91.19 140 A 1 
ATOM   1021 C  CD  . ARG A 1 140 ? -1.977  -14.564 -19.289 1.00 87.71 140 A 1 
ATOM   1022 N  NE  . ARG A 1 140 ? -1.764  -15.219 -17.993 1.00 78.37 140 A 1 
ATOM   1023 C  CZ  . ARG A 1 140 ? -1.921  -14.684 -16.790 1.00 72.64 140 A 1 
ATOM   1024 N  NH1 . ARG A 1 140 ? -2.288  -13.443 -16.618 1.00 64.84 140 A 1 
ATOM   1025 N  NH2 . ARG A 1 140 ? -1.701  -15.401 -15.729 1.00 62.92 140 A 1 
ATOM   1026 N  N   . VAL A 1 141 ? -5.685  -16.903 -21.344 1.00 97.43 141 A 1 
ATOM   1027 C  CA  . VAL A 1 141 ? -6.802  -17.353 -20.518 1.00 97.74 141 A 1 
ATOM   1028 C  C   . VAL A 1 141 ? -6.257  -18.003 -19.257 1.00 97.87 141 A 1 
ATOM   1029 O  O   . VAL A 1 141 ? -5.152  -18.547 -19.261 1.00 97.47 141 A 1 
ATOM   1030 C  CB  . VAL A 1 141 ? -7.764  -18.285 -21.274 1.00 97.36 141 A 1 
ATOM   1031 C  CG1 . VAL A 1 141 ? -8.429  -17.549 -22.438 1.00 93.45 141 A 1 
ATOM   1032 C  CG2 . VAL A 1 141 ? -7.074  -19.545 -21.812 1.00 93.45 141 A 1 
ATOM   1033 N  N   . PHE A 1 142 ? -7.029  -17.975 -18.179 1.00 98.16 142 A 1 
ATOM   1034 C  CA  . PHE A 1 142 ? -6.697  -18.709 -16.967 1.00 98.27 142 A 1 
ATOM   1035 C  C   . PHE A 1 142 ? -7.953  -19.269 -16.295 1.00 98.53 142 A 1 
ATOM   1036 O  O   . PHE A 1 142 ? -9.056  -18.772 -16.487 1.00 98.32 142 A 1 
ATOM   1037 C  CB  . PHE A 1 142 ? -5.854  -17.851 -16.006 1.00 97.80 142 A 1 
ATOM   1038 C  CG  . PHE A 1 142 ? -6.639  -16.827 -15.220 1.00 97.67 142 A 1 
ATOM   1039 C  CD1 . PHE A 1 142 ? -6.845  -15.537 -15.731 1.00 96.14 142 A 1 
ATOM   1040 C  CD2 . PHE A 1 142 ? -7.204  -17.176 -13.975 1.00 96.28 142 A 1 
ATOM   1041 C  CE1 . PHE A 1 142 ? -7.610  -14.602 -15.020 1.00 94.95 142 A 1 
ATOM   1042 C  CE2 . PHE A 1 142 ? -7.974  -16.244 -13.264 1.00 95.12 142 A 1 
ATOM   1043 C  CZ  . PHE A 1 142 ? -8.184  -14.960 -13.785 1.00 95.00 142 A 1 
ATOM   1044 N  N   . GLY A 1 143 ? -7.741  -20.289 -15.483 1.00 98.40 143 A 1 
ATOM   1045 C  CA  . GLY A 1 143 ? -8.684  -20.814 -14.520 1.00 98.41 143 A 1 
ATOM   1046 C  C   . GLY A 1 143 ? -7.993  -21.033 -13.180 1.00 98.56 143 A 1 
ATOM   1047 O  O   . GLY A 1 143 ? -6.800  -21.326 -13.122 1.00 97.96 143 A 1 
ATOM   1048 N  N   . THR A 1 144 ? -8.743  -20.891 -12.087 1.00 98.49 144 A 1 
ATOM   1049 C  CA  . THR A 1 144 ? -8.241  -21.137 -10.737 1.00 98.39 144 A 1 
ATOM   1050 C  C   . THR A 1 144 ? -9.356  -21.679 -9.851  1.00 98.43 144 A 1 
ATOM   1051 O  O   . THR A 1 144 ? -10.536 -21.472 -10.126 1.00 97.63 144 A 1 
ATOM   1052 C  CB  . THR A 1 144 ? -7.576  -19.880 -10.160 1.00 97.16 144 A 1 
ATOM   1053 O  OG1 . THR A 1 144 ? -7.017  -20.116 -8.899  1.00 86.16 144 A 1 
ATOM   1054 C  CG2 . THR A 1 144 ? -8.525  -18.700 -10.005 1.00 88.82 144 A 1 
ATOM   1055 N  N   . GLY A 1 145 ? -8.980  -22.396 -8.790  1.00 98.37 145 A 1 
ATOM   1056 C  CA  . GLY A 1 145 ? -9.917  -22.915 -7.804  1.00 98.25 145 A 1 
ATOM   1057 C  C   . GLY A 1 145 ? -9.253  -23.056 -6.439  1.00 98.36 145 A 1 
ATOM   1058 O  O   . GLY A 1 145 ? -8.036  -23.255 -6.349  1.00 97.62 145 A 1 
ATOM   1059 N  N   . GLY A 1 146 ? -10.051 -22.963 -5.385  1.00 98.04 146 A 1 
ATOM   1060 C  CA  . GLY A 1 146 ? -9.612  -23.126 -4.012  1.00 97.85 146 A 1 
ATOM   1061 C  C   . GLY A 1 146 ? -10.655 -23.860 -3.173  1.00 97.91 146 A 1 
ATOM   1062 O  O   . GLY A 1 146 ? -11.852 -23.633 -3.324  1.00 96.41 146 A 1 
ATOM   1063 N  N   . THR A 1 147 ? -10.208 -24.740 -2.273  1.00 97.59 147 A 1 
ATOM   1064 C  CA  . THR A 1 147 ? -11.124 -25.509 -1.415  1.00 97.28 147 A 1 
ATOM   1065 C  C   . THR A 1 147 ? -11.469 -24.787 -0.119  1.00 97.04 147 A 1 
ATOM   1066 O  O   . THR A 1 147 ? -12.534 -25.032 0.437   1.00 94.56 147 A 1 
ATOM   1067 C  CB  . THR A 1 147 ? -10.551 -26.893 -1.072  1.00 96.50 147 A 1 
ATOM   1068 O  OG1 . THR A 1 147 ? -9.363  -26.782 -0.326  1.00 91.96 147 A 1 
ATOM   1069 C  CG2 . THR A 1 147 ? -10.251 -27.732 -2.314  1.00 92.31 147 A 1 
ATOM   1070 N  N   . GLY A 1 148 ? -10.581 -23.951 0.391   1.00 96.49 148 A 1 
ATOM   1071 C  CA  . GLY A 1 148 ? -10.748 -23.281 1.688   1.00 95.92 148 A 1 
ATOM   1072 C  C   . GLY A 1 148 ? -11.791 -22.168 1.688   1.00 96.27 148 A 1 
ATOM   1073 O  O   . GLY A 1 148 ? -12.364 -21.872 2.733   1.00 93.86 148 A 1 
ATOM   1074 N  N   . ASP A 1 149 ? -12.051 -21.592 0.525   1.00 96.63 149 A 1 
ATOM   1075 C  CA  . ASP A 1 149 ? -13.028 -20.532 0.282   1.00 96.46 149 A 1 
ATOM   1076 C  C   . ASP A 1 149 ? -14.034 -20.910 -0.815  1.00 96.85 149 A 1 
ATOM   1077 O  O   . ASP A 1 149 ? -14.765 -20.063 -1.306  1.00 94.59 149 A 1 
ATOM   1078 C  CB  . ASP A 1 149 ? -12.272 -19.239 -0.054  1.00 94.82 149 A 1 
ATOM   1079 C  CG  . ASP A 1 149 ? -11.445 -19.311 -1.342  1.00 94.73 149 A 1 
ATOM   1080 O  OD1 . ASP A 1 149 ? -11.183 -20.419 -1.853  1.00 90.99 149 A 1 
ATOM   1081 O  OD2 . ASP A 1 149 ? -11.033 -18.231 -1.830  1.00 90.71 149 A 1 
ATOM   1082 N  N   . HIS A 1 150 ? -14.053 -22.176 -1.201  1.00 96.51 150 A 1 
ATOM   1083 C  CA  . HIS A 1 150 ? -14.921 -22.705 -2.261  1.00 96.95 150 A 1 
ATOM   1084 C  C   . HIS A 1 150 ? -14.856 -21.861 -3.542  1.00 97.40 150 A 1 
ATOM   1085 O  O   . HIS A 1 150 ? -15.882 -21.572 -4.162  1.00 95.46 150 A 1 
ATOM   1086 C  CB  . HIS A 1 150 ? -16.348 -22.896 -1.718  1.00 95.82 150 A 1 
ATOM   1087 C  CG  . HIS A 1 150 ? -16.401 -23.716 -0.463  1.00 93.69 150 A 1 
ATOM   1088 N  ND1 . HIS A 1 150 ? -16.265 -23.248 0.818   1.00 81.28 150 A 1 
ATOM   1089 C  CD2 . HIS A 1 150 ? -16.556 -25.078 -0.372  1.00 80.63 150 A 1 
ATOM   1090 C  CE1 . HIS A 1 150 ? -16.331 -24.299 1.661   1.00 82.96 150 A 1 
ATOM   1091 N  NE2 . HIS A 1 150 ? -16.516 -25.424 0.969   1.00 84.44 150 A 1 
ATOM   1092 N  N   . SER A 1 151 ? -13.662 -21.425 -3.915  1.00 97.74 151 A 1 
ATOM   1093 C  CA  . SER A 1 151 ? -13.483 -20.440 -4.971  1.00 97.88 151 A 1 
ATOM   1094 C  C   . SER A 1 151 ? -13.301 -21.061 -6.352  1.00 98.19 151 A 1 
ATOM   1095 O  O   . SER A 1 151 ? -12.676 -22.103 -6.536  1.00 97.23 151 A 1 
ATOM   1096 C  CB  . SER A 1 151 ? -12.365 -19.450 -4.637  1.00 96.13 151 A 1 
ATOM   1097 O  OG  . SER A 1 151 ? -11.090 -20.055 -4.590  1.00 90.40 151 A 1 
ATOM   1098 N  N   . LEU A 1 152 ? -13.838 -20.354 -7.349  1.00 98.02 152 A 1 
ATOM   1099 C  CA  . LEU A 1 152 ? -13.624 -20.582 -8.774  1.00 98.12 152 A 1 
ATOM   1100 C  C   . LEU A 1 152 ? -13.314 -19.249 -9.440  1.00 98.12 152 A 1 
ATOM   1101 O  O   . LEU A 1 152 ? -14.049 -18.283 -9.281  1.00 97.06 152 A 1 
ATOM   1102 C  CB  . LEU A 1 152 ? -14.889 -21.237 -9.366  1.00 97.16 152 A 1 
ATOM   1103 C  CG  . LEU A 1 152 ? -14.775 -22.774 -9.429  1.00 84.70 152 A 1 
ATOM   1104 C  CD1 . LEU A 1 152 ? -16.159 -23.417 -9.384  1.00 78.51 152 A 1 
ATOM   1105 C  CD2 . LEU A 1 152 ? -14.086 -23.216 -10.719 1.00 78.53 152 A 1 
ATOM   1106 N  N   . GLY A 1 153 ? -12.232 -19.205 -10.190 1.00 98.12 153 A 1 
ATOM   1107 C  CA  . GLY A 1 153 ? -11.823 -18.019 -10.931 1.00 98.19 153 A 1 
ATOM   1108 C  C   . GLY A 1 153 ? -11.572 -18.343 -12.396 1.00 98.37 153 A 1 
ATOM   1109 O  O   . GLY A 1 153 ? -11.020 -19.385 -12.736 1.00 97.72 153 A 1 
ATOM   1110 N  N   . LEU A 1 154 ? -11.963 -17.422 -13.263 1.00 98.37 154 A 1 
ATOM   1111 C  CA  . LEU A 1 154 ? -11.772 -17.492 -14.702 1.00 98.19 154 A 1 
ATOM   1112 C  C   . LEU A 1 154 ? -11.369 -16.113 -15.216 1.00 98.48 154 A 1 
ATOM   1113 O  O   . LEU A 1 154 ? -11.801 -15.096 -14.681 1.00 97.34 154 A 1 
ATOM   1114 C  CB  . LEU A 1 154 ? -13.086 -17.949 -15.369 1.00 95.93 154 A 1 
ATOM   1115 C  CG  . LEU A 1 154 ? -13.410 -19.436 -15.146 1.00 84.13 154 A 1 
ATOM   1116 C  CD1 . LEU A 1 154 ? -14.882 -19.706 -15.464 1.00 77.10 154 A 1 
ATOM   1117 C  CD2 . LEU A 1 154 ? -12.570 -20.337 -16.062 1.00 76.00 154 A 1 
ATOM   1118 N  N   . GLY A 1 155 ? -10.585 -16.065 -16.278 1.00 98.26 155 A 1 
ATOM   1119 C  CA  . GLY A 1 155 ? -10.307 -14.792 -16.917 1.00 98.31 155 A 1 
ATOM   1120 C  C   . GLY A 1 155 ? -9.647  -14.933 -18.270 1.00 98.48 155 A 1 
ATOM   1121 O  O   . GLY A 1 155 ? -9.152  -15.994 -18.661 1.00 97.92 155 A 1 
ATOM   1122 N  N   . ALA A 1 156 ? -9.664  -13.831 -18.996 1.00 97.83 156 A 1 
ATOM   1123 C  CA  . ALA A 1 156 ? -9.093  -13.735 -20.314 1.00 97.96 156 A 1 
ATOM   1124 C  C   . ALA A 1 156 ? -8.496  -12.341 -20.544 1.00 97.99 156 A 1 
ATOM   1125 O  O   . ALA A 1 156 ? -8.980  -11.346 -20.008 1.00 97.36 156 A 1 
ATOM   1126 C  CB  . ALA A 1 156 ? -10.173 -14.066 -21.355 1.00 97.36 156 A 1 
ATOM   1127 N  N   . SER A 1 157 ? -7.470  -12.283 -21.363 1.00 96.95 157 A 1 
ATOM   1128 C  CA  . SER A 1 157 ? -6.924  -11.025 -21.862 1.00 96.44 157 A 1 
ATOM   1129 C  C   . SER A 1 157 ? -6.576  -11.133 -23.335 1.00 96.47 157 A 1 
ATOM   1130 O  O   . SER A 1 157 ? -6.163  -12.191 -23.820 1.00 95.77 157 A 1 
ATOM   1131 C  CB  . SER A 1 157 ? -5.731  -10.561 -21.016 1.00 95.11 157 A 1 
ATOM   1132 O  OG  . SER A 1 157 ? -4.736  -11.560 -20.897 1.00 82.77 157 A 1 
ATOM   1133 N  N   . ALA A 1 158 ? -6.754  -10.021 -24.050 1.00 96.21 158 A 1 
ATOM   1134 C  CA  . ALA A 1 158 ? -6.307  -9.839  -25.414 1.00 96.39 158 A 1 
ATOM   1135 C  C   . ALA A 1 158 ? -5.404  -8.608  -25.458 1.00 96.38 158 A 1 
ATOM   1136 O  O   . ALA A 1 158 ? -5.741  -7.572  -24.892 1.00 95.93 158 A 1 
ATOM   1137 C  CB  . ALA A 1 158 ? -7.520  -9.691  -26.335 1.00 95.92 158 A 1 
ATOM   1138 N  N   . PHE A 1 159 ? -4.271  -8.726  -26.116 1.00 95.48 159 A 1 
ATOM   1139 C  CA  . PHE A 1 159 ? -3.279  -7.660  -26.173 1.00 95.19 159 A 1 
ATOM   1140 C  C   . PHE A 1 159 ? -2.609  -7.617  -27.546 1.00 95.02 159 A 1 
ATOM   1141 O  O   . PHE A 1 159 ? -2.492  -8.628  -28.231 1.00 94.31 159 A 1 
ATOM   1142 C  CB  . PHE A 1 159 ? -2.275  -7.808  -25.021 1.00 94.32 159 A 1 
ATOM   1143 C  CG  . PHE A 1 159 ? -1.807  -9.219  -24.769 1.00 94.51 159 A 1 
ATOM   1144 C  CD1 . PHE A 1 159 ? -2.477  -10.034 -23.821 1.00 92.79 159 A 1 
ATOM   1145 C  CD2 . PHE A 1 159 ? -0.719  -9.759  -25.469 1.00 92.69 159 A 1 
ATOM   1146 C  CE1 . PHE A 1 159 ? -2.073  -11.344 -23.594 1.00 91.38 159 A 1 
ATOM   1147 C  CE2 . PHE A 1 159 ? -0.305  -11.084 -25.244 1.00 91.50 159 A 1 
ATOM   1148 C  CZ  . PHE A 1 159 ? -0.987  -11.876 -24.306 1.00 91.45 159 A 1 
ATOM   1149 N  N   . GLY A 1 160 ? -2.183  -6.431  -27.935 1.00 94.73 160 A 1 
ATOM   1150 C  CA  . GLY A 1 160 ? -1.573  -6.223  -29.233 1.00 94.50 160 A 1 
ATOM   1151 C  C   . GLY A 1 160 ? -0.779  -4.930  -29.303 1.00 94.81 160 A 1 
ATOM   1152 O  O   . GLY A 1 160 ? -0.895  -4.052  -28.446 1.00 94.18 160 A 1 
ATOM   1153 N  N   . ARG A 1 161 ? 0.018   -4.821  -30.364 1.00 94.53 161 A 1 
ATOM   1154 C  CA  . ARG A 1 161 ? 0.769   -3.615  -30.698 1.00 93.91 161 A 1 
ATOM   1155 C  C   . ARG A 1 161 ? 0.800   -3.395  -32.201 1.00 94.35 161 A 1 
ATOM   1156 O  O   . ARG A 1 161 ? 0.793   -4.342  -32.985 1.00 93.48 161 A 1 
ATOM   1157 C  CB  . ARG A 1 161 ? 2.175   -3.650  -30.081 1.00 91.19 161 A 1 
ATOM   1158 C  CG  . ARG A 1 161 ? 3.083   -4.729  -30.686 1.00 83.62 161 A 1 
ATOM   1159 C  CD  . ARG A 1 161 ? 4.468   -4.701  -30.036 1.00 81.71 161 A 1 
ATOM   1160 N  NE  . ARG A 1 161 ? 5.319   -5.786  -30.559 1.00 72.97 161 A 1 
ATOM   1161 C  CZ  . ARG A 1 161 ? 6.501   -6.141  -30.100 1.00 68.12 161 A 1 
ATOM   1162 N  NH1 . ARG A 1 161 ? 7.089   -5.483  -29.143 1.00 62.75 161 A 1 
ATOM   1163 N  NH2 . ARG A 1 161 ? 7.096   -7.184  -30.603 1.00 59.18 161 A 1 
ATOM   1164 N  N   . THR A 1 162 ? 0.896   -2.142  -32.577 1.00 94.29 162 A 1 
ATOM   1165 C  CA  . THR A 1 162 ? 1.318   -1.683  -33.908 1.00 94.08 162 A 1 
ATOM   1166 C  C   . THR A 1 162 ? 2.659   -0.958  -33.779 1.00 93.78 162 A 1 
ATOM   1167 O  O   . THR A 1 162 ? 3.314   -1.042  -32.732 1.00 91.27 162 A 1 
ATOM   1168 C  CB  . THR A 1 162 ? 0.225   -0.808  -34.542 1.00 92.64 162 A 1 
ATOM   1169 O  OG1 . THR A 1 162 ? 0.077   0.386   -33.818 1.00 82.67 162 A 1 
ATOM   1170 C  CG2 . THR A 1 162 ? -1.141  -1.491  -34.589 1.00 81.06 162 A 1 
ATOM   1171 N  N   . GLU A 1 163 ? 3.092   -0.246  -34.804 1.00 93.21 163 A 1 
ATOM   1172 C  CA  . GLU A 1 163 ? 4.309   0.578   -34.705 1.00 92.55 163 A 1 
ATOM   1173 C  C   . GLU A 1 163 ? 4.212   1.663   -33.622 1.00 93.18 163 A 1 
ATOM   1174 O  O   . GLU A 1 163 ? 5.197   1.979   -32.969 1.00 89.37 163 A 1 
ATOM   1175 C  CB  . GLU A 1 163 ? 4.606   1.244   -36.052 1.00 90.07 163 A 1 
ATOM   1176 C  CG  . GLU A 1 163 ? 5.334   0.306   -37.020 1.00 77.20 163 A 1 
ATOM   1177 C  CD  . GLU A 1 163 ? 5.755   1.007   -38.320 1.00 68.16 163 A 1 
ATOM   1178 O  OE1 . GLU A 1 163 ? 6.750   0.541   -38.923 1.00 60.69 163 A 1 
ATOM   1179 O  OE2 . GLU A 1 163 ? 5.078   1.976   -38.715 1.00 62.57 163 A 1 
ATOM   1180 N  N   . ASN A 1 164 ? 3.025   2.236   -33.436 1.00 95.58 164 A 1 
ATOM   1181 C  CA  . ASN A 1 164 ? 2.817   3.407   -32.589 1.00 96.24 164 A 1 
ATOM   1182 C  C   . ASN A 1 164 ? 1.666   3.258   -31.583 1.00 97.21 164 A 1 
ATOM   1183 O  O   . ASN A 1 164 ? 1.362   4.202   -30.858 1.00 95.30 164 A 1 
ATOM   1184 C  CB  . ASN A 1 164 ? 2.647   4.629   -33.497 1.00 93.59 164 A 1 
ATOM   1185 C  CG  . ASN A 1 164 ? 1.453   4.559   -34.424 1.00 87.65 164 A 1 
ATOM   1186 O  OD1 . ASN A 1 164 ? 0.799   3.549   -34.619 1.00 69.52 164 A 1 
ATOM   1187 N  ND2 . ASN A 1 164 ? 1.129   5.659   -35.067 1.00 74.83 164 A 1 
ATOM   1188 N  N   . LEU A 1 165 ? 1.015   2.083   -31.512 1.00 96.04 165 A 1 
ATOM   1189 C  CA  . LEU A 1 165 ? -0.025  1.777   -30.533 1.00 96.18 165 A 1 
ATOM   1190 C  C   . LEU A 1 165 ? 0.306   0.463   -29.836 1.00 95.81 165 A 1 
ATOM   1191 O  O   . LEU A 1 165 ? 0.695   -0.500  -30.482 1.00 94.74 165 A 1 
ATOM   1192 C  CB  . LEU A 1 165 ? -1.397  1.678   -31.231 1.00 95.30 165 A 1 
ATOM   1193 C  CG  . LEU A 1 165 ? -1.937  3.011   -31.770 1.00 87.86 165 A 1 
ATOM   1194 C  CD1 . LEU A 1 165 ? -3.060  2.769   -32.785 1.00 81.78 165 A 1 
ATOM   1195 C  CD2 . LEU A 1 165 ? -2.527  3.866   -30.652 1.00 82.38 165 A 1 
ATOM   1196 N  N   . ASP A 1 166 ? 0.049   0.404   -28.541 1.00 95.53 166 A 1 
ATOM   1197 C  CA  . ASP A 1 166 ? -0.177  -0.843  -27.826 1.00 95.26 166 A 1 
ATOM   1198 C  C   . ASP A 1 166 ? -1.504  -0.786  -27.067 1.00 96.04 166 A 1 
ATOM   1199 O  O   . ASP A 1 166 ? -2.070  0.287   -26.826 1.00 95.57 166 A 1 
ATOM   1200 C  CB  . ASP A 1 166 ? 1.032   -1.230  -26.952 1.00 92.76 166 A 1 
ATOM   1201 C  CG  . ASP A 1 166 ? 1.295   -0.348  -25.732 1.00 88.58 166 A 1 
ATOM   1202 O  OD1 . ASP A 1 166 ? 0.339   0.160   -25.105 1.00 79.38 166 A 1 
ATOM   1203 O  OD2 . ASP A 1 166 ? 2.481   -0.220  -25.353 1.00 82.38 166 A 1 
ATOM   1204 N  N   . GLY A 1 167 ? -2.035  -1.945  -26.734 1.00 95.79 167 A 1 
ATOM   1205 C  CA  . GLY A 1 167 ? -3.270  -2.035  -25.983 1.00 95.93 167 A 1 
ATOM   1206 C  C   . GLY A 1 167 ? -3.502  -3.407  -25.385 1.00 96.06 167 A 1 
ATOM   1207 O  O   . GLY A 1 167 ? -3.088  -4.435  -25.923 1.00 95.38 167 A 1 
ATOM   1208 N  N   . ILE A 1 168 ? -4.218  -3.410  -24.276 1.00 96.16 168 A 1 
ATOM   1209 C  CA  . ILE A 1 168 ? -4.692  -4.602  -23.594 1.00 96.47 168 A 1 
ATOM   1210 C  C   . ILE A 1 168 ? -6.145  -4.410  -23.179 1.00 96.99 168 A 1 
ATOM   1211 O  O   . ILE A 1 168 ? -6.547  -3.340  -22.719 1.00 97.05 168 A 1 
ATOM   1212 C  CB  . ILE A 1 168 ? -3.774  -4.981  -22.414 1.00 95.87 168 A 1 
ATOM   1213 C  CG1 . ILE A 1 168 ? -4.237  -6.287  -21.737 1.00 94.78 168 A 1 
ATOM   1214 C  CG2 . ILE A 1 168 ? -3.656  -3.843  -21.377 1.00 93.58 168 A 1 
ATOM   1215 C  CD1 . ILE A 1 168 ? -3.221  -6.871  -20.760 1.00 91.88 168 A 1 
ATOM   1216 N  N   . VAL A 1 169 ? -6.925  -5.481  -23.309 1.00 97.34 169 A 1 
ATOM   1217 C  CA  . VAL A 1 169 ? -8.219  -5.637  -22.650 1.00 97.53 169 A 1 
ATOM   1218 C  C   . VAL A 1 169 ? -8.144  -6.908  -21.820 1.00 97.46 169 A 1 
ATOM   1219 O  O   . VAL A 1 169 ? -7.764  -7.957  -22.338 1.00 97.01 169 A 1 
ATOM   1220 C  CB  . VAL A 1 169 ? -9.394  -5.696  -23.643 1.00 96.89 169 A 1 
ATOM   1221 C  CG1 . VAL A 1 169 ? -10.725 -5.624  -22.899 1.00 84.75 169 A 1 
ATOM   1222 C  CG2 . VAL A 1 169 ? -9.353  -4.527  -24.639 1.00 83.94 169 A 1 
ATOM   1223 N  N   . ALA A 1 170 ? -8.470  -6.819  -20.535 1.00 97.68 170 A 1 
ATOM   1224 C  CA  . ALA A 1 170 ? -8.443  -7.939  -19.617 1.00 97.62 170 A 1 
ATOM   1225 C  C   . ALA A 1 170 ? -9.731  -7.996  -18.803 1.00 97.98 170 A 1 
ATOM   1226 O  O   . ALA A 1 170 ? -10.302 -6.968  -18.433 1.00 97.71 170 A 1 
ATOM   1227 C  CB  . ALA A 1 170 ? -7.195  -7.846  -18.734 1.00 97.06 170 A 1 
ATOM   1228 N  N   . TRP A 1 171 ? -10.184 -9.216  -18.514 1.00 98.34 171 A 1 
ATOM   1229 C  CA  . TRP A 1 171 ? -11.340 -9.505  -17.684 1.00 98.49 171 A 1 
ATOM   1230 C  C   . TRP A 1 171 ? -11.020 -10.674 -16.758 1.00 98.42 171 A 1 
ATOM   1231 O  O   . TRP A 1 171 ? -10.413 -11.655 -17.182 1.00 97.90 171 A 1 
ATOM   1232 C  CB  . TRP A 1 171 ? -12.549 -9.801  -18.575 1.00 97.85 171 A 1 
ATOM   1233 C  CG  . TRP A 1 171 ? -13.675 -10.491 -17.876 1.00 89.61 171 A 1 
ATOM   1234 C  CD1 . TRP A 1 171 ? -14.468 -9.932  -16.943 1.00 75.63 171 A 1 
ATOM   1235 C  CD2 . TRP A 1 171 ? -14.103 -11.884 -18.008 1.00 84.54 171 A 1 
ATOM   1236 N  NE1 . TRP A 1 171 ? -15.377 -10.886 -16.474 1.00 68.79 171 A 1 
ATOM   1237 C  CE2 . TRP A 1 171 ? -15.174 -12.095 -17.112 1.00 77.30 171 A 1 
ATOM   1238 C  CE3 . TRP A 1 171 ? -13.682 -12.972 -18.800 1.00 66.22 171 A 1 
ATOM   1239 C  CZ2 . TRP A 1 171 ? -15.820 -13.346 -16.989 1.00 71.77 171 A 1 
ATOM   1240 C  CZ3 . TRP A 1 171 ? -14.323 -14.226 -18.685 1.00 61.93 171 A 1 
ATOM   1241 C  CH2 . TRP A 1 171 ? -15.376 -14.402 -17.783 1.00 63.04 171 A 1 
ATOM   1242 N  N   . SER A 1 172 ? -11.449 -10.559 -15.517 1.00 98.52 172 A 1 
ATOM   1243 C  CA  . SER A 1 172 ? -11.414 -11.605 -14.506 1.00 98.33 172 A 1 
ATOM   1244 C  C   . SER A 1 172 ? -12.778 -11.706 -13.836 1.00 98.50 172 A 1 
ATOM   1245 O  O   . SER A 1 172 ? -13.403 -10.681 -13.540 1.00 97.82 172 A 1 
ATOM   1246 C  CB  . SER A 1 172 ? -10.331 -11.294 -13.480 1.00 96.29 172 A 1 
ATOM   1247 O  OG  . SER A 1 172 ? -10.298 -12.279 -12.476 1.00 79.81 172 A 1 
ATOM   1248 N  N   . SER A 1 173 ? -13.231 -12.929 -13.595 1.00 98.43 173 A 1 
ATOM   1249 C  CA  . SER A 1 173 ? -14.398 -13.252 -12.778 1.00 98.35 173 A 1 
ATOM   1250 C  C   . SER A 1 173 ? -13.997 -14.275 -11.730 1.00 98.46 173 A 1 
ATOM   1251 O  O   . SER A 1 173 ? -13.261 -15.214 -12.033 1.00 97.03 173 A 1 
ATOM   1252 C  CB  . SER A 1 173 ? -15.528 -13.807 -13.646 1.00 97.14 173 A 1 
ATOM   1253 O  OG  . SER A 1 173 ? -16.674 -14.053 -12.885 1.00 83.65 173 A 1 
ATOM   1254 N  N   . ARG A 1 174 ? -14.455 -14.089 -10.493 1.00 98.28 174 A 1 
ATOM   1255 C  CA  . ARG A 1 174 ? -14.146 -14.972 -9.379  1.00 97.94 174 A 1 
ATOM   1256 C  C   . ARG A 1 174 ? -15.341 -15.081 -8.456  1.00 98.39 174 A 1 
ATOM   1257 O  O   . ARG A 1 174 ? -15.815 -14.075 -7.953  1.00 97.54 174 A 1 
ATOM   1258 C  CB  . ARG A 1 174 ? -12.913 -14.424 -8.658  1.00 95.81 174 A 1 
ATOM   1259 C  CG  . ARG A 1 174 ? -12.396 -15.342 -7.553  1.00 89.08 174 A 1 
ATOM   1260 C  CD  . ARG A 1 174 ? -11.234 -14.679 -6.797  1.00 88.96 174 A 1 
ATOM   1261 N  NE  . ARG A 1 174 ? -10.129 -14.294 -7.680  1.00 89.09 174 A 1 
ATOM   1262 C  CZ  . ARG A 1 174 ? -9.087  -15.012 -8.067  1.00 92.46 174 A 1 
ATOM   1263 N  NH1 . ARG A 1 174 ? -8.892  -16.230 -7.658  1.00 81.77 174 A 1 
ATOM   1264 N  NH2 . ARG A 1 174 ? -8.220  -14.484 -8.883  1.00 85.56 174 A 1 
ATOM   1265 N  N   . ASP A 1 175 ? -15.764 -16.309 -8.192  1.00 98.24 175 A 1 
ATOM   1266 C  CA  . ASP A 1 175 ? -16.762 -16.610 -7.175  1.00 98.16 175 A 1 
ATOM   1267 C  C   . ASP A 1 175 ? -16.070 -17.244 -5.966  1.00 98.21 175 A 1 
ATOM   1268 O  O   . ASP A 1 175 ? -15.141 -18.047 -6.125  1.00 97.13 175 A 1 
ATOM   1269 C  CB  . ASP A 1 175 ? -17.865 -17.508 -7.748  1.00 97.42 175 A 1 
ATOM   1270 C  CG  . ASP A 1 175 ? -18.568 -16.869 -8.946  1.00 93.30 175 A 1 
ATOM   1271 O  OD1 . ASP A 1 175 ? -19.041 -15.710 -8.821  1.00 85.20 175 A 1 
ATOM   1272 O  OD2 . ASP A 1 175 ? -18.602 -17.519 -10.019 1.00 85.11 175 A 1 
ATOM   1273 N  N   . ARG A 1 176 ? -16.489 -16.862 -4.755  1.00 98.11 176 A 1 
ATOM   1274 C  CA  . ARG A 1 176 ? -15.978 -17.385 -3.485  1.00 97.84 176 A 1 
ATOM   1275 C  C   . ARG A 1 176 ? -17.147 -17.635 -2.543  1.00 98.04 176 A 1 
ATOM   1276 O  O   . ARG A 1 176 ? -18.006 -16.776 -2.393  1.00 96.64 176 A 1 
ATOM   1277 C  CB  . ARG A 1 176 ? -14.989 -16.399 -2.853  1.00 95.29 176 A 1 
ATOM   1278 C  CG  . ARG A 1 176 ? -13.822 -16.022 -3.772  1.00 88.41 176 A 1 
ATOM   1279 C  CD  . ARG A 1 176 ? -12.894 -15.008 -3.111  1.00 87.96 176 A 1 
ATOM   1280 N  NE  . ARG A 1 176 ? -12.156 -15.587 -1.989  1.00 85.35 176 A 1 
ATOM   1281 C  CZ  . ARG A 1 176 ? -11.848 -15.019 -0.833  1.00 87.50 176 A 1 
ATOM   1282 N  NH1 . ARG A 1 176 ? -12.153 -13.783 -0.558  1.00 77.53 176 A 1 
ATOM   1283 N  NH2 . ARG A 1 176 ? -11.220 -15.703 0.056   1.00 78.27 176 A 1 
ATOM   1284 N  N   . GLY A 1 177 ? -17.155 -18.796 -1.902  1.00 97.38 177 A 1 
ATOM   1285 C  CA  . GLY A 1 177 ? -18.167 -19.167 -0.922  1.00 97.35 177 A 1 
ATOM   1286 C  C   . GLY A 1 177 ? -17.698 -18.991 0.524   1.00 97.49 177 A 1 
ATOM   1287 O  O   . GLY A 1 177 ? -16.855 -18.149 0.841   1.00 95.89 177 A 1 
ATOM   1288 N  N   . ASP A 1 178 ? -18.232 -19.833 1.401   1.00 97.02 178 A 1 
ATOM   1289 C  CA  . ASP A 1 178 ? -17.890 -19.869 2.814   1.00 96.86 178 A 1 
ATOM   1290 C  C   . ASP A 1 178 ? -16.388 -20.075 3.055   1.00 96.96 178 A 1 
ATOM   1291 O  O   . ASP A 1 178 ? -15.720 -20.873 2.394   1.00 95.24 178 A 1 
ATOM   1292 C  CB  . ASP A 1 178 ? -18.681 -20.989 3.512   1.00 95.67 178 A 1 
ATOM   1293 C  CG  . ASP A 1 178 ? -20.178 -20.724 3.642   1.00 94.45 178 A 1 
ATOM   1294 O  OD1 . ASP A 1 178 ? -20.582 -19.542 3.616   1.00 90.73 178 A 1 
ATOM   1295 O  OD2 . ASP A 1 178 ? -20.918 -21.707 3.825   1.00 90.38 178 A 1 
ATOM   1296 N  N   . LEU A 1 179 ? -15.872 -19.383 4.068   1.00 97.07 179 A 1 
ATOM   1297 C  CA  . LEU A 1 179 ? -14.466 -19.440 4.455   1.00 96.70 179 A 1 
ATOM   1298 C  C   . LEU A 1 179 ? -14.269 -20.501 5.531   1.00 96.67 179 A 1 
ATOM   1299 O  O   . LEU A 1 179 ? -14.681 -20.321 6.681   1.00 95.42 179 A 1 
ATOM   1300 C  CB  . LEU A 1 179 ? -13.994 -18.063 4.934   1.00 96.22 179 A 1 
ATOM   1301 C  CG  . LEU A 1 179 ? -14.277 -16.902 3.970   1.00 95.30 179 A 1 
ATOM   1302 C  CD1 . LEU A 1 179 ? -13.807 -15.610 4.610   1.00 92.78 179 A 1 
ATOM   1303 C  CD2 . LEU A 1 179 ? -13.565 -17.074 2.631   1.00 92.25 179 A 1 
ATOM   1304 N  N   . ARG A 1 180 ? -13.580 -21.577 5.182   1.00 96.66 180 A 1 
ATOM   1305 C  CA  . ARG A 1 180 ? -13.188 -22.604 6.140   1.00 96.35 180 A 1 
ATOM   1306 C  C   . ARG A 1 180 ? -11.958 -22.147 6.910   1.00 96.59 180 A 1 
ATOM   1307 O  O   . ARG A 1 180 ? -10.913 -21.883 6.321   1.00 94.98 180 A 1 
ATOM   1308 C  CB  . ARG A 1 180 ? -12.968 -23.928 5.406   1.00 94.44 180 A 1 
ATOM   1309 C  CG  . ARG A 1 180 ? -12.724 -25.057 6.404   1.00 79.52 180 A 1 
ATOM   1310 C  CD  . ARG A 1 180 ? -12.529 -26.375 5.658   1.00 74.89 180 A 1 
ATOM   1311 N  NE  . ARG A 1 180 ? -12.240 -27.456 6.593   1.00 66.11 180 A 1 
ATOM   1312 C  CZ  . ARG A 1 180 ? -12.002 -28.719 6.283   1.00 57.93 180 A 1 
ATOM   1313 N  NH1 . ARG A 1 180 ? -12.037 -29.120 5.046   1.00 52.68 180 A 1 
ATOM   1314 N  NH2 . ARG A 1 180 ? -11.732 -29.570 7.219   1.00 50.28 180 A 1 
ATOM   1315 N  N   . GLN A 1 181 ? -12.048 -22.128 8.247   1.00 96.21 181 A 1 
ATOM   1316 C  CA  . GLN A 1 181 ? -10.990 -21.616 9.108   1.00 96.09 181 A 1 
ATOM   1317 C  C   . GLN A 1 181 ? -10.303 -22.725 9.908   1.00 96.41 181 A 1 
ATOM   1318 O  O   . GLN A 1 181 ? -10.818 -23.828 10.076  1.00 94.92 181 A 1 
ATOM   1319 C  CB  . GLN A 1 181 ? -11.573 -20.527 10.000  1.00 93.78 181 A 1 
ATOM   1320 C  CG  . GLN A 1 181 ? -12.032 -19.331 9.163   1.00 88.01 181 A 1 
ATOM   1321 C  CD  . GLN A 1 181 ? -12.493 -18.175 10.036  1.00 82.47 181 A 1 
ATOM   1322 O  OE1 . GLN A 1 181 ? -12.966 -18.341 11.138  1.00 73.32 181 A 1 
ATOM   1323 N  NE2 . GLN A 1 181 ? -12.358 -16.955 9.561   1.00 70.34 181 A 1 
ATOM   1324 N  N   . SER A 1 182 ? -9.107  -22.419 10.414  1.00 96.07 182 A 1 
ATOM   1325 C  CA  . SER A 1 182 ? -8.234  -23.378 11.081  1.00 96.29 182 A 1 
ATOM   1326 C  C   . SER A 1 182 ? -8.760  -23.882 12.429  1.00 96.19 182 A 1 
ATOM   1327 O  O   . SER A 1 182 ? -8.361  -24.949 12.875  1.00 93.42 182 A 1 
ATOM   1328 C  CB  . SER A 1 182 ? -6.857  -22.754 11.273  1.00 95.54 182 A 1 
ATOM   1329 O  OG  . SER A 1 182 ? -6.922  -21.625 12.118  1.00 92.52 182 A 1 
ATOM   1330 N  N   . ASN A 1 183 ? -9.665  -23.141 13.071  1.00 95.33 183 A 1 
ATOM   1331 C  CA  . ASN A 1 183 ? -10.333 -23.543 14.308  1.00 93.47 183 A 1 
ATOM   1332 C  C   . ASN A 1 183 ? -11.523 -24.500 14.086  1.00 92.44 183 A 1 
ATOM   1333 O  O   . ASN A 1 183 ? -12.170 -24.912 15.038  1.00 85.79 183 A 1 
ATOM   1334 C  CB  . ASN A 1 183 ? -10.747 -22.280 15.082  1.00 90.81 183 A 1 
ATOM   1335 C  CG  . ASN A 1 183 ? -11.893 -21.526 14.450  1.00 90.79 183 A 1 
ATOM   1336 O  OD1 . ASN A 1 183 ? -12.164 -21.642 13.273  1.00 82.67 183 A 1 
ATOM   1337 N  ND2 . ASN A 1 183 ? -12.596 -20.740 15.225  1.00 84.16 183 A 1 
ATOM   1338 N  N   . GLY A 1 184 ? -11.823 -24.848 12.834  1.00 90.65 184 A 1 
ATOM   1339 C  CA  . GLY A 1 184 ? -12.941 -25.706 12.465  1.00 88.52 184 A 1 
ATOM   1340 C  C   . GLY A 1 184 ? -14.260 -24.972 12.218  1.00 89.61 184 A 1 
ATOM   1341 O  O   . GLY A 1 184 ? -15.202 -25.594 11.730  1.00 84.65 184 A 1 
ATOM   1342 N  N   . GLU A 1 185 ? -14.321 -23.677 12.501  1.00 92.09 185 A 1 
ATOM   1343 C  CA  . GLU A 1 185 ? -15.478 -22.845 12.178  1.00 91.34 185 A 1 
ATOM   1344 C  C   . GLU A 1 185 ? -15.470 -22.420 10.709  1.00 93.27 185 A 1 
ATOM   1345 O  O   . GLU A 1 185 ? -14.443 -22.407 10.033  1.00 91.54 185 A 1 
ATOM   1346 C  CB  . GLU A 1 185 ? -15.545 -21.621 13.099  1.00 87.08 185 A 1 
ATOM   1347 C  CG  . GLU A 1 185 ? -15.801 -22.005 14.559  1.00 79.45 185 A 1 
ATOM   1348 C  CD  . GLU A 1 185 ? -15.699 -20.820 15.521  1.00 72.32 185 A 1 
ATOM   1349 O  OE1 . GLU A 1 185 ? -16.051 -21.010 16.707  1.00 65.87 185 A 1 
ATOM   1350 O  OE2 . GLU A 1 185 ? -15.166 -19.760 15.097  1.00 64.90 185 A 1 
ATOM   1351 N  N   . THR A 1 186 ? -16.651 -22.049 10.229  1.00 94.74 186 A 1 
ATOM   1352 C  CA  . THR A 1 186 ? -16.844 -21.539 8.877   1.00 95.32 186 A 1 
ATOM   1353 C  C   . THR A 1 186 ? -17.423 -20.133 8.958   1.00 95.77 186 A 1 
ATOM   1354 O  O   . THR A 1 186 ? -18.459 -19.917 9.588   1.00 93.18 186 A 1 
ATOM   1355 C  CB  . THR A 1 186 ? -17.755 -22.466 8.070   1.00 93.28 186 A 1 
ATOM   1356 O  OG1 . THR A 1 186 ? -17.196 -23.768 8.032   1.00 82.58 186 A 1 
ATOM   1357 C  CG2 . THR A 1 186 ? -17.901 -22.027 6.621   1.00 79.90 186 A 1 
ATOM   1358 N  N   . ALA A 1 187 ? -16.775 -19.173 8.309   1.00 95.68 187 A 1 
ATOM   1359 C  CA  . ALA A 1 187 ? -17.306 -17.829 8.175   1.00 95.66 187 A 1 
ATOM   1360 C  C   . ALA A 1 187 ? -18.263 -17.768 6.975   1.00 96.37 187 A 1 
ATOM   1361 O  O   . ALA A 1 187 ? -17.826 -18.065 5.858   1.00 95.53 187 A 1 
ATOM   1362 C  CB  . ALA A 1 187 ? -16.146 -16.844 8.038   1.00 94.56 187 A 1 
ATOM   1363 N  N   . PRO A 1 188 ? -19.532 -17.381 7.152   1.00 96.30 188 A 1 
ATOM   1364 C  CA  . PRO A 1 188 ? -20.465 -17.276 6.050   1.00 95.95 188 A 1 
ATOM   1365 C  C   . PRO A 1 188 ? -20.015 -16.185 5.079   1.00 96.39 188 A 1 
ATOM   1366 O  O   . PRO A 1 188 ? -19.725 -15.050 5.489   1.00 94.74 188 A 1 
ATOM   1367 C  CB  . PRO A 1 188 ? -21.828 -16.984 6.672   1.00 94.51 188 A 1 
ATOM   1368 C  CG  . PRO A 1 188 ? -21.468 -16.289 7.989   1.00 92.34 188 A 1 
ATOM   1369 C  CD  . PRO A 1 188 ? -20.168 -16.972 8.395   1.00 95.39 188 A 1 
ATOM   1370 N  N   . ASN A 1 189 ? -19.948 -16.528 3.797   1.00 96.84 189 A 1 
ATOM   1371 C  CA  . ASN A 1 189 ? -19.522 -15.635 2.731   1.00 97.18 189 A 1 
ATOM   1372 C  C   . ASN A 1 189 ? -20.033 -16.139 1.387   1.00 97.54 189 A 1 
ATOM   1373 O  O   . ASN A 1 189 ? -20.036 -17.336 1.135   1.00 96.40 189 A 1 
ATOM   1374 C  CB  . ASN A 1 189 ? -17.990 -15.572 2.721   1.00 96.07 189 A 1 
ATOM   1375 C  CG  . ASN A 1 189 ? -17.475 -14.539 1.753   1.00 95.96 189 A 1 
ATOM   1376 O  OD1 . ASN A 1 189 ? -17.932 -13.413 1.750   1.00 90.18 189 A 1 
ATOM   1377 N  ND2 . ASN A 1 189 ? -16.496 -14.875 0.934   1.00 90.33 189 A 1 
ATOM   1378 N  N   . ASP A 1 190 ? -20.401 -15.211 0.522   1.00 97.10 190 A 1 
ATOM   1379 C  CA  . ASP A 1 190 ? -20.641 -15.455 -0.896  1.00 97.45 190 A 1 
ATOM   1380 C  C   . ASP A 1 190 ? -20.241 -14.177 -1.640  1.00 97.64 190 A 1 
ATOM   1381 O  O   . ASP A 1 190 ? -20.798 -13.114 -1.363  1.00 95.86 190 A 1 
ATOM   1382 C  CB  . ASP A 1 190 ? -22.109 -15.824 -1.108  1.00 96.20 190 A 1 
ATOM   1383 C  CG  . ASP A 1 190 ? -22.441 -16.315 -2.518  1.00 91.21 190 A 1 
ATOM   1384 O  OD1 . ASP A 1 190 ? -21.596 -16.144 -3.413  1.00 83.18 190 A 1 
ATOM   1385 O  OD2 . ASP A 1 190 ? -23.555 -16.858 -2.673  1.00 81.67 190 A 1 
ATOM   1386 N  N   . GLU A 1 191 ? -19.234 -14.260 -2.488  1.00 98.03 191 A 1 
ATOM   1387 C  CA  . GLU A 1 191 ? -18.730 -13.125 -3.264  1.00 97.97 191 A 1 
ATOM   1388 C  C   . GLU A 1 191 ? -18.675 -13.497 -4.747  1.00 98.05 191 A 1 
ATOM   1389 O  O   . GLU A 1 191 ? -18.006 -14.458 -5.126  1.00 97.30 191 A 1 
ATOM   1390 C  CB  . GLU A 1 191 ? -17.334 -12.676 -2.794  1.00 97.04 191 A 1 
ATOM   1391 C  CG  . GLU A 1 191 ? -17.242 -12.197 -1.338  1.00 95.17 191 A 1 
ATOM   1392 C  CD  . GLU A 1 191 ? -15.784 -11.837 -0.956  1.00 96.47 191 A 1 
ATOM   1393 O  OE1 . GLU A 1 191 ? -15.411 -10.653 -1.013  1.00 90.97 191 A 1 
ATOM   1394 O  OE2 . GLU A 1 191 ? -14.998 -12.752 -0.626  1.00 92.02 191 A 1 
ATOM   1395 N  N   . SER A 1 192 ? -19.308 -12.690 -5.595  1.00 97.82 192 A 1 
ATOM   1396 C  CA  . SER A 1 192 ? -19.141 -12.732 -7.045  1.00 98.06 192 A 1 
ATOM   1397 C  C   . SER A 1 192 ? -18.391 -11.486 -7.508  1.00 98.10 192 A 1 
ATOM   1398 O  O   . SER A 1 192 ? -18.926 -10.375 -7.525  1.00 97.08 192 A 1 
ATOM   1399 C  CB  . SER A 1 192 ? -20.486 -12.886 -7.752  1.00 97.49 192 A 1 
ATOM   1400 O  OG  . SER A 1 192 ? -20.266 -13.235 -9.099  1.00 83.72 192 A 1 
ATOM   1401 N  N   . ILE A 1 193 ? -17.125 -11.676 -7.848  1.00 98.12 193 A 1 
ATOM   1402 C  CA  . ILE A 1 193 ? -16.190 -10.606 -8.174  1.00 98.19 193 A 1 
ATOM   1403 C  C   . ILE A 1 193 ? -15.972 -10.583 -9.684  1.00 98.11 193 A 1 
ATOM   1404 O  O   . ILE A 1 193 ? -15.526 -11.565 -10.276 1.00 97.51 193 A 1 
ATOM   1405 C  CB  . ILE A 1 193 ? -14.866 -10.779 -7.409  1.00 97.83 193 A 1 
ATOM   1406 C  CG1 . ILE A 1 193 ? -15.097 -10.840 -5.879  1.00 96.81 193 A 1 
ATOM   1407 C  CG2 . ILE A 1 193 ? -13.895 -9.639  -7.769  1.00 97.05 193 A 1 
ATOM   1408 C  CD1 . ILE A 1 193 ? -13.862 -11.279 -5.070  1.00 93.07 193 A 1 
ATOM   1409 N  N   . ASN A 1 194 ? -16.200 -9.425  -10.302 1.00 98.43 194 A 1 
ATOM   1410 C  CA  . ASN A 1 194 ? -15.828 -9.148  -11.678 1.00 98.46 194 A 1 
ATOM   1411 C  C   . ASN A 1 194 ? -14.883 -7.954  -11.731 1.00 98.56 194 A 1 
ATOM   1412 O  O   . ASN A 1 194 ? -15.124 -6.927  -11.106 1.00 97.94 194 A 1 
ATOM   1413 C  CB  . ASN A 1 194 ? -17.091 -8.919  -12.529 1.00 97.87 194 A 1 
ATOM   1414 C  CG  . ASN A 1 194 ? -17.758 -10.228 -12.868 1.00 94.62 194 A 1 
ATOM   1415 O  OD1 . ASN A 1 194 ? -17.398 -10.891 -13.826 1.00 82.15 194 A 1 
ATOM   1416 N  ND2 . ASN A 1 194 ? -18.739 -10.643 -12.102 1.00 81.77 194 A 1 
ATOM   1417 N  N   . ASN A 1 195 ? -13.813 -8.079  -12.501 1.00 98.31 195 A 1 
ATOM   1418 C  CA  . ASN A 1 195 ? -12.851 -6.998  -12.672 1.00 98.38 195 A 1 
ATOM   1419 C  C   . ASN A 1 195 ? -12.400 -6.926  -14.133 1.00 98.45 195 A 1 
ATOM   1420 O  O   . ASN A 1 195 ? -12.016 -7.927  -14.732 1.00 97.69 195 A 1 
ATOM   1421 C  CB  . ASN A 1 195 ? -11.710 -7.182  -11.670 1.00 97.79 195 A 1 
ATOM   1422 C  CG  . ASN A 1 195 ? -10.911 -5.921  -11.380 1.00 97.64 195 A 1 
ATOM   1423 O  OD1 . ASN A 1 195 ? -9.827  -5.971  -10.828 1.00 91.56 195 A 1 
ATOM   1424 N  ND2 . ASN A 1 195 ? -11.409 -4.741  -11.679 1.00 91.50 195 A 1 
ATOM   1425 N  N   . MET A 1 196 ? -12.496 -5.735  -14.717 1.00 98.65 196 A 1 
ATOM   1426 C  CA  . MET A 1 196 ? -12.187 -5.483  -16.110 1.00 98.69 196 A 1 
ATOM   1427 C  C   . MET A 1 196 ? -11.204 -4.320  -16.224 1.00 98.79 196 A 1 
ATOM   1428 O  O   . MET A 1 196 ? -11.321 -3.329  -15.507 1.00 98.20 196 A 1 
ATOM   1429 C  CB  . MET A 1 196 ? -13.455 -5.159  -16.917 1.00 97.42 196 A 1 
ATOM   1430 C  CG  . MET A 1 196 ? -14.533 -6.238  -16.783 1.00 80.61 196 A 1 
ATOM   1431 S  SD  . MET A 1 196 ? -16.017 -5.910  -17.784 1.00 76.08 196 A 1 
ATOM   1432 C  CE  . MET A 1 196 ? -17.117 -7.164  -17.105 1.00 63.17 196 A 1 
ATOM   1433 N  N   . LEU A 1 197 ? -10.269 -4.433  -17.160 1.00 98.55 197 A 1 
ATOM   1434 C  CA  . LEU A 1 197 ? -9.265  -3.426  -17.451 1.00 98.47 197 A 1 
ATOM   1435 C  C   . LEU A 1 197 ? -9.164  -3.236  -18.960 1.00 98.54 197 A 1 
ATOM   1436 O  O   . LEU A 1 197 ? -9.071  -4.206  -19.705 1.00 98.15 197 A 1 
ATOM   1437 C  CB  . LEU A 1 197 ? -7.933  -3.894  -16.836 1.00 97.61 197 A 1 
ATOM   1438 C  CG  . LEU A 1 197 ? -6.711  -3.006  -17.139 1.00 96.23 197 A 1 
ATOM   1439 C  CD1 . LEU A 1 197 ? -6.789  -1.681  -16.391 1.00 92.92 197 A 1 
ATOM   1440 C  CD2 . LEU A 1 197 ? -5.435  -3.730  -16.713 1.00 92.77 197 A 1 
ATOM   1441 N  N   . ALA A 1 198 ? -9.109  -1.982  -19.404 1.00 98.40 198 A 1 
ATOM   1442 C  CA  . ALA A 1 198 ? -8.609  -1.637  -20.724 1.00 98.41 198 A 1 
ATOM   1443 C  C   . ALA A 1 198 ? -7.522  -0.575  -20.579 1.00 98.48 198 A 1 
ATOM   1444 O  O   . ALA A 1 198 ? -7.695  0.408   -19.858 1.00 97.94 198 A 1 
ATOM   1445 C  CB  . ALA A 1 198 ? -9.762  -1.194  -21.632 1.00 98.10 198 A 1 
ATOM   1446 N  N   . LYS A 1 199 ? -6.409  -0.780  -21.252 1.00 98.02 199 A 1 
ATOM   1447 C  CA  . LYS A 1 199 ? -5.247  0.108   -21.191 1.00 97.53 199 A 1 
ATOM   1448 C  C   . LYS A 1 199 ? -4.634  0.215   -22.580 1.00 97.71 199 A 1 
ATOM   1449 O  O   . LYS A 1 199 ? -4.573  -0.778  -23.301 1.00 96.91 199 A 1 
ATOM   1450 C  CB  . LYS A 1 199 ? -4.268  -0.463  -20.153 1.00 95.14 199 A 1 
ATOM   1451 C  CG  . LYS A 1 199 ? -3.325  0.559   -19.501 1.00 88.20 199 A 1 
ATOM   1452 C  CD  . LYS A 1 199 ? -2.502  -0.197  -18.443 1.00 91.01 199 A 1 
ATOM   1453 C  CE  . LYS A 1 199 ? -1.548  0.678   -17.631 1.00 88.26 199 A 1 
ATOM   1454 N  NZ  . LYS A 1 199 ? -0.722  -0.172  -16.730 1.00 87.63 199 A 1 
ATOM   1455 N  N   . GLY A 1 200 ? -4.198  1.401   -22.961 1.00 97.51 200 A 1 
ATOM   1456 C  CA  . GLY A 1 200 ? -3.570  1.610   -24.257 1.00 97.49 200 A 1 
ATOM   1457 C  C   . GLY A 1 200 ? -2.630  2.802   -24.244 1.00 97.84 200 A 1 
ATOM   1458 O  O   . GLY A 1 200 ? -2.853  3.769   -23.510 1.00 97.30 200 A 1 
ATOM   1459 N  N   . THR A 1 201 ? -1.596  2.725   -25.062 1.00 97.42 201 A 1 
ATOM   1460 C  CA  . THR A 1 201 ? -0.633  3.806   -25.261 1.00 97.29 201 A 1 
ATOM   1461 C  C   . THR A 1 201 ? -0.507  4.110   -26.743 1.00 97.28 201 A 1 
ATOM   1462 O  O   . THR A 1 201 ? -0.362  3.209   -27.565 1.00 96.44 201 A 1 
ATOM   1463 C  CB  . THR A 1 201 ? 0.733   3.467   -24.648 1.00 96.31 201 A 1 
ATOM   1464 O  OG1 . THR A 1 201 ? 0.580   3.210   -23.269 1.00 89.42 201 A 1 
ATOM   1465 C  CG2 . THR A 1 201 ? 1.734   4.611   -24.771 1.00 88.42 201 A 1 
ATOM   1466 N  N   . TRP A 1 202 ? -0.575  5.386   -27.095 1.00 97.80 202 A 1 
ATOM   1467 C  CA  . TRP A 1 202 ? -0.289  5.906   -28.415 1.00 97.95 202 A 1 
ATOM   1468 C  C   . TRP A 1 202 ? 1.022   6.679   -28.384 1.00 98.09 202 A 1 
ATOM   1469 O  O   . TRP A 1 202 ? 1.118   7.713   -27.720 1.00 97.11 202 A 1 
ATOM   1470 C  CB  . TRP A 1 202 ? -1.453  6.781   -28.892 1.00 97.20 202 A 1 
ATOM   1471 C  CG  . TRP A 1 202 ? -1.250  7.464   -30.203 1.00 94.90 202 A 1 
ATOM   1472 C  CD1 . TRP A 1 202 ? -0.503  6.998   -31.231 1.00 87.30 202 A 1 
ATOM   1473 C  CD2 . TRP A 1 202 ? -1.776  8.760   -30.635 1.00 91.63 202 A 1 
ATOM   1474 N  NE1 . TRP A 1 202 ? -0.526  7.911   -32.278 1.00 86.35 202 A 1 
ATOM   1475 C  CE2 . TRP A 1 202 ? -1.305  9.005   -31.952 1.00 89.21 202 A 1 
ATOM   1476 C  CE3 . TRP A 1 202 ? -2.611  9.724   -30.038 1.00 83.80 202 A 1 
ATOM   1477 C  CZ2 . TRP A 1 202 ? -1.639  10.174  -32.661 1.00 86.10 202 A 1 
ATOM   1478 C  CZ3 . TRP A 1 202 ? -2.948  10.893  -30.745 1.00 79.49 202 A 1 
ATOM   1479 C  CH2 . TRP A 1 202 ? -2.460  11.108  -32.037 1.00 80.02 202 A 1 
ATOM   1480 N  N   . GLN A 1 203 ? 2.015   6.194   -29.108 1.00 97.36 203 A 1 
ATOM   1481 C  CA  . GLN A 1 203 ? 3.244   6.914   -29.377 1.00 96.89 203 A 1 
ATOM   1482 C  C   . GLN A 1 203 ? 2.986   7.876   -30.551 1.00 97.07 203 A 1 
ATOM   1483 O  O   . GLN A 1 203 ? 2.854   7.450   -31.692 1.00 95.62 203 A 1 
ATOM   1484 C  CB  . GLN A 1 203 ? 4.369   5.906   -29.664 1.00 95.20 203 A 1 
ATOM   1485 C  CG  . GLN A 1 203 ? 5.749   6.525   -29.471 1.00 83.31 203 A 1 
ATOM   1486 C  CD  . GLN A 1 203 ? 6.090   6.753   -27.995 1.00 79.77 203 A 1 
ATOM   1487 O  OE1 . GLN A 1 203 ? 5.742   5.975   -27.118 1.00 70.99 203 A 1 
ATOM   1488 N  NE2 . GLN A 1 203 ? 6.774   7.825   -27.668 1.00 69.20 203 A 1 
ATOM   1489 N  N   . ILE A 1 204 ? 2.858   9.150   -30.235 1.00 97.39 204 A 1 
ATOM   1490 C  CA  . ILE A 1 204 ? 2.559   10.199  -31.216 1.00 97.29 204 A 1 
ATOM   1491 C  C   . ILE A 1 204 ? 3.782   10.449  -32.103 1.00 96.70 204 A 1 
ATOM   1492 O  O   . ILE A 1 204 ? 3.674   10.519  -33.323 1.00 93.97 204 A 1 
ATOM   1493 C  CB  . ILE A 1 204 ? 2.112   11.495  -30.493 1.00 96.59 204 A 1 
ATOM   1494 C  CG1 . ILE A 1 204 ? 0.853   11.257  -29.632 1.00 94.00 204 A 1 
ATOM   1495 C  CG2 . ILE A 1 204 ? 1.862   12.626  -31.511 1.00 93.78 204 A 1 
ATOM   1496 C  CD1 . ILE A 1 204 ? 0.537   12.402  -28.644 1.00 90.31 204 A 1 
ATOM   1497 N  N   . ASP A 1 205 ? 4.939   10.548  -31.469 1.00 96.67 205 A 1 
ATOM   1498 C  CA  . ASP A 1 205 ? 6.249   10.656  -32.091 1.00 96.16 205 A 1 
ATOM   1499 C  C   . ASP A 1 205 ? 7.326   10.063  -31.163 1.00 96.37 205 A 1 
ATOM   1500 O  O   . ASP A 1 205 ? 7.014   9.376   -30.182 1.00 93.54 205 A 1 
ATOM   1501 C  CB  . ASP A 1 205 ? 6.507   12.128  -32.490 1.00 93.99 205 A 1 
ATOM   1502 C  CG  . ASP A 1 205 ? 6.522   13.114  -31.328 1.00 92.93 205 A 1 
ATOM   1503 O  OD1 . ASP A 1 205 ? 7.016   12.749  -30.249 1.00 87.72 205 A 1 
ATOM   1504 O  OD2 . ASP A 1 205 ? 6.082   14.272  -31.520 1.00 88.03 205 A 1 
ATOM   1505 N  N   . SER A 1 206 ? 8.595   10.289  -31.444 1.00 95.55 206 A 1 
ATOM   1506 C  CA  . SER A 1 206 ? 9.700   9.796   -30.631 1.00 94.87 206 A 1 
ATOM   1507 C  C   . SER A 1 206 ? 9.773   10.389  -29.216 1.00 95.49 206 A 1 
ATOM   1508 O  O   . SER A 1 206 ? 10.457  9.827   -28.360 1.00 91.82 206 A 1 
ATOM   1509 C  CB  . SER A 1 206 ? 11.030  10.062  -31.357 1.00 92.74 206 A 1 
ATOM   1510 O  OG  . SER A 1 206 ? 11.204  11.445  -31.601 1.00 83.27 206 A 1 
ATOM   1511 N  N   . ALA A 1 207 ? 9.102   11.507  -28.960 1.00 96.57 207 A 1 
ATOM   1512 C  CA  . ALA A 1 207 ? 9.116   12.225  -27.694 1.00 96.78 207 A 1 
ATOM   1513 C  C   . ALA A 1 207 ? 7.789   12.139  -26.941 1.00 97.21 207 A 1 
ATOM   1514 O  O   . ALA A 1 207 ? 7.775   12.161  -25.709 1.00 95.35 207 A 1 
ATOM   1515 C  CB  . ALA A 1 207 ? 9.483   13.681  -27.982 1.00 95.46 207 A 1 
ATOM   1516 N  N   . GLN A 1 208 ? 6.671   12.063  -27.665 1.00 98.08 208 A 1 
ATOM   1517 C  CA  . GLN A 1 208 ? 5.339   12.203  -27.114 1.00 97.96 208 A 1 
ATOM   1518 C  C   . GLN A 1 208 ? 4.595   10.872  -27.084 1.00 98.03 208 A 1 
ATOM   1519 O  O   . GLN A 1 208 ? 4.489   10.177  -28.091 1.00 96.83 208 A 1 
ATOM   1520 C  CB  . GLN A 1 208 ? 4.542   13.240  -27.921 1.00 96.79 208 A 1 
ATOM   1521 C  CG  . GLN A 1 208 ? 5.150   14.641  -27.857 1.00 93.55 208 A 1 
ATOM   1522 C  CD  . GLN A 1 208 ? 4.300   15.634  -28.646 1.00 93.97 208 A 1 
ATOM   1523 O  OE1 . GLN A 1 208 ? 3.326   16.174  -28.153 1.00 85.13 208 A 1 
ATOM   1524 N  NE2 . GLN A 1 208 ? 4.624   15.873  -29.897 1.00 83.81 208 A 1 
ATOM   1525 N  N   . SER A 1 209 ? 3.997   10.546  -25.944 1.00 97.91 209 A 1 
ATOM   1526 C  CA  . SER A 1 209 ? 3.043   9.449   -25.838 1.00 97.83 209 A 1 
ATOM   1527 C  C   . SER A 1 209 ? 1.818   9.840   -25.026 1.00 98.30 209 A 1 
ATOM   1528 O  O   . SER A 1 209 ? 1.885   10.643  -24.094 1.00 97.63 209 A 1 
ATOM   1529 C  CB  . SER A 1 209 ? 3.698   8.173   -25.305 1.00 94.83 209 A 1 
ATOM   1530 O  OG  . SER A 1 209 ? 4.191   8.337   -23.990 1.00 82.89 209 A 1 
ATOM   1531 N  N   . LEU A 1 210 ? 0.682   9.258   -25.383 1.00 98.39 210 A 1 
ATOM   1532 C  CA  . LEU A 1 210 ? -0.583  9.411   -24.684 1.00 98.45 210 A 1 
ATOM   1533 C  C   . LEU A 1 210 ? -1.074  8.033   -24.239 1.00 98.41 210 A 1 
ATOM   1534 O  O   . LEU A 1 210 ? -1.209  7.136   -25.073 1.00 97.90 210 A 1 
ATOM   1535 C  CB  . LEU A 1 210 ? -1.585  10.119  -25.610 1.00 97.93 210 A 1 
ATOM   1536 C  CG  . LEU A 1 210 ? -2.880  10.554  -24.902 1.00 94.66 210 A 1 
ATOM   1537 C  CD1 . LEU A 1 210 ? -2.646  11.778  -24.007 1.00 90.15 210 A 1 
ATOM   1538 C  CD2 . LEU A 1 210 ? -3.937  10.933  -25.941 1.00 90.37 210 A 1 
ATOM   1539 N  N   . SER A 1 211 ? -1.357  7.862   -22.959 1.00 98.44 211 A 1 
ATOM   1540 C  CA  . SER A 1 211 ? -1.853  6.615   -22.388 1.00 98.37 211 A 1 
ATOM   1541 C  C   . SER A 1 211 ? -3.232  6.813   -21.780 1.00 98.53 211 A 1 
ATOM   1542 O  O   . SER A 1 211 ? -3.472  7.791   -21.071 1.00 98.04 211 A 1 
ATOM   1543 C  CB  . SER A 1 211 ? -0.881  6.057   -21.339 1.00 97.34 211 A 1 
ATOM   1544 O  OG  . SER A 1 211 ? 0.403   5.847   -21.902 1.00 90.76 211 A 1 
ATOM   1545 N  N   . GLY A 1 212 ? -4.133  5.869   -22.034 1.00 98.56 212 A 1 
ATOM   1546 C  CA  . GLY A 1 212 ? -5.446  5.788   -21.425 1.00 98.42 212 A 1 
ATOM   1547 C  C   . GLY A 1 212 ? -5.600  4.503   -20.614 1.00 98.48 212 A 1 
ATOM   1548 O  O   . GLY A 1 212 ? -5.114  3.450   -21.024 1.00 97.49 212 A 1 
ATOM   1549 N  N   . LEU A 1 213 ? -6.295  4.596   -19.489 1.00 98.41 213 A 1 
ATOM   1550 C  CA  . LEU A 1 213 ? -6.628  3.465   -18.633 1.00 98.33 213 A 1 
ATOM   1551 C  C   . LEU A 1 213 ? -8.065  3.612   -18.156 1.00 98.55 213 A 1 
ATOM   1552 O  O   . LEU A 1 213 ? -8.460  4.675   -17.667 1.00 98.00 213 A 1 
ATOM   1553 C  CB  . LEU A 1 213 ? -5.612  3.402   -17.474 1.00 96.07 213 A 1 
ATOM   1554 C  CG  . LEU A 1 213 ? -5.862  2.300   -16.423 1.00 92.86 213 A 1 
ATOM   1555 C  CD1 . LEU A 1 213 ? -4.542  1.940   -15.751 1.00 84.73 213 A 1 
ATOM   1556 C  CD2 . LEU A 1 213 ? -6.808  2.737   -15.295 1.00 83.28 213 A 1 
ATOM   1557 N  N   . VAL A 1 214 ? -8.834  2.529   -18.238 1.00 98.70 214 A 1 
ATOM   1558 C  CA  . VAL A 1 214 ? -10.120 2.386   -17.558 1.00 98.70 214 A 1 
ATOM   1559 C  C   . VAL A 1 214 ? -10.156 1.057   -16.822 1.00 98.74 214 A 1 
ATOM   1560 O  O   . VAL A 1 214 ? -9.700  0.038   -17.340 1.00 98.32 214 A 1 
ATOM   1561 C  CB  . VAL A 1 214 ? -11.334 2.540   -18.502 1.00 98.13 214 A 1 
ATOM   1562 C  CG1 . VAL A 1 214 ? -11.438 3.976   -19.023 1.00 91.43 214 A 1 
ATOM   1563 C  CG2 . VAL A 1 214 ? -11.300 1.593   -19.703 1.00 91.45 214 A 1 
ATOM   1564 N  N   . ARG A 1 215 ? -10.704 1.052   -15.600 1.00 98.70 215 A 1 
ATOM   1565 C  CA  . ARG A 1 215 ? -10.910 -0.141  -14.791 1.00 98.62 215 A 1 
ATOM   1566 C  C   . ARG A 1 215 ? -12.320 -0.138  -14.220 1.00 98.78 215 A 1 
ATOM   1567 O  O   . ARG A 1 215 ? -12.821 0.903   -13.795 1.00 98.45 215 A 1 
ATOM   1568 C  CB  . ARG A 1 215 ? -9.820  -0.236  -13.705 1.00 97.74 215 A 1 
ATOM   1569 C  CG  . ARG A 1 215 ? -9.832  -1.578  -12.959 1.00 91.92 215 A 1 
ATOM   1570 C  CD  . ARG A 1 215 ? -8.643  -1.729  -12.002 1.00 90.15 215 A 1 
ATOM   1571 N  NE  . ARG A 1 215 ? -8.724  -0.849  -10.834 1.00 84.44 215 A 1 
ATOM   1572 C  CZ  . ARG A 1 215 ? -7.889  0.121   -10.471 1.00 85.56 215 A 1 
ATOM   1573 N  NH1 . ARG A 1 215 ? -6.829  0.417   -11.157 1.00 75.78 215 A 1 
ATOM   1574 N  NH2 . ARG A 1 215 ? -8.100  0.813   -9.394  1.00 77.03 215 A 1 
ATOM   1575 N  N   . TYR A 1 216 ? -12.952 -1.296  -14.214 1.00 98.68 216 A 1 
ATOM   1576 C  CA  . TYR A 1 216 ? -14.229 -1.538  -13.561 1.00 98.67 216 A 1 
ATOM   1577 C  C   . TYR A 1 216 ? -14.086 -2.740  -12.633 1.00 98.60 216 A 1 
ATOM   1578 O  O   . TYR A 1 216 ? -13.660 -3.807  -13.072 1.00 98.30 216 A 1 
ATOM   1579 C  CB  . TYR A 1 216 ? -15.318 -1.765  -14.618 1.00 98.52 216 A 1 
ATOM   1580 C  CG  . TYR A 1 216 ? -16.669 -2.104  -14.030 1.00 98.09 216 A 1 
ATOM   1581 C  CD1 . TYR A 1 216 ? -17.109 -3.443  -13.972 1.00 96.76 216 A 1 
ATOM   1582 C  CD2 . TYR A 1 216 ? -17.492 -1.088  -13.516 1.00 97.15 216 A 1 
ATOM   1583 C  CE1 . TYR A 1 216 ? -18.359 -3.761  -13.423 1.00 96.15 216 A 1 
ATOM   1584 C  CE2 . TYR A 1 216 ? -18.746 -1.394  -12.963 1.00 96.18 216 A 1 
ATOM   1585 C  CZ  . TYR A 1 216 ? -19.185 -2.737  -12.922 1.00 96.15 216 A 1 
ATOM   1586 O  OH  . TYR A 1 216 ? -20.417 -3.033  -12.388 1.00 94.15 216 A 1 
ATOM   1587 N  N   . TYR A 1 217 ? -14.446 -2.561  -11.364 1.00 98.44 217 A 1 
ATOM   1588 C  CA  . TYR A 1 217 ? -14.532 -3.617  -10.366 1.00 98.47 217 A 1 
ATOM   1589 C  C   . TYR A 1 217 ? -15.967 -3.702  -9.856  1.00 98.51 217 A 1 
ATOM   1590 O  O   . TYR A 1 217 ? -16.586 -2.675  -9.578  1.00 98.20 217 A 1 
ATOM   1591 C  CB  . TYR A 1 217 ? -13.537 -3.335  -9.240  1.00 98.23 217 A 1 
ATOM   1592 C  CG  . TYR A 1 217 ? -13.561 -4.337  -8.116  1.00 98.34 217 A 1 
ATOM   1593 C  CD1 . TYR A 1 217 ? -14.484 -4.211  -7.050  1.00 97.85 217 A 1 
ATOM   1594 C  CD2 . TYR A 1 217 ? -12.644 -5.409  -8.103  1.00 97.88 217 A 1 
ATOM   1595 C  CE1 . TYR A 1 217 ? -14.485 -5.132  -5.992  1.00 97.46 217 A 1 
ATOM   1596 C  CE2 . TYR A 1 217 ? -12.633 -6.334  -7.048  1.00 97.40 217 A 1 
ATOM   1597 C  CZ  . TYR A 1 217 ? -13.554 -6.187  -5.996  1.00 97.75 217 A 1 
ATOM   1598 O  OH  . TYR A 1 217 ? -13.542 -7.085  -4.953  1.00 96.92 217 A 1 
ATOM   1599 N  N   . ASN A 1 218 ? -16.477 -4.914  -9.711  1.00 98.45 218 A 1 
ATOM   1600 C  CA  . ASN A 1 218 ? -17.744 -5.197  -9.063  1.00 98.46 218 A 1 
ATOM   1601 C  C   . ASN A 1 218 ? -17.592 -6.425  -8.165  1.00 98.49 218 A 1 
ATOM   1602 O  O   . ASN A 1 218 ? -17.103 -7.446  -8.629  1.00 97.57 218 A 1 
ATOM   1603 C  CB  . ASN A 1 218 ? -18.835 -5.418  -10.130 1.00 97.47 218 A 1 
ATOM   1604 C  CG  . ASN A 1 218 ? -20.211 -5.595  -9.498  1.00 95.18 218 A 1 
ATOM   1605 O  OD1 . ASN A 1 218 ? -20.498 -5.041  -8.463  1.00 84.08 218 A 1 
ATOM   1606 N  ND2 . ASN A 1 218 ? -21.092 -6.350  -10.095 1.00 82.65 218 A 1 
ATOM   1607 N  N   . ASN A 1 219 ? -18.015 -6.321  -6.902  1.00 98.00 219 A 1 
ATOM   1608 C  CA  . ASN A 1 219 ? -18.170 -7.444  -5.991  1.00 97.98 219 A 1 
ATOM   1609 C  C   . ASN A 1 219 ? -19.596 -7.422  -5.439  1.00 97.96 219 A 1 
ATOM   1610 O  O   . ASN A 1 219 ? -19.937 -6.531  -4.656  1.00 97.26 219 A 1 
ATOM   1611 C  CB  . ASN A 1 219 ? -17.093 -7.375  -4.895  1.00 97.43 219 A 1 
ATOM   1612 C  CG  . ASN A 1 219 ? -17.146 -8.543  -3.919  1.00 97.32 219 A 1 
ATOM   1613 O  OD1 . ASN A 1 219 ? -17.990 -9.410  -3.986  1.00 92.72 219 A 1 
ATOM   1614 N  ND2 . ASN A 1 219 ? -16.218 -8.601  -2.980  1.00 92.04 219 A 1 
ATOM   1615 N  N   . ASP A 1 220 ? -20.399 -8.396  -5.832  1.00 97.88 220 A 1 
ATOM   1616 C  CA  . ASP A 1 220 ? -21.694 -8.661  -5.238  1.00 97.71 220 A 1 
ATOM   1617 C  C   . ASP A 1 220 ? -21.518 -9.730  -4.161  1.00 97.86 220 A 1 
ATOM   1618 O  O   . ASP A 1 220 ? -21.135 -10.864 -4.448  1.00 96.31 220 A 1 
ATOM   1619 C  CB  . ASP A 1 220 ? -22.712 -9.085  -6.316  1.00 96.75 220 A 1 
ATOM   1620 C  CG  . ASP A 1 220 ? -23.032 -7.954  -7.309  1.00 92.04 220 A 1 
ATOM   1621 O  OD1 . ASP A 1 220 ? -23.214 -6.795  -6.872  1.00 85.65 220 A 1 
ATOM   1622 O  OD2 . ASP A 1 220 ? -23.100 -8.232  -8.520  1.00 85.29 220 A 1 
ATOM   1623 N  N   . ALA A 1 221 ? -21.757 -9.366  -2.904  1.00 97.36 221 A 1 
ATOM   1624 C  CA  . ALA A 1 221 ? -21.483 -10.197 -1.745  1.00 97.11 221 A 1 
ATOM   1625 C  C   . ALA A 1 221 ? -22.717 -10.416 -0.871  1.00 97.04 221 A 1 
ATOM   1626 O  O   . ALA A 1 221 ? -23.514 -9.515  -0.622  1.00 95.97 221 A 1 
ATOM   1627 C  CB  . ALA A 1 221 ? -20.322 -9.580  -0.955  1.00 96.50 221 A 1 
ATOM   1628 N  N   . ARG A 1 222 ? -22.820 -11.627 -0.314  1.00 96.58 222 A 1 
ATOM   1629 C  CA  . ARG A 1 222 ? -23.673 -11.965 0.824   1.00 96.19 222 A 1 
ATOM   1630 C  C   . ARG A 1 222 ? -22.772 -12.205 2.031   1.00 96.30 222 A 1 
ATOM   1631 O  O   . ARG A 1 222 ? -22.122 -13.239 2.126   1.00 94.93 222 A 1 
ATOM   1632 C  CB  . ARG A 1 222 ? -24.524 -13.189 0.463   1.00 94.87 222 A 1 
ATOM   1633 C  CG  . ARG A 1 222 ? -25.523 -13.588 1.546   1.00 89.27 222 A 1 
ATOM   1634 C  CD  . ARG A 1 222 ? -26.810 -12.759 1.448   1.00 82.49 222 A 1 
ATOM   1635 N  NE  . ARG A 1 222 ? -27.799 -13.193 2.441   1.00 76.51 222 A 1 
ATOM   1636 C  CZ  . ARG A 1 222 ? -28.972 -12.629 2.630   1.00 69.72 222 A 1 
ATOM   1637 N  NH1 . ARG A 1 222 ? -29.391 -11.625 1.914   1.00 62.08 222 A 1 
ATOM   1638 N  NH2 . ARG A 1 222 ? -29.768 -13.058 3.570   1.00 64.16 222 A 1 
ATOM   1639 N  N   . GLU A 1 223 ? -22.732 -11.260 2.955   1.00 96.15 223 A 1 
ATOM   1640 C  CA  . GLU A 1 223 ? -21.782 -11.260 4.075   1.00 95.97 223 A 1 
ATOM   1641 C  C   . GLU A 1 223 ? -22.379 -10.576 5.319   1.00 95.99 223 A 1 
ATOM   1642 O  O   . GLU A 1 223 ? -23.397 -9.885  5.220   1.00 95.22 223 A 1 
ATOM   1643 C  CB  . GLU A 1 223 ? -20.472 -10.603 3.628   1.00 94.61 223 A 1 
ATOM   1644 C  CG  . GLU A 1 223 ? -20.610 -9.128  3.225   1.00 93.98 223 A 1 
ATOM   1645 C  CD  . GLU A 1 223 ? -19.275 -8.477  2.846   1.00 95.87 223 A 1 
ATOM   1646 O  OE1 . GLU A 1 223 ? -19.217 -7.232  2.907   1.00 92.08 223 A 1 
ATOM   1647 O  OE2 . GLU A 1 223 ? -18.296 -9.194  2.526   1.00 93.43 223 A 1 
ATOM   1648 N  N   . PRO A 1 224 ? -21.763 -10.725 6.518   1.00 95.30 224 A 1 
ATOM   1649 C  CA  . PRO A 1 224 ? -22.183 -9.981  7.695   1.00 94.78 224 A 1 
ATOM   1650 C  C   . PRO A 1 224 ? -22.122 -8.466  7.472   1.00 94.98 224 A 1 
ATOM   1651 O  O   . PRO A 1 224 ? -21.268 -7.956  6.745   1.00 93.96 224 A 1 
ATOM   1652 C  CB  . PRO A 1 224 ? -21.243 -10.419 8.823   1.00 93.63 224 A 1 
ATOM   1653 C  CG  . PRO A 1 224 ? -20.755 -11.792 8.378   1.00 93.31 224 A 1 
ATOM   1654 C  CD  . PRO A 1 224 ? -20.690 -11.640 6.856   1.00 95.25 224 A 1 
ATOM   1655 N  N   . LYS A 1 225 ? -22.969 -7.710  8.184   1.00 93.27 225 A 1 
ATOM   1656 C  CA  . LYS A 1 225 ? -22.920 -6.236  8.153   1.00 92.03 225 A 1 
ATOM   1657 C  C   . LYS A 1 225 ? -21.527 -5.694  8.499   1.00 92.52 225 A 1 
ATOM   1658 O  O   . LYS A 1 225 ? -21.098 -4.707  7.901   1.00 90.40 225 A 1 
ATOM   1659 C  CB  . LYS A 1 225 ? -23.996 -5.679  9.096   1.00 90.51 225 A 1 
ATOM   1660 C  CG  . LYS A 1 225 ? -23.993 -4.142  9.074   1.00 86.97 225 A 1 
ATOM   1661 C  CD  . LYS A 1 225 ? -25.144 -3.521  9.869   1.00 83.10 225 A 1 
ATOM   1662 C  CE  . LYS A 1 225 ? -24.981 -2.008  9.718   1.00 75.72 225 A 1 
ATOM   1663 N  NZ  . LYS A 1 225 ? -26.157 -1.238  10.170  1.00 67.46 225 A 1 
ATOM   1664 N  N   . ASN A 1 226 ? -20.828 -6.342  9.439   1.00 92.51 226 A 1 
ATOM   1665 C  CA  . ASN A 1 226 ? -19.406 -6.153  9.677   1.00 91.81 226 A 1 
ATOM   1666 C  C   . ASN A 1 226 ? -18.640 -7.364  9.115   1.00 92.46 226 A 1 
ATOM   1667 O  O   . ASN A 1 226 ? -18.558 -8.391  9.791   1.00 91.99 226 A 1 
ATOM   1668 C  CB  . ASN A 1 226 ? -19.163 -5.928  11.179  1.00 90.60 226 A 1 
ATOM   1669 C  CG  . ASN A 1 226 ? -17.691 -5.699  11.482  1.00 90.02 226 A 1 
ATOM   1670 O  OD1 . ASN A 1 226 ? -16.836 -5.789  10.625  1.00 85.55 226 A 1 
ATOM   1671 N  ND2 . ASN A 1 226 ? -17.351 -5.381  12.707  1.00 84.66 226 A 1 
ATOM   1672 N  N   . PRO A 1 227 ? -18.074 -7.262  7.900   1.00 94.59 227 A 1 
ATOM   1673 C  CA  . PRO A 1 227 ? -17.394 -8.380  7.259   1.00 94.39 227 A 1 
ATOM   1674 C  C   . PRO A 1 227 ? -16.019 -8.689  7.862   1.00 94.38 227 A 1 
ATOM   1675 O  O   . PRO A 1 227 ? -15.432 -9.719  7.530   1.00 91.30 227 A 1 
ATOM   1676 C  CB  . PRO A 1 227 ? -17.307 -7.979  5.780   1.00 93.52 227 A 1 
ATOM   1677 C  CG  . PRO A 1 227 ? -17.178 -6.465  5.849   1.00 93.15 227 A 1 
ATOM   1678 C  CD  . PRO A 1 227 ? -18.083 -6.102  7.028   1.00 95.15 227 A 1 
ATOM   1679 N  N   . GLN A 1 228 ? -15.520 -7.871  8.798   1.00 93.60 228 A 1 
ATOM   1680 C  CA  . GLN A 1 228 ? -14.303 -8.153  9.558   1.00 92.34 228 A 1 
ATOM   1681 C  C   . GLN A 1 228 ? -14.514 -9.203  10.663  1.00 92.46 228 A 1 
ATOM   1682 O  O   . GLN A 1 228 ? -13.545 -9.730  11.213  1.00 90.22 228 A 1 
ATOM   1683 C  CB  . GLN A 1 228 ? -13.729 -6.862  10.160  1.00 91.58 228 A 1 
ATOM   1684 C  CG  . GLN A 1 228 ? -13.164 -5.913  9.099   1.00 90.89 228 A 1 
ATOM   1685 C  CD  . GLN A 1 228 ? -12.506 -4.674  9.698   1.00 92.11 228 A 1 
ATOM   1686 O  OE1 . GLN A 1 228 ? -12.865 -4.210  10.764  1.00 86.80 228 A 1 
ATOM   1687 N  NE2 . GLN A 1 228 ? -11.527 -4.094  9.028   1.00 86.04 228 A 1 
ATOM   1688 N  N   . THR A 1 229 ? -15.741 -9.530  10.984  1.00 92.42 229 A 1 
ATOM   1689 C  CA  . THR A 1 229 ? -16.059 -10.591 11.949  1.00 91.47 229 A 1 
ATOM   1690 C  C   . THR A 1 229 ? -16.254 -11.930 11.245  1.00 92.24 229 A 1 
ATOM   1691 O  O   . THR A 1 229 ? -16.752 -11.983 10.125  1.00 90.92 229 A 1 
ATOM   1692 C  CB  . THR A 1 229 ? -17.311 -10.264 12.769  1.00 89.60 229 A 1 
ATOM   1693 O  OG1 . THR A 1 229 ? -18.458 -10.205 11.961  1.00 83.02 229 A 1 
ATOM   1694 C  CG2 . THR A 1 229 ? -17.180 -8.930  13.513  1.00 83.00 229 A 1 
ATOM   1695 N  N   . VAL A 1 230 ? -15.897 -13.016 11.928  1.00 92.83 230 A 1 
ATOM   1696 C  CA  . VAL A 1 230 ? -16.144 -14.380 11.427  1.00 92.37 230 A 1 
ATOM   1697 C  C   . VAL A 1 230 ? -17.638 -14.653 11.345  1.00 93.01 230 A 1 
ATOM   1698 O  O   . VAL A 1 230 ? -18.166 -14.950 10.275  1.00 91.10 230 A 1 
ATOM   1699 C  CB  . VAL A 1 230 ? -15.444 -15.408 12.330  1.00 90.05 230 A 1 
ATOM   1700 C  CG1 . VAL A 1 230 ? -15.685 -16.845 11.873  1.00 83.21 230 A 1 
ATOM   1701 C  CG2 . VAL A 1 230 ? -13.938 -15.138 12.381  1.00 84.37 230 A 1 
ATOM   1702 N  N   . GLU A 1 231 ? -18.303 -14.502 12.476  1.00 91.67 231 A 1 
ATOM   1703 C  CA  . GLU A 1 231 ? -19.695 -14.894 12.655  1.00 90.69 231 A 1 
ATOM   1704 C  C   . GLU A 1 231 ? -20.658 -13.789 12.210  1.00 91.76 231 A 1 
ATOM   1705 O  O   . GLU A 1 231 ? -20.426 -12.596 12.416  1.00 88.22 231 A 1 
ATOM   1706 C  CB  . GLU A 1 231 ? -19.948 -15.275 14.112  1.00 86.07 231 A 1 
ATOM   1707 C  CG  . GLU A 1 231 ? -19.099 -16.469 14.569  1.00 74.20 231 A 1 
ATOM   1708 C  CD  . GLU A 1 231 ? -19.371 -16.887 16.024  1.00 63.42 231 A 1 
ATOM   1709 O  OE1 . GLU A 1 231 ? -18.719 -17.830 16.477  1.00 55.90 231 A 1 
ATOM   1710 O  OE2 . GLU A 1 231 ? -20.231 -16.243 16.685  1.00 55.86 231 A 1 
ATOM   1711 N  N   . ALA A 1 232 ? -21.790 -14.208 11.661  1.00 91.43 232 A 1 
ATOM   1712 C  CA  . ALA A 1 232 ? -22.982 -13.380 11.569  1.00 90.55 232 A 1 
ATOM   1713 C  C   . ALA A 1 232 ? -23.850 -13.595 12.812  1.00 90.08 232 A 1 
ATOM   1714 O  O   . ALA A 1 232 ? -23.862 -14.667 13.404  1.00 84.66 232 A 1 
ATOM   1715 C  CB  . ALA A 1 232 ? -23.731 -13.715 10.283  1.00 87.64 232 A 1 
ATOM   1716 N  N   . SER A 1 233 ? -24.600 -12.563 13.199  1.00 89.23 233 A 1 
ATOM   1717 C  CA  . SER A 1 233 ? -25.607 -12.677 14.252  1.00 87.72 233 A 1 
ATOM   1718 C  C   . SER A 1 233 ? -26.916 -12.050 13.803  1.00 87.06 233 A 1 
ATOM   1719 O  O   . SER A 1 233 ? -26.928 -10.999 13.163  1.00 80.47 233 A 1 
ATOM   1720 C  CB  . SER A 1 233 ? -25.108 -12.054 15.557  1.00 83.86 233 A 1 
ATOM   1721 O  OG  . SER A 1 233 ? -25.104 -10.646 15.464  1.00 75.51 233 A 1 
ATOM   1722 N  N   . ASP A 1 234 ? -28.035 -12.645 14.209  1.00 82.62 234 A 1 
ATOM   1723 C  CA  . ASP A 1 234 ? -29.361 -12.251 13.722  1.00 80.87 234 A 1 
ATOM   1724 C  C   . ASP A 1 234 ? -29.738 -10.787 13.990  1.00 81.96 234 A 1 
ATOM   1725 O  O   . ASP A 1 234 ? -30.538 -10.204 13.262  1.00 76.37 234 A 1 
ATOM   1726 C  CB  . ASP A 1 234 ? -30.413 -13.156 14.380  1.00 75.66 234 A 1 
ATOM   1727 C  CG  . ASP A 1 234 ? -30.342 -14.615 13.937  1.00 67.93 234 A 1 
ATOM   1728 O  OD1 . ASP A 1 234 ? -29.823 -14.864 12.836  1.00 60.55 234 A 1 
ATOM   1729 O  OD2 . ASP A 1 234 ? -30.831 -15.465 14.719  1.00 60.55 234 A 1 
ATOM   1730 N  N   . SER A 1 235 ? -29.195 -10.182 15.057  1.00 83.13 235 A 1 
ATOM   1731 C  CA  . SER A 1 235 ? -29.620 -8.850  15.506  1.00 82.53 235 A 1 
ATOM   1732 C  C   . SER A 1 235 ? -28.527 -7.793  15.471  1.00 83.88 235 A 1 
ATOM   1733 O  O   . SER A 1 235 ? -28.776 -6.672  15.040  1.00 78.98 235 A 1 
ATOM   1734 C  CB  . SER A 1 235 ? -30.243 -8.948  16.901  1.00 77.73 235 A 1 
ATOM   1735 O  OG  . SER A 1 235 ? -29.312 -9.433  17.845  1.00 67.08 235 A 1 
ATOM   1736 N  N   . SER A 1 236 ? -27.316 -8.103  15.944  1.00 84.18 236 A 1 
ATOM   1737 C  CA  . SER A 1 236 ? -26.227 -7.129  16.052  1.00 83.71 236 A 1 
ATOM   1738 C  C   . SER A 1 236 ? -25.342 -7.064  14.811  1.00 86.09 236 A 1 
ATOM   1739 O  O   . SER A 1 236 ? -24.814 -5.999  14.501  1.00 82.88 236 A 1 
ATOM   1740 C  CB  . SER A 1 236 ? -25.374 -7.399  17.293  1.00 80.35 236 A 1 
ATOM   1741 O  OG  . SER A 1 236 ? -24.876 -8.717  17.312  1.00 72.38 236 A 1 
ATOM   1742 N  N   . ASN A 1 237 ? -25.206 -8.171  14.091  1.00 88.87 237 A 1 
ATOM   1743 C  CA  . ASN A 1 237 ? -24.385 -8.271  12.893  1.00 90.51 237 A 1 
ATOM   1744 C  C   . ASN A 1 237 ? -25.073 -9.155  11.835  1.00 91.32 237 A 1 
ATOM   1745 O  O   . ASN A 1 237 ? -24.596 -10.255 11.540  1.00 90.27 237 A 1 
ATOM   1746 C  CB  . ASN A 1 237 ? -22.998 -8.772  13.305  1.00 90.31 237 A 1 
ATOM   1747 C  CG  . ASN A 1 237 ? -22.001 -8.677  12.182  1.00 90.60 237 A 1 
ATOM   1748 O  OD1 . ASN A 1 237 ? -22.084 -7.837  11.303  1.00 89.04 237 A 1 
ATOM   1749 N  ND2 . ASN A 1 237 ? -20.981 -9.511  12.208  1.00 88.74 237 A 1 
ATOM   1750 N  N   . PRO A 1 238 ? -26.223 -8.721  11.304  1.00 90.43 238 A 1 
ATOM   1751 C  CA  . PRO A 1 238 ? -27.005 -9.521  10.372  1.00 90.53 238 A 1 
ATOM   1752 C  C   . PRO A 1 238 ? -26.271 -9.702  9.039   1.00 91.88 238 A 1 
ATOM   1753 O  O   . PRO A 1 238 ? -25.455 -8.871  8.648   1.00 90.85 238 A 1 
ATOM   1754 C  CB  . PRO A 1 238 ? -28.323 -8.763  10.199  1.00 88.16 238 A 1 
ATOM   1755 C  CG  . PRO A 1 238 ? -27.912 -7.305  10.413  1.00 87.17 238 A 1 
ATOM   1756 C  CD  . PRO A 1 238 ? -26.844 -7.421  11.496  1.00 89.77 238 A 1 
ATOM   1757 N  N   . MET A 1 239 ? -26.638 -10.757 8.315   1.00 92.13 239 A 1 
ATOM   1758 C  CA  . MET A 1 239 ? -26.257 -10.901 6.908   1.00 92.53 239 A 1 
ATOM   1759 C  C   . MET A 1 239 ? -26.892 -9.789  6.066   1.00 92.82 239 A 1 
ATOM   1760 O  O   . MET A 1 239 ? -28.049 -9.419  6.276   1.00 91.72 239 A 1 
ATOM   1761 C  CB  . MET A 1 239 ? -26.671 -12.278 6.366   1.00 91.83 239 A 1 
ATOM   1762 C  CG  . MET A 1 239 ? -25.918 -13.433 7.025   1.00 89.42 239 A 1 
ATOM   1763 S  SD  . MET A 1 239 ? -24.117 -13.463 6.738   1.00 89.93 239 A 1 
ATOM   1764 C  CE  . MET A 1 239 ? -24.049 -14.022 5.027   1.00 83.82 239 A 1 
ATOM   1765 N  N   . VAL A 1 240 ? -26.132 -9.286  5.108   1.00 93.02 240 A 1 
ATOM   1766 C  CA  . VAL A 1 240 ? -26.557 -8.250  4.168   1.00 93.79 240 A 1 
ATOM   1767 C  C   . VAL A 1 240 ? -26.167 -8.651  2.747   1.00 94.60 240 A 1 
ATOM   1768 O  O   . VAL A 1 240 ? -25.207 -9.395  2.546   1.00 94.30 240 A 1 
ATOM   1769 C  CB  . VAL A 1 240 ? -25.982 -6.866  4.523   1.00 92.69 240 A 1 
ATOM   1770 C  CG1 . VAL A 1 240 ? -26.440 -6.409  5.905   1.00 87.78 240 A 1 
ATOM   1771 C  CG2 . VAL A 1 240 ? -24.455 -6.799  4.472   1.00 87.96 240 A 1 
ATOM   1772 N  N   . ASP A 1 241 ? -26.885 -8.102  1.772   1.00 94.01 241 A 1 
ATOM   1773 C  CA  . ASP A 1 241 ? -26.467 -8.115  0.377   1.00 94.34 241 A 1 
ATOM   1774 C  C   . ASP A 1 241 ? -25.713 -6.815  0.105   1.00 94.71 241 A 1 
ATOM   1775 O  O   . ASP A 1 241 ? -26.278 -5.723  0.215   1.00 93.52 241 A 1 
ATOM   1776 C  CB  . ASP A 1 241 ? -27.678 -8.285  -0.556  1.00 93.56 241 A 1 
ATOM   1777 C  CG  . ASP A 1 241 ? -28.429 -9.578  -0.262  1.00 92.01 241 A 1 
ATOM   1778 O  OD1 . ASP A 1 241 ? -27.791 -10.640 -0.122  1.00 87.61 241 A 1 
ATOM   1779 O  OD2 . ASP A 1 241 ? -29.663 -9.529  -0.047  1.00 87.48 241 A 1 
ATOM   1780 N  N   . ARG A 1 242 ? -24.422 -6.915  -0.183  1.00 96.37 242 A 1 
ATOM   1781 C  CA  . ARG A 1 242 ? -23.539 -5.778  -0.424  1.00 96.69 242 A 1 
ATOM   1782 C  C   . ARG A 1 242 ? -23.060 -5.771  -1.863  1.00 97.13 242 A 1 
ATOM   1783 O  O   . ARG A 1 242 ? -22.653 -6.793  -2.386  1.00 96.68 242 A 1 
ATOM   1784 C  CB  . ARG A 1 242 ? -22.368 -5.798  0.570   1.00 95.77 242 A 1 
ATOM   1785 C  CG  . ARG A 1 242 ? -21.638 -4.456  0.591   1.00 92.97 242 A 1 
ATOM   1786 C  CD  . ARG A 1 242 ? -20.350 -4.497  1.436   1.00 91.08 242 A 1 
ATOM   1787 N  NE  . ARG A 1 242 ? -20.524 -5.127  2.744   1.00 87.45 242 A 1 
ATOM   1788 C  CZ  . ARG A 1 242 ? -21.090 -4.642  3.835   1.00 89.15 242 A 1 
ATOM   1789 N  NH1 . ARG A 1 242 ? -21.573 -3.429  3.899   1.00 78.52 242 A 1 
ATOM   1790 N  NH2 . ARG A 1 242 ? -21.165 -5.392  4.882   1.00 81.74 242 A 1 
ATOM   1791 N  N   . SER A 1 243 ? -23.059 -4.594  -2.469  1.00 96.79 243 A 1 
ATOM   1792 C  CA  . SER A 1 243 ? -22.426 -4.352  -3.764  1.00 96.56 243 A 1 
ATOM   1793 C  C   . SER A 1 243 ? -21.277 -3.365  -3.573  1.00 97.08 243 A 1 
ATOM   1794 O  O   . SER A 1 243 ? -21.482 -2.268  -3.059  1.00 95.56 243 A 1 
ATOM   1795 C  CB  . SER A 1 243 ? -23.458 -3.846  -4.759  1.00 94.90 243 A 1 
ATOM   1796 O  OG  . SER A 1 243 ? -22.888 -3.665  -6.039  1.00 82.75 243 A 1 
ATOM   1797 N  N   . THR A 1 244 ? -20.084 -3.760  -3.967  1.00 96.98 244 A 1 
ATOM   1798 C  CA  . THR A 1 244 ? -18.902 -2.894  -4.005  1.00 97.21 244 A 1 
ATOM   1799 C  C   . THR A 1 244 ? -18.499 -2.681  -5.455  1.00 97.61 244 A 1 
ATOM   1800 O  O   . THR A 1 244 ? -18.107 -3.621  -6.134  1.00 97.24 244 A 1 
ATOM   1801 C  CB  . THR A 1 244 ? -17.741 -3.487  -3.202  1.00 96.82 244 A 1 
ATOM   1802 O  OG1 . THR A 1 244 ? -18.142 -3.666  -1.859  1.00 93.63 244 A 1 
ATOM   1803 C  CG2 . THR A 1 244 ? -16.525 -2.565  -3.187  1.00 94.62 244 A 1 
ATOM   1804 N  N   . ILE A 1 245 ? -18.585 -1.446  -5.923  1.00 97.77 245 A 1 
ATOM   1805 C  CA  . ILE A 1 245 ? -18.241 -1.066  -7.292  1.00 97.94 245 A 1 
ATOM   1806 C  C   . ILE A 1 245 ? -17.135 -0.027  -7.234  1.00 97.82 245 A 1 
ATOM   1807 O  O   . ILE A 1 245 ? -17.288 1.011   -6.590  1.00 97.12 245 A 1 
ATOM   1808 C  CB  . ILE A 1 245 ? -19.474 -0.571  -8.073  1.00 97.54 245 A 1 
ATOM   1809 C  CG1 . ILE A 1 245 ? -20.552 -1.678  -8.153  1.00 95.29 245 A 1 
ATOM   1810 C  CG2 . ILE A 1 245 ? -19.061 -0.106  -9.479  1.00 95.76 245 A 1 
ATOM   1811 C  CD1 . ILE A 1 245 ? -21.880 -1.230  -8.764  1.00 89.86 245 A 1 
ATOM   1812 N  N   . GLN A 1 246 ? -16.049 -0.259  -7.963  1.00 98.31 246 A 1 
ATOM   1813 C  CA  . GLN A 1 246 ? -15.032 0.758   -8.218  1.00 98.32 246 A 1 
ATOM   1814 C  C   . GLN A 1 246 ? -14.902 1.016   -9.717  1.00 98.42 246 A 1 
ATOM   1815 O  O   . GLN A 1 246 ? -14.875 0.090   -10.529 1.00 98.16 246 A 1 
ATOM   1816 C  CB  . GLN A 1 246 ? -13.705 0.371   -7.554  1.00 97.88 246 A 1 
ATOM   1817 C  CG  . GLN A 1 246 ? -12.612 1.422   -7.809  1.00 96.75 246 A 1 
ATOM   1818 C  CD  . GLN A 1 246 ? -11.328 1.221   -6.995  1.00 96.94 246 A 1 
ATOM   1819 O  OE1 . GLN A 1 246 ? -11.258 0.473   -6.041  1.00 90.53 246 A 1 
ATOM   1820 N  NE2 . GLN A 1 246 ? -10.272 1.909   -7.342  1.00 89.85 246 A 1 
ATOM   1821 N  N   . ARG A 1 247 ? -14.800 2.285   -10.074 1.00 98.31 247 A 1 
ATOM   1822 C  CA  . ARG A 1 247 ? -14.572 2.741   -11.449 1.00 98.41 247 A 1 
ATOM   1823 C  C   . ARG A 1 247 ? -13.390 3.682   -11.477 1.00 98.46 247 A 1 
ATOM   1824 O  O   . ARG A 1 247 ? -13.366 4.666   -10.736 1.00 97.59 247 A 1 
ATOM   1825 C  CB  . ARG A 1 247 ? -15.815 3.448   -11.978 1.00 97.81 247 A 1 
ATOM   1826 C  CG  . ARG A 1 247 ? -17.028 2.521   -12.074 1.00 93.84 247 A 1 
ATOM   1827 C  CD  . ARG A 1 247 ? -18.234 3.343   -12.511 1.00 92.24 247 A 1 
ATOM   1828 N  NE  . ARG A 1 247 ? -19.452 2.538   -12.581 1.00 82.63 247 A 1 
ATOM   1829 C  CZ  . ARG A 1 247 ? -20.672 2.998   -12.474 1.00 76.59 247 A 1 
ATOM   1830 N  NH1 . ARG A 1 247 ? -20.914 4.268   -12.274 1.00 69.97 247 A 1 
ATOM   1831 N  NH2 . ARG A 1 247 ? -21.690 2.183   -12.563 1.00 65.02 247 A 1 
ATOM   1832 N  N   . ASP A 1 248 ? -12.449 3.407   -12.354 1.00 98.63 248 A 1 
ATOM   1833 C  CA  . ASP A 1 248 ? -11.265 4.226   -12.537 1.00 98.57 248 A 1 
ATOM   1834 C  C   . ASP A 1 248 ? -11.124 4.643   -13.996 1.00 98.68 248 A 1 
ATOM   1835 O  O   . ASP A 1 248 ? -11.316 3.841   -14.909 1.00 98.23 248 A 1 
ATOM   1836 C  CB  . ASP A 1 248 ? -10.016 3.472   -12.073 1.00 98.13 248 A 1 
ATOM   1837 C  CG  . ASP A 1 248 ? -9.989  3.291   -10.562 1.00 96.71 248 A 1 
ATOM   1838 O  OD1 . ASP A 1 248 ? -9.392  4.159   -9.883  1.00 89.39 248 A 1 
ATOM   1839 O  OD2 . ASP A 1 248 ? -10.490 2.262   -10.066 1.00 89.83 248 A 1 
ATOM   1840 N  N   . ALA A 1 249 ? -10.727 5.898   -14.210 1.00 98.69 249 A 1 
ATOM   1841 C  CA  . ALA A 1 249 ? -10.297 6.402   -15.499 1.00 98.64 249 A 1 
ATOM   1842 C  C   . ALA A 1 249 ? -9.062  7.283   -15.321 1.00 98.70 249 A 1 
ATOM   1843 O  O   . ALA A 1 249 ? -9.003  8.134   -14.435 1.00 98.17 249 A 1 
ATOM   1844 C  CB  . ALA A 1 249 ? -11.457 7.161   -16.161 1.00 98.19 249 A 1 
ATOM   1845 N  N   . GLN A 1 250 ? -8.081  7.090   -16.188 1.00 98.71 250 A 1 
ATOM   1846 C  CA  . GLN A 1 250 ? -6.871  7.892   -16.219 1.00 98.67 250 A 1 
ATOM   1847 C  C   . GLN A 1 250 ? -6.501  8.240   -17.657 1.00 98.79 250 A 1 
ATOM   1848 O  O   . GLN A 1 250 ? -6.591  7.397   -18.551 1.00 98.29 250 A 1 
ATOM   1849 C  CB  . GLN A 1 250 ? -5.691  7.172   -15.542 1.00 97.23 250 A 1 
ATOM   1850 C  CG  . GLN A 1 250 ? -5.974  6.672   -14.123 1.00 91.21 250 A 1 
ATOM   1851 C  CD  . GLN A 1 250 ? -4.717  6.133   -13.441 1.00 92.40 250 A 1 
ATOM   1852 O  OE1 . GLN A 1 250 ? -3.600  6.463   -13.805 1.00 84.80 250 A 1 
ATOM   1853 N  NE2 . GLN A 1 250 ? -4.843  5.306   -12.437 1.00 83.68 250 A 1 
ATOM   1854 N  N   . LEU A 1 251 ? -6.018  9.456   -17.850 1.00 98.65 251 A 1 
ATOM   1855 C  CA  . LEU A 1 251 ? -5.355  9.888   -19.071 1.00 98.62 251 A 1 
ATOM   1856 C  C   . LEU A 1 251 ? -3.989  10.446  -18.681 1.00 98.78 251 A 1 
ATOM   1857 O  O   . LEU A 1 251 ? -3.899  11.322  -17.824 1.00 98.33 251 A 1 
ATOM   1858 C  CB  . LEU A 1 251 ? -6.244  10.909  -19.797 1.00 98.22 251 A 1 
ATOM   1859 C  CG  . LEU A 1 251 ? -5.756  11.267  -21.210 1.00 91.33 251 A 1 
ATOM   1860 C  CD1 . LEU A 1 251 ? -5.976  10.117  -22.187 1.00 85.57 251 A 1 
ATOM   1861 C  CD2 . LEU A 1 251 ? -6.529  12.484  -21.727 1.00 85.70 251 A 1 
ATOM   1862 N  N   . SER A 1 252 ? -2.932  9.925   -19.295 1.00 98.63 252 A 1 
ATOM   1863 C  CA  . SER A 1 252 ? -1.563  10.349  -19.037 1.00 98.50 252 A 1 
ATOM   1864 C  C   . SER A 1 252 ? -0.882  10.753  -20.332 1.00 98.63 252 A 1 
ATOM   1865 O  O   . SER A 1 252 ? -1.011  10.070  -21.341 1.00 97.87 252 A 1 
ATOM   1866 C  CB  . SER A 1 252 ? -0.758  9.242   -18.339 1.00 97.10 252 A 1 
ATOM   1867 O  OG  . SER A 1 252 ? -1.404  8.815   -17.152 1.00 83.03 252 A 1 
ATOM   1868 N  N   . TYR A 1 253 ? -0.147  11.854  -20.304 1.00 98.44 253 A 1 
ATOM   1869 C  CA  . TYR A 1 253 ? 0.680   12.328  -21.407 1.00 98.58 253 A 1 
ATOM   1870 C  C   . TYR A 1 253 ? 2.130   12.383  -20.948 1.00 98.44 253 A 1 
ATOM   1871 O  O   . TYR A 1 253 ? 2.412   12.899  -19.871 1.00 98.01 253 A 1 
ATOM   1872 C  CB  . TYR A 1 253 ? 0.171   13.688  -21.874 1.00 98.23 253 A 1 
ATOM   1873 C  CG  . TYR A 1 253 ? 1.102   14.399  -22.829 1.00 98.03 253 A 1 
ATOM   1874 C  CD1 . TYR A 1 253 ? 1.931   15.441  -22.360 1.00 96.90 253 A 1 
ATOM   1875 C  CD2 . TYR A 1 253 ? 1.165   14.018  -24.181 1.00 97.29 253 A 1 
ATOM   1876 C  CE1 . TYR A 1 253 ? 2.788   16.119  -23.240 1.00 96.48 253 A 1 
ATOM   1877 C  CE2 . TYR A 1 253 ? 2.020   14.687  -25.070 1.00 96.37 253 A 1 
ATOM   1878 C  CZ  . TYR A 1 253 ? 2.832   15.745  -24.591 1.00 96.57 253 A 1 
ATOM   1879 O  OH  . TYR A 1 253 ? 3.658   16.423  -25.446 1.00 94.96 253 A 1 
ATOM   1880 N  N   . LYS A 1 254 ? 3.032   11.870  -21.771 1.00 98.40 254 A 1 
ATOM   1881 C  CA  . LYS A 1 254 ? 4.464   11.899  -21.533 1.00 98.25 254 A 1 
ATOM   1882 C  C   . LYS A 1 254 ? 5.167   12.693  -22.627 1.00 98.34 254 A 1 
ATOM   1883 O  O   . LYS A 1 254 ? 4.882   12.501  -23.802 1.00 97.69 254 A 1 
ATOM   1884 C  CB  . LYS A 1 254 ? 4.984   10.458  -21.417 1.00 97.27 254 A 1 
ATOM   1885 C  CG  . LYS A 1 254 ? 6.454   10.425  -20.992 1.00 83.28 254 A 1 
ATOM   1886 C  CD  . LYS A 1 254 ? 6.901   8.990   -20.731 1.00 78.59 254 A 1 
ATOM   1887 C  CE  . LYS A 1 254 ? 8.306   9.007   -20.119 1.00 66.34 254 A 1 
ATOM   1888 N  NZ  . LYS A 1 254 ? 8.291   8.509   -18.726 1.00 59.02 254 A 1 
ATOM   1889 N  N   . LEU A 1 255 ? 6.102   13.547  -22.216 1.00 98.07 255 A 1 
ATOM   1890 C  CA  . LEU A 1 255 ? 6.974   14.315  -23.099 1.00 98.11 255 A 1 
ATOM   1891 C  C   . LEU A 1 255 ? 8.427   14.088  -22.678 1.00 98.07 255 A 1 
ATOM   1892 O  O   . LEU A 1 255 ? 8.898   14.675  -21.703 1.00 96.96 255 A 1 
ATOM   1893 C  CB  . LEU A 1 255 ? 6.560   15.796  -23.032 1.00 97.60 255 A 1 
ATOM   1894 C  CG  . LEU A 1 255 ? 7.423   16.730  -23.901 1.00 96.39 255 A 1 
ATOM   1895 C  CD1 . LEU A 1 255 ? 7.304   16.414  -25.387 1.00 93.96 255 A 1 
ATOM   1896 C  CD2 . LEU A 1 255 ? 6.983   18.174  -23.678 1.00 93.92 255 A 1 
ATOM   1897 N  N   . ALA A 1 256 ? 9.111   13.231  -23.420 1.00 97.54 256 A 1 
ATOM   1898 C  CA  . ALA A 1 256 ? 10.493  12.846  -23.153 1.00 97.12 256 A 1 
ATOM   1899 C  C   . ALA A 1 256 ? 11.285  12.779  -24.478 1.00 97.29 256 A 1 
ATOM   1900 O  O   . ALA A 1 256 ? 11.454  11.696  -25.038 1.00 94.73 256 A 1 
ATOM   1901 C  CB  . ALA A 1 256 ? 10.490  11.520  -22.388 1.00 95.73 256 A 1 
ATOM   1902 N  N   . PRO A 1 257 ? 11.748  13.924  -25.008 1.00 97.43 257 A 1 
ATOM   1903 C  CA  . PRO A 1 257 ? 12.555  13.945  -26.217 1.00 96.62 257 A 1 
ATOM   1904 C  C   . PRO A 1 257 ? 13.827  13.113  -26.054 1.00 96.02 257 A 1 
ATOM   1905 O  O   . PRO A 1 257 ? 14.511  13.185  -25.034 1.00 93.18 257 A 1 
ATOM   1906 C  CB  . PRO A 1 257 ? 12.881  15.418  -26.487 1.00 95.61 257 A 1 
ATOM   1907 C  CG  . PRO A 1 257 ? 11.801  16.183  -25.721 1.00 94.26 257 A 1 
ATOM   1908 C  CD  . PRO A 1 257 ? 11.521  15.275  -24.527 1.00 96.83 257 A 1 
ATOM   1909 N  N   . GLN A 1 258 ? 14.150  12.326  -27.050 1.00 95.30 258 A 1 
ATOM   1910 C  CA  . GLN A 1 258 ? 15.312  11.456  -27.007 1.00 93.94 258 A 1 
ATOM   1911 C  C   . GLN A 1 258 ? 16.603  12.272  -26.886 1.00 93.85 258 A 1 
ATOM   1912 O  O   . GLN A 1 258 ? 16.792  13.243  -27.610 1.00 89.34 258 A 1 
ATOM   1913 C  CB  . GLN A 1 258 ? 15.287  10.547  -28.251 1.00 90.92 258 A 1 
ATOM   1914 C  CG  . GLN A 1 258 ? 15.919  9.187   -27.977 1.00 77.57 258 A 1 
ATOM   1915 C  CD  . GLN A 1 258 ? 15.842  8.240   -29.184 1.00 68.63 258 A 1 
ATOM   1916 O  OE1 . GLN A 1 258 ? 15.577  8.630   -30.305 1.00 60.86 258 A 1 
ATOM   1917 N  NE2 . GLN A 1 258 ? 16.072  6.967   -28.997 1.00 58.38 258 A 1 
ATOM   1918 N  N   . GLY A 1 259 ? 17.481  11.886  -25.958 1.00 92.68 259 A 1 
ATOM   1919 C  CA  . GLY A 1 259 ? 18.731  12.606  -25.682 1.00 92.49 259 A 1 
ATOM   1920 C  C   . GLY A 1 259 ? 18.556  13.937  -24.944 1.00 93.77 259 A 1 
ATOM   1921 O  O   . GLY A 1 259 ? 19.493  14.724  -24.894 1.00 89.03 259 A 1 
ATOM   1922 N  N   . ASN A 1 260 ? 17.370  14.205  -24.376 1.00 94.58 260 A 1 
ATOM   1923 C  CA  . ASN A 1 260 ? 17.130  15.401  -23.580 1.00 94.98 260 A 1 
ATOM   1924 C  C   . ASN A 1 260 ? 17.188  15.075  -22.080 1.00 95.11 260 A 1 
ATOM   1925 O  O   . ASN A 1 260 ? 16.263  14.488  -21.525 1.00 92.50 260 A 1 
ATOM   1926 C  CB  . ASN A 1 260 ? 15.798  16.022  -24.008 1.00 93.03 260 A 1 
ATOM   1927 C  CG  . ASN A 1 260 ? 15.598  17.411  -23.427 1.00 92.16 260 A 1 
ATOM   1928 O  OD1 . ASN A 1 260 ? 16.003  17.733  -22.327 1.00 83.80 260 A 1 
ATOM   1929 N  ND2 . ASN A 1 260 ? 14.969  18.284  -24.171 1.00 83.60 260 A 1 
ATOM   1930 N  N   . ASP A 1 261 ? 18.250  15.518  -21.431 1.00 95.58 261 A 1 
ATOM   1931 C  CA  . ASP A 1 261 ? 18.501  15.223  -20.018 1.00 95.68 261 A 1 
ATOM   1932 C  C   . ASP A 1 261 ? 17.687  16.102  -19.050 1.00 96.57 261 A 1 
ATOM   1933 O  O   . ASP A 1 261 ? 17.591  15.785  -17.866 1.00 94.12 261 A 1 
ATOM   1934 C  CB  . ASP A 1 261 ? 20.003  15.382  -19.730 1.00 92.78 261 A 1 
ATOM   1935 C  CG  . ASP A 1 261 ? 20.871  14.360  -20.453 1.00 86.72 261 A 1 
ATOM   1936 O  OD1 . ASP A 1 261 ? 20.363  13.260  -20.759 1.00 78.09 261 A 1 
ATOM   1937 O  OD2 . ASP A 1 261 ? 22.058  14.696  -20.690 1.00 79.78 261 A 1 
ATOM   1938 N  N   . TRP A 1 262 ? 17.099  17.188  -19.524 1.00 96.75 262 A 1 
ATOM   1939 C  CA  . TRP A 1 262 ? 16.355  18.111  -18.661 1.00 96.91 262 A 1 
ATOM   1940 C  C   . TRP A 1 262 ? 14.833  17.971  -18.767 1.00 97.47 262 A 1 
ATOM   1941 O  O   . TRP A 1 262 ? 14.124  18.387  -17.845 1.00 95.67 262 A 1 
ATOM   1942 C  CB  . TRP A 1 262 ? 16.819  19.547  -18.919 1.00 94.26 262 A 1 
ATOM   1943 C  CG  . TRP A 1 262 ? 16.361  20.152  -20.207 1.00 83.19 262 A 1 
ATOM   1944 C  CD1 . TRP A 1 262 ? 17.030  20.127  -21.378 1.00 63.34 262 A 1 
ATOM   1945 C  CD2 . TRP A 1 262 ? 15.100  20.857  -20.469 1.00 74.30 262 A 1 
ATOM   1946 N  NE1 . TRP A 1 262 ? 16.275  20.746  -22.360 1.00 57.22 262 A 1 
ATOM   1947 C  CE2 . TRP A 1 262 ? 15.083  21.202  -21.839 1.00 65.27 262 A 1 
ATOM   1948 C  CE3 . TRP A 1 262 ? 13.995  21.214  -19.676 1.00 56.73 262 A 1 
ATOM   1949 C  CZ2 . TRP A 1 262 ? 13.978  21.871  -22.431 1.00 57.81 262 A 1 
ATOM   1950 C  CZ3 . TRP A 1 262 ? 12.891  21.881  -20.263 1.00 53.49 262 A 1 
ATOM   1951 C  CH2 . TRP A 1 262 ? 12.891  22.196  -21.626 1.00 54.63 262 A 1 
ATOM   1952 N  N   . LEU A 1 263 ? 14.324  17.405  -19.858 1.00 97.43 263 A 1 
ATOM   1953 C  CA  . LEU A 1 263 ? 12.896  17.256  -20.119 1.00 97.57 263 A 1 
ATOM   1954 C  C   . LEU A 1 263 ? 12.505  15.779  -20.240 1.00 97.41 263 A 1 
ATOM   1955 O  O   . LEU A 1 263 ? 12.744  15.138  -21.257 1.00 95.68 263 A 1 
ATOM   1956 C  CB  . LEU A 1 263 ? 12.520  18.071  -21.369 1.00 96.69 263 A 1 
ATOM   1957 C  CG  . LEU A 1 263 ? 11.023  18.031  -21.722 1.00 95.72 263 A 1 
ATOM   1958 C  CD1 . LEU A 1 263 ? 10.145  18.641  -20.630 1.00 93.19 263 A 1 
ATOM   1959 C  CD2 . LEU A 1 263 ? 10.783  18.814  -23.007 1.00 92.77 263 A 1 
ATOM   1960 N  N   . ASN A 1 264 ? 11.856  15.281  -19.202 1.00 97.77 264 A 1 
ATOM   1961 C  CA  . ASN A 1 264 ? 11.185  13.990  -19.154 1.00 97.53 264 A 1 
ATOM   1962 C  C   . ASN A 1 264 ? 9.929   14.156  -18.285 1.00 97.87 264 A 1 
ATOM   1963 O  O   . ASN A 1 264 ? 9.922   13.817  -17.099 1.00 96.50 264 A 1 
ATOM   1964 C  CB  . ASN A 1 264 ? 12.171  12.933  -18.636 1.00 96.24 264 A 1 
ATOM   1965 C  CG  . ASN A 1 264 ? 11.603  11.527  -18.600 1.00 94.33 264 A 1 
ATOM   1966 O  OD1 . ASN A 1 264 ? 10.427  11.251  -18.756 1.00 87.51 264 A 1 
ATOM   1967 N  ND2 . ASN A 1 264 ? 12.458  10.552  -18.385 1.00 85.51 264 A 1 
ATOM   1968 N  N   . ALA A 1 265 ? 8.915   14.777  -18.870 1.00 98.07 265 A 1 
ATOM   1969 C  CA  . ALA A 1 265 ? 7.728   15.214  -18.166 1.00 98.04 265 A 1 
ATOM   1970 C  C   . ALA A 1 265 ? 6.575   14.220  -18.332 1.00 98.17 265 A 1 
ATOM   1971 O  O   . ALA A 1 265 ? 6.363   13.655  -19.405 1.00 97.19 265 A 1 
ATOM   1972 C  CB  . ALA A 1 265 ? 7.342   16.622  -18.634 1.00 96.87 265 A 1 
ATOM   1973 N  N   . ASP A 1 266 ? 5.796   14.082  -17.275 1.00 98.06 266 A 1 
ATOM   1974 C  CA  . ASP A 1 266 ? 4.567   13.303  -17.233 1.00 97.63 266 A 1 
ATOM   1975 C  C   . ASP A 1 266 ? 3.432   14.195  -16.706 1.00 98.24 266 A 1 
ATOM   1976 O  O   . ASP A 1 266 ? 3.550   14.837  -15.658 1.00 97.45 266 A 1 
ATOM   1977 C  CB  . ASP A 1 266 ? 4.756   12.056  -16.354 1.00 94.23 266 A 1 
ATOM   1978 C  CG  . ASP A 1 266 ? 5.835   11.072  -16.839 1.00 83.33 266 A 1 
ATOM   1979 O  OD1 . ASP A 1 266 ? 5.514   10.210  -17.689 1.00 72.22 266 A 1 
ATOM   1980 O  OD2 . ASP A 1 266 ? 6.964   11.070  -16.302 1.00 72.92 266 A 1 
ATOM   1981 N  N   . ALA A 1 267 ? 2.303   14.210  -17.408 1.00 98.42 267 A 1 
ATOM   1982 C  CA  . ALA A 1 267 ? 1.066   14.829  -16.953 1.00 98.56 267 A 1 
ATOM   1983 C  C   . ALA A 1 267 ? -0.022  13.761  -16.848 1.00 98.60 267 A 1 
ATOM   1984 O  O   . ALA A 1 267 ? -0.187  12.955  -17.752 1.00 98.03 267 A 1 
ATOM   1985 C  CB  . ALA A 1 267 ? 0.674   15.966  -17.893 1.00 97.78 267 A 1 
ATOM   1986 N  N   . LYS A 1 268 ? -0.791  13.767  -15.749 1.00 98.66 268 A 1 
ATOM   1987 C  CA  . LYS A 1 268 ? -1.879  12.823  -15.529 1.00 98.52 268 A 1 
ATOM   1988 C  C   . LYS A 1 268 ? -3.119  13.549  -15.033 1.00 98.63 268 A 1 
ATOM   1989 O  O   . LYS A 1 268 ? -3.031  14.366  -14.127 1.00 98.25 268 A 1 
ATOM   1990 C  CB  . LYS A 1 268 ? -1.403  11.716  -14.555 1.00 97.31 268 A 1 
ATOM   1991 C  CG  . LYS A 1 268 ? -2.510  10.693  -14.215 1.00 93.84 268 A 1 
ATOM   1992 C  CD  . LYS A 1 268 ? -2.055  9.580   -13.271 1.00 91.99 268 A 1 
ATOM   1993 C  CE  . LYS A 1 268 ? -1.098  8.588   -13.964 1.00 85.56 268 A 1 
ATOM   1994 N  NZ  . LYS A 1 268 ? -1.034  7.291   -13.246 1.00 81.85 268 A 1 
ATOM   1995 N  N   . ILE A 1 269 ? -4.268  13.186  -15.588 1.00 98.73 269 A 1 
ATOM   1996 C  CA  . ILE A 1 269 ? -5.573  13.449  -14.986 1.00 98.72 269 A 1 
ATOM   1997 C  C   . ILE A 1 269 ? -6.222  12.112  -14.638 1.00 98.76 269 A 1 
ATOM   1998 O  O   . ILE A 1 269 ? -6.062  11.135  -15.370 1.00 98.39 269 A 1 
ATOM   1999 C  CB  . ILE A 1 269 ? -6.477  14.328  -15.880 1.00 98.05 269 A 1 
ATOM   2000 C  CG1 . ILE A 1 269 ? -6.743  13.689  -17.266 1.00 85.94 269 A 1 
ATOM   2001 C  CG2 . ILE A 1 269 ? -5.848  15.720  -16.009 1.00 86.26 269 A 1 
ATOM   2002 C  CD1 . ILE A 1 269 ? -7.740  14.467  -18.133 1.00 85.00 269 A 1 
ATOM   2003 N  N   . TYR A 1 270 ? -6.938  12.056  -13.512 1.00 98.68 270 A 1 
ATOM   2004 C  CA  . TYR A 1 270 ? -7.527  10.818  -13.030 1.00 98.62 270 A 1 
ATOM   2005 C  C   . TYR A 1 270 ? -8.842  11.048  -12.300 1.00 98.60 270 A 1 
ATOM   2006 O  O   . TYR A 1 270 ? -9.093  12.112  -11.730 1.00 98.29 270 A 1 
ATOM   2007 C  CB  . TYR A 1 270 ? -6.517  10.057  -12.164 1.00 98.29 270 A 1 
ATOM   2008 C  CG  . TYR A 1 270 ? -6.018  10.818  -10.946 1.00 98.45 270 A 1 
ATOM   2009 C  CD1 . TYR A 1 270 ? -4.840  11.592  -11.029 1.00 97.83 270 A 1 
ATOM   2010 C  CD2 . TYR A 1 270 ? -6.716  10.753  -9.738  1.00 97.76 270 A 1 
ATOM   2011 C  CE1 . TYR A 1 270 ? -4.356  12.270  -9.909  1.00 97.20 270 A 1 
ATOM   2012 C  CE2 . TYR A 1 270 ? -6.247  11.439  -8.601  1.00 97.20 270 A 1 
ATOM   2013 C  CZ  . TYR A 1 270 ? -5.058  12.193  -8.688  1.00 97.44 270 A 1 
ATOM   2014 O  OH  . TYR A 1 270 ? -4.592  12.837  -7.578  1.00 96.19 270 A 1 
ATOM   2015 N  N   . TRP A 1 271 ? -9.663  10.001  -12.325 1.00 98.51 271 A 1 
ATOM   2016 C  CA  . TRP A 1 271 ? -10.929 9.914   -11.628 1.00 98.60 271 A 1 
ATOM   2017 C  C   . TRP A 1 271 ? -11.106 8.491   -11.100 1.00 98.61 271 A 1 
ATOM   2018 O  O   . TRP A 1 271 ? -10.857 7.527   -11.831 1.00 97.98 271 A 1 
ATOM   2019 C  CB  . TRP A 1 271 ? -12.042 10.311  -12.580 1.00 98.06 271 A 1 
ATOM   2020 C  CG  . TRP A 1 271 ? -13.416 10.283  -11.990 1.00 95.74 271 A 1 
ATOM   2021 C  CD1 . TRP A 1 271 ? -14.029 11.314  -11.364 1.00 87.97 271 A 1 
ATOM   2022 C  CD2 . TRP A 1 271 ? -14.371 9.172   -11.983 1.00 92.70 271 A 1 
ATOM   2023 N  NE1 . TRP A 1 271 ? -15.311 10.937  -10.985 1.00 85.26 271 A 1 
ATOM   2024 C  CE2 . TRP A 1 271 ? -15.561 9.634   -11.363 1.00 89.98 271 A 1 
ATOM   2025 C  CE3 . TRP A 1 271 ? -14.350 7.856   -12.468 1.00 82.89 271 A 1 
ATOM   2026 C  CZ2 . TRP A 1 271 ? -16.713 8.823   -11.258 1.00 86.16 271 A 1 
ATOM   2027 C  CZ3 . TRP A 1 271 ? -15.484 7.043   -12.356 1.00 79.27 271 A 1 
ATOM   2028 C  CH2 . TRP A 1 271 ? -16.653 7.520   -11.763 1.00 80.44 271 A 1 
ATOM   2029 N  N   . SER A 1 272 ? -11.511 8.366   -9.831  1.00 98.49 272 A 1 
ATOM   2030 C  CA  . SER A 1 272 ? -11.764 7.101   -9.161  1.00 98.29 272 A 1 
ATOM   2031 C  C   . SER A 1 272 ? -13.021 7.230   -8.299  1.00 98.22 272 A 1 
ATOM   2032 O  O   . SER A 1 272 ? -13.106 8.135   -7.476  1.00 97.24 272 A 1 
ATOM   2033 C  CB  . SER A 1 272 ? -10.560 6.711   -8.302  1.00 97.34 272 A 1 
ATOM   2034 O  OG  . SER A 1 272 ? -10.753 5.458   -7.676  1.00 92.30 272 A 1 
ATOM   2035 N  N   . GLU A 1 273 ? -13.979 6.338   -8.497  1.00 98.39 273 A 1 
ATOM   2036 C  CA  . GLU A 1 273 ? -15.229 6.278   -7.731  1.00 98.26 273 A 1 
ATOM   2037 C  C   . GLU A 1 273 ? -15.348 4.903   -7.081  1.00 98.30 273 A 1 
ATOM   2038 O  O   . GLU A 1 273 ? -15.220 3.879   -7.752  1.00 97.59 273 A 1 
ATOM   2039 C  CB  . GLU A 1 273 ? -16.409 6.558   -8.671  1.00 97.09 273 A 1 
ATOM   2040 C  CG  . GLU A 1 273 ? -17.801 6.444   -8.014  1.00 93.41 273 A 1 
ATOM   2041 C  CD  . GLU A 1 273 ? -18.957 6.497   -9.050  1.00 91.76 273 A 1 
ATOM   2042 O  OE1 . GLU A 1 273 ? -20.088 6.815   -8.677  1.00 84.62 273 A 1 
ATOM   2043 O  OE2 . GLU A 1 273 ? -18.752 6.149   -10.229 1.00 85.63 273 A 1 
ATOM   2044 N  N   . VAL A 1 274 ? -15.643 4.885   -5.785  1.00 97.90 274 A 1 
ATOM   2045 C  CA  . VAL A 1 274 ? -16.007 3.689   -5.031  1.00 97.74 274 A 1 
ATOM   2046 C  C   . VAL A 1 274 ? -17.427 3.864   -4.510  1.00 97.60 274 A 1 
ATOM   2047 O  O   . VAL A 1 274 ? -17.734 4.848   -3.845  1.00 96.93 274 A 1 
ATOM   2048 C  CB  . VAL A 1 274 ? -15.025 3.406   -3.880  1.00 96.85 274 A 1 
ATOM   2049 C  CG1 . VAL A 1 274 ? -15.417 2.146   -3.105  1.00 92.26 274 A 1 
ATOM   2050 C  CG2 . VAL A 1 274 ? -13.603 3.200   -4.401  1.00 92.71 274 A 1 
ATOM   2051 N  N   . ARG A 1 275 ? -18.293 2.879   -4.774  1.00 97.63 275 A 1 
ATOM   2052 C  CA  . ARG A 1 275 ? -19.638 2.777   -4.196  1.00 97.54 275 A 1 
ATOM   2053 C  C   . ARG A 1 275 ? -19.749 1.486   -3.409  1.00 97.58 275 A 1 
ATOM   2054 O  O   . ARG A 1 275 ? -19.495 0.423   -3.960  1.00 96.51 275 A 1 
ATOM   2055 C  CB  . ARG A 1 275 ? -20.713 2.835   -5.285  1.00 96.67 275 A 1 
ATOM   2056 C  CG  . ARG A 1 275 ? -20.745 4.196   -5.988  1.00 88.42 275 A 1 
ATOM   2057 C  CD  . ARG A 1 275 ? -21.890 4.229   -7.005  1.00 85.55 275 A 1 
ATOM   2058 N  NE  . ARG A 1 275 ? -21.888 5.487   -7.739  1.00 75.75 275 A 1 
ATOM   2059 C  CZ  . ARG A 1 275 ? -22.916 6.175   -8.192  1.00 68.48 275 A 1 
ATOM   2060 N  NH1 . ARG A 1 275 ? -24.132 5.718   -8.130  1.00 62.41 275 A 1 
ATOM   2061 N  NH2 . ARG A 1 275 ? -22.707 7.347   -8.704  1.00 58.99 275 A 1 
ATOM   2062 N  N   . ILE A 1 276 ? -20.161 1.590   -2.148  1.00 96.84 276 A 1 
ATOM   2063 C  CA  . ILE A 1 276 ? -20.410 0.436   -1.275  1.00 96.42 276 A 1 
ATOM   2064 C  C   . ILE A 1 276 ? -21.850 0.536   -0.789  1.00 95.84 276 A 1 
ATOM   2065 O  O   . ILE A 1 276 ? -22.177 1.353   0.075   1.00 94.87 276 A 1 
ATOM   2066 C  CB  . ILE A 1 276 ? -19.382 0.344   -0.136  1.00 96.46 276 A 1 
ATOM   2067 C  CG1 . ILE A 1 276 ? -17.936 0.332   -0.679  1.00 95.56 276 A 1 
ATOM   2068 C  CG2 . ILE A 1 276 ? -19.669 -0.923  0.690   1.00 95.81 276 A 1 
ATOM   2069 C  CD1 . ILE A 1 276 ? -16.847 0.353   0.407   1.00 92.87 276 A 1 
ATOM   2070 N  N   . ASN A 1 277 ? -22.707 -0.291  -1.359  1.00 95.94 277 A 1 
ATOM   2071 C  CA  . ASN A 1 277 ? -24.132 -0.287  -1.107  1.00 95.69 277 A 1 
ATOM   2072 C  C   . ASN A 1 277 ? -24.530 -1.593  -0.427  1.00 95.74 277 A 1 
ATOM   2073 O  O   . ASN A 1 277 ? -24.194 -2.661  -0.918  1.00 94.72 277 A 1 
ATOM   2074 C  CB  . ASN A 1 277 ? -24.868 -0.095  -2.441  1.00 94.24 277 A 1 
ATOM   2075 C  CG  . ASN A 1 277 ? -24.550 1.226   -3.120  1.00 90.56 277 A 1 
ATOM   2076 O  OD1 . ASN A 1 277 ? -24.322 2.248   -2.495  1.00 83.13 277 A 1 
ATOM   2077 N  ND2 . ASN A 1 277 ? -24.550 1.252   -4.433  1.00 82.76 277 A 1 
ATOM   2078 N  N   . ALA A 1 278 ? -25.271 -1.513  0.681   1.00 94.62 278 A 1 
ATOM   2079 C  CA  . ALA A 1 278 ? -25.801 -2.681  1.356   1.00 93.51 278 A 1 
ATOM   2080 C  C   . ALA A 1 278 ? -27.324 -2.610  1.452   1.00 92.91 278 A 1 
ATOM   2081 O  O   . ALA A 1 278 ? -27.895 -1.562  1.752   1.00 89.81 278 A 1 
ATOM   2082 C  CB  . ALA A 1 278 ? -25.139 -2.836  2.726   1.00 91.62 278 A 1 
ATOM   2083 N  N   . GLN A 1 279 ? -27.965 -3.746  1.256   1.00 90.30 279 A 1 
ATOM   2084 C  CA  . GLN A 1 279 ? -29.377 -3.931  1.551   1.00 86.80 279 A 1 
ATOM   2085 C  C   . GLN A 1 279 ? -29.571 -5.158  2.426   1.00 84.51 279 A 1 
ATOM   2086 O  O   . GLN A 1 279 ? -28.873 -6.159  2.292   1.00 75.17 279 A 1 
ATOM   2087 C  CB  . GLN A 1 279 ? -30.212 -4.019  0.259   1.00 81.22 279 A 1 
ATOM   2088 C  CG  . GLN A 1 279 ? -30.226 -2.683  -0.492  1.00 73.36 279 A 1 
ATOM   2089 C  CD  . GLN A 1 279 ? -31.294 -2.614  -1.593  1.00 67.25 279 A 1 
ATOM   2090 O  OE1 . GLN A 1 279 ? -32.045 -3.535  -1.845  1.00 59.61 279 A 1 
ATOM   2091 N  NE2 . GLN A 1 279 ? -31.417 -1.493  -2.267  1.00 57.56 279 A 1 
ATOM   2092 N  N   . ASN A 1 280 ? -30.547 -5.076  3.333   1.00 79.20 280 A 1 
ATOM   2093 C  CA  . ASN A 1 280 ? -31.026 -6.219  4.075   1.00 73.64 280 A 1 
ATOM   2094 C  C   . ASN A 1 280 ? -32.550 -6.260  3.972   1.00 72.93 280 A 1 
ATOM   2095 O  O   . ASN A 1 280 ? -33.220 -5.226  3.908   1.00 65.29 280 A 1 
ATOM   2096 C  CB  . ASN A 1 280 ? -30.513 -6.149  5.525   1.00 66.39 280 A 1 
ATOM   2097 C  CG  . ASN A 1 280 ? -30.752 -7.429  6.298   1.00 57.80 280 A 1 
ATOM   2098 O  OD1 . ASN A 1 280 ? -31.222 -8.425  5.797   1.00 51.65 280 A 1 
ATOM   2099 N  ND2 . ASN A 1 280 ? -30.435 -7.428  7.571   1.00 50.57 280 A 1 
ATOM   2100 N  N   . THR A 1 281 ? -33.095 -7.454  3.959   1.00 65.67 281 A 1 
ATOM   2101 C  CA  . THR A 1 281 ? -34.532 -7.679  3.837   1.00 62.30 281 A 1 
ATOM   2102 C  C   . THR A 1 281 ? -35.274 -7.010  4.993   1.00 62.91 281 A 1 
ATOM   2103 O  O   . THR A 1 281 ? -35.043 -7.315  6.159   1.00 55.64 281 A 1 
ATOM   2104 C  CB  . THR A 1 281 ? -34.847 -9.191  3.794   1.00 55.83 281 A 1 
ATOM   2105 O  OG1 . THR A 1 281 ? -33.743 -9.951  3.371   1.00 50.42 281 A 1 
ATOM   2106 C  CG2 . THR A 1 281 ? -35.977 -9.478  2.818   1.00 47.97 281 A 1 
ATOM   2107 N  N   . GLY A 1 282 ? -36.149 -6.063  4.675   1.00 61.74 282 A 1 
ATOM   2108 C  CA  . GLY A 1 282 ? -36.943 -5.346  5.674   1.00 61.01 282 A 1 
ATOM   2109 C  C   . GLY A 1 282 ? -36.229 -4.202  6.413   1.00 64.27 282 A 1 
ATOM   2110 O  O   . GLY A 1 282 ? -36.843 -3.568  7.268   1.00 58.75 282 A 1 
ATOM   2111 N  N   . SER A 1 283 ? -34.977 -3.902  6.090   1.00 67.24 283 A 1 
ATOM   2112 C  CA  . SER A 1 283 ? -34.252 -2.745  6.617   1.00 66.24 283 A 1 
ATOM   2113 C  C   . SER A 1 283 ? -34.004 -1.690  5.536   1.00 69.17 283 A 1 
ATOM   2114 O  O   . SER A 1 283 ? -34.049 -1.964  4.336   1.00 63.25 283 A 1 
ATOM   2115 C  CB  . SER A 1 283 ? -32.954 -3.172  7.310   1.00 59.24 283 A 1 
ATOM   2116 O  OG  . SER A 1 283 ? -31.962 -3.563  6.392   1.00 53.10 283 A 1 
ATOM   2117 N  N   . SER A 1 284 ? -33.723 -0.458  5.974   1.00 74.65 284 A 1 
ATOM   2118 C  CA  . SER A 1 284 ? -33.258 0.599   5.080   1.00 76.51 284 A 1 
ATOM   2119 C  C   . SER A 1 284 ? -31.871 0.251   4.547   1.00 80.55 284 A 1 
ATOM   2120 O  O   . SER A 1 284 ? -30.999 -0.163  5.314   1.00 74.87 284 A 1 
ATOM   2121 C  CB  . SER A 1 284 ? -33.197 1.942   5.812   1.00 68.93 284 A 1 
ATOM   2122 O  OG  . SER A 1 284 ? -34.388 2.179   6.528   1.00 59.94 284 A 1 
ATOM   2123 N  N   . GLY A 1 285 ? -31.651 0.467   3.258   1.00 85.66 285 A 1 
ATOM   2124 C  CA  . GLY A 1 285 ? -30.330 0.300   2.658   1.00 88.01 285 A 1 
ATOM   2125 C  C   . GLY A 1 285 ? -29.302 1.297   3.201   1.00 90.08 285 A 1 
ATOM   2126 O  O   . GLY A 1 285 ? -29.658 2.398   3.635   1.00 86.87 285 A 1 
ATOM   2127 N  N   . GLU A 1 286 ? -28.040 0.918   3.162   1.00 92.23 286 A 1 
ATOM   2128 C  CA  . GLU A 1 286 ? -26.901 1.770   3.477   1.00 92.60 286 A 1 
ATOM   2129 C  C   . GLU A 1 286 ? -26.074 2.000   2.220   1.00 93.76 286 A 1 
ATOM   2130 O  O   . GLU A 1 286 ? -25.656 1.044   1.563   1.00 92.58 286 A 1 
ATOM   2131 C  CB  . GLU A 1 286 ? -26.033 1.147   4.575   1.00 90.43 286 A 1 
ATOM   2132 C  CG  . GLU A 1 286 ? -26.736 1.032   5.926   1.00 84.35 286 A 1 
ATOM   2133 C  CD  . GLU A 1 286 ? -25.820 0.506   7.056   1.00 83.79 286 A 1 
ATOM   2134 O  OE1 . GLU A 1 286 ? -26.260 0.518   8.221   1.00 76.38 286 A 1 
ATOM   2135 O  OE2 . GLU A 1 286 ? -24.684 0.076   6.793   1.00 77.13 286 A 1 
ATOM   2136 N  N   . TYR A 1 287 ? -25.810 3.255   1.894   1.00 93.19 287 A 1 
ATOM   2137 C  CA  . TYR A 1 287 ? -25.081 3.637   0.690   1.00 93.30 287 A 1 
ATOM   2138 C  C   . TYR A 1 287 ? -23.901 4.525   1.049   1.00 93.49 287 A 1 
ATOM   2139 O  O   . TYR A 1 287 ? -24.043 5.476   1.815   1.00 91.51 287 A 1 
ATOM   2140 C  CB  . TYR A 1 287 ? -26.024 4.333   -0.301  1.00 92.10 287 A 1 
ATOM   2141 C  CG  . TYR A 1 287 ? -27.332 3.613   -0.544  1.00 90.39 287 A 1 
ATOM   2142 C  CD1 . TYR A 1 287 ? -27.402 2.526   -1.428  1.00 86.34 287 A 1 
ATOM   2143 C  CD2 . TYR A 1 287 ? -28.494 4.006   0.149   1.00 86.93 287 A 1 
ATOM   2144 C  CE1 . TYR A 1 287 ? -28.604 1.829   -1.627  1.00 83.28 287 A 1 
ATOM   2145 C  CE2 . TYR A 1 287 ? -29.709 3.319   -0.041  1.00 84.35 287 A 1 
ATOM   2146 C  CZ  . TYR A 1 287 ? -29.755 2.229   -0.930  1.00 84.54 287 A 1 
ATOM   2147 O  OH  . TYR A 1 287 ? -30.936 1.540   -1.099  1.00 81.37 287 A 1 
ATOM   2148 N  N   . ARG A 1 288 ? -22.726 4.224   0.504   1.00 94.78 288 A 1 
ATOM   2149 C  CA  . ARG A 1 288 ? -21.495 4.993   0.662   1.00 95.08 288 A 1 
ATOM   2150 C  C   . ARG A 1 288 ? -20.883 5.201   -0.715  1.00 95.59 288 A 1 
ATOM   2151 O  O   . ARG A 1 288 ? -20.642 4.228   -1.423  1.00 94.70 288 A 1 
ATOM   2152 C  CB  . ARG A 1 288 ? -20.515 4.258   1.588   1.00 94.47 288 A 1 
ATOM   2153 C  CG  . ARG A 1 288 ? -21.049 4.101   3.021   1.00 93.18 288 A 1 
ATOM   2154 C  CD  . ARG A 1 288 ? -20.117 3.240   3.880   1.00 92.34 288 A 1 
ATOM   2155 N  NE  . ARG A 1 288 ? -20.625 3.073   5.260   1.00 90.44 288 A 1 
ATOM   2156 C  CZ  . ARG A 1 288 ? -21.615 2.261   5.659   1.00 90.36 288 A 1 
ATOM   2157 N  NH1 . ARG A 1 288 ? -22.242 1.460   4.848   1.00 83.98 288 A 1 
ATOM   2158 N  NH2 . ARG A 1 288 ? -21.994 2.260   6.902   1.00 85.34 288 A 1 
ATOM   2159 N  N   . GLU A 1 289 ? -20.622 6.442   -1.078  1.00 95.95 289 A 1 
ATOM   2160 C  CA  . GLU A 1 289 ? -19.922 6.804   -2.318  1.00 96.35 289 A 1 
ATOM   2161 C  C   . GLU A 1 289 ? -18.720 7.671   -1.968  1.00 96.48 289 A 1 
ATOM   2162 O  O   . GLU A 1 289 ? -18.842 8.615   -1.199  1.00 94.98 289 A 1 
ATOM   2163 C  CB  . GLU A 1 289 ? -20.898 7.512   -3.261  1.00 95.58 289 A 1 
ATOM   2164 C  CG  . GLU A 1 289 ? -20.264 8.034   -4.566  1.00 92.55 289 A 1 
ATOM   2165 C  CD  . GLU A 1 289 ? -21.312 8.613   -5.540  1.00 92.13 289 A 1 
ATOM   2166 O  OE1 . GLU A 1 289 ? -21.000 8.769   -6.731  1.00 84.48 289 A 1 
ATOM   2167 O  OE2 . GLU A 1 289 ? -22.470 8.843   -5.134  1.00 86.16 289 A 1 
ATOM   2168 N  N   . GLN A 1 290 ? -17.562 7.358   -2.532  1.00 97.51 290 A 1 
ATOM   2169 C  CA  . GLN A 1 290 ? -16.391 8.213   -2.479  1.00 97.65 290 A 1 
ATOM   2170 C  C   . GLN A 1 290 ? -15.858 8.439   -3.887  1.00 97.91 290 A 1 
ATOM   2171 O  O   . GLN A 1 290 ? -15.653 7.491   -4.633  1.00 97.38 290 A 1 
ATOM   2172 C  CB  . GLN A 1 290 ? -15.318 7.615   -1.559  1.00 96.62 290 A 1 
ATOM   2173 C  CG  . GLN A 1 290 ? -14.088 8.532   -1.457  1.00 93.81 290 A 1 
ATOM   2174 C  CD  . GLN A 1 290 ? -13.043 8.000   -0.464  1.00 92.40 290 A 1 
ATOM   2175 O  OE1 . GLN A 1 290 ? -13.258 7.997   0.731   1.00 82.93 290 A 1 
ATOM   2176 N  NE2 . GLN A 1 290 ? -11.906 7.548   -0.926  1.00 81.00 290 A 1 
ATOM   2177 N  N   . ILE A 1 291 ? -15.564 9.687   -4.211  1.00 97.60 291 A 1 
ATOM   2178 C  CA  . ILE A 1 291 ? -14.938 10.082  -5.468  1.00 97.79 291 A 1 
ATOM   2179 C  C   . ILE A 1 291 ? -13.586 10.717  -5.162  1.00 97.78 291 A 1 
ATOM   2180 O  O   . ILE A 1 291 ? -13.491 11.628  -4.343  1.00 96.81 291 A 1 
ATOM   2181 C  CB  . ILE A 1 291 ? -15.864 11.012  -6.293  1.00 97.13 291 A 1 
ATOM   2182 C  CG1 . ILE A 1 291 ? -17.218 10.327  -6.586  1.00 92.97 291 A 1 
ATOM   2183 C  CG2 . ILE A 1 291 ? -15.166 11.420  -7.603  1.00 93.75 291 A 1 
ATOM   2184 C  CD1 . ILE A 1 291 ? -18.270 11.259  -7.186  1.00 86.40 291 A 1 
ATOM   2185 N  N   . THR A 1 292 ? -12.543 10.261  -5.842  1.00 97.91 292 A 1 
ATOM   2186 C  CA  . THR A 1 292 ? -11.217 10.887  -5.857  1.00 97.64 292 A 1 
ATOM   2187 C  C   . THR A 1 292 ? -10.924 11.334  -7.285  1.00 97.95 292 A 1 
ATOM   2188 O  O   . THR A 1 292 ? -10.990 10.532  -8.206  1.00 97.14 292 A 1 
ATOM   2189 C  CB  . THR A 1 292 ? -10.131 9.922   -5.370  1.00 96.19 292 A 1 
ATOM   2190 O  OG1 . THR A 1 292 ? -10.438 9.445   -4.077  1.00 91.23 292 A 1 
ATOM   2191 C  CG2 . THR A 1 292 ? -8.752  10.576  -5.289  1.00 91.44 292 A 1 
ATOM   2192 N  N   . LYS A 1 293 ? -10.599 12.616  -7.485  1.00 98.25 293 A 1 
ATOM   2193 C  CA  . LYS A 1 293 ? -10.273 13.150  -8.811  1.00 98.18 293 A 1 
ATOM   2194 C  C   . LYS A 1 293 ? -9.158  14.174  -8.714  1.00 98.39 293 A 1 
ATOM   2195 O  O   . LYS A 1 293 ? -9.117  14.949  -7.756  1.00 97.58 293 A 1 
ATOM   2196 C  CB  . LYS A 1 293 ? -11.543 13.718  -9.479  1.00 95.54 293 A 1 
ATOM   2197 C  CG  . LYS A 1 293 ? -12.203 14.865  -8.699  1.00 88.15 293 A 1 
ATOM   2198 C  CD  . LYS A 1 293 ? -13.627 15.159  -9.203  1.00 88.82 293 A 1 
ATOM   2199 C  CE  . LYS A 1 293 ? -14.308 16.176  -8.282  1.00 77.35 293 A 1 
ATOM   2200 N  NZ  . LYS A 1 293 ? -15.798 16.069  -8.312  1.00 71.77 293 A 1 
ATOM   2201 N  N   . GLY A 1 294 ? -8.261  14.192  -9.691  1.00 98.35 294 A 1 
ATOM   2202 C  CA  . GLY A 1 294 ? -7.128  15.096  -9.627  1.00 98.49 294 A 1 
ATOM   2203 C  C   . GLY A 1 294 ? -6.313  15.185  -10.904 1.00 98.64 294 A 1 
ATOM   2204 O  O   . GLY A 1 294 ? -6.604  14.544  -11.917 1.00 98.25 294 A 1 
ATOM   2205 N  N   . ALA A 1 295 ? -5.288  16.025  -10.819 1.00 98.63 295 A 1 
ATOM   2206 C  CA  . ALA A 1 295 ? -4.319  16.244  -11.879 1.00 98.60 295 A 1 
ATOM   2207 C  C   . ALA A 1 295 ? -2.916  16.365  -11.288 1.00 98.67 295 A 1 
ATOM   2208 O  O   . ALA A 1 295 ? -2.719  17.018  -10.261 1.00 98.00 295 A 1 
ATOM   2209 C  CB  . ALA A 1 295 ? -4.710  17.500  -12.659 1.00 97.96 295 A 1 
ATOM   2210 N  N   . ARG A 1 296 ? -1.940  15.769  -11.953 1.00 98.67 296 A 1 
ATOM   2211 C  CA  . ARG A 1 296 ? -0.530  15.796  -11.592 1.00 98.55 296 A 1 
ATOM   2212 C  C   . ARG A 1 296 ? 0.310   16.225  -12.785 1.00 98.66 296 A 1 
ATOM   2213 O  O   . ARG A 1 296 ? 0.058   15.792  -13.901 1.00 98.08 296 A 1 
ATOM   2214 C  CB  . ARG A 1 296 ? -0.127  14.410  -11.070 1.00 97.13 296 A 1 
ATOM   2215 C  CG  . ARG A 1 296 ? 1.331   14.359  -10.579 1.00 89.45 296 A 1 
ATOM   2216 C  CD  . ARG A 1 296 ? 1.727   12.944  -10.132 1.00 87.06 296 A 1 
ATOM   2217 N  NE  . ARG A 1 296 ? 0.971   12.514  -8.951  1.00 77.16 296 A 1 
ATOM   2218 C  CZ  . ARG A 1 296 ? 1.073   11.364  -8.338  1.00 72.71 296 A 1 
ATOM   2219 N  NH1 . ARG A 1 296 ? 1.896   10.428  -8.736  1.00 65.49 296 A 1 
ATOM   2220 N  NH2 . ARG A 1 296 ? 0.345   11.118  -7.290  1.00 62.71 296 A 1 
ATOM   2221 N  N   . LEU A 1 297 ? 1.330   17.037  -12.518 1.00 98.54 297 A 1 
ATOM   2222 C  CA  . LEU A 1 297 ? 2.377   17.383  -13.464 1.00 98.45 297 A 1 
ATOM   2223 C  C   . LEU A 1 297 ? 3.729   17.133  -12.791 1.00 98.57 297 A 1 
ATOM   2224 O  O   . LEU A 1 297 ? 3.970   17.646  -11.699 1.00 97.71 297 A 1 
ATOM   2225 C  CB  . LEU A 1 297 ? 2.197   18.851  -13.884 1.00 97.55 297 A 1 
ATOM   2226 C  CG  . LEU A 1 297 ? 3.185   19.303  -14.973 1.00 83.79 297 A 1 
ATOM   2227 C  CD1 . LEU A 1 297 ? 2.863   18.684  -16.324 1.00 77.59 297 A 1 
ATOM   2228 C  CD2 . LEU A 1 297 ? 3.120   20.827  -15.128 1.00 78.17 297 A 1 
ATOM   2229 N  N   . GLU A 1 298 ? 4.598   16.383  -13.444 1.00 98.47 298 A 1 
ATOM   2230 C  CA  . GLU A 1 298 ? 5.923   16.037  -12.934 1.00 98.22 298 A 1 
ATOM   2231 C  C   . GLU A 1 298 ? 6.954   16.134  -14.061 1.00 98.38 298 A 1 
ATOM   2232 O  O   . GLU A 1 298 ? 6.635   15.916  -15.227 1.00 97.41 298 A 1 
ATOM   2233 C  CB  . GLU A 1 298 ? 5.865   14.633  -12.313 1.00 96.43 298 A 1 
ATOM   2234 C  CG  . GLU A 1 298 ? 7.134   14.246  -11.543 1.00 90.81 298 A 1 
ATOM   2235 C  CD  . GLU A 1 298 ? 6.963   12.897  -10.814 1.00 89.91 298 A 1 
ATOM   2236 O  OE1 . GLU A 1 298 ? 7.809   12.002  -11.007 1.00 81.99 298 A 1 
ATOM   2237 O  OE2 . GLU A 1 298 ? 5.979   12.752  -10.063 1.00 82.94 298 A 1 
ATOM   2238 N  N   . ASN A 1 299 ? 8.195   16.464  -13.734 1.00 98.17 299 A 1 
ATOM   2239 C  CA  . ASN A 1 299 ? 9.319   16.403  -14.652 1.00 98.22 299 A 1 
ATOM   2240 C  C   . ASN A 1 299 ? 10.546  15.802  -13.967 1.00 98.24 299 A 1 
ATOM   2241 O  O   . ASN A 1 299 ? 10.714  15.895  -12.758 1.00 97.57 299 A 1 
ATOM   2242 C  CB  . ASN A 1 299 ? 9.596   17.808  -15.222 1.00 97.83 299 A 1 
ATOM   2243 C  CG  . ASN A 1 299 ? 10.638  17.786  -16.325 1.00 97.42 299 A 1 
ATOM   2244 O  OD1 . ASN A 1 299 ? 10.602  16.985  -17.241 1.00 91.90 299 A 1 
ATOM   2245 N  ND2 . ASN A 1 299 ? 11.611  18.663  -16.280 1.00 92.02 299 A 1 
ATOM   2246 N  N   . ARG A 1 300 ? 11.416  15.216  -14.780 1.00 98.09 300 A 1 
ATOM   2247 C  CA  . ARG A 1 300 ? 12.735  14.715  -14.389 1.00 97.81 300 A 1 
ATOM   2248 C  C   . ARG A 1 300 ? 13.803  15.462  -15.164 1.00 97.95 300 A 1 
ATOM   2249 O  O   . ARG A 1 300 ? 13.652  15.716  -16.360 1.00 96.44 300 A 1 
ATOM   2250 C  CB  . ARG A 1 300 ? 12.811  13.211  -14.649 1.00 96.49 300 A 1 
ATOM   2251 C  CG  . ARG A 1 300 ? 11.835  12.430  -13.754 1.00 90.88 300 A 1 
ATOM   2252 C  CD  . ARG A 1 300 ? 11.654  10.989  -14.251 1.00 87.99 300 A 1 
ATOM   2253 N  NE  . ARG A 1 300 ? 10.695  10.243  -13.419 1.00 84.68 300 A 1 
ATOM   2254 C  CZ  . ARG A 1 300 ? 9.368   10.384  -13.425 1.00 82.29 300 A 1 
ATOM   2255 N  NH1 . ARG A 1 300 ? 8.728   11.120  -14.290 1.00 70.40 300 A 1 
ATOM   2256 N  NH2 . ARG A 1 300 ? 8.658   9.784   -12.523 1.00 76.23 300 A 1 
ATOM   2257 N  N   . SER A 1 301 ? 14.884  15.820  -14.482 1.00 97.79 301 A 1 
ATOM   2258 C  CA  . SER A 1 301 ? 16.034  16.475  -15.098 1.00 97.77 301 A 1 
ATOM   2259 C  C   . SER A 1 301 ? 17.314  15.911  -14.507 1.00 97.76 301 A 1 
ATOM   2260 O  O   . SER A 1 301 ? 17.492  15.944  -13.293 1.00 96.68 301 A 1 
ATOM   2261 C  CB  . SER A 1 301 ? 15.994  17.993  -14.872 1.00 96.96 301 A 1 
ATOM   2262 O  OG  . SER A 1 301 ? 14.810  18.554  -15.409 1.00 92.57 301 A 1 
ATOM   2263 N  N   . THR A 1 302 ? 18.217  15.436  -15.353 1.00 96.89 302 A 1 
ATOM   2264 C  CA  . THR A 1 302 ? 19.574  15.072  -14.950 1.00 96.56 302 A 1 
ATOM   2265 C  C   . THR A 1 302 ? 20.472  16.289  -15.130 1.00 96.46 302 A 1 
ATOM   2266 O  O   . THR A 1 302 ? 20.555  16.851  -16.219 1.00 94.45 302 A 1 
ATOM   2267 C  CB  . THR A 1 302 ? 20.101  13.872  -15.737 1.00 94.95 302 A 1 
ATOM   2268 O  OG1 . THR A 1 302 ? 19.197  12.799  -15.620 1.00 85.98 302 A 1 
ATOM   2269 C  CG2 . THR A 1 302 ? 21.444  13.376  -15.194 1.00 84.71 302 A 1 
ATOM   2270 N  N   . LEU A 1 303 ? 21.110  16.728  -14.063 1.00 96.51 303 A 1 
ATOM   2271 C  CA  . LEU A 1 303 ? 21.980  17.898  -14.069 1.00 96.35 303 A 1 
ATOM   2272 C  C   . LEU A 1 303 ? 23.400  17.524  -13.646 1.00 96.16 303 A 1 
ATOM   2273 O  O   . LEU A 1 303 ? 23.603  16.704  -12.755 1.00 93.29 303 A 1 
ATOM   2274 C  CB  . LEU A 1 303 ? 21.400  19.007  -13.165 1.00 94.61 303 A 1 
ATOM   2275 C  CG  . LEU A 1 303 ? 20.035  19.558  -13.586 1.00 90.84 303 A 1 
ATOM   2276 C  CD1 . LEU A 1 303 ? 19.617  20.657  -12.602 1.00 84.06 303 A 1 
ATOM   2277 C  CD2 . LEU A 1 303 ? 20.046  20.187  -14.981 1.00 83.73 303 A 1 
ATOM   2278 N  N   . PHE A 1 304 ? 24.370  18.179  -14.244 1.00 94.66 304 A 1 
ATOM   2279 C  CA  . PHE A 1 304 ? 25.786  18.032  -13.912 1.00 94.99 304 A 1 
ATOM   2280 C  C   . PHE A 1 304 ? 26.293  16.587  -13.999 1.00 95.05 304 A 1 
ATOM   2281 O  O   . PHE A 1 304 ? 27.154  16.192  -13.213 1.00 91.15 304 A 1 
ATOM   2282 C  CB  . PHE A 1 304 ? 26.072  18.696  -12.556 1.00 92.93 304 A 1 
ATOM   2283 C  CG  . PHE A 1 304 ? 25.449  20.057  -12.369 1.00 91.11 304 A 1 
ATOM   2284 C  CD1 . PHE A 1 304 ? 25.919  21.165  -13.105 1.00 85.65 304 A 1 
ATOM   2285 C  CD2 . PHE A 1 304 ? 24.387  20.232  -11.469 1.00 85.86 304 A 1 
ATOM   2286 C  CE1 . PHE A 1 304 ? 25.344  22.423  -12.944 1.00 83.33 304 A 1 
ATOM   2287 C  CE2 . PHE A 1 304 ? 23.803  21.500  -11.297 1.00 83.04 304 A 1 
ATOM   2288 C  CZ  . PHE A 1 304 ? 24.280  22.594  -12.042 1.00 84.18 304 A 1 
ATOM   2289 N  N   . ALA A 1 305 ? 25.799  15.804  -14.961 1.00 92.53 305 A 1 
ATOM   2290 C  CA  . ALA A 1 305 ? 26.089  14.377  -15.102 1.00 91.18 305 A 1 
ATOM   2291 C  C   . ALA A 1 305 ? 27.590  14.049  -15.099 1.00 90.93 305 A 1 
ATOM   2292 O  O   . ALA A 1 305 ? 28.031  13.156  -14.377 1.00 85.38 305 A 1 
ATOM   2293 C  CB  . ALA A 1 305 ? 25.402  13.887  -16.386 1.00 88.03 305 A 1 
ATOM   2294 N  N   . ASP A 1 306 ? 28.396  14.834  -15.813 1.00 91.49 306 A 1 
ATOM   2295 C  CA  . ASP A 1 306 ? 29.847  14.642  -15.913 1.00 90.93 306 A 1 
ATOM   2296 C  C   . ASP A 1 306 ? 30.648  15.450  -14.865 1.00 91.87 306 A 1 
ATOM   2297 O  O   . ASP A 1 306 ? 31.782  15.880  -15.102 1.00 85.93 306 A 1 
ATOM   2298 C  CB  . ASP A 1 306 ? 30.312  14.931  -17.350 1.00 86.61 306 A 1 
ATOM   2299 C  CG  . ASP A 1 306 ? 29.765  13.927  -18.362 1.00 75.48 306 A 1 
ATOM   2300 O  OD1 . ASP A 1 306 ? 29.720  12.731  -18.015 1.00 66.03 306 A 1 
ATOM   2301 O  OD2 . ASP A 1 306 ? 29.445  14.379  -19.478 1.00 66.96 306 A 1 
ATOM   2302 N  N   . SER A 1 307 ? 30.073  15.678  -13.706 1.00 92.94 307 A 1 
ATOM   2303 C  CA  . SER A 1 307 ? 30.702  16.427  -12.619 1.00 93.21 307 A 1 
ATOM   2304 C  C   . SER A 1 307 ? 31.014  15.547  -11.405 1.00 94.09 307 A 1 
ATOM   2305 O  O   . SER A 1 307 ? 30.874  14.326  -11.439 1.00 89.63 307 A 1 
ATOM   2306 C  CB  . SER A 1 307 ? 29.840  17.650  -12.280 1.00 88.97 307 A 1 
ATOM   2307 O  OG  . SER A 1 307 ? 28.820  17.311  -11.362 1.00 77.60 307 A 1 
ATOM   2308 N  N   . PHE A 1 308 ? 31.444  16.164  -10.313 1.00 95.08 308 A 1 
ATOM   2309 C  CA  . PHE A 1 308 ? 31.648  15.476  -9.032  1.00 95.10 308 A 1 
ATOM   2310 C  C   . PHE A 1 308 ? 30.367  14.807  -8.508  1.00 95.93 308 A 1 
ATOM   2311 O  O   . PHE A 1 308 ? 30.438  13.735  -7.921  1.00 93.32 308 A 1 
ATOM   2312 C  CB  . PHE A 1 308 ? 32.174  16.495  -8.018  1.00 92.07 308 A 1 
ATOM   2313 C  CG  . PHE A 1 308 ? 32.189  15.984  -6.592  1.00 82.53 308 A 1 
ATOM   2314 C  CD1 . PHE A 1 308 ? 31.227  16.425  -5.658  1.00 72.05 308 A 1 
ATOM   2315 C  CD2 . PHE A 1 308 ? 33.135  15.019  -6.199  1.00 72.16 308 A 1 
ATOM   2316 C  CE1 . PHE A 1 308 ? 31.217  15.910  -4.356  1.00 63.61 308 A 1 
ATOM   2317 C  CE2 . PHE A 1 308 ? 33.125  14.498  -4.893  1.00 63.61 308 A 1 
ATOM   2318 C  CZ  . PHE A 1 308 ? 32.168  14.946  -3.968  1.00 62.31 308 A 1 
ATOM   2319 N  N   . ALA A 1 309 ? 29.225  15.449  -8.720  1.00 95.49 309 A 1 
ATOM   2320 C  CA  . ALA A 1 309 ? 27.923  14.972  -8.298  1.00 95.91 309 A 1 
ATOM   2321 C  C   . ALA A 1 309 ? 26.939  15.096  -9.463  1.00 96.39 309 A 1 
ATOM   2322 O  O   . ALA A 1 309 ? 26.675  16.204  -9.931  1.00 94.34 309 A 1 
ATOM   2323 C  CB  . ALA A 1 309 ? 27.487  15.775  -7.064  1.00 94.56 309 A 1 
ATOM   2324 N  N   . SER A 1 310 ? 26.407  13.966  -9.925  1.00 96.45 310 A 1 
ATOM   2325 C  CA  . SER A 1 310 ? 25.304  13.919  -10.880 1.00 96.60 310 A 1 
ATOM   2326 C  C   . SER A 1 310 ? 23.983  14.008  -10.115 1.00 97.02 310 A 1 
ATOM   2327 O  O   . SER A 1 310 ? 23.762  13.235  -9.185  1.00 95.80 310 A 1 
ATOM   2328 C  CB  . SER A 1 310 ? 25.363  12.631  -11.686 1.00 95.21 310 A 1 
ATOM   2329 O  OG  . SER A 1 310 ? 24.272  12.567  -12.591 1.00 86.60 310 A 1 
ATOM   2330 N  N   . HIS A 1 311 ? 23.121  14.919  -10.511 1.00 97.43 311 A 1 
ATOM   2331 C  CA  . HIS A 1 311 ? 21.842  15.186  -9.864  1.00 97.59 311 A 1 
ATOM   2332 C  C   . HIS A 1 311 ? 20.691  14.725  -10.755 1.00 97.51 311 A 1 
ATOM   2333 O  O   . HIS A 1 311 ? 20.471  15.288  -11.827 1.00 96.19 311 A 1 
ATOM   2334 C  CB  . HIS A 1 311 ? 21.724  16.687  -9.562  1.00 96.81 311 A 1 
ATOM   2335 C  CG  . HIS A 1 311 ? 22.690  17.185  -8.534  1.00 96.96 311 A 1 
ATOM   2336 N  ND1 . HIS A 1 311 ? 22.403  17.402  -7.199  1.00 90.11 311 A 1 
ATOM   2337 C  CD2 . HIS A 1 311 ? 24.008  17.534  -8.698  1.00 91.82 311 A 1 
ATOM   2338 C  CE1 . HIS A 1 311 ? 23.495  17.861  -6.585  1.00 91.89 311 A 1 
ATOM   2339 N  NE2 . HIS A 1 311 ? 24.506  17.953  -7.467  1.00 92.93 311 A 1 
ATOM   2340 N  N   . LEU A 1 312 ? 19.910  13.740  -10.312 1.00 97.26 312 A 1 
ATOM   2341 C  CA  . LEU A 1 312 ? 18.630  13.385  -10.908 1.00 97.20 312 A 1 
ATOM   2342 C  C   . LEU A 1 312 ? 17.506  14.065  -10.112 1.00 97.44 312 A 1 
ATOM   2343 O  O   . LEU A 1 312 ? 17.080  13.581  -9.058  1.00 96.71 312 A 1 
ATOM   2344 C  CB  . LEU A 1 312 ? 18.487  11.859  -10.979 1.00 96.61 312 A 1 
ATOM   2345 C  CG  . LEU A 1 312 ? 17.128  11.370  -11.506 1.00 95.05 312 A 1 
ATOM   2346 C  CD1 . LEU A 1 312 ? 16.809  11.893  -12.905 1.00 92.38 312 A 1 
ATOM   2347 C  CD2 . LEU A 1 312 ? 17.120  9.844   -11.559 1.00 92.28 312 A 1 
ATOM   2348 N  N   . LEU A 1 313 ? 17.047  15.187  -10.633 1.00 97.97 313 A 1 
ATOM   2349 C  CA  . LEU A 1 313 ? 15.936  15.918  -10.041 1.00 97.90 313 A 1 
ATOM   2350 C  C   . LEU A 1 313 ? 14.603  15.341  -10.515 1.00 98.01 313 A 1 
ATOM   2351 O  O   . LEU A 1 313 ? 14.364  15.199  -11.712 1.00 97.10 313 A 1 
ATOM   2352 C  CB  . LEU A 1 313 ? 16.036  17.420  -10.373 1.00 97.34 313 A 1 
ATOM   2353 C  CG  . LEU A 1 313 ? 17.303  18.129  -9.853  1.00 94.55 313 A 1 
ATOM   2354 C  CD1 . LEU A 1 313 ? 17.208  19.618  -10.179 1.00 91.33 313 A 1 
ATOM   2355 C  CD2 . LEU A 1 313 ? 17.465  17.993  -8.339  1.00 90.94 313 A 1 
ATOM   2356 N  N   . THR A 1 314 ? 13.711  15.075  -9.570  1.00 97.99 314 A 1 
ATOM   2357 C  CA  . THR A 1 314 ? 12.307  14.743  -9.813  1.00 97.83 314 A 1 
ATOM   2358 C  C   . THR A 1 314 ? 11.449  15.745  -9.071  1.00 98.08 314 A 1 
ATOM   2359 O  O   . THR A 1 314 ? 11.530  15.850  -7.848  1.00 97.11 314 A 1 
ATOM   2360 C  CB  . THR A 1 314 ? 11.980  13.317  -9.355  1.00 96.58 314 A 1 
ATOM   2361 O  OG1 . THR A 1 314 ? 12.848  12.397  -9.975  1.00 92.72 314 A 1 
ATOM   2362 C  CG2 . THR A 1 314 ? 10.554  12.900  -9.705  1.00 92.62 314 A 1 
ATOM   2363 N  N   . TYR A 1 315 ? 10.640  16.509  -9.801  1.00 98.13 315 A 1 
ATOM   2364 C  CA  . TYR A 1 315 ? 9.866   17.595  -9.211  1.00 98.10 315 A 1 
ATOM   2365 C  C   . TYR A 1 315 ? 8.523   17.761  -9.895  1.00 98.37 315 A 1 
ATOM   2366 O  O   . TYR A 1 315 ? 8.377   17.514  -11.096 1.00 97.63 315 A 1 
ATOM   2367 C  CB  . TYR A 1 315 ? 10.677  18.898  -9.239  1.00 97.52 315 A 1 
ATOM   2368 C  CG  . TYR A 1 315 ? 11.196  19.294  -10.598 1.00 97.84 315 A 1 
ATOM   2369 C  CD1 . TYR A 1 315 ? 12.433  18.781  -11.067 1.00 96.32 315 A 1 
ATOM   2370 C  CD2 . TYR A 1 315 ? 10.468  20.176  -11.420 1.00 96.10 315 A 1 
ATOM   2371 C  CE1 . TYR A 1 315 ? 12.931  19.146  -12.325 1.00 95.60 315 A 1 
ATOM   2372 C  CE2 . TYR A 1 315 ? 10.959  20.549  -12.687 1.00 95.63 315 A 1 
ATOM   2373 C  CZ  . TYR A 1 315 ? 12.189  20.032  -13.132 1.00 96.24 315 A 1 
ATOM   2374 O  OH  . TYR A 1 315 ? 12.676  20.403  -14.366 1.00 94.85 315 A 1 
ATOM   2375 N  N   . GLY A 1 316 ? 7.525   18.195  -9.128  1.00 98.28 316 A 1 
ATOM   2376 C  CA  . GLY A 1 316 ? 6.193   18.323  -9.661  1.00 98.35 316 A 1 
ATOM   2377 C  C   . GLY A 1 316 ? 5.208   18.975  -8.714  1.00 98.58 316 A 1 
ATOM   2378 O  O   . GLY A 1 316 ? 5.553   19.463  -7.636  1.00 98.06 316 A 1 
ATOM   2379 N  N   . GLY A 1 317 ? 3.952   18.976  -9.157  1.00 98.45 317 A 1 
ATOM   2380 C  CA  . GLY A 1 317 ? 2.821   19.447  -8.384  1.00 98.49 317 A 1 
ATOM   2381 C  C   . GLY A 1 317 ? 1.580   18.617  -8.673  1.00 98.56 317 A 1 
ATOM   2382 O  O   . GLY A 1 317 ? 1.441   18.016  -9.741  1.00 97.89 317 A 1 
ATOM   2383 N  N   . GLU A 1 318 ? 0.681   18.581  -7.693  1.00 98.54 318 A 1 
ATOM   2384 C  CA  . GLU A 1 318 ? -0.574  17.851  -7.796  1.00 98.41 318 A 1 
ATOM   2385 C  C   . GLU A 1 318 ? -1.692  18.609  -7.082  1.00 98.56 318 A 1 
ATOM   2386 O  O   . GLU A 1 318 ? -1.510  19.159  -6.001  1.00 98.09 318 A 1 
ATOM   2387 C  CB  . GLU A 1 318 ? -0.376  16.431  -7.233  1.00 97.40 318 A 1 
ATOM   2388 C  CG  . GLU A 1 318 ? -1.628  15.535  -7.319  1.00 94.19 318 A 1 
ATOM   2389 C  CD  . GLU A 1 318 ? -1.333  14.070  -6.940  1.00 93.67 318 A 1 
ATOM   2390 O  OE1 . GLU A 1 318 ? -2.141  13.186  -7.306  1.00 86.47 318 A 1 
ATOM   2391 O  OE2 . GLU A 1 318 ? -0.273  13.771  -6.347  1.00 87.83 318 A 1 
ATOM   2392 N  N   . TYR A 1 319 ? -2.871  18.602  -7.708  1.00 98.43 319 A 1 
ATOM   2393 C  CA  . TYR A 1 319 ? -4.119  18.943  -7.064  1.00 98.44 319 A 1 
ATOM   2394 C  C   . TYR A 1 319 ? -5.052  17.741  -7.167  1.00 98.47 319 A 1 
ATOM   2395 O  O   . TYR A 1 319 ? -5.215  17.178  -8.253  1.00 98.10 319 A 1 
ATOM   2396 C  CB  . TYR A 1 319 ? -4.740  20.183  -7.705  1.00 98.22 319 A 1 
ATOM   2397 C  CG  . TYR A 1 319 ? -6.187  20.404  -7.314  1.00 96.89 319 A 1 
ATOM   2398 C  CD1 . TYR A 1 319 ? -7.231  19.981  -8.177  1.00 94.24 319 A 1 
ATOM   2399 C  CD2 . TYR A 1 319 ? -6.521  20.976  -6.068  1.00 95.07 319 A 1 
ATOM   2400 C  CE1 . TYR A 1 319 ? -8.573  20.138  -7.809  1.00 93.24 319 A 1 
ATOM   2401 C  CE2 . TYR A 1 319 ? -7.867  21.139  -5.689  1.00 93.42 319 A 1 
ATOM   2402 C  CZ  . TYR A 1 319 ? -8.888  20.721  -6.563  1.00 92.98 319 A 1 
ATOM   2403 O  OH  . TYR A 1 319 ? -10.211 20.876  -6.203  1.00 90.70 319 A 1 
ATOM   2404 N  N   . TYR A 1 320 ? -5.690  17.368  -6.056  1.00 98.33 320 A 1 
ATOM   2405 C  CA  . TYR A 1 320 ? -6.778  16.401  -6.083  1.00 98.24 320 A 1 
ATOM   2406 C  C   . TYR A 1 320 ? -7.832  16.724  -5.039  1.00 98.36 320 A 1 
ATOM   2407 O  O   . TYR A 1 320 ? -7.571  17.358  -4.019  1.00 98.01 320 A 1 
ATOM   2408 C  CB  . TYR A 1 320 ? -6.247  14.967  -5.934  1.00 97.74 320 A 1 
ATOM   2409 C  CG  . TYR A 1 320 ? -5.727  14.604  -4.559  1.00 97.80 320 A 1 
ATOM   2410 C  CD1 . TYR A 1 320 ? -4.400  14.911  -4.203  1.00 96.72 320 A 1 
ATOM   2411 C  CD2 . TYR A 1 320 ? -6.562  13.953  -3.627  1.00 96.71 320 A 1 
ATOM   2412 C  CE1 . TYR A 1 320 ? -3.908  14.567  -2.935  1.00 95.79 320 A 1 
ATOM   2413 C  CE2 . TYR A 1 320 ? -6.083  13.606  -2.356  1.00 95.72 320 A 1 
ATOM   2414 C  CZ  . TYR A 1 320 ? -4.747  13.914  -2.010  1.00 95.94 320 A 1 
ATOM   2415 O  OH  . TYR A 1 320 ? -4.269  13.576  -0.770  1.00 94.19 320 A 1 
ATOM   2416 N  N   . ARG A 1 321 ? -9.042  16.242  -5.300  1.00 98.37 321 A 1 
ATOM   2417 C  CA  . ARG A 1 321 ? -10.180 16.289  -4.388  1.00 98.34 321 A 1 
ATOM   2418 C  C   . ARG A 1 321 ? -10.607 14.874  -4.045  1.00 98.37 321 A 1 
ATOM   2419 O  O   . ARG A 1 321 ? -10.687 14.024  -4.924  1.00 97.26 321 A 1 
ATOM   2420 C  CB  . ARG A 1 321 ? -11.312 17.113  -5.020  1.00 97.53 321 A 1 
ATOM   2421 C  CG  . ARG A 1 321 ? -12.593 17.104  -4.185  1.00 95.26 321 A 1 
ATOM   2422 C  CD  . ARG A 1 321 ? -13.664 18.027  -4.785  1.00 93.43 321 A 1 
ATOM   2423 N  NE  . ARG A 1 321 ? -13.262 19.431  -4.622  1.00 88.70 321 A 1 
ATOM   2424 C  CZ  . ARG A 1 321 ? -13.913 20.507  -4.996  1.00 88.46 321 A 1 
ATOM   2425 N  NH1 . ARG A 1 321 ? -15.064 20.450  -5.619  1.00 79.79 321 A 1 
ATOM   2426 N  NH2 . ARG A 1 321 ? -13.404 21.678  -4.731  1.00 80.01 321 A 1 
ATOM   2427 N  N   . GLN A 1 322 ? -10.957 14.684  -2.779  1.00 97.95 322 A 1 
ATOM   2428 C  CA  . GLN A 1 322 ? -11.801 13.572  -2.359  1.00 97.78 322 A 1 
ATOM   2429 C  C   . GLN A 1 322 ? -13.134 14.127  -1.863  1.00 97.74 322 A 1 
ATOM   2430 O  O   . GLN A 1 322 ? -13.165 15.155  -1.193  1.00 96.89 322 A 1 
ATOM   2431 C  CB  . GLN A 1 322 ? -11.107 12.714  -1.295  1.00 96.99 322 A 1 
ATOM   2432 C  CG  . GLN A 1 322 ? -9.868  12.018  -1.865  1.00 92.58 322 A 1 
ATOM   2433 C  CD  . GLN A 1 322 ? -9.228  11.056  -0.866  1.00 92.30 322 A 1 
ATOM   2434 O  OE1 . GLN A 1 322 ? -8.791  11.428  0.201   1.00 83.48 322 A 1 
ATOM   2435 N  NE2 . GLN A 1 322 ? -9.149  9.784   -1.195  1.00 81.49 322 A 1 
ATOM   2436 N  N   . GLU A 1 323 ? -14.219 13.447  -2.205  1.00 97.85 323 A 1 
ATOM   2437 C  CA  . GLU A 1 323 ? -15.559 13.764  -1.716  1.00 97.52 323 A 1 
ATOM   2438 C  C   . GLU A 1 323 ? -16.288 12.464  -1.396  1.00 97.82 323 A 1 
ATOM   2439 O  O   . GLU A 1 323 ? -16.099 11.460  -2.083  1.00 96.43 323 A 1 
ATOM   2440 C  CB  . GLU A 1 323 ? -16.298 14.687  -2.702  1.00 94.07 323 A 1 
ATOM   2441 C  CG  . GLU A 1 323 ? -16.469 14.159  -4.143  1.00 82.22 323 A 1 
ATOM   2442 C  CD  . GLU A 1 323 ? -16.797 15.256  -5.192  1.00 85.25 323 A 1 
ATOM   2443 O  OE1 . GLU A 1 323 ? -16.902 14.932  -6.393  1.00 79.14 323 A 1 
ATOM   2444 O  OE2 . GLU A 1 323 ? -16.840 16.456  -4.868  1.00 80.06 323 A 1 
ATOM   2445 N  N   . GLN A 1 324 ? -17.078 12.456  -0.321  1.00 96.96 324 A 1 
ATOM   2446 C  CA  . GLN A 1 324 ? -17.856 11.295  0.086   1.00 96.24 324 A 1 
ATOM   2447 C  C   . GLN A 1 324 ? -19.310 11.667  0.370   1.00 96.74 324 A 1 
ATOM   2448 O  O   . GLN A 1 324 ? -19.604 12.736  0.924   1.00 95.54 324 A 1 
ATOM   2449 C  CB  . GLN A 1 324 ? -17.190 10.548  1.254   1.00 92.03 324 A 1 
ATOM   2450 C  CG  . GLN A 1 324 ? -17.190 11.317  2.579   1.00 87.48 324 A 1 
ATOM   2451 C  CD  . GLN A 1 324 ? -16.575 10.512  3.721   1.00 92.73 324 A 1 
ATOM   2452 O  OE1 . GLN A 1 324 ? -15.578 9.833   3.576   1.00 84.81 324 A 1 
ATOM   2453 N  NE2 . GLN A 1 324 ? -17.154 10.561  4.890   1.00 85.21 324 A 1 
ATOM   2454 N  N   . HIS A 1 325 ? -20.198 10.767  0.006   1.00 95.50 325 A 1 
ATOM   2455 C  CA  . HIS A 1 325 ? -21.634 10.947  0.091   1.00 95.12 325 A 1 
ATOM   2456 C  C   . HIS A 1 325 ? -22.285 9.720   0.749   1.00 95.08 325 A 1 
ATOM   2457 O  O   . HIS A 1 325 ? -22.195 8.613   0.206   1.00 93.46 325 A 1 
ATOM   2458 C  CB  . HIS A 1 325 ? -22.207 11.208  -1.310  1.00 93.92 325 A 1 
ATOM   2459 C  CG  . HIS A 1 325 ? -21.582 12.392  -2.002  1.00 89.36 325 A 1 
ATOM   2460 N  ND1 . HIS A 1 325 ? -21.732 13.721  -1.655  1.00 77.08 325 A 1 
ATOM   2461 C  CD2 . HIS A 1 325 ? -20.725 12.354  -3.065  1.00 75.52 325 A 1 
ATOM   2462 C  CE1 . HIS A 1 325 ? -20.988 14.452  -2.492  1.00 77.02 325 A 1 
ATOM   2463 N  NE2 . HIS A 1 325 ? -20.361 13.657  -3.360  1.00 78.01 325 A 1 
ATOM   2464 N  N   . PRO A 1 326 ? -22.942 9.889   1.923   1.00 94.37 326 A 1 
ATOM   2465 C  CA  . PRO A 1 326 ? -23.767 8.847   2.512   1.00 92.52 326 A 1 
ATOM   2466 C  C   . PRO A 1 326 ? -25.150 8.810   1.852   1.00 91.92 326 A 1 
ATOM   2467 O  O   . PRO A 1 326 ? -25.635 9.790   1.290   1.00 87.58 326 A 1 
ATOM   2468 C  CB  . PRO A 1 326 ? -23.857 9.206   3.989   1.00 90.31 326 A 1 
ATOM   2469 C  CG  . PRO A 1 326 ? -23.867 10.730  3.959   1.00 90.68 326 A 1 
ATOM   2470 C  CD  . PRO A 1 326 ? -22.972 11.073  2.769   1.00 93.44 326 A 1 
ATOM   2471 N  N   . GLY A 1 327 ? -25.839 7.680   2.000   1.00 90.01 327 A 1 
ATOM   2472 C  CA  . GLY A 1 327 ? -27.242 7.541   1.635   1.00 88.26 327 A 1 
ATOM   2473 C  C   . GLY A 1 327 ? -27.959 6.499   2.485   1.00 88.80 327 A 1 
ATOM   2474 O  O   . GLY A 1 327 ? -27.338 5.622   3.095   1.00 85.48 327 A 1 
ATOM   2475 N  N   . GLY A 1 328 ? -29.270 6.575   2.527   1.00 87.59 328 A 1 
ATOM   2476 C  CA  . GLY A 1 328 ? -30.100 5.664   3.310   1.00 86.09 328 A 1 
ATOM   2477 C  C   . GLY A 1 328 ? -29.842 5.777   4.812   1.00 87.13 328 A 1 
ATOM   2478 O  O   . GLY A 1 328 ? -29.788 6.879   5.353   1.00 81.96 328 A 1 
ATOM   2479 N  N   . ALA A 1 329 ? -29.671 4.637   5.489   1.00 86.05 329 A 1 
ATOM   2480 C  CA  . ALA A 1 329 ? -29.442 4.555   6.934   1.00 83.99 329 A 1 
ATOM   2481 C  C   . ALA A 1 329 ? -27.950 4.539   7.315   1.00 85.08 329 A 1 
ATOM   2482 O  O   . ALA A 1 329 ? -27.604 4.126   8.425   1.00 80.65 329 A 1 
ATOM   2483 C  CB  . ALA A 1 329 ? -30.209 3.344   7.475   1.00 80.95 329 A 1 
ATOM   2484 N  N   . THR A 1 330 ? -27.060 4.957   6.427   1.00 86.28 330 A 1 
ATOM   2485 C  CA  . THR A 1 330 ? -25.614 4.965   6.660   1.00 85.85 330 A 1 
ATOM   2486 C  C   . THR A 1 330 ? -25.245 5.881   7.822   1.00 86.90 330 A 1 
ATOM   2487 O  O   . THR A 1 330 ? -25.672 7.029   7.884   1.00 83.89 330 A 1 
ATOM   2488 C  CB  . THR A 1 330 ? -24.853 5.391   5.399   1.00 81.91 330 A 1 
ATOM   2489 O  OG1 . THR A 1 330 ? -25.112 4.456   4.383   1.00 76.13 330 A 1 
ATOM   2490 C  CG2 . THR A 1 330 ? -23.338 5.433   5.583   1.00 77.74 330 A 1 
ATOM   2491 N  N   . THR A 1 331 ? -24.395 5.367   8.719   1.00 86.20 331 A 1 
ATOM   2492 C  CA  . THR A 1 331 ? -23.844 6.112   9.853   1.00 84.65 331 A 1 
ATOM   2493 C  C   . THR A 1 331 ? -22.325 6.082   9.815   1.00 86.22 331 A 1 
ATOM   2494 O  O   . THR A 1 331 ? -21.723 5.180   9.229   1.00 81.84 331 A 1 
ATOM   2495 C  CB  . THR A 1 331 ? -24.351 5.560   11.193  1.00 80.34 331 A 1 
ATOM   2496 O  OG1 . THR A 1 331 ? -24.015 4.206   11.352  1.00 75.22 331 A 1 
ATOM   2497 C  CG2 . THR A 1 331 ? -25.874 5.673   11.332  1.00 75.29 331 A 1 
ATOM   2498 N  N   . GLY A 1 332 ? -21.688 7.085   10.441  1.00 88.45 332 A 1 
ATOM   2499 C  CA  . GLY A 1 332 ? -20.232 7.164   10.501  1.00 88.93 332 A 1 
ATOM   2500 C  C   . GLY A 1 332 ? -19.543 7.486   9.169   1.00 91.74 332 A 1 
ATOM   2501 O  O   . GLY A 1 332 ? -18.332 7.361   9.066   1.00 88.23 332 A 1 
ATOM   2502 N  N   . PHE A 1 333 ? -20.303 7.907   8.166   1.00 93.15 333 A 1 
ATOM   2503 C  CA  . PHE A 1 333 ? -19.796 8.265   6.838   1.00 94.04 333 A 1 
ATOM   2504 C  C   . PHE A 1 333 ? -20.360 9.638   6.417   1.00 94.85 333 A 1 
ATOM   2505 O  O   . PHE A 1 333 ? -21.273 9.707   5.593   1.00 92.56 333 A 1 
ATOM   2506 C  CB  . PHE A 1 333 ? -20.128 7.139   5.853   1.00 93.61 333 A 1 
ATOM   2507 C  CG  . PHE A 1 333 ? -19.327 7.195   4.571   1.00 94.18 333 A 1 
ATOM   2508 C  CD1 . PHE A 1 333 ? -19.869 7.770   3.407   1.00 93.79 333 A 1 
ATOM   2509 C  CD2 . PHE A 1 333 ? -18.031 6.658   4.539   1.00 93.75 333 A 1 
ATOM   2510 C  CE1 . PHE A 1 333 ? -19.130 7.786   2.214   1.00 92.66 333 A 1 
ATOM   2511 C  CE2 . PHE A 1 333 ? -17.284 6.671   3.346   1.00 93.11 333 A 1 
ATOM   2512 C  CZ  . PHE A 1 333 ? -17.836 7.233   2.185   1.00 94.07 333 A 1 
ATOM   2513 N  N   . PRO A 1 334 ? -19.900 10.731  7.037   1.00 94.73 334 A 1 
ATOM   2514 C  CA  . PRO A 1 334 ? -20.467 12.057  6.816   1.00 94.65 334 A 1 
ATOM   2515 C  C   . PRO A 1 334 ? -20.289 12.520  5.369   1.00 95.16 334 A 1 
ATOM   2516 O  O   . PRO A 1 334 ? -19.309 12.170  4.704   1.00 93.48 334 A 1 
ATOM   2517 C  CB  . PRO A 1 334 ? -19.745 12.985  7.790   1.00 93.54 334 A 1 
ATOM   2518 C  CG  . PRO A 1 334 ? -18.400 12.294  7.991   1.00 92.65 334 A 1 
ATOM   2519 C  CD  . PRO A 1 334 ? -18.777 10.815  7.957   1.00 94.57 334 A 1 
ATOM   2520 N  N   . GLN A 1 335 ? -21.203 13.367  4.891   1.00 95.12 335 A 1 
ATOM   2521 C  CA  . GLN A 1 335 ? -21.015 14.075  3.636   1.00 95.53 335 A 1 
ATOM   2522 C  C   . GLN A 1 335 ? -19.936 15.138  3.818   1.00 96.10 335 A 1 
ATOM   2523 O  O   . GLN A 1 335 ? -20.077 16.046  4.632   1.00 94.38 335 A 1 
ATOM   2524 C  CB  . GLN A 1 335 ? -22.336 14.664  3.146   1.00 93.90 335 A 1 
ATOM   2525 C  CG  . GLN A 1 335 ? -22.158 15.426  1.831   1.00 89.18 335 A 1 
ATOM   2526 C  CD  . GLN A 1 335 ? -23.479 15.715  1.118   1.00 85.50 335 A 1 
ATOM   2527 O  OE1 . GLN A 1 335 ? -24.453 14.995  1.231   1.00 76.31 335 A 1 
ATOM   2528 N  NE2 . GLN A 1 335 ? -23.542 16.759  0.325   1.00 72.74 335 A 1 
ATOM   2529 N  N   . ALA A 1 336 ? -18.853 15.026  3.060   1.00 96.44 336 A 1 
ATOM   2530 C  CA  . ALA A 1 336 ? -17.727 15.933  3.156   1.00 96.88 336 A 1 
ATOM   2531 C  C   . ALA A 1 336 ? -16.911 15.942  1.862   1.00 97.32 336 A 1 
ATOM   2532 O  O   . ALA A 1 336 ? -17.058 15.081  0.997   1.00 96.40 336 A 1 
ATOM   2533 C  CB  . ALA A 1 336 ? -16.861 15.518  4.352   1.00 95.83 336 A 1 
ATOM   2534 N  N   . LYS A 1 337 ? -16.016 16.920  1.761   1.00 97.36 337 A 1 
ATOM   2535 C  CA  . LYS A 1 337 ? -14.969 16.956  0.744   1.00 97.53 337 A 1 
ATOM   2536 C  C   . LYS A 1 337 ? -13.664 17.436  1.356   1.00 97.74 337 A 1 
ATOM   2537 O  O   . LYS A 1 337 ? -13.658 18.151  2.356   1.00 96.74 337 A 1 
ATOM   2538 C  CB  . LYS A 1 337 ? -15.406 17.808  -0.465  1.00 95.17 337 A 1 
ATOM   2539 C  CG  . LYS A 1 337 ? -15.531 19.286  -0.106  1.00 88.09 337 A 1 
ATOM   2540 C  CD  . LYS A 1 337 ? -16.090 20.132  -1.256  1.00 88.65 337 A 1 
ATOM   2541 C  CE  . LYS A 1 337 ? -16.168 21.561  -0.745  1.00 76.85 337 A 1 
ATOM   2542 N  NZ  . LYS A 1 337 ? -16.886 22.456  -1.678  1.00 70.98 337 A 1 
ATOM   2543 N  N   . ILE A 1 338 ? -12.558 17.084  0.724   1.00 97.55 338 A 1 
ATOM   2544 C  CA  . ILE A 1 338 ? -11.236 17.587  1.057   1.00 97.60 338 A 1 
ATOM   2545 C  C   . ILE A 1 338 ? -10.463 17.851  -0.235  1.00 97.82 338 A 1 
ATOM   2546 O  O   . ILE A 1 338 ? -10.407 17.007  -1.123  1.00 97.44 338 A 1 
ATOM   2547 C  CB  . ILE A 1 338 ? -10.526 16.649  2.053   1.00 97.06 338 A 1 
ATOM   2548 C  CG1 . ILE A 1 338 ? -9.201  17.269  2.533   1.00 93.34 338 A 1 
ATOM   2549 C  CG2 . ILE A 1 338 ? -10.323 15.235  1.486   1.00 93.34 338 A 1 
ATOM   2550 C  CD1 . ILE A 1 338 ? -8.619  16.561  3.767   1.00 92.10 338 A 1 
ATOM   2551 N  N   . ASP A 1 339 ? -9.899  19.046  -0.336  1.00 98.04 339 A 1 
ATOM   2552 C  CA  . ASP A 1 339 ? -9.044  19.473  -1.443  1.00 98.04 339 A 1 
ATOM   2553 C  C   . ASP A 1 339 ? -7.586  19.457  -0.980  1.00 98.15 339 A 1 
ATOM   2554 O  O   . ASP A 1 339 ? -7.265  20.004  0.071   1.00 97.24 339 A 1 
ATOM   2555 C  CB  . ASP A 1 339 ? -9.454  20.871  -1.920  1.00 97.48 339 A 1 
ATOM   2556 C  CG  . ASP A 1 339 ? -10.799 20.871  -2.653  1.00 96.02 339 A 1 
ATOM   2557 O  OD1 . ASP A 1 339 ? -10.898 20.216  -3.709  1.00 89.94 339 A 1 
ATOM   2558 O  OD2 . ASP A 1 339 ? -11.761 21.557  -2.248  1.00 90.32 339 A 1 
ATOM   2559 N  N   . PHE A 1 340 ? -6.707  18.875  -1.765  1.00 98.25 340 A 1 
ATOM   2560 C  CA  . PHE A 1 340 ? -5.268  18.842  -1.544  1.00 98.25 340 A 1 
ATOM   2561 C  C   . PHE A 1 340 ? -4.543  19.548  -2.684  1.00 98.32 340 A 1 
ATOM   2562 O  O   . PHE A 1 340 ? -4.812  19.290  -3.856  1.00 97.89 340 A 1 
ATOM   2563 C  CB  . PHE A 1 340 ? -4.767  17.402  -1.429  1.00 97.57 340 A 1 
ATOM   2564 C  CG  . PHE A 1 340 ? -5.169  16.687  -0.165  1.00 97.08 340 A 1 
ATOM   2565 C  CD1 . PHE A 1 340 ? -4.290  16.649  0.929   1.00 95.02 340 A 1 
ATOM   2566 C  CD2 . PHE A 1 340 ? -6.399  16.022  -0.080  1.00 95.40 340 A 1 
ATOM   2567 C  CE1 . PHE A 1 340 ? -4.620  15.928  2.084   1.00 94.06 340 A 1 
ATOM   2568 C  CE2 . PHE A 1 340 ? -6.743  15.297  1.074   1.00 93.97 340 A 1 
ATOM   2569 C  CZ  . PHE A 1 340 ? -5.848  15.245  2.156   1.00 94.05 340 A 1 
ATOM   2570 N  N   . SER A 1 341 ? -3.578  20.386  -2.330  1.00 98.30 341 A 1 
ATOM   2571 C  CA  . SER A 1 341 ? -2.626  20.986  -3.255  1.00 98.39 341 A 1 
ATOM   2572 C  C   . SER A 1 341 ? -1.218  20.737  -2.750  1.00 98.31 341 A 1 
ATOM   2573 O  O   . SER A 1 341 ? -0.957  20.849  -1.551  1.00 97.17 341 A 1 
ATOM   2574 C  CB  . SER A 1 341 ? -2.874  22.493  -3.401  1.00 97.73 341 A 1 
ATOM   2575 O  OG  . SER A 1 341 ? -4.148  22.722  -3.962  1.00 90.45 341 A 1 
ATOM   2576 N  N   . SER A 1 342 ? -0.306  20.385  -3.641  1.00 98.59 342 A 1 
ATOM   2577 C  CA  . SER A 1 342 ? 1.055   20.055  -3.242  1.00 98.31 342 A 1 
ATOM   2578 C  C   . SER A 1 342 ? 2.079   20.339  -4.330  1.00 98.56 342 A 1 
ATOM   2579 O  O   . SER A 1 342 ? 1.755   20.393  -5.516  1.00 97.80 342 A 1 
ATOM   2580 C  CB  . SER A 1 342 ? 1.137   18.588  -2.811  1.00 96.47 342 A 1 
ATOM   2581 O  OG  . SER A 1 342 ? 0.701   17.726  -3.832  1.00 84.17 342 A 1 
ATOM   2582 N  N   . GLY A 1 343 ? 3.338   20.483  -3.909  1.00 98.39 343 A 1 
ATOM   2583 C  CA  . GLY A 1 343 ? 4.489   20.532  -4.794  1.00 98.42 343 A 1 
ATOM   2584 C  C   . GLY A 1 343 ? 5.694   19.889  -4.118  1.00 98.48 343 A 1 
ATOM   2585 O  O   . GLY A 1 343 ? 5.839   19.956  -2.896  1.00 97.68 343 A 1 
ATOM   2586 N  N   . TRP A 1 344 ? 6.553   19.254  -4.899  1.00 98.43 344 A 1 
ATOM   2587 C  CA  . TRP A 1 344 ? 7.726   18.552  -4.386  1.00 98.45 344 A 1 
ATOM   2588 C  C   . TRP A 1 344 ? 8.946   18.743  -5.283  1.00 98.54 344 A 1 
ATOM   2589 O  O   . TRP A 1 344 ? 8.835   18.998  -6.471  1.00 98.00 344 A 1 
ATOM   2590 C  CB  . TRP A 1 344 ? 7.424   17.058  -4.197  1.00 98.02 344 A 1 
ATOM   2591 C  CG  . TRP A 1 344 ? 7.044   16.320  -5.444  1.00 98.09 344 A 1 
ATOM   2592 C  CD1 . TRP A 1 344 ? 7.882   15.624  -6.249  1.00 96.45 344 A 1 
ATOM   2593 C  CD2 . TRP A 1 344 ? 5.724   16.220  -6.053  1.00 97.65 344 A 1 
ATOM   2594 N  NE1 . TRP A 1 344 ? 7.171   15.094  -7.313  1.00 96.19 344 A 1 
ATOM   2595 C  CE2 . TRP A 1 344 ? 5.842   15.435  -7.235  1.00 97.21 344 A 1 
ATOM   2596 C  CE3 . TRP A 1 344 ? 4.449   16.713  -5.719  1.00 96.47 344 A 1 
ATOM   2597 C  CZ2 . TRP A 1 344 ? 4.726   15.151  -8.065  1.00 96.05 344 A 1 
ATOM   2598 C  CZ3 . TRP A 1 344 ? 3.338   16.432  -6.545  1.00 95.52 344 A 1 
ATOM   2599 C  CH2 . TRP A 1 344 ? 3.485   15.667  -7.702  1.00 95.21 344 A 1 
ATOM   2600 N  N   . LEU A 1 345 ? 10.120  18.597  -4.656  1.00 98.28 345 A 1 
ATOM   2601 C  CA  . LEU A 1 345 ? 11.415  18.527  -5.304  1.00 98.39 345 A 1 
ATOM   2602 C  C   . LEU A 1 345 ? 12.227  17.437  -4.613  1.00 98.33 345 A 1 
ATOM   2603 O  O   . LEU A 1 345 ? 12.458  17.507  -3.405  1.00 97.60 345 A 1 
ATOM   2604 C  CB  . LEU A 1 345 ? 12.095  19.903  -5.209  1.00 97.69 345 A 1 
ATOM   2605 C  CG  . LEU A 1 345 ? 13.555  19.923  -5.700  1.00 94.89 345 A 1 
ATOM   2606 C  CD1 . LEU A 1 345 ? 13.665  19.641  -7.197  1.00 89.32 345 A 1 
ATOM   2607 C  CD2 . LEU A 1 345 ? 14.174  21.300  -5.437  1.00 88.56 345 A 1 
ATOM   2608 N  N   . GLN A 1 346 ? 12.654  16.450  -5.375  1.00 98.33 346 A 1 
ATOM   2609 C  CA  . GLN A 1 346 ? 13.564  15.391  -4.965  1.00 98.19 346 A 1 
ATOM   2610 C  C   . GLN A 1 346 ? 14.867  15.492  -5.754  1.00 98.27 346 A 1 
ATOM   2611 O  O   . GLN A 1 346 ? 14.847  15.819  -6.937  1.00 97.61 346 A 1 
ATOM   2612 C  CB  . GLN A 1 346 ? 12.896  14.026  -5.174  1.00 97.02 346 A 1 
ATOM   2613 C  CG  . GLN A 1 346 ? 13.809  12.852  -4.821  1.00 95.76 346 A 1 
ATOM   2614 C  CD  . GLN A 1 346 ? 13.115  11.516  -5.048  1.00 96.67 346 A 1 
ATOM   2615 O  OE1 . GLN A 1 346 ? 12.481  10.978  -4.156  1.00 89.32 346 A 1 
ATOM   2616 N  NE2 . GLN A 1 346 ? 13.211  10.953  -6.226  1.00 88.66 346 A 1 
ATOM   2617 N  N   . ASP A 1 347 ? 15.972  15.137  -5.110  1.00 98.00 347 A 1 
ATOM   2618 C  CA  . ASP A 1 347 ? 17.284  14.991  -5.723  1.00 98.00 347 A 1 
ATOM   2619 C  C   . ASP A 1 347 ? 17.870  13.615  -5.394  1.00 97.94 347 A 1 
ATOM   2620 O  O   . ASP A 1 347 ? 18.016  13.254  -4.226  1.00 97.08 347 A 1 
ATOM   2621 C  CB  . ASP A 1 347 ? 18.184  16.137  -5.248  1.00 97.57 347 A 1 
ATOM   2622 C  CG  . ASP A 1 347 ? 19.442  16.317  -6.096  1.00 97.07 347 A 1 
ATOM   2623 O  OD1 . ASP A 1 347 ? 19.636  15.554  -7.056  1.00 94.76 347 A 1 
ATOM   2624 O  OD2 . ASP A 1 347 ? 20.209  17.247  -5.789  1.00 94.44 347 A 1 
ATOM   2625 N  N   . GLU A 1 348 ? 18.183  12.833  -6.420  1.00 97.66 348 A 1 
ATOM   2626 C  CA  . GLU A 1 348 ? 18.974  11.606  -6.327  1.00 97.35 348 A 1 
ATOM   2627 C  C   . GLU A 1 348 ? 20.384  11.912  -6.828  1.00 97.44 348 A 1 
ATOM   2628 O  O   . GLU A 1 348 ? 20.622  12.087  -8.022  1.00 96.41 348 A 1 
ATOM   2629 C  CB  . GLU A 1 348 ? 18.339  10.460  -7.129  1.00 96.52 348 A 1 
ATOM   2630 C  CG  . GLU A 1 348 ? 16.997  10.010  -6.538  1.00 94.28 348 A 1 
ATOM   2631 C  CD  . GLU A 1 348 ? 16.388  8.840   -7.301  1.00 95.17 348 A 1 
ATOM   2632 O  OE1 . GLU A 1 348 ? 16.732  7.678   -6.985  1.00 89.56 348 A 1 
ATOM   2633 O  OE2 . GLU A 1 348 ? 15.525  9.065   -8.170  1.00 90.35 348 A 1 
ATOM   2634 N  N   . ILE A 1 349 ? 21.321  11.987  -5.898  1.00 97.57 349 A 1 
ATOM   2635 C  CA  . ILE A 1 349 ? 22.697  12.405  -6.169  1.00 97.53 349 A 1 
ATOM   2636 C  C   . ILE A 1 349 ? 23.581  11.160  -6.250  1.00 97.33 349 A 1 
ATOM   2637 O  O   . ILE A 1 349 ? 23.677  10.389  -5.302  1.00 96.45 349 A 1 
ATOM   2638 C  CB  . ILE A 1 349 ? 23.211  13.396  -5.110  1.00 97.26 349 A 1 
ATOM   2639 C  CG1 . ILE A 1 349 ? 22.216  14.559  -4.876  1.00 96.12 349 A 1 
ATOM   2640 C  CG2 . ILE A 1 349 ? 24.597  13.920  -5.523  1.00 96.07 349 A 1 
ATOM   2641 C  CD1 . ILE A 1 349 ? 22.620  15.538  -3.770  1.00 93.68 349 A 1 
ATOM   2642 N  N   . THR A 1 350 ? 24.295  11.009  -7.362  1.00 96.74 350 A 1 
ATOM   2643 C  CA  . THR A 1 350 ? 25.341  9.994   -7.530  1.00 96.28 350 A 1 
ATOM   2644 C  C   . THR A 1 350 ? 26.693  10.686  -7.592  1.00 96.58 350 A 1 
ATOM   2645 O  O   . THR A 1 350 ? 26.918  11.533  -8.454  1.00 95.15 350 A 1 
ATOM   2646 C  CB  . THR A 1 350 ? 25.094  9.142   -8.781  1.00 94.66 350 A 1 
ATOM   2647 O  OG1 . THR A 1 350 ? 23.809  8.576   -8.715  1.00 85.89 350 A 1 
ATOM   2648 C  CG2 . THR A 1 350 ? 26.086  7.987   -8.899  1.00 84.80 350 A 1 
ATOM   2649 N  N   . LEU A 1 351 ? 27.595  10.337  -6.680  1.00 96.69 351 A 1 
ATOM   2650 C  CA  . LEU A 1 351 ? 28.960  10.849  -6.710  1.00 96.47 351 A 1 
ATOM   2651 C  C   . LEU A 1 351 ? 29.797  10.044  -7.710  1.00 95.78 351 A 1 
ATOM   2652 O  O   . LEU A 1 351 ? 29.730  8.820   -7.740  1.00 93.48 351 A 1 
ATOM   2653 C  CB  . LEU A 1 351 ? 29.583  10.847  -5.309  1.00 96.03 351 A 1 
ATOM   2654 C  CG  . LEU A 1 351 ? 28.815  11.657  -4.244  1.00 95.00 351 A 1 
ATOM   2655 C  CD1 . LEU A 1 351 ? 29.638  11.729  -2.965  1.00 92.21 351 A 1 
ATOM   2656 C  CD2 . LEU A 1 351 ? 28.518  13.093  -4.681  1.00 91.43 351 A 1 
ATOM   2657 N  N   . ARG A 1 352 ? 30.593  10.723  -8.522  1.00 95.11 352 A 1 
ATOM   2658 C  CA  . ARG A 1 352 ? 31.440  10.079  -9.524  1.00 94.11 352 A 1 
ATOM   2659 C  C   . ARG A 1 352 ? 32.677  9.426   -8.915  1.00 93.83 352 A 1 
ATOM   2660 O  O   . ARG A 1 352 ? 33.034  8.317   -9.294  1.00 89.83 352 A 1 
ATOM   2661 C  CB  . ARG A 1 352 ? 31.829  11.137  -10.576 1.00 91.91 352 A 1 
ATOM   2662 C  CG  . ARG A 1 352 ? 32.608  10.520  -11.754 1.00 86.48 352 A 1 
ATOM   2663 C  CD  . ARG A 1 352 ? 33.150  11.605  -12.681 1.00 84.14 352 A 1 
ATOM   2664 N  NE  . ARG A 1 352 ? 34.137  12.436  -11.987 1.00 77.43 352 A 1 
ATOM   2665 C  CZ  . ARG A 1 352 ? 34.467  13.682  -12.245 1.00 74.23 352 A 1 
ATOM   2666 N  NH1 . ARG A 1 352 ? 34.035  14.306  -13.318 1.00 68.00 352 A 1 
ATOM   2667 N  NH2 . ARG A 1 352 ? 35.238  14.307  -11.407 1.00 66.90 352 A 1 
ATOM   2668 N  N   . ASP A 1 353 ? 33.316  10.120  -7.996  1.00 93.74 353 A 1 
ATOM   2669 C  CA  . ASP A 1 353 ? 34.644  9.767   -7.491  1.00 93.68 353 A 1 
ATOM   2670 C  C   . ASP A 1 353 ? 34.594  9.035   -6.128  1.00 94.58 353 A 1 
ATOM   2671 O  O   . ASP A 1 353 ? 35.629  8.682   -5.565  1.00 90.85 353 A 1 
ATOM   2672 C  CB  . ASP A 1 353 ? 35.529  11.027  -7.447  1.00 91.25 353 A 1 
ATOM   2673 C  CG  . ASP A 1 353 ? 35.574  11.805  -8.775  1.00 86.97 353 A 1 
ATOM   2674 O  OD1 . ASP A 1 353 ? 35.678  11.196  -9.861  1.00 80.89 353 A 1 
ATOM   2675 O  OD2 . ASP A 1 353 ? 35.474  13.050  -8.743  1.00 81.27 353 A 1 
ATOM   2676 N  N   . LEU A 1 354 ? 33.401  8.821   -5.596  1.00 95.89 354 A 1 
ATOM   2677 C  CA  . LEU A 1 354 ? 33.159  8.117   -4.337  1.00 96.38 354 A 1 
ATOM   2678 C  C   . LEU A 1 354 ? 31.962  7.157   -4.488  1.00 96.61 354 A 1 
ATOM   2679 O  O   . LEU A 1 354 ? 30.986  7.519   -5.142  1.00 94.79 354 A 1 
ATOM   2680 C  CB  . LEU A 1 354 ? 32.877  9.127   -3.212  1.00 95.01 354 A 1 
ATOM   2681 C  CG  . LEU A 1 354 ? 34.063  10.017  -2.803  1.00 92.10 354 A 1 
ATOM   2682 C  CD1 . LEU A 1 354 ? 33.597  11.072  -1.811  1.00 87.24 354 A 1 
ATOM   2683 C  CD2 . LEU A 1 354 ? 35.182  9.204   -2.137  1.00 86.52 354 A 1 
ATOM   2684 N  N   . PRO A 1 355 ? 31.963  5.988   -3.842  1.00 96.41 355 A 1 
ATOM   2685 C  CA  . PRO A 1 355 ? 30.852  5.034   -3.878  1.00 96.36 355 A 1 
ATOM   2686 C  C   . PRO A 1 355 ? 29.723  5.458   -2.922  1.00 96.81 355 A 1 
ATOM   2687 O  O   . PRO A 1 355 ? 29.373  4.744   -1.981  1.00 95.30 355 A 1 
ATOM   2688 C  CB  . PRO A 1 355 ? 31.501  3.695   -3.526  1.00 95.08 355 A 1 
ATOM   2689 C  CG  . PRO A 1 355 ? 32.571  4.098   -2.510  1.00 93.17 355 A 1 
ATOM   2690 C  CD  . PRO A 1 355 ? 33.054  5.446   -3.057  1.00 95.70 355 A 1 
ATOM   2691 N  N   . ILE A 1 356 ? 29.192  6.645   -3.137  1.00 97.21 356 A 1 
ATOM   2692 C  CA  . ILE A 1 356 ? 28.163  7.246   -2.296  1.00 97.43 356 A 1 
ATOM   2693 C  C   . ILE A 1 356 ? 27.012  7.726   -3.180  1.00 97.49 356 A 1 
ATOM   2694 O  O   . ILE A 1 356 ? 27.222  8.421   -4.175  1.00 96.55 356 A 1 
ATOM   2695 C  CB  . ILE A 1 356 ? 28.727  8.394   -1.423  1.00 97.00 356 A 1 
ATOM   2696 C  CG1 . ILE A 1 356 ? 29.878  7.883   -0.516  1.00 94.96 356 A 1 
ATOM   2697 C  CG2 . ILE A 1 356 ? 27.616  9.034   -0.576  1.00 95.10 356 A 1 
ATOM   2698 C  CD1 . ILE A 1 356 ? 30.569  8.969   0.311   1.00 91.49 356 A 1 
ATOM   2699 N  N   . THR A 1 357 ? 25.801  7.406   -2.767  1.00 97.64 357 A 1 
ATOM   2700 C  CA  . THR A 1 357 ? 24.580  8.005   -3.307  1.00 97.58 357 A 1 
ATOM   2701 C  C   . THR A 1 357 ? 23.833  8.739   -2.198  1.00 97.87 357 A 1 
ATOM   2702 O  O   . THR A 1 357 ? 23.818  8.299   -1.041  1.00 97.07 357 A 1 
ATOM   2703 C  CB  . THR A 1 357 ? 23.675  6.991   -4.016  1.00 95.92 357 A 1 
ATOM   2704 O  OG1 . THR A 1 357 ? 23.269  5.957   -3.143  1.00 80.62 357 A 1 
ATOM   2705 C  CG2 . THR A 1 357 ? 24.369  6.331   -5.198  1.00 79.67 357 A 1 
ATOM   2706 N  N   . LEU A 1 358 ? 23.228  9.862   -2.542  1.00 97.83 358 A 1 
ATOM   2707 C  CA  . LEU A 1 358 ? 22.437  10.682  -1.637  1.00 97.90 358 A 1 
ATOM   2708 C  C   . LEU A 1 358 ? 21.007  10.778  -2.169  1.00 97.86 358 A 1 
ATOM   2709 O  O   . LEU A 1 358 ? 20.775  10.822  -3.370  1.00 97.20 358 A 1 
ATOM   2710 C  CB  . LEU A 1 358 ? 23.073  12.074  -1.478  1.00 97.58 358 A 1 
ATOM   2711 C  CG  . LEU A 1 358 ? 24.530  12.080  -0.971  1.00 95.80 358 A 1 
ATOM   2712 C  CD1 . LEU A 1 358 ? 25.105  13.500  -1.019  1.00 91.69 358 A 1 
ATOM   2713 C  CD2 . LEU A 1 358 ? 24.623  11.600  0.472   1.00 90.86 358 A 1 
ATOM   2714 N  N   . LEU A 1 359 ? 20.056  10.834  -1.248  1.00 97.34 359 A 1 
ATOM   2715 C  CA  . LEU A 1 359 ? 18.657  11.064  -1.550  1.00 97.21 359 A 1 
ATOM   2716 C  C   . LEU A 1 359 ? 18.172  12.216  -0.681  1.00 97.51 359 A 1 
ATOM   2717 O  O   . LEU A 1 359 ? 18.155  12.111  0.545   1.00 96.93 359 A 1 
ATOM   2718 C  CB  . LEU A 1 359 ? 17.887  9.758   -1.290  1.00 96.41 359 A 1 
ATOM   2719 C  CG  . LEU A 1 359 ? 16.367  9.880   -1.491  1.00 95.56 359 A 1 
ATOM   2720 C  CD1 . LEU A 1 359 ? 16.006  10.194  -2.941  1.00 93.61 359 A 1 
ATOM   2721 C  CD2 . LEU A 1 359 ? 15.720  8.560   -1.092  1.00 93.43 359 A 1 
ATOM   2722 N  N   . GLY A 1 360 ? 17.762  13.306  -1.310  1.00 97.87 360 A 1 
ATOM   2723 C  CA  . GLY A 1 360 ? 17.250  14.477  -0.626  1.00 97.87 360 A 1 
ATOM   2724 C  C   . GLY A 1 360 ? 15.938  14.946  -1.226  1.00 98.14 360 A 1 
ATOM   2725 O  O   . GLY A 1 360 ? 15.625  14.654  -2.375  1.00 97.25 360 A 1 
ATOM   2726 N  N   . GLY A 1 361 ? 15.150  15.683  -0.456  1.00 98.04 361 A 1 
ATOM   2727 C  CA  . GLY A 1 361 ? 13.992  16.346  -1.018  1.00 98.19 361 A 1 
ATOM   2728 C  C   . GLY A 1 361 ? 13.069  16.963  0.014   1.00 98.43 361 A 1 
ATOM   2729 O  O   . GLY A 1 361 ? 13.170  16.720  1.217   1.00 97.68 361 A 1 
ATOM   2730 N  N   . THR A 1 362 ? 12.155  17.784  -0.499  1.00 98.34 362 A 1 
ATOM   2731 C  CA  . THR A 1 362 ? 11.110  18.401  0.302   1.00 98.32 362 A 1 
ATOM   2732 C  C   . THR A 1 362 ? 9.809   18.502  -0.483  1.00 98.46 362 A 1 
ATOM   2733 O  O   . THR A 1 362 ? 9.807   18.597  -1.705  1.00 97.66 362 A 1 
ATOM   2734 C  CB  . THR A 1 362 ? 11.564  19.772  0.848   1.00 97.25 362 A 1 
ATOM   2735 O  OG1 . THR A 1 362 ? 10.691  20.194  1.863   1.00 90.06 362 A 1 
ATOM   2736 C  CG2 . THR A 1 362 ? 11.633  20.874  -0.214  1.00 89.37 362 A 1 
ATOM   2737 N  N   . ARG A 1 363 ? 8.705   18.463  0.246   1.00 98.34 363 A 1 
ATOM   2738 C  CA  . ARG A 1 363 ? 7.354   18.614  -0.279  1.00 98.15 363 A 1 
ATOM   2739 C  C   . ARG A 1 363 ? 6.577   19.598  0.577   1.00 98.34 363 A 1 
ATOM   2740 O  O   . ARG A 1 363 ? 6.684   19.564  1.802   1.00 97.36 363 A 1 
ATOM   2741 C  CB  . ARG A 1 363 ? 6.693   17.228  -0.311  1.00 96.78 363 A 1 
ATOM   2742 C  CG  . ARG A 1 363 ? 5.250   17.274  -0.802  1.00 95.24 363 A 1 
ATOM   2743 C  CD  . ARG A 1 363 ? 4.662   15.873  -0.805  1.00 93.90 363 A 1 
ATOM   2744 N  NE  . ARG A 1 363 ? 3.290   15.893  -1.314  1.00 91.65 363 A 1 
ATOM   2745 C  CZ  . ARG A 1 363 ? 2.836   15.365  -2.436  1.00 93.81 363 A 1 
ATOM   2746 N  NH1 . ARG A 1 363 ? 3.595   14.703  -3.264  1.00 83.37 363 A 1 
ATOM   2747 N  NH2 . ARG A 1 363 ? 1.586   15.494  -2.728  1.00 86.94 363 A 1 
ATOM   2748 N  N   . TYR A 1 364 ? 5.789   20.424  -0.077  1.00 98.22 364 A 1 
ATOM   2749 C  CA  . TYR A 1 364 ? 4.756   21.229  0.550   1.00 98.22 364 A 1 
ATOM   2750 C  C   . TYR A 1 364 ? 3.389   20.632  0.235   1.00 98.34 364 A 1 
ATOM   2751 O  O   . TYR A 1 364 ? 3.081   20.406  -0.934  1.00 97.72 364 A 1 
ATOM   2752 C  CB  . TYR A 1 364 ? 4.863   22.670  0.054   1.00 97.84 364 A 1 
ATOM   2753 C  CG  . TYR A 1 364 ? 3.796   23.579  0.621   1.00 97.14 364 A 1 
ATOM   2754 C  CD1 . TYR A 1 364 ? 2.718   23.995  -0.172  1.00 95.17 364 A 1 
ATOM   2755 C  CD2 . TYR A 1 364 ? 3.876   24.004  1.963   1.00 95.38 364 A 1 
ATOM   2756 C  CE1 . TYR A 1 364 ? 1.738   24.854  0.352   1.00 94.20 364 A 1 
ATOM   2757 C  CE2 . TYR A 1 364 ? 2.897   24.853  2.506   1.00 94.11 364 A 1 
ATOM   2758 C  CZ  . TYR A 1 364 ? 1.832   25.286  1.693   1.00 94.33 364 A 1 
ATOM   2759 O  OH  . TYR A 1 364 ? 0.893   26.131  2.207   1.00 92.08 364 A 1 
ATOM   2760 N  N   . ASP A 1 365 ? 2.589   20.388  1.258   1.00 97.96 365 A 1 
ATOM   2761 C  CA  . ASP A 1 365 ? 1.196   19.979  1.138   1.00 97.74 365 A 1 
ATOM   2762 C  C   . ASP A 1 365 ? 0.318   21.012  1.841   1.00 97.94 365 A 1 
ATOM   2763 O  O   . ASP A 1 365 ? 0.626   21.465  2.943   1.00 97.33 365 A 1 
ATOM   2764 C  CB  . ASP A 1 365 ? 0.985   18.587  1.737   1.00 96.80 365 A 1 
ATOM   2765 C  CG  . ASP A 1 365 ? 1.605   17.466  0.899   1.00 95.08 365 A 1 
ATOM   2766 O  OD1 . ASP A 1 365 ? 0.965   17.012  -0.079  1.00 89.42 365 A 1 
ATOM   2767 O  OD2 . ASP A 1 365 ? 2.720   16.992  1.220   1.00 89.60 365 A 1 
ATOM   2768 N  N   . SER A 1 366 ? -0.807  21.348  1.217   1.00 97.80 366 A 1 
ATOM   2769 C  CA  . SER A 1 366 ? -1.878  22.152  1.791   1.00 97.95 366 A 1 
ATOM   2770 C  C   . SER A 1 366 ? -3.206  21.455  1.541   1.00 98.22 366 A 1 
ATOM   2771 O  O   . SER A 1 366 ? -3.452  20.980  0.433   1.00 97.21 366 A 1 
ATOM   2772 C  CB  . SER A 1 366 ? -1.883  23.552  1.185   1.00 96.92 366 A 1 
ATOM   2773 O  OG  . SER A 1 366 ? -2.888  24.348  1.767   1.00 89.29 366 A 1 
ATOM   2774 N  N   . TYR A 1 367 ? -4.067  21.397  2.554   1.00 97.70 367 A 1 
ATOM   2775 C  CA  . TYR A 1 367 ? -5.402  20.838  2.406   1.00 97.74 367 A 1 
ATOM   2776 C  C   . TYR A 1 367 ? -6.474  21.688  3.077   1.00 97.86 367 A 1 
ATOM   2777 O  O   . TYR A 1 367 ? -6.219  22.385  4.063   1.00 97.03 367 A 1 
ATOM   2778 C  CB  . TYR A 1 367 ? -5.442  19.389  2.888   1.00 97.00 367 A 1 
ATOM   2779 C  CG  . TYR A 1 367 ? -5.266  19.200  4.375   1.00 97.36 367 A 1 
ATOM   2780 C  CD1 . TYR A 1 367 ? -4.017  18.817  4.915   1.00 95.36 367 A 1 
ATOM   2781 C  CD2 . TYR A 1 367 ? -6.360  19.373  5.259   1.00 95.70 367 A 1 
ATOM   2782 C  CE1 . TYR A 1 367 ? -3.859  18.612  6.282   1.00 94.59 367 A 1 
ATOM   2783 C  CE2 . TYR A 1 367 ? -6.208  19.179  6.635   1.00 94.47 367 A 1 
ATOM   2784 C  CZ  . TYR A 1 367 ? -4.964  18.786  7.149   1.00 95.46 367 A 1 
ATOM   2785 O  OH  . TYR A 1 367 ? -4.821  18.581  8.498   1.00 93.76 367 A 1 
ATOM   2786 N  N   . ARG A 1 368 ? -7.685  21.573  2.547   1.00 97.21 368 A 1 
ATOM   2787 C  CA  . ARG A 1 368 ? -8.914  22.101  3.120   1.00 97.41 368 A 1 
ATOM   2788 C  C   . ARG A 1 368 ? -9.986  21.021  3.121   1.00 97.59 368 A 1 
ATOM   2789 O  O   . ARG A 1 368 ? -10.475 20.642  2.055   1.00 96.12 368 A 1 
ATOM   2790 C  CB  . ARG A 1 368 ? -9.340  23.354  2.347   1.00 96.56 368 A 1 
ATOM   2791 C  CG  . ARG A 1 368 ? -10.725 23.854  2.791   1.00 92.26 368 A 1 
ATOM   2792 C  CD  . ARG A 1 368 ? -11.023 25.232  2.199   1.00 88.64 368 A 1 
ATOM   2793 N  NE  . ARG A 1 368 ? -10.153 26.225  2.823   1.00 79.72 368 A 1 
ATOM   2794 C  CZ  . ARG A 1 368 ? -9.881  27.451  2.464   1.00 73.70 368 A 1 
ATOM   2795 N  NH1 . ARG A 1 368 ? -10.453 28.003  1.432   1.00 66.39 368 A 1 
ATOM   2796 N  NH2 . ARG A 1 368 ? -9.022  28.124  3.175   1.00 65.75 368 A 1 
ATOM   2797 N  N   . GLY A 1 369 ? -10.356 20.562  4.306   1.00 96.59 369 A 1 
ATOM   2798 C  CA  . GLY A 1 369 ? -11.551 19.762  4.529   1.00 96.22 369 A 1 
ATOM   2799 C  C   . GLY A 1 369 ? -12.763 20.656  4.750   1.00 96.64 369 A 1 
ATOM   2800 O  O   . GLY A 1 369 ? -12.654 21.682  5.423   1.00 95.44 369 A 1 
ATOM   2801 N  N   . SER A 1 370 ? -13.908 20.297  4.187   1.00 96.71 370 A 1 
ATOM   2802 C  CA  . SER A 1 370 ? -15.153 21.028  4.388   1.00 96.71 370 A 1 
ATOM   2803 C  C   . SER A 1 370 ? -16.365 20.100  4.391   1.00 96.95 370 A 1 
ATOM   2804 O  O   . SER A 1 370 ? -16.421 19.130  3.643   1.00 94.70 370 A 1 
ATOM   2805 C  CB  . SER A 1 370 ? -15.322 22.135  3.330   1.00 94.34 370 A 1 
ATOM   2806 O  OG  . SER A 1 370 ? -15.318 21.620  2.012   1.00 82.77 370 A 1 
ATOM   2807 N  N   . SER A 1 371 ? -17.353 20.436  5.225   1.00 96.35 371 A 1 
ATOM   2808 C  CA  . SER A 1 371 ? -18.639 19.757  5.300   1.00 96.12 371 A 1 
ATOM   2809 C  C   . SER A 1 371 ? -19.731 20.770  5.643   1.00 95.77 371 A 1 
ATOM   2810 O  O   . SER A 1 371 ? -19.479 21.750  6.347   1.00 92.98 371 A 1 
ATOM   2811 C  CB  . SER A 1 371 ? -18.583 18.653  6.354   1.00 95.15 371 A 1 
ATOM   2812 O  OG  . SER A 1 371 ? -19.794 17.925  6.379   1.00 91.73 371 A 1 
ATOM   2813 N  N   . ASP A 1 372 ? -20.936 20.528  5.145   1.00 94.34 372 A 1 
ATOM   2814 C  CA  . ASP A 1 372 ? -22.054 21.432  5.378   1.00 92.46 372 A 1 
ATOM   2815 C  C   . ASP A 1 372 ? -22.399 21.532  6.869   1.00 92.16 372 A 1 
ATOM   2816 O  O   . ASP A 1 372 ? -22.548 20.535  7.574   1.00 85.77 372 A 1 
ATOM   2817 C  CB  . ASP A 1 372 ? -23.283 20.998  4.559   1.00 89.23 372 A 1 
ATOM   2818 C  CG  . ASP A 1 372 ? -23.207 21.384  3.076   1.00 79.97 372 A 1 
ATOM   2819 O  OD1 . ASP A 1 372 ? -22.505 22.366  2.761   1.00 72.87 372 A 1 
ATOM   2820 O  OD2 . ASP A 1 372 ? -23.882 20.708  2.264   1.00 72.77 372 A 1 
ATOM   2821 N  N   . GLY A 1 373 ? -22.520 22.770  7.354   1.00 91.88 373 A 1 
ATOM   2822 C  CA  . GLY A 1 373 ? -22.864 23.078  8.745   1.00 91.71 373 A 1 
ATOM   2823 C  C   . GLY A 1 373 ? -21.689 23.072  9.731   1.00 93.41 373 A 1 
ATOM   2824 O  O   . GLY A 1 373 ? -21.863 23.525  10.863  1.00 89.07 373 A 1 
ATOM   2825 N  N   . TYR A 1 374 ? -20.506 22.642  9.322   1.00 94.90 374 A 1 
ATOM   2826 C  CA  . TYR A 1 374 ? -19.304 22.612  10.156  1.00 95.37 374 A 1 
ATOM   2827 C  C   . TYR A 1 374 ? -18.207 23.539  9.625   1.00 95.60 374 A 1 
ATOM   2828 O  O   . TYR A 1 374 ? -18.230 23.996  8.483   1.00 92.78 374 A 1 
ATOM   2829 C  CB  . TYR A 1 374 ? -18.834 21.161  10.320  1.00 94.21 374 A 1 
ATOM   2830 C  CG  . TYR A 1 374 ? -19.874 20.276  10.961  1.00 94.75 374 A 1 
ATOM   2831 C  CD1 . TYR A 1 374 ? -20.268 20.498  12.299  1.00 92.11 374 A 1 
ATOM   2832 C  CD2 . TYR A 1 374 ? -20.503 19.257  10.222  1.00 92.53 374 A 1 
ATOM   2833 C  CE1 . TYR A 1 374 ? -21.271 19.717  12.894  1.00 90.75 374 A 1 
ATOM   2834 C  CE2 . TYR A 1 374 ? -21.506 18.461  10.809  1.00 91.52 374 A 1 
ATOM   2835 C  CZ  . TYR A 1 374 ? -21.893 18.696  12.145  1.00 92.01 374 A 1 
ATOM   2836 O  OH  . TYR A 1 374 ? -22.870 17.935  12.725  1.00 90.16 374 A 1 
ATOM   2837 N  N   . LYS A 1 375 ? -17.229 23.846  10.484  1.00 95.14 375 A 1 
ATOM   2838 C  CA  . LYS A 1 375 ? -16.076 24.646  10.073  1.00 95.23 375 A 1 
ATOM   2839 C  C   . LYS A 1 375 ? -15.155 23.845  9.163   1.00 96.13 375 A 1 
ATOM   2840 O  O   . LYS A 1 375 ? -14.947 22.648  9.382   1.00 94.30 375 A 1 
ATOM   2841 C  CB  . LYS A 1 375 ? -15.296 25.173  11.281  1.00 92.67 375 A 1 
ATOM   2842 C  CG  . LYS A 1 375 ? -15.992 26.364  11.939  1.00 80.76 375 A 1 
ATOM   2843 C  CD  . LYS A 1 375 ? -15.076 26.947  13.018  1.00 73.06 375 A 1 
ATOM   2844 C  CE  . LYS A 1 375 ? -15.675 28.224  13.606  1.00 61.40 375 A 1 
ATOM   2845 N  NZ  . LYS A 1 375 ? -14.766 28.821  14.607  1.00 52.79 375 A 1 
ATOM   2846 N  N   . ASP A 1 376 ? -14.530 24.564  8.235   1.00 95.65 376 A 1 
ATOM   2847 C  CA  . ASP A 1 376 ? -13.420 24.038  7.459   1.00 95.90 376 A 1 
ATOM   2848 C  C   . ASP A 1 376 ? -12.252 23.643  8.379   1.00 95.81 376 A 1 
ATOM   2849 O  O   . ASP A 1 376 ? -11.967 24.309  9.384   1.00 93.19 376 A 1 
ATOM   2850 C  CB  . ASP A 1 376 ? -12.948 25.069  6.419   1.00 94.73 376 A 1 
ATOM   2851 C  CG  . ASP A 1 376 ? -13.937 25.347  5.278   1.00 94.31 376 A 1 
ATOM   2852 O  OD1 . ASP A 1 376 ? -15.036 24.753  5.268   1.00 90.04 376 A 1 
ATOM   2853 O  OD2 . ASP A 1 376 ? -13.575 26.165  4.395   1.00 90.12 376 A 1 
ATOM   2854 N  N   . VAL A 1 377 ? -11.567 22.559  8.022   1.00 96.20 377 A 1 
ATOM   2855 C  CA  . VAL A 1 377 ? -10.324 22.106  8.647   1.00 96.07 377 A 1 
ATOM   2856 C  C   . VAL A 1 377 ? -9.206  22.328  7.636   1.00 96.36 377 A 1 
ATOM   2857 O  O   . VAL A 1 377 ? -9.092  21.605  6.647   1.00 95.13 377 A 1 
ATOM   2858 C  CB  . VAL A 1 377 ? -10.409 20.646  9.115   1.00 94.89 377 A 1 
ATOM   2859 C  CG1 . VAL A 1 377 ? -9.094  20.185  9.741   1.00 91.14 377 A 1 
ATOM   2860 C  CG2 . VAL A 1 377 ? -11.511 20.466  10.164  1.00 92.21 377 A 1 
ATOM   2861 N  N   . ASP A 1 378 ? -8.387  23.346  7.904   1.00 96.13 378 A 1 
ATOM   2862 C  CA  . ASP A 1 378 ? -7.269  23.739  7.057   1.00 96.04 378 A 1 
ATOM   2863 C  C   . ASP A 1 378 ? -5.942  23.396  7.743   1.00 96.57 378 A 1 
ATOM   2864 O  O   . ASP A 1 378 ? -5.768  23.635  8.938   1.00 93.79 378 A 1 
ATOM   2865 C  CB  . ASP A 1 378 ? -7.334  25.251  6.773   1.00 92.62 378 A 1 
ATOM   2866 C  CG  . ASP A 1 378 ? -8.480  25.669  5.859   1.00 87.90 378 A 1 
ATOM   2867 O  OD1 . ASP A 1 378 ? -8.555  25.144  4.729   1.00 78.58 378 A 1 
ATOM   2868 O  OD2 . ASP A 1 378 ? -9.229  26.617  6.179   1.00 79.32 378 A 1 
ATOM   2869 N  N   . ALA A 1 379 ? -4.982  22.882  6.983   1.00 96.61 379 A 1 
ATOM   2870 C  CA  . ALA A 1 379 ? -3.592  22.831  7.403   1.00 96.83 379 A 1 
ATOM   2871 C  C   . ALA A 1 379 ? -2.652  22.795  6.202   1.00 97.21 379 A 1 
ATOM   2872 O  O   . ALA A 1 379 ? -3.014  22.375  5.102   1.00 96.31 379 A 1 
ATOM   2873 C  CB  . ALA A 1 379 ? -3.344  21.622  8.316   1.00 95.58 379 A 1 
ATOM   2874 N  N   . ASP A 1 380 ? -1.410  23.174  6.456   1.00 97.17 380 A 1 
ATOM   2875 C  CA  . ASP A 1 380 ? -0.300  23.005  5.544   1.00 96.80 380 A 1 
ATOM   2876 C  C   . ASP A 1 380 ? 0.887   22.347  6.250   1.00 97.13 380 A 1 
ATOM   2877 O  O   . ASP A 1 380 ? 1.026   22.384  7.474   1.00 95.05 380 A 1 
ATOM   2878 C  CB  . ASP A 1 380 ? 0.048   24.340  4.874   1.00 93.80 380 A 1 
ATOM   2879 C  CG  . ASP A 1 380 ? 0.610   25.403  5.821   1.00 88.59 380 A 1 
ATOM   2880 O  OD1 . ASP A 1 380 ? 0.132   25.504  6.963   1.00 80.81 380 A 1 
ATOM   2881 O  OD2 . ASP A 1 380 ? 1.541   26.113  5.372   1.00 81.39 380 A 1 
ATOM   2882 N  N   . LYS A 1 381 ? 1.736   21.675  5.472   1.00 97.62 381 A 1 
ATOM   2883 C  CA  . LYS A 1 381 ? 2.846   20.911  6.020   1.00 97.24 381 A 1 
ATOM   2884 C  C   . LYS A 1 381 ? 3.995   20.825  5.032   1.00 97.95 381 A 1 
ATOM   2885 O  O   . LYS A 1 381 ? 3.815   20.465  3.877   1.00 97.21 381 A 1 
ATOM   2886 C  CB  . LYS A 1 381 ? 2.331   19.510  6.417   1.00 94.66 381 A 1 
ATOM   2887 C  CG  . LYS A 1 381 ? 3.305   18.698  7.284   1.00 84.80 381 A 1 
ATOM   2888 C  CD  . LYS A 1 381 ? 3.452   19.279  8.692   1.00 81.30 381 A 1 
ATOM   2889 C  CE  . LYS A 1 381 ? 4.508   18.485  9.444   1.00 75.63 381 A 1 
ATOM   2890 N  NZ  . LYS A 1 381 ? 4.595   18.879  10.877  1.00 67.24 381 A 1 
ATOM   2891 N  N   . TRP A 1 382 ? 5.202   21.069  5.532   1.00 97.63 382 A 1 
ATOM   2892 C  CA  . TRP A 1 382 ? 6.433   20.671  4.876   1.00 97.99 382 A 1 
ATOM   2893 C  C   . TRP A 1 382 ? 6.849   19.285  5.352   1.00 97.98 382 A 1 
ATOM   2894 O  O   . TRP A 1 382 ? 6.876   19.017  6.552   1.00 96.45 382 A 1 
ATOM   2895 C  CB  . TRP A 1 382 ? 7.523   21.707  5.126   1.00 97.63 382 A 1 
ATOM   2896 C  CG  . TRP A 1 382 ? 7.271   23.015  4.430   1.00 97.47 382 A 1 
ATOM   2897 C  CD1 . TRP A 1 382 ? 6.589   24.065  4.950   1.00 95.21 382 A 1 
ATOM   2898 C  CD2 . TRP A 1 382 ? 7.663   23.404  3.079   1.00 96.42 382 A 1 
ATOM   2899 N  NE1 . TRP A 1 382 ? 6.531   25.093  4.007   1.00 94.60 382 A 1 
ATOM   2900 C  CE2 . TRP A 1 382 ? 7.182   24.723  2.851   1.00 95.89 382 A 1 
ATOM   2901 C  CE3 . TRP A 1 382 ? 8.380   22.770  2.035   1.00 95.13 382 A 1 
ATOM   2902 C  CZ2 . TRP A 1 382 ? 7.405   25.389  1.625   1.00 94.70 382 A 1 
ATOM   2903 C  CZ3 . TRP A 1 382 ? 8.599   23.441  0.817   1.00 93.78 382 A 1 
ATOM   2904 C  CH2 . TRP A 1 382 ? 8.115   24.731  0.621   1.00 93.55 382 A 1 
ATOM   2905 N  N   . SER A 1 383 ? 7.181   18.396  4.418   1.00 97.94 383 A 1 
ATOM   2906 C  CA  . SER A 1 383 ? 7.711   17.063  4.686   1.00 97.60 383 A 1 
ATOM   2907 C  C   . SER A 1 383 ? 9.000   16.892  3.905   1.00 97.94 383 A 1 
ATOM   2908 O  O   . SER A 1 383 ? 9.009   17.028  2.688   1.00 97.02 383 A 1 
ATOM   2909 C  CB  . SER A 1 383 ? 6.706   15.981  4.286   1.00 96.09 383 A 1 
ATOM   2910 O  OG  . SER A 1 383 ? 5.454   16.203  4.901   1.00 90.58 383 A 1 
ATOM   2911 N  N   . SER A 1 384 ? 10.094  16.593  4.602   1.00 97.91 384 A 1 
ATOM   2912 C  CA  . SER A 1 384 ? 11.416  16.471  3.994   1.00 98.16 384 A 1 
ATOM   2913 C  C   . SER A 1 384 ? 12.019  15.098  4.267   1.00 98.25 384 A 1 
ATOM   2914 O  O   . SER A 1 384 ? 11.650  14.426  5.234   1.00 97.40 384 A 1 
ATOM   2915 C  CB  . SER A 1 384 ? 12.343  17.587  4.482   1.00 97.58 384 A 1 
ATOM   2916 O  OG  . SER A 1 384 ? 11.779  18.854  4.205   1.00 94.80 384 A 1 
ATOM   2917 N  N   . ARG A 1 385 ? 12.965  14.681  3.431   1.00 98.31 385 A 1 
ATOM   2918 C  CA  . ARG A 1 385 ? 13.778  13.489  3.672   1.00 98.14 385 A 1 
ATOM   2919 C  C   . ARG A 1 385 ? 15.225  13.716  3.272   1.00 98.47 385 A 1 
ATOM   2920 O  O   . ARG A 1 385 ? 15.508  14.486  2.367   1.00 97.81 385 A 1 
ATOM   2921 C  CB  . ARG A 1 385 ? 13.169  12.243  3.007   1.00 95.77 385 A 1 
ATOM   2922 C  CG  . ARG A 1 385 ? 13.286  12.196  1.475   1.00 90.27 385 A 1 
ATOM   2923 C  CD  . ARG A 1 385 ? 12.708  10.869  0.976   1.00 89.29 385 A 1 
ATOM   2924 N  NE  . ARG A 1 385 ? 12.760  10.727  -0.488  1.00 81.87 385 A 1 
ATOM   2925 C  CZ  . ARG A 1 385 ? 12.233  9.733   -1.197  1.00 78.48 385 A 1 
ATOM   2926 N  NH1 . ARG A 1 385 ? 11.616  8.743   -0.622  1.00 71.31 385 A 1 
ATOM   2927 N  NH2 . ARG A 1 385 ? 12.315  9.725   -2.477  1.00 69.91 385 A 1 
ATOM   2928 N  N   . ALA A 1 386 ? 16.113  12.982  3.947   1.00 98.14 386 A 1 
ATOM   2929 C  CA  . ALA A 1 386 ? 17.508  12.857  3.586   1.00 98.15 386 A 1 
ATOM   2930 C  C   . ALA A 1 386 ? 17.931  11.399  3.780   1.00 98.28 386 A 1 
ATOM   2931 O  O   . ALA A 1 386 ? 17.628  10.795  4.802   1.00 97.35 386 A 1 
ATOM   2932 C  CB  . ALA A 1 386 ? 18.343  13.816  4.448   1.00 97.23 386 A 1 
ATOM   2933 N  N   . GLY A 1 387 ? 18.621  10.825  2.795   1.00 97.90 387 A 1 
ATOM   2934 C  CA  . GLY A 1 387 ? 19.135  9.472   2.848   1.00 97.77 387 A 1 
ATOM   2935 C  C   . GLY A 1 387 ? 20.512  9.393   2.203   1.00 98.04 387 A 1 
ATOM   2936 O  O   . GLY A 1 387 ? 20.861  10.209  1.355   1.00 97.17 387 A 1 
ATOM   2937 N  N   . MET A 1 388 ? 21.285  8.402   2.629   1.00 98.00 388 A 1 
ATOM   2938 C  CA  . MET A 1 388 ? 22.620  8.157   2.111   1.00 98.04 388 A 1 
ATOM   2939 C  C   . MET A 1 388 ? 22.848  6.658   2.012   1.00 98.26 388 A 1 
ATOM   2940 O  O   . MET A 1 388 ? 22.542  5.929   2.954   1.00 97.55 388 A 1 
ATOM   2941 C  CB  . MET A 1 388 ? 23.653  8.828   3.023   1.00 97.02 388 A 1 
ATOM   2942 C  CG  . MET A 1 388 ? 25.098  8.610   2.567   1.00 92.58 388 A 1 
ATOM   2943 S  SD  . MET A 1 388 ? 26.363  9.357   3.649   1.00 90.39 388 A 1 
ATOM   2944 C  CE  . MET A 1 388 ? 26.068  11.106  3.356   1.00 78.15 388 A 1 
ATOM   2945 N  N   . THR A 1 389 ? 23.448  6.217   0.911   1.00 98.07 389 A 1 
ATOM   2946 C  CA  . THR A 1 389 ? 23.999  4.875   0.735   1.00 97.89 389 A 1 
ATOM   2947 C  C   . THR A 1 389 ? 25.488  4.982   0.461   1.00 97.91 389 A 1 
ATOM   2948 O  O   . THR A 1 389 ? 25.919  5.826   -0.317  1.00 96.97 389 A 1 
ATOM   2949 C  CB  . THR A 1 389 ? 23.291  4.120   -0.399  1.00 96.47 389 A 1 
ATOM   2950 O  OG1 . THR A 1 389 ? 21.908  4.046   -0.150  1.00 86.54 389 A 1 
ATOM   2951 C  CG2 . THR A 1 389 ? 23.786  2.691   -0.557  1.00 86.13 389 A 1 
ATOM   2952 N  N   . ILE A 1 390 ? 26.285  4.142   1.125   1.00 98.00 390 A 1 
ATOM   2953 C  CA  . ILE A 1 390 ? 27.732  4.054   0.953   1.00 98.08 390 A 1 
ATOM   2954 C  C   . ILE A 1 390 ? 28.072  2.601   0.651   1.00 98.13 390 A 1 
ATOM   2955 O  O   . ILE A 1 390 ? 27.650  1.714   1.389   1.00 97.41 390 A 1 
ATOM   2956 C  CB  . ILE A 1 390 ? 28.484  4.549   2.209   1.00 96.85 390 A 1 
ATOM   2957 C  CG1 . ILE A 1 390 ? 28.022  5.963   2.637   1.00 80.21 390 A 1 
ATOM   2958 C  CG2 . ILE A 1 390 ? 30.000  4.514   1.961   1.00 82.07 390 A 1 
ATOM   2959 C  CD1 . ILE A 1 390 ? 28.676  6.485   3.925   1.00 78.84 390 A 1 
ATOM   2960 N  N   . ASN A 1 391 ? 28.889  2.359   -0.360  1.00 97.44 391 A 1 
ATOM   2961 C  CA  . ASN A 1 391 ? 29.419  1.040   -0.712  1.00 97.04 391 A 1 
ATOM   2962 C  C   . ASN A 1 391 ? 30.919  0.986   -0.376  1.00 97.20 391 A 1 
ATOM   2963 O  O   . ASN A 1 391 ? 31.744  1.245   -1.247  1.00 95.55 391 A 1 
ATOM   2964 C  CB  . ASN A 1 391 ? 29.119  0.756   -2.189  1.00 95.47 391 A 1 
ATOM   2965 C  CG  . ASN A 1 391 ? 27.636  0.697   -2.461  1.00 91.75 391 A 1 
ATOM   2966 O  OD1 . ASN A 1 391 ? 26.942  1.699   -2.470  1.00 79.54 391 A 1 
ATOM   2967 N  ND2 . ASN A 1 391 ? 27.101  -0.492  -2.676  1.00 79.53 391 A 1 
ATOM   2968 N  N   . PRO A 1 392 ? 31.309  0.658   0.871   1.00 97.53 392 A 1 
ATOM   2969 C  CA  . PRO A 1 392 ? 32.719  0.612   1.259   1.00 97.16 392 A 1 
ATOM   2970 C  C   . PRO A 1 392 ? 33.514  -0.441  0.489   1.00 96.71 392 A 1 
ATOM   2971 O  O   . PRO A 1 392 ? 34.721  -0.314  0.314   1.00 94.23 392 A 1 
ATOM   2972 C  CB  . PRO A 1 392 ? 32.721  0.296   2.759   1.00 96.30 392 A 1 
ATOM   2973 C  CG  . PRO A 1 392 ? 31.319  0.674   3.226   1.00 95.05 392 A 1 
ATOM   2974 C  CD  . PRO A 1 392 ? 30.456  0.371   2.010   1.00 97.35 392 A 1 
ATOM   2975 N  N   . THR A 1 393 ? 32.842  -1.482  0.042   1.00 96.86 393 A 1 
ATOM   2976 C  CA  . THR A 1 393 ? 33.364  -2.549  -0.810  1.00 96.57 393 A 1 
ATOM   2977 C  C   . THR A 1 393 ? 32.329  -2.884  -1.881  1.00 96.10 393 A 1 
ATOM   2978 O  O   . THR A 1 393 ? 31.192  -2.417  -1.840  1.00 93.71 393 A 1 
ATOM   2979 C  CB  . THR A 1 393 ? 33.718  -3.814  -0.006  1.00 95.06 393 A 1 
ATOM   2980 O  OG1 . THR A 1 393 ? 32.546  -4.457  0.419   1.00 87.27 393 A 1 
ATOM   2981 C  CG2 . THR A 1 393 ? 34.567  -3.546  1.239   1.00 85.91 393 A 1 
ATOM   2982 N  N   . ASN A 1 394 ? 32.683  -3.735  -2.832  1.00 94.78 394 A 1 
ATOM   2983 C  CA  . ASN A 1 394 ? 31.796  -4.234  -3.874  1.00 93.17 394 A 1 
ATOM   2984 C  C   . ASN A 1 394 ? 30.708  -5.203  -3.365  1.00 94.01 394 A 1 
ATOM   2985 O  O   . ASN A 1 394 ? 29.715  -5.409  -4.053  1.00 91.03 394 A 1 
ATOM   2986 C  CB  . ASN A 1 394 ? 32.661  -4.881  -4.980  1.00 89.46 394 A 1 
ATOM   2987 C  CG  . ASN A 1 394 ? 33.637  -5.951  -4.486  1.00 79.24 394 A 1 
ATOM   2988 O  OD1 . ASN A 1 394 ? 34.165  -5.905  -3.395  1.00 67.02 394 A 1 
ATOM   2989 N  ND2 . ASN A 1 394 ? 33.942  -6.921  -5.311  1.00 69.94 394 A 1 
ATOM   2990 N  N   . TRP A 1 395 ? 30.851  -5.760  -2.169  1.00 95.44 395 A 1 
ATOM   2991 C  CA  . TRP A 1 395 ? 29.900  -6.702  -1.560  1.00 96.03 395 A 1 
ATOM   2992 C  C   . TRP A 1 395 ? 29.149  -6.128  -0.357  1.00 96.50 395 A 1 
ATOM   2993 O  O   . TRP A 1 395 ? 28.216  -6.766  0.145   1.00 95.80 395 A 1 
ATOM   2994 C  CB  . TRP A 1 395 ? 30.643  -7.985  -1.186  1.00 95.55 395 A 1 
ATOM   2995 C  CG  . TRP A 1 395 ? 31.828  -7.800  -0.285  1.00 95.42 395 A 1 
ATOM   2996 C  CD1 . TRP A 1 395 ? 33.118  -7.725  -0.694  1.00 92.85 395 A 1 
ATOM   2997 C  CD2 . TRP A 1 395 ? 31.855  -7.640  1.168   1.00 94.56 395 A 1 
ATOM   2998 N  NE1 . TRP A 1 395 ? 33.948  -7.524  0.399   1.00 92.20 395 A 1 
ATOM   2999 C  CE2 . TRP A 1 395 ? 33.204  -7.459  1.557   1.00 93.72 395 A 1 
ATOM   3000 C  CE3 . TRP A 1 395 ? 30.873  -7.630  2.183   1.00 91.99 395 A 1 
ATOM   3001 C  CZ2 . TRP A 1 395 ? 33.575  -7.257  2.915   1.00 91.55 395 A 1 
ATOM   3002 C  CZ3 . TRP A 1 395 ? 31.237  -7.426  3.528   1.00 90.09 395 A 1 
ATOM   3003 C  CH2 . TRP A 1 395 ? 32.572  -7.232  3.881   1.00 89.92 395 A 1 
ATOM   3004 N  N   . LEU A 1 396 ? 29.529  -4.950  0.132   1.00 97.25 396 A 1 
ATOM   3005 C  CA  . LEU A 1 396 ? 28.948  -4.316  1.304   1.00 97.65 396 A 1 
ATOM   3006 C  C   . LEU A 1 396 ? 28.294  -2.991  0.928   1.00 97.66 396 A 1 
ATOM   3007 O  O   . LEU A 1 396 ? 28.935  -2.132  0.320   1.00 96.86 396 A 1 
ATOM   3008 C  CB  . LEU A 1 396 ? 30.047  -4.128  2.374   1.00 97.32 396 A 1 
ATOM   3009 C  CG  . LEU A 1 396 ? 29.606  -3.390  3.648   1.00 96.80 396 A 1 
ATOM   3010 C  CD1 . LEU A 1 396 ? 28.546  -4.151  4.441   1.00 95.31 396 A 1 
ATOM   3011 C  CD2 . LEU A 1 396 ? 30.808  -3.185  4.570   1.00 95.00 396 A 1 
ATOM   3012 N  N   . MET A 1 397 ? 27.078  -2.787  1.377   1.00 97.56 397 A 1 
ATOM   3013 C  CA  . MET A 1 397 ? 26.418  -1.482  1.393   1.00 97.39 397 A 1 
ATOM   3014 C  C   . MET A 1 397 ? 26.020  -1.098  2.820   1.00 98.18 397 A 1 
ATOM   3015 O  O   . MET A 1 397 ? 25.641  -1.946  3.634   1.00 97.44 397 A 1 
ATOM   3016 C  CB  . MET A 1 397 ? 25.266  -1.447  0.371   1.00 94.30 397 A 1 
ATOM   3017 C  CG  . MET A 1 397 ? 23.968  -2.137  0.802   1.00 89.55 397 A 1 
ATOM   3018 S  SD  . MET A 1 397 ? 22.793  -1.103  1.741   1.00 86.46 397 A 1 
ATOM   3019 C  CE  . MET A 1 397 ? 22.190  -0.068  0.397   1.00 77.84 397 A 1 
ATOM   3020 N  N   . LEU A 1 398 ? 26.113  0.186   3.123   1.00 98.27 398 A 1 
ATOM   3021 C  CA  . LEU A 1 398 ? 25.604  0.790   4.346   1.00 98.33 398 A 1 
ATOM   3022 C  C   . LEU A 1 398 ? 24.624  1.888   3.960   1.00 98.49 398 A 1 
ATOM   3023 O  O   . LEU A 1 398 ? 24.873  2.606   2.994   1.00 97.76 398 A 1 
ATOM   3024 C  CB  . LEU A 1 398 ? 26.761  1.382   5.170   1.00 98.09 398 A 1 
ATOM   3025 C  CG  . LEU A 1 398 ? 27.871  0.403   5.570   1.00 96.62 398 A 1 
ATOM   3026 C  CD1 . LEU A 1 398 ? 28.992  1.155   6.297   1.00 94.12 398 A 1 
ATOM   3027 C  CD2 . LEU A 1 398 ? 27.365  -0.696  6.503   1.00 93.78 398 A 1 
ATOM   3028 N  N   . PHE A 1 399 ? 23.550  2.067   4.708   1.00 98.41 399 A 1 
ATOM   3029 C  CA  . PHE A 1 399 ? 22.646  3.189   4.484   1.00 98.41 399 A 1 
ATOM   3030 C  C   . PHE A 1 399 ? 22.123  3.783   5.780   1.00 98.52 399 A 1 
ATOM   3031 O  O   . PHE A 1 399 ? 22.037  3.123   6.817   1.00 98.30 399 A 1 
ATOM   3032 C  CB  . PHE A 1 399 ? 21.514  2.802   3.529   1.00 98.05 399 A 1 
ATOM   3033 C  CG  . PHE A 1 399 ? 20.408  1.985   4.143   1.00 98.10 399 A 1 
ATOM   3034 C  CD1 . PHE A 1 399 ? 20.515  0.584   4.227   1.00 97.11 399 A 1 
ATOM   3035 C  CD2 . PHE A 1 399 ? 19.256  2.618   4.632   1.00 96.97 399 A 1 
ATOM   3036 C  CE1 . PHE A 1 399 ? 19.476  -0.180  4.771   1.00 96.14 399 A 1 
ATOM   3037 C  CE2 . PHE A 1 399 ? 18.205  1.858   5.181   1.00 96.07 399 A 1 
ATOM   3038 C  CZ  . PHE A 1 399 ? 18.318  0.462   5.243   1.00 96.08 399 A 1 
ATOM   3039 N  N   . GLY A 1 400 ? 21.747  5.052   5.705   1.00 98.47 400 A 1 
ATOM   3040 C  CA  . GLY A 1 400 ? 20.994  5.745   6.728   1.00 98.34 400 A 1 
ATOM   3041 C  C   . GLY A 1 400 ? 19.978  6.676   6.083   1.00 98.48 400 A 1 
ATOM   3042 O  O   . GLY A 1 400 ? 20.238  7.245   5.021   1.00 97.65 400 A 1 
ATOM   3043 N  N   . SER A 1 401 ? 18.845  6.841   6.733   1.00 98.37 401 A 1 
ATOM   3044 C  CA  . SER A 1 401 ? 17.818  7.760   6.268   1.00 98.11 401 A 1 
ATOM   3045 C  C   . SER A 1 401 ? 17.122  8.469   7.416   1.00 98.47 401 A 1 
ATOM   3046 O  O   . SER A 1 401 ? 16.980  7.942   8.519   1.00 97.69 401 A 1 
ATOM   3047 C  CB  . SER A 1 401 ? 16.818  7.047   5.352   1.00 95.85 401 A 1 
ATOM   3048 O  OG  . SER A 1 401 ? 15.978  6.176   6.071   1.00 79.16 401 A 1 
ATOM   3049 N  N   . TYR A 1 402 ? 16.684  9.688   7.141   1.00 98.20 402 A 1 
ATOM   3050 C  CA  . TYR A 1 402 ? 15.737  10.446  7.935   1.00 98.39 402 A 1 
ATOM   3051 C  C   . TYR A 1 402 ? 14.617  10.898  7.007   1.00 98.31 402 A 1 
ATOM   3052 O  O   . TYR A 1 402 ? 14.887  11.468  5.951   1.00 97.76 402 A 1 
ATOM   3053 C  CB  . TYR A 1 402 ? 16.440  11.641  8.577   1.00 97.98 402 A 1 
ATOM   3054 C  CG  . TYR A 1 402 ? 15.484  12.613  9.225   1.00 97.38 402 A 1 
ATOM   3055 C  CD1 . TYR A 1 402 ? 15.006  13.730  8.511   1.00 95.55 402 A 1 
ATOM   3056 C  CD2 . TYR A 1 402 ? 15.048  12.409  10.551  1.00 95.99 402 A 1 
ATOM   3057 C  CE1 . TYR A 1 402 ? 14.114  14.632  9.113   1.00 94.78 402 A 1 
ATOM   3058 C  CE2 . TYR A 1 402 ? 14.163  13.305  11.161  1.00 94.95 402 A 1 
ATOM   3059 C  CZ  . TYR A 1 402 ? 13.698  14.423  10.442  1.00 95.00 402 A 1 
ATOM   3060 O  OH  . TYR A 1 402 ? 12.846  15.309  11.031  1.00 92.72 402 A 1 
ATOM   3061 N  N   . ALA A 1 403 ? 13.379  10.644  7.378   1.00 98.07 403 A 1 
ATOM   3062 C  CA  . ALA A 1 403 ? 12.240  11.031  6.564   1.00 97.95 403 A 1 
ATOM   3063 C  C   . ALA A 1 403 ? 11.058  11.466  7.419   1.00 98.03 403 A 1 
ATOM   3064 O  O   . ALA A 1 403 ? 10.826  10.950  8.507   1.00 97.25 403 A 1 
ATOM   3065 C  CB  . ALA A 1 403 ? 11.886  9.883   5.611   1.00 97.18 403 A 1 
ATOM   3066 N  N   . GLN A 1 404 ? 10.290  12.415  6.890   1.00 97.57 404 A 1 
ATOM   3067 C  CA  . GLN A 1 404 ? 9.069   12.937  7.484   1.00 97.60 404 A 1 
ATOM   3068 C  C   . GLN A 1 404 ? 7.857   12.556  6.640   1.00 97.62 404 A 1 
ATOM   3069 O  O   . GLN A 1 404 ? 7.908   12.551  5.405   1.00 96.53 404 A 1 
ATOM   3070 C  CB  . GLN A 1 404 ? 9.165   14.457  7.626   1.00 96.99 404 A 1 
ATOM   3071 C  CG  . GLN A 1 404 ? 10.256  14.882  8.612   1.00 96.19 404 A 1 
ATOM   3072 C  CD  . GLN A 1 404 ? 10.415  16.403  8.683   1.00 96.62 404 A 1 
ATOM   3073 O  OE1 . GLN A 1 404 ? 10.127  17.139  7.757   1.00 91.35 404 A 1 
ATOM   3074 N  NE2 . GLN A 1 404 ? 10.901  16.919  9.785   1.00 90.51 404 A 1 
ATOM   3075 N  N   . ALA A 1 405 ? 6.748   12.304  7.314   1.00 97.59 405 A 1 
ATOM   3076 C  CA  . ALA A 1 405 ? 5.457   12.136  6.674   1.00 97.55 405 A 1 
ATOM   3077 C  C   . ALA A 1 405 ? 4.343   12.765  7.505   1.00 97.62 405 A 1 
ATOM   3078 O  O   . ALA A 1 405 ? 4.538   13.159  8.659   1.00 96.72 405 A 1 
ATOM   3079 C  CB  . ALA A 1 405 ? 5.200   10.653  6.406   1.00 96.73 405 A 1 
ATOM   3080 N  N   . PHE A 1 406 ? 3.166   12.863  6.889   1.00 97.41 406 A 1 
ATOM   3081 C  CA  . PHE A 1 406 ? 1.954   13.313  7.538   1.00 97.30 406 A 1 
ATOM   3082 C  C   . PHE A 1 406 ? 0.737   12.604  6.932   1.00 97.46 406 A 1 
ATOM   3083 O  O   . PHE A 1 406 ? 0.806   12.043  5.836   1.00 96.56 406 A 1 
ATOM   3084 C  CB  . PHE A 1 406 ? 1.830   14.841  7.436   1.00 96.45 406 A 1 
ATOM   3085 C  CG  . PHE A 1 406 ? 1.243   15.343  6.134   1.00 96.93 406 A 1 
ATOM   3086 C  CD1 . PHE A 1 406 ? 1.995   15.301  4.945   1.00 95.55 406 A 1 
ATOM   3087 C  CD2 . PHE A 1 406 ? -0.086  15.772  6.093   1.00 95.67 406 A 1 
ATOM   3088 C  CE1 . PHE A 1 406 ? 1.409   15.654  3.729   1.00 94.41 406 A 1 
ATOM   3089 C  CE2 . PHE A 1 406 ? -0.684  16.135  4.872   1.00 94.54 406 A 1 
ATOM   3090 C  CZ  . PHE A 1 406 ? 0.063   16.063  3.688   1.00 95.01 406 A 1 
ATOM   3091 N  N   . ARG A 1 407 ? -0.387  12.705  7.621   1.00 97.34 407 A 1 
ATOM   3092 C  CA  . ARG A 1 407 ? -1.699  12.533  7.016   1.00 96.91 407 A 1 
ATOM   3093 C  C   . ARG A 1 407 ? -2.640  13.643  7.460   1.00 97.51 407 A 1 
ATOM   3094 O  O   . ARG A 1 407 ? -2.554  14.116  8.596   1.00 96.54 407 A 1 
ATOM   3095 C  CB  . ARG A 1 407 ? -2.267  11.126  7.290   1.00 93.69 407 A 1 
ATOM   3096 C  CG  . ARG A 1 407 ? -2.693  10.882  8.736   1.00 90.85 407 A 1 
ATOM   3097 C  CD  . ARG A 1 407 ? -3.345  9.510   8.858   1.00 91.84 407 A 1 
ATOM   3098 N  NE  . ARG A 1 407 ? -3.903  9.267   10.198  1.00 90.97 407 A 1 
ATOM   3099 C  CZ  . ARG A 1 407 ? -5.148  9.525   10.583  1.00 93.63 407 A 1 
ATOM   3100 N  NH1 . ARG A 1 407 ? -6.011  10.155  9.850   1.00 84.47 407 A 1 
ATOM   3101 N  NH2 . ARG A 1 407 ? -5.558  9.127   11.746  1.00 85.94 407 A 1 
ATOM   3102 N  N   . ALA A 1 408 ? -3.547  14.033  6.586   1.00 96.31 408 A 1 
ATOM   3103 C  CA  . ALA A 1 408 ? -4.727  14.767  6.997   1.00 96.29 408 A 1 
ATOM   3104 C  C   . ALA A 1 408 ? -5.630  13.857  7.857   1.00 96.43 408 A 1 
ATOM   3105 O  O   . ALA A 1 408 ? -5.566  12.634  7.711   1.00 95.50 408 A 1 
ATOM   3106 C  CB  . ALA A 1 408 ? -5.463  15.258  5.747   1.00 95.53 408 A 1 
ATOM   3107 N  N   . PRO A 1 409 ? -6.483  14.425  8.732   1.00 96.73 409 A 1 
ATOM   3108 C  CA  . PRO A 1 409 ? -7.625  13.695  9.250   1.00 96.40 409 A 1 
ATOM   3109 C  C   . PRO A 1 409 ? -8.448  13.125  8.095   1.00 96.67 409 A 1 
ATOM   3110 O  O   . PRO A 1 409 ? -8.524  13.722  7.017   1.00 95.68 409 A 1 
ATOM   3111 C  CB  . PRO A 1 409 ? -8.432  14.703  10.076  1.00 95.79 409 A 1 
ATOM   3112 C  CG  . PRO A 1 409 ? -7.438  15.821  10.383  1.00 94.30 409 A 1 
ATOM   3113 C  CD  . PRO A 1 409 ? -6.520  15.807  9.169   1.00 96.25 409 A 1 
ATOM   3114 N  N   . THR A 1 410 ? -9.071  11.970  8.304   1.00 95.67 410 A 1 
ATOM   3115 C  CA  . THR A 1 410 ? -10.055 11.475  7.339   1.00 95.32 410 A 1 
ATOM   3116 C  C   . THR A 1 410 ? -11.304 12.363  7.369   1.00 95.74 410 A 1 
ATOM   3117 O  O   . THR A 1 410 ? -11.546 13.092  8.335   1.00 95.21 410 A 1 
ATOM   3118 C  CB  . THR A 1 410 ? -10.439 10.007  7.584   1.00 94.85 410 A 1 
ATOM   3119 O  OG1 . THR A 1 410 ? -11.266 9.907   8.706   1.00 89.20 410 A 1 
ATOM   3120 C  CG2 . THR A 1 410 ? -9.236  9.079   7.756   1.00 90.26 410 A 1 
ATOM   3121 N  N   . MET A 1 411 ? -12.127 12.310  6.346   1.00 95.53 411 A 1 
ATOM   3122 C  CA  . MET A 1 411 ? -13.405 13.027  6.361   1.00 95.52 411 A 1 
ATOM   3123 C  C   . MET A 1 411 ? -14.322 12.513  7.480   1.00 95.68 411 A 1 
ATOM   3124 O  O   . MET A 1 411 ? -15.043 13.298  8.086   1.00 94.21 411 A 1 
ATOM   3125 C  CB  . MET A 1 411 ? -14.082 12.909  4.996   1.00 95.12 411 A 1 
ATOM   3126 C  CG  . MET A 1 411 ? -13.343 13.719  3.924   1.00 93.90 411 A 1 
ATOM   3127 S  SD  . MET A 1 411 ? -14.032 13.597  2.240   1.00 94.28 411 A 1 
ATOM   3128 C  CE  . MET A 1 411 ? -13.446 11.954  1.784   1.00 86.93 411 A 1 
ATOM   3129 N  N   . GLY A 1 412 ? -14.252 11.228  7.816   1.00 95.14 412 A 1 
ATOM   3130 C  CA  . GLY A 1 412 ? -14.942 10.633  8.961   1.00 94.52 412 A 1 
ATOM   3131 C  C   . GLY A 1 412 ? -14.436 11.175  10.291  1.00 95.23 412 A 1 
ATOM   3132 O  O   . GLY A 1 412 ? -15.233 11.623  11.118  1.00 94.16 412 A 1 
ATOM   3133 N  N   . GLU A 1 413 ? -13.117 11.242  10.488  1.00 95.26 413 A 1 
ATOM   3134 C  CA  . GLU A 1 413 ? -12.504 11.815  11.691  1.00 94.66 413 A 1 
ATOM   3135 C  C   . GLU A 1 413 ? -12.858 13.300  11.864  1.00 94.95 413 A 1 
ATOM   3136 O  O   . GLU A 1 413 ? -13.093 13.742  12.994  1.00 93.31 413 A 1 
ATOM   3137 C  CB  . GLU A 1 413 ? -10.977 11.658  11.617  1.00 94.39 413 A 1 
ATOM   3138 C  CG  . GLU A 1 413 ? -10.483 10.226  11.860  1.00 93.53 413 A 1 
ATOM   3139 C  CD  . GLU A 1 413 ? -8.968  10.063  11.588  1.00 95.44 413 A 1 
ATOM   3140 O  OE1 . GLU A 1 413 ? -8.330  9.146   12.150  1.00 90.78 413 A 1 
ATOM   3141 O  OE2 . GLU A 1 413 ? -8.392  10.845  10.809  1.00 91.78 413 A 1 
ATOM   3142 N  N   . MET A 1 414 ? -12.932 14.068  10.793  1.00 95.52 414 A 1 
ATOM   3143 C  CA  . MET A 1 414 ? -13.284 15.487  10.837  1.00 95.41 414 A 1 
ATOM   3144 C  C   . MET A 1 414 ? -14.764 15.726  11.141  1.00 95.48 414 A 1 
ATOM   3145 O  O   . MET A 1 414 ? -15.075 16.622  11.920  1.00 93.62 414 A 1 
ATOM   3146 C  CB  . MET A 1 414 ? -12.926 16.175  9.507   1.00 94.88 414 A 1 
ATOM   3147 C  CG  . MET A 1 414 ? -11.412 16.333  9.320   1.00 92.51 414 A 1 
ATOM   3148 S  SD  . MET A 1 414 ? -10.913 17.276  7.848   1.00 92.14 414 A 1 
ATOM   3149 C  CE  . MET A 1 414 ? -11.398 16.149  6.544   1.00 83.21 414 A 1 
ATOM   3150 N  N   . TYR A 1 415 ? -15.659 14.971  10.510  1.00 95.98 415 A 1 
ATOM   3151 C  CA  . TYR A 1 415 ? -17.054 15.384  10.358  1.00 96.02 415 A 1 
ATOM   3152 C  C   . TYR A 1 415 ? -18.105 14.355  10.766  1.00 95.69 415 A 1 
ATOM   3153 O  O   . TYR A 1 415 ? -19.294 14.601  10.574  1.00 92.71 415 A 1 
ATOM   3154 C  CB  . TYR A 1 415 ? -17.268 15.859  8.913   1.00 95.78 415 A 1 
ATOM   3155 C  CG  . TYR A 1 415 ? -16.475 17.093  8.550   1.00 96.57 415 A 1 
ATOM   3156 C  CD1 . TYR A 1 415 ? -16.632 18.282  9.291   1.00 95.70 415 A 1 
ATOM   3157 C  CD2 . TYR A 1 415 ? -15.569 17.070  7.471   1.00 95.89 415 A 1 
ATOM   3158 C  CE1 . TYR A 1 415 ? -15.905 19.435  8.962   1.00 95.50 415 A 1 
ATOM   3159 C  CE2 . TYR A 1 415 ? -14.839 18.219  7.135   1.00 95.82 415 A 1 
ATOM   3160 C  CZ  . TYR A 1 415 ? -15.010 19.398  7.880   1.00 96.39 415 A 1 
ATOM   3161 O  OH  . TYR A 1 415 ? -14.301 20.524  7.557   1.00 95.81 415 A 1 
ATOM   3162 N  N   . ASN A 1 416 ? -17.728 13.220  11.355  1.00 94.77 416 A 1 
ATOM   3163 C  CA  . ASN A 1 416 ? -18.708 12.280  11.877  1.00 94.42 416 A 1 
ATOM   3164 C  C   . ASN A 1 416 ? -19.548 12.929  12.990  1.00 94.56 416 A 1 
ATOM   3165 O  O   . ASN A 1 416 ? -19.011 13.419  13.974  1.00 93.23 416 A 1 
ATOM   3166 C  CB  . ASN A 1 416 ? -17.997 11.010  12.354  1.00 93.27 416 A 1 
ATOM   3167 C  CG  . ASN A 1 416 ? -18.952 9.901   12.781  1.00 92.08 416 A 1 
ATOM   3168 O  OD1 . ASN A 1 416 ? -20.146 9.928   12.542  1.00 86.59 416 A 1 
ATOM   3169 N  ND2 . ASN A 1 416 ? -18.442 8.877   13.430  1.00 85.52 416 A 1 
ATOM   3170 N  N   . ASP A 1 417 ? -20.864 12.918  12.827  1.00 92.45 417 A 1 
ATOM   3171 C  CA  . ASP A 1 417 ? -21.866 13.456  13.758  1.00 91.33 417 A 1 
ATOM   3172 C  C   . ASP A 1 417 ? -22.951 12.429  14.106  1.00 92.03 417 A 1 
ATOM   3173 O  O   . ASP A 1 417 ? -23.971 12.737  14.725  1.00 88.72 417 A 1 
ATOM   3174 C  CB  . ASP A 1 417 ? -22.448 14.746  13.174  1.00 87.98 417 A 1 
ATOM   3175 C  CG  . ASP A 1 417 ? -23.188 14.575  11.836  1.00 87.33 417 A 1 
ATOM   3176 O  OD1 . ASP A 1 417 ? -23.317 13.433  11.345  1.00 82.42 417 A 1 
ATOM   3177 O  OD2 . ASP A 1 417 ? -23.622 15.618  11.312  1.00 82.69 417 A 1 
ATOM   3178 N  N   . SER A 1 418 ? -22.735 11.174  13.725  1.00 92.78 418 A 1 
ATOM   3179 C  CA  . SER A 1 418 ? -23.699 10.114  13.937  1.00 92.60 418 A 1 
ATOM   3180 C  C   . SER A 1 418 ? -23.792 9.692   15.405  1.00 93.89 418 A 1 
ATOM   3181 O  O   . SER A 1 418 ? -22.940 9.989   16.248  1.00 92.38 418 A 1 
ATOM   3182 C  CB  . SER A 1 418 ? -23.390 8.929   13.018  1.00 90.16 418 A 1 
ATOM   3183 O  OG  . SER A 1 418 ? -22.193 8.277   13.373  1.00 80.24 418 A 1 
ATOM   3184 N  N   . LYS A 1 419 ? -24.835 8.950   15.734  1.00 91.91 419 A 1 
ATOM   3185 C  CA  . LYS A 1 419 ? -24.969 8.311   17.034  1.00 92.01 419 A 1 
ATOM   3186 C  C   . LYS A 1 419 ? -23.818 7.326   17.243  1.00 92.77 419 A 1 
ATOM   3187 O  O   . LYS A 1 419 ? -23.646 6.419   16.438  1.00 91.25 419 A 1 
ATOM   3188 C  CB  . LYS A 1 419 ? -26.331 7.619   17.094  1.00 90.12 419 A 1 
ATOM   3189 C  CG  . LYS A 1 419 ? -26.513 6.830   18.388  1.00 85.86 419 A 1 
ATOM   3190 C  CD  . LYS A 1 419 ? -27.862 6.121   18.396  1.00 83.28 419 A 1 
ATOM   3191 C  CE  . LYS A 1 419 ? -27.875 5.229   19.619  1.00 75.04 419 A 1 
ATOM   3192 N  NZ  . LYS A 1 419 ? -29.169 4.542   19.808  1.00 69.03 419 A 1 
ATOM   3193 N  N   . HIS A 1 420 ? -23.107 7.437   18.373  1.00 91.42 420 A 1 
ATOM   3194 C  CA  . HIS A 1 420 ? -22.103 6.453   18.760  1.00 92.19 420 A 1 
ATOM   3195 C  C   . HIS A 1 420 ? -22.752 5.254   19.462  1.00 92.03 420 A 1 
ATOM   3196 O  O   . HIS A 1 420 ? -22.724 4.141   18.943  1.00 90.02 420 A 1 
ATOM   3197 C  CB  . HIS A 1 420 ? -21.025 7.132   19.618  1.00 92.23 420 A 1 
ATOM   3198 C  CG  . HIS A 1 420 ? -19.865 6.256   20.011  1.00 92.84 420 A 1 
ATOM   3199 N  ND1 . HIS A 1 420 ? -18.968 6.524   21.039  1.00 89.53 420 A 1 
ATOM   3200 C  CD2 . HIS A 1 420 ? -19.459 5.078   19.454  1.00 89.74 420 A 1 
ATOM   3201 C  CE1 . HIS A 1 420 ? -18.078 5.538   21.085  1.00 90.51 420 A 1 
ATOM   3202 N  NE2 . HIS A 1 420 ? -18.348 4.635   20.138  1.00 90.96 420 A 1 
ATOM   3203 N  N   . PHE A 1 421 ? -23.389 5.494   20.615  1.00 92.89 421 A 1 
ATOM   3204 C  CA  . PHE A 1 421 ? -24.101 4.449   21.360  1.00 92.57 421 A 1 
ATOM   3205 C  C   . PHE A 1 421 ? -25.223 5.038   22.223  1.00 92.86 421 A 1 
ATOM   3206 O  O   . PHE A 1 421 ? -25.327 6.249   22.405  1.00 92.01 421 A 1 
ATOM   3207 C  CB  . PHE A 1 421 ? -23.109 3.641   22.208  1.00 91.74 421 A 1 
ATOM   3208 C  CG  . PHE A 1 421 ? -22.359 4.436   23.249  1.00 92.29 421 A 1 
ATOM   3209 C  CD1 . PHE A 1 421 ? -21.098 4.995   22.934  1.00 90.79 421 A 1 
ATOM   3210 C  CD2 . PHE A 1 421 ? -22.884 4.620   24.534  1.00 91.03 421 A 1 
ATOM   3211 C  CE1 . PHE A 1 421 ? -20.384 5.727   23.893  1.00 89.61 421 A 1 
ATOM   3212 C  CE2 . PHE A 1 421 ? -22.169 5.357   25.503  1.00 89.98 421 A 1 
ATOM   3213 C  CZ  . PHE A 1 421 ? -20.919 5.915   25.178  1.00 90.80 421 A 1 
ATOM   3214 N  N   . SER A 1 422 ? -26.051 4.176   22.767  1.00 93.27 422 A 1 
ATOM   3215 C  CA  . SER A 1 422 ? -27.017 4.550   23.801  1.00 92.53 422 A 1 
ATOM   3216 C  C   . SER A 1 422 ? -26.872 3.664   25.026  1.00 92.28 422 A 1 
ATOM   3217 O  O   . SER A 1 422 ? -26.679 2.461   24.893  1.00 89.34 422 A 1 
ATOM   3218 C  CB  . SER A 1 422 ? -28.461 4.469   23.300  1.00 90.66 422 A 1 
ATOM   3219 O  OG  . SER A 1 422 ? -28.738 5.523   22.405  1.00 83.18 422 A 1 
ATOM   3220 N  N   . ILE A 1 423 ? -27.048 4.254   26.209  1.00 92.92 423 A 1 
ATOM   3221 C  CA  . ILE A 1 423 ? -27.154 3.535   27.482  1.00 91.35 423 A 1 
ATOM   3222 C  C   . ILE A 1 423 ? -28.582 3.735   28.000  1.00 90.37 423 A 1 
ATOM   3223 O  O   . ILE A 1 423 ? -28.963 4.818   28.448  1.00 85.44 423 A 1 
ATOM   3224 C  CB  . ILE A 1 423 ? -26.068 3.991   28.476  1.00 88.18 423 A 1 
ATOM   3225 C  CG1 . ILE A 1 423 ? -24.655 3.783   27.884  1.00 80.85 423 A 1 
ATOM   3226 C  CG2 . ILE A 1 423 ? -26.228 3.203   29.791  1.00 79.61 423 A 1 
ATOM   3227 C  CD1 . ILE A 1 423 ? -23.518 4.312   28.769  1.00 75.90 423 A 1 
ATOM   3228 N  N   . GLY A 1 424 ? -29.375 2.705   27.891  1.00 87.75 424 A 1 
ATOM   3229 C  CA  . GLY A 1 424 ? -30.796 2.787   28.211  1.00 87.17 424 A 1 
ATOM   3230 C  C   . GLY A 1 424 ? -31.574 3.698   27.249  1.00 88.45 424 A 1 
ATOM   3231 O  O   . GLY A 1 424 ? -31.206 3.871   26.093  1.00 83.35 424 A 1 
ATOM   3232 N  N   . ARG A 1 425 ? -32.683 4.257   27.737  1.00 89.15 425 A 1 
ATOM   3233 C  CA  . ARG A 1 425 ? -33.589 5.083   26.915  1.00 90.10 425 A 1 
ATOM   3234 C  C   . ARG A 1 425 ? -33.318 6.586   27.002  1.00 90.82 425 A 1 
ATOM   3235 O  O   . ARG A 1 425 ? -33.847 7.325   26.190  1.00 84.74 425 A 1 
ATOM   3236 C  CB  . ARG A 1 425 ? -35.050 4.801   27.289  1.00 85.86 425 A 1 
ATOM   3237 C  CG  . ARG A 1 425 ? -35.514 3.400   26.850  1.00 74.04 425 A 1 
ATOM   3238 C  CD  . ARG A 1 425 ? -37.013 3.246   27.132  1.00 68.74 425 A 1 
ATOM   3239 N  NE  . ARG A 1 425 ? -37.514 1.938   26.683  1.00 59.58 425 A 1 
ATOM   3240 C  CZ  . ARG A 1 425 ? -38.758 1.518   26.769  1.00 52.98 425 A 1 
ATOM   3241 N  NH1 . ARG A 1 425 ? -39.705 2.257   27.289  1.00 49.67 425 A 1 
ATOM   3242 N  NH2 . ARG A 1 425 ? -39.096 0.323   26.330  1.00 47.65 425 A 1 
ATOM   3243 N  N   . PHE A 1 426 ? -32.540 7.026   27.990  1.00 91.88 426 A 1 
ATOM   3244 C  CA  . PHE A 1 426 ? -32.385 8.441   28.333  1.00 92.56 426 A 1 
ATOM   3245 C  C   . PHE A 1 426 ? -30.979 8.985   28.058  1.00 93.88 426 A 1 
ATOM   3246 O  O   . PHE A 1 426 ? -30.734 10.166  28.278  1.00 89.91 426 A 1 
ATOM   3247 C  CB  . PHE A 1 426 ? -32.773 8.649   29.799  1.00 89.71 426 A 1 
ATOM   3248 C  CG  . PHE A 1 426 ? -34.175 8.172   30.131  1.00 84.12 426 A 1 
ATOM   3249 C  CD1 . PHE A 1 426 ? -35.289 8.857   29.614  1.00 76.46 426 A 1 
ATOM   3250 C  CD2 . PHE A 1 426 ? -34.364 7.040   30.940  1.00 75.39 426 A 1 
ATOM   3251 C  CE1 . PHE A 1 426 ? -36.585 8.423   29.915  1.00 69.20 426 A 1 
ATOM   3252 C  CE2 . PHE A 1 426 ? -35.659 6.601   31.245  1.00 69.20 426 A 1 
ATOM   3253 C  CZ  . PHE A 1 426 ? -36.772 7.295   30.736  1.00 68.98 426 A 1 
ATOM   3254 N  N   . TYR A 1 427 ? -30.072 8.137   27.590  1.00 90.54 427 A 1 
ATOM   3255 C  CA  . TYR A 1 427 ? -28.708 8.533   27.269  1.00 92.25 427 A 1 
ATOM   3256 C  C   . TYR A 1 427 ? -28.345 8.071   25.859  1.00 93.01 427 A 1 
ATOM   3257 O  O   . TYR A 1 427 ? -28.391 6.877   25.555  1.00 90.17 427 A 1 
ATOM   3258 C  CB  . TYR A 1 427 ? -27.756 7.961   28.320  1.00 91.04 427 A 1 
ATOM   3259 C  CG  . TYR A 1 427 ? -26.326 8.398   28.114  1.00 92.99 427 A 1 
ATOM   3260 C  CD1 . TYR A 1 427 ? -25.478 7.681   27.241  1.00 91.81 427 A 1 
ATOM   3261 C  CD2 . TYR A 1 427 ? -25.822 9.531   28.784  1.00 91.93 427 A 1 
ATOM   3262 C  CE1 . TYR A 1 427 ? -24.148 8.089   27.053  1.00 89.91 427 A 1 
ATOM   3263 C  CE2 . TYR A 1 427 ? -24.501 9.939   28.607  1.00 91.34 427 A 1 
ATOM   3264 C  CZ  . TYR A 1 427 ? -23.658 9.214   27.743  1.00 92.51 427 A 1 
ATOM   3265 O  OH  . TYR A 1 427 ? -22.357 9.605   27.582  1.00 91.44 427 A 1 
ATOM   3266 N  N   . THR A 1 428 ? -27.974 9.031   25.026  1.00 93.59 428 A 1 
ATOM   3267 C  CA  . THR A 1 428 ? -27.387 8.767   23.713  1.00 93.53 428 A 1 
ATOM   3268 C  C   . THR A 1 428 ? -26.132 9.596   23.576  1.00 94.20 428 A 1 
ATOM   3269 O  O   . THR A 1 428 ? -26.173 10.805  23.791  1.00 92.58 428 A 1 
ATOM   3270 C  CB  . THR A 1 428 ? -28.376 9.051   22.581  1.00 91.12 428 A 1 
ATOM   3271 O  OG1 . THR A 1 428 ? -29.506 8.213   22.736  1.00 84.07 428 A 1 
ATOM   3272 C  CG2 . THR A 1 428 ? -27.804 8.761   21.200  1.00 84.72 428 A 1 
ATOM   3273 N  N   . ASN A 1 429 ? -25.022 8.950   23.245  1.00 94.31 429 A 1 
ATOM   3274 C  CA  . ASN A 1 429 ? -23.748 9.586   22.977  1.00 94.35 429 A 1 
ATOM   3275 C  C   . ASN A 1 429 ? -23.608 9.783   21.454  1.00 94.42 429 A 1 
ATOM   3276 O  O   . ASN A 1 429 ? -23.822 8.845   20.692  1.00 93.20 429 A 1 
ATOM   3277 C  CB  . ASN A 1 429 ? -22.640 8.709   23.579  1.00 93.66 429 A 1 
ATOM   3278 C  CG  . ASN A 1 429 ? -21.310 9.427   23.664  1.00 94.50 429 A 1 
ATOM   3279 O  OD1 . ASN A 1 429 ? -20.695 9.757   22.677  1.00 88.39 429 A 1 
ATOM   3280 N  ND2 . ASN A 1 429 ? -20.837 9.682   24.862  1.00 88.68 429 A 1 
ATOM   3281 N  N   . TYR A 1 430 ? -23.280 11.003  21.059  1.00 94.83 430 A 1 
ATOM   3282 C  CA  . TYR A 1 430 ? -23.103 11.373  19.662  1.00 94.98 430 A 1 
ATOM   3283 C  C   . TYR A 1 430 ? -21.642 11.697  19.365  1.00 95.46 430 A 1 
ATOM   3284 O  O   . TYR A 1 430 ? -20.947 12.292  20.195  1.00 93.78 430 A 1 
ATOM   3285 C  CB  . TYR A 1 430 ? -24.003 12.557  19.297  1.00 93.80 430 A 1 
ATOM   3286 C  CG  . TYR A 1 430 ? -25.475 12.209  19.254  1.00 92.86 430 A 1 
ATOM   3287 C  CD1 . TYR A 1 430 ? -26.057 11.712  18.074  1.00 89.08 430 A 1 
ATOM   3288 C  CD2 . TYR A 1 430 ? -26.281 12.369  20.403  1.00 89.44 430 A 1 
ATOM   3289 C  CE1 . TYR A 1 430 ? -27.420 11.380  18.024  1.00 87.76 430 A 1 
ATOM   3290 C  CE2 . TYR A 1 430 ? -27.645 12.035  20.373  1.00 88.01 430 A 1 
ATOM   3291 C  CZ  . TYR A 1 430 ? -28.208 11.549  19.177  1.00 88.97 430 A 1 
ATOM   3292 O  OH  . TYR A 1 430 ? -29.542 11.225  19.142  1.00 86.77 430 A 1 
ATOM   3293 N  N   . TRP A 1 431 ? -21.202 11.349  18.171  1.00 96.00 431 A 1 
ATOM   3294 C  CA  . TRP A 1 431 ? -19.986 11.897  17.597  1.00 95.87 431 A 1 
ATOM   3295 C  C   . TRP A 1 431 ? -20.162 13.399  17.385  1.00 95.75 431 A 1 
ATOM   3296 O  O   . TRP A 1 431 ? -21.239 13.860  16.992  1.00 94.05 431 A 1 
ATOM   3297 C  CB  . TRP A 1 431 ? -19.661 11.182  16.297  1.00 95.07 431 A 1 
ATOM   3298 C  CG  . TRP A 1 431 ? -19.254 9.752   16.468  1.00 94.17 431 A 1 
ATOM   3299 C  CD1 . TRP A 1 431 ? -20.086 8.687   16.499  1.00 89.92 431 A 1 
ATOM   3300 C  CD2 . TRP A 1 431 ? -17.910 9.222   16.652  1.00 92.21 431 A 1 
ATOM   3301 N  NE1 . TRP A 1 431 ? -19.344 7.526   16.687  1.00 88.97 431 A 1 
ATOM   3302 C  CE2 . TRP A 1 431 ? -18.005 7.811   16.775  1.00 91.13 431 A 1 
ATOM   3303 C  CE3 . TRP A 1 431 ? -16.620 9.809   16.719  1.00 89.43 431 A 1 
ATOM   3304 C  CZ2 . TRP A 1 431 ? -16.860 7.002   16.945  1.00 89.26 431 A 1 
ATOM   3305 C  CZ3 . TRP A 1 431 ? -15.484 9.000   16.884  1.00 85.44 431 A 1 
ATOM   3306 C  CH2 . TRP A 1 431 ? -15.610 7.616   16.996  1.00 85.98 431 A 1 
ATOM   3307 N  N   . VAL A 1 432 ? -19.109 14.162  17.651  1.00 95.17 432 A 1 
ATOM   3308 C  CA  . VAL A 1 432 ? -19.095 15.608  17.449  1.00 94.91 432 A 1 
ATOM   3309 C  C   . VAL A 1 432 ? -17.840 15.964  16.647  1.00 95.15 432 A 1 
ATOM   3310 O  O   . VAL A 1 432 ? -16.737 15.602  17.074  1.00 93.14 432 A 1 
ATOM   3311 C  CB  . VAL A 1 432 ? -19.137 16.380  18.780  1.00 93.29 432 A 1 
ATOM   3312 C  CG1 . VAL A 1 432 ? -19.237 17.885  18.546  1.00 82.45 432 A 1 
ATOM   3313 C  CG2 . VAL A 1 432 ? -20.359 15.975  19.617  1.00 83.72 432 A 1 
ATOM   3314 N  N   . PRO A 1 433 ? -17.978 16.667  15.523  1.00 95.29 433 A 1 
ATOM   3315 C  CA  . PRO A 1 433 ? -16.832 17.155  14.767  1.00 94.52 433 A 1 
ATOM   3316 C  C   . PRO A 1 433 ? -15.914 18.022  15.625  1.00 94.39 433 A 1 
ATOM   3317 O  O   . PRO A 1 433 ? -16.358 18.914  16.341  1.00 91.86 433 A 1 
ATOM   3318 C  CB  . PRO A 1 433 ? -17.420 17.948  13.589  1.00 93.43 433 A 1 
ATOM   3319 C  CG  . PRO A 1 433 ? -18.772 17.281  13.377  1.00 92.29 433 A 1 
ATOM   3320 C  CD  . PRO A 1 433 ? -19.214 16.945  14.797  1.00 94.22 433 A 1 
ATOM   3321 N  N   . ASN A 1 434 ? -14.604 17.771  15.553  1.00 94.18 434 A 1 
ATOM   3322 C  CA  . ASN A 1 434 ? -13.597 18.558  16.244  1.00 93.63 434 A 1 
ATOM   3323 C  C   . ASN A 1 434 ? -12.940 19.542  15.266  1.00 93.78 434 A 1 
ATOM   3324 O  O   . ASN A 1 434 ? -12.090 19.129  14.478  1.00 92.04 434 A 1 
ATOM   3325 C  CB  . ASN A 1 434 ? -12.594 17.618  16.928  1.00 92.89 434 A 1 
ATOM   3326 C  CG  . ASN A 1 434 ? -11.519 18.369  17.690  1.00 93.12 434 A 1 
ATOM   3327 O  OD1 . ASN A 1 434 ? -11.481 19.589  17.779  1.00 90.33 434 A 1 
ATOM   3328 N  ND2 . ASN A 1 434 ? -10.593 17.644  18.270  1.00 89.40 434 A 1 
ATOM   3329 N  N   . PRO A 1 435 ? -13.249 20.845  15.334  1.00 92.25 435 A 1 
ATOM   3330 C  CA  . PRO A 1 435 ? -12.690 21.832  14.408  1.00 90.02 435 A 1 
ATOM   3331 C  C   . PRO A 1 435 ? -11.199 22.110  14.634  1.00 91.45 435 A 1 
ATOM   3332 O  O   . PRO A 1 435 ? -10.599 22.860  13.874  1.00 88.81 435 A 1 
ATOM   3333 C  CB  . PRO A 1 435 ? -13.545 23.084  14.619  1.00 88.60 435 A 1 
ATOM   3334 C  CG  . PRO A 1 435 ? -13.952 22.990  16.092  1.00 86.46 435 A 1 
ATOM   3335 C  CD  . PRO A 1 435 ? -14.146 21.482  16.285  1.00 89.75 435 A 1 
ATOM   3336 N  N   . ASN A 1 436 ? -10.592 21.537  15.677  1.00 93.19 436 A 1 
ATOM   3337 C  CA  . ASN A 1 436 ? -9.198  21.749  16.051  1.00 93.49 436 A 1 
ATOM   3338 C  C   . ASN A 1 436 ? -8.290  20.557  15.701  1.00 94.52 436 A 1 
ATOM   3339 O  O   . ASN A 1 436 ? -7.146  20.516  16.161  1.00 91.88 436 A 1 
ATOM   3340 C  CB  . ASN A 1 436 ? -9.117  22.090  17.545  1.00 91.98 436 A 1 
ATOM   3341 C  CG  . ASN A 1 436 ? -9.950  23.305  17.921  1.00 88.93 436 A 1 
ATOM   3342 O  OD1 . ASN A 1 436 ? -9.839  24.376  17.353  1.00 80.53 436 A 1 
ATOM   3343 N  ND2 . ASN A 1 436 ? -10.807 23.170  18.903  1.00 79.32 436 A 1 
ATOM   3344 N  N   . LEU A 1 437 ? -8.777  19.583  14.929  1.00 95.19 437 A 1 
ATOM   3345 C  CA  . LEU A 1 437 ? -7.955  18.458  14.485  1.00 95.59 437 A 1 
ATOM   3346 C  C   . LEU A 1 437 ? -6.769  18.960  13.666  1.00 96.42 437 A 1 
ATOM   3347 O  O   . LEU A 1 437 ? -6.918  19.679  12.680  1.00 94.98 437 A 1 
ATOM   3348 C  CB  . LEU A 1 437 ? -8.773  17.452  13.669  1.00 93.32 437 A 1 
ATOM   3349 C  CG  . LEU A 1 437 ? -9.601  16.478  14.521  1.00 90.17 437 A 1 
ATOM   3350 C  CD1 . LEU A 1 437 ? -10.512 15.661  13.606  1.00 88.92 437 A 1 
ATOM   3351 C  CD2 . LEU A 1 437 ? -8.718  15.507  15.306  1.00 88.40 437 A 1 
ATOM   3352 N  N   . ARG A 1 438 ? -5.574  18.535  14.076  1.00 96.52 438 A 1 
ATOM   3353 C  CA  . ARG A 1 438 ? -4.323  18.775  13.360  1.00 96.80 438 A 1 
ATOM   3354 C  C   . ARG A 1 438 ? -3.954  17.556  12.527  1.00 97.08 438 A 1 
ATOM   3355 O  O   . ARG A 1 438 ? -4.410  16.450  12.835  1.00 95.89 438 A 1 
ATOM   3356 C  CB  . ARG A 1 438 ? -3.218  19.119  14.365  1.00 95.84 438 A 1 
ATOM   3357 C  CG  . ARG A 1 438 ? -3.508  20.438  15.107  1.00 91.97 438 A 1 
ATOM   3358 C  CD  . ARG A 1 438 ? -2.283  20.910  15.899  1.00 90.80 438 A 1 
ATOM   3359 N  NE  . ARG A 1 438 ? -1.880  19.954  16.943  1.00 83.01 438 A 1 
ATOM   3360 C  CZ  . ARG A 1 438 ? -2.054  20.049  18.251  1.00 78.67 438 A 1 
ATOM   3361 N  NH1 . ARG A 1 438 ? -2.658  21.078  18.793  1.00 68.66 438 A 1 
ATOM   3362 N  NH2 . ARG A 1 438 ? -1.603  19.122  19.036  1.00 70.38 438 A 1 
ATOM   3363 N  N   . PRO A 1 439 ? -3.132  17.734  11.482  1.00 97.07 439 A 1 
ATOM   3364 C  CA  . PRO A 1 439 ? -2.564  16.595  10.781  1.00 97.05 439 A 1 
ATOM   3365 C  C   . PRO A 1 439 ? -1.742  15.727  11.735  1.00 97.13 439 A 1 
ATOM   3366 O  O   . PRO A 1 439 ? -0.971  16.242  12.557  1.00 95.67 439 A 1 
ATOM   3367 C  CB  . PRO A 1 439 ? -1.717  17.181  9.651   1.00 96.02 439 A 1 
ATOM   3368 C  CG  . PRO A 1 439 ? -1.330  18.567  10.170  1.00 93.51 439 A 1 
ATOM   3369 C  CD  . PRO A 1 439 ? -2.563  18.969  10.986  1.00 96.22 439 A 1 
ATOM   3370 N  N   . GLU A 1 440 ? -1.863  14.434  11.594  1.00 97.30 440 A 1 
ATOM   3371 C  CA  . GLU A 1 440 ? -0.943  13.475  12.191  1.00 97.17 440 A 1 
ATOM   3372 C  C   . GLU A 1 440 ? 0.386   13.534  11.450  1.00 97.67 440 A 1 
ATOM   3373 O  O   . GLU A 1 440 ? 0.419   13.640  10.218  1.00 96.84 440 A 1 
ATOM   3374 C  CB  . GLU A 1 440 ? -1.576  12.083  12.119  1.00 94.52 440 A 1 
ATOM   3375 C  CG  . GLU A 1 440 ? -0.789  11.025  12.901  1.00 88.29 440 A 1 
ATOM   3376 C  CD  . GLU A 1 440 ? -1.447  9.641   12.841  1.00 92.70 440 A 1 
ATOM   3377 O  OE1 . GLU A 1 440 ? -0.696  8.634   12.853  1.00 87.51 440 A 1 
ATOM   3378 O  OE2 . GLU A 1 440 ? -2.692  9.564   12.767  1.00 89.06 440 A 1 
ATOM   3379 N  N   . THR A 1 441 ? 1.507   13.472  12.173  1.00 97.22 441 A 1 
ATOM   3380 C  CA  . THR A 1 441 ? 2.835   13.555  11.564  1.00 97.51 441 A 1 
ATOM   3381 C  C   . THR A 1 441 ? 3.774   12.517  12.144  1.00 97.58 441 A 1 
ATOM   3382 O  O   . THR A 1 441 ? 3.582   12.051  13.266  1.00 96.45 441 A 1 
ATOM   3383 C  CB  . THR A 1 441 ? 3.455   14.956  11.706  1.00 96.72 441 A 1 
ATOM   3384 O  OG1 . THR A 1 441 ? 3.738   15.309  13.035  1.00 90.02 441 A 1 
ATOM   3385 C  CG2 . THR A 1 441 ? 2.544   16.050  11.155  1.00 89.99 441 A 1 
ATOM   3386 N  N   . ASN A 1 442 ? 4.843   12.196  11.419  1.00 97.53 442 A 1 
ATOM   3387 C  CA  . ASN A 1 442 ? 5.954   11.454  11.980  1.00 97.46 442 A 1 
ATOM   3388 C  C   . ASN A 1 442 ? 7.302   11.943  11.453  1.00 97.91 442 A 1 
ATOM   3389 O  O   . ASN A 1 442 ? 7.399   12.649  10.449  1.00 97.28 442 A 1 
ATOM   3390 C  CB  . ASN A 1 442 ? 5.728   9.940   11.832  1.00 94.94 442 A 1 
ATOM   3391 C  CG  . ASN A 1 442 ? 5.999   9.349   10.453  1.00 96.05 442 A 1 
ATOM   3392 O  OD1 . ASN A 1 442 ? 6.674   9.885   9.603   1.00 89.72 442 A 1 
ATOM   3393 N  ND2 . ASN A 1 442 ? 5.518   8.151   10.216  1.00 89.36 442 A 1 
ATOM   3394 N  N   . GLU A 1 443 ? 8.343   11.505  12.150  1.00 98.06 443 A 1 
ATOM   3395 C  CA  . GLU A 1 443 ? 9.710   11.451  11.663  1.00 97.89 443 A 1 
ATOM   3396 C  C   . GLU A 1 443 ? 10.273  10.059  11.968  1.00 98.00 443 A 1 
ATOM   3397 O  O   . GLU A 1 443 ? 10.096  9.526   13.063  1.00 96.84 443 A 1 
ATOM   3398 C  CB  . GLU A 1 443 ? 10.564  12.581  12.275  1.00 95.89 443 A 1 
ATOM   3399 C  CG  . GLU A 1 443 ? 10.559  12.627  13.812  1.00 85.15 443 A 1 
ATOM   3400 C  CD  . GLU A 1 443 ? 11.455  13.722  14.421  1.00 87.59 443 A 1 
ATOM   3401 O  OE1 . GLU A 1 443 ? 11.815  13.578  15.610  1.00 80.08 443 A 1 
ATOM   3402 O  OE2 . GLU A 1 443 ? 11.794  14.701  13.720  1.00 81.98 443 A 1 
ATOM   3403 N  N   . THR A 1 444 ? 10.924  9.458   10.976  1.00 97.81 444 A 1 
ATOM   3404 C  CA  . THR A 1 444 ? 11.543  8.136   11.090  1.00 97.72 444 A 1 
ATOM   3405 C  C   . THR A 1 444 ? 13.021  8.241   10.773  1.00 98.03 444 A 1 
ATOM   3406 O  O   . THR A 1 444 ? 13.408  8.813   9.749   1.00 97.29 444 A 1 
ATOM   3407 C  CB  . THR A 1 444 ? 10.870  7.103   10.177  1.00 96.33 444 A 1 
ATOM   3408 O  OG1 . THR A 1 444 ? 9.511   6.966   10.531  1.00 90.06 444 A 1 
ATOM   3409 C  CG2 . THR A 1 444 ? 11.492  5.710   10.271  1.00 90.69 444 A 1 
ATOM   3410 N  N   . GLN A 1 445 ? 13.841  7.640   11.631  1.00 98.36 445 A 1 
ATOM   3411 C  CA  . GLN A 1 445 ? 15.230  7.333   11.345  1.00 98.27 445 A 1 
ATOM   3412 C  C   . GLN A 1 445 ? 15.348  5.846   11.046  1.00 98.48 445 A 1 
ATOM   3413 O  O   . GLN A 1 445 ? 14.779  5.023   11.759  1.00 97.65 445 A 1 
ATOM   3414 C  CB  . GLN A 1 445 ? 16.122  7.735   12.518  1.00 97.32 445 A 1 
ATOM   3415 C  CG  . GLN A 1 445 ? 16.097  9.256   12.736  1.00 90.99 445 A 1 
ATOM   3416 C  CD  . GLN A 1 445 ? 17.019  9.728   13.849  1.00 89.68 445 A 1 
ATOM   3417 O  OE1 . GLN A 1 445 ? 17.800  8.999   14.432  1.00 80.87 445 A 1 
ATOM   3418 N  NE2 . GLN A 1 445 ? 16.972  10.992  14.185  1.00 78.35 445 A 1 
ATOM   3419 N  N   . GLU A 1 446 ? 16.098  5.510   9.998   1.00 98.49 446 A 1 
ATOM   3420 C  CA  . GLU A 1 446 ? 16.352  4.125   9.624   1.00 98.42 446 A 1 
ATOM   3421 C  C   . GLU A 1 446 ? 17.807  3.967   9.203   1.00 98.47 446 A 1 
ATOM   3422 O  O   . GLU A 1 446 ? 18.342  4.777   8.450   1.00 97.86 446 A 1 
ATOM   3423 C  CB  . GLU A 1 446 ? 15.365  3.701   8.529   1.00 97.81 446 A 1 
ATOM   3424 C  CG  . GLU A 1 446 ? 15.471  2.221   8.153   1.00 96.14 446 A 1 
ATOM   3425 C  CD  . GLU A 1 446 ? 14.275  1.711   7.333   1.00 96.49 446 A 1 
ATOM   3426 O  OE1 . GLU A 1 446 ? 14.195  0.477   7.112   1.00 92.01 446 A 1 
ATOM   3427 O  OE2 . GLU A 1 446 ? 13.364  2.493   6.980   1.00 92.90 446 A 1 
ATOM   3428 N  N   . TYR A 1 447 ? 18.461  2.930   9.719   1.00 98.59 447 A 1 
ATOM   3429 C  CA  . TYR A 1 447 ? 19.850  2.606   9.420   1.00 98.48 447 A 1 
ATOM   3430 C  C   . TYR A 1 447 ? 19.966  1.122   9.145   1.00 98.55 447 A 1 
ATOM   3431 O  O   . TYR A 1 447 ? 19.311  0.315   9.809   1.00 97.94 447 A 1 
ATOM   3432 C  CB  . TYR A 1 447 ? 20.783  2.995   10.572  1.00 97.62 447 A 1 
ATOM   3433 C  CG  . TYR A 1 447 ? 20.331  4.147   11.427  1.00 95.41 447 A 1 
ATOM   3434 C  CD1 . TYR A 1 447 ? 20.626  5.472   11.047  1.00 87.85 447 A 1 
ATOM   3435 C  CD2 . TYR A 1 447 ? 19.605  3.898   12.606  1.00 88.25 447 A 1 
ATOM   3436 C  CE1 . TYR A 1 447 ? 20.214  6.543   11.851  1.00 83.48 447 A 1 
ATOM   3437 C  CE2 . TYR A 1 447 ? 19.190  4.959   13.414  1.00 84.18 447 A 1 
ATOM   3438 C  CZ  . TYR A 1 447 ? 19.497  6.281   13.036  1.00 83.16 447 A 1 
ATOM   3439 O  OH  . TYR A 1 447 ? 19.108  7.313   13.847  1.00 79.31 447 A 1 
ATOM   3440 N  N   . GLY A 1 448 ? 20.825  0.753   8.217   1.00 98.43 448 A 1 
ATOM   3441 C  CA  . GLY A 1 448 ? 21.019  -0.643  7.901   1.00 98.48 448 A 1 
ATOM   3442 C  C   . GLY A 1 448 ? 22.253  -0.898  7.054   1.00 98.69 448 A 1 
ATOM   3443 O  O   . GLY A 1 448 ? 23.053  -0.002  6.766   1.00 98.09 448 A 1 
ATOM   3444 N  N   . PHE A 1 449 ? 22.392  -2.160  6.685   1.00 98.44 449 A 1 
ATOM   3445 C  CA  . PHE A 1 449 ? 23.454  -2.616  5.807   1.00 98.40 449 A 1 
ATOM   3446 C  C   . PHE A 1 449 ? 22.933  -3.710  4.881   1.00 98.54 449 A 1 
ATOM   3447 O  O   . PHE A 1 449 ? 21.913  -4.343  5.153   1.00 98.13 449 A 1 
ATOM   3448 C  CB  . PHE A 1 449 ? 24.660  -3.083  6.632   1.00 98.03 449 A 1 
ATOM   3449 C  CG  . PHE A 1 449 ? 24.452  -4.383  7.380   1.00 98.06 449 A 1 
ATOM   3450 C  CD1 . PHE A 1 449 ? 23.768  -4.408  8.609   1.00 96.66 449 A 1 
ATOM   3451 C  CD2 . PHE A 1 449 ? 24.961  -5.580  6.848   1.00 96.56 449 A 1 
ATOM   3452 C  CE1 . PHE A 1 449 ? 23.590  -5.613  9.300   1.00 95.79 449 A 1 
ATOM   3453 C  CE2 . PHE A 1 449 ? 24.792  -6.793  7.537   1.00 95.80 449 A 1 
ATOM   3454 C  CZ  . PHE A 1 449 ? 24.108  -6.806  8.762   1.00 95.95 449 A 1 
ATOM   3455 N  N   . GLY A 1 450 ? 23.647  -3.928  3.790   1.00 98.23 450 A 1 
ATOM   3456 C  CA  . GLY A 1 450 ? 23.408  -5.012  2.856   1.00 98.07 450 A 1 
ATOM   3457 C  C   . GLY A 1 450 ? 24.698  -5.718  2.483   1.00 98.19 450 A 1 
ATOM   3458 O  O   . GLY A 1 450 ? 25.779  -5.126  2.480   1.00 97.27 450 A 1 
ATOM   3459 N  N   . LEU A 1 451 ? 24.572  -7.008  2.181   1.00 97.91 451 A 1 
ATOM   3460 C  CA  . LEU A 1 451 ? 25.624  -7.859  1.649   1.00 97.69 451 A 1 
ATOM   3461 C  C   . LEU A 1 451 ? 25.126  -8.431  0.326   1.00 97.48 451 A 1 
ATOM   3462 O  O   . LEU A 1 451 ? 24.026  -8.977  0.271   1.00 96.54 451 A 1 
ATOM   3463 C  CB  . LEU A 1 451 ? 25.943  -8.995  2.632   1.00 97.24 451 A 1 
ATOM   3464 C  CG  . LEU A 1 451 ? 26.327  -8.563  4.058   1.00 95.50 451 A 1 
ATOM   3465 C  CD1 . LEU A 1 451 ? 26.451  -9.794  4.953   1.00 93.02 451 A 1 
ATOM   3466 C  CD2 . LEU A 1 451 ? 27.642  -7.810  4.097   1.00 92.84 451 A 1 
ATOM   3467 N  N   . ARG A 1 452 ? 25.952  -8.342  -0.716  1.00 96.92 452 A 1 
ATOM   3468 C  CA  . ARG A 1 452 ? 25.668  -8.939  -2.019  1.00 96.33 452 A 1 
ATOM   3469 C  C   . ARG A 1 452 ? 26.897  -9.674  -2.525  1.00 96.18 452 A 1 
ATOM   3470 O  O   . ARG A 1 452 ? 27.953  -9.068  -2.696  1.00 94.17 452 A 1 
ATOM   3471 C  CB  . ARG A 1 452 ? 25.166  -7.860  -2.989  1.00 94.08 452 A 1 
ATOM   3472 C  CG  . ARG A 1 452 ? 24.837  -8.450  -4.363  1.00 86.26 452 A 1 
ATOM   3473 C  CD  . ARG A 1 452 ? 24.061  -7.457  -5.243  1.00 84.89 452 A 1 
ATOM   3474 N  NE  . ARG A 1 452 ? 24.817  -6.218  -5.480  1.00 76.52 452 A 1 
ATOM   3475 C  CZ  . ARG A 1 452 ? 24.332  -5.160  -6.100  1.00 72.97 452 A 1 
ATOM   3476 N  NH1 . ARG A 1 452 ? 23.129  -5.149  -6.603  1.00 67.32 452 A 1 
ATOM   3477 N  NH2 . ARG A 1 452 ? 25.043  -4.077  -6.227  1.00 62.68 452 A 1 
ATOM   3478 N  N   . PHE A 1 453 ? 26.724  -10.955 -2.750  1.00 95.59 453 A 1 
ATOM   3479 C  CA  . PHE A 1 453 ? 27.704  -11.823 -3.379  1.00 94.91 453 A 1 
ATOM   3480 C  C   . PHE A 1 453 ? 27.029  -12.485 -4.570  1.00 94.12 453 A 1 
ATOM   3481 O  O   . PHE A 1 453 ? 26.166  -13.343 -4.390  1.00 91.67 453 A 1 
ATOM   3482 C  CB  . PHE A 1 453 ? 28.230  -12.849 -2.385  1.00 94.16 453 A 1 
ATOM   3483 C  CG  . PHE A 1 453 ? 28.895  -12.265 -1.158  1.00 93.94 453 A 1 
ATOM   3484 C  CD1 . PHE A 1 453 ? 30.233  -11.834 -1.214  1.00 90.90 453 A 1 
ATOM   3485 C  CD2 . PHE A 1 453 ? 28.182  -12.150 0.055   1.00 90.80 453 A 1 
ATOM   3486 C  CE1 . PHE A 1 453 ? 30.857  -11.312 -0.075  1.00 89.32 453 A 1 
ATOM   3487 C  CE2 . PHE A 1 453 ? 28.799  -11.625 1.196   1.00 89.46 453 A 1 
ATOM   3488 C  CZ  . PHE A 1 453 ? 30.139  -11.211 1.132   1.00 89.80 453 A 1 
ATOM   3489 N  N   . ASP A 1 454 ? 27.408  -12.071 -5.762  1.00 90.38 454 A 1 
ATOM   3490 C  CA  . ASP A 1 454 ? 26.961  -12.593 -7.042  1.00 87.44 454 A 1 
ATOM   3491 C  C   . ASP A 1 454 ? 28.178  -12.821 -7.943  1.00 85.52 454 A 1 
ATOM   3492 O  O   . ASP A 1 454 ? 29.296  -12.394 -7.641  1.00 73.91 454 A 1 
ATOM   3493 C  CB  . ASP A 1 454 ? 25.901  -11.654 -7.671  1.00 81.60 454 A 1 
ATOM   3494 C  CG  . ASP A 1 454 ? 26.297  -10.173 -7.780  1.00 74.63 454 A 1 
ATOM   3495 O  OD1 . ASP A 1 454 ? 27.423  -9.801  -7.383  1.00 62.93 454 A 1 
ATOM   3496 O  OD2 . ASP A 1 454 ? 25.424  -9.373  -8.197  1.00 68.28 454 A 1 
ATOM   3497 N  N   . ASP A 1 455 ? 27.970  -13.561 -9.038  1.00 80.11 455 A 1 
ATOM   3498 C  CA  . ASP A 1 455 ? 29.013  -13.864 -10.020 1.00 78.58 455 A 1 
ATOM   3499 C  C   . ASP A 1 455 ? 30.314  -14.420 -9.395  1.00 79.16 455 A 1 
ATOM   3500 O  O   . ASP A 1 455 ? 31.440  -14.098 -9.784  1.00 72.56 455 A 1 
ATOM   3501 C  CB  . ASP A 1 455 ? 29.172  -12.662 -10.972 1.00 73.21 455 A 1 
ATOM   3502 C  CG  . ASP A 1 455 ? 29.246  -13.033 -12.452 1.00 65.14 455 A 1 
ATOM   3503 O  OD1 . ASP A 1 455 ? 29.057  -14.222 -12.793 1.00 58.61 455 A 1 
ATOM   3504 O  OD2 . ASP A 1 455 ? 29.493  -12.103 -13.244 1.00 58.04 455 A 1 
ATOM   3505 N  N   . LEU A 1 456 ? 30.152  -15.267 -8.374  1.00 76.66 456 A 1 
ATOM   3506 C  CA  . LEU A 1 456 ? 31.271  -15.915 -7.710  1.00 73.95 456 A 1 
ATOM   3507 C  C   . LEU A 1 456 ? 31.976  -16.837 -8.713  1.00 73.38 456 A 1 
ATOM   3508 O  O   . LEU A 1 456 ? 31.401  -17.819 -9.159  1.00 67.78 456 A 1 
ATOM   3509 C  CB  . LEU A 1 456 ? 30.765  -16.695 -6.484  1.00 69.75 456 A 1 
ATOM   3510 C  CG  . LEU A 1 456 ? 30.212  -15.821 -5.339  1.00 65.98 456 A 1 
ATOM   3511 C  CD1 . LEU A 1 456 ? 29.524  -16.706 -4.298  1.00 63.38 456 A 1 
ATOM   3512 C  CD2 . LEU A 1 456 ? 31.311  -15.029 -4.635  1.00 62.13 456 A 1 
ATOM   3513 N  N   . MET A 1 457 ? 33.240  -16.558 -9.014  1.00 70.19 457 A 1 
ATOM   3514 C  CA  . MET A 1 457 ? 34.059  -17.153 -10.092 1.00 68.16 457 A 1 
ATOM   3515 C  C   . MET A 1 457 ? 33.921  -18.670 -10.339 1.00 67.29 457 A 1 
ATOM   3516 O  O   . MET A 1 457 ? 34.248  -19.128 -11.435 1.00 61.83 457 A 1 
ATOM   3517 C  CB  . MET A 1 457 ? 35.549  -16.922 -9.767  1.00 65.10 457 A 1 
ATOM   3518 C  CG  . MET A 1 457 ? 36.030  -15.494 -9.989  1.00 58.50 457 A 1 
ATOM   3519 S  SD  . MET A 1 457 ? 37.843  -15.380 -9.832  1.00 48.91 457 A 1 
ATOM   3520 C  CE  . MET A 1 457 ? 38.082  -13.654 -10.287 1.00 42.15 457 A 1 
ATOM   3521 N  N   . LEU A 1 458 ? 33.541  -19.455 -9.347  1.00 65.31 458 A 1 
ATOM   3522 C  CA  . LEU A 1 458 ? 33.491  -20.918 -9.414  1.00 65.49 458 A 1 
ATOM   3523 C  C   . LEU A 1 458 ? 32.078  -21.502 -9.278  1.00 67.67 458 A 1 
ATOM   3524 O  O   . LEU A 1 458 ? 31.922  -22.716 -9.396  1.00 62.18 458 A 1 
ATOM   3525 C  CB  . LEU A 1 458 ? 34.422  -21.493 -8.329  1.00 60.43 458 A 1 
ATOM   3526 C  CG  . LEU A 1 458 ? 35.910  -21.230 -8.573  1.00 53.86 458 A 1 
ATOM   3527 C  CD1 . LEU A 1 458 ? 36.707  -21.624 -7.323  1.00 48.14 458 A 1 
ATOM   3528 C  CD2 . LEU A 1 458 ? 36.458  -22.036 -9.747  1.00 49.19 458 A 1 
ATOM   3529 N  N   . SER A 1 459 ? 31.077  -20.683 -9.001  1.00 75.93 459 A 1 
ATOM   3530 C  CA  . SER A 1 459 ? 29.699  -21.140 -8.843  1.00 78.09 459 A 1 
ATOM   3531 C  C   . SER A 1 459 ? 28.714  -20.060 -9.266  1.00 81.82 459 A 1 
ATOM   3532 O  O   . SER A 1 459 ? 28.992  -18.869 -9.139  1.00 76.77 459 A 1 
ATOM   3533 C  CB  . SER A 1 459 ? 29.431  -21.586 -7.399  1.00 69.94 459 A 1 
ATOM   3534 O  OG  . SER A 1 459 ? 29.443  -20.511 -6.489  1.00 59.58 459 A 1 
ATOM   3535 N  N   . ASN A 1 460 ? 27.535  -20.479 -9.706  1.00 83.50 460 A 1 
ATOM   3536 C  CA  . ASN A 1 460 ? 26.409  -19.592 -9.977  1.00 84.71 460 A 1 
ATOM   3537 C  C   . ASN A 1 460 ? 25.666  -19.180 -8.691  1.00 86.91 460 A 1 
ATOM   3538 O  O   . ASN A 1 460 ? 24.549  -18.673 -8.752  1.00 82.64 460 A 1 
ATOM   3539 C  CB  . ASN A 1 460 ? 25.469  -20.272 -10.978 1.00 80.87 460 A 1 
ATOM   3540 C  CG  . ASN A 1 460 ? 26.109  -20.539 -12.328 1.00 76.19 460 A 1 
ATOM   3541 O  OD1 . ASN A 1 460 ? 27.041  -19.895 -12.769 1.00 68.83 460 A 1 
ATOM   3542 N  ND2 . ASN A 1 460 ? 25.610  -21.522 -13.029 1.00 68.19 460 A 1 
ATOM   3543 N  N   . ASP A 1 461 ? 26.255  -19.433 -7.532  1.00 90.27 461 A 1 
ATOM   3544 C  CA  . ASP A 1 461 ? 25.657  -19.096 -6.253  1.00 90.74 461 A 1 
ATOM   3545 C  C   . ASP A 1 461 ? 25.610  -17.582 -6.072  1.00 91.46 461 A 1 
ATOM   3546 O  O   . ASP A 1 461 ? 26.593  -16.874 -6.305  1.00 89.42 461 A 1 
ATOM   3547 C  CB  . ASP A 1 461 ? 26.430  -19.749 -5.095  1.00 88.55 461 A 1 
ATOM   3548 C  CG  . ASP A 1 461 ? 26.230  -21.261 -4.963  1.00 86.42 461 A 1 
ATOM   3549 O  OD1 . ASP A 1 461 ? 25.911  -21.934 -5.968  1.00 80.53 461 A 1 
ATOM   3550 O  OD2 . ASP A 1 461 ? 26.408  -21.755 -3.831  1.00 82.18 461 A 1 
ATOM   3551 N  N   . ALA A 1 462 ? 24.471  -17.091 -5.596  1.00 94.02 462 A 1 
ATOM   3552 C  CA  . ALA A 1 462 ? 24.292  -15.702 -5.223  1.00 94.47 462 A 1 
ATOM   3553 C  C   . ALA A 1 462 ? 23.696  -15.605 -3.815  1.00 95.00 462 A 1 
ATOM   3554 O  O   . ALA A 1 462 ? 22.835  -16.392 -3.426  1.00 94.03 462 A 1 
ATOM   3555 C  CB  . ALA A 1 462 ? 23.435  -14.995 -6.276  1.00 93.17 462 A 1 
ATOM   3556 N  N   . LEU A 1 463 ? 24.150  -14.608 -3.056  1.00 95.19 463 A 1 
ATOM   3557 C  CA  . LEU A 1 463 ? 23.603  -14.248 -1.752  1.00 95.59 463 A 1 
ATOM   3558 C  C   . LEU A 1 463 ? 23.316  -12.749 -1.743  1.00 95.72 463 A 1 
ATOM   3559 O  O   . LEU A 1 463 ? 24.239  -11.943 -1.853  1.00 95.31 463 A 1 
ATOM   3560 C  CB  . LEU A 1 463 ? 24.590  -14.650 -0.649  1.00 94.95 463 A 1 
ATOM   3561 C  CG  . LEU A 1 463 ? 24.179  -14.186 0.763   1.00 93.81 463 A 1 
ATOM   3562 C  CD1 . LEU A 1 463 ? 22.930  -14.882 1.275   1.00 90.39 463 A 1 
ATOM   3563 C  CD2 . LEU A 1 463 ? 25.310  -14.471 1.750   1.00 89.82 463 A 1 
ATOM   3564 N  N   . GLU A 1 464 ? 22.085  -12.395 -1.522  1.00 96.53 464 A 1 
ATOM   3565 C  CA  . GLU A 1 464 ? 21.693  -11.056 -1.109  1.00 96.63 464 A 1 
ATOM   3566 C  C   . GLU A 1 464 ? 21.180  -11.085 0.329   1.00 97.12 464 A 1 
ATOM   3567 O  O   . GLU A 1 464 ? 20.385  -11.935 0.715   1.00 96.64 464 A 1 
ATOM   3568 C  CB  . GLU A 1 464 ? 20.659  -10.440 -2.045  1.00 95.21 464 A 1 
ATOM   3569 C  CG  . GLU A 1 464 ? 21.283  -9.984  -3.368  1.00 85.95 464 A 1 
ATOM   3570 C  CD  . GLU A 1 464 ? 20.329  -9.155  -4.238  1.00 86.40 464 A 1 
ATOM   3571 O  OE1 . GLU A 1 464 ? 20.825  -8.551  -5.210  1.00 79.89 464 A 1 
ATOM   3572 O  OE2 . GLU A 1 464 ? 19.125  -9.095  -3.921  1.00 81.42 464 A 1 
ATOM   3573 N  N   . PHE A 1 465 ? 21.643  -10.131 1.139   1.00 97.18 465 A 1 
ATOM   3574 C  CA  . PHE A 1 465 ? 21.182  -9.921  2.504   1.00 97.66 465 A 1 
ATOM   3575 C  C   . PHE A 1 465 ? 21.040  -8.425  2.758   1.00 97.89 465 A 1 
ATOM   3576 O  O   . PHE A 1 465 ? 21.959  -7.659  2.468   1.00 97.60 465 A 1 
ATOM   3577 C  CB  . PHE A 1 465 ? 22.171  -10.568 3.484   1.00 97.59 465 A 1 
ATOM   3578 C  CG  . PHE A 1 465 ? 21.846  -10.325 4.940   1.00 97.75 465 A 1 
ATOM   3579 C  CD1 . PHE A 1 465 ? 22.251  -9.137  5.576   1.00 96.82 465 A 1 
ATOM   3580 C  CD2 . PHE A 1 465 ? 21.128  -11.283 5.669   1.00 97.04 465 A 1 
ATOM   3581 C  CE1 . PHE A 1 465 ? 21.935  -8.911  6.926   1.00 96.34 465 A 1 
ATOM   3582 C  CE2 . PHE A 1 465 ? 20.809  -11.069 7.016   1.00 96.46 465 A 1 
ATOM   3583 C  CZ  . PHE A 1 465 ? 21.208  -9.878  7.646   1.00 96.68 465 A 1 
ATOM   3584 N  N   . LYS A 1 466 ? 19.929  -8.006  3.354   1.00 98.03 466 A 1 
ATOM   3585 C  CA  . LYS A 1 466 ? 19.721  -6.620  3.776   1.00 98.24 466 A 1 
ATOM   3586 C  C   . LYS A 1 466 ? 18.997  -6.588  5.111   1.00 98.45 466 A 1 
ATOM   3587 O  O   . LYS A 1 466 ? 18.022  -7.309  5.305   1.00 97.96 466 A 1 
ATOM   3588 C  CB  . LYS A 1 466 ? 18.975  -5.868  2.668   1.00 97.74 466 A 1 
ATOM   3589 C  CG  . LYS A 1 466 ? 19.043  -4.346  2.842   1.00 96.75 466 A 1 
ATOM   3590 C  CD  . LYS A 1 466 ? 18.402  -3.662  1.628   1.00 96.24 466 A 1 
ATOM   3591 C  CE  . LYS A 1 466 ? 18.524  -2.144  1.723   1.00 94.94 466 A 1 
ATOM   3592 N  NZ  . LYS A 1 466 ? 17.976  -1.482  0.525   1.00 93.96 466 A 1 
ATOM   3593 N  N   . ALA A 1 467 ? 19.473  -5.754  6.025   1.00 98.53 467 A 1 
ATOM   3594 C  CA  . ALA A 1 467 ? 18.856  -5.573  7.335   1.00 98.52 467 A 1 
ATOM   3595 C  C   . ALA A 1 467 ? 18.815  -4.099  7.703   1.00 98.65 467 A 1 
ATOM   3596 O  O   . ALA A 1 467 ? 19.745  -3.350  7.408   1.00 98.11 467 A 1 
ATOM   3597 C  CB  . ALA A 1 467 ? 19.629  -6.387  8.380   1.00 98.14 467 A 1 
ATOM   3598 N  N   . SER A 1 468 ? 17.754  -3.683  8.395   1.00 98.61 468 A 1 
ATOM   3599 C  CA  . SER A 1 468 ? 17.632  -2.332  8.917   1.00 98.56 468 A 1 
ATOM   3600 C  C   . SER A 1 468 ? 17.007  -2.299  10.312  1.00 98.63 468 A 1 
ATOM   3601 O  O   . SER A 1 468 ? 16.246  -3.184  10.701  1.00 98.10 468 A 1 
ATOM   3602 C  CB  . SER A 1 468 ? 16.854  -1.430  7.954   1.00 97.39 468 A 1 
ATOM   3603 O  OG  . SER A 1 468 ? 15.471  -1.687  7.987   1.00 91.16 468 A 1 
ATOM   3604 N  N   . TYR A 1 469 ? 17.343  -1.253  11.057  1.00 98.62 469 A 1 
ATOM   3605 C  CA  . TYR A 1 469 ? 16.650  -0.810  12.256  1.00 98.63 469 A 1 
ATOM   3606 C  C   . TYR A 1 469 ? 15.920  0.489   11.947  1.00 98.67 469 A 1 
ATOM   3607 O  O   . TYR A 1 469 ? 16.518  1.388   11.358  1.00 98.34 469 A 1 
ATOM   3608 C  CB  . TYR A 1 469 ? 17.646  -0.620  13.400  1.00 98.53 469 A 1 
ATOM   3609 C  CG  . TYR A 1 469 ? 17.028  -0.015  14.641  1.00 98.07 469 A 1 
ATOM   3610 C  CD1 . TYR A 1 469 ? 17.223  1.352   14.937  1.00 96.57 469 A 1 
ATOM   3611 C  CD2 . TYR A 1 469 ? 16.212  -0.793  15.479  1.00 96.84 469 A 1 
ATOM   3612 C  CE1 . TYR A 1 469 ? 16.619  1.926   16.072  1.00 95.89 469 A 1 
ATOM   3613 C  CE2 . TYR A 1 469 ? 15.601  -0.229  16.614  1.00 95.88 469 A 1 
ATOM   3614 C  CZ  . TYR A 1 469 ? 15.807  1.130   16.915  1.00 95.91 469 A 1 
ATOM   3615 O  OH  . TYR A 1 469 ? 15.205  1.678   18.014  1.00 93.78 469 A 1 
ATOM   3616 N  N   . PHE A 1 470 ? 14.677  0.615   12.377  1.00 98.56 470 A 1 
ATOM   3617 C  CA  . PHE A 1 470 ? 13.904  1.844   12.251  1.00 98.49 470 A 1 
ATOM   3618 C  C   . PHE A 1 470 ? 13.407  2.337   13.610  1.00 98.51 470 A 1 
ATOM   3619 O  O   . PHE A 1 470 ? 13.085  1.552   14.501  1.00 98.13 470 A 1 
ATOM   3620 C  CB  . PHE A 1 470 ? 12.762  1.659   11.245  1.00 98.12 470 A 1 
ATOM   3621 C  CG  . PHE A 1 470 ? 11.722  0.630   11.634  1.00 98.29 470 A 1 
ATOM   3622 C  CD1 . PHE A 1 470 ? 11.850  -0.708  11.204  1.00 97.57 470 A 1 
ATOM   3623 C  CD2 . PHE A 1 470 ? 10.619  0.995   12.412  1.00 97.39 470 A 1 
ATOM   3624 C  CE1 . PHE A 1 470 ? 10.881  -1.658  11.542  1.00 96.84 470 A 1 
ATOM   3625 C  CE2 . PHE A 1 470 ? 9.635   0.042   12.766  1.00 96.67 470 A 1 
ATOM   3626 C  CZ  . PHE A 1 470 ? 9.773   -1.284  12.319  1.00 97.06 470 A 1 
ATOM   3627 N  N   . ASP A 1 471 ? 13.342  3.661   13.762  1.00 98.41 471 A 1 
ATOM   3628 C  CA  . ASP A 1 471 ? 12.839  4.364   14.940  1.00 98.36 471 A 1 
ATOM   3629 C  C   . ASP A 1 471 ? 11.981  5.543   14.472  1.00 98.34 471 A 1 
ATOM   3630 O  O   . ASP A 1 471 ? 12.476  6.492   13.864  1.00 97.47 471 A 1 
ATOM   3631 C  CB  . ASP A 1 471 ? 14.026  4.813   15.816  1.00 97.65 471 A 1 
ATOM   3632 C  CG  . ASP A 1 471 ? 13.625  5.269   17.228  1.00 94.54 471 A 1 
ATOM   3633 O  OD1 . ASP A 1 471 ? 12.649  6.025   17.419  1.00 86.70 471 A 1 
ATOM   3634 O  OD2 . ASP A 1 471 ? 14.301  4.863   18.199  1.00 85.92 471 A 1 
ATOM   3635 N  N   . THR A 1 472 ? 10.692  5.461   14.732  1.00 97.94 472 A 1 
ATOM   3636 C  CA  . THR A 1 472 ? 9.691   6.458   14.349  1.00 97.88 472 A 1 
ATOM   3637 C  C   . THR A 1 472 ? 9.163   7.170   15.583  1.00 97.95 472 A 1 
ATOM   3638 O  O   . THR A 1 472 ? 8.709   6.537   16.534  1.00 97.11 472 A 1 
ATOM   3639 C  CB  . THR A 1 472 ? 8.525   5.814   13.577  1.00 96.96 472 A 1 
ATOM   3640 O  OG1 . THR A 1 472 ? 8.988   5.194   12.405  1.00 92.74 472 A 1 
ATOM   3641 C  CG2 . THR A 1 472 ? 7.448   6.814   13.163  1.00 93.24 472 A 1 
ATOM   3642 N  N   . LYS A 1 473 ? 9.148   8.496   15.537  1.00 97.89 473 A 1 
ATOM   3643 C  CA  . LYS A 1 473 ? 8.390   9.335   16.462  1.00 97.86 473 A 1 
ATOM   3644 C  C   . LYS A 1 473 ? 7.137   9.822   15.762  1.00 97.88 473 A 1 
ATOM   3645 O  O   . LYS A 1 473 ? 7.215   10.607  14.813  1.00 96.49 473 A 1 
ATOM   3646 C  CB  . LYS A 1 473 ? 9.242   10.510  16.932  1.00 97.23 473 A 1 
ATOM   3647 C  CG  . LYS A 1 473 ? 10.476  10.063  17.728  1.00 89.14 473 A 1 
ATOM   3648 C  CD  . LYS A 1 473 ? 11.325  11.293  18.016  1.00 84.81 473 A 1 
ATOM   3649 C  CE  . LYS A 1 473 ? 12.685  10.910  18.570  1.00 72.56 473 A 1 
ATOM   3650 N  NZ  . LYS A 1 473 ? 13.608  12.054  18.423  1.00 62.27 473 A 1 
ATOM   3651 N  N   . ALA A 1 474 ? 5.991   9.371   16.235  1.00 97.32 474 A 1 
ATOM   3652 C  CA  . ALA A 1 474 ? 4.698   9.850   15.786  1.00 96.94 474 A 1 
ATOM   3653 C  C   . ALA A 1 474 ? 4.234   10.992  16.687  1.00 96.93 474 A 1 
ATOM   3654 O  O   . ALA A 1 474 ? 4.415   10.956  17.904  1.00 95.52 474 A 1 
ATOM   3655 C  CB  . ALA A 1 474 ? 3.706   8.686   15.756  1.00 96.11 474 A 1 
ATOM   3656 N  N   . LYS A 1 475 ? 3.643   12.018  16.091  1.00 97.39 475 A 1 
ATOM   3657 C  CA  . LYS A 1 475 ? 3.167   13.217  16.772  1.00 97.33 475 A 1 
ATOM   3658 C  C   . LYS A 1 475 ? 1.768   13.565  16.321  1.00 97.36 475 A 1 
ATOM   3659 O  O   . LYS A 1 475 ? 1.462   13.456  15.134  1.00 95.51 475 A 1 
ATOM   3660 C  CB  . LYS A 1 475 ? 4.146   14.371  16.516  1.00 96.07 475 A 1 
ATOM   3661 C  CG  . LYS A 1 475 ? 4.489   15.077  17.820  1.00 84.75 475 A 1 
ATOM   3662 C  CD  . LYS A 1 475 ? 5.377   16.289  17.560  1.00 78.81 475 A 1 
ATOM   3663 C  CE  . LYS A 1 475 ? 5.733   16.918  18.900  1.00 66.33 475 A 1 
ATOM   3664 N  NZ  . LYS A 1 475 ? 6.508   18.168  18.716  1.00 57.13 475 A 1 
ATOM   3665 N  N   . ASP A 1 476 ? 0.951   14.026  17.260  1.00 95.82 476 A 1 
ATOM   3666 C  CA  . ASP A 1 476 ? -0.432  14.406  17.018  1.00 96.17 476 A 1 
ATOM   3667 C  C   . ASP A 1 476 ? -1.257  13.289  16.346  1.00 96.06 476 A 1 
ATOM   3668 O  O   . ASP A 1 476 ? -2.125  13.572  15.533  1.00 93.89 476 A 1 
ATOM   3669 C  CB  . ASP A 1 476 ? -0.499  15.758  16.285  1.00 95.77 476 A 1 
ATOM   3670 C  CG  . ASP A 1 476 ? -0.121  16.962  17.139  1.00 95.13 476 A 1 
ATOM   3671 O  OD1 . ASP A 1 476 ? -0.289  16.918  18.377  1.00 91.17 476 A 1 
ATOM   3672 O  OD2 . ASP A 1 476 ? 0.191   18.027  16.572  1.00 91.24 476 A 1 
ATOM   3673 N  N   . TYR A 1 477 ? -0.978  12.011  16.686  1.00 95.56 477 A 1 
ATOM   3674 C  CA  . TYR A 1 477 ? -1.725  10.907  16.095  1.00 94.99 477 A 1 
ATOM   3675 C  C   . TYR A 1 477 ? -3.202  11.006  16.473  1.00 95.32 477 A 1 
ATOM   3676 O  O   . TYR A 1 477 ? -3.559  11.398  17.588  1.00 93.91 477 A 1 
ATOM   3677 C  CB  . TYR A 1 477 ? -1.112  9.545   16.430  1.00 93.04 477 A 1 
ATOM   3678 C  CG  . TYR A 1 477 ? -1.356  9.034   17.823  1.00 87.14 477 A 1 
ATOM   3679 C  CD1 . TYR A 1 477 ? -0.421  9.289   18.842  1.00 81.10 477 A 1 
ATOM   3680 C  CD2 . TYR A 1 477 ? -2.490  8.245   18.107  1.00 81.14 477 A 1 
ATOM   3681 C  CE1 . TYR A 1 477 ? -0.614  8.767   20.128  1.00 75.34 477 A 1 
ATOM   3682 C  CE2 . TYR A 1 477 ? -2.695  7.720   19.395  1.00 76.26 477 A 1 
ATOM   3683 C  CZ  . TYR A 1 477 ? -1.744  7.982   20.397  1.00 73.77 477 A 1 
ATOM   3684 O  OH  . TYR A 1 477 ? -1.937  7.464   21.649  1.00 72.30 477 A 1 
ATOM   3685 N  N   . ILE A 1 478 ? -4.060  10.702  15.522  1.00 94.57 478 A 1 
ATOM   3686 C  CA  . ILE A 1 478 ? -5.493  10.896  15.690  1.00 94.38 478 A 1 
ATOM   3687 C  C   . ILE A 1 478 ? -6.100  9.647   16.316  1.00 93.57 478 A 1 
ATOM   3688 O  O   . ILE A 1 478 ? -5.983  8.545   15.788  1.00 92.59 478 A 1 
ATOM   3689 C  CB  . ILE A 1 478 ? -6.172  11.325  14.373  1.00 94.46 478 A 1 
ATOM   3690 C  CG1 . ILE A 1 478 ? -5.571  12.668  13.882  1.00 93.03 478 A 1 
ATOM   3691 C  CG2 . ILE A 1 478 ? -7.690  11.476  14.587  1.00 93.19 478 A 1 
ATOM   3692 C  CD1 . ILE A 1 478 ? -5.921  13.009  12.436  1.00 90.71 478 A 1 
ATOM   3693 N  N   . SER A 1 479 ? -6.769  9.850   17.452  1.00 93.85 479 A 1 
ATOM   3694 C  CA  . SER A 1 479 ? -7.481  8.822   18.200  1.00 92.41 479 A 1 
ATOM   3695 C  C   . SER A 1 479 ? -8.877  9.307   18.570  1.00 93.63 479 A 1 
ATOM   3696 O  O   . SER A 1 479 ? -9.256  10.444  18.292  1.00 92.66 479 A 1 
ATOM   3697 C  CB  . SER A 1 479 ? -6.650  8.432   19.426  1.00 90.42 479 A 1 
ATOM   3698 O  OG  . SER A 1 479 ? -7.173  7.258   20.029  1.00 84.33 479 A 1 
ATOM   3699 N  N   . THR A 1 480 ? -9.642  8.442   19.206  1.00 92.49 480 A 1 
ATOM   3700 C  CA  . THR A 1 480 ? -11.018 8.721   19.625  1.00 92.63 480 A 1 
ATOM   3701 C  C   . THR A 1 480 ? -11.093 8.864   21.137  1.00 92.85 480 A 1 
ATOM   3702 O  O   . THR A 1 480 ? -10.515 8.074   21.872  1.00 91.21 480 A 1 
ATOM   3703 C  CB  . THR A 1 480 ? -11.952 7.611   19.133  1.00 91.22 480 A 1 
ATOM   3704 O  OG1 . THR A 1 480 ? -11.875 7.509   17.730  1.00 83.71 480 A 1 
ATOM   3705 C  CG2 . THR A 1 480 ? -13.407 7.885   19.481  1.00 84.58 480 A 1 
ATOM   3706 N  N   . THR A 1 481 ? -11.847 9.843   21.611  1.00 92.30 481 A 1 
ATOM   3707 C  CA  . THR A 1 481 ? -12.164 10.017  23.036  1.00 92.69 481 A 1 
ATOM   3708 C  C   . THR A 1 481 ? -13.673 10.067  23.246  1.00 93.20 481 A 1 
ATOM   3709 O  O   . THR A 1 481 ? -14.400 10.666  22.454  1.00 92.33 481 A 1 
ATOM   3710 C  CB  . THR A 1 481 ? -11.448 11.237  23.623  1.00 91.30 481 A 1 
ATOM   3711 O  OG1 . THR A 1 481 ? -11.628 11.262  25.017  1.00 86.25 481 A 1 
ATOM   3712 C  CG2 . THR A 1 481 ? -11.922 12.586  23.073  1.00 87.48 481 A 1 
ATOM   3713 N  N   . VAL A 1 482 ? -14.130 9.441   24.314  1.00 92.40 482 A 1 
ATOM   3714 C  CA  . VAL A 1 482 ? -15.535 9.442   24.732  1.00 91.51 482 A 1 
ATOM   3715 C  C   . VAL A 1 482 ? -15.663 10.254  26.014  1.00 91.86 482 A 1 
ATOM   3716 O  O   . VAL A 1 482 ? -15.059 9.910   27.028  1.00 91.06 482 A 1 
ATOM   3717 C  CB  . VAL A 1 482 ? -16.066 8.012   24.929  1.00 90.33 482 A 1 
ATOM   3718 C  CG1 . VAL A 1 482 ? -17.538 8.015   25.338  1.00 85.05 482 A 1 
ATOM   3719 C  CG2 . VAL A 1 482 ? -15.943 7.180   23.649  1.00 87.88 482 A 1 
ATOM   3720 N  N   . ASP A 1 483 ? -16.486 11.291  25.989  1.00 92.84 483 A 1 
ATOM   3721 C  CA  . ASP A 1 483 ? -16.924 12.003  27.179  1.00 92.56 483 A 1 
ATOM   3722 C  C   . ASP A 1 483 ? -18.323 11.504  27.572  1.00 92.78 483 A 1 
ATOM   3723 O  O   . ASP A 1 483 ? -19.342 11.870  26.985  1.00 91.31 483 A 1 
ATOM   3724 C  CB  . ASP A 1 483 ? -16.863 13.519  26.960  1.00 92.04 483 A 1 
ATOM   3725 C  CG  . ASP A 1 483 ? -17.149 14.316  28.243  1.00 91.08 483 A 1 
ATOM   3726 O  OD1 . ASP A 1 483 ? -17.792 13.770  29.161  1.00 86.54 483 A 1 
ATOM   3727 O  OD2 . ASP A 1 483 ? -16.729 15.492  28.293  1.00 86.63 483 A 1 
ATOM   3728 N  N   . PHE A 1 484 ? -18.358 10.632  28.573  1.00 93.92 484 A 1 
ATOM   3729 C  CA  . PHE A 1 484 ? -19.618 10.078  29.069  1.00 92.93 484 A 1 
ATOM   3730 C  C   . PHE A 1 484 ? -20.506 11.147  29.720  1.00 93.55 484 A 1 
ATOM   3731 O  O   . PHE A 1 484 ? -21.731 11.056  29.616  1.00 91.80 484 A 1 
ATOM   3732 C  CB  . PHE A 1 484 ? -19.327 8.949   30.068  1.00 91.43 484 A 1 
ATOM   3733 C  CG  . PHE A 1 484 ? -18.826 7.684   29.416  1.00 88.13 484 A 1 
ATOM   3734 C  CD1 . PHE A 1 484 ? -19.749 6.733   28.924  1.00 83.10 484 A 1 
ATOM   3735 C  CD2 . PHE A 1 484 ? -17.446 7.436   29.281  1.00 83.63 484 A 1 
ATOM   3736 C  CE1 . PHE A 1 484 ? -19.299 5.555   28.321  1.00 80.89 484 A 1 
ATOM   3737 C  CE2 . PHE A 1 484 ? -16.992 6.259   28.672  1.00 80.19 484 A 1 
ATOM   3738 C  CZ  . PHE A 1 484 ? -17.916 5.317   28.193  1.00 80.60 484 A 1 
ATOM   3739 N  N   . ALA A 1 485 ? -19.912 12.146  30.387  1.00 92.65 485 A 1 
ATOM   3740 C  CA  . ALA A 1 485 ? -20.656 13.180  31.097  1.00 92.60 485 A 1 
ATOM   3741 C  C   . ALA A 1 485 ? -21.290 14.184  30.128  1.00 93.17 485 A 1 
ATOM   3742 O  O   . ALA A 1 485 ? -22.442 14.575  30.315  1.00 91.48 485 A 1 
ATOM   3743 C  CB  . ALA A 1 485 ? -19.712 13.860  32.093  1.00 92.35 485 A 1 
ATOM   3744 N  N   . ALA A 1 486 ? -20.572 14.557  29.069  1.00 92.40 486 A 1 
ATOM   3745 C  CA  . ALA A 1 486 ? -21.074 15.429  28.011  1.00 92.43 486 A 1 
ATOM   3746 C  C   . ALA A 1 486 ? -21.920 14.680  26.954  1.00 93.50 486 A 1 
ATOM   3747 O  O   . ALA A 1 486 ? -22.554 15.320  26.119  1.00 91.05 486 A 1 
ATOM   3748 C  CB  . ALA A 1 486 ? -19.887 16.160  27.386  1.00 91.45 486 A 1 
ATOM   3749 N  N   . ALA A 1 487 ? -21.946 13.347  26.997  1.00 93.08 487 A 1 
ATOM   3750 C  CA  . ALA A 1 487 ? -22.589 12.488  26.002  1.00 93.67 487 A 1 
ATOM   3751 C  C   . ALA A 1 487 ? -22.052 12.702  24.576  1.00 94.84 487 A 1 
ATOM   3752 O  O   . ALA A 1 487 ? -22.807 12.651  23.600  1.00 92.79 487 A 1 
ATOM   3753 C  CB  . ALA A 1 487 ? -24.113 12.579  26.141  1.00 92.25 487 A 1 
ATOM   3754 N  N   . THR A 1 488 ? -20.754 12.918  24.466  1.00 93.66 488 A 1 
ATOM   3755 C  CA  . THR A 1 488 ? -20.072 13.167  23.192  1.00 93.85 488 A 1 
ATOM   3756 C  C   . THR A 1 488 ? -18.901 12.212  22.973  1.00 94.10 488 A 1 
ATOM   3757 O  O   . THR A 1 488 ? -18.302 11.681  23.902  1.00 92.66 488 A 1 
ATOM   3758 C  CB  . THR A 1 488 ? -19.587 14.619  23.066  1.00 92.85 488 A 1 
ATOM   3759 O  OG1 . THR A 1 488 ? -18.684 14.955  24.080  1.00 87.32 488 A 1 
ATOM   3760 C  CG2 . THR A 1 488 ? -20.737 15.624  23.112  1.00 88.13 488 A 1 
ATOM   3761 N  N   . THR A 1 489 ? -18.584 11.998  21.714  1.00 94.42 489 A 1 
ATOM   3762 C  CA  . THR A 1 489 ? -17.378 11.305  21.263  1.00 94.10 489 A 1 
ATOM   3763 C  C   . THR A 1 489 ? -16.755 12.117  20.145  1.00 94.66 489 A 1 
ATOM   3764 O  O   . THR A 1 489 ? -17.473 12.618  19.287  1.00 93.53 489 A 1 
ATOM   3765 C  CB  . THR A 1 489 ? -17.699 9.885   20.776  1.00 93.02 489 A 1 
ATOM   3766 O  OG1 . THR A 1 489 ? -18.321 9.147   21.797  1.00 87.46 489 A 1 
ATOM   3767 C  CG2 . THR A 1 489 ? -16.456 9.106   20.361  1.00 88.85 489 A 1 
ATOM   3768 N  N   . MET A 1 490 ? -15.433 12.258  20.140  1.00 95.70 490 A 1 
ATOM   3769 C  CA  . MET A 1 490 ? -14.748 12.990  19.082  1.00 95.25 490 A 1 
ATOM   3770 C  C   . MET A 1 490 ? -13.369 12.397  18.782  1.00 95.42 490 A 1 
ATOM   3771 O  O   . MET A 1 490 ? -12.746 11.759  19.636  1.00 93.18 490 A 1 
ATOM   3772 C  CB  . MET A 1 490 ? -14.646 14.480  19.427  1.00 92.22 490 A 1 
ATOM   3773 C  CG  . MET A 1 490 ? -13.789 14.788  20.660  1.00 84.82 490 A 1 
ATOM   3774 S  SD  . MET A 1 490 ? -13.666 16.565  21.063  1.00 84.06 490 A 1 
ATOM   3775 C  CE  . MET A 1 490 ? -15.368 16.897  21.576  1.00 71.89 490 A 1 
ATOM   3776 N  N   . SER A 1 491 ? -12.877 12.683  17.586  1.00 94.89 491 A 1 
ATOM   3777 C  CA  . SER A 1 491 ? -11.476 12.498  17.237  1.00 95.08 491 A 1 
ATOM   3778 C  C   . SER A 1 491 ? -10.636 13.630  17.819  1.00 95.01 491 A 1 
ATOM   3779 O  O   . SER A 1 491 ? -11.059 14.787  17.842  1.00 93.73 491 A 1 
ATOM   3780 C  CB  . SER A 1 491 ? -11.308 12.406  15.727  1.00 94.65 491 A 1 
ATOM   3781 O  OG  . SER A 1 491 ? -12.076 11.324  15.229  1.00 90.74 491 A 1 
ATOM   3782 N  N   . TYR A 1 492 ? -9.433  13.308  18.305  1.00 95.60 492 A 1 
ATOM   3783 C  CA  . TYR A 1 492 ? -8.495  14.270  18.876  1.00 95.21 492 A 1 
ATOM   3784 C  C   . TYR A 1 492 ? -7.052  13.840  18.606  1.00 95.57 492 A 1 
ATOM   3785 O  O   . TYR A 1 492 ? -6.782  12.676  18.306  1.00 94.46 492 A 1 
ATOM   3786 C  CB  . TYR A 1 492 ? -8.759  14.452  20.378  1.00 93.90 492 A 1 
ATOM   3787 C  CG  . TYR A 1 492 ? -8.223  13.347  21.267  1.00 93.61 492 A 1 
ATOM   3788 C  CD1 . TYR A 1 492 ? -8.761  12.045  21.195  1.00 92.13 492 A 1 
ATOM   3789 C  CD2 . TYR A 1 492 ? -7.179  13.608  22.172  1.00 92.19 492 A 1 
ATOM   3790 C  CE1 . TYR A 1 492 ? -8.262  11.018  22.014  1.00 90.62 492 A 1 
ATOM   3791 C  CE2 . TYR A 1 492 ? -6.673  12.595  22.996  1.00 91.22 492 A 1 
ATOM   3792 C  CZ  . TYR A 1 492 ? -7.216  11.295  22.913  1.00 90.96 492 A 1 
ATOM   3793 O  OH  . TYR A 1 492 ? -6.720  10.294  23.715  1.00 88.66 492 A 1 
ATOM   3794 N  N   . ASN A 1 493 ? -6.116  14.781  18.715  1.00 94.38 493 A 1 
ATOM   3795 C  CA  . ASN A 1 493 ? -4.694  14.508  18.552  1.00 94.31 493 A 1 
ATOM   3796 C  C   . ASN A 1 493 ? -4.061  14.079  19.877  1.00 94.20 493 A 1 
ATOM   3797 O  O   . ASN A 1 493 ? -4.066  14.848  20.842  1.00 91.98 493 A 1 
ATOM   3798 C  CB  . ASN A 1 493 ? -3.996  15.748  17.988  1.00 94.10 493 A 1 
ATOM   3799 C  CG  . ASN A 1 493 ? -4.514  16.161  16.622  1.00 95.18 493 A 1 
ATOM   3800 O  OD1 . ASN A 1 493 ? -5.257  17.119  16.494  1.00 89.10 493 A 1 
ATOM   3801 N  ND2 . ASN A 1 493 ? -4.129  15.479  15.573  1.00 89.86 493 A 1 
ATOM   3802 N  N   . VAL A 1 494 ? -3.464  12.894  19.908  1.00 94.41 494 A 1 
ATOM   3803 C  CA  . VAL A 1 494 ? -2.659  12.402  21.032  1.00 93.59 494 A 1 
ATOM   3804 C  C   . VAL A 1 494 ? -1.200  12.796  20.800  1.00 94.53 494 A 1 
ATOM   3805 O  O   . VAL A 1 494 ? -0.691  12.592  19.698  1.00 94.16 494 A 1 
ATOM   3806 C  CB  . VAL A 1 494 ? -2.795  10.883  21.210  1.00 91.94 494 A 1 
ATOM   3807 C  CG1 . VAL A 1 494 ? -2.065  10.412  22.467  1.00 87.22 494 A 1 
ATOM   3808 C  CG2 . VAL A 1 494 ? -4.260  10.463  21.328  1.00 89.09 494 A 1 
ATOM   3809 N  N   . PRO A 1 495 ? -0.494  13.342  21.803  1.00 95.09 495 A 1 
ATOM   3810 C  CA  . PRO A 1 495 ? 0.760   14.061  21.567  1.00 95.24 495 A 1 
ATOM   3811 C  C   . PRO A 1 495 ? 1.876   13.236  20.926  1.00 95.85 495 A 1 
ATOM   3812 O  O   . PRO A 1 495 ? 2.476   13.699  19.958  1.00 93.43 495 A 1 
ATOM   3813 C  CB  . PRO A 1 495 ? 1.174   14.616  22.927  1.00 93.69 495 A 1 
ATOM   3814 C  CG  . PRO A 1 495 ? -0.147  14.774  23.670  1.00 91.70 495 A 1 
ATOM   3815 C  CD  . PRO A 1 495 ? -0.970  13.606  23.160  1.00 94.61 495 A 1 
ATOM   3816 N  N   . ASN A 1 496 ? 2.210   12.076  21.493  1.00 96.25 496 A 1 
ATOM   3817 C  CA  . ASN A 1 496 ? 3.413   11.345  21.129  1.00 96.33 496 A 1 
ATOM   3818 C  C   . ASN A 1 496 ? 3.210   9.829   21.162  1.00 96.53 496 A 1 
ATOM   3819 O  O   . ASN A 1 496 ? 2.765   9.272   22.158  1.00 93.97 496 A 1 
ATOM   3820 C  CB  . ASN A 1 496 ? 4.559   11.708  22.089  1.00 94.26 496 A 1 
ATOM   3821 C  CG  . ASN A 1 496 ? 4.816   13.192  22.225  1.00 90.55 496 A 1 
ATOM   3822 O  OD1 . ASN A 1 496 ? 5.328   13.858  21.338  1.00 80.00 496 A 1 
ATOM   3823 N  ND2 . ASN A 1 496 ? 4.478   13.759  23.368  1.00 79.33 496 A 1 
ATOM   3824 N  N   . ALA A 1 497 ? 3.668   9.151   20.121  1.00 96.59 497 A 1 
ATOM   3825 C  CA  . ALA A 1 497 ? 3.913   7.720   20.131  1.00 96.66 497 A 1 
ATOM   3826 C  C   . ALA A 1 497 ? 5.293   7.403   19.565  1.00 97.34 497 A 1 
ATOM   3827 O  O   . ALA A 1 497 ? 5.890   8.192   18.823  1.00 96.66 497 A 1 
ATOM   3828 C  CB  . ALA A 1 497 ? 2.788   6.992   19.390  1.00 95.36 497 A 1 
ATOM   3829 N  N   . LYS A 1 498 ? 5.822   6.236   19.920  1.00 97.69 498 A 1 
ATOM   3830 C  CA  . LYS A 1 498 ? 7.075   5.723   19.399  1.00 97.60 498 A 1 
ATOM   3831 C  C   . LYS A 1 498 ? 6.843   4.359   18.764  1.00 97.64 498 A 1 
ATOM   3832 O  O   . LYS A 1 498 ? 6.270   3.477   19.402  1.00 96.36 498 A 1 
ATOM   3833 C  CB  . LYS A 1 498 ? 8.125   5.699   20.520  1.00 96.37 498 A 1 
ATOM   3834 C  CG  . LYS A 1 498 ? 9.479   5.258   19.961  1.00 83.22 498 A 1 
ATOM   3835 C  CD  . LYS A 1 498 ? 10.633  5.439   20.939  1.00 79.89 498 A 1 
ATOM   3836 C  CE  . LYS A 1 498 ? 11.848  4.939   20.142  1.00 65.77 498 A 1 
ATOM   3837 N  NZ  . LYS A 1 498 ? 13.164  5.390   20.628  1.00 58.03 498 A 1 
ATOM   3838 N  N   . ILE A 1 499 ? 7.358   4.184   17.552  1.00 97.39 499 A 1 
ATOM   3839 C  CA  . ILE A 1 499 ? 7.344   2.915   16.816  1.00 97.42 499 A 1 
ATOM   3840 C  C   . ILE A 1 499 ? 8.792   2.571   16.476  1.00 97.77 499 A 1 
ATOM   3841 O  O   . ILE A 1 499 ? 9.550   3.434   16.060  1.00 97.33 499 A 1 
ATOM   3842 C  CB  . ILE A 1 499 ? 6.470   3.025   15.551  1.00 97.14 499 A 1 
ATOM   3843 C  CG1 . ILE A 1 499 ? 5.014   3.440   15.868  1.00 96.06 499 A 1 
ATOM   3844 C  CG2 . ILE A 1 499 ? 6.479   1.685   14.785  1.00 96.33 499 A 1 
ATOM   3845 C  CD1 . ILE A 1 499 ? 4.287   4.067   14.671  1.00 92.91 499 A 1 
ATOM   3846 N  N   . TRP A 1 500 ? 9.180   1.316   16.672  1.00 97.99 500 A 1 
ATOM   3847 C  CA  . TRP A 1 500 ? 10.537  0.866   16.382  1.00 98.02 500 A 1 
ATOM   3848 C  C   . TRP A 1 500 ? 10.547  -0.602  15.973  1.00 98.08 500 A 1 
ATOM   3849 O  O   . TRP A 1 500 ? 9.642   -1.368  16.322  1.00 96.80 500 A 1 
ATOM   3850 C  CB  . TRP A 1 500 ? 11.452  1.106   17.588  1.00 97.33 500 A 1 
ATOM   3851 C  CG  . TRP A 1 500 ? 11.163  0.234   18.773  1.00 96.66 500 A 1 
ATOM   3852 C  CD1 . TRP A 1 500 ? 11.806  -0.919  19.076  1.00 93.64 500 A 1 
ATOM   3853 C  CD2 . TRP A 1 500 ? 10.141  0.410   19.806  1.00 95.32 500 A 1 
ATOM   3854 N  NE1 . TRP A 1 500 ? 11.259  -1.460  20.230  1.00 92.55 500 A 1 
ATOM   3855 C  CE2 . TRP A 1 500 ? 10.239  -0.681  20.705  1.00 94.51 500 A 1 
ATOM   3856 C  CE3 . TRP A 1 500 ? 9.159   1.383   20.067  1.00 92.03 500 A 1 
ATOM   3857 C  CZ2 . TRP A 1 500 ? 9.383   -0.815  21.824  1.00 92.08 500 A 1 
ATOM   3858 C  CZ3 . TRP A 1 500 ? 8.303   1.258   21.181  1.00 89.97 500 A 1 
ATOM   3859 C  CH2 . TRP A 1 500 ? 8.413   0.168   22.046  1.00 89.82 500 A 1 
ATOM   3860 N  N   . GLY A 1 501 ? 11.606  -1.019  15.283  1.00 97.93 501 A 1 
ATOM   3861 C  CA  . GLY A 1 501 ? 11.747  -2.411  14.911  1.00 98.19 501 A 1 
ATOM   3862 C  C   . GLY A 1 501 ? 12.908  -2.701  13.984  1.00 98.58 501 A 1 
ATOM   3863 O  O   . GLY A 1 501 ? 13.831  -1.896  13.821  1.00 98.19 501 A 1 
ATOM   3864 N  N   . TRP A 1 502 ? 12.853  -3.890  13.420  1.00 98.53 502 A 1 
ATOM   3865 C  CA  . TRP A 1 502 ? 13.864  -4.440  12.535  1.00 98.56 502 A 1 
ATOM   3866 C  C   . TRP A 1 502 ? 13.187  -5.063  11.311  1.00 98.53 502 A 1 
ATOM   3867 O  O   . TRP A 1 502 ? 12.184  -5.759  11.458  1.00 97.87 502 A 1 
ATOM   3868 C  CB  . TRP A 1 502 ? 14.691  -5.497  13.273  1.00 97.76 502 A 1 
ATOM   3869 C  CG  . TRP A 1 502 ? 15.472  -4.992  14.440  1.00 95.20 502 A 1 
ATOM   3870 C  CD1 . TRP A 1 502 ? 14.998  -4.824  15.696  1.00 83.09 502 A 1 
ATOM   3871 C  CD2 . TRP A 1 502 ? 16.868  -4.565  14.471  1.00 89.26 502 A 1 
ATOM   3872 N  NE1 . TRP A 1 502 ? 16.002  -4.318  16.512  1.00 79.50 502 A 1 
ATOM   3873 C  CE2 . TRP A 1 502 ? 17.173  -4.150  15.793  1.00 85.99 502 A 1 
ATOM   3874 C  CE3 . TRP A 1 502 ? 17.901  -4.490  13.510  1.00 78.05 502 A 1 
ATOM   3875 C  CZ2 . TRP A 1 502 ? 18.460  -3.672  16.159  1.00 80.81 502 A 1 
ATOM   3876 C  CZ3 . TRP A 1 502 ? 19.174  -4.021  13.872  1.00 70.42 502 A 1 
ATOM   3877 C  CH2 . TRP A 1 502 ? 19.445  -3.613  15.179  1.00 72.87 502 A 1 
ATOM   3878 N  N   . ASP A 1 503 ? 13.790  -4.875  10.143  1.00 98.57 503 A 1 
ATOM   3879 C  CA  . ASP A 1 503 ? 13.516  -5.663  8.956   1.00 98.59 503 A 1 
ATOM   3880 C  C   . ASP A 1 503 ? 14.795  -6.391  8.532   1.00 98.63 503 A 1 
ATOM   3881 O  O   . ASP A 1 503 ? 15.882  -5.814  8.533   1.00 98.18 503 A 1 
ATOM   3882 C  CB  . ASP A 1 503 ? 12.985  -4.782  7.816   1.00 97.98 503 A 1 
ATOM   3883 C  CG  . ASP A 1 503 ? 11.517  -4.421  7.994   1.00 96.74 503 A 1 
ATOM   3884 O  OD1 . ASP A 1 503 ? 10.673  -5.344  7.978   1.00 92.75 503 A 1 
ATOM   3885 O  OD2 . ASP A 1 503 ? 11.205  -3.217  8.097   1.00 92.58 503 A 1 
ATOM   3886 N  N   . VAL A 1 504 ? 14.658  -7.654  8.152   1.00 98.62 504 A 1 
ATOM   3887 C  CA  . VAL A 1 504 ? 15.729  -8.455  7.559   1.00 98.68 504 A 1 
ATOM   3888 C  C   . VAL A 1 504 ? 15.163  -9.179  6.351   1.00 98.64 504 A 1 
ATOM   3889 O  O   . VAL A 1 504 ? 14.094  -9.772  6.423   1.00 98.23 504 A 1 
ATOM   3890 C  CB  . VAL A 1 504 ? 16.338  -9.456  8.558   1.00 98.29 504 A 1 
ATOM   3891 C  CG1 . VAL A 1 504 ? 17.522  -10.216 7.944   1.00 96.46 504 A 1 
ATOM   3892 C  CG2 . VAL A 1 504 ? 16.851  -8.767  9.832   1.00 96.78 504 A 1 
ATOM   3893 N  N   . MET A 1 505 ? 15.912  -9.161  5.250   1.00 98.53 505 A 1 
ATOM   3894 C  CA  . MET A 1 505 ? 15.585  -9.892  4.030   1.00 98.37 505 A 1 
ATOM   3895 C  C   . MET A 1 505 ? 16.849  -10.560 3.508   1.00 98.38 505 A 1 
ATOM   3896 O  O   . MET A 1 505 ? 17.901  -9.922  3.435   1.00 97.54 505 A 1 
ATOM   3897 C  CB  . MET A 1 505 ? 15.025  -8.932  2.973   1.00 96.81 505 A 1 
ATOM   3898 C  CG  . MET A 1 505 ? 13.728  -8.242  3.420   1.00 89.38 505 A 1 
ATOM   3899 S  SD  . MET A 1 505 ? 13.103  -6.976  2.272   1.00 86.82 505 A 1 
ATOM   3900 C  CE  . MET A 1 505 ? 12.788  -7.999  0.820   1.00 71.86 505 A 1 
ATOM   3901 N  N   . THR A 1 506 ? 16.742  -11.832 3.147   1.00 98.25 506 A 1 
ATOM   3902 C  CA  . THR A 1 506 ? 17.839  -12.564 2.524   1.00 97.98 506 A 1 
ATOM   3903 C  C   . THR A 1 506 ? 17.325  -13.454 1.410   1.00 97.94 506 A 1 
ATOM   3904 O  O   . THR A 1 506 ? 16.234  -14.011 1.510   1.00 97.03 506 A 1 
ATOM   3905 C  CB  . THR A 1 506 ? 18.661  -13.337 3.566   1.00 96.03 506 A 1 
ATOM   3906 O  OG1 . THR A 1 506 ? 19.832  -13.860 2.996   1.00 77.74 506 A 1 
ATOM   3907 C  CG2 . THR A 1 506 ? 17.921  -14.504 4.228   1.00 77.61 506 A 1 
ATOM   3908 N  N   . LYS A 1 507 ? 18.128  -13.596 0.353   1.00 97.49 507 A 1 
ATOM   3909 C  CA  . LYS A 1 507 ? 17.913  -14.547 -0.733  1.00 96.86 507 A 1 
ATOM   3910 C  C   . LYS A 1 507 ? 19.219  -15.259 -1.032  1.00 96.58 507 A 1 
ATOM   3911 O  O   . LYS A 1 507 ? 20.225  -14.616 -1.318  1.00 95.60 507 A 1 
ATOM   3912 C  CB  . LYS A 1 507 ? 17.364  -13.803 -1.960  1.00 95.60 507 A 1 
ATOM   3913 C  CG  . LYS A 1 507 ? 16.966  -14.769 -3.072  1.00 89.73 507 A 1 
ATOM   3914 C  CD  . LYS A 1 507 ? 16.470  -13.994 -4.304  1.00 86.45 507 A 1 
ATOM   3915 C  CE  . LYS A 1 507 ? 15.754  -14.933 -5.283  1.00 76.61 507 A 1 
ATOM   3916 N  NZ  . LYS A 1 507 ? 14.310  -15.035 -4.970  1.00 69.99 507 A 1 
ATOM   3917 N  N   . TYR A 1 508 ? 19.183  -16.576 -0.975  1.00 96.46 508 A 1 
ATOM   3918 C  CA  . TYR A 1 508 ? 20.268  -17.431 -1.450  1.00 95.83 508 A 1 
ATOM   3919 C  C   . TYR A 1 508 ? 19.809  -18.168 -2.706  1.00 95.77 508 A 1 
ATOM   3920 O  O   . TYR A 1 508 ? 18.760  -18.805 -2.695  1.00 95.04 508 A 1 
ATOM   3921 C  CB  . TYR A 1 508 ? 20.697  -18.398 -0.352  1.00 94.55 508 A 1 
ATOM   3922 C  CG  . TYR A 1 508 ? 21.960  -19.159 -0.701  1.00 92.34 508 A 1 
ATOM   3923 C  CD1 . TYR A 1 508 ? 21.915  -20.511 -1.082  1.00 88.89 508 A 1 
ATOM   3924 C  CD2 . TYR A 1 508 ? 23.193  -18.492 -0.663  1.00 88.52 508 A 1 
ATOM   3925 C  CE1 . TYR A 1 508 ? 23.102  -21.199 -1.406  1.00 86.60 508 A 1 
ATOM   3926 C  CE2 . TYR A 1 508 ? 24.386  -19.165 -0.993  1.00 85.55 508 A 1 
ATOM   3927 C  CZ  . TYR A 1 508 ? 24.335  -20.522 -1.357  1.00 85.49 508 A 1 
ATOM   3928 O  OH  . TYR A 1 508 ? 25.504  -21.179 -1.667  1.00 81.77 508 A 1 
ATOM   3929 N  N   . THR A 1 509 ? 20.559  -18.070 -3.788  1.00 95.04 509 A 1 
ATOM   3930 C  CA  . THR A 1 509 ? 20.221  -18.666 -5.081  1.00 94.54 509 A 1 
ATOM   3931 C  C   . THR A 1 509 ? 21.354  -19.563 -5.549  1.00 94.41 509 A 1 
ATOM   3932 O  O   . THR A 1 509 ? 22.514  -19.162 -5.502  1.00 93.21 509 A 1 
ATOM   3933 C  CB  . THR A 1 509 ? 19.909  -17.585 -6.135  1.00 93.25 509 A 1 
ATOM   3934 O  OG1 . THR A 1 509 ? 18.976  -16.656 -5.627  1.00 84.02 509 A 1 
ATOM   3935 C  CG2 . THR A 1 509 ? 19.308  -18.165 -7.403  1.00 82.69 509 A 1 
ATOM   3936 N  N   . THR A 1 510 ? 21.003  -20.754 -6.005  1.00 93.53 510 A 1 
ATOM   3937 C  CA  . THR A 1 510 ? 21.897  -21.705 -6.664  1.00 93.17 510 A 1 
ATOM   3938 C  C   . THR A 1 510 ? 21.205  -22.259 -7.906  1.00 93.06 510 A 1 
ATOM   3939 O  O   . THR A 1 510 ? 20.010  -22.037 -8.115  1.00 91.84 510 A 1 
ATOM   3940 C  CB  . THR A 1 510 ? 22.298  -22.870 -5.729  1.00 91.82 510 A 1 
ATOM   3941 O  OG1 . THR A 1 510 ? 21.247  -23.794 -5.575  1.00 82.82 510 A 1 
ATOM   3942 C  CG2 . THR A 1 510 ? 22.697  -22.430 -4.319  1.00 82.41 510 A 1 
ATOM   3943 N  N   . ASP A 1 511 ? 21.907  -23.047 -8.720  1.00 92.52 511 A 1 
ATOM   3944 C  CA  . ASP A 1 511 ? 21.288  -23.767 -9.845  1.00 92.04 511 A 1 
ATOM   3945 C  C   . ASP A 1 511 ? 20.289  -24.848 -9.394  1.00 93.06 511 A 1 
ATOM   3946 O  O   . ASP A 1 511 ? 19.415  -25.267 -10.152 1.00 90.91 511 A 1 
ATOM   3947 C  CB  . ASP A 1 511 ? 22.391  -24.413 -10.700 1.00 89.69 511 A 1 
ATOM   3948 C  CG  . ASP A 1 511 ? 23.287  -23.407 -11.418 1.00 86.08 511 A 1 
ATOM   3949 O  OD1 . ASP A 1 511 ? 22.803  -22.312 -11.774 1.00 81.22 511 A 1 
ATOM   3950 O  OD2 . ASP A 1 511 ? 24.474  -23.743 -11.646 1.00 81.14 511 A 1 
ATOM   3951 N  N   . LEU A 1 512 ? 20.409  -25.327 -8.154  1.00 93.11 512 A 1 
ATOM   3952 C  CA  . LEU A 1 512 ? 19.602  -26.415 -7.602  1.00 93.88 512 A 1 
ATOM   3953 C  C   . LEU A 1 512 ? 18.364  -25.927 -6.854  1.00 95.04 512 A 1 
ATOM   3954 O  O   . LEU A 1 512 ? 17.354  -26.628 -6.827  1.00 94.09 512 A 1 
ATOM   3955 C  CB  . LEU A 1 512 ? 20.473  -27.270 -6.665  1.00 92.06 512 A 1 
ATOM   3956 C  CG  . LEU A 1 512 ? 21.627  -28.011 -7.350  1.00 85.91 512 A 1 
ATOM   3957 C  CD1 . LEU A 1 512 ? 22.468  -28.735 -6.287  1.00 80.30 512 A 1 
ATOM   3958 C  CD2 . LEU A 1 512 ? 21.132  -29.059 -8.352  1.00 78.95 512 A 1 
ATOM   3959 N  N   . PHE A 1 513 ? 18.452  -24.773 -6.203  1.00 95.11 513 A 1 
ATOM   3960 C  CA  . PHE A 1 513 ? 17.359  -24.196 -5.427  1.00 95.34 513 A 1 
ATOM   3961 C  C   . PHE A 1 513 ? 17.564  -22.701 -5.197  1.00 95.31 513 A 1 
ATOM   3962 O  O   . PHE A 1 513 ? 18.672  -22.178 -5.303  1.00 94.60 513 A 1 
ATOM   3963 C  CB  . PHE A 1 513 ? 17.214  -24.936 -4.076  1.00 94.83 513 A 1 
ATOM   3964 C  CG  . PHE A 1 513 ? 18.345  -24.715 -3.094  1.00 94.82 513 A 1 
ATOM   3965 C  CD1 . PHE A 1 513 ? 19.480  -25.552 -3.113  1.00 92.84 513 A 1 
ATOM   3966 C  CD2 . PHE A 1 513 ? 18.284  -23.673 -2.158  1.00 92.72 513 A 1 
ATOM   3967 C  CE1 . PHE A 1 513 ? 20.529  -25.343 -2.221  1.00 91.79 513 A 1 
ATOM   3968 C  CE2 . PHE A 1 513 ? 19.337  -23.453 -1.254  1.00 91.78 513 A 1 
ATOM   3969 C  CZ  . PHE A 1 513 ? 20.461  -24.292 -1.288  1.00 91.12 513 A 1 
ATOM   3970 N  N   . SER A 1 514 ? 16.499  -22.026 -4.800  1.00 96.50 514 A 1 
ATOM   3971 C  CA  . SER A 1 514 ? 16.562  -20.715 -4.160  1.00 96.59 514 A 1 
ATOM   3972 C  C   . SER A 1 514 ? 15.870  -20.744 -2.804  1.00 97.31 514 A 1 
ATOM   3973 O  O   . SER A 1 514 ? 14.906  -21.482 -2.604  1.00 97.16 514 A 1 
ATOM   3974 C  CB  . SER A 1 514 ? 16.000  -19.613 -5.065  1.00 94.68 514 A 1 
ATOM   3975 O  OG  . SER A 1 514 ? 14.615  -19.787 -5.300  1.00 84.10 514 A 1 
ATOM   3976 N  N   . LEU A 1 515 ? 16.374  -19.950 -1.856  1.00 96.94 515 A 1 
ATOM   3977 C  CA  . LEU A 1 515 ? 15.810  -19.782 -0.531  1.00 97.23 515 A 1 
ATOM   3978 C  C   . LEU A 1 515 ? 15.719  -18.294 -0.205  1.00 97.19 515 A 1 
ATOM   3979 O  O   . LEU A 1 515 ? 16.742  -17.635 -0.014  1.00 96.72 515 A 1 
ATOM   3980 C  CB  . LEU A 1 515 ? 16.669  -20.554 0.483   1.00 97.17 515 A 1 
ATOM   3981 C  CG  . LEU A 1 515 ? 16.187  -20.430 1.938   1.00 96.57 515 A 1 
ATOM   3982 C  CD1 . LEU A 1 515 ? 14.835  -21.101 2.157   1.00 95.11 515 A 1 
ATOM   3983 C  CD2 . LEU A 1 515 ? 17.194  -21.096 2.876   1.00 94.89 515 A 1 
ATOM   3984 N  N   . ASP A 1 516 ? 14.507  -17.800 -0.106  1.00 98.06 516 A 1 
ATOM   3985 C  CA  . ASP A 1 516 ? 14.205  -16.481 0.437   1.00 97.90 516 A 1 
ATOM   3986 C  C   . ASP A 1 516 ? 13.847  -16.616 1.916   1.00 98.45 516 A 1 
ATOM   3987 O  O   . ASP A 1 516 ? 13.083  -17.504 2.297   1.00 98.11 516 A 1 
ATOM   3988 C  CB  . ASP A 1 516 ? 13.057  -15.830 -0.350  1.00 96.51 516 A 1 
ATOM   3989 C  CG  . ASP A 1 516 ? 13.469  -15.473 -1.781  1.00 90.73 516 A 1 
ATOM   3990 O  OD1 . ASP A 1 516 ? 13.963  -14.344 -2.001  1.00 81.63 516 A 1 
ATOM   3991 O  OD2 . ASP A 1 516 ? 13.319  -16.295 -2.714  1.00 80.91 516 A 1 
ATOM   3992 N  N   . VAL A 1 517 ? 14.378  -15.736 2.768   1.00 98.42 517 A 1 
ATOM   3993 C  CA  . VAL A 1 517 ? 13.984  -15.615 4.182   1.00 98.53 517 A 1 
ATOM   3994 C  C   . VAL A 1 517 ? 13.818  -14.142 4.510   1.00 98.57 517 A 1 
ATOM   3995 O  O   . VAL A 1 517 ? 14.681  -13.326 4.200   1.00 98.19 517 A 1 
ATOM   3996 C  CB  . VAL A 1 517 ? 14.984  -16.287 5.146   1.00 98.25 517 A 1 
ATOM   3997 C  CG1 . VAL A 1 517 ? 14.493  -16.236 6.599   1.00 96.01 517 A 1 
ATOM   3998 C  CG2 . VAL A 1 517 ? 15.216  -17.762 4.804   1.00 96.31 517 A 1 
ATOM   3999 N  N   . ALA A 1 518 ? 12.725  -13.804 5.179   1.00 98.65 518 A 1 
ATOM   4000 C  CA  . ALA A 1 518 ? 12.496  -12.474 5.703   1.00 98.59 518 A 1 
ATOM   4001 C  C   . ALA A 1 518 ? 12.097  -12.531 7.177   1.00 98.60 518 A 1 
ATOM   4002 O  O   . ALA A 1 518 ? 11.506  -13.498 7.641   1.00 98.34 518 A 1 
ATOM   4003 C  CB  . ALA A 1 518 ? 11.465  -11.753 4.828   1.00 98.09 518 A 1 
ATOM   4004 N  N   . TYR A 1 519 ? 12.439  -11.480 7.933   1.00 98.69 519 A 1 
ATOM   4005 C  CA  . TYR A 1 519 ? 12.079  -11.302 9.329   1.00 98.67 519 A 1 
ATOM   4006 C  C   . TYR A 1 519 ? 11.668  -9.859  9.581   1.00 98.62 519 A 1 
ATOM   4007 O  O   . TYR A 1 519 ? 12.297  -8.929  9.081   1.00 98.39 519 A 1 
ATOM   4008 C  CB  . TYR A 1 519 ? 13.254  -11.712 10.222  1.00 98.38 519 A 1 
ATOM   4009 C  CG  . TYR A 1 519 ? 13.180  -11.179 11.642  1.00 98.10 519 A 1 
ATOM   4010 C  CD1 . TYR A 1 519 ? 13.957  -10.064 12.026  1.00 96.93 519 A 1 
ATOM   4011 C  CD2 . TYR A 1 519 ? 12.310  -11.773 12.587  1.00 97.15 519 A 1 
ATOM   4012 C  CE1 . TYR A 1 519 ? 13.881  -9.564  13.344  1.00 96.33 519 A 1 
ATOM   4013 C  CE2 . TYR A 1 519 ? 12.232  -11.278 13.900  1.00 96.19 519 A 1 
ATOM   4014 C  CZ  . TYR A 1 519 ? 13.023  -10.175 14.274  1.00 96.15 519 A 1 
ATOM   4015 O  OH  . TYR A 1 519 ? 12.970  -9.700  15.556  1.00 94.13 519 A 1 
ATOM   4016 N  N   . ASN A 1 520 ? 10.655  -9.673  10.418  1.00 98.32 520 A 1 
ATOM   4017 C  CA  . ASN A 1 520 ? 10.273  -8.369  10.917  1.00 98.21 520 A 1 
ATOM   4018 C  C   . ASN A 1 520 ? 10.023  -8.397  12.427  1.00 98.18 520 A 1 
ATOM   4019 O  O   . ASN A 1 520 ? 9.418   -9.330  12.957  1.00 97.65 520 A 1 
ATOM   4020 C  CB  . ASN A 1 520 ? 9.050   -7.847  10.148  1.00 97.78 520 A 1 
ATOM   4021 C  CG  . ASN A 1 520 ? 8.575   -6.523  10.714  1.00 97.23 520 A 1 
ATOM   4022 O  OD1 . ASN A 1 520 ? 7.712   -6.472  11.578  1.00 86.34 520 A 1 
ATOM   4023 N  ND2 . ASN A 1 520 ? 9.152   -5.425  10.288  1.00 87.31 520 A 1 
ATOM   4024 N  N   . ARG A 1 521 ? 10.419  -7.309  13.094  1.00 98.00 521 A 1 
ATOM   4025 C  CA  . ARG A 1 521 ? 9.917   -6.878  14.392  1.00 97.95 521 A 1 
ATOM   4026 C  C   . ARG A 1 521 ? 9.303   -5.493  14.245  1.00 98.09 521 A 1 
ATOM   4027 O  O   . ARG A 1 521 ? 9.995   -4.570  13.820  1.00 96.82 521 A 1 
ATOM   4028 C  CB  . ARG A 1 521 ? 11.057  -6.896  15.419  1.00 96.93 521 A 1 
ATOM   4029 C  CG  . ARG A 1 521 ? 10.656  -6.242  16.749  1.00 94.95 521 A 1 
ATOM   4030 C  CD  . ARG A 1 521 ? 11.753  -6.395  17.808  1.00 92.43 521 A 1 
ATOM   4031 N  NE  . ARG A 1 521 ? 11.871  -7.804  18.203  1.00 88.62 521 A 1 
ATOM   4032 C  CZ  . ARG A 1 521 ? 12.752  -8.355  19.013  1.00 86.85 521 A 1 
ATOM   4033 N  NH1 . ARG A 1 521 ? 13.681  -7.651  19.606  1.00 79.36 521 A 1 
ATOM   4034 N  NH2 . ARG A 1 521 ? 12.695  -9.634  19.230  1.00 80.93 521 A 1 
ATOM   4035 N  N   . THR A 1 522 ? 8.080   -5.311  14.676  1.00 96.74 522 A 1 
ATOM   4036 C  CA  . THR A 1 522 ? 7.455   -3.998  14.829  1.00 96.58 522 A 1 
ATOM   4037 C  C   . THR A 1 522 ? 6.868   -3.875  16.224  1.00 96.07 522 A 1 
ATOM   4038 O  O   . THR A 1 522 ? 6.079   -4.703  16.656  1.00 94.58 522 A 1 
ATOM   4039 C  CB  . THR A 1 522 ? 6.393   -3.741  13.753  1.00 96.13 522 A 1 
ATOM   4040 O  OG1 . THR A 1 522 ? 6.956   -3.901  12.469  1.00 93.02 522 A 1 
ATOM   4041 C  CG2 . THR A 1 522 ? 5.852   -2.314  13.810  1.00 93.94 522 A 1 
ATOM   4042 N  N   . ARG A 1 523 ? 7.286   -2.843  16.954  1.00 96.24 523 A 1 
ATOM   4043 C  CA  . ARG A 1 523 ? 6.749   -2.483  18.271  1.00 95.94 523 A 1 
ATOM   4044 C  C   . ARG A 1 523 ? 6.306   -1.029  18.237  1.00 96.23 523 A 1 
ATOM   4045 O  O   . ARG A 1 523 ? 6.865   -0.223  17.497  1.00 94.88 523 A 1 
ATOM   4046 C  CB  . ARG A 1 523 ? 7.805   -2.701  19.365  1.00 94.56 523 A 1 
ATOM   4047 C  CG  . ARG A 1 523 ? 8.239   -4.165  19.544  1.00 90.47 523 A 1 
ATOM   4048 C  CD  . ARG A 1 523 ? 7.100   -5.049  20.066  1.00 85.67 523 A 1 
ATOM   4049 N  NE  . ARG A 1 523 ? 7.551   -6.442  20.233  1.00 82.13 523 A 1 
ATOM   4050 C  CZ  . ARG A 1 523 ? 7.534   -7.404  19.313  1.00 76.49 523 A 1 
ATOM   4051 N  NH1 . ARG A 1 523 ? 7.039   -7.224  18.132  1.00 68.65 523 A 1 
ATOM   4052 N  NH2 . ARG A 1 523 ? 8.044   -8.559  19.571  1.00 72.18 523 A 1 
ATOM   4053 N  N   . GLY A 1 524 ? 5.342   -0.679  19.058  1.00 94.96 524 A 1 
ATOM   4054 C  CA  . GLY A 1 524 ? 4.876   0.691   19.163  1.00 94.77 524 A 1 
ATOM   4055 C  C   . GLY A 1 524 ? 4.101   0.917   20.443  1.00 94.42 524 A 1 
ATOM   4056 O  O   . GLY A 1 524 ? 3.398   0.028   20.912  1.00 92.96 524 A 1 
ATOM   4057 N  N   . LYS A 1 525 ? 4.258   2.101   21.036  1.00 95.17 525 A 1 
ATOM   4058 C  CA  . LYS A 1 525 ? 3.523   2.512   22.226  1.00 94.91 525 A 1 
ATOM   4059 C  C   . LYS A 1 525 ? 3.336   4.018   22.277  1.00 95.57 525 A 1 
ATOM   4060 O  O   . LYS A 1 525 ? 4.188   4.765   21.785  1.00 94.57 525 A 1 
ATOM   4061 C  CB  . LYS A 1 525 ? 4.200   1.979   23.494  1.00 92.43 525 A 1 
ATOM   4062 C  CG  . LYS A 1 525 ? 5.631   2.493   23.700  1.00 83.35 525 A 1 
ATOM   4063 C  CD  . LYS A 1 525 ? 6.178   1.959   25.027  1.00 83.14 525 A 1 
ATOM   4064 C  CE  . LYS A 1 525 ? 7.554   2.562   25.316  1.00 73.26 525 A 1 
ATOM   4065 N  NZ  . LYS A 1 525 ? 7.984   2.202   26.687  1.00 66.14 525 A 1 
ATOM   4066 N  N   . ASP A 1 526 ? 2.267   4.430   22.922  1.00 93.82 526 A 1 
ATOM   4067 C  CA  . ASP A 1 526 ? 2.127   5.786   23.411  1.00 93.53 526 A 1 
ATOM   4068 C  C   . ASP A 1 526 ? 3.246   6.069   24.433  1.00 93.86 526 A 1 
ATOM   4069 O  O   . ASP A 1 526 ? 3.515   5.259   25.320  1.00 92.53 526 A 1 
ATOM   4070 C  CB  . ASP A 1 526 ? 0.720   5.926   24.014  1.00 92.57 526 A 1 
ATOM   4071 C  CG  . ASP A 1 526 ? 0.411   7.349   24.451  1.00 90.32 526 A 1 
ATOM   4072 O  OD1 . ASP A 1 526 ? 1.186   7.893   25.276  1.00 84.47 526 A 1 
ATOM   4073 O  OD2 . ASP A 1 526 ? -0.610  7.892   23.990  1.00 84.19 526 A 1 
ATOM   4074 N  N   . THR A 1 527 ? 3.972   7.180   24.277  1.00 94.80 527 A 1 
ATOM   4075 C  CA  . THR A 1 527 ? 5.116   7.494   25.143  1.00 95.11 527 A 1 
ATOM   4076 C  C   . THR A 1 527 ? 4.711   8.095   26.471  1.00 95.16 527 A 1 
ATOM   4077 O  O   . THR A 1 527 ? 5.498   8.023   27.422  1.00 91.47 527 A 1 
ATOM   4078 C  CB  . THR A 1 527 ? 6.116   8.420   24.449  1.00 93.48 527 A 1 
ATOM   4079 O  OG1 . THR A 1 527 ? 5.507   9.519   23.834  1.00 83.95 527 A 1 
ATOM   4080 C  CG2 . THR A 1 527 ? 6.868   7.677   23.347  1.00 82.45 527 A 1 
ATOM   4081 N  N   . ASP A 1 528 ? 3.512   8.647   26.559  1.00 94.35 528 A 1 
ATOM   4082 C  CA  . ASP A 1 528 ? 3.020   9.343   27.739  1.00 93.83 528 A 1 
ATOM   4083 C  C   . ASP A 1 528 ? 2.240   8.376   28.656  1.00 94.08 528 A 1 
ATOM   4084 O  O   . ASP A 1 528 ? 2.393   8.414   29.878  1.00 91.30 528 A 1 
ATOM   4085 C  CB  . ASP A 1 528 ? 2.178   10.556  27.295  1.00 92.82 528 A 1 
ATOM   4086 C  CG  . ASP A 1 528 ? 2.974   11.581  26.466  1.00 89.69 528 A 1 
ATOM   4087 O  OD1 . ASP A 1 528 ? 4.174   11.786  26.752  1.00 83.74 528 A 1 
ATOM   4088 O  OD2 . ASP A 1 528 ? 2.417   12.171  25.521  1.00 83.52 528 A 1 
ATOM   4089 N  N   . THR A 1 529 ? 1.478   7.442   28.085  1.00 93.69 529 A 1 
ATOM   4090 C  CA  . THR A 1 529 ? 0.728   6.413   28.838  1.00 92.92 529 A 1 
ATOM   4091 C  C   . THR A 1 529 ? 1.495   5.095   28.977  1.00 93.26 529 A 1 
ATOM   4092 O  O   . THR A 1 529 ? 1.278   4.336   29.928  1.00 90.09 529 A 1 
ATOM   4093 C  CB  . THR A 1 529 ? -0.634  6.135   28.197  1.00 91.29 529 A 1 
ATOM   4094 O  OG1 . THR A 1 529 ? -0.478  5.522   26.943  1.00 85.52 529 A 1 
ATOM   4095 C  CG2 . THR A 1 529 ? -1.471  7.394   28.010  1.00 84.65 529 A 1 
ATOM   4096 N  N   . GLY A 1 530 ? 2.397   4.794   28.034  1.00 92.23 530 A 1 
ATOM   4097 C  CA  . GLY A 1 530 ? 3.094   3.517   27.946  1.00 92.07 530 A 1 
ATOM   4098 C  C   . GLY A 1 530 ? 2.261   2.374   27.354  1.00 92.47 530 A 1 
ATOM   4099 O  O   . GLY A 1 530 ? 2.762   1.246   27.292  1.00 89.77 530 A 1 
ATOM   4100 N  N   . GLU A 1 531 ? 1.036   2.637   26.916  1.00 92.10 531 A 1 
ATOM   4101 C  CA  . GLU A 1 531 ? 0.176   1.635   26.298  1.00 91.22 531 A 1 
ATOM   4102 C  C   . GLU A 1 531 ? 0.670   1.276   24.894  1.00 92.18 531 A 1 
ATOM   4103 O  O   . GLU A 1 531 ? 1.039   2.144   24.104  1.00 91.09 531 A 1 
ATOM   4104 C  CB  . GLU A 1 531 ? -1.287  2.107   26.299  1.00 88.83 531 A 1 
ATOM   4105 C  CG  . GLU A 1 531 ? -2.231  0.971   25.893  1.00 77.79 531 A 1 
ATOM   4106 C  CD  . GLU A 1 531 ? -3.722  1.282   26.064  1.00 71.48 531 A 1 
ATOM   4107 O  OE1 . GLU A 1 531 ? -4.512  0.302   26.000  1.00 63.41 531 A 1 
ATOM   4108 O  OE2 . GLU A 1 531 ? -4.071  2.454   26.276  1.00 62.57 531 A 1 
ATOM   4109 N  N   . TYR A 1 532 ? 0.684   -0.014  24.577  1.00 91.31 532 A 1 
ATOM   4110 C  CA  . TYR A 1 532 ? 1.054   -0.478  23.248  1.00 91.20 532 A 1 
ATOM   4111 C  C   . TYR A 1 532 ? -0.029  -0.146  22.225  1.00 91.28 532 A 1 
ATOM   4112 O  O   . TYR A 1 532 ? -1.216  -0.314  22.493  1.00 89.30 532 A 1 
ATOM   4113 C  CB  . TYR A 1 532 ? 1.358   -1.979  23.256  1.00 89.91 532 A 1 
ATOM   4114 C  CG  . TYR A 1 532 ? 2.647   -2.343  23.947  1.00 89.01 532 A 1 
ATOM   4115 C  CD1 . TYR A 1 532 ? 3.876   -2.117  23.305  1.00 85.68 532 A 1 
ATOM   4116 C  CD2 . TYR A 1 532 ? 2.640   -2.893  25.244  1.00 85.49 532 A 1 
ATOM   4117 C  CE1 . TYR A 1 532 ? 5.081   -2.444  23.935  1.00 83.55 532 A 1 
ATOM   4118 C  CE2 . TYR A 1 532 ? 3.840   -3.224  25.886  1.00 83.33 532 A 1 
ATOM   4119 C  CZ  . TYR A 1 532 ? 5.062   -2.997  25.223  1.00 83.93 532 A 1 
ATOM   4120 O  OH  . TYR A 1 532 ? 6.236   -3.320  25.846  1.00 81.01 532 A 1 
ATOM   4121 N  N   . ILE A 1 533 ? 0.394   0.274   21.042  1.00 91.77 533 A 1 
ATOM   4122 C  CA  . ILE A 1 533 ? -0.518  0.519   19.927  1.00 91.36 533 A 1 
ATOM   4123 C  C   . ILE A 1 533 ? -0.984  -0.793  19.291  1.00 91.28 533 A 1 
ATOM   4124 O  O   . ILE A 1 533 ? -0.307  -1.822  19.367  1.00 88.69 533 A 1 
ATOM   4125 C  CB  . ILE A 1 533 ? 0.082   1.507   18.895  1.00 89.51 533 A 1 
ATOM   4126 C  CG1 . ILE A 1 533 ? 1.360   0.960   18.258  1.00 84.08 533 A 1 
ATOM   4127 C  CG2 . ILE A 1 533 ? 0.314   2.870   19.565  1.00 82.73 533 A 1 
ATOM   4128 C  CD1 . ILE A 1 533 ? 1.882   1.829   17.108  1.00 77.12 533 A 1 
ATOM   4129 N  N   . SER A 1 534 ? -2.147  -0.745  18.650  1.00 89.90 534 A 1 
ATOM   4130 C  CA  . SER A 1 534 ? -2.818  -1.921  18.095  1.00 89.13 534 A 1 
ATOM   4131 C  C   . SER A 1 534 ? -2.313  -2.330  16.711  1.00 90.28 534 A 1 
ATOM   4132 O  O   . SER A 1 534 ? -2.283  -3.524  16.407  1.00 87.58 534 A 1 
ATOM   4133 C  CB  . SER A 1 534 ? -4.325  -1.644  18.018  1.00 85.63 534 A 1 
ATOM   4134 O  OG  . SER A 1 534 ? -4.580  -0.414  17.367  1.00 76.52 534 A 1 
ATOM   4135 N  N   . SER A 1 535 ? -1.879  -1.378  15.894  1.00 89.98 535 A 1 
ATOM   4136 C  CA  . SER A 1 535 ? -1.462  -1.580  14.498  1.00 90.67 535 A 1 
ATOM   4137 C  C   . SER A 1 535 ? -0.029  -2.098  14.363  1.00 91.81 535 A 1 
ATOM   4138 O  O   . SER A 1 535 ? 0.763   -1.610  13.557  1.00 90.00 535 A 1 
ATOM   4139 C  CB  . SER A 1 535 ? -1.708  -0.289  13.712  1.00 89.37 535 A 1 
ATOM   4140 O  OG  . SER A 1 535 ? -1.055  0.806   14.333  1.00 83.84 535 A 1 
ATOM   4141 N  N   . ILE A 1 536 ? 0.339   -3.082  15.186  1.00 91.61 536 A 1 
ATOM   4142 C  CA  . ILE A 1 536 ? 1.644   -3.736  15.173  1.00 91.55 536 A 1 
ATOM   4143 C  C   . ILE A 1 536 ? 1.488   -5.236  14.924  1.00 92.14 536 A 1 
ATOM   4144 O  O   . ILE A 1 536 ? 0.403   -5.797  15.045  1.00 89.89 536 A 1 
ATOM   4145 C  CB  . ILE A 1 536 ? 2.446   -3.456  16.462  1.00 88.88 536 A 1 
ATOM   4146 C  CG1 . ILE A 1 536 ? 1.729   -3.973  17.726  1.00 81.65 536 A 1 
ATOM   4147 C  CG2 . ILE A 1 536 ? 2.770   -1.962  16.571  1.00 76.85 536 A 1 
ATOM   4148 C  CD1 . ILE A 1 536 ? 2.646   -4.031  18.953  1.00 72.69 536 A 1 
ATOM   4149 N  N   . ASN A 1 537 ? 2.599   -5.902  14.632  1.00 92.82 537 A 1 
ATOM   4150 C  CA  . ASN A 1 537 ? 2.653   -7.353  14.460  1.00 92.93 537 A 1 
ATOM   4151 C  C   . ASN A 1 537 ? 3.590   -8.006  15.485  1.00 93.83 537 A 1 
ATOM   4152 O  O   . ASN A 1 537 ? 4.519   -7.359  15.983  1.00 92.85 537 A 1 
ATOM   4153 C  CB  . ASN A 1 537 ? 3.047   -7.663  13.011  1.00 91.44 537 A 1 
ATOM   4154 C  CG  . ASN A 1 537 ? 4.396   -7.088  12.629  1.00 90.90 537 A 1 
ATOM   4155 O  OD1 . ASN A 1 537 ? 4.511   -5.935  12.234  1.00 83.97 537 A 1 
ATOM   4156 N  ND2 . ASN A 1 537 ? 5.453   -7.853  12.745  1.00 84.30 537 A 1 
ATOM   4157 N  N   . PRO A 1 538 ? 3.393   -9.294  15.806  1.00 94.10 538 A 1 
ATOM   4158 C  CA  . PRO A 1 538 ? 4.404   -10.090 16.480  1.00 94.33 538 A 1 
ATOM   4159 C  C   . PRO A 1 538 ? 5.633   -10.282 15.579  1.00 95.48 538 A 1 
ATOM   4160 O  O   . PRO A 1 538 ? 5.559   -10.109 14.361  1.00 94.52 538 A 1 
ATOM   4161 C  CB  . PRO A 1 538 ? 3.713   -11.420 16.806  1.00 92.30 538 A 1 
ATOM   4162 C  CG  . PRO A 1 538 ? 2.702   -11.565 15.677  1.00 90.02 538 A 1 
ATOM   4163 C  CD  . PRO A 1 538 ? 2.272   -10.125 15.407  1.00 92.71 538 A 1 
ATOM   4164 N  N   . ASP A 1 539 ? 6.760   -10.675 16.181  1.00 96.20 539 A 1 
ATOM   4165 C  CA  . ASP A 1 539 ? 7.946   -11.055 15.421  1.00 96.70 539 A 1 
ATOM   4166 C  C   . ASP A 1 539 ? 7.591   -12.187 14.458  1.00 97.14 539 A 1 
ATOM   4167 O  O   . ASP A 1 539 ? 7.038   -13.204 14.873  1.00 96.38 539 A 1 
ATOM   4168 C  CB  . ASP A 1 539 ? 9.092   -11.491 16.349  1.00 96.08 539 A 1 
ATOM   4169 C  CG  . ASP A 1 539 ? 9.734   -10.351 17.150  1.00 94.96 539 A 1 
ATOM   4170 O  OD1 . ASP A 1 539 ? 9.273   -9.191  17.102  1.00 91.04 539 A 1 
ATOM   4171 O  OD2 . ASP A 1 539 ? 10.742  -10.592 17.851  1.00 90.68 539 A 1 
ATOM   4172 N  N   . THR A 1 540 ? 7.881   -11.999 13.177  1.00 97.77 540 A 1 
ATOM   4173 C  CA  . THR A 1 540 ? 7.478   -12.932 12.128  1.00 98.01 540 A 1 
ATOM   4174 C  C   . THR A 1 540 ? 8.657   -13.236 11.214  1.00 98.41 540 A 1 
ATOM   4175 O  O   . THR A 1 540 ? 9.404   -12.336 10.836  1.00 98.17 540 A 1 
ATOM   4176 C  CB  . THR A 1 540 ? 6.286   -12.384 11.319  1.00 97.19 540 A 1 
ATOM   4177 O  OG1 . THR A 1 540 ? 5.210   -12.094 12.182  1.00 91.57 540 A 1 
ATOM   4178 C  CG2 . THR A 1 540 ? 5.752   -13.380 10.291  1.00 92.14 540 A 1 
ATOM   4179 N  N   . VAL A 1 541 ? 8.799   -14.509 10.860  1.00 98.40 541 A 1 
ATOM   4180 C  CA  . VAL A 1 541 ? 9.717   -14.996 9.833   1.00 98.53 541 A 1 
ATOM   4181 C  C   . VAL A 1 541 ? 8.897   -15.655 8.733   1.00 98.54 541 A 1 
ATOM   4182 O  O   . VAL A 1 541 ? 8.071   -16.512 9.017   1.00 98.21 541 A 1 
ATOM   4183 C  CB  . VAL A 1 541 ? 10.754  -15.980 10.412  1.00 98.16 541 A 1 
ATOM   4184 C  CG1 . VAL A 1 541 ? 11.661  -16.579 9.336   1.00 94.92 541 A 1 
ATOM   4185 C  CG2 . VAL A 1 541 ? 11.657  -15.295 11.437  1.00 95.49 541 A 1 
ATOM   4186 N  N   . THR A 1 542 ? 9.160   -15.297 7.481   1.00 98.64 542 A 1 
ATOM   4187 C  CA  . THR A 1 542 ? 8.704   -16.071 6.322   1.00 98.57 542 A 1 
ATOM   4188 C  C   . THR A 1 542 ? 9.894   -16.656 5.584   1.00 98.66 542 A 1 
ATOM   4189 O  O   . THR A 1 542 ? 10.985  -16.076 5.577   1.00 98.22 542 A 1 
ATOM   4190 C  CB  . THR A 1 542 ? 7.819   -15.278 5.353   1.00 97.81 542 A 1 
ATOM   4191 O  OG1 . THR A 1 542 ? 8.512   -14.173 4.823   1.00 84.61 542 A 1 
ATOM   4192 C  CG2 . THR A 1 542 ? 6.559   -14.770 6.029   1.00 86.10 542 A 1 
ATOM   4193 N  N   . SER A 1 543 ? 9.694   -17.805 4.971   1.00 98.60 543 A 1 
ATOM   4194 C  CA  . SER A 1 543 ? 10.705  -18.495 4.183   1.00 98.50 543 A 1 
ATOM   4195 C  C   . SER A 1 543 ? 10.070  -19.109 2.946   1.00 98.56 543 A 1 
ATOM   4196 O  O   . SER A 1 543 ? 9.037   -19.753 3.056   1.00 97.97 543 A 1 
ATOM   4197 C  CB  . SER A 1 543 ? 11.356  -19.576 5.042   1.00 97.57 543 A 1 
ATOM   4198 O  OG  . SER A 1 543 ? 12.313  -20.298 4.304   1.00 79.91 543 A 1 
ATOM   4199 N  N   . THR A 1 544 ? 10.700  -18.953 1.787   1.00 98.57 544 A 1 
ATOM   4200 C  CA  . THR A 1 544 ? 10.286  -19.575 0.528   1.00 98.36 544 A 1 
ATOM   4201 C  C   . THR A 1 544 ? 11.449  -20.372 -0.047  1.00 98.38 544 A 1 
ATOM   4202 O  O   . THR A 1 544 ? 12.474  -19.810 -0.420  1.00 97.57 544 A 1 
ATOM   4203 C  CB  . THR A 1 544 ? 9.780   -18.532 -0.481  1.00 97.53 544 A 1 
ATOM   4204 O  OG1 . THR A 1 544 ? 8.727   -17.790 0.091   1.00 89.81 544 A 1 
ATOM   4205 C  CG2 . THR A 1 544 ? 9.234   -19.188 -1.750  1.00 88.69 544 A 1 
ATOM   4206 N  N   . LEU A 1 545 ? 11.288  -21.680 -0.117  1.00 98.30 545 A 1 
ATOM   4207 C  CA  . LEU A 1 545 ? 12.217  -22.586 -0.785  1.00 98.34 545 A 1 
ATOM   4208 C  C   . LEU A 1 545 ? 11.629  -22.979 -2.135  1.00 98.38 545 A 1 
ATOM   4209 O  O   . LEU A 1 545 ? 10.556  -23.579 -2.174  1.00 98.04 545 A 1 
ATOM   4210 C  CB  . LEU A 1 545 ? 12.466  -23.800 0.119   1.00 98.18 545 A 1 
ATOM   4211 C  CG  . LEU A 1 545 ? 13.374  -24.887 -0.503  1.00 97.48 545 A 1 
ATOM   4212 C  CD1 . LEU A 1 545 ? 14.810  -24.398 -0.689  1.00 95.99 545 A 1 
ATOM   4213 C  CD2 . LEU A 1 545 ? 13.404  -26.110 0.408   1.00 95.81 545 A 1 
ATOM   4214 N  N   . ASN A 1 546 ? 12.340  -22.722 -3.219  1.00 98.23 546 A 1 
ATOM   4215 C  CA  . ASN A 1 546 ? 11.983  -23.164 -4.563  1.00 97.95 546 A 1 
ATOM   4216 C  C   . ASN A 1 546 ? 13.061  -24.102 -5.111  1.00 97.81 546 A 1 
ATOM   4217 O  O   . ASN A 1 546 ? 14.238  -23.759 -5.115  1.00 97.47 546 A 1 
ATOM   4218 C  CB  . ASN A 1 546 ? 11.747  -21.947 -5.459  1.00 97.32 546 A 1 
ATOM   4219 C  CG  . ASN A 1 546 ? 11.379  -22.370 -6.867  1.00 95.58 546 A 1 
ATOM   4220 O  OD1 . ASN A 1 546 ? 10.401  -23.051 -7.115  1.00 88.32 546 A 1 
ATOM   4221 N  ND2 . ASN A 1 546 ? 12.192  -22.027 -7.851  1.00 87.76 546 A 1 
ATOM   4222 N  N   . ILE A 1 547 ? 12.653  -25.273 -5.589  1.00 97.92 547 A 1 
ATOM   4223 C  CA  . ILE A 1 547 ? 13.528  -26.303 -6.139  1.00 97.99 547 A 1 
ATOM   4224 C  C   . ILE A 1 547 ? 13.075  -26.615 -7.567  1.00 97.90 547 A 1 
ATOM   4225 O  O   . ILE A 1 547 ? 12.085  -27.329 -7.745  1.00 97.32 547 A 1 
ATOM   4226 C  CB  . ILE A 1 547 ? 13.543  -27.568 -5.252  1.00 97.72 547 A 1 
ATOM   4227 C  CG1 . ILE A 1 547 ? 13.867  -27.244 -3.773  1.00 96.45 547 A 1 
ATOM   4228 C  CG2 . ILE A 1 547 ? 14.543  -28.592 -5.822  1.00 96.63 547 A 1 
ATOM   4229 C  CD1 . ILE A 1 547 ? 13.751  -28.439 -2.823  1.00 93.01 547 A 1 
ATOM   4230 N  N   . PRO A 1 548 ? 13.761  -26.101 -8.605  1.00 97.87 548 A 1 
ATOM   4231 C  CA  . PRO A 1 548 ? 13.501  -26.509 -9.973  1.00 97.30 548 A 1 
ATOM   4232 C  C   . PRO A 1 548 ? 13.916  -27.970 -10.194 1.00 97.44 548 A 1 
ATOM   4233 O  O   . PRO A 1 548 ? 15.002  -28.393 -9.794  1.00 96.05 548 A 1 
ATOM   4234 C  CB  . PRO A 1 548 ? 14.286  -25.524 -10.844 1.00 95.73 548 A 1 
ATOM   4235 C  CG  . PRO A 1 548 ? 15.457  -25.108 -9.946  1.00 92.63 548 A 1 
ATOM   4236 C  CD  . PRO A 1 548 ? 14.860  -25.153 -8.543  1.00 96.34 548 A 1 
ATOM   4237 N  N   . ILE A 1 549 ? 13.070  -28.741 -10.866 1.00 97.22 549 A 1 
ATOM   4238 C  CA  . ILE A 1 549 ? 13.355  -30.142 -11.213 1.00 96.79 549 A 1 
ATOM   4239 C  C   . ILE A 1 549 ? 14.115  -30.178 -12.541 1.00 95.47 549 A 1 
ATOM   4240 O  O   . ILE A 1 549 ? 13.552  -30.451 -13.605 1.00 90.89 549 A 1 
ATOM   4241 C  CB  . ILE A 1 549 ? 12.071  -31.009 -11.194 1.00 96.13 549 A 1 
ATOM   4242 C  CG1 . ILE A 1 549 ? 11.249  -30.864 -9.892  1.00 93.87 549 A 1 
ATOM   4243 C  CG2 . ILE A 1 549 ? 12.436  -32.491 -11.414 1.00 93.90 549 A 1 
ATOM   4244 C  CD1 . ILE A 1 549 ? 12.008  -31.202 -8.601  1.00 84.81 549 A 1 
ATOM   4245 N  N   . ALA A 1 550 ? 15.399  -29.884 -12.467 1.00 93.62 550 A 1 
ATOM   4246 C  CA  . ALA A 1 550 ? 16.290  -29.765 -13.613 1.00 92.16 550 A 1 
ATOM   4247 C  C   . ALA A 1 550 ? 15.679  -28.858 -14.709 1.00 91.49 550 A 1 
ATOM   4248 O  O   . ALA A 1 550 ? 15.163  -27.784 -14.422 1.00 84.29 550 A 1 
ATOM   4249 C  CB  . ALA A 1 550 ? 16.704  -31.175 -14.061 1.00 88.97 550 A 1 
ATOM   4250 N  N   . HIS A 1 551 ? 15.698  -29.298 -15.964 1.00 91.89 551 A 1 
ATOM   4251 C  CA  . HIS A 1 551 ? 15.120  -28.585 -17.107 1.00 91.45 551 A 1 
ATOM   4252 C  C   . HIS A 1 551 ? 13.782  -29.187 -17.569 1.00 92.87 551 A 1 
ATOM   4253 O  O   . HIS A 1 551 ? 13.397  -29.046 -18.728 1.00 88.63 551 A 1 
ATOM   4254 C  CB  . HIS A 1 551 ? 16.157  -28.512 -18.232 1.00 87.86 551 A 1 
ATOM   4255 C  CG  . HIS A 1 551 ? 17.446  -27.873 -17.818 1.00 83.48 551 A 1 
ATOM   4256 N  ND1 . HIS A 1 551 ? 17.607  -26.601 -17.312 1.00 71.97 551 A 1 
ATOM   4257 C  CD2 . HIS A 1 551 ? 18.690  -28.456 -17.817 1.00 70.18 551 A 1 
ATOM   4258 C  CE1 . HIS A 1 551 ? 18.907  -26.421 -17.033 1.00 70.80 551 A 1 
ATOM   4259 N  NE2 . HIS A 1 551 ? 19.588  -27.531 -17.334 1.00 72.02 551 A 1 
ATOM   4260 N  N   . SER A 1 552 ? 13.057  -29.867 -16.673 1.00 93.61 552 A 1 
ATOM   4261 C  CA  . SER A 1 552 ? 11.762  -30.468 -16.993 1.00 94.75 552 A 1 
ATOM   4262 C  C   . SER A 1 552 ? 10.620  -29.450 -17.107 1.00 95.45 552 A 1 
ATOM   4263 O  O   . SER A 1 552 ? 9.559   -29.786 -17.615 1.00 92.85 552 A 1 
ATOM   4264 C  CB  . SER A 1 552 ? 11.405  -31.506 -15.927 1.00 93.91 552 A 1 
ATOM   4265 O  OG  . SER A 1 552 ? 11.221  -30.892 -14.667 1.00 90.39 552 A 1 
ATOM   4266 N  N   . GLY A 1 553 ? 10.830  -28.221 -16.617 1.00 95.53 553 A 1 
ATOM   4267 C  CA  . GLY A 1 553 ? 9.793   -27.199 -16.452 1.00 96.07 553 A 1 
ATOM   4268 C  C   . GLY A 1 553 ? 9.014   -27.322 -15.138 1.00 97.23 553 A 1 
ATOM   4269 O  O   . GLY A 1 553 ? 8.257   -26.412 -14.813 1.00 95.82 553 A 1 
ATOM   4270 N  N   . PHE A 1 554 ? 9.210   -28.409 -14.383 1.00 97.62 554 A 1 
ATOM   4271 C  CA  . PHE A 1 554 ? 8.628   -28.551 -13.060 1.00 97.88 554 A 1 
ATOM   4272 C  C   . PHE A 1 554 ? 9.478   -27.862 -12.002 1.00 97.83 554 A 1 
ATOM   4273 O  O   . PHE A 1 554 ? 10.706  -27.873 -12.061 1.00 97.02 554 A 1 
ATOM   4274 C  CB  . PHE A 1 554 ? 8.412   -30.026 -12.705 1.00 97.46 554 A 1 
ATOM   4275 C  CG  . PHE A 1 554 ? 7.256   -30.669 -13.446 1.00 97.22 554 A 1 
ATOM   4276 C  CD1 . PHE A 1 554 ? 5.968   -30.650 -12.887 1.00 95.04 554 A 1 
ATOM   4277 C  CD2 . PHE A 1 554 ? 7.462   -31.296 -14.689 1.00 95.26 554 A 1 
ATOM   4278 C  CE1 . PHE A 1 554 ? 4.899   -31.246 -13.559 1.00 94.26 554 A 1 
ATOM   4279 C  CE2 . PHE A 1 554 ? 6.395   -31.888 -15.367 1.00 94.23 554 A 1 
ATOM   4280 C  CZ  . PHE A 1 554 ? 5.106   -31.863 -14.812 1.00 94.79 554 A 1 
ATOM   4281 N  N   . SER A 1 555 ? 8.821   -27.322 -10.983 1.00 98.29 555 A 1 
ATOM   4282 C  CA  . SER A 1 555 ? 9.433   -26.908 -9.729  1.00 98.16 555 A 1 
ATOM   4283 C  C   . SER A 1 555 ? 8.557   -27.337 -8.562  1.00 98.49 555 A 1 
ATOM   4284 O  O   . SER A 1 555 ? 7.340   -27.488 -8.690  1.00 97.93 555 A 1 
ATOM   4285 C  CB  . SER A 1 555 ? 9.707   -25.400 -9.709  1.00 96.61 555 A 1 
ATOM   4286 O  OG  . SER A 1 555 ? 8.526   -24.649 -9.874  1.00 83.00 555 A 1 
ATOM   4287 N  N   . VAL A 1 556 ? 9.181   -27.564 -7.409  1.00 98.44 556 A 1 
ATOM   4288 C  CA  . VAL A 1 556 ? 8.501   -27.798 -6.137  1.00 98.46 556 A 1 
ATOM   4289 C  C   . VAL A 1 556 ? 8.962   -26.758 -5.136  1.00 98.55 556 A 1 
ATOM   4290 O  O   . VAL A 1 556 ? 10.097  -26.290 -5.211  1.00 97.87 556 A 1 
ATOM   4291 C  CB  . VAL A 1 556 ? 8.712   -29.229 -5.599  1.00 97.59 556 A 1 
ATOM   4292 C  CG1 . VAL A 1 556 ? 8.090   -30.259 -6.536  1.00 89.91 556 A 1 
ATOM   4293 C  CG2 . VAL A 1 556 ? 10.182  -29.584 -5.386  1.00 90.04 556 A 1 
ATOM   4294 N  N   . GLY A 1 557 ? 8.098   -26.396 -4.208  1.00 98.56 557 A 1 
ATOM   4295 C  CA  . GLY A 1 557 ? 8.441   -25.381 -3.233  1.00 98.58 557 A 1 
ATOM   4296 C  C   . GLY A 1 557 ? 7.743   -25.551 -1.900  1.00 98.77 557 A 1 
ATOM   4297 O  O   . GLY A 1 557 ? 6.796   -26.317 -1.739  1.00 98.33 557 A 1 
ATOM   4298 N  N   . TRP A 1 558 ? 8.259   -24.806 -0.930  1.00 98.67 558 A 1 
ATOM   4299 C  CA  . TRP A 1 558 ? 7.759   -24.713 0.432   1.00 98.65 558 A 1 
ATOM   4300 C  C   . TRP A 1 558 ? 7.743   -23.247 0.846   1.00 98.63 558 A 1 
ATOM   4301 O  O   . TRP A 1 558 ? 8.732   -22.541 0.673   1.00 98.34 558 A 1 
ATOM   4302 C  CB  . TRP A 1 558 ? 8.649   -25.541 1.358   1.00 98.45 558 A 1 
ATOM   4303 C  CG  . TRP A 1 558 ? 8.498   -25.232 2.815   1.00 98.19 558 A 1 
ATOM   4304 C  CD1 . TRP A 1 558 ? 7.398   -25.466 3.554   1.00 95.88 558 A 1 
ATOM   4305 C  CD2 . TRP A 1 558 ? 9.461   -24.581 3.705   1.00 97.46 558 A 1 
ATOM   4306 N  NE1 . TRP A 1 558 ? 7.608   -25.005 4.861   1.00 95.74 558 A 1 
ATOM   4307 C  CE2 . TRP A 1 558 ? 8.865   -24.462 4.985   1.00 96.80 558 A 1 
ATOM   4308 C  CE3 . TRP A 1 558 ? 10.775  -24.092 3.537   1.00 95.35 558 A 1 
ATOM   4309 C  CZ2 . TRP A 1 558 ? 9.542   -23.879 6.078   1.00 95.76 558 A 1 
ATOM   4310 C  CZ3 . TRP A 1 558 ? 11.455  -23.510 4.627   1.00 93.14 558 A 1 
ATOM   4311 C  CH2 . TRP A 1 558 ? 10.838  -23.398 5.877   1.00 93.39 558 A 1 
ATOM   4312 N  N   . VAL A 1 559 ? 6.646   -22.817 1.440   1.00 98.61 559 A 1 
ATOM   4313 C  CA  . VAL A 1 559 ? 6.503   -21.508 2.083   1.00 98.50 559 A 1 
ATOM   4314 C  C   . VAL A 1 559 ? 6.242   -21.734 3.561   1.00 98.52 559 A 1 
ATOM   4315 O  O   . VAL A 1 559 ? 5.257   -22.351 3.946   1.00 98.06 559 A 1 
ATOM   4316 C  CB  . VAL A 1 559 ? 5.393   -20.669 1.429   1.00 97.99 559 A 1 
ATOM   4317 C  CG1 . VAL A 1 559 ? 5.335   -19.271 2.052   1.00 96.39 559 A 1 
ATOM   4318 C  CG2 . VAL A 1 559 ? 5.614   -20.513 -0.079  1.00 96.75 559 A 1 
ATOM   4319 N  N   . GLY A 1 560 ? 7.153   -21.257 4.409   1.00 98.65 560 A 1 
ATOM   4320 C  CA  . GLY A 1 560 ? 7.009   -21.279 5.854   1.00 98.54 560 A 1 
ATOM   4321 C  C   . GLY A 1 560 ? 6.708   -19.889 6.398   1.00 98.69 560 A 1 
ATOM   4322 O  O   . GLY A 1 560 ? 7.386   -18.928 6.045   1.00 98.20 560 A 1 
ATOM   4323 N  N   . THR A 1 561 ? 5.743   -19.792 7.308   1.00 98.49 561 A 1 
ATOM   4324 C  CA  . THR A 1 561 ? 5.464   -18.581 8.083   1.00 98.38 561 A 1 
ATOM   4325 C  C   . THR A 1 561 ? 5.490   -18.926 9.565   1.00 98.40 561 A 1 
ATOM   4326 O  O   . THR A 1 561 ? 4.744   -19.796 10.012  1.00 97.97 561 A 1 
ATOM   4327 C  CB  . THR A 1 561 ? 4.122   -17.954 7.698   1.00 97.57 561 A 1 
ATOM   4328 O  OG1 . THR A 1 561 ? 4.123   -17.625 6.339   1.00 93.82 561 A 1 
ATOM   4329 C  CG2 . THR A 1 561 ? 3.844   -16.661 8.467   1.00 93.90 561 A 1 
ATOM   4330 N  N   . PHE A 1 562 ? 6.336   -18.248 10.330  1.00 98.52 562 A 1 
ATOM   4331 C  CA  . PHE A 1 562 ? 6.515   -18.461 11.762  1.00 98.50 562 A 1 
ATOM   4332 C  C   . PHE A 1 562 ? 6.335   -17.133 12.483  1.00 98.34 562 A 1 
ATOM   4333 O  O   . PHE A 1 562 ? 7.109   -16.208 12.254  1.00 97.76 562 A 1 
ATOM   4334 C  CB  . PHE A 1 562 ? 7.897   -19.071 12.045  1.00 98.41 562 A 1 
ATOM   4335 C  CG  . PHE A 1 562 ? 8.211   -20.309 11.231  1.00 98.26 562 A 1 
ATOM   4336 C  CD1 . PHE A 1 562 ? 7.771   -21.572 11.663  1.00 96.89 562 A 1 
ATOM   4337 C  CD2 . PHE A 1 562 ? 8.911   -20.195 10.020  1.00 96.97 562 A 1 
ATOM   4338 C  CE1 . PHE A 1 562 ? 8.025   -22.710 10.897  1.00 96.19 562 A 1 
ATOM   4339 C  CE2 . PHE A 1 562 ? 9.170   -21.332 9.243   1.00 96.27 562 A 1 
ATOM   4340 C  CZ  . PHE A 1 562 ? 8.725   -22.589 9.681   1.00 96.50 562 A 1 
ATOM   4341 N  N   . ALA A 1 563 ? 5.335   -17.027 13.342  1.00 98.02 563 A 1 
ATOM   4342 C  CA  . ALA A 1 563 ? 5.067   -15.833 14.126  1.00 97.76 563 A 1 
ATOM   4343 C  C   . ALA A 1 563 ? 5.213   -16.108 15.619  1.00 97.83 563 A 1 
ATOM   4344 O  O   . ALA A 1 563 ? 4.786   -17.152 16.114  1.00 96.86 563 A 1 
ATOM   4345 C  CB  . ALA A 1 563 ? 3.684   -15.280 13.768  1.00 96.81 563 A 1 
ATOM   4346 N  N   . ASP A 1 564 ? 5.802   -15.157 16.354  1.00 96.99 564 A 1 
ATOM   4347 C  CA  . ASP A 1 564 ? 5.794   -15.178 17.814  1.00 96.24 564 A 1 
ATOM   4348 C  C   . ASP A 1 564 ? 4.381   -14.894 18.357  1.00 95.51 564 A 1 
ATOM   4349 O  O   . ASP A 1 564 ? 3.480   -14.438 17.651  1.00 93.67 564 A 1 
ATOM   4350 C  CB  . ASP A 1 564 ? 6.852   -14.199 18.374  1.00 95.32 564 A 1 
ATOM   4351 C  CG  . ASP A 1 564 ? 7.164   -14.392 19.866  1.00 93.29 564 A 1 
ATOM   4352 O  OD1 . ASP A 1 564 ? 6.800   -15.455 20.433  1.00 89.60 564 A 1 
ATOM   4353 O  OD2 . ASP A 1 564 ? 7.742   -13.468 20.481  1.00 88.76 564 A 1 
ATOM   4354 N  N   . ARG A 1 565 ? 4.183   -15.150 19.641  1.00 94.85 565 A 1 
ATOM   4355 C  CA  . ARG A 1 565 ? 2.958   -14.795 20.346  1.00 94.19 565 A 1 
ATOM   4356 C  C   . ARG A 1 565 ? 2.757   -13.279 20.368  1.00 93.70 565 A 1 
ATOM   4357 O  O   . ARG A 1 565 ? 3.704   -12.511 20.549  1.00 90.68 565 A 1 
ATOM   4358 C  CB  . ARG A 1 565 ? 2.973   -15.417 21.751  1.00 91.91 565 A 1 
ATOM   4359 C  CG  . ARG A 1 565 ? 4.167   -14.929 22.581  1.00 86.50 565 A 1 
ATOM   4360 C  CD  . ARG A 1 565 ? 4.232   -15.630 23.930  1.00 85.32 565 A 1 
ATOM   4361 N  NE  . ARG A 1 565 ? 5.442   -15.212 24.645  1.00 75.17 565 A 1 
ATOM   4362 C  CZ  . ARG A 1 565 ? 5.836   -15.628 25.832  1.00 68.57 565 A 1 
ATOM   4363 N  NH1 . ARG A 1 565 ? 5.127   -16.471 26.523  1.00 61.80 565 A 1 
ATOM   4364 N  NH2 . ARG A 1 565 ? 6.956   -15.189 26.330  1.00 59.34 565 A 1 
ATOM   4365 N  N   . SER A 1 566 ? 1.515   -12.833 20.306  1.00 92.79 566 A 1 
ATOM   4366 C  CA  . SER A 1 566 ? 1.156   -11.423 20.422  1.00 90.68 566 A 1 
ATOM   4367 C  C   . SER A 1 566 ? 1.135   -10.983 21.897  1.00 89.95 566 A 1 
ATOM   4368 O  O   . SER A 1 566 ? 0.139   -11.127 22.605  1.00 85.53 566 A 1 
ATOM   4369 C  CB  . SER A 1 566 ? -0.159  -11.147 19.691  1.00 87.03 566 A 1 
ATOM   4370 O  OG  . SER A 1 566 ? -1.196  -11.980 20.130  1.00 76.04 566 A 1 
ATOM   4371 N  N   . THR A 1 567 ? 2.256   -10.445 22.405  1.00 87.58 567 A 1 
ATOM   4372 C  CA  . THR A 1 567 ? 2.391   -10.018 23.807  1.00 84.03 567 A 1 
ATOM   4373 C  C   . THR A 1 567 ? 2.310   -8.511  24.006  1.00 81.96 567 A 1 
ATOM   4374 O  O   . THR A 1 567 ? 1.858   -8.064  25.060  1.00 71.03 567 A 1 
ATOM   4375 C  CB  . THR A 1 567 ? 3.706   -10.506 24.413  1.00 79.05 567 A 1 
ATOM   4376 O  OG1 . THR A 1 567 ? 4.808   -10.171 23.601  1.00 73.26 567 A 1 
ATOM   4377 C  CG2 . THR A 1 567 ? 3.708   -12.021 24.581  1.00 71.56 567 A 1 
ATOM   4378 N  N   . HIS A 1 568 ? 2.765   -7.736  23.028  1.00 72.87 568 A 1 
ATOM   4379 C  CA  . HIS A 1 568 ? 2.937   -6.290  23.105  1.00 69.13 568 A 1 
ATOM   4380 C  C   . HIS A 1 568 ? 1.871   -5.559  22.291  1.00 70.76 568 A 1 
ATOM   4381 O  O   . HIS A 1 568 ? 2.187   -4.721  21.456  1.00 66.10 568 A 1 
ATOM   4382 C  CB  . HIS A 1 568 ? 4.363   -5.921  22.666  1.00 65.03 568 A 1 
ATOM   4383 C  CG  . HIS A 1 568 ? 5.419   -6.513  23.545  1.00 62.70 568 A 1 
ATOM   4384 N  ND1 . HIS A 1 568 ? 5.668   -6.168  24.856  1.00 55.50 568 A 1 
ATOM   4385 C  CD2 . HIS A 1 568 ? 6.307   -7.510  23.225  1.00 55.35 568 A 1 
ATOM   4386 C  CE1 . HIS A 1 568 ? 6.676   -6.919  25.300  1.00 54.80 568 A 1 
ATOM   4387 N  NE2 . HIS A 1 568 ? 7.092   -7.757  24.345  1.00 55.21 568 A 1 
ATOM   4388 N  N   . ILE A 1 569 ? 0.614   -5.911  22.520  1.00 70.13 569 A 1 
ATOM   4389 C  CA  . ILE A 1 569 ? -0.523  -5.341  21.798  1.00 67.26 569 A 1 
ATOM   4390 C  C   . ILE A 1 569 ? -1.390  -4.503  22.741  1.00 69.87 569 A 1 
ATOM   4391 O  O   . ILE A 1 569 ? -1.326  -4.668  23.959  1.00 64.33 569 A 1 
ATOM   4392 C  CB  . ILE A 1 569 ? -1.333  -6.443  21.092  1.00 60.71 569 A 1 
ATOM   4393 C  CG1 . ILE A 1 569 ? -1.888  -7.471  22.096  1.00 55.31 569 A 1 
ATOM   4394 C  CG2 . ILE A 1 569 ? -0.465  -7.110  20.010  1.00 54.62 569 A 1 
ATOM   4395 C  CD1 . ILE A 1 569 ? -2.856  -8.473  21.463  1.00 50.84 569 A 1 
ATOM   4396 N  N   . SER A 1 570 ? -2.190  -3.630  22.151  1.00 65.84 570 A 1 
ATOM   4397 C  CA  . SER A 1 570 ? -3.180  -2.835  22.880  1.00 63.73 570 A 1 
ATOM   4398 C  C   . SER A 1 570 ? -4.109  -3.727  23.711  1.00 67.05 570 A 1 
ATOM   4399 O  O   . SER A 1 570 ? -4.443  -4.850  23.331  1.00 63.71 570 A 1 
ATOM   4400 C  CB  . SER A 1 570 ? -3.993  -1.995  21.888  1.00 58.30 570 A 1 
ATOM   4401 O  OG  . SER A 1 570 ? -5.166  -1.475  22.479  1.00 54.35 570 A 1 
ATOM   4402 N  N   . SER A 1 571 ? -4.566  -3.188  24.823  1.00 64.93 571 A 1 
ATOM   4403 C  CA  . SER A 1 571 ? -5.550  -3.815  25.710  1.00 63.57 571 A 1 
ATOM   4404 C  C   . SER A 1 571 ? -6.862  -4.210  25.011  1.00 66.85 571 A 1 
ATOM   4405 O  O   . SER A 1 571 ? -7.582  -5.074  25.514  1.00 62.72 571 A 1 
ATOM   4406 C  CB  . SER A 1 571 ? -5.847  -2.838  26.849  1.00 59.06 571 A 1 
ATOM   4407 O  OG  . SER A 1 571 ? -6.381  -1.633  26.352  1.00 55.36 571 A 1 
ATOM   4408 N  N   . SER A 1 572 ? -7.172  -3.610  23.867  1.00 70.07 572 A 1 
ATOM   4409 C  CA  . SER A 1 572 ? -8.361  -3.906  23.065  1.00 68.34 572 A 1 
ATOM   4410 C  C   . SER A 1 572 ? -8.296  -5.255  22.336  1.00 71.19 572 A 1 
ATOM   4411 O  O   . SER A 1 572 ? -9.337  -5.777  21.955  1.00 66.43 572 A 1 
ATOM   4412 C  CB  . SER A 1 572 ? -8.604  -2.783  22.054  1.00 62.93 572 A 1 
ATOM   4413 O  OG  . SER A 1 572 ? -7.484  -2.573  21.225  1.00 58.23 572 A 1 
ATOM   4414 N  N   . TYR A 1 573 ? -7.101  -5.829  22.142  1.00 76.38 573 A 1 
ATOM   4415 C  CA  . TYR A 1 573 ? -6.916  -7.098  21.451  1.00 76.43 573 A 1 
ATOM   4416 C  C   . TYR A 1 573 ? -6.544  -8.235  22.405  1.00 78.53 573 A 1 
ATOM   4417 O  O   . TYR A 1 573 ? -5.781  -8.078  23.353  1.00 75.43 573 A 1 
ATOM   4418 C  CB  . TYR A 1 573 ? -5.895  -6.956  20.317  1.00 72.37 573 A 1 
ATOM   4419 C  CG  . TYR A 1 573 ? -6.394  -6.135  19.151  1.00 71.75 573 A 1 
ATOM   4420 C  CD1 . TYR A 1 573 ? -7.379  -6.650  18.287  1.00 68.25 573 A 1 
ATOM   4421 C  CD2 . TYR A 1 573 ? -5.881  -4.853  18.925  1.00 67.84 573 A 1 
ATOM   4422 C  CE1 . TYR A 1 573 ? -7.847  -5.884  17.209  1.00 63.96 573 A 1 
ATOM   4423 C  CE2 . TYR A 1 573 ? -6.348  -4.078  17.844  1.00 64.83 573 A 1 
ATOM   4424 C  CZ  . TYR A 1 573 ? -7.330  -4.598  16.987  1.00 64.06 573 A 1 
ATOM   4425 O  OH  . TYR A 1 573 ? -7.785  -3.849  15.940  1.00 60.71 573 A 1 
ATOM   4426 N  N   . SER A 1 574 ? -7.059  -9.421  22.100  1.00 79.04 574 A 1 
ATOM   4427 C  CA  . SER A 1 574 ? -6.696  -10.649 22.802  1.00 79.65 574 A 1 
ATOM   4428 C  C   . SER A 1 574 ? -5.300  -11.128 22.376  1.00 83.43 574 A 1 
ATOM   4429 O  O   . SER A 1 574 ? -4.920  -11.065 21.215  1.00 80.37 574 A 1 
ATOM   4430 C  CB  . SER A 1 574 ? -7.750  -11.728 22.577  1.00 72.66 574 A 1 
ATOM   4431 O  OG  . SER A 1 574 ? -8.002  -11.905 21.204  1.00 62.94 574 A 1 
ATOM   4432 N  N   . LYS A 1 575 ? -4.540  -11.653 23.344  1.00 85.85 575 A 1 
ATOM   4433 C  CA  . LYS A 1 575 ? -3.224  -12.236 23.070  1.00 87.82 575 A 1 
ATOM   4434 C  C   . LYS A 1 575 ? -3.379  -13.582 22.369  1.00 90.36 575 A 1 
ATOM   4435 O  O   . LYS A 1 575 ? -4.065  -14.457 22.887  1.00 88.19 575 A 1 
ATOM   4436 C  CB  . LYS A 1 575 ? -2.416  -12.373 24.369  1.00 84.12 575 A 1 
ATOM   4437 C  CG  . LYS A 1 575 ? -2.058  -10.994 24.936  1.00 78.95 575 A 1 
ATOM   4438 C  CD  . LYS A 1 575 ? -1.265  -11.106 26.237  1.00 73.87 575 A 1 
ATOM   4439 C  CE  . LYS A 1 575 ? -0.987  -9.676  26.733  1.00 66.42 575 A 1 
ATOM   4440 N  NZ  . LYS A 1 575 ? -0.277  -9.651  28.025  1.00 58.16 575 A 1 
ATOM   4441 N  N   . GLN A 1 576 ? -2.690  -13.742 21.253  1.00 90.93 576 A 1 
ATOM   4442 C  CA  . GLN A 1 576 ? -2.704  -14.975 20.477  1.00 92.41 576 A 1 
ATOM   4443 C  C   . GLN A 1 576 ? -1.403  -15.764 20.662  1.00 93.96 576 A 1 
ATOM   4444 O  O   . GLN A 1 576 ? -0.331  -15.161 20.842  1.00 93.33 576 A 1 
ATOM   4445 C  CB  . GLN A 1 576 ? -2.980  -14.665 19.001  1.00 91.15 576 A 1 
ATOM   4446 C  CG  . GLN A 1 576 ? -4.311  -13.915 18.776  1.00 89.39 576 A 1 
ATOM   4447 C  CD  . GLN A 1 576 ? -5.531  -14.649 19.342  1.00 88.37 576 A 1 
ATOM   4448 O  OE1 . GLN A 1 576 ? -5.526  -15.844 19.581  1.00 81.42 576 A 1 
ATOM   4449 N  NE2 . GLN A 1 576 ? -6.614  -13.955 19.606  1.00 79.45 576 A 1 
ATOM   4450 N  N   . PRO A 1 577 ? -1.454  -17.109 20.664  1.00 93.90 577 A 1 
ATOM   4451 C  CA  . PRO A 1 577 ? -0.259  -17.944 20.707  1.00 94.67 577 A 1 
ATOM   4452 C  C   . PRO A 1 577 ? 0.549   -17.822 19.406  1.00 95.63 577 A 1 
ATOM   4453 O  O   . PRO A 1 577 ? -0.010  -17.572 18.333  1.00 94.55 577 A 1 
ATOM   4454 C  CB  . PRO A 1 577 ? -0.768  -19.367 20.944  1.00 92.94 577 A 1 
ATOM   4455 C  CG  . PRO A 1 577 ? -2.149  -19.353 20.292  1.00 90.43 577 A 1 
ATOM   4456 C  CD  . PRO A 1 577 ? -2.649  -17.933 20.544  1.00 93.34 577 A 1 
ATOM   4457 N  N   . GLY A 1 578 ? 1.858   -18.040 19.495  1.00 96.13 578 A 1 
ATOM   4458 C  CA  . GLY A 1 578 ? 2.711   -18.163 18.323  1.00 96.78 578 A 1 
ATOM   4459 C  C   . GLY A 1 578 ? 2.416   -19.425 17.514  1.00 97.34 578 A 1 
ATOM   4460 O  O   . GLY A 1 578 ? 1.848   -20.389 18.024  1.00 96.23 578 A 1 
ATOM   4461 N  N   . TYR A 1 579 ? 2.820   -19.419 16.247  1.00 97.83 579 A 1 
ATOM   4462 C  CA  . TYR A 1 579 ? 2.511   -20.507 15.320  1.00 98.05 579 A 1 
ATOM   4463 C  C   . TYR A 1 579 ? 3.586   -20.677 14.243  1.00 98.37 579 A 1 
ATOM   4464 O  O   . TYR A 1 579 ? 4.411   -19.801 14.007  1.00 97.83 579 A 1 
ATOM   4465 C  CB  . TYR A 1 579 ? 1.134   -20.265 14.692  1.00 97.34 579 A 1 
ATOM   4466 C  CG  . TYR A 1 579 ? 1.014   -18.991 13.875  1.00 97.24 579 A 1 
ATOM   4467 C  CD1 . TYR A 1 579 ? 0.512   -17.808 14.475  1.00 96.06 579 A 1 
ATOM   4468 C  CD2 . TYR A 1 579 ? 1.377   -18.973 12.520  1.00 95.81 579 A 1 
ATOM   4469 C  CE1 . TYR A 1 579 ? 0.386   -16.637 13.725  1.00 94.70 579 A 1 
ATOM   4470 C  CE2 . TYR A 1 579 ? 1.260   -17.801 11.764  1.00 94.73 579 A 1 
ATOM   4471 C  CZ  . TYR A 1 579 ? 0.763   -16.632 12.369  1.00 94.61 579 A 1 
ATOM   4472 O  OH  . TYR A 1 579 ? 0.637   -15.481 11.625  1.00 92.49 579 A 1 
ATOM   4473 N  N   . GLY A 1 580 ? 3.538   -21.830 13.581  1.00 98.02 580 A 1 
ATOM   4474 C  CA  . GLY A 1 580 ? 4.221   -22.081 12.325  1.00 98.13 580 A 1 
ATOM   4475 C  C   . GLY A 1 580 ? 3.232   -22.677 11.324  1.00 98.37 580 A 1 
ATOM   4476 O  O   . GLY A 1 580 ? 2.571   -23.669 11.635  1.00 97.56 580 A 1 
ATOM   4477 N  N   . VAL A 1 581 ? 3.133   -22.066 10.153  1.00 98.49 581 A 1 
ATOM   4478 C  CA  . VAL A 1 581 ? 2.283   -22.494 9.040   1.00 98.48 581 A 1 
ATOM   4479 C  C   . VAL A 1 581 ? 3.185   -22.856 7.875   1.00 98.52 581 A 1 
ATOM   4480 O  O   . VAL A 1 581 ? 4.203   -22.204 7.652   1.00 97.83 581 A 1 
ATOM   4481 C  CB  . VAL A 1 581 ? 1.274   -21.407 8.653   1.00 97.45 581 A 1 
ATOM   4482 C  CG1 . VAL A 1 581 ? 0.406   -21.808 7.457   1.00 92.45 581 A 1 
ATOM   4483 C  CG2 . VAL A 1 581 ? 0.340   -21.132 9.834   1.00 92.52 581 A 1 
ATOM   4484 N  N   . ASN A 1 582 ? 2.831   -23.914 7.155   1.00 98.63 582 A 1 
ATOM   4485 C  CA  . ASN A 1 582 ? 3.626   -24.440 6.069   1.00 98.59 582 A 1 
ATOM   4486 C  C   . ASN A 1 582 ? 2.737   -24.693 4.851   1.00 98.58 582 A 1 
ATOM   4487 O  O   . ASN A 1 582 ? 1.782   -25.470 4.941   1.00 97.77 582 A 1 
ATOM   4488 C  CB  . ASN A 1 582 ? 4.329   -25.736 6.508   1.00 98.30 582 A 1 
ATOM   4489 C  CG  . ASN A 1 582 ? 5.290   -25.541 7.674   1.00 98.06 582 A 1 
ATOM   4490 O  OD1 . ASN A 1 582 ? 6.469   -25.317 7.502   1.00 90.69 582 A 1 
ATOM   4491 N  ND2 . ASN A 1 582 ? 4.809   -25.647 8.899   1.00 91.63 582 A 1 
ATOM   4492 N  N   . ASP A 1 583 ? 3.113   -24.108 3.734   1.00 98.54 583 A 1 
ATOM   4493 C  CA  . ASP A 1 583 ? 2.508   -24.351 2.434   1.00 98.49 583 A 1 
ATOM   4494 C  C   . ASP A 1 583 ? 3.504   -25.112 1.555   1.00 98.68 583 A 1 
ATOM   4495 O  O   . ASP A 1 583 ? 4.722   -24.951 1.668   1.00 98.26 583 A 1 
ATOM   4496 C  CB  . ASP A 1 583 ? 2.082   -23.029 1.768   1.00 97.82 583 A 1 
ATOM   4497 C  CG  . ASP A 1 583 ? 1.150   -22.158 2.611   1.00 96.85 583 A 1 
ATOM   4498 O  OD1 . ASP A 1 583 ? 0.492   -22.689 3.535   1.00 93.83 583 A 1 
ATOM   4499 O  OD2 . ASP A 1 583 ? 1.080   -20.948 2.319   1.00 93.22 583 A 1 
ATOM   4500 N  N   . PHE A 1 584 ? 2.977   -25.943 0.661   1.00 98.60 584 A 1 
ATOM   4501 C  CA  . PHE A 1 584 ? 3.772   -26.614 -0.355  1.00 98.62 584 A 1 
ATOM   4502 C  C   . PHE A 1 584 ? 3.155   -26.370 -1.720  1.00 98.69 584 A 1 
ATOM   4503 O  O   . PHE A 1 584 ? 1.941   -26.309 -1.854  1.00 98.19 584 A 1 
ATOM   4504 C  CB  . PHE A 1 584 ? 3.876   -28.113 -0.065  1.00 98.53 584 A 1 
ATOM   4505 C  CG  . PHE A 1 584 ? 4.599   -28.437 1.225   1.00 98.55 584 A 1 
ATOM   4506 C  CD1 . PHE A 1 584 ? 6.006   -28.488 1.263   1.00 97.72 584 A 1 
ATOM   4507 C  CD2 . PHE A 1 584 ? 3.872   -28.671 2.403   1.00 97.68 584 A 1 
ATOM   4508 C  CE1 . PHE A 1 584 ? 6.678   -28.766 2.454   1.00 97.14 584 A 1 
ATOM   4509 C  CE2 . PHE A 1 584 ? 4.541   -28.947 3.608   1.00 97.11 584 A 1 
ATOM   4510 C  CZ  . PHE A 1 584 ? 5.946   -28.998 3.634   1.00 97.46 584 A 1 
ATOM   4511 N  N   . TYR A 1 585 ? 3.986   -26.279 -2.757  1.00 98.58 585 A 1 
ATOM   4512 C  CA  . TYR A 1 585 ? 3.506   -26.170 -4.125  1.00 98.58 585 A 1 
ATOM   4513 C  C   . TYR A 1 585 ? 4.264   -27.080 -5.089  1.00 98.61 585 A 1 
ATOM   4514 O  O   . TYR A 1 585 ? 5.411   -27.453 -4.881  1.00 98.38 585 A 1 
ATOM   4515 C  CB  . TYR A 1 585 ? 3.494   -24.703 -4.585  1.00 98.22 585 A 1 
ATOM   4516 C  CG  . TYR A 1 585 ? 4.855   -24.063 -4.713  1.00 98.26 585 A 1 
ATOM   4517 C  CD1 . TYR A 1 585 ? 5.303   -23.132 -3.744  1.00 97.14 585 A 1 
ATOM   4518 C  CD2 . TYR A 1 585 ? 5.686   -24.347 -5.813  1.00 97.18 585 A 1 
ATOM   4519 C  CE1 . TYR A 1 585 ? 6.536   -22.503 -3.875  1.00 96.63 585 A 1 
ATOM   4520 C  CE2 . TYR A 1 585 ? 6.934   -23.723 -5.949  1.00 96.45 585 A 1 
ATOM   4521 C  CZ  . TYR A 1 585 ? 7.364   -22.795 -4.981  1.00 96.98 585 A 1 
ATOM   4522 O  OH  . TYR A 1 585 ? 8.566   -22.174 -5.123  1.00 95.40 585 A 1 
ATOM   4523 N  N   . VAL A 1 586 ? 3.584   -27.399 -6.187  1.00 98.63 586 A 1 
ATOM   4524 C  CA  . VAL A 1 586 ? 4.168   -27.942 -7.407  1.00 98.58 586 A 1 
ATOM   4525 C  C   . VAL A 1 586 ? 3.759   -27.023 -8.550  1.00 98.62 586 A 1 
ATOM   4526 O  O   . VAL A 1 586 ? 2.575   -26.735 -8.696  1.00 98.14 586 A 1 
ATOM   4527 C  CB  . VAL A 1 586 ? 3.705   -29.393 -7.674  1.00 97.75 586 A 1 
ATOM   4528 C  CG1 . VAL A 1 586 ? 4.341   -29.955 -8.947  1.00 89.74 586 A 1 
ATOM   4529 C  CG2 . VAL A 1 586 ? 4.070   -30.315 -6.514  1.00 90.99 586 A 1 
ATOM   4530 N  N   . SER A 1 587 ? 4.718   -26.584 -9.337  1.00 98.52 587 A 1 
ATOM   4531 C  CA  . SER A 1 587 ? 4.467   -25.734 -10.499 1.00 98.40 587 A 1 
ATOM   4532 C  C   . SER A 1 587 ? 5.073   -26.350 -11.748 1.00 98.45 587 A 1 
ATOM   4533 O  O   . SER A 1 587 ? 6.130   -26.972 -11.696 1.00 97.72 587 A 1 
ATOM   4534 C  CB  . SER A 1 587 ? 5.008   -24.321 -10.247 1.00 97.67 587 A 1 
ATOM   4535 O  OG  . SER A 1 587 ? 4.519   -23.444 -11.234 1.00 91.84 587 A 1 
ATOM   4536 N  N   . TYR A 1 588 ? 4.403   -26.185 -12.879 1.00 98.27 588 A 1 
ATOM   4537 C  CA  . TYR A 1 588 ? 4.864   -26.616 -14.187 1.00 98.24 588 A 1 
ATOM   4538 C  C   . TYR A 1 588 ? 4.746   -25.478 -15.195 1.00 98.12 588 A 1 
ATOM   4539 O  O   . TYR A 1 588 ? 3.654   -24.970 -15.446 1.00 97.59 588 A 1 
ATOM   4540 C  CB  . TYR A 1 588 ? 4.068   -27.844 -14.640 1.00 97.80 588 A 1 
ATOM   4541 C  CG  . TYR A 1 588 ? 4.391   -28.291 -16.051 1.00 97.53 588 A 1 
ATOM   4542 C  CD1 . TYR A 1 588 ? 3.417   -28.194 -17.065 1.00 96.22 588 A 1 
ATOM   4543 C  CD2 . TYR A 1 588 ? 5.668   -28.783 -16.361 1.00 96.54 588 A 1 
ATOM   4544 C  CE1 . TYR A 1 588 ? 3.726   -28.602 -18.374 1.00 95.71 588 A 1 
ATOM   4545 C  CE2 . TYR A 1 588 ? 5.987   -29.179 -17.666 1.00 95.44 588 A 1 
ATOM   4546 C  CZ  . TYR A 1 588 ? 5.011   -29.098 -18.676 1.00 95.49 588 A 1 
ATOM   4547 O  OH  . TYR A 1 588 ? 5.317   -29.497 -19.949 1.00 93.49 588 A 1 
ATOM   4548 N  N   . GLN A 1 589 ? 5.874   -25.116 -15.794 1.00 97.79 589 A 1 
ATOM   4549 C  CA  . GLN A 1 589 ? 5.913   -24.272 -16.980 1.00 97.13 589 A 1 
ATOM   4550 C  C   . GLN A 1 589 ? 6.029   -25.148 -18.223 1.00 97.21 589 A 1 
ATOM   4551 O  O   . GLN A 1 589 ? 6.979   -25.923 -18.371 1.00 95.68 589 A 1 
ATOM   4552 C  CB  . GLN A 1 589 ? 7.063   -23.260 -16.907 1.00 95.23 589 A 1 
ATOM   4553 C  CG  . GLN A 1 589 ? 6.726   -22.089 -15.973 1.00 84.11 589 A 1 
ATOM   4554 C  CD  . GLN A 1 589 ? 7.720   -20.933 -16.109 1.00 76.44 589 A 1 
ATOM   4555 O  OE1 . GLN A 1 589 ? 8.737   -21.015 -16.768 1.00 66.21 589 A 1 
ATOM   4556 N  NE2 . GLN A 1 589 ? 7.439   -19.804 -15.506 1.00 63.06 589 A 1 
ATOM   4557 N  N   . GLY A 1 590 ? 5.055   -25.023 -19.108 1.00 96.42 590 A 1 
ATOM   4558 C  CA  . GLY A 1 590 ? 4.966   -25.796 -20.324 1.00 96.23 590 A 1 
ATOM   4559 C  C   . GLY A 1 590 ? 6.169   -25.596 -21.240 1.00 96.01 590 A 1 
ATOM   4560 O  O   . GLY A 1 590 ? 6.650   -24.486 -21.449 1.00 93.71 590 A 1 
ATOM   4561 N  N   . GLN A 1 591 ? 6.615   -26.707 -21.825 1.00 96.15 591 A 1 
ATOM   4562 C  CA  . GLN A 1 591 ? 7.723   -26.735 -22.768 1.00 95.29 591 A 1 
ATOM   4563 C  C   . GLN A 1 591 ? 7.277   -27.342 -24.102 1.00 94.80 591 A 1 
ATOM   4564 O  O   . GLN A 1 591 ? 6.318   -28.106 -24.159 1.00 90.62 591 A 1 
ATOM   4565 C  CB  . GLN A 1 591 ? 8.912   -27.489 -22.170 1.00 93.35 591 A 1 
ATOM   4566 C  CG  . GLN A 1 591 ? 9.432   -26.840 -20.872 1.00 90.24 591 A 1 
ATOM   4567 C  CD  . GLN A 1 591 ? 10.870  -27.244 -20.539 1.00 85.92 591 A 1 
ATOM   4568 O  OE1 . GLN A 1 591 ? 11.505  -27.999 -21.253 1.00 74.30 591 A 1 
ATOM   4569 N  NE2 . GLN A 1 591 ? 11.438  -26.729 -19.483 1.00 72.45 591 A 1 
ATOM   4570 N  N   . GLN A 1 592 ? 7.992   -27.012 -25.179 1.00 92.87 592 A 1 
ATOM   4571 C  CA  . GLN A 1 592 ? 7.731   -27.499 -26.530 1.00 92.64 592 A 1 
ATOM   4572 C  C   . GLN A 1 592 ? 6.255   -27.327 -26.943 1.00 93.00 592 A 1 
ATOM   4573 O  O   . GLN A 1 592 ? 5.790   -26.201 -27.063 1.00 87.83 592 A 1 
ATOM   4574 C  CB  . GLN A 1 592 ? 8.231   -28.949 -26.689 1.00 89.48 592 A 1 
ATOM   4575 C  CG  . GLN A 1 592 ? 9.737   -29.120 -26.395 1.00 82.55 592 A 1 
ATOM   4576 C  CD  . GLN A 1 592 ? 10.201  -30.558 -26.666 1.00 74.05 592 A 1 
ATOM   4577 O  OE1 . GLN A 1 592 ? 9.446   -31.446 -27.024 1.00 65.00 592 A 1 
ATOM   4578 N  NE2 . GLN A 1 592 ? 11.472  -30.845 -26.507 1.00 63.88 592 A 1 
ATOM   4579 N  N   . ALA A 1 593 ? 5.520   -28.419 -27.122 1.00 93.56 593 A 1 
ATOM   4580 C  CA  . ALA A 1 593 ? 4.114   -28.405 -27.527 1.00 93.83 593 A 1 
ATOM   4581 C  C   . ALA A 1 593 ? 3.174   -27.783 -26.475 1.00 94.60 593 A 1 
ATOM   4582 O  O   . ALA A 1 593 ? 2.069   -27.377 -26.809 1.00 91.45 593 A 1 
ATOM   4583 C  CB  . ALA A 1 593 ? 3.698   -29.845 -27.851 1.00 92.08 593 A 1 
ATOM   4584 N  N   . LEU A 1 594 ? 3.606   -27.708 -25.220 1.00 95.51 594 A 1 
ATOM   4585 C  CA  . LEU A 1 594 ? 2.869   -27.107 -24.110 1.00 96.27 594 A 1 
ATOM   4586 C  C   . LEU A 1 594 ? 3.401   -25.718 -23.735 1.00 96.27 594 A 1 
ATOM   4587 O  O   . LEU A 1 594 ? 3.043   -25.173 -22.698 1.00 94.10 594 A 1 
ATOM   4588 C  CB  . LEU A 1 594 ? 2.870   -28.070 -22.909 1.00 95.10 594 A 1 
ATOM   4589 C  CG  . LEU A 1 594 ? 2.217   -29.437 -23.176 1.00 92.77 594 A 1 
ATOM   4590 C  CD1 . LEU A 1 594 ? 2.369   -30.320 -21.926 1.00 87.45 594 A 1 
ATOM   4591 C  CD2 . LEU A 1 594 ? 0.734   -29.318 -23.510 1.00 86.71 594 A 1 
ATOM   4592 N  N   . LYS A 1 595 ? 4.268   -25.132 -24.555 1.00 93.91 595 A 1 
ATOM   4593 C  CA  . LYS A 1 595 ? 4.813   -23.800 -24.301 1.00 93.04 595 A 1 
ATOM   4594 C  C   . LYS A 1 595 ? 3.679   -22.777 -24.226 1.00 93.17 595 A 1 
ATOM   4595 O  O   . LYS A 1 595 ? 2.769   -22.796 -25.040 1.00 89.70 595 A 1 
ATOM   4596 C  CB  . LYS A 1 595 ? 5.850   -23.443 -25.376 1.00 90.23 595 A 1 
ATOM   4597 C  CG  . LYS A 1 595 ? 6.626   -22.174 -24.994 1.00 80.98 595 A 1 
ATOM   4598 C  CD  . LYS A 1 595 ? 7.685   -21.839 -26.052 1.00 74.11 595 A 1 
ATOM   4599 C  CE  . LYS A 1 595 ? 8.427   -20.570 -25.624 1.00 63.04 595 A 1 
ATOM   4600 N  NZ  . LYS A 1 595 ? 9.428   -20.121 -26.630 1.00 56.23 595 A 1 
ATOM   4601 N  N   . GLY A 1 596 ? 3.758   -21.891 -23.234 1.00 92.47 596 A 1 
ATOM   4602 C  CA  . GLY A 1 596 ? 2.701   -20.930 -22.924 1.00 92.73 596 A 1 
ATOM   4603 C  C   . GLY A 1 596 ? 1.660   -21.438 -21.924 1.00 94.30 596 A 1 
ATOM   4604 O  O   . GLY A 1 596 ? 0.892   -20.628 -21.405 1.00 93.07 596 A 1 
ATOM   4605 N  N   . MET A 1 597 ? 1.646   -22.731 -21.605 1.00 96.70 597 A 1 
ATOM   4606 C  CA  . MET A 1 597 ? 0.843   -23.258 -20.510 1.00 97.14 597 A 1 
ATOM   4607 C  C   . MET A 1 597 ? 1.623   -23.196 -19.201 1.00 97.36 597 A 1 
ATOM   4608 O  O   . MET A 1 597 ? 2.766   -23.626 -19.129 1.00 96.42 597 A 1 
ATOM   4609 C  CB  . MET A 1 597 ? 0.365   -24.680 -20.821 1.00 96.35 597 A 1 
ATOM   4610 C  CG  . MET A 1 597 ? -0.725  -25.138 -19.845 1.00 87.62 597 A 1 
ATOM   4611 S  SD  . MET A 1 597 ? -1.429  -26.775 -20.223 1.00 78.78 597 A 1 
ATOM   4612 C  CE  . MET A 1 597 ? -0.073  -27.834 -19.715 1.00 66.68 597 A 1 
ATOM   4613 N  N   . THR A 1 598 ? 0.985   -22.700 -18.145 1.00 97.64 598 A 1 
ATOM   4614 C  CA  . THR A 1 598 ? 1.495   -22.752 -16.781 1.00 97.50 598 A 1 
ATOM   4615 C  C   . THR A 1 598 ? 0.429   -23.365 -15.891 1.00 98.04 598 A 1 
ATOM   4616 O  O   . THR A 1 598 ? -0.741  -23.006 -15.999 1.00 97.34 598 A 1 
ATOM   4617 C  CB  . THR A 1 598 ? 1.885   -21.354 -16.269 1.00 95.94 598 A 1 
ATOM   4618 O  OG1 . THR A 1 598 ? 2.825   -20.777 -17.144 1.00 87.07 598 A 1 
ATOM   4619 C  CG2 . THR A 1 598 ? 2.532   -21.387 -14.885 1.00 85.53 598 A 1 
ATOM   4620 N  N   . THR A 1 599 ? 0.807   -24.283 -15.009 1.00 98.16 599 A 1 
ATOM   4621 C  CA  . THR A 1 599 ? -0.097  -24.820 -13.990 1.00 98.27 599 A 1 
ATOM   4622 C  C   . THR A 1 599 ? 0.615   -24.939 -12.658 1.00 98.33 599 A 1 
ATOM   4623 O  O   . THR A 1 599 ? 1.785   -25.299 -12.606 1.00 97.71 599 A 1 
ATOM   4624 C  CB  . THR A 1 599 ? -0.750  -26.142 -14.442 1.00 96.96 599 A 1 
ATOM   4625 O  OG1 . THR A 1 599 ? -1.743  -26.520 -13.528 1.00 86.10 599 A 1 
ATOM   4626 C  CG2 . THR A 1 599 ? 0.219   -27.309 -14.578 1.00 85.07 599 A 1 
ATOM   4627 N  N   . THR A 1 600 ? -0.085  -24.612 -11.583 1.00 98.44 600 A 1 
ATOM   4628 C  CA  . THR A 1 600 ? 0.440   -24.652 -10.218 1.00 98.33 600 A 1 
ATOM   4629 C  C   . THR A 1 600 ? -0.602  -25.232 -9.276  1.00 98.59 600 A 1 
ATOM   4630 O  O   . THR A 1 600 ? -1.770  -24.862 -9.323  1.00 97.97 600 A 1 
ATOM   4631 C  CB  . THR A 1 600 ? 0.895   -23.259 -9.769  1.00 97.55 600 A 1
[truncated: 24,493 more chars]
