# Supplementary material for: Inhibiting heme piracy by pathogenic Escherichia coli using de novo-designed proteins
Source: Nat Commun. 2025 Jul 9;16:6066. doi: 10.1038/s41467-025-60612-9 (PMC12241658; doi:10.1038/s41467-025-60612-9)
Supplement: Supplementary file 3 — Supplementary Data 1 [file 41467_2025_60612_MOESM3_ESM.zip › fold_chua_h86_a_hemin/fold_chua_h86_a_hemin_model_0.cif]

# By using this file you agree to the legally binding terms of use found at alphafoldserver.com/output-terms
data_401f5d7f58adee74
#
_entry.id 401f5d7f58adee74
#
loop_
_atom_type.symbol
C  
FE 
N  
O  
S  
#
loop_
_audit_author.name
_audit_author.pdbx_ordinal
"Google DeepMind" 1 
"Isomorphic Labs" 2 
#
_audit_conform.dict_location https://raw.githubusercontent.com/ihmwg/ModelCIF/master/dist/mmcif_ma.dic
_audit_conform.dict_name     mmcif_ma.dic
_audit_conform.dict_version  1.4.5
#
loop_
_chem_comp.formula
_chem_comp.formula_weight
_chem_comp.id
_chem_comp.mon_nstd_flag
_chem_comp.name
_chem_comp.pdbx_smiles
_chem_comp.pdbx_synonyms
_chem_comp.type
"C3 H7 N O2"       89.093  ALA y ALANINE                           C[C@H](N)C(O)=O                                                                               ?    "L-PEPTIDE LINKING" 
"C6 H15 N4 O2"     175.209 ARG y ARGININE                          N[C@@H](CCCNC(N)=[NH2+])C(O)=O                                                                ?    "L-PEPTIDE LINKING" 
"C4 H8 N2 O3"      132.118 ASN y ASPARAGINE                        N[C@@H](CC(N)=O)C(O)=O                                                                        ?    "L-PEPTIDE LINKING" 
"C4 H7 N O4"       133.103 ASP y "ASPARTIC ACID"                   N[C@@H](CC(O)=O)C(O)=O                                                                        ?    "L-PEPTIDE LINKING" 
"C5 H10 N2 O3"     146.144 GLN y GLUTAMINE                         N[C@@H](CCC(N)=O)C(O)=O                                                                       ?    "L-PEPTIDE LINKING" 
"C5 H9 N O4"       147.129 GLU y "GLUTAMIC ACID"                   N[C@@H](CCC(O)=O)C(O)=O                                                                       ?    "L-PEPTIDE LINKING" 
"C2 H5 N O2"       75.067  GLY y GLYCINE                           NCC(O)=O                                                                                      ?    "PEPTIDE LINKING"   
"C34 H32 Fe N4 O4" 616.487 HEM . "PROTOPORPHYRIN IX CONTAINING FE" CC1=C(CCC(O)=O)C2=Cc3n4[Fe]5|6|N2=C1C=c7n5c(=CC8=N|6C(=Cc4c(C)c3CCC(O)=O)C(=C8C=C)C)c(C)c7C=C HEME NON-POLYMER         
"C6 H10 N3 O2"     156.162 HIS y HISTIDINE                         N[C@@H](Cc1c[nH]c[nH+]1)C(O)=O                                                                ?    "L-PEPTIDE LINKING" 
"C6 H13 N O2"      131.173 ILE y ISOLEUCINE                        CC[C@H](C)[C@H](N)C(O)=O                                                                      ?    "L-PEPTIDE LINKING" 
"C6 H13 N O2"      131.173 LEU y LEUCINE                           CC(C)C[C@H](N)C(O)=O                                                                          ?    "L-PEPTIDE LINKING" 
"C6 H15 N2 O2"     147.195 LYS y LYSINE                            N[C@@H](CCCC[NH3+])C(O)=O                                                                     ?    "L-PEPTIDE LINKING" 
"C5 H11 N O2 S"    149.211 MET y METHIONINE                        CSCC[C@H](N)C(O)=O                                                                            ?    "L-PEPTIDE LINKING" 
"C9 H11 N O2"      165.189 PHE y PHENYLALANINE                     N[C@@H](Cc1ccccc1)C(O)=O                                                                      ?    "L-PEPTIDE LINKING" 
"C5 H9 N O2"       115.130 PRO y PROLINE                           OC(=O)[C@@H]1CCCN1                                                                            ?    "L-PEPTIDE LINKING" 
"C3 H7 N O3"       105.093 SER y SERINE                            N[C@@H](CO)C(O)=O                                                                             ?    "L-PEPTIDE LINKING" 
"C4 H9 N O3"       119.119 THR y THREONINE                         C[C@@H](O)[C@H](N)C(O)=O                                                                      ?    "L-PEPTIDE LINKING" 
"C11 H12 N2 O2"    204.225 TRP y TRYPTOPHAN                        N[C@@H](Cc1c[nH]c2ccccc12)C(O)=O                                                              ?    "L-PEPTIDE LINKING" 
"C9 H11 N O3"      181.189 TYR y TYROSINE                          N[C@@H](Cc1ccc(O)cc1)C(O)=O                                                                   ?    "L-PEPTIDE LINKING" 
"C5 H11 N O2"      117.146 VAL y VALINE                            CC(C)[C@H](N)C(O)=O                                                                           ?    "L-PEPTIDE LINKING" 
#
_citation.book_publisher          ?
_citation.country                 UK
_citation.id                      primary
_citation.journal_full            Nature
_citation.journal_id_ASTM         NATUAS
_citation.journal_id_CSD          0006
_citation.journal_id_ISSN         0028-0836
_citation.journal_volume          630
_citation.page_first              493
_citation.page_last               500
_citation.pdbx_database_id_DOI    10.1038/s41586-024-07487-w
_citation.pdbx_database_id_PubMed 38718835
_citation.title                   "Accurate structure prediction of biomolecular interactions with AlphaFold 3"
_citation.year                    2024
#
loop_
_citation_author.citation_id
_citation_author.name
_citation_author.ordinal
primary "Google DeepMind" 1 
primary "Isomorphic Labs" 2 
#
loop_
_entity.id
_entity.pdbx_description
_entity.type
1 . polymer     
2 . non-polymer 
#
_entity_poly.entity_id      1
_entity_poly.pdbx_strand_id A
_entity_poly.type           polypeptide(L)
#
loop_
_entity_poly_seq.entity_id
_entity_poly_seq.hetero
_entity_poly_seq.mon_id
_entity_poly_seq.num
1 n THR 1   
1 n GLU 2   
1 n THR 3   
1 n MET 4   
1 n THR 5   
1 n VAL 6   
1 n THR 7   
1 n ALA 8   
1 n THR 9   
1 n GLY 10  
1 n ASN 11  
1 n ALA 12  
1 n ARG 13  
1 n SER 14  
1 n SER 15  
1 n PHE 16  
1 n GLU 17  
1 n ALA 18  
1 n PRO 19  
1 n MET 20  
1 n MET 21  
1 n VAL 22  
1 n SER 23  
1 n VAL 24  
1 n ILE 25  
1 n ASP 26  
1 n THR 27  
1 n SER 28  
1 n ALA 29  
1 n PRO 30  
1 n GLU 31  
1 n ASN 32  
1 n GLN 33  
1 n THR 34  
1 n ALA 35  
1 n THR 36  
1 n SER 37  
1 n ALA 38  
1 n THR 39  
1 n ASP 40  
1 n LEU 41  
1 n LEU 42  
1 n ARG 43  
1 n HIS 44  
1 n VAL 45  
1 n PRO 46  
1 n GLY 47  
1 n ILE 48  
1 n THR 49  
1 n LEU 50  
1 n ASP 51  
1 n GLY 52  
1 n THR 53  
1 n GLY 54  
1 n ARG 55  
1 n THR 56  
1 n ASN 57  
1 n GLY 58  
1 n GLN 59  
1 n ASP 60  
1 n VAL 61  
1 n ASN 62  
1 n MET 63  
1 n ARG 64  
1 n GLY 65  
1 n TYR 66  
1 n ASP 67  
1 n HIS 68  
1 n ARG 69  
1 n GLY 70  
1 n VAL 71  
1 n LEU 72  
1 n VAL 73  
1 n LEU 74  
1 n VAL 75  
1 n ASP 76  
1 n GLY 77  
1 n VAL 78  
1 n ARG 79  
1 n GLN 80  
1 n GLY 81  
1 n THR 82  
1 n ASP 83  
1 n THR 84  
1 n GLY 85  
1 n ALA 86  
1 n LEU 87  
1 n ASN 88  
1 n GLY 89  
1 n THR 90  
1 n PHE 91  
1 n LEU 92  
1 n ASP 93  
1 n PRO 94  
1 n ALA 95  
1 n LEU 96  
1 n ILE 97  
1 n LYS 98  
1 n ARG 99  
1 n VAL 100 
1 n GLU 101 
1 n ILE 102 
1 n VAL 103 
1 n ARG 104 
1 n GLY 105 
1 n PRO 106 
1 n SER 107 
1 n ALA 108 
1 n LEU 109 
1 n LEU 110 
1 n TYR 111 
1 n GLY 112 
1 n SER 113 
1 n GLY 114 
1 n ALA 115 
1 n LEU 116 
1 n GLY 117 
1 n GLY 118 
1 n VAL 119 
1 n ILE 120 
1 n SER 121 
1 n TYR 122 
1 n ASP 123 
1 n THR 124 
1 n VAL 125 
1 n ASP 126 
1 n ALA 127 
1 n LYS 128 
1 n ASP 129 
1 n LEU 130 
1 n LEU 131 
1 n GLN 132 
1 n GLU 133 
1 n GLY 134 
1 n GLN 135 
1 n SER 136 
1 n SER 137 
1 n GLY 138 
1 n PHE 139 
1 n ARG 140 
1 n VAL 141 
1 n PHE 142 
1 n GLY 143 
1 n THR 144 
1 n GLY 145 
1 n GLY 146 
1 n THR 147 
1 n GLY 148 
1 n ASP 149 
1 n HIS 150 
1 n SER 151 
1 n LEU 152 
1 n GLY 153 
1 n LEU 154 
1 n GLY 155 
1 n ALA 156 
1 n SER 157 
1 n ALA 158 
1 n PHE 159 
1 n GLY 160 
1 n ARG 161 
1 n THR 162 
1 n GLU 163 
1 n ASN 164 
1 n LEU 165 
1 n ASP 166 
1 n GLY 167 
1 n ILE 168 
1 n VAL 169 
1 n ALA 170 
1 n TRP 171 
1 n SER 172 
1 n SER 173 
1 n ARG 174 
1 n ASP 175 
1 n ARG 176 
1 n GLY 177 
1 n ASP 178 
1 n LEU 179 
1 n ARG 180 
1 n GLN 181 
1 n SER 182 
1 n ASN 183 
1 n GLY 184 
1 n GLU 185 
1 n THR 186 
1 n ALA 187 
1 n PRO 188 
1 n ASN 189 
1 n ASP 190 
1 n GLU 191 
1 n SER 192 
1 n ILE 193 
1 n ASN 194 
1 n ASN 195 
1 n MET 196 
1 n LEU 197 
1 n ALA 198 
1 n LYS 199 
1 n GLY 200 
1 n THR 201 
1 n TRP 202 
1 n GLN 203 
1 n ILE 204 
1 n ASP 205 
1 n SER 206 
1 n ALA 207 
1 n GLN 208 
1 n SER 209 
1 n LEU 210 
1 n SER 211 
1 n GLY 212 
1 n LEU 213 
1 n VAL 214 
1 n ARG 215 
1 n TYR 216 
1 n TYR 217 
1 n ASN 218 
1 n ASN 219 
1 n ASP 220 
1 n ALA 221 
1 n ARG 222 
1 n GLU 223 
1 n PRO 224 
1 n LYS 225 
1 n ASN 226 
1 n PRO 227 
1 n GLN 228 
1 n THR 229 
1 n VAL 230 
1 n GLU 231 
1 n ALA 232 
1 n SER 233 
1 n ASP 234 
1 n SER 235 
1 n SER 236 
1 n ASN 237 
1 n PRO 238 
1 n MET 239 
1 n VAL 240 
1 n ASP 241 
1 n ARG 242 
1 n SER 243 
1 n THR 244 
1 n ILE 245 
1 n GLN 246 
1 n ARG 247 
1 n ASP 248 
1 n ALA 249 
1 n GLN 250 
1 n LEU 251 
1 n SER 252 
1 n TYR 253 
1 n LYS 254 
1 n LEU 255 
1 n ALA 256 
1 n PRO 257 
1 n GLN 258 
1 n GLY 259 
1 n ASN 260 
1 n ASP 261 
1 n TRP 262 
1 n LEU 263 
1 n ASN 264 
1 n ALA 265 
1 n ASP 266 
1 n ALA 267 
1 n LYS 268 
1 n ILE 269 
1 n TYR 270 
1 n TRP 271 
1 n SER 272 
1 n GLU 273 
1 n VAL 274 
1 n ARG 275 
1 n ILE 276 
1 n ASN 277 
1 n ALA 278 
1 n GLN 279 
1 n ASN 280 
1 n THR 281 
1 n GLY 282 
1 n SER 283 
1 n SER 284 
1 n GLY 285 
1 n GLU 286 
1 n TYR 287 
1 n ARG 288 
1 n GLU 289 
1 n GLN 290 
1 n ILE 291 
1 n THR 292 
1 n LYS 293 
1 n GLY 294 
1 n ALA 295 
1 n ARG 296 
1 n LEU 297 
1 n GLU 298 
1 n ASN 299 
1 n ARG 300 
1 n SER 301 
1 n THR 302 
1 n LEU 303 
1 n PHE 304 
1 n ALA 305 
1 n ASP 306 
1 n SER 307 
1 n PHE 308 
1 n ALA 309 
1 n SER 310 
1 n HIS 311 
1 n LEU 312 
1 n LEU 313 
1 n THR 314 
1 n TYR 315 
1 n GLY 316 
1 n GLY 317 
1 n GLU 318 
1 n TYR 319 
1 n TYR 320 
1 n ARG 321 
1 n GLN 322 
1 n GLU 323 
1 n GLN 324 
1 n HIS 325 
1 n PRO 326 
1 n GLY 327 
1 n GLY 328 
1 n ALA 329 
1 n THR 330 
1 n THR 331 
1 n GLY 332 
1 n PHE 333 
1 n PRO 334 
1 n GLN 335 
1 n ALA 336 
1 n LYS 337 
1 n ILE 338 
1 n ASP 339 
1 n PHE 340 
1 n SER 341 
1 n SER 342 
1 n GLY 343 
1 n TRP 344 
1 n LEU 345 
1 n GLN 346 
1 n ASP 347 
1 n GLU 348 
1 n ILE 349 
1 n THR 350 
1 n LEU 351 
1 n ARG 352 
1 n ASP 353 
1 n LEU 354 
1 n PRO 355 
1 n ILE 356 
1 n THR 357 
1 n LEU 358 
1 n LEU 359 
1 n GLY 360 
1 n GLY 361 
1 n THR 362 
1 n ARG 363 
1 n TYR 364 
1 n ASP 365 
1 n SER 366 
1 n TYR 367 
1 n ARG 368 
1 n GLY 369 
1 n SER 370 
1 n SER 371 
1 n ASP 372 
1 n GLY 373 
1 n TYR 374 
1 n LYS 375 
1 n ASP 376 
1 n VAL 377 
1 n ASP 378 
1 n ALA 379 
1 n ASP 380 
1 n LYS 381 
1 n TRP 382 
1 n SER 383 
1 n SER 384 
1 n ARG 385 
1 n ALA 386 
1 n GLY 387 
1 n MET 388 
1 n THR 389 
1 n ILE 390 
1 n ASN 391 
1 n PRO 392 
1 n THR 393 
1 n ASN 394 
1 n TRP 395 
1 n LEU 396 
1 n MET 397 
1 n LEU 398 
1 n PHE 399 
1 n GLY 400 
1 n SER 401 
1 n TYR 402 
1 n ALA 403 
1 n GLN 404 
1 n ALA 405 
1 n PHE 406 
1 n ARG 407 
1 n ALA 408 
1 n PRO 409 
1 n THR 410 
1 n MET 411 
1 n GLY 412 
1 n GLU 413 
1 n MET 414 
1 n TYR 415 
1 n ASN 416 
1 n ASP 417 
1 n SER 418 
1 n LYS 419 
1 n HIS 420 
1 n PHE 421 
1 n SER 422 
1 n ILE 423 
1 n GLY 424 
1 n ARG 425 
1 n PHE 426 
1 n TYR 427 
1 n THR 428 
1 n ASN 429 
1 n TYR 430 
1 n TRP 431 
1 n VAL 432 
1 n PRO 433 
1 n ASN 434 
1 n PRO 435 
1 n ASN 436 
1 n LEU 437 
1 n ARG 438 
1 n PRO 439 
1 n GLU 440 
1 n THR 441 
1 n ASN 442 
1 n GLU 443 
1 n THR 444 
1 n GLN 445 
1 n GLU 446 
1 n TYR 447 
1 n GLY 448 
1 n PHE 449 
1 n GLY 450 
1 n LEU 451 
1 n ARG 452 
1 n PHE 453 
1 n ASP 454 
1 n ASP 455 
1 n LEU 456 
1 n MET 457 
1 n LEU 458 
1 n SER 459 
1 n ASN 460 
1 n ASP 461 
1 n ALA 462 
1 n LEU 463 
1 n GLU 464 
1 n PHE 465 
1 n LYS 466 
1 n ALA 467 
1 n SER 468 
1 n TYR 469 
1 n PHE 470 
1 n ASP 471 
1 n THR 472 
1 n LYS 473 
1 n ALA 474 
1 n LYS 475 
1 n ASP 476 
1 n TYR 477 
1 n ILE 478 
1 n SER 479 
1 n THR 480 
1 n THR 481 
1 n VAL 482 
1 n ASP 483 
1 n PHE 484 
1 n ALA 485 
1 n ALA 486 
1 n ALA 487 
1 n THR 488 
1 n THR 489 
1 n MET 490 
1 n SER 491 
1 n TYR 492 
1 n ASN 493 
1 n VAL 494 
1 n PRO 495 
1 n ASN 496 
1 n ALA 497 
1 n LYS 498 
1 n ILE 499 
1 n TRP 500 
1 n GLY 501 
1 n TRP 502 
1 n ASP 503 
1 n VAL 504 
1 n MET 505 
1 n THR 506 
1 n LYS 507 
1 n TYR 508 
1 n THR 509 
1 n THR 510 
1 n ASP 511 
1 n LEU 512 
1 n PHE 513 
1 n SER 514 
1 n LEU 515 
1 n ASP 516 
1 n VAL 517 
1 n ALA 518 
1 n TYR 519 
1 n ASN 520 
1 n ARG 521 
1 n THR 522 
1 n ARG 523 
1 n GLY 524 
1 n LYS 525 
1 n ASP 526 
1 n THR 527 
1 n ASP 528 
1 n THR 529 
1 n GLY 530 
1 n GLU 531 
1 n TYR 532 
1 n ILE 533 
1 n SER 534 
1 n SER 535 
1 n ILE 536 
1 n ASN 537 
1 n PRO 538 
1 n ASP 539 
1 n THR 540 
1 n VAL 541 
1 n THR 542 
1 n SER 543 
1 n THR 544 
1 n LEU 545 
1 n ASN 546 
1 n ILE 547 
1 n PRO 548 
1 n ILE 549 
1 n ALA 550 
1 n HIS 551 
1 n SER 552 
1 n GLY 553 
1 n PHE 554 
1 n SER 555 
1 n VAL 556 
1 n GLY 557 
1 n TRP 558 
1 n VAL 559 
1 n GLY 560 
1 n THR 561 
1 n PHE 562 
1 n ALA 563 
1 n ASP 564 
1 n ARG 565 
1 n SER 566 
1 n THR 567 
1 n HIS 568 
1 n ILE 569 
1 n SER 570 
1 n SER 571 
1 n SER 572 
1 n TYR 573 
1 n SER 574 
1 n LYS 575 
1 n GLN 576 
1 n PRO 577 
1 n GLY 578 
1 n TYR 579 
1 n GLY 580 
1 n VAL 581 
1 n ASN 582 
1 n ASP 583 
1 n PHE 584 
1 n TYR 585 
1 n VAL 586 
1 n SER 587 
1 n TYR 588 
1 n GLN 589 
1 n GLY 590 
1 n GLN 591 
1 n GLN 592 
1 n ALA 593 
1 n LEU 594 
1 n LYS 595 
1 n GLY 596 
1 n MET 597 
1 n THR 598 
1 n THR 599 
1 n THR 600 
1 n LEU 601 
1 n VAL 602 
1 n LEU 603 
1 n GLY 604 
1 n ASN 605 
1 n ALA 606 
1 n PHE 607 
1 n ASP 608 
1 n LYS 609 
1 n GLU 610 
1 n TYR 611 
1 n TRP 612 
1 n SER 613 
1 n PRO 614 
1 n GLN 615 
1 n GLY 616 
1 n ILE 617 
1 n PRO 618 
1 n GLN 619 
1 n ASP 620 
1 n GLY 621 
1 n ARG 622 
1 n ASN 623 
1 n GLY 624 
1 n LYS 625 
1 n ILE 626 
1 n PHE 627 
1 n VAL 628 
1 n SER 629 
1 n TYR 630 
1 n GLN 631 
1 n TRP 632 
#
_ma_data.content_type "model coordinates"
_ma_data.id           1
_ma_data.name         Model
#
_ma_model_list.data_id          1
_ma_model_list.model_group_id   1
_ma_model_list.model_group_name "AlphaFold-beta-20231127 (2b86f29d-618d-47cf-8aef-20020b1102eb @ 2025-03-08 19:51:21)"
_ma_model_list.model_id         1
_ma_model_list.model_name       "Top ranked model"
_ma_model_list.model_type       "Ab initio model"
_ma_model_list.ordinal_id       1
#
loop_
_ma_protocol_step.method_type
_ma_protocol_step.ordinal_id
_ma_protocol_step.protocol_id
_ma_protocol_step.step_id
"coevolution MSA" 1 1 1 
"template search" 2 1 2 
modeling          3 1 3 
#
loop_
_ma_qa_metric.id
_ma_qa_metric.mode
_ma_qa_metric.name
_ma_qa_metric.software_group_id
_ma_qa_metric.type
1 global pLDDT 1 pLDDT 
2 local  pLDDT 1 pLDDT 
#
_ma_qa_metric_global.metric_id    1
_ma_qa_metric_global.metric_value 91.31
_ma_qa_metric_global.model_id     1
_ma_qa_metric_global.ordinal_id   1
#
_ma_software_group.group_id    1
_ma_software_group.ordinal_id  1
_ma_software_group.software_id 1
#
loop_
_ma_target_entity.data_id
_ma_target_entity.entity_id
_ma_target_entity.origin
1 1 . 
1 2 . 
#
loop_
_ma_target_entity_instance.asym_id
_ma_target_entity_instance.details
_ma_target_entity_instance.entity_id
A . 1 
B . 2 
#
loop_
_pdbx_data_usage.details
_pdbx_data_usage.id
_pdbx_data_usage.type
_pdbx_data_usage.url
;NON-COMMERCIAL USE ONLY, BY USING THIS FILE YOU AGREE TO THE TERMS OF USE FOUND
AT alphafoldserver.com/output-terms.
;
1 license    ? 
;THE INFORMATION IS NOT INTENDED FOR, HAS NOT BEEN VALIDATED FOR, AND IS NOT
APPROVED FOR CLINICAL USE. IT SHOULD NOT BE USED FOR CLINICAL PURPOSE OR RELIED
ON FOR MEDICAL OR OTHER PROFESSIONAL ADVICE. IT IS THEORETICAL MODELLING ONLY
AND CAUTION SHOULD BE EXERCISED IN ITS USE. IT IS PROVIDED "AS-IS" WITHOUT ANY
WARRANTY OF ANY KIND, WHETHER EXPRESSED OR IMPLIED. NO WARRANTY IS GIVEN THAT
USE OF THE INFORMATION SHALL NOT INFRINGE THE RIGHTS OF ANY THIRD PARTY.
;
2 disclaimer ? 
#
_pdbx_nonpoly_scheme.asym_id       B
_pdbx_nonpoly_scheme.auth_seq_num  1
_pdbx_nonpoly_scheme.entity_id     2
_pdbx_nonpoly_scheme.mon_id        HEM
_pdbx_nonpoly_scheme.pdb_ins_code  .
_pdbx_nonpoly_scheme.pdb_seq_num   1
_pdbx_nonpoly_scheme.pdb_strand_id B
#
loop_
_pdbx_poly_seq_scheme.asym_id
_pdbx_poly_seq_scheme.auth_seq_num
_pdbx_poly_seq_scheme.entity_id
_pdbx_poly_seq_scheme.hetero
_pdbx_poly_seq_scheme.mon_id
_pdbx_poly_seq_scheme.pdb_ins_code
_pdbx_poly_seq_scheme.pdb_seq_num
_pdbx_poly_seq_scheme.pdb_strand_id
_pdbx_poly_seq_scheme.seq_id
A 1   1 n THR . 1   A 1   
A 2   1 n GLU . 2   A 2   
A 3   1 n THR . 3   A 3   
A 4   1 n MET . 4   A 4   
A 5   1 n THR . 5   A 5   
A 6   1 n VAL . 6   A 6   
A 7   1 n THR . 7   A 7   
A 8   1 n ALA . 8   A 8   
A 9   1 n THR . 9   A 9   
A 10  1 n GLY . 10  A 10  
A 11  1 n ASN . 11  A 11  
A 12  1 n ALA . 12  A 12  
A 13  1 n ARG . 13  A 13  
A 14  1 n SER . 14  A 14  
A 15  1 n SER . 15  A 15  
A 16  1 n PHE . 16  A 16  
A 17  1 n GLU . 17  A 17  
A 18  1 n ALA . 18  A 18  
A 19  1 n PRO . 19  A 19  
A 20  1 n MET . 20  A 20  
A 21  1 n MET . 21  A 21  
A 22  1 n VAL . 22  A 22  
A 23  1 n SER . 23  A 23  
A 24  1 n VAL . 24  A 24  
A 25  1 n ILE . 25  A 25  
A 26  1 n ASP . 26  A 26  
A 27  1 n THR . 27  A 27  
A 28  1 n SER . 28  A 28  
A 29  1 n ALA . 29  A 29  
A 30  1 n PRO . 30  A 30  
A 31  1 n GLU . 31  A 31  
A 32  1 n ASN . 32  A 32  
A 33  1 n GLN . 33  A 33  
A 34  1 n THR . 34  A 34  
A 35  1 n ALA . 35  A 35  
A 36  1 n THR . 36  A 36  
A 37  1 n SER . 37  A 37  
A 38  1 n ALA . 38  A 38  
A 39  1 n THR . 39  A 39  
A 40  1 n ASP . 40  A 40  
A 41  1 n LEU . 41  A 41  
A 42  1 n LEU . 42  A 42  
A 43  1 n ARG . 43  A 43  
A 44  1 n HIS . 44  A 44  
A 45  1 n VAL . 45  A 45  
A 46  1 n PRO . 46  A 46  
A 47  1 n GLY . 47  A 47  
A 48  1 n ILE . 48  A 48  
A 49  1 n THR . 49  A 49  
A 50  1 n LEU . 50  A 50  
A 51  1 n ASP . 51  A 51  
A 52  1 n GLY . 52  A 52  
A 53  1 n THR . 53  A 53  
A 54  1 n GLY . 54  A 54  
A 55  1 n ARG . 55  A 55  
A 56  1 n THR . 56  A 56  
A 57  1 n ASN . 57  A 57  
A 58  1 n GLY . 58  A 58  
A 59  1 n GLN . 59  A 59  
A 60  1 n ASP . 60  A 60  
A 61  1 n VAL . 61  A 61  
A 62  1 n ASN . 62  A 62  
A 63  1 n MET . 63  A 63  
A 64  1 n ARG . 64  A 64  
A 65  1 n GLY . 65  A 65  
A 66  1 n TYR . 66  A 66  
A 67  1 n ASP . 67  A 67  
A 68  1 n HIS . 68  A 68  
A 69  1 n ARG . 69  A 69  
A 70  1 n GLY . 70  A 70  
A 71  1 n VAL . 71  A 71  
A 72  1 n LEU . 72  A 72  
A 73  1 n VAL . 73  A 73  
A 74  1 n LEU . 74  A 74  
A 75  1 n VAL . 75  A 75  
A 76  1 n ASP . 76  A 76  
A 77  1 n GLY . 77  A 77  
A 78  1 n VAL . 78  A 78  
A 79  1 n ARG . 79  A 79  
A 80  1 n GLN . 80  A 80  
A 81  1 n GLY . 81  A 81  
A 82  1 n THR . 82  A 82  
A 83  1 n ASP . 83  A 83  
A 84  1 n THR . 84  A 84  
A 85  1 n GLY . 85  A 85  
A 86  1 n ALA . 86  A 86  
A 87  1 n LEU . 87  A 87  
A 88  1 n ASN . 88  A 88  
A 89  1 n GLY . 89  A 89  
A 90  1 n THR . 90  A 90  
A 91  1 n PHE . 91  A 91  
A 92  1 n LEU . 92  A 92  
A 93  1 n ASP . 93  A 93  
A 94  1 n PRO . 94  A 94  
A 95  1 n ALA . 95  A 95  
A 96  1 n LEU . 96  A 96  
A 97  1 n ILE . 97  A 97  
A 98  1 n LYS . 98  A 98  
A 99  1 n ARG . 99  A 99  
A 100 1 n VAL . 100 A 100 
A 101 1 n GLU . 101 A 101 
A 102 1 n ILE . 102 A 102 
A 103 1 n VAL . 103 A 103 
A 104 1 n ARG . 104 A 104 
A 105 1 n GLY . 105 A 105 
A 106 1 n PRO . 106 A 106 
A 107 1 n SER . 107 A 107 
A 108 1 n ALA . 108 A 108 
A 109 1 n LEU . 109 A 109 
A 110 1 n LEU . 110 A 110 
A 111 1 n TYR . 111 A 111 
A 112 1 n GLY . 112 A 112 
A 113 1 n SER . 113 A 113 
A 114 1 n GLY . 114 A 114 
A 115 1 n ALA . 115 A 115 
A 116 1 n LEU . 116 A 116 
A 117 1 n GLY . 117 A 117 
A 118 1 n GLY . 118 A 118 
A 119 1 n VAL . 119 A 119 
A 120 1 n ILE . 120 A 120 
A 121 1 n SER . 121 A 121 
A 122 1 n TYR . 122 A 122 
A 123 1 n ASP . 123 A 123 
A 124 1 n THR . 124 A 124 
A 125 1 n VAL . 125 A 125 
A 126 1 n ASP . 126 A 126 
A 127 1 n ALA . 127 A 127 
A 128 1 n LYS . 128 A 128 
A 129 1 n ASP . 129 A 129 
A 130 1 n LEU . 130 A 130 
A 131 1 n LEU . 131 A 131 
A 132 1 n GLN . 132 A 132 
A 133 1 n GLU . 133 A 133 
A 134 1 n GLY . 134 A 134 
A 135 1 n GLN . 135 A 135 
A 136 1 n SER . 136 A 136 
A 137 1 n SER . 137 A 137 
A 138 1 n GLY . 138 A 138 
A 139 1 n PHE . 139 A 139 
A 140 1 n ARG . 140 A 140 
A 141 1 n VAL . 141 A 141 
A 142 1 n PHE . 142 A 142 
A 143 1 n GLY . 143 A 143 
A 144 1 n THR . 144 A 144 
A 145 1 n GLY . 145 A 145 
A 146 1 n GLY . 146 A 146 
A 147 1 n THR . 147 A 147 
A 148 1 n GLY . 148 A 148 
A 149 1 n ASP . 149 A 149 
A 150 1 n HIS . 150 A 150 
A 151 1 n SER . 151 A 151 
A 152 1 n LEU . 152 A 152 
A 153 1 n GLY . 153 A 153 
A 154 1 n LEU . 154 A 154 
A 155 1 n GLY . 155 A 155 
A 156 1 n ALA . 156 A 156 
A 157 1 n SER . 157 A 157 
A 158 1 n ALA . 158 A 158 
A 159 1 n PHE . 159 A 159 
A 160 1 n GLY . 160 A 160 
A 161 1 n ARG . 161 A 161 
A 162 1 n THR . 162 A 162 
A 163 1 n GLU . 163 A 163 
A 164 1 n ASN . 164 A 164 
A 165 1 n LEU . 165 A 165 
A 166 1 n ASP . 166 A 166 
A 167 1 n GLY . 167 A 167 
A 168 1 n ILE . 168 A 168 
A 169 1 n VAL . 169 A 169 
A 170 1 n ALA . 170 A 170 
A 171 1 n TRP . 171 A 171 
A 172 1 n SER . 172 A 172 
A 173 1 n SER . 173 A 173 
A 174 1 n ARG . 174 A 174 
A 175 1 n ASP . 175 A 175 
A 176 1 n ARG . 176 A 176 
A 177 1 n GLY . 177 A 177 
A 178 1 n ASP . 178 A 178 
A 179 1 n LEU . 179 A 179 
A 180 1 n ARG . 180 A 180 
A 181 1 n GLN . 181 A 181 
A 182 1 n SER . 182 A 182 
A 183 1 n ASN . 183 A 183 
A 184 1 n GLY . 184 A 184 
A 185 1 n GLU . 185 A 185 
A 186 1 n THR . 186 A 186 
A 187 1 n ALA . 187 A 187 
A 188 1 n PRO . 188 A 188 
A 189 1 n ASN . 189 A 189 
A 190 1 n ASP . 190 A 190 
A 191 1 n GLU . 191 A 191 
A 192 1 n SER . 192 A 192 
A 193 1 n ILE . 193 A 193 
A 194 1 n ASN . 194 A 194 
A 195 1 n ASN . 195 A 195 
A 196 1 n MET . 196 A 196 
A 197 1 n LEU . 197 A 197 
A 198 1 n ALA . 198 A 198 
A 199 1 n LYS . 199 A 199 
A 200 1 n GLY . 200 A 200 
A 201 1 n THR . 201 A 201 
A 202 1 n TRP . 202 A 202 
A 203 1 n GLN . 203 A 203 
A 204 1 n ILE . 204 A 204 
A 205 1 n ASP . 205 A 205 
A 206 1 n SER . 206 A 206 
A 207 1 n ALA . 207 A 207 
A 208 1 n GLN . 208 A 208 
A 209 1 n SER . 209 A 209 
A 210 1 n LEU . 210 A 210 
A 211 1 n SER . 211 A 211 
A 212 1 n GLY . 212 A 212 
A 213 1 n LEU . 213 A 213 
A 214 1 n VAL . 214 A 214 
A 215 1 n ARG . 215 A 215 
A 216 1 n TYR . 216 A 216 
A 217 1 n TYR . 217 A 217 
A 218 1 n ASN . 218 A 218 
A 219 1 n ASN . 219 A 219 
A 220 1 n ASP . 220 A 220 
A 221 1 n ALA . 221 A 221 
A 222 1 n ARG . 222 A 222 
A 223 1 n GLU . 223 A 223 
A 224 1 n PRO . 224 A 224 
A 225 1 n LYS . 225 A 225 
A 226 1 n ASN . 226 A 226 
A 227 1 n PRO . 227 A 227 
A 228 1 n GLN . 228 A 228 
A 229 1 n THR . 229 A 229 
A 230 1 n VAL . 230 A 230 
A 231 1 n GLU . 231 A 231 
A 232 1 n ALA . 232 A 232 
A 233 1 n SER . 233 A 233 
A 234 1 n ASP . 234 A 234 
A 235 1 n SER . 235 A 235 
A 236 1 n SER . 236 A 236 
A 237 1 n ASN . 237 A 237 
A 238 1 n PRO . 238 A 238 
A 239 1 n MET . 239 A 239 
A 240 1 n VAL . 240 A 240 
A 241 1 n ASP . 241 A 241 
A 242 1 n ARG . 242 A 242 
A 243 1 n SER . 243 A 243 
A 244 1 n THR . 244 A 244 
A 245 1 n ILE . 245 A 245 
A 246 1 n GLN . 246 A 246 
A 247 1 n ARG . 247 A 247 
A 248 1 n ASP . 248 A 248 
A 249 1 n ALA . 249 A 249 
A 250 1 n GLN . 250 A 250 
A 251 1 n LEU . 251 A 251 
A 252 1 n SER . 252 A 252 
A 253 1 n TYR . 253 A 253 
A 254 1 n LYS . 254 A 254 
A 255 1 n LEU . 255 A 255 
A 256 1 n ALA . 256 A 256 
A 257 1 n PRO . 257 A 257 
A 258 1 n GLN . 258 A 258 
A 259 1 n GLY . 259 A 259 
A 260 1 n ASN . 260 A 260 
A 261 1 n ASP . 261 A 261 
A 262 1 n TRP . 262 A 262 
A 263 1 n LEU . 263 A 263 
A 264 1 n ASN . 264 A 264 
A 265 1 n ALA . 265 A 265 
A 266 1 n ASP . 266 A 266 
A 267 1 n ALA . 267 A 267 
A 268 1 n LYS . 268 A 268 
A 269 1 n ILE . 269 A 269 
A 270 1 n TYR . 270 A 270 
A 271 1 n TRP . 271 A 271 
A 272 1 n SER . 272 A 272 
A 273 1 n GLU . 273 A 273 
A 274 1 n VAL . 274 A 274 
A 275 1 n ARG . 275 A 275 
A 276 1 n ILE . 276 A 276 
A 277 1 n ASN . 277 A 277 
A 278 1 n ALA . 278 A 278 
A 279 1 n GLN . 279 A 279 
A 280 1 n ASN . 280 A 280 
A 281 1 n THR . 281 A 281 
A 282 1 n GLY . 282 A 282 
A 283 1 n SER . 283 A 283 
A 284 1 n SER . 284 A 284 
A 285 1 n GLY . 285 A 285 
A 286 1 n GLU . 286 A 286 
A 287 1 n TYR . 287 A 287 
A 288 1 n ARG . 288 A 288 
A 289 1 n GLU . 289 A 289 
A 290 1 n GLN . 290 A 290 
A 291 1 n ILE . 291 A 291 
A 292 1 n THR . 292 A 292 
A 293 1 n LYS . 293 A 293 
A 294 1 n GLY . 294 A 294 
A 295 1 n ALA . 295 A 295 
A 296 1 n ARG . 296 A 296 
A 297 1 n LEU . 297 A 297 
A 298 1 n GLU . 298 A 298 
A 299 1 n ASN . 299 A 299 
A 300 1 n ARG . 300 A 300 
A 301 1 n SER . 301 A 301 
A 302 1 n THR . 302 A 302 
A 303 1 n LEU . 303 A 303 
A 304 1 n PHE . 304 A 304 
A 305 1 n ALA . 305 A 305 
A 306 1 n ASP . 306 A 306 
A 307 1 n SER . 307 A 307 
A 308 1 n PHE . 308 A 308 
A 309 1 n ALA . 309 A 309 
A 310 1 n SER . 310 A 310 
A 311 1 n HIS . 311 A 311 
A 312 1 n LEU . 312 A 312 
A 313 1 n LEU . 313 A 313 
A 314 1 n THR . 314 A 314 
A 315 1 n TYR . 315 A 315 
A 316 1 n GLY . 316 A 316 
A 317 1 n GLY . 317 A 317 
A 318 1 n GLU . 318 A 318 
A 319 1 n TYR . 319 A 319 
A 320 1 n TYR . 320 A 320 
A 321 1 n ARG . 321 A 321 
A 322 1 n GLN . 322 A 322 
A 323 1 n GLU . 323 A 323 
A 324 1 n GLN . 324 A 324 
A 325 1 n HIS . 325 A 325 
A 326 1 n PRO . 326 A 326 
A 327 1 n GLY . 327 A 327 
A 328 1 n GLY . 328 A 328 
A 329 1 n ALA . 329 A 329 
A 330 1 n THR . 330 A 330 
A 331 1 n THR . 331 A 331 
A 332 1 n GLY . 332 A 332 
A 333 1 n PHE . 333 A 333 
A 334 1 n PRO . 334 A 334 
A 335 1 n GLN . 335 A 335 
A 336 1 n ALA . 336 A 336 
A 337 1 n LYS . 337 A 337 
A 338 1 n ILE . 338 A 338 
A 339 1 n ASP . 339 A 339 
A 340 1 n PHE . 340 A 340 
A 341 1 n SER . 341 A 341 
A 342 1 n SER . 342 A 342 
A 343 1 n GLY . 343 A 343 
A 344 1 n TRP . 344 A 344 
A 345 1 n LEU . 345 A 345 
A 346 1 n GLN . 346 A 346 
A 347 1 n ASP . 347 A 347 
A 348 1 n GLU . 348 A 348 
A 349 1 n ILE . 349 A 349 
A 350 1 n THR . 350 A 350 
A 351 1 n LEU . 351 A 351 
A 352 1 n ARG . 352 A 352 
A 353 1 n ASP . 353 A 353 
A 354 1 n LEU . 354 A 354 
A 355 1 n PRO . 355 A 355 
A 356 1 n ILE . 356 A 356 
A 357 1 n THR . 357 A 357 
A 358 1 n LEU . 358 A 358 
A 359 1 n LEU . 359 A 359 
A 360 1 n GLY . 360 A 360 
A 361 1 n GLY . 361 A 361 
A 362 1 n THR . 362 A 362 
A 363 1 n ARG . 363 A 363 
A 364 1 n TYR . 364 A 364 
A 365 1 n ASP . 365 A 365 
A 366 1 n SER . 366 A 366 
A 367 1 n TYR . 367 A 367 
A 368 1 n ARG . 368 A 368 
A 369 1 n GLY . 369 A 369 
A 370 1 n SER . 370 A 370 
A 371 1 n SER . 371 A 371 
A 372 1 n ASP . 372 A 372 
A 373 1 n GLY . 373 A 373 
A 374 1 n TYR . 374 A 374 
A 375 1 n LYS . 375 A 375 
A 376 1 n ASP . 376 A 376 
A 377 1 n VAL . 377 A 377 
A 378 1 n ASP . 378 A 378 
A 379 1 n ALA . 379 A 379 
A 380 1 n ASP . 380 A 380 
A 381 1 n LYS . 381 A 381 
A 382 1 n TRP . 382 A 382 
A 383 1 n SER . 383 A 383 
A 384 1 n SER . 384 A 384 
A 385 1 n ARG . 385 A 385 
A 386 1 n ALA . 386 A 386 
A 387 1 n GLY . 387 A 387 
A 388 1 n MET . 388 A 388 
A 389 1 n THR . 389 A 389 
A 390 1 n ILE . 390 A 390 
A 391 1 n ASN . 391 A 391 
A 392 1 n PRO . 392 A 392 
A 393 1 n THR . 393 A 393 
A 394 1 n ASN . 394 A 394 
A 395 1 n TRP . 395 A 395 
A 396 1 n LEU . 396 A 396 
A 397 1 n MET . 397 A 397 
A 398 1 n LEU . 398 A 398 
A 399 1 n PHE . 399 A 399 
A 400 1 n GLY . 400 A 400 
A 401 1 n SER . 401 A 401 
A 402 1 n TYR . 402 A 402 
A 403 1 n ALA . 403 A 403 
A 404 1 n GLN . 404 A 404 
A 405 1 n ALA . 405 A 405 
A 406 1 n PHE . 406 A 406 
A 407 1 n ARG . 407 A 407 
A 408 1 n ALA . 408 A 408 
A 409 1 n PRO . 409 A 409 
A 410 1 n THR . 410 A 410 
A 411 1 n MET . 411 A 411 
A 412 1 n GLY . 412 A 412 
A 413 1 n GLU . 413 A 413 
A 414 1 n MET . 414 A 414 
A 415 1 n TYR . 415 A 415 
A 416 1 n ASN . 416 A 416 
A 417 1 n ASP . 417 A 417 
A 418 1 n SER . 418 A 418 
A 419 1 n LYS . 419 A 419 
A 420 1 n HIS . 420 A 420 
A 421 1 n PHE . 421 A 421 
A 422 1 n SER . 422 A 422 
A 423 1 n ILE . 423 A 423 
A 424 1 n GLY . 424 A 424 
A 425 1 n ARG . 425 A 425 
A 426 1 n PHE . 426 A 426 
A 427 1 n TYR . 427 A 427 
A 428 1 n THR . 428 A 428 
A 429 1 n ASN . 429 A 429 
A 430 1 n TYR . 430 A 430 
A 431 1 n TRP . 431 A 431 
A 432 1 n VAL . 432 A 432 
A 433 1 n PRO . 433 A 433 
A 434 1 n ASN . 434 A 434 
A 435 1 n PRO . 435 A 435 
A 436 1 n ASN . 436 A 436 
A 437 1 n LEU . 437 A 437 
A 438 1 n ARG . 438 A 438 
A 439 1 n PRO . 439 A 439 
A 440 1 n GLU . 440 A 440 
A 441 1 n THR . 441 A 441 
A 442 1 n ASN . 442 A 442 
A 443 1 n GLU . 443 A 443 
A 444 1 n THR . 444 A 444 
A 445 1 n GLN . 445 A 445 
A 446 1 n GLU . 446 A 446 
A 447 1 n TYR . 447 A 447 
A 448 1 n GLY . 448 A 448 
A 449 1 n PHE . 449 A 449 
A 450 1 n GLY . 450 A 450 
A 451 1 n LEU . 451 A 451 
A 452 1 n ARG . 452 A 452 
A 453 1 n PHE . 453 A 453 
A 454 1 n ASP . 454 A 454 
A 455 1 n ASP . 455 A 455 
A 456 1 n LEU . 456 A 456 
A 457 1 n MET . 457 A 457 
A 458 1 n LEU . 458 A 458 
A 459 1 n SER . 459 A 459 
A 460 1 n ASN . 460 A 460 
A 461 1 n ASP . 461 A 461 
A 462 1 n ALA . 462 A 462 
A 463 1 n LEU . 463 A 463 
A 464 1 n GLU . 464 A 464 
A 465 1 n PHE . 465 A 465 
A 466 1 n LYS . 466 A 466 
A 467 1 n ALA . 467 A 467 
A 468 1 n SER . 468 A 468 
A 469 1 n TYR . 469 A 469 
A 470 1 n PHE . 470 A 470 
A 471 1 n ASP . 471 A 471 
A 472 1 n THR . 472 A 472 
A 473 1 n LYS . 473 A 473 
A 474 1 n ALA . 474 A 474 
A 475 1 n LYS . 475 A 475 
A 476 1 n ASP . 476 A 476 
A 477 1 n TYR . 477 A 477 
A 478 1 n ILE . 478 A 478 
A 479 1 n SER . 479 A 479 
A 480 1 n THR . 480 A 480 
A 481 1 n THR . 481 A 481 
A 482 1 n VAL . 482 A 482 
A 483 1 n ASP . 483 A 483 
A 484 1 n PHE . 484 A 484 
A 485 1 n ALA . 485 A 485 
A 486 1 n ALA . 486 A 486 
A 487 1 n ALA . 487 A 487 
A 488 1 n THR . 488 A 488 
A 489 1 n THR . 489 A 489 
A 490 1 n MET . 490 A 490 
A 491 1 n SER . 491 A 491 
A 492 1 n TYR . 492 A 492 
A 493 1 n ASN . 493 A 493 
A 494 1 n VAL . 494 A 494 
A 495 1 n PRO . 495 A 495 
A 496 1 n ASN . 496 A 496 
A 497 1 n ALA . 497 A 497 
A 498 1 n LYS . 498 A 498 
A 499 1 n ILE . 499 A 499 
A 500 1 n TRP . 500 A 500 
A 501 1 n GLY . 501 A 501 
A 502 1 n TRP . 502 A 502 
A 503 1 n ASP . 503 A 503 
A 504 1 n VAL . 504 A 504 
A 505 1 n MET . 505 A 505 
A 506 1 n THR . 506 A 506 
A 507 1 n LYS . 507 A 507 
A 508 1 n TYR . 508 A 508 
A 509 1 n THR . 509 A 509 
A 510 1 n THR . 510 A 510 
A 511 1 n ASP . 511 A 511 
A 512 1 n LEU . 512 A 512 
A 513 1 n PHE . 513 A 513 
A 514 1 n SER . 514 A 514 
A 515 1 n LEU . 515 A 515 
A 516 1 n ASP . 516 A 516 
A 517 1 n VAL . 517 A 517 
A 518 1 n ALA . 518 A 518 
A 519 1 n TYR . 519 A 519 
A 520 1 n ASN . 520 A 520 
A 521 1 n ARG . 521 A 521 
A 522 1 n THR . 522 A 522 
A 523 1 n ARG . 523 A 523 
A 524 1 n GLY . 524 A 524 
A 525 1 n LYS . 525 A 525 
A 526 1 n ASP . 526 A 526 
A 527 1 n THR . 527 A 527 
A 528 1 n ASP . 528 A 528 
A 529 1 n THR . 529 A 529 
A 530 1 n GLY . 530 A 530 
A 531 1 n GLU . 531 A 531 
A 532 1 n TYR . 532 A 532 
A 533 1 n ILE . 533 A 533 
A 534 1 n SER . 534 A 534 
A 535 1 n SER . 535 A 535 
A 536 1 n ILE . 536 A 536 
A 537 1 n ASN . 537 A 537 
A 538 1 n PRO . 538 A 538 
A 539 1 n ASP . 539 A 539 
A 540 1 n THR . 540 A 540 
A 541 1 n VAL . 541 A 541 
A 542 1 n THR . 542 A 542 
A 543 1 n SER . 543 A 543 
A 544 1 n THR . 544 A 544 
A 545 1 n LEU . 545 A 545 
A 546 1 n ASN . 546 A 546 
A 547 1 n ILE . 547 A 547 
A 548 1 n PRO . 548 A 548 
A 549 1 n ILE . 549 A 549 
A 550 1 n ALA . 550 A 550 
A 551 1 n HIS . 551 A 551 
A 552 1 n SER . 552 A 552 
A 553 1 n GLY . 553 A 553 
A 554 1 n PHE . 554 A 554 
A 555 1 n SER . 555 A 555 
A 556 1 n VAL . 556 A 556 
A 557 1 n GLY . 557 A 557 
A 558 1 n TRP . 558 A 558 
A 559 1 n VAL . 559 A 559 
A 560 1 n GLY . 560 A 560 
A 561 1 n THR . 561 A 561 
A 562 1 n PHE . 562 A 562 
A 563 1 n ALA . 563 A 563 
A 564 1 n ASP . 564 A 564 
A 565 1 n ARG . 565 A 565 
A 566 1 n SER . 566 A 566 
A 567 1 n THR . 567 A 567 
A 568 1 n HIS . 568 A 568 
A 569 1 n ILE . 569 A 569 
A 570 1 n SER . 570 A 570 
A 571 1 n SER . 571 A 571 
A 572 1 n SER . 572 A 572 
A 573 1 n TYR . 573 A 573 
A 574 1 n SER . 574 A 574 
A 575 1 n LYS . 575 A 575 
A 576 1 n GLN . 576 A 576 
A 577 1 n PRO . 577 A 577 
A 578 1 n GLY . 578 A 578 
A 579 1 n TYR . 579 A 579 
A 580 1 n GLY . 580 A 580 
A 581 1 n VAL . 581 A 581 
A 582 1 n ASN . 582 A 582 
A 583 1 n ASP . 583 A 583 
A 584 1 n PHE . 584 A 584 
A 585 1 n TYR . 585 A 585 
A 586 1 n VAL . 586 A 586 
A 587 1 n SER . 587 A 587 
A 588 1 n TYR . 588 A 588 
A 589 1 n GLN . 589 A 589 
A 590 1 n GLY . 590 A 590 
A 591 1 n GLN . 591 A 591 
A 592 1 n GLN . 592 A 592 
A 593 1 n ALA . 593 A 593 
A 594 1 n LEU . 594 A 594 
A 595 1 n LYS . 595 A 595 
A 596 1 n GLY . 596 A 596 
A 597 1 n MET . 597 A 597 
A 598 1 n THR . 598 A 598 
A 599 1 n THR . 599 A 599 
A 600 1 n THR . 600 A 600 
A 601 1 n LEU . 601 A 601 
A 602 1 n VAL . 602 A 602 
A 603 1 n LEU . 603 A 603 
A 604 1 n GLY . 604 A 604 
A 605 1 n ASN . 605 A 605 
A 606 1 n ALA . 606 A 606 
A 607 1 n PHE . 607 A 607 
A 608 1 n ASP . 608 A 608 
A 609 1 n LYS . 609 A 609 
A 610 1 n GLU . 610 A 610 
A 611 1 n TYR . 611 A 611 
A 612 1 n TRP . 612 A 612 
A 613 1 n SER . 613 A 613 
A 614 1 n PRO . 614 A 614 
A 615 1 n GLN . 615 A 615 
A 616 1 n GLY . 616 A 616 
A 617 1 n ILE . 617 A 617 
A 618 1 n PRO . 618 A 618 
A 619 1 n GLN . 619 A 619 
A 620 1 n ASP . 620 A 620 
A 621 1 n GLY . 621 A 621 
A 622 1 n ARG . 622 A 622 
A 623 1 n ASN . 623 A 623 
A 624 1 n GLY . 624 A 624 
A 625 1 n LYS . 625 A 625 
A 626 1 n ILE . 626 A 626 
A 627 1 n PHE . 627 A 627 
A 628 1 n VAL . 628 A 628 
A 629 1 n SER . 629 A 629 
A 630 1 n TYR . 630 A 630 
A 631 1 n GLN . 631 A 631 
A 632 1 n TRP . 632 A 632 
#
_software.classification other
_software.date           ?
_software.description    "Structure prediction"
_software.name           AlphaFold
_software.pdbx_ordinal   1
_software.type           package
_software.version        "AlphaFold-beta-20231127 (2b86f29d-618d-47cf-8aef-20020b1102eb @ 2025-03-08 19:51:21)"
#
loop_
_struct_asym.entity_id
_struct_asym.id
1 A 
2 B 
#
loop_
_atom_site.group_PDB
_atom_site.id
_atom_site.type_symbol
_atom_site.label_atom_id
_atom_site.label_alt_id
_atom_site.label_comp_id
_atom_site.label_asym_id
_atom_site.label_entity_id
_atom_site.label_seq_id
_atom_site.pdbx_PDB_ins_code
_atom_site.Cartn_x
_atom_site.Cartn_y
_atom_site.Cartn_z
_atom_site.occupancy
_atom_site.B_iso_or_equiv
_atom_site.auth_seq_id
_atom_site.auth_asym_id
_atom_site.pdbx_PDB_model_num
ATOM   1    N  N   . THR A 1 1   ? 17.167  -15.697 -7.681  1.00 76.07 1   A 1 
ATOM   2    C  CA  . THR A 1 1   ? 17.319  -15.491 -6.230  1.00 83.37 1   A 1 
ATOM   3    C  C   . THR A 1 1   ? 15.960  -15.616 -5.566  1.00 87.05 1   A 1 
ATOM   4    O  O   . THR A 1 1   ? 14.957  -15.270 -6.178  1.00 82.41 1   A 1 
ATOM   5    C  CB  . THR A 1 1   ? 17.933  -14.122 -5.905  1.00 74.88 1   A 1 
ATOM   6    O  OG1 . THR A 1 1   ? 17.485  -13.164 -6.830  1.00 64.03 1   A 1 
ATOM   7    C  CG2 . THR A 1 1   ? 19.459  -14.170 -6.013  1.00 61.24 1   A 1 
ATOM   8    N  N   . GLU A 1 2   ? 15.926  -16.118 -4.344  1.00 87.61 2   A 1 
ATOM   9    C  CA  . GLU A 1 2   ? 14.687  -16.261 -3.592  1.00 90.63 2   A 1 
ATOM   10   C  C   . GLU A 1 2   ? 14.083  -14.890 -3.275  1.00 93.05 2   A 1 
ATOM   11   O  O   . GLU A 1 2   ? 14.793  -13.954 -2.891  1.00 90.89 2   A 1 
ATOM   12   C  CB  . GLU A 1 2   ? 14.979  -17.071 -2.328  1.00 87.24 2   A 1 
ATOM   13   C  CG  . GLU A 1 2   ? 13.710  -17.380 -1.535  1.00 82.95 2   A 1 
ATOM   14   C  CD  . GLU A 1 2   ? 13.971  -18.396 -0.415  1.00 82.04 2   A 1 
ATOM   15   O  OE1 . GLU A 1 2   ? 12.998  -19.087 -0.041  1.00 74.44 2   A 1 
ATOM   16   O  OE2 . GLU A 1 2   ? 15.122  -18.493 0.045   1.00 78.27 2   A 1 
ATOM   17   N  N   . THR A 1 3   ? 12.772  -14.764 -3.428  1.00 93.15 3   A 1 
ATOM   18   C  CA  . THR A 1 3   ? 12.053  -13.534 -3.102  1.00 94.49 3   A 1 
ATOM   19   C  C   . THR A 1 3   ? 11.941  -13.399 -1.592  1.00 95.49 3   A 1 
ATOM   20   O  O   . THR A 1 3   ? 11.287  -14.197 -0.922  1.00 93.86 3   A 1 
ATOM   21   C  CB  . THR A 1 3   ? 10.673  -13.497 -3.767  1.00 92.77 3   A 1 
ATOM   22   O  OG1 . THR A 1 3   ? 10.830  -13.618 -5.163  1.00 85.87 3   A 1 
ATOM   23   C  CG2 . THR A 1 3   ? 9.953   -12.182 -3.522  1.00 86.20 3   A 1 
ATOM   24   N  N   . MET A 1 4   ? 12.574  -12.367 -1.053  1.00 95.05 4   A 1 
ATOM   25   C  CA  . MET A 1 4   ? 12.581  -12.088 0.377   1.00 95.55 4   A 1 
ATOM   26   C  C   . MET A 1 4   ? 11.483  -11.087 0.752   1.00 95.94 4   A 1 
ATOM   27   O  O   . MET A 1 4   ? 11.144  -10.201 -0.027  1.00 94.50 4   A 1 
ATOM   28   C  CB  . MET A 1 4   ? 13.965  -11.573 0.800   1.00 95.27 4   A 1 
ATOM   29   C  CG  . MET A 1 4   ? 15.101  -12.539 0.451   1.00 93.62 4   A 1 
ATOM   30   S  SD  . MET A 1 4   ? 15.010  -14.179 1.247   1.00 90.71 4   A 1 
ATOM   31   C  CE  . MET A 1 4   ? 15.572  -13.759 2.906   1.00 77.76 4   A 1 
ATOM   32   N  N   . THR A 1 5   ? 10.984  -11.205 1.983   1.00 95.58 5   A 1 
ATOM   33   C  CA  . THR A 1 5   ? 10.143  -10.188 2.623   1.00 95.89 5   A 1 
ATOM   34   C  C   . THR A 1 5   ? 10.864  -9.610  3.837   1.00 96.26 5   A 1 
ATOM   35   O  O   . THR A 1 5   ? 11.520  -10.337 4.574   1.00 95.06 5   A 1 
ATOM   36   C  CB  . THR A 1 5   ? 8.755   -10.728 2.983   1.00 94.77 5   A 1 
ATOM   37   O  OG1 . THR A 1 5   ? 8.007   -9.733  3.637   1.00 91.44 5   A 1 
ATOM   38   C  CG2 . THR A 1 5   ? 8.781   -11.945 3.904   1.00 92.37 5   A 1 
ATOM   39   N  N   . VAL A 1 6   ? 10.725  -8.314  4.044   1.00 95.64 6   A 1 
ATOM   40   C  CA  . VAL A 1 6   ? 11.194  -7.593  5.238   1.00 95.14 6   A 1 
ATOM   41   C  C   . VAL A 1 6   ? 10.000  -7.068  6.023   1.00 95.23 6   A 1 
ATOM   42   O  O   . VAL A 1 6   ? 9.927   -7.242  7.229   1.00 93.17 6   A 1 
ATOM   43   C  CB  . VAL A 1 6   ? 12.151  -6.444  4.851   1.00 93.97 6   A 1 
ATOM   44   C  CG1 . VAL A 1 6   ? 12.622  -5.656  6.072   1.00 87.75 6   A 1 
ATOM   45   C  CG2 . VAL A 1 6   ? 13.388  -6.983  4.137   1.00 90.10 6   A 1 
ATOM   46   N  N   . THR A 1 7   ? 9.001   -6.516  5.332   1.00 95.91 7   A 1 
ATOM   47   C  CA  . THR A 1 7   ? 7.818   -5.904  5.953   1.00 95.68 7   A 1 
ATOM   48   C  C   . THR A 1 7   ? 6.995   -6.888  6.787   1.00 96.08 7   A 1 
ATOM   49   O  O   . THR A 1 7   ? 6.396   -6.489  7.785   1.00 94.15 7   A 1 
ATOM   50   C  CB  . THR A 1 7   ? 6.934   -5.287  4.858   1.00 94.86 7   A 1 
ATOM   51   O  OG1 . THR A 1 7   ? 7.709   -4.416  4.082   1.00 90.09 7   A 1 
ATOM   52   C  CG2 . THR A 1 7   ? 5.769   -4.470  5.410   1.00 91.40 7   A 1 
ATOM   53   N  N   . ALA A 1 8   ? 6.970   -8.167  6.437   1.00 96.33 8   A 1 
ATOM   54   C  CA  . ALA A 1 8   ? 6.127   -9.153  7.113   1.00 95.97 8   A 1 
ATOM   55   C  C   . ALA A 1 8   ? 6.491   -9.375  8.593   1.00 96.43 8   A 1 
ATOM   56   O  O   . ALA A 1 8   ? 5.596   -9.516  9.426   1.00 94.58 8   A 1 
ATOM   57   C  CB  . ALA A 1 8   ? 6.198   -10.464 6.327   1.00 95.20 8   A 1 
ATOM   58   N  N   . THR A 1 9   ? 7.791   -9.398  8.921   1.00 96.25 9   A 1 
ATOM   59   C  CA  . THR A 1 9   ? 8.278   -9.641  10.291  1.00 96.36 9   A 1 
ATOM   60   C  C   . THR A 1 9   ? 9.333   -8.632  10.753  1.00 96.41 9   A 1 
ATOM   61   O  O   . THR A 1 9   ? 9.860   -8.747  11.853  1.00 93.85 9   A 1 
ATOM   62   C  CB  . THR A 1 9   ? 8.816   -11.073 10.461  1.00 95.61 9   A 1 
ATOM   63   O  OG1 . THR A 1 9   ? 9.975   -11.265 9.703   1.00 92.23 9   A 1 
ATOM   64   C  CG2 . THR A 1 9   ? 7.791   -12.132 10.054  1.00 91.89 9   A 1 
ATOM   65   N  N   . GLY A 1 10  ? 9.660   -7.633  9.916   1.00 95.94 10  A 1 
ATOM   66   C  CA  . GLY A 1 10  ? 10.708  -6.650  10.184  1.00 95.76 10  A 1 
ATOM   67   C  C   . GLY A 1 10  ? 12.135  -7.153  9.906   1.00 96.46 10  A 1 
ATOM   68   O  O   . GLY A 1 10  ? 13.067  -6.351  9.885   1.00 94.38 10  A 1 
ATOM   69   N  N   . ASN A 1 11  ? 12.300  -8.460  9.659   1.00 96.51 11  A 1 
ATOM   70   C  CA  . ASN A 1 11  ? 13.582  -9.097  9.362   1.00 96.13 11  A 1 
ATOM   71   C  C   . ASN A 1 11  ? 13.503  -9.819  8.013   1.00 96.21 11  A 1 
ATOM   72   O  O   . ASN A 1 11  ? 12.521  -10.498 7.731   1.00 94.31 11  A 1 
ATOM   73   C  CB  . ASN A 1 11  ? 13.942  -10.070 10.492  1.00 95.21 11  A 1 
ATOM   74   C  CG  . ASN A 1 11  ? 13.937  -9.378  11.844  1.00 95.08 11  A 1 
ATOM   75   O  OD1 . ASN A 1 11  ? 14.683  -8.444  12.088  1.00 89.29 11  A 1 
ATOM   76   N  ND2 . ASN A 1 11  ? 13.072  -9.801  12.744  1.00 89.11 11  A 1 
ATOM   77   N  N   . ALA A 1 12  ? 14.545  -9.700  7.201   1.00 95.90 12  A 1 
ATOM   78   C  CA  . ALA A 1 12  ? 14.591  -10.357 5.901   1.00 95.81 12  A 1 
ATOM   79   C  C   . ALA A 1 12  ? 14.471  -11.877 6.045   1.00 96.12 12  A 1 
ATOM   80   O  O   . ALA A 1 12  ? 15.291  -12.525 6.691   1.00 94.08 12  A 1 
ATOM   81   C  CB  . ALA A 1 12  ? 15.876  -9.957  5.167   1.00 94.70 12  A 1 
ATOM   82   N  N   . ARG A 1 13  ? 13.442  -12.453 5.397   1.00 96.14 13  A 1 
ATOM   83   C  CA  . ARG A 1 13  ? 13.170  -13.890 5.376   1.00 95.85 13  A 1 
ATOM   84   C  C   . ARG A 1 13  ? 12.532  -14.297 4.060   1.00 96.21 13  A 1 
ATOM   85   O  O   . ARG A 1 13  ? 11.997  -13.446 3.338   1.00 94.15 13  A 1 
ATOM   86   C  CB  . ARG A 1 13  ? 12.290  -14.279 6.577   1.00 92.54 13  A 1 
ATOM   87   C  CG  . ARG A 1 13  ? 10.874  -13.673 6.527   1.00 89.45 13  A 1 
ATOM   88   C  CD  . ARG A 1 13  ? 10.038  -14.071 7.758   1.00 89.06 13  A 1 
ATOM   89   N  NE  . ARG A 1 13  ? 9.737   -15.507 7.764   1.00 84.60 13  A 1 
ATOM   90   C  CZ  . ARG A 1 13  ? 9.394   -16.229 8.821   1.00 85.48 13  A 1 
ATOM   91   N  NH1 . ARG A 1 13  ? 9.271   -15.697 10.001  1.00 76.59 13  A 1 
ATOM   92   N  NH2 . ARG A 1 13  ? 9.173   -17.506 8.693   1.00 75.81 13  A 1 
ATOM   93   N  N   . SER A 1 14  ? 12.530  -15.595 3.767   1.00 95.49 14  A 1 
ATOM   94   C  CA  . SER A 1 14  ? 11.815  -16.140 2.616   1.00 95.15 14  A 1 
ATOM   95   C  C   . SER A 1 14  ? 10.342  -15.709 2.619   1.00 95.70 14  A 1 
ATOM   96   O  O   . SER A 1 14  ? 9.628   -15.911 3.600   1.00 94.73 14  A 1 
ATOM   97   C  CB  . SER A 1 14  ? 11.893  -17.672 2.645   1.00 94.06 14  A 1 
ATOM   98   O  OG  . SER A 1 14  ? 11.121  -18.202 1.589   1.00 91.67 14  A 1 
ATOM   99   N  N   . SER A 1 15  ? 9.882   -15.139 1.509   1.00 95.74 15  A 1 
ATOM   100  C  CA  . SER A 1 15  ? 8.464   -14.818 1.302   1.00 95.97 15  A 1 
ATOM   101  C  C   . SER A 1 15  ? 7.621   -16.091 1.202   1.00 96.31 15  A 1 
ATOM   102  O  O   . SER A 1 15  ? 6.520   -16.150 1.756   1.00 94.80 15  A 1 
ATOM   103  C  CB  . SER A 1 15  ? 8.327   -13.971 0.030   1.00 94.84 15  A 1 
ATOM   104  O  OG  . SER A 1 15  ? 6.972   -13.685 -0.231  1.00 82.73 15  A 1 
ATOM   105  N  N   . PHE A 1 16  ? 8.144   -17.120 0.548   1.00 95.93 16  A 1 
ATOM   106  C  CA  . PHE A 1 16  ? 7.474   -18.407 0.405   1.00 95.82 16  A 1 
ATOM   107  C  C   . PHE A 1 16  ? 7.284   -19.109 1.760   1.00 96.20 16  A 1 
ATOM   108  O  O   . PHE A 1 16  ? 6.174   -19.543 2.071   1.00 95.10 16  A 1 
ATOM   109  C  CB  . PHE A 1 16  ? 8.279   -19.277 -0.569  1.00 95.06 16  A 1 
ATOM   110  C  CG  . PHE A 1 16  ? 7.715   -20.667 -0.739  1.00 95.60 16  A 1 
ATOM   111  C  CD1 . PHE A 1 16  ? 8.237   -21.744 0.000   1.00 94.70 16  A 1 
ATOM   112  C  CD2 . PHE A 1 16  ? 6.624   -20.892 -1.605  1.00 94.63 16  A 1 
ATOM   113  C  CE1 . PHE A 1 16  ? 7.691   -23.026 -0.132  1.00 93.45 16  A 1 
ATOM   114  C  CE2 . PHE A 1 16  ? 6.084   -22.165 -1.738  1.00 93.47 16  A 1 
ATOM   115  C  CZ  . PHE A 1 16  ? 6.606   -23.234 -1.003  1.00 93.89 16  A 1 
ATOM   116  N  N   . GLU A 1 17  ? 8.312   -19.128 2.590   1.00 95.79 17  A 1 
ATOM   117  C  CA  . GLU A 1 17  ? 8.299   -19.784 3.909   1.00 95.42 17  A 1 
ATOM   118  C  C   . GLU A 1 17  ? 7.548   -18.991 4.994   1.00 96.03 17  A 1 
ATOM   119  O  O   . GLU A 1 17  ? 7.320   -19.481 6.102   1.00 94.36 17  A 1 
ATOM   120  C  CB  . GLU A 1 17  ? 9.755   -20.037 4.356   1.00 93.91 17  A 1 
ATOM   121  C  CG  . GLU A 1 17  ? 10.523  -21.027 3.464   1.00 86.95 17  A 1 
ATOM   122  C  CD  . GLU A 1 17  ? 9.920   -22.436 3.454   1.00 80.44 17  A 1 
ATOM   123  O  OE1 . GLU A 1 17  ? 10.175  -23.182 2.492   1.00 70.78 17  A 1 
ATOM   124  O  OE2 . GLU A 1 17  ? 9.201   -22.783 4.423   1.00 72.84 17  A 1 
ATOM   125  N  N   . ALA A 1 18  ? 7.143   -17.745 4.711   1.00 95.39 18  A 1 
ATOM   126  C  CA  . ALA A 1 18  ? 6.457   -16.914 5.683   1.00 95.69 18  A 1 
ATOM   127  C  C   . ALA A 1 18  ? 5.049   -17.463 6.017   1.00 96.61 18  A 1 
ATOM   128  O  O   . ALA A 1 18  ? 4.315   -17.854 5.106   1.00 95.92 18  A 1 
ATOM   129  C  CB  . ALA A 1 18  ? 6.398   -15.475 5.154   1.00 94.64 18  A 1 
ATOM   130  N  N   . PRO A 1 19  ? 4.605   -17.428 7.294   1.00 96.74 19  A 1 
ATOM   131  C  CA  . PRO A 1 19  ? 3.276   -17.894 7.706   1.00 96.64 19  A 1 
ATOM   132  C  C   . PRO A 1 19  ? 2.161   -16.878 7.364   1.00 96.91 19  A 1 
ATOM   133  O  O   . PRO A 1 19  ? 1.292   -16.580 8.184   1.00 94.87 19  A 1 
ATOM   134  C  CB  . PRO A 1 19  ? 3.417   -18.189 9.198   1.00 95.78 19  A 1 
ATOM   135  C  CG  . PRO A 1 19  ? 4.406   -17.125 9.662   1.00 94.20 19  A 1 
ATOM   136  C  CD  . PRO A 1 19  ? 5.364   -17.022 8.458   1.00 96.35 19  A 1 
ATOM   137  N  N   . MET A 1 20  ? 2.226   -16.305 6.165   1.00 97.18 20  A 1 
ATOM   138  C  CA  . MET A 1 20  ? 1.267   -15.343 5.620   1.00 96.97 20  A 1 
ATOM   139  C  C   . MET A 1 20  ? 1.450   -15.223 4.103   1.00 97.64 20  A 1 
ATOM   140  O  O   . MET A 1 20  ? 2.466   -15.647 3.557   1.00 96.28 20  A 1 
ATOM   141  C  CB  . MET A 1 20  ? 1.412   -13.978 6.322   1.00 93.73 20  A 1 
ATOM   142  C  CG  . MET A 1 20  ? 2.777   -13.321 6.118   1.00 89.44 20  A 1 
ATOM   143  S  SD  . MET A 1 20  ? 3.180   -12.083 7.385   1.00 89.61 20  A 1 
ATOM   144  C  CE  . MET A 1 20  ? 3.722   -13.164 8.715   1.00 80.44 20  A 1 
ATOM   145  N  N   . MET A 1 21  ? 0.479   -14.622 3.410   1.00 97.54 21  A 1 
ATOM   146  C  CA  . MET A 1 21  ? 0.565   -14.373 1.970   1.00 97.93 21  A 1 
ATOM   147  C  C   . MET A 1 21  ? 1.194   -13.005 1.709   1.00 97.91 21  A 1 
ATOM   148  O  O   . MET A 1 21  ? 0.600   -11.968 1.978   1.00 96.85 21  A 1 
ATOM   149  C  CB  . MET A 1 21  ? -0.820  -14.501 1.323   1.00 97.58 21  A 1 
ATOM   150  C  CG  . MET A 1 21  ? -1.391  -15.911 1.443   1.00 96.34 21  A 1 
ATOM   151  S  SD  . MET A 1 21  ? -0.462  -17.210 0.582   1.00 96.66 21  A 1 
ATOM   152  C  CE  . MET A 1 21  ? -0.978  -16.905 -1.121  1.00 92.46 21  A 1 
ATOM   153  N  N   . VAL A 1 22  ? 2.412   -13.026 1.166   1.00 97.90 22  A 1 
ATOM   154  C  CA  . VAL A 1 22  ? 3.170   -11.817 0.817   1.00 97.94 22  A 1 
ATOM   155  C  C   . VAL A 1 22  ? 3.366   -11.771 -0.694  1.00 97.80 22  A 1 
ATOM   156  O  O   . VAL A 1 22  ? 3.639   -12.790 -1.319  1.00 97.04 22  A 1 
ATOM   157  C  CB  . VAL A 1 22  ? 4.518   -11.757 1.556   1.00 97.32 22  A 1 
ATOM   158  C  CG1 . VAL A 1 22  ? 5.226   -10.422 1.302   1.00 95.16 22  A 1 
ATOM   159  C  CG2 . VAL A 1 22  ? 4.329   -11.908 3.068   1.00 95.65 22  A 1 
ATOM   160  N  N   . SER A 1 23  ? 3.219   -10.589 -1.282  1.00 97.72 23  A 1 
ATOM   161  C  CA  . SER A 1 23  ? 3.659   -10.319 -2.649  1.00 97.55 23  A 1 
ATOM   162  C  C   . SER A 1 23  ? 4.732   -9.244  -2.630  1.00 97.77 23  A 1 
ATOM   163  O  O   . SER A 1 23  ? 4.567   -8.227  -1.960  1.00 96.78 23  A 1 
ATOM   164  C  CB  . SER A 1 23  ? 2.492   -9.884  -3.548  1.00 96.96 23  A 1 
ATOM   165  O  OG  . SER A 1 23  ? 1.494   -10.891 -3.610  1.00 93.83 23  A 1 
ATOM   166  N  N   . VAL A 1 24  ? 5.803   -9.468  -3.363  1.00 97.77 24  A 1 
ATOM   167  C  CA  . VAL A 1 24  ? 6.844   -8.464  -3.598  1.00 97.49 24  A 1 
ATOM   168  C  C   . VAL A 1 24  ? 6.745   -8.050  -5.058  1.00 97.21 24  A 1 
ATOM   169  O  O   . VAL A 1 24  ? 6.894   -8.888  -5.943  1.00 96.05 24  A 1 
ATOM   170  C  CB  . VAL A 1 24  ? 8.245   -8.996  -3.254  1.00 96.71 24  A 1 
ATOM   171  C  CG1 . VAL A 1 24  ? 9.294   -7.905  -3.457  1.00 94.56 24  A 1 
ATOM   172  C  CG2 . VAL A 1 24  ? 8.300   -9.473  -1.801  1.00 95.20 24  A 1 
ATOM   173  N  N   . ILE A 1 25  ? 6.443   -6.781  -5.295  1.00 97.55 25  A 1 
ATOM   174  C  CA  . ILE A 1 25  ? 6.298   -6.234  -6.643  1.00 97.26 25  A 1 
ATOM   175  C  C   . ILE A 1 25  ? 7.652   -5.691  -7.076  1.00 96.72 25  A 1 
ATOM   176  O  O   . ILE A 1 25  ? 8.219   -4.814  -6.419  1.00 95.39 25  A 1 
ATOM   177  C  CB  . ILE A 1 25  ? 5.191   -5.168  -6.694  1.00 96.85 25  A 1 
ATOM   178  C  CG1 . ILE A 1 25  ? 3.846   -5.781  -6.231  1.00 95.07 25  A 1 
ATOM   179  C  CG2 . ILE A 1 25  ? 5.075   -4.585  -8.112  1.00 95.84 25  A 1 
ATOM   180  C  CD1 . ILE A 1 25  ? 2.706   -4.768  -6.159  1.00 87.62 25  A 1 
ATOM   181  N  N   . ASP A 1 26  ? 8.153   -6.200  -8.191  1.00 95.59 26  A 1 
ATOM   182  C  CA  . ASP A 1 26  ? 9.343   -5.673  -8.837  1.00 94.66 26  A 1 
ATOM   183  C  C   . ASP A 1 26  ? 8.961   -4.506  -9.752  1.00 95.38 26  A 1 
ATOM   184  O  O   . ASP A 1 26  ? 8.294   -4.677  -10.776 1.00 94.08 26  A 1 
ATOM   185  C  CB  . ASP A 1 26  ? 10.072  -6.791  -9.593  1.00 91.99 26  A 1 
ATOM   186  C  CG  . ASP A 1 26  ? 11.368  -6.316  -10.258 1.00 88.20 26  A 1 
ATOM   187  O  OD1 . ASP A 1 26  ? 11.726  -5.126  -10.093 1.00 83.77 26  A 1 
ATOM   188  O  OD2 . ASP A 1 26  ? 11.997  -7.133  -10.951 1.00 82.56 26  A 1 
ATOM   189  N  N   . THR A 1 27  ? 9.398   -3.302  -9.402  1.00 95.14 27  A 1 
ATOM   190  C  CA  . THR A 1 27  ? 9.122   -2.089  -10.173 1.00 95.48 27  A 1 
ATOM   191  C  C   . THR A 1 27  ? 9.893   -2.027  -11.492 1.00 95.76 27  A 1 
ATOM   192  O  O   . THR A 1 27  ? 9.565   -1.218  -12.357 1.00 94.40 27  A 1 
ATOM   193  C  CB  . THR A 1 27  ? 9.435   -0.835  -9.348  1.00 94.72 27  A 1 
ATOM   194  O  OG1 . THR A 1 27  ? 10.783  -0.826  -8.954  1.00 87.34 27  A 1 
ATOM   195  C  CG2 . THR A 1 27  ? 8.588   -0.763  -8.081  1.00 86.84 27  A 1 
ATOM   196  N  N   . SER A 1 28  ? 10.899  -2.868  -11.672 1.00 95.06 28  A 1 
ATOM   197  C  CA  . SER A 1 28  ? 11.672  -2.972  -12.905 1.00 94.60 28  A 1 
ATOM   198  C  C   . SER A 1 28  ? 11.052  -3.911  -13.941 1.00 95.67 28  A 1 
ATOM   199  O  O   . SER A 1 28  ? 11.483  -3.910  -15.096 1.00 94.07 28  A 1 
ATOM   200  C  CB  . SER A 1 28  ? 13.118  -3.370  -12.593 1.00 92.71 28  A 1 
ATOM   201  O  OG  . SER A 1 28  ? 13.254  -4.738  -12.301 1.00 85.27 28  A 1 
ATOM   202  N  N   . ALA A 1 29  ? 10.030  -4.676  -13.564 1.00 95.82 29  A 1 
ATOM   203  C  CA  . ALA A 1 29  ? 9.311   -5.534  -14.492 1.00 96.14 29  A 1 
ATOM   204  C  C   . ALA A 1 29  ? 8.640   -4.703  -15.604 1.00 96.71 29  A 1 
ATOM   205  O  O   . ALA A 1 29  ? 8.118   -3.620  -15.330 1.00 95.77 29  A 1 
ATOM   206  C  CB  . ALA A 1 29  ? 8.303   -6.382  -13.718 1.00 95.35 29  A 1 
ATOM   207  N  N   . PRO A 1 30  ? 8.611   -5.195  -16.859 1.00 96.77 30  A 1 
ATOM   208  C  CA  . PRO A 1 30  ? 8.080   -4.439  -17.994 1.00 96.58 30  A 1 
ATOM   209  C  C   . PRO A 1 30  ? 6.665   -3.898  -17.803 1.00 96.59 30  A 1 
ATOM   210  O  O   . PRO A 1 30  ? 6.373   -2.776  -18.205 1.00 94.99 30  A 1 
ATOM   211  C  CB  . PRO A 1 30  ? 8.138   -5.414  -19.174 1.00 95.89 30  A 1 
ATOM   212  C  CG  . PRO A 1 30  ? 9.322   -6.302  -18.830 1.00 94.68 30  A 1 
ATOM   213  C  CD  . PRO A 1 30  ? 9.212   -6.431  -17.313 1.00 96.76 30  A 1 
ATOM   214  N  N   . GLU A 1 31  ? 5.793   -4.666  -17.146 1.00 96.27 31  A 1 
ATOM   215  C  CA  . GLU A 1 31  ? 4.417   -4.285  -16.821 1.00 94.90 31  A 1 
ATOM   216  C  C   . GLU A 1 31  ? 4.332   -3.117  -15.821 1.00 95.63 31  A 1 
ATOM   217  O  O   . GLU A 1 31  ? 3.334   -2.397  -15.813 1.00 94.34 31  A 1 
ATOM   218  C  CB  . GLU A 1 31  ? 3.640   -5.511  -16.313 1.00 92.48 31  A 1 
ATOM   219  C  CG  . GLU A 1 31  ? 4.164   -6.202  -15.040 1.00 84.55 31  A 1 
ATOM   220  C  CD  . GLU A 1 31  ? 5.177   -7.330  -15.290 1.00 82.94 31  A 1 
ATOM   221  O  OE1 . GLU A 1 31  ? 5.212   -8.269  -14.479 1.00 75.15 31  A 1 
ATOM   222  O  OE2 . GLU A 1 31  ? 5.931   -7.270  -16.297 1.00 79.54 31  A 1 
ATOM   223  N  N   . ASN A 1 32  ? 5.377   -2.887  -15.023 1.00 96.75 32  A 1 
ATOM   224  C  CA  . ASN A 1 32  ? 5.401   -1.868  -13.975 1.00 97.25 32  A 1 
ATOM   225  C  C   . ASN A 1 32  ? 6.195   -0.606  -14.352 1.00 97.44 32  A 1 
ATOM   226  O  O   . ASN A 1 32  ? 5.979   0.447   -13.763 1.00 96.28 32  A 1 
ATOM   227  C  CB  . ASN A 1 32  ? 5.931   -2.512  -12.691 1.00 96.69 32  A 1 
ATOM   228  C  CG  . ASN A 1 32  ? 4.982   -3.544  -12.118 1.00 96.42 32  A 1 
ATOM   229  O  OD1 . ASN A 1 32  ? 3.766   -3.423  -12.169 1.00 91.03 32  A 1 
ATOM   230  N  ND2 . ASN A 1 32  ? 5.511   -4.581  -11.508 1.00 90.71 32  A 1 
ATOM   231  N  N   . GLN A 1 33  ? 7.066   -0.674  -15.356 1.00 96.99 33  A 1 
ATOM   232  C  CA  . GLN A 1 33  ? 7.894   0.468   -15.768 1.00 96.72 33  A 1 
ATOM   233  C  C   . GLN A 1 33  ? 7.077   1.665   -16.266 1.00 97.06 33  A 1 
ATOM   234  O  O   . GLN A 1 33  ? 7.523   2.812   -16.182 1.00 95.76 33  A 1 
ATOM   235  C  CB  . GLN A 1 33  ? 8.859   0.031   -16.876 1.00 96.17 33  A 1 
ATOM   236  C  CG  . GLN A 1 33  ? 9.967   -0.903  -16.373 1.00 94.32 33  A 1 
ATOM   237  C  CD  . GLN A 1 33  ? 10.828  -1.447  -17.511 1.00 93.62 33  A 1 
ATOM   238  O  OE1 . GLN A 1 33  ? 10.759  -1.012  -18.653 1.00 85.19 33  A 1 
ATOM   239  N  NE2 . GLN A 1 33  ? 11.668  -2.420  -17.241 1.00 83.74 33  A 1 
ATOM   240  N  N   . THR A 1 34  ? 5.873   1.411   -16.788 1.00 97.12 34  A 1 
ATOM   241  C  CA  . THR A 1 34  ? 4.980   2.444   -17.332 1.00 97.01 34  A 1 
ATOM   242  C  C   . THR A 1 34  ? 3.909   2.914   -16.351 1.00 96.96 34  A 1 
ATOM   243  O  O   . THR A 1 34  ? 2.998   3.640   -16.744 1.00 94.87 34  A 1 
ATOM   244  C  CB  . THR A 1 34  ? 4.342   1.988   -18.654 1.00 96.33 34  A 1 
ATOM   245  O  OG1 . THR A 1 34  ? 3.590   0.813   -18.479 1.00 92.06 34  A 1 
ATOM   246  C  CG2 . THR A 1 34  ? 5.392   1.720   -19.728 1.00 92.08 34  A 1 
ATOM   247  N  N   . ALA A 1 35  ? 3.990   2.515   -15.081 1.00 96.92 35  A 1 
ATOM   248  C  CA  . ALA A 1 35  ? 3.096   2.995   -14.034 1.00 96.89 35  A 1 
ATOM   249  C  C   . ALA A 1 35  ? 3.212   4.520   -13.869 1.00 96.90 35  A 1 
ATOM   250  O  O   . ALA A 1 35  ? 4.301   5.092   -13.986 1.00 95.73 35  A 1 
ATOM   251  C  CB  . ALA A 1 35  ? 3.399   2.261   -12.721 1.00 96.23 35  A 1 
ATOM   252  N  N   . THR A 1 36  ? 2.086   5.181   -13.584 1.00 96.21 36  A 1 
ATOM   253  C  CA  . THR A 1 36  ? 1.999   6.649   -13.482 1.00 95.94 36  A 1 
ATOM   254  C  C   . THR A 1 36  ? 1.723   7.138   -12.065 1.00 96.14 36  A 1 
ATOM   255  O  O   . THR A 1 36  ? 1.998   8.293   -11.751 1.00 93.38 36  A 1 
ATOM   256  C  CB  . THR A 1 36  ? 0.955   7.215   -14.451 1.00 94.41 36  A 1 
ATOM   257  O  OG1 . THR A 1 36  ? -0.297  6.638   -14.215 1.00 86.69 36  A 1 
ATOM   258  C  CG2 . THR A 1 36  ? 1.321   6.957   -15.912 1.00 86.02 36  A 1 
ATOM   259  N  N   . SER A 1 37  ? 1.242   6.262   -11.178 1.00 96.05 37  A 1 
ATOM   260  C  CA  . SER A 1 37  ? 1.044   6.537   -9.752  1.00 95.91 37  A 1 
ATOM   261  C  C   . SER A 1 37  ? 1.551   5.381   -8.894  1.00 96.65 37  A 1 
ATOM   262  O  O   . SER A 1 37  ? 1.744   4.262   -9.377  1.00 95.80 37  A 1 
ATOM   263  C  CB  . SER A 1 37  ? -0.440  6.828   -9.472  1.00 94.86 37  A 1 
ATOM   264  O  OG  . SER A 1 37  ? -1.204  5.651   -9.571  1.00 91.53 37  A 1 
ATOM   265  N  N   . ALA A 1 38  ? 1.744   5.613   -7.596  1.00 96.67 38  A 1 
ATOM   266  C  CA  . ALA A 1 38  ? 2.157   4.573   -6.664  1.00 96.91 38  A 1 
ATOM   267  C  C   . ALA A 1 38  ? 1.155   3.407   -6.606  1.00 97.21 38  A 1 
ATOM   268  O  O   . ALA A 1 38  ? 1.552   2.245   -6.510  1.00 96.17 38  A 1 
ATOM   269  C  CB  . ALA A 1 38  ? 2.329   5.207   -5.276  1.00 96.46 38  A 1 
ATOM   270  N  N   . THR A 1 39  ? -0.144  3.697   -6.703  1.00 96.60 39  A 1 
ATOM   271  C  CA  . THR A 1 39  ? -1.209  2.690   -6.668  1.00 96.60 39  A 1 
ATOM   272  C  C   . THR A 1 39  ? -1.357  1.933   -7.986  1.00 96.60 39  A 1 
ATOM   273  O  O   . THR A 1 39  ? -1.860  0.813   -7.967  1.00 95.00 39  A 1 
ATOM   274  C  CB  . THR A 1 39  ? -2.545  3.316   -6.265  1.00 95.18 39  A 1 
ATOM   275  O  OG1 . THR A 1 39  ? -2.769  4.497   -6.994  1.00 87.29 39  A 1 
ATOM   276  C  CG2 . THR A 1 39  ? -2.549  3.701   -4.787  1.00 87.09 39  A 1 
ATOM   277  N  N   . ASP A 1 40  ? -0.858  2.439   -9.114  1.00 96.61 40  A 1 
ATOM   278  C  CA  . ASP A 1 40  ? -0.851  1.694   -10.378 1.00 96.04 40  A 1 
ATOM   279  C  C   . ASP A 1 40  ? -0.055  0.387   -10.273 1.00 96.96 40  A 1 
ATOM   280  O  O   . ASP A 1 40  ? -0.435  -0.617  -10.872 1.00 95.62 40  A 1 
ATOM   281  C  CB  . ASP A 1 40  ? -0.277  2.539   -11.527 1.00 93.64 40  A 1 
ATOM   282  C  CG  . ASP A 1 40  ? -1.203  3.632   -12.050 1.00 89.89 40  A 1 
ATOM   283  O  OD1 . ASP A 1 40  ? -2.422  3.601   -11.748 1.00 86.63 40  A 1 
ATOM   284  O  OD2 . ASP A 1 40  ? -0.694  4.482   -12.807 1.00 86.95 40  A 1 
ATOM   285  N  N   . LEU A 1 41  ? 0.979   0.361   -9.426  1.00 96.76 41  A 1 
ATOM   286  C  CA  . LEU A 1 41  ? 1.767   -0.838  -9.125  1.00 97.10 41  A 1 
ATOM   287  C  C   . LEU A 1 41  ? 0.941   -1.946  -8.452  1.00 97.43 41  A 1 
ATOM   288  O  O   . LEU A 1 41  ? 1.378   -3.091  -8.394  1.00 96.38 41  A 1 
ATOM   289  C  CB  . LEU A 1 41  ? 2.958   -0.445  -8.232  1.00 97.09 41  A 1 
ATOM   290  C  CG  . LEU A 1 41  ? 3.953   0.543   -8.869  1.00 96.71 41  A 1 
ATOM   291  C  CD1 . LEU A 1 41  ? 4.990   0.975   -7.834  1.00 95.58 41  A 1 
ATOM   292  C  CD2 . LEU A 1 41  ? 4.698   -0.086  -10.050 1.00 94.94 41  A 1 
ATOM   293  N  N   . LEU A 1 42  ? -0.260  -1.631  -7.960  1.00 97.33 42  A 1 
ATOM   294  C  CA  . LEU A 1 42  ? -1.160  -2.571  -7.296  1.00 97.46 42  A 1 
ATOM   295  C  C   . LEU A 1 42  ? -2.270  -3.097  -8.216  1.00 97.59 42  A 1 
ATOM   296  O  O   . LEU A 1 42  ? -2.995  -4.016  -7.831  1.00 96.41 42  A 1 
ATOM   297  C  CB  . LEU A 1 42  ? -1.761  -1.897  -6.042  1.00 97.32 42  A 1 
ATOM   298  C  CG  . LEU A 1 42  ? -0.749  -1.222  -5.101  1.00 97.07 42  A 1 
ATOM   299  C  CD1 . LEU A 1 42  ? -1.494  -0.547  -3.950  1.00 96.30 42  A 1 
ATOM   300  C  CD2 . LEU A 1 42  ? 0.254   -2.210  -4.521  1.00 95.67 42  A 1 
ATOM   301  N  N   . ARG A 1 43  ? -2.424  -2.556  -9.437  1.00 96.90 43  A 1 
ATOM   302  C  CA  . ARG A 1 43  ? -3.569  -2.853  -10.324 1.00 96.30 43  A 1 
ATOM   303  C  C   . ARG A 1 43  ? -3.633  -4.305  -10.786 1.00 96.41 43  A 1 
ATOM   304  O  O   . ARG A 1 43  ? -4.727  -4.797  -11.061 1.00 94.43 43  A 1 
ATOM   305  C  CB  . ARG A 1 43  ? -3.558  -1.940  -11.551 1.00 94.34 43  A 1 
ATOM   306  C  CG  . ARG A 1 43  ? -3.955  -0.504  -11.210 1.00 87.95 43  A 1 
ATOM   307  C  CD  . ARG A 1 43  ? -4.069  0.336   -12.484 1.00 85.00 43  A 1 
ATOM   308  N  NE  . ARG A 1 43  ? -4.342  1.746   -12.188 1.00 83.30 43  A 1 
ATOM   309  C  CZ  . ARG A 1 43  ? -5.495  2.319   -11.855 1.00 82.05 43  A 1 
ATOM   310  N  NH1 . ARG A 1 43  ? -6.622  1.663   -11.794 1.00 72.25 43  A 1 
ATOM   311  N  NH2 . ARG A 1 43  ? -5.495  3.579   -11.578 1.00 76.96 43  A 1 
ATOM   312  N  N   . HIS A 1 44  ? -2.499  -4.987  -10.862 1.00 96.59 44  A 1 
ATOM   313  C  CA  . HIS A 1 44  ? -2.416  -6.374  -11.321 1.00 96.97 44  A 1 
ATOM   314  C  C   . HIS A 1 44  ? -2.327  -7.388  -10.171 1.00 97.63 44  A 1 
ATOM   315  O  O   . HIS A 1 44  ? -1.895  -8.521  -10.368 1.00 96.57 44  A 1 
ATOM   316  C  CB  . HIS A 1 44  ? -1.274  -6.505  -12.344 1.00 95.50 44  A 1 
ATOM   317  C  CG  . HIS A 1 44  ? -1.448  -5.581  -13.519 1.00 89.93 44  A 1 
ATOM   318  N  ND1 . HIS A 1 44  ? -2.420  -5.647  -14.494 1.00 73.33 44  A 1 
ATOM   319  C  CD2 . HIS A 1 44  ? -0.689  -4.468  -13.795 1.00 73.89 44  A 1 
ATOM   320  C  CE1 . HIS A 1 44  ? -2.244  -4.617  -15.336 1.00 72.77 44  A 1 
ATOM   321  N  NE2 . HIS A 1 44  ? -1.200  -3.875  -14.949 1.00 75.54 44  A 1 
ATOM   322  N  N   . VAL A 1 45  ? -2.757  -7.003  -8.960  1.00 97.23 45  A 1 
ATOM   323  C  CA  . VAL A 1 45  ? -2.733  -7.883  -7.787  1.00 97.49 45  A 1 
ATOM   324  C  C   . VAL A 1 45  ? -4.167  -8.276  -7.414  1.00 97.66 45  A 1 
ATOM   325  O  O   . VAL A 1 45  ? -4.923  -7.434  -6.932  1.00 96.90 45  A 1 
ATOM   326  C  CB  . VAL A 1 45  ? -2.001  -7.229  -6.604  1.00 96.63 45  A 1 
ATOM   327  C  CG1 . VAL A 1 45  ? -1.902  -8.204  -5.433  1.00 94.26 45  A 1 
ATOM   328  C  CG2 . VAL A 1 45  ? -0.581  -6.808  -7.000  1.00 95.01 45  A 1 
ATOM   329  N  N   . PRO A 1 46  ? -4.562  -9.555  -7.581  1.00 97.87 46  A 1 
ATOM   330  C  CA  . PRO A 1 46  ? -5.888  -10.013 -7.180  1.00 97.80 46  A 1 
ATOM   331  C  C   . PRO A 1 46  ? -6.149  -9.792  -5.689  1.00 97.73 46  A 1 
ATOM   332  O  O   . PRO A 1 46  ? -5.290  -10.049 -4.849  1.00 96.49 46  A 1 
ATOM   333  C  CB  . PRO A 1 46  ? -5.951  -11.495 -7.543  1.00 97.31 46  A 1 
ATOM   334  C  CG  . PRO A 1 46  ? -4.920  -11.629 -8.659  1.00 96.11 46  A 1 
ATOM   335  C  CD  . PRO A 1 46  ? -3.847  -10.632 -8.233  1.00 97.74 46  A 1 
ATOM   336  N  N   . GLY A 1 47  ? -7.356  -9.346  -5.363  1.00 97.38 47  A 1 
ATOM   337  C  CA  . GLY A 1 47  ? -7.749  -9.006  -3.996  1.00 97.28 47  A 1 
ATOM   338  C  C   . GLY A 1 47  ? -7.436  -7.575  -3.579  1.00 97.31 47  A 1 
ATOM   339  O  O   . GLY A 1 47  ? -7.799  -7.183  -2.469  1.00 95.49 47  A 1 
ATOM   340  N  N   . ILE A 1 48  ? -6.797  -6.797  -4.456  1.00 97.35 48  A 1 
ATOM   341  C  CA  . ILE A 1 48  ? -6.671  -5.350  -4.317  1.00 97.48 48  A 1 
ATOM   342  C  C   . ILE A 1 48  ? -7.584  -4.677  -5.345  1.00 97.00 48  A 1 
ATOM   343  O  O   . ILE A 1 48  ? -7.534  -4.986  -6.529  1.00 95.86 48  A 1 
ATOM   344  C  CB  . ILE A 1 48  ? -5.207  -4.875  -4.429  1.00 97.41 48  A 1 
ATOM   345  C  CG1 . ILE A 1 48  ? -4.368  -5.556  -3.324  1.00 96.34 48  A 1 
ATOM   346  C  CG2 . ILE A 1 48  ? -5.130  -3.341  -4.343  1.00 96.81 48  A 1 
ATOM   347  C  CD1 . ILE A 1 48  ? -2.909  -5.097  -3.251  1.00 94.99 48  A 1 
ATOM   348  N  N   . THR A 1 49  ? -8.397  -3.745  -4.880  1.00 96.83 49  A 1 
ATOM   349  C  CA  . THR A 1 49  ? -9.152  -2.837  -5.745  1.00 96.15 49  A 1 
ATOM   350  C  C   . THR A 1 49  ? -8.827  -1.400  -5.370  1.00 96.26 49  A 1 
ATOM   351  O  O   . THR A 1 49  ? -8.514  -1.107  -4.215  1.00 94.66 49  A 1 
ATOM   352  C  CB  . THR A 1 49  ? -10.666 -3.087  -5.707  1.00 94.00 49  A 1 
ATOM   353  O  OG1 . THR A 1 49  ? -11.179 -3.029  -4.401  1.00 79.72 49  A 1 
ATOM   354  C  CG2 . THR A 1 49  ? -11.008 -4.463  -6.262  1.00 78.81 49  A 1 
ATOM   355  N  N   . LEU A 1 50  ? -8.867  -0.518  -6.360  1.00 95.64 50  A 1 
ATOM   356  C  CA  . LEU A 1 50  ? -8.642  0.901   -6.176  1.00 95.21 50  A 1 
ATOM   357  C  C   . LEU A 1 50  ? -9.963  1.641   -6.359  1.00 93.81 50  A 1 
ATOM   358  O  O   . LEU A 1 50  ? -10.649 1.439   -7.369  1.00 91.51 50  A 1 
ATOM   359  C  CB  . LEU A 1 50  ? -7.567  1.414   -7.148  1.00 94.98 50  A 1 
ATOM   360  C  CG  . LEU A 1 50  ? -6.202  0.722   -7.023  1.00 94.18 50  A 1 
ATOM   361  C  CD1 . LEU A 1 50  ? -5.236  1.287   -8.060  1.00 92.11 50  A 1 
ATOM   362  C  CD2 . LEU A 1 50  ? -5.573  0.906   -5.642  1.00 91.30 50  A 1 
ATOM   363  N  N   . ASP A 1 51  ? -10.294 2.492   -5.392  1.00 93.21 51  A 1 
ATOM   364  C  CA  . ASP A 1 51  ? -11.369 3.455   -5.533  1.00 91.49 51  A 1 
ATOM   365  C  C   . ASP A 1 51  ? -10.935 4.607   -6.450  1.00 91.73 51  A 1 
ATOM   366  O  O   . ASP A 1 51  ? -9.775  4.753   -6.820  1.00 85.03 51  A 1 
ATOM   367  C  CB  . ASP A 1 51  ? -11.823 3.962   -4.146  1.00 87.11 51  A 1 
ATOM   368  C  CG  . ASP A 1 51  ? -12.521 2.894   -3.307  1.00 84.78 51  A 1 
ATOM   369  O  OD1 . ASP A 1 51  ? -13.060 1.919   -3.885  1.00 78.65 51  A 1 
ATOM   370  O  OD2 . ASP A 1 51  ? -12.569 3.037   -2.066  1.00 79.81 51  A 1 
ATOM   371  N  N   . GLY A 1 52  ? -11.892 5.440   -6.829  1.00 90.90 52  A 1 
ATOM   372  C  CA  . GLY A 1 52  ? -11.633 6.597   -7.664  1.00 91.36 52  A 1 
ATOM   373  C  C   . GLY A 1 52  ? -11.394 6.261   -9.137  1.00 92.61 52  A 1 
ATOM   374  O  O   . GLY A 1 52  ? -11.809 5.232   -9.667  1.00 88.42 52  A 1 
ATOM   375  N  N   . THR A 1 53  ? -10.745 7.211   -9.811  1.00 93.56 53  A 1 
ATOM   376  C  CA  . THR A 1 53  ? -10.450 7.178   -11.248 1.00 93.69 53  A 1 
ATOM   377  C  C   . THR A 1 53  ? -8.944  7.029   -11.476 1.00 93.14 53  A 1 
ATOM   378  O  O   . THR A 1 53  ? -8.182  6.727   -10.555 1.00 89.24 53  A 1 
ATOM   379  C  CB  . THR A 1 53  ? -11.006 8.442   -11.940 1.00 92.73 53  A 1 
ATOM   380  O  OG1 . THR A 1 53  ? -10.300 9.580   -11.515 1.00 86.67 53  A 1 
ATOM   381  C  CG2 . THR A 1 53  ? -12.486 8.684   -11.672 1.00 87.92 53  A 1 
ATOM   382  N  N   . GLY A 1 54  ? -8.477  7.282   -12.700 1.00 93.58 54  A 1 
ATOM   383  C  CA  . GLY A 1 54  ? -7.047  7.388   -12.982 1.00 93.58 54  A 1 
ATOM   384  C  C   . GLY A 1 54  ? -6.348  8.593   -12.324 1.00 95.32 54  A 1 
ATOM   385  O  O   . GLY A 1 54  ? -5.122  8.613   -12.280 1.00 93.00 54  A 1 
ATOM   386  N  N   . ARG A 1 55  ? -7.102  9.573   -11.799 1.00 96.21 55  A 1 
ATOM   387  C  CA  . ARG A 1 55  ? -6.549  10.745  -11.110 1.00 96.11 55  A 1 
ATOM   388  C  C   . ARG A 1 55  ? -5.885  10.324  -9.802  1.00 96.38 55  A 1 
ATOM   389  O  O   . ARG A 1 55  ? -6.396  9.450   -9.112  1.00 94.45 55  A 1 
ATOM   390  C  CB  . ARG A 1 55  ? -7.640  11.783  -10.816 1.00 94.66 55  A 1 
ATOM   391  C  CG  . ARG A 1 55  ? -8.408  12.235  -12.059 1.00 93.30 55  A 1 
ATOM   392  C  CD  . ARG A 1 55  ? -9.448  13.292  -11.693 1.00 93.54 55  A 1 
ATOM   393  N  NE  . ARG A 1 55  ? -10.331 13.589  -12.832 1.00 93.01 55  A 1 
ATOM   394  C  CZ  . ARG A 1 55  ? -11.580 13.188  -12.998 1.00 95.01 55  A 1 
ATOM   395  N  NH1 . ARG A 1 55  ? -12.211 12.452  -12.129 1.00 88.29 55  A 1 
ATOM   396  N  NH2 . ARG A 1 55  ? -12.232 13.539  -14.058 1.00 88.78 55  A 1 
ATOM   397  N  N   . THR A 1 56  ? -4.787  10.981  -9.436  1.00 96.02 56  A 1 
ATOM   398  C  CA  . THR A 1 56  ? -4.016  10.622  -8.234  1.00 95.90 56  A 1 
ATOM   399  C  C   . THR A 1 56  ? -4.821  10.826  -6.951  1.00 96.37 56  A 1 
ATOM   400  O  O   . THR A 1 56  ? -4.790  9.972   -6.062  1.00 94.94 56  A 1 
ATOM   401  C  CB  . THR A 1 56  ? -2.728  11.441  -8.171  1.00 95.63 56  A 1 
ATOM   402  O  OG1 . THR A 1 56  ? -2.026  11.334  -9.387  1.00 90.54 56  A 1 
ATOM   403  C  CG2 . THR A 1 56  ? -1.789  10.937  -7.077  1.00 91.47 56  A 1 
ATOM   404  N  N   . ASN A 1 57  ? -5.576  11.921  -6.858  1.00 95.73 57  A 1 
ATOM   405  C  CA  . ASN A 1 57  ? -6.478  12.159  -5.735  1.00 95.96 57  A 1 
ATOM   406  C  C   . ASN A 1 57  ? -7.726  11.264  -5.854  1.00 95.71 57  A 1 
ATOM   407  O  O   . ASN A 1 57  ? -8.417  11.270  -6.869  1.00 93.00 57  A 1 
ATOM   408  C  CB  . ASN A 1 57  ? -6.844  13.648  -5.657  1.00 95.70 57  A 1 
ATOM   409  C  CG  . ASN A 1 57  ? -5.677  14.498  -5.189  1.00 95.72 57  A 1 
ATOM   410  O  OD1 . ASN A 1 57  ? -4.867  14.960  -5.961  1.00 87.80 57  A 1 
ATOM   411  N  ND2 . ASN A 1 57  ? -5.555  14.715  -3.900  1.00 87.67 57  A 1 
ATOM   412  N  N   . GLY A 1 58  ? -8.001  10.507  -4.796  1.00 95.52 58  A 1 
ATOM   413  C  CA  . GLY A 1 58  ? -9.122  9.572   -4.714  1.00 94.64 58  A 1 
ATOM   414  C  C   . GLY A 1 58  ? -8.765  8.113   -4.985  1.00 95.01 58  A 1 
ATOM   415  O  O   . GLY A 1 58  ? -9.647  7.263   -4.881  1.00 91.78 58  A 1 
ATOM   416  N  N   . GLN A 1 59  ? -7.508  7.801   -5.301  1.00 95.82 59  A 1 
ATOM   417  C  CA  . GLN A 1 59  ? -7.032  6.420   -5.457  1.00 95.60 59  A 1 
ATOM   418  C  C   . GLN A 1 59  ? -6.776  5.760   -4.096  1.00 95.82 59  A 1 
ATOM   419  O  O   . GLN A 1 59  ? -5.636  5.575   -3.663  1.00 93.29 59  A 1 
ATOM   420  C  CB  . GLN A 1 59  ? -5.783  6.366   -6.350  1.00 94.10 59  A 1 
ATOM   421  C  CG  . GLN A 1 59  ? -6.068  6.690   -7.822  1.00 88.29 59  A 1 
ATOM   422  C  CD  . GLN A 1 59  ? -4.852  6.493   -8.722  1.00 86.81 59  A 1 
ATOM   423  O  OE1 . GLN A 1 59  ? -3.777  6.063   -8.322  1.00 77.48 59  A 1 
ATOM   424  N  NE2 . GLN A 1 59  ? -4.974  6.779   -9.995  1.00 75.63 59  A 1 
ATOM   425  N  N   . ASP A 1 60  ? -7.860  5.374   -3.420  1.00 96.14 60  A 1 
ATOM   426  C  CA  . ASP A 1 60  ? -7.813  4.643   -2.161  1.00 96.04 60  A 1 
ATOM   427  C  C   . ASP A 1 60  ? -7.758  3.125   -2.391  1.00 96.19 60  A 1 
ATOM   428  O  O   . ASP A 1 60  ? -8.295  2.583   -3.360  1.00 94.30 60  A 1 
ATOM   429  C  CB  . ASP A 1 60  ? -9.013  5.031   -1.280  1.00 94.36 60  A 1 
ATOM   430  C  CG  . ASP A 1 60  ? -8.836  6.392   -0.598  1.00 92.46 60  A 1 
ATOM   431  O  OD1 . ASP A 1 60  ? -7.686  6.733   -0.239  1.00 87.80 60  A 1 
ATOM   432  O  OD2 . ASP A 1 60  ? -9.850  7.080   -0.346  1.00 88.26 60  A 1 
ATOM   433  N  N   . VAL A 1 61  ? -7.084  2.409   -1.484  1.00 96.92 61  A 1 
ATOM   434  C  CA  . VAL A 1 61  ? -6.840  0.967   -1.593  1.00 97.12 61  A 1 
ATOM   435  C  C   . VAL A 1 61  ? -7.854  0.184   -0.779  1.00 97.03 61  A 1 
ATOM   436  O  O   . VAL A 1 61  ? -8.056  0.465   0.396   1.00 95.49 61  A 1 
ATOM   437  C  CB  . VAL A 1 61  ? -5.403  0.610   -1.169  1.00 95.84 61  A 1 
ATOM   438  C  CG1 . VAL A 1 61  ? -5.143  -0.890  -1.284  1.00 87.44 61  A 1 
ATOM   439  C  CG2 . VAL A 1 61  ? -4.368  1.343   -2.029  1.00 86.52 61  A 1 
ATOM   440  N  N   . ASN A 1 62  ? -8.415  -0.879  -1.366  1.00 96.76 62  A 1 
ATOM   441  C  CA  . ASN A 1 62  ? -9.188  -1.898  -0.668  1.00 96.58 62  A 1 
ATOM   442  C  C   . ASN A 1 62  ? -8.462  -3.242  -0.734  1.00 97.19 62  A 1 
ATOM   443  O  O   . ASN A 1 62  ? -8.027  -3.672  -1.800  1.00 96.42 62  A 1 
ATOM   444  C  CB  . ASN A 1 62  ? -10.598 -2.015  -1.264  1.00 95.09 62  A 1 
ATOM   445  C  CG  . ASN A 1 62  ? -11.371 -0.711  -1.263  1.00 93.39 62  A 1 
ATOM   446  O  OD1 . ASN A 1 62  ? -12.098 -0.411  -0.344  1.00 83.71 62  A 1 
ATOM   447  N  ND2 . ASN A 1 62  ? -11.251 0.067   -2.317  1.00 82.50 62  A 1 
ATOM   448  N  N   . MET A 1 63  ? -8.369  -3.945  0.410   1.00 97.12 63  A 1 
ATOM   449  C  CA  . MET A 1 63  ? -7.757  -5.271  0.501   1.00 97.63 63  A 1 
ATOM   450  C  C   . MET A 1 63  ? -8.299  -6.041  1.706   1.00 97.64 63  A 1 
ATOM   451  O  O   . MET A 1 63  ? -8.519  -5.479  2.775   1.00 96.51 63  A 1 
ATOM   452  C  CB  . MET A 1 63  ? -6.223  -5.126  0.582   1.00 97.39 63  A 1 
ATOM   453  C  CG  . MET A 1 63  ? -5.495  -6.476  0.562   1.00 96.98 63  A 1 
ATOM   454  S  SD  . MET A 1 63  ? -3.679  -6.386  0.572   1.00 97.09 63  A 1 
ATOM   455  C  CE  . MET A 1 63  ? -3.378  -5.638  2.197   1.00 93.08 63  A 1 
ATOM   456  N  N   . ARG A 1 64  ? -8.472  -7.363  1.558   1.00 97.43 64  A 1 
ATOM   457  C  CA  . ARG A 1 64  ? -8.913  -8.254  2.645   1.00 97.45 64  A 1 
ATOM   458  C  C   . ARG A 1 64  ? -10.209 -7.800  3.348   1.00 97.14 64  A 1 
ATOM   459  O  O   . ARG A 1 64  ? -10.391 -8.044  4.536   1.00 93.94 64  A 1 
ATOM   460  C  CB  . ARG A 1 64  ? -7.750  -8.510  3.627   1.00 96.62 64  A 1 
ATOM   461  C  CG  . ARG A 1 64  ? -6.660  -9.450  3.075   1.00 93.81 64  A 1 
ATOM   462  C  CD  . ARG A 1 64  ? -7.129  -10.903 3.125   1.00 93.16 64  A 1 
ATOM   463  N  NE  . ARG A 1 64  ? -6.104  -11.845 2.650   1.00 93.69 64  A 1 
ATOM   464  C  CZ  . ARG A 1 64  ? -5.527  -12.825 3.330   1.00 95.41 64  A 1 
ATOM   465  N  NH1 . ARG A 1 64  ? -5.743  -13.035 4.592   1.00 88.05 64  A 1 
ATOM   466  N  NH2 . ARG A 1 64  ? -4.708  -13.624 2.731   1.00 89.02 64  A 1 
ATOM   467  N  N   . GLY A 1 65  ? -11.098 -7.164  2.606   1.00 96.23 65  A 1 
ATOM   468  C  CA  . GLY A 1 65  ? -12.389 -6.681  3.100   1.00 95.61 65  A 1 
ATOM   469  C  C   . GLY A 1 65  ? -12.340 -5.331  3.810   1.00 96.09 65  A 1 
ATOM   470  O  O   . GLY A 1 65  ? -13.351 -4.938  4.396   1.00 93.91 65  A 1 
ATOM   471  N  N   . TYR A 1 66  ? -11.216 -4.647  3.765   1.00 96.71 66  A 1 
ATOM   472  C  CA  . TYR A 1 66  ? -11.030 -3.317  4.336   1.00 97.08 66  A 1 
ATOM   473  C  C   . TYR A 1 66  ? -10.767 -2.272  3.257   1.00 96.81 66  A 1 
ATOM   474  O  O   . TYR A 1 66  ? -10.080 -2.547  2.271   1.00 95.21 66  A 1 
ATOM   475  C  CB  . TYR A 1 66  ? -9.900  -3.344  5.365   1.00 97.25 66  A 1 
ATOM   476  C  CG  . TYR A 1 66  ? -10.248 -4.156  6.592   1.00 97.71 66  A 1 
ATOM   477  C  CD1 . TYR A 1 66  ? -10.982 -3.566  7.642   1.00 96.79 66  A 1 
ATOM   478  C  CD2 . TYR A 1 66  ? -9.883  -5.519  6.676   1.00 96.67 66  A 1 
ATOM   479  C  CE1 . TYR A 1 66  ? -11.341 -4.317  8.772   1.00 96.56 66  A 1 
ATOM   480  C  CE2 . TYR A 1 66  ? -10.249 -6.275  7.804   1.00 96.58 66  A 1 
ATOM   481  C  CZ  . TYR A 1 66  ? -10.971 -5.665  8.844   1.00 97.37 66  A 1 
ATOM   482  O  OH  . TYR A 1 66  ? -11.338 -6.407  9.945   1.00 96.96 66  A 1 
ATOM   483  N  N   . ASP A 1 67  ? -11.282 -1.069  3.473   1.00 96.20 67  A 1 
ATOM   484  C  CA  . ASP A 1 67  ? -10.918 0.131   2.724   1.00 95.86 67  A 1 
ATOM   485  C  C   . ASP A 1 67  ? -9.590  0.729   3.242   1.00 96.62 67  A 1 
ATOM   486  O  O   . ASP A 1 67  ? -8.922  0.157   4.107   1.00 95.80 67  A 1 
ATOM   487  C  CB  . ASP A 1 67  ? -12.091 1.131   2.756   1.00 93.85 67  A 1 
ATOM   488  C  CG  . ASP A 1 67  ? -12.433 1.719   4.133   1.00 93.00 67  A 1 
ATOM   489  O  OD1 . ASP A 1 67  ? -11.575 1.747   5.038   1.00 89.68 67  A 1 
ATOM   490  O  OD2 . ASP A 1 67  ? -13.577 2.195   4.310   1.00 87.91 67  A 1 
ATOM   491  N  N   . HIS A 1 68  ? -9.215  1.907   2.734   1.00 95.80 68  A 1 
ATOM   492  C  CA  . HIS A 1 68  ? -7.967  2.594   3.085   1.00 96.47 68  A 1 
ATOM   493  C  C   . HIS A 1 68  ? -7.777  2.831   4.600   1.00 97.02 68  A 1 
ATOM   494  O  O   . HIS A 1 68  ? -6.641  2.931   5.073   1.00 96.20 68  A 1 
ATOM   495  C  CB  . HIS A 1 68  ? -7.913  3.934   2.343   1.00 95.56 68  A 1 
ATOM   496  C  CG  . HIS A 1 68  ? -8.896  4.961   2.829   1.00 95.04 68  A 1 
ATOM   497  N  ND1 . HIS A 1 68  ? -10.191 5.132   2.410   1.00 84.25 68  A 1 
ATOM   498  C  CD2 . HIS A 1 68  ? -8.685  5.912   3.807   1.00 86.79 68  A 1 
ATOM   499  C  CE1 . HIS A 1 68  ? -10.745 6.147   3.100   1.00 88.15 68  A 1 
ATOM   500  N  NE2 . HIS A 1 68  ? -9.861  6.645   3.961   1.00 90.31 68  A 1 
ATOM   501  N  N   . ARG A 1 69  ? -8.853  2.870   5.389   1.00 96.41 69  A 1 
ATOM   502  C  CA  . ARG A 1 69  ? -8.774  3.062   6.847   1.00 96.49 69  A 1 
ATOM   503  C  C   . ARG A 1 69  ? -8.288  1.803   7.570   1.00 96.88 69  A 1 
ATOM   504  O  O   . ARG A 1 69  ? -7.727  1.899   8.661   1.00 95.04 69  A 1 
ATOM   505  C  CB  . ARG A 1 69  ? -10.141 3.495   7.374   1.00 94.93 69  A 1 
ATOM   506  C  CG  . ARG A 1 69  ? -10.607 4.830   6.762   1.00 92.83 69  A 1 
ATOM   507  C  CD  . ARG A 1 69  ? -12.032 5.177   7.185   1.00 90.48 69  A 1 
ATOM   508  N  NE  . ARG A 1 69  ? -13.004 4.295   6.533   1.00 86.11 69  A 1 
ATOM   509  C  CZ  . ARG A 1 69  ? -14.325 4.430   6.576   1.00 83.46 69  A 1 
ATOM   510  N  NH1 . ARG A 1 69  ? -14.896 5.381   7.259   1.00 76.17 69  A 1 
ATOM   511  N  NH2 . ARG A 1 69  ? -15.077 3.599   5.918   1.00 76.74 69  A 1 
ATOM   512  N  N   . GLY A 1 70  ? -8.480  0.638   6.956   1.00 96.61 70  A 1 
ATOM   513  C  CA  . GLY A 1 70  ? -8.086  -0.670  7.461   1.00 97.12 70  A 1 
ATOM   514  C  C   . GLY A 1 70  ? -6.913  -1.321  6.723   1.00 97.75 70  A 1 
ATOM   515  O  O   . GLY A 1 70  ? -6.504  -2.429  7.082   1.00 96.71 70  A 1 
ATOM   516  N  N   . VAL A 1 71  ? -6.362  -0.667  5.704   1.00 97.52 71  A 1 
ATOM   517  C  CA  . VAL A 1 71  ? -5.162  -1.102  4.982   1.00 97.89 71  A 1 
ATOM   518  C  C   . VAL A 1 71  ? -4.067  -0.057  5.185   1.00 97.77 71  A 1 
ATOM   519  O  O   . VAL A 1 71  ? -4.138  1.054   4.677   1.00 96.91 71  A 1 
ATOM   520  C  CB  . VAL A 1 71  ? -5.425  -1.334  3.488   1.00 97.43 71  A 1 
ATOM   521  C  CG1 . VAL A 1 71  ? -4.169  -1.833  2.771   1.00 95.90 71  A 1 
ATOM   522  C  CG2 . VAL A 1 71  ? -6.524  -2.386  3.288   1.00 96.39 71  A 1 
ATOM   523  N  N   . LEU A 1 72  ? -3.038  -0.409  5.942   1.00 97.72 72  A 1 
ATOM   524  C  CA  . LEU A 1 72  ? -1.951  0.518   6.232   1.00 97.90 72  A 1 
ATOM   525  C  C   . LEU A 1 72  ? -1.023  0.651   5.022   1.00 98.11 72  A 1 
ATOM   526  O  O   . LEU A 1 72  ? -0.465  -0.340  4.560   1.00 97.67 72  A 1 
ATOM   527  C  CB  . LEU A 1 72  ? -1.208  0.049   7.494   1.00 97.67 72  A 1 
ATOM   528  C  CG  . LEU A 1 72  ? -0.057  0.978   7.921   1.00 97.30 72  A 1 
ATOM   529  C  CD1 . LEU A 1 72  ? -0.552  2.367   8.310   1.00 96.13 72  A 1 
ATOM   530  C  CD2 . LEU A 1 72  ? 0.657   0.378   9.132   1.00 95.90 72  A 1 
ATOM   531  N  N   . VAL A 1 73  ? -0.788  1.881   4.584   1.00 98.05 73  A 1 
ATOM   532  C  CA  . VAL A 1 73  ? 0.242   2.195   3.588   1.00 98.15 73  A 1 
ATOM   533  C  C   . VAL A 1 73  ? 1.441   2.829   4.290   1.00 98.03 73  A 1 
ATOM   534  O  O   . VAL A 1 73  ? 1.281   3.709   5.133   1.00 97.44 73  A 1 
ATOM   535  C  CB  . VAL A 1 73  ? -0.308  3.074   2.448   1.00 97.82 73  A 1 
ATOM   536  C  CG1 . VAL A 1 73  ? 0.767   3.367   1.395   1.00 96.59 73  A 1 
ATOM   537  C  CG2 . VAL A 1 73  ? -1.481  2.381   1.749   1.00 96.90 73  A 1 
ATOM   538  N  N   . LEU A 1 74  ? 2.645   2.368   3.945   1.00 98.03 74  A 1 
ATOM   539  C  CA  . LEU A 1 74  ? 3.912   2.912   4.422   1.00 98.14 74  A 1 
ATOM   540  C  C   . LEU A 1 74  ? 4.754   3.385   3.238   1.00 98.20 74  A 1 
ATOM   541  O  O   . LEU A 1 74  ? 4.805   2.726   2.204   1.00 97.74 74  A 1 
ATOM   542  C  CB  . LEU A 1 74  ? 4.689   1.846   5.227   1.00 97.87 74  A 1 
ATOM   543  C  CG  . LEU A 1 74  ? 3.949   1.215   6.418   1.00 97.33 74  A 1 
ATOM   544  C  CD1 . LEU A 1 74  ? 4.814   0.117   7.038   1.00 96.19 74  A 1 
ATOM   545  C  CD2 . LEU A 1 74  ? 3.637   2.234   7.512   1.00 95.61 74  A 1 
ATOM   546  N  N   . VAL A 1 75  ? 5.474   4.492   3.433   1.00 98.20 75  A 1 
ATOM   547  C  CA  . VAL A 1 75  ? 6.578   4.902   2.561   1.00 98.36 75  A 1 
ATOM   548  C  C   . VAL A 1 75  ? 7.819   5.067   3.433   1.00 98.11 75  A 1 
ATOM   549  O  O   . VAL A 1 75  ? 7.788   5.823   4.402   1.00 97.54 75  A 1 
ATOM   550  C  CB  . VAL A 1 75  ? 6.273   6.176   1.769   1.00 98.12 75  A 1 
ATOM   551  C  CG1 . VAL A 1 75  ? 7.452   6.568   0.875   1.00 97.23 75  A 1 
ATOM   552  C  CG2 . VAL A 1 75  ? 5.047   5.992   0.867   1.00 97.45 75  A 1 
ATOM   553  N  N   . ASP A 1 76  ? 8.873   4.330   3.134   1.00 98.17 76  A 1 
ATOM   554  C  CA  . ASP A 1 76  ? 10.110  4.276   3.921   1.00 97.97 76  A 1 
ATOM   555  C  C   . ASP A 1 76  ? 9.856   4.064   5.433   1.00 97.90 76  A 1 
ATOM   556  O  O   . ASP A 1 76  ? 10.499  4.661   6.306   1.00 96.52 76  A 1 
ATOM   557  C  CB  . ASP A 1 76  ? 10.998  5.484   3.603   1.00 97.59 76  A 1 
ATOM   558  C  CG  . ASP A 1 76  ? 11.463  5.514   2.149   1.00 97.24 76  A 1 
ATOM   559  O  OD1 . ASP A 1 76  ? 12.007  4.496   1.671   1.00 95.08 76  A 1 
ATOM   560  O  OD2 . ASP A 1 76  ? 11.359  6.583   1.510   1.00 95.22 76  A 1 
ATOM   561  N  N   . GLY A 1 77  ? 8.862   3.218   5.753   1.00 97.25 77  A 1 
ATOM   562  C  CA  . GLY A 1 77  ? 8.473   2.870   7.116   1.00 97.15 77  A 1 
ATOM   563  C  C   . GLY A 1 77  ? 7.599   3.894   7.845   1.00 97.66 77  A 1 
ATOM   564  O  O   . GLY A 1 77  ? 7.288   3.691   9.016   1.00 96.42 77  A 1 
ATOM   565  N  N   . VAL A 1 78  ? 7.180   4.978   7.183   1.00 97.66 78  A 1 
ATOM   566  C  CA  . VAL A 1 78  ? 6.277   5.995   7.749   1.00 97.81 78  A 1 
ATOM   567  C  C   . VAL A 1 78  ? 4.876   5.824   7.180   1.00 97.98 78  A 1 
ATOM   568  O  O   . VAL A 1 78  ? 4.702   5.695   5.966   1.00 97.16 78  A 1 
ATOM   569  C  CB  . VAL A 1 78  ? 6.806   7.419   7.512   1.00 97.34 78  A 1 
ATOM   570  C  CG1 . VAL A 1 78  ? 5.853   8.498   8.016   1.00 95.41 78  A 1 
ATOM   571  C  CG2 . VAL A 1 78  ? 8.129   7.591   8.266   1.00 95.82 78  A 1 
ATOM   572  N  N   . ARG A 1 79  ? 3.871   5.840   8.068   1.00 97.72 79  A 1 
ATOM   573  C  CA  . ARG A 1 79  ? 2.472   5.693   7.660   1.00 97.45 79  A 1 
ATOM   574  C  C   . ARG A 1 79  ? 2.038   6.843   6.748   1.00 97.48 79  A 1 
ATOM   575  O  O   . ARG A 1 79  ? 2.377   8.006   6.996   1.00 95.45 79  A 1 
ATOM   576  C  CB  . ARG A 1 79  ? 1.595   5.544   8.913   1.00 95.48 79  A 1 
ATOM   577  C  CG  . ARG A 1 79  ? 0.780   6.749   9.308   1.00 90.31 79  A 1 
ATOM   578  C  CD  . ARG A 1 79  ? -0.013  6.675   10.589  1.00 92.54 79  A 1 
ATOM   579  N  NE  . ARG A 1 79  ? 0.089   5.467   11.361  1.00 91.15 79  A 1 
ATOM   580  C  CZ  . ARG A 1 79  ? -0.900  4.637   11.663  1.00 93.74 79  A 1 
ATOM   581  N  NH1 . ARG A 1 79  ? -2.148  4.906   11.403  1.00 81.95 79  A 1 
ATOM   582  N  NH2 . ARG A 1 79  ? -0.633  3.491   12.218  1.00 85.42 79  A 1 
ATOM   583  N  N   . GLN A 1 80  ? 1.262   6.494   5.742   1.00 97.15 80  A 1 
ATOM   584  C  CA  . GLN A 1 80  ? 0.583   7.408   4.835   1.00 95.69 80  A 1 
ATOM   585  C  C   . GLN A 1 80  ? -0.928  7.378   5.106   1.00 93.01 80  A 1 
ATOM   586  O  O   . GLN A 1 80  ? -1.420  6.539   5.866   1.00 83.60 80  A 1 
ATOM   587  C  CB  . GLN A 1 80  ? 0.888   7.025   3.377   1.00 94.98 80  A 1 
ATOM   588  C  CG  . GLN A 1 80  ? 2.380   6.828   3.066   1.00 95.00 80  A 1 
ATOM   589  C  CD  . GLN A 1 80  ? 3.204   8.083   3.340   1.00 96.01 80  A 1 
ATOM   590  O  OE1 . GLN A 1 80  ? 3.008   9.125   2.740   1.00 89.43 80  A 1 
ATOM   591  N  NE2 . GLN A 1 80  ? 4.145   8.027   4.254   1.00 89.79 80  A 1 
ATOM   592  N  N   . GLY A 1 81  ? -1.661  8.246   4.458   1.00 91.96 81  A 1 
ATOM   593  C  CA  . GLY A 1 81  ? -3.117  8.277   4.509   1.00 91.65 81  A 1 
ATOM   594  C  C   . GLY A 1 81  ? -3.657  9.492   5.262   1.00 94.27 81  A 1 
ATOM   595  O  O   . GLY A 1 81  ? -3.097  9.964   6.250   1.00 88.49 81  A 1 
ATOM   596  N  N   . THR A 1 82  ? -4.792  9.951   4.745   1.00 93.32 82  A 1 
ATOM   597  C  CA  . THR A 1 82  ? -5.596  11.054  5.264   1.00 94.11 82  A 1 
ATOM   598  C  C   . THR A 1 82  ? -7.053  10.593  5.301   1.00 94.04 82  A 1 
ATOM   599  O  O   . THR A 1 82  ? -7.387  9.553   4.733   1.00 91.58 82  A 1 
ATOM   600  C  CB  . THR A 1 82  ? -5.435  12.301  4.372   1.00 93.43 82  A 1 
ATOM   601  O  OG1 . THR A 1 82  ? -5.634  11.990  3.008   1.00 89.10 82  A 1 
ATOM   602  C  CG2 . THR A 1 82  ? -4.044  12.912  4.459   1.00 89.76 82  A 1 
ATOM   603  N  N   . ASP A 1 83  ? -7.929  11.346  5.951   1.00 93.85 83  A 1 
ATOM   604  C  CA  . ASP A 1 83  ? -9.374  11.084  5.960   1.00 92.94 83  A 1 
ATOM   605  C  C   . ASP A 1 83  ? -10.125 12.301  5.405   1.00 93.38 83  A 1 
ATOM   606  O  O   . ASP A 1 83  ? -10.721 13.098  6.122   1.00 89.85 83  A 1 
ATOM   607  C  CB  . ASP A 1 83  ? -9.835  10.656  7.358   1.00 91.11 83  A 1 
ATOM   608  C  CG  . ASP A 1 83  ? -11.284 10.175  7.372   1.00 86.70 83  A 1 
ATOM   609  O  OD1 . ASP A 1 83  ? -11.759 9.678   6.327   1.00 82.62 83  A 1 
ATOM   610  O  OD2 . ASP A 1 83  ? -11.909 10.256  8.452   1.00 82.73 83  A 1 
ATOM   611  N  N   . THR A 1 84  ? -10.028 12.464  4.085   1.00 93.77 84  A 1 
ATOM   612  C  CA  . THR A 1 84  ? -10.594 13.617  3.354   1.00 92.81 84  A 1 
ATOM   613  C  C   . THR A 1 84  ? -11.907 13.293  2.646   1.00 91.87 84  A 1 
ATOM   614  O  O   . THR A 1 84  ? -12.537 14.189  2.082   1.00 86.17 84  A 1 
ATOM   615  C  CB  . THR A 1 84  ? -9.589  14.139  2.326   1.00 92.32 84  A 1 
ATOM   616  O  OG1 . THR A 1 84  ? -9.278  13.133  1.398   1.00 88.66 84  A 1 
ATOM   617  C  CG2 . THR A 1 84  ? -8.286  14.615  2.957   1.00 89.24 84  A 1 
ATOM   618  N  N   . GLY A 1 85  ? -12.316 12.020  2.644   1.00 90.97 85  A 1 
ATOM   619  C  CA  . GLY A 1 85  ? -13.384 11.503  1.797   1.00 88.23 85  A 1 
ATOM   620  C  C   . GLY A 1 85  ? -12.835 11.079  0.431   1.00 90.04 85  A 1 
ATOM   621  O  O   . GLY A 1 85  ? -12.346 9.970   0.288   1.00 85.41 85  A 1 
ATOM   622  N  N   . ALA A 1 86  ? -12.899 11.963  -0.556  1.00 92.37 86  A 1 
ATOM   623  C  CA  . ALA A 1 86  ? -12.596 11.626  -1.946  1.00 91.92 86  A 1 
ATOM   624  C  C   . ALA A 1 86  ? -11.233 12.135  -2.451  1.00 93.73 86  A 1 
ATOM   625  O  O   . ALA A 1 86  ? -10.987 12.106  -3.656  1.00 90.03 86  A 1 
ATOM   626  C  CB  . ALA A 1 86  ? -13.756 12.131  -2.808  1.00 88.77 86  A 1 
ATOM   627  N  N   . LEU A 1 87  ? -10.369 12.663  -1.577  1.00 94.61 87  A 1 
ATOM   628  C  CA  . LEU A 1 87  ? -9.140  13.357  -1.972  1.00 95.38 87  A 1 
ATOM   629  C  C   . LEU A 1 87  ? -7.858  12.626  -1.570  1.00 96.03 87  A 1 
ATOM   630  O  O   . LEU A 1 87  ? -6.773  13.123  -1.851  1.00 94.12 87  A 1 
ATOM   631  C  CB  . LEU A 1 87  ? -9.133  14.785  -1.388  1.00 94.67 87  A 1 
ATOM   632  C  CG  . LEU A 1 87  ? -10.382 15.631  -1.677  1.00 93.88 87  A 1 
ATOM   633  C  CD1 . LEU A 1 87  ? -10.207 17.011  -1.054  1.00 90.89 87  A 1 
ATOM   634  C  CD2 . LEU A 1 87  ? -10.641 15.806  -3.165  1.00 90.73 87  A 1 
ATOM   635  N  N   . ASN A 1 88  ? -7.972  11.477  -0.908  1.00 96.27 88  A 1 
ATOM   636  C  CA  . ASN A 1 88  ? -6.824  10.718  -0.431  1.00 96.26 88  A 1 
ATOM   637  C  C   . ASN A 1 88  ? -6.010  10.157  -1.600  1.00 96.61 88  A 1 
ATOM   638  O  O   . ASN A 1 88  ? -6.441  10.128  -2.747  1.00 94.92 88  A 1 
ATOM   639  C  CB  . ASN A 1 88  ? -7.284  9.588   0.507   1.00 94.98 88  A 1 
ATOM   640  C  CG  . ASN A 1 88  ? -8.263  10.022  1.570   1.00 95.31 88  A 1 
ATOM   641  O  OD1 . ASN A 1 88  ? -8.093  11.018  2.250   1.00 89.42 88  A 1 
ATOM   642  N  ND2 . ASN A 1 88  ? -9.345  9.281   1.717   1.00 88.47 88  A 1 
ATOM   643  N  N   . GLY A 1 89  ? -4.804  9.689   -1.282  1.00 96.32 89  A 1 
ATOM   644  C  CA  . GLY A 1 89  ? -3.956  9.015   -2.251  1.00 96.52 89  A 1 
ATOM   645  C  C   . GLY A 1 89  ? -2.616  8.623   -1.637  1.00 97.32 89  A 1 
ATOM   646  O  O   . GLY A 1 89  ? -2.279  8.983   -0.508  1.00 95.85 89  A 1 
ATOM   647  N  N   . THR A 1 90  ? -1.823  7.880   -2.415  1.00 96.89 90  A 1 
ATOM   648  C  CA  . THR A 1 90  ? -0.422  7.610   -2.095  1.00 97.37 90  A 1 
ATOM   649  C  C   . THR A 1 90  ? 0.451   8.513   -2.960  1.00 97.62 90  A 1 
ATOM   650  O  O   . THR A 1 90  ? 0.716   8.210   -4.120  1.00 96.58 90  A 1 
ATOM   651  C  CB  . THR A 1 90  ? -0.084  6.129   -2.289  1.00 96.67 90  A 1 
ATOM   652  O  OG1 . THR A 1 90  ? -0.964  5.335   -1.526  1.00 93.48 90  A 1 
ATOM   653  C  CG2 . THR A 1 90  ? 1.328   5.817   -1.803  1.00 94.30 90  A 1 
ATOM   654  N  N   . PHE A 1 91  ? 0.886   9.630   -2.392  1.00 97.73 91  A 1 
ATOM   655  C  CA  . PHE A 1 91  ? 1.567   10.703  -3.115  1.00 97.98 91  A 1 
ATOM   656  C  C   . PHE A 1 91  ? 3.063   10.414  -3.286  1.00 98.03 91  A 1 
ATOM   657  O  O   . PHE A 1 91  ? 3.926   10.973  -2.615  1.00 96.95 91  A 1 
ATOM   658  C  CB  . PHE A 1 91  ? 1.264   12.040  -2.428  1.00 97.65 91  A 1 
ATOM   659  C  CG  . PHE A 1 91  ? -0.209  12.320  -2.212  1.00 97.94 91  A 1 
ATOM   660  C  CD1 . PHE A 1 91  ? -1.099  12.334  -3.301  1.00 96.93 91  A 1 
ATOM   661  C  CD2 . PHE A 1 91  ? -0.704  12.528  -0.914  1.00 96.76 91  A 1 
ATOM   662  C  CE1 . PHE A 1 91  ? -2.467  12.544  -3.093  1.00 96.28 91  A 1 
ATOM   663  C  CE2 . PHE A 1 91  ? -2.068  12.746  -0.708  1.00 96.12 91  A 1 
ATOM   664  C  CZ  . PHE A 1 91  ? -2.957  12.752  -1.790  1.00 96.98 91  A 1 
ATOM   665  N  N   . LEU A 1 92  ? 3.352   9.477   -4.196  1.00 98.18 92  A 1 
ATOM   666  C  CA  . LEU A 1 92  ? 4.695   9.019   -4.523  1.00 98.10 92  A 1 
ATOM   667  C  C   . LEU A 1 92  ? 4.723   8.575   -5.991  1.00 98.12 92  A 1 
ATOM   668  O  O   . LEU A 1 92  ? 3.987   7.674   -6.382  1.00 96.94 92  A 1 
ATOM   669  C  CB  . LEU A 1 92  ? 5.047   7.871   -3.563  1.00 97.85 92  A 1 
ATOM   670  C  CG  . LEU A 1 92  ? 6.415   7.225   -3.803  1.00 97.61 92  A 1 
ATOM   671  C  CD1 . LEU A 1 92  ? 7.562   8.200   -3.561  1.00 96.40 92  A 1 
ATOM   672  C  CD2 . LEU A 1 92  ? 6.596   6.043   -2.834  1.00 95.99 92  A 1 
ATOM   673  N  N   . ASP A 1 93  ? 5.587   9.193   -6.803  1.00 98.14 93  A 1 
ATOM   674  C  CA  . ASP A 1 93  ? 5.731   8.815   -8.213  1.00 98.07 93  A 1 
ATOM   675  C  C   . ASP A 1 93  ? 6.477   7.471   -8.342  1.00 98.14 93  A 1 
ATOM   676  O  O   . ASP A 1 93  ? 7.477   7.260   -7.645  1.00 97.65 93  A 1 
ATOM   677  C  CB  . ASP A 1 93  ? 6.426   9.923   -9.008  1.00 97.64 93  A 1 
ATOM   678  C  CG  . ASP A 1 93  ? 6.401   9.603   -10.509 1.00 96.59 93  A 1 
ATOM   679  O  OD1 . ASP A 1 93  ? 7.299   8.889   -10.990 1.00 92.64 93  A 1 
ATOM   680  O  OD2 . ASP A 1 93  ? 5.431   9.977   -11.210 1.00 92.51 93  A 1 
ATOM   681  N  N   . PRO A 1 94  ? 6.044   6.571   -9.245  1.00 98.11 94  A 1 
ATOM   682  C  CA  . PRO A 1 94  ? 6.683   5.274   -9.456  1.00 97.98 94  A 1 
ATOM   683  C  C   . PRO A 1 94  ? 8.181   5.345   -9.744  1.00 97.76 94  A 1 
ATOM   684  O  O   . PRO A 1 94  ? 8.916   4.439   -9.372  1.00 96.14 94  A 1 
ATOM   685  C  CB  . PRO A 1 94  ? 5.947   4.643   -10.634 1.00 96.89 94  A 1 
ATOM   686  C  CG  . PRO A 1 94  ? 4.574   5.281   -10.571 1.00 94.61 94  A 1 
ATOM   687  C  CD  . PRO A 1 94  ? 4.856   6.688   -10.064 1.00 97.40 94  A 1 
ATOM   688  N  N   . ALA A 1 95  ? 8.653   6.422   -10.364 1.00 97.35 95  A 1 
ATOM   689  C  CA  . ALA A 1 95  ? 10.065  6.600   -10.682 1.00 97.08 95  A 1 
ATOM   690  C  C   . ALA A 1 95  ? 10.974  6.644   -9.441  1.00 97.13 95  A 1 
ATOM   691  O  O   . ALA A 1 95  ? 12.175  6.367   -9.537  1.00 95.99 95  A 1 
ATOM   692  C  CB  . ALA A 1 95  ? 10.219  7.887   -11.485 1.00 96.50 95  A 1 
ATOM   693  N  N   . LEU A 1 96  ? 10.414  6.973   -8.281  1.00 97.61 96  A 1 
ATOM   694  C  CA  . LEU A 1 96  ? 11.119  7.017   -6.999  1.00 97.64 96  A 1 
ATOM   695  C  C   . LEU A 1 96  ? 10.964  5.738   -6.177  1.00 97.62 96  A 1 
ATOM   696  O  O   . LEU A 1 96  ? 11.500  5.655   -5.084  1.00 96.81 96  A 1 
ATOM   697  C  CB  . LEU A 1 96  ? 10.670  8.256   -6.196  1.00 97.43 96  A 1 
ATOM   698  C  CG  . LEU A 1 96  ? 10.817  9.605   -6.915  1.00 96.12 96  A 1 
ATOM   699  C  CD1 . LEU A 1 96  ? 10.491  10.719  -5.930  1.00 93.44 96  A 1 
ATOM   700  C  CD2 . LEU A 1 96  ? 12.229  9.847   -7.452  1.00 92.64 96  A 1 
ATOM   701  N  N   . ILE A 1 97  ? 10.234  4.737   -6.682  1.00 97.71 97  A 1 
ATOM   702  C  CA  . ILE A 1 97  ? 9.947   3.502   -5.953  1.00 97.67 97  A 1 
ATOM   703  C  C   . ILE A 1 97  ? 10.910  2.412   -6.420  1.00 96.98 97  A 1 
ATOM   704  O  O   . ILE A 1 97  ? 10.960  2.094   -7.607  1.00 95.97 97  A 1 
ATOM   705  C  CB  . ILE A 1 97  ? 8.479   3.089   -6.120  1.00 97.79 97  A 1 
ATOM   706  C  CG1 . ILE A 1 97  ? 7.524   4.208   -5.639  1.00 97.20 97  A 1 
ATOM   707  C  CG2 . ILE A 1 97  ? 8.205   1.788   -5.334  1.00 97.26 97  A 1 
ATOM   708  C  CD1 . ILE A 1 97  ? 6.045   3.951   -5.952  1.00 96.20 97  A 1 
ATOM   709  N  N   . LYS A 1 98  ? 11.638  1.797   -5.497  1.00 95.90 98  A 1 
ATOM   710  C  CA  . LYS A 1 98  ? 12.461  0.619   -5.812  1.00 94.47 98  A 1 
ATOM   711  C  C   . LYS A 1 98  ? 11.688  -0.687  -5.645  1.00 95.26 98  A 1 
ATOM   712  O  O   . LYS A 1 98  ? 11.934  -1.638  -6.381  1.00 93.85 98  A 1 
ATOM   713  C  CB  . LYS A 1 98  ? 13.772  0.638   -5.011  1.00 90.12 98  A 1 
ATOM   714  C  CG  . LYS A 1 98  ? 13.688  0.016   -3.613  1.00 83.95 98  A 1 
ATOM   715  C  CD  . LYS A 1 98  ? 15.033  0.138   -2.889  1.00 82.44 98  A 1 
ATOM   716  C  CE  . LYS A 1 98  ? 14.985  -0.559  -1.537  1.00 73.43 98  A 1 
ATOM   717  N  NZ  . LYS A 1 98  ? 16.225  -0.285  -0.780  1.00 69.22 98  A 1 
ATOM   718  N  N   . ARG A 1 99  ? 10.805  -0.753  -4.650  1.00 95.14 99  A 1 
ATOM   719  C  CA  . ARG A 1 99  ? 10.176  -2.007  -4.216  1.00 95.29 99  A 1 
ATOM   720  C  C   . ARG A 1 99  ? 8.857   -1.732  -3.513  1.00 96.46 99  A 1 
ATOM   721  O  O   . ARG A 1 99  ? 8.718   -0.737  -2.814  1.00 95.70 99  A 1 
ATOM   722  C  CB  . ARG A 1 99  ? 11.171  -2.715  -3.283  1.00 91.88 99  A 1 
ATOM   723  C  CG  . ARG A 1 99  ? 10.750  -4.128  -2.897  1.00 85.55 99  A 1 
ATOM   724  C  CD  . ARG A 1 99  ? 11.894  -4.790  -2.132  1.00 84.88 99  A 1 
ATOM   725  N  NE  . ARG A 1 99  ? 11.583  -6.181  -1.781  1.00 81.40 99  A 1 
ATOM   726  C  CZ  . ARG A 1 99  ? 11.621  -6.700  -0.568  1.00 79.87 99  A 1 
ATOM   727  N  NH1 . ARG A 1 99  ? 12.039  -6.036  0.464   1.00 70.36 99  A 1 
ATOM   728  N  NH2 . ARG A 1 99  ? 11.216  -7.898  -0.362  1.00 70.56 99  A 1 
ATOM   729  N  N   . VAL A 1 100 ? 7.918   -2.667  -3.659  1.00 97.26 100 A 1 
ATOM   730  C  CA  . VAL A 1 100 ? 6.652   -2.679  -2.920  1.00 97.70 100 A 1 
ATOM   731  C  C   . VAL A 1 100 ? 6.441   -4.057  -2.329  1.00 97.85 100 A 1 
ATOM   732  O  O   . VAL A 1 100 ? 6.512   -5.059  -3.037  1.00 96.91 100 A 1 
ATOM   733  C  CB  . VAL A 1 100 ? 5.457   -2.301  -3.814  1.00 96.77 100 A 1 
ATOM   734  C  CG1 . VAL A 1 100 ? 4.214   -2.034  -2.971  1.00 92.29 100 A 1 
ATOM   735  C  CG2 . VAL A 1 100 ? 5.738   -1.055  -4.659  1.00 92.57 100 A 1 
ATOM   736  N  N   . GLU A 1 101 ? 6.154   -4.130  -1.033  1.00 98.03 101 A 1 
ATOM   737  C  CA  . GLU A 1 101 ? 5.695   -5.348  -0.373  1.00 97.99 101 A 1 
ATOM   738  C  C   . GLU A 1 101 ? 4.224   -5.229  0.006   1.00 98.22 101 A 1 
ATOM   739  O  O   . GLU A 1 101 ? 3.795   -4.237  0.589   1.00 97.76 101 A 1 
ATOM   740  C  CB  . GLU A 1 101 ? 6.526   -5.687  0.874   1.00 96.14 101 A 1 
ATOM   741  C  CG  . GLU A 1 101 ? 7.960   -6.092  0.554   1.00 91.39 101 A 1 
ATOM   742  C  CD  . GLU A 1 101 ? 8.690   -6.706  1.759   1.00 93.58 101 A 1 
ATOM   743  O  OE1 . GLU A 1 101 ? 9.931   -6.606  1.824   1.00 88.56 101 A 1 
ATOM   744  O  OE2 . GLU A 1 101 ? 8.044   -7.358  2.615   1.00 90.28 101 A 1 
ATOM   745  N  N   . ILE A 1 102 ? 3.455   -6.273  -0.283  1.00 97.99 102 A 1 
ATOM   746  C  CA  . ILE A 1 102 ? 2.066   -6.414  0.138   1.00 98.13 102 A 1 
ATOM   747  C  C   . ILE A 1 102 ? 2.005   -7.557  1.143   1.00 98.06 102 A 1 
ATOM   748  O  O   . ILE A 1 102 ? 2.199   -8.716  0.779   1.00 97.32 102 A 1 
ATOM   749  C  CB  . ILE A 1 102 ? 1.143   -6.682  -1.068  1.00 97.90 102 A 1 
ATOM   750  C  CG1 . ILE A 1 102 ? 1.273   -5.572  -2.135  1.00 96.97 102 A 1 
ATOM   751  C  CG2 . ILE A 1 102 ? -0.308  -6.821  -0.594  1.00 97.45 102 A 1 
ATOM   752  C  CD1 . ILE A 1 102 ? 0.616   -5.952  -3.458  1.00 94.75 102 A 1 
ATOM   753  N  N   . VAL A 1 103 ? 1.720   -7.248  2.403   1.00 97.91 103 A 1 
ATOM   754  C  CA  . VAL A 1 103 ? 1.549   -8.224  3.479   1.00 97.80 103 A 1 
ATOM   755  C  C   . VAL A 1 103 ? 0.067   -8.307  3.819   1.00 97.82 103 A 1 
ATOM   756  O  O   . VAL A 1 103 ? -0.508  -7.356  4.338   1.00 97.13 103 A 1 
ATOM   757  C  CB  . VAL A 1 103 ? 2.384   -7.861  4.717   1.00 97.36 103 A 1 
ATOM   758  C  CG1 . VAL A 1 103 ? 2.249   -8.930  5.800   1.00 95.62 103 A 1 
ATOM   759  C  CG2 . VAL A 1 103 ? 3.866   -7.727  4.368   1.00 96.22 103 A 1 
ATOM   760  N  N   . ARG A 1 104 ? -0.561  -9.447  3.511   1.00 97.77 104 A 1 
ATOM   761  C  CA  . ARG A 1 104 ? -1.981  -9.673  3.758   1.00 97.62 104 A 1 
ATOM   762  C  C   . ARG A 1 104 ? -2.211  -10.197 5.175   1.00 97.58 104 A 1 
ATOM   763  O  O   . ARG A 1 104 ? -1.456  -11.033 5.665   1.00 95.79 104 A 1 
ATOM   764  C  CB  . ARG A 1 104 ? -2.551  -10.637 2.711   1.00 96.79 104 A 1 
ATOM   765  C  CG  . ARG A 1 104 ? -2.425  -10.106 1.283   1.00 95.50 104 A 1 
ATOM   766  C  CD  . ARG A 1 104 ? -2.821  -11.189 0.285   1.00 95.61 104 A 1 
ATOM   767  N  NE  . ARG A 1 104 ? -2.623  -10.791 -1.122  1.00 94.98 104 A 1 
ATOM   768  C  CZ  . ARG A 1 104 ? -1.477  -10.766 -1.786  1.00 96.23 104 A 1 
ATOM   769  N  NH1 . ARG A 1 104 ? -0.336  -11.062 -1.240  1.00 89.66 104 A 1 
ATOM   770  N  NH2 . ARG A 1 104 ? -1.461  -10.446 -3.052  1.00 91.76 104 A 1 
ATOM   771  N  N   . GLY A 1 105 ? -3.286  -9.743  5.802   1.00 96.60 105 A 1 
ATOM   772  C  CA  . GLY A 1 105 ? -3.687  -10.132 7.148   1.00 96.41 105 A 1 
ATOM   773  C  C   . GLY A 1 105 ? -3.238  -9.144  8.227   1.00 97.13 105 A 1 
ATOM   774  O  O   . GLY A 1 105 ? -2.450  -8.232  7.972   1.00 95.09 105 A 1 
ATOM   775  N  N   . PRO A 1 106 ? -3.737  -9.327  9.465   1.00 96.87 106 A 1 
ATOM   776  C  CA  . PRO A 1 106 ? -3.494  -8.404  10.565  1.00 96.23 106 A 1 
ATOM   777  C  C   . PRO A 1 106 ? -2.006  -8.182  10.812  1.00 96.19 106 A 1 
ATOM   778  O  O   . PRO A 1 106 ? -1.252  -9.129  11.026  1.00 92.57 106 A 1 
ATOM   779  C  CB  . PRO A 1 106 ? -4.169  -9.020  11.789  1.00 95.29 106 A 1 
ATOM   780  C  CG  . PRO A 1 106 ? -5.226  -9.933  11.190  1.00 94.49 106 A 1 
ATOM   781  C  CD  . PRO A 1 106 ? -4.592  -10.411 9.893   1.00 96.60 106 A 1 
ATOM   782  N  N   . SER A 1 107 ? -1.584  -6.922  10.808  1.00 95.39 107 A 1 
ATOM   783  C  CA  . SER A 1 107 ? -0.176  -6.544  10.927  1.00 95.27 107 A 1 
ATOM   784  C  C   . SER A 1 107 ? 0.053   -5.504  12.028  1.00 95.80 107 A 1 
ATOM   785  O  O   . SER A 1 107 ? 1.016   -4.742  11.988  1.00 93.68 107 A 1 
ATOM   786  C  CB  . SER A 1 107 ? 0.364   -6.093  9.560   1.00 94.55 107 A 1 
ATOM   787  O  OG  . SER A 1 107 ? 0.209   -7.125  8.607   1.00 91.34 107 A 1 
ATOM   788  N  N   . ALA A 1 108 ? -0.818  -5.485  13.045  1.00 95.27 108 A 1 
ATOM   789  C  CA  . ALA A 1 108 ? -0.712  -4.550  14.153  1.00 94.44 108 A 1 
ATOM   790  C  C   . ALA A 1 108 ? 0.588   -4.710  14.941  1.00 95.59 108 A 1 
ATOM   791  O  O   . ALA A 1 108 ? 1.151   -3.708  15.369  1.00 92.96 108 A 1 
ATOM   792  C  CB  . ALA A 1 108 ? -1.913  -4.721  15.079  1.00 91.84 108 A 1 
ATOM   793  N  N   . LEU A 1 109 ? 1.101   -5.938  15.096  1.00 95.91 109 A 1 
ATOM   794  C  CA  . LEU A 1 109 ? 2.253   -6.240  15.955  1.00 96.04 109 A 1 
ATOM   795  C  C   . LEU A 1 109 ? 3.450   -5.309  15.707  1.00 96.54 109 A 1 
ATOM   796  O  O   . LEU A 1 109 ? 4.037   -4.814  16.664  1.00 94.87 109 A 1 
ATOM   797  C  CB  . LEU A 1 109 ? 2.650   -7.709  15.758  1.00 95.09 109 A 1 
ATOM   798  C  CG  . LEU A 1 109 ? 3.870   -8.139  16.592  1.00 93.43 109 A 1 
ATOM   799  C  CD1 . LEU A 1 109 ? 3.608   -8.051  18.094  1.00 90.21 109 A 1 
ATOM   800  C  CD2 . LEU A 1 109 ? 4.231   -9.578  16.266  1.00 90.75 109 A 1 
ATOM   801  N  N   . LEU A 1 110 ? 3.788   -5.042  14.439  1.00 96.30 110 A 1 
ATOM   802  C  CA  . LEU A 1 110 ? 4.916   -4.185  14.078  1.00 96.43 110 A 1 
ATOM   803  C  C   . LEU A 1 110 ? 4.511   -2.747  13.715  1.00 96.77 110 A 1 
ATOM   804  O  O   . LEU A 1 110 ? 5.363   -1.864  13.718  1.00 94.86 110 A 1 
ATOM   805  C  CB  . LEU A 1 110 ? 5.677   -4.828  12.909  1.00 95.43 110 A 1 
ATOM   806  C  CG  . LEU A 1 110 ? 6.278   -6.202  13.230  1.00 94.67 110 A 1 
ATOM   807  C  CD1 . LEU A 1 110 ? 6.937   -6.760  11.969  1.00 92.18 110 A 1 
ATOM   808  C  CD2 . LEU A 1 110 ? 7.337   -6.135  14.337  1.00 91.32 110 A 1 
ATOM   809  N  N   . TYR A 1 111 ? 3.230   -2.505  13.408  1.00 96.74 111 A 1 
ATOM   810  C  CA  . TYR A 1 111 ? 2.808   -1.251  12.768  1.00 96.78 111 A 1 
ATOM   811  C  C   . TYR A 1 111 ? 1.672   -0.512  13.491  1.00 96.83 111 A 1 
ATOM   812  O  O   . TYR A 1 111 ? 1.447   0.674   13.226  1.00 93.12 111 A 1 
ATOM   813  C  CB  . TYR A 1 111 ? 2.459   -1.551  11.306  1.00 96.14 111 A 1 
ATOM   814  C  CG  . TYR A 1 111 ? 3.577   -2.221  10.539  1.00 96.93 111 A 1 
ATOM   815  C  CD1 . TYR A 1 111 ? 4.787   -1.547  10.293  1.00 95.27 111 A 1 
ATOM   816  C  CD2 . TYR A 1 111 ? 3.443   -3.558  10.087  1.00 95.51 111 A 1 
ATOM   817  C  CE1 . TYR A 1 111 ? 5.840   -2.175  9.620   1.00 94.81 111 A 1 
ATOM   818  C  CE2 . TYR A 1 111 ? 4.491   -4.199  9.408   1.00 94.96 111 A 1 
ATOM   819  C  CZ  . TYR A 1 111 ? 5.694   -3.499  9.179   1.00 96.25 111 A 1 
ATOM   820  O  OH  . TYR A 1 111 ? 6.728   -4.122  8.534   1.00 95.32 111 A 1 
ATOM   821  N  N   . GLY A 1 112 ? 0.966   -1.149  14.410  1.00 95.79 112 A 1 
ATOM   822  C  CA  . GLY A 1 112 ? -0.091  -0.537  15.198  1.00 95.71 112 A 1 
ATOM   823  C  C   . GLY A 1 112 ? -1.400  -0.324  14.440  1.00 96.44 112 A 1 
ATOM   824  O  O   . GLY A 1 112 ? -1.861  -1.187  13.686  1.00 93.82 112 A 1 
ATOM   825  N  N   . SER A 1 113 ? -2.015  0.834   14.660  1.00 96.24 113 A 1 
ATOM   826  C  CA  . SER A 1 113 ? -3.330  1.179   14.125  1.00 96.07 113 A 1 
ATOM   827  C  C   . SER A 1 113 ? -3.388  1.133   12.597  1.00 96.34 113 A 1 
ATOM   828  O  O   . SER A 1 113 ? -2.460  1.559   11.923  1.00 94.38 113 A 1 
ATOM   829  C  CB  . SER A 1 113 ? -3.714  2.583   14.605  1.00 94.89 113 A 1 
ATOM   830  O  OG  . SER A 1 113 ? -5.010  2.942   14.155  1.00 92.75 113 A 1 
ATOM   831  N  N   . GLY A 1 114 ? -4.516  0.669   12.049  1.00 95.23 114 A 1 
ATOM   832  C  CA  . GLY A 1 114 ? -4.821  0.723   10.617  1.00 95.46 114 A 1 
ATOM   833  C  C   . GLY A 1 114 ? -4.388  -0.505  9.811   1.00 96.81 114 A 1 
ATOM   834  O  O   . GLY A 1 114 ? -4.808  -0.647  8.667   1.00 94.45 114 A 1 
ATOM   835  N  N   . ALA A 1 115 ? -3.614  -1.421  10.384  1.00 96.68 115 A 1 
ATOM   836  C  CA  . ALA A 1 115 ? -3.155  -2.630  9.704   1.00 97.00 115 A 1 
ATOM   837  C  C   . ALA A 1 115 ? -4.119  -3.830  9.889   1.00 97.42 115 A 1 
ATOM   838  O  O   . ALA A 1 115 ? -3.683  -4.941  10.219  1.00 95.68 115 A 1 
ATOM   839  C  CB  . ALA A 1 115 ? -1.711  -2.907  10.152  1.00 96.37 115 A 1 
ATOM   840  N  N   . LEU A 1 116 ? -5.425  -3.615  9.696   1.00 97.30 116 A 1 
ATOM   841  C  CA  . LEU A 1 116 ? -6.461  -4.637  9.880   1.00 97.42 116 A 1 
ATOM   842  C  C   . LEU A 1 116 ? -6.441  -5.688  8.767   1.00 97.30 116 A 1 
ATOM   843  O  O   . LEU A 1 116 ? -6.342  -6.884  9.040   1.00 95.61 116 A 1 
ATOM   844  C  CB  . LEU A 1 116 ? -7.845  -3.956  9.936   1.00 97.03 116 A 1 
ATOM   845  C  CG  . LEU A 1 116 ? -8.131  -3.180  11.226  1.00 96.27 116 A 1 
ATOM   846  C  CD1 . LEU A 1 116 ? -9.337  -2.269  11.025  1.00 93.62 116 A 1 
ATOM   847  C  CD2 . LEU A 1 116 ? -8.463  -4.122  12.384  1.00 92.78 116 A 1 
ATOM   848  N  N   . GLY A 1 117 ? -6.512  -5.256  7.499   1.00 97.38 117 A 1 
ATOM   849  C  CA  . GLY A 1 117 ? -6.449  -6.111  6.315   1.00 97.27 117 A 1 
ATOM   850  C  C   . GLY A 1 117 ? -5.031  -6.425  5.862   1.00 97.51 117 A 1 
ATOM   851  O  O   . GLY A 1 117 ? -4.800  -7.423  5.167   1.00 96.12 117 A 1 
ATOM   852  N  N   . GLY A 1 118 ? -4.069  -5.614  6.261   1.00 97.53 118 A 1 
ATOM   853  C  CA  . GLY A 1 118 ? -2.672  -5.786  5.930   1.00 97.71 118 A 1 
ATOM   854  C  C   . GLY A 1 118 ? -1.888  -4.481  5.849   1.00 98.00 118 A 1 
ATOM   855  O  O   . GLY A 1 118 ? -2.330  -3.428  6.316   1.00 97.29 118 A 1 
ATOM   856  N  N   . VAL A 1 119 ? -0.708  -4.596  5.255   1.00 98.12 119 A 1 
ATOM   857  C  CA  . VAL A 1 119 ? 0.225   -3.485  5.030   1.00 98.21 119 A 1 
ATOM   858  C  C   . VAL A 1 119 ? 0.715   -3.518  3.590   1.00 98.31 119 A 1 
ATOM   859  O  O   . VAL A 1 119 ? 1.076   -4.570  3.082   1.00 97.55 119 A 1 
ATOM   860  C  CB  . VAL A 1 119 ? 1.413   -3.548  6.005   1.00 96.44 119 A 1 
ATOM   861  C  CG1 . VAL A 1 119 ? 2.462   -2.473  5.733   1.00 86.49 119 A 1 
ATOM   862  C  CG2 . VAL A 1 119 ? 0.952   -3.352  7.441   1.00 86.45 119 A 1 
ATOM   863  N  N   . ILE A 1 120 ? 0.772   -2.350  2.965   1.00 98.12 120 A 1 
ATOM   864  C  CA  . ILE A 1 120 ? 1.448   -2.125  1.691   1.00 98.19 120 A 1 
ATOM   865  C  C   . ILE A 1 120 ? 2.616   -1.181  1.961   1.00 98.10 120 A 1 
ATOM   866  O  O   . ILE A 1 120 ? 2.419   -0.043  2.371   1.00 97.71 120 A 1 
ATOM   867  C  CB  . ILE A 1 120 ? 0.462   -1.565  0.646   1.00 98.01 120 A 1 
ATOM   868  C  CG1 . ILE A 1 120 ? -0.719  -2.543  0.430   1.00 96.78 120 A 1 
ATOM   869  C  CG2 . ILE A 1 120 ? 1.207   -1.290  -0.671  1.00 97.71 120 A 1 
ATOM   870  C  CD1 . ILE A 1 120 ? -1.822  -2.005  -0.460  1.00 93.95 120 A 1 
ATOM   871  N  N   . SER A 1 121 ? 3.835   -1.675  1.786   1.00 98.22 121 A 1 
ATOM   872  C  CA  . SER A 1 121 ? 5.066   -0.945  2.105   1.00 98.26 121 A 1 
ATOM   873  C  C   . SER A 1 121 ? 5.819   -0.587  0.842   1.00 98.27 121 A 1 
ATOM   874  O  O   . SER A 1 121 ? 6.215   -1.473  0.082   1.00 97.47 121 A 1 
ATOM   875  C  CB  . SER A 1 121 ? 5.940   -1.778  3.034   1.00 97.58 121 A 1 
ATOM   876  O  OG  . SER A 1 121 ? 7.051   -1.026  3.469   1.00 92.56 121 A 1 
ATOM   877  N  N   . TYR A 1 122 ? 6.045   0.700   0.632   1.00 98.37 122 A 1 
ATOM   878  C  CA  . TYR A 1 122 ? 6.862   1.237   -0.443  1.00 98.34 122 A 1 
ATOM   879  C  C   . TYR A 1 122 ? 8.240   1.617   0.098   1.00 98.22 122 A 1 
ATOM   880  O  O   . TYR A 1 122 ? 8.340   2.387   1.057   1.00 97.39 122 A 1 
ATOM   881  C  CB  . TYR A 1 122 ? 6.182   2.462   -1.060  1.00 98.26 122 A 1 
ATOM   882  C  CG  . TYR A 1 122 ? 4.857   2.185   -1.744  1.00 98.39 122 A 1 
ATOM   883  C  CD1 . TYR A 1 122 ? 4.802   2.016   -3.142  1.00 97.79 122 A 1 
ATOM   884  C  CD2 . TYR A 1 122 ? 3.666   2.113   -0.996  1.00 97.68 122 A 1 
ATOM   885  C  CE1 . TYR A 1 122 ? 3.591   1.770   -3.784  1.00 97.40 122 A 1 
ATOM   886  C  CE2 . TYR A 1 122 ? 2.435   1.855   -1.642  1.00 97.38 122 A 1 
ATOM   887  C  CZ  . TYR A 1 122 ? 2.407   1.680   -3.033  1.00 97.95 122 A 1 
ATOM   888  O  OH  . TYR A 1 122 ? 1.219   1.421   -3.661  1.00 97.29 122 A 1 
ATOM   889  N  N   . ASP A 1 123 ? 9.295   1.132   -0.549  1.00 97.82 123 A 1 
ATOM   890  C  CA  . ASP A 1 123 ? 10.653  1.609   -0.329  1.00 97.56 123 A 1 
ATOM   891  C  C   . ASP A 1 123 ? 11.070  2.488   -1.504  1.00 97.61 123 A 1 
ATOM   892  O  O   . ASP A 1 123 ? 10.924  2.104   -2.671  1.00 96.92 123 A 1 
ATOM   893  C  CB  . ASP A 1 123 ? 11.636  0.451   -0.143  1.00 96.49 123 A 1 
ATOM   894  C  CG  . ASP A 1 123 ? 11.389  -0.426  1.082   1.00 93.56 123 A 1 
ATOM   895  O  OD1 . ASP A 1 123 ? 10.869  0.092   2.095   1.00 88.29 123 A 1 
ATOM   896  O  OD2 . ASP A 1 123 ? 11.783  -1.611  1.006   1.00 87.27 123 A 1 
ATOM   897  N  N   . THR A 1 124 ? 11.608  3.663   -1.210  1.00 97.38 124 A 1 
ATOM   898  C  CA  . THR A 1 124 ? 12.142  4.549   -2.246  1.00 97.41 124 A 1 
ATOM   899  C  C   . THR A 1 124 ? 13.537  4.121   -2.696  1.00 96.94 124 A 1 
ATOM   900  O  O   . THR A 1 124 ? 14.254  3.415   -1.990  1.00 95.88 124 A 1 
ATOM   901  C  CB  . THR A 1 124 ? 12.121  6.021   -1.815  1.00 97.23 124 A 1 
ATOM   902  O  OG1 . THR A 1 124 ? 12.860  6.231   -0.646  1.00 94.62 124 A 1 
ATOM   903  C  CG2 . THR A 1 124 ? 10.706  6.525   -1.584  1.00 93.94 124 A 1 
ATOM   904  N  N   . VAL A 1 125 ? 13.929  4.569   -3.887  1.00 96.62 125 A 1 
ATOM   905  C  CA  . VAL A 1 125 ? 15.228  4.262   -4.491  1.00 96.41 125 A 1 
ATOM   906  C  C   . VAL A 1 125 ? 16.391  4.661   -3.573  1.00 96.57 125 A 1 
ATOM   907  O  O   . VAL A 1 125 ? 16.364  5.716   -2.936  1.00 95.82 125 A 1 
ATOM   908  C  CB  . VAL A 1 125 ? 15.392  4.881   -5.890  1.00 95.65 125 A 1 
ATOM   909  C  CG1 . VAL A 1 125 ? 14.457  4.212   -6.893  1.00 91.97 125 A 1 
ATOM   910  C  CG2 . VAL A 1 125 ? 15.147  6.391   -5.921  1.00 92.60 125 A 1 
ATOM   911  N  N   . ASP A 1 126 ? 17.419  3.821   -3.542  1.00 95.41 126 A 1 
ATOM   912  C  CA  . ASP A 1 126 ? 18.637  4.023   -2.770  1.00 94.43 126 A 1 
ATOM   913  C  C   . ASP A 1 126 ? 19.867  4.013   -3.686  1.00 94.48 126 A 1 
ATOM   914  O  O   . ASP A 1 126 ? 19.917  3.312   -4.692  1.00 91.30 126 A 1 
ATOM   915  C  CB  . ASP A 1 126 ? 18.762  2.941   -1.687  1.00 91.54 126 A 1 
ATOM   916  C  CG  . ASP A 1 126 ? 17.829  3.199   -0.498  1.00 85.40 126 A 1 
ATOM   917  O  OD1 . ASP A 1 126 ? 17.978  4.273   0.128   1.00 78.02 126 A 1 
ATOM   918  O  OD2 . ASP A 1 126 ? 16.987  2.341   -0.181  1.00 78.43 126 A 1 
ATOM   919  N  N   . ALA A 1 127 ? 20.892  4.766   -3.309  1.00 94.20 127 A 1 
ATOM   920  C  CA  . ALA A 1 127 ? 22.157  4.797   -4.044  1.00 93.67 127 A 1 
ATOM   921  C  C   . ALA A 1 127 ? 22.782  3.406   -4.162  1.00 92.71 127 A 1 
ATOM   922  O  O   . ALA A 1 127 ? 23.240  3.007   -5.227  1.00 89.59 127 A 1 
ATOM   923  C  CB  . ALA A 1 127 ? 23.110  5.754   -3.322  1.00 92.30 127 A 1 
ATOM   924  N  N   . LYS A 1 128 ? 22.763  2.651   -3.070  1.00 91.47 128 A 1 
ATOM   925  C  CA  . LYS A 1 128 ? 23.414  1.345   -2.958  1.00 89.30 128 A 1 
ATOM   926  C  C   . LYS A 1 128 ? 22.840  0.304   -3.912  1.00 88.87 128 A 1 
ATOM   927  O  O   . LYS A 1 128 ? 23.573  -0.574  -4.357  1.00 83.44 128 A 1 
ATOM   928  C  CB  . LYS A 1 128 ? 23.305  0.898   -1.500  1.00 85.38 128 A 1 
ATOM   929  C  CG  . LYS A 1 128 ? 24.390  -0.110  -1.127  1.00 73.99 128 A 1 
ATOM   930  C  CD  . LYS A 1 128 ? 24.256  -0.456  0.356   1.00 70.09 128 A 1 
ATOM   931  C  CE  . LYS A 1 128 ? 25.411  -1.342  0.801   1.00 58.87 128 A 1 
ATOM   932  N  NZ  . LYS A 1 128 ? 25.299  -1.651  2.240   1.00 52.63 128 A 1 
ATOM   933  N  N   . ASP A 1 129 ? 21.556  0.413   -4.248  1.00 88.98 129 A 1 
ATOM   934  C  CA  . ASP A 1 129 ? 20.861  -0.532  -5.130  1.00 86.24 129 A 1 
ATOM   935  C  C   . ASP A 1 129 ? 21.044  -0.171  -6.611  1.00 86.10 129 A 1 
ATOM   936  O  O   . ASP A 1 129 ? 20.987  -1.042  -7.475  1.00 79.97 129 A 1 
ATOM   937  C  CB  . ASP A 1 129 ? 19.374  -0.563  -4.767  1.00 82.38 129 A 1 
ATOM   938  C  CG  . ASP A 1 129 ? 19.091  -0.970  -3.312  1.00 77.79 129 A 1 
ATOM   939  O  OD1 . ASP A 1 129 ? 19.855  -1.778  -2.741  1.00 72.11 129 A 1 
ATOM   940  O  OD2 . ASP A 1 129 ? 18.090  -0.466  -2.760  1.00 72.24 129 A 1 
ATOM   941  N  N   . LEU A 1 130 ? 21.273  1.107   -6.920  1.00 76.87 130 A 1 
ATOM   942  C  CA  . LEU A 1 130 ? 21.460  1.584   -8.287  1.00 71.21 130 A 1 
ATOM   943  C  C   . LEU A 1 130 ? 22.926  1.553   -8.739  1.00 72.54 130 A 1 
ATOM   944  O  O   . LEU A 1 130 ? 23.196  1.354   -9.921  1.00 68.41 130 A 1 
ATOM   945  C  CB  . LEU A 1 130 ? 20.901  3.009   -8.392  1.00 66.01 130 A 1 
ATOM   946  C  CG  . LEU A 1 130 ? 19.368  3.119   -8.265  1.00 62.93 130 A 1 
ATOM   947  C  CD1 . LEU A 1 130 ? 18.983  4.597   -8.294  1.00 62.15 130 A 1 
ATOM   948  C  CD2 . LEU A 1 130 ? 18.642  2.426   -9.420  1.00 61.03 130 A 1 
ATOM   949  N  N   . LEU A 1 131 ? 23.865  1.756   -7.819  1.00 72.34 131 A 1 
ATOM   950  C  CA  . LEU A 1 131 ? 25.293  1.750   -8.123  1.00 64.97 131 A 1 
ATOM   951  C  C   . LEU A 1 131 ? 25.723  0.378   -8.638  1.00 66.74 131 A 1 
ATOM   952  O  O   . LEU A 1 131 ? 25.530  -0.644  -7.981  1.00 64.99 131 A 1 
ATOM   953  C  CB  . LEU A 1 131 ? 26.103  2.129   -6.871  1.00 58.47 131 A 1 
ATOM   954  C  CG  . LEU A 1 131 ? 26.147  3.644   -6.602  1.00 55.06 131 A 1 
ATOM   955  C  CD1 . LEU A 1 131 ? 26.696  3.891   -5.199  1.00 53.29 131 A 1 
ATOM   956  C  CD2 . LEU A 1 131 ? 27.039  4.366   -7.604  1.00 54.95 131 A 1 
ATOM   957  N  N   . GLN A 1 132 ? 26.369  0.369   -9.804  1.00 61.75 132 A 1 
ATOM   958  C  CA  . GLN A 1 132 ? 26.991  -0.832  -10.321 1.00 58.09 132 A 1 
ATOM   959  C  C   . GLN A 1 132 ? 28.188  -1.235  -9.459  1.00 62.34 132 A 1 
ATOM   960  O  O   . GLN A 1 132 ? 28.876  -0.408  -8.859  1.00 56.86 132 A 1 
ATOM   961  C  CB  . GLN A 1 132 ? 27.385  -0.671  -11.796 1.00 49.92 132 A 1 
ATOM   962  C  CG  . GLN A 1 132 ? 26.144  -0.482  -12.692 1.00 44.95 132 A 1 
ATOM   963  C  CD  . GLN A 1 132 ? 26.471  -0.496  -14.188 1.00 37.79 132 A 1 
ATOM   964  O  OE1 . GLN A 1 132 ? 27.556  -0.826  -14.642 1.00 35.53 132 A 1 
ATOM   965  N  NE2 . GLN A 1 132 ? 25.516  -0.151  -15.020 1.00 36.59 132 A 1 
ATOM   966  N  N   . GLU A 1 133 ? 28.444  -2.526  -9.436  1.00 68.03 133 A 1 
ATOM   967  C  CA  . GLU A 1 133 ? 29.565  -3.089  -8.708  1.00 66.15 133 A 1 
ATOM   968  C  C   . GLU A 1 133 ? 30.896  -2.466  -9.169  1.00 69.09 133 A 1 
ATOM   969  O  O   . GLU A 1 133 ? 31.178  -2.347  -10.364 1.00 61.92 133 A 1 
ATOM   970  C  CB  . GLU A 1 133 ? 29.540  -4.614  -8.854  1.00 59.03 133 A 1 
ATOM   971  C  CG  . GLU A 1 133 ? 29.966  -5.312  -7.561  1.00 50.90 133 A 1 
ATOM   972  C  CD  . GLU A 1 133 ? 29.912  -6.839  -7.640  1.00 43.82 133 A 1 
ATOM   973  O  OE1 . GLU A 1 133 ? 30.028  -7.456  -6.567  1.00 39.03 133 A 1 
ATOM   974  O  OE2 . GLU A 1 133 ? 29.773  -7.380  -8.758  1.00 41.13 133 A 1 
ATOM   975  N  N   . GLY A 1 134 ? 31.689  -2.005  -8.214  1.00 76.71 134 A 1 
ATOM   976  C  CA  . GLY A 1 134 ? 32.958  -1.330  -8.487  1.00 77.86 134 A 1 
ATOM   977  C  C   . GLY A 1 134 ? 32.855  0.144   -8.896  1.00 81.30 134 A 1 
ATOM   978  O  O   . GLY A 1 134 ? 33.877  0.829   -8.899  1.00 77.40 134 A 1 
ATOM   979  N  N   . GLN A 1 135 ? 31.660  0.669   -9.169  1.00 84.77 135 A 1 
ATOM   980  C  CA  . GLN A 1 135 ? 31.492  2.095   -9.444  1.00 86.11 135 A 1 
ATOM   981  C  C   . GLN A 1 135 ? 31.208  2.893   -8.171  1.00 88.61 135 A 1 
ATOM   982  O  O   . GLN A 1 135 ? 30.549  2.425   -7.242  1.00 86.63 135 A 1 
ATOM   983  C  CB  . GLN A 1 135 ? 30.420  2.342   -10.517 1.00 81.68 135 A 1 
ATOM   984  C  CG  . GLN A 1 135 ? 30.808  1.709   -11.863 1.00 75.16 135 A 1 
ATOM   985  C  CD  . GLN A 1 135 ? 30.241  2.449   -13.075 1.00 69.17 135 A 1 
ATOM   986  O  OE1 . GLN A 1 135 ? 29.513  3.415   -12.970 1.00 61.20 135 A 1 
ATOM   987  N  NE2 . GLN A 1 135 ? 30.588  2.035   -14.275 1.00 59.48 135 A 1 
ATOM   988  N  N   . SER A 1 136 ? 31.710  4.121   -8.128  1.00 91.35 136 A 1 
ATOM   989  C  CA  . SER A 1 136 ? 31.525  5.061   -7.019  1.00 91.90 136 A 1 
ATOM   990  C  C   . SER A 1 136 ? 30.517  6.169   -7.319  1.00 93.23 136 A 1 
ATOM   991  O  O   . SER A 1 136 ? 30.148  6.918   -6.423  1.00 90.99 136 A 1 
ATOM   992  C  CB  . SER A 1 136 ? 32.872  5.674   -6.632  1.00 89.03 136 A 1 
ATOM   993  O  OG  . SER A 1 136 ? 33.468  6.300   -7.749  1.00 78.22 136 A 1 
ATOM   994  N  N   . SER A 1 137 ? 30.071  6.292   -8.572  1.00 93.59 137 A 1 
ATOM   995  C  CA  . SER A 1 137 ? 29.059  7.257   -8.975  1.00 93.70 137 A 1 
ATOM   996  C  C   . SER A 1 137 ? 28.297  6.750   -10.191 1.00 93.88 137 A 1 
ATOM   997  O  O   . SER A 1 137 ? 28.770  5.866   -10.913 1.00 92.04 137 A 1 
ATOM   998  C  CB  . SER A 1 137 ? 29.686  8.629   -9.270  1.00 91.83 137 A 1 
ATOM   999  O  OG  . SER A 1 137 ? 30.636  8.545   -10.303 1.00 80.28 137 A 1 
ATOM   1000 N  N   . GLY A 1 138 ? 27.122  7.318   -10.424 1.00 94.10 138 A 1 
ATOM   1001 C  CA  . GLY A 1 138 ? 26.315  7.032   -11.589 1.00 94.25 138 A 1 
ATOM   1002 C  C   . GLY A 1 138 ? 25.176  8.027   -11.742 1.00 95.01 138 A 1 
ATOM   1003 O  O   . GLY A 1 138 ? 24.834  8.789   -10.837 1.00 94.64 138 A 1 
ATOM   1004 N  N   . PHE A 1 139 ? 24.597  7.996   -12.930 1.00 95.48 139 A 1 
ATOM   1005 C  CA  . PHE A 1 139 ? 23.456  8.811   -13.295 1.00 95.46 139 A 1 
ATOM   1006 C  C   . PHE A 1 139 ? 22.424  7.943   -13.993 1.00 95.15 139 A 1 
ATOM   1007 O  O   . PHE A 1 139 ? 22.754  6.963   -14.663 1.00 94.45 139 A 1 
ATOM   1008 C  CB  . PHE A 1 139 ? 23.891  9.966   -14.198 1.00 95.23 139 A 1 
ATOM   1009 C  CG  . PHE A 1 139 ? 24.935  10.872  -13.578 1.00 94.37 139 A 1 
ATOM   1010 C  CD1 . PHE A 1 139 ? 24.541  11.980  -12.806 1.00 90.00 139 A 1 
ATOM   1011 C  CD2 . PHE A 1 139 ? 26.304  10.603  -13.751 1.00 90.31 139 A 1 
ATOM   1012 C  CE1 . PHE A 1 139 ? 25.499  12.806  -12.212 1.00 88.60 139 A 1 
ATOM   1013 C  CE2 . PHE A 1 139 ? 27.269  11.429  -13.151 1.00 88.87 139 A 1 
ATOM   1014 C  CZ  . PHE A 1 139 ? 26.863  12.526  -12.382 1.00 89.16 139 A 1 
ATOM   1015 N  N   . ARG A 1 140 ? 21.152  8.316   -13.873 1.00 96.03 140 A 1 
ATOM   1016 C  CA  . ARG A 1 140 ? 20.057  7.708   -14.619 1.00 96.18 140 A 1 
ATOM   1017 C  C   . ARG A 1 140 ? 19.099  8.792   -15.072 1.00 96.69 140 A 1 
ATOM   1018 O  O   . ARG A 1 140 ? 18.749  9.675   -14.300 1.00 96.67 140 A 1 
ATOM   1019 C  CB  . ARG A 1 140 ? 19.385  6.642   -13.746 1.00 95.31 140 A 1 
ATOM   1020 C  CG  . ARG A 1 140 ? 18.262  5.903   -14.476 1.00 91.07 140 A 1 
ATOM   1021 C  CD  . ARG A 1 140 ? 17.636  4.855   -13.553 1.00 87.61 140 A 1 
ATOM   1022 N  NE  . ARG A 1 140 ? 16.530  4.152   -14.214 1.00 78.25 140 A 1 
ATOM   1023 C  CZ  . ARG A 1 140 ? 15.705  3.291   -13.658 1.00 72.41 140 A 1 
ATOM   1024 N  NH1 . ARG A 1 140 ? 15.814  2.952   -12.397 1.00 64.50 140 A 1 
ATOM   1025 N  NH2 . ARG A 1 140 ? 14.752  2.751   -14.353 1.00 62.48 140 A 1 
ATOM   1026 N  N   . VAL A 1 141 ? 18.655  8.684   -16.320 1.00 97.33 141 A 1 
ATOM   1027 C  CA  . VAL A 1 141 ? 17.570  9.494   -16.871 1.00 97.64 141 A 1 
ATOM   1028 C  C   . VAL A 1 141 ? 16.494  8.576   -17.424 1.00 97.77 141 A 1 
ATOM   1029 O  O   . VAL A 1 141 ? 16.784  7.451   -17.843 1.00 97.42 141 A 1 
ATOM   1030 C  CB  . VAL A 1 141 ? 18.058  10.495  -17.929 1.00 97.28 141 A 1 
ATOM   1031 C  CG1 . VAL A 1 141 ? 19.011  11.514  -17.311 1.00 93.39 141 A 1 
ATOM   1032 C  CG2 . VAL A 1 141 ? 18.754  9.820   -19.116 1.00 93.41 141 A 1 
ATOM   1033 N  N   . PHE A 1 142 ? 15.254  9.034   -17.430 1.00 98.16 142 A 1 
ATOM   1034 C  CA  . PHE A 1 142 ? 14.158  8.322   -18.078 1.00 98.27 142 A 1 
ATOM   1035 C  C   . PHE A 1 142 ? 13.200  9.298   -18.769 1.00 98.53 142 A 1 
ATOM   1036 O  O   . PHE A 1 142 ? 13.104  10.466  -18.398 1.00 98.32 142 A 1 
ATOM   1037 C  CB  . PHE A 1 142 ? 13.438  7.385   -17.099 1.00 97.83 142 A 1 
ATOM   1038 C  CG  . PHE A 1 142 ? 12.459  8.073   -16.174 1.00 97.72 142 A 1 
ATOM   1039 C  CD1 . PHE A 1 142 ? 12.881  8.587   -14.933 1.00 96.34 142 A 1 
ATOM   1040 C  CD2 . PHE A 1 142 ? 11.115  8.233   -16.565 1.00 96.44 142 A 1 
ATOM   1041 C  CE1 . PHE A 1 142 ? 11.981  9.267   -14.103 1.00 95.23 142 A 1 
ATOM   1042 C  CE2 . PHE A 1 142 ? 10.206  8.915   -15.736 1.00 95.37 142 A 1 
ATOM   1043 C  CZ  . PHE A 1 142 ? 10.643  9.436   -14.506 1.00 95.27 142 A 1 
ATOM   1044 N  N   . GLY A 1 143 ? 12.483  8.770   -19.751 1.00 98.40 143 A 1 
ATOM   1045 C  CA  . GLY A 1 143 ? 11.316  9.379   -20.360 1.00 98.41 143 A 1 
ATOM   1046 C  C   . GLY A 1 143 ? 10.199  8.345   -20.497 1.00 98.56 143 A 1 
ATOM   1047 O  O   . GLY A 1 143 ? 10.462  7.161   -20.681 1.00 97.97 143 A 1 
ATOM   1048 N  N   . THR A 1 144 ? 8.953   8.796   -20.398 1.00 98.59 144 A 1 
ATOM   1049 C  CA  . THR A 1 144 ? 7.782   7.939   -20.563 1.00 98.49 144 A 1 
ATOM   1050 C  C   . THR A 1 144 ? 6.643   8.721   -21.208 1.00 98.43 144 A 1 
ATOM   1051 O  O   . THR A 1 144 ? 6.591   9.947   -21.116 1.00 97.68 144 A 1 
ATOM   1052 C  CB  . THR A 1 144 ? 7.378   7.291   -19.230 1.00 97.23 144 A 1 
ATOM   1053 O  OG1 . THR A 1 144 ? 6.315   6.394   -19.392 1.00 86.20 144 A 1 
ATOM   1054 C  CG2 . THR A 1 144 ? 6.951   8.297   -18.170 1.00 88.96 144 A 1 
ATOM   1055 N  N   . GLY A 1 145 ? 5.734   8.007   -21.879 1.00 98.37 145 A 1 
ATOM   1056 C  CA  . GLY A 1 145 ? 4.544   8.591   -22.477 1.00 98.25 145 A 1 
ATOM   1057 C  C   . GLY A 1 145 ? 3.402   7.578   -22.517 1.00 98.36 145 A 1 
ATOM   1058 O  O   . GLY A 1 145 ? 3.634   6.371   -22.618 1.00 97.66 145 A 1 
ATOM   1059 N  N   . GLY A 1 146 ? 2.178   8.080   -22.467 1.00 98.04 146 A 1 
ATOM   1060 C  CA  . GLY A 1 146 ? 0.970   7.273   -22.530 1.00 97.95 146 A 1 
ATOM   1061 C  C   . GLY A 1 146 ? -0.125  7.968   -23.335 1.00 97.91 146 A 1 
ATOM   1062 O  O   . GLY A 1 146 ? -0.334  9.171   -23.215 1.00 96.54 146 A 1 
ATOM   1063 N  N   . THR A 1 147 ? -0.854  7.205   -24.160 1.00 97.59 147 A 1 
ATOM   1064 C  CA  . THR A 1 147 ? -1.928  7.764   -24.992 1.00 97.38 147 A 1 
ATOM   1065 C  C   . THR A 1 147 ? -3.277  7.815   -24.277 1.00 96.94 147 A 1 
ATOM   1066 O  O   . THR A 1 147 ? -4.136  8.594   -24.673 1.00 94.63 147 A 1 
ATOM   1067 C  CB  . THR A 1 147 ? -2.098  6.984   -26.306 1.00 96.56 147 A 1 
ATOM   1068 O  OG1 . THR A 1 147 ? -2.521  5.662   -26.051 1.00 92.23 147 A 1 
ATOM   1069 C  CG2 . THR A 1 147 ? -0.812  6.923   -27.131 1.00 92.61 147 A 1 
ATOM   1070 N  N   . GLY A 1 148 ? -3.487  6.958   -23.283 1.00 96.59 148 A 1 
ATOM   1071 C  CA  . GLY A 1 148 ? -4.779  6.827   -22.590 1.00 96.02 148 A 1 
ATOM   1072 C  C   . GLY A 1 148 ? -5.079  7.963   -21.623 1.00 96.37 148 A 1 
ATOM   1073 O  O   . GLY A 1 148 ? -6.244  8.290   -21.410 1.00 93.94 148 A 1 
ATOM   1074 N  N   . ASP A 1 149 ? -4.039  8.579   -21.097 1.00 96.63 149 A 1 
ATOM   1075 C  CA  . ASP A 1 149 ? -4.073  9.702   -20.164 1.00 96.56 149 A 1 
ATOM   1076 C  C   . ASP A 1 149 ? -3.295  10.913  -20.685 1.00 96.95 149 A 1 
ATOM   1077 O  O   . ASP A 1 149 ? -3.016  11.842  -19.939 1.00 94.70 149 A 1 
ATOM   1078 C  CB  . ASP A 1 149 ? -3.550  9.222   -18.805 1.00 94.86 149 A 1 
ATOM   1079 C  CG  . ASP A 1 149 ? -2.087  8.750   -18.826 1.00 94.77 149 A 1 
ATOM   1080 O  OD1 . ASP A 1 149 ? -1.541  8.470   -19.915 1.00 91.09 149 A 1 
ATOM   1081 O  OD2 . ASP A 1 149 ? -1.490  8.636   -17.727 1.00 90.82 149 A 1 
ATOM   1082 N  N   . HIS A 1 150 ? -2.934  10.899  -21.970 1.00 96.61 150 A 1 
ATOM   1083 C  CA  . HIS A 1 150 ? -2.155  11.956  -22.623 1.00 97.05 150 A 1 
ATOM   1084 C  C   . HIS A 1 150 ? -0.904  12.334  -21.816 1.00 97.50 150 A 1 
ATOM   1085 O  O   . HIS A 1 150 ? -0.572  13.508  -21.667 1.00 95.60 150 A 1 
ATOM   1086 C  CB  . HIS A 1 150 ? -3.055  13.157  -22.955 1.00 95.84 150 A 1 
ATOM   1087 C  CG  . HIS A 1 150 ? -4.264  12.782  -23.761 1.00 93.50 150 A 1 
ATOM   1088 N  ND1 . HIS A 1 150 ? -5.454  12.313  -23.265 1.00 81.00 150 A 1 
ATOM   1089 C  CD2 . HIS A 1 150 ? -4.392  12.808  -25.133 1.00 80.25 150 A 1 
ATOM   1090 C  CE1 . HIS A 1 150 ? -6.275  12.062  -24.304 1.00 82.52 150 A 1 
ATOM   1091 N  NE2 . HIS A 1 150 ? -5.664  12.356  -25.453 1.00 84.01 150 A 1 
ATOM   1092 N  N   . SER A 1 151 ? -0.236  11.328  -21.250 1.00 97.84 151 A 1 
ATOM   1093 C  CA  . SER A 1 151 ? 0.826   11.548  -20.280 1.00 97.98 151 A 1 
ATOM   1094 C  C   . SER A 1 151 ? 2.197   11.697  -20.926 1.00 98.29 151 A 1 
ATOM   1095 O  O   . SER A 1 151 ? 2.548   11.039  -21.906 1.00 97.31 151 A 1 
ATOM   1096 C  CB  . SER A 1 151 ? 0.828   10.474  -19.190 1.00 96.30 151 A 1 
ATOM   1097 O  OG  . SER A 1 151 ? 1.083   9.180   -19.691 1.00 90.65 151 A 1 
ATOM   1098 N  N   . LEU A 1 152 ? 2.998   12.558  -20.310 1.00 98.12 152 A 1 
ATOM   1099 C  CA  . LEU A 1 152 ? 4.420   12.709  -20.571 1.00 98.12 152 A 1 
ATOM   1100 C  C   . LEU A 1 152 ? 5.150   12.728  -19.224 1.00 98.22 152 A 1 
ATOM   1101 O  O   . LEU A 1 152 ? 4.810   13.503  -18.336 1.00 97.20 152 A 1 
ATOM   1102 C  CB  . LEU A 1 152 ? 4.654   14.003  -21.365 1.00 97.26 152 A 1 
ATOM   1103 C  CG  . LEU A 1 152 ? 6.037   14.039  -22.028 1.00 84.95 152 A 1 
ATOM   1104 C  CD1 . LEU A 1 152 ? 6.036   13.281  -23.352 1.00 78.79 152 A 1 
ATOM   1105 C  CD2 . LEU A 1 152 ? 6.455   15.481  -22.308 1.00 78.82 152 A 1 
ATOM   1106 N  N   . GLY A 1 153 ? 6.161   11.887  -19.077 1.00 98.22 153 A 1 
ATOM   1107 C  CA  . GLY A 1 153 ? 6.973   11.842  -17.876 1.00 98.29 153 A 1 
ATOM   1108 C  C   . GLY A 1 153 ? 8.455   11.894  -18.207 1.00 98.47 153 A 1 
ATOM   1109 O  O   . GLY A 1 153 ? 8.906   11.343  -19.210 1.00 97.77 153 A 1 
ATOM   1110 N  N   . LEU A 1 154 ? 9.231   12.549  -17.366 1.00 98.37 154 A 1 
ATOM   1111 C  CA  . LEU A 1 154 ? 10.684  12.603  -17.454 1.00 98.39 154 A 1 
ATOM   1112 C  C   . LEU A 1 154 ? 11.289  12.691  -16.058 1.00 98.48 154 A 1 
ATOM   1113 O  O   . LEU A 1 154 ? 10.672  13.180  -15.115 1.00 97.50 154 A 1 
ATOM   1114 C  CB  . LEU A 1 154 ? 11.124  13.771  -18.365 1.00 96.48 154 A 1 
ATOM   1115 C  CG  . LEU A 1 154 ? 10.490  15.134  -18.030 1.00 84.99 154 A 1 
ATOM   1116 C  CD1 . LEU A 1 154 ? 11.563  16.167  -17.704 1.00 77.86 154 A 1 
ATOM   1117 C  CD2 . LEU A 1 154 ? 9.700   15.670  -19.230 1.00 76.99 154 A 1 
ATOM   1118 N  N   . GLY A 1 155 ? 12.513  12.213  -15.909 1.00 98.36 155 A 1 
ATOM   1119 C  CA  . GLY A 1 155 ? 13.201  12.330  -14.641 1.00 98.31 155 A 1 
ATOM   1120 C  C   . GLY A 1 155 ? 14.672  11.993  -14.737 1.00 98.48 155 A 1 
ATOM   1121 O  O   . GLY A 1 155 ? 15.174  11.479  -15.737 1.00 97.94 155 A 1 
ATOM   1122 N  N   . ALA A 1 156 ? 15.366  12.325  -13.663 1.00 97.83 156 A 1 
ATOM   1123 C  CA  . ALA A 1 156 ? 16.787  12.102  -13.539 1.00 97.86 156 A 1 
ATOM   1124 C  C   . ALA A 1 156 ? 17.152  11.751  -12.094 1.00 97.89 156 A 1 
ATOM   1125 O  O   . ALA A 1 156 ? 16.516  12.208  -11.145 1.00 97.29 156 A 1 
ATOM   1126 C  CB  . ALA A 1 156 ? 17.534  13.353  -14.025 1.00 97.24 156 A 1 
ATOM   1127 N  N   . SER A 1 157 ? 18.209  10.969  -11.940 1.00 96.95 157 A 1 
ATOM   1128 C  CA  . SER A 1 157 ? 18.818  10.700  -10.648 1.00 96.44 157 A 1 
ATOM   1129 C  C   . SER A 1 157 ? 20.331  10.722  -10.752 1.00 96.37 157 A 1 
ATOM   1130 O  O   . SER A 1 157 ? 20.910  10.328  -11.766 1.00 95.72 157 A 1 
ATOM   1131 C  CB  . SER A 1 157 ? 18.298  9.389   -10.041 1.00 95.10 157 A 1 
ATOM   1132 O  OG  . SER A 1 157 ? 18.364  8.314   -10.957 1.00 82.47 157 A 1 
ATOM   1133 N  N   . ALA A 1 158 ? 20.970  11.201  -9.690  1.00 96.21 158 A 1 
ATOM   1134 C  CA  . ALA A 1 158 ? 22.404  11.151  -9.499  1.00 96.39 158 A 1 
ATOM   1135 C  C   . ALA A 1 158 ? 22.686  10.447  -8.171  1.00 96.38 158 A 1 
ATOM   1136 O  O   . ALA A 1 158 ? 22.064  10.766  -7.159  1.00 95.96 158 A 1 
ATOM   1137 C  CB  . ALA A 1 158 ? 22.979  12.569  -9.527  1.00 95.90 158 A 1 
ATOM   1138 N  N   . PHE A 1 159 ? 23.595  9.499   -8.186  1.00 95.58 159 A 1 
ATOM   1139 C  CA  . PHE A 1 159 ? 23.913  8.686   -7.011  1.00 95.29 159 A 1 
ATOM   1140 C  C   . PHE A 1 159 ? 25.413  8.406   -6.950  1.00 95.12 159 A 1 
ATOM   1141 O  O   . PHE A 1 159 ? 26.101  8.338   -7.959  1.00 94.42 159 A 1 
ATOM   1142 C  CB  . PHE A 1 159 ? 23.062  7.414   -7.004  1.00 94.40 159 A 1 
ATOM   1143 C  CG  . PHE A 1 159 ? 22.931  6.722   -8.339  1.00 94.57 159 A 1 
ATOM   1144 C  CD1 . PHE A 1 159 ? 21.858  7.034   -9.201  1.00 92.86 159 A 1 
ATOM   1145 C  CD2 . PHE A 1 159 ? 23.880  5.774   -8.753  1.00 92.76 159 A 1 
ATOM   1146 C  CE1 . PHE A 1 159 ? 21.732  6.411   -10.445 1.00 91.46 159 A 1 
ATOM   1147 C  CE2 . PHE A 1 159 ? 23.759  5.146   -10.006 1.00 91.59 159 A 1 
ATOM   1148 C  CZ  . PHE A 1 159 ? 22.689  5.467   -10.853 1.00 91.48 159 A 1 
ATOM   1149 N  N   . GLY A 1 160 ? 25.915  8.251   -5.736  1.00 94.73 160 A 1 
ATOM   1150 C  CA  . GLY A 1 160 ? 27.330  8.032   -5.514  1.00 94.50 160 A 1 
ATOM   1151 C  C   . GLY A 1 160 ? 27.628  7.529   -4.111  1.00 94.81 160 A 1 
ATOM   1152 O  O   . GLY A 1 160 ? 26.776  7.555   -3.220  1.00 94.24 160 A 1 
ATOM   1153 N  N   . ARG A 1 161 ? 28.855  7.073   -3.936  1.00 94.53 161 A 1 
ATOM   1154 C  CA  . ARG A 1 161 ? 29.392  6.672   -2.645  1.00 94.01 161 A 1 
ATOM   1155 C  C   . ARG A 1 161 ? 30.830  7.142   -2.494  1.00 94.45 161 A 1 
ATOM   1156 O  O   . ARG A 1 161 ? 31.585  7.204   -3.465  1.00 93.50 161 A 1 
ATOM   1157 C  CB  . ARG A 1 161 ? 29.244  5.156   -2.431  1.00 91.30 161 A 1 
ATOM   1158 C  CG  . ARG A 1 161 ? 30.122  4.319   -3.371  1.00 83.90 161 A 1 
ATOM   1159 C  CD  . ARG A 1 161 ? 29.926  2.830   -3.110  1.00 81.95 161 A 1 
ATOM   1160 N  NE  . ARG A 1 161 ? 30.750  2.024   -4.028  1.00 73.24 161 A 1 
ATOM   1161 C  CZ  . ARG A 1 161 ? 30.735  0.716   -4.139  1.00 68.36 161 A 1 
ATOM   1162 N  NH1 . ARG A 1 161 ? 29.999  -0.026  -3.369  1.00 62.93 161 A 1 
ATOM   1163 N  NH2 . ARG A 1 161 ? 31.471  0.143   -5.044  1.00 59.44 161 A 1 
ATOM   1164 N  N   . THR A 1 162 ? 31.195  7.421   -1.277  1.00 94.39 162 A 1 
ATOM   1165 C  CA  . THR A 1 162 ? 32.584  7.519   -0.823  1.00 94.18 162 A 1 
ATOM   1166 C  C   . THR A 1 162 ? 32.899  6.320   0.071   1.00 93.88 162 A 1 
ATOM   1167 O  O   . THR A 1 162 ? 32.150  5.340   0.102   1.00 91.40 162 A 1 
ATOM   1168 C  CB  . THR A 1 162 ? 32.839  8.866   -0.124  1.00 92.76 162 A 1 
ATOM   1169 O  OG1 . THR A 1 162 ? 32.144  8.928   1.090   1.00 82.62 162 A 1 
ATOM   1170 C  CG2 . THR A 1 162 ? 32.410  10.063  -0.974  1.00 80.94 162 A 1 
ATOM   1171 N  N   . GLU A 1 163 ? 33.990  6.361   0.798   1.00 93.51 163 A 1 
ATOM   1172 C  CA  . GLU A 1 163 ? 34.356  5.283   1.728   1.00 92.85 163 A 1 
ATOM   1173 C  C   . GLU A 1 163 ? 33.337  5.118   2.862   1.00 93.38 163 A 1 
ATOM   1174 O  O   . GLU A 1 163 ? 33.051  4.007   3.296   1.00 89.66 163 A 1 
ATOM   1175 C  CB  . GLU A 1 163 ? 35.761  5.617   2.248   1.00 90.52 163 A 1 
ATOM   1176 C  CG  . GLU A 1 163 ? 36.474  4.418   2.869   1.00 77.87 163 A 1 
ATOM   1177 C  CD  . GLU A 1 163 ? 37.938  4.724   3.205   1.00 69.03 163 A 1 
ATOM   1178 O  OE1 . GLU A 1 163 ? 38.683  3.749   3.452   1.00 61.60 163 A 1 
ATOM   1179 O  OE2 . GLU A 1 163 ? 38.323  5.917   3.192   1.00 63.53 163 A 1 
ATOM   1180 N  N   . ASN A 1 164 ? 32.730  6.224   3.298   1.00 95.78 164 A 1 
ATOM   1181 C  CA  . ASN A 1 164 ? 31.861  6.285   4.470   1.00 96.34 164 A 1 
ATOM   1182 C  C   . ASN A 1 164 ? 30.556  7.070   4.238   1.00 97.21 164 A 1 
ATOM   1183 O  O   . ASN A 1 164 ? 29.765  7.231   5.171   1.00 95.40 164 A 1 
ATOM   1184 C  CB  . ASN A 1 164 ? 32.674  6.769   5.687   1.00 93.76 164 A 1 
ATOM   1185 C  CG  . ASN A 1 164 ? 33.781  7.787   5.444   1.00 87.96 164 A 1 
ATOM   1186 O  OD1 . ASN A 1 164 ? 34.139  8.186   4.355   1.00 69.67 164 A 1 
ATOM   1187 N  ND2 . ASN A 1 164 ? 34.416  8.233   6.505   1.00 75.07 164 A 1 
ATOM   1188 N  N   . LEU A 1 165 ? 30.291  7.520   3.009   1.00 96.04 165 A 1 
ATOM   1189 C  CA  . LEU A 1 165 ? 29.022  8.123   2.601   1.00 96.18 165 A 1 
ATOM   1190 C  C   . LEU A 1 165 ? 28.486  7.447   1.345   1.00 95.91 165 A 1 
ATOM   1191 O  O   . LEU A 1 165 ? 29.235  7.190   0.411   1.00 94.82 165 A 1 
ATOM   1192 C  CB  . LEU A 1 165 ? 29.173  9.635   2.360   1.00 95.33 165 A 1 
ATOM   1193 C  CG  . LEU A 1 165 ? 28.684  10.520  3.520   1.00 87.71 165 A 1 
ATOM   1194 C  CD1 . LEU A 1 165 ? 29.841  11.262  4.182   1.00 81.67 165 A 1 
ATOM   1195 C  CD2 . LEU A 1 165 ? 27.695  11.573  3.010   1.00 82.29 165 A 1 
ATOM   1196 N  N   . ASP A 1 166 ? 27.172  7.265   1.295   1.00 95.63 166 A 1 
ATOM   1197 C  CA  . ASP A 1 166 ? 26.425  7.063   0.065   1.00 95.36 166 A 1 
ATOM   1198 C  C   . ASP A 1 166 ? 25.262  8.055   0.004   1.00 96.14 166 A 1 
ATOM   1199 O  O   . ASP A 1 166 ? 24.778  8.551   1.028   1.00 95.65 166 A 1 
ATOM   1200 C  CB  . ASP A 1 166 ? 25.975  5.597   -0.080  1.00 92.87 166 A 1 
ATOM   1201 C  CG  . ASP A 1 166 ? 24.922  5.173   0.933   1.00 88.59 166 A 1 
ATOM   1202 O  OD1 . ASP A 1 166 ? 25.143  5.361   2.144   1.00 79.20 166 A 1 
ATOM   1203 O  OD2 . ASP A 1 166 ? 23.873  4.647   0.500   1.00 82.26 166 A 1 
ATOM   1204 N  N   . GLY A 1 167 ? 24.820  8.383   -1.201  1.00 95.79 167 A 1 
ATOM   1205 C  CA  . GLY A 1 167 ? 23.743  9.338   -1.394  1.00 96.03 167 A 1 
ATOM   1206 C  C   . GLY A 1 167 ? 23.117  9.258   -2.775  1.00 96.06 167 A 1 
ATOM   1207 O  O   . GLY A 1 167 ? 23.757  8.889   -3.762  1.00 95.39 167 A 1 
ATOM   1208 N  N   . ILE A 1 168 ? 21.865  9.653   -2.827  1.00 96.26 168 A 1 
ATOM   1209 C  CA  . ILE A 1 168 ? 21.084  9.777   -4.047  1.00 96.57 168 A 1 
ATOM   1210 C  C   . ILE A 1 168 ? 20.280  11.075  -4.008  1.00 97.09 168 A 1 
ATOM   1211 O  O   . ILE A 1 168 ? 19.721  11.454  -2.983  1.00 97.05 168 A 1 
ATOM   1212 C  CB  . ILE A 1 168 ? 20.200  8.531   -4.288  1.00 95.95 168 A 1 
ATOM   1213 C  CG1 . ILE A 1 168 ? 19.430  8.638   -5.619  1.00 94.90 168 A 1 
ATOM   1214 C  CG2 . ILE A 1 168 ? 19.223  8.274   -3.115  1.00 93.70 168 A 1 
ATOM   1215 C  CD1 . ILE A 1 168 ? 18.770  7.333   -6.052  1.00 92.08 168 A 1 
ATOM   1216 N  N   . VAL A 1 169 ? 20.205  11.732  -5.161  1.00 97.34 169 A 1 
ATOM   1217 C  CA  . VAL A 1 169 ? 19.219  12.777  -5.451  1.00 97.43 169 A 1 
ATOM   1218 C  C   . VAL A 1 169 ? 18.446  12.327  -6.679  1.00 97.46 169 A 1 
ATOM   1219 O  O   . VAL A 1 169 ? 19.052  11.980  -7.691  1.00 97.01 169 A 1 
ATOM   1220 C  CB  . VAL A 1 169 ? 19.876  14.151  -5.665  1.00 96.90 169 A 1 
ATOM   1221 C  CG1 . VAL A 1 169 ? 18.828  15.228  -5.951  1.00 84.53 169 A 1 
ATOM   1222 C  CG2 . VAL A 1 169 ? 20.656  14.586  -4.412  1.00 83.76 169 A 1 
ATOM   1223 N  N   . ALA A 1 170 ? 17.118  12.320  -6.591  1.00 97.68 170 A 1 
ATOM   1224 C  CA  . ALA A 1 170 ? 16.242  11.935  -7.677  1.00 97.62 170 A 1 
ATOM   1225 C  C   . ALA A 1 170 ? 15.121  12.954  -7.851  1.00 97.98 170 A 1 
ATOM   1226 O  O   . ALA A 1 170 ? 14.609  13.519  -6.884  1.00 97.70 170 A 1 
ATOM   1227 C  CB  . ALA A 1 170 ? 15.713  10.519  -7.432  1.00 97.07 170 A 1 
ATOM   1228 N  N   . TRP A 1 171 ? 14.733  13.177  -9.107  1.00 98.34 171 A 1 
ATOM   1229 C  CA  . TRP A 1 171 ? 13.635  14.045  -9.502  1.00 98.49 171 A 1 
ATOM   1230 C  C   . TRP A 1 171 ? 12.826  13.367  -10.603 1.00 98.42 171 A 1 
ATOM   1231 O  O   . TRP A 1 171 ? 13.399  12.788  -11.530 1.00 97.91 171 A 1 
ATOM   1232 C  CB  . TRP A 1 171 ? 14.181  15.399  -9.954  1.00 97.83 171 A 1 
ATOM   1233 C  CG  . TRP A 1 171 ? 13.217  16.222  -10.750 1.00 89.36 171 A 1 
ATOM   1234 C  CD1 . TRP A 1 171 ? 12.109  16.805  -10.261 1.00 74.83 171 A 1 
ATOM   1235 C  CD2 . TRP A 1 171 ? 13.245  16.507  -12.183 1.00 83.98 171 A 1 
ATOM   1236 N  NE1 . TRP A 1 171 ? 11.430  17.455  -11.303 1.00 67.68 171 A 1 
ATOM   1237 C  CE2 . TRP A 1 171 ? 12.107  17.286  -12.490 1.00 76.28 171 A 1 
ATOM   1238 C  CE3 . TRP A 1 171 ? 14.120  16.178  -13.241 1.00 64.96 171 A 1 
ATOM   1239 C  CZ2 . TRP A 1 171 ? 11.836  17.743  -13.805 1.00 70.43 171 A 1 
ATOM   1240 C  CZ3 . TRP A 1 171 ? 13.861  16.621  -14.547 1.00 60.73 171 A 1 
ATOM   1241 C  CH2 . TRP A 1 171 ? 12.732  17.399  -14.821 1.00 62.03 171 A 1 
ATOM   1242 N  N   . SER A 1 172 ? 11.521  13.476  -10.511 1.00 98.52 172 A 1 
ATOM   1243 C  CA  . SER A 1 172 ? 10.558  13.065  -11.522 1.00 98.33 172 A 1 
ATOM   1244 C  C   . SER A 1 172 ? 9.555   14.193  -11.753 1.00 98.50 172 A 1 
ATOM   1245 O  O   . SER A 1 172 ? 9.108   14.829  -10.801 1.00 97.88 172 A 1 
ATOM   1246 C  CB  . SER A 1 172 ? 9.843   11.789  -11.066 1.00 96.38 172 A 1 
ATOM   1247 O  OG  . SER A 1 172 ? 8.822   11.438  -11.962 1.00 79.84 172 A 1 
ATOM   1248 N  N   . SER A 1 173 ? 9.199   14.414  -13.017 1.00 98.43 173 A 1 
ATOM   1249 C  CA  . SER A 1 173 ? 8.099   15.273  -13.438 1.00 98.35 173 A 1 
ATOM   1250 C  C   . SER A 1 173 ? 7.193   14.486  -14.368 1.00 98.46 173 A 1 
ATOM   1251 O  O   . SER A 1 173 ? 7.673   13.737  -15.220 1.00 97.17 173 A 1 
ATOM   1252 C  CB  . SER A 1 173 ? 8.629   16.516  -14.146 1.00 97.25 173 A 1 
ATOM   1253 O  OG  . SER A 1 173 ? 7.590   17.415  -14.428 1.00 84.02 173 A 1 
ATOM   1254 N  N   . ARG A 1 174 ? 5.874   14.624  -14.198 1.00 98.38 174 A 1 
ATOM   1255 C  CA  . ARG A 1 174 ? 4.882   13.922  -14.996 1.00 98.04 174 A 1 
ATOM   1256 C  C   . ARG A 1 174 ? 3.671   14.812  -15.210 1.00 98.39 174 A 1 
ATOM   1257 O  O   . ARG A 1 174 ? 3.058   15.249  -14.251 1.00 97.67 174 A 1 
ATOM   1258 C  CB  . ARG A 1 174 ? 4.517   12.617  -14.276 1.00 96.02 174 A 1 
ATOM   1259 C  CG  . ARG A 1 174 ? 3.667   11.673  -15.120 1.00 89.44 174 A 1 
ATOM   1260 C  CD  . ARG A 1 174 ? 3.269   10.419  -14.322 1.00 89.35 174 A 1 
ATOM   1261 N  NE  . ARG A 1 174 ? 4.423   9.683   -13.805 1.00 89.41 174 A 1 
ATOM   1262 C  CZ  . ARG A 1 174 ? 5.110   8.706   -14.371 1.00 92.76 174 A 1 
ATOM   1263 N  NH1 . ARG A 1 174 ? 4.814   8.224   -15.540 1.00 82.17 174 A 1 
ATOM   1264 N  NH2 . ARG A 1 174 ? 6.112   8.178   -13.732 1.00 85.93 174 A 1 
ATOM   1265 N  N   . ASP A 1 175 ? 3.316   15.013  -16.466 1.00 98.34 175 A 1 
ATOM   1266 C  CA  . ASP A 1 175 ? 2.082   15.690  -16.852 1.00 98.26 175 A 1 
ATOM   1267 C  C   . ASP A 1 175 ? 1.094   14.649  -17.385 1.00 98.31 175 A 1 
ATOM   1268 O  O   . ASP A 1 175 ? 1.485   13.705  -18.084 1.00 97.28 175 A 1 
ATOM   1269 C  CB  . ASP A 1 175 ? 2.364   16.799  -17.872 1.00 97.59 175 A 1 
ATOM   1270 C  CG  . ASP A 1 175 ? 3.334   17.848  -17.324 1.00 93.61 175 A 1 
ATOM   1271 O  OD1 . ASP A 1 175 ? 3.071   18.410  -16.235 1.00 85.71 175 A 1 
ATOM   1272 O  OD2 . ASP A 1 175 ? 4.384   18.065  -17.979 1.00 85.60 175 A 1 
ATOM   1273 N  N   . ARG A 1 176 ? -0.185  14.783  -17.027 1.00 98.21 176 A 1 
ATOM   1274 C  CA  . ARG A 1 176 ? -1.273  13.898  -17.450 1.00 97.94 176 A 1 
ATOM   1275 C  C   . ARG A 1 176 ? -2.494  14.744  -17.795 1.00 98.14 176 A 1 
ATOM   1276 O  O   . ARG A 1 176 ? -2.861  15.628  -17.036 1.00 96.83 176 A 1 
ATOM   1277 C  CB  . ARG A 1 176 ? -1.613  12.893  -16.340 1.00 95.51 176 A 1 
ATOM   1278 C  CG  . ARG A 1 176 ? -0.408  12.040  -15.911 1.00 88.61 176 A 1 
ATOM   1279 C  CD  . ARG A 1 176 ? -0.763  11.111  -14.745 1.00 88.20 176 A 1 
ATOM   1280 N  NE  . ARG A 1 176 ? -1.702  10.066  -15.149 1.00 85.56 176 A 1 
ATOM   1281 C  CZ  . ARG A 1 176 ? -2.710  9.573   -14.446 1.00 87.72 176 A 1 
ATOM   1282 N  NH1 . ARG A 1 176 ? -2.958  9.957   -13.228 1.00 77.73 176 A 1 
ATOM   1283 N  NH2 . ARG A 1 176 ? -3.473  8.683   -14.973 1.00 78.48 176 A 1 
ATOM   1284 N  N   . GLY A 1 177 ? -3.119  14.445  -18.933 1.00 97.58 177 A 1 
ATOM   1285 C  CA  . GLY A 1 177 ? -4.328  15.122  -19.382 1.00 97.45 177 A 1 
ATOM   1286 C  C   . GLY A 1 177 ? -5.599  14.300  -19.143 1.00 97.69 177 A 1 
ATOM   1287 O  O   . GLY A 1 177 ? -5.693  13.500  -18.210 1.00 96.01 177 A 1 
ATOM   1288 N  N   . ASP A 1 178 ? -6.570  14.480  -20.026 1.00 97.12 178 A 1 
ATOM   1289 C  CA  . ASP A 1 178 ? -7.842  13.765  -19.999 1.00 96.96 178 A 1 
ATOM   1290 C  C   . ASP A 1 178 ? -7.659  12.246  -20.033 1.00 97.16 178 A 1 
ATOM   1291 O  O   . ASP A 1 178 ? -6.852  11.688  -20.778 1.00 95.45 178 A 1 
ATOM   1292 C  CB  . ASP A 1 178 ? -8.723  14.203  -21.182 1.00 95.56 178 A 1 
ATOM   1293 C  CG  . ASP A 1 178 ? -9.264  15.628  -21.084 1.00 94.01 178 A 1 
ATOM   1294 O  OD1 . ASP A 1 178 ? -9.308  16.177  -19.964 1.00 90.26 178 A 1 
ATOM   1295 O  OD2 . ASP A 1 178 ? -9.673  16.157  -22.136 1.00 89.82 178 A 1 
ATOM   1296 N  N   . LEU A 1 179 ? -8.471  11.552  -19.235 1.00 97.07 179 A 1 
ATOM   1297 C  CA  . LEU A 1 179 ? -8.456  10.096  -19.131 1.00 96.80 179 A 1 
ATOM   1298 C  C   . LEU A 1 179 ? -9.424  9.499   -20.147 1.00 96.77 179 A 1 
ATOM   1299 O  O   . LEU A 1 179 ? -10.644 9.608   -19.996 1.00 95.50 179 A 1 
ATOM   1300 C  CB  . LEU A 1 179 ? -8.813  9.669   -17.702 1.00 96.43 179 A 1 
ATOM   1301 C  CG  . LEU A 1 179 ? -7.983  10.333  -16.590 1.00 95.57 179 A 1 
ATOM   1302 C  CD1 . LEU A 1 179 ? -8.503  9.870   -15.241 1.00 93.32 179 A 1 
ATOM   1303 C  CD2 . LEU A 1 179 ? -6.497  9.982   -16.688 1.00 92.73 179 A 1 
ATOM   1304 N  N   . ARG A 1 180 ? -8.886  8.807   -21.151 1.00 96.76 180 A 1 
ATOM   1305 C  CA  . ARG A 1 180 ? -9.704  8.079   -22.121 1.00 96.35 180 A 1 
ATOM   1306 C  C   . ARG A 1 180 ? -10.157 6.753   -21.533 1.00 96.59 180 A 1 
ATOM   1307 O  O   . ARG A 1 180 ? -9.340  5.890   -21.228 1.00 95.01 180 A 1 
ATOM   1308 C  CB  . ARG A 1 180 ? -8.949  7.902   -23.436 1.00 94.55 180 A 1 
ATOM   1309 C  CG  . ARG A 1 180 ? -9.919  7.460   -24.545 1.00 79.60 180 A 1 
ATOM   1310 C  CD  . ARG A 1 180 ? -9.195  7.286   -25.890 1.00 75.06 180 A 1 
ATOM   1311 N  NE  . ARG A 1 180 ? -8.373  6.075   -25.881 1.00 66.40 180 A 1 
ATOM   1312 C  CZ  . ARG A 1 180 ? -7.534  5.687   -26.834 1.00 58.13 180 A 1 
ATOM   1313 N  NH1 . ARG A 1 180 ? -7.341  6.403   -27.892 1.00 52.87 180 A 1 
ATOM   1314 N  NH2 . ARG A 1 180 ? -6.885  4.571   -26.707 1.00 50.55 180 A 1 
ATOM   1315 N  N   . GLN A 1 181 ? -11.467 6.558   -21.431 1.00 96.21 181 A 1 
ATOM   1316 C  CA  . GLN A 1 181 ? -12.074 5.404   -20.783 1.00 95.99 181 A 1 
ATOM   1317 C  C   . GLN A 1 181 ? -12.551 4.360   -21.798 1.00 96.41 181 A 1 
ATOM   1318 O  O   . GLN A 1 181 ? -12.758 4.639   -22.973 1.00 94.78 181 A 1 
ATOM   1319 C  CB  . GLN A 1 181 ? -13.200 5.889   -19.884 1.00 93.50 181 A 1 
ATOM   1320 C  CG  . GLN A 1 181 ? -12.666 6.777   -18.757 1.00 87.69 181 A 1 
ATOM   1321 C  CD  . GLN A 1 181 ? -13.776 7.236   -17.827 1.00 82.22 181 A 1 
ATOM   1322 O  OE1 . GLN A 1 181 ? -14.942 7.308   -18.169 1.00 73.28 181 A 1 
ATOM   1323 N  NE2 . GLN A 1 181 ? -13.448 7.552   -16.593 1.00 70.20 181 A 1 
ATOM   1324 N  N   . SER A 1 182 ? -12.756 3.130   -21.321 1.00 96.17 182 A 1 
ATOM   1325 C  CA  . SER A 1 182 ? -13.161 1.997   -22.152 1.00 96.29 182 A 1 
ATOM   1326 C  C   . SER A 1 182 ? -14.589 2.098   -22.695 1.00 96.09 182 A 1 
ATOM   1327 O  O   . SER A 1 182 ? -14.905 1.442   -23.687 1.00 93.34 182 A 1 
ATOM   1328 C  CB  . SER A 1 182 ? -12.998 0.708   -21.351 1.00 95.61 182 A 1 
ATOM   1329 O  OG  . SER A 1 182 ? -13.844 0.695   -20.225 1.00 92.52 182 A 1 
ATOM   1330 N  N   . ASN A 1 183 ? -15.440 2.924   -22.085 1.00 95.33 183 A 1 
ATOM   1331 C  CA  . ASN A 1 183 ? -16.791 3.221   -22.576 1.00 93.27 183 A 1 
ATOM   1332 C  C   . ASN A 1 183 ? -16.815 4.248   -23.733 1.00 92.14 183 A 1 
ATOM   1333 O  O   . ASN A 1 183 ? -17.878 4.558   -24.249 1.00 84.75 183 A 1 
ATOM   1334 C  CB  . ASN A 1 183 ? -17.669 3.656   -21.390 1.00 90.23 183 A 1 
ATOM   1335 C  CG  . ASN A 1 183 ? -17.327 5.036   -20.847 1.00 89.99 183 A 1 
ATOM   1336 O  OD1 . ASN A 1 183 ? -16.229 5.522   -21.001 1.00 80.96 183 A 1 
ATOM   1337 N  ND2 . ASN A 1 183 ? -18.258 5.685   -20.200 1.00 82.90 183 A 1 
ATOM   1338 N  N   . GLY A 1 184 ? -15.651 4.782   -24.128 1.00 89.15 184 A 1 
ATOM   1339 C  CA  . GLY A 1 184 ? -15.516 5.779   -25.190 1.00 86.72 184 A 1 
ATOM   1340 C  C   . GLY A 1 184 ? -15.584 7.235   -24.722 1.00 88.21 184 A 1 
ATOM   1341 O  O   . GLY A 1 184 ? -15.287 8.130   -25.518 1.00 83.56 184 A 1 
ATOM   1342 N  N   . GLU A 1 185 ? -15.917 7.472   -23.459 1.00 91.99 185 A 1 
ATOM   1343 C  CA  . GLU A 1 185 ? -15.929 8.806   -22.865 1.00 91.34 185 A 1 
ATOM   1344 C  C   . GLU A 1 185 ? -14.565 9.175   -22.268 1.00 93.37 185 A 1 
ATOM   1345 O  O   . GLU A 1 185 ? -13.716 8.322   -22.002 1.00 91.75 185 A 1 
ATOM   1346 C  CB  . GLU A 1 185 ? -17.043 8.918   -21.820 1.00 87.30 185 A 1 
ATOM   1347 C  CG  . GLU A 1 185 ? -18.436 8.782   -22.442 1.00 79.26 185 A 1 
ATOM   1348 C  CD  . GLU A 1 185 ? -19.567 8.755   -21.412 1.00 71.90 185 A 1 
ATOM   1349 O  OE1 . GLU A 1 185 ? -20.738 8.850   -21.850 1.00 65.42 185 A 1 
ATOM   1350 O  OE2 . GLU A 1 185 ? -19.261 8.540   -20.212 1.00 64.33 185 A 1 
ATOM   1351 N  N   . THR A 1 186 ? -14.363 10.470  -22.043 1.00 94.64 186 A 1 
ATOM   1352 C  CA  . THR A 1 186 ? -13.168 11.005  -21.401 1.00 95.12 186 A 1 
ATOM   1353 C  C   . THR A 1 186 ? -13.519 11.653  -20.070 1.00 95.57 186 A 1 
ATOM   1354 O  O   . THR A 1 186 ? -14.448 12.451  -19.975 1.00 93.21 186 A 1 
ATOM   1355 C  CB  . THR A 1 186 ? -12.423 12.002  -22.300 1.00 92.99 186 A 1 
ATOM   1356 O  OG1 . THR A 1 186 ? -13.302 12.930  -22.887 1.00 81.59 186 A 1 
ATOM   1357 C  CG2 . THR A 1 186 ? -11.687 11.293  -23.441 1.00 78.58 186 A 1 
ATOM   1358 N  N   . ALA A 1 187 ? -12.744 11.337  -19.040 1.00 95.68 187 A 1 
ATOM   1359 C  CA  . ALA A 1 187 ? -12.814 12.050  -17.773 1.00 95.66 187 A 1 
ATOM   1360 C  C   . ALA A 1 187 ? -11.909 13.287  -17.840 1.00 96.37 187 A 1 
ATOM   1361 O  O   . ALA A 1 187 ? -10.714 13.133  -18.099 1.00 95.47 187 A 1 
ATOM   1362 C  CB  . ALA A 1 187 ? -12.414 11.099  -16.641 1.00 94.67 187 A 1 
ATOM   1363 N  N   . PRO A 1 188 ? -12.423 14.505  -17.601 1.00 96.10 188 A 1 
ATOM   1364 C  CA  . PRO A 1 188 ? -11.607 15.707  -17.622 1.00 95.75 188 A 1 
ATOM   1365 C  C   . PRO A 1 188 ? -10.570 15.654  -16.501 1.00 96.29 188 A 1 
ATOM   1366 O  O   . PRO A 1 188 ? -10.905 15.400  -15.330 1.00 94.59 188 A 1 
ATOM   1367 C  CB  . PRO A 1 188 ? -12.581 16.877  -17.469 1.00 94.10 188 A 1 
ATOM   1368 C  CG  . PRO A 1 188 ? -13.761 16.257  -16.726 1.00 91.83 188 A 1 
ATOM   1369 C  CD  . PRO A 1 188 ? -13.797 14.829  -17.252 1.00 94.92 188 A 1 
ATOM   1370 N  N   . ASN A 1 189 ? -9.312  15.885  -16.866 1.00 96.74 189 A 1 
ATOM   1371 C  CA  . ASN A 1 189 ? -8.183  15.871  -15.952 1.00 97.18 189 A 1 
ATOM   1372 C  C   . ASN A 1 189 ? -7.020  16.663  -16.537 1.00 97.44 189 A 1 
ATOM   1373 O  O   . ASN A 1 189 ? -6.765  16.592  -17.730 1.00 96.41 189 A 1 
ATOM   1374 C  CB  . ASN A 1 189 ? -7.761  14.413  -15.706 1.00 96.11 189 A 1 
ATOM   1375 C  CG  . ASN A 1 189 ? -6.716  14.310  -14.623 1.00 96.01 189 A 1 
ATOM   1376 O  OD1 . ASN A 1 189 ? -6.846  14.915  -13.577 1.00 90.29 189 A 1 
ATOM   1377 N  ND2 . ASN A 1 189 ? -5.674  13.519  -14.831 1.00 90.50 189 A 1 
ATOM   1378 N  N   . ASP A 1 190 ? -6.302  17.363  -15.671 1.00 97.20 190 A 1 
ATOM   1379 C  CA  . ASP A 1 190 ? -5.010  17.959  -15.976 1.00 97.55 190 A 1 
ATOM   1380 C  C   . ASP A 1 190 ? -4.180  17.928  -14.693 1.00 97.74 190 A 1 
ATOM   1381 O  O   . ASP A 1 190 ? -4.582  18.518  -13.691 1.00 96.21 190 A 1 
ATOM   1382 C  CB  . ASP A 1 190 ? -5.217  19.386  -16.504 1.00 96.38 190 A 1 
ATOM   1383 C  CG  . ASP A 1 190 ? -3.960  20.031  -17.075 1.00 91.41 190 A 1 
ATOM   1384 O  OD1 . ASP A 1 190 ? -2.891  19.396  -17.030 1.00 83.48 190 A 1 
ATOM   1385 O  OD2 . ASP A 1 190 ? -4.093  21.175  -17.574 1.00 81.91 190 A 1 
ATOM   1386 N  N   . GLU A 1 191 ? -3.102  17.159  -14.683 1.00 98.13 191 A 1 
ATOM   1387 C  CA  . GLU A 1 191 ? -2.222  17.002  -13.528 1.00 98.17 191 A 1 
ATOM   1388 C  C   . GLU A 1 191 ? -0.777  17.298  -13.929 1.00 98.25 191 A 1 
ATOM   1389 O  O   . GLU A 1 191 ? -0.231  16.649  -14.825 1.00 97.50 191 A 1 
ATOM   1390 C  CB  . GLU A 1 191 ? -2.305  15.587  -12.923 1.00 97.22 191 A 1 
ATOM   1391 C  CG  . GLU A 1 191 ? -3.666  15.199  -12.324 1.00 95.33 191 A 1 
ATOM   1392 C  CD  . GLU A 1 191 ? -3.649  13.746  -11.793 1.00 96.50 191 A 1 
ATOM   1393 O  OE1 . GLU A 1 191 ? -3.366  13.534  -10.600 1.00 91.11 191 A 1 
ATOM   1394 O  OE2 . GLU A 1 191 ? -3.881  12.812  -12.587 1.00 92.15 191 A 1 
ATOM   1395 N  N   . SER A 1 192 ? -0.123  18.206  -13.216 1.00 98.02 192 A 1 
ATOM   1396 C  CA  . SER A 1 192 ? 1.318   18.425  -13.270 1.00 98.26 192 A 1 
ATOM   1397 C  C   . SER A 1 192 ? 1.949   17.958  -11.960 1.00 98.30 192 A 1 
ATOM   1398 O  O   . SER A 1 192 ? 1.821   18.597  -10.913 1.00 97.37 192 A 1 
ATOM   1399 C  CB  . SER A 1 192 ? 1.640   19.882  -13.579 1.00 97.68 192 A 1 
ATOM   1400 O  OG  . SER A 1 192 ? 2.997   19.983  -13.968 1.00 83.90 192 A 1 
ATOM   1401 N  N   . ILE A 1 193 ? 2.608   16.807  -12.015 1.00 98.22 193 A 1 
ATOM   1402 C  CA  . ILE A 1 193 ? 3.166   16.115  -10.860 1.00 98.29 193 A 1 
ATOM   1403 C  C   . ILE A 1 193 ? 4.681   16.298  -10.853 1.00 98.21 193 A 1 
ATOM   1404 O  O   . ILE A 1 193 ? 5.368   15.912  -11.794 1.00 97.70 193 A 1 
ATOM   1405 C  CB  . ILE A 1 193 ? 2.769   14.626  -10.862 1.00 97.99 193 A 1 
ATOM   1406 C  CG1 . ILE A 1 193 ? 1.236   14.449  -10.922 1.00 97.03 193 A 1 
ATOM   1407 C  CG2 . ILE A 1 193 ? 3.355   13.923  -9.627  1.00 97.23 193 A 1 
ATOM   1408 C  CD1 . ILE A 1 193 ? 0.771   13.001  -11.171 1.00 93.37 193 A 1 
ATOM   1409 N  N   . ASN A 1 194 ? 5.213   16.803  -9.744  1.00 98.53 194 A 1 
ATOM   1410 C  CA  . ASN A 1 194 ? 6.634   16.845  -9.467  1.00 98.56 194 A 1 
ATOM   1411 C  C   . ASN A 1 194 ? 6.933   16.078  -8.182  1.00 98.66 194 A 1 
ATOM   1412 O  O   . ASN A 1 194 ? 6.266   16.259  -7.172  1.00 98.09 194 A 1 
ATOM   1413 C  CB  . ASN A 1 194 ? 7.117   18.301  -9.398  1.00 98.04 194 A 1 
ATOM   1414 C  CG  . ASN A 1 194 ? 7.248   18.897  -10.779 1.00 94.94 194 A 1 
ATOM   1415 O  OD1 . ASN A 1 194 ? 8.254   18.716  -11.446 1.00 82.57 194 A 1 
ATOM   1416 N  ND2 . ASN A 1 194 ? 6.252   19.606  -11.254 1.00 82.22 194 A 1 
ATOM   1417 N  N   . ASN A 1 195 ? 7.964   15.243  -8.218  1.00 98.41 195 A 1 
ATOM   1418 C  CA  . ASN A 1 195 ? 8.385   14.485  -7.046  1.00 98.48 195 A 1 
ATOM   1419 C  C   . ASN A 1 195 ? 9.910   14.445  -6.965  1.00 98.55 195 A 1 
ATOM   1420 O  O   . ASN A 1 195 ? 10.591  14.118  -7.930  1.00 97.81 195 A 1 
ATOM   1421 C  CB  . ASN A 1 195 ? 7.728   13.100  -7.082  1.00 97.93 195 A 1 
ATOM   1422 C  CG  . ASN A 1 195 ? 7.623   12.412  -5.735  1.00 97.75 195 A 1 
ATOM   1423 O  OD1 . ASN A 1 195 ? 7.325   11.232  -5.651  1.00 91.68 195 A 1 
ATOM   1424 N  ND2 . ASN A 1 195 ? 7.811   13.093  -4.630  1.00 91.60 195 A 1 
ATOM   1425 N  N   . MET A 1 196 ? 10.439  14.829  -5.806  1.00 98.65 196 A 1 
ATOM   1426 C  CA  . MET A 1 196 ? 11.869  14.924  -5.551  1.00 98.69 196 A 1 
ATOM   1427 C  C   . MET A 1 196 ? 12.223  14.133  -4.299  1.00 98.79 196 A 1 
ATOM   1428 O  O   . MET A 1 196 ? 11.484  14.154  -3.308  1.00 98.25 196 A 1 
ATOM   1429 C  CB  . MET A 1 196 ? 12.316  16.383  -5.392  1.00 97.51 196 A 1 
ATOM   1430 C  CG  . MET A 1 196 ? 11.972  17.247  -6.606  1.00 80.75 196 A 1 
ATOM   1431 S  SD  . MET A 1 196 ? 12.586  18.950  -6.479  1.00 76.18 196 A 1 
ATOM   1432 C  CE  . MET A 1 196 ? 11.806  19.661  -7.932  1.00 63.27 196 A 1 
ATOM   1433 N  N   . LEU A 1 197 ? 13.379  13.470  -4.327  1.00 98.45 197 A 1 
ATOM   1434 C  CA  . LEU A 1 197 ? 13.915  12.690  -3.221  1.00 98.37 197 A 1 
ATOM   1435 C  C   . LEU A 1 197 ? 15.402  13.001  -3.066  1.00 98.54 197 A 1 
ATOM   1436 O  O   . LEU A 1 197 ? 16.145  13.003  -4.039  1.00 98.10 197 A 1 
ATOM   1437 C  CB  . LEU A 1 197 ? 13.669  11.204  -3.527  1.00 97.59 197 A 1 
ATOM   1438 C  CG  . LEU A 1 197 ? 14.252  10.219  -2.504  1.00 96.26 197 A 1 
ATOM   1439 C  CD1 . LEU A 1 197 ? 13.473  10.244  -1.197  1.00 93.12 197 A 1 
ATOM   1440 C  CD2 . LEU A 1 197 ? 14.194  8.801   -3.074  1.00 92.92 197 A 1 
ATOM   1441 N  N   . ALA A 1 198 ? 15.845  13.188  -1.821  1.00 98.40 198 A 1 
ATOM   1442 C  CA  . ALA A 1 198 ? 17.249  13.098  -1.467  1.00 98.51 198 A 1 
ATOM   1443 C  C   . ALA A 1 198 ? 17.403  12.137  -0.280  1.00 98.58 198 A 1 
ATOM   1444 O  O   . ALA A 1 198 ? 16.699  12.256  0.720   1.00 98.02 198 A 1 
ATOM   1445 C  CB  . ALA A 1 198 ? 17.808  14.495  -1.181  1.00 98.11 198 A 1 
ATOM   1446 N  N   . LYS A 1 199 ? 18.316  11.190  -0.407  1.00 98.02 199 A 1 
ATOM   1447 C  CA  . LYS A 1 199 ? 18.706  10.249  0.648   1.00 97.63 199 A 1 
ATOM   1448 C  C   . LYS A 1 199 ? 20.210  10.257  0.804   1.00 97.81 199 A 1 
ATOM   1449 O  O   . LYS A 1 199 ? 20.935  10.374  -0.187  1.00 97.04 199 A 1 
ATOM   1450 C  CB  . LYS A 1 199 ? 18.238  8.832   0.300   1.00 95.62 199 A 1 
ATOM   1451 C  CG  . LYS A 1 199 ? 16.867  8.446   0.877   1.00 89.10 199 A 1 
ATOM   1452 C  CD  . LYS A 1 199 ? 16.538  7.030   0.395   1.00 91.67 199 A 1 
ATOM   1453 C  CE  . LYS A 1 199 ? 15.326  6.407   1.077   1.00 89.10 199 A 1 
ATOM   1454 N  NZ  . LYS A 1 199 ? 15.120  5.023   0.584   1.00 88.60 199 A 1 
ATOM   1455 N  N   . GLY A 1 200 ? 20.679  10.061  2.027   1.00 97.51 200 A 1 
ATOM   1456 C  CA  . GLY A 1 200 ? 22.092  9.869   2.297   1.00 97.49 200 A 1 
ATOM   1457 C  C   . GLY A 1 200 ? 22.300  9.062   3.569   1.00 97.74 200 A 1 
ATOM   1458 O  O   . GLY A 1 200 ? 21.541  9.204   4.530   1.00 97.33 200 A 1 
ATOM   1459 N  N   . THR A 1 201 ? 23.335  8.233   3.567   1.00 97.52 201 A 1 
ATOM   1460 C  CA  . THR A 1 201 ? 23.780  7.473   4.738   1.00 97.39 201 A 1 
ATOM   1461 C  C   . THR A 1 201 ? 25.239  7.786   5.004   1.00 97.38 201 A 1 
ATOM   1462 O  O   . THR A 1 201 ? 26.076  7.749   4.105   1.00 96.54 201 A 1 
ATOM   1463 C  CB  . THR A 1 201 ? 23.555  5.972   4.558   1.00 96.42 201 A 1 
ATOM   1464 O  OG1 . THR A 1 201 ? 22.185  5.725   4.335   1.00 89.65 201 A 1 
ATOM   1465 C  CG2 . THR A 1 201 ? 23.947  5.174   5.800   1.00 88.60 201 A 1 
ATOM   1466 N  N   . TRP A 1 202 ? 25.553  8.107   6.251   1.00 97.90 202 A 1 
ATOM   1467 C  CA  . TRP A 1 202 ? 26.905  8.270   6.748   1.00 98.05 202 A 1 
ATOM   1468 C  C   . TRP A 1 202 ? 27.249  7.102   7.674   1.00 98.09 202 A 1 
ATOM   1469 O  O   . TRP A 1 202 ? 26.639  6.946   8.729   1.00 97.23 202 A 1 
ATOM   1470 C  CB  . TRP A 1 202 ? 27.038  9.615   7.459   1.00 97.34 202 A 1 
ATOM   1471 C  CG  . TRP A 1 202 ? 28.359  9.873   8.104   1.00 95.14 202 A 1 
ATOM   1472 C  CD1 . TRP A 1 202 ? 29.556  9.388   7.685   1.00 87.67 202 A 1 
ATOM   1473 C  CD2 . TRP A 1 202 ? 28.639  10.655  9.312   1.00 91.92 202 A 1 
ATOM   1474 N  NE1 . TRP A 1 202 ? 30.559  9.811   8.547   1.00 86.73 202 A 1 
ATOM   1475 C  CE2 . TRP A 1 202 ? 30.033  10.597  9.548   1.00 89.61 202 A 1 
ATOM   1476 C  CE3 . TRP A 1 202 ? 27.840  11.405  10.195  1.00 84.29 202 A 1 
ATOM   1477 C  CZ2 . TRP A 1 202 ? 30.634  11.257  10.648  1.00 86.49 202 A 1 
ATOM   1478 C  CZ3 . TRP A 1 202 ? 28.437  12.067  11.288  1.00 79.90 202 A 1 
ATOM   1479 C  CH2 . TRP A 1 202 ? 29.812  11.980  11.507  1.00 80.45 202 A 1 
ATOM   1480 N  N   . GLN A 1 203 ? 28.219  6.300   7.277   1.00 97.46 203 A 1 
ATOM   1481 C  CA  . GLN A 1 203 ? 28.819  5.284   8.117   1.00 96.99 203 A 1 
ATOM   1482 C  C   . GLN A 1 203 ? 29.870  5.951   9.015   1.00 97.17 203 A 1 
ATOM   1483 O  O   . GLN A 1 203 ? 30.938  6.333   8.549   1.00 95.78 203 A 1 
ATOM   1484 C  CB  . GLN A 1 203 ? 29.403  4.170   7.225   1.00 95.34 203 A 1 
ATOM   1485 C  CG  . GLN A 1 203 ? 29.602  2.871   7.999   1.00 83.55 203 A 1 
ATOM   1486 C  CD  . GLN A 1 203 ? 28.286  2.161   8.320   1.00 80.12 203 A 1 
ATOM   1487 O  OE1 . GLN A 1 203 ? 27.341  2.158   7.539   1.00 71.21 203 A 1 
ATOM   1488 N  NE2 . GLN A 1 203 ? 28.171  1.538   9.466   1.00 69.41 203 A 1 
ATOM   1489 N  N   . ILE A 1 204 ? 29.524  6.137   10.277  1.00 97.49 204 A 1 
ATOM   1490 C  CA  . ILE A 1 204 ? 30.379  6.808   11.261  1.00 97.29 204 A 1 
ATOM   1491 C  C   . ILE A 1 204 ? 31.561  5.908   11.630  1.00 96.90 204 A 1 
ATOM   1492 O  O   . ILE A 1 204 ? 32.707  6.347   11.649  1.00 94.17 204 A 1 
ATOM   1493 C  CB  . ILE A 1 204 ? 29.553  7.196   12.512  1.00 96.68 204 A 1 
ATOM   1494 C  CG1 . ILE A 1 204 ? 28.377  8.135   12.153  1.00 94.08 204 A 1 
ATOM   1495 C  CG2 . ILE A 1 204 ? 30.452  7.852   13.577  1.00 93.81 204 A 1 
ATOM   1496 C  CD1 . ILE A 1 204 ? 27.333  8.292   13.274  1.00 90.44 204 A 1 
ATOM   1497 N  N   . ASP A 1 205 ? 31.258  4.640   11.894  1.00 96.77 205 A 1 
ATOM   1498 C  CA  . ASP A 1 205 ? 32.217  3.569   12.149  1.00 96.26 205 A 1 
ATOM   1499 C  C   . ASP A 1 205 ? 31.628  2.218   11.714  1.00 96.47 205 A 1 
ATOM   1500 O  O   . ASP A 1 205 ? 30.608  2.155   11.013  1.00 93.69 205 A 1 
ATOM   1501 C  CB  . ASP A 1 205 ? 32.652  3.618   13.634  1.00 94.16 205 A 1 
ATOM   1502 C  CG  . ASP A 1 205 ? 31.524  3.420   14.639  1.00 93.10 205 A 1 
ATOM   1503 O  OD1 . ASP A 1 205 ? 30.626  2.599   14.365  1.00 87.86 205 A 1 
ATOM   1504 O  OD2 . ASP A 1 205 ? 31.566  4.046   15.717  1.00 88.14 205 A 1 
ATOM   1505 N  N   . SER A 1 206 ? 32.246  1.110   12.099  1.00 95.75 206 A 1 
ATOM   1506 C  CA  . SER A 1 206 ? 31.770  -0.229  11.762  1.00 95.17 206 A 1 
ATOM   1507 C  C   . SER A 1 206 ? 30.423  -0.611  12.394  1.00 95.69 206 A 1 
ATOM   1508 O  O   . SER A 1 206 ? 29.802  -1.575  11.950  1.00 92.09 206 A 1 
ATOM   1509 C  CB  . SER A 1 206 ? 32.828  -1.261  12.165  1.00 93.05 206 A 1 
ATOM   1510 O  OG  . SER A 1 206 ? 33.095  -1.200  13.551  1.00 83.59 206 A 1 
ATOM   1511 N  N   . ALA A 1 207 ? 29.981  0.102   13.426  1.00 96.67 207 A 1 
ATOM   1512 C  CA  . ALA A 1 207 ? 28.761  -0.165  14.170  1.00 96.88 207 A 1 
ATOM   1513 C  C   . ALA A 1 207 ? 27.670  0.886   13.940  1.00 97.31 207 A 1 
ATOM   1514 O  O   . ALA A 1 207 ? 26.484  0.563   13.999  1.00 95.53 207 A 1 
ATOM   1515 C  CB  . ALA A 1 207 ? 29.123  -0.251  15.656  1.00 95.64 207 A 1 
ATOM   1516 N  N   . GLN A 1 208 ? 28.052  2.131   13.702  1.00 98.08 208 A 1 
ATOM   1517 C  CA  . GLN A 1 208 ? 27.155  3.273   13.694  1.00 98.06 208 A 1 
ATOM   1518 C  C   . GLN A 1 208 ? 26.936  3.809   12.279  1.00 98.03 208 A 1 
ATOM   1519 O  O   . GLN A 1 208 ? 27.882  4.091   11.551  1.00 96.90 208 A 1 
ATOM   1520 C  CB  . GLN A 1 208 ? 27.700  4.378   14.610  1.00 96.93 208 A 1 
ATOM   1521 C  CG  . GLN A 1 208 ? 27.775  3.944   16.080  1.00 93.81 208 A 1 
ATOM   1522 C  CD  . GLN A 1 208 ? 28.305  5.078   16.948  1.00 94.34 208 A 1 
ATOM   1523 O  OE1 . GLN A 1 208 ? 27.569  5.934   17.401  1.00 85.52 208 A 1 
ATOM   1524 N  NE2 . GLN A 1 208 ? 29.599  5.139   17.172  1.00 84.25 208 A 1 
ATOM   1525 N  N   . SER A 1 209 ? 25.682  4.044   11.931  1.00 98.01 209 A 1 
ATOM   1526 C  CA  . SER A 1 209 ? 25.323  4.795   10.735  1.00 97.83 209 A 1 
ATOM   1527 C  C   . SER A 1 209 ? 24.209  5.796   11.007  1.00 98.30 209 A 1 
ATOM   1528 O  O   . SER A 1 209 ? 23.330  5.569   11.843  1.00 97.67 209 A 1 
ATOM   1529 C  CB  . SER A 1 209 ? 24.980  3.872   9.570   1.00 94.92 209 A 1 
ATOM   1530 O  OG  . SER A 1 209 ? 23.819  3.105   9.815   1.00 83.13 209 A 1 
ATOM   1531 N  N   . LEU A 1 210 ? 24.249  6.915   10.290  1.00 98.49 210 A 1 
ATOM   1532 C  CA  . LEU A 1 210 ? 23.226  7.946   10.324  1.00 98.45 210 A 1 
ATOM   1533 C  C   . LEU A 1 210 ? 22.677  8.137   8.909   1.00 98.41 210 A 1 
ATOM   1534 O  O   . LEU A 1 210 ? 23.442  8.395   7.982   1.00 97.96 210 A 1 
ATOM   1535 C  CB  . LEU A 1 210 ? 23.845  9.239   10.889  1.00 97.97 210 A 1 
ATOM   1536 C  CG  . LEU A 1 210 ? 22.805  10.328  11.200  1.00 94.71 210 A 1 
ATOM   1537 C  CD1 . LEU A 1 210 ? 22.008  10.005  12.466  1.00 90.27 210 A 1 
ATOM   1538 C  CD2 . LEU A 1 210 ? 23.503  11.672  11.417  1.00 90.49 210 A 1 
ATOM   1539 N  N   . SER A 1 211 ? 21.365  8.028   8.752   1.00 98.44 211 A 1 
ATOM   1540 C  CA  . SER A 1 211 ? 20.681  8.190   7.472   1.00 98.37 211 A 1 
ATOM   1541 C  C   . SER A 1 211 ? 19.716  9.362   7.528   1.00 98.53 211 A 1 
ATOM   1542 O  O   . SER A 1 211 ? 18.976  9.527   8.499   1.00 98.07 211 A 1 
ATOM   1543 C  CB  . SER A 1 211 ? 19.944  6.907   7.069   1.00 97.41 211 A 1 
ATOM   1544 O  OG  . SER A 1 211 ? 20.838  5.808   6.997   1.00 90.98 211 A 1 
ATOM   1545 N  N   . GLY A 1 212 ? 19.704  10.166  6.469   1.00 98.56 212 A 1 
ATOM   1546 C  CA  . GLY A 1 212 ? 18.755  11.240  6.252   1.00 98.42 212 A 1 
ATOM   1547 C  C   . GLY A 1 212 ? 17.943  11.005  4.982   1.00 98.48 212 A 1 
ATOM   1548 O  O   . GLY A 1 212 ? 18.470  10.528  3.983   1.00 97.52 212 A 1 
ATOM   1549 N  N   . LEU A 1 213 ? 16.661  11.368  5.034   1.00 98.41 213 A 1 
ATOM   1550 C  CA  . LEU A 1 213 ? 15.750  11.327  3.904   1.00 98.33 213 A 1 
ATOM   1551 C  C   . LEU A 1 213 ? 14.909  12.602  3.895   1.00 98.55 213 A 1 
ATOM   1552 O  O   . LEU A 1 213 ? 14.332  12.971  4.917   1.00 98.03 213 A 1 
ATOM   1553 C  CB  . LEU A 1 213 ? 14.899  10.042  3.990   1.00 96.09 213 A 1 
ATOM   1554 C  CG  . LEU A 1 213 ? 13.788  9.894   2.928   1.00 92.95 213 A 1 
ATOM   1555 C  CD1 . LEU A 1 213 ? 13.470  8.415   2.738   1.00 84.95 213 A 1 
ATOM   1556 C  CD2 . LEU A 1 213 ? 12.465  10.554  3.332   1.00 83.46 213 A 1 
ATOM   1557 N  N   . VAL A 1 214 ? 14.800  13.227  2.729   1.00 98.70 214 A 1 
ATOM   1558 C  CA  . VAL A 1 214 ? 13.805  14.267  2.455   1.00 98.70 214 A 1 
ATOM   1559 C  C   . VAL A 1 214 ? 13.087  13.946  1.159   1.00 98.74 214 A 1 
ATOM   1560 O  O   . VAL A 1 214 ? 13.704  13.508  0.184   1.00 98.35 214 A 1 
ATOM   1561 C  CB  . VAL A 1 214 ? 14.396  15.695  2.434   1.00 98.17 214 A 1 
ATOM   1562 C  CG1 . VAL A 1 214 ? 14.829  16.117  3.845   1.00 91.66 214 A 1 
ATOM   1563 C  CG2 . VAL A 1 214 ? 15.588  15.846  1.493   1.00 91.69 214 A 1 
ATOM   1564 N  N   . ARG A 1 215 ? 11.774  14.164  1.128   1.00 98.70 215 A 1 
ATOM   1565 C  CA  . ARG A 1 215 ? 10.931  13.988  -0.051  1.00 98.72 215 A 1 
ATOM   1566 C  C   . ARG A 1 215 ? 9.986   15.171  -0.193  1.00 98.78 215 A 1 
ATOM   1567 O  O   . ARG A 1 215 ? 9.427   15.645  0.793   1.00 98.49 215 A 1 
ATOM   1568 C  CB  . ARG A 1 215 ? 10.208  12.639  0.051   1.00 97.82 215 A 1 
ATOM   1569 C  CG  . ARG A 1 215 ? 9.368   12.285  -1.185  1.00 91.99 215 A 1 
ATOM   1570 C  CD  . ARG A 1 215 ? 8.878   10.834  -1.135  1.00 90.21 215 A 1 
ATOM   1571 N  NE  . ARG A 1 215 ? 7.997   10.566  0.003   1.00 84.51 215 A 1 
ATOM   1572 C  CZ  . ARG A 1 215 ? 6.676   10.437  0.002   1.00 85.66 215 A 1 
ATOM   1573 N  NH1 . ARG A 1 215 ? 5.972   10.523  -1.095  1.00 75.87 215 A 1 
ATOM   1574 N  NH2 . ARG A 1 215 ? 6.028   10.201  1.098   1.00 77.19 215 A 1 
ATOM   1575 N  N   . TYR A 1 216 ? 9.815   15.644  -1.416  1.00 98.78 216 A 1 
ATOM   1576 C  CA  . TYR A 1 216 ? 8.851   16.665  -1.784  1.00 98.77 216 A 1 
ATOM   1577 C  C   . TYR A 1 216 ? 7.994   16.144  -2.933  1.00 98.70 216 A 1 
ATOM   1578 O  O   . TYR A 1 216 ? 8.523   15.714  -3.952  1.00 98.40 216 A 1 
ATOM   1579 C  CB  . TYR A 1 216 ? 9.581   17.955  -2.163  1.00 98.59 216 A 1 
ATOM   1580 C  CG  . TYR A 1 216 ? 8.661   19.054  -2.641  1.00 98.21 216 A 1 
ATOM   1581 C  CD1 . TYR A 1 216 ? 8.482   19.296  -4.019  1.00 97.02 216 A 1 
ATOM   1582 C  CD2 . TYR A 1 216 ? 7.956   19.843  -1.710  1.00 97.37 216 A 1 
ATOM   1583 C  CE1 . TYR A 1 216 ? 7.619   20.315  -4.458  1.00 96.44 216 A 1 
ATOM   1584 C  CE2 . TYR A 1 216 ? 7.088   20.858  -2.140  1.00 96.47 216 A 1 
ATOM   1585 C  CZ  . TYR A 1 216 ? 6.927   21.097  -3.519  1.00 96.43 216 A 1 
ATOM   1586 O  OH  . TYR A 1 216 ? 6.087   22.107  -3.943  1.00 94.51 216 A 1 
ATOM   1587 N  N   . TYR A 1 217 ? 6.676   16.190  -2.758  1.00 98.64 217 A 1 
ATOM   1588 C  CA  . TYR A 1 217 ? 5.691   15.887  -3.784  1.00 98.57 217 A 1 
ATOM   1589 C  C   . TYR A 1 217 ? 4.818   17.113  -4.010  1.00 98.61 217 A 1 
ATOM   1590 O  O   . TYR A 1 217 ? 4.374   17.744  -3.048  1.00 98.35 217 A 1 
ATOM   1591 C  CB  . TYR A 1 217 ? 4.866   14.672  -3.353  1.00 98.40 217 A 1 
ATOM   1592 C  CG  . TYR A 1 217 ? 3.785   14.279  -4.320  1.00 98.48 217 A 1 
ATOM   1593 C  CD1 . TYR A 1 217 ? 2.513   14.908  -4.286  1.00 98.09 217 A 1 
ATOM   1594 C  CD2 . TYR A 1 217 ? 4.016   13.262  -5.269  1.00 98.11 217 A 1 
ATOM   1595 C  CE1 . TYR A 1 217 ? 1.497   14.523  -5.178  1.00 97.74 217 A 1 
ATOM   1596 C  CE2 . TYR A 1 217 ? 3.012   12.869  -6.160  1.00 97.69 217 A 1 
ATOM   1597 C  CZ  . TYR A 1 217 ? 1.752   13.497  -6.112  1.00 97.95 217 A 1 
ATOM   1598 O  OH  . TYR A 1 217 ? 0.758   13.106  -6.976  1.00 97.17 217 A 1 
ATOM   1599 N  N   . ASN A 1 218 ? 4.552   17.433  -5.272  1.00 98.55 218 A 1 
ATOM   1600 C  CA  . ASN A 1 218 ? 3.611   18.458  -5.680  1.00 98.56 218 A 1 
ATOM   1601 C  C   . ASN A 1 218 ? 2.777   17.943  -6.853  1.00 98.59 218 A 1 
ATOM   1602 O  O   . ASN A 1 218 ? 3.353   17.478  -7.833  1.00 97.77 218 A 1 
ATOM   1603 C  CB  . ASN A 1 218 ? 4.372   19.739  -6.055  1.00 97.72 218 A 1 
ATOM   1604 C  CG  . ASN A 1 218 ? 3.416   20.889  -6.338  1.00 95.66 218 A 1 
ATOM   1605 O  OD1 . ASN A 1 218 ? 2.459   21.091  -5.635  1.00 85.13 218 A 1 
ATOM   1606 N  ND2 . ASN A 1 218 ? 3.648   21.672  -7.361  1.00 83.50 218 A 1 
ATOM   1607 N  N   . ASN A 1 219 ? 1.449   18.038  -6.764  1.00 98.10 219 A 1 
ATOM   1608 C  CA  . ASN A 1 219 ? 0.532   17.820  -7.867  1.00 98.18 219 A 1 
ATOM   1609 C  C   . ASN A 1 219 ? -0.385  19.042  -7.979  1.00 98.16 219 A 1 
ATOM   1610 O  O   . ASN A 1 219 ? -1.220  19.263  -7.095  1.00 97.44 219 A 1 
ATOM   1611 C  CB  . ASN A 1 219 ? -0.235  16.501  -7.651  1.00 97.64 219 A 1 
ATOM   1612 C  CG  . ASN A 1 219 ? -1.188  16.164  -8.786  1.00 97.47 219 A 1 
ATOM   1613 O  OD1 . ASN A 1 219 ? -1.392  16.909  -9.723  1.00 92.95 219 A 1 
ATOM   1614 N  ND2 . ASN A 1 219 ? -1.815  15.000  -8.735  1.00 92.27 219 A 1 
ATOM   1615 N  N   . ASP A 1 220 ? -0.220  19.801  -9.043  1.00 98.08 220 A 1 
ATOM   1616 C  CA  . ASP A 1 220 ? -1.147  20.853  -9.429  1.00 97.91 220 A 1 
ATOM   1617 C  C   . ASP A 1 220 ? -2.131  20.269  -10.447 1.00 98.06 220 A 1 
ATOM   1618 O  O   . ASP A 1 220 ? -1.739  19.866  -11.546 1.00 96.63 220 A 1 
ATOM   1619 C  CB  . ASP A 1 220 ? -0.398  22.079  -9.969  1.00 97.00 220 A 1 
ATOM   1620 C  CG  . ASP A 1 220 ? 0.424   22.795  -8.888  1.00 92.37 220 A 1 
ATOM   1621 O  OD1 . ASP A 1 220 ? -0.117  23.026  -7.778  1.00 86.09 220 A 1 
ATOM   1622 O  OD2 . ASP A 1 220 ? 1.589   23.128  -9.145  1.00 85.77 220 A 1 
ATOM   1623 N  N   . ALA A 1 221 ? -3.405  20.182  -10.068 1.00 97.46 221 A 1 
ATOM   1624 C  CA  . ALA A 1 221 ? -4.434  19.517  -10.841 1.00 97.21 221 A 1 
ATOM   1625 C  C   . ALA A 1 221 ? -5.609  20.447  -11.153 1.00 97.14 221 A 1 
ATOM   1626 O  O   . ALA A 1 221 ? -6.048  21.236  -10.320 1.00 96.10 221 A 1 
ATOM   1627 C  CB  . ALA A 1 221 ? -4.891  18.260  -10.096 1.00 96.80 221 A 1 
ATOM   1628 N  N   . ARG A 1 222 ? -6.188  20.265  -12.346 1.00 96.68 222 A 1 
ATOM   1629 C  CA  . ARG A 1 222 ? -7.520  20.743  -12.682 1.00 96.19 222 A 1 
ATOM   1630 C  C   . ARG A 1 222 ? -8.446  19.547  -12.850 1.00 96.30 222 A 1 
ATOM   1631 O  O   . ARG A 1 222 ? -8.342  18.790  -13.811 1.00 94.90 222 A 1 
ATOM   1632 C  CB  . ARG A 1 222 ? -7.452  21.656  -13.902 1.00 94.72 222 A 1 
ATOM   1633 C  CG  . ARG A 1 222 ? -8.788  22.367  -14.094 1.00 89.31 222 A 1 
ATOM   1634 C  CD  . ARG A 1 222 ? -8.642  23.431  -15.181 1.00 82.50 222 A 1 
ATOM   1635 N  NE  . ARG A 1 222 ? -9.888  24.193  -15.337 1.00 76.55 222 A 1 
ATOM   1636 C  CZ  . ARG A 1 222 ? -10.025 25.492  -15.148 1.00 69.79 222 A 1 
ATOM   1637 N  NH1 . ARG A 1 222 ? -9.016  26.265  -14.843 1.00 62.18 222 A 1 
ATOM   1638 N  NH2 . ARG A 1 222 ? -11.193 26.039  -15.282 1.00 64.44 222 A 1 
ATOM   1639 N  N   . GLU A 1 223 ? -9.354  19.372  -11.902 1.00 95.95 223 A 1 
ATOM   1640 C  CA  . GLU A 1 223 ? -10.178 18.173  -11.781 1.00 95.77 223 A 1 
ATOM   1641 C  C   . GLU A 1 223 ? -11.532 18.491  -11.123 1.00 95.79 223 A 1 
ATOM   1642 O  O   . GLU A 1 223 ? -11.704 19.577  -10.556 1.00 95.01 223 A 1 
ATOM   1643 C  CB  . GLU A 1 223 ? -9.396  17.105  -11.000 1.00 94.60 223 A 1 
ATOM   1644 C  CG  . GLU A 1 223 ? -9.036  17.510  -9.567  1.00 94.12 223 A 1 
ATOM   1645 C  CD  . GLU A 1 223 ? -8.293  16.416  -8.792  1.00 95.90 223 A 1 
ATOM   1646 O  OE1 . GLU A 1 223 ? -8.324  16.490  -7.540  1.00 92.36 223 A 1 
ATOM   1647 O  OE2 . GLU A 1 223 ? -7.719  15.493  -9.409  1.00 93.63 223 A 1 
ATOM   1648 N  N   . PRO A 1 224 ? -12.528 17.580  -11.169 1.00 95.10 224 A 1 
ATOM   1649 C  CA  . PRO A 1 224 ? -13.774 17.756  -10.434 1.00 94.68 224 A 1 
ATOM   1650 C  C   . PRO A 1 224 ? -13.534 17.927  -8.930  1.00 94.88 224 A 1 
ATOM   1651 O  O   . PRO A 1 224 ? -12.599 17.354  -8.365  1.00 93.91 224 A 1 
ATOM   1652 C  CB  . PRO A 1 224 ? -14.619 16.519  -10.737 1.00 93.57 224 A 1 
ATOM   1653 C  CG  . PRO A 1 224 ? -14.058 16.006  -12.057 1.00 93.16 224 A 1 
ATOM   1654 C  CD  . PRO A 1 224 ? -12.574 16.360  -11.953 1.00 95.00 224 A 1 
ATOM   1655 N  N   . LYS A 1 225 ? -14.432 18.634  -8.242  1.00 92.97 225 A 1 
ATOM   1656 C  CA  . LYS A 1 225 ? -14.380 18.767  -6.776  1.00 91.93 225 A 1 
ATOM   1657 C  C   . LYS A 1 225 ? -14.331 17.402  -6.068  1.00 92.52 225 A 1 
ATOM   1658 O  O   . LYS A 1 225 ? -13.622 17.262  -5.074  1.00 90.42 225 A 1 
ATOM   1659 C  CB  . LYS A 1 225 ? -15.573 19.606  -6.302  1.00 90.32 225 A 1 
ATOM   1660 C  CG  . LYS A 1 225 ? -15.561 19.775  -4.778  1.00 86.63 225 A 1 
ATOM   1661 C  CD  . LYS A 1 225 ? -16.644 20.734  -4.274  1.00 82.83 225 A 1 
ATOM   1662 C  CE  . LYS A 1 225 ? -16.491 20.777  -2.752  1.00 75.43 225 A 1 
ATOM   1663 N  NZ  . LYS A 1 225 ? -17.255 21.867  -2.111  1.00 67.31 225 A 1 
ATOM   1664 N  N   . ASN A 1 226 ? -15.052 16.408  -6.595  1.00 92.41 226 A 1 
ATOM   1665 C  CA  . ASN A 1 226 ? -14.904 15.007  -6.244  1.00 91.81 226 A 1 
ATOM   1666 C  C   . ASN A 1 226 ? -14.155 14.285  -7.386  1.00 92.56 226 A 1 
ATOM   1667 O  O   . ASN A 1 226 ? -14.778 13.912  -8.376  1.00 92.01 226 A 1 
ATOM   1668 C  CB  . ASN A 1 226 ? -16.285 14.399  -5.949  1.00 90.54 226 A 1 
ATOM   1669 C  CG  . ASN A 1 226 ? -16.187 12.940  -5.551  1.00 89.93 226 A 1 
ATOM   1670 O  OD1 . ASN A 1 226 ? -15.146 12.322  -5.605  1.00 85.61 226 A 1 
ATOM   1671 N  ND2 . ASN A 1 226 ? -17.275 12.337  -5.130  1.00 84.60 226 A 1 
ATOM   1672 N  N   . PRO A 1 227 ? -12.832 14.073  -7.251  1.00 94.59 227 A 1 
ATOM   1673 C  CA  . PRO A 1 227 ? -12.029 13.472  -8.314  1.00 94.39 227 A 1 
ATOM   1674 C  C   . PRO A 1 227 ? -12.253 11.958  -8.465  1.00 94.38 227 A 1 
ATOM   1675 O  O   . PRO A 1 227 ? -11.768 11.370  -9.429  1.00 91.27 227 A 1 
ATOM   1676 C  CB  . PRO A 1 227 ? -10.584 13.811  -7.946  1.00 93.58 227 A 1 
ATOM   1677 C  CG  . PRO A 1 227 ? -10.618 13.837  -6.423  1.00 93.14 227 A 1 
ATOM   1678 C  CD  . PRO A 1 227 ? -11.992 14.431  -6.125  1.00 95.08 227 A 1 
ATOM   1679 N  N   . GLN A 1 228 ? -13.024 11.324  -7.574  1.00 93.70 228 A 1 
ATOM   1680 C  CA  . GLN A 1 228 ? -13.436 9.921   -7.716  1.00 92.44 228 A 1 
ATOM   1681 C  C   . GLN A 1 228 ? -14.571 9.733   -8.742  1.00 92.36 228 A 1 
ATOM   1682 O  O   . GLN A 1 228 ? -14.848 8.600   -9.149  1.00 90.09 228 A 1 
ATOM   1683 C  CB  . GLN A 1 228 ? -13.857 9.353   -6.350  1.00 91.71 228 A 1 
ATOM   1684 C  CG  . GLN A 1 228 ? -12.672 9.212   -5.381  1.00 91.02 228 A 1 
ATOM   1685 C  CD  . GLN A 1 228 ? -13.066 8.547   -4.062  1.00 92.13 228 A 1 
ATOM   1686 O  OE1 . GLN A 1 228 ? -14.187 8.657   -3.600  1.00 86.97 228 A 1 
ATOM   1687 N  NE2 . GLN A 1 228 ? -12.157 7.860   -3.407  1.00 86.14 228 A 1 
ATOM   1688 N  N   . THR A 1 229 ? -15.198 10.799  -9.177  1.00 92.32 229 A 1 
ATOM   1689 C  CA  . THR A 1 229 ? -16.210 10.749  -10.240 1.00 91.37 229 A 1 
ATOM   1690 C  C   . THR A 1 229 ? -15.567 10.925  -11.617 1.00 92.04 229 A 1 
ATOM   1691 O  O   . THR A 1 229 ? -14.554 11.598  -11.757 1.00 90.76 229 A 1 
ATOM   1692 C  CB  . THR A 1 229 ? -17.308 11.798  -10.045 1.00 89.27 229 A 1 
ATOM   1693 O  OG1 . THR A 1 229 ? -16.799 13.106  -10.152 1.00 82.59 229 A 1 
ATOM   1694 C  CG2 . THR A 1 229 ? -17.994 11.659  -8.685  1.00 82.50 229 A 1 
ATOM   1695 N  N   . VAL A 1 230 ? -16.184 10.331  -12.640 1.00 92.63 230 A 1 
ATOM   1696 C  CA  . VAL A 1 230 ? -15.747 10.487  -14.037 1.00 92.17 230 A 1 
ATOM   1697 C  C   . VAL A 1 230 ? -15.913 11.923  -14.493 1.00 92.71 230 A 1 
ATOM   1698 O  O   . VAL A 1 230 ? -14.944 12.589  -14.858 1.00 90.85 230 A 1 
ATOM   1699 C  CB  . VAL A 1 230 ? -16.541 9.527   -14.940 1.00 89.92 230 A 1 
ATOM   1700 C  CG1 . VAL A 1 230 ? -16.197 9.701   -16.415 1.00 83.20 230 A 1 
ATOM   1701 C  CG2 . VAL A 1 230 ? -16.290 8.072   -14.517 1.00 84.21 230 A 1 
ATOM   1702 N  N   . GLU A 1 231 ? -17.140 12.411  -14.416 1.00 91.17 231 A 1 
ATOM   1703 C  CA  . GLU A 1 231 ? -17.531 13.702  -14.964 1.00 90.29 231 A 1 
ATOM   1704 C  C   . GLU A 1 231 ? -17.571 14.780  -13.883 1.00 91.26 231 A 1 
ATOM   1705 O  O   . GLU A 1 231 ? -17.887 14.534  -12.720 1.00 87.69 231 A 1 
ATOM   1706 C  CB  . GLU A 1 231 ? -18.874 13.595  -15.677 1.00 85.74 231 A 1 
ATOM   1707 C  CG  . GLU A 1 231 ? -18.806 12.641  -16.877 1.00 74.01 231 A 1 
ATOM   1708 C  CD  . GLU A 1 231 ? -20.088 12.636  -17.720 1.00 63.49 231 A 1 
ATOM   1709 O  OE1 . GLU A 1 231 ? -20.050 12.030  -18.798 1.00 56.12 231 A 1 
ATOM   1710 O  OE2 . GLU A 1 231 ? -21.097 13.264  -17.292 1.00 55.66 231 A 1 
ATOM   1711 N  N   . ALA A 1 232 ? -17.281 16.005  -14.295 1.00 90.53 232 A 1 
ATOM   1712 C  CA  . ALA A 1 232 ? -17.692 17.180  -13.560 1.00 89.45 232 A 1 
ATOM   1713 C  C   . ALA A 1 232 ? -19.172 17.444  -13.858 1.00 88.68 232 A 1 
ATOM   1714 O  O   . ALA A 1 232 ? -19.609 17.374  -15.001 1.00 82.92 232 A 1 
ATOM   1715 C  CB  . ALA A 1 232 ? -16.809 18.359  -13.954 1.00 86.58 232 A 1 
ATOM   1716 N  N   . SER A 1 233 ? -19.928 17.753  -12.825 1.00 87.13 233 A 1 
ATOM   1717 C  CA  . SER A 1 233 ? -21.273 18.290  -12.983 1.00 84.82 233 A 1 
ATOM   1718 C  C   . SER A 1 233 ? -21.286 19.791  -12.702 1.00 83.96 233 A 1 
ATOM   1719 O  O   . SER A 1 233 ? -20.267 20.402  -12.381 1.00 76.44 233 A 1 
ATOM   1720 C  CB  . SER A 1 233 ? -22.278 17.498  -12.135 1.00 80.10 233 A 1 
ATOM   1721 O  OG  . SER A 1 233 ? -22.050 17.691  -10.760 1.00 71.33 233 A 1 
ATOM   1722 N  N   . ASP A 1 234 ? -22.445 20.381  -12.856 1.00 77.72 234 A 1 
ATOM   1723 C  CA  . ASP A 1 234 ? -22.688 21.801  -12.644 1.00 75.87 234 A 1 
ATOM   1724 C  C   . ASP A 1 234 ? -22.375 22.279  -11.211 1.00 77.36 234 A 1 
ATOM   1725 O  O   . ASP A 1 234 ? -21.228 22.262  -10.761 1.00 71.44 234 A 1 
ATOM   1726 C  CB  . ASP A 1 234 ? -24.123 22.107  -13.116 1.00 69.91 234 A 1 
ATOM   1727 C  CG  . ASP A 1 234 ? -25.236 21.220  -12.531 1.00 62.28 234 A 1 
ATOM   1728 O  OD1 . ASP A 1 234 ? -24.934 20.199  -11.886 1.00 54.97 234 A 1 
ATOM   1729 O  OD2 . ASP A 1 234 ? -26.413 21.592  -12.712 1.00 54.23 234 A 1 
ATOM   1730 N  N   . SER A 1 235 ? -23.356 22.718  -10.460 1.00 79.33 235 A 1 
ATOM   1731 C  CA  . SER A 1 235 ? -23.128 23.308  -9.134  1.00 78.83 235 A 1 
ATOM   1732 C  C   . SER A 1 235 ? -22.743 22.304  -8.045  1.00 80.78 235 A 1 
ATOM   1733 O  O   . SER A 1 235 ? -22.239 22.708  -7.000  1.00 76.49 235 A 1 
ATOM   1734 C  CB  . SER A 1 235 ? -24.372 24.092  -8.715  1.00 73.63 235 A 1 
ATOM   1735 O  OG  . SER A 1 235 ? -25.517 23.264  -8.728  1.00 63.82 235 A 1 
ATOM   1736 N  N   . SER A 1 236 ? -22.993 21.010  -8.242  1.00 81.88 236 A 1 
ATOM   1737 C  CA  . SER A 1 236 ? -22.766 19.979  -7.224  1.00 81.61 236 A 1 
ATOM   1738 C  C   . SER A 1 236 ? -21.350 19.399  -7.244  1.00 84.09 236 A 1 
ATOM   1739 O  O   . SER A 1 236 ? -20.818 19.074  -6.185  1.00 81.13 236 A 1 
ATOM   1740 C  CB  . SER A 1 236 ? -23.806 18.860  -7.362  1.00 77.83 236 A 1 
ATOM   1741 O  OG  . SER A 1 236 ? -23.767 18.261  -8.635  1.00 69.59 236 A 1 
ATOM   1742 N  N   . ASN A 1 237 ? -20.723 19.287  -8.417  1.00 87.77 237 A 1 
ATOM   1743 C  CA  . ASN A 1 237 ? -19.369 18.763  -8.590  1.00 89.51 237 A 1 
ATOM   1744 C  C   . ASN A 1 237 ? -18.576 19.575  -9.631  1.00 90.42 237 A 1 
ATOM   1745 O  O   . ASN A 1 237 ? -18.220 19.053  -10.687 1.00 89.37 237 A 1 
ATOM   1746 C  CB  . ASN A 1 237 ? -19.468 17.266  -8.924  1.00 89.29 237 A 1 
ATOM   1747 C  CG  . ASN A 1 237 ? -18.124 16.582  -8.869  1.00 89.62 237 A 1 
ATOM   1748 O  OD1 . ASN A 1 237 ? -17.233 16.945  -8.124  1.00 87.99 237 A 1 
ATOM   1749 N  ND2 . ASN A 1 237 ? -17.957 15.517  -9.624  1.00 87.78 237 A 1 
ATOM   1750 N  N   . PRO A 1 238 ? -18.334 20.873  -9.372  1.00 89.63 238 A 1 
ATOM   1751 C  CA  . PRO A 1 238 ? -17.666 21.742  -10.324 1.00 89.83 238 A 1 
ATOM   1752 C  C   . PRO A 1 238 ? -16.186 21.365  -10.499 1.00 91.28 238 A 1 
ATOM   1753 O  O   . PRO A 1 238 ? -15.582 20.756  -9.614  1.00 90.30 238 A 1 
ATOM   1754 C  CB  . PRO A 1 238 ? -17.831 23.152  -9.760  1.00 87.42 238 A 1 
ATOM   1755 C  CG  . PRO A 1 238 ? -17.862 22.907  -8.249  1.00 86.32 238 A 1 
ATOM   1756 C  CD  . PRO A 1 238 ? -18.613 21.589  -8.140  1.00 88.87 238 A 1 
ATOM   1757 N  N   . MET A 1 239 ? -15.593 21.806  -11.611 1.00 91.53 239 A 1 
ATOM   1758 C  CA  . MET A 1 239 ? -14.136 21.802  -11.774 1.00 92.03 239 A 1 
ATOM   1759 C  C   . MET A 1 239 ? -13.488 22.745  -10.758 1.00 92.32 239 A 1 
ATOM   1760 O  O   . MET A 1 239 ? -13.994 23.832  -10.479 1.00 91.18 239 A 1 
ATOM   1761 C  CB  . MET A 1 239 ? -13.742 22.206  -13.206 1.00 91.40 239 A 1 
ATOM   1762 C  CG  . MET A 1 239 ? -14.161 21.181  -14.261 1.00 88.90 239 A 1 
ATOM   1763 S  SD  . MET A 1 239 ? -13.378 19.538  -14.136 1.00 89.32 239 A 1 
ATOM   1764 C  CE  . MET A 1 239 ? -11.697 19.912  -14.660 1.00 83.53 239 A 1 
ATOM   1765 N  N   . VAL A 1 240 ? -12.349 22.311  -10.221 1.00 92.72 240 A 1 
ATOM   1766 C  CA  . VAL A 1 240 ? -11.545 23.070  -9.264  1.00 93.49 240 A 1 
ATOM   1767 C  C   . VAL A 1 240 ? -10.077 23.030  -9.683  1.00 94.30 240 A 1 
ATOM   1768 O  O   . VAL A 1 240 ? -9.634  22.069  -10.311 1.00 94.10 240 A 1 
ATOM   1769 C  CB  . VAL A 1 240 ? -11.714 22.573  -7.822  1.00 92.42 240 A 1 
ATOM   1770 C  CG1 . VAL A 1 240 ? -13.167 22.695  -7.356  1.00 87.70 240 A 1 
ATOM   1771 C  CG2 . VAL A 1 240 ? -11.263 21.126  -7.606  1.00 87.68 240 A 1 
ATOM   1772 N  N   . ASP A 1 241 ? -9.321  24.040  -9.275  1.00 94.11 241 A 1 
ATOM   1773 C  CA  . ASP A 1 241 ? -7.859  24.009  -9.312  1.00 94.44 241 A 1 
ATOM   1774 C  C   . ASP A 1 241 ? -7.381  23.536  -7.939  1.00 94.91 241 A 1 
ATOM   1775 O  O   . ASP A 1 241 ? -7.609  24.195  -6.920  1.00 93.74 241 A 1 
ATOM   1776 C  CB  . ASP A 1 241 ? -7.304  25.387  -9.709  1.00 93.65 241 A 1 
ATOM   1777 C  CG  . ASP A 1 241 ? -7.825  25.873  -11.073 1.00 91.98 241 A 1 
ATOM   1778 O  OD1 . ASP A 1 241 ? -7.775  25.120  -12.070 1.00 87.68 241 A 1 
ATOM   1779 O  OD2 . ASP A 1 241 ? -8.342  27.010  -11.149 1.00 87.34 241 A 1 
ATOM   1780 N  N   . ARG A 1 242 ? -6.772  22.343  -7.886  1.00 96.47 242 A 1 
ATOM   1781 C  CA  . ARG A 1 242 ? -6.315  21.684  -6.660  1.00 96.89 242 A 1 
ATOM   1782 C  C   . ARG A 1 242 ? -4.798  21.604  -6.630  1.00 97.33 242 A 1 
ATOM   1783 O  O   . ARG A 1 242 ? -4.179  21.252  -7.612  1.00 96.91 242 A 1 
ATOM   1784 C  CB  . ARG A 1 242 ? -6.960  20.295  -6.534  1.00 95.96 242 A 1 
ATOM   1785 C  CG  . ARG A 1 242 ? -6.768  19.715  -5.129  1.00 93.15 242 A 1 
ATOM   1786 C  CD  . ARG A 1 242 ? -7.224  18.249  -5.027  1.00 91.30 242 A 1 
ATOM   1787 N  NE  . ARG A 1 242 ? -8.551  17.999  -5.595  1.00 87.68 242 A 1 
ATOM   1788 C  CZ  . ARG A 1 242 ? -9.734  18.328  -5.114  1.00 89.34 242 A 1 
ATOM   1789 N  NH1 . ARG A 1 242 ? -9.889  18.932  -3.967  1.00 78.60 242 A 1 
ATOM   1790 N  NH2 . ARG A 1 242 ? -10.792 18.031  -5.797  1.00 81.99 242 A 1 
ATOM   1791 N  N   . SER A 1 243 ? -4.223  21.875  -5.464  1.00 97.09 243 A 1 
ATOM   1792 C  CA  . SER A 1 243 ? -2.806  21.648  -5.187  1.00 96.96 243 A 1 
ATOM   1793 C  C   . SER A 1 243 ? -2.683  20.604  -4.078  1.00 97.38 243 A 1 
ATOM   1794 O  O   . SER A 1 243 ? -3.255  20.766  -3.002  1.00 96.08 243 A 1 
ATOM   1795 C  CB  . SER A 1 243 ? -2.131  22.964  -4.811  1.00 95.53 243 A 1 
ATOM   1796 O  OG  . SER A 1 243 ? -0.746  22.778  -4.626  1.00 84.07 243 A 1 
ATOM   1797 N  N   . THR A 1 244 ? -1.957  19.529  -4.349  1.00 97.28 244 A 1 
ATOM   1798 C  CA  . THR A 1 244 ? -1.609  18.500  -3.371  1.00 97.61 244 A 1 
ATOM   1799 C  C   . THR A 1 244 ? -0.107  18.514  -3.155  1.00 97.91 244 A 1 
ATOM   1800 O  O   . THR A 1 244 ? 0.659   18.224  -4.072  1.00 97.55 244 A 1 
ATOM   1801 C  CB  . THR A 1 244 ? -2.081  17.107  -3.816  1.00 97.17 244 A 1 
ATOM   1802 O  OG1 . THR A 1 244 ? -3.483  17.130  -4.000  1.00 94.25 244 A 1 
ATOM   1803 C  CG2 . THR A 1 244 ? -1.781  16.041  -2.773  1.00 95.19 244 A 1 
ATOM   1804 N  N   . ILE A 1 245 ? 0.319   18.841  -1.940  1.00 98.07 245 A 1 
ATOM   1805 C  CA  . ILE A 1 245 ? 1.730   18.915  -1.569  1.00 98.14 245 A 1 
ATOM   1806 C  C   . ILE A 1 245 ? 1.967   17.963  -0.406  1.00 98.12 245 A 1 
ATOM   1807 O  O   . ILE A 1 245 ? 1.303   18.058  0.625   1.00 97.47 245 A 1 
ATOM   1808 C  CB  . ILE A 1 245 ? 2.144   20.363  -1.234  1.00 97.80 245 A 1 
ATOM   1809 C  CG1 . ILE A 1 245 ? 1.915   21.291  -2.446  1.00 95.75 245 A 1 
ATOM   1810 C  CG2 . ILE A 1 245 ? 3.621   20.400  -0.787  1.00 96.14 245 A 1 
ATOM   1811 C  CD1 . ILE A 1 245 ? 2.155   22.777  -2.168  1.00 90.42 245 A 1 
ATOM   1812 N  N   . GLN A 1 246 ? 2.963   17.083  -0.536  1.00 98.41 246 A 1 
ATOM   1813 C  CA  . GLN A 1 246 ? 3.484   16.297  0.575   1.00 98.42 246 A 1 
ATOM   1814 C  C   . GLN A 1 246 ? 4.957   16.600  0.801   1.00 98.52 246 A 1 
ATOM   1815 O  O   . GLN A 1 246 ? 5.750   16.652  -0.137  1.00 98.29 246 A 1 
ATOM   1816 C  CB  . GLN A 1 246 ? 3.191   14.807  0.374   1.00 98.08 246 A 1 
ATOM   1817 C  CG  . GLN A 1 246 ? 3.740   13.956  1.531   1.00 97.04 246 A 1 
ATOM   1818 C  CD  . GLN A 1 246 ? 3.255   12.506  1.543   1.00 97.21 246 A 1 
ATOM   1819 O  OE1 . GLN A 1 246 ? 2.357   12.089  0.842   1.00 91.05 246 A 1 
ATOM   1820 N  NE2 . GLN A 1 246 ? 3.837   11.679  2.377   1.00 90.39 246 A 1 
ATOM   1821 N  N   . ARG A 1 247 ? 5.330   16.777  2.065   1.00 98.51 247 A 1 
ATOM   1822 C  CA  . ARG A 1 247 ? 6.713   17.001  2.497   1.00 98.51 247 A 1 
ATOM   1823 C  C   . ARG A 1 247 ? 7.066   16.006  3.580   1.00 98.56 247 A 1 
ATOM   1824 O  O   . ARG A 1 247 ? 6.378   15.938  4.599   1.00 97.78 247 A 1 
ATOM   1825 C  CB  . ARG A 1 247 ? 6.870   18.435  2.995   1.00 97.98 247 A 1 
ATOM   1826 C  CG  . ARG A 1 247 ? 6.717   19.453  1.857   1.00 94.15 247 A 1 
ATOM   1827 C  CD  . ARG A 1 247 ? 6.963   20.884  2.330   1.00 92.54 247 A 1 
ATOM   1828 N  NE  . ARG A 1 247 ? 5.801   21.433  3.060   1.00 83.03 247 A 1 
ATOM   1829 C  CZ  . ARG A 1 247 ? 5.534   22.718  3.213   1.00 77.08 247 A 1 
ATOM   1830 N  NH1 . ARG A 1 247 ? 6.315   23.647  2.742   1.00 70.32 247 A 1 
ATOM   1831 N  NH2 . ARG A 1 247 ? 4.464   23.116  3.837   1.00 65.65 247 A 1 
ATOM   1832 N  N   . ASP A 1 248 ? 8.148   15.278  3.382   1.00 98.63 248 A 1 
ATOM   1833 C  CA  . ASP A 1 248 ? 8.640   14.281  4.323   1.00 98.67 248 A 1 
ATOM   1834 C  C   . ASP A 1 248 ? 10.087  14.572  4.703   1.00 98.78 248 A 1 
ATOM   1835 O  O   . ASP A 1 248 ? 10.914  14.911  3.859   1.00 98.32 248 A 1 
ATOM   1836 C  CB  . ASP A 1 248 ? 8.511   12.878  3.731   1.00 98.24 248 A 1 
ATOM   1837 C  CG  . ASP A 1 248 ? 7.057   12.444  3.583   1.00 96.91 248 A 1 
ATOM   1838 O  OD1 . ASP A 1 248 ? 6.529   11.811  4.530   1.00 89.77 248 A 1 
ATOM   1839 O  OD2 . ASP A 1 248 ? 6.454   12.697  2.520   1.00 90.24 248 A 1 
ATOM   1840 N  N   . ALA A 1 249 ? 10.400  14.392  5.987   1.00 98.79 249 A 1 
ATOM   1841 C  CA  . ALA A 1 249 ? 11.759  14.387  6.499   1.00 98.74 249 A 1 
ATOM   1842 C  C   . ALA A 1 249 ? 11.911  13.257  7.517   1.00 98.70 249 A 1 
ATOM   1843 O  O   . ALA A 1 249 ? 11.083  13.081  8.408   1.00 98.28 249 A 1 
ATOM   1844 C  CB  . ALA A 1 249 ? 12.086  15.756  7.104   1.00 98.28 249 A 1 
ATOM   1845 N  N   . GLN A 1 250 ? 13.003  12.504  7.401   1.00 98.71 250 A 1 
ATOM   1846 C  CA  . GLN A 1 250 ? 13.352  11.444  8.331   1.00 98.67 250 A 1 
ATOM   1847 C  C   . GLN A 1 250 ? 14.836  11.519  8.677   1.00 98.79 250 A 1 
ATOM   1848 O  O   . GLN A 1 250 ? 15.674  11.746  7.808   1.00 98.34 250 A 1 
ATOM   1849 C  CB  . GLN A 1 250 ? 13.016  10.053  7.764   1.00 97.50 250 A 1 
ATOM   1850 C  CG  . GLN A 1 250 ? 11.576  9.895   7.277   1.00 91.77 250 A 1 
ATOM   1851 C  CD  . GLN A 1 250 ? 11.257  8.456   6.871   1.00 92.70 250 A 1 
ATOM   1852 O  OE1 . GLN A 1 250 ? 11.897  7.510   7.306   1.00 84.92 250 A 1 
ATOM   1853 N  NE2 . GLN A 1 250 ? 10.263  8.231   6.050   1.00 83.82 250 A 1 
ATOM   1854 N  N   . LEU A 1 251 ? 15.140  11.259  9.938   1.00 98.75 251 A 1 
ATOM   1855 C  CA  . LEU A 1 251 ? 16.495  11.012  10.407  1.00 98.72 251 A 1 
ATOM   1856 C  C   . LEU A 1 251 ? 16.493  9.665   11.130  1.00 98.78 251 A 1 
ATOM   1857 O  O   . LEU A 1 251 ? 15.700  9.447   12.040  1.00 98.36 251 A 1 
ATOM   1858 C  CB  . LEU A 1 251 ? 16.933  12.173  11.312  1.00 98.27 251 A 1 
ATOM   1859 C  CG  . LEU A 1 251 ? 18.426  12.136  11.687  1.00 91.49 251 A 1 
ATOM   1860 C  CD1 . LEU A 1 251 ? 19.312  12.509  10.498  1.00 85.82 251 A 1 
ATOM   1861 C  CD2 . LEU A 1 251 ? 18.700  13.139  12.807  1.00 85.95 251 A 1 
ATOM   1862 N  N   . SER A 1 252 ? 17.372  8.756   10.705  1.00 98.63 252 A 1 
ATOM   1863 C  CA  . SER A 1 252 ? 17.493  7.422   11.277  1.00 98.50 252 A 1 
ATOM   1864 C  C   . SER A 1 252 ? 18.924  7.182   11.736  1.00 98.63 252 A 1 
ATOM   1865 O  O   . SER A 1 252 ? 19.866  7.506   11.011  1.00 97.94 252 A 1 
ATOM   1866 C  CB  . SER A 1 252 ? 17.065  6.343   10.278  1.00 97.04 252 A 1 
ATOM   1867 O  OG  . SER A 1 252 ? 15.757  6.589   9.784   1.00 82.81 252 A 1 
ATOM   1868 N  N   . TYR A 1 253 ? 19.079  6.605   12.912  1.00 98.54 253 A 1 
ATOM   1869 C  CA  . TYR A 1 253 ? 20.359  6.183   13.462  1.00 98.58 253 A 1 
ATOM   1870 C  C   . TYR A 1 253 ? 20.328  4.685   13.698  1.00 98.54 253 A 1 
ATOM   1871 O  O   . TYR A 1 253 ? 19.380  4.174   14.288  1.00 98.07 253 A 1 
ATOM   1872 C  CB  . TYR A 1 253 ? 20.651  6.956   14.741  1.00 98.31 253 A 1 
ATOM   1873 C  CG  . TYR A 1 253 ? 21.837  6.431   15.518  1.00 98.12 253 A 1 
ATOM   1874 C  CD1 . TYR A 1 253 ? 21.628  5.633   16.664  1.00 97.09 253 A 1 
ATOM   1875 C  CD2 . TYR A 1 253 ? 23.144  6.714   15.096  1.00 97.45 253 A 1 
ATOM   1876 C  CE1 . TYR A 1 253 ? 22.725  5.144   17.399  1.00 96.69 253 A 1 
ATOM   1877 C  CE2 . TYR A 1 253 ? 24.247  6.231   15.825  1.00 96.60 253 A 1 
ATOM   1878 C  CZ  . TYR A 1 253 ? 24.032  5.449   16.981  1.00 96.78 253 A 1 
ATOM   1879 O  OH  . TYR A 1 253 ? 25.095  4.996   17.715  1.00 95.23 253 A 1 
ATOM   1880 N  N   . LYS A 1 254 ? 21.371  3.984   13.254  1.00 98.40 254 A 1 
ATOM   1881 C  CA  . LYS A 1 254 ? 21.541  2.553   13.444  1.00 98.35 254 A 1 
ATOM   1882 C  C   . LYS A 1 254 ? 22.773  2.276   14.286  1.00 98.44 254 A 1 
ATOM   1883 O  O   . LYS A 1 254 ? 23.839  2.832   14.022  1.00 97.74 254 A 1 
ATOM   1884 C  CB  . LYS A 1 254 ? 21.581  1.870   12.073  1.00 97.29 254 A 1 
ATOM   1885 C  CG  . LYS A 1 254 ? 21.656  0.347   12.217  1.00 83.31 254 A 1 
ATOM   1886 C  CD  . LYS A 1 254 ? 21.342  -0.328  10.886  1.00 78.59 254 A 1 
ATOM   1887 C  CE  . LYS A 1 254 ? 21.154  -1.818  11.159  1.00 66.36 254 A 1 
ATOM   1888 N  NZ  . LYS A 1 254 ? 20.084  -2.381  10.323  1.00 58.97 254 A 1 
ATOM   1889 N  N   . LEU A 1 255 ? 22.631  1.377   15.258  1.00 98.17 255 A 1 
ATOM   1890 C  CA  . LEU A 1 255 ? 23.703  0.873   16.100  1.00 98.11 255 A 1 
ATOM   1891 C  C   . LEU A 1 255 ? 23.702  -0.657  16.052  1.00 98.17 255 A 1 
ATOM   1892 O  O   . LEU A 1 255 ? 22.899  -1.306  16.711  1.00 97.08 255 A 1 
ATOM   1893 C  CB  . LEU A 1 255 ? 23.519  1.426   17.520  1.00 97.66 255 A 1 
ATOM   1894 C  CG  . LEU A 1 255 ? 24.578  0.939   18.530  1.00 96.49 255 A 1 
ATOM   1895 C  CD1 . LEU A 1 255 ? 25.981  1.411   18.165  1.00 94.19 255 A 1 
ATOM   1896 C  CD2 . LEU A 1 255 ? 24.235  1.473   19.915  1.00 94.15 255 A 1 
ATOM   1897 N  N   . ALA A 1 256 ? 24.609  -1.213  15.254  1.00 97.54 256 A 1 
ATOM   1898 C  CA  . ALA A 1 256 ? 24.735  -2.647  15.031  1.00 97.22 256 A 1 
ATOM   1899 C  C   . ALA A 1 256 ? 26.223  -3.051  14.985  1.00 97.39 256 A 1 
ATOM   1900 O  O   . ALA A 1 256 ? 26.793  -3.177  13.902  1.00 94.94 256 A 1 
ATOM   1901 C  CB  . ALA A 1 256 ? 23.975  -3.004  13.748  1.00 95.88 256 A 1 
ATOM   1902 N  N   . PRO A 1 257 ? 26.868  -3.234  16.143  1.00 97.43 257 A 1 
ATOM   1903 C  CA  . PRO A 1 257 ? 28.257  -3.671  16.198  1.00 96.72 257 A 1 
ATOM   1904 C  C   . PRO A 1 257 ? 28.435  -5.024  15.503  1.00 96.12 257 A 1 
ATOM   1905 O  O   . PRO A 1 257 ? 27.645  -5.947  15.717  1.00 93.40 257 A 1 
ATOM   1906 C  CB  . PRO A 1 257 ? 28.624  -3.744  17.683  1.00 95.80 257 A 1 
ATOM   1907 C  CG  . PRO A 1 257 ? 27.589  -2.850  18.366  1.00 94.49 257 A 1 
ATOM   1908 C  CD  . PRO A 1 257 ? 26.354  -3.005  17.489  1.00 96.95 257 A 1 
ATOM   1909 N  N   . GLN A 1 258 ? 29.470  -5.169  14.687  1.00 95.50 258 A 1 
ATOM   1910 C  CA  . GLN A 1 258 ? 29.758  -6.441  14.027  1.00 94.14 258 A 1 
ATOM   1911 C  C   . GLN A 1 258 ? 29.978  -7.560  15.050  1.00 94.15 258 A 1 
ATOM   1912 O  O   . GLN A 1 258 ? 30.695  -7.386  16.030  1.00 89.78 258 A 1 
ATOM   1913 C  CB  . GLN A 1 258 ? 30.978  -6.320  13.110  1.00 91.13 258 A 1 
ATOM   1914 C  CG  . GLN A 1 258 ? 30.648  -5.623  11.784  1.00 77.69 258 A 1 
ATOM   1915 C  CD  . GLN A 1 258 ? 31.815  -5.667  10.783  1.00 68.70 258 A 1 
ATOM   1916 O  OE1 . GLN A 1 258 ? 32.936  -6.050  11.090  1.00 60.94 258 A 1 
ATOM   1917 N  NE2 . GLN A 1 258 ? 31.599  -5.285  9.547   1.00 58.37 258 A 1 
ATOM   1918 N  N   . GLY A 1 259 ? 29.372  -8.720  14.789  1.00 92.98 259 A 1 
ATOM   1919 C  CA  . GLY A 1 259 ? 29.462  -9.890  15.663  1.00 92.89 259 A 1 
ATOM   1920 C  C   . GLY A 1 259 ? 28.679  -9.770  16.969  1.00 94.07 259 A 1 
ATOM   1921 O  O   . GLY A 1 259 ? 28.862  -10.589 17.862  1.00 89.52 259 A 1 
ATOM   1922 N  N   . ASN A 1 260 ? 27.812  -8.767  17.102  1.00 94.88 260 A 1 
ATOM   1923 C  CA  . ASN A 1 260 ? 26.959  -8.610  18.275  1.00 95.18 260 A 1 
ATOM   1924 C  C   . ASN A 1 260 ? 25.536  -9.107  17.982  1.00 95.21 260 A 1 
ATOM   1925 O  O   . ASN A 1 260 ? 24.752  -8.429  17.318  1.00 92.64 260 A 1 
ATOM   1926 C  CB  . ASN A 1 260 ? 27.006  -7.150  18.732  1.00 93.28 260 A 1 
ATOM   1927 C  CG  . ASN A 1 260 ? 26.363  -6.960  20.091  1.00 92.44 260 A 1 
ATOM   1928 O  OD1 . ASN A 1 260 ? 25.434  -7.638  20.491  1.00 84.21 260 A 1 
ATOM   1929 N  ND2 . ASN A 1 260 ? 26.866  -6.023  20.859  1.00 83.96 260 A 1 
ATOM   1930 N  N   . ASP A 1 261 ? 25.191  -10.252 18.534  1.00 95.68 261 A 1 
ATOM   1931 C  CA  . ASP A 1 261 ? 23.901  -10.905 18.299  1.00 95.68 261 A 1 
ATOM   1932 C  C   . ASP A 1 261 ? 22.741  -10.302 19.105  1.00 96.67 261 A 1 
ATOM   1933 O  O   . ASP A 1 261 ? 21.580  -10.570 18.819  1.00 94.23 261 A 1 
ATOM   1934 C  CB  . ASP A 1 261 ? 24.036  -12.405 18.607  1.00 92.82 261 A 1 
ATOM   1935 C  CG  . ASP A 1 261 ? 25.007  -13.132 17.684  1.00 86.81 261 A 1 
ATOM   1936 O  OD1 . ASP A 1 261 ? 25.181  -12.673 16.534  1.00 78.28 261 A 1 
ATOM   1937 O  OD2 . ASP A 1 261 ? 25.566  -14.155 18.149  1.00 79.94 261 A 1 
ATOM   1938 N  N   . TRP A 1 262 ? 23.028  -9.486  20.110  1.00 96.75 262 A 1 
ATOM   1939 C  CA  . TRP A 1 262 ? 21.988  -8.921  20.980  1.00 96.91 262 A 1 
ATOM   1940 C  C   . TRP A 1 262 ? 21.718  -7.436  20.750  1.00 97.47 262 A 1 
ATOM   1941 O  O   . TRP A 1 262 ? 20.661  -6.940  21.162  1.00 95.71 262 A 1 
ATOM   1942 C  CB  . TRP A 1 262 ? 22.343  -9.218  22.447  1.00 94.17 262 A 1 
ATOM   1943 C  CG  . TRP A 1 262 ? 23.590  -8.570  22.945  1.00 83.12 262 A 1 
ATOM   1944 C  CD1 . TRP A 1 262 ? 24.827  -9.117  22.916  1.00 63.09 262 A 1 
ATOM   1945 C  CD2 . TRP A 1 262 ? 23.747  -7.238  23.529  1.00 74.12 262 A 1 
ATOM   1946 N  NE1 . TRP A 1 262 ? 25.751  -8.214  23.424  1.00 56.93 262 A 1 
ATOM   1947 C  CE2 . TRP A 1 262 ? 25.124  -7.043  23.806  1.00 64.92 262 A 1 
ATOM   1948 C  CE3 . TRP A 1 262 ? 22.860  -6.187  23.827  1.00 56.41 262 A 1 
ATOM   1949 C  CZ2 . TRP A 1 262 ? 25.612  -5.827  24.352  1.00 57.33 262 A 1 
ATOM   1950 C  CZ3 . TRP A 1 262 ? 23.346  -4.979  24.378  1.00 53.22 262 A 1 
ATOM   1951 C  CH2 . TRP A 1 262 ? 24.710  -4.806  24.622  1.00 54.36 262 A 1 
ATOM   1952 N  N   . LEU A 1 263 ? 22.620  -6.718  20.079  1.00 97.53 263 A 1 
ATOM   1953 C  CA  . LEU A 1 263 ? 22.494  -5.293  19.784  1.00 97.67 263 A 1 
ATOM   1954 C  C   . LEU A 1 263 ? 22.494  -5.043  18.273  1.00 97.51 263 A 1 
ATOM   1955 O  O   . LEU A 1 263 ? 23.531  -5.071  17.623  1.00 95.82 263 A 1 
ATOM   1956 C  CB  . LEU A 1 263 ? 23.602  -4.517  20.513  1.00 96.86 263 A 1 
ATOM   1957 C  CG  . LEU A 1 263 ? 23.542  -2.992  20.311  1.00 95.96 263 A 1 
ATOM   1958 C  CD1 . LEU A 1 263 ? 22.259  -2.380  20.881  1.00 93.62 263 A 1 
ATOM   1959 C  CD2 . LEU A 1 263 ? 24.725  -2.341  21.020  1.00 93.22 263 A 1 
ATOM   1960 N  N   . ASN A 1 264 ? 21.316  -4.749  17.749  1.00 97.87 264 A 1 
ATOM   1961 C  CA  . ASN A 1 264 ? 21.073  -4.268  16.393  1.00 97.63 264 A 1 
ATOM   1962 C  C   . ASN A 1 264 ? 19.904  -3.287  16.455  1.00 97.87 264 A 1 
ATOM   1963 O  O   . ASN A 1 264 ? 18.758  -3.636  16.162  1.00 96.60 264 A 1 
ATOM   1964 C  CB  . ASN A 1 264 ? 20.834  -5.476  15.477  1.00 96.33 264 A 1 
ATOM   1965 C  CG  . ASN A 1 264 ? 20.620  -5.110  14.020  1.00 94.36 264 A 1 
ATOM   1966 O  OD1 . ASN A 1 264 ? 20.488  -3.970  13.607  1.00 87.54 264 A 1 
ATOM   1967 N  ND2 . ASN A 1 264 ? 20.562  -6.104  13.165  1.00 85.47 264 A 1 
ATOM   1968 N  N   . ALA A 1 265 ? 20.185  -2.089  16.939  1.00 98.07 265 A 1 
ATOM   1969 C  CA  . ALA A 1 265 ? 19.189  -1.086  17.255  1.00 98.04 265 A 1 
ATOM   1970 C  C   . ALA A 1 265 ? 19.034  -0.066  16.126  1.00 98.27 265 A 1 
ATOM   1971 O  O   . ALA A 1 265 ? 20.004  0.360   15.508  1.00 97.27 265 A 1 
ATOM   1972 C  CB  . ALA A 1 265 ? 19.537  -0.421  18.590  1.00 96.93 265 A 1 
ATOM   1973 N  N   . ASP A 1 266 ? 17.798  0.365   15.923  1.00 98.06 266 A 1 
ATOM   1974 C  CA  . ASP A 1 266 ? 17.425  1.432   15.009  1.00 97.63 266 A 1 
ATOM   1975 C  C   . ASP A 1 266 ? 16.602  2.482   15.774  1.00 98.24 266 A 1 
ATOM   1976 O  O   . ASP A 1 266 ? 15.643  2.170   16.473  1.00 97.52 266 A 1 
ATOM   1977 C  CB  . ASP A 1 266 ? 16.635  0.846   13.826  1.00 94.41 266 A 1 
ATOM   1978 C  CG  . ASP A 1 266 ? 17.497  0.088   12.802  1.00 83.36 266 A 1 
ATOM   1979 O  OD1 . ASP A 1 266 ? 18.119  0.774   11.960  1.00 72.22 266 A 1 
ATOM   1980 O  OD2 . ASP A 1 266 ? 17.486  -1.160  12.766  1.00 72.97 266 A 1 
ATOM   1981 N  N   . ALA A 1 267 ? 16.972  3.751   15.617  1.00 98.52 267 A 1 
ATOM   1982 C  CA  . ALA A 1 267 ? 16.198  4.886   16.104  1.00 98.56 267 A 1 
ATOM   1983 C  C   . ALA A 1 267 ? 15.800  5.769   14.923  1.00 98.60 267 A 1 
ATOM   1984 O  O   . ALA A 1 267 ? 16.635  6.098   14.081  1.00 98.09 267 A 1 
ATOM   1985 C  CB  . ALA A 1 267 ? 17.013  5.655   17.146  1.00 97.88 267 A 1 
ATOM   1986 N  N   . LYS A 1 268 ? 14.536  6.180   14.862  1.00 98.66 268 A 1 
ATOM   1987 C  CA  . LYS A 1 268 ? 14.022  7.050   13.804  1.00 98.52 268 A 1 
ATOM   1988 C  C   . LYS A 1 268 ? 13.202  8.179   14.402  1.00 98.63 268 A 1 
ATOM   1989 O  O   . LYS A 1 268 ? 12.348  7.947   15.240  1.00 98.26 268 A 1 
ATOM   1990 C  CB  . LYS A 1 268 ? 13.218  6.202   12.793  1.00 97.35 268 A 1 
ATOM   1991 C  CG  . LYS A 1 268 ? 12.597  7.038   11.658  1.00 93.93 268 A 1 
ATOM   1992 C  CD  . LYS A 1 268 ? 11.824  6.205   10.623  1.00 92.08 268 A 1 
ATOM   1993 C  CE  . LYS A 1 268 ? 12.771  5.367   9.744   1.00 85.68 268 A 1 
ATOM   1994 N  NZ  . LYS A 1 268 ? 12.118  4.938   8.483   1.00 81.99 268 A 1 
ATOM   1995 N  N   . ILE A 1 269 ? 13.438  9.395   13.915  1.00 98.73 269 A 1 
ATOM   1996 C  CA  . ILE A 1 269 ? 12.510  10.514  14.052  1.00 98.72 269 A 1 
ATOM   1997 C  C   . ILE A 1 269 ? 12.003  10.897  12.666  1.00 98.76 269 A 1 
ATOM   1998 O  O   . ILE A 1 269 ? 12.756  10.833  11.686  1.00 98.43 269 A 1 
ATOM   1999 C  CB  . ILE A 1 269 ? 13.129  11.713  14.802  1.00 98.11 269 A 1 
ATOM   2000 C  CG1 . ILE A 1 269 ? 14.397  12.257  14.102  1.00 86.13 269 A 1 
ATOM   2001 C  CG2 . ILE A 1 269 ? 13.413  11.305  16.252  1.00 86.36 269 A 1 
ATOM   2002 C  CD1 . ILE A 1 269 ? 14.964  13.538  14.742  1.00 85.29 269 A 1 
ATOM   2003 N  N   . TYR A 1 270 ? 10.730  11.276  12.563  1.00 98.78 270 A 1 
ATOM   2004 C  CA  . TYR A 1 270 ? 10.112  11.581  11.285  1.00 98.62 270 A 1 
ATOM   2005 C  C   . TYR A 1 270 ? 9.065   12.678  11.395  1.00 98.70 270 A 1 
ATOM   2006 O  O   . TYR A 1 270 ? 8.450   12.884  12.444  1.00 98.34 270 A 1 
ATOM   2007 C  CB  . TYR A 1 270 ? 9.540   10.305  10.659  1.00 98.38 270 A 1 
ATOM   2008 C  CG  . TYR A 1 270 ? 8.492   9.593   11.497  1.00 98.50 270 A 1 
ATOM   2009 C  CD1 . TYR A 1 270 ? 8.871   8.564   12.386  1.00 97.94 270 A 1 
ATOM   2010 C  CD2 . TYR A 1 270 ? 7.145   9.954   11.394  1.00 97.88 270 A 1 
ATOM   2011 C  CE1 . TYR A 1 270 ? 7.915   7.888   13.141  1.00 97.36 270 A 1 
ATOM   2012 C  CE2 . TYR A 1 270 ? 6.169   9.284   12.155  1.00 97.36 270 A 1 
ATOM   2013 C  CZ  . TYR A 1 270 ? 6.551   8.245   13.025  1.00 97.55 270 A 1 
ATOM   2014 O  OH  . TYR A 1 270 ? 5.595   7.583   13.741  1.00 96.30 270 A 1 
ATOM   2015 N  N   . TRP A 1 271 ? 8.878   13.363  10.264  1.00 98.61 271 A 1 
ATOM   2016 C  CA  . TRP A 1 271 ? 7.870   14.381  10.062  1.00 98.60 271 A 1 
ATOM   2017 C  C   . TRP A 1 271 ? 7.322   14.254  8.643   1.00 98.61 271 A 1 
ATOM   2018 O  O   . TRP A 1 271 ? 8.088   14.114  7.688   1.00 98.09 271 A 1 
ATOM   2019 C  CB  . TRP A 1 271 ? 8.500   15.750  10.303  1.00 98.15 271 A 1 
ATOM   2020 C  CG  . TRP A 1 271 ? 7.571   16.909  10.141  1.00 95.87 271 A 1 
ATOM   2021 C  CD1 . TRP A 1 271 ? 6.820   17.460  11.120  1.00 87.92 271 A 1 
ATOM   2022 C  CD2 . TRP A 1 271 ? 7.301   17.682  8.935   1.00 92.85 271 A 1 
ATOM   2023 N  NE1 . TRP A 1 271 ? 6.119   18.549  10.614  1.00 85.14 271 A 1 
ATOM   2024 C  CE2 . TRP A 1 271 ? 6.400   18.721  9.283   1.00 90.07 271 A 1 
ATOM   2025 C  CE3 . TRP A 1 271 ? 7.757   17.619  7.607   1.00 82.69 271 A 1 
ATOM   2026 C  CZ2 . TRP A 1 271 ? 5.989   19.698  8.349   1.00 86.06 271 A 1 
ATOM   2027 C  CZ3 . TRP A 1 271 ? 7.336   18.579  6.673   1.00 78.86 271 A 1 
ATOM   2028 C  CH2 . TRP A 1 271 ? 6.468   19.607  7.043   1.00 80.25 271 A 1 
ATOM   2029 N  N   . SER A 1 272 ? 5.992   14.270  8.512   1.00 98.49 272 A 1 
ATOM   2030 C  CA  . SER A 1 272 ? 5.277   14.180  7.245   1.00 98.39 272 A 1 
ATOM   2031 C  C   . SER A 1 272 ? 4.107   15.156  7.260   1.00 98.32 272 A 1 
ATOM   2032 O  O   . SER A 1 272 ? 3.298   15.133  8.189   1.00 97.48 272 A 1 
ATOM   2033 C  CB  . SER A 1 272 ? 4.787   12.750  7.013   1.00 97.50 272 A 1 
ATOM   2034 O  OG  . SER A 1 272 ? 4.141   12.627  5.766   1.00 92.71 272 A 1 
ATOM   2035 N  N   . GLU A 1 273 ? 4.011   16.001  6.250   1.00 98.49 273 A 1 
ATOM   2036 C  CA  . GLU A 1 273 ? 2.916   16.959  6.070   1.00 98.36 273 A 1 
ATOM   2037 C  C   . GLU A 1 273 ? 2.272   16.748  4.706   1.00 98.40 273 A 1 
ATOM   2038 O  O   . GLU A 1 273 ? 2.966   16.701  3.688   1.00 97.78 273 A 1 
ATOM   2039 C  CB  . GLU A 1 273 ? 3.461   18.382  6.209   1.00 97.41 273 A 1 
ATOM   2040 C  CG  . GLU A 1 273 ? 2.406   19.490  6.002   1.00 94.30 273 A 1 
ATOM   2041 C  CD  . GLU A 1 273 ? 3.053   20.880  5.803   1.00 92.80 273 A 1 
ATOM   2042 O  OE1 . GLU A 1 273 ? 2.385   21.906  5.961   1.00 85.87 273 A 1 
ATOM   2043 O  OE2 . GLU A 1 273 ? 4.222   20.956  5.392   1.00 86.81 273 A 1 
ATOM   2044 N  N   . VAL A 1 274 ? 0.948   16.685  4.684   1.00 98.10 274 A 1 
ATOM   2045 C  CA  . VAL A 1 274 ? 0.137   16.715  3.472   1.00 98.04 274 A 1 
ATOM   2046 C  C   . VAL A 1 274 ? -0.743  17.954  3.515   1.00 97.90 274 A 1 
ATOM   2047 O  O   . VAL A 1 274 ? -1.464  18.174  4.483   1.00 97.21 274 A 1 
ATOM   2048 C  CB  . VAL A 1 274 ? -0.710  15.433  3.317   1.00 97.17 274 A 1 
ATOM   2049 C  CG1 . VAL A 1 274 ? -1.557  15.472  2.050   1.00 92.83 274 A 1 
ATOM   2050 C  CG2 . VAL A 1 274 ? 0.179   14.188  3.238   1.00 93.19 274 A 1 
ATOM   2051 N  N   . ARG A 1 275 ? -0.717  18.746  2.438   1.00 97.93 275 A 1 
ATOM   2052 C  CA  . ARG A 1 275 ? -1.637  19.865  2.202   1.00 97.84 275 A 1 
ATOM   2053 C  C   . ARG A 1 275 ? -2.422  19.617  0.932   1.00 97.88 275 A 1 
ATOM   2054 O  O   . ARG A 1 275 ? -1.819  19.399  -0.116  1.00 96.90 275 A 1 
ATOM   2055 C  CB  . ARG A 1 275 ? -0.886  21.197  2.121   1.00 96.94 275 A 1 
ATOM   2056 C  CG  . ARG A 1 275 ? -0.268  21.597  3.466   1.00 88.59 275 A 1 
ATOM   2057 C  CD  . ARG A 1 275 ? 0.403   22.964  3.341   1.00 85.64 275 A 1 
ATOM   2058 N  NE  . ARG A 1 275 ? 1.018   23.367  4.608   1.00 75.94 275 A 1 
ATOM   2059 C  CZ  . ARG A 1 275 ? 0.853   24.491  5.278   1.00 68.64 275 A 1 
ATOM   2060 N  NH1 . ARG A 1 275 ? 0.191   25.501  4.797   1.00 62.48 275 A 1 
ATOM   2061 N  NH2 . ARG A 1 275 ? 1.364   24.598  6.462   1.00 59.11 275 A 1 
ATOM   2062 N  N   . ILE A 1 276 ? -3.744  19.679  1.019   1.00 97.14 276 A 1 
ATOM   2063 C  CA  . ILE A 1 276 ? -4.647  19.556  -0.129  1.00 96.82 276 A 1 
ATOM   2064 C  C   . ILE A 1 276 ? -5.512  20.810  -0.163  1.00 96.24 276 A 1 
ATOM   2065 O  O   . ILE A 1 276 ? -6.424  20.978  0.649   1.00 95.25 276 A 1 
ATOM   2066 C  CB  . ILE A 1 276 ? -5.474  18.256  -0.075  1.00 96.81 276 A 1 
ATOM   2067 C  CG1 . ILE A 1 276 ? -4.570  17.009  0.056   1.00 95.94 276 A 1 
ATOM   2068 C  CG2 . ILE A 1 276 ? -6.338  18.167  -1.344  1.00 96.14 276 A 1 
ATOM   2069 C  CD1 . ILE A 1 276 ? -5.333  15.690  0.250   1.00 93.33 276 A 1 
ATOM   2070 N  N   . ASN A 1 277 ? -5.206  21.690  -1.103  1.00 96.34 277 A 1 
ATOM   2071 C  CA  . ASN A 1 277 ? -5.853  22.987  -1.237  1.00 95.99 277 A 1 
ATOM   2072 C  C   . ASN A 1 277 ? -6.610  23.041  -2.561  1.00 96.04 277 A 1 
ATOM   2073 O  O   . ASN A 1 277 ? -6.062  22.678  -3.594  1.00 94.95 277 A 1 
ATOM   2074 C  CB  . ASN A 1 277 ? -4.778  24.078  -1.149  1.00 94.62 277 A 1 
ATOM   2075 C  CG  . ASN A 1 277 ? -4.058  24.108  0.190   1.00 91.01 277 A 1 
ATOM   2076 O  OD1 . ASN A 1 277 ? -4.593  23.803  1.235   1.00 83.63 277 A 1 
ATOM   2077 N  ND2 . ASN A 1 277 ? -2.805  24.512  0.194   1.00 83.28 277 A 1 
ATOM   2078 N  N   . ALA A 1 278 ? -7.850  23.511  -2.532  1.00 94.72 278 A 1 
ATOM   2079 C  CA  . ALA A 1 278 ? -8.631  23.718  -3.741  1.00 93.51 278 A 1 
ATOM   2080 C  C   . ALA A 1 278 ? -9.144  25.157  -3.812  1.00 93.01 278 A 1 
ATOM   2081 O  O   . ALA A 1 278 ? -9.633  25.707  -2.825  1.00 89.69 278 A 1 
ATOM   2082 C  CB  . ALA A 1 278 ? -9.762  22.697  -3.809  1.00 91.19 278 A 1 
ATOM   2083 N  N   . GLN A 1 279 ? -9.090  25.737  -5.006  1.00 89.90 279 A 1 
ATOM   2084 C  CA  . GLN A 1 279 ? -9.782  26.970  -5.328  1.00 86.40 279 A 1 
ATOM   2085 C  C   . GLN A 1 279 ? -10.815 26.707  -6.409  1.00 83.91 279 A 1 
ATOM   2086 O  O   . GLN A 1 279 ? -10.561 26.011  -7.384  1.00 74.39 279 A 1 
ATOM   2087 C  CB  . GLN A 1 279 ? -8.800  28.079  -5.730  1.00 80.81 279 A 1 
ATOM   2088 C  CG  . GLN A 1 279 ? -8.000  28.585  -4.522  1.00 72.99 279 A 1 
ATOM   2089 C  CD  . GLN A 1 279 ? -7.201  29.860  -4.814  1.00 67.00 279 A 1 
ATOM   2090 O  OE1 . GLN A 1 279 ? -7.138  30.369  -5.912  1.00 59.26 279 A 1 
ATOM   2091 N  NE2 . GLN A 1 279 ? -6.581  30.446  -3.815  1.00 57.18 279 A 1 
ATOM   2092 N  N   . ASN A 1 280 ? -12.004 27.287  -6.226  1.00 78.40 280 A 1 
ATOM   2093 C  CA  . ASN A 1 280 ? -13.037 27.304  -7.236  1.00 73.24 280 A 1 
ATOM   2094 C  C   . ASN A 1 280 ? -13.361 28.761  -7.575  1.00 72.53 280 A 1 
ATOM   2095 O  O   . ASN A 1 280 ? -13.393 29.635  -6.704  1.00 65.11 280 A 1 
ATOM   2096 C  CB  . ASN A 1 280 ? -14.246 26.507  -6.737  1.00 66.23 280 A 1 
ATOM   2097 C  CG  . ASN A 1 280 ? -15.311 26.308  -7.802  1.00 57.46 280 A 1 
ATOM   2098 O  OD1 . ASN A 1 280 ? -15.168 26.668  -8.950  1.00 51.41 280 A 1 
ATOM   2099 N  ND2 . ASN A 1 280 ? -16.424 25.740  -7.430  1.00 50.27 280 A 1 
ATOM   2100 N  N   . THR A 1 281 ? -13.607 29.021  -8.841  1.00 65.87 281 A 1 
ATOM   2101 C  CA  . THR A 1 281 ? -13.916 30.352  -9.347  1.00 62.70 281 A 1 
ATOM   2102 C  C   . THR A 1 281 ? -15.193 30.882  -8.691  1.00 63.21 281 A 1 
ATOM   2103 O  O   . THR A 1 281 ? -16.266 30.310  -8.840  1.00 56.11 281 A 1 
ATOM   2104 C  CB  . THR A 1 281 ? -14.054 30.346  -10.885 1.00 56.51 281 A 1 
ATOM   2105 O  OG1 . THR A 1 281 ? -13.392 29.250  -11.471 1.00 50.93 281 A 1 
ATOM   2106 C  CG2 . THR A 1 281 ? -13.454 31.600  -11.491 1.00 48.55 281 A 1 
ATOM   2107 N  N   . GLY A 1 282 ? -15.073 31.973  -7.937  1.00 61.74 282 A 1 
ATOM   2108 C  CA  . GLY A 1 282 ? -16.212 32.619  -7.279  1.00 61.21 282 A 1 
ATOM   2109 C  C   . GLY A 1 282 ? -16.656 32.013  -5.937  1.00 64.37 282 A 1 
ATOM   2110 O  O   . GLY A 1 282 ? -17.604 32.520  -5.341  1.00 58.96 282 A 1 
ATOM   2111 N  N   . SER A 1 283 ? -15.973 30.985  -5.432  1.00 67.14 283 A 1 
ATOM   2112 C  CA  . SER A 1 283 ? -16.197 30.452  -4.085  1.00 66.04 283 A 1 
ATOM   2113 C  C   . SER A 1 283 ? -14.965 30.608  -3.197  1.00 68.97 283 A 1 
ATOM   2114 O  O   . SER A 1 283 ? -13.843 30.793  -3.675  1.00 63.15 283 A 1 
ATOM   2115 C  CB  . SER A 1 283 ? -16.685 28.996  -4.143  1.00 58.99 283 A 1 
ATOM   2116 O  OG  . SER A 1 283 ? -15.660 28.102  -4.523  1.00 52.78 283 A 1 
ATOM   2117 N  N   . SER A 1 284 ? -15.166 30.541  -1.879  1.00 74.05 284 A 1 
ATOM   2118 C  CA  . SER A 1 284 ? -14.075 30.420  -0.924  1.00 75.91 284 A 1 
ATOM   2119 C  C   . SER A 1 284 ? -13.332 29.102  -1.142  1.00 80.05 284 A 1 
ATOM   2120 O  O   . SER A 1 284 ? -13.965 28.054  -1.292  1.00 74.34 284 A 1 
ATOM   2121 C  CB  . SER A 1 284 ? -14.610 30.514  0.509   1.00 68.26 284 A 1 
ATOM   2122 O  OG  . SER A 1 284 ? -15.802 29.767  0.647   1.00 59.30 284 A 1 
ATOM   2123 N  N   . GLY A 1 285 ? -12.006 29.144  -1.110  1.00 85.76 285 A 1 
ATOM   2124 C  CA  . GLY A 1 285 ? -11.175 27.953  -1.227  1.00 88.11 285 A 1 
ATOM   2125 C  C   . GLY A 1 285 ? -11.378 26.965  -0.082  1.00 90.08 285 A 1 
ATOM   2126 O  O   . GLY A 1 285 ? -11.826 27.328  1.008   1.00 87.05 285 A 1 
ATOM   2127 N  N   . GLU A 1 286 ? -11.029 25.711  -0.335  1.00 92.43 286 A 1 
ATOM   2128 C  CA  . GLU A 1 286 ? -11.011 24.640  0.651   1.00 92.70 286 A 1 
ATOM   2129 C  C   . GLU A 1 286 ? -9.568  24.236  0.930   1.00 93.86 286 A 1 
ATOM   2130 O  O   . GLU A 1 286 ? -8.818  23.921  0.008   1.00 92.78 286 A 1 
ATOM   2131 C  CB  . GLU A 1 286 ? -11.806 23.430  0.162   1.00 90.48 286 A 1 
ATOM   2132 C  CG  . GLU A 1 286 ? -13.305 23.702  0.014   1.00 84.37 286 A 1 
ATOM   2133 C  CD  . GLU A 1 286 ? -14.115 22.449  -0.384  1.00 83.64 286 A 1 
ATOM   2134 O  OE1 . GLU A 1 286 ? -15.348 22.571  -0.507  1.00 76.34 286 A 1 
ATOM   2135 O  OE2 . GLU A 1 286 ? -13.538 21.364  -0.580  1.00 76.86 286 A 1 
ATOM   2136 N  N   . TYR A 1 287 ? -9.185  24.206  2.198   1.00 93.59 287 A 1 
ATOM   2137 C  CA  . TYR A 1 287 ? -7.832  23.885  2.625   1.00 93.80 287 A 1 
ATOM   2138 C  C   . TYR A 1 287 ? -7.860  22.755  3.644   1.00 93.89 287 A 1 
ATOM   2139 O  O   . TYR A 1 287 ? -8.623  22.799  4.606   1.00 92.09 287 A 1 
ATOM   2140 C  CB  . TYR A 1 287 ? -7.145  25.134  3.187   1.00 92.65 287 A 1 
ATOM   2141 C  CG  . TYR A 1 287 ? -7.283  26.376  2.334   1.00 90.96 287 A 1 
ATOM   2142 C  CD1 . TYR A 1 287 ? -6.455  26.572  1.216   1.00 87.11 287 A 1 
ATOM   2143 C  CD2 . TYR A 1 287 ? -8.273  27.333  2.623   1.00 87.53 287 A 1 
ATOM   2144 C  CE1 . TYR A 1 287 ? -6.603  27.701  0.393   1.00 83.96 287 A 1 
ATOM   2145 C  CE2 . TYR A 1 287 ? -8.441  28.470  1.811   1.00 85.02 287 A 1 
ATOM   2146 C  CZ  . TYR A 1 287 ? -7.604  28.647  0.686   1.00 85.07 287 A 1 
ATOM   2147 O  OH  . TYR A 1 287 ? -7.774  29.748  -0.120  1.00 82.14 287 A 1 
ATOM   2148 N  N   . ARG A 1 288 ? -7.023  21.735  3.446   1.00 95.38 288 A 1 
ATOM   2149 C  CA  . ARG A 1 288 ? -6.836  20.602  4.353   1.00 95.58 288 A 1 
ATOM   2150 C  C   . ARG A 1 288 ? -5.350  20.416  4.579   1.00 96.09 288 A 1 
ATOM   2151 O  O   . ARG A 1 288 ? -4.595  20.284  3.619   1.00 95.26 288 A 1 
ATOM   2152 C  CB  . ARG A 1 288 ? -7.465  19.331  3.762   1.00 94.98 288 A 1 
ATOM   2153 C  CG  . ARG A 1 288 ? -8.992  19.434  3.590   1.00 93.59 288 A 1 
ATOM   2154 C  CD  . ARG A 1 288 ? -9.565  18.206  2.872   1.00 92.72 288 A 1 
ATOM   2155 N  NE  . ARG A 1 288 ? -11.020 18.288  2.681   1.00 90.78 288 A 1 
ATOM   2156 C  CZ  . ARG A 1 288 ? -11.673 19.022  1.766   1.00 90.67 288 A 1 
ATOM   2157 N  NH1 . ARG A 1 288 ? -11.058 19.741  0.874   1.00 84.30 288 A 1 
ATOM   2158 N  NH2 . ARG A 1 288 ? -12.967 19.035  1.747   1.00 85.70 288 A 1 
ATOM   2159 N  N   . GLU A 1 289 ? -4.926  20.380  5.832   1.00 96.45 289 A 1 
ATOM   2160 C  CA  . GLU A 1 289 ? -3.553  20.073  6.227   1.00 96.75 289 A 1 
ATOM   2161 C  C   . GLU A 1 289 ? -3.567  18.921  7.221   1.00 96.88 289 A 1 
ATOM   2162 O  O   . GLU A 1 289 ? -4.342  18.932  8.173   1.00 95.57 289 A 1 
ATOM   2163 C  CB  . GLU A 1 289 ? -2.890  21.329  6.803   1.00 96.00 289 A 1 
ATOM   2164 C  CG  . GLU A 1 289 ? -1.476  21.100  7.374   1.00 93.03 289 A 1 
ATOM   2165 C  CD  . GLU A 1 289 ? -0.836  22.411  7.872   1.00 92.47 289 A 1 
ATOM   2166 O  OE1 . GLU A 1 289 ? 0.386   22.578  7.709   1.00 84.94 289 A 1 
ATOM   2167 O  OE2 . GLU A 1 289 ? -1.565  23.305  8.348   1.00 86.52 289 A 1 
ATOM   2168 N  N   . GLN A 1 290 ? -2.704  17.925  7.026   1.00 97.81 290 A 1 
ATOM   2169 C  CA  . GLN A 1 290 ? -2.433  16.897  8.012   1.00 97.85 290 A 1 
ATOM   2170 C  C   . GLN A 1 290 ? -0.932  16.811  8.262   1.00 98.11 290 A 1 
ATOM   2171 O  O   . GLN A 1 290 ? -0.150  16.716  7.323   1.00 97.62 290 A 1 
ATOM   2172 C  CB  . GLN A 1 290 ? -3.007  15.549  7.565   1.00 96.91 290 A 1 
ATOM   2173 C  CG  . GLN A 1 290 ? -2.789  14.461  8.632   1.00 94.21 290 A 1 
ATOM   2174 C  CD  . GLN A 1 290 ? -3.408  13.120  8.221   1.00 92.70 290 A 1 
ATOM   2175 O  OE1 . GLN A 1 290 ? -4.602  12.944  8.237   1.00 83.34 290 A 1 
ATOM   2176 N  NE2 . GLN A 1 290 ? -2.611  12.152  7.838   1.00 81.36 290 A 1 
ATOM   2177 N  N   . ILE A 1 291 ? -0.547  16.770  9.530   1.00 97.90 291 A 1 
ATOM   2178 C  CA  . ILE A 1 291 ? 0.836   16.579  9.964   1.00 97.99 291 A 1 
ATOM   2179 C  C   . ILE A 1 291 ? 0.911   15.281  10.755  1.00 97.98 291 A 1 
ATOM   2180 O  O   . ILE A 1 291 ? 0.160   15.081  11.703  1.00 97.07 291 A 1 
ATOM   2181 C  CB  . ILE A 1 291 ? 1.342   17.796  10.766  1.00 97.36 291 A 1 
ATOM   2182 C  CG1 . ILE A 1 291 ? 1.253   19.095  9.924   1.00 93.46 291 A 1 
ATOM   2183 C  CG2 . ILE A 1 291 ? 2.796   17.555  11.228  1.00 94.14 291 A 1 
ATOM   2184 C  CD1 . ILE A 1 291 ? 1.536   20.376  10.710  1.00 86.92 291 A 1 
ATOM   2185 N  N   . THR A 1 292 ? 1.851   14.403  10.402  1.00 98.01 292 A 1 
ATOM   2186 C  CA  . THR A 1 292 ? 2.223   13.212  11.168  1.00 97.84 292 A 1 
ATOM   2187 C  C   . THR A 1 292 ? 3.673   13.368  11.602  1.00 98.15 292 A 1 
ATOM   2188 O  O   . THR A 1 292 ? 4.548   13.583  10.770  1.00 97.31 292 A 1 
ATOM   2189 C  CB  . THR A 1 292 ? 2.047   11.932  10.344  1.00 96.42 292 A 1 
ATOM   2190 O  OG1 . THR A 1 292 ? 0.721   11.828  9.879   1.00 91.55 292 A 1 
ATOM   2191 C  CG2 . THR A 1 292 ? 2.338   10.667  11.157  1.00 91.66 292 A 1 
ATOM   2192 N  N   . LYS A 1 293 ? 3.962   13.254  12.902  1.00 98.35 293 A 1 
ATOM   2193 C  CA  . LYS A 1 293 ? 5.318   13.372  13.433  1.00 98.28 293 A 1 
ATOM   2194 C  C   . LYS A 1 293 ? 5.523   12.392  14.567  1.00 98.49 293 A 1 
ATOM   2195 O  O   . LYS A 1 293 ? 4.617   12.196  15.381  1.00 97.67 293 A 1 
ATOM   2196 C  CB  . LYS A 1 293 ? 5.612   14.832  13.838  1.00 95.66 293 A 1 
ATOM   2197 C  CG  . LYS A 1 293 ? 4.653   15.391  14.903  1.00 88.15 293 A 1 
ATOM   2198 C  CD  . LYS A 1 293 ? 4.729   16.922  15.041  1.00 88.94 293 A 1 
ATOM   2199 C  CE  . LYS A 1 293 ? 3.632   17.398  15.997  1.00 77.46 293 A 1 
ATOM   2200 N  NZ  . LYS A 1 293 ? 3.251   18.824  15.805  1.00 71.84 293 A 1 
ATOM   2201 N  N   . GLY A 1 294 ? 6.701   11.779  14.654  1.00 98.45 294 A 1 
ATOM   2202 C  CA  . GLY A 1 294 ? 6.937   10.775  15.677  1.00 98.59 294 A 1 
ATOM   2203 C  C   . GLY A 1 294 ? 8.386   10.339  15.816  1.00 98.74 294 A 1 
ATOM   2204 O  O   . GLY A 1 294 ? 9.288   10.819  15.117  1.00 98.29 294 A 1 
ATOM   2205 N  N   . ALA A 1 295 ? 8.581   9.427   16.765  1.00 98.63 295 A 1 
ATOM   2206 C  CA  . ALA A 1 295 ? 9.860   8.807   17.054  1.00 98.60 295 A 1 
ATOM   2207 C  C   . ALA A 1 295 ? 9.657   7.321   17.342  1.00 98.67 295 A 1 
ATOM   2208 O  O   . ALA A 1 295 ? 8.732   6.938   18.059  1.00 98.05 295 A 1 
ATOM   2209 C  CB  . ALA A 1 295 ? 10.515  9.532   18.234  1.00 98.00 295 A 1 
ATOM   2210 N  N   . ARG A 1 296 ? 10.548  6.484   16.813  1.00 98.77 296 A 1 
ATOM   2211 C  CA  . ARG A 1 296 ? 10.574  5.036   17.006  1.00 98.55 296 A 1 
ATOM   2212 C  C   . ARG A 1 296 ? 11.943  4.604   17.491  1.00 98.66 296 A 1 
ATOM   2213 O  O   . ARG A 1 296 ? 12.962  5.089   16.999  1.00 98.13 296 A 1 
ATOM   2214 C  CB  . ARG A 1 296 ? 10.177  4.354   15.693  1.00 97.21 296 A 1 
ATOM   2215 C  CG  . ARG A 1 296 ? 10.117  2.822   15.818  1.00 89.57 296 A 1 
ATOM   2216 C  CD  . ARG A 1 296 ? 9.762   2.162   14.480  1.00 87.08 296 A 1 
ATOM   2217 N  NE  . ARG A 1 296 ? 8.385   2.468   14.067  1.00 77.25 296 A 1 
ATOM   2218 C  CZ  . ARG A 1 296 ? 7.740   1.944   13.054  1.00 72.79 296 A 1 
ATOM   2219 N  NH1 . ARG A 1 296 ? 8.288   1.068   12.258  1.00 65.48 296 A 1 
ATOM   2220 N  NH2 . ARG A 1 296 ? 6.507   2.283   12.822  1.00 62.80 296 A 1 
ATOM   2221 N  N   . LEU A 1 297 ? 11.950  3.654   18.420  1.00 98.54 297 A 1 
ATOM   2222 C  CA  . LEU A 1 297 ? 13.143  2.957   18.872  1.00 98.45 297 A 1 
ATOM   2223 C  C   . LEU A 1 297 ? 12.879  1.454   18.789  1.00 98.57 297 A 1 
ATOM   2224 O  O   . LEU A 1 297 ? 11.886  0.981   19.339  1.00 97.76 297 A 1 
ATOM   2225 C  CB  . LEU A 1 297 ? 13.468  3.400   20.316  1.00 97.64 297 A 1 
ATOM   2226 C  CG  . LEU A 1 297 ? 14.919  3.082   20.707  1.00 84.01 297 A 1 
ATOM   2227 C  CD1 . LEU A 1 297 ? 15.867  4.183   20.255  1.00 77.98 297 A 1 
ATOM   2228 C  CD2 . LEU A 1 297 ? 15.043  2.964   22.237  1.00 78.66 297 A 1 
ATOM   2229 N  N   . GLU A 1 298 ? 13.754  0.714   18.129  1.00 98.47 298 A 1 
ATOM   2230 C  CA  . GLU A 1 298 ? 13.641  -0.732  17.967  1.00 98.22 298 A 1 
ATOM   2231 C  C   . GLU A 1 298 ? 15.006  -1.392  18.169  1.00 98.38 298 A 1 
ATOM   2232 O  O   . GLU A 1 298 ? 16.043  -0.799  17.880  1.00 97.48 298 A 1 
ATOM   2233 C  CB  . GLU A 1 298 ? 13.038  -1.043  16.583  1.00 96.47 298 A 1 
ATOM   2234 C  CG  . GLU A 1 298 ? 12.787  -2.537  16.350  1.00 90.82 298 A 1 
ATOM   2235 C  CD  . GLU A 1 298 ? 12.036  -2.790  15.038  1.00 89.92 298 A 1 
ATOM   2236 O  OE1 . GLU A 1 298 ? 10.872  -3.245  15.121  1.00 82.07 298 A 1 
ATOM   2237 O  OE2 . GLU A 1 298 ? 12.611  -2.538  13.956  1.00 82.99 298 A 1 
ATOM   2238 N  N   . ASN A 1 299 ? 15.032  -2.622  18.675  1.00 98.27 299 A 1 
ATOM   2239 C  CA  . ASN A 1 299 ? 16.229  -3.446  18.728  1.00 98.22 299 A 1 
ATOM   2240 C  C   . ASN A 1 299 ? 15.912  -4.878  18.310  1.00 98.24 299 A 1 
ATOM   2241 O  O   . ASN A 1 299 ? 14.800  -5.374  18.487  1.00 97.65 299 A 1 
ATOM   2242 C  CB  . ASN A 1 299 ? 16.851  -3.378  20.138  1.00 97.92 299 A 1 
ATOM   2243 C  CG  . ASN A 1 299 ? 18.193  -4.087  20.214  1.00 97.53 299 A 1 
ATOM   2244 O  OD1 . ASN A 1 299 ? 19.062  -3.919  19.373  1.00 92.13 299 A 1 
ATOM   2245 N  ND2 . ASN A 1 299 ? 18.419  -4.910  21.205  1.00 92.24 299 A 1 
ATOM   2246 N  N   . ARG A 1 300 ? 16.926  -5.557  17.777  1.00 98.19 300 A 1 
ATOM   2247 C  CA  . ARG A 1 300 ? 16.910  -6.977  17.442  1.00 97.91 300 A 1 
ATOM   2248 C  C   . ARG A 1 300 ? 17.950  -7.711  18.273  1.00 98.05 300 A 1 
ATOM   2249 O  O   . ARG A 1 300 ? 19.060  -7.219  18.468  1.00 96.60 300 A 1 
ATOM   2250 C  CB  . ARG A 1 300 ? 17.158  -7.167  15.941  1.00 96.57 300 A 1 
ATOM   2251 C  CG  . ARG A 1 300 ? 16.061  -6.488  15.111  1.00 90.97 300 A 1 
ATOM   2252 C  CD  . ARG A 1 300 ? 16.341  -6.605  13.616  1.00 88.00 300 A 1 
ATOM   2253 N  NE  . ARG A 1 300 ? 15.300  -5.925  12.826  1.00 84.66 300 A 1 
ATOM   2254 C  CZ  . ARG A 1 300 ? 15.359  -4.716  12.295  1.00 82.10 300 A 1 
ATOM   2255 N  NH1 . ARG A 1 300 ? 16.447  -4.006  12.276  1.00 70.20 300 A 1 
ATOM   2256 N  NH2 . ARG A 1 300 ? 14.297  -4.194  11.773  1.00 76.05 300 A 1 
ATOM   2257 N  N   . SER A 1 301 ? 17.580  -8.883  18.768  1.00 97.89 301 A 1 
ATOM   2258 C  CA  . SER A 1 301 ? 18.483  -9.743  19.536  1.00 97.77 301 A 1 
ATOM   2259 C  C   . SER A 1 301 ? 18.262  -11.193 19.140  1.00 97.76 301 A 1 
ATOM   2260 O  O   . SER A 1 301 ? 17.145  -11.688 19.238  1.00 96.74 301 A 1 
ATOM   2261 C  CB  . SER A 1 301 ? 18.258  -9.585  21.042  1.00 97.07 301 A 1 
ATOM   2262 O  OG  . SER A 1 301 ? 18.418  -8.236  21.450  1.00 92.73 301 A 1 
ATOM   2263 N  N   . THR A 1 302 ? 19.323  -11.883 18.742  1.00 96.99 302 A 1 
ATOM   2264 C  CA  . THR A 1 302 ? 19.301  -13.332 18.557  1.00 96.66 302 A 1 
ATOM   2265 C  C   . THR A 1 302 ? 19.718  -13.995 19.862  1.00 96.56 302 A 1 
ATOM   2266 O  O   . THR A 1 302 ? 20.799  -13.730 20.382  1.00 94.59 302 A 1 
ATOM   2267 C  CB  . THR A 1 302 ? 20.193  -13.780 17.394  1.00 95.06 302 A 1 
ATOM   2268 O  OG1 . THR A 1 302 ? 19.829  -13.078 16.230  1.00 86.21 302 A 1 
ATOM   2269 C  CG2 . THR A 1 302 ? 20.032  -15.264 17.081  1.00 84.96 302 A 1 
ATOM   2270 N  N   . LEU A 1 303 ? 18.861  -14.842 20.412  1.00 96.71 303 A 1 
ATOM   2271 C  CA  . LEU A 1 303 ? 19.104  -15.531 21.673  1.00 96.45 303 A 1 
ATOM   2272 C  C   . LEU A 1 303 ? 19.081  -17.043 21.478  1.00 96.26 303 A 1 
ATOM   2273 O  O   . LEU A 1 303 ? 18.275  -17.578 20.718  1.00 93.35 303 A 1 
ATOM   2274 C  CB  . LEU A 1 303 ? 18.075  -15.088 22.733  1.00 94.71 303 A 1 
ATOM   2275 C  CG  . LEU A 1 303 ? 18.093  -13.592 23.100  1.00 90.77 303 A 1 
ATOM   2276 C  CD1 . LEU A 1 303 ? 17.048  -13.339 24.184  1.00 83.95 303 A 1 
ATOM   2277 C  CD2 . LEU A 1 303 ? 19.444  -13.132 23.651  1.00 83.61 303 A 1 
ATOM   2278 N  N   . PHE A 1 304 ? 19.927  -17.732 22.221  1.00 94.76 304 A 1 
ATOM   2279 C  CA  . PHE A 1 304 ? 19.990  -19.190 22.253  1.00 95.09 304 A 1 
ATOM   2280 C  C   . PHE A 1 304 ? 20.200  -19.838 20.876  1.00 95.15 304 A 1 
ATOM   2281 O  O   . PHE A 1 304 ? 19.670  -20.914 20.618  1.00 91.26 304 A 1 
ATOM   2282 C  CB  . PHE A 1 304 ? 18.768  -19.744 23.004  1.00 93.05 304 A 1 
ATOM   2283 C  CG  . PHE A 1 304 ? 18.436  -19.044 24.292  1.00 91.21 304 A 1 
ATOM   2284 C  CD1 . PHE A 1 304 ? 19.276  -19.172 25.415  1.00 85.75 304 A 1 
ATOM   2285 C  CD2 . PHE A 1 304 ? 17.283  -18.241 24.385  1.00 85.96 304 A 1 
ATOM   2286 C  CE1 . PHE A 1 304 ? 18.978  -18.518 26.606  1.00 83.43 304 A 1 
ATOM   2287 C  CE2 . PHE A 1 304 ? 16.975  -17.579 25.581  1.00 83.17 304 A 1 
ATOM   2288 C  CZ  . PHE A 1 304 ? 17.827  -17.717 26.694  1.00 84.29 304 A 1 
ATOM   2289 N  N   . ALA A 1 305 ? 20.992  -19.209 20.013  1.00 92.63 305 A 1 
ATOM   2290 C  CA  . ALA A 1 305 ? 21.215  -19.638 18.633  1.00 91.28 305 A 1 
ATOM   2291 C  C   . ALA A 1 305 ? 21.630  -21.115 18.509  1.00 91.03 305 A 1 
ATOM   2292 O  O   . ALA A 1 305 ? 21.091  -21.847 17.681  1.00 85.47 305 A 1 
ATOM   2293 C  CB  . ALA A 1 305 ? 22.266  -18.703 18.015  1.00 88.12 305 A 1 
ATOM   2294 N  N   . ASP A 1 306 ? 22.503  -21.593 19.397  1.00 91.59 306 A 1 
ATOM   2295 C  CA  . ASP A 1 306 ? 23.003  -22.969 19.406  1.00 90.93 306 A 1 
ATOM   2296 C  C   . ASP A 1 306 ? 22.174  -23.925 20.288  1.00 91.97 306 A 1 
ATOM   2297 O  O   . ASP A 1 306 ? 22.674  -24.932 20.804  1.00 86.01 306 A 1 
ATOM   2298 C  CB  . ASP A 1 306 ? 24.492  -22.979 19.800  1.00 86.56 306 A 1 
ATOM   2299 C  CG  . ASP A 1 306 ? 25.377  -22.265 18.792  1.00 75.27 306 A 1 
ATOM   2300 O  OD1 . ASP A 1 306 ? 25.112  -22.415 17.581  1.00 65.75 306 A 1 
ATOM   2301 O  OD2 . ASP A 1 306 ? 26.343  -21.618 19.247  1.00 66.70 306 A 1 
ATOM   2302 N  N   . SER A 1 307 ? 20.903  -23.637 20.479  1.00 93.14 307 A 1 
ATOM   2303 C  CA  . SER A 1 307 ? 19.997  -24.448 21.286  1.00 93.31 307 A 1 
ATOM   2304 C  C   . SER A 1 307 ? 18.946  -25.178 20.439  1.00 94.09 307 A 1 
ATOM   2305 O  O   . SER A 1 307 ? 18.978  -25.148 19.208  1.00 89.65 307 A 1 
ATOM   2306 C  CB  . SER A 1 307 ? 19.392  -23.595 22.408  1.00 89.12 307 A 1 
ATOM   2307 O  OG  . SER A 1 307 ? 18.214  -22.948 21.976  1.00 77.66 307 A 1 
ATOM   2308 N  N   . PHE A 1 308 ? 18.007  -25.858 21.090  1.00 94.88 308 A 1 
ATOM   2309 C  CA  . PHE A 1 308 ? 16.880  -26.508 20.410  1.00 94.90 308 A 1 
ATOM   2310 C  C   . PHE A 1 308 ? 15.960  -25.512 19.684  1.00 95.83 308 A 1 
ATOM   2311 O  O   . PHE A 1 308 ? 15.287  -25.892 18.735  1.00 93.28 308 A 1 
ATOM   2312 C  CB  . PHE A 1 308 ? 16.087  -27.336 21.428  1.00 91.70 308 A 1 
ATOM   2313 C  CG  . PHE A 1 308 ? 15.225  -26.522 22.371  1.00 81.99 308 A 1 
ATOM   2314 C  CD1 . PHE A 1 308 ? 15.765  -25.991 23.561  1.00 71.32 308 A 1 
ATOM   2315 C  CD2 . PHE A 1 308 ? 13.883  -26.255 22.049  1.00 71.18 308 A 1 
ATOM   2316 C  CE1 . PHE A 1 308 ? 14.971  -25.204 24.406  1.00 62.52 308 A 1 
ATOM   2317 C  CE2 . PHE A 1 308 ? 13.087  -25.464 22.892  1.00 62.49 308 A 1 
ATOM   2318 C  CZ  . PHE A 1 308 ? 13.631  -24.938 24.067  1.00 61.11 308 A 1 
ATOM   2319 N  N   . ALA A 1 309 ? 15.920  -24.262 20.144  1.00 95.39 309 A 1 
ATOM   2320 C  CA  . ALA A 1 309 ? 15.155  -23.178 19.573  1.00 95.91 309 A 1 
ATOM   2321 C  C   . ALA A 1 309 ? 16.014  -21.904 19.563  1.00 96.39 309 A 1 
ATOM   2322 O  O   . ALA A 1 309 ? 16.401  -21.417 20.623  1.00 94.39 309 A 1 
ATOM   2323 C  CB  . ALA A 1 309 ? 13.861  -22.994 20.379  1.00 94.52 309 A 1 
ATOM   2324 N  N   . SER A 1 310 ? 16.297  -21.385 18.375  1.00 96.55 310 A 1 
ATOM   2325 C  CA  . SER A 1 310 ? 16.917  -20.076 18.188  1.00 96.60 310 A 1 
ATOM   2326 C  C   . SER A 1 310 ? 15.830  -19.005 18.156  1.00 97.12 310 A 1 
ATOM   2327 O  O   . SER A 1 310 ? 14.866  -19.140 17.400  1.00 95.86 310 A 1 
ATOM   2328 C  CB  . SER A 1 310 ? 17.718  -20.056 16.890  1.00 95.25 310 A 1 
ATOM   2329 O  OG  . SER A 1 310 ? 18.314  -18.787 16.696  1.00 86.54 310 A 1 
ATOM   2330 N  N   . HIS A 1 311 ? 15.989  -17.964 18.947  1.00 97.43 311 A 1 
ATOM   2331 C  CA  . HIS A 1 311 ? 15.028  -16.880 19.089  1.00 97.59 311 A 1 
ATOM   2332 C  C   . HIS A 1 311 ? 15.573  -15.597 18.471  1.00 97.61 311 A 1 
ATOM   2333 O  O   . HIS A 1 311 ? 16.557  -15.044 18.955  1.00 96.25 311 A 1 
ATOM   2334 C  CB  . HIS A 1 311 ? 14.711  -16.674 20.576  1.00 96.87 311 A 1 
ATOM   2335 C  CG  . HIS A 1 311 ? 13.984  -17.814 21.218  1.00 96.97 311 A 1 
ATOM   2336 N  ND1 . HIS A 1 311 ? 12.620  -17.866 21.455  1.00 90.22 311 A 1 
ATOM   2337 C  CD2 . HIS A 1 311 ? 14.499  -18.989 21.699  1.00 91.89 311 A 1 
ATOM   2338 C  CE1 . HIS A 1 311 ? 12.333  -19.023 22.059  1.00 91.94 311 A 1 
ATOM   2339 N  NE2 . HIS A 1 311 ? 13.460  -19.745 22.227  1.00 92.94 311 A 1 
ATOM   2340 N  N   . LEU A 1 312 ? 14.925  -15.080 17.427  1.00 97.36 312 A 1 
ATOM   2341 C  CA  . LEU A 1 312 ? 15.149  -13.739 16.911  1.00 97.30 312 A 1 
ATOM   2342 C  C   . LEU A 1 312 ? 14.082  -12.805 17.489  1.00 97.54 312 A 1 
ATOM   2343 O  O   . LEU A 1 312 ? 12.948  -12.741 17.006  1.00 96.77 312 A 1 
ATOM   2344 C  CB  . LEU A 1 312 ? 15.168  -13.769 15.374  1.00 96.69 312 A 1 
ATOM   2345 C  CG  . LEU A 1 312 ? 15.306  -12.381 14.717  1.00 95.15 312 A 1 
ATOM   2346 C  CD1 . LEU A 1 312 ? 16.567  -11.634 15.152  1.00 92.49 312 A 1 
ATOM   2347 C  CD2 . LEU A 1 312 ? 15.358  -12.551 13.200  1.00 92.39 312 A 1 
ATOM   2348 N  N   . LEU A 1 313 ? 14.456  -12.078 18.529  1.00 98.07 313 A 1 
ATOM   2349 C  CA  . LEU A 1 313 ? 13.588  -11.092 19.148  1.00 98.00 313 A 1 
ATOM   2350 C  C   . LEU A 1 313 ? 13.687  -9.760  18.412  1.00 98.01 313 A 1 
ATOM   2351 O  O   . LEU A 1 313 ? 14.774  -9.220  18.227  1.00 97.20 313 A 1 
ATOM   2352 C  CB  . LEU A 1 313 ? 13.939  -10.929 20.640  1.00 97.40 313 A 1 
ATOM   2353 C  CG  . LEU A 1 313 ? 13.769  -12.196 21.499  1.00 94.61 313 A 1 
ATOM   2354 C  CD1 . LEU A 1 313 ? 14.076  -11.852 22.959  1.00 91.45 313 A 1 
ATOM   2355 C  CD2 . LEU A 1 313 ? 12.350  -12.752 21.443  1.00 91.04 313 A 1 
ATOM   2356 N  N   . THR A 1 314 ? 12.531  -9.196  18.064  1.00 97.99 314 A 1 
ATOM   2357 C  CA  . THR A 1 314 ? 12.375  -7.829  17.561  1.00 97.83 314 A 1 
ATOM   2358 C  C   . THR A 1 314 ? 11.428  -7.091  18.485  1.00 98.08 314 A 1 
ATOM   2359 O  O   . THR A 1 314 ? 10.274  -7.483  18.633  1.00 97.21 314 A 1 
ATOM   2360 C  CB  . THR A 1 314 ? 11.849  -7.818  16.125  1.00 96.68 314 A 1 
ATOM   2361 O  OG1 . THR A 1 314 ? 12.689  -8.585  15.294  1.00 92.82 314 A 1 
ATOM   2362 C  CG2 . THR A 1 314 ? 11.792  -6.415  15.534  1.00 92.72 314 A 1 
ATOM   2363 N  N   . TYR A 1 315 ? 11.915  -6.040  19.127  1.00 98.13 315 A 1 
ATOM   2364 C  CA  . TYR A 1 315 ? 11.141  -5.323  20.134  1.00 98.20 315 A 1 
ATOM   2365 C  C   . TYR A 1 315 ? 11.432  -3.832  20.105  1.00 98.37 315 A 1 
ATOM   2366 O  O   . TYR A 1 315 ? 12.544  -3.400  19.806  1.00 97.68 315 A 1 
ATOM   2367 C  CB  . TYR A 1 315 ? 11.388  -5.923  21.521  1.00 97.59 315 A 1 
ATOM   2368 C  CG  . TYR A 1 315 ? 12.839  -5.988  21.936  1.00 97.90 315 A 1 
ATOM   2369 C  CD1 . TYR A 1 315 ? 13.640  -7.090  21.556  1.00 96.52 315 A 1 
ATOM   2370 C  CD2 . TYR A 1 315 ? 13.412  -4.964  22.714  1.00 96.30 315 A 1 
ATOM   2371 C  CE1 . TYR A 1 315 ? 14.985  -7.170  21.953  1.00 95.80 315 A 1 
ATOM   2372 C  CE2 . TYR A 1 315 ? 14.760  -5.029  23.110  1.00 95.82 315 A 1 
ATOM   2373 C  CZ  . TYR A 1 315 ? 15.537  -6.135  22.727  1.00 96.40 315 A 1 
ATOM   2374 O  OH  . TYR A 1 315 ? 16.854  -6.206  23.128  1.00 95.10 315 A 1 
ATOM   2375 N  N   . GLY A 1 316 ? 10.416  -3.035  20.442  1.00 98.28 316 A 1 
ATOM   2376 C  CA  . GLY A 1 316 ? 10.561  -1.600  20.381  1.00 98.35 316 A 1 
ATOM   2377 C  C   . GLY A 1 316 ? 9.381   -0.839  20.956  1.00 98.58 316 A 1 
ATOM   2378 O  O   . GLY A 1 316 ? 8.442   -1.402  21.518  1.00 98.07 316 A 1 
ATOM   2379 N  N   . GLY A 1 317 ? 9.471   0.480   20.795  1.00 98.55 317 A 1 
ATOM   2380 C  CA  . GLY A 1 317 ? 8.421   1.409   21.158  1.00 98.49 317 A 1 
ATOM   2381 C  C   . GLY A 1 317 ? 8.365   2.577   20.184  1.00 98.56 317 A 1 
ATOM   2382 O  O   . GLY A 1 317 ? 9.357   2.927   19.538  1.00 97.95 317 A 1 
ATOM   2383 N  N   . GLU A 1 318 ? 7.179   3.172   20.075  1.00 98.64 318 A 1 
ATOM   2384 C  CA  . GLU A 1 318 ? 6.946   4.313   19.202  1.00 98.51 318 A 1 
ATOM   2385 C  C   . GLU A 1 318 ? 5.954   5.279   19.847  1.00 98.66 318 A 1 
ATOM   2386 O  O   . GLU A 1 318 ? 4.961   4.884   20.452  1.00 98.12 318 A 1 
ATOM   2387 C  CB  . GLU A 1 318 ? 6.463   3.813   17.833  1.00 97.41 318 A 1 
ATOM   2388 C  CG  . GLU A 1 318 ? 6.231   4.929   16.791  1.00 94.02 318 A 1 
ATOM   2389 C  CD  . GLU A 1 318 ? 5.955   4.371   15.385  1.00 93.46 318 A 1 
ATOM   2390 O  OE1 . GLU A 1 318 ? 6.234   5.079   14.394  1.00 86.23 318 A 1 
ATOM   2391 O  OE2 . GLU A 1 318 ? 5.533   3.201   15.240  1.00 87.58 318 A 1 
ATOM   2392 N  N   . TYR A 1 319 ? 6.235   6.569   19.676  1.00 98.43 319 A 1 
ATOM   2393 C  CA  . TYR A 1 319 ? 5.280   7.638   19.895  1.00 98.54 319 A 1 
ATOM   2394 C  C   . TYR A 1 319 ? 5.124   8.421   18.601  1.00 98.57 319 A 1 
ATOM   2395 O  O   . TYR A 1 319 ? 6.126   8.807   17.988  1.00 98.14 319 A 1 
ATOM   2396 C  CB  . TYR A 1 319 ? 5.737   8.538   21.041  1.00 98.27 319 A 1 
ATOM   2397 C  CG  . TYR A 1 319 ? 4.955   9.835   21.129  1.00 96.99 319 A 1 
ATOM   2398 C  CD1 . TYR A 1 319 ? 5.487   11.027  20.579  1.00 94.43 319 A 1 
ATOM   2399 C  CD2 . TYR A 1 319 ? 3.672   9.863   21.716  1.00 95.21 319 A 1 
ATOM   2400 C  CE1 . TYR A 1 319 ? 4.754   12.223  20.620  1.00 93.40 319 A 1 
ATOM   2401 C  CE2 . TYR A 1 319 ? 2.936   11.056  21.765  1.00 93.59 319 A 1 
ATOM   2402 C  CZ  . TYR A 1 319 ? 3.476   12.235  21.217  1.00 93.14 319 A 1 
ATOM   2403 O  OH  . TYR A 1 319 ? 2.765   13.410  21.262  1.00 90.86 319 A 1 
ATOM   2404 N  N   . TYR A 1 320 ? 3.886   8.692   18.195  1.00 98.33 320 A 1 
ATOM   2405 C  CA  . TYR A 1 320 ? 3.618   9.626   17.114  1.00 98.34 320 A 1 
ATOM   2406 C  C   . TYR A 1 320 ? 2.325   10.400  17.356  1.00 98.46 320 A 1 
ATOM   2407 O  O   . TYR A 1 320 ? 1.420   9.955   18.049  1.00 98.06 320 A 1 
ATOM   2408 C  CB  . TYR A 1 320 ? 3.606   8.914   15.755  1.00 97.81 320 A 1 
ATOM   2409 C  CG  . TYR A 1 320 ? 2.423   8.000   15.510  1.00 97.86 320 A 1 
ATOM   2410 C  CD1 . TYR A 1 320 ? 2.468   6.662   15.949  1.00 96.80 320 A 1 
ATOM   2411 C  CD2 . TYR A 1 320 ? 1.279   8.467   14.832  1.00 96.81 320 A 1 
ATOM   2412 C  CE1 . TYR A 1 320 ? 1.382   5.804   15.719  1.00 95.91 320 A 1 
ATOM   2413 C  CE2 . TYR A 1 320 ? 0.185   7.619   14.598  1.00 95.86 320 A 1 
ATOM   2414 C  CZ  . TYR A 1 320 ? 0.239   6.284   15.042  1.00 96.03 320 A 1 
ATOM   2415 O  OH  . TYR A 1 320 ? -0.819  5.444   14.820  1.00 94.27 320 A 1 
ATOM   2416 N  N   . ARG A 1 321 ? 2.262   11.576  16.733  1.00 98.47 321 A 1 
ATOM   2417 C  CA  . ARG A 1 321 ? 1.086   12.440  16.708  1.00 98.44 321 A 1 
ATOM   2418 C  C   . ARG A 1 321 ? 0.636   12.635  15.271  1.00 98.47 321 A 1 
ATOM   2419 O  O   . ARG A 1 321 ? 1.464   12.844  14.386  1.00 97.44 321 A 1 
ATOM   2420 C  CB  . ARG A 1 321 ? 1.409   13.769  17.408  1.00 97.65 321 A 1 
ATOM   2421 C  CG  . ARG A 1 321 ? 0.263   14.772  17.324  1.00 95.44 321 A 1 
ATOM   2422 C  CD  . ARG A 1 321 ? 0.573   16.052  18.115  1.00 93.64 321 A 1 
ATOM   2423 N  NE  . ARG A 1 321 ? 0.527   15.780  19.556  1.00 88.98 321 A 1 
ATOM   2424 C  CZ  . ARG A 1 321 ? 0.645   16.631  20.549  1.00 88.84 321 A 1 
ATOM   2425 N  NH1 . ARG A 1 321 ? 0.887   17.905  20.340  1.00 80.13 321 A 1 
ATOM   2426 N  NH2 . ARG A 1 321 ? 0.516   16.214  21.768  1.00 80.46 321 A 1 
ATOM   2427 N  N   . GLN A 1 322 ? -0.677  12.640  15.085  1.00 98.15 322 A 1 
ATOM   2428 C  CA  . GLN A 1 322 ? -1.301  13.199  13.894  1.00 97.98 322 A 1 
ATOM   2429 C  C   . GLN A 1 322 ? -2.135  14.422  14.284  1.00 97.94 322 A 1 
ATOM   2430 O  O   . GLN A 1 322 ? -2.802  14.410  15.310  1.00 97.17 322 A 1 
ATOM   2431 C  CB  . GLN A 1 322 ? -2.141  12.148  13.159  1.00 97.18 322 A 1 
ATOM   2432 C  CG  . GLN A 1 322 ? -1.275  10.983  12.668  1.00 92.80 322 A 1 
ATOM   2433 C  CD  . GLN A 1 322 ? -2.059  10.010  11.786  1.00 92.46 322 A 1 
ATOM   2434 O  OE1 . GLN A 1 322 ? -2.971  9.331   12.222  1.00 83.67 322 A 1 
ATOM   2435 N  NE2 . GLN A 1 322 ? -1.720  9.913   10.520  1.00 81.68 322 A 1 
ATOM   2436 N  N   . GLU A 1 323 ? -2.063  15.462  13.456  1.00 98.05 323 A 1 
ATOM   2437 C  CA  . GLU A 1 323 ? -2.831  16.695  13.616  1.00 97.72 323 A 1 
ATOM   2438 C  C   . GLU A 1 323 ? -3.460  17.014  12.263  1.00 98.02 323 A 1 
ATOM   2439 O  O   . GLU A 1 323 ? -2.810  16.838  11.231  1.00 96.52 323 A 1 
ATOM   2440 C  CB  . GLU A 1 323 ? -1.918  17.851  14.085  1.00 94.35 323 A 1 
ATOM   2441 C  CG  . GLU A 1 323 ? -1.272  17.569  15.446  1.00 81.92 323 A 1 
ATOM   2442 C  CD  . GLU A 1 323 ? -0.271  18.622  15.957  1.00 84.91 323 A 1 
ATOM   2443 O  OE1 . GLU A 1 323 ? -0.287  18.904  17.173  1.00 78.96 323 A 1 
ATOM   2444 O  OE2 . GLU A 1 323 ? 0.631   19.050  15.214  1.00 79.83 323 A 1 
ATOM   2445 N  N   . GLN A 1 324 ? -4.708  17.482  12.246  1.00 97.26 324 A 1 
ATOM   2446 C  CA  . GLN A 1 324 ? -5.341  17.963  11.023  1.00 96.54 324 A 1 
ATOM   2447 C  C   . GLN A 1 324 ? -5.988  19.329  11.229  1.00 97.04 324 A 1 
ATOM   2448 O  O   . GLN A 1 324 ? -6.597  19.600  12.274  1.00 95.86 324 A 1 
ATOM   2449 C  CB  . GLN A 1 324 ? -6.295  16.918  10.420  1.00 92.33 324 A 1 
ATOM   2450 C  CG  . GLN A 1 324 ? -7.562  16.669  11.242  1.00 87.62 324 A 1 
ATOM   2451 C  CD  . GLN A 1 324 ? -8.513  15.692  10.565  1.00 92.89 324 A 1 
ATOM   2452 O  OE1 . GLN A 1 324 ? -8.120  14.675  10.024  1.00 85.02 324 A 1 
ATOM   2453 N  NE2 . GLN A 1 324 ? -9.786  15.964  10.574  1.00 85.36 324 A 1 
ATOM   2454 N  N   . HIS A 1 325 ? -5.858  20.156  10.210  1.00 95.90 325 A 1 
ATOM   2455 C  CA  . HIS A 1 325 ? -6.286  21.542  10.226  1.00 95.52 325 A 1 
ATOM   2456 C  C   . HIS A 1 325 ? -7.114  21.852  8.974   1.00 95.48 325 A 1 
ATOM   2457 O  O   . HIS A 1 325 ? -6.587  21.787  7.857   1.00 93.92 325 A 1 
ATOM   2458 C  CB  . HIS A 1 325 ? -5.061  22.459  10.333  1.00 94.36 325 A 1 
ATOM   2459 C  CG  . HIS A 1 325 ? -4.160  22.145  11.500  1.00 89.80 325 A 1 
ATOM   2460 N  ND1 . HIS A 1 325 ? -4.398  22.423  12.833  1.00 77.42 325 A 1 
ATOM   2461 C  CD2 . HIS A 1 325 ? -2.958  21.497  11.454  1.00 75.89 325 A 1 
ATOM   2462 C  CE1 . HIS A 1 325 ? -3.369  21.959  13.552  1.00 77.34 325 A 1 
ATOM   2463 N  NE2 . HIS A 1 325 ? -2.471  21.387  12.749  1.00 78.36 325 A 1 
ATOM   2464 N  N   . PRO A 1 326 ? -8.414  22.181  9.117   1.00 94.67 326 A 1 
ATOM   2465 C  CA  . PRO A 1 326 ? -9.219  22.691  8.018   1.00 92.92 326 A 1 
ATOM   2466 C  C   . PRO A 1 326 ? -8.986  24.190  7.817   1.00 92.42 326 A 1 
ATOM   2467 O  O   . PRO A 1 326 ? -8.579  24.922  8.727   1.00 88.02 326 A 1 
ATOM   2468 C  CB  . PRO A 1 326 ? -10.664 22.400  8.422   1.00 90.81 326 A 1 
ATOM   2469 C  CG  . PRO A 1 326 ? -10.625 22.583  9.935   1.00 91.18 326 A 1 
ATOM   2470 C  CD  . PRO A 1 326 ? -9.223  22.107  10.324  1.00 93.86 326 A 1 
ATOM   2471 N  N   . GLY A 1 327 ? -9.314  24.690  6.627   1.00 90.81 327 A 1 
ATOM   2472 C  CA  . GLY A 1 327 ? -9.353  26.112  6.325   1.00 89.06 327 A 1 
ATOM   2473 C  C   . GLY A 1 327 ? -10.365 26.432  5.224   1.00 89.60 327 A 1 
ATOM   2474 O  O   . GLY A 1 327 ? -10.768 25.569  4.446   1.00 86.30 327 A 1 
ATOM   2475 N  N   . GLY A 1 328 ? -10.770 27.686  5.159   1.00 88.29 328 A 1 
ATOM   2476 C  CA  . GLY A 1 328 ? -11.740 28.161  4.176   1.00 86.79 328 A 1 
ATOM   2477 C  C   . GLY A 1 328 ? -13.117 27.527  4.368   1.00 87.73 328 A 1 
ATOM   2478 O  O   . GLY A 1 328 ? -13.637 27.479  5.479   1.00 82.53 328 A 1 
ATOM   2479 N  N   . ALA A 1 329 ? -13.716 27.037  3.280   1.00 86.55 329 A 1 
ATOM   2480 C  CA  . ALA A 1 329 ? -15.042 26.422  3.267   1.00 84.49 329 A 1 
ATOM   2481 C  C   . ALA A 1 329 ? -15.017 24.892  3.459   1.00 85.38 329 A 1 
ATOM   2482 O  O   . ALA A 1 329 ? -16.004 24.221  3.156   1.00 81.00 329 A 1 
ATOM   2483 C  CB  . ALA A 1 329 ? -15.756 26.835  1.976   1.00 81.48 329 A 1 
ATOM   2484 N  N   . THR A 1 330 ? -13.912 24.330  3.920   1.00 86.78 330 A 1 
ATOM   2485 C  CA  . THR A 1 330 ? -13.745 22.886  4.098   1.00 86.35 330 A 1 
ATOM   2486 C  C   . THR A 1 330 ? -14.751 22.340  5.110   1.00 87.30 330 A 1 
ATOM   2487 O  O   . THR A 1 330 ? -14.885 22.856  6.214   1.00 84.36 330 A 1 
ATOM   2488 C  CB  . THR A 1 330 ? -12.322 22.545  4.538   1.00 82.58 330 A 1 
ATOM   2489 O  OG1 . THR A 1 330 ? -11.431 22.978  3.538   1.00 76.95 330 A 1 
ATOM   2490 C  CG2 . THR A 1 330 ? -12.084 21.052  4.724   1.00 78.70 330 A 1 
ATOM   2491 N  N   . THR A 1 331 ? -15.423 21.239  4.731   1.00 86.80 331 A 1 
ATOM   2492 C  CA  . THR A 1 331 ? -16.365 20.518  5.583   1.00 85.15 331 A 1 
ATOM   2493 C  C   . THR A 1 331 ? -15.939 19.062  5.731   1.00 86.52 331 A 1 
ATOM   2494 O  O   . THR A 1 331 ? -15.228 18.528  4.879   1.00 82.27 331 A 1 
ATOM   2495 C  CB  . THR A 1 331 ? -17.794 20.594  5.032   1.00 81.02 331 A 1 
ATOM   2496 O  OG1 . THR A 1 331 ? -17.879 20.077  3.732   1.00 76.16 331 A 1 
ATOM   2497 C  CG2 . THR A 1 331 ? -18.328 22.032  4.991   1.00 76.27 331 A 1 
ATOM   2498 N  N   . GLY A 1 332 ? -16.364 18.417  6.825   1.00 89.05 332 A 1 
ATOM   2499 C  CA  . GLY A 1 332 ? -16.040 17.013  7.084   1.00 89.63 332 A 1 
ATOM   2500 C  C   . GLY A 1 332 ? -14.566 16.743  7.418   1.00 92.34 332 A 1 
ATOM   2501 O  O   . GLY A 1 332 ? -14.154 15.594  7.432   1.00 88.91 332 A 1 
ATOM   2502 N  N   . PHE A 1 333 ? -13.782 17.779  7.685   1.00 93.35 333 A 1 
ATOM   2503 C  CA  . PHE A 1 333 ? -12.370 17.686  8.043   1.00 94.34 333 A 1 
ATOM   2504 C  C   . PHE A 1 333 ? -12.105 18.507  9.323   1.00 95.05 333 A 1 
ATOM   2505 O  O   . PHE A 1 333 ? -11.573 19.612  9.250   1.00 92.82 333 A 1 
ATOM   2506 C  CB  . PHE A 1 333 ? -11.521 18.128  6.842   1.00 93.89 333 A 1 
ATOM   2507 C  CG  . PHE A 1 333 ? -10.069 17.711  6.943   1.00 94.54 333 A 1 
ATOM   2508 C  CD1 . PHE A 1 333 ? -9.097  18.610  7.408   1.00 94.17 333 A 1 
ATOM   2509 C  CD2 . PHE A 1 333 ? -9.689  16.416  6.551   1.00 94.13 333 A 1 
ATOM   2510 C  CE1 . PHE A 1 333 ? -7.747  18.225  7.472   1.00 93.10 333 A 1 
ATOM   2511 C  CE2 . PHE A 1 333 ? -8.344  16.028  6.610   1.00 93.54 333 A 1 
ATOM   2512 C  CZ  . PHE A 1 333 ? -7.372  16.925  7.066   1.00 94.47 333 A 1 
ATOM   2513 N  N   . PRO A 1 334 ? -12.543 18.021  10.496  1.00 95.13 334 A 1 
ATOM   2514 C  CA  . PRO A 1 334 ? -12.481 18.795  11.728  1.00 95.05 334 A 1 
ATOM   2515 C  C   . PRO A 1 334 ? -11.040 19.089  12.165  1.00 95.46 334 A 1 
ATOM   2516 O  O   . PRO A 1 334 ? -10.124 18.301  11.930  1.00 93.99 334 A 1 
ATOM   2517 C  CB  . PRO A 1 334 ? -13.225 17.955  12.774  1.00 93.92 334 A 1 
ATOM   2518 C  CG  . PRO A 1 334 ? -13.068 16.529  12.257  1.00 92.91 334 A 1 
ATOM   2519 C  CD  . PRO A 1 334 ? -13.133 16.719  10.745  1.00 94.79 334 A 1 
ATOM   2520 N  N   . GLN A 1 335 ? -10.853 20.211  12.875  1.00 95.52 335 A 1 
ATOM   2521 C  CA  . GLN A 1 335 ? -9.626  20.505  13.615  1.00 95.83 335 A 1 
ATOM   2522 C  C   . GLN A 1 335 ? -9.484  19.500  14.756  1.00 96.40 335 A 1 
ATOM   2523 O  O   . GLN A 1 335 ? -10.305 19.495  15.680  1.00 94.85 335 A 1 
ATOM   2524 C  CB  . GLN A 1 335 ? -9.704  21.939  14.152  1.00 94.38 335 A 1 
ATOM   2525 C  CG  . GLN A 1 335 ? -8.497  22.365  15.001  1.00 89.74 335 A 1 
ATOM   2526 C  CD  . GLN A 1 335 ? -7.266  22.759  14.185  1.00 86.12 335 A 1 
ATOM   2527 O  OE1 . GLN A 1 335 ? -7.341  23.191  13.049  1.00 76.87 335 A 1 
ATOM   2528 N  NE2 . GLN A 1 335 ? -6.089  22.643  14.747  1.00 73.35 335 A 1 
ATOM   2529 N  N   . ALA A 1 336 ? -8.462  18.646  14.712  1.00 96.64 336 A 1 
ATOM   2530 C  CA  . ALA A 1 336 ? -8.246  17.631  15.730  1.00 97.08 336 A 1 
ATOM   2531 C  C   . ALA A 1 336 ? -6.778  17.196  15.797  1.00 97.42 336 A 1 
ATOM   2532 O  O   . ALA A 1 336 ? -5.979  17.470  14.905  1.00 96.64 336 A 1 
ATOM   2533 C  CB  . ALA A 1 336 ? -9.163  16.430  15.436  1.00 96.13 336 A 1 
ATOM   2534 N  N   . LYS A 1 337 ? -6.451  16.470  16.859  1.00 97.66 337 A 1 
ATOM   2535 C  CA  . LYS A 1 337 ? -5.189  15.744  16.992  1.00 97.73 337 A 1 
ATOM   2536 C  C   . LYS A 1 337 ? -5.424  14.380  17.619  1.00 97.94 337 A 1 
ATOM   2537 O  O   . LYS A 1 337 ? -6.395  14.178  18.340  1.00 96.92 337 A 1 
ATOM   2538 C  CB  . LYS A 1 337 ? -4.152  16.591  17.778  1.00 95.47 337 A 1 
ATOM   2539 C  CG  . LYS A 1 337 ? -4.551  16.764  19.243  1.00 88.20 337 A 1 
ATOM   2540 C  CD  . LYS A 1 337 ? -3.599  17.689  20.001  1.00 88.79 337 A 1 
ATOM   2541 C  CE  . LYS A 1 337 ? -4.127  17.779  21.428  1.00 76.88 337 A 1 
ATOM   2542 N  NZ  . LYS A 1 337 ? -3.406  18.785  22.234  1.00 71.05 337 A 1 
ATOM   2543 N  N   . ILE A 1 338 ? -4.498  13.457  17.385  1.00 97.75 338 A 1 
ATOM   2544 C  CA  . ILE A 1 338 ? -4.458  12.158  18.043  1.00 97.80 338 A 1 
ATOM   2545 C  C   . ILE A 1 338 ? -3.010  11.798  18.359  1.00 97.92 338 A 1 
ATOM   2546 O  O   . ILE A 1 338 ? -2.131  11.909  17.505  1.00 97.57 338 A 1 
ATOM   2547 C  CB  . ILE A 1 338 ? -5.221  11.103  17.223  1.00 97.22 338 A 1 
ATOM   2548 C  CG1 . ILE A 1 338 ? -5.323  9.776   17.996  1.00 93.60 338 A 1 
ATOM   2549 C  CG2 . ILE A 1 338 ? -4.625  10.903  15.821  1.00 93.57 338 A 1 
ATOM   2550 C  CD1 . ILE A 1 338 ? -6.341  8.794   17.388  1.00 92.35 338 A 1 
ATOM   2551 N  N   . ASP A 1 339 ? -2.761  11.388  19.596  1.00 98.14 339 A 1 
ATOM   2552 C  CA  . ASP A 1 339 ? -1.472  10.913  20.078  1.00 98.14 339 A 1 
ATOM   2553 C  C   . ASP A 1 339 ? -1.522  9.389   20.231  1.00 98.25 339 A 1 
ATOM   2554 O  O   . ASP A 1 339 ? -2.456  8.861   20.827  1.00 97.39 339 A 1 
ATOM   2555 C  CB  . ASP A 1 339 ? -1.134  11.585  21.418  1.00 97.62 339 A 1 
ATOM   2556 C  CG  . ASP A 1 339 ? -0.778  13.067  21.255  1.00 96.17 339 A 1 
ATOM   2557 O  OD1 . ASP A 1 339 ? 0.238   13.364  20.607  1.00 90.17 339 A 1 
ATOM   2558 O  OD2 . ASP A 1 339 ? -1.463  13.960  21.805  1.00 90.51 339 A 1 
ATOM   2559 N  N   . PHE A 1 340 ? -0.514  8.692   19.733  1.00 98.35 340 A 1 
ATOM   2560 C  CA  . PHE A 1 340 ? -0.341  7.251   19.870  1.00 98.25 340 A 1 
ATOM   2561 C  C   . PHE A 1 340 ? 0.951   6.946   20.612  1.00 98.42 340 A 1 
ATOM   2562 O  O   . PHE A 1 340 ? 2.006   7.488   20.290  1.00 97.95 340 A 1 
ATOM   2563 C  CB  . PHE A 1 340 ? -0.315  6.581   18.494  1.00 97.65 340 A 1 
ATOM   2564 C  CG  . PHE A 1 340 ? -1.640  6.565   17.766  1.00 97.21 340 A 1 
ATOM   2565 C  CD1 . PHE A 1 340 ? -2.476  5.437   17.857  1.00 95.24 340 A 1 
ATOM   2566 C  CD2 . PHE A 1 340 ? -2.014  7.645   16.962  1.00 95.58 340 A 1 
ATOM   2567 C  CE1 . PHE A 1 340 ? -3.663  5.380   17.127  1.00 94.31 340 A 1 
ATOM   2568 C  CE2 . PHE A 1 340 ? -3.210  7.598   16.224  1.00 94.21 340 A 1 
ATOM   2569 C  CZ  . PHE A 1 340 ? -4.034  6.459   16.304  1.00 94.30 340 A 1 
ATOM   2570 N  N   . SER A 1 341 ? 0.874   6.010   21.556  1.00 98.30 341 A 1 
ATOM   2571 C  CA  . SER A 1 341 ? 2.025   5.424   22.232  1.00 98.39 341 A 1 
ATOM   2572 C  C   . SER A 1 341 ? 1.916   3.909   22.163  1.00 98.31 341 A 1 
ATOM   2573 O  O   . SER A 1 341 ? 0.835   3.354   22.360  1.00 97.30 341 A 1 
ATOM   2574 C  CB  . SER A 1 341 ? 2.096   5.880   23.691  1.00 97.81 341 A 1 
ATOM   2575 O  OG  . SER A 1 341 ? 2.267   7.282   23.754  1.00 90.65 341 A 1 
ATOM   2576 N  N   . SER A 1 342 ? 3.024   3.232   21.891  1.00 98.59 342 A 1 
ATOM   2577 C  CA  . SER A 1 342 ? 3.007   1.781   21.750  1.00 98.31 342 A 1 
ATOM   2578 C  C   . SER A 1 342 ? 4.330   1.134   22.120  1.00 98.56 342 A 1 
ATOM   2579 O  O   . SER A 1 342 ? 5.388   1.762   22.083  1.00 97.82 342 A 1 
ATOM   2580 C  CB  . SER A 1 342 ? 2.611   1.398   20.322  1.00 96.54 342 A 1 
ATOM   2581 O  OG  . SER A 1 342 ? 3.503   1.935   19.377  1.00 84.84 342 A 1 
ATOM   2582 N  N   . GLY A 1 343 ? 4.261   -0.166  22.443  1.00 98.49 343 A 1 
ATOM   2583 C  CA  . GLY A 1 343 ? 5.422   -1.028  22.598  1.00 98.42 343 A 1 
ATOM   2584 C  C   . GLY A 1 343 ? 5.095   -2.434  22.122  1.00 98.58 343 A 1 
ATOM   2585 O  O   . GLY A 1 343 ? 3.959   -2.896  22.257  1.00 97.74 343 A 1 
ATOM   2586 N  N   . TRP A 1 344 ? 6.076   -3.120  21.554  1.00 98.43 344 A 1 
ATOM   2587 C  CA  . TRP A 1 344 ? 5.902   -4.466  21.006  1.00 98.55 344 A 1 
ATOM   2588 C  C   . TRP A 1 344 ? 7.095   -5.363  21.302  1.00 98.54 344 A 1 
ATOM   2589 O  O   . TRP A 1 344 ? 8.210   -4.906  21.506  1.00 98.04 344 A 1 
ATOM   2590 C  CB  . TRP A 1 344 ? 5.632   -4.410  19.498  1.00 98.07 344 A 1 
ATOM   2591 C  CG  . TRP A 1 344 ? 6.718   -3.792  18.678  1.00 98.13 344 A 1 
ATOM   2592 C  CD1 . TRP A 1 344 ? 7.721   -4.458  18.051  1.00 96.53 344 A 1 
ATOM   2593 C  CD2 . TRP A 1 344 ? 6.937   -2.379  18.393  1.00 97.70 344 A 1 
ATOM   2594 N  NE1 . TRP A 1 344 ? 8.541   -3.553  17.404  1.00 96.27 344 A 1 
ATOM   2595 C  CE2 . TRP A 1 344 ? 8.099   -2.265  17.585  1.00 97.27 344 A 1 
ATOM   2596 C  CE3 . TRP A 1 344 ? 6.259   -1.190  18.750  1.00 96.56 344 A 1 
ATOM   2597 C  CZ2 . TRP A 1 344 ? 8.582   -1.007  17.138  1.00 96.15 344 A 1 
ATOM   2598 C  CZ3 . TRP A 1 344 ? 6.745   0.058   18.308  1.00 95.63 344 A 1 
ATOM   2599 C  CH2 . TRP A 1 344 ? 7.889   0.142   17.515  1.00 95.33 344 A 1 
ATOM   2600 N  N   . LEU A 1 345 ? 6.819   -6.676  21.301  1.00 98.28 345 A 1 
ATOM   2601 C  CA  . LEU A 1 345 ? 7.800   -7.747  21.358  1.00 98.39 345 A 1 
ATOM   2602 C  C   . LEU A 1 345 ? 7.350   -8.836  20.390  1.00 98.43 345 A 1 
ATOM   2603 O  O   . LEU A 1 345 ? 6.262   -9.398  20.545  1.00 97.67 345 A 1 
ATOM   2604 C  CB  . LEU A 1 345 ? 7.895   -8.258  22.808  1.00 97.76 345 A 1 
ATOM   2605 C  CG  . LEU A 1 345 ? 8.773   -9.510  22.975  1.00 95.06 345 A 1 
ATOM   2606 C  CD1 . LEU A 1 345 ? 10.240  -9.231  22.658  1.00 89.78 345 A 1 
ATOM   2607 C  CD2 . LEU A 1 345 ? 8.693   -10.009 24.425  1.00 89.00 345 A 1 
ATOM   2608 N  N   . GLN A 1 346 ? 8.190   -9.145  19.412  1.00 98.33 346 A 1 
ATOM   2609 C  CA  . GLN A 1 346 ? 8.043   -10.256 18.488  1.00 98.19 346 A 1 
ATOM   2610 C  C   . GLN A 1 346 ? 9.158   -11.268 18.721  1.00 98.27 346 A 1 
ATOM   2611 O  O   . GLN A 1 346 ? 10.286  -10.890 19.013  1.00 97.66 346 A 1 
ATOM   2612 C  CB  . GLN A 1 346 ? 8.060   -9.728  17.040  1.00 97.10 346 A 1 
ATOM   2613 C  CG  . GLN A 1 346 ? 7.913   -10.835 15.993  1.00 95.86 346 A 1 
ATOM   2614 C  CD  . GLN A 1 346 ? 7.953   -10.276 14.572  1.00 96.73 346 A 1 
ATOM   2615 O  OE1 . GLN A 1 346 ? 6.932   -9.983  13.978  1.00 89.46 346 A 1 
ATOM   2616 N  NE2 . GLN A 1 346 ? 9.127   -10.115 14.006  1.00 88.78 346 A 1 
ATOM   2617 N  N   . ASP A 1 347 ? 8.838   -12.550 18.526  1.00 98.10 347 A 1 
ATOM   2618 C  CA  . ASP A 1 347 ? 9.785   -13.652 18.524  1.00 98.00 347 A 1 
ATOM   2619 C  C   . ASP A 1 347 ? 9.631   -14.480 17.249  1.00 98.04 347 A 1 
ATOM   2620 O  O   . ASP A 1 347 ? 8.551   -15.002 16.960  1.00 97.09 347 A 1 
ATOM   2621 C  CB  . ASP A 1 347 ? 9.581   -14.490 19.790  1.00 97.60 347 A 1 
ATOM   2622 C  CG  . ASP A 1 347 ? 10.732  -15.452 20.084  1.00 97.09 347 A 1 
ATOM   2623 O  OD1 . ASP A 1 347 ? 11.716  -15.461 19.322  1.00 94.79 347 A 1 
ATOM   2624 O  OD2 . ASP A 1 347 ? 10.645  -16.167 21.104  1.00 94.45 347 A 1 
ATOM   2625 N  N   . GLU A 1 348 ? 10.700  -14.585 16.458  1.00 97.66 348 A 1 
ATOM   2626 C  CA  . GLU A 1 348 ? 10.825  -15.516 15.340  1.00 97.45 348 A 1 
ATOM   2627 C  C   . GLU A 1 348 ? 11.685  -16.700 15.795  1.00 97.54 348 A 1 
ATOM   2628 O  O   . GLU A 1 348 ? 12.901  -16.589 15.956  1.00 96.52 348 A 1 
ATOM   2629 C  CB  . GLU A 1 348 ? 11.421  -14.837 14.095  1.00 96.63 348 A 1 
ATOM   2630 C  CG  . GLU A 1 348 ? 10.493  -13.764 13.516  1.00 94.41 348 A 1 
ATOM   2631 C  CD  . GLU A 1 348 ? 11.065  -13.120 12.255  1.00 95.24 348 A 1 
ATOM   2632 O  OE1 . GLU A 1 348 ? 10.859  -13.672 11.150  1.00 89.73 348 A 1 
ATOM   2633 O  OE2 . GLU A 1 348 ? 11.675  -12.037 12.355  1.00 90.53 348 A 1 
ATOM   2634 N  N   . ILE A 1 349 ? 11.037  -17.834 16.016  1.00 97.67 349 A 1 
ATOM   2635 C  CA  . ILE A 1 349 ? 11.667  -19.029 16.579  1.00 97.53 349 A 1 
ATOM   2636 C  C   . ILE A 1 349 ? 11.979  -20.005 15.445  1.00 97.43 349 A 1 
ATOM   2637 O  O   . ILE A 1 349 ? 11.088  -20.447 14.731  1.00 96.57 349 A 1 
ATOM   2638 C  CB  . ILE A 1 349 ? 10.787  -19.677 17.662  1.00 97.33 349 A 1 
ATOM   2639 C  CG1 . ILE A 1 349 ? 10.308  -18.645 18.706  1.00 96.18 349 A 1 
ATOM   2640 C  CG2 . ILE A 1 349 ? 11.561  -20.832 18.328  1.00 96.12 349 A 1 
ATOM   2641 C  CD1 . ILE A 1 349 ? 9.368   -19.210 19.780  1.00 93.72 349 A 1 
ATOM   2642 N  N   . THR A 1 350 ? 13.238  -20.406 15.335  1.00 96.74 350 A 1 
ATOM   2643 C  CA  . THR A 1 350 ? 13.678  -21.482 14.439  1.00 96.38 350 A 1 
ATOM   2644 C  C   . THR A 1 350 ? 14.099  -22.680 15.277  1.00 96.78 350 A 1 
ATOM   2645 O  O   . THR A 1 350 ? 15.016  -22.578 16.087  1.00 95.33 350 A 1 
ATOM   2646 C  CB  . THR A 1 350 ? 14.819  -21.012 13.526  1.00 94.79 350 A 1 
ATOM   2647 O  OG1 . THR A 1 350 ? 14.424  -19.861 12.829  1.00 85.98 350 A 1 
ATOM   2648 C  CG2 . THR A 1 350 ? 15.192  -22.063 12.482  1.00 84.86 350 A 1 
ATOM   2649 N  N   . LEU A 1 351 ? 13.433  -23.818 15.076  1.00 96.79 351 A 1 
ATOM   2650 C  CA  . LEU A 1 351 ? 13.830  -25.065 15.730  1.00 96.67 351 A 1 
ATOM   2651 C  C   . LEU A 1 351 ? 15.009  -25.690 14.979  1.00 95.98 351 A 1 
ATOM   2652 O  O   . LEU A 1 351 ? 15.007  -25.760 13.753  1.00 93.68 351 A 1 
ATOM   2653 C  CB  . LEU A 1 351 ? 12.641  -26.030 15.836  1.00 96.17 351 A 1 
ATOM   2654 C  CG  . LEU A 1 351 ? 11.426  -25.493 16.606  1.00 95.11 351 A 1 
ATOM   2655 C  CD1 . LEU A 1 351 ? 10.391  -26.603 16.775  1.00 92.33 351 A 1 
ATOM   2656 C  CD2 . LEU A 1 351 ? 11.778  -24.989 18.009  1.00 91.54 351 A 1 
ATOM   2657 N  N   . ARG A 1 352 ? 16.006  -26.158 15.710  1.00 95.21 352 A 1 
ATOM   2658 C  CA  . ARG A 1 352 ? 17.203  -26.767 15.113  1.00 94.21 352 A 1 
ATOM   2659 C  C   . ARG A 1 352 ? 16.949  -28.196 14.643  1.00 94.03 352 A 1 
ATOM   2660 O  O   . ARG A 1 352 ? 17.415  -28.583 13.578  1.00 90.18 352 A 1 
ATOM   2661 C  CB  . ARG A 1 352 ? 18.342  -26.716 16.146  1.00 92.05 352 A 1 
ATOM   2662 C  CG  . ARG A 1 352 ? 19.678  -27.172 15.544  1.00 86.68 352 A 1 
ATOM   2663 C  CD  . ARG A 1 352 ? 20.752  -27.293 16.623  1.00 84.38 352 A 1 
ATOM   2664 N  NE  . ARG A 1 352 ? 20.417  -28.349 17.573  1.00 77.78 352 A 1 
ATOM   2665 C  CZ  . ARG A 1 352 ? 20.841  -28.482 18.806  1.00 74.59 352 A 1 
ATOM   2666 N  NH1 . ARG A 1 352 ? 21.782  -27.707 19.302  1.00 68.32 352 A 1 
ATOM   2667 N  NH2 . ARG A 1 352 ? 20.314  -29.413 19.548  1.00 67.26 352 A 1 
ATOM   2668 N  N   . ASP A 1 353 ? 16.229  -28.967 15.438  1.00 93.94 353 A 1 
ATOM   2669 C  CA  . ASP A 1 353 ? 16.100  -30.421 15.259  1.00 93.78 353 A 1 
ATOM   2670 C  C   . ASP A 1 353 ? 14.786  -30.819 14.555  1.00 94.68 353 A 1 
ATOM   2671 O  O   . ASP A 1 353 ? 14.527  -31.997 14.329  1.00 91.17 353 A 1 
ATOM   2672 C  CB  . ASP A 1 353 ? 16.274  -31.117 16.626  1.00 91.64 353 A 1 
ATOM   2673 C  CG  . ASP A 1 353 ? 17.551  -30.717 17.388  1.00 87.66 353 A 1 
ATOM   2674 O  OD1 . ASP A 1 353 ? 18.616  -30.490 16.770  1.00 81.77 353 A 1 
ATOM   2675 O  OD2 . ASP A 1 353 ? 17.485  -30.589 18.627  1.00 82.03 353 A 1 
ATOM   2676 N  N   . LEU A 1 354 ? 13.944  -29.831 14.209  1.00 96.09 354 A 1 
ATOM   2677 C  CA  . LEU A 1 354 ? 12.681  -30.019 13.500  1.00 96.48 354 A 1 
ATOM   2678 C  C   . LEU A 1 354 ? 12.518  -28.937 12.411  1.00 96.71 354 A 1 
ATOM   2679 O  O   . LEU A 1 354 ? 12.882  -27.792 12.653  1.00 94.94 354 A 1 
ATOM   2680 C  CB  . LEU A 1 354 ? 11.505  -29.934 14.492  1.00 95.15 354 A 1 
ATOM   2681 C  CG  . LEU A 1 354 ? 11.412  -31.095 15.503  1.00 92.23 354 A 1 
ATOM   2682 C  CD1 . LEU A 1 354 ? 10.324  -30.794 16.524  1.00 87.32 354 A 1 
ATOM   2683 C  CD2 . LEU A 1 354 ? 11.065  -32.425 14.820  1.00 86.58 354 A 1 
ATOM   2684 N  N   . PRO A 1 355 ? 11.912  -29.260 11.262  1.00 96.51 355 A 1 
ATOM   2685 C  CA  . PRO A 1 355 ? 11.659  -28.292 10.192  1.00 96.56 355 A 1 
ATOM   2686 C  C   . PRO A 1 355 ? 10.432  -27.418 10.510  1.00 96.91 355 A 1 
ATOM   2687 O  O   . PRO A 1 355 ? 9.435   -27.416 9.784   1.00 95.40 355 A 1 
ATOM   2688 C  CB  . PRO A 1 355 ? 11.509  -29.153 8.944   1.00 95.20 355 A 1 
ATOM   2689 C  CG  . PRO A 1 355 ? 10.814  -30.403 9.480   1.00 93.24 355 A 1 
ATOM   2690 C  CD  . PRO A 1 355 ? 11.458  -30.569 10.858  1.00 95.80 355 A 1 
ATOM   2691 N  N   . ILE A 1 356 ? 10.486  -26.726 11.638  1.00 97.31 356 A 1 
ATOM   2692 C  CA  . ILE A 1 356 ? 9.393   -25.896 12.141  1.00 97.53 356 A 1 
ATOM   2693 C  C   . ILE A 1 356 ? 9.934   -24.514 12.481  1.00 97.59 356 A 1 
ATOM   2694 O  O   . ILE A 1 356 ? 10.945  -24.375 13.177  1.00 96.63 356 A 1 
ATOM   2695 C  CB  . ILE A 1 356 ? 8.697   -26.549 13.361  1.00 97.08 356 A 1 
ATOM   2696 C  CG1 . ILE A 1 356 ? 8.120   -27.942 12.991  1.00 95.08 356 A 1 
ATOM   2697 C  CG2 . ILE A 1 356 ? 7.586   -25.634 13.907  1.00 95.21 356 A 1 
ATOM   2698 C  CD1 . ILE A 1 356 ? 7.510   -28.713 14.158  1.00 91.59 356 A 1 
ATOM   2699 N  N   . THR A 1 357 ? 9.225   -23.490 12.036  1.00 97.64 357 A 1 
ATOM   2700 C  CA  . THR A 1 357 ? 9.423   -22.113 12.484  1.00 97.58 357 A 1 
ATOM   2701 C  C   . THR A 1 357 ? 8.151   -21.603 13.148  1.00 97.87 357 A 1 
ATOM   2702 O  O   . THR A 1 357 ? 7.039   -21.933 12.735  1.00 97.09 357 A 1 
ATOM   2703 C  CB  . THR A 1 357 ? 9.875   -21.175 11.356  1.00 95.97 357 A 1 
ATOM   2704 O  OG1 . THR A 1 357 ? 8.963   -21.170 10.285  1.00 80.45 357 A 1 
ATOM   2705 C  CG2 . THR A 1 357 ? 11.229  -21.585 10.785  1.00 79.55 357 A 1 
ATOM   2706 N  N   . LEU A 1 358 ? 8.320   -20.812 14.198  1.00 97.83 358 A 1 
ATOM   2707 C  CA  . LEU A 1 358 ? 7.236   -20.205 14.949  1.00 97.90 358 A 1 
ATOM   2708 C  C   . LEU A 1 358 ? 7.366   -18.684 14.873  1.00 97.96 358 A 1 
ATOM   2709 O  O   . LEU A 1 358 ? 8.460   -18.141 14.852  1.00 97.20 358 A 1 
ATOM   2710 C  CB  . LEU A 1 358 ? 7.251   -20.700 16.412  1.00 97.61 358 A 1 
ATOM   2711 C  CG  . LEU A 1 358 ? 7.138   -22.230 16.582  1.00 95.83 358 A 1 
ATOM   2712 C  CD1 . LEU A 1 358 ? 7.381   -22.617 18.045  1.00 91.73 358 A 1 
ATOM   2713 C  CD2 . LEU A 1 358 ? 5.754   -22.741 16.198  1.00 90.90 358 A 1 
ATOM   2714 N  N   . LEU A 1 359 ? 6.231   -18.007 14.847  1.00 97.44 359 A 1 
ATOM   2715 C  CA  . LEU A 1 359 ? 6.147   -16.559 14.903  1.00 97.31 359 A 1 
ATOM   2716 C  C   . LEU A 1 359 ? 5.166   -16.188 16.006  1.00 97.61 359 A 1 
ATOM   2717 O  O   . LEU A 1 359 ? 3.979   -16.491 15.911  1.00 96.99 359 A 1 
ATOM   2718 C  CB  . LEU A 1 359 ? 5.730   -16.039 13.519  1.00 96.39 359 A 1 
ATOM   2719 C  CG  . LEU A 1 359 ? 5.518   -14.517 13.456  1.00 95.45 359 A 1 
ATOM   2720 C  CD1 . LEU A 1 359 ? 6.785   -13.726 13.775  1.00 93.45 359 A 1 
ATOM   2721 C  CD2 . LEU A 1 359 ? 5.086   -14.149 12.038  1.00 93.30 359 A 1 
ATOM   2722 N  N   . GLY A 1 360 ? 5.660   -15.529 17.043  1.00 97.87 360 A 1 
ATOM   2723 C  CA  . GLY A 1 360 ? 4.860   -15.081 18.164  1.00 97.87 360 A 1 
ATOM   2724 C  C   . GLY A 1 360 ? 5.103   -13.612 18.471  1.00 98.14 360 A 1 
ATOM   2725 O  O   . GLY A 1 360 ? 6.136   -13.049 18.121  1.00 97.27 360 A 1 
ATOM   2726 N  N   . GLY A 1 361 ? 4.150   -12.977 19.138  1.00 98.04 361 A 1 
ATOM   2727 C  CA  . GLY A 1 361 ? 4.378   -11.634 19.648  1.00 98.19 361 A 1 
ATOM   2728 C  C   . GLY A 1 361 ? 3.134   -10.966 20.196  1.00 98.43 361 A 1 
ATOM   2729 O  O   . GLY A 1 361 ? 2.004   -11.427 20.013  1.00 97.71 361 A 1 
ATOM   2730 N  N   . THR A 1 362 ? 3.377   -9.858  20.880  1.00 98.34 362 A 1 
ATOM   2731 C  CA  . THR A 1 362 ? 2.319   -9.008  21.406  1.00 98.42 362 A 1 
ATOM   2732 C  C   . THR A 1 362 ? 2.713   -7.543  21.325  1.00 98.46 362 A 1 
ATOM   2733 O  O   . THR A 1 362 ? 3.893   -7.192  21.376  1.00 97.74 362 A 1 
ATOM   2734 C  CB  . THR A 1 362 ? 1.937   -9.425  22.835  1.00 97.34 362 A 1 
ATOM   2735 O  OG1 . THR A 1 362 ? 0.727   -8.813  23.208  1.00 89.75 362 A 1 
ATOM   2736 C  CG2 . THR A 1 362 ? 2.985   -9.078  23.891  1.00 89.11 362 A 1 
ATOM   2737 N  N   . ARG A 1 363 ? 1.713   -6.685  21.190  1.00 98.34 363 A 1 
ATOM   2738 C  CA  . ARG A 1 363 ? 1.849   -5.232  21.155  1.00 98.25 363 A 1 
ATOM   2739 C  C   . ARG A 1 363 ? 0.820   -4.606  22.081  1.00 98.44 363 A 1 
ATOM   2740 O  O   . ARG A 1 363 ? -0.329  -5.037  22.110  1.00 97.45 363 A 1 
ATOM   2741 C  CB  . ARG A 1 363 ? 1.679   -4.765  19.707  1.00 96.84 363 A 1 
ATOM   2742 C  CG  . ARG A 1 363 ? 1.806   -3.250  19.557  1.00 95.29 363 A 1 
ATOM   2743 C  CD  . ARG A 1 363 ? 1.548   -2.854  18.113  1.00 93.97 363 A 1 
ATOM   2744 N  NE  . ARG A 1 363 ? 1.709   -1.411  17.942  1.00 91.76 363 A 1 
ATOM   2745 C  CZ  . ARG A 1 363 ? 2.683   -0.772  17.328  1.00 93.88 363 A 1 
ATOM   2746 N  NH1 . ARG A 1 363 ? 3.672   -1.398  16.750  1.00 83.53 363 A 1 
ATOM   2747 N  NH2 . ARG A 1 363 ? 2.663   0.512   17.272  1.00 87.04 363 A 1 
ATOM   2748 N  N   . TYR A 1 364 ? 1.239   -3.570  22.784  1.00 98.22 364 A 1 
ATOM   2749 C  CA  . TYR A 1 364 ? 0.365   -2.652  23.489  1.00 98.32 364 A 1 
ATOM   2750 C  C   . TYR A 1 364 ? 0.298   -1.332  22.723  1.00 98.34 364 A 1 
ATOM   2751 O  O   . TYR A 1 364 ? 1.336   -0.764  22.401  1.00 97.80 364 A 1 
ATOM   2752 C  CB  . TYR A 1 364 ? 0.877   -2.448  24.910  1.00 97.92 364 A 1 
ATOM   2753 C  CG  . TYR A 1 364 ? 0.037   -1.473  25.710  1.00 97.25 364 A 1 
ATOM   2754 C  CD1 . TYR A 1 364 ? 0.524   -0.179  25.985  1.00 95.31 364 A 1 
ATOM   2755 C  CD2 . TYR A 1 364 ? -1.233  -1.855  26.173  1.00 95.50 364 A 1 
ATOM   2756 C  CE1 . TYR A 1 364 ? -0.248  0.720   26.737  1.00 94.36 364 A 1 
ATOM   2757 C  CE2 . TYR A 1 364 ? -2.015  -0.966  26.920  1.00 94.28 364 A 1 
ATOM   2758 C  CZ  . TYR A 1 364 ? -1.520  0.325   27.213  1.00 94.48 364 A 1 
ATOM   2759 O  OH  . TYR A 1 364 ? -2.268  1.186   27.961  1.00 92.20 364 A 1 
ATOM   2760 N  N   . ASP A 1 365 ? -0.904  -0.864  22.443  1.00 98.06 365 A 1 
ATOM   2761 C  CA  . ASP A 1 365 ? -1.167  0.449   21.867  1.00 97.84 365 A 1 
ATOM   2762 C  C   . ASP A 1 365 ? -2.079  1.239   22.806  1.00 98.04 365 A 1 
ATOM   2763 O  O   . ASP A 1 365 ? -3.056  0.705   23.332  1.00 97.45 365 A 1 
ATOM   2764 C  CB  . ASP A 1 365 ? -1.803  0.314   20.478  1.00 96.93 365 A 1 
ATOM   2765 C  CG  . ASP A 1 365 ? -0.809  -0.146  19.404  1.00 95.23 365 A 1 
ATOM   2766 O  OD1 . ASP A 1 365 ? -0.075  0.709   18.854  1.00 89.58 365 A 1 
ATOM   2767 O  OD2 . ASP A 1 365 ? -0.767  -1.352  19.070  1.00 89.78 365 A 1 
ATOM   2768 N  N   . SER A 1 366 ? -1.778  2.524   22.969  1.00 97.90 366 A 1 
ATOM   2769 C  CA  . SER A 1 366 ? -2.616  3.497   23.657  1.00 98.15 366 A 1 
ATOM   2770 C  C   . SER A 1 366 ? -2.739  4.742   22.793  1.00 98.32 366 A 1 
ATOM   2771 O  O   . SER A 1 366 ? -1.743  5.211   22.240  1.00 97.39 366 A 1 
ATOM   2772 C  CB  . SER A 1 366 ? -2.014  3.847   25.019  1.00 97.07 366 A 1 
ATOM   2773 O  OG  . SER A 1 366 ? -2.817  4.786   25.692  1.00 89.51 366 A 1 
ATOM   2774 N  N   . TYR A 1 367 ? -3.945  5.292   22.683  1.00 97.80 367 A 1 
ATOM   2775 C  CA  . TYR A 1 367 ? -4.166  6.539   21.969  1.00 97.84 367 A 1 
ATOM   2776 C  C   . TYR A 1 367 ? -5.104  7.478   22.715  1.00 97.96 367 A 1 
ATOM   2777 O  O   . TYR A 1 367 ? -5.978  7.051   23.466  1.00 97.19 367 A 1 
ATOM   2778 C  CB  . TYR A 1 367 ? -4.653  6.273   20.542  1.00 97.25 367 A 1 
ATOM   2779 C  CG  . TYR A 1 367 ? -6.042  5.690   20.431  1.00 97.57 367 A 1 
ATOM   2780 C  CD1 . TYR A 1 367 ? -6.233  4.302   20.230  1.00 95.77 367 A 1 
ATOM   2781 C  CD2 . TYR A 1 367 ? -7.180  6.525   20.502  1.00 96.08 367 A 1 
ATOM   2782 C  CE1 . TYR A 1 367 ? -7.507  3.764   20.109  1.00 95.06 367 A 1 
ATOM   2783 C  CE2 . TYR A 1 367 ? -8.469  5.996   20.384  1.00 94.95 367 A 1 
ATOM   2784 C  CZ  . TYR A 1 367 ? -8.635  4.616   20.178  1.00 95.83 367 A 1 
ATOM   2785 O  OH  . TYR A 1 367 ? -9.902  4.095   20.054  1.00 94.16 367 A 1 
ATOM   2786 N  N   . ARG A 1 368 ? -4.928  8.766   22.435  1.00 97.41 368 A 1 
ATOM   2787 C  CA  . ARG A 1 368 ? -5.820  9.844   22.852  1.00 97.61 368 A 1 
ATOM   2788 C  C   . ARG A 1 368 ? -6.109  10.752  21.666  1.00 97.69 368 A 1 
ATOM   2789 O  O   . ARG A 1 368 ? -5.215  11.457  21.191  1.00 96.35 368 A 1 
ATOM   2790 C  CB  . ARG A 1 368 ? -5.199  10.595  24.033  1.00 96.71 368 A 1 
ATOM   2791 C  CG  . ARG A 1 368 ? -6.010  11.844  24.406  1.00 92.47 368 A 1 
ATOM   2792 C  CD  . ARG A 1 368 ? -5.506  12.459  25.711  1.00 88.84 368 A 1 
ATOM   2793 N  NE  . ARG A 1 368 ? -5.816  11.579  26.834  1.00 80.08 368 A 1 
ATOM   2794 C  CZ  . ARG A 1 368 ? -5.343  11.598  28.059  1.00 74.19 368 A 1 
ATOM   2795 N  NH1 . ARG A 1 368 ? -4.489  12.503  28.443  1.00 66.75 368 A 1 
ATOM   2796 N  NH2 . ARG A 1 368 ? -5.752  10.695  28.896  1.00 66.26 368 A 1 
ATOM   2797 N  N   . GLY A 1 369 ? -7.350  10.748  21.215  1.00 96.89 369 A 1 
ATOM   2798 C  CA  . GLY A 1 369 ? -7.887  11.740  20.294  1.00 96.52 369 A 1 
ATOM   2799 C  C   . GLY A 1 369 ? -8.433  12.944  21.055  1.00 96.84 369 A 1 
ATOM   2800 O  O   . GLY A 1 369 ? -9.050  12.776  22.108  1.00 95.68 369 A 1 
ATOM   2801 N  N   . SER A 1 370 ? -8.213  14.151  20.546  1.00 96.91 370 A 1 
ATOM   2802 C  CA  . SER A 1 370 ? -8.747  15.373  21.136  1.00 96.91 370 A 1 
ATOM   2803 C  C   . SER A 1 370 ? -9.089  16.424  20.082  1.00 97.15 370 A 1 
ATOM   2804 O  O   . SER A 1 370 ? -8.380  16.569  19.085  1.00 95.04 370 A 1 
ATOM   2805 C  CB  . SER A 1 370 ? -7.770  15.954  22.178  1.00 94.49 370 A 1 
ATOM   2806 O  OG  . SER A 1 370 ? -6.525  16.281  21.598  1.00 82.93 370 A 1 
ATOM   2807 N  N   . SER A 1 371 ? -10.145 17.181  20.337  1.00 96.55 371 A 1 
ATOM   2808 C  CA  . SER A 1 371 ? -10.582 18.313  19.528  1.00 96.32 371 A 1 
ATOM   2809 C  C   . SER A 1 371 ? -11.204 19.376  20.429  1.00 96.07 371 A 1 
ATOM   2810 O  O   . SER A 1 371 ? -11.848 19.042  21.432  1.00 93.37 371 A 1 
ATOM   2811 C  CB  . SER A 1 371 ? -11.585 17.847  18.479  1.00 95.40 371 A 1 
ATOM   2812 O  OG  . SER A 1 371 ? -11.988 18.921  17.645  1.00 92.16 371 A 1 
ATOM   2813 N  N   . ASP A 1 372 ? -11.015 20.644  20.088  1.00 94.54 372 A 1 
ATOM   2814 C  CA  . ASP A 1 372 ? -11.563 21.741  20.873  1.00 92.76 372 A 1 
ATOM   2815 C  C   . ASP A 1 372 ? -13.096 21.702  20.920  1.00 92.36 372 A 1 
ATOM   2816 O  O   . ASP A 1 372 ? -13.777 21.547  19.906  1.00 86.07 372 A 1 
ATOM   2817 C  CB  . ASP A 1 372 ? -11.065 23.100  20.342  1.00 89.50 372 A 1 
ATOM   2818 C  CG  . ASP A 1 372 ? -9.699  23.522  20.894  1.00 80.06 372 A 1 
ATOM   2819 O  OD1 . ASP A 1 372 ? -9.285  22.982  21.944  1.00 72.91 372 A 1 
ATOM   2820 O  OD2 . ASP A 1 372 ? -9.080  24.430  20.286  1.00 72.82 372 A 1 
ATOM   2821 N  N   . GLY A 1 373 ? -13.632 21.843  22.133  1.00 92.18 373 A 1 
ATOM   2822 C  CA  . GLY A 1 373 ? -15.077 21.842  22.396  1.00 92.01 373 A 1 
ATOM   2823 C  C   . GLY A 1 373 ? -15.708 20.455  22.562  1.00 93.61 373 A 1 
ATOM   2824 O  O   . GLY A 1 373 ? -16.850 20.371  23.007  1.00 89.35 373 A 1 
ATOM   2825 N  N   . TYR A 1 374 ? -14.975 19.371  22.281  1.00 95.00 374 A 1 
ATOM   2826 C  CA  . TYR A 1 374 ? -15.453 17.994  22.426  1.00 95.47 374 A 1 
ATOM   2827 C  C   . TYR A 1 374 ? -14.639 17.208  23.459  1.00 95.60 374 A 1 
ATOM   2828 O  O   . TYR A 1 374 ? -13.548 17.600  23.862  1.00 92.87 374 A 1 
ATOM   2829 C  CB  . TYR A 1 374 ? -15.480 17.320  21.055  1.00 94.34 374 A 1 
ATOM   2830 C  CG  . TYR A 1 374 ? -16.397 18.024  20.069  1.00 94.88 374 A 1 
ATOM   2831 C  CD1 . TYR A 1 374 ? -17.793 18.025  20.286  1.00 92.28 374 A 1 
ATOM   2832 C  CD2 . TYR A 1 374 ? -15.863 18.713  18.974  1.00 92.70 374 A 1 
ATOM   2833 C  CE1 . TYR A 1 374 ? -18.644 18.704  19.398  1.00 90.98 374 A 1 
ATOM   2834 C  CE2 . TYR A 1 374 ? -16.715 19.392  18.074  1.00 91.73 374 A 1 
ATOM   2835 C  CZ  . TYR A 1 374 ? -18.103 19.385  18.291  1.00 92.24 374 A 1 
ATOM   2836 O  OH  . TYR A 1 374 ? -18.939 20.037  17.430  1.00 90.49 374 A 1 
ATOM   2837 N  N   . LYS A 1 375 ? -15.192 16.077  23.910  1.00 95.34 375 A 1 
ATOM   2838 C  CA  . LYS A 1 375 ? -14.480 15.192  24.832  1.00 95.33 375 A 1 
ATOM   2839 C  C   . LYS A 1 375 ? -13.369 14.434  24.109  1.00 96.23 375 A 1 
ATOM   2840 O  O   . LYS A 1 375 ? -13.528 14.051  22.950  1.00 94.54 375 A 1 
ATOM   2841 C  CB  . LYS A 1 375 ? -15.436 14.201  25.507  1.00 93.11 375 A 1 
ATOM   2842 C  CG  . LYS A 1 375 ? -16.343 14.887  26.534  1.00 81.70 375 A 1 
ATOM   2843 C  CD  . LYS A 1 375 ? -17.145 13.829  27.287  1.00 74.34 375 A 1 
ATOM   2844 C  CE  . LYS A 1 375 ? -17.986 14.479  28.382  1.00 63.02 375 A 1 
ATOM   2845 N  NZ  . LYS A 1 375 ? -18.727 13.457  29.157  1.00 54.18 375 A 1 
ATOM   2846 N  N   . ASP A 1 376 ? -12.306 14.159  24.860  1.00 95.85 376 A 1 
ATOM   2847 C  CA  . ASP A 1 376 ? -11.255 13.253  24.423  1.00 96.10 376 A 1 
ATOM   2848 C  C   . ASP A 1 376 ? -11.816 11.836  24.185  1.00 96.01 376 A 1 
ATOM   2849 O  O   . ASP A 1 376 ? -12.728 11.375  24.886  1.00 93.46 376 A 1 
ATOM   2850 C  CB  . ASP A 1 376 ? -10.113 13.211  25.457  1.00 94.97 376 A 1 
ATOM   2851 C  CG  . ASP A 1 376 ? -9.318  14.515  25.586  1.00 94.50 376 A 1 
ATOM   2852 O  OD1 . ASP A 1 376 ? -9.612  15.487  24.853  1.00 90.36 376 A 1 
ATOM   2853 O  OD2 . ASP A 1 376 ? -8.382  14.539  26.427  1.00 90.33 376 A 1 
ATOM   2854 N  N   . VAL A 1 377 ? -11.264 11.145  23.188  1.00 96.40 377 A 1 
ATOM   2855 C  CA  . VAL A 1 377 ? -11.531 9.741   22.892  1.00 96.17 377 A 1 
ATOM   2856 C  C   . VAL A 1 377 ? -10.262 8.954   23.170  1.00 96.46 377 A 1 
ATOM   2857 O  O   . VAL A 1 377 ? -9.286  9.043   22.416  1.00 95.30 377 A 1 
ATOM   2858 C  CB  . VAL A 1 377 ? -12.035 9.534   21.450  1.00 95.10 377 A 1 
ATOM   2859 C  CG1 . VAL A 1 377 ? -12.290 8.055   21.156  1.00 91.43 377 A 1 
ATOM   2860 C  CG2 . VAL A 1 377 ? -13.344 10.287  21.211  1.00 92.44 377 A 1 
ATOM   2861 N  N   . ASP A 1 378 ? -10.282 8.173   24.255  1.00 96.23 378 A 1 
ATOM   2862 C  CA  . ASP A 1 378 ? -9.134  7.428   24.744  1.00 96.14 378 A 1 
ATOM   2863 C  C   . ASP A 1 378 ? -9.421  5.928   24.642  1.00 96.67 378 A 1 
ATOM   2864 O  O   . ASP A 1 378 ? -10.518 5.463   24.976  1.00 93.96 378 A 1 
ATOM   2865 C  CB  . ASP A 1 378 ? -8.833  7.807   26.217  1.00 92.74 378 A 1 
ATOM   2866 C  CG  . ASP A 1 378 ? -8.401  9.256   26.456  1.00 87.96 378 A 1 
ATOM   2867 O  OD1 . ASP A 1 378 ? -8.396  10.078  25.529  1.00 78.75 378 A 1 
ATOM   2868 O  OD2 . ASP A 1 378 ? -8.002  9.575   27.605  1.00 79.43 378 A 1 
ATOM   2869 N  N   . ALA A 1 379 ? -8.429  5.144   24.214  1.00 96.81 379 A 1 
ATOM   2870 C  CA  . ALA A 1 379 ? -8.458  3.701   24.355  1.00 97.03 379 A 1 
ATOM   2871 C  C   . ALA A 1 379 ? -7.043  3.119   24.392  1.00 97.41 379 A 1 
ATOM   2872 O  O   . ALA A 1 379 ? -6.090  3.691   23.866  1.00 96.51 379 A 1 
ATOM   2873 C  CB  . ALA A 1 379 ? -9.274  3.059   23.227  1.00 95.72 379 A 1 
ATOM   2874 N  N   . ASP A 1 380 ? -6.951  1.921   24.956  1.00 97.37 380 A 1 
ATOM   2875 C  CA  . ASP A 1 380 ? -5.772  1.079   24.903  1.00 96.90 380 A 1 
ATOM   2876 C  C   . ASP A 1 380 ? -6.140  -0.325  24.425  1.00 97.23 380 A 1 
ATOM   2877 O  O   . ASP A 1 380 ? -7.270  -0.798  24.575  1.00 95.14 380 A 1 
ATOM   2878 C  CB  . ASP A 1 380 ? -5.050  1.090   26.258  1.00 93.93 380 A 1 
ATOM   2879 C  CG  . ASP A 1 380 ? -5.923  0.599   27.419  1.00 88.41 380 A 1 
ATOM   2880 O  OD1 . ASP A 1 380 ? -6.960  1.235   27.687  1.00 80.57 380 A 1 
ATOM   2881 O  OD2 . ASP A 1 380 ? -5.509  -0.406  28.049  1.00 81.15 380 A 1 
ATOM   2882 N  N   . LYS A 1 381 ? -5.181  -0.999  23.781  1.00 97.62 381 A 1 
ATOM   2883 C  CA  . LYS A 1 381 ? -5.422  -2.298  23.169  1.00 97.34 381 A 1 
ATOM   2884 C  C   . LYS A 1 381 ? -4.165  -3.156  23.180  1.00 97.95 381 A 1 
ATOM   2885 O  O   . LYS A 1 381 ? -3.086  -2.708  22.811  1.00 97.24 381 A 1 
ATOM   2886 C  CB  . LYS A 1 381 ? -5.940  -2.078  21.730  1.00 94.73 381 A 1 
ATOM   2887 C  CG  . LYS A 1 381 ? -6.646  -3.301  21.138  1.00 84.83 381 A 1 
ATOM   2888 C  CD  . LYS A 1 381 ? -8.021  -3.527  21.762  1.00 81.32 381 A 1 
ATOM   2889 C  CE  . LYS A 1 381 ? -8.602  -4.831  21.242  1.00 75.65 381 A 1 
ATOM   2890 N  NZ  . LYS A 1 381 ? -10.011 -5.030  21.678  1.00 67.27 381 A 1 
ATOM   2891 N  N   . TRP A 1 382 ? -4.346  -4.426  23.532  1.00 97.73 382 A 1 
ATOM   2892 C  CA  . TRP A 1 382 ? -3.377  -5.476  23.261  1.00 98.09 382 A 1 
ATOM   2893 C  C   . TRP A 1 382 ? -3.721  -6.165  21.943  1.00 97.98 382 A 1 
ATOM   2894 O  O   . TRP A 1 382 ? -4.868  -6.536  21.714  1.00 96.57 382 A 1 
ATOM   2895 C  CB  . TRP A 1 382 ? -3.335  -6.466  24.419  1.00 97.66 382 A 1 
ATOM   2896 C  CG  . TRP A 1 382 ? -2.741  -5.888  25.669  1.00 97.44 382 A 1 
ATOM   2897 C  CD1 . TRP A 1 382 ? -3.428  -5.248  26.647  1.00 95.08 382 A 1 
ATOM   2898 C  CD2 . TRP A 1 382 ? -1.335  -5.864  26.067  1.00 96.32 382 A 1 
ATOM   2899 N  NE1 . TRP A 1 382 ? -2.541  -4.824  27.641  1.00 94.41 382 A 1 
ATOM   2900 C  CE2 . TRP A 1 382 ? -1.249  -5.189  27.317  1.00 95.76 382 A 1 
ATOM   2901 C  CE3 . TRP A 1 382 ? -0.136  -6.345  25.496  1.00 94.86 382 A 1 
ATOM   2902 C  CZ2 . TRP A 1 382 ? -0.013  -5.004  27.974  1.00 94.52 382 A 1 
ATOM   2903 C  CZ3 . TRP A 1 382 ? 1.095   -6.158  26.153  1.00 93.54 382 A 1 
ATOM   2904 C  CH2 . TRP A 1 382 ? 1.148   -5.497  27.378  1.00 93.33 382 A 1 
ATOM   2905 N  N   . SER A 1 383 ? -2.726  -6.343  21.081  1.00 98.04 383 A 1 
ATOM   2906 C  CA  . SER A 1 383 ? -2.841  -7.071  19.817  1.00 97.70 383 A 1 
ATOM   2907 C  C   . SER A 1 383 ? -1.740  -8.118  19.764  1.00 98.04 383 A 1 
ATOM   2908 O  O   . SER A 1 383 ? -0.563  -7.781  19.827  1.00 97.14 383 A 1 
ATOM   2909 C  CB  . SER A 1 383 ? -2.735  -6.124  18.624  1.00 96.18 383 A 1 
ATOM   2910 O  OG  . SER A 1 383 ? -3.705  -5.093  18.713  1.00 90.58 383 A 1 
ATOM   2911 N  N   . SER A 1 384 ? -2.124  -9.392  19.656  1.00 98.01 384 A 1 
ATOM   2912 C  CA  . SER A 1 384 ? -1.181  -10.512 19.674  1.00 98.16 384 A 1 
ATOM   2913 C  C   . SER A 1 384 ? -1.270  -11.321 18.390  1.00 98.25 384 A 1 
ATOM   2914 O  O   . SER A 1 384 ? -2.272  -11.288 17.678  1.00 97.45 384 A 1 
ATOM   2915 C  CB  . SER A 1 384 ? -1.420  -11.395 20.904  1.00 97.65 384 A 1 
ATOM   2916 O  OG  . SER A 1 384 ? -1.310  -10.632 22.083  1.00 94.78 384 A 1 
ATOM   2917 N  N   . ARG A 1 385 ? -0.214  -12.069 18.084  1.00 98.31 385 A 1 
ATOM   2918 C  CA  . ARG A 1 385 ? -0.195  -13.026 16.974  1.00 98.14 385 A 1 
ATOM   2919 C  C   . ARG A 1 385 ? 0.520   -14.307 17.366  1.00 98.47 385 A 1 
ATOM   2920 O  O   . ARG A 1 385 ? 1.438   -14.287 18.181  1.00 97.82 385 A 1 
ATOM   2921 C  CB  . ARG A 1 385 ? 0.407   -12.384 15.717  1.00 95.93 385 A 1 
ATOM   2922 C  CG  . ARG A 1 385 ? 1.934   -12.183 15.796  1.00 90.46 385 A 1 
ATOM   2923 C  CD  . ARG A 1 385 ? 2.492   -11.520 14.532  1.00 89.30 385 A 1 
ATOM   2924 N  NE  . ARG A 1 385 ? 2.250   -12.337 13.332  1.00 81.66 385 A 1 
ATOM   2925 C  CZ  . ARG A 1 385 ? 2.423   -11.953 12.078  1.00 78.10 385 A 1 
ATOM   2926 N  NH1 . ARG A 1 385 ? 2.944   -10.797 11.780  1.00 71.10 385 A 1 
ATOM   2927 N  NH2 . ARG A 1 385 ? 2.047   -12.726 11.113  1.00 69.59 385 A 1 
ATOM   2928 N  N   . ALA A 1 386 ? 0.120   -15.402 16.723  1.00 98.14 386 A 1 
ATOM   2929 C  CA  . ALA A 1 386 ? 0.827   -16.665 16.736  1.00 98.15 386 A 1 
ATOM   2930 C  C   . ALA A 1 386 ? 0.768   -17.269 15.334  1.00 98.28 386 A 1 
ATOM   2931 O  O   . ALA A 1 386 ? -0.301  -17.326 14.727  1.00 97.35 386 A 1 
ATOM   2932 C  CB  . ALA A 1 386 ? 0.198   -17.582 17.791  1.00 97.27 386 A 1 
ATOM   2933 N  N   . GLY A 1 387 ? 1.904   -17.706 14.804  1.00 97.90 387 A 1 
ATOM   2934 C  CA  . GLY A 1 387 ? 2.004   -18.354 13.506  1.00 97.77 387 A 1 
ATOM   2935 C  C   . GLY A 1 387 ? 3.003   -19.501 13.550  1.00 98.04 387 A 1 
ATOM   2936 O  O   . GLY A 1 387 ? 3.913   -19.517 14.376  1.00 97.18 387 A 1 
ATOM   2937 N  N   . MET A 1 388 ? 2.811   -20.472 12.668  1.00 98.00 388 A 1 
ATOM   2938 C  CA  . MET A 1 388 ? 3.677   -21.633 12.561  1.00 98.04 388 A 1 
ATOM   2939 C  C   . MET A 1 388 ? 3.823   -22.021 11.101  1.00 98.26 388 A 1 
ATOM   2940 O  O   . MET A 1 388 ? 2.833   -22.073 10.370  1.00 97.53 388 A 1 
ATOM   2941 C  CB  . MET A 1 388 ? 3.100   -22.776 13.397  1.00 97.03 388 A 1 
ATOM   2942 C  CG  . MET A 1 388 ? 3.939   -24.053 13.332  1.00 92.85 388 A 1 
ATOM   2943 S  SD  . MET A 1 388 ? 3.381   -25.383 14.458  1.00 90.74 388 A 1 
ATOM   2944 C  CE  . MET A 1 388 ? 1.727   -25.686 13.825  1.00 78.60 388 A 1 
ATOM   2945 N  N   . THR A 1 389 ? 5.043   -22.352 10.696  1.00 98.07 389 A 1 
ATOM   2946 C  CA  . THR A 1 389 ? 5.370   -22.971 9.407   1.00 97.99 389 A 1 
ATOM   2947 C  C   . THR A 1 389 ? 6.027   -24.320 9.666   1.00 98.01 389 A 1 
ATOM   2948 O  O   . THR A 1 389 ? 6.883   -24.434 10.537  1.00 97.05 389 A 1 
ATOM   2949 C  CB  . THR A 1 389 ? 6.287   -22.070 8.577   1.00 96.56 389 A 1 
ATOM   2950 O  OG1 . THR A 1 389 ? 5.681   -20.819 8.357   1.00 86.55 389 A 1 
ATOM   2951 C  CG2 . THR A 1 389 ? 6.600   -22.655 7.209   1.00 86.13 389 A 1 
ATOM   2952 N  N   . ILE A 1 390 ? 5.610   -25.337 8.913   1.00 98.00 390 A 1 
ATOM   2953 C  CA  . ILE A 1 390 ? 6.169   -26.689 8.964   1.00 98.08 390 A 1 
ATOM   2954 C  C   . ILE A 1 390 ? 6.559   -27.088 7.543   1.00 98.13 390 A 1 
ATOM   2955 O  O   . ILE A 1 390 ? 5.743   -26.967 6.632   1.00 97.43 390 A 1 
ATOM   2956 C  CB  . ILE A 1 390 ? 5.168   -27.699 9.562   1.00 96.84 390 A 1 
ATOM   2957 C  CG1 . ILE A 1 390 ? 4.625   -27.233 10.932  1.00 79.97 390 A 1 
ATOM   2958 C  CG2 . ILE A 1 390 ? 5.824   -29.086 9.681   1.00 81.89 390 A 1 
ATOM   2959 C  CD1 . ILE A 1 390 ? 3.559   -28.160 11.537  1.00 78.67 390 A 1 
ATOM   2960 N  N   . ASN A 1 391 ? 7.751   -27.627 7.365   1.00 97.54 391 A 1 
ATOM   2961 C  CA  . ASN A 1 391 ? 8.233   -28.189 6.101   1.00 97.14 391 A 1 
ATOM   2962 C  C   . ASN A 1 391 ? 8.320   -29.718 6.212   1.00 97.30 391 A 1 
ATOM   2963 O  O   . ASN A 1 391 ? 9.390   -30.249 6.511   1.00 95.65 391 A 1 
ATOM   2964 C  CB  . ASN A 1 391 ? 9.576   -27.536 5.746   1.00 95.55 391 A 1 
ATOM   2965 C  CG  . ASN A 1 391 ? 9.435   -26.046 5.550   1.00 91.84 391 A 1 
ATOM   2966 O  OD1 . ASN A 1 391 ? 9.426   -25.274 6.496   1.00 79.47 391 A 1 
ATOM   2967 N  ND2 . ASN A 1 391 ? 9.295   -25.606 4.314   1.00 79.49 391 A 1 
ATOM   2968 N  N   . PRO A 1 392 ? 7.220   -30.470 5.984   1.00 97.53 392 A 1 
ATOM   2969 C  CA  . PRO A 1 392 ? 7.237   -31.928 6.103   1.00 97.26 392 A 1 
ATOM   2970 C  C   . PRO A 1 392 ? 8.190   -32.598 5.112   1.00 96.81 392 A 1 
ATOM   2971 O  O   . PRO A 1 392 ? 8.690   -33.687 5.362   1.00 94.31 392 A 1 
ATOM   2972 C  CB  . PRO A 1 392 ? 5.786   -32.370 5.840   1.00 96.40 392 A 1 
ATOM   2973 C  CG  . PRO A 1 392 ? 4.960   -31.115 6.085   1.00 95.08 392 A 1 
ATOM   2974 C  CD  . PRO A 1 392 ? 5.892   -29.995 5.658   1.00 97.40 392 A 1 
ATOM   2975 N  N   . THR A 1 393 ? 8.427   -31.952 3.986   1.00 96.96 393 A 1 
ATOM   2976 C  CA  . THR A 1 393 ? 9.383   -32.338 2.946   1.00 96.57 393 A 1 
ATOM   2977 C  C   . THR A 1 393 ? 10.079  -31.082 2.414   1.00 96.20 393 A 1 
ATOM   2978 O  O   . THR A 1 393 ? 9.646   -29.966 2.688   1.00 93.75 393 A 1 
ATOM   2979 C  CB  . THR A 1 393 ? 8.704   -33.071 1.780   1.00 95.11 393 A 1 
ATOM   2980 O  OG1 . THR A 1 393 ? 7.945   -32.174 1.008   1.00 87.27 393 A 1 
ATOM   2981 C  CG2 . THR A 1 393 ? 7.766   -34.210 2.198   1.00 85.90 393 A 1 
ATOM   2982 N  N   . ASN A 1 394 ? 11.090  -31.250 1.583   1.00 94.88 394 A 1 
ATOM   2983 C  CA  . ASN A 1 394 ? 11.846  -30.146 0.986   1.00 93.37 394 A 1 
ATOM   2984 C  C   . ASN A 1 394 ? 11.013  -29.314 -0.009  1.00 94.11 394 A 1 
ATOM   2985 O  O   . ASN A 1 394 ? 11.355  -28.174 -0.287  1.00 91.28 394 A 1 
ATOM   2986 C  CB  . ASN A 1 394 ? 13.076  -30.724 0.252   1.00 89.73 394 A 1 
ATOM   2987 C  CG  . ASN A 1 394 ? 13.954  -31.664 1.067   1.00 79.48 394 A 1 
ATOM   2988 O  OD1 . ASN A 1 394 ? 13.699  -32.016 2.192   1.00 67.47 394 A 1 
ATOM   2989 N  ND2 . ASN A 1 394 ? 15.012  -32.154 0.466   1.00 70.22 394 A 1 
ATOM   2990 N  N   . TRP A 1 395 ? 9.944   -29.882 -0.553  1.00 95.44 395 A 1 
ATOM   2991 C  CA  . TRP A 1 395 ? 9.082   -29.257 -1.564  1.00 96.03 395 A 1 
ATOM   2992 C  C   . TRP A 1 395 ? 7.716   -28.831 -1.028  1.00 96.50 395 A 1 
ATOM   2993 O  O   . TRP A 1 395 ? 6.967   -28.161 -1.737  1.00 95.87 395 A 1 
ATOM   2994 C  CB  . TRP A 1 395 ? 8.946   -30.220 -2.750  1.00 95.62 395 A 1 
ATOM   2995 C  CG  . TRP A 1 395 ? 8.437   -31.593 -2.409  1.00 95.52 395 A 1 
ATOM   2996 C  CD1 . TRP A 1 395 ? 9.207   -32.689 -2.231  1.00 93.12 395 A 1 
ATOM   2997 C  CD2 . TRP A 1 395 ? 7.055   -32.027 -2.200  1.00 94.72 395 A 1 
ATOM   2998 N  NE1 . TRP A 1 395 ? 8.409   -33.782 -1.918  1.00 92.50 395 A 1 
ATOM   2999 C  CE2 . TRP A 1 395 ? 7.080   -33.408 -1.885  1.00 93.92 395 A 1 
ATOM   3000 C  CE3 . TRP A 1 395 ? 5.792   -31.391 -2.246  1.00 92.35 395 A 1 
ATOM   3001 C  CZ2 . TRP A 1 395 ? 5.889   -34.137 -1.613  1.00 91.87 395 A 1 
ATOM   3002 C  CZ3 . TRP A 1 395 ? 4.615   -32.112 -1.976  1.00 90.54 395 A 1 
ATOM   3003 C  CH2 . TRP A 1 395 ? 4.676   -33.465 -1.652  1.00 90.36 395 A 1 
ATOM   3004 N  N   . LEU A 1 396 ? 7.368   -29.223 0.198   1.00 97.25 396 A 1 
ATOM   3005 C  CA  . LEU A 1 396 ? 6.081   -28.940 0.815   1.00 97.65 396 A 1 
ATOM   3006 C  C   . LEU A 1 396 ? 6.260   -28.026 2.030   1.00 97.76 396 A 1 
ATOM   3007 O  O   . LEU A 1 396 ? 7.050   -28.329 2.927   1.00 96.87 396 A 1 
ATOM   3008 C  CB  . LEU A 1 396 ? 5.380   -30.256 1.180   1.00 97.35 396 A 1 
ATOM   3009 C  CG  . LEU A 1 396 ? 4.027   -30.104 1.900   1.00 96.84 396 A 1 
ATOM   3010 C  CD1 . LEU A 1 396 ? 2.969   -29.430 1.036   1.00 95.37 396 A 1 
ATOM   3011 C  CD2 . LEU A 1 396 ? 3.494   -31.480 2.296   1.00 95.07 396 A 1 
ATOM   3012 N  N   . MET A 1 397 ? 5.464   -26.983 2.080   1.00 97.56 397 A 1 
ATOM   3013 C  CA  . MET A 1 397 ? 5.327   -26.077 3.209   1.00 97.49 397 A 1 
ATOM   3014 C  C   . MET A 1 397 ? 3.863   -26.060 3.658   1.00 98.18 397 A 1 
ATOM   3015 O  O   . MET A 1 397 ? 2.949   -25.994 2.835   1.00 97.51 397 A 1 
ATOM   3016 C  CB  . MET A 1 397 ? 5.869   -24.706 2.759   1.00 95.06 397 A 1 
ATOM   3017 C  CG  . MET A 1 397 ? 5.718   -23.589 3.772   1.00 91.24 397 A 1 
ATOM   3018 S  SD  . MET A 1 397 ? 4.150   -22.696 3.692   1.00 88.80 397 A 1 
ATOM   3019 C  CE  . MET A 1 397 ? 4.632   -21.219 4.607   1.00 80.44 397 A 1 
ATOM   3020 N  N   . LEU A 1 398 ? 3.636   -26.116 4.968   1.00 98.27 398 A 1 
ATOM   3021 C  CA  . LEU A 1 398 ? 2.326   -25.912 5.581   1.00 98.43 398 A 1 
ATOM   3022 C  C   . LEU A 1 398 ? 2.433   -24.746 6.559   1.00 98.49 398 A 1 
ATOM   3023 O  O   . LEU A 1 398 ? 3.427   -24.644 7.267   1.00 97.77 398 A 1 
ATOM   3024 C  CB  . LEU A 1 398 ? 1.868   -27.179 6.324   1.00 98.08 398 A 1 
ATOM   3025 C  CG  . LEU A 1 398 ? 1.769   -28.454 5.473   1.00 96.57 398 A 1 
ATOM   3026 C  CD1 . LEU A 1 398 ? 1.387   -29.644 6.360   1.00 94.06 398 A 1 
ATOM   3027 C  CD2 . LEU A 1 398 ? 0.714   -28.334 4.377   1.00 93.73 398 A 1 
ATOM   3028 N  N   . PHE A 1 399 ? 1.414   -23.921 6.647   1.00 98.41 399 A 1 
ATOM   3029 C  CA  . PHE A 1 399 ? 1.380   -22.867 7.662   1.00 98.41 399 A 1 
ATOM   3030 C  C   . PHE A 1 399 ? -0.013  -22.652 8.245   1.00 98.52 399 A 1 
ATOM   3031 O  O   . PHE A 1 399 ? -1.038  -22.899 7.609   1.00 98.29 399 A 1 
ATOM   3032 C  CB  . PHE A 1 399 ? 1.989   -21.572 7.120   1.00 98.07 399 A 1 
ATOM   3033 C  CG  . PHE A 1 399 ? 1.091   -20.770 6.212   1.00 98.12 399 A 1 
ATOM   3034 C  CD1 . PHE A 1 399 ? 1.041   -21.044 4.831   1.00 97.16 399 A 1 
ATOM   3035 C  CD2 . PHE A 1 399 ? 0.300   -19.736 6.737   1.00 97.01 399 A 1 
ATOM   3036 C  CE1 . PHE A 1 399 ? 0.233   -20.278 3.981   1.00 96.22 399 A 1 
ATOM   3037 C  CE2 . PHE A 1 399 ? -0.510  -18.961 5.892   1.00 96.15 399 A 1 
ATOM   3038 C  CZ  . PHE A 1 399 ? -0.541  -19.231 4.509   1.00 96.17 399 A 1 
ATOM   3039 N  N   . GLY A 1 400 ? -0.026  -22.151 9.471   1.00 98.47 400 A 1 
ATOM   3040 C  CA  . GLY A 1 400 ? -1.206  -21.634 10.140  1.00 98.34 400 A 1 
ATOM   3041 C  C   . GLY A 1 400 ? -0.860  -20.354 10.887  1.00 98.48 400 A 1 
ATOM   3042 O  O   . GLY A 1 400 ? 0.237   -20.217 11.417  1.00 97.65 400 A 1 
ATOM   3043 N  N   . SER A 1 401 ? -1.797  -19.423 10.930  1.00 98.37 401 A 1 
ATOM   3044 C  CA  . SER A 1 401 ? -1.627  -18.153 11.615  1.00 98.11 401 A 1 
ATOM   3045 C  C   . SER A 1 401 ? -2.909  -17.744 12.323  1.00 98.47 401 A 1 
ATOM   3046 O  O   . SER A 1 401 ? -4.005  -17.914 11.802  1.00 97.67 401 A 1 
ATOM   3047 C  CB  . SER A 1 401 ? -1.181  -17.085 10.618  1.00 95.91 401 A 1 
ATOM   3048 O  OG  . SER A 1 401 ? -0.941  -15.845 11.266  1.00 79.20 401 A 1 
ATOM   3049 N  N   . TYR A 1 402 ? -2.752  -17.184 13.517  1.00 98.20 402 A 1 
ATOM   3050 C  CA  . TYR A 1 402 ? -3.769  -16.412 14.208  1.00 98.39 402 A 1 
ATOM   3051 C  C   . TYR A 1 402 ? -3.179  -15.033 14.517  1.00 98.31 402 A 1 
ATOM   3052 O  O   . TYR A 1 402 ? -2.087  -14.945 15.070  1.00 97.81 402 A 1 
ATOM   3053 C  CB  . TYR A 1 402 ? -4.197  -17.132 15.487  1.00 98.00 402 A 1 
ATOM   3054 C  CG  . TYR A 1 402 ? -5.076  -16.291 16.384  1.00 97.40 402 A 1 
ATOM   3055 C  CD1 . TYR A 1 402 ? -4.495  -15.545 17.442  1.00 95.60 402 A 1 
ATOM   3056 C  CD2 . TYR A 1 402 ? -6.459  -16.218 16.166  1.00 96.01 402 A 1 
ATOM   3057 C  CE1 . TYR A 1 402 ? -5.307  -14.754 18.277  1.00 94.82 402 A 1 
ATOM   3058 C  CE2 . TYR A 1 402 ? -7.280  -15.437 16.996  1.00 94.97 402 A 1 
ATOM   3059 C  CZ  . TYR A 1 402 ? -6.698  -14.709 18.057  1.00 95.01 402 A 1 
ATOM   3060 O  OH  . TYR A 1 402 ? -7.480  -13.952 18.884  1.00 92.72 402 A 1 
ATOM   3061 N  N   . ALA A 1 403 ? -3.878  -13.976 14.156  1.00 98.07 403 A 1 
ATOM   3062 C  CA  . ALA A 1 403 ? -3.406  -12.625 14.403  1.00 97.95 403 A 1 
ATOM   3063 C  C   . ALA A 1 403 ? -4.556  -11.669 14.718  1.00 98.03 403 A 1 
ATOM   3064 O  O   . ALA A 1 403 ? -5.659  -11.792 14.195  1.00 97.25 403 A 1 
ATOM   3065 C  CB  . ALA A 1 403 ? -2.573  -12.151 13.208  1.00 97.25 403 A 1 
ATOM   3066 N  N   . GLN A 1 404 ? -4.246  -10.692 15.567  1.00 97.67 404 A 1 
ATOM   3067 C  CA  . GLN A 1 404 ? -5.146  -9.623  15.967  1.00 97.70 404 A 1 
ATOM   3068 C  C   . GLN A 1 404 ? -4.655  -8.280  15.418  1.00 97.72 404 A 1 
ATOM   3069 O  O   . GLN A 1 404 ? -3.454  -8.015  15.365  1.00 96.70 404 A 1 
ATOM   3070 C  CB  . GLN A 1 404 ? -5.253  -9.566  17.495  1.00 97.06 404 A 1 
ATOM   3071 C  CG  . GLN A 1 404 ? -5.847  -10.845 18.086  1.00 96.16 404 A 1 
ATOM   3072 C  CD  . GLN A 1 404 ? -5.892  -10.809 19.613  1.00 96.54 404 A 1 
ATOM   3073 O  OE1 . GLN A 1 404 ? -5.043  -10.246 20.277  1.00 91.28 404 A 1 
ATOM   3074 N  NE2 . GLN A 1 404 ? -6.876  -11.430 20.220  1.00 90.44 404 A 1 
ATOM   3075 N  N   . ALA A 1 405 ? -5.602  -7.419  15.056  1.00 97.69 405 A 1 
ATOM   3076 C  CA  . ALA A 1 405 ? -5.325  -6.037  14.723  1.00 97.65 405 A 1 
ATOM   3077 C  C   . ALA A 1 405 ? -6.428  -5.114  15.244  1.00 97.72 405 A 1 
ATOM   3078 O  O   . ALA A 1 405 ? -7.490  -5.561  15.685  1.00 96.84 405 A 1 
ATOM   3079 C  CB  . ALA A 1 405 ? -5.137  -5.894  13.211  1.00 96.85 405 A 1 
ATOM   3080 N  N   . PHE A 1 406 ? -6.141  -3.821  15.193  1.00 97.51 406 A 1 
ATOM   3081 C  CA  . PHE A 1 406 ? -7.096  -2.776  15.523  1.00 97.50 406 A 1 
ATOM   3082 C  C   . PHE A 1 406 ? -6.836  -1.535  14.665  1.00 97.66 406 A 1 
ATOM   3083 O  O   . PHE A 1 406 ? -5.759  -1.372  14.079  1.00 96.79 406 A 1 
ATOM   3084 C  CB  . PHE A 1 406 ? -7.033  -2.454  17.023  1.00 96.66 406 A 1 
ATOM   3085 C  CG  . PHE A 1 406 ? -5.938  -1.489  17.420  1.00 97.09 406 A 1 
ATOM   3086 C  CD1 . PHE A 1 406 ? -4.589  -1.894  17.422  1.00 95.74 406 A 1 
ATOM   3087 C  CD2 . PHE A 1 406 ? -6.256  -0.152  17.698  1.00 95.86 406 A 1 
ATOM   3088 C  CE1 . PHE A 1 406 ? -3.575  -0.964  17.676  1.00 94.64 406 A 1 
ATOM   3089 C  CE2 . PHE A 1 406 ? -5.243  0.788   17.961  1.00 94.74 406 A 1 
ATOM   3090 C  CZ  . PHE A 1 406 ? -3.900  0.384   17.937  1.00 95.16 406 A 1 
ATOM   3091 N  N   . ARG A 1 407 ? -7.795  -0.633  14.653  1.00 97.54 407 A 1 
ATOM   3092 C  CA  . ARG A 1 407 ? -7.563  0.765   14.302  1.00 97.11 407 A 1 
ATOM   3093 C  C   . ARG A 1 407 ? -8.242  1.681   15.310  1.00 97.61 407 A 1 
ATOM   3094 O  O   . ARG A 1 407 ? -9.319  1.360   15.815  1.00 96.74 407 A 1 
ATOM   3095 C  CB  . ARG A 1 407 ? -7.963  1.065   12.851  1.00 94.00 407 A 1 
ATOM   3096 C  CG  . ARG A 1 407 ? -9.472  1.079   12.593  1.00 91.21 407 A 1 
ATOM   3097 C  CD  . ARG A 1 407 ? -9.747  1.500   11.154  1.00 92.19 407 A 1 
ATOM   3098 N  NE  . ARG A 1 407 ? -11.176 1.664   10.876  1.00 91.19 407 A 1 
ATOM   3099 C  CZ  . ARG A 1 407 ? -11.878 2.786   10.999  1.00 93.77 407 A 1 
ATOM   3100 N  NH1 . ARG A 1 407 ? -11.389 3.883   11.503  1.00 84.83 407 A 1 
ATOM   3101 N  NH2 . ARG A 1 407 ? -13.107 2.836   10.590  1.00 86.24 407 A 1 
ATOM   3102 N  N   . ALA A 1 408 ? -7.634  2.826   15.568  1.00 96.61 408 A 1 
ATOM   3103 C  CA  . ALA A 1 408 ? -8.342  3.936   16.175  1.00 96.49 408 A 1 
ATOM   3104 C  C   . ALA A 1 408 ? -9.401  4.475   15.197  1.00 96.63 408 A 1 
ATOM   3105 O  O   . ALA A 1 408 ? -9.240  4.319   13.986  1.00 95.69 408 A 1 
ATOM   3106 C  CB  . ALA A 1 408 ? -7.328  5.020   16.550  1.00 95.81 408 A 1 
ATOM   3107 N  N   . PRO A 1 409 ? -10.472 5.122   15.692  1.00 96.83 409 A 1 
ATOM   3108 C  CA  . PRO A 1 409 ? -11.279 5.992   14.861  1.00 96.50 409 A 1 
ATOM   3109 C  C   . PRO A 1 409 ? -10.395 7.028   14.163  1.00 96.77 409 A 1 
ATOM   3110 O  O   . PRO A 1 409 ? -9.382  7.465   14.713  1.00 95.82 409 A 1 
ATOM   3111 C  CB  . PRO A 1 409 ? -12.288 6.661   15.804  1.00 95.91 409 A 1 
ATOM   3112 C  CG  . PRO A 1 409 ? -12.306 5.760   17.031  1.00 94.41 409 A 1 
ATOM   3113 C  CD  . PRO A 1 409 ? -10.893 5.198   17.076  1.00 96.35 409 A 1 
ATOM   3114 N  N   . THR A 1 410 ? -10.771 7.436   12.955  1.00 95.87 410 A 1 
ATOM   3115 C  CA  . THR A 1 410 ? -10.121 8.589   12.329  1.00 95.62 410 A 1 
ATOM   3116 C  C   . THR A 1 410 ? -10.509 9.873   13.078  1.00 96.04 410 A 1 
ATOM   3117 O  O   . THR A 1 410 ? -11.508 9.911   13.798  1.00 95.40 410 A 1 
ATOM   3118 C  CB  . THR A 1 410 ? -10.461 8.725   10.834  1.00 95.08 410 A 1 
ATOM   3119 O  OG1 . THR A 1 410 ? -11.769 9.189   10.680  1.00 89.56 410 A 1 
ATOM   3120 C  CG2 . THR A 1 410 ? -10.284 7.423   10.048  1.00 90.51 410 A 1 
ATOM   3121 N  N   . MET A 1 411 ? -9.745  10.936  12.910  1.00 95.83 411 A 1 
ATOM   3122 C  CA  . MET A 1 411 ? -10.129 12.229  13.484  1.00 95.82 411 A 1 
ATOM   3123 C  C   . MET A 1 411 ? -11.457 12.739  12.902  1.00 95.88 411 A 1 
ATOM   3124 O  O   . MET A 1 411 ? -12.238 13.352  13.623  1.00 94.49 411 A 1 
ATOM   3125 C  CB  . MET A 1 411 ? -9.006  13.248  13.252  1.00 95.43 411 A 1 
ATOM   3126 C  CG  . MET A 1 411 ? -7.767  12.936  14.108  1.00 94.19 411 A 1 
ATOM   3127 S  SD  . MET A 1 411 ? -6.346  14.041  13.836  1.00 94.57 411 A 1 
ATOM   3128 C  CE  . MET A 1 411 ? -5.746  13.405  12.264  1.00 87.67 411 A 1 
ATOM   3129 N  N   . GLY A 1 412 ? -11.753 12.430  11.638  1.00 95.34 412 A 1 
ATOM   3130 C  CA  . GLY A 1 412 ? -13.039 12.707  11.007  1.00 94.82 412 A 1 
ATOM   3131 C  C   . GLY A 1 412 ? -14.181 11.919  11.641  1.00 95.43 412 A 1 
ATOM   3132 O  O   . GLY A 1 412 ? -15.196 12.505  12.017  1.00 94.34 412 A 1 
ATOM   3133 N  N   . GLU A 1 413 ? -14.008 10.617  11.866  1.00 95.36 413 A 1 
ATOM   3134 C  CA  . GLU A 1 413 ? -14.998 9.763   12.540  1.00 94.86 413 A 1 
ATOM   3135 C  C   . GLU A 1 413 ? -15.264 10.222  13.981  1.00 95.05 413 A 1 
ATOM   3136 O  O   . GLU A 1 413 ? -16.407 10.181  14.430  1.00 93.49 413 A 1 
ATOM   3137 C  CB  . GLU A 1 413 ? -14.510 8.308   12.547  1.00 94.63 413 A 1 
ATOM   3138 C  CG  . GLU A 1 413 ? -14.595 7.616   11.174  1.00 93.81 413 A 1 
ATOM   3139 C  CD  . GLU A 1 413 ? -13.927 6.226   11.162  1.00 95.64 413 A 1 
ATOM   3140 O  OE1 . GLU A 1 413 ? -14.301 5.363   10.337  1.00 91.24 413 A 1 
ATOM   3141 O  OE2 . GLU A 1 413 ? -13.008 5.974   11.966  1.00 92.12 413 A 1 
ATOM   3142 N  N   . MET A 1 414 ? -14.247 10.682  14.697  1.00 95.72 414 A 1 
ATOM   3143 C  CA  . MET A 1 414 ? -14.388 11.167  16.070  1.00 95.51 414 A 1 
ATOM   3144 C  C   . MET A 1 414 ? -15.088 12.519  16.160  1.00 95.58 414 A 1 
ATOM   3145 O  O   . MET A 1 414 ? -15.916 12.706  17.043  1.00 93.80 414 A 1 
ATOM   3146 C  CB  . MET A 1 414 ? -13.009 11.259  16.749  1.00 95.05 414 A 1 
ATOM   3147 C  CG  . MET A 1 414 ? -12.419 9.881   17.065  1.00 92.67 414 A 1 
ATOM   3148 S  SD  . MET A 1 414 ? -10.872 9.899   18.014  1.00 92.34 414 A 1 
ATOM   3149 C  CE  . MET A 1 414 ? -9.745  10.599  16.805  1.00 83.63 414 A 1 
ATOM   3150 N  N   . TYR A 1 415 ? -14.746 13.463  15.282  1.00 96.08 415 A 1 
ATOM   3151 C  CA  . TYR A 1 415 ? -14.990 14.887  15.530  1.00 96.12 415 A 1 
ATOM   3152 C  C   . TYR A 1 415 ? -15.684 15.650  14.399  1.00 95.79 415 A 1 
ATOM   3153 O  O   . TYR A 1 415 ? -15.818 16.868  14.498  1.00 92.90 415 A 1 
ATOM   3154 C  CB  . TYR A 1 415 ? -13.667 15.553  15.923  1.00 95.97 415 A 1 
ATOM   3155 C  CG  . TYR A 1 415 ? -13.087 15.043  17.224  1.00 96.74 415 A 1 
ATOM   3156 C  CD1 . TYR A 1 415 ? -13.837 15.135  18.417  1.00 95.86 415 A 1 
ATOM   3157 C  CD2 . TYR A 1 415 ? -11.799 14.469  17.265  1.00 96.04 415 A 1 
ATOM   3158 C  CE1 . TYR A 1 415 ? -13.314 14.671  19.632  1.00 95.67 415 A 1 
ATOM   3159 C  CE2 . TYR A 1 415 ? -11.261 14.002  18.478  1.00 95.97 415 A 1 
ATOM   3160 C  CZ  . TYR A 1 415 ? -12.025 14.111  19.653  1.00 96.51 415 A 1 
ATOM   3161 O  OH  . TYR A 1 415 ? -11.513 13.657  20.843  1.00 95.95 415 A 1 
ATOM   3162 N  N   . ASN A 1 416 ? -16.155 14.981  13.345  1.00 94.77 416 A 1 
ATOM   3163 C  CA  . ASN A 1 416 ? -16.946 15.658  12.326  1.00 94.42 416 A 1 
ATOM   3164 C  C   . ASN A 1 416 ? -18.240 16.234  12.930  1.00 94.46 416 A 1 
ATOM   3165 O  O   . ASN A 1 416 ? -19.022 15.515  13.535  1.00 93.26 416 A 1 
ATOM   3166 C  CB  . ASN A 1 416 ? -17.232 14.691  11.171  1.00 93.31 416 A 1 
ATOM   3167 C  CG  . ASN A 1 416 ? -17.927 15.341  9.984   1.00 92.26 416 A 1 
ATOM   3168 O  OD1 . ASN A 1 416 ? -18.057 16.546  9.869   1.00 86.91 416 A 1 
ATOM   3169 N  ND2 . ASN A 1 416 ? -18.379 14.546  9.044   1.00 85.76 416 A 1 
ATOM   3170 N  N   . ASP A 1 417 ? -18.453 17.536  12.744  1.00 92.55 417 A 1 
ATOM   3171 C  CA  . ASP A 1 417 ? -19.615 18.306  13.210  1.00 91.43 417 A 1 
ATOM   3172 C  C   . ASP A 1 417 ? -20.284 19.093  12.076  1.00 92.13 417 A 1 
ATOM   3173 O  O   . ASP A 1 417 ? -21.164 19.929  12.285  1.00 88.94 417 A 1 
ATOM   3174 C  CB  . ASP A 1 417 ? -19.180 19.218  14.369  1.00 88.20 417 A 1 
ATOM   3175 C  CG  . ASP A 1 417 ? -18.099 20.250  14.009  1.00 87.71 417 A 1 
ATOM   3176 O  OD1 . ASP A 1 417 ? -17.675 20.316  12.833  1.00 82.97 417 A 1 
ATOM   3177 O  OD2 . ASP A 1 417 ? -17.696 20.971  14.942  1.00 83.06 417 A 1 
ATOM   3178 N  N   . SER A 1 418 ? -19.894 18.803  10.841  1.00 93.08 418 A 1 
ATOM   3179 C  CA  . SER A 1 418 ? -20.384 19.506  9.665   1.00 92.90 418 A 1 
ATOM   3180 C  C   . SER A 1 418 ? -21.845 19.160  9.363   1.00 94.09 418 A 1 
ATOM   3181 O  O   . SER A 1 418 ? -22.379 18.135  9.763   1.00 92.52 418 A 1 
ATOM   3182 C  CB  . SER A 1 418 ? -19.502 19.192  8.458   1.00 90.56 418 A 1 
ATOM   3183 O  OG  . SER A 1 418 ? -18.171 19.587  8.693   1.00 80.74 418 A 1 
ATOM   3184 N  N   . LYS A 1 419 ? -22.479 19.996  8.557   1.00 92.21 419 A 1 
ATOM   3185 C  CA  . LYS A 1 419 ? -23.778 19.669  7.968   1.00 92.31 419 A 1 
ATOM   3186 C  C   . LYS A 1 419 ? -23.657 18.398  7.127   1.00 93.07 419 A 1 
ATOM   3187 O  O   . LYS A 1 419 ? -22.842 18.347  6.219   1.00 91.58 419 A 1 
ATOM   3188 C  CB  . LYS A 1 419 ? -24.245 20.862  7.122   1.00 90.44 419 A 1 
ATOM   3189 C  CG  . LYS A 1 419 ? -25.554 20.566  6.405   1.00 86.21 419 A 1 
ATOM   3190 C  CD  . LYS A 1 419 ? -25.984 21.757  5.550   1.00 83.63 419 A 1 
ATOM   3191 C  CE  . LYS A 1 419 ? -27.190 21.308  4.750   1.00 75.41 419 A 1 
ATOM   3192 N  NZ  . LYS A 1 419 ? -27.775 22.399  3.941   1.00 69.40 419 A 1 
ATOM   3193 N  N   . HIS A 1 420 ? -24.537 17.413  7.371   1.00 91.62 420 A 1 
ATOM   3194 C  CA  . HIS A 1 420 ? -24.617 16.218  6.538   1.00 92.29 420 A 1 
ATOM   3195 C  C   . HIS A 1 420 ? -25.518 16.453  5.321   1.00 92.03 420 A 1 
ATOM   3196 O  O   . HIS A 1 420 ? -25.048 16.420  4.189   1.00 90.02 420 A 1 
ATOM   3197 C  CB  . HIS A 1 420 ? -25.075 15.029  7.399   1.00 92.29 420 A 1 
ATOM   3198 C  CG  . HIS A 1 420 ? -25.139 13.701  6.682   1.00 92.90 420 A 1 
ATOM   3199 N  ND1 . HIS A 1 420 ? -25.906 12.613  7.080   1.00 89.43 420 A 1 
ATOM   3200 C  CD2 . HIS A 1 420 ? -24.475 13.315  5.554   1.00 89.78 420 A 1 
ATOM   3201 C  CE1 . HIS A 1 420 ? -25.701 11.619  6.218   1.00 90.38 420 A 1 
ATOM   3202 N  NE2 . HIS A 1 420 ? -24.841 12.005  5.267   1.00 90.88 420 A 1 
ATOM   3203 N  N   . PHE A 1 421 ? -26.804 16.737  5.557   1.00 92.89 421 A 1 
ATOM   3204 C  CA  . PHE A 1 421 ? -27.757 17.029  4.488   1.00 92.47 421 A 1 
ATOM   3205 C  C   . PHE A 1 421 ? -28.909 17.912  4.981   1.00 92.86 421 A 1 
ATOM   3206 O  O   . PHE A 1 421 ? -29.094 18.122  6.178   1.00 91.92 421 A 1 
ATOM   3207 C  CB  . PHE A 1 421 ? -28.279 15.719  3.877   1.00 91.62 421 A 1 
ATOM   3208 C  CG  . PHE A 1 421 ? -29.027 14.813  4.834   1.00 92.13 421 A 1 
ATOM   3209 C  CD1 . PHE A 1 421 ? -28.334 13.805  5.542   1.00 90.48 421 A 1 
ATOM   3210 C  CD2 . PHE A 1 421 ? -30.408 14.953  5.028   1.00 90.69 421 A 1 
ATOM   3211 C  CE1 . PHE A 1 421 ? -29.007 12.960  6.423   1.00 89.24 421 A 1 
ATOM   3212 C  CE2 . PHE A 1 421 ? -31.093 14.106  5.915   1.00 89.57 421 A 1 
ATOM   3213 C  CZ  . PHE A 1 421 ? -30.396 13.106  6.616   1.00 90.47 421 A 1 
ATOM   3214 N  N   . SER A 1 422 ? -29.695 18.403  4.051   1.00 93.17 422 A 1 
ATOM   3215 C  CA  . SER A 1 422 ? -30.965 19.058  4.353   1.00 92.43 422 A 1 
ATOM   3216 C  C   . SER A 1 422 ? -32.100 18.415  3.571   1.00 92.28 422 A 1 
ATOM   3217 O  O   . SER A 1 422 ? -31.940 18.102  2.394   1.00 89.34 422 A 1 
ATOM   3218 C  CB  . SER A 1 422 ? -30.923 20.557  4.037   1.00 90.59 422 A 1 
ATOM   3219 O  OG  . SER A 1 422 ? -30.133 21.250  4.974   1.00 83.11 422 A 1 
ATOM   3220 N  N   . ILE A 1 423 ? -33.255 18.282  4.214   1.00 92.82 423 A 1 
ATOM   3221 C  CA  . ILE A 1 423 ? -34.509 17.888  3.563   1.00 91.25 423 A 1 
ATOM   3222 C  C   . ILE A 1 423 ? -35.413 19.128  3.527   1.00 90.37 423 A 1 
ATOM   3223 O  O   . ILE A 1 423 ? -35.962 19.555  4.543   1.00 85.58 423 A 1 
ATOM   3224 C  CB  . ILE A 1 423 ? -35.159 16.677  4.266   1.00 88.12 423 A 1 
ATOM   3225 C  CG1 . ILE A 1 423 ? -34.184 15.476  4.304   1.00 80.79 423 A 1 
ATOM   3226 C  CG2 . ILE A 1 423 ? -36.455 16.299  3.527   1.00 79.60 423 A 1 
ATOM   3227 C  CD1 . ILE A 1 423 ? -34.723 14.256  5.067   1.00 75.89 423 A 1 
ATOM   3228 N  N   . GLY A 1 424 ? -35.520 19.729  2.367   1.00 88.15 424 A 1 
ATOM   3229 C  CA  . GLY A 1 424 ? -36.222 20.998  2.204   1.00 87.57 424 A 1 
ATOM   3230 C  C   . GLY A 1 424 ? -35.539 22.152  2.956   1.00 88.85 424 A 1 
ATOM   3231 O  O   . GLY A 1 424 ? -34.322 22.187  3.100   1.00 83.76 424 A 1 
ATOM   3232 N  N   . ARG A 1 425 ? -36.338 23.123  3.403   1.00 89.35 425 A 1 
ATOM   3233 C  CA  . ARG A 1 425 ? -35.829 24.344  4.054   1.00 90.20 425 A 1 
ATOM   3234 C  C   . ARG A 1 425 ? -35.863 24.300  5.587   1.00 90.82 425 A 1 
ATOM   3235 O  O   . ARG A 1 425 ? -35.261 25.164  6.206   1.00 84.80 425 A 1 
ATOM   3236 C  CB  . ARG A 1 425 ? -36.605 25.578  3.548   1.00 86.02 425 A 1 
ATOM   3237 C  CG  . ARG A 1 425 ? -36.325 25.887  2.068   1.00 74.19 425 A 1 
ATOM   3238 C  CD  . ARG A 1 425 ? -37.024 27.193  1.674   1.00 69.01 425 A 1 
ATOM   3239 N  NE  . ARG A 1 425 ? -36.756 27.548  0.284   1.00 59.81 425 A 1 
ATOM   3240 C  CZ  . ARG A 1 425 ? -37.207 28.617  -0.354  1.00 53.19 425 A 1 
ATOM   3241 N  NH1 . ARG A 1 425 ? -37.976 29.496  0.239   1.00 49.88 425 A 1 
ATOM   3242 N  NH2 . ARG A 1 425 ? -36.893 28.839  -1.612  1.00 47.84 425 A 1 
ATOM   3243 N  N   . PHE A 1 426 ? -36.571 23.343  6.169   1.00 91.88 426 A 1 
ATOM   3244 C  CA  . PHE A 1 426 ? -36.876 23.317  7.605   1.00 92.46 426 A 1 
ATOM   3245 C  C   . PHE A 1 426 ? -36.173 22.187  8.359   1.00 93.78 426 A 1 
ATOM   3246 O  O   . PHE A 1 426 ? -36.291 22.108  9.575   1.00 89.80 426 A 1 
ATOM   3247 C  CB  . PHE A 1 426 ? -38.393 23.238  7.789   1.00 89.66 426 A 1 
ATOM   3248 C  CG  . PHE A 1 426 ? -39.155 24.365  7.135   1.00 84.11 426 A 1 
ATOM   3249 C  CD1 . PHE A 1 426 ? -39.053 25.668  7.647   1.00 76.46 426 A 1 
ATOM   3250 C  CD2 . PHE A 1 426 ? -39.943 24.122  5.999   1.00 75.40 426 A 1 
ATOM   3251 C  CE1 . PHE A 1 426 ? -39.749 26.725  7.046   1.00 69.19 426 A 1 
ATOM   3252 C  CE2 . PHE A 1 426 ? -40.638 25.178  5.387   1.00 69.26 426 A 1 
ATOM   3253 C  CZ  . PHE A 1 426 ? -40.548 26.477  5.914   1.00 68.99 426 A 1 
ATOM   3254 N  N   . TYR A 1 427 ? -35.452 21.320  7.654   1.00 90.34 427 A 1 
ATOM   3255 C  CA  . TYR A 1 427 ? -34.741 20.204  8.252   1.00 92.05 427 A 1 
ATOM   3256 C  C   . TYR A 1 427 ? -33.287 20.188  7.774   1.00 92.71 427 A 1 
ATOM   3257 O  O   . TYR A 1 427 ? -33.015 20.091  6.575   1.00 89.87 427 A 1 
ATOM   3258 C  CB  . TYR A 1 427 ? -35.465 18.899  7.914   1.00 90.98 427 A 1 
ATOM   3259 C  CG  . TYR A 1 427 ? -34.851 17.693  8.582   1.00 93.00 427 A 1 
ATOM   3260 C  CD1 . TYR A 1 427 ? -33.767 17.017  7.984   1.00 91.83 427 A 1 
ATOM   3261 C  CD2 . TYR A 1 427 ? -35.348 17.233  9.815   1.00 91.93 427 A 1 
ATOM   3262 C  CE1 . TYR A 1 427 ? -33.203 15.894  8.600   1.00 90.01 427 A 1 
ATOM   3263 C  CE2 . TYR A 1 427 ? -34.803 16.111  10.439  1.00 91.38 427 A 1 
ATOM   3264 C  CZ  . TYR A 1 427 ? -33.726 15.435  9.824   1.00 92.58 427 A 1 
ATOM   3265 O  OH  . TYR A 1 427 ? -33.190 14.327  10.423  1.00 91.57 427 A 1 
ATOM   3266 N  N   . THR A 1 428 ? -32.365 20.280  8.723   1.00 93.39 428 A 1 
ATOM   3267 C  CA  . THR A 1 428 ? -30.939 20.087  8.480   1.00 93.23 428 A 1 
ATOM   3268 C  C   . THR A 1 428 ? -30.414 19.066  9.472   1.00 94.10 428 A 1 
ATOM   3269 O  O   . THR A 1 428 ? -30.619 19.216  10.672  1.00 92.37 428 A 1 
ATOM   3270 C  CB  . THR A 1 428 ? -30.165 21.406  8.581   1.00 90.77 428 A 1 
ATOM   3271 O  OG1 . THR A 1 428 ? -30.660 22.306  7.615   1.00 83.50 428 A 1 
ATOM   3272 C  CG2 . THR A 1 428 ? -28.680 21.246  8.296   1.00 84.18 428 A 1 
ATOM   3273 N  N   . ASN A 1 429 ? -29.754 18.023  8.960   1.00 94.21 429 A 1 
ATOM   3274 C  CA  . ASN A 1 429 ? -29.109 16.989  9.745   1.00 94.25 429 A 1 
ATOM   3275 C  C   . ASN A 1 429 ? -27.614 17.314  9.863   1.00 94.32 429 A 1 
ATOM   3276 O  O   . ASN A 1 429 ? -26.961 17.585  8.853   1.00 93.12 429 A 1 
ATOM   3277 C  CB  . ASN A 1 429 ? -29.397 15.639  9.077   1.00 93.58 429 A 1 
ATOM   3278 C  CG  . ASN A 1 429 ? -29.059 14.469  9.975   1.00 94.44 429 A 1 
ATOM   3279 O  OD1 . ASN A 1 429 ? -27.923 14.215  10.299  1.00 88.21 429 A 1 
ATOM   3280 N  ND2 . ASN A 1 429 ? -30.059 13.723  10.393  1.00 88.50 429 A 1 
ATOM   3281 N  N   . TYR A 1 430 ? -27.108 17.291  11.089  1.00 94.93 430 A 1 
ATOM   3282 C  CA  . TYR A 1 430 ? -25.709 17.577  11.388  1.00 94.98 430 A 1 
ATOM   3283 C  C   . TYR A 1 430 ? -25.000 16.315  11.878  1.00 95.46 430 A 1 
ATOM   3284 O  O   . TYR A 1 430 ? -25.581 15.506  12.607  1.00 93.72 430 A 1 
ATOM   3285 C  CB  . TYR A 1 430 ? -25.594 18.700  12.418  1.00 93.83 430 A 1 
ATOM   3286 C  CG  . TYR A 1 430 ? -26.015 20.046  11.896  1.00 92.88 430 A 1 
ATOM   3287 C  CD1 . TYR A 1 430 ? -25.082 20.883  11.244  1.00 88.88 430 A 1 
ATOM   3288 C  CD2 . TYR A 1 430 ? -27.344 20.492  12.031  1.00 89.21 430 A 1 
ATOM   3289 C  CE1 . TYR A 1 430 ? -25.458 22.136  10.743  1.00 87.48 430 A 1 
ATOM   3290 C  CE2 . TYR A 1 430 ? -27.742 21.748  11.530  1.00 87.72 430 A 1 
ATOM   3291 C  CZ  . TYR A 1 430 ? -26.789 22.564  10.888  1.00 88.73 430 A 1 
ATOM   3292 O  OH  . TYR A 1 430 ? -27.168 23.787  10.405  1.00 86.58 430 A 1 
ATOM   3293 N  N   . TRP A 1 431 ? -23.722 16.185  11.510  1.00 96.00 431 A 1 
ATOM   3294 C  CA  . TRP A 1 431 ? -22.823 15.262  12.170  1.00 95.87 431 A 1 
ATOM   3295 C  C   . TRP A 1 431 ? -22.640 15.683  13.625  1.00 95.75 431 A 1 
ATOM   3296 O  O   . TRP A 1 431 ? -22.541 16.874  13.934  1.00 94.03 431 A 1 
ATOM   3297 C  CB  . TRP A 1 431 ? -21.488 15.226  11.432  1.00 95.09 431 A 1 
ATOM   3298 C  CG  . TRP A 1 431 ? -21.557 14.563  10.089  1.00 94.26 431 A 1 
ATOM   3299 C  CD1 . TRP A 1 431 ? -21.889 15.154  8.920   1.00 90.11 431 A 1 
ATOM   3300 C  CD2 . TRP A 1 431 ? -21.287 13.165  9.774   1.00 92.41 431 A 1 
ATOM   3301 N  NE1 . TRP A 1 431 ? -21.839 14.220  7.894   1.00 89.24 431 A 1 
ATOM   3302 C  CE2 . TRP A 1 431 ? -21.456 12.987  8.376   1.00 91.34 431 A 1 
ATOM   3303 C  CE3 . TRP A 1 431 ? -20.904 12.038  10.544  1.00 89.74 431 A 1 
ATOM   3304 C  CZ2 . TRP A 1 431 ? -21.230 11.744  7.753   1.00 89.51 431 A 1 
ATOM   3305 C  CZ3 . TRP A 1 431 ? -20.685 10.801  9.919   1.00 85.81 431 A 1 
ATOM   3306 C  CH2 . TRP A 1 431 ? -20.841 10.661  8.545   1.00 86.29 431 A 1 
ATOM   3307 N  N   . VAL A 1 432 ? -22.595 14.703  14.527  1.00 95.17 432 A 1 
ATOM   3308 C  CA  . VAL A 1 432 ? -22.352 14.928  15.951  1.00 94.81 432 A 1 
ATOM   3309 C  C   . VAL A 1 432 ? -21.246 13.975  16.405  1.00 95.05 432 A 1 
ATOM   3310 O  O   . VAL A 1 432 ? -21.373 12.764  16.194  1.00 93.02 432 A 1 
ATOM   3311 C  CB  . VAL A 1 432 ? -23.630 14.737  16.791  1.00 93.18 432 A 1 
ATOM   3312 C  CG1 . VAL A 1 432 ? -23.385 15.025  18.269  1.00 82.36 432 A 1 
ATOM   3313 C  CG2 . VAL A 1 432 ? -24.739 15.699  16.323  1.00 83.67 432 A 1 
ATOM   3314 N  N   . PRO A 1 433 ? -20.168 14.476  17.026  1.00 95.19 433 A 1 
ATOM   3315 C  CA  . PRO A 1 433 ? -19.122 13.639  17.596  1.00 94.42 433 A 1 
ATOM   3316 C  C   . PRO A 1 433 ? -19.682 12.635  18.601  1.00 94.39 433 A 1 
ATOM   3317 O  O   . PRO A 1 433 ? -20.473 12.978  19.481  1.00 91.83 433 A 1 
ATOM   3318 C  CB  . PRO A 1 433 ? -18.131 14.602  18.255  1.00 93.43 433 A 1 
ATOM   3319 C  CG  . PRO A 1 433 ? -18.285 15.866  17.420  1.00 92.27 433 A 1 
ATOM   3320 C  CD  . PRO A 1 433 ? -19.785 15.884  17.118  1.00 94.13 433 A 1 
ATOM   3321 N  N   . ASN A 1 434 ? -19.258 11.372  18.504  1.00 94.08 434 A 1 
ATOM   3322 C  CA  . ASN A 1 434 ? -19.642 10.310  19.430  1.00 93.53 434 A 1 
ATOM   3323 C  C   . ASN A 1 434 ? -18.529 10.083  20.462  1.00 93.68 434 A 1 
ATOM   3324 O  O   . ASN A 1 434 ? -17.529 9.442   20.135  1.00 92.07 434 A 1 
ATOM   3325 C  CB  . ASN A 1 434 ? -19.987 9.042   18.629  1.00 92.86 434 A 1 
ATOM   3326 C  CG  . ASN A 1 434 ? -20.406 7.891   19.521  1.00 93.10 434 A 1 
ATOM   3327 O  OD1 . ASN A 1 434 ? -20.528 7.983   20.739  1.00 90.34 434 A 1 
ATOM   3328 N  ND2 . ASN A 1 434 ? -20.643 6.747   18.931  1.00 89.38 434 A 1 
ATOM   3329 N  N   . PRO A 1 435 ? -18.685 10.525  21.724  1.00 92.35 435 A 1 
ATOM   3330 C  CA  . PRO A 1 435 ? -17.657 10.371  22.752  1.00 90.32 435 A 1 
ATOM   3331 C  C   . PRO A 1 435 ? -17.454 8.919   23.202  1.00 91.55 435 A 1 
ATOM   3332 O  O   . PRO A 1 435 ? -16.528 8.637   23.949  1.00 89.02 435 A 1 
ATOM   3333 C  CB  . PRO A 1 435 ? -18.114 11.270  23.903  1.00 88.92 435 A 1 
ATOM   3334 C  CG  . PRO A 1 435 ? -19.635 11.239  23.791  1.00 86.75 435 A 1 
ATOM   3335 C  CD  . PRO A 1 435 ? -19.858 11.194  22.275  1.00 89.97 435 A 1 
ATOM   3336 N  N   . ASN A 1 436 ? -18.325 7.994   22.791  1.00 93.29 436 A 1 
ATOM   3337 C  CA  . ASN A 1 436 ? -18.277 6.579   23.142  1.00 93.49 436 A 1 
ATOM   3338 C  C   . ASN A 1 436 ? -17.715 5.701   22.014  1.00 94.52 436 A 1 
ATOM   3339 O  O   . ASN A 1 436 ? -17.830 4.476   22.078  1.00 91.77 436 A 1 
ATOM   3340 C  CB  . ASN A 1 436 ? -19.679 6.122   23.567  1.00 91.90 436 A 1 
ATOM   3341 C  CG  . ASN A 1 436 ? -20.226 6.906   24.748  1.00 88.66 436 A 1 
ATOM   3342 O  OD1 . ASN A 1 436 ? -19.564 7.161   25.736  1.00 80.20 436 A 1 
ATOM   3343 N  ND2 . ASN A 1 436 ? -21.474 7.306   24.684  1.00 78.95 436 A 1 
ATOM   3344 N  N   . LEU A 1 437 ? -17.158 6.297   20.962  1.00 95.19 437 A 1 
ATOM   3345 C  CA  . LEU A 1 437 ? -16.618 5.567   19.823  1.00 95.59 437 A 1 
ATOM   3346 C  C   . LEU A 1 437 ? -15.411 4.727   20.258  1.00 96.42 437 A 1 
ATOM   3347 O  O   . LEU A 1 437 ? -14.439 5.242   20.802  1.00 94.99 437 A 1 
ATOM   3348 C  CB  . LEU A 1 437 ? -16.287 6.572   18.709  1.00 93.35 437 A 1 
ATOM   3349 C  CG  . LEU A 1 437 ? -16.058 5.932   17.330  1.00 90.36 437 A 1 
ATOM   3350 C  CD1 . LEU A 1 437 ? -17.334 5.265   16.800  1.00 89.15 437 A 1 
ATOM   3351 C  CD2 . LEU A 1 437 ? -15.663 7.023   16.339  1.00 88.65 437 A 1 
ATOM   3352 N  N   . ARG A 1 438 ? -15.482 3.415   20.028  1.00 96.72 438 A 1 
ATOM   3353 C  CA  . ARG A 1 438 ? -14.439 2.448   20.388  1.00 97.00 438 A 1 
ATOM   3354 C  C   . ARG A 1 438 ? -13.542 2.148   19.199  1.00 97.28 438 A 1 
ATOM   3355 O  O   . ARG A 1 438 ? -13.971 2.345   18.057  1.00 96.10 438 A 1 
ATOM   3356 C  CB  . ARG A 1 438 ? -15.082 1.168   20.940  1.00 96.05 438 A 1 
ATOM   3357 C  CG  . ARG A 1 438 ? -15.821 1.408   22.267  1.00 92.09 438 A 1 
ATOM   3358 C  CD  . ARG A 1 438 ? -16.221 0.079   22.930  1.00 90.93 438 A 1 
ATOM   3359 N  NE  . ARG A 1 438 ? -17.126 -0.728  22.088  1.00 83.05 438 A 1 
ATOM   3360 C  CZ  . ARG A 1 438 ? -18.443 -0.641  21.997  1.00 78.52 438 A 1 
ATOM   3361 N  NH1 . ARG A 1 438 ? -19.135 0.227   22.701  1.00 68.51 438 A 1 
ATOM   3362 N  NH2 . ARG A 1 438 ? -19.090 -1.443  21.206  1.00 70.15 438 A 1 
ATOM   3363 N  N   . PRO A 1 439 ? -12.314 1.646   19.427  1.00 97.27 439 A 1 
ATOM   3364 C  CA  . PRO A 1 439 ? -11.487 1.143   18.344  1.00 97.25 439 A 1 
ATOM   3365 C  C   . PRO A 1 439 ? -12.178 -0.021  17.628  1.00 97.33 439 A 1 
ATOM   3366 O  O   . PRO A 1 439 ? -12.764 -0.903  18.261  1.00 95.97 439 A 1 
ATOM   3367 C  CB  . PRO A 1 439 ? -10.166 0.716   18.983  1.00 96.24 439 A 1 
ATOM   3368 C  CG  . PRO A 1 439 ? -10.551 0.399   20.431  1.00 93.73 439 A 1 
ATOM   3369 C  CD  . PRO A 1 439 ? -11.661 1.411   20.705  1.00 96.42 439 A 1 
ATOM   3370 N  N   . GLU A 1 440 ? -12.041 -0.058  16.317  1.00 97.40 440 A 1 
ATOM   3371 C  CA  . GLU A 1 440 ? -12.364 -1.225  15.512  1.00 97.17 440 A 1 
ATOM   3372 C  C   . GLU A 1 440 ? -11.291 -2.292  15.705  1.00 97.77 440 A 1 
ATOM   3373 O  O   . GLU A 1 440 ? -10.096 -1.979  15.785  1.00 96.90 440 A 1 
ATOM   3374 C  CB  . GLU A 1 440 ? -12.469 -0.793  14.045  1.00 94.61 440 A 1 
ATOM   3375 C  CG  . GLU A 1 440 ? -12.963 -1.917  13.127  1.00 88.18 440 A 1 
ATOM   3376 C  CD  . GLU A 1 440 ? -13.074 -1.480  11.661  1.00 92.51 440 A 1 
ATOM   3377 O  OE1 . GLU A 1 440 ? -12.989 -2.368  10.780  1.00 87.45 440 A 1 
ATOM   3378 O  OE2 . GLU A 1 440 ? -13.232 -0.266  11.398  1.00 88.97 440 A 1 
ATOM   3379 N  N   . THR A 1 441 ? -11.681 -3.569  15.788  1.00 97.42 441 A 1 
ATOM   3380 C  CA  . THR A 1 441 ? -10.735 -4.671  16.002  1.00 97.61 441 A 1 
ATOM   3381 C  C   . THR A 1 441 ? -11.046 -5.847  15.097  1.00 97.68 441 A 1 
ATOM   3382 O  O   . THR A 1 441 ? -12.179 -6.019  14.655  1.00 96.56 441 A 1 
ATOM   3383 C  CB  . THR A 1 441 ? -10.706 -5.136  17.466  1.00 96.87 441 A 1 
ATOM   3384 O  OG1 . THR A 1 441 ? -11.916 -5.717  17.887  1.00 90.08 441 A 1 
ATOM   3385 C  CG2 . THR A 1 441 ? -10.427 -3.983  18.427  1.00 90.02 441 A 1 
ATOM   3386 N  N   . ASN A 1 442 ? -10.061 -6.708  14.861  1.00 97.63 442 A 1 
ATOM   3387 C  CA  . ASN A 1 442 ? -10.299 -8.000  14.245  1.00 97.46 442 A 1 
ATOM   3388 C  C   . ASN A 1 442 ? -9.440  -9.116  14.856  1.00 97.91 442 A 1 
ATOM   3389 O  O   . ASN A 1 442 ? -8.447  -8.876  15.543  1.00 97.30 442 A 1 
ATOM   3390 C  CB  . ASN A 1 442 ? -10.204 -7.896  12.710  1.00 94.99 442 A 1 
ATOM   3391 C  CG  . ASN A 1 442 ? -8.803  -7.848  12.120  1.00 96.03 442 A 1 
ATOM   3392 O  OD1 . ASN A 1 442 ? -7.802  -8.202  12.706  1.00 89.82 442 A 1 
ATOM   3393 N  ND2 . ASN A 1 442 ? -8.705  -7.456  10.870  1.00 89.48 442 A 1 
ATOM   3394 N  N   . GLU A 1 443 ? -9.865  -10.333 14.542  1.00 98.06 443 A 1 
ATOM   3395 C  CA  . GLU A 1 443 ? -9.128  -11.573 14.738  1.00 97.79 443 A 1 
ATOM   3396 C  C   . GLU A 1 443 ? -9.197  -12.339 13.416  1.00 98.00 443 A 1 
ATOM   3397 O  O   . GLU A 1 443 ? -10.288 -12.599 12.910  1.00 96.60 443 A 1 
ATOM   3398 C  CB  . GLU A 1 443 ? -9.761  -12.392 15.866  1.00 95.07 443 A 1 
ATOM   3399 C  CG  . GLU A 1 443 ? -9.724  -11.714 17.247  1.00 82.55 443 A 1 
ATOM   3400 C  CD  . GLU A 1 443 ? -10.550 -12.465 18.305  1.00 85.30 443 A 1 
ATOM   3401 O  OE1 . GLU A 1 443 ? -11.140 -11.795 19.186  1.00 78.40 443 A 1 
ATOM   3402 O  OE2 . GLU A 1 443 ? -10.663 -13.710 18.220  1.00 79.80 443 A 1 
ATOM   3403 N  N   . THR A 1 444 ? -8.055  -12.702 12.843  1.00 97.81 444 A 1 
ATOM   3404 C  CA  . THR A 1 444 ? -7.972  -13.469 11.598  1.00 97.72 444 A 1 
ATOM   3405 C  C   . THR A 1 444 ? -7.275  -14.793 11.843  1.00 98.03 444 A 1 
ATOM   3406 O  O   . THR A 1 444 ? -6.193  -14.832 12.429  1.00 97.28 444 A 1 
ATOM   3407 C  CB  . THR A 1 444 ? -7.261  -12.688 10.488  1.00 96.31 444 A 1 
ATOM   3408 O  OG1 . THR A 1 444 ? -7.975  -11.501 10.210  1.00 89.93 444 A 1 
ATOM   3409 C  CG2 . THR A 1 444 ? -7.162  -13.456 9.165   1.00 90.46 444 A 1 
ATOM   3410 N  N   . GLN A 1 445 ? -7.883  -15.873 11.348  1.00 98.26 445 A 1 
ATOM   3411 C  CA  . GLN A 1 445 ? -7.233  -17.161 11.178  1.00 98.27 445 A 1 
ATOM   3412 C  C   . GLN A 1 445 ? -6.914  -17.355 9.701   1.00 98.48 445 A 1 
ATOM   3413 O  O   . GLN A 1 445 ? -7.757  -17.093 8.841   1.00 97.62 445 A 1 
ATOM   3414 C  CB  . GLN A 1 445 ? -8.124  -18.287 11.702  1.00 97.19 445 A 1 
ATOM   3415 C  CG  . GLN A 1 445 ? -8.349  -18.159 13.218  1.00 90.70 445 A 1 
ATOM   3416 C  CD  . GLN A 1 445 ? -9.186  -19.289 13.810  1.00 89.35 445 A 1 
ATOM   3417 O  OE1 . GLN A 1 445 ? -9.582  -20.241 13.158  1.00 80.72 445 A 1 
ATOM   3418 N  NE2 . GLN A 1 445 ? -9.483  -19.228 15.075  1.00 78.11 445 A 1 
ATOM   3419 N  N   . GLU A 1 446 ? -5.705  -17.826 9.406   1.00 98.49 446 A 1 
ATOM   3420 C  CA  . GLU A 1 446 ? -5.272  -18.115 8.048   1.00 98.42 446 A 1 
ATOM   3421 C  C   . GLU A 1 446 ? -4.501  -19.432 8.028   1.00 98.47 446 A 1 
ATOM   3422 O  O   . GLU A 1 446 ? -3.629  -19.665 8.853   1.00 97.85 446 A 1 
ATOM   3423 C  CB  . GLU A 1 446 ? -4.459  -16.930 7.506   1.00 97.80 446 A 1 
ATOM   3424 C  CG  . GLU A 1 446 ? -4.077  -17.080 6.026   1.00 96.06 446 A 1 
ATOM   3425 C  CD  . GLU A 1 446 ? -3.616  -15.765 5.376   1.00 96.41 446 A 1 
ATOM   3426 O  OE1 . GLU A 1 446 ? -3.533  -15.728 4.122   1.00 91.86 446 A 1 
ATOM   3427 O  OE2 . GLU A 1 446 ? -3.423  -14.748 6.073   1.00 92.78 446 A 1 
ATOM   3428 N  N   . TYR A 1 447 ? -4.861  -20.306 7.084   1.00 98.59 447 A 1 
ATOM   3429 C  CA  . TYR A 1 447 ? -4.250  -21.614 6.908   1.00 98.48 447 A 1 
ATOM   3430 C  C   . TYR A 1 447 ? -3.903  -21.803 5.443   1.00 98.55 447 A 1 
ATOM   3431 O  O   . TYR A 1 447 ? -4.692  -21.448 4.569   1.00 97.93 447 A 1 
ATOM   3432 C  CB  . TYR A 1 447 ? -5.206  -22.719 7.360   1.00 97.54 447 A 1 
ATOM   3433 C  CG  . TYR A 1 447 ? -5.776  -22.527 8.742   1.00 95.24 447 A 1 
ATOM   3434 C  CD1 . TYR A 1 447 ? -5.008  -22.869 9.875   1.00 87.48 447 A 1 
ATOM   3435 C  CD2 . TYR A 1 447 ? -7.063  -21.986 8.903   1.00 87.90 447 A 1 
ATOM   3436 C  CE1 . TYR A 1 447 ? -5.532  -22.684 11.165  1.00 82.82 447 A 1 
ATOM   3437 C  CE2 . TYR A 1 447 ? -7.598  -21.800 10.192  1.00 83.57 447 A 1 
ATOM   3438 C  CZ  . TYR A 1 447 ? -6.824  -22.153 11.322  1.00 82.19 447 A 1 
ATOM   3439 O  OH  . TYR A 1 447 ? -7.337  -21.987 12.577  1.00 78.39 447 A 1 
ATOM   3440 N  N   . GLY A 1 448 ? -2.762  -22.399 5.164   1.00 98.43 448 A 1 
ATOM   3441 C  CA  . GLY A 1 448 ? -2.364  -22.626 3.791   1.00 98.48 448 A 1 
ATOM   3442 C  C   . GLY A 1 448 ? -1.226  -23.621 3.647   1.00 98.69 448 A 1 
ATOM   3443 O  O   . GLY A 1 448 ? -0.742  -24.210 4.611   1.00 98.10 448 A 1 
ATOM   3444 N  N   . PHE A 1 449 ? -0.833  -23.795 2.391   1.00 98.44 449 A 1 
ATOM   3445 C  CA  . PHE A 1 449 ? 0.289   -24.636 2.021   1.00 98.40 449 A 1 
ATOM   3446 C  C   . PHE A 1 449 ? 1.050   -24.023 0.854   1.00 98.54 449 A 1 
ATOM   3447 O  O   . PHE A 1 449 ? 0.516   -23.189 0.111   1.00 98.16 449 A 1 
ATOM   3448 C  CB  . PHE A 1 449 ? -0.191  -26.064 1.717   1.00 98.07 449 A 1 
ATOM   3449 C  CG  . PHE A 1 449 ? -0.974  -26.206 0.433   1.00 98.09 449 A 1 
ATOM   3450 C  CD1 . PHE A 1 449 ? -2.342  -25.869 0.381   1.00 96.72 449 A 1 
ATOM   3451 C  CD2 . PHE A 1 449 ? -0.346  -26.688 -0.728  1.00 96.61 449 A 1 
ATOM   3452 C  CE1 . PHE A 1 449 ? -3.069  -26.019 -0.802  1.00 95.84 449 A 1 
ATOM   3453 C  CE2 . PHE A 1 449 ? -1.065  -26.847 -1.917  1.00 95.87 449 A 1 
ATOM   3454 C  CZ  . PHE A 1 449 ? -2.428  -26.513 -1.955  1.00 96.00 449 A 1 
ATOM   3455 N  N   . GLY A 1 450 ? 2.291   -24.440 0.692   1.00 98.23 450 A 1 
ATOM   3456 C  CA  . GLY A 1 450 ? 3.149   -24.080 -0.412  1.00 98.17 450 A 1 
ATOM   3457 C  C   . GLY A 1 450 ? 3.820   -25.309 -1.008  1.00 98.19 450 A 1 
ATOM   3458 O  O   . GLY A 1 450 ? 4.103   -26.283 -0.314  1.00 97.32 450 A 1 
ATOM   3459 N  N   . LEU A 1 451 ? 4.066   -25.254 -2.314  1.00 97.91 451 A 1 
ATOM   3460 C  CA  . LEU A 1 451 ? 4.863   -26.216 -3.065  1.00 97.79 451 A 1 
ATOM   3461 C  C   . LEU A 1 451 ? 6.001   -25.451 -3.726  1.00 97.48 451 A 1 
ATOM   3462 O  O   . LEU A 1 451 ? 5.756   -24.456 -4.409  1.00 96.60 451 A 1 
ATOM   3463 C  CB  . LEU A 1 451 ? 4.001   -26.917 -4.128  1.00 97.31 451 A 1 
ATOM   3464 C  CG  . LEU A 1 451 ? 2.725   -27.616 -3.613  1.00 95.61 451 A 1 
ATOM   3465 C  CD1 . LEU A 1 451 ? 1.899   -28.116 -4.791  1.00 93.17 451 A 1 
ATOM   3466 C  CD2 . LEU A 1 451 ? 3.047   -28.802 -2.717  1.00 92.98 451 A 1 
ATOM   3467 N  N   . ARG A 1 452 ? 7.223   -25.949 -3.562  1.00 97.02 452 A 1 
ATOM   3468 C  CA  . ARG A 1 452 ? 8.407   -25.397 -4.219  1.00 96.53 452 A 1 
ATOM   3469 C  C   . ARG A 1 452 ? 9.225   -26.526 -4.823  1.00 96.38 452 A 1 
ATOM   3470 O  O   . ARG A 1 452 ? 9.675   -27.416 -4.107  1.00 94.41 452 A 1 
ATOM   3471 C  CB  . ARG A 1 452 ? 9.204   -24.534 -3.232  1.00 94.18 452 A 1 
ATOM   3472 C  CG  . ARG A 1 452 ? 10.406  -23.878 -3.918  1.00 86.46 452 A 1 
ATOM   3473 C  CD  . ARG A 1 452 ? 11.052  -22.798 -3.039  1.00 85.03 452 A 1 
ATOM   3474 N  NE  . ARG A 1 452 ? 11.596  -23.350 -1.790  1.00 76.75 452 A 1 
ATOM   3475 C  CZ  . ARG A 1 452 ? 12.192  -22.636 -0.857  1.00 73.21 452 A 1 
ATOM   3476 N  NH1 . ARG A 1 452 ? 12.387  -21.346 -0.998  1.00 67.50 452 A 1 
ATOM   3477 N  NH2 . ARG A 1 452 ? 12.615  -23.188 0.245   1.00 62.93 452 A 1 
ATOM   3478 N  N   . PHE A 1 453 ? 9.378   -26.462 -6.127  1.00 95.89 453 A 1 
ATOM   3479 C  CA  . PHE A 1 453 ? 10.258  -27.332 -6.897  1.00 95.31 453 A 1 
ATOM   3480 C  C   . PHE A 1 453 ? 11.246  -26.441 -7.642  1.00 94.52 453 A 1 
ATOM   3481 O  O   . PHE A 1 453 ? 10.877  -25.765 -8.593  1.00 92.06 453 A 1 
ATOM   3482 C  CB  . PHE A 1 453 ? 9.446   -28.203 -7.853  1.00 94.65 453 A 1 
ATOM   3483 C  CG  . PHE A 1 453 ? 8.419   -29.092 -7.188  1.00 94.55 453 A 1 
ATOM   3484 C  CD1 . PHE A 1 453 ? 8.809   -30.316 -6.617  1.00 91.57 453 A 1 
ATOM   3485 C  CD2 . PHE A 1 453 ? 7.067   -28.702 -7.130  1.00 91.51 453 A 1 
ATOM   3486 C  CE1 . PHE A 1 453 ? 7.858   -31.148 -6.018  1.00 90.14 453 A 1 
ATOM   3487 C  CE2 . PHE A 1 453 ? 6.106   -29.534 -6.531  1.00 90.35 453 A 1 
ATOM   3488 C  CZ  . PHE A 1 453 ? 6.507   -30.761 -5.977  1.00 90.76 453 A 1 
ATOM   3489 N  N   . ASP A 1 454 ? 12.468  -26.434 -7.160  1.00 90.78 454 A 1 
ATOM   3490 C  CA  . ASP A 1 454 ? 13.620  -25.747 -7.711  1.00 87.84 454 A 1 
ATOM   3491 C  C   . ASP A 1 454 ? 14.766  -26.753 -7.865  1.00 86.12 454 A 1 
ATOM   3492 O  O   . ASP A 1 454 ? 14.717  -27.863 -7.339  1.00 74.32 454 A 1 
ATOM   3493 C  CB  . ASP A 1 454 ? 13.986  -24.526 -6.833  1.00 81.63 454 A 1 
ATOM   3494 C  CG  . ASP A 1 454 ? 14.129  -24.800 -5.321  1.00 74.51 454 A 1 
ATOM   3495 O  OD1 . ASP A 1 454 ? 14.009  -25.962 -4.882  1.00 62.38 454 A 1 
ATOM   3496 O  OD2 . ASP A 1 454 ? 14.275  -23.811 -4.564  1.00 67.98 454 A 1 
ATOM   3497 N  N   . ASP A 1 455 ? 15.769  -26.394 -8.661  1.00 81.11 455 A 1 
ATOM   3498 C  CA  . ASP A 1 455 ? 16.971  -27.208 -8.875  1.00 79.78 455 A 1 
ATOM   3499 C  C   . ASP A 1 455 ? 16.676  -28.684 -9.220  1.00 80.56 455 A 1 
ATOM   3500 O  O   . ASP A 1 455 ? 17.313  -29.632 -8.750  1.00 73.73 455 A 1 
ATOM   3501 C  CB  . ASP A 1 455 ? 17.958  -26.976 -7.710  1.00 74.23 455 A 1 
ATOM   3502 C  CG  . ASP A 1 455 ? 19.332  -26.460 -8.137  1.00 65.97 455 A 1 
ATOM   3503 O  OD1 . ASP A 1 455 ? 19.571  -26.258 -9.346  1.00 59.25 455 A 1 
ATOM   3504 O  OD2 . ASP A 1 455 ? 20.168  -26.290 -7.219  1.00 58.83 455 A 1 
ATOM   3505 N  N   . LEU A 1 456 ? 15.655  -28.897 -10.063 1.00 78.36 456 A 1 
ATOM   3506 C  CA  . LEU A 1 456 ? 15.278  -30.225 -10.517 1.00 75.75 456 A 1 
ATOM   3507 C  C   . LEU A 1 456 ? 16.420  -30.834 -11.339 1.00 75.58 456 A 1 
ATOM   3508 O  O   . LEU A 1 456 ? 16.990  -30.193 -12.207 1.00 69.89 456 A 1 
ATOM   3509 C  CB  . LEU A 1 456 ? 13.978  -30.147 -11.332 1.00 71.59 456 A 1 
ATOM   3510 C  CG  . LEU A 1 456 ? 12.720  -29.797 -10.507 1.00 68.31 456 A 1 
ATOM   3511 C  CD1 . LEU A 1 456 ? 11.558  -29.467 -11.442 1.00 65.68 456 A 1 
ATOM   3512 C  CD2 . LEU A 1 456 ? 12.292  -30.961 -9.613  1.00 64.63 456 A 1 
ATOM   3513 N  N   . MET A 1 457 ? 16.703  -32.110 -11.112 1.00 73.69 457 A 1 
ATOM   3514 C  CA  . MET A 1 457 ? 17.754  -32.805 -11.851 1.00 71.76 457 A 1 
ATOM   3515 C  C   . MET A 1 457 ? 17.589  -32.629 -13.365 1.00 71.29 457 A 1 
ATOM   3516 O  O   . MET A 1 457 ? 16.561  -32.995 -13.935 1.00 65.58 457 A 1 
ATOM   3517 C  CB  . MET A 1 457 ? 17.759  -34.310 -11.536 1.00 68.83 457 A 1 
ATOM   3518 C  CG  . MET A 1 457 ? 18.348  -34.644 -10.176 1.00 61.72 457 A 1 
ATOM   3519 S  SD  . MET A 1 457 ? 18.747  -36.415 -10.032 1.00 51.50 457 A 1 
ATOM   3520 C  CE  . MET A 1 457 ? 19.059  -36.515 -8.258  1.00 44.01 457 A 1 
ATOM   3521 N  N   . LEU A 1 458 ? 18.638  -32.142 -14.014 1.00 70.41 458 A 1 
ATOM   3522 C  CA  . LEU A 1 458 ? 18.704  -31.946 -15.473 1.00 70.89 458 A 1 
ATOM   3523 C  C   . LEU A 1 458 ? 17.700  -30.927 -16.040 1.00 72.57 458 A 1 
ATOM   3524 O  O   . LEU A 1 458 ? 17.514  -30.883 -17.253 1.00 66.65 458 A 1 
ATOM   3525 C  CB  . LEU A 1 458 ? 18.618  -33.307 -16.197 1.00 66.54 458 A 1 
ATOM   3526 C  CG  . LEU A 1 458 ? 19.651  -34.350 -15.774 1.00 59.43 458 A 1 
ATOM   3527 C  CD1 . LEU A 1 458 ? 19.233  -35.739 -16.277 1.00 52.95 458 A 1 
ATOM   3528 C  CD2 . LEU A 1 458 ? 21.023  -34.033 -16.358 1.00 55.19 458 A 1 
ATOM   3529 N  N   . SER A 1 459 ? 17.072  -30.137 -15.203 1.00 79.33 459 A 1 
ATOM   3530 C  CA  . SER A 1 459 ? 16.134  -29.095 -15.621 1.00 80.99 459 A 1 
ATOM   3531 C  C   . SER A 1 459 ? 16.380  -27.815 -14.833 1.00 83.32 459 A 1 
ATOM   3532 O  O   . SER A 1 459 ? 16.570  -27.868 -13.621 1.00 77.09 459 A 1 
ATOM   3533 C  CB  . SER A 1 459 ? 14.700  -29.569 -15.415 1.00 73.74 459 A 1 
ATOM   3534 O  OG  . SER A 1 459 ? 13.811  -28.592 -15.895 1.00 64.68 459 A 1 
ATOM   3535 N  N   . ASN A 1 460 ? 16.319  -26.669 -15.499 1.00 86.60 460 A 1 
ATOM   3536 C  CA  . ASN A 1 460 ? 16.331  -25.344 -14.879 1.00 87.11 460 A 1 
ATOM   3537 C  C   . ASN A 1 460 ? 14.915  -24.870 -14.518 1.00 88.61 460 A 1 
ATOM   3538 O  O   . ASN A 1 460 ? 14.725  -23.713 -14.132 1.00 83.95 460 A 1 
ATOM   3539 C  CB  . ASN A 1 460 ? 17.037  -24.359 -15.814 1.00 83.51 460 A 1 
ATOM   3540 C  CG  . ASN A 1 460 ? 18.500  -24.670 -16.048 1.00 79.16 460 A 1 
ATOM   3541 O  OD1 . ASN A 1 460 ? 19.178  -25.355 -15.309 1.00 71.35 460 A 1 
ATOM   3542 N  ND2 . ASN A 1 460 ? 19.047  -24.146 -17.114 1.00 70.81 460 A 1 
ATOM   3543 N  N   . ASP A 1 461 ? 13.920  -25.739 -14.680 1.00 91.47 461 A 1 
ATOM   3544 C  CA  . ASP A 1 461 ? 12.532  -25.404 -14.389 1.00 91.74 461 A 1 
ATOM   3545 C  C   . ASP A 1 461 ? 12.335  -25.236 -12.884 1.00 92.16 461 A 1 
ATOM   3546 O  O   . ASP A 1 461 ? 12.796  -26.047 -12.079 1.00 89.80 461 A 1 
ATOM   3547 C  CB  . ASP A 1 461 ? 11.579  -26.472 -14.935 1.00 89.62 461 A 1 
ATOM   3548 C  CG  . ASP A 1 461 ? 11.459  -26.516 -16.462 1.00 87.61 461 A 1 
ATOM   3549 O  OD1 . ASP A 1 461 ? 12.353  -26.011 -17.171 1.00 81.72 461 A 1 
ATOM   3550 O  OD2 . ASP A 1 461 ? 10.435  -27.057 -16.935 1.00 83.32 461 A 1 
ATOM   3551 N  N   . ALA A 1 462 ? 11.594  -24.204 -12.511 1.00 94.62 462 A 1 
ATOM   3552 C  CA  . ALA A 1 462 ? 11.170  -23.971 -11.147 1.00 94.87 462 A 1 
ATOM   3553 C  C   . ALA A 1 462 ? 9.654   -23.768 -11.086 1.00 95.40 462 A 1 
ATOM   3554 O  O   . ALA A 1 462 ? 9.061   -23.115 -11.947 1.00 94.35 462 A 1 
ATOM   3555 C  CB  . ALA A 1 462 ? 11.946  -22.785 -10.566 1.00 93.54 462 A 1 
ATOM   3556 N  N   . LEU A 1 463 ? 9.023   -24.303 -10.044 1.00 95.49 463 A 1 
ATOM   3557 C  CA  . LEU A 1 463 ? 7.616   -24.091 -9.724  1.00 95.89 463 A 1 
ATOM   3558 C  C   . LEU A 1 463 ? 7.504   -23.645 -8.269  1.00 96.12 463 A 1 
ATOM   3559 O  O   . LEU A 1 463 ? 7.842   -24.407 -7.362  1.00 95.63 463 A 1 
ATOM   3560 C  CB  . LEU A 1 463 ? 6.826   -25.379 -9.990  1.00 95.32 463 A 1 
ATOM   3561 C  CG  . LEU A 1 463 ? 5.342   -25.313 -9.570  1.00 94.28 463 A 1 
ATOM   3562 C  CD1 . LEU A 1 463 ? 4.530   -24.344 -10.414 1.00 91.08 463 A 1 
ATOM   3563 C  CD2 . LEU A 1 463 ? 4.706   -26.693 -9.693  1.00 90.57 463 A 1 
ATOM   3564 N  N   . GLU A 1 464 ? 6.962   -22.480 -8.055  1.00 96.73 464 A 1 
ATOM   3565 C  CA  . GLU A 1 464 ? 6.440   -22.063 -6.767  1.00 96.73 464 A 1 
ATOM   3566 C  C   . GLU A 1 464 ? 4.917   -21.975 -6.824  1.00 97.22 464 A 1 
ATOM   3567 O  O   . GLU A 1 464 ? 4.332   -21.414 -7.742  1.00 96.71 464 A 1 
ATOM   3568 C  CB  . GLU A 1 464 ? 7.045   -20.732 -6.300  1.00 95.23 464 A 1 
ATOM   3569 C  CG  . GLU A 1 464 ? 8.441   -20.917 -5.701  1.00 85.93 464 A 1 
ATOM   3570 C  CD  . GLU A 1 464 ? 8.980   -19.648 -5.023  1.00 86.31 464 A 1 
ATOM   3571 O  OE1 . GLU A 1 464 ? 9.965   -19.772 -4.268  1.00 79.93 464 A 1 
ATOM   3572 O  OE2 . GLU A 1 464 ? 8.389   -18.562 -5.218  1.00 81.40 464 A 1 
ATOM   3573 N  N   . PHE A 1 465 ? 4.257   -22.535 -5.806  1.00 97.38 465 A 1 
ATOM   3574 C  CA  . PHE A 1 465 ? 2.818   -22.438 -5.611  1.00 97.76 465 A 1 
ATOM   3575 C  C   . PHE A 1 465 ? 2.535   -22.201 -4.134  1.00 97.99 465 A 1 
ATOM   3576 O  O   . PHE A 1 465 ? 3.046   -22.919 -3.280  1.00 97.69 465 A 1 
ATOM   3577 C  CB  . PHE A 1 465 ? 2.145   -23.725 -6.116  1.00 97.66 465 A 1 
ATOM   3578 C  CG  . PHE A 1 465 ? 0.658   -23.774 -5.882  1.00 97.78 465 A 1 
ATOM   3579 C  CD1 . PHE A 1 465 ? 0.141   -24.209 -4.642  1.00 96.85 465 A 1 
ATOM   3580 C  CD2 . PHE A 1 465 ? -0.229  -23.389 -6.895  1.00 97.07 465 A 1 
ATOM   3581 C  CE1 . PHE A 1 465 ? -1.240  -24.239 -4.421  1.00 96.35 465 A 1 
ATOM   3582 C  CE2 . PHE A 1 465 ? -1.617  -23.422 -6.681  1.00 96.47 465 A 1 
ATOM   3583 C  CZ  . PHE A 1 465 ? -2.126  -23.843 -5.443  1.00 96.66 465 A 1 
ATOM   3584 N  N   . LYS A 1 466 ? 1.679   -21.233 -3.821  1.00 98.13 466 A 1 
ATOM   3585 C  CA  . LYS A 1 466 ? 1.226   -20.982 -2.458  1.00 98.34 466 A 1 
ATOM   3586 C  C   . LYS A 1 466 ? -0.253  -20.629 -2.455  1.00 98.45 466 A 1 
ATOM   3587 O  O   . LYS A 1 466 ? -0.697  -19.815 -3.258  1.00 98.02 466 A 1 
ATOM   3588 C  CB  . LYS A 1 466 ? 2.107   -19.891 -1.832  1.00 97.80 466 A 1 
ATOM   3589 C  CG  . LYS A 1 466 ? 1.978   -19.829 -0.307  1.00 96.79 466 A 1 
ATOM   3590 C  CD  . LYS A 1 466 ? 2.984   -18.815 0.252   1.00 96.31 466 A 1 
ATOM   3591 C  CE  . LYS A 1 466 ? 2.938   -18.772 1.782   1.00 94.97 466 A 1 
ATOM   3592 N  NZ  . LYS A 1 466 ? 3.935   -17.830 2.326   1.00 93.99 466 A 1 
ATOM   3593 N  N   . ALA A 1 467 ? -1.015  -21.249 -1.557  1.00 98.53 467 A 1 
ATOM   3594 C  CA  . ALA A 1 467 ? -2.437  -20.997 -1.404  1.00 98.52 467 A 1 
ATOM   3595 C  C   . ALA A 1 467 ? -2.807  -20.889 0.071   1.00 98.65 467 A 1 
ATOM   3596 O  O   . ALA A 1 467 ? -2.270  -21.620 0.899   1.00 98.14 467 A 1 
ATOM   3597 C  CB  . ALA A 1 467 ? -3.230  -22.102 -2.102  1.00 98.17 467 A 1 
ATOM   3598 N  N   . SER A 1 468 ? -3.753  -20.020 0.385   1.00 98.61 468 A 1 
ATOM   3599 C  CA  . SER A 1 468 ? -4.293  -19.893 1.733   1.00 98.56 468 A 1 
ATOM   3600 C  C   . SER A 1 468 ? -5.797  -19.656 1.742   1.00 98.63 468 A 1 
ATOM   3601 O  O   . SER A 1 468 ? -6.372  -19.108 0.800   1.00 98.11 468 A 1 
ATOM   3602 C  CB  . SER A 1 468 ? -3.567  -18.800 2.523   1.00 97.39 468 A 1 
ATOM   3603 O  OG  . SER A 1 468 ? -3.940  -17.512 2.097   1.00 91.18 468 A 1 
ATOM   3604 N  N   . TYR A 1 469 ? -6.428  -20.081 2.833   1.00 98.62 469 A 1 
ATOM   3605 C  CA  . TYR A 1 469 ? -7.766  -19.681 3.241   1.00 98.63 469 A 1 
ATOM   3606 C  C   . TYR A 1 469 ? -7.657  -18.758 4.445   1.00 98.67 469 A 1 
ATOM   3607 O  O   . TYR A 1 469 ? -6.944  -19.086 5.397   1.00 98.35 469 A 1 
ATOM   3608 C  CB  . TYR A 1 469 ? -8.605  -20.909 3.567   1.00 98.54 469 A 1 
ATOM   3609 C  CG  . TYR A 1 469 ? -9.978  -20.572 4.105   1.00 98.09 469 A 1 
ATOM   3610 C  CD1 . TYR A 1 469 ? -10.254 -20.668 5.485   1.00 96.64 469 A 1 
ATOM   3611 C  CD2 . TYR A 1 469 ? -10.980 -20.107 3.240   1.00 96.90 469 A 1 
ATOM   3612 C  CE1 . TYR A 1 469 ? -11.521 -20.320 5.989   1.00 95.97 469 A 1 
ATOM   3613 C  CE2 . TYR A 1 469 ? -12.254 -19.746 3.720   1.00 95.96 469 A 1 
ATOM   3614 C  CZ  . TYR A 1 469 ? -12.521 -19.857 5.101   1.00 95.99 469 A 1 
ATOM   3615 O  OH  . TYR A 1 469 ? -13.755 -19.508 5.574   1.00 93.88 469 A 1 
ATOM   3616 N  N   . PHE A 1 470 ? -8.383  -17.646 4.441   1.00 98.56 470 A 1 
ATOM   3617 C  CA  . PHE A 1 470 ? -8.460  -16.731 5.571   1.00 98.49 470 A 1 
ATOM   3618 C  C   . PHE A 1 470 ? -9.903  -16.565 6.054   1.00 98.51 470 A 1 
ATOM   3619 O  O   . PHE A 1 470 ? -10.846 -16.569 5.266   1.00 98.15 470 A 1 
ATOM   3620 C  CB  . PHE A 1 470 ? -7.797  -15.392 5.228   1.00 98.17 470 A 1 
ATOM   3621 C  CG  . PHE A 1 470 ? -8.468  -14.610 4.117   1.00 98.32 470 A 1 
ATOM   3622 C  CD1 . PHE A 1 470 ? -8.040  -14.766 2.783   1.00 97.66 470 A 1 
ATOM   3623 C  CD2 . PHE A 1 470 ? -9.505  -13.716 4.403   1.00 97.49 470 A 1 
ATOM   3624 C  CE1 . PHE A 1 470 ? -8.640  -14.024 1.755   1.00 96.96 470 A 1 
ATOM   3625 C  CE2 . PHE A 1 470 ? -10.123 -12.973 3.371   1.00 96.80 470 A 1 
ATOM   3626 C  CZ  . PHE A 1 470 ? -9.681  -13.133 2.052   1.00 97.13 470 A 1 
ATOM   3627 N  N   . ASP A 1 471 ? -10.054 -16.405 7.371   1.00 98.41 471 A 1 
ATOM   3628 C  CA  . ASP A 1 471 ? -11.323 -16.148 8.047   1.00 98.36 471 A 1 
ATOM   3629 C  C   . ASP A 1 471 ? -11.096 -15.069 9.111   1.00 98.44 471 A 1 
ATOM   3630 O  O   . ASP A 1 471 ? -10.375 -15.273 10.085  1.00 97.49 471 A 1 
ATOM   3631 C  CB  . ASP A 1 471 ? -11.858 -17.470 8.643   1.00 97.64 471 A 1 
ATOM   3632 C  CG  . ASP A 1 471 ? -13.342 -17.408 9.038   1.00 94.42 471 A 1 
ATOM   3633 O  OD1 . ASP A 1 471 ? -13.831 -16.388 9.563   1.00 86.54 471 A 1 
ATOM   3634 O  OD2 . ASP A 1 471 ? -14.071 -18.401 8.801   1.00 85.73 471 A 1 
ATOM   3635 N  N   . THR A 1 472 ? -11.680 -13.904 8.891   1.00 98.04 472 A 1 
ATOM   3636 C  CA  . THR A 1 472 ? -11.575 -12.736 9.762   1.00 97.98 472 A 1 
ATOM   3637 C  C   . THR A 1 472 ? -12.898 -12.483 10.463  1.00 97.95 472 A 1 
ATOM   3638 O  O   . THR A 1 472 ? -13.936 -12.327 9.823   1.00 97.18 472 A 1 
ATOM   3639 C  CB  . THR A 1 472 ? -11.141 -11.486 8.983   1.00 97.05 472 A 1 
ATOM   3640 O  OG1 . THR A 1 472 ? -9.876  -11.679 8.395   1.00 92.88 472 A 1 
ATOM   3641 C  CG2 . THR A 1 472 ? -11.047 -10.235 9.850   1.00 93.32 472 A 1 
ATOM   3642 N  N   . LYS A 1 473 ? -12.845 -12.365 11.786  1.00 97.99 473 A 1 
ATOM   3643 C  CA  . LYS A 1 473 ? -13.933 -11.863 12.609  1.00 97.96 473 A 1 
ATOM   3644 C  C   . LYS A 1 473 ? -13.643 -10.418 12.991  1.00 97.88 473 A 1 
ATOM   3645 O  O   . LYS A 1 473 ? -12.770 -10.159 13.819  1.00 96.54 473 A 1 
ATOM   3646 C  CB  . LYS A 1 473 ? -14.111 -12.799 13.810  1.00 97.25 473 A 1 
ATOM   3647 C  CG  . LYS A 1 473 ? -15.425 -12.508 14.540  1.00 89.25 473 A 1 
ATOM   3648 C  CD  . LYS A 1 473 ? -15.627 -13.523 15.664  1.00 84.87 473 A 1 
ATOM   3649 C  CE  . LYS A 1 473 ? -17.000 -13.298 16.305  1.00 72.62 473 A 1 
ATOM   3650 N  NZ  . LYS A 1 473 ? -17.285 -14.307 17.335  1.00 62.22 473 A 1 
ATOM   3651 N  N   . ALA A 1 474 ? -14.375 -9.483  12.401  1.00 97.42 474 A 1 
ATOM   3652 C  CA  . ALA A 1 474 ? -14.308 -8.072  12.745  1.00 97.14 474 A 1 
ATOM   3653 C  C   . ALA A 1 474 ? -15.316 -7.747  13.855  1.00 97.13 474 A 1 
ATOM   3654 O  O   . ALA A 1 474 ? -16.436 -8.258  13.856  1.00 95.71 474 A 1 
ATOM   3655 C  CB  . ALA A 1 474 ? -14.530 -7.232  11.483  1.00 96.26 474 A 1 
ATOM   3656 N  N   . LYS A 1 475 ? -14.914 -6.914  14.810  1.00 97.39 475 A 1 
ATOM   3657 C  CA  . LYS A 1 475 ? -15.738 -6.448  15.923  1.00 97.33 475 A 1 
ATOM   3658 C  C   . LYS A 1 475 ? -15.627 -4.943  16.051  1.00 97.36 475 A 1 
ATOM   3659 O  O   . LYS A 1 475 ? -14.560 -4.372  15.805  1.00 95.59 475 A 1 
ATOM   3660 C  CB  . LYS A 1 475 ? -15.295 -7.092  17.246  1.00 96.22 475 A 1 
ATOM   3661 C  CG  . LYS A 1 475 ? -15.567 -8.589  17.325  1.00 85.11 475 A 1 
ATOM   3662 C  CD  . LYS A 1 475 ? -15.069 -9.100  18.693  1.00 79.25 475 A 1 
ATOM   3663 C  CE  . LYS A 1 475 ? -15.217 -10.601 18.817  1.00 66.86 475 A 1 
ATOM   3664 N  NZ  . LYS A 1 475 ? -14.331 -11.133 19.893  1.00 57.60 475 A 1 
ATOM   3665 N  N   . ASP A 1 476 ? -16.719 -4.330  16.509  1.00 96.22 476 A 1 
ATOM   3666 C  CA  . ASP A 1 476 ? -16.815 -2.888  16.698  1.00 96.37 476 A 1 
ATOM   3667 C  C   . ASP A 1 476 ? -16.443 -2.102  15.421  1.00 96.16 476 A 1 
ATOM   3668 O  O   . ASP A 1 476 ? -15.876 -1.019  15.493  1.00 93.95 476 A 1 
ATOM   3669 C  CB  . ASP A 1 476 ? -16.045 -2.458  17.961  1.00 96.03 476 A 1 
ATOM   3670 C  CG  . ASP A 1 476 ? -16.729 -2.853  19.274  1.00 95.41 476 A 1 
ATOM   3671 O  OD1 . ASP A 1 476 ? -17.973 -2.968  19.306  1.00 91.58 476 A 1 
ATOM   3672 O  OD2 . ASP A 1 476 ? -16.050 -2.901  20.322  1.00 91.61 476 A 1 
ATOM   3673 N  N   . TYR A 1 477 ? -16.800 -2.648  14.243  1.00 95.56 477 A 1 
ATOM   3674 C  CA  . TYR A 1 477 ? -16.588 -1.986  12.957  1.00 94.69 477 A 1 
ATOM   3675 C  C   . TYR A 1 477 ? -17.208 -0.579  12.968  1.00 95.32 477 A 1 
ATOM   3676 O  O   . TYR A 1 477 ? -18.370 -0.410  13.340  1.00 93.61 477 A 1 
ATOM   3677 C  CB  . TYR A 1 477 ? -17.193 -2.845  11.839  1.00 92.04 477 A 1 
ATOM   3678 C  CG  . TYR A 1 477 ? -17.168 -2.183  10.477  1.00 86.30 477 A 1 
ATOM   3679 C  CD1 . TYR A 1 477 ? -18.327 -1.561  9.958   1.00 79.32 477 A 1 
ATOM   3680 C  CD2 . TYR A 1 477 ? -15.973 -2.152  9.725   1.00 78.90 477 A 1 
ATOM   3681 C  CE1 . TYR A 1 477 ? -18.282 -0.910  8.713   1.00 72.53 477 A 1 
ATOM   3682 C  CE2 . TYR A 1 477 ? -15.920 -1.494  8.485   1.00 72.96 477 A 1 
ATOM   3683 C  CZ  . TYR A 1 477 ? -17.076 -0.871  7.984   1.00 70.02 477 A 1 
ATOM   3684 O  OH  . TYR A 1 477 ? -17.021 -0.218  6.785   1.00 69.23 477 A 1 
ATOM   3685 N  N   . ILE A 1 478 ? -16.437 0.418   12.578  1.00 94.27 478 A 1 
ATOM   3686 C  CA  . ILE A 1 478 ? -16.897 1.808   12.611  1.00 94.18 478 A 1 
ATOM   3687 C  C   . ILE A 1 478 ? -17.679 2.109   11.334  1.00 93.57 478 A 1 
ATOM   3688 O  O   . ILE A 1 478 ? -17.145 2.068   10.230  1.00 92.42 478 A 1 
ATOM   3689 C  CB  . ILE A 1 478 ? -15.745 2.797   12.870  1.00 94.32 478 A 1 
ATOM   3690 C  CG1 . ILE A 1 478 ? -15.080 2.501   14.234  1.00 92.89 478 A 1 
ATOM   3691 C  CG2 . ILE A 1 478 ? -16.285 4.244   12.848  1.00 92.99 478 A 1 
ATOM   3692 C  CD1 . ILE A 1 478 ? -13.743 3.221   14.445  1.00 90.55 478 A 1 
ATOM   3693 N  N   . SER A 1 479 ? -18.945 2.453   11.517  1.00 93.55 479 A 1 
ATOM   3694 C  CA  . SER A 1 479 ? -19.874 2.831   10.454  1.00 92.21 479 A 1 
ATOM   3695 C  C   . SER A 1 479 ? -20.616 4.112   10.819  1.00 93.43 479 A 1 
ATOM   3696 O  O   . SER A 1 479 ? -20.407 4.692   11.885  1.00 92.50 479 A 1 
ATOM   3697 C  CB  . SER A 1 479 ? -20.823 1.655   10.179  1.00 90.21 479 A 1 
ATOM   3698 O  OG  . SER A 1 479 ? -21.548 1.867   8.982   1.00 84.00 479 A 1 
ATOM   3699 N  N   . THR A 1 480 ? -21.484 4.554   9.934   1.00 92.19 480 A 1 
ATOM   3700 C  CA  . THR A 1 480 ? -22.271 5.782   10.097  1.00 92.43 480 A 1 
ATOM   3701 C  C   . THR A 1 480 ? -23.740 5.438   10.329  1.00 92.75 480 A 1 
ATOM   3702 O  O   . THR A 1 480 ? -24.302 4.595   9.640   1.00 91.10 480 A 1 
ATOM   3703 C  CB  . THR A 1 480 ? -22.106 6.679   8.867   1.00 90.98 480 A 1 
ATOM   3704 O  OG1 . THR A 1 480 ? -20.739 6.992   8.689   1.00 83.51 480 A 1 
ATOM   3705 C  CG2 . THR A 1 480 ? -22.852 7.998   9.006   1.00 84.37 480 A 1 
ATOM   3706 N  N   . THR A 1 481 ? -24.367 6.122   11.265  1.00 91.90 481 A 1 
ATOM   3707 C  CA  . THR A 1 481 ? -25.816 6.036   11.499  1.00 92.49 481 A 1 
ATOM   3708 C  C   . THR A 1 481 ? -26.454 7.419   11.407  1.00 93.00 481 A 1 
ATOM   3709 O  O   . THR A 1 481 ? -25.889 8.408   11.869  1.00 92.08 481 A 1 
ATOM   3710 C  CB  . THR A 1 481 ? -26.138 5.329   12.819  1.00 90.99 481 A 1 
ATOM   3711 O  OG1 . THR A 1 481 ? -27.522 5.094   12.905  1.00 85.70 481 A 1 
ATOM   3712 C  CG2 . THR A 1 481 ? -25.725 6.100   14.074  1.00 87.00 481 A 1 
ATOM   3713 N  N   . VAL A 1 482 ? -27.637 7.477   10.813  1.00 92.20 482 A 1 
ATOM   3714 C  CA  . VAL A 1 482 ? -28.442 8.693   10.696  1.00 91.41 482 A 1 
ATOM   3715 C  C   . VAL A 1 482 ? -29.680 8.547   11.570  1.00 91.66 482 A 1 
ATOM   3716 O  O   . VAL A 1 482 ? -30.485 7.634   11.366  1.00 90.90 482 A 1 
ATOM   3717 C  CB  . VAL A 1 482 ? -28.834 8.972   9.235   1.00 90.19 482 A 1 
ATOM   3718 C  CG1 . VAL A 1 482 ? -29.667 10.251  9.108   1.00 84.82 482 A 1 
ATOM   3719 C  CG2 . VAL A 1 482 ? -27.598 9.133   8.342   1.00 87.62 482 A 1 
ATOM   3720 N  N   . ASP A 1 483 ? -29.860 9.457   12.525  1.00 92.44 483 A 1 
ATOM   3721 C  CA  . ASP A 1 483 ? -31.106 9.619   13.264  1.00 92.16 483 A 1 
ATOM   3722 C  C   . ASP A 1 483 ? -31.909 10.760  12.632  1.00 92.48 483 A 1 
ATOM   3723 O  O   . ASP A 1 483 ? -31.643 11.946  12.840  1.00 90.91 483 A 1 
ATOM   3724 C  CB  . ASP A 1 483 ? -30.832 9.818   14.757  1.00 91.62 483 A 1 
ATOM   3725 C  CG  . ASP A 1 483 ? -32.117 9.827   15.600  1.00 90.63 483 A 1 
ATOM   3726 O  OD1 . ASP A 1 483 ? -33.205 10.090  15.041  1.00 86.01 483 A 1 
ATOM   3727 O  OD2 . ASP A 1 483 ? -32.011 9.584   16.821  1.00 86.11 483 A 1 
ATOM   3728 N  N   . PHE A 1 484 ? -32.898 10.384  11.826  1.00 94.02 484 A 1 
ATOM   3729 C  CA  . PHE A 1 484 ? -33.762 11.356  11.167  1.00 93.13 484 A 1 
ATOM   3730 C  C   . PHE A 1 484 ? -34.617 12.149  12.156  1.00 93.75 484 A 1 
ATOM   3731 O  O   . PHE A 1 484 ? -34.889 13.327  11.913  1.00 91.94 484 A 1 
ATOM   3732 C  CB  . PHE A 1 484 ? -34.660 10.632  10.143  1.00 91.54 484 A 1 
ATOM   3733 C  CG  . PHE A 1 484 ? -33.915 10.154  8.923   1.00 88.32 484 A 1 
ATOM   3734 C  CD1 . PHE A 1 484 ? -33.708 11.024  7.828   1.00 83.20 484 A 1 
ATOM   3735 C  CD2 . PHE A 1 484 ? -33.410 8.836   8.857   1.00 83.72 484 A 1 
ATOM   3736 C  CE1 . PHE A 1 484 ? -33.019 10.587  6.692   1.00 81.04 484 A 1 
ATOM   3737 C  CE2 . PHE A 1 484 ? -32.715 8.403   7.719   1.00 80.33 484 A 1 
ATOM   3738 C  CZ  . PHE A 1 484 ? -32.523 9.275   6.640   1.00 80.75 484 A 1 
ATOM   3739 N  N   . ALA A 1 485 ? -35.039 11.532  13.264  1.00 92.95 485 A 1 
ATOM   3740 C  CA  . ALA A 1 485 ? -35.903 12.176  14.248  1.00 92.90 485 A 1 
ATOM   3741 C  C   . ALA A 1 485 ? -35.135 13.198  15.101  1.00 93.47 485 A 1 
ATOM   3742 O  O   . ALA A 1 485 ? -35.650 14.282  15.368  1.00 91.77 485 A 1 
ATOM   3743 C  CB  . ALA A 1 485 ? -36.552 11.086  15.109  1.00 92.67 485 A 1 
ATOM   3744 N  N   . ALA A 1 486 ? -33.892 12.883  15.477  1.00 92.50 486 A 1 
ATOM   3745 C  CA  . ALA A 1 486 ? -33.013 13.783  16.220  1.00 92.53 486 A 1 
ATOM   3746 C  C   . ALA A 1 486 ? -32.270 14.793  15.316  1.00 93.60 486 A 1 
ATOM   3747 O  O   . ALA A 1 486 ? -31.638 15.713  15.822  1.00 91.13 486 A 1 
ATOM   3748 C  CB  . ALA A 1 486 ? -32.050 12.934  17.054  1.00 91.50 486 A 1 
ATOM   3749 N  N   . ALA A 1 487 ? -32.345 14.633  13.981  1.00 93.18 487 A 1 
ATOM   3750 C  CA  . ALA A 1 487 ? -31.602 15.423  12.997  1.00 93.77 487 A 1 
ATOM   3751 C  C   . ALA A 1 487 ? -30.074 15.345  13.186  1.00 94.84 487 A 1 
ATOM   3752 O  O   . ALA A 1 487 ? -29.360 16.332  12.984  1.00 92.82 487 A 1 
ATOM   3753 C  CB  . ALA A 1 487 ? -32.166 16.845  12.930  1.00 92.36 487 A 1 
ATOM   3754 N  N   . THR A 1 488 ? -29.584 14.167  13.549  1.00 93.66 488 A 1 
ATOM   3755 C  CA  . THR A 1 488 ? -28.167 13.912  13.797  1.00 93.75 488 A 1 
ATOM   3756 C  C   . THR A 1 488 ? -27.635 12.749  12.953  1.00 94.00 488 A 1 
ATOM   3757 O  O   . THR A 1 488 ? -28.368 11.854  12.531  1.00 92.46 488 A 1 
ATOM   3758 C  CB  . THR A 1 488 ? -27.868 13.664  15.286  1.00 92.80 488 A 1 
ATOM   3759 O  OG1 . THR A 1 488 ? -28.559 12.541  15.767  1.00 87.19 488 A 1 
ATOM   3760 C  CG2 . THR A 1 488 ? -28.239 14.855  16.162  1.00 88.01 488 A 1 
ATOM   3761 N  N   . THR A 1 489 ? -26.340 12.772  12.706  1.00 94.52 489 A 1 
ATOM   3762 C  CA  . THR A 1 489 ? -25.579 11.672  12.115  1.00 94.10 489 A 1 
ATOM   3763 C  C   . THR A 1 489 ? -24.312 11.491  12.924  1.00 94.66 489 A 1 
ATOM   3764 O  O   . THR A 1 489 ? -23.674 12.471  13.289  1.00 93.58 489 A 1 
ATOM   3765 C  CB  . THR A 1 489 ? -25.230 11.959  10.650  1.00 92.97 489 A 1 
ATOM   3766 O  OG1 . THR A 1 489 ? -26.402 12.181  9.906   1.00 87.36 489 A 1 
ATOM   3767 C  CG2 . THR A 1 489 ? -24.493 10.802  9.979   1.00 88.82 489 A 1 
ATOM   3768 N  N   . MET A 1 490 ? -23.927 10.244  13.218  1.00 95.60 490 A 1 
ATOM   3769 C  CA  . MET A 1 490 ? -22.700 9.969   13.949  1.00 95.15 490 A 1 
ATOM   3770 C  C   . MET A 1 490 ? -22.035 8.669   13.482  1.00 95.32 490 A 1 
ATOM   3771 O  O   . MET A 1 490 ? -22.702 7.763   12.978  1.00 92.96 490 A 1 
ATOM   3772 C  CB  . MET A 1 490 ? -22.965 9.950   15.466  1.00 92.04 490 A 1 
ATOM   3773 C  CG  . MET A 1 490 ? -23.902 8.827   15.923  1.00 84.61 490 A 1 
ATOM   3774 S  SD  . MET A 1 490 ? -24.236 8.823   17.722  1.00 83.87 490 A 1 
ATOM   3775 C  CE  . MET A 1 490 ? -25.270 10.303  17.853  1.00 71.81 490 A 1 
ATOM   3776 N  N   . SER A 1 491 ? -20.743 8.575   13.725  1.00 94.89 491 A 1 
ATOM   3777 C  CA  . SER A 1 491 ? -20.026 7.310   13.663  1.00 95.08 491 A 1 
ATOM   3778 C  C   . SER A 1 491 ? -20.343 6.467   14.895  1.00 95.01 491 A 1 
ATOM   3779 O  O   . SER A 1 491 ? -20.459 6.982   16.002  1.00 93.67 491 A 1 
ATOM   3780 C  CB  . SER A 1 491 ? -18.515 7.551   13.546  1.00 94.64 491 A 1 
ATOM   3781 O  OG  . SER A 1 491 ? -18.252 8.309   12.375  1.00 90.73 491 A 1 
ATOM   3782 N  N   . TYR A 1 492 ? -20.493 5.153   14.697  1.00 95.80 492 A 1 
ATOM   3783 C  CA  . TYR A 1 492 ? -20.780 4.197   15.765  1.00 95.41 492 A 1 
ATOM   3784 C  C   . TYR A 1 492 ? -20.135 2.844   15.468  1.00 95.77 492 A 1 
ATOM   3785 O  O   . TYR A 1 492 ? -19.748 2.568   14.329  1.00 94.63 492 A 1 
ATOM   3786 C  CB  . TYR A 1 492 ? -22.300 4.061   15.965  1.00 93.99 492 A 1 
ATOM   3787 C  CG  . TYR A 1 492 ? -23.004 3.166   14.967  1.00 93.63 492 A 1 
ATOM   3788 C  CD1 . TYR A 1 492 ? -23.110 3.551   13.616  1.00 91.87 492 A 1 
ATOM   3789 C  CD2 . TYR A 1 492 ? -23.547 1.937   15.377  1.00 91.85 492 A 1 
ATOM   3790 C  CE1 . TYR A 1 492 ? -23.748 2.719   12.684  1.00 90.31 492 A 1 
ATOM   3791 C  CE2 . TYR A 1 492 ? -24.191 1.099   14.457  1.00 90.89 492 A 1 
ATOM   3792 C  CZ  . TYR A 1 492 ? -24.285 1.487   13.107  1.00 90.53 492 A 1 
ATOM   3793 O  OH  . TYR A 1 492 ? -24.909 0.667   12.202  1.00 88.14 492 A 1 
ATOM   3794 N  N   . ASN A 1 493 ? -20.027 2.001   16.489  1.00 94.48 493 A 1 
ATOM   3795 C  CA  . ASN A 1 493 ? -19.459 0.664   16.360  1.00 94.51 493 A 1 
ATOM   3796 C  C   . ASN A 1 493 ? -20.539 -0.370  16.024  1.00 94.30 493 A 1 
ATOM   3797 O  O   . ASN A 1 493 ? -21.425 -0.621  16.840  1.00 92.22 493 A 1 
ATOM   3798 C  CB  . ASN A 1 493 ? -18.713 0.307   17.643  1.00 94.25 493 A 1 
ATOM   3799 C  CG  . ASN A 1 493 ? -17.567 1.259   17.961  1.00 95.24 493 A 1 
ATOM   3800 O  OD1 . ASN A 1 493 ? -17.674 2.108   18.824  1.00 89.22 493 A 1 
ATOM   3801 N  ND2 . ASN A 1 493 ? -16.443 1.110   17.307  1.00 89.97 493 A 1 
ATOM   3802 N  N   . VAL A 1 494 ? -20.422 -1.010  14.864  1.00 94.41 494 A 1 
ATOM   3803 C  CA  . VAL A 1 494 ? -21.237 -2.167  14.472  1.00 93.79 494 A 1 
ATOM   3804 C  C   . VAL A 1 494 ? -20.644 -3.424  15.115  1.00 94.73 494 A 1 
ATOM   3805 O  O   . VAL A 1 494 ? -19.446 -3.668  14.952  1.00 94.27 494 A 1 
ATOM   3806 C  CB  . VAL A 1 494 ? -21.288 -2.334  12.944  1.00 92.01 494 A 1 
ATOM   3807 C  CG1 . VAL A 1 494 ? -22.151 -3.525  12.535  1.00 87.19 494 A 1 
ATOM   3808 C  CG2 . VAL A 1 494 ? -21.872 -1.089  12.270  1.00 89.05 494 A 1 
ATOM   3809 N  N   . PRO A 1 495 ? -21.429 -4.260  15.805  1.00 95.19 495 A 1 
ATOM   3810 C  CA  . PRO A 1 495 ? -20.886 -5.301  16.677  1.00 95.24 495 A 1 
ATOM   3811 C  C   . PRO A 1 495 ? -19.993 -6.329  15.979  1.00 95.85 495 A 1 
ATOM   3812 O  O   . PRO A 1 495 ? -18.917 -6.640  16.480  1.00 93.29 495 A 1 
ATOM   3813 C  CB  . PRO A 1 495 ? -22.094 -5.964  17.335  1.00 93.70 495 A 1 
ATOM   3814 C  CG  . PRO A 1 495 ? -23.147 -4.858  17.341  1.00 91.67 495 A 1 
ATOM   3815 C  CD  . PRO A 1 495 ? -22.866 -4.101  16.056  1.00 94.61 495 A 1 
ATOM   3816 N  N   . ASN A 1 496 ? -20.458 -6.909  14.869  1.00 96.15 496 A 1 
ATOM   3817 C  CA  . ASN A 1 496 ? -19.804 -8.054  14.244  1.00 96.23 496 A 1 
ATOM   3818 C  C   . ASN A 1 496 ? -19.906 -8.006  12.722  1.00 96.43 496 A 1 
ATOM   3819 O  O   . ASN A 1 496 ? -20.988 -7.938  12.154  1.00 93.74 496 A 1 
ATOM   3820 C  CB  . ASN A 1 496 ? -20.447 -9.359  14.742  1.00 93.94 496 A 1 
ATOM   3821 C  CG  . ASN A 1 496 ? -20.468 -9.510  16.248  1.00 90.02 496 A 1 
ATOM   3822 O  OD1 . ASN A 1 496 ? -19.458 -9.736  16.901  1.00 79.32 496 A 1 
ATOM   3823 N  ND2 . ASN A 1 496 ? -21.638 -9.418  16.847  1.00 78.77 496 A 1 
ATOM   3824 N  N   . ALA A 1 497 ? -18.771 -8.210  12.056  1.00 96.49 497 A 1 
ATOM   3825 C  CA  . ALA A 1 497 ? -18.717 -8.569  10.652  1.00 96.66 497 A 1 
ATOM   3826 C  C   . ALA A 1 497 ? -17.801 -9.785  10.445  1.00 97.34 497 A 1 
ATOM   3827 O  O   . ALA A 1 497 ? -16.938 -10.097 11.270  1.00 96.68 497 A 1 
ATOM   3828 C  CB  . ALA A 1 497 ? -18.289 -7.350  9.823   1.00 95.16 497 A 1 
ATOM   3829 N  N   . LYS A 1 498 ? -18.003 -10.493 9.334   1.00 97.69 498 A 1 
ATOM   3830 C  CA  . LYS A 1 498 ? -17.179 -11.626 8.937   1.00 97.60 498 A 1 
ATOM   3831 C  C   . LYS A 1 498 ? -16.629 -11.395 7.536   1.00 97.64 498 A 1 
ATOM   3832 O  O   . LYS A 1 498 ? -17.397 -11.108 6.622   1.00 96.40 498 A 1 
ATOM   3833 C  CB  . LYS A 1 498 ? -17.994 -12.923 9.061   1.00 96.44 498 A 1 
ATOM   3834 C  CG  . LYS A 1 498 ? -17.064 -14.124 8.866   1.00 83.47 498 A 1 
ATOM   3835 C  CD  . LYS A 1 498 ? -17.733 -15.476 9.092   1.00 80.23 498 A 1 
ATOM   3836 C  CE  . LYS A 1 498 ? -16.562 -16.448 8.899   1.00 66.15 498 A 1 
ATOM   3837 N  NZ  . LYS A 1 498 ? -16.830 -17.866 9.188   1.00 58.29 498 A 1 
ATOM   3838 N  N   . ILE A 1 499 ? -15.322 -11.587 7.375   1.00 97.49 499 A 1 
ATOM   3839 C  CA  . ILE A 1 499 ? -14.618 -11.514 6.093   1.00 97.52 499 A 1 
ATOM   3840 C  C   . ILE A 1 499 ? -13.899 -12.842 5.890   1.00 97.87 499 A 1 
ATOM   3841 O  O   . ILE A 1 499 ? -13.279 -13.355 6.814   1.00 97.38 499 A 1 
ATOM   3842 C  CB  . ILE A 1 499 ? -13.643 -10.321 6.062   1.00 97.21 499 A 1 
ATOM   3843 C  CG1 . ILE A 1 499 ? -14.347 -8.968  6.326   1.00 96.15 499 A 1 
ATOM   3844 C  CG2 . ILE A 1 499 ? -12.909 -10.272 4.709   1.00 96.39 499 A 1 
ATOM   3845 C  CD1 . ILE A 1 499 ? -13.396 -7.875  6.815   1.00 93.07 499 A 1 
ATOM   3846 N  N   . TRP A 1 500 ? -14.000 -13.417 4.692   1.00 97.99 500 A 1 
ATOM   3847 C  CA  . TRP A 1 500 ? -13.356 -14.691 4.380   1.00 98.02 500 A 1 
ATOM   3848 C  C   . TRP A 1 500 ? -12.979 -14.762 2.906   1.00 98.08 500 A 1 
ATOM   3849 O  O   . TRP A 1 500 ? -13.553 -14.073 2.065   1.00 96.83 500 A 1 
ATOM   3850 C  CB  . TRP A 1 500 ? -14.267 -15.862 4.768   1.00 97.36 500 A 1 
ATOM   3851 C  CG  . TRP A 1 500 ? -15.497 -16.003 3.917   1.00 96.73 500 A 1 
ATOM   3852 C  CD1 . TRP A 1 500 ? -15.626 -16.845 2.863   1.00 93.84 500 A 1 
ATOM   3853 C  CD2 . TRP A 1 500 ? -16.766 -15.287 4.022   1.00 95.46 500 A 1 
ATOM   3854 N  NE1 . TRP A 1 500 ? -16.892 -16.704 2.310   1.00 92.82 500 A 1 
ATOM   3855 C  CE2 . TRP A 1 500 ? -17.620 -15.758 2.991   1.00 94.68 500 A 1 
ATOM   3856 C  CE3 . TRP A 1 500 ? -17.273 -14.291 4.883   1.00 92.33 500 A 1 
ATOM   3857 C  CZ2 . TRP A 1 500 ? -18.933 -15.255 2.814   1.00 92.31 500 A 1 
ATOM   3858 C  CZ3 . TRP A 1 500 ? -18.574 -13.793 4.712   1.00 90.32 500 A 1 
ATOM   3859 C  CH2 . TRP A 1 500 ? -19.388 -14.272 3.687   1.00 90.16 500 A 1 
ATOM   3860 N  N   . GLY A 1 501 ? -12.033 -15.647 2.578   1.00 97.93 501 A 1 
ATOM   3861 C  CA  . GLY A 1 501 ? -11.650 -15.845 1.192   1.00 98.29 501 A 1 
ATOM   3862 C  C   . GLY A 1 501 ? -10.443 -16.746 0.998   1.00 98.58 501 A 1 
ATOM   3863 O  O   . GLY A 1 501 ? -10.029 -17.481 1.889   1.00 98.21 501 A 1 
ATOM   3864 N  N   . TRP A 1 502 ? -9.926  -16.683 -0.218  1.00 98.53 502 A 1 
ATOM   3865 C  CA  . TRP A 1 502 ? -8.795  -17.468 -0.680  1.00 98.56 502 A 1 
ATOM   3866 C  C   . TRP A 1 502 ? -7.808  -16.568 -1.405  1.00 98.63 502 A 1 
ATOM   3867 O  O   . TRP A 1 502 ? -8.206  -15.712 -2.194  1.00 97.91 502 A 1 
ATOM   3868 C  CB  . TRP A 1 502 ? -9.286  -18.573 -1.623  1.00 97.83 502 A 1 
ATOM   3869 C  CG  . TRP A 1 502 ? -10.179 -19.592 -0.992  1.00 95.29 502 A 1 
ATOM   3870 C  CD1 . TRP A 1 502 ? -11.517 -19.478 -0.824  1.00 83.31 502 A 1 
ATOM   3871 C  CD2 . TRP A 1 502 ? -9.804  -20.890 -0.429  1.00 89.51 502 A 1 
ATOM   3872 N  NE1 . TRP A 1 502 ? -12.007 -20.617 -0.184  1.00 79.74 502 A 1 
ATOM   3873 C  CE2 . TRP A 1 502 ? -10.981 -21.508 0.073   1.00 86.24 502 A 1 
ATOM   3874 C  CE3 . TRP A 1 502 ? -8.589  -21.590 -0.296  1.00 78.34 502 A 1 
ATOM   3875 C  CZ2 . TRP A 1 502 ? -10.959 -22.781 0.691   1.00 81.04 502 A 1 
ATOM   3876 C  CZ3 . TRP A 1 502 ? -8.563  -22.858 0.320   1.00 70.63 502 A 1 
ATOM   3877 C  CH2 . TRP A 1 502 ? -9.737  -23.443 0.809   1.00 73.12 502 A 1 
ATOM   3878 N  N   . ASP A 1 503 ? -6.516  -16.823 -1.194  1.00 98.57 503 A 1 
ATOM   3879 C  CA  . ASP A 1 503 ? -5.443  -16.327 -2.046  1.00 98.59 503 A 1 
ATOM   3880 C  C   . ASP A 1 503 ? -4.687  -17.520 -2.637  1.00 98.63 503 A 1 
ATOM   3881 O  O   . ASP A 1 503 ? -4.391  -18.491 -1.938  1.00 98.21 503 A 1 
ATOM   3882 C  CB  . ASP A 1 503 ? -4.487  -15.419 -1.262  1.00 98.02 503 A 1 
ATOM   3883 C  CG  . ASP A 1 503 ? -5.038  -14.004 -1.104  1.00 96.78 503 A 1 
ATOM   3884 O  OD1 . ASP A 1 503 ? -5.232  -13.322 -2.129  1.00 92.85 503 A 1 
ATOM   3885 O  OD2 . ASP A 1 503 ? -5.224  -13.568 0.052   1.00 92.67 503 A 1 
ATOM   3886 N  N   . VAL A 1 504 ? -4.363  -17.436 -3.920  1.00 98.62 504 A 1 
ATOM   3887 C  CA  . VAL A 1 504 ? -3.500  -18.387 -4.614  1.00 98.68 504 A 1 
ATOM   3888 C  C   . VAL A 1 504 ? -2.485  -17.603 -5.436  1.00 98.64 504 A 1 
ATOM   3889 O  O   . VAL A 1 504 ? -2.855  -16.684 -6.164  1.00 98.26 504 A 1 
ATOM   3890 C  CB  . VAL A 1 504 ? -4.294  -19.360 -5.512  1.00 98.32 504 A 1 
ATOM   3891 C  CG1 . VAL A 1 504 ? -3.377  -20.409 -6.157  1.00 96.55 504 A 1 
ATOM   3892 C  CG2 . VAL A 1 504 ? -5.372  -20.115 -4.724  1.00 96.84 504 A 1 
ATOM   3893 N  N   . MET A 1 505 ? -1.220  -17.992 -5.351  1.00 98.53 505 A 1 
ATOM   3894 C  CA  . MET A 1 505 ? -0.141  -17.447 -6.163  1.00 98.37 505 A 1 
ATOM   3895 C  C   . MET A 1 505 ? 0.694   -18.597 -6.691  1.00 98.38 505 A 1 
ATOM   3896 O  O   . MET A 1 505 ? 1.058   -19.501 -5.934  1.00 97.60 505 A 1 
ATOM   3897 C  CB  . MET A 1 505 ? 0.731   -16.484 -5.344  1.00 96.94 505 A 1 
ATOM   3898 C  CG  . MET A 1 505 ? -0.066  -15.299 -4.774  1.00 89.76 505 A 1 
ATOM   3899 S  SD  . MET A 1 505 ? 0.896   -14.052 -3.870  1.00 87.23 505 A 1 
ATOM   3900 C  CE  . MET A 1 505 ? 1.569   -15.023 -2.511  1.00 72.21 505 A 1 
ATOM   3901 N  N   . THR A 1 506 ? 1.006   -18.569 -7.977  1.00 98.25 506 A 1 
ATOM   3902 C  CA  . THR A 1 506 ? 1.893   -19.543 -8.604  1.00 97.98 506 A 1 
ATOM   3903 C  C   . THR A 1 506 ? 2.825   -18.865 -9.586  1.00 98.04 506 A 1 
ATOM   3904 O  O   . THR A 1 506 ? 2.434   -17.915 -10.269 1.00 97.15 506 A 1 
ATOM   3905 C  CB  . THR A 1 506 ? 1.109   -20.701 -9.234  1.00 96.21 506 A 1 
ATOM   3906 O  OG1 . THR A 1 506 ? 1.973   -21.716 -9.670  1.00 78.40 506 A 1 
ATOM   3907 C  CG2 . THR A 1 506 ? 0.239   -20.306 -10.430 1.00 78.21 506 A 1 
ATOM   3908 N  N   . LYS A 1 507 ? 4.060   -19.366 -9.663  1.00 97.59 507 A 1 
ATOM   3909 C  CA  . LYS A 1 507 ? 5.052   -18.970 -10.661 1.00 96.96 507 A 1 
ATOM   3910 C  C   . LYS A 1 507 ? 5.713   -20.217 -11.218 1.00 96.78 507 A 1 
ATOM   3911 O  O   . LYS A 1 507 ? 6.265   -21.018 -10.470 1.00 95.84 507 A 1 
ATOM   3912 C  CB  . LYS A 1 507 ? 6.057   -18.013 -10.019 1.00 95.72 507 A 1 
ATOM   3913 C  CG  . LYS A 1 507 ? 7.046   -17.457 -11.051 1.00 89.88 507 A 1 
ATOM   3914 C  CD  . LYS A 1 507 ? 8.041   -16.503 -10.386 1.00 86.42 507 A 1 
ATOM   3915 C  CE  . LYS A 1 507 ? 8.805   -15.705 -11.444 1.00 76.45 507 A 1 
ATOM   3916 N  NZ  . LYS A 1 507 ? 8.215   -14.355 -11.621 1.00 69.57 507 A 1 
ATOM   3917 N  N   . TYR A 1 508 ? 5.659   -20.355 -12.534 1.00 96.76 508 A 1 
ATOM   3918 C  CA  . TYR A 1 508 ? 6.423   -21.363 -13.262 1.00 96.23 508 A 1 
ATOM   3919 C  C   . TYR A 1 508 ? 7.514   -20.667 -14.068 1.00 96.07 508 A 1 
ATOM   3920 O  O   . TYR A 1 508 ? 7.221   -19.751 -14.836 1.00 95.33 508 A 1 
ATOM   3921 C  CB  . TYR A 1 508 ? 5.496   -22.184 -14.153 1.00 95.06 508 A 1 
ATOM   3922 C  CG  . TYR A 1 508 ? 6.180   -23.404 -14.747 1.00 93.09 508 A 1 
ATOM   3923 C  CD1 . TYR A 1 508 ? 6.577   -23.427 -16.099 1.00 89.57 508 A 1 
ATOM   3924 C  CD2 . TYR A 1 508 ? 6.440   -24.508 -13.928 1.00 89.28 508 A 1 
ATOM   3925 C  CE1 . TYR A 1 508 ? 7.209   -24.571 -16.627 1.00 87.45 508 A 1 
ATOM   3926 C  CE2 . TYR A 1 508 ? 7.079   -25.649 -14.442 1.00 86.48 508 A 1 
ATOM   3927 C  CZ  . TYR A 1 508 ? 7.458   -25.681 -15.798 1.00 86.56 508 A 1 
ATOM   3928 O  OH  . TYR A 1 508 ? 8.075   -26.803 -16.295 1.00 83.12 508 A 1 
ATOM   3929 N  N   . THR A 1 509 ? 8.756   -21.062 -13.885 1.00 95.34 509 A 1 
ATOM   3930 C  CA  . THR A 1 509 ? 9.922   -20.450 -14.536 1.00 94.94 509 A 1 
ATOM   3931 C  C   . THR A 1 509 ? 10.696  -21.512 -15.295 1.00 94.81 509 A 1 
ATOM   3932 O  O   . THR A 1 509 ? 10.964  -22.583 -14.761 1.00 93.61 509 A 1 
ATOM   3933 C  CB  . THR A 1 509 ? 10.829  -19.741 -13.507 1.00 93.47 509 A 1 
ATOM   3934 O  OG1 . THR A 1 509 ? 10.070  -18.874 -12.698 1.00 84.30 509 A 1 
ATOM   3935 C  CG2 . THR A 1 509 ? 11.907  -18.893 -14.171 1.00 83.19 509 A 1 
ATOM   3936 N  N   . THR A 1 510 ? 11.048  -21.199 -16.530 1.00 94.23 510 A 1 
ATOM   3937 C  CA  . THR A 1 510 ? 11.932  -21.993 -17.389 1.00 93.97 510 A 1 
ATOM   3938 C  C   . THR A 1 510 ? 12.936  -21.060 -18.057 1.00 93.96 510 A 1 
ATOM   3939 O  O   . THR A 1 510 ? 12.807  -19.836 -17.991 1.00 92.66 510 A 1 
ATOM   3940 C  CB  . THR A 1 510 ? 11.146  -22.771 -18.463 1.00 92.57 510 A 1 
ATOM   3941 O  OG1 . THR A 1 510 ? 10.715  -21.925 -19.507 1.00 83.16 510 A 1 
ATOM   3942 C  CG2 . THR A 1 510 ? 9.899   -23.483 -17.940 1.00 82.82 510 A 1 
ATOM   3943 N  N   . ASP A 1 511 ? 13.915  -21.607 -18.782 1.00 93.32 511 A 1 
ATOM   3944 C  CA  . ASP A 1 511 ? 14.826  -20.801 -19.604 1.00 92.84 511 A 1 
ATOM   3945 C  C   . ASP A 1 511 ? 14.117  -20.121 -20.792 1.00 93.86 511 A 1 
ATOM   3946 O  O   . ASP A 1 511 ? 14.607  -19.136 -21.350 1.00 91.71 511 A 1 
ATOM   3947 C  CB  . ASP A 1 511 ? 15.962  -21.693 -20.120 1.00 90.72 511 A 1 
ATOM   3948 C  CG  . ASP A 1 511 ? 16.890  -22.218 -19.020 1.00 87.23 511 A 1 
ATOM   3949 O  OD1 . ASP A 1 511 ? 17.077  -21.507 -18.008 1.00 82.35 511 A 1 
ATOM   3950 O  OD2 . ASP A 1 511 ? 17.446  -23.319 -19.207 1.00 82.26 511 A 1 
ATOM   3951 N  N   . LEU A 1 512 ? 12.968  -20.652 -21.221 1.00 93.91 512 A 1 
ATOM   3952 C  CA  . LEU A 1 512 ? 12.223  -20.181 -22.389 1.00 94.68 512 A 1 
ATOM   3953 C  C   . LEU A 1 512 ? 11.156  -19.140 -22.037 1.00 95.64 512 A 1 
ATOM   3954 O  O   . LEU A 1 512 ? 10.872  -18.268 -22.860 1.00 94.59 512 A 1 
ATOM   3955 C  CB  . LEU A 1 512 ? 11.555  -21.380 -23.086 1.00 93.01 512 A 1 
ATOM   3956 C  CG  . LEU A 1 512 ? 12.535  -22.385 -23.706 1.00 86.96 512 A 1 
ATOM   3957 C  CD1 . LEU A 1 512 ? 11.750  -23.587 -24.249 1.00 81.04 512 A 1 
ATOM   3958 C  CD2 . LEU A 1 512 ? 13.325  -21.778 -24.867 1.00 79.95 512 A 1 
ATOM   3959 N  N   . PHE A 1 513 ? 10.540  -19.258 -20.867 1.00 95.71 513 A 1 
ATOM   3960 C  CA  . PHE A 1 513 ? 9.490   -18.350 -20.411 1.00 95.94 513 A 1 
ATOM   3961 C  C   . PHE A 1 513 ? 9.305   -18.423 -18.895 1.00 95.81 513 A 1 
ATOM   3962 O  O   . PHE A 1 513 ? 9.683   -19.402 -18.248 1.00 95.07 513 A 1 
ATOM   3963 C  CB  . PHE A 1 513 ? 8.163   -18.658 -21.131 1.00 95.54 513 A 1 
ATOM   3964 C  CG  . PHE A 1 513 ? 7.508   -19.978 -20.748 1.00 95.57 513 A 1 
ATOM   3965 C  CD1 . PHE A 1 513 ? 7.849   -21.167 -21.427 1.00 93.77 513 A 1 
ATOM   3966 C  CD2 . PHE A 1 513 ? 6.569   -20.024 -19.716 1.00 93.68 513 A 1 
ATOM   3967 C  CE1 . PHE A 1 513 ? 7.262   -22.379 -21.066 1.00 92.84 513 A 1 
ATOM   3968 C  CE2 . PHE A 1 513 ? 5.969   -21.243 -19.343 1.00 92.81 513 A 1 
ATOM   3969 C  CZ  . PHE A 1 513 ? 6.318   -22.418 -20.021 1.00 92.33 513 A 1 
ATOM   3970 N  N   . SER A 1 514 ? 8.650   -17.423 -18.342 1.00 96.70 514 A 1 
ATOM   3971 C  CA  . SER A 1 514 ? 8.040   -17.487 -17.015 1.00 96.79 514 A 1 
ATOM   3972 C  C   . SER A 1 514 ? 6.550   -17.186 -17.097 1.00 97.51 514 A 1 
ATOM   3973 O  O   . SER A 1 514 ? 6.107   -16.400 -17.934 1.00 97.26 514 A 1 
ATOM   3974 C  CB  . SER A 1 514 ? 8.758   -16.576 -16.015 1.00 94.85 514 A 1 
ATOM   3975 O  OG  . SER A 1 514 ? 8.643   -15.213 -16.368 1.00 84.40 514 A 1 
ATOM   3976 N  N   . LEU A 1 515 ? 5.758   -17.827 -16.229 1.00 96.94 515 A 1 
ATOM   3977 C  CA  . LEU A 1 515 ? 4.324   -17.619 -16.093 1.00 97.33 515 A 1 
ATOM   3978 C  C   . LEU A 1 515 ? 3.977   -17.443 -14.619 1.00 97.29 515 A 1 
ATOM   3979 O  O   . LEU A 1 515 ? 4.058   -18.399 -13.844 1.00 96.86 515 A 1 
ATOM   3980 C  CB  . LEU A 1 515 ? 3.582   -18.798 -16.740 1.00 97.14 515 A 1 
ATOM   3981 C  CG  . LEU A 1 515 ? 2.052   -18.704 -16.640 1.00 96.44 515 A 1 
ATOM   3982 C  CD1 . LEU A 1 515 ? 1.486   -17.540 -17.450 1.00 94.75 515 A 1 
ATOM   3983 C  CD2 . LEU A 1 515 ? 1.420   -19.990 -17.167 1.00 94.57 515 A 1 
ATOM   3984 N  N   . ASP A 1 516 ? 3.557   -16.250 -14.264 1.00 98.06 516 A 1 
ATOM   3985 C  CA  . ASP A 1 516 ? 2.948   -15.951 -12.977 1.00 97.90 516 A 1 
ATOM   3986 C  C   . ASP A 1 516 ? 1.424   -16.024 -13.114 1.00 98.45 516 A 1 
ATOM   3987 O  O   . ASP A 1 516 ? 0.858   -15.497 -14.077 1.00 98.11 516 A 1 
ATOM   3988 C  CB  . ASP A 1 516 ? 3.394   -14.569 -12.484 1.00 96.57 516 A 1 
ATOM   3989 C  CG  . ASP A 1 516 ? 4.895   -14.516 -12.170 1.00 90.95 516 A 1 
ATOM   3990 O  OD1 . ASP A 1 516 ? 5.280   -14.774 -11.010 1.00 81.91 516 A 1 
ATOM   3991 O  OD2 . ASP A 1 516 ? 5.719   -14.216 -13.069 1.00 81.24 516 A 1 
ATOM   3992 N  N   . VAL A 1 517 ? 0.744   -16.663 -12.164 1.00 98.42 517 A 1 
ATOM   3993 C  CA  . VAL A 1 517 ? -0.720  -16.647 -12.054 1.00 98.63 517 A 1 
ATOM   3994 C  C   . VAL A 1 517 ? -1.089  -16.408 -10.599 1.00 98.67 517 A 1 
ATOM   3995 O  O   . VAL A 1 517 ? -0.572  -17.070 -9.702  1.00 98.23 517 A 1 
ATOM   3996 C  CB  . VAL A 1 517 ? -1.384  -17.933 -12.586 1.00 98.28 517 A 1 
ATOM   3997 C  CG1 . VAL A 1 517 ? -2.913  -17.844 -12.542 1.00 96.09 517 A 1 
ATOM   3998 C  CG2 . VAL A 1 517 ? -0.994  -18.225 -14.042 1.00 96.39 517 A 1 
ATOM   3999 N  N   . ALA A 1 518 ? -2.012  -15.493 -10.352 1.00 98.65 518 A 1 
ATOM   4000 C  CA  . ALA A 1 518 ? -2.574  -15.258 -9.044  1.00 98.69 518 A 1 
ATOM   4001 C  C   . ALA A 1 518 ? -4.104  -15.265 -9.100  1.00 98.70 518 A 1 
ATOM   4002 O  O   . ALA A 1 518 ? -4.710  -14.925 -10.110 1.00 98.38 518 A 1 
ATOM   4003 C  CB  . ALA A 1 518 ? -2.006  -13.954 -8.473  1.00 98.14 518 A 1 
ATOM   4004 N  N   . TYR A 1 519 ? -4.745  -15.680 -7.997  1.00 98.69 519 A 1 
ATOM   4005 C  CA  . TYR A 1 519 ? -6.187  -15.685 -7.819  1.00 98.67 519 A 1 
ATOM   4006 C  C   . TYR A 1 519 ? -6.545  -15.202 -6.423  1.00 98.72 519 A 1 
ATOM   4007 O  O   . TYR A 1 519 ? -5.898  -15.572 -5.443  1.00 98.42 519 A 1 
ATOM   4008 C  CB  . TYR A 1 519 ? -6.734  -17.094 -8.076  1.00 98.41 519 A 1 
ATOM   4009 C  CG  . TYR A 1 519 ? -8.134  -17.330 -7.544  1.00 98.13 519 A 1 
ATOM   4010 C  CD1 . TYR A 1 519 ? -8.327  -18.030 -6.334  1.00 97.01 519 A 1 
ATOM   4011 C  CD2 . TYR A 1 519 ? -9.256  -16.828 -8.238  1.00 97.22 519 A 1 
ATOM   4012 C  CE1 . TYR A 1 519 ? -9.630  -18.234 -5.828  1.00 96.41 519 A 1 
ATOM   4013 C  CE2 . TYR A 1 519 ? -10.556 -17.026 -7.752  1.00 96.26 519 A 1 
ATOM   4014 C  CZ  . TYR A 1 519 ? -10.742 -17.740 -6.541  1.00 96.21 519 A 1 
ATOM   4015 O  OH  . TYR A 1 519 ? -11.996 -17.953 -6.064  1.00 94.19 519 A 1 
ATOM   4016 N  N   . ASN A 1 520 ? -7.616  -14.431 -6.321  1.00 98.32 520 A 1 
ATOM   4017 C  CA  . ASN A 1 520 ? -8.203  -14.054 -5.052  1.00 98.21 520 A 1 
ATOM   4018 C  C   . ASN A 1 520 ? -9.724  -14.207 -5.066  1.00 98.28 520 A 1 
ATOM   4019 O  O   . ASN A 1 520 ? -10.392 -13.878 -6.045  1.00 97.67 520 A 1 
ATOM   4020 C  CB  . ASN A 1 520 ? -7.776  -12.622 -4.680  1.00 97.86 520 A 1 
ATOM   4021 C  CG  . ASN A 1 520 ? -8.450  -12.164 -3.400  1.00 97.37 520 A 1 
ATOM   4022 O  OD1 . ASN A 1 520 ? -9.524  -11.576 -3.427  1.00 86.68 520 A 1 
ATOM   4023 N  ND2 . ASN A 1 520 ? -7.887  -12.455 -2.258  1.00 87.74 520 A 1 
ATOM   4024 N  N   . ARG A 1 521 ? -10.261 -14.629 -3.922  1.00 98.10 521 A 1 
ATOM   4025 C  CA  . ARG A 1 521 ? -11.653 -14.456 -3.517  1.00 97.95 521 A 1 
ATOM   4026 C  C   . ARG A 1 521 ? -11.687 -13.702 -2.198  1.00 98.09 521 A 1 
ATOM   4027 O  O   . ARG A 1 521 ? -11.122 -14.177 -1.218  1.00 96.87 521 A 1 
ATOM   4028 C  CB  . ARG A 1 521 ? -12.342 -15.820 -3.429  1.00 96.98 521 A 1 
ATOM   4029 C  CG  . ARG A 1 521 ? -13.754 -15.717 -2.841  1.00 95.02 521 A 1 
ATOM   4030 C  CD  . ARG A 1 521 ? -14.486 -17.067 -2.904  1.00 92.53 521 A 1 
ATOM   4031 N  NE  . ARG A 1 521 ? -14.794 -17.417 -4.296  1.00 88.72 521 A 1 
ATOM   4032 C  CZ  . ARG A 1 521 ? -15.339 -18.533 -4.754  1.00 86.91 521 A 1 
ATOM   4033 N  NH1 . ARG A 1 521 ? -15.675 -19.510 -3.961  1.00 79.50 521 A 1 
ATOM   4034 N  NH2 . ARG A 1 521 ? -15.554 -18.653 -6.029  1.00 81.05 521 A 1 
ATOM   4035 N  N   . THR A 1 522 ? -12.418 -12.609 -2.126  1.00 96.84 522 A 1 
ATOM   4036 C  CA  . THR A 1 522 ? -12.721 -11.905 -0.878  1.00 96.58 522 A 1 
ATOM   4037 C  C   . THR A 1 522 ? -14.218 -11.703 -0.765  1.00 96.07 522 A 1 
ATOM   4038 O  O   . THR A 1 522 ? -14.865 -11.177 -1.668  1.00 94.57 522 A 1 
ATOM   4039 C  CB  . THR A 1 522 ? -11.964 -10.577 -0.771  1.00 96.16 522 A 1 
ATOM   4040 O  OG1 . THR A 1 522 ? -10.580 -10.785 -0.930  1.00 93.13 522 A 1 
ATOM   4041 C  CG2 . THR A 1 522 ? -12.148 -9.916  0.593   1.00 94.01 522 A 1 
ATOM   4042 N  N   . ARG A 1 523 ? -14.801 -12.153 0.342   1.00 96.24 523 A 1 
ATOM   4043 C  CA  . ARG A 1 523 ? -16.211 -11.952 0.689   1.00 95.94 523 A 1 
ATOM   4044 C  C   . ARG A 1 523 ? -16.296 -11.363 2.090   1.00 96.13 523 A 1 
ATOM   4045 O  O   . ARG A 1 523 ? -15.442 -11.627 2.928   1.00 94.80 523 A 1 
ATOM   4046 C  CB  . ARG A 1 523 ? -16.984 -13.276 0.606   1.00 94.54 523 A 1 
ATOM   4047 C  CG  . ARG A 1 523 ? -17.037 -13.896 -0.801  1.00 90.46 523 A 1 
ATOM   4048 C  CD  . ARG A 1 523 ? -17.853 -13.045 -1.781  1.00 85.57 523 A 1 
ATOM   4049 N  NE  . ARG A 1 523 ? -17.870 -13.653 -3.125  1.00 81.96 523 A 1 
ATOM   4050 C  CZ  . ARG A 1 523 ? -17.025 -13.404 -4.120  1.00 76.16 523 A 1 
ATOM   4051 N  NH1 . ARG A 1 523 ? -16.066 -12.533 -4.024  1.00 68.28 523 A 1 
ATOM   4052 N  NH2 . ARG A 1 523 ? -17.130 -14.048 -5.235  1.00 71.87 523 A 1 
ATOM   4053 N  N   . GLY A 1 524 ? -17.332 -10.590 2.351   1.00 94.86 524 A 1 
ATOM   4054 C  CA  . GLY A 1 524 ? -17.552 -10.007 3.659   1.00 94.67 524 A 1 
ATOM   4055 C  C   . GLY A 1 524 ? -19.007 -9.622  3.854   1.00 94.32 524 A 1 
ATOM   4056 O  O   . GLY A 1 524 ? -19.669 -9.190  2.916   1.00 92.89 524 A 1 
ATOM   4057 N  N   . LYS A 1 525 ? -19.516 -9.805  5.072   1.00 95.07 525 A 1 
ATOM   4058 C  CA  . LYS A 1 525 ? -20.869 -9.399  5.451   1.00 94.91 525 A 1 
ATOM   4059 C  C   . LYS A 1 525 ? -20.957 -9.043  6.925   1.00 95.47 525 A 1 
ATOM   4060 O  O   . LYS A 1 525 ? -20.242 -9.628  7.749   1.00 94.33 525 A 1 
ATOM   4061 C  CB  . LYS A 1 525 ? -21.897 -10.473 5.061   1.00 92.57 525 A 1 
ATOM   4062 C  CG  . LYS A 1 525 ? -21.692 -11.819 5.770   1.00 83.33 525 A 1 
ATOM   4063 C  CD  . LYS A 1 525 ? -22.814 -12.782 5.380   1.00 83.15 525 A 1 
ATOM   4064 C  CE  . LYS A 1 525 ? -22.699 -14.083 6.181   1.00 73.17 525 A 1 
ATOM   4065 N  NZ  . LYS A 1 525 ? -23.895 -14.926 5.962   1.00 66.08 525 A 1 
ATOM   4066 N  N   . ASP A 1 526 ? -21.867 -8.150  7.238   1.00 93.82 526 A 1 
ATOM   4067 C  CA  . ASP A 1 526 ? -22.371 -7.984  8.589   1.00 93.53 526 A 1 
ATOM   4068 C  C   . ASP A 1 526 ? -23.031 -9.298  9.044   1.00 93.86 526 A 1 
ATOM   4069 O  O   . ASP A 1 526 ? -23.767 -9.942  8.294   1.00 92.50 526 A 1 
ATOM   4070 C  CB  . ASP A 1 526 ? -23.332 -6.792  8.612   1.00 92.55 526 A 1 
ATOM   4071 C  CG  . ASP A 1 526 ? -23.818 -6.443  10.015  1.00 90.23 526 A 1 
ATOM   4072 O  OD1 . ASP A 1 526 ? -24.274 -7.367  10.729  1.00 84.23 526 A 1 
ATOM   4073 O  OD2 . ASP A 1 526 ? -23.754 -5.258  10.374  1.00 84.02 526 A 1 
ATOM   4074 N  N   . THR A 1 527 ? -22.689 -9.757  10.246  1.00 94.60 527 A 1 
ATOM   4075 C  CA  . THR A 1 527 ? -23.145 -11.057 10.754  1.00 95.11 527 A 1 
ATOM   4076 C  C   . THR A 1 527 ? -24.581 -10.988 11.270  1.00 95.16 527 A 1 
ATOM   4077 O  O   . THR A 1 527 ? -25.286 -11.996 11.229  1.00 91.44 527 A 1 
ATOM   4078 C  CB  . THR A 1 527 ? -22.206 -11.566 11.856  1.00 93.44 527 A 1 
ATOM   4079 O  OG1 . THR A 1 527 ? -20.862 -11.469 11.428  1.00 83.92 527 A 1 
ATOM   4080 C  CG2 . THR A 1 527 ? -22.438 -13.034 12.198  1.00 82.36 527 A 1 
ATOM   4081 N  N   . ASP A 1 528 ? -24.990 -9.818  11.738  1.00 94.15 528 A 1 
ATOM   4082 C  CA  . ASP A 1 528 ? -26.277 -9.613  12.391  1.00 93.63 528 A 1 
ATOM   4083 C  C   . ASP A 1 528 ? -27.363 -9.204  11.378  1.00 93.98 528 A 1 
ATOM   4084 O  O   . ASP A 1 528 ? -28.494 -9.684  11.451  1.00 91.14 528 A 1 
ATOM   4085 C  CB  . ASP A 1 528 ? -26.103 -8.581  13.529  1.00 92.67 528 A 1 
ATOM   4086 C  CG  . ASP A 1 528 ? -25.097 -9.026  14.611  1.00 89.52 528 A 1 
ATOM   4087 O  OD1 . ASP A 1 528 ? -25.073 -10.232 14.947  1.00 83.65 528 A 1 
ATOM   4088 O  OD2 . ASP A 1 528 ? -24.327 -8.184  15.112  1.00 83.44 528 A 1 
ATOM   4089 N  N   . THR A 1 529 ? -27.009 -8.396  10.360  1.00 93.49 529 A 1 
ATOM   4090 C  CA  . THR A 1 529 ? -27.934 -7.965  9.295   1.00 92.82 529 A 1 
ATOM   4091 C  C   . THR A 1 529 ? -27.878 -8.851  8.052   1.00 93.16 529 A 1 
ATOM   4092 O  O   . THR A 1 529 ? -28.855 -8.965  7.309   1.00 89.93 529 A 1 
ATOM   4093 C  CB  . THR A 1 529 ? -27.692 -6.511  8.885   1.00 91.15 529 A 1 
ATOM   4094 O  OG1 . THR A 1 529 ? -26.445 -6.379  8.248   1.00 85.35 529 A 1 
ATOM   4095 C  CG2 . THR A 1 529 ? -27.728 -5.545  10.064  1.00 84.55 529 A 1 
ATOM   4096 N  N   . GLY A 1 530 ? -26.727 -9.498  7.803   1.00 92.13 530 A 1 
ATOM   4097 C  CA  . GLY A 1 530 ? -26.468 -10.255 6.579   1.00 91.97 530 A 1 
ATOM   4098 C  C   . GLY A 1 530 ? -26.124 -9.402  5.356   1.00 92.37 530 A 1 
ATOM   4099 O  O   . GLY A 1 530 ? -25.953 -9.962  4.264   1.00 89.67 530 A 1 
ATOM   4100 N  N   . GLU A 1 531 ? -26.008 -8.081  5.502   1.00 91.80 531 A 1 
ATOM   4101 C  CA  . GLU A 1 531 ? -25.639 -7.177  4.412   1.00 90.92 531 A 1 
ATOM   4102 C  C   . GLU A 1 531 ? -24.164 -7.353  4.028   1.00 91.88 531 A 1 
ATOM   4103 O  O   . GLU A 1 531 ? -23.288 -7.480  4.878   1.00 90.83 531 A 1 
ATOM   4104 C  CB  . GLU A 1 531 ? -25.974 -5.725  4.780   1.00 88.48 531 A 1 
ATOM   4105 C  CG  . GLU A 1 531 ? -25.816 -4.795  3.577   1.00 77.50 531 A 1 
ATOM   4106 C  CD  . GLU A 1 531 ? -26.356 -3.373  3.789   1.00 71.09 531 A 1 
ATOM   4107 O  OE1 . GLU A 1 531 ? -26.548 -2.682  2.753   1.00 63.16 531 A 1 
ATOM   4108 O  OE2 . GLU A 1 531 ? -26.600 -2.999  4.947   1.00 62.21 531 A 1 
ATOM   4109 N  N   . TYR A 1 532 ? -23.885 -7.370  2.724   1.00 91.11 532 A 1 
ATOM   4110 C  CA  . TYR A 1 532 ? -22.522 -7.481  2.228   1.00 91.00 532 A 1 
ATOM   4111 C  C   . TYR A 1 532 ? -21.742 -6.179  2.401   1.00 91.18 532 A 1 
ATOM   4112 O  O   . TYR A 1 532 ? -22.269 -5.089  2.190   1.00 89.13 532 A 1 
ATOM   4113 C  CB  . TYR A 1 532 ? -22.511 -7.942  0.765   1.00 89.77 532 A 1 
ATOM   4114 C  CG  . TYR A 1 532 ? -22.901 -9.387  0.569   1.00 88.90 532 A 1 
ATOM   4115 C  CD1 . TYR A 1 532 ? -22.020 -10.410 0.960   1.00 85.48 532 A 1 
ATOM   4116 C  CD2 . TYR A 1 532 ? -24.142 -9.727  0.004   1.00 85.30 532 A 1 
ATOM   4117 C  CE1 . TYR A 1 532 ? -22.362 -11.755 0.785   1.00 83.32 532 A 1 
ATOM   4118 C  CE2 . TYR A 1 532 ? -24.500 -11.071 -0.176  1.00 83.09 532 A 1 
ATOM   4119 C  CZ  . TYR A 1 532 ? -23.607 -12.083 0.213   1.00 83.64 532 A 1 
ATOM   4120 O  OH  . TYR A 1 532 ? -23.943 -13.398 0.040   1.00 80.66 532 A 1 
ATOM   4121 N  N   . ILE A 1 533 ? -20.456 -6.321  2.722   1.00 91.57 533 A 1 
ATOM   4122 C  CA  . ILE A 1 533 ? -19.523 -5.205  2.855   1.00 91.36 533 A 1 
ATOM   4123 C  C   . ILE A 1 533 ? -19.155 -4.669  1.463   1.00 91.18 533 A 1 
ATOM   4124 O  O   . ILE A 1 533 ? -19.040 -5.431  0.501   1.00 88.77 533 A 1 
ATOM   4125 C  CB  . ILE A 1 533 ? -18.298 -5.660  3.688   1.00 89.58 533 A 1 
ATOM   4126 C  CG1 . ILE A 1 533 ? -18.743 -6.114  5.097   1.00 84.46 533 A 1 
ATOM   4127 C  CG2 . ILE A 1 533 ? -17.249 -4.544  3.798   1.00 83.18 533 A 1 
ATOM   4128 C  CD1 . ILE A 1 533 ? -17.613 -6.707  5.944   1.00 77.71 533 A 1 
ATOM   4129 N  N   . SER A 1 534 ? -18.939 -3.354  1.366   1.00 89.80 534 A 1 
ATOM   4130 C  CA  . SER A 1 534 ? -18.587 -2.666  0.120   1.00 89.03 534 A 1 
ATOM   4131 C  C   . SER A 1 534 ? -17.117 -2.813  -0.278  1.00 90.08 534 A 1 
ATOM   4132 O  O   . SER A 1 534 ? -16.811 -2.913  -1.466  1.00 87.52 534 A 1 
ATOM   4133 C  CB  . SER A 1 534 ? -18.924 -1.175  0.241   1.00 85.61 534 A 1 
ATOM   4134 O  OG  . SER A 1 534 ? -18.356 -0.619  1.405   1.00 76.85 534 A 1 
ATOM   4135 N  N   . SER A 1 535 ? -16.210 -2.876  0.693   1.00 89.98 535 A 1 
ATOM   4136 C  CA  . SER A 1 535 ? -14.758 -2.931  0.507   1.00 90.67 535 A 1 
ATOM   4137 C  C   . SER A 1 535 ? -14.249 -4.339  0.170   1.00 91.71 535 A 1 
ATOM   4138 O  O   . SER A 1 535 ? -13.256 -4.820  0.719   1.00 89.98 535 A 1 
ATOM   4139 C  CB  . SER A 1 535 ? -14.062 -2.331  1.732   1.00 89.37 535 A 1 
ATOM   4140 O  OG  . SER A 1 535 ? -14.481 -2.992  2.909   1.00 83.85 535 A 1 
ATOM   4141 N  N   . ILE A 1 536 ? -14.945 -5.033  -0.722  1.00 91.71 536 A 1 
ATOM   4142 C  CA  . ILE A 1 536 ? -14.583 -6.363  -1.219  1.00 91.55 536 A 1 
ATOM   4143 C  C   . ILE A 1 536 ? -14.404 -6.326  -2.742  1.00 92.14 536 A 1 
ATOM   4144 O  O   . ILE A 1 536 ? -14.847 -5.401  -3.416  1.00 89.85 536 A 1 
ATOM   4145 C  CB  . ILE A 1 536 ? -15.602 -7.447  -0.789  1.00 88.84 536 A 1 
ATOM   4146 C  CG1 . ILE A 1 536 ? -17.017 -7.169  -1.332  1.00 81.59 536 A 1 
ATOM   4147 C  CG2 . ILE A 1 536 ? -15.607 -7.595  0.739   1.00 76.95 536 A 1 
ATOM   4148 C  CD1 . ILE A 1 536 ? -17.939 -8.384  -1.249  1.00 72.76 536 A 1 
ATOM   4149 N  N   . ASN A 1 537 ? -13.793 -7.370  -3.284  1.00 93.02 537 A 1 
ATOM   4150 C  CA  . ASN A 1 537 ? -13.612 -7.534  -4.725  1.00 93.13 537 A 1 
ATOM   4151 C  C   . ASN A 1 537 ? -14.359 -8.766  -5.255  1.00 93.93 537 A 1 
ATOM   4152 O  O   . ASN A 1 537 ? -14.597 -9.725  -4.510  1.00 93.04 537 A 1 
ATOM   4153 C  CB  . ASN A 1 537 ? -12.105 -7.576  -5.026  1.00 91.63 537 A 1 
ATOM   4154 C  CG  . ASN A 1 537 ? -11.390 -8.711  -4.328  1.00 91.11 537 A 1 
ATOM   4155 O  OD1 . ASN A 1 537 ? -10.978 -8.605  -3.184  1.00 84.27 537 A 1 
ATOM   4156 N  ND2 . ASN A 1 537 ? -11.234 -9.843  -4.984  1.00 84.56 537 A 1 
ATOM   4157 N  N   . PRO A 1 538 ? -14.719 -8.793  -6.551  1.00 94.10 538 A 1 
ATOM   4158 C  CA  . PRO A 1 538 ? -15.104 -10.022 -7.227  1.00 94.43 538 A 1 
ATOM   4159 C  C   . PRO A 1 538 ? -13.913 -10.987 -7.319  1.00 95.58 538 A 1 
ATOM   4160 O  O   . PRO A 1 538 ? -12.759 -10.588 -7.177  1.00 94.61 538 A 1 
ATOM   4161 C  CB  . PRO A 1 538 ? -15.595 -9.577  -8.611  1.00 92.39 538 A 1 
ATOM   4162 C  CG  . PRO A 1 538 ? -14.771 -8.329  -8.880  1.00 90.11 538 A 1 
ATOM   4163 C  CD  . PRO A 1 538 ? -14.629 -7.694  -7.500  1.00 92.76 538 A 1 
ATOM   4164 N  N   . ASP A 1 539 ? -14.198 -12.265 -7.589  1.00 96.30 539 A 1 
ATOM   4165 C  CA  . ASP A 1 539 ? -13.152 -13.244 -7.871  1.00 96.80 539 A 1 
ATOM   4166 C  C   . ASP A 1 539 ? -12.311 -12.761 -9.052  1.00 97.24 539 A 1 
ATOM   4167 O  O   . ASP A 1 539 ? -12.851 -12.433 -10.110 1.00 96.49 539 A 1 
ATOM   4168 C  CB  . ASP A 1 539 ? -13.753 -14.624 -8.189  1.00 96.15 539 A 1 
ATOM   4169 C  CG  . ASP A 1 539 ? -14.339 -15.357 -6.985  1.00 94.97 539 A 1 
ATOM   4170 O  OD1 . ASP A 1 539 ? -14.473 -14.789 -5.872  1.00 91.07 539 A 1 
ATOM   4171 O  OD2 . ASP A 1 539 ? -14.685 -16.557 -7.115  1.00 90.66 539 A 1 
ATOM   4172 N  N   . THR A 1 540 ? -10.999 -12.703 -8.875  1.00 97.87 540 A 1 
ATOM   4173 C  CA  . THR A 1 540 ? -10.079 -12.144 -9.864  1.00 98.11 540 A 1 
ATOM   4174 C  C   . THR A 1 540 ? -8.900  -13.078 -10.073 1.00 98.41 540 A 1 
ATOM   4175 O  O   . THR A 1 540 ? -8.340  -13.604 -9.114  1.00 98.23 540 A 1 
ATOM   4176 C  CB  . THR A 1 540 ? -9.606  -10.737 -9.459  1.00 97.26 540 A 1 
ATOM   4177 O  OG1 . THR A 1 540 ? -10.716 -9.891  -9.252  1.00 91.51 540 A 1 
ATOM   4178 C  CG2 . THR A 1 540 ? -8.754  -10.059 -10.529 1.00 91.96 540 A 1 
ATOM   4179 N  N   . VAL A 1 541 ? -8.521  -13.263 -11.328 1.00 98.40 541 A 1 
ATOM   4180 C  CA  . VAL A 1 541 ? -7.287  -13.934 -11.746 1.00 98.53 541 A 1 
ATOM   4181 C  C   . VAL A 1 541 ? -6.442  -12.929 -12.514 1.00 98.64 541 A 1 
ATOM   4182 O  O   . VAL A 1 541 ? -6.935  -12.302 -13.451 1.00 98.29 541 A 1 
ATOM   4183 C  CB  . VAL A 1 541 ? -7.578  -15.183 -12.602 1.00 98.22 541 A 1 
ATOM   4184 C  CG1 . VAL A 1 541 ? -6.304  -15.836 -13.135 1.00 95.03 541 A 1 
ATOM   4185 C  CG2 . VAL A 1 541 ? -8.329  -16.243 -11.793 1.00 95.60 541 A 1 
ATOM   4186 N  N   . THR A 1 542 ? -5.163  -12.815 -12.164 1.00 98.64 542 A 1 
ATOM   4187 C  CA  . THR A 1 542 ? -4.165  -12.149 -13.007 1.00 98.67 542 A 1 
ATOM   4188 C  C   . THR A 1 542 ? -3.125  -13.158 -13.476 1.00 98.66 542 A 1 
ATOM   4189 O  O   . THR A 1 542 ? -2.835  -14.134 -12.783 1.00 98.27 542 A 1 
ATOM   4190 C  CB  . THR A 1 542 ? -3.482  -10.948 -12.332 1.00 97.93 542 A 1 
ATOM   4191 O  OG1 . THR A 1 542 ? -2.791  -11.344 -11.174 1.00 85.29 542 A 1 
ATOM   4192 C  CG2 . THR A 1 542 ? -4.486  -9.873  -11.955 1.00 86.82 542 A 1 
ATOM   4193 N  N   . SER A 1 543 ? -2.582  -12.924 -14.656 1.00 98.60 543 A 1 
ATOM   4194 C  CA  . SER A 1 543 ? -1.543  -13.758 -15.246 1.00 98.50 543 A 1 
ATOM   4195 C  C   . SER A 1 543 ? -0.515  -12.890 -15.951 1.00 98.56 543 A 1 
ATOM   4196 O  O   . SER A 1 543 ? -0.891  -11.984 -16.686 1.00 97.98 543 A 1 
ATOM   4197 C  CB  . SER A 1 543 ? -2.183  -14.744 -16.224 1.00 97.61 543 A 1 
ATOM   4198 O  OG  . SER A 1 543 ? -1.202  -15.569 -16.808 1.00 80.08 543 A 1 
ATOM   4199 N  N   . THR A 1 544 ? 0.764   -13.193 -15.773 1.00 98.57 544 A 1 
ATOM   4200 C  CA  . THR A 1 544 ? 1.872   -12.545 -16.477 1.00 98.36 544 A 1 
ATOM   4201 C  C   . THR A 1 544 ? 2.724   -13.617 -17.147 1.00 98.38 544 A 1 
ATOM   4202 O  O   . THR A 1 544 ? 3.342   -14.440 -16.486 1.00 97.62 544 A 1 
ATOM   4203 C  CB  . THR A 1 544 ? 2.721   -11.679 -15.536 1.00 97.57 544 A 1 
ATOM   4204 O  OG1 . THR A 1 544 ? 1.899   -10.732 -14.888 1.00 89.99 544 A 1 
ATOM   4205 C  CG2 . THR A 1 544 ? 3.798   -10.907 -16.293 1.00 88.88 544 A 1 
ATOM   4206 N  N   . LEU A 1 545 ? 2.752   -13.602 -18.474 1.00 98.40 545 A 1 
ATOM   4207 C  CA  . LEU A 1 545 ? 3.636   -14.435 -19.286 1.00 98.44 545 A 1 
ATOM   4208 C  C   . LEU A 1 545 ? 4.785   -13.565 -19.794 1.00 98.48 545 A 1 
ATOM   4209 O  O   . LEU A 1 545 ? 4.546   -12.604 -20.523 1.00 98.09 545 A 1 
ATOM   4210 C  CB  . LEU A 1 545 ? 2.826   -15.055 -20.433 1.00 98.23 545 A 1 
ATOM   4211 C  CG  . LEU A 1 545 ? 3.662   -15.892 -21.428 1.00 97.52 545 A 1 
ATOM   4212 C  CD1 . LEU A 1 545 ? 4.231   -17.157 -20.789 1.00 96.04 545 A 1 
ATOM   4213 C  CD2 . LEU A 1 545 ? 2.785   -16.310 -22.604 1.00 95.87 545 A 1 
ATOM   4214 N  N   . ASN A 1 546 ? 6.017   -13.929 -19.478 1.00 98.23 546 A 1 
ATOM   4215 C  CA  . ASN A 1 546 ? 7.218   -13.290 -20.000 1.00 97.95 546 A 1 
ATOM   4216 C  C   . ASN A 1 546 ? 8.032   -14.296 -20.819 1.00 97.91 546 A 1 
ATOM   4217 O  O   . ASN A 1 546 ? 8.349   -15.379 -20.336 1.00 97.54 546 A 1 
ATOM   4218 C  CB  . ASN A 1 546 ? 8.020   -12.680 -18.846 1.00 97.36 546 A 1 
ATOM   4219 C  CG  . ASN A 1 546 ? 9.276   -12.008 -19.355 1.00 95.68 546 A 1 
ATOM   4220 O  OD1 . ASN A 1 546 ? 9.253   -11.084 -20.156 1.00 88.50 546 A 1 
ATOM   4221 N  ND2 . ASN A 1 546 ? 10.445  -12.478 -18.958 1.00 87.94 546 A 1 
ATOM   4222 N  N   . ILE A 1 547 ? 8.381   -13.931 -22.049 1.00 98.02 547 A 1 
ATOM   4223 C  CA  . ILE A 1 547 ? 9.148   -14.752 -22.984 1.00 98.09 547 A 1 
ATOM   4224 C  C   . ILE A 1 547 ? 10.412  -13.977 -23.380 1.00 98.00 547 A 1 
ATOM   4225 O  O   . ILE A 1 547 ? 10.322  -13.068 -24.213 1.00 97.43 547 A 1 
ATOM   4226 C  CB  . ILE A 1 547 ? 8.301   -15.150 -24.216 1.00 97.82 547 A 1 
ATOM   4227 C  CG1 . ILE A 1 547 ? 6.970   -15.818 -23.812 1.00 96.60 547 A 1 
ATOM   4228 C  CG2 . ILE A 1 547 ? 9.127   -16.077 -25.129 1.00 96.78 547 A 1 
ATOM   4229 C  CD1 . ILE A 1 547 ? 6.029   -16.122 -24.984 1.00 93.18 547 A 1 
ATOM   4230 N  N   . PRO A 1 548 ? 11.580  -14.289 -22.807 1.00 97.97 548 A 1 
ATOM   4231 C  CA  . PRO A 1 548 ? 12.835  -13.724 -23.268 1.00 97.40 548 A 1 
ATOM   4232 C  C   . PRO A 1 548 ? 13.183  -14.259 -24.672 1.00 97.54 548 A 1 
ATOM   4233 O  O   . PRO A 1 548 ? 13.095  -15.457 -24.938 1.00 96.19 548 A 1 
ATOM   4234 C  CB  . PRO A 1 548 ? 13.874  -14.115 -22.211 1.00 95.92 548 A 1 
ATOM   4235 C  CG  . PRO A 1 548 ? 13.315  -15.415 -21.622 1.00 92.81 548 A 1 
ATOM   4236 C  CD  . PRO A 1 548 ? 11.803  -15.232 -21.721 1.00 96.48 548 A 1 
ATOM   4237 N  N   . ILE A 1 549 ? 13.594  -13.373 -25.569 1.00 97.32 549 A 1 
ATOM   4238 C  CA  . ILE A 1 549 ? 14.019  -13.742 -26.929 1.00 96.99 549 A 1 
ATOM   4239 C  C   . ILE A 1 549 ? 15.503  -14.101 -26.901 1.00 95.67 549 A 1 
ATOM   4240 O  O   . ILE A 1 549 ? 16.374  -13.299 -27.273 1.00 91.07 549 A 1 
ATOM   4241 C  CB  . ILE A 1 549 ? 13.640  -12.663 -27.975 1.00 96.29 549 A 1 
ATOM   4242 C  CG1 . ILE A 1 549 ? 12.131  -12.338 -27.891 1.00 94.01 549 A 1 
ATOM   4243 C  CG2 . ILE A 1 549 ? 14.004  -13.160 -29.386 1.00 94.07 549 A 1 
ATOM   4244 C  CD1 . ILE A 1 549 ? 11.654  -11.292 -28.903 1.00 84.93 549 A 1 
ATOM   4245 N  N   . ALA A 1 550 ? 15.792  -15.310 -26.442 1.00 93.72 550 A 1 
ATOM   4246 C  CA  . ALA A 1 550 ? 17.143  -15.819 -26.246 1.00 92.46 550 A 1 
ATOM   4247 C  C   . ALA A 1 550 ? 18.018  -14.817 -25.453 1.00 91.79 550 A 1 
ATOM   4248 O  O   . ALA A 1 550 ? 17.567  -14.229 -24.473 1.00 84.70 550 A 1 
ATOM   4249 C  CB  . ALA A 1 550 ? 17.706  -16.269 -27.602 1.00 89.32 550 A 1 
ATOM   4250 N  N   . HIS A 1 551 ? 19.239  -14.581 -25.884 1.00 92.09 551 A 1 
ATOM   4251 C  CA  . HIS A 1 551 ? 20.168  -13.622 -25.281 1.00 91.65 551 A 1 
ATOM   4252 C  C   . HIS A 1 551 ? 20.261  -12.307 -26.070 1.00 93.07 551 A 1 
ATOM   4253 O  O   . HIS A 1 551 ? 21.275  -11.609 -26.014 1.00 88.81 551 A 1 
ATOM   4254 C  CB  . HIS A 1 551 ? 21.534  -14.298 -25.079 1.00 88.33 551 A 1 
ATOM   4255 C  CG  . HIS A 1 551 ? 21.466  -15.548 -24.252 1.00 84.05 551 A 1 
ATOM   4256 N  ND1 . HIS A 1 551 ? 20.981  -15.655 -22.971 1.00 72.51 551 A 1 
ATOM   4257 C  CD2 . HIS A 1 551 ? 21.842  -16.809 -24.643 1.00 70.65 551 A 1 
ATOM   4258 C  CE1 . HIS A 1 551 ? 21.068  -16.945 -22.599 1.00 71.72 551 A 1 
ATOM   4259 N  NE2 . HIS A 1 551 ? 21.592  -17.668 -23.591 1.00 72.88 551 A 1 
ATOM   4260 N  N   . SER A 1 552 ? 19.226  -11.950 -26.819 1.00 93.91 552 A 1 
ATOM   4261 C  CA  . SER A 1 552 ? 19.184  -10.700 -27.579 1.00 94.85 552 A 1 
ATOM   4262 C  C   . SER A 1 552 ? 18.972  -9.458  -26.707 1.00 95.55 552 A 1 
ATOM   4263 O  O   . SER A 1 552 ? 19.177  -8.343  -27.172 1.00 92.91 552 A 1 
ATOM   4264 C  CB  . SER A 1 552 ? 18.072  -10.776 -28.626 1.00 94.01 552 A 1 
ATOM   4265 O  OG  . SER A 1 552 ? 16.804  -10.870 -28.019 1.00 90.42 552 A 1 
ATOM   4266 N  N   . GLY A 1 553 ? 18.537  -9.646  -25.452 1.00 95.73 553 A 1 
ATOM   4267 C  CA  . GLY A 1 553 ? 18.093  -8.583  -24.560 1.00 96.27 553 A 1 
ATOM   4268 C  C   . GLY A 1 553 ? 16.628  -8.182  -24.758 1.00 97.23 553 A 1 
ATOM   4269 O  O   . GLY A 1 553 ? 16.097  -7.429  -23.949 1.00 95.94 553 A 1 
ATOM   4270 N  N   . PHE A 1 554 ? 15.958  -8.698  -25.804 1.00 97.72 554 A 1 
ATOM   4271 C  CA  . PHE A 1 554 ? 14.530  -8.506  -25.990 1.00 97.98 554 A 1 
ATOM   4272 C  C   . PHE A 1 554 ? 13.727  -9.517  -25.177 1.00 97.93 554 A 1 
ATOM   4273 O  O   . PHE A 1 554 ? 14.113  -10.677 -25.040 1.00 97.10 554 A 1 
ATOM   4274 C  CB  . PHE A 1 554 ? 14.151  -8.574  -27.475 1.00 97.53 554 A 1 
ATOM   4275 C  CG  . PHE A 1 554 ? 14.577  -7.359  -28.275 1.00 97.28 554 A 1 
ATOM   4276 C  CD1 . PHE A 1 554 ? 13.705  -6.263  -28.414 1.00 95.13 554 A 1 
ATOM   4277 C  CD2 . PHE A 1 554 ? 15.845  -7.316  -28.891 1.00 95.33 554 A 1 
ATOM   4278 C  CE1 . PHE A 1 554 ? 14.089  -5.142  -29.157 1.00 94.32 554 A 1 
ATOM   4279 C  CE2 . PHE A 1 554 ? 16.237  -6.193  -29.631 1.00 94.30 554 A 1 
ATOM   4280 C  CZ  . PHE A 1 554 ? 15.361  -5.102  -29.764 1.00 94.83 554 A 1 
ATOM   4281 N  N   . SER A 1 555 ? 12.567  -9.087  -24.698 1.00 98.29 555 A 1 
ATOM   4282 C  CA  . SER A 1 555 ? 11.518  -9.952  -24.175 1.00 98.26 555 A 1 
ATOM   4283 C  C   . SER A 1 555 ? 10.163  -9.473  -24.672 1.00 98.49 555 A 1 
ATOM   4284 O  O   . SER A 1 555 ? 9.961   -8.291  -24.965 1.00 97.94 555 A 1 
ATOM   4285 C  CB  . SER A 1 555 ? 11.567  -10.035 -22.645 1.00 96.69 555 A 1 
ATOM   4286 O  OG  . SER A 1 555 ? 11.446  -8.758  -22.051 1.00 82.91 555 A 1 
ATOM   4287 N  N   . VAL A 1 556 ? 9.228   -10.407 -24.800 1.00 98.44 556 A 1 
ATOM   4288 C  CA  . VAL A 1 556 ? 7.824   -10.124 -25.088 1.00 98.46 556 A 1 
ATOM   4289 C  C   . VAL A 1 556 ? 6.971   -10.697 -23.968 1.00 98.55 556 A 1 
ATOM   4290 O  O   . VAL A 1 556 ? 7.338   -11.710 -23.376 1.00 97.89 556 A 1 
ATOM   4291 C  CB  . VAL A 1 556 ? 7.363   -10.651 -26.463 1.00 97.59 556 A 1 
ATOM   4292 C  CG1 . VAL A 1 556 ? 8.089   -9.916  -27.588 1.00 89.93 556 A 1 
ATOM   4293 C  CG2 . VAL A 1 556 ? 7.580   -12.153 -26.643 1.00 90.07 556 A 1 
ATOM   4294 N  N   . GLY A 1 557 ? 5.848   -10.066 -23.674 1.00 98.56 557 A 1 
ATOM   4295 C  CA  . GLY A 1 557 ? 4.995   -10.528 -22.599 1.00 98.58 557 A 1 
ATOM   4296 C  C   . GLY A 1 557 ? 3.530   -10.214 -22.810 1.00 98.77 557 A 1 
ATOM   4297 O  O   . GLY A 1 557 ? 3.127   -9.443  -23.676 1.00 98.35 557 A 1 
ATOM   4298 N  N   . TRP A 1 558 ? 2.731   -10.874 -21.987 1.00 98.67 558 A 1 
ATOM   4299 C  CA  . TRP A 1 558 ? 1.286   -10.732 -21.904 1.00 98.65 558 A 1 
ATOM   4300 C  C   . TRP A 1 558 ? 0.885   -10.640 -20.438 1.00 98.63 558 A 1 
ATOM   4301 O  O   . TRP A 1 558 ? 1.321   -11.451 -19.622 1.00 98.35 558 A 1 
ATOM   4302 C  CB  . TRP A 1 558 ? 0.620   -11.922 -22.590 1.00 98.46 558 A 1 
ATOM   4303 C  CG  . TRP A 1 558 ? -0.825  -12.119 -22.243 1.00 98.17 558 A 1 
ATOM   4304 C  CD1 . TRP A 1 558 ? -1.823  -11.287 -22.589 1.00 95.75 558 A 1 
ATOM   4305 C  CD2 . TRP A 1 558 ? -1.432  -13.190 -21.450 1.00 97.41 558 A 1 
ATOM   4306 N  NE1 . TRP A 1 558 ? -3.031  -11.770 -22.060 1.00 95.63 558 A 1 
ATOM   4307 C  CE2 . TRP A 1 558 ? -2.826  -12.936 -21.362 1.00 96.74 558 A 1 
ATOM   4308 C  CE3 . TRP A 1 558 ? -0.929  -14.337 -20.809 1.00 95.18 558 A 1 
ATOM   4309 C  CZ2 . TRP A 1 558 ? -3.707  -13.792 -20.663 1.00 95.64 558 A 1 
ATOM   4310 C  CZ3 . TRP A 1 558 ? -1.804  -15.196 -20.105 1.00 92.88 558 A 1 
ATOM   4311 C  CH2 . TRP A 1 558 ? -3.171  -14.917 -20.036 1.00 93.18 558 A 1 
ATOM   4312 N  N   . VAL A 1 559 ? 0.028   -9.692  -20.117 1.00 98.61 559 A 1 
ATOM   4313 C  CA  . VAL A 1 559 ? -0.621  -9.554  -18.813 1.00 98.50 559 A 1 
ATOM   4314 C  C   . VAL A 1 559 ? -2.116  -9.716  -19.020 1.00 98.52 559 A 1 
ATOM   4315 O  O   . VAL A 1 559 ? -2.744  -8.954  -19.746 1.00 98.09 559 A 1 
ATOM   4316 C  CB  . VAL A 1 559 ? -0.275  -8.218  -18.139 1.00 98.02 559 A 1 
ATOM   4317 C  CG1 . VAL A 1 559 ? -0.891  -8.153  -16.736 1.00 96.45 559 A 1 
ATOM   4318 C  CG2 . VAL A 1 559 ? 1.237   -8.023  -18.006 1.00 96.80 559 A 1 
ATOM   4319 N  N   . GLY A 1 560 ? -2.701  -10.741 -18.397 1.00 98.65 560 A 1 
ATOM   4320 C  CA  . GLY A 1 560 ? -4.134  -10.982 -18.393 1.00 98.64 560 A 1 
ATOM   4321 C  C   . GLY A 1 560 ? -4.740  -10.664 -17.030 1.00 98.69 560 A 1 
ATOM   4322 O  O   . GLY A 1 560 ? -4.215  -11.093 -16.010 1.00 98.25 560 A 1 
ATOM   4323 N  N   . THR A 1 561 ? -5.878  -9.977  -17.016 1.00 98.59 561 A 1 
ATOM   4324 C  CA  . THR A 1 561 ? -6.702  -9.768  -15.824 1.00 98.48 561 A 1 
ATOM   4325 C  C   . THR A 1 561 ? -8.127  -10.211 -16.119 1.00 98.50 561 A 1 
ATOM   4326 O  O   . THR A 1 561 ? -8.746  -9.716  -17.056 1.00 98.06 561 A 1 
ATOM   4327 C  CB  . THR A 1 561 ? -6.676  -8.303  -15.363 1.00 97.67 561 A 1 
ATOM   4328 O  OG1 . THR A 1 561 ? -5.361  -7.915  -15.081 1.00 94.08 561 A 1 
ATOM   4329 C  CG2 . THR A 1 561 ? -7.493  -8.081  -14.093 1.00 94.12 561 A 1 
ATOM   4330 N  N   . PHE A 1 562 ? -8.646  -11.144 -15.326 1.00 98.52 562 A 1 
ATOM   4331 C  CA  . PHE A 1 562 ? -9.980  -11.710 -15.476 1.00 98.50 562 A 1 
ATOM   4332 C  C   . PHE A 1 562 ? -10.719 -11.571 -14.152 1.00 98.44 562 A 1 
ATOM   4333 O  O   . PHE A 1 562 ? -10.307 -12.160 -13.158 1.00 97.87 562 A 1 
ATOM   4334 C  CB  . PHE A 1 562 ? -9.895  -13.175 -15.918 1.00 98.46 562 A 1 
ATOM   4335 C  CG  . PHE A 1 562 ? -9.029  -13.410 -17.139 1.00 98.31 562 A 1 
ATOM   4336 C  CD1 . PHE A 1 562 ? -9.557  -13.251 -18.430 1.00 97.01 562 A 1 
ATOM   4337 C  CD2 . PHE A 1 562 ? -7.673  -13.747 -16.983 1.00 97.08 562 A 1 
ATOM   4338 C  CE1 . PHE A 1 562 ? -8.752  -13.431 -19.556 1.00 96.31 562 A 1 
ATOM   4339 C  CE2 . PHE A 1 562 ? -6.856  -13.930 -18.111 1.00 96.38 562 A 1 
ATOM   4340 C  CZ  . PHE A 1 562 ? -7.396  -13.769 -19.394 1.00 96.59 562 A 1 
ATOM   4341 N  N   . ALA A 1 563 ? -11.812 -10.810 -14.130 1.00 98.12 563 A 1 
ATOM   4342 C  CA  . ALA A 1 563 ? -12.638 -10.625 -12.946 1.00 97.86 563 A 1 
ATOM   4343 C  C   . ALA A 1 563 ? -14.043 -11.174 -13.170 1.00 97.93 563 A 1 
ATOM   4344 O  O   . ALA A 1 563 ? -14.631 -10.999 -14.242 1.00 96.97 563 A 1 
ATOM   4345 C  CB  . ALA A 1 563 ? -12.640 -9.147  -12.553 1.00 96.92 563 A 1 
ATOM   4346 N  N   . ASP A 1 564 ? -14.608 -11.825 -12.151 1.00 97.09 564 A 1 
ATOM   4347 C  CA  . ASP A 1 564 ? -16.022 -12.193 -12.137 1.00 96.44 564 A 1 
ATOM   4348 C  C   . ASP A 1 564 ? -16.912 -10.945 -11.989 1.00 95.61 564 A 1 
ATOM   4349 O  O   . ASP A 1 564 ? -16.460 -9.844  -11.655 1.00 93.84 564 A 1 
ATOM   4350 C  CB  . ASP A 1 564 ? -16.291 -13.241 -11.036 1.00 95.48 564 A 1 
ATOM   4351 C  CG  . ASP A 1 564 ? -17.664 -13.928 -11.140 1.00 93.48 564 A 1 
ATOM   4352 O  OD1 . ASP A 1 564 ? -18.288 -13.870 -12.234 1.00 89.91 564 A 1 
ATOM   4353 O  OD2 . ASP A 1 564 ? -18.137 -14.490 -10.126 1.00 88.98 564 A 1 
ATOM   4354 N  N   . ARG A 1 565 ? -18.200 -11.112 -12.220 1.00 94.95 565 A 1 
ATOM   4355 C  CA  . ARG A 1 565 ? -19.196 -10.071 -11.970 1.00 94.29 565 A 1 
ATOM   4356 C  C   . ARG A 1 565 ? -19.263 -9.722  -10.477 1.00 93.80 565 A 1 
ATOM   4357 O  O   . ARG A 1 565 ? -19.194 -10.601 -9.616  1.00 90.93 565 A 1 
ATOM   4358 C  CB  . ARG A 1 565 ? -20.555 -10.502 -12.542 1.00 92.07 565 A 1 
ATOM   4359 C  CG  . ARG A 1 565 ? -21.073 -11.793 -11.899 1.00 86.65 565 A 1 
ATOM   4360 C  CD  . ARG A 1 565 ? -22.364 -12.261 -12.554 1.00 85.48 565 A 1 
ATOM   4361 N  NE  . ARG A 1 565 ? -22.782 -13.544 -11.972 1.00 75.45 565 A 1 
ATOM   4362 C  CZ  . ARG A 1 565 ? -23.866 -14.225 -12.276 1.00 68.80 565 A 1 
ATOM   4363 N  NH1 . ARG A 1 565 ? -24.724 -13.790 -13.155 1.00 62.00 565 A 1 
ATOM   4364 N  NH2 . ARG A 1 565 ? -24.094 -15.368 -11.694 1.00 59.60 565 A 1 
ATOM   4365 N  N   . SER A 1 566 ? -19.514 -8.466  -10.163 1.00 92.59 566 A 1 
ATOM   4366 C  CA  . SER A 1 566 ? -19.724 -8.017  -8.791  1.00 90.58 566 A 1 
ATOM   4367 C  C   . SER A 1 566 ? -21.162 -8.312  -8.334  1.00 89.85 566 A 1 
ATOM   4368 O  O   . SER A 1 566 ? -22.109 -7.612  -8.687  1.00 85.40 566 A 1 
ATOM   4369 C  CB  . SER A 1 566 ? -19.334 -6.540  -8.644  1.00 86.87 566 A 1 
ATOM   4370 O  OG  . SER A 1 566 ? -20.049 -5.716  -9.522  1.00 75.85 566 A 1 
ATOM   4371 N  N   . THR A 1 567 ? -21.370 -9.386  -7.550  1.00 87.18 567 A 1 
ATOM   4372 C  CA  . THR A 1 567 ? -22.703 -9.816  -7.103  1.00 83.53 567 A 1 
ATOM   4373 C  C   . THR A 1 567 ? -22.934 -9.707  -5.606  1.00 81.46 567 A 1 
ATOM   4374 O  O   . THR A 1 567 ? -24.082 -9.560  -5.188  1.00 70.38 567 A 1 
ATOM   4375 C  CB  . THR A 1 567 ? -22.997 -11.261 -7.528  1.00 78.53 567 A 1 
ATOM   4376 O  OG1 . THR A 1 567 ? -21.965 -12.133 -7.129  1.00 72.82 567 A 1 
ATOM   4377 C  CG2 . THR A 1 567 ? -23.153 -11.385 -9.039  1.00 71.12 567 A 1 
ATOM   4378 N  N   . HIS A 1 568 ? -21.882 -9.777  -4.798  1.00 72.57 568 A 1 
ATOM   4379 C  CA  . HIS A 1 568 ? -21.939 -9.840  -3.340  1.00 68.73 568 A 1 
ATOM   4380 C  C   . HIS A 1 568 ? -21.407 -8.544  -2.716  1.00 70.16 568 A 1 
ATOM   4381 O  O   . HIS A 1 568 ? -20.589 -8.584  -1.807  1.00 65.40 568 A 1 
ATOM   4382 C  CB  . HIS A 1 568 ? -21.188 -11.083 -2.841  1.00 64.59 568 A 1 
ATOM   4383 C  CG  . HIS A 1 568 ? -21.714 -12.374 -3.381  1.00 62.19 568 A 1 
ATOM   4384 N  ND1 . HIS A 1 568 ? -21.301 -13.003 -4.529  1.00 55.01 568 A 1 
ATOM   4385 C  CD2 . HIS A 1 568 ? -22.707 -13.163 -2.841  1.00 54.82 568 A 1 
ATOM   4386 C  CE1 . HIS A 1 568 ? -22.003 -14.126 -4.675  1.00 54.17 568 A 1 
ATOM   4387 N  NE2 . HIS A 1 568 ? -22.876 -14.264 -3.671  1.00 54.43 568 A 1 
ATOM   4388 N  N   . ILE A 1 569 ? -21.859 -7.408  -3.242  1.00 69.03 569 A 1 
ATOM   4389 C  CA  . ILE A 1 569 ? -21.461 -6.079  -2.772  1.00 66.26 569 A 1 
ATOM   4390 C  C   . ILE A 1 569 ? -22.623 -5.420  -2.026  1.00 68.87 569 A 1 
ATOM   4391 O  O   . ILE A 1 569 ? -23.775 -5.839  -2.172  1.00 63.24 569 A 1 
ATOM   4392 C  CB  . ILE A 1 569 ? -20.954 -5.213  -3.941  1.00 59.56 569 A 1 
ATOM   4393 C  CG1 . ILE A 1 569 ? -22.025 -5.039  -5.033  1.00 53.92 569 A 1 
ATOM   4394 C  CG2 . ILE A 1 569 ? -19.661 -5.823  -4.499  1.00 53.20 569 A 1 
ATOM   4395 C  CD1 . ILE A 1 569 ? -21.632 -4.007  -6.097  1.00 49.43 569 A 1 
ATOM   4396 N  N   . SER A 1 570 ? -22.307 -4.396  -1.249  1.00 65.14 570 A 1 
ATOM   4397 C  CA  . SER A 1 570 ? -23.324 -3.635  -0.520  1.00 63.13 570 A 1 
ATOM   4398 C  C   . SER A 1 570 ? -24.323 -2.968  -1.467  1.00 66.65 570 A 1 
ATOM   4399 O  O   . SER A 1 570 ? -24.058 -2.733  -2.647  1.00 63.11 570 A 1 
ATOM   4400 C  CB  . SER A 1 570 ? -22.664 -2.592  0.403   1.00 57.54 570 A 1 
ATOM   4401 O  OG  . SER A 1 570 ? -22.228 -1.481  -0.340  1.00 53.65 570 A 1 
ATOM   4402 N  N   . SER A 1 571 ? -25.462 -2.604  -0.921  1.00 64.73 571 A 1 
ATOM   4403 C  CA  . SER A 1 571 ? -26.515 -1.880  -1.638  1.00 63.47 571 A 1 
ATOM   4404 C  C   . SER A 1 571 ? -26.072 -0.509  -2.192  1.00 66.55 571 A 1 
ATOM   4405 O  O   . SER A 1 571 ? -26.723 0.010   -3.101  1.00 62.46 571 A 1 
ATOM   4406 C  CB  . SER A 1 571 ? -27.698 -1.703  -0.680  1.00 58.89 571 A 1 
ATOM   4407 O  OG  . SER A 1 571 ? -27.291 -1.008  0.480   1.00 55.10 571 A 1 
ATOM   4408 N  N   . SER A 1 572 ? -24.986 0.054   -1.676  1.00 69.37 572 A 1 
ATOM   4409 C  CA  . SER A 1 572 ? -24.451 1.347   -2.084  1.00 67.64 572 A 1 
ATOM   4410 C  C   . SER A 1 572 ? -23.727 1.329   -3.434  1.00 70.29 572 A 1 
ATOM   4411 O  O   . SER A 1 572 ? -23.596 2.376   -4.057  1.00 65.60 572 A 1 
ATOM   4412 C  CB  . SER A 1 572 ? -23.514 1.910   -0.999  1.00 62.30 572 A 1 
ATOM   4413 O  OG  . SER A 1 572 ? -22.736 0.925   -0.375  1.00 57.76 572 A 1 
ATOM   4414 N  N   . TYR A 1 573 ? -23.285 0.163   -3.929  1.00 75.28 573 A 1 
ATOM   4415 C  CA  . TYR A 1 573 ? -22.616 0.041   -5.221  1.00 75.13 573 A 1 
ATOM   4416 C  C   . TYR A 1 573 ? -23.473 -0.682  -6.263  1.00 77.33 573 A 1 
ATOM   4417 O  O   . TYR A 1 573 ? -24.187 -1.646  -5.984  1.00 74.17 573 A 1 
ATOM   4418 C  CB  . TYR A 1 573 ? -21.243 -0.626  -5.068  1.00 70.82 573 A 1 
ATOM   4419 C  CG  . TYR A 1 573 ? -20.215 0.223   -4.345  1.00 70.18 573 A 1 
ATOM   4420 C  CD1 . TYR A 1 573 ? -19.841 1.481   -4.856  1.00 66.83 573 A 1 
ATOM   4421 C  CD2 . TYR A 1 573 ? -19.609 -0.245  -3.169  1.00 66.32 573 A 1 
ATOM   4422 C  CE1 . TYR A 1 573 ? -18.886 2.265   -4.190  1.00 62.59 573 A 1 
ATOM   4423 C  CE2 . TYR A 1 573 ? -18.649 0.529   -2.501  1.00 63.38 573 A 1 
ATOM   4424 C  CZ  . TYR A 1 573 ? -18.286 1.789   -3.013  1.00 62.53 573 A 1 
ATOM   4425 O  OH  . TYR A 1 573 ? -17.356 2.541   -2.358  1.00 58.86 573 A 1 
ATOM   4426 N  N   . SER A 1 574 ? -23.354 -0.230  -7.512  1.00 78.54 574 A 1 
ATOM   4427 C  CA  . SER A 1 574 ? -23.975 -0.890  -8.656  1.00 79.15 574 A 1 
ATOM   4428 C  C   . SER A 1 574 ? -23.207 -2.162  -9.045  1.00 82.93 574 A 1 
ATOM   4429 O  O   . SER A 1 574 ? -21.981 -2.210  -9.015  1.00 79.86 574 A 1 
ATOM   4430 C  CB  . SER A 1 574 ? -24.090 0.077   -9.837  1.00 72.34 574 A 1 
ATOM   4431 O  OG  . SER A 1 574 ? -22.848 0.666   -10.134 1.00 62.78 574 A 1 
ATOM   4432 N  N   . LYS A 1 575 ? -23.939 -3.204  -9.451  1.00 85.45 575 A 1 
ATOM   4433 C  CA  . LYS A 1 575 ? -23.340 -4.457  -9.920  1.00 87.32 575 A 1 
ATOM   4434 C  C   . LYS A 1 575 ? -22.719 -4.265  -11.301 1.00 89.86 575 A 1 
ATOM   4435 O  O   . LYS A 1 575 ? -23.396 -3.793  -12.210 1.00 87.80 575 A 1 
ATOM   4436 C  CB  . LYS A 1 575 ? -24.388 -5.581  -9.937  1.00 83.56 575 A 1 
ATOM   4437 C  CG  . LYS A 1 575 ? -24.836 -5.929  -8.515  1.00 78.45 575 A 1 
ATOM   4438 C  CD  . LYS A 1 575 ? -25.873 -7.053  -8.511  1.00 73.43 575 A 1 
ATOM   4439 C  CE  . LYS A 1 575 ? -26.263 -7.316  -7.046  1.00 66.10 575 A 1 
ATOM   4440 N  NZ  . LYS A 1 575 ? -27.283 -8.376  -6.910  1.00 58.01 575 A 1 
ATOM   4441 N  N   . GLN A 1 576 ? -21.478 -4.699  -11.453 1.00 90.83 576 A 1 
ATOM   4442 C  CA  . GLN A 1 576 ? -20.744 -4.628  -12.713 1.00 92.31 576 A 1 
ATOM   4443 C  C   . GLN A 1 576 ? -20.611 -6.015  -13.364 1.00 93.86 576 A 1 
ATOM   4444 O  O   . GLN A 1 576 ? -20.534 -7.021  -12.646 1.00 93.28 576 A 1 
ATOM   4445 C  CB  . GLN A 1 576 ? -19.381 -3.964  -12.488 1.00 91.02 576 A 1 
ATOM   4446 C  CG  . GLN A 1 576 ? -19.480 -2.552  -11.871 1.00 89.16 576 A 1 
ATOM   4447 C  CD  . GLN A 1 576 ? -20.376 -1.599  -12.670 1.00 88.01 576 A 1 
ATOM   4448 O  OE1 . GLN A 1 576 ? -20.582 -1.738  -13.865 1.00 81.12 576 A 1 
ATOM   4449 N  NE2 . GLN A 1 576 ? -20.970 -0.617  -12.031 1.00 78.92 576 A 1 
ATOM   4450 N  N   . PRO A 1 577 ? -20.614 -6.106  -14.708 1.00 93.80 577 A 1 
ATOM   4451 C  CA  . PRO A 1 577 ? -20.357 -7.353  -15.415 1.00 94.57 577 A 1 
ATOM   4452 C  C   . PRO A 1 577 ? -18.893 -7.798  -15.235 1.00 95.73 577 A 1 
ATOM   4453 O  O   . PRO A 1 577 ? -17.996 -6.971  -15.069 1.00 94.69 577 A 1 
ATOM   4454 C  CB  . PRO A 1 577 ? -20.710 -7.069  -16.878 1.00 92.94 577 A 1 
ATOM   4455 C  CG  . PRO A 1 577 ? -20.413 -5.581  -17.019 1.00 90.41 577 A 1 
ATOM   4456 C  CD  . PRO A 1 577 ? -20.784 -5.007  -15.658 1.00 93.23 577 A 1 
ATOM   4457 N  N   . GLY A 1 578 ? -18.654 -9.105  -15.335 1.00 96.23 578 A 1 
ATOM   4458 C  CA  . GLY A 1 578 ? -17.307 -9.648  -15.393 1.00 96.98 578 A 1 
ATOM   4459 C  C   . GLY A 1 578 ? -16.595 -9.308  -16.699 1.00 97.44 578 A 1 
ATOM   4460 O  O   . GLY A 1 578 ? -17.231 -9.004  -17.707 1.00 96.41 578 A 1 
ATOM   4461 N  N   . TYR A 1 579 ? -15.270 -9.383  -16.686 1.00 97.83 579 A 1 
ATOM   4462 C  CA  . TYR A 1 579 ? -14.450 -8.980  -17.830 1.00 98.05 579 A 1 
ATOM   4463 C  C   . TYR A 1 579 ? -13.143 -9.766  -17.923 1.00 98.37 579 A 1 
ATOM   4464 O  O   . TYR A 1 579 ? -12.691 -10.392 -16.962 1.00 97.87 579 A 1 
ATOM   4465 C  CB  . TYR A 1 579 ? -14.185 -7.468  -17.762 1.00 97.34 579 A 1 
ATOM   4466 C  CG  . TYR A 1 579 ? -13.410 -7.005  -16.544 1.00 97.21 579 A 1 
ATOM   4467 C  CD1 . TYR A 1 579 ? -14.093 -6.550  -15.393 1.00 95.99 579 A 1 
ATOM   4468 C  CD2 . TYR A 1 579 ? -12.005 -7.013  -16.546 1.00 95.72 579 A 1 
ATOM   4469 C  CE1 . TYR A 1 579 ? -13.380 -6.108  -14.274 1.00 94.59 579 A 1 
ATOM   4470 C  CE2 . TYR A 1 579 ? -11.279 -6.578  -15.432 1.00 94.62 579 A 1 
ATOM   4471 C  CZ  . TYR A 1 579 ? -11.966 -6.121  -14.293 1.00 94.47 579 A 1 
ATOM   4472 O  OH  . TYR A 1 579 ? -11.263 -5.691  -13.195 1.00 92.31 579 A 1 
ATOM   4473 N  N   . GLY A 1 580 ? -12.523 -9.700  -19.100 1.00 98.12 580 A 1 
ATOM   4474 C  CA  . GLY A 1 580 ? -11.137 -10.072 -19.320 1.00 98.23 580 A 1 
ATOM   4475 C  C   . GLY A 1 580 ? -10.422 -8.947  -20.069 1.00 98.47 580 A 1 
ATOM   4476 O  O   . GLY A 1 580 ? -10.894 -8.520  -21.125 1.00 97.66 580 A 1 
ATOM   4477 N  N   . VAL A 1 581 ? -9.320  -8.472  -19.507 1.00 98.49 581 A 1 
ATOM   4478 C  CA  . VAL A 1 581 ? -8.463  -7.427  -20.078 1.00 98.48 581 A 1 
ATOM   4479 C  C   . VAL A 1 581 ? -7.100  -8.033  -20.359 1.00 98.52 581 A 1 
ATOM   4480 O  O   . VAL A 1 581 ? -6.617  -8.862  -19.584 1.00 97.86 581 A 1 
ATOM   4481 C  CB  . VAL A 1 581 ? -8.364  -6.211  -19.151 1.00 97.47 581 A 1 
ATOM   4482 C  CG1 . VAL A 1 581 ? -7.433  -5.123  -19.693 1.00 92.50 581 A 1 
ATOM   4483 C  CG2 . VAL A 1 581 ? -9.750  -5.585  -18.980 1.00 92.62 581 A 1 
ATOM   4484 N  N   . ASN A 1 582 ? -6.505  -7.650  -21.470 1.00 98.63 582 A 1 
ATOM   4485 C  CA  . ASN A 1 582 ? -5.241  -8.199  -21.929 1.00 98.59 582 A 1 
ATOM   4486 C  C   . ASN A 1 582 ? -4.305  -7.059  -22.336 1.00 98.58 582 A 1 
ATOM   4487 O  O   . ASN A 1 582 ? -4.649  -6.267  -23.212 1.00 97.78 582 A 1 
ATOM   4488 C  CB  . ASN A 1 582 ? -5.478  -9.157  -23.107 1.00 98.33 582 A 1 
ATOM   4489 C  CG  . ASN A 1 582 ? -6.359  -10.346 -22.762 1.00 98.08 582 A 1 
ATOM   4490 O  OD1 . ASN A 1 582 ? -5.889  -11.404 -22.373 1.00 90.75 582 A 1 
ATOM   4491 N  ND2 . ASN A 1 582 ? -7.666  -10.217 -22.900 1.00 91.72 582 A 1 
ATOM   4492 N  N   . ASP A 1 583 ? -3.117  -7.062  -21.757 1.00 98.54 583 A 1 
ATOM   4493 C  CA  . ASP A 1 583 ? -2.024  -6.176  -22.123 1.00 98.59 583 A 1 
ATOM   4494 C  C   . ASP A 1 583 ? -0.922  -6.995  -22.782 1.00 98.68 583 A 1 
ATOM   4495 O  O   . ASP A 1 583 ? -0.694  -8.159  -22.457 1.00 98.29 583 A 1 
ATOM   4496 C  CB  . ASP A 1 583 ? -1.496  -5.423  -20.885 1.00 97.84 583 A 1 
ATOM   4497 C  CG  . ASP A 1 583 ? -2.533  -4.584  -20.146 1.00 96.81 583 A 1 
ATOM   4498 O  OD1 . ASP A 1 583 ? -3.619  -4.305  -20.711 1.00 93.79 583 A 1 
ATOM   4499 O  OD2 . ASP A 1 583 ? -2.237  -4.182  -19.005 1.00 93.13 583 A 1 
ATOM   4500 N  N   . PHE A 1 584 ? -0.203  -6.370  -23.716 1.00 98.60 584 A 1 
ATOM   4501 C  CA  . PHE A 1 584 ? 0.984   -6.946  -24.322 1.00 98.62 584 A 1 
ATOM   4502 C  C   . PHE A 1 584 ? 2.142   -5.969  -24.198 1.00 98.69 584 A 1 
ATOM   4503 O  O   . PHE A 1 584 ? 1.953   -4.766  -24.318 1.00 98.21 584 A 1 
ATOM   4504 C  CB  . PHE A 1 584 ? 0.729   -7.310  -25.790 1.00 98.55 584 A 1 
ATOM   4505 C  CG  . PHE A 1 584 ? -0.311  -8.395  -25.979 1.00 98.55 584 A 1 
ATOM   4506 C  CD1 . PHE A 1 584 ? 0.044   -9.747  -25.862 1.00 97.75 584 A 1 
ATOM   4507 C  CD2 . PHE A 1 584 ? -1.644  -8.047  -26.254 1.00 97.70 584 A 1 
ATOM   4508 C  CE1 . PHE A 1 584 ? -0.920  -10.751 -26.016 1.00 97.16 584 A 1 
ATOM   4509 C  CE2 . PHE A 1 584 ? -2.619  -9.047  -26.407 1.00 97.13 584 A 1 
ATOM   4510 C  CZ  . PHE A 1 584 ? -2.254  -10.403 -26.293 1.00 97.46 584 A 1 
ATOM   4511 N  N   . TYR A 1 585 ? 3.350   -6.477  -24.006 1.00 98.58 585 A 1 
ATOM   4512 C  CA  . TYR A 1 585 ? 4.543   -5.652  -23.988 1.00 98.58 585 A 1 
ATOM   4513 C  C   . TYR A 1 585 ? 5.680   -6.234  -24.829 1.00 98.61 585 A 1 
ATOM   4514 O  O   . TYR A 1 585 ? 5.782   -7.437  -25.050 1.00 98.39 585 A 1 
ATOM   4515 C  CB  . TYR A 1 585 ? 4.979   -5.348  -22.546 1.00 98.26 585 A 1 
ATOM   4516 C  CG  . TYR A 1 585 ? 5.461   -6.535  -21.755 1.00 98.30 585 A 1 
ATOM   4517 C  CD1 . TYR A 1 585 ? 4.642   -7.105  -20.750 1.00 97.26 585 A 1 
ATOM   4518 C  CD2 . TYR A 1 585 ? 6.745   -7.074  -21.971 1.00 97.29 585 A 1 
ATOM   4519 C  CE1 . TYR A 1 585 ? 5.097   -8.180  -19.990 1.00 96.77 585 A 1 
ATOM   4520 C  CE2 . TYR A 1 585 ? 7.207   -8.155  -21.215 1.00 96.60 585 A 1 
ATOM   4521 C  CZ  . TYR A 1 585 ? 6.384   -8.713  -20.221 1.00 97.08 585 A 1 
ATOM   4522 O  OH  . TYR A 1 585 ? 6.836   -9.761  -19.478 1.00 95.56 585 A 1 
ATOM   4523 N  N   . VAL A 1 586 ? 6.554   -5.338  -25.269 1.00 98.63 586 A 1 
ATOM   4524 C  CA  . VAL A 1 586 ? 7.889   -5.640  -25.782 1.00 98.58 586 A 1 
ATOM   4525 C  C   . VAL A 1 586 ? 8.871   -4.846  -24.950 1.00 98.62 586 A 1 
ATOM   4526 O  O   . VAL A 1 586 ? 8.713   -3.633  -24.808 1.00 98.12 586 A 1 
ATOM   4527 C  CB  . VAL A 1 586 ? 8.027   -5.296  -27.277 1.00 97.74 586 A 1 
ATOM   4528 C  CG1 . VAL A 1 586 ? 9.423   -5.632  -27.801 1.00 89.60 586 A 1 
ATOM   4529 C  CG2 . VAL A 1 586 ? 7.008   -6.062  -28.124 1.00 90.82 586 A 1 
ATOM   4530 N  N   . SER A 1 587 ? 9.879   -5.504  -24.408 1.00 98.52 587 A 1 
ATOM   4531 C  CA  . SER A 1 587 ? 10.932  -4.865  -23.628 1.00 98.40 587 A 1 
ATOM   4532 C  C   . SER A 1 587 ? 12.299  -5.193  -24.206 1.00 98.45 587 A 1 
ATOM   4533 O  O   . SER A 1 587 ? 12.531  -6.297  -24.687 1.00 97.78 587 A 1 
ATOM   4534 C  CB  . SER A 1 587 ? 10.831  -5.275  -22.157 1.00 97.73 587 A 1 
ATOM   4535 O  OG  . SER A 1 587 ? 11.655  -4.444  -21.372 1.00 92.03 587 A 1 
ATOM   4536 N  N   . TYR A 1 588 ? 13.206  -4.221  -24.174 1.00 98.27 588 A 1 
ATOM   4537 C  CA  . TYR A 1 588 ? 14.593  -4.372  -24.584 1.00 98.24 588 A 1 
ATOM   4538 C  C   . TYR A 1 588 ? 15.521  -3.866  -23.481 1.00 98.12 588 A 1 
ATOM   4539 O  O   . TYR A 1 588 ? 15.474  -2.694  -23.112 1.00 97.56 588 A 1 
ATOM   4540 C  CB  . TYR A 1 588 ? 14.824  -3.614  -25.901 1.00 97.84 588 A 1 
ATOM   4541 C  CG  . TYR A 1 588 ? 16.272  -3.606  -26.341 1.00 97.59 588 A 1 
ATOM   4542 C  CD1 . TYR A 1 588 ? 16.997  -2.399  -26.392 1.00 96.37 588 A 1 
ATOM   4543 C  CD2 . TYR A 1 588 ? 16.914  -4.810  -26.679 1.00 96.66 588 A 1 
ATOM   4544 C  CE1 . TYR A 1 588 ? 18.347  -2.400  -26.793 1.00 95.88 588 A 1 
ATOM   4545 C  CE2 . TYR A 1 588 ? 18.258  -4.824  -27.071 1.00 95.63 588 A 1 
ATOM   4546 C  CZ  . TYR A 1 588 ? 18.978  -3.613  -27.134 1.00 95.67 588 A 1 
ATOM   4547 O  OH  . TYR A 1 588 ? 20.293  -3.625  -27.523 1.00 93.73 588 A 1 
ATOM   4548 N  N   . GLN A 1 589 ? 16.382  -4.758  -23.003 1.00 97.79 589 A 1 
ATOM   4549 C  CA  . GLN A 1 589 ? 17.525  -4.389  -22.172 1.00 97.13 589 A 1 
ATOM   4550 C  C   . GLN A 1 589 ? 18.764  -4.288  -23.056 1.00 97.31 589 A 1 
ATOM   4551 O  O   . GLN A 1 589 ? 19.170  -5.260  -23.702 1.00 95.79 589 A 1 
ATOM   4552 C  CB  . GLN A 1 589 ? 17.729  -5.388  -21.039 1.00 95.16 589 A 1 
ATOM   4553 C  CG  . GLN A 1 589 ? 16.663  -5.225  -19.941 1.00 84.00 589 A 1 
ATOM   4554 C  CD  . GLN A 1 589 ? 16.999  -6.024  -18.681 1.00 76.27 589 A 1 
ATOM   4555 O  OE1 . GLN A 1 589 ? 17.948  -6.790  -18.616 1.00 66.14 589 A 1 
ATOM   4556 N  NE2 . GLN A 1 589 ? 16.245  -5.863  -17.624 1.00 62.86 589 A 1 
ATOM   4557 N  N   . GLY A 1 590 ? 19.350  -3.102  -23.083 1.00 96.22 590 A 1 
ATOM   4558 C  CA  . GLY A 1 590 ? 20.508  -2.801  -23.900 1.00 96.13 590 A 1 
ATOM   4559 C  C   . GLY A 1 590 ? 21.708  -3.683  -23.567 1.00 95.91 590 A 1 
ATOM   4560 O  O   . GLY A 1 590 ? 22.013  -3.960  -22.404 1.00 93.64 590 A 1 
ATOM   4561 N  N   . GLN A 1 591 ? 22.423  -4.087  -24.612 1.00 96.25 591 A 1 
ATOM   4562 C  CA  . GLN A 1 591 ? 23.621  -4.907  -24.515 1.00 95.39 591 A 1 
ATOM   4563 C  C   . GLN A 1 591 ? 24.803  -4.219  -25.191 1.00 94.90 591 A 1 
ATOM   4564 O  O   . GLN A 1 591 ? 24.633  -3.353  -26.049 1.00 90.80 591 A 1 
ATOM   4565 C  CB  . GLN A 1 591 ? 23.364  -6.302  -25.099 1.00 93.43 591 A 1 
ATOM   4566 C  CG  . GLN A 1 591 ? 22.232  -7.048  -24.380 1.00 90.35 591 A 1 
ATOM   4567 C  CD  . GLN A 1 591 ? 22.342  -8.570  -24.495 1.00 86.04 591 A 1 
ATOM   4568 O  OE1 . GLN A 1 591 ? 23.294  -9.100  -25.029 1.00 74.44 591 A 1 
ATOM   4569 N  NE2 . GLN A 1 591 ? 21.402  -9.308  -23.970 1.00 72.56 591 A 1 
ATOM   4570 N  N   . GLN A 1 592 ? 26.017  -4.628  -24.832 1.00 92.97 592 A 1 
ATOM   4571 C  CA  . GLN A 1 592 ? 27.265  -4.097  -25.379 1.00 92.74 592 A 1 
ATOM   4572 C  C   . GLN A 1 592 ? 27.305  -2.559  -25.334 1.00 93.20 592 A 1 
ATOM   4573 O  O   . GLN A 1 592 ? 27.272  -1.981  -24.248 1.00 88.19 592 A 1 
ATOM   4574 C  CB  . GLN A 1 592 ? 27.518  -4.663  -26.788 1.00 89.65 592 A 1 
ATOM   4575 C  CG  . GLN A 1 592 ? 27.547  -6.205  -26.844 1.00 82.67 592 A 1 
ATOM   4576 C  CD  . GLN A 1 592 ? 27.860  -6.705  -28.258 1.00 74.12 592 A 1 
ATOM   4577 O  OE1 . GLN A 1 592 ? 28.023  -5.955  -29.212 1.00 65.10 592 A 1 
ATOM   4578 N  NE2 . GLN A 1 592 ? 27.947  -8.005  -28.461 1.00 63.93 592 A 1 
ATOM   4579 N  N   . ALA A 1 593 ? 27.341  -1.895  -26.481 1.00 93.76 593 A 1 
ATOM   4580 C  CA  . ALA A 1 593 ? 27.387  -0.441  -26.586 1.00 94.03 593 A 1 
ATOM   4581 C  C   . ALA A 1 593 ? 26.109  0.265   -26.082 1.00 94.80 593 A 1 
ATOM   4582 O  O   . ALA A 1 593 ? 26.148  1.451   -25.784 1.00 91.73 593 A 1 
ATOM   4583 C  CB  . ALA A 1 593 ? 27.665  -0.082  -28.053 1.00 92.38 593 A 1 
ATOM   4584 N  N   . LEU A 1 594 ? 24.995  -0.464  -25.986 1.00 95.61 594 A 1 
ATOM   4585 C  CA  . LEU A 1 594 ? 23.718  0.030   -25.474 1.00 96.27 594 A 1 
ATOM   4586 C  C   . LEU A 1 594 ? 23.448  -0.425  -24.036 1.00 96.37 594 A 1 
ATOM   4587 O  O   . LEU A 1 594 ? 22.332  -0.273  -23.539 1.00 94.20 594 A 1 
ATOM   4588 C  CB  . LEU A 1 594 ? 22.587  -0.387  -26.434 1.00 95.26 594 A 1 
ATOM   4589 C  CG  . LEU A 1 594 ? 22.717  0.158   -27.863 1.00 93.00 594 A 1 
ATOM   4590 C  CD1 . LEU A 1 594 ? 21.576  -0.404  -28.722 1.00 87.76 594 A 1 
ATOM   4591 C  CD2 . LEU A 1 594 ? 22.657  1.681   -27.916 1.00 87.07 594 A 1 
ATOM   4592 N  N   . LYS A 1 595 ? 24.431  -1.003  -23.356 1.00 93.91 595 A 1 
ATOM   4593 C  CA  . LYS A 1 595 ? 24.274  -1.441  -21.970 1.00 93.04 595 A 1 
ATOM   4594 C  C   . LYS A 1 595 ? 23.883  -0.263  -21.083 1.00 93.17 595 A 1 
ATOM   4595 O  O   . LYS A 1 595 ? 24.446  0.817   -21.203 1.00 89.93 595 A 1 
ATOM   4596 C  CB  . LYS A 1 595 ? 25.557  -2.131  -21.487 1.00 90.43 595 A 1 
ATOM   4597 C  CG  . LYS A 1 595 ? 25.336  -2.829  -20.140 1.00 81.30 595 A 1 
ATOM   4598 C  CD  . LYS A 1 595 ? 26.608  -3.532  -19.660 1.00 74.40 595 A 1 
ATOM   4599 C  CE  . LYS A 1 595 ? 26.322  -4.184  -18.302 1.00 63.47 595 A 1 
ATOM   4600 N  NZ  . LYS A 1 595 ? 27.531  -4.810  -17.696 1.00 56.54 595 A 1 
ATOM   4601 N  N   . GLY A 1 596 ? 22.911  -0.486  -20.203 1.00 92.47 596 A 1 
ATOM   4602 C  CA  . GLY A 1 596 ? 22.323  0.554   -19.361 1.00 92.73 596 A 1 
ATOM   4603 C  C   . GLY A 1 596 ? 21.108  1.248   -19.983 1.00 94.20 596 A 1 
ATOM   4604 O  O   . GLY A 1 596 ? 20.391  1.942   -19.271 1.00 93.10 596 A 1 
ATOM   4605 N  N   . MET A 1 597 ? 20.833  1.045   -21.273 1.00 96.70 597 A 1 
ATOM   4606 C  CA  . MET A 1 597 ? 19.580  1.474   -21.886 1.00 97.14 597 A 1 
ATOM   4607 C  C   . MET A 1 597 ? 18.507  0.411   -21.701 1.00 97.26 597 A 1 
ATOM   4608 O  O   . MET A 1 597 ? 18.730  -0.756  -21.983 1.00 96.38 597 A 1 
ATOM   4609 C  CB  . MET A 1 597 ? 19.793  1.808   -23.366 1.00 96.36 597 A 1 
ATOM   4610 C  CG  . MET A 1 597 ? 18.596  2.569   -23.949 1.00 87.77 597 A 1 
ATOM   4611 S  SD  . MET A 1 597 ? 18.786  3.052   -25.696 1.00 78.99 597 A 1 
ATOM   4612 C  CE  . MET A 1 597 ? 18.506  1.468   -26.497 1.00 66.86 597 A 1 
ATOM   4613 N  N   . THR A 1 598 ? 17.321  0.816   -21.245 1.00 97.64 598 A 1 
ATOM   4614 C  CA  . THR A 1 598 ? 16.124  -0.028  -21.184 1.00 97.50 598 A 1 
ATOM   4615 C  C   . THR A 1 598 ? 14.998  0.685   -21.911 1.00 97.94 598 A 1 
ATOM   4616 O  O   . THR A 1 598 ? 14.778  1.874   -21.694 1.00 97.21 598 A 1 
ATOM   4617 C  CB  . THR A 1 598 ? 15.719  -0.339  -19.734 1.00 95.88 598 A 1 
ATOM   4618 O  OG1 . THR A 1 598 ? 16.798  -0.937  -19.057 1.00 86.89 598 A 1 
ATOM   4619 C  CG2 . THR A 1 598 ? 14.548  -1.311  -19.647 1.00 84.98 598 A 1 
ATOM   4620 N  N   . THR A 1 599 ? 14.281  -0.031  -22.777 1.00 98.26 599 A 1 
ATOM   4621 C  CA  . THR A 1 599 ? 13.105  0.495   -23.469 1.00 98.17 599 A 1 
ATOM   4622 C  C   . THR A 1 599 ? 11.990  -0.528  -23.412 1.00 98.43 599 A 1 
ATOM   4623 O  O   . THR A 1 599 ? 12.214  -1.693  -23.725 1.00 97.68 599 A 1 
ATOM   4624 C  CB  . THR A 1 599 ? 13.423  0.861   -24.925 1.00 96.41 599 A 1 
ATOM   4625 O  OG1 . THR A 1 599 ? 14.405  1.867   -24.948 1.00 83.33 599 A 1 
ATOM   4626 C  CG2 . THR A 1 599 ? 12.218  1.422   -25.680 1.00 81.85 599 A 1 
ATOM   4627 N  N   . THR A 1 600 ? 10.798  -0.094  -23.052 1.00 98.44 600 A 1 
ATOM   4628 C  CA  . THR A 1 600 ? 9.605   -0.944  -22.990 1.00 98.33 600 A 1 
ATOM   4629 C  C   . THR A 1 600 ? 8.431   -0.261  -23.676 1.00 98.59 600 A 1 
ATOM   4630 O  O   . THR A 1 600 ? 8.174   0.918   -23.458 1.00 98.01 600 A 1 
ATOM   4631 C  CB  . THR A 1 600 ? 9.278   -1.322  -21.544 1.00 97.50 600 A 1
[truncated: 24,493 more chars]
