# Supplementary material for: Inhibiting heme piracy by pathogenic Escherichia coli using de novo-designed proteins
Source: Nat Commun. 2025 Jul 9;16:6066. doi: 10.1038/s41467-025-60612-9 (PMC12241658; doi:10.1038/s41467-025-60612-9)
Supplement: Supplementary file 3 — Supplementary Data 1 [file 41467_2025_60612_MOESM3_ESM.zip › fold_chua_h86_a_hemin/fold_chua_h86_a_hemin_model_4.cif]

# By using this file you agree to the legally binding terms of use found at alphafoldserver.com/output-terms
data_401f5d7f58adee74
#
_entry.id 401f5d7f58adee74
#
loop_
_atom_type.symbol
C  
FE 
N  
O  
S  
#
loop_
_audit_author.name
_audit_author.pdbx_ordinal
"Google DeepMind" 1 
"Isomorphic Labs" 2 
#
_audit_conform.dict_location https://raw.githubusercontent.com/ihmwg/ModelCIF/master/dist/mmcif_ma.dic
_audit_conform.dict_name     mmcif_ma.dic
_audit_conform.dict_version  1.4.5
#
loop_
_chem_comp.formula
_chem_comp.formula_weight
_chem_comp.id
_chem_comp.mon_nstd_flag
_chem_comp.name
_chem_comp.pdbx_smiles
_chem_comp.pdbx_synonyms
_chem_comp.type
"C3 H7 N O2"       89.093  ALA y ALANINE                           C[C@H](N)C(O)=O                                                                               ?    "L-PEPTIDE LINKING" 
"C6 H15 N4 O2"     175.209 ARG y ARGININE                          N[C@@H](CCCNC(N)=[NH2+])C(O)=O                                                                ?    "L-PEPTIDE LINKING" 
"C4 H8 N2 O3"      132.118 ASN y ASPARAGINE                        N[C@@H](CC(N)=O)C(O)=O                                                                        ?    "L-PEPTIDE LINKING" 
"C4 H7 N O4"       133.103 ASP y "ASPARTIC ACID"                   N[C@@H](CC(O)=O)C(O)=O                                                                        ?    "L-PEPTIDE LINKING" 
"C5 H10 N2 O3"     146.144 GLN y GLUTAMINE                         N[C@@H](CCC(N)=O)C(O)=O                                                                       ?    "L-PEPTIDE LINKING" 
"C5 H9 N O4"       147.129 GLU y "GLUTAMIC ACID"                   N[C@@H](CCC(O)=O)C(O)=O                                                                       ?    "L-PEPTIDE LINKING" 
"C2 H5 N O2"       75.067  GLY y GLYCINE                           NCC(O)=O                                                                                      ?    "PEPTIDE LINKING"   
"C34 H32 Fe N4 O4" 616.487 HEM . "PROTOPORPHYRIN IX CONTAINING FE" CC1=C(CCC(O)=O)C2=Cc3n4[Fe]5|6|N2=C1C=c7n5c(=CC8=N|6C(=Cc4c(C)c3CCC(O)=O)C(=C8C=C)C)c(C)c7C=C HEME NON-POLYMER         
"C6 H10 N3 O2"     156.162 HIS y HISTIDINE                         N[C@@H](Cc1c[nH]c[nH+]1)C(O)=O                                                                ?    "L-PEPTIDE LINKING" 
"C6 H13 N O2"      131.173 ILE y ISOLEUCINE                        CC[C@H](C)[C@H](N)C(O)=O                                                                      ?    "L-PEPTIDE LINKING" 
"C6 H13 N O2"      131.173 LEU y LEUCINE                           CC(C)C[C@H](N)C(O)=O                                                                          ?    "L-PEPTIDE LINKING" 
"C6 H15 N2 O2"     147.195 LYS y LYSINE                            N[C@@H](CCCC[NH3+])C(O)=O                                                                     ?    "L-PEPTIDE LINKING" 
"C5 H11 N O2 S"    149.211 MET y METHIONINE                        CSCC[C@H](N)C(O)=O                                                                            ?    "L-PEPTIDE LINKING" 
"C9 H11 N O2"      165.189 PHE y PHENYLALANINE                     N[C@@H](Cc1ccccc1)C(O)=O                                                                      ?    "L-PEPTIDE LINKING" 
"C5 H9 N O2"       115.130 PRO y PROLINE                           OC(=O)[C@@H]1CCCN1                                                                            ?    "L-PEPTIDE LINKING" 
"C3 H7 N O3"       105.093 SER y SERINE                            N[C@@H](CO)C(O)=O                                                                             ?    "L-PEPTIDE LINKING" 
"C4 H9 N O3"       119.119 THR y THREONINE                         C[C@@H](O)[C@H](N)C(O)=O                                                                      ?    "L-PEPTIDE LINKING" 
"C11 H12 N2 O2"    204.225 TRP y TRYPTOPHAN                        N[C@@H](Cc1c[nH]c2ccccc12)C(O)=O                                                              ?    "L-PEPTIDE LINKING" 
"C9 H11 N O3"      181.189 TYR y TYROSINE                          N[C@@H](Cc1ccc(O)cc1)C(O)=O                                                                   ?    "L-PEPTIDE LINKING" 
"C5 H11 N O2"      117.146 VAL y VALINE                            CC(C)[C@H](N)C(O)=O                                                                           ?    "L-PEPTIDE LINKING" 
#
_citation.book_publisher          ?
_citation.country                 UK
_citation.id                      primary
_citation.journal_full            Nature
_citation.journal_id_ASTM         NATUAS
_citation.journal_id_CSD          0006
_citation.journal_id_ISSN         0028-0836
_citation.journal_volume          630
_citation.page_first              493
_citation.page_last               500
_citation.pdbx_database_id_DOI    10.1038/s41586-024-07487-w
_citation.pdbx_database_id_PubMed 38718835
_citation.title                   "Accurate structure prediction of biomolecular interactions with AlphaFold 3"
_citation.year                    2024
#
loop_
_citation_author.citation_id
_citation_author.name
_citation_author.ordinal
primary "Google DeepMind" 1 
primary "Isomorphic Labs" 2 
#
loop_
_entity.id
_entity.pdbx_description
_entity.type
1 . polymer     
2 . non-polymer 
#
_entity_poly.entity_id      1
_entity_poly.pdbx_strand_id A
_entity_poly.type           polypeptide(L)
#
loop_
_entity_poly_seq.entity_id
_entity_poly_seq.hetero
_entity_poly_seq.mon_id
_entity_poly_seq.num
1 n THR 1   
1 n GLU 2   
1 n THR 3   
1 n MET 4   
1 n THR 5   
1 n VAL 6   
1 n THR 7   
1 n ALA 8   
1 n THR 9   
1 n GLY 10  
1 n ASN 11  
1 n ALA 12  
1 n ARG 13  
1 n SER 14  
1 n SER 15  
1 n PHE 16  
1 n GLU 17  
1 n ALA 18  
1 n PRO 19  
1 n MET 20  
1 n MET 21  
1 n VAL 22  
1 n SER 23  
1 n VAL 24  
1 n ILE 25  
1 n ASP 26  
1 n THR 27  
1 n SER 28  
1 n ALA 29  
1 n PRO 30  
1 n GLU 31  
1 n ASN 32  
1 n GLN 33  
1 n THR 34  
1 n ALA 35  
1 n THR 36  
1 n SER 37  
1 n ALA 38  
1 n THR 39  
1 n ASP 40  
1 n LEU 41  
1 n LEU 42  
1 n ARG 43  
1 n HIS 44  
1 n VAL 45  
1 n PRO 46  
1 n GLY 47  
1 n ILE 48  
1 n THR 49  
1 n LEU 50  
1 n ASP 51  
1 n GLY 52  
1 n THR 53  
1 n GLY 54  
1 n ARG 55  
1 n THR 56  
1 n ASN 57  
1 n GLY 58  
1 n GLN 59  
1 n ASP 60  
1 n VAL 61  
1 n ASN 62  
1 n MET 63  
1 n ARG 64  
1 n GLY 65  
1 n TYR 66  
1 n ASP 67  
1 n HIS 68  
1 n ARG 69  
1 n GLY 70  
1 n VAL 71  
1 n LEU 72  
1 n VAL 73  
1 n LEU 74  
1 n VAL 75  
1 n ASP 76  
1 n GLY 77  
1 n VAL 78  
1 n ARG 79  
1 n GLN 80  
1 n GLY 81  
1 n THR 82  
1 n ASP 83  
1 n THR 84  
1 n GLY 85  
1 n ALA 86  
1 n LEU 87  
1 n ASN 88  
1 n GLY 89  
1 n THR 90  
1 n PHE 91  
1 n LEU 92  
1 n ASP 93  
1 n PRO 94  
1 n ALA 95  
1 n LEU 96  
1 n ILE 97  
1 n LYS 98  
1 n ARG 99  
1 n VAL 100 
1 n GLU 101 
1 n ILE 102 
1 n VAL 103 
1 n ARG 104 
1 n GLY 105 
1 n PRO 106 
1 n SER 107 
1 n ALA 108 
1 n LEU 109 
1 n LEU 110 
1 n TYR 111 
1 n GLY 112 
1 n SER 113 
1 n GLY 114 
1 n ALA 115 
1 n LEU 116 
1 n GLY 117 
1 n GLY 118 
1 n VAL 119 
1 n ILE 120 
1 n SER 121 
1 n TYR 122 
1 n ASP 123 
1 n THR 124 
1 n VAL 125 
1 n ASP 126 
1 n ALA 127 
1 n LYS 128 
1 n ASP 129 
1 n LEU 130 
1 n LEU 131 
1 n GLN 132 
1 n GLU 133 
1 n GLY 134 
1 n GLN 135 
1 n SER 136 
1 n SER 137 
1 n GLY 138 
1 n PHE 139 
1 n ARG 140 
1 n VAL 141 
1 n PHE 142 
1 n GLY 143 
1 n THR 144 
1 n GLY 145 
1 n GLY 146 
1 n THR 147 
1 n GLY 148 
1 n ASP 149 
1 n HIS 150 
1 n SER 151 
1 n LEU 152 
1 n GLY 153 
1 n LEU 154 
1 n GLY 155 
1 n ALA 156 
1 n SER 157 
1 n ALA 158 
1 n PHE 159 
1 n GLY 160 
1 n ARG 161 
1 n THR 162 
1 n GLU 163 
1 n ASN 164 
1 n LEU 165 
1 n ASP 166 
1 n GLY 167 
1 n ILE 168 
1 n VAL 169 
1 n ALA 170 
1 n TRP 171 
1 n SER 172 
1 n SER 173 
1 n ARG 174 
1 n ASP 175 
1 n ARG 176 
1 n GLY 177 
1 n ASP 178 
1 n LEU 179 
1 n ARG 180 
1 n GLN 181 
1 n SER 182 
1 n ASN 183 
1 n GLY 184 
1 n GLU 185 
1 n THR 186 
1 n ALA 187 
1 n PRO 188 
1 n ASN 189 
1 n ASP 190 
1 n GLU 191 
1 n SER 192 
1 n ILE 193 
1 n ASN 194 
1 n ASN 195 
1 n MET 196 
1 n LEU 197 
1 n ALA 198 
1 n LYS 199 
1 n GLY 200 
1 n THR 201 
1 n TRP 202 
1 n GLN 203 
1 n ILE 204 
1 n ASP 205 
1 n SER 206 
1 n ALA 207 
1 n GLN 208 
1 n SER 209 
1 n LEU 210 
1 n SER 211 
1 n GLY 212 
1 n LEU 213 
1 n VAL 214 
1 n ARG 215 
1 n TYR 216 
1 n TYR 217 
1 n ASN 218 
1 n ASN 219 
1 n ASP 220 
1 n ALA 221 
1 n ARG 222 
1 n GLU 223 
1 n PRO 224 
1 n LYS 225 
1 n ASN 226 
1 n PRO 227 
1 n GLN 228 
1 n THR 229 
1 n VAL 230 
1 n GLU 231 
1 n ALA 232 
1 n SER 233 
1 n ASP 234 
1 n SER 235 
1 n SER 236 
1 n ASN 237 
1 n PRO 238 
1 n MET 239 
1 n VAL 240 
1 n ASP 241 
1 n ARG 242 
1 n SER 243 
1 n THR 244 
1 n ILE 245 
1 n GLN 246 
1 n ARG 247 
1 n ASP 248 
1 n ALA 249 
1 n GLN 250 
1 n LEU 251 
1 n SER 252 
1 n TYR 253 
1 n LYS 254 
1 n LEU 255 
1 n ALA 256 
1 n PRO 257 
1 n GLN 258 
1 n GLY 259 
1 n ASN 260 
1 n ASP 261 
1 n TRP 262 
1 n LEU 263 
1 n ASN 264 
1 n ALA 265 
1 n ASP 266 
1 n ALA 267 
1 n LYS 268 
1 n ILE 269 
1 n TYR 270 
1 n TRP 271 
1 n SER 272 
1 n GLU 273 
1 n VAL 274 
1 n ARG 275 
1 n ILE 276 
1 n ASN 277 
1 n ALA 278 
1 n GLN 279 
1 n ASN 280 
1 n THR 281 
1 n GLY 282 
1 n SER 283 
1 n SER 284 
1 n GLY 285 
1 n GLU 286 
1 n TYR 287 
1 n ARG 288 
1 n GLU 289 
1 n GLN 290 
1 n ILE 291 
1 n THR 292 
1 n LYS 293 
1 n GLY 294 
1 n ALA 295 
1 n ARG 296 
1 n LEU 297 
1 n GLU 298 
1 n ASN 299 
1 n ARG 300 
1 n SER 301 
1 n THR 302 
1 n LEU 303 
1 n PHE 304 
1 n ALA 305 
1 n ASP 306 
1 n SER 307 
1 n PHE 308 
1 n ALA 309 
1 n SER 310 
1 n HIS 311 
1 n LEU 312 
1 n LEU 313 
1 n THR 314 
1 n TYR 315 
1 n GLY 316 
1 n GLY 317 
1 n GLU 318 
1 n TYR 319 
1 n TYR 320 
1 n ARG 321 
1 n GLN 322 
1 n GLU 323 
1 n GLN 324 
1 n HIS 325 
1 n PRO 326 
1 n GLY 327 
1 n GLY 328 
1 n ALA 329 
1 n THR 330 
1 n THR 331 
1 n GLY 332 
1 n PHE 333 
1 n PRO 334 
1 n GLN 335 
1 n ALA 336 
1 n LYS 337 
1 n ILE 338 
1 n ASP 339 
1 n PHE 340 
1 n SER 341 
1 n SER 342 
1 n GLY 343 
1 n TRP 344 
1 n LEU 345 
1 n GLN 346 
1 n ASP 347 
1 n GLU 348 
1 n ILE 349 
1 n THR 350 
1 n LEU 351 
1 n ARG 352 
1 n ASP 353 
1 n LEU 354 
1 n PRO 355 
1 n ILE 356 
1 n THR 357 
1 n LEU 358 
1 n LEU 359 
1 n GLY 360 
1 n GLY 361 
1 n THR 362 
1 n ARG 363 
1 n TYR 364 
1 n ASP 365 
1 n SER 366 
1 n TYR 367 
1 n ARG 368 
1 n GLY 369 
1 n SER 370 
1 n SER 371 
1 n ASP 372 
1 n GLY 373 
1 n TYR 374 
1 n LYS 375 
1 n ASP 376 
1 n VAL 377 
1 n ASP 378 
1 n ALA 379 
1 n ASP 380 
1 n LYS 381 
1 n TRP 382 
1 n SER 383 
1 n SER 384 
1 n ARG 385 
1 n ALA 386 
1 n GLY 387 
1 n MET 388 
1 n THR 389 
1 n ILE 390 
1 n ASN 391 
1 n PRO 392 
1 n THR 393 
1 n ASN 394 
1 n TRP 395 
1 n LEU 396 
1 n MET 397 
1 n LEU 398 
1 n PHE 399 
1 n GLY 400 
1 n SER 401 
1 n TYR 402 
1 n ALA 403 
1 n GLN 404 
1 n ALA 405 
1 n PHE 406 
1 n ARG 407 
1 n ALA 408 
1 n PRO 409 
1 n THR 410 
1 n MET 411 
1 n GLY 412 
1 n GLU 413 
1 n MET 414 
1 n TYR 415 
1 n ASN 416 
1 n ASP 417 
1 n SER 418 
1 n LYS 419 
1 n HIS 420 
1 n PHE 421 
1 n SER 422 
1 n ILE 423 
1 n GLY 424 
1 n ARG 425 
1 n PHE 426 
1 n TYR 427 
1 n THR 428 
1 n ASN 429 
1 n TYR 430 
1 n TRP 431 
1 n VAL 432 
1 n PRO 433 
1 n ASN 434 
1 n PRO 435 
1 n ASN 436 
1 n LEU 437 
1 n ARG 438 
1 n PRO 439 
1 n GLU 440 
1 n THR 441 
1 n ASN 442 
1 n GLU 443 
1 n THR 444 
1 n GLN 445 
1 n GLU 446 
1 n TYR 447 
1 n GLY 448 
1 n PHE 449 
1 n GLY 450 
1 n LEU 451 
1 n ARG 452 
1 n PHE 453 
1 n ASP 454 
1 n ASP 455 
1 n LEU 456 
1 n MET 457 
1 n LEU 458 
1 n SER 459 
1 n ASN 460 
1 n ASP 461 
1 n ALA 462 
1 n LEU 463 
1 n GLU 464 
1 n PHE 465 
1 n LYS 466 
1 n ALA 467 
1 n SER 468 
1 n TYR 469 
1 n PHE 470 
1 n ASP 471 
1 n THR 472 
1 n LYS 473 
1 n ALA 474 
1 n LYS 475 
1 n ASP 476 
1 n TYR 477 
1 n ILE 478 
1 n SER 479 
1 n THR 480 
1 n THR 481 
1 n VAL 482 
1 n ASP 483 
1 n PHE 484 
1 n ALA 485 
1 n ALA 486 
1 n ALA 487 
1 n THR 488 
1 n THR 489 
1 n MET 490 
1 n SER 491 
1 n TYR 492 
1 n ASN 493 
1 n VAL 494 
1 n PRO 495 
1 n ASN 496 
1 n ALA 497 
1 n LYS 498 
1 n ILE 499 
1 n TRP 500 
1 n GLY 501 
1 n TRP 502 
1 n ASP 503 
1 n VAL 504 
1 n MET 505 
1 n THR 506 
1 n LYS 507 
1 n TYR 508 
1 n THR 509 
1 n THR 510 
1 n ASP 511 
1 n LEU 512 
1 n PHE 513 
1 n SER 514 
1 n LEU 515 
1 n ASP 516 
1 n VAL 517 
1 n ALA 518 
1 n TYR 519 
1 n ASN 520 
1 n ARG 521 
1 n THR 522 
1 n ARG 523 
1 n GLY 524 
1 n LYS 525 
1 n ASP 526 
1 n THR 527 
1 n ASP 528 
1 n THR 529 
1 n GLY 530 
1 n GLU 531 
1 n TYR 532 
1 n ILE 533 
1 n SER 534 
1 n SER 535 
1 n ILE 536 
1 n ASN 537 
1 n PRO 538 
1 n ASP 539 
1 n THR 540 
1 n VAL 541 
1 n THR 542 
1 n SER 543 
1 n THR 544 
1 n LEU 545 
1 n ASN 546 
1 n ILE 547 
1 n PRO 548 
1 n ILE 549 
1 n ALA 550 
1 n HIS 551 
1 n SER 552 
1 n GLY 553 
1 n PHE 554 
1 n SER 555 
1 n VAL 556 
1 n GLY 557 
1 n TRP 558 
1 n VAL 559 
1 n GLY 560 
1 n THR 561 
1 n PHE 562 
1 n ALA 563 
1 n ASP 564 
1 n ARG 565 
1 n SER 566 
1 n THR 567 
1 n HIS 568 
1 n ILE 569 
1 n SER 570 
1 n SER 571 
1 n SER 572 
1 n TYR 573 
1 n SER 574 
1 n LYS 575 
1 n GLN 576 
1 n PRO 577 
1 n GLY 578 
1 n TYR 579 
1 n GLY 580 
1 n VAL 581 
1 n ASN 582 
1 n ASP 583 
1 n PHE 584 
1 n TYR 585 
1 n VAL 586 
1 n SER 587 
1 n TYR 588 
1 n GLN 589 
1 n GLY 590 
1 n GLN 591 
1 n GLN 592 
1 n ALA 593 
1 n LEU 594 
1 n LYS 595 
1 n GLY 596 
1 n MET 597 
1 n THR 598 
1 n THR 599 
1 n THR 600 
1 n LEU 601 
1 n VAL 602 
1 n LEU 603 
1 n GLY 604 
1 n ASN 605 
1 n ALA 606 
1 n PHE 607 
1 n ASP 608 
1 n LYS 609 
1 n GLU 610 
1 n TYR 611 
1 n TRP 612 
1 n SER 613 
1 n PRO 614 
1 n GLN 615 
1 n GLY 616 
1 n ILE 617 
1 n PRO 618 
1 n GLN 619 
1 n ASP 620 
1 n GLY 621 
1 n ARG 622 
1 n ASN 623 
1 n GLY 624 
1 n LYS 625 
1 n ILE 626 
1 n PHE 627 
1 n VAL 628 
1 n SER 629 
1 n TYR 630 
1 n GLN 631 
1 n TRP 632 
#
_ma_data.content_type "model coordinates"
_ma_data.id           1
_ma_data.name         Model
#
_ma_model_list.data_id          1
_ma_model_list.model_group_id   1
_ma_model_list.model_group_name "AlphaFold-beta-20231127 (2b86f29d-618d-47cf-8aef-20020b1102eb @ 2025-03-08 19:51:21)"
_ma_model_list.model_id         1
_ma_model_list.model_name       "Top ranked model"
_ma_model_list.model_type       "Ab initio model"
_ma_model_list.ordinal_id       1
#
loop_
_ma_protocol_step.method_type
_ma_protocol_step.ordinal_id
_ma_protocol_step.protocol_id
_ma_protocol_step.step_id
"coevolution MSA" 1 1 1 
"template search" 2 1 2 
modeling          3 1 3 
#
loop_
_ma_qa_metric.id
_ma_qa_metric.mode
_ma_qa_metric.name
_ma_qa_metric.software_group_id
_ma_qa_metric.type
1 global pLDDT 1 pLDDT 
2 local  pLDDT 1 pLDDT 
#
_ma_qa_metric_global.metric_id    1
_ma_qa_metric_global.metric_value 91.19
_ma_qa_metric_global.model_id     1
_ma_qa_metric_global.ordinal_id   1
#
_ma_software_group.group_id    1
_ma_software_group.ordinal_id  1
_ma_software_group.software_id 1
#
loop_
_ma_target_entity.data_id
_ma_target_entity.entity_id
_ma_target_entity.origin
1 1 . 
1 2 . 
#
loop_
_ma_target_entity_instance.asym_id
_ma_target_entity_instance.details
_ma_target_entity_instance.entity_id
A . 1 
B . 2 
#
loop_
_pdbx_data_usage.details
_pdbx_data_usage.id
_pdbx_data_usage.type
_pdbx_data_usage.url
;NON-COMMERCIAL USE ONLY, BY USING THIS FILE YOU AGREE TO THE TERMS OF USE FOUND
AT alphafoldserver.com/output-terms.
;
1 license    ? 
;THE INFORMATION IS NOT INTENDED FOR, HAS NOT BEEN VALIDATED FOR, AND IS NOT
APPROVED FOR CLINICAL USE. IT SHOULD NOT BE USED FOR CLINICAL PURPOSE OR RELIED
ON FOR MEDICAL OR OTHER PROFESSIONAL ADVICE. IT IS THEORETICAL MODELLING ONLY
AND CAUTION SHOULD BE EXERCISED IN ITS USE. IT IS PROVIDED "AS-IS" WITHOUT ANY
WARRANTY OF ANY KIND, WHETHER EXPRESSED OR IMPLIED. NO WARRANTY IS GIVEN THAT
USE OF THE INFORMATION SHALL NOT INFRINGE THE RIGHTS OF ANY THIRD PARTY.
;
2 disclaimer ? 
#
_pdbx_nonpoly_scheme.asym_id       B
_pdbx_nonpoly_scheme.auth_seq_num  1
_pdbx_nonpoly_scheme.entity_id     2
_pdbx_nonpoly_scheme.mon_id        HEM
_pdbx_nonpoly_scheme.pdb_ins_code  .
_pdbx_nonpoly_scheme.pdb_seq_num   1
_pdbx_nonpoly_scheme.pdb_strand_id B
#
loop_
_pdbx_poly_seq_scheme.asym_id
_pdbx_poly_seq_scheme.auth_seq_num
_pdbx_poly_seq_scheme.entity_id
_pdbx_poly_seq_scheme.hetero
_pdbx_poly_seq_scheme.mon_id
_pdbx_poly_seq_scheme.pdb_ins_code
_pdbx_poly_seq_scheme.pdb_seq_num
_pdbx_poly_seq_scheme.pdb_strand_id
_pdbx_poly_seq_scheme.seq_id
A 1   1 n THR . 1   A 1   
A 2   1 n GLU . 2   A 2   
A 3   1 n THR . 3   A 3   
A 4   1 n MET . 4   A 4   
A 5   1 n THR . 5   A 5   
A 6   1 n VAL . 6   A 6   
A 7   1 n THR . 7   A 7   
A 8   1 n ALA . 8   A 8   
A 9   1 n THR . 9   A 9   
A 10  1 n GLY . 10  A 10  
A 11  1 n ASN . 11  A 11  
A 12  1 n ALA . 12  A 12  
A 13  1 n ARG . 13  A 13  
A 14  1 n SER . 14  A 14  
A 15  1 n SER . 15  A 15  
A 16  1 n PHE . 16  A 16  
A 17  1 n GLU . 17  A 17  
A 18  1 n ALA . 18  A 18  
A 19  1 n PRO . 19  A 19  
A 20  1 n MET . 20  A 20  
A 21  1 n MET . 21  A 21  
A 22  1 n VAL . 22  A 22  
A 23  1 n SER . 23  A 23  
A 24  1 n VAL . 24  A 24  
A 25  1 n ILE . 25  A 25  
A 26  1 n ASP . 26  A 26  
A 27  1 n THR . 27  A 27  
A 28  1 n SER . 28  A 28  
A 29  1 n ALA . 29  A 29  
A 30  1 n PRO . 30  A 30  
A 31  1 n GLU . 31  A 31  
A 32  1 n ASN . 32  A 32  
A 33  1 n GLN . 33  A 33  
A 34  1 n THR . 34  A 34  
A 35  1 n ALA . 35  A 35  
A 36  1 n THR . 36  A 36  
A 37  1 n SER . 37  A 37  
A 38  1 n ALA . 38  A 38  
A 39  1 n THR . 39  A 39  
A 40  1 n ASP . 40  A 40  
A 41  1 n LEU . 41  A 41  
A 42  1 n LEU . 42  A 42  
A 43  1 n ARG . 43  A 43  
A 44  1 n HIS . 44  A 44  
A 45  1 n VAL . 45  A 45  
A 46  1 n PRO . 46  A 46  
A 47  1 n GLY . 47  A 47  
A 48  1 n ILE . 48  A 48  
A 49  1 n THR . 49  A 49  
A 50  1 n LEU . 50  A 50  
A 51  1 n ASP . 51  A 51  
A 52  1 n GLY . 52  A 52  
A 53  1 n THR . 53  A 53  
A 54  1 n GLY . 54  A 54  
A 55  1 n ARG . 55  A 55  
A 56  1 n THR . 56  A 56  
A 57  1 n ASN . 57  A 57  
A 58  1 n GLY . 58  A 58  
A 59  1 n GLN . 59  A 59  
A 60  1 n ASP . 60  A 60  
A 61  1 n VAL . 61  A 61  
A 62  1 n ASN . 62  A 62  
A 63  1 n MET . 63  A 63  
A 64  1 n ARG . 64  A 64  
A 65  1 n GLY . 65  A 65  
A 66  1 n TYR . 66  A 66  
A 67  1 n ASP . 67  A 67  
A 68  1 n HIS . 68  A 68  
A 69  1 n ARG . 69  A 69  
A 70  1 n GLY . 70  A 70  
A 71  1 n VAL . 71  A 71  
A 72  1 n LEU . 72  A 72  
A 73  1 n VAL . 73  A 73  
A 74  1 n LEU . 74  A 74  
A 75  1 n VAL . 75  A 75  
A 76  1 n ASP . 76  A 76  
A 77  1 n GLY . 77  A 77  
A 78  1 n VAL . 78  A 78  
A 79  1 n ARG . 79  A 79  
A 80  1 n GLN . 80  A 80  
A 81  1 n GLY . 81  A 81  
A 82  1 n THR . 82  A 82  
A 83  1 n ASP . 83  A 83  
A 84  1 n THR . 84  A 84  
A 85  1 n GLY . 85  A 85  
A 86  1 n ALA . 86  A 86  
A 87  1 n LEU . 87  A 87  
A 88  1 n ASN . 88  A 88  
A 89  1 n GLY . 89  A 89  
A 90  1 n THR . 90  A 90  
A 91  1 n PHE . 91  A 91  
A 92  1 n LEU . 92  A 92  
A 93  1 n ASP . 93  A 93  
A 94  1 n PRO . 94  A 94  
A 95  1 n ALA . 95  A 95  
A 96  1 n LEU . 96  A 96  
A 97  1 n ILE . 97  A 97  
A 98  1 n LYS . 98  A 98  
A 99  1 n ARG . 99  A 99  
A 100 1 n VAL . 100 A 100 
A 101 1 n GLU . 101 A 101 
A 102 1 n ILE . 102 A 102 
A 103 1 n VAL . 103 A 103 
A 104 1 n ARG . 104 A 104 
A 105 1 n GLY . 105 A 105 
A 106 1 n PRO . 106 A 106 
A 107 1 n SER . 107 A 107 
A 108 1 n ALA . 108 A 108 
A 109 1 n LEU . 109 A 109 
A 110 1 n LEU . 110 A 110 
A 111 1 n TYR . 111 A 111 
A 112 1 n GLY . 112 A 112 
A 113 1 n SER . 113 A 113 
A 114 1 n GLY . 114 A 114 
A 115 1 n ALA . 115 A 115 
A 116 1 n LEU . 116 A 116 
A 117 1 n GLY . 117 A 117 
A 118 1 n GLY . 118 A 118 
A 119 1 n VAL . 119 A 119 
A 120 1 n ILE . 120 A 120 
A 121 1 n SER . 121 A 121 
A 122 1 n TYR . 122 A 122 
A 123 1 n ASP . 123 A 123 
A 124 1 n THR . 124 A 124 
A 125 1 n VAL . 125 A 125 
A 126 1 n ASP . 126 A 126 
A 127 1 n ALA . 127 A 127 
A 128 1 n LYS . 128 A 128 
A 129 1 n ASP . 129 A 129 
A 130 1 n LEU . 130 A 130 
A 131 1 n LEU . 131 A 131 
A 132 1 n GLN . 132 A 132 
A 133 1 n GLU . 133 A 133 
A 134 1 n GLY . 134 A 134 
A 135 1 n GLN . 135 A 135 
A 136 1 n SER . 136 A 136 
A 137 1 n SER . 137 A 137 
A 138 1 n GLY . 138 A 138 
A 139 1 n PHE . 139 A 139 
A 140 1 n ARG . 140 A 140 
A 141 1 n VAL . 141 A 141 
A 142 1 n PHE . 142 A 142 
A 143 1 n GLY . 143 A 143 
A 144 1 n THR . 144 A 144 
A 145 1 n GLY . 145 A 145 
A 146 1 n GLY . 146 A 146 
A 147 1 n THR . 147 A 147 
A 148 1 n GLY . 148 A 148 
A 149 1 n ASP . 149 A 149 
A 150 1 n HIS . 150 A 150 
A 151 1 n SER . 151 A 151 
A 152 1 n LEU . 152 A 152 
A 153 1 n GLY . 153 A 153 
A 154 1 n LEU . 154 A 154 
A 155 1 n GLY . 155 A 155 
A 156 1 n ALA . 156 A 156 
A 157 1 n SER . 157 A 157 
A 158 1 n ALA . 158 A 158 
A 159 1 n PHE . 159 A 159 
A 160 1 n GLY . 160 A 160 
A 161 1 n ARG . 161 A 161 
A 162 1 n THR . 162 A 162 
A 163 1 n GLU . 163 A 163 
A 164 1 n ASN . 164 A 164 
A 165 1 n LEU . 165 A 165 
A 166 1 n ASP . 166 A 166 
A 167 1 n GLY . 167 A 167 
A 168 1 n ILE . 168 A 168 
A 169 1 n VAL . 169 A 169 
A 170 1 n ALA . 170 A 170 
A 171 1 n TRP . 171 A 171 
A 172 1 n SER . 172 A 172 
A 173 1 n SER . 173 A 173 
A 174 1 n ARG . 174 A 174 
A 175 1 n ASP . 175 A 175 
A 176 1 n ARG . 176 A 176 
A 177 1 n GLY . 177 A 177 
A 178 1 n ASP . 178 A 178 
A 179 1 n LEU . 179 A 179 
A 180 1 n ARG . 180 A 180 
A 181 1 n GLN . 181 A 181 
A 182 1 n SER . 182 A 182 
A 183 1 n ASN . 183 A 183 
A 184 1 n GLY . 184 A 184 
A 185 1 n GLU . 185 A 185 
A 186 1 n THR . 186 A 186 
A 187 1 n ALA . 187 A 187 
A 188 1 n PRO . 188 A 188 
A 189 1 n ASN . 189 A 189 
A 190 1 n ASP . 190 A 190 
A 191 1 n GLU . 191 A 191 
A 192 1 n SER . 192 A 192 
A 193 1 n ILE . 193 A 193 
A 194 1 n ASN . 194 A 194 
A 195 1 n ASN . 195 A 195 
A 196 1 n MET . 196 A 196 
A 197 1 n LEU . 197 A 197 
A 198 1 n ALA . 198 A 198 
A 199 1 n LYS . 199 A 199 
A 200 1 n GLY . 200 A 200 
A 201 1 n THR . 201 A 201 
A 202 1 n TRP . 202 A 202 
A 203 1 n GLN . 203 A 203 
A 204 1 n ILE . 204 A 204 
A 205 1 n ASP . 205 A 205 
A 206 1 n SER . 206 A 206 
A 207 1 n ALA . 207 A 207 
A 208 1 n GLN . 208 A 208 
A 209 1 n SER . 209 A 209 
A 210 1 n LEU . 210 A 210 
A 211 1 n SER . 211 A 211 
A 212 1 n GLY . 212 A 212 
A 213 1 n LEU . 213 A 213 
A 214 1 n VAL . 214 A 214 
A 215 1 n ARG . 215 A 215 
A 216 1 n TYR . 216 A 216 
A 217 1 n TYR . 217 A 217 
A 218 1 n ASN . 218 A 218 
A 219 1 n ASN . 219 A 219 
A 220 1 n ASP . 220 A 220 
A 221 1 n ALA . 221 A 221 
A 222 1 n ARG . 222 A 222 
A 223 1 n GLU . 223 A 223 
A 224 1 n PRO . 224 A 224 
A 225 1 n LYS . 225 A 225 
A 226 1 n ASN . 226 A 226 
A 227 1 n PRO . 227 A 227 
A 228 1 n GLN . 228 A 228 
A 229 1 n THR . 229 A 229 
A 230 1 n VAL . 230 A 230 
A 231 1 n GLU . 231 A 231 
A 232 1 n ALA . 232 A 232 
A 233 1 n SER . 233 A 233 
A 234 1 n ASP . 234 A 234 
A 235 1 n SER . 235 A 235 
A 236 1 n SER . 236 A 236 
A 237 1 n ASN . 237 A 237 
A 238 1 n PRO . 238 A 238 
A 239 1 n MET . 239 A 239 
A 240 1 n VAL . 240 A 240 
A 241 1 n ASP . 241 A 241 
A 242 1 n ARG . 242 A 242 
A 243 1 n SER . 243 A 243 
A 244 1 n THR . 244 A 244 
A 245 1 n ILE . 245 A 245 
A 246 1 n GLN . 246 A 246 
A 247 1 n ARG . 247 A 247 
A 248 1 n ASP . 248 A 248 
A 249 1 n ALA . 249 A 249 
A 250 1 n GLN . 250 A 250 
A 251 1 n LEU . 251 A 251 
A 252 1 n SER . 252 A 252 
A 253 1 n TYR . 253 A 253 
A 254 1 n LYS . 254 A 254 
A 255 1 n LEU . 255 A 255 
A 256 1 n ALA . 256 A 256 
A 257 1 n PRO . 257 A 257 
A 258 1 n GLN . 258 A 258 
A 259 1 n GLY . 259 A 259 
A 260 1 n ASN . 260 A 260 
A 261 1 n ASP . 261 A 261 
A 262 1 n TRP . 262 A 262 
A 263 1 n LEU . 263 A 263 
A 264 1 n ASN . 264 A 264 
A 265 1 n ALA . 265 A 265 
A 266 1 n ASP . 266 A 266 
A 267 1 n ALA . 267 A 267 
A 268 1 n LYS . 268 A 268 
A 269 1 n ILE . 269 A 269 
A 270 1 n TYR . 270 A 270 
A 271 1 n TRP . 271 A 271 
A 272 1 n SER . 272 A 272 
A 273 1 n GLU . 273 A 273 
A 274 1 n VAL . 274 A 274 
A 275 1 n ARG . 275 A 275 
A 276 1 n ILE . 276 A 276 
A 277 1 n ASN . 277 A 277 
A 278 1 n ALA . 278 A 278 
A 279 1 n GLN . 279 A 279 
A 280 1 n ASN . 280 A 280 
A 281 1 n THR . 281 A 281 
A 282 1 n GLY . 282 A 282 
A 283 1 n SER . 283 A 283 
A 284 1 n SER . 284 A 284 
A 285 1 n GLY . 285 A 285 
A 286 1 n GLU . 286 A 286 
A 287 1 n TYR . 287 A 287 
A 288 1 n ARG . 288 A 288 
A 289 1 n GLU . 289 A 289 
A 290 1 n GLN . 290 A 290 
A 291 1 n ILE . 291 A 291 
A 292 1 n THR . 292 A 292 
A 293 1 n LYS . 293 A 293 
A 294 1 n GLY . 294 A 294 
A 295 1 n ALA . 295 A 295 
A 296 1 n ARG . 296 A 296 
A 297 1 n LEU . 297 A 297 
A 298 1 n GLU . 298 A 298 
A 299 1 n ASN . 299 A 299 
A 300 1 n ARG . 300 A 300 
A 301 1 n SER . 301 A 301 
A 302 1 n THR . 302 A 302 
A 303 1 n LEU . 303 A 303 
A 304 1 n PHE . 304 A 304 
A 305 1 n ALA . 305 A 305 
A 306 1 n ASP . 306 A 306 
A 307 1 n SER . 307 A 307 
A 308 1 n PHE . 308 A 308 
A 309 1 n ALA . 309 A 309 
A 310 1 n SER . 310 A 310 
A 311 1 n HIS . 311 A 311 
A 312 1 n LEU . 312 A 312 
A 313 1 n LEU . 313 A 313 
A 314 1 n THR . 314 A 314 
A 315 1 n TYR . 315 A 315 
A 316 1 n GLY . 316 A 316 
A 317 1 n GLY . 317 A 317 
A 318 1 n GLU . 318 A 318 
A 319 1 n TYR . 319 A 319 
A 320 1 n TYR . 320 A 320 
A 321 1 n ARG . 321 A 321 
A 322 1 n GLN . 322 A 322 
A 323 1 n GLU . 323 A 323 
A 324 1 n GLN . 324 A 324 
A 325 1 n HIS . 325 A 325 
A 326 1 n PRO . 326 A 326 
A 327 1 n GLY . 327 A 327 
A 328 1 n GLY . 328 A 328 
A 329 1 n ALA . 329 A 329 
A 330 1 n THR . 330 A 330 
A 331 1 n THR . 331 A 331 
A 332 1 n GLY . 332 A 332 
A 333 1 n PHE . 333 A 333 
A 334 1 n PRO . 334 A 334 
A 335 1 n GLN . 335 A 335 
A 336 1 n ALA . 336 A 336 
A 337 1 n LYS . 337 A 337 
A 338 1 n ILE . 338 A 338 
A 339 1 n ASP . 339 A 339 
A 340 1 n PHE . 340 A 340 
A 341 1 n SER . 341 A 341 
A 342 1 n SER . 342 A 342 
A 343 1 n GLY . 343 A 343 
A 344 1 n TRP . 344 A 344 
A 345 1 n LEU . 345 A 345 
A 346 1 n GLN . 346 A 346 
A 347 1 n ASP . 347 A 347 
A 348 1 n GLU . 348 A 348 
A 349 1 n ILE . 349 A 349 
A 350 1 n THR . 350 A 350 
A 351 1 n LEU . 351 A 351 
A 352 1 n ARG . 352 A 352 
A 353 1 n ASP . 353 A 353 
A 354 1 n LEU . 354 A 354 
A 355 1 n PRO . 355 A 355 
A 356 1 n ILE . 356 A 356 
A 357 1 n THR . 357 A 357 
A 358 1 n LEU . 358 A 358 
A 359 1 n LEU . 359 A 359 
A 360 1 n GLY . 360 A 360 
A 361 1 n GLY . 361 A 361 
A 362 1 n THR . 362 A 362 
A 363 1 n ARG . 363 A 363 
A 364 1 n TYR . 364 A 364 
A 365 1 n ASP . 365 A 365 
A 366 1 n SER . 366 A 366 
A 367 1 n TYR . 367 A 367 
A 368 1 n ARG . 368 A 368 
A 369 1 n GLY . 369 A 369 
A 370 1 n SER . 370 A 370 
A 371 1 n SER . 371 A 371 
A 372 1 n ASP . 372 A 372 
A 373 1 n GLY . 373 A 373 
A 374 1 n TYR . 374 A 374 
A 375 1 n LYS . 375 A 375 
A 376 1 n ASP . 376 A 376 
A 377 1 n VAL . 377 A 377 
A 378 1 n ASP . 378 A 378 
A 379 1 n ALA . 379 A 379 
A 380 1 n ASP . 380 A 380 
A 381 1 n LYS . 381 A 381 
A 382 1 n TRP . 382 A 382 
A 383 1 n SER . 383 A 383 
A 384 1 n SER . 384 A 384 
A 385 1 n ARG . 385 A 385 
A 386 1 n ALA . 386 A 386 
A 387 1 n GLY . 387 A 387 
A 388 1 n MET . 388 A 388 
A 389 1 n THR . 389 A 389 
A 390 1 n ILE . 390 A 390 
A 391 1 n ASN . 391 A 391 
A 392 1 n PRO . 392 A 392 
A 393 1 n THR . 393 A 393 
A 394 1 n ASN . 394 A 394 
A 395 1 n TRP . 395 A 395 
A 396 1 n LEU . 396 A 396 
A 397 1 n MET . 397 A 397 
A 398 1 n LEU . 398 A 398 
A 399 1 n PHE . 399 A 399 
A 400 1 n GLY . 400 A 400 
A 401 1 n SER . 401 A 401 
A 402 1 n TYR . 402 A 402 
A 403 1 n ALA . 403 A 403 
A 404 1 n GLN . 404 A 404 
A 405 1 n ALA . 405 A 405 
A 406 1 n PHE . 406 A 406 
A 407 1 n ARG . 407 A 407 
A 408 1 n ALA . 408 A 408 
A 409 1 n PRO . 409 A 409 
A 410 1 n THR . 410 A 410 
A 411 1 n MET . 411 A 411 
A 412 1 n GLY . 412 A 412 
A 413 1 n GLU . 413 A 413 
A 414 1 n MET . 414 A 414 
A 415 1 n TYR . 415 A 415 
A 416 1 n ASN . 416 A 416 
A 417 1 n ASP . 417 A 417 
A 418 1 n SER . 418 A 418 
A 419 1 n LYS . 419 A 419 
A 420 1 n HIS . 420 A 420 
A 421 1 n PHE . 421 A 421 
A 422 1 n SER . 422 A 422 
A 423 1 n ILE . 423 A 423 
A 424 1 n GLY . 424 A 424 
A 425 1 n ARG . 425 A 425 
A 426 1 n PHE . 426 A 426 
A 427 1 n TYR . 427 A 427 
A 428 1 n THR . 428 A 428 
A 429 1 n ASN . 429 A 429 
A 430 1 n TYR . 430 A 430 
A 431 1 n TRP . 431 A 431 
A 432 1 n VAL . 432 A 432 
A 433 1 n PRO . 433 A 433 
A 434 1 n ASN . 434 A 434 
A 435 1 n PRO . 435 A 435 
A 436 1 n ASN . 436 A 436 
A 437 1 n LEU . 437 A 437 
A 438 1 n ARG . 438 A 438 
A 439 1 n PRO . 439 A 439 
A 440 1 n GLU . 440 A 440 
A 441 1 n THR . 441 A 441 
A 442 1 n ASN . 442 A 442 
A 443 1 n GLU . 443 A 443 
A 444 1 n THR . 444 A 444 
A 445 1 n GLN . 445 A 445 
A 446 1 n GLU . 446 A 446 
A 447 1 n TYR . 447 A 447 
A 448 1 n GLY . 448 A 448 
A 449 1 n PHE . 449 A 449 
A 450 1 n GLY . 450 A 450 
A 451 1 n LEU . 451 A 451 
A 452 1 n ARG . 452 A 452 
A 453 1 n PHE . 453 A 453 
A 454 1 n ASP . 454 A 454 
A 455 1 n ASP . 455 A 455 
A 456 1 n LEU . 456 A 456 
A 457 1 n MET . 457 A 457 
A 458 1 n LEU . 458 A 458 
A 459 1 n SER . 459 A 459 
A 460 1 n ASN . 460 A 460 
A 461 1 n ASP . 461 A 461 
A 462 1 n ALA . 462 A 462 
A 463 1 n LEU . 463 A 463 
A 464 1 n GLU . 464 A 464 
A 465 1 n PHE . 465 A 465 
A 466 1 n LYS . 466 A 466 
A 467 1 n ALA . 467 A 467 
A 468 1 n SER . 468 A 468 
A 469 1 n TYR . 469 A 469 
A 470 1 n PHE . 470 A 470 
A 471 1 n ASP . 471 A 471 
A 472 1 n THR . 472 A 472 
A 473 1 n LYS . 473 A 473 
A 474 1 n ALA . 474 A 474 
A 475 1 n LYS . 475 A 475 
A 476 1 n ASP . 476 A 476 
A 477 1 n TYR . 477 A 477 
A 478 1 n ILE . 478 A 478 
A 479 1 n SER . 479 A 479 
A 480 1 n THR . 480 A 480 
A 481 1 n THR . 481 A 481 
A 482 1 n VAL . 482 A 482 
A 483 1 n ASP . 483 A 483 
A 484 1 n PHE . 484 A 484 
A 485 1 n ALA . 485 A 485 
A 486 1 n ALA . 486 A 486 
A 487 1 n ALA . 487 A 487 
A 488 1 n THR . 488 A 488 
A 489 1 n THR . 489 A 489 
A 490 1 n MET . 490 A 490 
A 491 1 n SER . 491 A 491 
A 492 1 n TYR . 492 A 492 
A 493 1 n ASN . 493 A 493 
A 494 1 n VAL . 494 A 494 
A 495 1 n PRO . 495 A 495 
A 496 1 n ASN . 496 A 496 
A 497 1 n ALA . 497 A 497 
A 498 1 n LYS . 498 A 498 
A 499 1 n ILE . 499 A 499 
A 500 1 n TRP . 500 A 500 
A 501 1 n GLY . 501 A 501 
A 502 1 n TRP . 502 A 502 
A 503 1 n ASP . 503 A 503 
A 504 1 n VAL . 504 A 504 
A 505 1 n MET . 505 A 505 
A 506 1 n THR . 506 A 506 
A 507 1 n LYS . 507 A 507 
A 508 1 n TYR . 508 A 508 
A 509 1 n THR . 509 A 509 
A 510 1 n THR . 510 A 510 
A 511 1 n ASP . 511 A 511 
A 512 1 n LEU . 512 A 512 
A 513 1 n PHE . 513 A 513 
A 514 1 n SER . 514 A 514 
A 515 1 n LEU . 515 A 515 
A 516 1 n ASP . 516 A 516 
A 517 1 n VAL . 517 A 517 
A 518 1 n ALA . 518 A 518 
A 519 1 n TYR . 519 A 519 
A 520 1 n ASN . 520 A 520 
A 521 1 n ARG . 521 A 521 
A 522 1 n THR . 522 A 522 
A 523 1 n ARG . 523 A 523 
A 524 1 n GLY . 524 A 524 
A 525 1 n LYS . 525 A 525 
A 526 1 n ASP . 526 A 526 
A 527 1 n THR . 527 A 527 
A 528 1 n ASP . 528 A 528 
A 529 1 n THR . 529 A 529 
A 530 1 n GLY . 530 A 530 
A 531 1 n GLU . 531 A 531 
A 532 1 n TYR . 532 A 532 
A 533 1 n ILE . 533 A 533 
A 534 1 n SER . 534 A 534 
A 535 1 n SER . 535 A 535 
A 536 1 n ILE . 536 A 536 
A 537 1 n ASN . 537 A 537 
A 538 1 n PRO . 538 A 538 
A 539 1 n ASP . 539 A 539 
A 540 1 n THR . 540 A 540 
A 541 1 n VAL . 541 A 541 
A 542 1 n THR . 542 A 542 
A 543 1 n SER . 543 A 543 
A 544 1 n THR . 544 A 544 
A 545 1 n LEU . 545 A 545 
A 546 1 n ASN . 546 A 546 
A 547 1 n ILE . 547 A 547 
A 548 1 n PRO . 548 A 548 
A 549 1 n ILE . 549 A 549 
A 550 1 n ALA . 550 A 550 
A 551 1 n HIS . 551 A 551 
A 552 1 n SER . 552 A 552 
A 553 1 n GLY . 553 A 553 
A 554 1 n PHE . 554 A 554 
A 555 1 n SER . 555 A 555 
A 556 1 n VAL . 556 A 556 
A 557 1 n GLY . 557 A 557 
A 558 1 n TRP . 558 A 558 
A 559 1 n VAL . 559 A 559 
A 560 1 n GLY . 560 A 560 
A 561 1 n THR . 561 A 561 
A 562 1 n PHE . 562 A 562 
A 563 1 n ALA . 563 A 563 
A 564 1 n ASP . 564 A 564 
A 565 1 n ARG . 565 A 565 
A 566 1 n SER . 566 A 566 
A 567 1 n THR . 567 A 567 
A 568 1 n HIS . 568 A 568 
A 569 1 n ILE . 569 A 569 
A 570 1 n SER . 570 A 570 
A 571 1 n SER . 571 A 571 
A 572 1 n SER . 572 A 572 
A 573 1 n TYR . 573 A 573 
A 574 1 n SER . 574 A 574 
A 575 1 n LYS . 575 A 575 
A 576 1 n GLN . 576 A 576 
A 577 1 n PRO . 577 A 577 
A 578 1 n GLY . 578 A 578 
A 579 1 n TYR . 579 A 579 
A 580 1 n GLY . 580 A 580 
A 581 1 n VAL . 581 A 581 
A 582 1 n ASN . 582 A 582 
A 583 1 n ASP . 583 A 583 
A 584 1 n PHE . 584 A 584 
A 585 1 n TYR . 585 A 585 
A 586 1 n VAL . 586 A 586 
A 587 1 n SER . 587 A 587 
A 588 1 n TYR . 588 A 588 
A 589 1 n GLN . 589 A 589 
A 590 1 n GLY . 590 A 590 
A 591 1 n GLN . 591 A 591 
A 592 1 n GLN . 592 A 592 
A 593 1 n ALA . 593 A 593 
A 594 1 n LEU . 594 A 594 
A 595 1 n LYS . 595 A 595 
A 596 1 n GLY . 596 A 596 
A 597 1 n MET . 597 A 597 
A 598 1 n THR . 598 A 598 
A 599 1 n THR . 599 A 599 
A 600 1 n THR . 600 A 600 
A 601 1 n LEU . 601 A 601 
A 602 1 n VAL . 602 A 602 
A 603 1 n LEU . 603 A 603 
A 604 1 n GLY . 604 A 604 
A 605 1 n ASN . 605 A 605 
A 606 1 n ALA . 606 A 606 
A 607 1 n PHE . 607 A 607 
A 608 1 n ASP . 608 A 608 
A 609 1 n LYS . 609 A 609 
A 610 1 n GLU . 610 A 610 
A 611 1 n TYR . 611 A 611 
A 612 1 n TRP . 612 A 612 
A 613 1 n SER . 613 A 613 
A 614 1 n PRO . 614 A 614 
A 615 1 n GLN . 615 A 615 
A 616 1 n GLY . 616 A 616 
A 617 1 n ILE . 617 A 617 
A 618 1 n PRO . 618 A 618 
A 619 1 n GLN . 619 A 619 
A 620 1 n ASP . 620 A 620 
A 621 1 n GLY . 621 A 621 
A 622 1 n ARG . 622 A 622 
A 623 1 n ASN . 623 A 623 
A 624 1 n GLY . 624 A 624 
A 625 1 n LYS . 625 A 625 
A 626 1 n ILE . 626 A 626 
A 627 1 n PHE . 627 A 627 
A 628 1 n VAL . 628 A 628 
A 629 1 n SER . 629 A 629 
A 630 1 n TYR . 630 A 630 
A 631 1 n GLN . 631 A 631 
A 632 1 n TRP . 632 A 632 
#
_software.classification other
_software.date           ?
_software.description    "Structure prediction"
_software.name           AlphaFold
_software.pdbx_ordinal   1
_software.type           package
_software.version        "AlphaFold-beta-20231127 (2b86f29d-618d-47cf-8aef-20020b1102eb @ 2025-03-08 19:51:21)"
#
loop_
_struct_asym.entity_id
_struct_asym.id
1 A 
2 B 
#
loop_
_atom_site.group_PDB
_atom_site.id
_atom_site.type_symbol
_atom_site.label_atom_id
_atom_site.label_alt_id
_atom_site.label_comp_id
_atom_site.label_asym_id
_atom_site.label_entity_id
_atom_site.label_seq_id
_atom_site.pdbx_PDB_ins_code
_atom_site.Cartn_x
_atom_site.Cartn_y
_atom_site.Cartn_z
_atom_site.occupancy
_atom_site.B_iso_or_equiv
_atom_site.auth_seq_id
_atom_site.auth_asym_id
_atom_site.pdbx_PDB_model_num
ATOM   1    N  N   . THR A 1 1   ? 3.182   -22.207 -9.568  1.00 76.47 1   A 1 
ATOM   2    C  CA  . THR A 1 1   ? 4.265   -21.293 -9.969  1.00 83.77 1   A 1 
ATOM   3    C  C   . THR A 1 1   ? 4.737   -20.523 -8.756  1.00 87.35 1   A 1 
ATOM   4    O  O   . THR A 1 1   ? 3.938   -20.236 -7.878  1.00 82.72 1   A 1 
ATOM   5    C  CB  . THR A 1 1   ? 3.829   -20.309 -11.069 1.00 75.36 1   A 1 
ATOM   6    O  OG1 . THR A 1 1   ? 2.454   -20.450 -11.358 1.00 64.46 1   A 1 
ATOM   7    C  CG2 . THR A 1 1   ? 4.585   -20.564 -12.364 1.00 61.79 1   A 1 
ATOM   8    N  N   . GLU A 1 2   ? 6.017   -20.204 -8.682  1.00 87.71 2   A 1 
ATOM   9    C  CA  . GLU A 1 2   ? 6.586   -19.463 -7.563  1.00 90.73 2   A 1 
ATOM   10   C  C   . GLU A 1 2   ? 6.033   -18.033 -7.521  1.00 93.15 2   A 1 
ATOM   11   O  O   . GLU A 1 2   ? 5.934   -17.362 -8.552  1.00 90.98 2   A 1 
ATOM   12   C  CB  . GLU A 1 2   ? 8.106   -19.493 -7.692  1.00 87.32 2   A 1 
ATOM   13   C  CG  . GLU A 1 2   ? 8.788   -18.807 -6.509  1.00 83.03 2   A 1 
ATOM   14   C  CD  . GLU A 1 2   ? 10.288  -19.103 -6.483  1.00 82.14 2   A 1 
ATOM   15   O  OE1 . GLU A 1 2   ? 10.824  -19.180 -5.359  1.00 74.47 2   A 1 
ATOM   16   O  OE2 . GLU A 1 2   ? 10.882  -19.262 -7.567  1.00 78.19 2   A 1 
ATOM   17   N  N   . THR A 1 3   ? 5.684   -17.560 -6.331  1.00 93.25 3   A 1 
ATOM   18   C  CA  . THR A 1 3   ? 5.208   -16.191 -6.131  1.00 94.49 3   A 1 
ATOM   19   C  C   . THR A 1 3   ? 6.380   -15.228 -6.235  1.00 95.49 3   A 1 
ATOM   20   O  O   . THR A 1 3   ? 7.311   -15.263 -5.429  1.00 93.84 3   A 1 
ATOM   21   C  CB  . THR A 1 3   ? 4.480   -16.040 -4.795  1.00 92.89 3   A 1 
ATOM   22   O  OG1 . THR A 1 3   ? 3.418   -16.968 -4.735  1.00 86.01 3   A 1 
ATOM   23   C  CG2 . THR A 1 3   ? 3.861   -14.660 -4.634  1.00 86.32 3   A 1 
ATOM   24   N  N   . MET A 1 4   ? 6.323   -14.351 -7.223  1.00 95.05 4   A 1 
ATOM   25   C  CA  . MET A 1 4   ? 7.363   -13.362 -7.490  1.00 95.55 4   A 1 
ATOM   26   C  C   . MET A 1 4   ? 7.008   -12.007 -6.869  1.00 95.94 4   A 1 
ATOM   27   O  O   . MET A 1 4   ? 5.841   -11.629 -6.780  1.00 94.47 4   A 1 
ATOM   28   C  CB  . MET A 1 4   ? 7.586   -13.229 -9.006  1.00 95.27 4   A 1 
ATOM   29   C  CG  . MET A 1 4   ? 7.935   -14.553 -9.682  1.00 93.62 4   A 1 
ATOM   30   S  SD  . MET A 1 4   ? 9.465   -15.365 -9.108  1.00 90.70 4   A 1 
ATOM   31   C  CE  . MET A 1 4   ? 10.697  -14.344 -9.932  1.00 77.67 4   A 1 
ATOM   32   N  N   . THR A 1 5   ? 8.042   -11.258 -6.488  1.00 95.68 5   A 1 
ATOM   33   C  CA  . THR A 1 5   ? 7.939   -9.840  -6.122  1.00 95.99 5   A 1 
ATOM   34   C  C   . THR A 1 5   ? 8.724   -8.993  -7.112  1.00 96.26 5   A 1 
ATOM   35   O  O   . THR A 1 5   ? 9.814   -9.367  -7.534  1.00 95.04 5   A 1 
ATOM   36   C  CB  . THR A 1 5   ? 8.379   -9.589  -4.679  1.00 94.80 5   A 1 
ATOM   37   O  OG1 . THR A 1 5   ? 8.341   -8.209  -4.396  1.00 91.46 5   A 1 
ATOM   38   C  CG2 . THR A 1 5   ? 9.794   -10.070 -4.355  1.00 92.32 5   A 1 
ATOM   39   N  N   . VAL A 1 6   ? 8.180   -7.844  -7.472  1.00 95.64 6   A 1 
ATOM   40   C  CA  . VAL A 1 6   ? 8.833   -6.815  -8.289  1.00 95.24 6   A 1 
ATOM   41   C  C   . VAL A 1 6   ? 9.082   -5.570  -7.442  1.00 95.33 6   A 1 
ATOM   42   O  O   . VAL A 1 6   ? 10.174  -5.018  -7.453  1.00 93.19 6   A 1 
ATOM   43   C  CB  . VAL A 1 6   ? 7.991   -6.471  -9.532  1.00 94.02 6   A 1 
ATOM   44   C  CG1 . VAL A 1 6   ? 8.639   -5.379  -10.379 1.00 87.65 6   A 1 
ATOM   45   C  CG2 . VAL A 1 6   ? 7.802   -7.704  -10.418 1.00 90.03 6   A 1 
ATOM   46   N  N   . THR A 1 7   ? 8.109   -5.180  -6.622  1.00 95.91 7   A 1 
ATOM   47   C  CA  . THR A 1 7   ? 8.174   -3.971  -5.789  1.00 95.68 7   A 1 
ATOM   48   C  C   . THR A 1 7   ? 9.321   -3.991  -4.779  1.00 96.08 7   A 1 
ATOM   49   O  O   . THR A 1 7   ? 9.874   -2.943  -4.462  1.00 94.16 7   A 1 
ATOM   50   C  CB  . THR A 1 7   ? 6.832   -3.790  -5.056  1.00 94.91 7   A 1 
ATOM   51   O  OG1 . THR A 1 7   ? 5.791   -3.796  -5.998  1.00 90.12 7   A 1 
ATOM   52   C  CG2 . THR A 1 7   ? 6.719   -2.469  -4.297  1.00 91.36 7   A 1 
ATOM   53   N  N   . ALA A 1 8   ? 9.723   -5.157  -4.289  1.00 96.23 8   A 1 
ATOM   54   C  CA  . ALA A 1 8   ? 10.730  -5.265  -3.239  1.00 95.97 8   A 1 
ATOM   55   C  C   . ALA A 1 8   ? 12.125  -4.752  -3.653  1.00 96.33 8   A 1 
ATOM   56   O  O   . ALA A 1 8   ? 12.804  -4.109  -2.846  1.00 94.51 8   A 1 
ATOM   57   C  CB  . ALA A 1 8   ? 10.797  -6.720  -2.782  1.00 95.18 8   A 1 
ATOM   58   N  N   . THR A 1 9   ? 12.549  -5.025  -4.890  1.00 96.35 9   A 1 
ATOM   59   C  CA  . THR A 1 9   ? 13.876  -4.633  -5.405  1.00 96.36 9   A 1 
ATOM   60   C  C   . THR A 1 9   ? 13.823  -3.973  -6.789  1.00 96.41 9   A 1 
ATOM   61   O  O   . THR A 1 9   ? 14.859  -3.652  -7.363  1.00 93.78 9   A 1 
ATOM   62   C  CB  . THR A 1 9   ? 14.849  -5.821  -5.431  1.00 95.60 9   A 1 
ATOM   63   O  OG1 . THR A 1 9   ? 14.443  -6.786  -6.363  1.00 92.16 9   A 1 
ATOM   64   C  CG2 . THR A 1 9   ? 14.983  -6.505  -4.069  1.00 91.81 9   A 1 
ATOM   65   N  N   . GLY A 1 10  ? 12.621  -3.771  -7.346  1.00 95.84 10  A 1 
ATOM   66   C  CA  . GLY A 1 10  ? 12.422  -3.233  -8.690  1.00 95.56 10  A 1 
ATOM   67   C  C   . GLY A 1 10  ? 12.617  -4.259  -9.819  1.00 96.36 10  A 1 
ATOM   68   O  O   . GLY A 1 10  ? 12.299  -3.966  -10.968 1.00 94.23 10  A 1 
ATOM   69   N  N   . ASN A 1 11  ? 13.099  -5.466  -9.498  1.00 96.41 11  A 1 
ATOM   70   C  CA  . ASN A 1 11  ? 13.324  -6.564  -10.438 1.00 96.03 11  A 1 
ATOM   71   C  C   . ASN A 1 11  ? 12.595  -7.822  -9.956  1.00 96.21 11  A 1 
ATOM   72   O  O   . ASN A 1 11  ? 12.631  -8.145  -8.770  1.00 94.21 11  A 1 
ATOM   73   C  CB  . ASN A 1 11  ? 14.830  -6.811  -10.578 1.00 95.12 11  A 1 
ATOM   74   C  CG  . ASN A 1 11  ? 15.571  -5.551  -10.977 1.00 94.99 11  A 1 
ATOM   75   O  OD1 . ASN A 1 11  ? 15.336  -4.971  -12.023 1.00 89.16 11  A 1 
ATOM   76   N  ND2 . ASN A 1 11  ? 16.459  -5.071  -10.136 1.00 88.97 11  A 1 
ATOM   77   N  N   . ALA A 1 12  ? 11.959  -8.542  -10.864 1.00 95.90 12  A 1 
ATOM   78   C  CA  . ALA A 1 12  ? 11.229  -9.763  -10.531 1.00 95.71 12  A 1 
ATOM   79   C  C   . ALA A 1 12  ? 12.167  -10.802 -9.902  1.00 96.02 12  A 1 
ATOM   80   O  O   . ALA A 1 12  ? 13.144  -11.229 -10.503 1.00 93.99 12  A 1 
ATOM   81   C  CB  . ALA A 1 12  ? 10.532  -10.306 -11.776 1.00 94.59 12  A 1 
ATOM   82   N  N   . ARG A 1 13  ? 11.823  -11.235 -8.677  1.00 96.04 13  A 1 
ATOM   83   C  CA  . ARG A 1 13  ? 12.547  -12.267 -7.928  1.00 95.75 13  A 1 
ATOM   84   C  C   . ARG A 1 13  ? 11.588  -13.057 -7.045  1.00 96.21 13  A 1 
ATOM   85   O  O   . ARG A 1 13  ? 10.484  -12.590 -6.756  1.00 94.17 13  A 1 
ATOM   86   C  CB  . ARG A 1 13  ? 13.679  -11.628 -7.104  1.00 92.52 13  A 1 
ATOM   87   C  CG  . ARG A 1 13  ? 13.183  -10.685 -5.994  1.00 89.47 13  A 1 
ATOM   88   C  CD  . ARG A 1 13  ? 14.349  -10.092 -5.181  1.00 89.07 13  A 1 
ATOM   89   N  NE  . ARG A 1 13  ? 15.058  -11.134 -4.422  1.00 84.59 13  A 1 
ATOM   90   C  CZ  . ARG A 1 13  ? 16.287  -11.048 -3.934  1.00 85.42 13  A 1 
ATOM   91   N  NH1 . ARG A 1 13  ? 16.995  -9.970  -4.064  1.00 76.62 13  A 1 
ATOM   92   N  NH2 . ARG A 1 13  ? 16.806  -12.059 -3.319  1.00 75.84 13  A 1 
ATOM   93   N  N   . SER A 1 14  ? 12.032  -14.218 -6.572  1.00 95.49 14  A 1 
ATOM   94   C  CA  . SER A 1 14  ? 11.301  -14.996 -5.578  1.00 95.15 14  A 1 
ATOM   95   C  C   . SER A 1 14  ? 10.953  -14.152 -4.350  1.00 95.70 14  A 1 
ATOM   96   O  O   . SER A 1 14  ? 11.831  -13.531 -3.751  1.00 94.72 14  A 1 
ATOM   97   C  CB  . SER A 1 14  ? 12.155  -16.189 -5.133  1.00 93.96 14  A 1 
ATOM   98   O  OG  . SER A 1 14  ? 11.489  -16.912 -4.127  1.00 91.51 14  A 1 
ATOM   99   N  N   . SER A 1 15  ? 9.672   -14.137 -3.951  1.00 95.74 15  A 1 
ATOM   100  C  CA  . SER A 1 15  ? 9.261   -13.476 -2.711  1.00 96.07 15  A 1 
ATOM   101  C  C   . SER A 1 15  ? 9.751   -14.238 -1.475  1.00 96.31 15  A 1 
ATOM   102  O  O   . SER A 1 15  ? 10.116  -13.615 -0.482  1.00 94.83 15  A 1 
ATOM   103  C  CB  . SER A 1 15  ? 7.736   -13.306 -2.677  1.00 94.95 15  A 1 
ATOM   104  O  OG  . SER A 1 15  ? 7.082   -14.548 -2.535  1.00 82.96 15  A 1 
ATOM   105  N  N   . PHE A 1 16  ? 9.832   -15.560 -1.554  1.00 95.93 16  A 1 
ATOM   106  C  CA  . PHE A 1 16  ? 10.345  -16.412 -0.488  1.00 95.72 16  A 1 
ATOM   107  C  C   . PHE A 1 16  ? 11.836  -16.164 -0.236  1.00 96.10 16  A 1 
ATOM   108  O  O   . PHE A 1 16  ? 12.230  -15.940 0.905   1.00 94.99 16  A 1 
ATOM   109  C  CB  . PHE A 1 16  ? 10.071  -17.880 -0.845  1.00 94.94 16  A 1 
ATOM   110  C  CG  . PHE A 1 16  ? 10.617  -18.856 0.177   1.00 95.47 16  A 1 
ATOM   111  C  CD1 . PHE A 1 16  ? 11.874  -19.461 -0.022  1.00 94.53 16  A 1 
ATOM   112  C  CD2 . PHE A 1 16  ? 9.885   -19.140 1.348   1.00 94.45 16  A 1 
ATOM   113  C  CE1 . PHE A 1 16  ? 12.388  -20.343 0.936   1.00 93.22 16  A 1 
ATOM   114  C  CE2 . PHE A 1 16  ? 10.393  -20.023 2.294   1.00 93.24 16  A 1 
ATOM   115  C  CZ  . PHE A 1 16  ? 11.646  -20.627 2.093   1.00 93.65 16  A 1 
ATOM   116  N  N   . GLU A 1 17  ? 12.635  -16.096 -1.290  1.00 95.69 17  A 1 
ATOM   117  C  CA  . GLU A 1 17  ? 14.092  -15.871 -1.221  1.00 95.22 17  A 1 
ATOM   118  C  C   . GLU A 1 17  ? 14.484  -14.416 -0.896  1.00 95.93 17  A 1 
ATOM   119  O  O   . GLU A 1 17  ? 15.643  -14.119 -0.624  1.00 94.20 17  A 1 
ATOM   120  C  CB  . GLU A 1 17  ? 14.699  -16.293 -2.573  1.00 93.62 17  A 1 
ATOM   121  C  CG  . GLU A 1 17  ? 14.671  -17.811 -2.806  1.00 86.41 17  A 1 
ATOM   122  C  CD  . GLU A 1 17  ? 15.597  -18.564 -1.846  1.00 79.67 17  A 1 
ATOM   123  O  OE1 . GLU A 1 17  ? 15.311  -19.729 -1.525  1.00 70.10 17  A 1 
ATOM   124  O  OE2 . GLU A 1 17  ? 16.607  -17.955 -1.417  1.00 72.08 17  A 1 
ATOM   125  N  N   . ALA A 1 18  ? 13.530  -13.479 -0.920  1.00 95.19 18  A 1 
ATOM   126  C  CA  . ALA A 1 18  ? 13.819  -12.077 -0.670  1.00 95.59 18  A 1 
ATOM   127  C  C   . ALA A 1 18  ? 14.250  -11.825 0.793   1.00 96.51 18  A 1 
ATOM   128  O  O   . ALA A 1 18  ? 13.634  -12.359 1.713   1.00 95.82 18  A 1 
ATOM   129  C  CB  . ALA A 1 18  ? 12.596  -11.239 -1.061  1.00 94.51 18  A 1 
ATOM   130  N  N   . PRO A 1 19  ? 15.243  -10.943 1.051   1.00 96.64 19  A 1 
ATOM   131  C  CA  . PRO A 1 19  ? 15.698  -10.611 2.402   1.00 96.64 19  A 1 
ATOM   132  C  C   . PRO A 1 19  ? 14.753  -9.627  3.126   1.00 96.81 19  A 1 
ATOM   133  O  O   . PRO A 1 19  ? 15.183  -8.645  3.732   1.00 94.78 19  A 1 
ATOM   134  C  CB  . PRO A 1 19  ? 17.119  -10.075 2.204   1.00 95.75 19  A 1 
ATOM   135  C  CG  . PRO A 1 19  ? 17.022  -9.359  0.866   1.00 94.19 19  A 1 
ATOM   136  C  CD  . PRO A 1 19  ? 16.061  -10.265 0.071   1.00 96.32 19  A 1 
ATOM   137  N  N   . MET A 1 20  ? 13.443  -9.868  3.007   1.00 97.18 20  A 1 
ATOM   138  C  CA  . MET A 1 20  ? 12.367  -9.096  3.631   1.00 96.97 20  A 1 
ATOM   139  C  C   . MET A 1 20  ? 11.055  -9.888  3.578   1.00 97.54 20  A 1 
ATOM   140  O  O   . MET A 1 20  ? 10.942  -10.871 2.852   1.00 96.24 20  A 1 
ATOM   141  C  CB  . MET A 1 20  ? 12.227  -7.718  2.943   1.00 93.77 20  A 1 
ATOM   142  C  CG  . MET A 1 20  ? 11.769  -7.807  1.494   1.00 89.57 20  A 1 
ATOM   143  S  SD  . MET A 1 20  ? 12.205  -6.340  0.523   1.00 89.79 20  A 1 
ATOM   144  C  CE  . MET A 1 20  ? 13.826  -6.847  -0.064  1.00 80.60 20  A 1 
ATOM   145  N  N   . MET A 1 21  ? 10.050  -9.457  4.335   1.00 97.54 21  A 1 
ATOM   146  C  CA  . MET A 1 21  ? 8.723   -10.076 4.330   1.00 97.93 21  A 1 
ATOM   147  C  C   . MET A 1 21  ? 7.825   -9.394  3.296   1.00 97.91 21  A 1 
ATOM   148  O  O   . MET A 1 21  ? 7.438   -8.241  3.460   1.00 96.86 21  A 1 
ATOM   149  C  CB  . MET A 1 21  ? 8.111   -10.044 5.733   1.00 97.57 21  A 1 
ATOM   150  C  CG  . MET A 1 21  ? 8.939   -10.831 6.749   1.00 96.29 21  A 1 
ATOM   151  S  SD  . MET A 1 21  ? 9.084   -12.614 6.425   1.00 96.59 21  A 1 
ATOM   152  C  CE  . MET A 1 21  ? 7.489   -13.193 7.042   1.00 92.37 21  A 1 
ATOM   153  N  N   . VAL A 1 22  ? 7.505   -10.125 2.227   1.00 97.90 22  A 1 
ATOM   154  C  CA  . VAL A 1 22  ? 6.642   -9.660  1.145   1.00 97.94 22  A 1 
ATOM   155  C  C   . VAL A 1 22  ? 5.370   -10.496 1.111   1.00 97.80 22  A 1 
ATOM   156  O  O   . VAL A 1 22  ? 5.420   -11.708 1.281   1.00 97.04 22  A 1 
ATOM   157  C  CB  . VAL A 1 22  ? 7.365   -9.691  -0.221  1.00 97.32 22  A 1 
ATOM   158  C  CG1 . VAL A 1 22  ? 6.506   -9.058  -1.321  1.00 95.17 22  A 1 
ATOM   159  C  CG2 . VAL A 1 22  ? 8.691   -8.928  -0.163  1.00 95.63 22  A 1 
ATOM   160  N  N   . SER A 1 23  ? 4.229   -9.853  0.894   1.00 97.72 23  A 1 
ATOM   161  C  CA  . SER A 1 23  ? 2.984   -10.534 0.549   1.00 97.55 23  A 1 
ATOM   162  C  C   . SER A 1 23  ? 2.526   -10.066 -0.825  1.00 97.77 23  A 1 
ATOM   163  O  O   . SER A 1 23  ? 2.526   -8.867  -1.092  1.00 96.78 23  A 1 
ATOM   164  C  CB  . SER A 1 23  ? 1.883   -10.273 1.588   1.00 96.96 23  A 1 
ATOM   165  O  OG  . SER A 1 23  ? 2.292   -10.701 2.879   1.00 93.85 23  A 1 
ATOM   166  N  N   . VAL A 1 24  ? 2.138   -11.004 -1.678  1.00 97.77 24  A 1 
ATOM   167  C  CA  . VAL A 1 24  ? 1.496   -10.714 -2.962  1.00 97.49 24  A 1 
ATOM   168  C  C   . VAL A 1 24  ? 0.045   -11.151 -2.839  1.00 97.21 24  A 1 
ATOM   169  O  O   . VAL A 1 24  ? -0.225  -12.328 -2.612  1.00 96.08 24  A 1 
ATOM   170  C  CB  . VAL A 1 24  ? 2.197   -11.418 -4.130  1.00 96.70 24  A 1 
ATOM   171  C  CG1 . VAL A 1 24  ? 1.549   -11.027 -5.459  1.00 94.59 24  A 1 
ATOM   172  C  CG2 . VAL A 1 24  ? 3.684   -11.027 -4.187  1.00 95.24 24  A 1 
ATOM   173  N  N   . ILE A 1 25  ? -0.875  -10.197 -2.925  1.00 97.55 25  A 1 
ATOM   174  C  CA  . ILE A 1 25  ? -2.310  -10.461 -2.798  1.00 97.26 25  A 1 
ATOM   175  C  C   . ILE A 1 25  ? -2.852  -10.791 -4.182  1.00 96.82 25  A 1 
ATOM   176  O  O   . ILE A 1 25  ? -2.740  -9.984  -5.108  1.00 95.52 25  A 1 
ATOM   177  C  CB  . ILE A 1 25  ? -3.031  -9.264  -2.150  1.00 96.88 25  A 1 
ATOM   178  C  CG1 . ILE A 1 25  ? -2.431  -8.980  -0.749  1.00 95.08 25  A 1 
ATOM   179  C  CG2 . ILE A 1 25  ? -4.542  -9.526  -2.068  1.00 95.86 25  A 1 
ATOM   180  C  CD1 . ILE A 1 25  ? -2.997  -7.731  -0.089  1.00 87.58 25  A 1 
ATOM   181  N  N   . ASP A 1 26  ? -3.459  -11.959 -4.304  1.00 95.79 26  A 1 
ATOM   182  C  CA  . ASP A 1 26  ? -4.178  -12.357 -5.505  1.00 94.96 26  A 1 
ATOM   183  C  C   . ASP A 1 26  ? -5.598  -11.786 -5.468  1.00 95.68 26  A 1 
ATOM   184  O  O   . ASP A 1 26  ? -6.445  -12.196 -4.674  1.00 94.42 26  A 1 
ATOM   185  C  CB  . ASP A 1 26  ? -4.163  -13.886 -5.645  1.00 92.39 26  A 1 
ATOM   186  C  CG  . ASP A 1 26  ? -4.863  -14.372 -6.921  1.00 88.60 26  A 1 
ATOM   187  O  OD1 . ASP A 1 26  ? -5.322  -13.516 -7.713  1.00 84.21 26  A 1 
ATOM   188  O  OD2 . ASP A 1 26  ? -4.945  -15.598 -7.101  1.00 82.94 26  A 1 
ATOM   189  N  N   . THR A 1 27  ? -5.881  -10.835 -6.348  1.00 95.24 27  A 1 
ATOM   190  C  CA  . THR A 1 27  ? -7.194  -10.185 -6.438  1.00 95.58 27  A 1 
ATOM   191  C  C   . THR A 1 27  ? -8.270  -11.094 -7.034  1.00 95.86 27  A 1 
ATOM   192  O  O   . THR A 1 27  ? -9.458  -10.791 -6.925  1.00 94.50 27  A 1 
ATOM   193  C  CB  . THR A 1 27  ? -7.110  -8.892  -7.259  1.00 94.89 27  A 1 
ATOM   194  O  OG1 . THR A 1 27  ? -6.625  -9.148  -8.553  1.00 87.67 27  A 1 
ATOM   195  C  CG2 . THR A 1 27  ? -6.171  -7.877  -6.612  1.00 87.23 27  A 1 
ATOM   196  N  N   . SER A 1 28  ? -7.888  -12.211 -7.641  1.00 95.26 28  A 1 
ATOM   197  C  CA  . SER A 1 28  ? -8.797  -13.199 -8.193  1.00 94.70 28  A 1 
ATOM   198  C  C   . SER A 1 28  ? -9.225  -14.271 -7.179  1.00 95.77 28  A 1 
ATOM   199  O  O   . SER A 1 28  ? -10.157 -15.023 -7.451  1.00 94.13 28  A 1 
ATOM   200  C  CB  . SER A 1 28  ? -8.189  -13.840 -9.441  1.00 92.85 28  A 1 
ATOM   201  O  OG  . SER A 1 28  ? -7.192  -14.781 -9.139  1.00 85.39 28  A 1 
ATOM   202  N  N   . ALA A 1 29  ? -8.584  -14.309 -6.010  1.00 95.82 29  A 1 
ATOM   203  C  CA  . ALA A 1 29  ? -8.967  -15.222 -4.946  1.00 96.14 29  A 1 
ATOM   204  C  C   . ALA A 1 29  ? -10.406 -14.932 -4.471  1.00 96.71 29  A 1 
ATOM   205  O  O   . ALA A 1 29  ? -10.808 -13.772 -4.382  1.00 95.82 29  A 1 
ATOM   206  C  CB  . ALA A 1 29  ? -7.956  -15.119 -3.805  1.00 95.40 29  A 1 
ATOM   207  N  N   . PRO A 1 30  ? -11.200 -15.970 -4.131  1.00 96.77 30  A 1 
ATOM   208  C  CA  . PRO A 1 30  ? -12.609 -15.807 -3.759  1.00 96.58 30  A 1 
ATOM   209  C  C   . PRO A 1 30  ? -12.867 -14.788 -2.649  1.00 96.69 30  A 1 
ATOM   210  O  O   . PRO A 1 30  ? -13.831 -14.038 -2.722  1.00 95.12 30  A 1 
ATOM   211  C  CB  . PRO A 1 30  ? -13.062 -17.207 -3.349  1.00 95.94 30  A 1 
ATOM   212  C  CG  . PRO A 1 30  ? -12.191 -18.122 -4.178  1.00 94.77 30  A 1 
ATOM   213  C  CD  . PRO A 1 30  ? -10.862 -17.375 -4.217  1.00 96.80 30  A 1 
ATOM   214  N  N   . GLU A 1 31  ? -11.985 -14.733 -1.651  1.00 96.37 31  A 1 
ATOM   215  C  CA  . GLU A 1 31  ? -12.055 -13.788 -0.541  1.00 95.10 31  A 1 
ATOM   216  C  C   . GLU A 1 31  ? -11.853 -12.326 -0.968  1.00 95.83 31  A 1 
ATOM   217  O  O   . GLU A 1 31  ? -12.328 -11.417 -0.288  1.00 94.52 31  A 1 
ATOM   218  C  CB  . GLU A 1 31  ? -11.044 -14.188 0.553   1.00 92.72 31  A 1 
ATOM   219  C  CG  . GLU A 1 31  ? -9.556  -14.224 0.150   1.00 84.71 31  A 1 
ATOM   220  C  CD  . GLU A 1 31  ? -9.064  -15.576 -0.388  1.00 83.17 31  A 1 
ATOM   221  O  OE1 . GLU A 1 31  ? -7.871  -15.874 -0.209  1.00 75.26 31  A 1 
ATOM   222  O  OE2 . GLU A 1 31  ? -9.871  -16.340 -0.978  1.00 79.74 31  A 1 
ATOM   223  N  N   . ASN A 1 32  ? -11.207 -12.078 -2.115  1.00 96.75 32  A 1 
ATOM   224  C  CA  . ASN A 1 32  ? -10.878 -10.744 -2.603  1.00 97.25 32  A 1 
ATOM   225  C  C   . ASN A 1 32  ? -11.803 -10.240 -3.715  1.00 97.54 32  A 1 
ATOM   226  O  O   . ASN A 1 32  ? -11.902 -9.034  -3.937  1.00 96.35 32  A 1 
ATOM   227  C  CB  . ASN A 1 32  ? -9.401  -10.735 -3.032  1.00 96.75 32  A 1 
ATOM   228  C  CG  . ASN A 1 32  ? -8.453  -10.903 -1.865  1.00 96.48 32  A 1 
ATOM   229  O  OD1 . ASN A 1 32  ? -8.671  -10.416 -0.767  1.00 91.07 32  A 1 
ATOM   230  N  ND2 . ASN A 1 32  ? -7.344  -11.576 -2.079  1.00 90.74 32  A 1 
ATOM   231  N  N   . GLN A 1 33  ? -12.525 -11.131 -4.403  1.00 96.99 33  A 1 
ATOM   232  C  CA  . GLN A 1 33  ? -13.414 -10.753 -5.508  1.00 96.82 33  A 1 
ATOM   233  C  C   . GLN A 1 33  ? -14.556 -9.822  -5.078  1.00 97.06 33  A 1 
ATOM   234  O  O   . GLN A 1 33  ? -15.070 -9.050  -5.890  1.00 95.82 33  A 1 
ATOM   235  C  CB  . GLN A 1 33  ? -14.012 -12.016 -6.137  1.00 96.26 33  A 1 
ATOM   236  C  CG  . GLN A 1 33  ? -12.984 -12.833 -6.934  1.00 94.47 33  A 1 
ATOM   237  C  CD  . GLN A 1 33  ? -13.557 -14.149 -7.449  1.00 93.82 33  A 1 
ATOM   238  O  OE1 . GLN A 1 33  ? -14.741 -14.440 -7.345  1.00 85.40 33  A 1 
ATOM   239  N  NE2 . GLN A 1 33  ? -12.736 -14.999 -8.026  1.00 83.97 33  A 1 
ATOM   240  N  N   . THR A 1 34  ? -14.959 -9.882  -3.808  1.00 97.12 34  A 1 
ATOM   241  C  CA  . THR A 1 34  ? -16.061 -9.076  -3.260  1.00 97.01 34  A 1 
ATOM   242  C  C   . THR A 1 34  ? -15.592 -7.816  -2.528  1.00 96.96 34  A 1 
ATOM   243  O  O   . THR A 1 34  ? -16.405 -7.161  -1.876  1.00 94.90 34  A 1 
ATOM   244  C  CB  . THR A 1 34  ? -16.972 -9.923  -2.356  1.00 96.36 34  A 1 
ATOM   245  O  OG1 . THR A 1 34  ? -16.258 -10.477 -1.283  1.00 92.03 34  A 1 
ATOM   246  C  CG2 . THR A 1 34  ? -17.626 -11.066 -3.128  1.00 92.09 34  A 1 
ATOM   247  N  N   . ALA A 1 35  ? -14.310 -7.464  -2.617  1.00 96.92 35  A 1 
ATOM   248  C  CA  . ALA A 1 35  ? -13.783 -6.227  -2.052  1.00 96.99 35  A 1 
ATOM   249  C  C   . ALA A 1 35  ? -14.471 -5.004  -2.680  1.00 96.90 35  A 1 
ATOM   250  O  O   . ALA A 1 35  ? -14.783 -4.986  -3.874  1.00 95.74 35  A 1 
ATOM   251  C  CB  . ALA A 1 35  ? -12.261 -6.185  -2.252  1.00 96.34 35  A 1 
ATOM   252  N  N   . THR A 1 36  ? -14.699 -3.961  -1.876  1.00 96.31 36  A 1 
ATOM   253  C  CA  . THR A 1 36  ? -15.421 -2.749  -2.287  1.00 95.94 36  A 1 
ATOM   254  C  C   . THR A 1 36  ? -14.536 -1.514  -2.369  1.00 96.14 36  A 1 
ATOM   255  O  O   . THR A 1 36  ? -14.894 -0.546  -3.033  1.00 93.33 36  A 1 
ATOM   256  C  CB  . THR A 1 36  ? -16.623 -2.484  -1.371  1.00 94.40 36  A 1 
ATOM   257  O  OG1 . THR A 1 36  ? -16.209 -2.367  -0.034  1.00 86.36 36  A 1 
ATOM   258  C  CG2 . THR A 1 36  ? -17.666 -3.598  -1.441  1.00 85.68 36  A 1 
ATOM   259  N  N   . SER A 1 37  ? -13.358 -1.547  -1.749  1.00 96.05 37  A 1 
ATOM   260  C  CA  . SER A 1 37  ? -12.336 -0.496  -1.822  1.00 95.91 37  A 1 
ATOM   261  C  C   . SER A 1 37  ? -10.947 -1.099  -2.010  1.00 96.65 37  A 1 
ATOM   262  O  O   . SER A 1 37  ? -10.725 -2.286  -1.770  1.00 95.89 37  A 1 
ATOM   263  C  CB  . SER A 1 37  ? -12.392 0.376   -0.556  1.00 94.89 37  A 1 
ATOM   264  O  OG  . SER A 1 37  ? -11.926 -0.344  0.559   1.00 91.62 37  A 1 
ATOM   265  N  N   . ALA A 1 38  ? -9.969  -0.292  -2.418  1.00 96.57 38  A 1 
ATOM   266  C  CA  . ALA A 1 38  ? -8.592  -0.735  -2.568  1.00 96.91 38  A 1 
ATOM   267  C  C   . ALA A 1 38  ? -7.997  -1.255  -1.248  1.00 97.21 38  A 1 
ATOM   268  O  O   . ALA A 1 38  ? -7.240  -2.225  -1.240  1.00 96.20 38  A 1 
ATOM   269  C  CB  . ALA A 1 38  ? -7.766  0.442   -3.107  1.00 96.42 38  A 1 
ATOM   270  N  N   . THR A 1 39  ? -8.363  -0.644  -0.118  1.00 96.60 39  A 1 
ATOM   271  C  CA  . THR A 1 39  ? -7.887  -1.034  1.210   1.00 96.60 39  A 1 
ATOM   272  C  C   . THR A 1 39  ? -8.585  -2.284  1.760   1.00 96.70 39  A 1 
ATOM   273  O  O   . THR A 1 39  ? -7.996  -2.963  2.589   1.00 95.15 39  A 1 
ATOM   274  C  CB  . THR A 1 39  ? -8.027  0.123   2.205   1.00 95.30 39  A 1 
ATOM   275  O  OG1 . THR A 1 39  ? -9.287  0.726   2.074   1.00 87.63 39  A 1 
ATOM   276  C  CG2 . THR A 1 39  ? -6.992  1.214   1.925   1.00 87.51 39  A 1 
ATOM   277  N  N   . ASP A 1 40  ? -9.757  -2.670  1.247   1.00 96.61 40  A 1 
ATOM   278  C  CA  . ASP A 1 40  ? -10.402 -3.928  1.631   1.00 96.14 40  A 1 
ATOM   279  C  C   . ASP A 1 40  ? -9.534  -5.145  1.309   1.00 97.06 40  A 1 
ATOM   280  O  O   . ASP A 1 40  ? -9.534  -6.121  2.059   1.00 95.70 40  A 1 
ATOM   281  C  CB  . ASP A 1 40  ? -11.767 -4.099  0.951   1.00 93.90 40  A 1 
ATOM   282  C  CG  . ASP A 1 40  ? -12.888 -3.233  1.515   1.00 90.50 40  A 1 
ATOM   283  O  OD1 . ASP A 1 40  ? -12.762 -2.758  2.670   1.00 87.33 40  A 1 
ATOM   284  O  OD2 . ASP A 1 40  ? -13.900 -3.102  0.802   1.00 87.57 40  A 1 
ATOM   285  N  N   . LEU A 1 41  ? -8.721  -5.066  0.254   1.00 96.86 41  A 1 
ATOM   286  C  CA  . LEU A 1 41  ? -7.750  -6.097  -0.120  1.00 97.20 41  A 1 
ATOM   287  C  C   . LEU A 1 41  ? -6.672  -6.315  0.952   1.00 97.43 41  A 1 
ATOM   288  O  O   . LEU A 1 41  ? -5.967  -7.316  0.922   1.00 96.44 41  A 1 
ATOM   289  C  CB  . LEU A 1 41  ? -7.098  -5.713  -1.464  1.00 97.15 41  A 1 
ATOM   290  C  CG  . LEU A 1 41  ? -8.067  -5.640  -2.659  1.00 96.77 41  A 1 
ATOM   291  C  CD1 . LEU A 1 41  ? -7.341  -5.093  -3.874  1.00 95.67 41  A 1 
ATOM   292  C  CD2 . LEU A 1 41  ? -8.619  -7.024  -3.025  1.00 95.02 41  A 1 
ATOM   293  N  N   . LEU A 1 42  ? -6.539  -5.401  1.914   1.00 97.33 42  A 1 
ATOM   294  C  CA  . LEU A 1 42  ? -5.562  -5.465  3.002   1.00 97.56 42  A 1 
ATOM   295  C  C   . LEU A 1 42  ? -6.145  -6.010  4.311   1.00 97.59 42  A 1 
ATOM   296  O  O   . LEU A 1 42  ? -5.392  -6.248  5.258   1.00 96.41 42  A 1 
ATOM   297  C  CB  . LEU A 1 42  ? -4.941  -4.070  3.207   1.00 97.37 42  A 1 
ATOM   298  C  CG  . LEU A 1 42  ? -4.442  -3.361  1.929   1.00 97.11 42  A 1 
ATOM   299  C  CD1 . LEU A 1 42  ? -3.920  -1.973  2.278   1.00 96.36 42  A 1 
ATOM   300  C  CD2 . LEU A 1 42  ? -3.328  -4.140  1.236   1.00 95.72 42  A 1 
ATOM   301  N  N   . ARG A 1 43  ? -7.466  -6.221  4.398   1.00 97.00 43  A 1 
ATOM   302  C  CA  . ARG A 1 43  ? -8.157  -6.565  5.657   1.00 96.40 43  A 1 
ATOM   303  C  C   . ARG A 1 43  ? -7.736  -7.906  6.247   1.00 96.61 43  A 1 
ATOM   304  O  O   . ARG A 1 43  ? -7.802  -8.074  7.459   1.00 94.60 43  A 1 
ATOM   305  C  CB  . ARG A 1 43  ? -9.676  -6.567  5.460   1.00 94.58 43  A 1 
ATOM   306  C  CG  . ARG A 1 43  ? -10.251 -5.155  5.355   1.00 88.03 43  A 1 
ATOM   307  C  CD  . ARG A 1 43  ? -11.782 -5.209  5.264   1.00 85.10 43  A 1 
ATOM   308  N  NE  . ARG A 1 43  ? -12.373 -3.879  5.100   1.00 83.24 43  A 1 
ATOM   309  C  CZ  . ARG A 1 43  ? -12.632 -2.971  6.026   1.00 82.00 43  A 1 
ATOM   310  N  NH1 . ARG A 1 43  ? -12.426 -3.176  7.300   1.00 72.20 43  A 1 
ATOM   311  N  NH2 . ARG A 1 43  ? -13.102 -1.830  5.660   1.00 76.88 43  A 1 
ATOM   312  N  N   . HIS A 1 44  ? -7.305  -8.845  5.426   1.00 96.69 44  A 1 
ATOM   313  C  CA  . HIS A 1 44  ? -6.907  -10.188 5.850   1.00 96.97 44  A 1 
ATOM   314  C  C   . HIS A 1 44  ? -5.387  -10.343 6.002   1.00 97.53 44  A 1 
ATOM   315  O  O   . HIS A 1 44  ? -4.864  -11.454 5.990   1.00 96.43 44  A 1 
ATOM   316  C  CB  . HIS A 1 44  ? -7.535  -11.227 4.909   1.00 95.41 44  A 1 
ATOM   317  C  CG  . HIS A 1 44  ? -9.029  -11.108 4.816   1.00 89.68 44  A 1 
ATOM   318  N  ND1 . HIS A 1 44  ? -9.760  -10.834 3.677   1.00 73.05 44  A 1 
ATOM   319  C  CD2 . HIS A 1 44  ? -9.936  -11.222 5.841   1.00 73.65 44  A 1 
ATOM   320  C  CE1 . HIS A 1 44  ? -11.055 -10.796 4.002   1.00 72.39 44  A 1 
ATOM   321  N  NE2 . HIS A 1 44  ? -11.206 -11.026 5.313   1.00 75.15 44  A 1 
ATOM   322  N  N   . VAL A 1 45  ? -4.656  -9.235  6.156   1.00 97.23 45  A 1 
ATOM   323  C  CA  . VAL A 1 45  ? -3.194  -9.247  6.307   1.00 97.49 45  A 1 
ATOM   324  C  C   . VAL A 1 45  ? -2.826  -8.848  7.739   1.00 97.76 45  A 1 
ATOM   325  O  O   . VAL A 1 45  ? -2.953  -7.676  8.093   1.00 96.91 45  A 1 
ATOM   326  C  CB  . VAL A 1 45  ? -2.510  -8.347  5.271   1.00 96.60 45  A 1 
ATOM   327  C  CG1 . VAL A 1 45  ? -0.989  -8.463  5.383   1.00 94.19 45  A 1 
ATOM   328  C  CG2 . VAL A 1 45  ? -2.915  -8.738  3.846   1.00 94.93 45  A 1 
ATOM   329  N  N   . PRO A 1 46  ? -2.314  -9.777  8.572   1.00 97.87 46  A 1 
ATOM   330  C  CA  . PRO A 1 46  ? -1.880  -9.449  9.926   1.00 97.80 46  A 1 
ATOM   331  C  C   . PRO A 1 46  ? -0.778  -8.388  9.927   1.00 97.73 46  A 1 
ATOM   332  O  O   . PRO A 1 46  ? 0.158   -8.433  9.130   1.00 96.47 46  A 1 
ATOM   333  C  CB  . PRO A 1 46  ? -1.400  -10.757 10.550  1.00 97.31 46  A 1 
ATOM   334  C  CG  . PRO A 1 46  ? -2.133  -11.824 9.742   1.00 96.07 46  A 1 
ATOM   335  C  CD  . PRO A 1 46  ? -2.194  -11.204 8.353   1.00 97.72 46  A 1 
ATOM   336  N  N   . GLY A 1 47  ? -0.872  -7.448  10.857  1.00 97.38 47  A 1 
ATOM   337  C  CA  . GLY A 1 47  ? 0.046   -6.312  10.958  1.00 97.18 47  A 1 
ATOM   338  C  C   . GLY A 1 47  ? -0.353  -5.101  10.120  1.00 97.21 47  A 1 
ATOM   339  O  O   . GLY A 1 47  ? 0.328   -4.077  10.197  1.00 95.41 47  A 1 
ATOM   340  N  N   . ILE A 1 48  ? -1.443  -5.191  9.359   1.00 97.25 48  A 1 
ATOM   341  C  CA  . ILE A 1 48  ? -2.109  -4.048  8.746   1.00 97.48 48  A 1 
ATOM   342  C  C   . ILE A 1 48  ? -3.407  -3.785  9.495   1.00 96.90 48  A 1 
ATOM   343  O  O   . ILE A 1 48  ? -4.228  -4.684  9.681   1.00 95.80 48  A 1 
ATOM   344  C  CB  . ILE A 1 48  ? -2.327  -4.251  7.235   1.00 97.38 48  A 1 
ATOM   345  C  CG1 . ILE A 1 48  ? -0.958  -4.425  6.544   1.00 96.31 48  A 1 
ATOM   346  C  CG2 . ILE A 1 48  ? -3.108  -3.063  6.642   1.00 96.77 48  A 1 
ATOM   347  C  CD1 . ILE A 1 48  ? -1.015  -4.548  5.014   1.00 94.96 48  A 1 
ATOM   348  N  N   . THR A 1 49  ? -3.611  -2.542  9.906   1.00 96.63 49  A 1 
ATOM   349  C  CA  . THR A 1 49  ? -4.896  -2.058  10.410  1.00 96.05 49  A 1 
ATOM   350  C  C   . THR A 1 49  ? -5.352  -0.871  9.574   1.00 96.16 49  A 1 
ATOM   351  O  O   . THR A 1 49  ? -4.529  -0.106  9.069   1.00 94.54 49  A 1 
ATOM   352  C  CB  . THR A 1 49  ? -4.864  -1.701  11.902  1.00 93.85 49  A 1 
ATOM   353  O  OG1 . THR A 1 49  ? -3.837  -0.790  12.205  1.00 79.55 49  A 1 
ATOM   354  C  CG2 . THR A 1 49  ? -4.634  -2.935  12.754  1.00 78.67 49  A 1 
ATOM   355  N  N   . LEU A 1 50  ? -6.659  -0.750  9.401   1.00 95.54 50  A 1 
ATOM   356  C  CA  . LEU A 1 50  ? -7.283  0.351   8.690   1.00 95.11 50  A 1 
ATOM   357  C  C   . LEU A 1 50  ? -7.966  1.268   9.695   1.00 93.71 50  A 1 
ATOM   358  O  O   . LEU A 1 50  ? -8.755  0.797   10.523  1.00 91.38 50  A 1 
ATOM   359  C  CB  . LEU A 1 50  ? -8.269  -0.169  7.637   1.00 94.93 50  A 1 
ATOM   360  C  CG  . LEU A 1 50  ? -7.655  -1.111  6.585   1.00 94.14 50  A 1 
ATOM   361  C  CD1 . LEU A 1 50  ? -8.733  -1.575  5.610   1.00 92.05 50  A 1 
ATOM   362  C  CD2 . LEU A 1 50  ? -6.544  -0.444  5.777   1.00 91.22 50  A 1 
ATOM   363  N  N   . ASP A 1 51  ? -7.657  2.554   9.609   1.00 93.21 51  A 1 
ATOM   364  C  CA  . ASP A 1 51  ? -8.403  3.588   10.316  1.00 91.49 51  A 1 
ATOM   365  C  C   . ASP A 1 51  ? -9.744  3.844   9.615   1.00 91.93 51  A 1 
ATOM   366  O  O   . ASP A 1 51  ? -10.008 3.380   8.511   1.00 85.09 51  A 1 
ATOM   367  C  CB  . ASP A 1 51  ? -7.550  4.865   10.443  1.00 87.08 51  A 1 
ATOM   368  C  CG  . ASP A 1 51  ? -6.321  4.685   11.338  1.00 84.31 51  A 1 
ATOM   369  O  OD1 . ASP A 1 51  ? -6.350  3.810   12.238  1.00 77.92 51  A 1 
ATOM   370  O  OD2 . ASP A 1 51  ? -5.334  5.425   11.168  1.00 79.16 51  A 1 
ATOM   371  N  N   . GLY A 1 52  ? -10.612 4.593   10.279  1.00 90.80 52  A 1 
ATOM   372  C  CA  . GLY A 1 52  ? -11.913 4.940   9.729   1.00 91.26 52  A 1 
ATOM   373  C  C   . GLY A 1 52  ? -12.936 3.808   9.788   1.00 92.61 52  A 1 
ATOM   374  O  O   . GLY A 1 52  ? -12.888 2.904   10.623  1.00 88.50 52  A 1 
ATOM   375  N  N   . THR A 1 53  ? -13.930 3.921   8.913   1.00 93.46 53  A 1 
ATOM   376  C  CA  . THR A 1 53  ? -15.083 3.020   8.818   1.00 93.69 53  A 1 
ATOM   377  C  C   . THR A 1 53  ? -15.069 2.279   7.480   1.00 93.14 53  A 1 
ATOM   378  O  O   . THR A 1 53  ? -14.073 2.298   6.752   1.00 89.30 53  A 1 
ATOM   379  C  CB  . THR A 1 53  ? -16.399 3.809   9.008   1.00 92.78 53  A 1 
ATOM   380  O  OG1 . THR A 1 53  ? -16.621 4.660   7.915   1.00 86.67 53  A 1 
ATOM   381  C  CG2 . THR A 1 53  ? -16.434 4.653   10.279  1.00 87.90 53  A 1 
ATOM   382  N  N   . GLY A 1 54  ? -16.180 1.655   7.113   1.00 93.58 54  A 1 
ATOM   383  C  CA  . GLY A 1 54  ? -16.349 1.093   5.772   1.00 93.68 54  A 1 
ATOM   384  C  C   . GLY A 1 54  ? -16.389 2.140   4.642   1.00 95.32 54  A 1 
ATOM   385  O  O   . GLY A 1 54  ? -16.249 1.760   3.482   1.00 93.10 54  A 1 
ATOM   386  N  N   . ARG A 1 55  ? -16.550 3.432   4.956   1.00 96.11 55  A 1 
ATOM   387  C  CA  . ARG A 1 55  ? -16.552 4.514   3.961   1.00 96.11 55  A 1 
ATOM   388  C  C   . ARG A 1 55  ? -15.170 4.660   3.326   1.00 96.38 55  A 1 
ATOM   389  O  O   . ARG A 1 55  ? -14.165 4.515   4.019   1.00 94.41 55  A 1 
ATOM   390  C  CB  . ARG A 1 55  ? -16.969 5.851   4.594   1.00 94.77 55  A 1 
ATOM   391  C  CG  . ARG A 1 55  ? -18.323 5.795   5.300   1.00 93.57 55  A 1 
ATOM   392  C  CD  . ARG A 1 55  ? -18.696 7.168   5.860   1.00 93.78 55  A 1 
ATOM   393  N  NE  . ARG A 1 55  ? -19.892 7.088   6.720   1.00 93.23 55  A 1 
ATOM   394  C  CZ  . ARG A 1 55  ? -19.934 7.124   8.039   1.00 95.18 55  A 1 
ATOM   395  N  NH1 . ARG A 1 55  ? -18.873 7.257   8.784   1.00 88.54 55  A 1 
ATOM   396  N  NH2 . ARG A 1 55  ? -21.067 7.036   8.649   1.00 89.05 55  A 1 
ATOM   397  N  N   . THR A 1 56  ? -15.115 5.002   2.045   1.00 96.12 56  A 1 
ATOM   398  C  CA  . THR A 1 56  ? -13.847 5.112   1.309   1.00 96.00 56  A 1 
ATOM   399  C  C   . THR A 1 56  ? -12.968 6.246   1.840   1.00 96.27 56  A 1 
ATOM   400  O  O   . THR A 1 56  ? -11.762 6.063   2.008   1.00 94.85 56  A 1 
ATOM   401  C  CB  . THR A 1 56  ? -14.115 5.335   -0.179  1.00 95.67 56  A 1 
ATOM   402  O  OG1 . THR A 1 56  ? -15.001 4.356   -0.663  1.00 90.48 56  A 1 
ATOM   403  C  CG2 . THR A 1 56  ? -12.840 5.224   -1.012  1.00 91.35 56  A 1 
ATOM   404  N  N   . ASN A 1 57  ? -13.564 7.393   2.164   1.00 95.63 57  A 1 
ATOM   405  C  CA  . ASN A 1 57  ? -12.852 8.500   2.794   1.00 95.86 57  A 1 
ATOM   406  C  C   . ASN A 1 57  ? -12.585 8.188   4.278   1.00 95.61 57  A 1 
ATOM   407  O  O   . ASN A 1 57  ? -13.503 7.884   5.045   1.00 92.82 57  A 1 
ATOM   408  C  CB  . ASN A 1 57  ? -13.639 9.805   2.616   1.00 95.49 57  A 1 
ATOM   409  C  CG  . ASN A 1 57  ? -13.604 10.298  1.178   1.00 95.51 57  A 1 
ATOM   410  O  OD1 . ASN A 1 57  ? -14.415 9.946   0.349   1.00 87.48 57  A 1 
ATOM   411  N  ND2 . ASN A 1 57  ? -12.648 11.141  0.841   1.00 87.45 57  A 1 
ATOM   412  N  N   . GLY A 1 58  ? -11.321 8.269   4.676   1.00 95.32 58  A 1 
ATOM   413  C  CA  . GLY A 1 58  ? -10.852 7.995   6.035   1.00 94.44 58  A 1 
ATOM   414  C  C   . GLY A 1 58  ? -10.235 6.611   6.236   1.00 94.81 58  A 1 
ATOM   415  O  O   . GLY A 1 58  ? -9.773  6.330   7.343   1.00 91.48 58  A 1 
ATOM   416  N  N   . GLN A 1 59  ? -10.200 5.761   5.218   1.00 95.72 59  A 1 
ATOM   417  C  CA  . GLN A 1 59  ? -9.530  4.459   5.271   1.00 95.50 59  A 1 
ATOM   418  C  C   . GLN A 1 59  ? -8.007  4.611   5.100   1.00 95.72 59  A 1 
ATOM   419  O  O   . GLN A 1 59  ? -7.440  4.322   4.043   1.00 93.11 59  A 1 
ATOM   420  C  CB  . GLN A 1 59  ? -10.119 3.488   4.234   1.00 94.00 59  A 1 
ATOM   421  C  CG  . GLN A 1 59  ? -11.542 3.039   4.570   1.00 88.25 59  A 1 
ATOM   422  C  CD  . GLN A 1 59  ? -12.065 1.973   3.612   1.00 86.88 59  A 1 
ATOM   423  O  OE1 . GLN A 1 59  ? -11.402 1.493   2.709   1.00 77.55 59  A 1 
ATOM   424  N  NE2 . GLN A 1 59  ? -13.298 1.532   3.786   1.00 75.73 59  A 1 
ATOM   425  N  N   . ASP A 1 60  ? -7.341  5.040   6.172   1.00 95.74 60  A 1 
ATOM   426  C  CA  . ASP A 1 60  ? -5.891  5.143   6.230   1.00 95.54 60  A 1 
ATOM   427  C  C   . ASP A 1 60  ? -5.247  3.833   6.706   1.00 95.79 60  A 1 
ATOM   428  O  O   . ASP A 1 60  ? -5.796  3.085   7.509   1.00 93.81 60  A 1 
ATOM   429  C  CB  . ASP A 1 60  ? -5.485  6.330   7.121   1.00 93.59 60  A 1 
ATOM   430  C  CG  . ASP A 1 60  ? -5.692  7.689   6.441   1.00 91.45 60  A 1 
ATOM   431  O  OD1 . ASP A 1 60  ? -5.501  7.772   5.206   1.00 86.66 60  A 1 
ATOM   432  O  OD2 . ASP A 1 60  ? -5.960  8.684   7.147   1.00 87.22 60  A 1 
ATOM   433  N  N   . VAL A 1 61  ? -4.039  3.542   6.198   1.00 96.72 61  A 1 
ATOM   434  C  CA  . VAL A 1 61  ? -3.320  2.291   6.455   1.00 97.02 61  A 1 
ATOM   435  C  C   . VAL A 1 61  ? -2.296  2.477   7.561   1.00 96.83 61  A 1 
ATOM   436  O  O   . VAL A 1 61  ? -1.474  3.388   7.494   1.00 95.35 61  A 1 
ATOM   437  C  CB  . VAL A 1 61  ? -2.651  1.755   5.184   1.00 95.75 61  A 1 
ATOM   438  C  CG1 . VAL A 1 61  ? -1.893  0.455   5.444   1.00 87.42 61  A 1 
ATOM   439  C  CG2 . VAL A 1 61  ? -3.682  1.484   4.083   1.00 86.55 61  A 1 
ATOM   440  N  N   . ASN A 1 62  ? -2.261  1.556   8.525   1.00 96.66 62  A 1 
ATOM   441  C  CA  . ASN A 1 62  ? -1.182  1.418   9.493   1.00 96.48 62  A 1 
ATOM   442  C  C   . ASN A 1 62  ? -0.446  0.094   9.272   1.00 97.09 62  A 1 
ATOM   443  O  O   . ASN A 1 62  ? -1.056  -0.956  9.139   1.00 96.29 62  A 1 
ATOM   444  C  CB  . ASN A 1 62  ? -1.719  1.503   10.930  1.00 94.87 62  A 1 
ATOM   445  C  CG  . ASN A 1 62  ? -2.502  2.771   11.204  1.00 93.10 62  A 1 
ATOM   446  O  OD1 . ASN A 1 62  ? -1.958  3.767   11.637  1.00 83.41 62  A 1 
ATOM   447  N  ND2 . ASN A 1 62  ? -3.799  2.744   10.997  1.00 82.17 62  A 1 
ATOM   448  N  N   . MET A 1 63  ? 0.905   0.138   9.288   1.00 97.02 63  A 1 
ATOM   449  C  CA  . MET A 1 63  ? 1.762   -1.038  9.147   1.00 97.63 63  A 1 
ATOM   450  C  C   . MET A 1 63  ? 3.138   -0.785  9.770   1.00 97.64 63  A 1 
ATOM   451  O  O   . MET A 1 63  ? 3.700   0.301   9.656   1.00 96.50 63  A 1 
ATOM   452  C  CB  . MET A 1 63  ? 1.886   -1.413  7.661   1.00 97.35 63  A 1 
ATOM   453  C  CG  . MET A 1 63  ? 2.664   -2.714  7.431   1.00 96.92 63  A 1 
ATOM   454  S  SD  . MET A 1 63  ? 2.812   -3.260  5.699   1.00 97.06 63  A 1 
ATOM   455  C  CE  . MET A 1 63  ? 3.801   -1.920  4.998   1.00 93.10 63  A 1 
ATOM   456  N  N   . ARG A 1 64  ? 3.728   -1.819  10.392  1.00 97.33 64  A 1 
ATOM   457  C  CA  . ARG A 1 64  ? 5.080   -1.759  10.968  1.00 97.35 64  A 1 
ATOM   458  C  C   . ARG A 1 64  ? 5.293   -0.574  11.930  1.00 97.14 64  A 1 
ATOM   459  O  O   . ARG A 1 64  ? 6.400   -0.048  12.043  1.00 93.98 64  A 1 
ATOM   460  C  CB  . ARG A 1 64  ? 6.139   -1.819  9.847   1.00 96.60 64  A 1 
ATOM   461  C  CG  . ARG A 1 64  ? 6.304   -3.224  9.229   1.00 93.81 64  A 1 
ATOM   462  C  CD  . ARG A 1 64  ? 7.187   -4.099  10.109  1.00 93.14 64  A 1 
ATOM   463  N  NE  . ARG A 1 64  ? 7.390   -5.445  9.550   1.00 93.69 64  A 1 
ATOM   464  C  CZ  . ARG A 1 64  ? 8.546   -6.037  9.267   1.00 95.43 64  A 1 
ATOM   465  N  NH1 . ARG A 1 64  ? 9.691   -5.455  9.400   1.00 88.04 64  A 1 
ATOM   466  N  NH2 . ARG A 1 64  ? 8.550   -7.257  8.845   1.00 89.07 64  A 1 
ATOM   467  N  N   . GLY A 1 65  ? 4.245   -0.177  12.639  1.00 96.13 65  A 1 
ATOM   468  C  CA  . GLY A 1 65  ? 4.280   0.909   13.611  1.00 95.51 65  A 1 
ATOM   469  C  C   . GLY A 1 65  ? 4.140   2.310   13.020  1.00 95.99 65  A 1 
ATOM   470  O  O   . GLY A 1 65  ? 4.333   3.279   13.754  1.00 93.84 65  A 1 
ATOM   471  N  N   . TYR A 1 66  ? 3.815   2.420   11.743  1.00 96.51 66  A 1 
ATOM   472  C  CA  . TYR A 1 66  ? 3.578   3.685   11.063  1.00 96.88 66  A 1 
ATOM   473  C  C   . TYR A 1 66  ? 2.130   3.809   10.583  1.00 96.51 66  A 1 
ATOM   474  O  O   . TYR A 1 66  ? 1.534   2.822   10.165  1.00 94.88 66  A 1 
ATOM   475  C  CB  . TYR A 1 66  ? 4.553   3.846   9.901   1.00 97.09 66  A 1 
ATOM   476  C  CG  . TYR A 1 66  ? 5.981   4.035   10.360  1.00 97.59 66  A 1 
ATOM   477  C  CD1 . TYR A 1 66  ? 6.442   5.321   10.715  1.00 96.61 66  A 1 
ATOM   478  C  CD2 . TYR A 1 66  ? 6.853   2.932   10.485  1.00 96.47 66  A 1 
ATOM   479  C  CE1 . TYR A 1 66  ? 7.750   5.511   11.175  1.00 96.38 66  A 1 
ATOM   480  C  CE2 . TYR A 1 66  ? 8.162   3.116   10.946  1.00 96.41 66  A 1 
ATOM   481  C  CZ  . TYR A 1 66  ? 8.607   4.408   11.291  1.00 97.27 66  A 1 
ATOM   482  O  OH  . TYR A 1 66  ? 9.889   4.588   11.748  1.00 96.88 66  A 1 
ATOM   483  N  N   . ASP A 1 67  ? 1.616   5.027   10.631  1.00 96.10 67  A 1 
ATOM   484  C  CA  . ASP A 1 67  ? 0.372   5.416   9.980   1.00 95.66 67  A 1 
ATOM   485  C  C   . ASP A 1 67  ? 0.583   5.675   8.468   1.00 96.42 67  A 1 
ATOM   486  O  O   . ASP A 1 67  ? 1.673   5.445   7.925   1.00 95.54 67  A 1 
ATOM   487  C  CB  . ASP A 1 67  ? -0.239  6.625   10.724  1.00 93.41 67  A 1 
ATOM   488  C  CG  . ASP A 1 67  ? 0.525   7.956   10.602  1.00 92.26 67  A 1 
ATOM   489  O  OD1 . ASP A 1 67  ? 1.488   8.035   9.811   1.00 88.50 67  A 1 
ATOM   490  O  OD2 . ASP A 1 67  ? 0.133   8.932   11.282  1.00 86.85 67  A 1 
ATOM   491  N  N   . HIS A 1 68  ? -0.438  6.180   7.794   1.00 95.50 68  A 1 
ATOM   492  C  CA  . HIS A 1 68  ? -0.402  6.465   6.350   1.00 96.27 68  A 1 
ATOM   493  C  C   . HIS A 1 68  ? 0.742   7.398   5.910   1.00 96.82 68  A 1 
ATOM   494  O  O   . HIS A 1 68  ? 1.181   7.342   4.756   1.00 96.02 68  A 1 
ATOM   495  C  CB  . HIS A 1 68  ? -1.756  7.063   5.927   1.00 95.23 68  A 1 
ATOM   496  C  CG  . HIS A 1 68  ? -2.029  8.437   6.477   1.00 94.63 68  A 1 
ATOM   497  N  ND1 . HIS A 1 68  ? -2.628  8.738   7.674   1.00 83.36 68  A 1 
ATOM   498  C  CD2 . HIS A 1 68  ? -1.718  9.643   5.886   1.00 86.05 68  A 1 
ATOM   499  C  CE1 . HIS A 1 68  ? -2.684  10.081  7.801   1.00 87.49 68  A 1 
ATOM   500  N  NE2 . HIS A 1 68  ? -2.139  10.663  6.736   1.00 89.76 68  A 1 
ATOM   501  N  N   . ARG A 1 69  ? 1.287   8.220   6.810   1.00 96.21 69  A 1 
ATOM   502  C  CA  . ARG A 1 69  ? 2.410   9.128   6.498   1.00 96.29 69  A 1 
ATOM   503  C  C   . ARG A 1 69  ? 3.733   8.385   6.368   1.00 96.68 69  A 1 
ATOM   504  O  O   . ARG A 1 69  ? 4.637   8.837   5.665   1.00 94.77 69  A 1 
ATOM   505  C  CB  . ARG A 1 69  ? 2.513   10.200  7.576   1.00 94.81 69  A 1 
ATOM   506  C  CG  . ARG A 1 69  ? 1.209   10.983  7.790   1.00 92.80 69  A 1 
ATOM   507  C  CD  . ARG A 1 69  ? 1.383   11.942  8.965   1.00 90.47 69  A 1 
ATOM   508  N  NE  . ARG A 1 69  ? 0.126   12.638  9.261   1.00 85.92 69  A 1 
ATOM   509  C  CZ  . ARG A 1 69  ? -0.362  12.900  10.460  1.00 83.17 69  A 1 
ATOM   510  N  NH1 . ARG A 1 69  ? 0.265   12.561  11.553  1.00 75.90 69  A 1 
ATOM   511  N  NH2 . ARG A 1 69  ? -1.502  13.500  10.567  1.00 76.46 69  A 1 
ATOM   512  N  N   . GLY A 1 70  ? 3.845   7.240   7.039   1.00 96.51 70  A 1 
ATOM   513  C  CA  . GLY A 1 70  ? 5.019   6.375   7.058   1.00 97.02 70  A 1 
ATOM   514  C  C   . GLY A 1 70  ? 4.875   5.069   6.275   1.00 97.65 70  A 1 
ATOM   515  O  O   . GLY A 1 70  ? 5.823   4.280   6.228   1.00 96.55 70  A 1 
ATOM   516  N  N   . VAL A 1 71  ? 3.724   4.823   5.662   1.00 97.52 71  A 1 
ATOM   517  C  CA  . VAL A 1 71  ? 3.471   3.681   4.768   1.00 97.79 71  A 1 
ATOM   518  C  C   . VAL A 1 71  ? 3.178   4.218   3.371   1.00 97.67 71  A 1 
ATOM   519  O  O   . VAL A 1 71  ? 2.127   4.797   3.116   1.00 96.77 71  A 1 
ATOM   520  C  CB  . VAL A 1 71  ? 2.328   2.788   5.277   1.00 97.35 71  A 1 
ATOM   521  C  CG1 . VAL A 1 71  ? 2.129   1.581   4.355   1.00 95.80 71  A 1 
ATOM   522  C  CG2 . VAL A 1 71  ? 2.634   2.257   6.681   1.00 96.31 71  A 1 
ATOM   523  N  N   . LEU A 1 72  ? 4.110   4.031   2.451   1.00 97.72 72  A 1 
ATOM   524  C  CA  . LEU A 1 72  ? 3.947   4.527   1.090   1.00 97.80 72  A 1 
ATOM   525  C  C   . LEU A 1 72  ? 2.952   3.653   0.318   1.00 98.01 72  A 1 
ATOM   526  O  O   . LEU A 1 72  ? 3.146   2.447   0.201   1.00 97.61 72  A 1 
ATOM   527  C  CB  . LEU A 1 72  ? 5.322   4.594   0.406   1.00 97.62 72  A 1 
ATOM   528  C  CG  . LEU A 1 72  ? 5.275   5.125   -1.037  1.00 97.23 72  A 1 
ATOM   529  C  CD1 . LEU A 1 72  ? 4.793   6.572   -1.102  1.00 96.04 72  A 1 
ATOM   530  C  CD2 . LEU A 1 72  ? 6.678   5.071   -1.642  1.00 95.80 72  A 1 
ATOM   531  N  N   . VAL A 1 73  ? 1.944   4.280   -0.280  1.00 98.05 73  A 1 
ATOM   532  C  CA  . VAL A 1 73  ? 1.039   3.625   -1.229  1.00 98.15 73  A 1 
ATOM   533  C  C   . VAL A 1 73  ? 1.395   4.068   -2.645  1.00 97.93 73  A 1 
ATOM   534  O  O   . VAL A 1 73  ? 1.597   5.253   -2.901  1.00 97.34 73  A 1 
ATOM   535  C  CB  . VAL A 1 73  ? -0.436  3.882   -0.879  1.00 97.76 73  A 1 
ATOM   536  C  CG1 . VAL A 1 73  ? -1.375  3.167   -1.860  1.00 96.50 73  A 1 
ATOM   537  C  CG2 . VAL A 1 73  ? -0.760  3.374   0.530   1.00 96.82 73  A 1 
ATOM   538  N  N   . LEU A 1 74  ? 1.482   3.113   -3.570  1.00 98.03 74  A 1 
ATOM   539  C  CA  . LEU A 1 74  ? 1.703   3.344   -4.992  1.00 98.14 74  A 1 
ATOM   540  C  C   . LEU A 1 74  ? 0.540   2.776   -5.806  1.00 98.10 74  A 1 
ATOM   541  O  O   . LEU A 1 74  ? 0.047   1.692   -5.511  1.00 97.74 74  A 1 
ATOM   542  C  CB  . LEU A 1 74  ? 3.027   2.692   -5.447  1.00 97.82 74  A 1 
ATOM   543  C  CG  . LEU A 1 74  ? 4.299   3.120   -4.687  1.00 97.27 74  A 1 
ATOM   544  C  CD1 . LEU A 1 74  ? 5.499   2.323   -5.198  1.00 96.12 74  A 1 
ATOM   545  C  CD2 . LEU A 1 74  ? 4.613   4.601   -4.869  1.00 95.51 74  A 1 
ATOM   546  N  N   . VAL A 1 75  ? 0.166   3.479   -6.867  1.00 98.10 75  A 1 
ATOM   547  C  CA  . VAL A 1 75  ? -0.682  2.943   -7.940  1.00 98.26 75  A 1 
ATOM   548  C  C   . VAL A 1 75  ? 0.062   3.121   -9.256  1.00 98.11 75  A 1 
ATOM   549  O  O   . VAL A 1 75  ? 0.448   4.234   -9.599  1.00 97.42 75  A 1 
ATOM   550  C  CB  . VAL A 1 75  ? -2.071  3.601   -7.984  1.00 98.07 75  A 1 
ATOM   551  C  CG1 . VAL A 1 75  ? -2.921  3.007   -9.114  1.00 97.16 75  A 1 
ATOM   552  C  CG2 . VAL A 1 75  ? -2.835  3.388   -6.675  1.00 97.37 75  A 1 
ATOM   553  N  N   . ASP A 1 76  ? 0.319   2.031   -9.957  1.00 98.07 76  A 1 
ATOM   554  C  CA  . ASP A 1 76  ? 1.122   1.994   -11.188 1.00 97.87 76  A 1 
ATOM   555  C  C   . ASP A 1 76  ? 2.466   2.743   -11.056 1.00 97.80 76  A 1 
ATOM   556  O  O   . ASP A 1 76  ? 2.935   3.441   -11.963 1.00 96.42 76  A 1 
ATOM   557  C  CB  . ASP A 1 76  ? 0.277   2.448   -12.392 1.00 97.52 76  A 1 
ATOM   558  C  CG  . ASP A 1 76  ? -0.903  1.512   -12.670 1.00 97.16 76  A 1 
ATOM   559  O  OD1 . ASP A 1 76  ? -0.689  0.288   -12.772 1.00 94.97 76  A 1 
ATOM   560  O  OD2 . ASP A 1 76  ? -2.025  2.018   -12.873 1.00 95.10 76  A 1 
ATOM   561  N  N   . GLY A 1 77  ? 3.090   2.617   -9.869  1.00 97.15 77  A 1 
ATOM   562  C  CA  . GLY A 1 77  ? 4.378   3.237   -9.544  1.00 97.05 77  A 1 
ATOM   563  C  C   . GLY A 1 77  ? 4.329   4.726   -9.187  1.00 97.56 77  A 1 
ATOM   564  O  O   . GLY A 1 77  ? 5.388   5.327   -8.998  1.00 96.33 77  A 1 
ATOM   565  N  N   . VAL A 1 78  ? 3.144   5.332   -9.084  1.00 97.56 78  A 1 
ATOM   566  C  CA  . VAL A 1 78  ? 2.953   6.728   -8.655  1.00 97.71 78  A 1 
ATOM   567  C  C   . VAL A 1 78  ? 2.465   6.757   -7.212  1.00 97.88 78  A 1 
ATOM   568  O  O   . VAL A 1 78  ? 1.523   6.050   -6.855  1.00 97.02 78  A 1 
ATOM   569  C  CB  . VAL A 1 78  ? 1.986   7.483   -9.584  1.00 97.17 78  A 1 
ATOM   570  C  CG1 . VAL A 1 78  ? 1.774   8.928   -9.149  1.00 95.09 78  A 1 
ATOM   571  C  CG2 . VAL A 1 78  ? 2.547   7.505   -11.016 1.00 95.55 78  A 1 
ATOM   572  N  N   . ARG A 1 79  ? 3.116   7.584   -6.371  1.00 97.52 79  A 1 
ATOM   573  C  CA  . ARG A 1 79  ? 2.728   7.729   -4.968  1.00 97.15 79  A 1 
ATOM   574  C  C   . ARG A 1 79  ? 1.317   8.303   -4.820  1.00 97.28 79  A 1 
ATOM   575  O  O   . ARG A 1 79  ? 0.931   9.228   -5.536  1.00 95.02 79  A 1 
ATOM   576  C  CB  . ARG A 1 79  ? 3.766   8.553   -4.193  1.00 95.10 79  A 1 
ATOM   577  C  CG  . ARG A 1 79  ? 3.914   10.011  -4.663  1.00 89.87 79  A 1 
ATOM   578  C  CD  . ARG A 1 79  ? 4.945   10.792  -3.839  1.00 92.17 79  A 1 
ATOM   579  N  NE  . ARG A 1 79  ? 6.252   10.122  -3.818  1.00 90.77 79  A 1 
ATOM   580  C  CZ  . ARG A 1 79  ? 6.891   9.643   -2.753  1.00 93.37 79  A 1 
ATOM   581  N  NH1 . ARG A 1 79  ? 6.459   9.800   -1.542  1.00 81.39 79  A 1 
ATOM   582  N  NH2 . ARG A 1 79  ? 7.994   8.963   -2.912  1.00 84.81 79  A 1 
ATOM   583  N  N   . GLN A 1 80  ? 0.592   7.750   -3.863  1.00 96.85 80  A 1 
ATOM   584  C  CA  . GLN A 1 80  ? -0.721  8.193   -3.425  1.00 95.49 80  A 1 
ATOM   585  C  C   . GLN A 1 80  ? -0.614  8.839   -2.043  1.00 93.01 80  A 1 
ATOM   586  O  O   . GLN A 1 80  ? 0.430   8.776   -1.389  1.00 83.78 80  A 1 
ATOM   587  C  CB  . GLN A 1 80  ? -1.697  6.999   -3.395  1.00 94.72 80  A 1 
ATOM   588  C  CG  . GLN A 1 80  ? -1.704  6.138   -4.661  1.00 94.67 80  A 1 
ATOM   589  C  CD  . GLN A 1 80  ? -2.087  6.933   -5.908  1.00 95.71 80  A 1 
ATOM   590  O  OE1 . GLN A 1 80  ? -3.183  7.455   -6.026  1.00 89.06 80  A 1 
ATOM   591  N  NE2 . GLN A 1 80  ? -1.199  7.053   -6.866  1.00 89.44 80  A 1 
ATOM   592  N  N   . GLY A 1 81  ? -1.696  9.403   -1.567  1.00 91.46 81  A 1 
ATOM   593  C  CA  . GLY A 1 81  ? -1.798  9.954   -0.220  1.00 91.35 81  A 1 
ATOM   594  C  C   . GLY A 1 81  ? -1.916  11.473  -0.212  1.00 93.97 81  A 1 
ATOM   595  O  O   . GLY A 1 81  ? -1.296  12.191  -0.996  1.00 88.03 81  A 1 
ATOM   596  N  N   . THR A 1 82  ? -2.721  11.923  0.742   1.00 93.12 82  A 1 
ATOM   597  C  CA  . THR A 1 82  ? -3.006  13.322  1.057   1.00 93.71 82  A 1 
ATOM   598  C  C   . THR A 1 82  ? -2.850  13.500  2.564   1.00 93.54 82  A 1 
ATOM   599  O  O   . THR A 1 82  ? -2.722  12.518  3.294   1.00 90.97 82  A 1 
ATOM   600  C  CB  . THR A 1 82  ? -4.428  13.695  0.589   1.00 92.98 82  A 1 
ATOM   601  O  OG1 . THR A 1 82  ? -5.380  12.746  1.027   1.00 88.43 82  A 1 
ATOM   602  C  CG2 . THR A 1 82  ? -4.552  13.739  -0.930  1.00 89.12 82  A 1 
ATOM   603  N  N   . ASP A 1 83  ? -2.855  14.737  3.054   1.00 93.15 83  A 1 
ATOM   604  C  CA  . ASP A 1 83  ? -2.844  15.041  4.490   1.00 92.14 83  A 1 
ATOM   605  C  C   . ASP A 1 83  ? -4.041  15.927  4.848   1.00 92.58 83  A 1 
ATOM   606  O  O   . ASP A 1 83  ? -3.932  17.127  5.079   1.00 88.81 83  A 1 
ATOM   607  C  CB  . ASP A 1 83  ? -1.492  15.619  4.916   1.00 90.21 83  A 1 
ATOM   608  C  CG  . ASP A 1 83  ? -1.353  15.728  6.439   1.00 85.75 83  A 1 
ATOM   609  O  OD1 . ASP A 1 83  ? -1.901  14.866  7.155   1.00 81.59 83  A 1 
ATOM   610  O  OD2 . ASP A 1 83  ? -0.631  16.640  6.897   1.00 81.84 83  A 1 
ATOM   611  N  N   . THR A 1 84  ? -5.225  15.312  4.821   1.00 93.37 84  A 1 
ATOM   612  C  CA  . THR A 1 84  ? -6.512  15.994  5.052   1.00 92.31 84  A 1 
ATOM   613  C  C   . THR A 1 84  ? -7.064  15.781  6.462   1.00 91.57 84  A 1 
ATOM   614  O  O   . THR A 1 84  ? -8.100  16.349  6.803   1.00 85.82 84  A 1 
ATOM   615  C  CB  . THR A 1 84  ? -7.555  15.519  4.034   1.00 91.64 84  A 1 
ATOM   616  O  OG1 . THR A 1 84  ? -7.766  14.138  4.159   1.00 87.73 84  A 1 
ATOM   617  C  CG2 . THR A 1 84  ? -7.140  15.809  2.593   1.00 88.30 84  A 1 
ATOM   618  N  N   . GLY A 1 85  ? -6.396  14.957  7.275   1.00 90.37 85  A 1 
ATOM   619  C  CA  . GLY A 1 85  ? -6.930  14.440  8.530   1.00 87.73 85  A 1 
ATOM   620  C  C   . GLY A 1 85  ? -7.786  13.202  8.284   1.00 89.64 85  A 1 
ATOM   621  O  O   . GLY A 1 85  ? -7.256  12.121  8.067   1.00 84.99 85  A 1 
ATOM   622  N  N   . ALA A 1 86  ? -9.103  13.359  8.291   1.00 91.77 86  A 1 
ATOM   623  C  CA  . ALA A 1 86  ? -10.042 12.238  8.258   1.00 91.42 86  A 1 
ATOM   624  C  C   . ALA A 1 86  ? -10.593 11.893  6.861   1.00 93.33 86  A 1 
ATOM   625  O  O   . ALA A 1 86  ? -11.548 11.125  6.766   1.00 89.62 86  A 1 
ATOM   626  C  CB  . ALA A 1 86  ? -11.159 12.547  9.259   1.00 88.20 86  A 1 
ATOM   627  N  N   . LEU A 1 87  ? -10.063 12.486  5.787   1.00 94.51 87  A 1 
ATOM   628  C  CA  . LEU A 1 87  ? -10.640 12.383  4.442   1.00 95.28 87  A 1 
ATOM   629  C  C   . LEU A 1 87  ? -9.780  11.603  3.452   1.00 95.93 87  A 1 
ATOM   630  O  O   . LEU A 1 87  ? -10.179 11.451  2.298   1.00 94.05 87  A 1 
ATOM   631  C  CB  . LEU A 1 87  ? -10.938 13.791  3.887   1.00 94.44 87  A 1 
ATOM   632  C  CG  . LEU A 1 87  ? -11.771 14.705  4.794   1.00 93.63 87  A 1 
ATOM   633  C  CD1 . LEU A 1 87  ? -11.997 16.037  4.090   1.00 90.52 87  A 1 
ATOM   634  C  CD2 . LEU A 1 87  ? -13.134 14.112  5.131   1.00 90.28 87  A 1 
ATOM   635  N  N   . ASN A 1 88  ? -8.601  11.127  3.873   1.00 95.97 88  A 1 
ATOM   636  C  CA  . ASN A 1 88  ? -7.684  10.416  2.999   1.00 95.86 88  A 1 
ATOM   637  C  C   . ASN A 1 88  ? -8.260  9.064   2.564   1.00 96.41 88  A 1 
ATOM   638  O  O   . ASN A 1 88  ? -9.236  8.569   3.106   1.00 94.58 88  A 1 
ATOM   639  C  CB  . ASN A 1 88  ? -6.316  10.231  3.689   1.00 94.54 88  A 1 
ATOM   640  C  CG  . ASN A 1 88  ? -5.783  11.475  4.355   1.00 94.93 88  A 1 
ATOM   641  O  OD1 . ASN A 1 88  ? -5.730  12.546  3.791   1.00 88.80 88  A 1 
ATOM   642  N  ND2 . ASN A 1 88  ? -5.400  11.351  5.607   1.00 87.89 88  A 1 
ATOM   643  N  N   . GLY A 1 89  ? -7.617  8.459   1.575   1.00 96.02 89  A 1 
ATOM   644  C  CA  . GLY A 1 89  ? -7.954  7.124   1.123   1.00 96.32 89  A 1 
ATOM   645  C  C   . GLY A 1 89  ? -7.095  6.704   -0.067  1.00 97.12 89  A 1 
ATOM   646  O  O   . GLY A 1 89  ? -6.341  7.493   -0.637  1.00 95.61 89  A 1 
ATOM   647  N  N   . THR A 1 90  ? -7.243  5.442   -0.459  1.00 96.79 90  A 1 
ATOM   648  C  CA  . THR A 1 90  ? -6.698  4.937   -1.717  1.00 97.27 90  A 1 
ATOM   649  C  C   . THR A 1 90  ? -7.831  4.868   -2.735  1.00 97.62 90  A 1 
ATOM   650  O  O   . THR A 1 90  ? -8.608  3.912   -2.748  1.00 96.52 90  A 1 
ATOM   651  C  CB  . THR A 1 90  ? -6.006  3.581   -1.523  1.00 96.59 90  A 1 
ATOM   652  O  OG1 . THR A 1 90  ? -5.004  3.698   -0.543  1.00 93.34 90  A 1 
ATOM   653  C  CG2 . THR A 1 90  ? -5.319  3.127   -2.809  1.00 94.11 90  A 1 
ATOM   654  N  N   . PHE A 1 91  ? -7.933  5.884   -3.577  1.00 97.63 91  A 1 
ATOM   655  C  CA  . PHE A 1 91  ? -9.048  6.085   -4.500  1.00 97.88 91  A 1 
ATOM   656  C  C   . PHE A 1 91  ? -8.885  5.253   -5.777  1.00 97.93 91  A 1 
ATOM   657  O  O   . PHE A 1 91  ? -8.544  5.753   -6.847  1.00 96.83 91  A 1 
ATOM   658  C  CB  . PHE A 1 91  ? -9.237  7.588   -4.751  1.00 97.53 91  A 1 
ATOM   659  C  CG  . PHE A 1 91  ? -9.372  8.422   -3.494  1.00 97.83 91  A 1 
ATOM   660  C  CD1 . PHE A 1 91  ? -10.373 8.139   -2.549  1.00 96.74 91  A 1 
ATOM   661  C  CD2 . PHE A 1 91  ? -8.459  9.458   -3.237  1.00 96.56 91  A 1 
ATOM   662  C  CE1 . PHE A 1 91  ? -10.462 8.887   -1.364  1.00 96.03 91  A 1 
ATOM   663  C  CE2 . PHE A 1 91  ? -8.545  10.213  -2.065  1.00 95.89 91  A 1 
ATOM   664  C  CZ  . PHE A 1 91  ? -9.544  9.921   -1.124  1.00 96.78 91  A 1 
ATOM   665  N  N   . LEU A 1 92  ? -9.099  3.950   -5.629  1.00 98.08 92  A 1 
ATOM   666  C  CA  . LEU A 1 92  ? -9.005  2.957   -6.693  1.00 98.10 92  A 1 
ATOM   667  C  C   . LEU A 1 92  ? -9.997  1.823   -6.397  1.00 98.02 92  A 1 
ATOM   668  O  O   . LEU A 1 92  ? -9.897  1.173   -5.355  1.00 96.95 92  A 1 
ATOM   669  C  CB  . LEU A 1 92  ? -7.551  2.463   -6.749  1.00 97.81 92  A 1 
ATOM   670  C  CG  . LEU A 1 92  ? -7.285  1.368   -7.785  1.00 97.58 92  A 1 
ATOM   671  C  CD1 . LEU A 1 92  ? -7.524  1.847   -9.213  1.00 96.35 92  A 1 
ATOM   672  C  CD2 . LEU A 1 92  ? -5.817  0.924   -7.683  1.00 95.93 92  A 1 
ATOM   673  N  N   . ASP A 1 93  ? -10.939 1.573   -7.311  1.00 98.14 93  A 1 
ATOM   674  C  CA  . ASP A 1 93  ? -11.895 0.474   -7.156  1.00 98.07 93  A 1 
ATOM   675  C  C   . ASP A 1 93  ? -11.192 -0.883  -7.378  1.00 98.04 93  A 1 
ATOM   676  O  O   . ASP A 1 93  ? -10.406 -1.018  -8.324  1.00 97.61 93  A 1 
ATOM   677  C  CB  . ASP A 1 93  ? -13.094 0.649   -8.089  1.00 97.60 93  A 1 
ATOM   678  C  CG  . ASP A 1 93  ? -14.167 -0.407  -7.783  1.00 96.55 93  A 1 
ATOM   679  O  OD1 . ASP A 1 93  ? -14.099 -1.513  -8.357  1.00 92.60 93  A 1 
ATOM   680  O  OD2 . ASP A 1 93  ? -15.033 -0.188  -6.903  1.00 92.46 93  A 1 
ATOM   681  N  N   . PRO A 1 94  ? -11.493 -1.906  -6.556  1.00 98.11 94  A 1 
ATOM   682  C  CA  . PRO A 1 94  ? -10.885 -3.228  -6.678  1.00 97.88 94  A 1 
ATOM   683  C  C   . PRO A 1 94  ? -11.026 -3.866  -8.057  1.00 97.76 94  A 1 
ATOM   684  O  O   . PRO A 1 94  ? -10.146 -4.605  -8.478  1.00 96.08 94  A 1 
ATOM   685  C  CB  . PRO A 1 94  ? -11.582 -4.092  -5.626  1.00 96.91 94  A 1 
ATOM   686  C  CG  . PRO A 1 94  ? -12.019 -3.083  -4.580  1.00 94.68 94  A 1 
ATOM   687  C  CD  . PRO A 1 94  ? -12.358 -1.851  -5.402  1.00 97.42 94  A 1 
ATOM   688  N  N   . ALA A 1 95  ? -12.090 -3.546  -8.796  1.00 97.35 95  A 1 
ATOM   689  C  CA  . ALA A 1 95  ? -12.323 -4.083  -10.135 1.00 97.08 95  A 1 
ATOM   690  C  C   . ALA A 1 95  ? -11.229 -3.698  -11.149 1.00 97.13 95  A 1 
ATOM   691  O  O   . ALA A 1 95  ? -11.061 -4.394  -12.161 1.00 95.95 95  A 1 
ATOM   692  C  CB  . ALA A 1 95  ? -13.683 -3.588  -10.612 1.00 96.46 95  A 1 
ATOM   693  N  N   . LEU A 1 96  ? -10.492 -2.617  -10.884 1.00 97.51 96  A 1 
ATOM   694  C  CA  . LEU A 1 96  ? -9.394  -2.144  -11.724 1.00 97.54 96  A 1 
ATOM   695  C  C   . LEU A 1 96  ? -8.020  -2.614  -11.236 1.00 97.52 96  A 1 
ATOM   696  O  O   . LEU A 1 96  ? -7.010  -2.249  -11.826 1.00 96.73 96  A 1 
ATOM   697  C  CB  . LEU A 1 96  ? -9.456  -0.610  -11.841 1.00 97.35 96  A 1 
ATOM   698  C  CG  . LEU A 1 96  ? -10.781 -0.040  -12.370 1.00 96.03 96  A 1 
ATOM   699  C  CD1 . LEU A 1 96  ? -10.623 1.462   -12.585 1.00 93.31 96  A 1 
ATOM   700  C  CD2 . LEU A 1 96  ? -11.216 -0.658  -13.697 1.00 92.51 96  A 1 
ATOM   701  N  N   . ILE A 1 97  ? -7.954  -3.408  -10.166 1.00 97.61 97  A 1 
ATOM   702  C  CA  . ILE A 1 97  ? -6.700  -3.853  -9.560  1.00 97.67 97  A 1 
ATOM   703  C  C   . ILE A 1 97  ? -6.352  -5.246  -10.078 1.00 97.08 97  A 1 
ATOM   704  O  O   . ILE A 1 97  ? -7.114  -6.193  -9.931  1.00 96.09 97  A 1 
ATOM   705  C  CB  . ILE A 1 97  ? -6.758  -3.785  -8.027  1.00 97.77 97  A 1 
ATOM   706  C  CG1 . ILE A 1 97  ? -7.085  -2.349  -7.554  1.00 97.15 97  A 1 
ATOM   707  C  CG2 . ILE A 1 97  ? -5.429  -4.264  -7.423  1.00 97.21 97  A 1 
ATOM   708  C  CD1 . ILE A 1 97  ? -7.322  -2.218  -6.043  1.00 96.13 97  A 1 
ATOM   709  N  N   . LYS A 1 98  ? -5.155  -5.374  -10.635 1.00 96.40 98  A 1 
ATOM   710  C  CA  . LYS A 1 98  ? -4.565  -6.643  -11.068 1.00 95.37 98  A 1 
ATOM   711  C  C   . LYS A 1 98  ? -3.915  -7.391  -9.909  1.00 95.46 98  A 1 
ATOM   712  O  O   . LYS A 1 98  ? -4.160  -8.575  -9.714  1.00 94.16 98  A 1 
ATOM   713  C  CB  . LYS A 1 98  ? -3.549  -6.322  -12.173 1.00 92.39 98  A 1 
ATOM   714  C  CG  . LYS A 1 98  ? -2.670  -7.512  -12.559 1.00 88.45 98  A 1 
ATOM   715  C  CD  . LYS A 1 98  ? -1.721  -7.080  -13.681 1.00 87.19 98  A 1 
ATOM   716  C  CE  . LYS A 1 98  ? -0.772  -8.206  -14.034 1.00 80.02 98  A 1 
ATOM   717  N  NZ  . LYS A 1 98  ? -0.183  -7.943  -15.364 1.00 76.61 98  A 1 
ATOM   718  N  N   . ARG A 1 99  ? -3.047  -6.711  -9.170  1.00 95.14 99  A 1 
ATOM   719  C  CA  . ARG A 1 99  ? -2.282  -7.282  -8.051  1.00 95.19 99  A 1 
ATOM   720  C  C   . ARG A 1 99  ? -1.936  -6.215  -7.029  1.00 96.46 99  A 1 
ATOM   721  O  O   . ARG A 1 99  ? -1.888  -5.027  -7.345  1.00 95.73 99  A 1 
ATOM   722  C  CB  . ARG A 1 99  ? -1.006  -7.994  -8.549  1.00 91.41 99  A 1 
ATOM   723  C  CG  . ARG A 1 99  ? 0.027   -7.048  -9.187  1.00 85.15 99  A 1 
ATOM   724  C  CD  . ARG A 1 99  ? 1.248   -7.790  -9.733  1.00 84.45 99  A 1 
ATOM   725  N  NE  . ARG A 1 99  ? 2.245   -8.126  -8.705  1.00 81.09 99  A 1 
ATOM   726  C  CZ  . ARG A 1 99  ? 3.088   -9.141  -8.730  1.00 79.39 99  A 1 
ATOM   727  N  NH1 . ARG A 1 99  ? 3.036   -10.050 -9.640  1.00 69.88 99  A 1 
ATOM   728  N  NH2 . ARG A 1 99  ? 4.029   -9.260  -7.848  1.00 70.40 99  A 1 
ATOM   729  N  N   . VAL A 1 100 ? -1.639  -6.668  -5.820  1.00 97.16 100 A 1 
ATOM   730  C  CA  . VAL A 1 100 ? -1.114  -5.827  -4.746  1.00 97.70 100 A 1 
ATOM   731  C  C   . VAL A 1 100 ? 0.109   -6.500  -4.147  1.00 97.85 100 A 1 
ATOM   732  O  O   . VAL A 1 100 ? 0.061   -7.675  -3.783  1.00 96.91 100 A 1 
ATOM   733  C  CB  . VAL A 1 100 ? -2.157  -5.563  -3.645  1.00 96.72 100 A 1 
ATOM   734  C  CG1 . VAL A 1 100 ? -1.700  -4.438  -2.722  1.00 92.26 100 A 1 
ATOM   735  C  CG2 . VAL A 1 100 ? -3.522  -5.187  -4.226  1.00 92.56 100 A 1 
ATOM   736  N  N   . GLU A 1 101 ? 1.211   -5.775  -4.017  1.00 98.03 101 A 1 
ATOM   737  C  CA  . GLU A 1 101 ? 2.377   -6.193  -3.252  1.00 97.99 101 A 1 
ATOM   738  C  C   . GLU A 1 101 ? 2.481   -5.385  -1.959  1.00 98.22 101 A 1 
ATOM   739  O  O   . GLU A 1 101 ? 2.380   -4.168  -1.964  1.00 97.77 101 A 1 
ATOM   740  C  CB  . GLU A 1 101 ? 3.673   -6.050  -4.052  1.00 96.21 101 A 1 
ATOM   741  C  CG  . GLU A 1 101 ? 3.801   -7.116  -5.138  1.00 91.56 101 A 1 
ATOM   742  C  CD  . GLU A 1 101 ? 5.170   -7.081  -5.812  1.00 93.75 101 A 1 
ATOM   743  O  OE1 . GLU A 1 101 ? 5.229   -7.267  -7.035  1.00 88.72 101 A 1 
ATOM   744  O  OE2 . GLU A 1 101 ? 6.202   -6.926  -5.111  1.00 90.49 101 A 1 
ATOM   745  N  N   . ILE A 1 102 ? 2.743   -6.082  -0.859  1.00 97.99 102 A 1 
ATOM   746  C  CA  . ILE A 1 102 ? 3.038   -5.495  0.437   1.00 98.03 102 A 1 
ATOM   747  C  C   . ILE A 1 102 ? 4.497   -5.796  0.753   1.00 97.96 102 A 1 
ATOM   748  O  O   . ILE A 1 102 ? 4.849   -6.955  0.987   1.00 97.32 102 A 1 
ATOM   749  C  CB  . ILE A 1 102 ? 2.103   -6.028  1.529   1.00 97.89 102 A 1 
ATOM   750  C  CG1 . ILE A 1 102 ? 0.621   -5.810  1.162   1.00 96.94 102 A 1 
ATOM   751  C  CG2 . ILE A 1 102 ? 2.436   -5.377  2.879   1.00 97.42 102 A 1 
ATOM   752  C  CD1 . ILE A 1 102 ? -0.334  -6.575  2.072   1.00 94.71 102 A 1 
ATOM   753  N  N   . VAL A 1 103 ? 5.347   -4.777  0.776   1.00 97.91 103 A 1 
ATOM   754  C  CA  . VAL A 1 103 ? 6.760   -4.882  1.136   1.00 97.80 103 A 1 
ATOM   755  C  C   . VAL A 1 103 ? 6.957   -4.248  2.503   1.00 97.82 103 A 1 
ATOM   756  O  O   . VAL A 1 103 ? 6.828   -3.036  2.654   1.00 97.12 103 A 1 
ATOM   757  C  CB  . VAL A 1 103 ? 7.667   -4.220  0.083   1.00 97.36 103 A 1 
ATOM   758  C  CG1 . VAL A 1 103 ? 9.143   -4.413  0.431   1.00 95.62 103 A 1 
ATOM   759  C  CG2 . VAL A 1 103 ? 7.424   -4.816  -1.306  1.00 96.22 103 A 1 
ATOM   760  N  N   . ARG A 1 104 ? 7.259   -5.069  3.511   1.00 97.77 104 A 1 
ATOM   761  C  CA  . ARG A 1 104 ? 7.456   -4.613  4.890   1.00 97.62 104 A 1 
ATOM   762  C  C   . ARG A 1 104 ? 8.893   -4.154  5.118   1.00 97.58 104 A 1 
ATOM   763  O  O   . ARG A 1 104 ? 9.835   -4.781  4.623   1.00 95.81 104 A 1 
ATOM   764  C  CB  . ARG A 1 104 ? 7.059   -5.722  5.869   1.00 96.81 104 A 1 
ATOM   765  C  CG  . ARG A 1 104 ? 5.590   -6.127  5.744   1.00 95.51 104 A 1 
ATOM   766  C  CD  . ARG A 1 104 ? 5.303   -7.357  6.611   1.00 95.63 104 A 1 
ATOM   767  N  NE  . ARG A 1 104 ? 3.933   -7.869  6.460   1.00 94.94 104 A 1 
ATOM   768  C  CZ  . ARG A 1 104 ? 3.463   -8.598  5.451   1.00 96.23 104 A 1 
ATOM   769  N  NH1 . ARG A 1 104 ? 4.184   -8.926  4.416   1.00 89.54 104 A 1 
ATOM   770  N  NH2 . ARG A 1 104 ? 2.235   -9.027  5.475   1.00 91.68 104 A 1 
ATOM   771  N  N   . GLY A 1 105 ? 9.056   -3.116  5.901   1.00 96.60 105 A 1 
ATOM   772  C  CA  . GLY A 1 105 ? 10.347  -2.545  6.261   1.00 96.41 105 A 1 
ATOM   773  C  C   . GLY A 1 105 ? 10.758  -1.360  5.381   1.00 97.03 105 A 1 
ATOM   774  O  O   . GLY A 1 105 ? 10.135  -1.089  4.352   1.00 95.05 105 A 1 
ATOM   775  N  N   . PRO A 1 106 ? 11.828  -0.638  5.784   1.00 96.87 106 A 1 
ATOM   776  C  CA  . PRO A 1 106 ? 12.255  0.582   5.118   1.00 96.13 106 A 1 
ATOM   777  C  C   . PRO A 1 106 ? 12.504  0.369   3.625   1.00 96.09 106 A 1 
ATOM   778  O  O   . PRO A 1 106 ? 13.287  -0.492  3.232   1.00 92.59 106 A 1 
ATOM   779  C  CB  . PRO A 1 106 ? 13.536  1.024   5.828   1.00 95.30 106 A 1 
ATOM   780  C  CG  . PRO A 1 106 ? 13.407  0.382   7.203   1.00 94.48 106 A 1 
ATOM   781  C  CD  . PRO A 1 106 ? 12.671  -0.915  6.922   1.00 96.58 106 A 1 
ATOM   782  N  N   . SER A 1 107 ? 11.848  1.175   2.796   1.00 95.39 107 A 1 
ATOM   783  C  CA  . SER A 1 107 ? 11.877  1.027   1.341   1.00 95.27 107 A 1 
ATOM   784  C  C   . SER A 1 107 ? 12.246  2.341   0.639   1.00 95.70 107 A 1 
ATOM   785  O  O   . SER A 1 107 ? 11.880  2.567   -0.513  1.00 93.58 107 A 1 
ATOM   786  C  CB  . SER A 1 107 ? 10.550  0.437   0.851   1.00 94.52 107 A 1 
ATOM   787  O  OG  . SER A 1 107 ? 10.312  -0.816  1.455   1.00 91.27 107 A 1 
ATOM   788  N  N   . ALA A 1 108 ? 13.002  3.209   1.323   1.00 95.27 108 A 1 
ATOM   789  C  CA  . ALA A 1 108 ? 13.427  4.485   0.766   1.00 94.34 108 A 1 
ATOM   790  C  C   . ALA A 1 108 ? 14.303  4.328   -0.475  1.00 95.49 108 A 1 
ATOM   791  O  O   . ALA A 1 108 ? 14.186  5.134   -1.389  1.00 92.82 108 A 1 
ATOM   792  C  CB  . ALA A 1 108 ? 14.163  5.285   1.843   1.00 91.72 108 A 1 
ATOM   793  N  N   . LEU A 1 109 ? 15.148  3.289   -0.541  1.00 95.81 109 A 1 
ATOM   794  C  CA  . LEU A 1 109 ? 16.153  3.123   -1.600  1.00 96.04 109 A 1 
ATOM   795  C  C   . LEU A 1 109 ? 15.572  3.292   -3.014  1.00 96.44 109 A 1 
ATOM   796  O  O   . LEU A 1 109 ? 16.164  3.996   -3.827  1.00 94.69 109 A 1 
ATOM   797  C  CB  . LEU A 1 109 ? 16.820  1.749   -1.426  1.00 95.06 109 A 1 
ATOM   798  C  CG  . LEU A 1 109 ? 17.885  1.431   -2.495  1.00 93.37 109 A 1 
ATOM   799  C  CD1 . LEU A 1 109 ? 19.051  2.418   -2.466  1.00 90.16 109 A 1 
ATOM   800  C  CD2 . LEU A 1 109 ? 18.444  0.038   -2.250  1.00 90.68 109 A 1 
ATOM   801  N  N   . LEU A 1 110 ? 14.405  2.700   -3.286  1.00 96.30 110 A 1 
ATOM   802  C  CA  . LEU A 1 110 ? 13.747  2.785   -4.593  1.00 96.33 110 A 1 
ATOM   803  C  C   . LEU A 1 110 ? 12.617  3.822   -4.658  1.00 96.77 110 A 1 
ATOM   804  O  O   . LEU A 1 110 ? 12.201  4.200   -5.749  1.00 94.76 110 A 1 
ATOM   805  C  CB  . LEU A 1 110 ? 13.212  1.398   -4.973  1.00 95.39 110 A 1 
ATOM   806  C  CG  . LEU A 1 110 ? 14.299  0.322   -5.121  1.00 94.64 110 A 1 
ATOM   807  C  CD1 . LEU A 1 110 ? 13.627  -1.015  -5.422  1.00 92.14 110 A 1 
ATOM   808  C  CD2 . LEU A 1 110 ? 15.284  0.630   -6.256  1.00 91.27 110 A 1 
ATOM   809  N  N   . TYR A 1 111 ? 12.113  4.284   -3.504  1.00 96.64 111 A 1 
ATOM   810  C  CA  . TYR A 1 111 ? 10.847  5.036   -3.457  1.00 96.68 111 A 1 
ATOM   811  C  C   . TYR A 1 111 ? 10.937  6.392   -2.747  1.00 96.73 111 A 1 
ATOM   812  O  O   . TYR A 1 111 ? 10.051  7.234   -2.931  1.00 92.93 111 A 1 
ATOM   813  C  CB  . TYR A 1 111 ? 9.775   4.135   -2.836  1.00 96.05 111 A 1 
ATOM   814  C  CG  . TYR A 1 111 ? 9.602   2.812   -3.552  1.00 96.86 111 A 1 
ATOM   815  C  CD1 . TYR A 1 111 ? 9.122   2.768   -4.876  1.00 95.14 111 A 1 
ATOM   816  C  CD2 . TYR A 1 111 ? 9.951   1.593   -2.916  1.00 95.40 111 A 1 
ATOM   817  C  CE1 . TYR A 1 111 ? 9.000   1.558   -5.559  1.00 94.71 111 A 1 
ATOM   818  C  CE2 . TYR A 1 111 ? 9.829   0.370   -3.591  1.00 94.88 111 A 1 
ATOM   819  C  CZ  . TYR A 1 111 ? 9.356   0.357   -4.919  1.00 96.21 111 A 1 
ATOM   820  O  OH  . TYR A 1 111 ? 9.251   -0.837  -5.589  1.00 95.29 111 A 1 
ATOM   821  N  N   . GLY A 1 112 ? 11.979  6.658   -1.979  1.00 95.59 112 A 1 
ATOM   822  C  CA  . GLY A 1 112 ? 12.191  7.922   -1.300  1.00 95.51 112 A 1 
ATOM   823  C  C   . GLY A 1 112 ? 11.299  8.134   -0.069  1.00 96.24 112 A 1 
ATOM   824  O  O   . GLY A 1 112 ? 11.120  7.240   0.756   1.00 93.60 112 A 1 
ATOM   825  N  N   . SER A 1 113 ? 10.773  9.349   0.063   1.00 96.04 113 A 1 
ATOM   826  C  CA  . SER A 1 113 ? 9.983   9.779   1.214   1.00 95.97 113 A 1 
ATOM   827  C  C   . SER A 1 113 ? 8.746   8.915   1.448   1.00 96.24 113 A 1 
ATOM   828  O  O   . SER A 1 113 ? 8.079   8.509   0.499   1.00 94.30 113 A 1 
ATOM   829  C  CB  . SER A 1 113 ? 9.556   11.240  1.020   1.00 94.86 113 A 1 
ATOM   830  O  OG  . SER A 1 113 ? 8.888   11.729  2.166   1.00 92.69 113 A 1 
ATOM   831  N  N   . GLY A 1 114 ? 8.404   8.679   2.720   1.00 95.23 114 A 1 
ATOM   832  C  CA  . GLY A 1 114 ? 7.158   8.030   3.137   1.00 95.36 114 A 1 
ATOM   833  C  C   . GLY A 1 114 ? 7.219   6.514   3.274   1.00 96.71 114 A 1 
ATOM   834  O  O   . GLY A 1 114 ? 6.314   5.925   3.856   1.00 94.33 114 A 1 
ATOM   835  N  N   . ALA A 1 115 ? 8.277   5.857   2.813   1.00 96.58 115 A 1 
ATOM   836  C  CA  . ALA A 1 115 ? 8.426   4.401   2.879   1.00 96.90 115 A 1 
ATOM   837  C  C   . ALA A 1 115 ? 9.133   3.924   4.171   1.00 97.32 115 A 1 
ATOM   838  O  O   . ALA A 1 115 ? 10.066  3.113   4.113   1.00 95.47 115 A 1 
ATOM   839  C  CB  . ALA A 1 115 ? 9.101   3.936   1.583   1.00 96.14 115 A 1 
ATOM   840  N  N   . LEU A 1 116 ? 8.718   4.439   5.336   1.00 97.20 116 A 1 
ATOM   841  C  CA  . LEU A 1 116 ? 9.333   4.122   6.633   1.00 97.32 116 A 1 
ATOM   842  C  C   . LEU A 1 116 ? 8.977   2.704   7.107   1.00 97.20 116 A 1 
ATOM   843  O  O   . LEU A 1 116 ? 9.875   1.914   7.405   1.00 95.59 116 A 1 
ATOM   844  C  CB  . LEU A 1 116 ? 8.864   5.154   7.682   1.00 96.96 116 A 1 
ATOM   845  C  CG  . LEU A 1 116 ? 9.490   6.557   7.533   1.00 96.19 116 A 1 
ATOM   846  C  CD1 . LEU A 1 116 ? 8.696   7.569   8.343   1.00 93.46 116 A 1 
ATOM   847  C  CD2 . LEU A 1 116 ? 10.928  6.572   8.052   1.00 92.59 116 A 1 
ATOM   848  N  N   . GLY A 1 117 ? 7.691   2.366   7.172   1.00 97.38 117 A 1 
ATOM   849  C  CA  . GLY A 1 117 ? 7.180   1.044   7.541   1.00 97.17 117 A 1 
ATOM   850  C  C   . GLY A 1 117 ? 7.124   0.064   6.374   1.00 97.51 117 A 1 
ATOM   851  O  O   . GLY A 1 117 ? 7.103   -1.156  6.585   1.00 96.12 117 A 1 
ATOM   852  N  N   . GLY A 1 118 ? 7.121   0.566   5.154   1.00 97.53 118 A 1 
ATOM   853  C  CA  . GLY A 1 118 ? 7.078   -0.226  3.944   1.00 97.71 118 A 1 
ATOM   854  C  C   . GLY A 1 118 ? 6.365   0.457   2.782   1.00 98.00 118 A 1 
ATOM   855  O  O   . GLY A 1 118 ? 6.142   1.670   2.781   1.00 97.24 118 A 1 
ATOM   856  N  N   . VAL A 1 119 ? 6.041   -0.362  1.790   1.00 98.12 119 A 1 
ATOM   857  C  CA  . VAL A 1 119 ? 5.329   0.048   0.569   1.00 98.11 119 A 1 
ATOM   858  C  C   . VAL A 1 119 ? 4.197   -0.922  0.294   1.00 98.31 119 A 1 
ATOM   859  O  O   . VAL A 1 119 ? 4.381   -2.137  0.370   1.00 97.54 119 A 1 
ATOM   860  C  CB  . VAL A 1 119 ? 6.282   0.114   -0.639  1.00 96.36 119 A 1 
ATOM   861  C  CG1 . VAL A 1 119 ? 5.565   0.532   -1.920  1.00 86.37 119 A 1 
ATOM   862  C  CG2 . VAL A 1 119 ? 7.398   1.130   -0.409  1.00 86.27 119 A 1 
ATOM   863  N  N   . ILE A 1 120 ? 3.040   -0.392  -0.072  1.00 98.12 120 A 1 
ATOM   864  C  CA  . ILE A 1 120 ? 1.921   -1.132  -0.632  1.00 98.19 120 A 1 
ATOM   865  C  C   . ILE A 1 120 ? 1.747   -0.673  -2.078  1.00 98.10 120 A 1 
ATOM   866  O  O   . ILE A 1 120 ? 1.443   0.487   -2.329  1.00 97.69 120 A 1 
ATOM   867  C  CB  . ILE A 1 120 ? 0.652   -0.936  0.218   1.00 98.01 120 A 1 
ATOM   868  C  CG1 . ILE A 1 120 ? 0.898   -1.387  1.678   1.00 96.79 120 A 1 
ATOM   869  C  CG2 . ILE A 1 120 ? -0.519  -1.703  -0.418  1.00 97.70 120 A 1 
ATOM   870  C  CD1 . ILE A 1 120 ? -0.257  -1.111  2.627   1.00 93.99 120 A 1 
ATOM   871  N  N   . SER A 1 121 ? 1.995   -1.562  -3.024  1.00 98.22 121 A 1 
ATOM   872  C  CA  . SER A 1 121 ? 1.994   -1.253  -4.456  1.00 98.26 121 A 1 
ATOM   873  C  C   . SER A 1 121 ? 0.830   -1.929  -5.152  1.00 98.27 121 A 1 
ATOM   874  O  O   . SER A 1 121 ? 0.740   -3.154  -5.167  1.00 97.46 121 A 1 
ATOM   875  C  CB  . SER A 1 121 ? 3.319   -1.687  -5.081  1.00 97.59 121 A 1 
ATOM   876  O  OG  . SER A 1 121 ? 3.389   -1.268  -6.429  1.00 92.68 121 A 1 
ATOM   877  N  N   . TYR A 1 122 ? -0.042  -1.134  -5.755  1.00 98.37 122 A 1 
ATOM   878  C  CA  . TYR A 1 122 ? -1.148  -1.580  -6.583  1.00 98.34 122 A 1 
ATOM   879  C  C   . TYR A 1 122 ? -0.761  -1.468  -8.064  1.00 98.12 122 A 1 
ATOM   880  O  O   . TYR A 1 122 ? -0.357  -0.399  -8.517  1.00 97.35 122 A 1 
ATOM   881  C  CB  . TYR A 1 122 ? -2.397  -0.744  -6.298  1.00 98.25 122 A 1 
ATOM   882  C  CG  . TYR A 1 122 ? -2.945  -0.867  -4.889  1.00 98.38 122 A 1 
ATOM   883  C  CD1 . TYR A 1 122 ? -4.034  -1.720  -4.619  1.00 97.78 122 A 1 
ATOM   884  C  CD2 . TYR A 1 122 ? -2.391  -0.113  -3.837  1.00 97.68 122 A 1 
ATOM   885  C  CE1 . TYR A 1 122 ? -4.554  -1.833  -3.330  1.00 97.39 122 A 1 
ATOM   886  C  CE2 . TYR A 1 122 ? -2.908  -0.230  -2.526  1.00 97.37 122 A 1 
ATOM   887  C  CZ  . TYR A 1 122 ? -3.987  -1.096  -2.278  1.00 97.95 122 A 1 
ATOM   888  O  OH  . TYR A 1 122 ? -4.481  -1.214  -1.010  1.00 97.29 122 A 1 
ATOM   889  N  N   . ASP A 1 123 ? -0.956  -2.543  -8.815  1.00 97.82 123 A 1 
ATOM   890  C  CA  . ASP A 1 123 ? -0.899  -2.511  -10.270 1.00 97.56 123 A 1 
ATOM   891  C  C   . ASP A 1 123 ? -2.320  -2.608  -10.824 1.00 97.61 123 A 1 
ATOM   892  O  O   . ASP A 1 123 ? -3.108  -3.463  -10.408 1.00 96.88 123 A 1 
ATOM   893  C  CB  . ASP A 1 123 ? -0.014  -3.638  -10.826 1.00 96.56 123 A 1 
ATOM   894  C  CG  . ASP A 1 123 ? 1.455   -3.533  -10.421 1.00 93.77 123 A 1 
ATOM   895  O  OD1 . ASP A 1 123 ? 1.981   -2.398  -10.367 1.00 88.64 123 A 1 
ATOM   896  O  OD2 . ASP A 1 123 ? 2.067   -4.603  -10.206 1.00 87.58 123 A 1 
ATOM   897  N  N   . THR A 1 124 ? -2.664  -1.745  -11.768 1.00 97.38 124 A 1 
ATOM   898  C  CA  . THR A 1 124 ? -3.962  -1.804  -12.437 1.00 97.31 124 A 1 
ATOM   899  C  C   . THR A 1 124 ? -3.985  -2.855  -13.543 1.00 96.84 124 A 1 
ATOM   900  O  O   . THR A 1 124 ? -2.954  -3.186  -14.136 1.00 95.81 124 A 1 
ATOM   901  C  CB  . THR A 1 124 ? -4.410  -0.440  -12.982 1.00 97.21 124 A 1 
ATOM   902  O  OG1 . THR A 1 124 ? -3.491  0.087   -13.895 1.00 94.56 124 A 1 
ATOM   903  C  CG2 . THR A 1 124 ? -4.617  0.574   -11.864 1.00 93.92 124 A 1 
ATOM   904  N  N   . VAL A 1 125 ? -5.178  -3.341  -13.851 1.00 96.62 125 A 1 
ATOM   905  C  CA  . VAL A 1 125 ? -5.411  -4.313  -14.923 1.00 96.41 125 A 1 
ATOM   906  C  C   . VAL A 1 125 ? -4.798  -3.842  -16.244 1.00 96.47 125 A 1 
ATOM   907  O  O   . VAL A 1 125 ? -4.844  -2.655  -16.587 1.00 95.72 125 A 1 
ATOM   908  C  CB  . VAL A 1 125 ? -6.901  -4.658  -15.107 1.00 95.58 125 A 1 
ATOM   909  C  CG1 . VAL A 1 125 ? -7.432  -5.422  -13.894 1.00 91.78 125 A 1 
ATOM   910  C  CG2 . VAL A 1 125 ? -7.793  -3.438  -15.344 1.00 92.47 125 A 1 
ATOM   911  N  N   . ASP A 1 126 ? -4.232  -4.773  -16.998 1.00 95.41 126 A 1 
ATOM   912  C  CA  . ASP A 1 126 ? -3.704  -4.532  -18.330 1.00 94.63 126 A 1 
ATOM   913  C  C   . ASP A 1 126 ? -4.290  -5.516  -19.354 1.00 94.68 126 A 1 
ATOM   914  O  O   . ASP A 1 126 ? -4.909  -6.528  -19.012 1.00 91.71 126 A 1 
ATOM   915  C  CB  . ASP A 1 126 ? -2.166  -4.485  -18.303 1.00 91.85 126 A 1 
ATOM   916  C  CG  . ASP A 1 126 ? -1.472  -5.800  -17.956 1.00 85.65 126 A 1 
ATOM   917  O  OD1 . ASP A 1 126 ? -1.854  -6.833  -18.532 1.00 78.22 126 A 1 
ATOM   918  O  OD2 . ASP A 1 126 ? -0.495  -5.773  -17.173 1.00 78.65 126 A 1 
ATOM   919  N  N   . ALA A 1 127 ? -4.144  -5.190  -20.629 1.00 94.20 127 A 1 
ATOM   920  C  CA  . ALA A 1 127 ? -4.654  -6.030  -21.710 1.00 93.57 127 A 1 
ATOM   921  C  C   . ALA A 1 127 ? -3.994  -7.407  -21.719 1.00 92.61 127 A 1 
ATOM   922  O  O   . ALA A 1 127 ? -4.654  -8.420  -21.937 1.00 89.44 127 A 1 
ATOM   923  C  CB  . ALA A 1 127 ? -4.421  -5.301  -23.036 1.00 92.35 127 A 1 
ATOM   924  N  N   . LYS A 1 128 ? -2.690  -7.458  -21.452 1.00 90.77 128 A 1 
ATOM   925  C  CA  . LYS A 1 128 ? -1.879  -8.671  -21.558 1.00 88.30 128 A 1 
ATOM   926  C  C   . LYS A 1 128 ? -2.286  -9.740  -20.548 1.00 87.87 128 A 1 
ATOM   927  O  O   . LYS A 1 128 ? -2.184  -10.921 -20.839 1.00 82.44 128 A 1 
ATOM   928  C  CB  . LYS A 1 128 ? -0.409  -8.270  -21.386 1.00 84.14 128 A 1 
ATOM   929  C  CG  . LYS A 1 128 ? 0.532   -9.178  -22.170 1.00 73.39 128 A 1 
ATOM   930  C  CD  . LYS A 1 128 ? 1.960   -8.667  -22.007 1.00 69.48 128 A 1 
ATOM   931  C  CE  . LYS A 1 128 ? 2.904   -9.418  -22.939 1.00 58.59 128 A 1 
ATOM   932  N  NZ  . LYS A 1 128 ? 4.274   -8.880  -22.840 1.00 52.62 128 A 1 
ATOM   933  N  N   . ASP A 1 129 ? -2.750  -9.302  -19.379 1.00 87.68 129 A 1 
ATOM   934  C  CA  . ASP A 1 129 ? -3.185  -10.174 -18.288 1.00 84.84 129 A 1 
ATOM   935  C  C   . ASP A 1 129 ? -4.572  -10.784 -18.535 1.00 85.30 129 A 1 
ATOM   936  O  O   . ASP A 1 129 ? -4.843  -11.918 -18.170 1.00 79.32 129 A 1 
ATOM   937  C  CB  . ASP A 1 129 ? -3.202  -9.327  -17.024 1.00 80.47 129 A 1 
ATOM   938  C  CG  . ASP A 1 129 ? -2.928  -10.116 -15.766 1.00 76.26 129 A 1 
ATOM   939  O  OD1 . ASP A 1 129 ? -1.816  -10.696 -15.713 1.00 70.26 129 A 1 
ATOM   940  O  OD2 . ASP A 1 129 ? -3.688  -9.954  -14.799 1.00 70.25 129 A 1 
ATOM   941  N  N   . LEU A 1 130 ? -5.459  -10.026 -19.181 1.00 75.87 130 A 1 
ATOM   942  C  CA  . LEU A 1 130 ? -6.834  -10.443 -19.423 1.00 70.61 130 A 1 
ATOM   943  C  C   . LEU A 1 130 ? -7.010  -11.205 -20.743 1.00 72.34 130 A 1 
ATOM   944  O  O   . LEU A 1 130 ? -7.897  -12.045 -20.847 1.00 68.70 130 A 1 
ATOM   945  C  CB  . LEU A 1 130 ? -7.736  -9.199  -19.387 1.00 65.67 130 A 1 
ATOM   946  C  CG  . LEU A 1 130 ? -7.860  -8.530  -18.008 1.00 63.09 130 A 1 
ATOM   947  C  CD1 . LEU A 1 130 ? -8.701  -7.268  -18.142 1.00 62.83 130 A 1 
ATOM   948  C  CD2 . LEU A 1 130 ? -8.539  -9.436  -16.984 1.00 61.85 130 A 1 
ATOM   949  N  N   . LEU A 1 131 ? -6.186  -10.910 -21.747 1.00 71.34 131 A 1 
ATOM   950  C  CA  . LEU A 1 131 ? -6.273  -11.560 -23.048 1.00 64.27 131 A 1 
ATOM   951  C  C   . LEU A 1 131 ? -6.011  -13.063 -22.916 1.00 65.94 131 A 1 
ATOM   952  O  O   . LEU A 1 131 ? -4.964  -13.493 -22.449 1.00 64.35 131 A 1 
ATOM   953  C  CB  . LEU A 1 131 ? -5.278  -10.927 -24.035 1.00 58.01 131 A 1 
ATOM   954  C  CG  . LEU A 1 131 ? -5.798  -9.634  -24.687 1.00 54.55 131 A 1 
ATOM   955  C  CD1 . LEU A 1 131 ? -4.645  -8.919  -25.377 1.00 53.09 131 A 1 
ATOM   956  C  CD2 . LEU A 1 131 ? -6.876  -9.915  -25.725 1.00 54.43 131 A 1 
ATOM   957  N  N   . GLN A 1 132 ? -6.964  -13.847 -23.420 1.00 62.55 132 A 1 
ATOM   958  C  CA  . GLN A 1 132 ? -6.788  -15.279 -23.518 1.00 58.59 132 A 1 
ATOM   959  C  C   . GLN A 1 132 ? -5.715  -15.630 -24.548 1.00 62.94 132 A 1 
ATOM   960  O  O   . GLN A 1 132 ? -5.502  -14.924 -25.545 1.00 57.36 132 A 1 
ATOM   961  C  CB  . GLN A 1 132 ? -8.119  -15.979 -23.842 1.00 50.26 132 A 1 
ATOM   962  C  CG  . GLN A 1 132 ? -9.153  -15.789 -22.716 1.00 45.08 132 A 1 
ATOM   963  C  CD  . GLN A 1 132 ? -10.437 -16.582 -22.947 1.00 37.81 132 A 1 
ATOM   964  O  OE1 . GLN A 1 132 ? -10.557 -17.426 -23.824 1.00 35.52 132 A 1 
ATOM   965  N  NE2 . GLN A 1 132 ? -11.459 -16.343 -22.152 1.00 36.65 132 A 1 
ATOM   966  N  N   . GLU A 1 133 ? -5.060  -16.749 -24.319 1.00 68.93 133 A 1 
ATOM   967  C  CA  . GLU A 1 133 ? -4.021  -17.242 -25.198 1.00 67.05 133 A 1 
ATOM   968  C  C   . GLU A 1 133 ? -4.551  -17.441 -26.631 1.00 69.89 133 A 1 
ATOM   969  O  O   . GLU A 1 133 ? -5.618  -18.023 -26.855 1.00 62.88 133 A 1 
ATOM   970  C  CB  . GLU A 1 133 ? -3.427  -18.517 -24.596 1.00 59.97 133 A 1 
ATOM   971  C  CG  . GLU A 1 133 ? -1.993  -18.756 -25.088 1.00 51.60 133 A 1 
ATOM   972  C  CD  . GLU A 1 133 ? -1.323  -19.970 -24.442 1.00 44.68 133 A 1 
ATOM   973  O  OE1 . GLU A 1 133 ? -0.086  -20.051 -24.551 1.00 39.83 133 A 1 
ATOM   974  O  OE2 . GLU A 1 133 ? -2.042  -20.822 -23.866 1.00 41.59 133 A 1 
ATOM   975  N  N   . GLY A 1 134 ? -3.835  -16.896 -27.603 1.00 77.01 134 A 1 
ATOM   976  C  CA  . GLY A 1 134 ? -4.223  -16.939 -29.016 1.00 78.16 134 A 1 
ATOM   977  C  C   . GLY A 1 134 ? -5.309  -15.942 -29.435 1.00 81.60 134 A 1 
ATOM   978  O  O   . GLY A 1 134 ? -5.510  -15.762 -30.634 1.00 77.80 134 A 1 
ATOM   979  N  N   . GLN A 1 135 ? -5.972  -15.252 -28.500 1.00 84.87 135 A 1 
ATOM   980  C  CA  . GLN A 1 135 ? -6.949  -14.217 -28.842 1.00 86.21 135 A 1 
ATOM   981  C  C   . GLN A 1 135 ? -6.303  -12.834 -28.961 1.00 88.71 135 A 1 
ATOM   982  O  O   . GLN A 1 135 ? -5.348  -12.504 -28.268 1.00 86.68 135 A 1 
ATOM   983  C  CB  . GLN A 1 135 ? -8.135  -14.219 -27.869 1.00 81.71 135 A 1 
ATOM   984  C  CG  . GLN A 1 135 ? -8.898  -15.563 -27.909 1.00 75.16 135 A 1 
ATOM   985  C  CD  . GLN A 1 135 ? -10.410 -15.427 -27.766 1.00 69.09 135 A 1 
ATOM   986  O  OE1 . GLN A 1 135 ? -10.955 -14.364 -27.555 1.00 61.11 135 A 1 
ATOM   987  N  NE2 . GLN A 1 135 ? -11.145 -16.503 -27.916 1.00 59.41 135 A 1 
ATOM   988  N  N   . SER A 1 136 ? -6.857  -12.005 -29.860 1.00 91.15 136 A 1 
ATOM   989  C  CA  . SER A 1 136 ? -6.417  -10.633 -30.094 1.00 91.80 136 A 1 
ATOM   990  C  C   . SER A 1 136 ? -7.366  -9.589  -29.517 1.00 93.23 136 A 1 
ATOM   991  O  O   . SER A 1 136 ? -7.039  -8.406  -29.522 1.00 90.96 136 A 1 
ATOM   992  C  CB  . SER A 1 136 ? -6.232  -10.401 -31.596 1.00 88.82 136 A 1 
ATOM   993  O  OG  . SER A 1 136 ? -7.426  -10.673 -32.295 1.00 77.92 136 A 1 
ATOM   994  N  N   . SER A 1 137 ? -8.539  -9.999  -29.030 1.00 93.59 137 A 1 
ATOM   995  C  CA  . SER A 1 137 ? -9.492  -9.110  -28.381 1.00 93.70 137 A 1 
ATOM   996  C  C   . SER A 1 137 ? -10.345 -9.887  -27.386 1.00 93.88 137 A 1 
ATOM   997  O  O   . SER A 1 137 ? -10.443 -11.114 -27.454 1.00 91.96 137 A 1 
ATOM   998  C  CB  . SER A 1 137 ? -10.386 -8.408  -29.413 1.00 91.95 137 A 1 
ATOM   999  O  OG  . SER A 1 137 ? -11.112 -9.332  -30.182 1.00 80.65 137 A 1 
ATOM   1000 N  N   . GLY A 1 138 ? -10.977 -9.162  -26.471 1.00 94.20 138 A 1 
ATOM   1001 C  CA  . GLY A 1 138 ? -11.900 -9.731  -25.510 1.00 94.25 138 A 1 
ATOM   1002 C  C   . GLY A 1 138 ? -12.663 -8.658  -24.744 1.00 95.01 138 A 1 
ATOM   1003 O  O   . GLY A 1 138 ? -12.345 -7.471  -24.785 1.00 94.62 138 A 1 
ATOM   1004 N  N   . PHE A 1 139 ? -13.688 -9.119  -24.047 1.00 95.48 139 A 1 
ATOM   1005 C  CA  . PHE A 1 139 ? -14.528 -8.303  -23.197 1.00 95.56 139 A 1 
ATOM   1006 C  C   . PHE A 1 139 ? -14.727 -9.001  -21.866 1.00 95.15 139 A 1 
ATOM   1007 O  O   . PHE A 1 139 ? -14.740 -10.235 -21.786 1.00 94.46 139 A 1 
ATOM   1008 C  CB  . PHE A 1 139 ? -15.873 -8.029  -23.879 1.00 95.33 139 A 1 
ATOM   1009 C  CG  . PHE A 1 139 ? -15.766 -7.337  -25.212 1.00 94.55 139 A 1 
ATOM   1010 C  CD1 . PHE A 1 139 ? -15.761 -5.935  -25.287 1.00 90.40 139 A 1 
ATOM   1011 C  CD2 . PHE A 1 139 ? -15.652 -8.093  -26.397 1.00 90.74 139 A 1 
ATOM   1012 C  CE1 . PHE A 1 139 ? -15.639 -5.289  -26.518 1.00 89.12 139 A 1 
ATOM   1013 C  CE2 . PHE A 1 139 ? -15.527 -7.449  -27.641 1.00 89.37 139 A 1 
ATOM   1014 C  CZ  . PHE A 1 139 ? -15.519 -6.045  -27.696 1.00 89.72 139 A 1 
ATOM   1015 N  N   . ARG A 1 140 ? -14.928 -8.228  -20.808 1.00 96.13 140 A 1 
ATOM   1016 C  CA  . ARG A 1 140 ? -15.318 -8.731  -19.494 1.00 96.38 140 A 1 
ATOM   1017 C  C   . ARG A 1 140 ? -16.365 -7.812  -18.901 1.00 96.89 140 A 1 
ATOM   1018 O  O   . ARG A 1 140 ? -16.227 -6.600  -18.957 1.00 96.79 140 A 1 
ATOM   1019 C  CB  . ARG A 1 140 ? -14.073 -8.868  -18.618 1.00 95.47 140 A 1 
ATOM   1020 C  CG  . ARG A 1 140 ? -14.378 -9.424  -17.223 1.00 91.27 140 A 1 
ATOM   1021 C  CD  . ARG A 1 140 ? -13.072 -9.596  -16.432 1.00 87.82 140 A 1 
ATOM   1022 N  NE  . ARG A 1 140 ? -13.329 -10.076 -15.071 1.00 78.50 140 A 1 
ATOM   1023 C  CZ  . ARG A 1 140 ? -12.920 -9.522  -13.938 1.00 72.67 140 A 1 
ATOM   1024 N  NH1 . ARG A 1 140 ? -12.209 -8.429  -13.912 1.00 64.79 140 A 1 
ATOM   1025 N  NH2 . ARG A 1 140 ? -13.219 -10.067 -12.799 1.00 62.84 140 A 1 
ATOM   1026 N  N   . VAL A 1 141 ? -17.392 -8.404  -18.307 1.00 97.43 141 A 1 
ATOM   1027 C  CA  . VAL A 1 141 ? -18.386 -7.699  -17.494 1.00 97.74 141 A 1 
ATOM   1028 C  C   . VAL A 1 141 ? -18.441 -8.341  -16.117 1.00 97.87 141 A 1 
ATOM   1029 O  O   . VAL A 1 141 ? -18.157 -9.531  -15.964 1.00 97.50 141 A 1 
ATOM   1030 C  CB  . VAL A 1 141 ? -19.779 -7.661  -18.153 1.00 97.38 141 A 1 
ATOM   1031 C  CG1 . VAL A 1 141 ? -19.727 -6.867  -19.458 1.00 93.57 141 A 1 
ATOM   1032 C  CG2 . VAL A 1 141 ? -20.347 -9.052  -18.436 1.00 93.53 141 A 1 
ATOM   1033 N  N   . PHE A 1 142 ? -18.812 -7.569  -15.107 1.00 98.16 142 A 1 
ATOM   1034 C  CA  . PHE A 1 142 ? -19.072 -8.100  -13.777 1.00 98.37 142 A 1 
ATOM   1035 C  C   . PHE A 1 142 ? -20.256 -7.394  -13.115 1.00 98.53 142 A 1 
ATOM   1036 O  O   . PHE A 1 142 ? -20.598 -6.263  -13.453 1.00 98.33 142 A 1 
ATOM   1037 C  CB  . PHE A 1 142 ? -17.805 -8.061  -12.903 1.00 97.87 142 A 1 
ATOM   1038 C  CG  . PHE A 1 142 ? -17.485 -6.708  -12.320 1.00 97.75 142 A 1 
ATOM   1039 C  CD1 . PHE A 1 142 ? -16.664 -5.798  -13.016 1.00 96.35 142 A 1 
ATOM   1040 C  CD2 . PHE A 1 142 ? -18.030 -6.324  -11.080 1.00 96.46 142 A 1 
ATOM   1041 C  CE1 . PHE A 1 142 ? -16.407 -4.531  -12.497 1.00 95.24 142 A 1 
ATOM   1042 C  CE2 . PHE A 1 142 ? -17.779 -5.046  -10.553 1.00 95.38 142 A 1 
ATOM   1043 C  CZ  . PHE A 1 142 ? -16.968 -4.148  -11.268 1.00 95.26 142 A 1 
ATOM   1044 N  N   . GLY A 1 143 ? -20.845 -8.085  -12.150 1.00 98.40 143 A 1 
ATOM   1045 C  CA  . GLY A 1 143 ? -21.786 -7.556  -11.186 1.00 98.41 143 A 1 
ATOM   1046 C  C   . GLY A 1 143 ? -21.416 -8.025  -9.784  1.00 98.56 143 A 1 
ATOM   1047 O  O   . GLY A 1 143 ? -20.871 -9.122  -9.610  1.00 97.99 143 A 1 
ATOM   1048 N  N   . THR A 1 144 ? -21.707 -7.204  -8.782  1.00 98.49 144 A 1 
ATOM   1049 C  CA  . THR A 1 144 ? -21.479 -7.548  -7.378  1.00 98.39 144 A 1 
ATOM   1050 C  C   . THR A 1 144 ? -22.549 -6.915  -6.501  1.00 98.43 144 A 1 
ATOM   1051 O  O   . THR A 1 144 ? -23.162 -5.916  -6.879  1.00 97.68 144 A 1 
ATOM   1052 C  CB  . THR A 1 144 ? -20.053 -7.179  -6.946  1.00 97.23 144 A 1 
ATOM   1053 O  OG1 . THR A 1 144 ? -19.777 -7.610  -5.643  1.00 86.31 144 A 1 
ATOM   1054 C  CG2 . THR A 1 144 ? -19.766 -5.686  -6.990  1.00 89.03 144 A 1 
ATOM   1055 N  N   . GLY A 1 145 ? -22.792 -7.503  -5.336  1.00 98.37 145 A 1 
ATOM   1056 C  CA  . GLY A 1 145 ? -23.724 -6.975  -4.350  1.00 98.25 145 A 1 
ATOM   1057 C  C   . GLY A 1 145 ? -23.313 -7.374  -2.938  1.00 98.46 145 A 1 
ATOM   1058 O  O   . GLY A 1 145 ? -22.695 -8.426  -2.736  1.00 97.68 145 A 1 
ATOM   1059 N  N   . GLY A 1 146 ? -23.675 -6.553  -1.964  1.00 98.04 146 A 1 
ATOM   1060 C  CA  . GLY A 1 146 ? -23.419 -6.791  -0.556  1.00 97.95 146 A 1 
ATOM   1061 C  C   . GLY A 1 146 ? -24.591 -6.333  0.316   1.00 98.01 146 A 1 
ATOM   1062 O  O   . GLY A 1 146 ? -25.187 -5.291  0.060   1.00 96.55 146 A 1 
ATOM   1063 N  N   . THR A 1 147 ? -24.927 -7.111  1.341   1.00 97.69 147 A 1 
ATOM   1064 C  CA  . THR A 1 147 ? -26.046 -6.778  2.241   1.00 97.38 147 A 1 
ATOM   1065 C  C   . THR A 1 147 ? -25.632 -5.868  3.394   1.00 97.14 147 A 1 
ATOM   1066 O  O   . THR A 1 147 ? -26.471 -5.144  3.921   1.00 94.77 147 A 1 
ATOM   1067 C  CB  . THR A 1 147 ? -26.713 -8.037  2.818   1.00 96.56 147 A 1 
ATOM   1068 O  OG1 . THR A 1 147 ? -25.810 -8.763  3.612   1.00 92.03 147 A 1 
ATOM   1069 C  CG2 . THR A 1 147 ? -27.244 -8.973  1.727   1.00 92.42 147 A 1 
ATOM   1070 N  N   . GLY A 1 148 ? -24.371 -5.934  3.819   1.00 96.59 148 A 1 
ATOM   1071 C  CA  . GLY A 1 148 ? -23.882 -5.198  4.992   1.00 96.12 148 A 1 
ATOM   1072 C  C   . GLY A 1 148 ? -23.696 -3.704  4.758   1.00 96.47 148 A 1 
ATOM   1073 O  O   . GLY A 1 148 ? -23.756 -2.929  5.713   1.00 94.18 148 A 1 
ATOM   1074 N  N   . ASP A 1 149 ? -23.531 -3.314  3.512   1.00 96.73 149 A 1 
ATOM   1075 C  CA  . ASP A 1 149 ? -23.352 -1.936  3.051   1.00 96.66 149 A 1 
ATOM   1076 C  C   . ASP A 1 149 ? -24.361 -1.555  1.957   1.00 96.95 149 A 1 
ATOM   1077 O  O   . ASP A 1 149 ? -24.214 -0.532  1.302   1.00 94.77 149 A 1 
ATOM   1078 C  CB  . ASP A 1 149 ? -21.905 -1.758  2.581   1.00 95.03 149 A 1 
ATOM   1079 C  CG  . ASP A 1 149 ? -21.521 -2.624  1.374   1.00 94.98 149 A 1 
ATOM   1080 O  OD1 . ASP A 1 149 ? -22.239 -3.599  1.055   1.00 91.41 149 A 1 
ATOM   1081 O  OD2 . ASP A 1 149 ? -20.469 -2.334  0.758   1.00 91.05 149 A 1 
ATOM   1082 N  N   . HIS A 1 150 ? -25.386 -2.391  1.760   1.00 96.71 150 A 1 
ATOM   1083 C  CA  . HIS A 1 150 ? -26.417 -2.196  0.737   1.00 97.05 150 A 1 
ATOM   1084 C  C   . HIS A 1 150 ? -25.817 -1.894  -0.647  1.00 97.50 150 A 1 
ATOM   1085 O  O   . HIS A 1 150 ? -26.287 -1.015  -1.365  1.00 95.61 150 A 1 
ATOM   1086 C  CB  . HIS A 1 150 ? -27.433 -1.147  1.207   1.00 95.92 150 A 1 
ATOM   1087 C  CG  . HIS A 1 150 ? -28.016 -1.439  2.561   1.00 93.73 150 A 1 
ATOM   1088 N  ND1 . HIS A 1 150 ? -27.461 -1.102  3.770   1.00 81.36 150 A 1 
ATOM   1089 C  CD2 . HIS A 1 150 ? -29.174 -2.128  2.838   1.00 80.65 150 A 1 
ATOM   1090 C  CE1 . HIS A 1 150 ? -28.263 -1.575  4.750   1.00 82.98 150 A 1 
ATOM   1091 N  NE2 . HIS A 1 150 ? -29.316 -2.193  4.216   1.00 84.46 150 A 1 
ATOM   1092 N  N   . SER A 1 151 ? -24.735 -2.593  -0.994  1.00 97.84 151 A 1 
ATOM   1093 C  CA  . SER A 1 151 ? -23.938 -2.264  -2.162  1.00 97.98 151 A 1 
ATOM   1094 C  C   . SER A 1 151 ? -24.405 -2.972  -3.426  1.00 98.29 151 A 1 
ATOM   1095 O  O   . SER A 1 151 ? -24.839 -4.124  -3.421  1.00 97.33 151 A 1 
ATOM   1096 C  CB  . SER A 1 151 ? -22.445 -2.482  -1.910  1.00 96.38 151 A 1 
ATOM   1097 O  OG  . SER A 1 151 ? -22.120 -3.831  -1.664  1.00 90.88 151 A 1 
ATOM   1098 N  N   . LEU A 1 152 ? -24.259 -2.255  -4.544  1.00 98.12 152 A 1 
ATOM   1099 C  CA  . LEU A 1 152 ? -24.404 -2.774  -5.896  1.00 98.12 152 A 1 
ATOM   1100 C  C   . LEU A 1 152 ? -23.221 -2.284  -6.732  1.00 98.22 152 A 1 
ATOM   1101 O  O   . LEU A 1 152 ? -22.931 -1.092  -6.772  1.00 97.18 152 A 1 
ATOM   1102 C  CB  . LEU A 1 152 ? -25.749 -2.291  -6.469  1.00 97.25 152 A 1 
ATOM   1103 C  CG  . LEU A 1 152 ? -26.169 -3.079  -7.724  1.00 84.83 152 A 1 
ATOM   1104 C  CD1 . LEU A 1 152 ? -26.849 -4.392  -7.349  1.00 78.69 152 A 1 
ATOM   1105 C  CD2 . LEU A 1 152 ? -27.147 -2.272  -8.570  1.00 78.72 152 A 1 
ATOM   1106 N  N   . GLY A 1 153 ? -22.542 -3.199  -7.406  1.00 98.22 153 A 1 
ATOM   1107 C  CA  . GLY A 1 153 ? -21.423 -2.877  -8.280  1.00 98.29 153 A 1 
ATOM   1108 C  C   . GLY A 1 153 ? -21.616 -3.478  -9.668  1.00 98.47 153 A 1 
ATOM   1109 O  O   . GLY A 1 153 ? -22.095 -4.602  -9.809  1.00 97.74 153 A 1 
ATOM   1110 N  N   . LEU A 1 154 ? -21.217 -2.733  -10.681 1.00 98.27 154 A 1 
ATOM   1111 C  CA  . LEU A 1 154 ? -21.260 -3.130  -12.083 1.00 98.19 154 A 1 
ATOM   1112 C  C   . LEU A 1 154 ? -19.997 -2.636  -12.780 1.00 98.38 154 A 1 
ATOM   1113 O  O   . LEU A 1 154 ? -19.468 -1.582  -12.450 1.00 97.26 154 A 1 
ATOM   1114 C  CB  . LEU A 1 154 ? -22.511 -2.520  -12.746 1.00 95.63 154 A 1 
ATOM   1115 C  CG  . LEU A 1 154 ? -23.824 -3.208  -12.351 1.00 83.91 154 A 1 
ATOM   1116 C  CD1 . LEU A 1 154 ? -25.017 -2.307  -12.665 1.00 76.81 154 A 1 
ATOM   1117 C  CD2 . LEU A 1 154 ? -24.025 -4.520  -13.117 1.00 75.72 154 A 1 
ATOM   1118 N  N   . GLY A 1 155 ? -19.523 -3.373  -13.776 1.00 98.36 155 A 1 
ATOM   1119 C  CA  . GLY A 1 155 ? -18.423 -2.875  -14.586 1.00 98.31 155 A 1 
ATOM   1120 C  C   . GLY A 1 155 ? -18.205 -3.671  -15.851 1.00 98.48 155 A 1 
ATOM   1121 O  O   . GLY A 1 155 ? -18.728 -4.769  -16.043 1.00 97.95 155 A 1 
ATOM   1122 N  N   . ALA A 1 156 ? -17.415 -3.079  -16.731 1.00 97.83 156 A 1 
ATOM   1123 C  CA  . ALA A 1 156 ? -17.074 -3.651  -18.012 1.00 97.96 156 A 1 
ATOM   1124 C  C   . ALA A 1 156 ? -15.644 -3.271  -18.403 1.00 97.99 156 A 1 
ATOM   1125 O  O   . ALA A 1 156 ? -15.151 -2.197  -18.069 1.00 97.33 156 A 1 
ATOM   1126 C  CB  . ALA A 1 156 ? -18.094 -3.184  -19.058 1.00 97.31 156 A 1 
ATOM   1127 N  N   . SER A 1 157 ? -15.001 -4.145  -19.164 1.00 96.95 157 A 1 
ATOM   1128 C  CA  . SER A 1 157 ? -13.721 -3.855  -19.801 1.00 96.44 157 A 1 
ATOM   1129 C  C   . SER A 1 157 ? -13.691 -4.398  -21.218 1.00 96.47 157 A 1 
ATOM   1130 O  O   . SER A 1 157 ? -14.279 -5.440  -21.513 1.00 95.75 157 A 1 
ATOM   1131 C  CB  . SER A 1 157 ? -12.546 -4.362  -18.960 1.00 95.15 157 A 1 
ATOM   1132 O  OG  . SER A 1 157 ? -12.673 -5.740  -18.653 1.00 82.73 157 A 1 
ATOM   1133 N  N   . ALA A 1 158 ? -13.001 -3.679  -22.095 1.00 96.21 158 A 1 
ATOM   1134 C  CA  . ALA A 1 158 ? -12.678 -4.109  -23.444 1.00 96.39 158 A 1 
ATOM   1135 C  C   . ALA A 1 158 ? -11.163 -4.035  -23.624 1.00 96.38 158 A 1 
ATOM   1136 O  O   . ALA A 1 158 ? -10.544 -3.040  -23.252 1.00 95.95 158 A 1 
ATOM   1137 C  CB  . ALA A 1 158 ? -13.414 -3.217  -24.454 1.00 95.94 158 A 1 
ATOM   1138 N  N   . PHE A 1 159 ? -10.574 -5.080  -24.162 1.00 95.48 159 A 1 
ATOM   1139 C  CA  . PHE A 1 159 ? -9.130  -5.180  -24.315 1.00 95.29 159 A 1 
ATOM   1140 C  C   . PHE A 1 159 ? -8.766  -5.870  -25.628 1.00 95.12 159 A 1 
ATOM   1141 O  O   . PHE A 1 159 ? -9.511  -6.694  -26.144 1.00 94.40 159 A 1 
ATOM   1142 C  CB  . PHE A 1 159 ? -8.519  -5.878  -23.085 1.00 94.40 159 A 1 
ATOM   1143 C  CG  . PHE A 1 159 ? -9.278  -7.088  -22.598 1.00 94.60 159 A 1 
ATOM   1144 C  CD1 . PHE A 1 159 ? -10.276 -6.949  -21.606 1.00 92.87 159 A 1 
ATOM   1145 C  CD2 . PHE A 1 159 ? -9.024  -8.361  -23.130 1.00 92.78 159 A 1 
ATOM   1146 C  CE1 . PHE A 1 159 ? -11.001 -8.052  -21.166 1.00 91.46 159 A 1 
ATOM   1147 C  CE2 . PHE A 1 159 ? -9.754  -9.479  -22.693 1.00 91.60 159 A 1 
ATOM   1148 C  CZ  . PHE A 1 159 ? -10.748 -9.324  -21.712 1.00 91.53 159 A 1 
ATOM   1149 N  N   . GLY A 1 160 ? -7.619  -5.514  -26.171 1.00 94.73 160 A 1 
ATOM   1150 C  CA  . GLY A 1 160 ? -7.173  -6.040  -27.438 1.00 94.50 160 A 1 
ATOM   1151 C  C   . GLY A 1 160 ? -5.686  -5.811  -27.686 1.00 94.81 160 A 1 
ATOM   1152 O  O   . GLY A 1 160 ? -5.031  -5.032  -26.994 1.00 94.19 160 A 1 
ATOM   1153 N  N   . ARG A 1 161 ? -5.182  -6.509  -28.687 1.00 94.43 161 A 1 
ATOM   1154 C  CA  . ARG A 1 161 ? -3.818  -6.341  -29.178 1.00 93.91 161 A 1 
ATOM   1155 C  C   . ARG A 1 161 ? -3.788  -6.424  -30.697 1.00 94.35 161 A 1 
ATOM   1156 O  O   . ARG A 1 161 ? -4.563  -7.156  -31.316 1.00 93.46 161 A 1 
ATOM   1157 C  CB  . ARG A 1 161 ? -2.859  -7.341  -28.515 1.00 91.20 161 A 1 
ATOM   1158 C  CG  . ARG A 1 161 ? -3.126  -8.800  -28.934 1.00 83.77 161 A 1 
ATOM   1159 C  CD  . ARG A 1 161 ? -2.153  -9.746  -28.227 1.00 81.81 161 A 1 
ATOM   1160 N  NE  . ARG A 1 161 ? -2.419  -11.147 -28.611 1.00 73.08 161 A 1 
ATOM   1161 C  CZ  . ARG A 1 161 ? -1.903  -12.219 -28.050 1.00 68.23 161 A 1 
ATOM   1162 N  NH1 . ARG A 1 161 ? -1.015  -12.133 -27.103 1.00 62.79 161 A 1 
ATOM   1163 N  NH2 . ARG A 1 161 ? -2.283  -13.396 -28.450 1.00 59.28 161 A 1 
ATOM   1164 N  N   . THR A 1 162 ? -2.856  -5.704  -31.281 1.00 94.29 162 A 1 
ATOM   1165 C  CA  . THR A 1 162 ? -2.369  -5.904  -32.642 1.00 94.08 162 A 1 
ATOM   1166 C  C   . THR A 1 162 ? -0.939  -6.429  -32.584 1.00 93.78 162 A 1 
ATOM   1167 O  O   . THR A 1 162 ? -0.460  -6.849  -31.528 1.00 91.30 162 A 1 
ATOM   1168 C  CB  . THR A 1 162 ? -2.490  -4.607  -33.462 1.00 92.63 162 A 1 
ATOM   1169 O  OG1 . THR A 1 162 ? -1.608  -3.634  -32.979 1.00 82.55 162 A 1 
ATOM   1170 C  CG2 . THR A 1 162 ? -3.904  -4.016  -33.434 1.00 80.93 162 A 1 
ATOM   1171 N  N   . GLU A 1 163 ? -0.235  -6.417  -33.696 1.00 93.41 163 A 1 
ATOM   1172 C  CA  . GLU A 1 163 ? 1.170   -6.834  -33.748 1.00 92.75 163 A 1 
ATOM   1173 C  C   . GLU A 1 163 ? 2.069   -5.933  -32.882 1.00 93.28 163 A 1 
ATOM   1174 O  O   . GLU A 1 163 ? 2.928   -6.425  -32.152 1.00 89.60 163 A 1 
ATOM   1175 C  CB  . GLU A 1 163 ? 1.580   -6.844  -35.225 1.00 90.43 163 A 1 
ATOM   1176 C  CG  . GLU A 1 163 ? 2.734   -7.810  -35.513 1.00 77.83 163 A 1 
ATOM   1177 C  CD  . GLU A 1 163 ? 2.974   -7.982  -37.021 1.00 69.00 163 A 1 
ATOM   1178 O  OE1 . GLU A 1 163 ? 3.635   -8.985  -37.381 1.00 61.57 163 A 1 
ATOM   1179 O  OE2 . GLU A 1 163 ? 2.483   -7.144  -37.813 1.00 63.63 163 A 1 
ATOM   1180 N  N   . ASN A 1 164 ? 1.782   -4.611  -32.886 1.00 95.78 164 A 1 
ATOM   1181 C  CA  . ASN A 1 164 ? 2.619   -3.603  -32.241 1.00 96.34 164 A 1 
ATOM   1182 C  C   . ASN A 1 164 ? 1.889   -2.776  -31.170 1.00 97.21 164 A 1 
ATOM   1183 O  O   . ASN A 1 164 ? 2.482   -1.883  -30.570 1.00 95.33 164 A 1 
ATOM   1184 C  CB  . ASN A 1 164 ? 3.194   -2.678  -33.325 1.00 93.72 164 A 1 
ATOM   1185 C  CG  . ASN A 1 164 ? 4.051   -3.389  -34.356 1.00 87.75 164 A 1 
ATOM   1186 O  OD1 . ASN A 1 164 ? 4.415   -4.541  -34.249 1.00 69.48 164 A 1 
ATOM   1187 N  ND2 . ASN A 1 164 ? 4.415   -2.710  -35.421 1.00 74.82 164 A 1 
ATOM   1188 N  N   . LEU A 1 165 ? 0.585   -3.014  -30.940 1.00 96.04 165 A 1 
ATOM   1189 C  CA  . LEU A 1 165 ? -0.226  -2.268  -29.978 1.00 96.08 165 A 1 
ATOM   1190 C  C   . LEU A 1 165 ? -0.986  -3.247  -29.084 1.00 95.81 165 A 1 
ATOM   1191 O  O   . LEU A 1 165 ? -1.561  -4.205  -29.577 1.00 94.74 165 A 1 
ATOM   1192 C  CB  . LEU A 1 165 ? -1.214  -1.346  -30.723 1.00 95.30 165 A 1 
ATOM   1193 C  CG  . LEU A 1 165 ? -0.557  -0.109  -31.347 1.00 87.91 165 A 1 
ATOM   1194 C  CD1 . LEU A 1 165 ? -1.367  0.403   -32.541 1.00 81.88 165 A 1 
ATOM   1195 C  CD2 . LEU A 1 165 ? -0.474  1.043   -30.340 1.00 82.51 165 A 1 
ATOM   1196 N  N   . ASP A 1 166 ? -1.056  -2.933  -27.807 1.00 95.63 166 A 1 
ATOM   1197 C  CA  . ASP A 1 166 ? -2.071  -3.464  -26.911 1.00 95.26 166 A 1 
ATOM   1198 C  C   . ASP A 1 166 ? -2.791  -2.317  -26.200 1.00 96.14 166 A 1 
ATOM   1199 O  O   . ASP A 1 166 ? -2.297  -1.186  -26.126 1.00 95.61 166 A 1 
ATOM   1200 C  CB  . ASP A 1 166 ? -1.487  -4.516  -25.948 1.00 92.85 166 A 1 
ATOM   1201 C  CG  . ASP A 1 166 ? -0.503  -3.968  -24.925 1.00 88.54 166 A 1 
ATOM   1202 O  OD1 . ASP A 1 166 ? -0.885  -3.067  -24.146 1.00 79.09 166 A 1 
ATOM   1203 O  OD2 . ASP A 1 166 ? 0.633   -4.490  -24.859 1.00 82.20 166 A 1 
ATOM   1204 N  N   . GLY A 1 167 ? -3.999  -2.591  -25.717 1.00 95.89 167 A 1 
ATOM   1205 C  CA  . GLY A 1 167 ? -4.781  -1.601  -25.003 1.00 96.03 167 A 1 
ATOM   1206 C  C   . GLY A 1 167 ? -5.936  -2.203  -24.223 1.00 96.06 167 A 1 
ATOM   1207 O  O   . GLY A 1 167 ? -6.487  -3.250  -24.571 1.00 95.39 167 A 1 
ATOM   1208 N  N   . ILE A 1 168 ? -6.321  -1.491  -23.184 1.00 96.26 168 A 1 
ATOM   1209 C  CA  . ILE A 1 168 ? -7.482  -1.788  -22.355 1.00 96.57 168 A 1 
ATOM   1210 C  C   . ILE A 1 168 ? -8.232  -0.496  -22.052 1.00 97.09 168 A 1 
ATOM   1211 O  O   . ILE A 1 168 ? -7.632  0.542   -21.768 1.00 97.05 168 A 1 
ATOM   1212 C  CB  . ILE A 1 168 ? -7.087  -2.567  -21.083 1.00 95.91 168 A 1 
ATOM   1213 C  CG1 . ILE A 1 168 ? -8.325  -2.921  -20.234 1.00 94.81 168 A 1 
ATOM   1214 C  CG2 . ILE A 1 168 ? -6.047  -1.803  -20.228 1.00 93.55 168 A 1 
ATOM   1215 C  CD1 . ILE A 1 168 ? -8.050  -3.938  -19.132 1.00 91.87 168 A 1 
ATOM   1216 N  N   . VAL A 1 169 ? -9.557  -0.578  -22.073 1.00 97.44 169 A 1 
ATOM   1217 C  CA  . VAL A 1 169 ? -10.463 0.402   -21.469 1.00 97.53 169 A 1 
ATOM   1218 C  C   . VAL A 1 169 ? -11.315 -0.350  -20.453 1.00 97.46 169 A 1 
ATOM   1219 O  O   . VAL A 1 169 ? -11.910 -1.371  -20.784 1.00 97.04 169 A 1 
ATOM   1220 C  CB  . VAL A 1 169 ? -11.334 1.113   -22.519 1.00 96.92 169 A 1 
ATOM   1221 C  CG1 . VAL A 1 169 ? -12.259 2.141   -21.868 1.00 84.60 169 A 1 
ATOM   1222 C  CG2 . VAL A 1 169 ? -10.461 1.854   -23.542 1.00 83.81 169 A 1 
ATOM   1223 N  N   . ALA A 1 170 ? -11.365 0.149   -19.223 1.00 97.78 170 A 1 
ATOM   1224 C  CA  . ALA A 1 170 ? -12.140 -0.438  -18.147 1.00 97.62 170 A 1 
ATOM   1225 C  C   . ALA A 1 170 ? -12.939 0.642   -17.418 1.00 97.98 170 A 1 
ATOM   1226 O  O   . ALA A 1 170 ? -12.482 1.767   -17.241 1.00 97.73 170 A 1 
ATOM   1227 C  CB  . ALA A 1 170 ? -11.216 -1.217  -17.208 1.00 97.13 170 A 1 
ATOM   1228 N  N   . TRP A 1 171 ? -14.149 0.268   -16.980 1.00 98.34 171 A 1 
ATOM   1229 C  CA  . TRP A 1 171 ? -15.048 1.092   -16.196 1.00 98.49 171 A 1 
ATOM   1230 C  C   . TRP A 1 171 ? -15.668 0.255   -15.083 1.00 98.42 171 A 1 
ATOM   1231 O  O   . TRP A 1 171 ? -16.069 -0.886  -15.319 1.00 97.87 171 A 1 
ATOM   1232 C  CB  . TRP A 1 171 ? -16.111 1.710   -17.108 1.00 97.82 171 A 1 
ATOM   1233 C  CG  . TRP A 1 171 ? -17.314 2.239   -16.389 1.00 89.63 171 A 1 
ATOM   1234 C  CD1 . TRP A 1 171 ? -17.329 3.349   -15.621 1.00 75.30 171 A 1 
ATOM   1235 C  CD2 . TRP A 1 171 ? -18.653 1.666   -16.317 1.00 84.28 171 A 1 
ATOM   1236 N  NE1 . TRP A 1 171 ? -18.608 3.514   -15.074 1.00 68.43 171 A 1 
ATOM   1237 C  CE2 . TRP A 1 171 ? -19.437 2.495   -15.486 1.00 76.95 171 A 1 
ATOM   1238 C  CE3 . TRP A 1 171 ? -19.273 0.529   -16.892 1.00 65.68 171 A 1 
ATOM   1239 C  CZ2 . TRP A 1 171 ? -20.798 2.209   -15.210 1.00 71.44 171 A 1 
ATOM   1240 C  CZ3 . TRP A 1 171 ? -20.624 0.239   -16.613 1.00 61.37 171 A 1 
ATOM   1241 C  CH2 . TRP A 1 171 ? -21.368 1.079   -15.780 1.00 62.68 171 A 1 
ATOM   1242 N  N   . SER A 1 172 ? -15.766 0.835   -13.907 1.00 98.52 172 A 1 
ATOM   1243 C  CA  . SER A 1 172 ? -16.468 0.295   -12.757 1.00 98.33 172 A 1 
ATOM   1244 C  C   . SER A 1 172 ? -17.363 1.376   -12.159 1.00 98.50 172 A 1 
ATOM   1245 O  O   . SER A 1 172 ? -16.954 2.534   -12.056 1.00 97.82 172 A 1 
ATOM   1246 C  CB  . SER A 1 172 ? -15.463 -0.200  -11.713 1.00 96.07 172 A 1 
ATOM   1247 O  OG  . SER A 1 172 ? -16.126 -0.696  -10.574 1.00 79.69 172 A 1 
ATOM   1248 N  N   . SER A 1 173 ? -18.579 0.995   -11.767 1.00 98.43 173 A 1 
ATOM   1249 C  CA  . SER A 1 173 ? -19.509 1.803   -10.983 1.00 98.35 173 A 1 
ATOM   1250 C  C   . SER A 1 173 ? -19.955 1.013   -9.773  1.00 98.46 173 A 1 
ATOM   1251 O  O   . SER A 1 173 ? -20.236 -0.187  -9.880  1.00 97.12 173 A 1 
ATOM   1252 C  CB  . SER A 1 173 ? -20.716 2.203   -11.826 1.00 97.14 173 A 1 
ATOM   1253 O  OG  . SER A 1 173 ? -21.536 3.104   -11.131 1.00 83.63 173 A 1 
ATOM   1254 N  N   . ARG A 1 174 ? -20.003 1.653   -8.603  1.00 98.38 174 A 1 
ATOM   1255 C  CA  . ARG A 1 174 ? -20.394 1.027   -7.350  1.00 98.04 174 A 1 
ATOM   1256 C  C   . ARG A 1 174 ? -21.187 2.010   -6.510  1.00 98.39 174 A 1 
ATOM   1257 O  O   . ARG A 1 174 ? -20.693 3.075   -6.188  1.00 97.63 174 A 1 
ATOM   1258 C  CB  . ARG A 1 174 ? -19.131 0.548   -6.627  1.00 96.03 174 A 1 
ATOM   1259 C  CG  . ARG A 1 174 ? -19.422 -0.268  -5.375  1.00 89.28 174 A 1 
ATOM   1260 C  CD  . ARG A 1 174 ? -18.125 -0.645  -4.641  1.00 89.23 174 A 1 
ATOM   1261 N  NE  . ARG A 1 174 ? -17.189 -1.378  -5.495  1.00 89.28 174 A 1 
ATOM   1262 C  CZ  . ARG A 1 174 ? -17.084 -2.683  -5.685  1.00 92.65 174 A 1 
ATOM   1263 N  NH1 . ARG A 1 174 ? -17.853 -3.544  -5.072  1.00 81.93 174 A 1 
ATOM   1264 N  NH2 . ARG A 1 174 ? -16.187 -3.143  -6.505  1.00 85.72 174 A 1 
ATOM   1265 N  N   . ASP A 1 175 ? -22.382 1.600   -6.107  1.00 98.34 175 A 1 
ATOM   1266 C  CA  . ASP A 1 175 ? -23.198 2.327   -5.143  1.00 98.26 175 A 1 
ATOM   1267 C  C   . ASP A 1 175 ? -23.168 1.578   -3.814  1.00 98.31 175 A 1 
ATOM   1268 O  O   . ASP A 1 175 ? -23.201 0.343   -3.784  1.00 97.29 175 A 1 
ATOM   1269 C  CB  . ASP A 1 175 ? -24.630 2.519   -5.678  1.00 97.48 175 A 1 
ATOM   1270 C  CG  . ASP A 1 175 ? -24.652 3.286   -7.003  1.00 93.29 175 A 1 
ATOM   1271 O  OD1 . ASP A 1 175 ? -24.090 4.407   -7.055  1.00 85.30 175 A 1 
ATOM   1272 O  OD2 . ASP A 1 175 ? -25.198 2.733   -7.986  1.00 85.16 175 A 1 
ATOM   1273 N  N   . ARG A 1 176 ? -23.060 2.315   -2.702  1.00 98.21 176 A 1 
ATOM   1274 C  CA  . ARG A 1 176 ? -23.050 1.777   -1.331  1.00 97.94 176 A 1 
ATOM   1275 C  C   . ARG A 1 176 ? -23.922 2.654   -0.451  1.00 98.14 176 A 1 
ATOM   1276 O  O   . ARG A 1 176 ? -23.802 3.874   -0.489  1.00 96.86 176 A 1 
ATOM   1277 C  CB  . ARG A 1 176 ? -21.624 1.720   -0.786  1.00 95.55 176 A 1 
ATOM   1278 C  CG  . ARG A 1 176 ? -20.661 0.908   -1.662  1.00 88.86 176 A 1 
ATOM   1279 C  CD  . ARG A 1 176 ? -19.240 0.923   -1.096  1.00 88.40 176 A 1 
ATOM   1280 N  NE  . ARG A 1 176 ? -19.153 0.191   0.169   1.00 85.77 176 A 1 
ATOM   1281 C  CZ  . ARG A 1 176 ? -18.434 0.499   1.236   1.00 87.92 176 A 1 
ATOM   1282 N  NH1 . ARG A 1 176 ? -17.629 1.513   1.268   1.00 77.96 176 A 1 
ATOM   1283 N  NH2 . ARG A 1 176 ? -18.535 -0.238  2.290   1.00 78.74 176 A 1 
ATOM   1284 N  N   . GLY A 1 177 ? -24.775 2.028   0.357   1.00 97.58 177 A 1 
ATOM   1285 C  CA  . GLY A 1 177 ? -25.632 2.722   1.309   1.00 97.45 177 A 1 
ATOM   1286 C  C   . GLY A 1 177 ? -25.103 2.675   2.739   1.00 97.69 177 A 1 
ATOM   1287 O  O   . GLY A 1 177 ? -23.897 2.597   2.985   1.00 96.18 177 A 1 
ATOM   1288 N  N   . ASP A 1 178 ? -26.025 2.679   3.690   1.00 97.22 178 A 1 
ATOM   1289 C  CA  . ASP A 1 178 ? -25.736 2.607   5.115   1.00 97.16 178 A 1 
ATOM   1290 C  C   . ASP A 1 178 ? -24.931 1.354   5.488   1.00 97.16 178 A 1 
ATOM   1291 O  O   . ASP A 1 178 ? -25.172 0.248   5.009   1.00 95.56 178 A 1 
ATOM   1292 C  CB  . ASP A 1 178 ? -27.051 2.638   5.915   1.00 95.92 178 A 1 
ATOM   1293 C  CG  . ASP A 1 178 ? -27.787 3.979   5.879   1.00 94.67 178 A 1 
ATOM   1294 O  OD1 . ASP A 1 178 ? -27.139 5.012   5.618   1.00 91.01 178 A 1 
ATOM   1295 O  OD2 . ASP A 1 178 ? -28.999 3.975   6.165   1.00 90.57 178 A 1 
ATOM   1296 N  N   . LEU A 1 179 ? -23.987 1.532   6.414   1.00 97.17 179 A 1 
ATOM   1297 C  CA  . LEU A 1 179 ? -23.111 0.478   6.899   1.00 96.90 179 A 1 
ATOM   1298 C  C   . LEU A 1 179 ? -23.716 -0.162  8.148   1.00 96.87 179 A 1 
ATOM   1299 O  O   . LEU A 1 179 ? -23.735 0.446   9.219   1.00 95.64 179 A 1 
ATOM   1300 C  CB  . LEU A 1 179 ? -21.712 1.032   7.186   1.00 96.49 179 A 1 
ATOM   1301 C  CG  . LEU A 1 179 ? -21.069 1.820   6.035   1.00 95.59 179 A 1 
ATOM   1302 C  CD1 . LEU A 1 179 ? -19.723 2.359   6.497   1.00 93.25 179 A 1 
ATOM   1303 C  CD2 . LEU A 1 179 ? -20.844 0.950   4.799   1.00 92.69 179 A 1 
ATOM   1304 N  N   . ARG A 1 180 ? -24.143 -1.410  8.030   1.00 96.86 180 A 1 
ATOM   1305 C  CA  . ARG A 1 180 ? -24.597 -2.189  9.172   1.00 96.45 180 A 1 
ATOM   1306 C  C   . ARG A 1 180 ? -23.407 -2.749  9.932   1.00 96.69 180 A 1 
ATOM   1307 O  O   . ARG A 1 180 ? -22.597 -3.487  9.372   1.00 95.18 180 A 1 
ATOM   1308 C  CB  . ARG A 1 180 ? -25.562 -3.285  8.699   1.00 94.61 180 A 1 
ATOM   1309 C  CG  . ARG A 1 180 ? -26.123 -4.061  9.894   1.00 79.51 180 A 1 
ATOM   1310 C  CD  . ARG A 1 180 ? -27.055 -5.177  9.426   1.00 74.95 180 A 1 
ATOM   1311 N  NE  . ARG A 1 180 ? -26.900 -6.353  10.270  1.00 66.17 180 A 1 
ATOM   1312 C  CZ  . ARG A 1 180 ? -27.400 -7.555  10.040  1.00 57.94 180 A 1 
ATOM   1313 N  NH1 . ARG A 1 180 ? -28.226 -7.764  9.064   1.00 52.74 180 A 1 
ATOM   1314 N  NH2 . ARG A 1 180 ? -27.040 -8.548  10.793  1.00 50.27 180 A 1 
ATOM   1315 N  N   . GLN A 1 181 ? -23.332 -2.467  11.236  1.00 96.31 181 A 1 
ATOM   1316 C  CA  . GLN A 1 181 ? -22.206 -2.838  12.073  1.00 96.09 181 A 1 
ATOM   1317 C  C   . GLN A 1 181 ? -22.546 -3.976  13.050  1.00 96.51 181 A 1 
ATOM   1318 O  O   . GLN A 1 181 ? -23.705 -4.275  13.315  1.00 95.00 181 A 1 
ATOM   1319 C  CB  . GLN A 1 181 ? -21.694 -1.594  12.787  1.00 93.81 181 A 1 
ATOM   1320 C  CG  . GLN A 1 181 ? -21.199 -0.564  11.767  1.00 88.06 181 A 1 
ATOM   1321 C  CD  . GLN A 1 181 ? -20.422 0.566   12.424  1.00 82.53 181 A 1 
ATOM   1322 O  OE1 . GLN A 1 181 ? -20.627 0.916   13.566  1.00 73.44 181 A 1 
ATOM   1323 N  NE2 . GLN A 1 181 ? -19.486 1.160   11.718  1.00 70.35 181 A 1 
ATOM   1324 N  N   . SER A 1 182 ? -21.505 -4.617  13.576  1.00 96.27 182 A 1 
ATOM   1325 C  CA  . SER A 1 182 ? -21.633 -5.810  14.411  1.00 96.49 182 A 1 
ATOM   1326 C  C   . SER A 1 182 ? -22.273 -5.547  15.775  1.00 96.29 182 A 1 
ATOM   1327 O  O   . SER A 1 182 ? -22.819 -6.472  16.376  1.00 93.51 182 A 1 
ATOM   1328 C  CB  . SER A 1 182 ? -20.255 -6.432  14.604  1.00 95.70 182 A 1 
ATOM   1329 O  OG  . SER A 1 182 ? -19.389 -5.560  15.300  1.00 92.68 182 A 1 
ATOM   1330 N  N   . ASN A 1 183 ? -22.247 -4.312  16.264  1.00 95.33 183 A 1 
ATOM   1331 C  CA  . ASN A 1 183 ? -22.911 -3.890  17.501  1.00 93.47 183 A 1 
ATOM   1332 C  C   . ASN A 1 183 ? -24.416 -3.593  17.316  1.00 92.24 183 A 1 
ATOM   1333 O  O   . ASN A 1 183 ? -25.093 -3.244  18.274  1.00 85.22 183 A 1 
ATOM   1334 C  CB  . ASN A 1 183 ? -22.154 -2.680  18.078  1.00 90.55 183 A 1 
ATOM   1335 C  CG  . ASN A 1 183 ? -22.328 -1.410  17.274  1.00 90.46 183 A 1 
ATOM   1336 O  OD1 . ASN A 1 183 ? -22.662 -1.427  16.104  1.00 81.90 183 A 1 
ATOM   1337 N  ND2 . ASN A 1 183 ? -22.107 -0.275  17.877  1.00 83.64 183 A 1 
ATOM   1338 N  N   . GLY A 1 184 ? -24.941 -3.722  16.096  1.00 90.15 184 A 1 
ATOM   1339 C  CA  . GLY A 1 184 ? -26.330 -3.440  15.763  1.00 87.82 184 A 1 
ATOM   1340 C  C   . GLY A 1 184 ? -26.611 -1.994  15.345  1.00 89.01 184 A 1 
ATOM   1341 O  O   . GLY A 1 184 ? -27.711 -1.713  14.873  1.00 84.08 184 A 1 
ATOM   1342 N  N   . GLU A 1 185 ? -25.620 -1.105  15.461  1.00 91.99 185 A 1 
ATOM   1343 C  CA  . GLU A 1 185 ? -25.732 0.261   14.957  1.00 91.14 185 A 1 
ATOM   1344 C  C   . GLU A 1 185 ? -25.528 0.316   13.440  1.00 93.17 185 A 1 
ATOM   1345 O  O   . GLU A 1 185 ? -24.917 -0.559  12.826  1.00 91.57 185 A 1 
ATOM   1346 C  CB  . GLU A 1 185 ? -24.742 1.192   15.665  1.00 86.89 185 A 1 
ATOM   1347 C  CG  . GLU A 1 185 ? -25.078 1.385   17.141  1.00 79.27 185 A 1 
ATOM   1348 C  CD  . GLU A 1 185 ? -23.998 2.150   17.921  1.00 72.20 185 A 1 
ATOM   1349 O  OE1 . GLU A 1 185 ? -24.267 2.482   19.092  1.00 65.80 185 A 1 
ATOM   1350 O  OE2 . GLU A 1 185 ? -22.878 2.298   17.375  1.00 64.84 185 A 1 
ATOM   1351 N  N   . THR A 1 186 ? -26.047 1.385   12.837  1.00 94.94 186 A 1 
ATOM   1352 C  CA  . THR A 1 186 ? -25.900 1.650   11.414  1.00 95.42 186 A 1 
ATOM   1353 C  C   . THR A 1 186 ? -25.188 2.986   11.225  1.00 95.87 186 A 1 
ATOM   1354 O  O   . THR A 1 186 ? -25.637 4.012   11.733  1.00 93.51 186 A 1 
ATOM   1355 C  CB  . THR A 1 186 ? -27.264 1.650   10.716  1.00 93.47 186 A 1 
ATOM   1356 O  OG1 . THR A 1 186 ? -27.901 0.407   10.927  1.00 82.70 186 A 1 
ATOM   1357 C  CG2 . THR A 1 186 ? -27.151 1.817   9.205   1.00 79.83 186 A 1 
ATOM   1358 N  N   . ALA A 1 187 ? -24.083 2.979   10.497  1.00 95.88 187 A 1 
ATOM   1359 C  CA  . ALA A 1 187 ? -23.391 4.197   10.125  1.00 95.96 187 A 1 
ATOM   1360 C  C   . ALA A 1 187 ? -24.028 4.794   8.864   1.00 96.67 187 A 1 
ATOM   1361 O  O   . ALA A 1 187 ? -24.053 4.119   7.837   1.00 95.83 187 A 1 
ATOM   1362 C  CB  . ALA A 1 187 ? -21.903 3.884   9.925   1.00 94.93 187 A 1 
ATOM   1363 N  N   . PRO A 1 188 ? -24.530 6.040   8.893   1.00 96.50 188 A 1 
ATOM   1364 C  CA  . PRO A 1 188 ? -25.127 6.662   7.727   1.00 96.25 188 A 1 
ATOM   1365 C  C   . PRO A 1 188 ? -24.068 6.864   6.641   1.00 96.59 188 A 1 
ATOM   1366 O  O   . PRO A 1 188 ? -22.990 7.418   6.903   1.00 95.10 188 A 1 
ATOM   1367 C  CB  . PRO A 1 188 ? -25.740 7.975   8.215   1.00 94.79 188 A 1 
ATOM   1368 C  CG  . PRO A 1 188 ? -24.889 8.319   9.437   1.00 92.53 188 A 1 
ATOM   1369 C  CD  . PRO A 1 188 ? -24.547 6.954   10.018  1.00 95.58 188 A 1 
ATOM   1370 N  N   . ASN A 1 189 ? -24.376 6.414   5.431   1.00 96.94 189 A 1 
ATOM   1371 C  CA  . ASN A 1 189 ? -23.496 6.493   4.275   1.00 97.28 189 A 1 
ATOM   1372 C  C   . ASN A 1 189 ? -24.308 6.374   2.989   1.00 97.54 189 A 1 
ATOM   1373 O  O   . ASN A 1 189 ? -25.241 5.585   2.917   1.00 96.52 189 A 1 
ATOM   1374 C  CB  . ASN A 1 189 ? -22.467 5.359   4.364   1.00 96.31 189 A 1 
ATOM   1375 C  CG  . ASN A 1 189 ? -21.420 5.473   3.290   1.00 96.21 189 A 1 
ATOM   1376 O  OD1 . ASN A 1 189 ? -20.846 6.526   3.090   1.00 90.53 189 A 1 
ATOM   1377 N  ND2 . ASN A 1 189 ? -21.109 4.389   2.594   1.00 90.66 189 A 1 
ATOM   1378 N  N   . ASP A 1 190 ? -23.902 7.116   1.972   1.00 97.40 190 A 1 
ATOM   1379 C  CA  . ASP A 1 190 ? -24.365 6.958   0.599   1.00 97.55 190 A 1 
ATOM   1380 C  C   . ASP A 1 190 ? -23.199 7.336   -0.314  1.00 97.74 190 A 1 
ATOM   1381 O  O   . ASP A 1 190 ? -22.736 8.471   -0.272  1.00 96.09 190 A 1 
ATOM   1382 C  CB  . ASP A 1 190 ? -25.601 7.836   0.376   1.00 96.31 190 A 1 
ATOM   1383 C  CG  . ASP A 1 190 ? -26.339 7.567   -0.933  1.00 91.12 190 A 1 
ATOM   1384 O  OD1 . ASP A 1 190 ? -25.777 6.881   -1.800  1.00 83.15 190 A 1 
ATOM   1385 O  OD2 . ASP A 1 190 ? -27.487 8.063   -1.037  1.00 81.45 190 A 1 
ATOM   1386 N  N   . GLU A 1 191 ? -22.653 6.376   -1.045  1.00 98.13 191 A 1 
ATOM   1387 C  CA  . GLU A 1 191 ? -21.515 6.573   -1.944  1.00 98.07 191 A 1 
ATOM   1388 C  C   . GLU A 1 191 ? -21.874 6.092   -3.348  1.00 98.15 191 A 1 
ATOM   1389 O  O   . GLU A 1 191 ? -22.226 4.926   -3.538  1.00 97.45 191 A 1 
ATOM   1390 C  CB  . GLU A 1 191 ? -20.255 5.836   -1.456  1.00 97.19 191 A 1 
ATOM   1391 C  CG  . GLU A 1 191 ? -19.689 6.309   -0.110  1.00 95.32 191 A 1 
ATOM   1392 C  CD  . GLU A 1 191 ? -18.470 5.450   0.316   1.00 96.53 191 A 1 
ATOM   1393 O  OE1 . GLU A 1 191 ? -17.325 5.830   0.003   1.00 91.14 191 A 1 
ATOM   1394 O  OE2 . GLU A 1 191 ? -18.662 4.380   0.924   1.00 92.20 191 A 1 
ATOM   1395 N  N   . SER A 1 192 ? -21.711 6.954   -4.343  1.00 98.02 192 A 1 
ATOM   1396 C  CA  . SER A 1 192 ? -21.751 6.600   -5.761  1.00 98.26 192 A 1 
ATOM   1397 C  C   . SER A 1 192 ? -20.349 6.739   -6.356  1.00 98.30 192 A 1 
ATOM   1398 O  O   . SER A 1 192 ? -19.841 7.839   -6.579  1.00 97.33 192 A 1 
ATOM   1399 C  CB  . SER A 1 192 ? -22.780 7.448   -6.503  1.00 97.65 192 A 1 
ATOM   1400 O  OG  . SER A 1 192 ? -23.081 6.834   -7.741  1.00 83.60 192 A 1 
ATOM   1401 N  N   . ILE A 1 193 ? -19.705 5.603   -6.571  1.00 98.22 193 A 1 
ATOM   1402 C  CA  . ILE A 1 193 ? -18.308 5.506   -6.978  1.00 98.29 193 A 1 
ATOM   1403 C  C   . ILE A 1 193 ? -18.249 5.135   -8.457  1.00 98.21 193 A 1 
ATOM   1404 O  O   . ILE A 1 193 ? -18.754 4.085   -8.858  1.00 97.70 193 A 1 
ATOM   1405 C  CB  . ILE A 1 193 ? -17.542 4.497   -6.103  1.00 98.01 193 A 1 
ATOM   1406 C  CG1 . ILE A 1 193 ? -17.642 4.857   -4.603  1.00 97.06 193 A 1 
ATOM   1407 C  CG2 . ILE A 1 193 ? -16.068 4.425   -6.548  1.00 97.25 193 A 1 
ATOM   1408 C  CD1 . ILE A 1 193 ? -17.118 3.766   -3.647  1.00 93.48 193 A 1 
ATOM   1409 N  N   . ASN A 1 194 ? -17.558 5.943   -9.257  1.00 98.53 194 A 1 
ATOM   1410 C  CA  . ASN A 1 194 ? -17.211 5.635   -10.634 1.00 98.56 194 A 1 
ATOM   1411 C  C   . ASN A 1 194 ? -15.698 5.654   -10.807 1.00 98.66 194 A 1 
ATOM   1412 O  O   . ASN A 1 194 ? -15.024 6.575   -10.360 1.00 98.05 194 A 1 
ATOM   1413 C  CB  . ASN A 1 194 ? -17.911 6.616   -11.584 1.00 97.97 194 A 1 
ATOM   1414 C  CG  . ASN A 1 194 ? -19.365 6.263   -11.761 1.00 94.68 194 A 1 
ATOM   1415 O  OD1 . ASN A 1 194 ? -19.720 5.418   -12.570 1.00 82.14 194 A 1 
ATOM   1416 N  ND2 . ASN A 1 194 ? -20.255 6.876   -11.014 1.00 81.71 194 A 1 
ATOM   1417 N  N   . ASN A 1 195 ? -15.163 4.640   -11.481 1.00 98.41 195 A 1 
ATOM   1418 C  CA  . ASN A 1 195 ? -13.731 4.557   -11.746 1.00 98.48 195 A 1 
ATOM   1419 C  C   . ASN A 1 195 ? -13.494 4.051   -13.165 1.00 98.45 195 A 1 
ATOM   1420 O  O   . ASN A 1 195 ? -14.047 3.041   -13.585 1.00 97.76 195 A 1 
ATOM   1421 C  CB  . ASN A 1 195 ? -13.086 3.690   -10.663 1.00 97.88 195 A 1 
ATOM   1422 C  CG  . ASN A 1 195 ? -11.598 3.927   -10.514 1.00 97.70 195 A 1 
ATOM   1423 O  OD1 . ASN A 1 195 ? -10.944 4.670   -11.218 1.00 91.67 195 A 1 
ATOM   1424 N  ND2 . ASN A 1 195 ? -10.991 3.279   -9.544  1.00 91.62 195 A 1 
ATOM   1425 N  N   . MET A 1 196 ? -12.678 4.782   -13.917 1.00 98.65 196 A 1 
ATOM   1426 C  CA  . MET A 1 196 ? -12.392 4.515   -15.318 1.00 98.69 196 A 1 
ATOM   1427 C  C   . MET A 1 196 ? -10.887 4.457   -15.531 1.00 98.79 196 A 1 
ATOM   1428 O  O   . MET A 1 196 ? -10.137 5.267   -14.976 1.00 98.21 196 A 1 
ATOM   1429 C  CB  . MET A 1 196 ? -13.007 5.582   -16.228 1.00 97.39 196 A 1 
ATOM   1430 C  CG  . MET A 1 196 ? -14.509 5.764   -16.011 1.00 80.40 196 A 1 
ATOM   1431 S  SD  . MET A 1 196 ? -15.253 7.018   -17.093 1.00 76.01 196 A 1 
ATOM   1432 C  CE  . MET A 1 196 ? -16.873 7.158   -16.319 1.00 63.10 196 A 1 
ATOM   1433 N  N   . LEU A 1 197 ? -10.444 3.531   -16.377 1.00 98.55 197 A 1 
ATOM   1434 C  CA  . LEU A 1 197 ? -9.043  3.327   -16.728 1.00 98.47 197 A 1 
ATOM   1435 C  C   . LEU A 1 197 ? -8.926  3.129   -18.237 1.00 98.54 197 A 1 
ATOM   1436 O  O   . LEU A 1 197 ? -9.671  2.355   -18.824 1.00 98.14 197 A 1 
ATOM   1437 C  CB  . LEU A 1 197 ? -8.537  2.100   -15.946 1.00 97.63 197 A 1 
ATOM   1438 C  CG  . LEU A 1 197 ? -7.100  1.661   -16.272 1.00 96.29 197 A 1 
ATOM   1439 C  CD1 . LEU A 1 197 ? -6.077  2.646   -15.719 1.00 93.12 197 A 1 
ATOM   1440 C  CD2 . LEU A 1 197 ? -6.836  0.287   -15.657 1.00 92.93 197 A 1 
ATOM   1441 N  N   . ALA A 1 198 ? -7.936  3.772   -18.852 1.00 98.40 198 A 1 
ATOM   1442 C  CA  . ALA A 1 198 ? -7.459  3.410   -20.173 1.00 98.41 198 A 1 
ATOM   1443 C  C   . ALA A 1 198 ? -5.934  3.268   -20.139 1.00 98.48 198 A 1 
ATOM   1444 O  O   . ALA A 1 198 ? -5.239  4.151   -19.636 1.00 98.01 198 A 1 
ATOM   1445 C  CB  . ALA A 1 198 ? -7.945  4.432   -21.209 1.00 98.14 198 A 1 
ATOM   1446 N  N   . LYS A 1 199 ? -5.421  2.157   -20.668 1.00 98.02 199 A 1 
ATOM   1447 C  CA  . LYS A 1 199 ? -3.982  1.909   -20.830 1.00 97.73 199 A 1 
ATOM   1448 C  C   . LYS A 1 199 ? -3.710  1.441   -22.250 1.00 97.81 199 A 1 
ATOM   1449 O  O   . LYS A 1 199 ? -4.520  0.725   -22.830 1.00 97.03 199 A 1 
ATOM   1450 C  CB  . LYS A 1 199 ? -3.472  0.864   -19.816 1.00 95.84 199 A 1 
ATOM   1451 C  CG  . LYS A 1 199 ? -3.616  1.333   -18.359 1.00 89.50 199 A 1 
ATOM   1452 C  CD  . LYS A 1 199 ? -3.341  0.225   -17.336 1.00 91.83 199 A 1 
ATOM   1453 C  CE  . LYS A 1 199 ? -1.858  -0.095  -17.131 1.00 89.24 199 A 1 
ATOM   1454 N  NZ  . LYS A 1 199 ? -1.699  -1.010  -15.958 1.00 88.77 199 A 1 
ATOM   1455 N  N   . GLY A 1 200 ? -2.555  1.806   -22.779 1.00 97.51 200 A 1 
ATOM   1456 C  CA  . GLY A 1 200 ? -2.098  1.322   -24.072 1.00 97.49 200 A 1 
ATOM   1457 C  C   . GLY A 1 200 ? -0.580  1.299   -24.141 1.00 97.74 200 A 1 
ATOM   1458 O  O   . GLY A 1 200 ? 0.087   2.164   -23.566 1.00 97.32 200 A 1 
ATOM   1459 N  N   . THR A 1 201 ? -0.042  0.317   -24.836 1.00 97.52 201 A 1 
ATOM   1460 C  CA  . THR A 1 201 ? 1.388   0.199   -25.118 1.00 97.39 201 A 1 
ATOM   1461 C  C   . THR A 1 201 ? 1.591   0.078   -26.619 1.00 97.38 201 A 1 
ATOM   1462 O  O   . THR A 1 201 ? 0.930   -0.707  -27.289 1.00 96.49 201 A 1 
ATOM   1463 C  CB  . THR A 1 201 ? 2.024   -0.971  -24.369 1.00 96.37 201 A 1 
ATOM   1464 O  OG1 . THR A 1 201 ? 1.848   -0.785  -22.981 1.00 89.60 201 A 1 
ATOM   1465 C  CG2 . THR A 1 201 ? 3.526   -1.080  -24.607 1.00 88.53 201 A 1 
ATOM   1466 N  N   . TRP A 1 202 ? 2.510   0.871   -27.149 1.00 97.80 202 A 1 
ATOM   1467 C  CA  . TRP A 1 202 ? 2.987   0.781   -28.511 1.00 97.95 202 A 1 
ATOM   1468 C  C   . TRP A 1 202 ? 4.423   0.255   -28.513 1.00 98.09 202 A 1 
ATOM   1469 O  O   . TRP A 1 202 ? 5.328   0.912   -28.005 1.00 97.17 202 A 1 
ATOM   1470 C  CB  . TRP A 1 202 ? 2.887   2.150   -29.185 1.00 97.32 202 A 1 
ATOM   1471 C  CG  . TRP A 1 202 ? 3.421   2.219   -30.583 1.00 95.19 202 A 1 
ATOM   1472 C  CD1 . TRP A 1 202 ? 3.434   1.206   -31.480 1.00 87.76 202 A 1 
ATOM   1473 C  CD2 . TRP A 1 202 ? 4.045   3.360   -31.253 1.00 91.98 202 A 1 
ATOM   1474 N  NE1 . TRP A 1 202 ? 4.025   1.627   -32.663 1.00 86.83 202 A 1 
ATOM   1475 C  CE2 . TRP A 1 202 ? 4.410   2.950   -32.559 1.00 89.74 202 A 1 
ATOM   1476 C  CE3 . TRP A 1 202 ? 4.324   4.687   -30.872 1.00 84.33 202 A 1 
ATOM   1477 C  CZ2 . TRP A 1 202 ? 5.041   3.828   -33.477 1.00 86.59 202 A 1 
ATOM   1478 C  CZ3 . TRP A 1 202 ? 4.951   5.562   -31.781 1.00 79.84 202 A 1 
ATOM   1479 C  CH2 . TRP A 1 202 ? 5.306   5.129   -33.062 1.00 80.45 202 A 1 
ATOM   1480 N  N   . GLN A 1 203 ? 4.622   -0.921  -29.095 1.00 97.46 203 A 1 
ATOM   1481 C  CA  . GLN A 1 203 ? 5.935   -1.463  -29.394 1.00 96.99 203 A 1 
ATOM   1482 C  C   . GLN A 1 203 ? 6.437   -0.842  -30.699 1.00 97.17 203 A 1 
ATOM   1483 O  O   . GLN A 1 203 ? 5.943   -1.163  -31.780 1.00 95.73 203 A 1 
ATOM   1484 C  CB  . GLN A 1 203 ? 5.838   -2.999  -29.451 1.00 95.28 203 A 1 
ATOM   1485 C  CG  . GLN A 1 203 ? 7.211   -3.660  -29.333 1.00 83.45 203 A 1 
ATOM   1486 C  CD  . GLN A 1 203 ? 7.786   -3.563  -27.920 1.00 79.97 203 A 1 
ATOM   1487 O  OE1 . GLN A 1 203 ? 7.088   -3.677  -26.921 1.00 71.07 203 A 1 
ATOM   1488 N  NE2 . GLN A 1 203 ? 9.072   -3.348  -27.780 1.00 69.24 203 A 1 
ATOM   1489 N  N   . ILE A 1 204 ? 7.370   0.089   -30.584 1.00 97.39 204 A 1 
ATOM   1490 C  CA  . ILE A 1 204 ? 7.919   0.839   -31.721 1.00 97.29 204 A 1 
ATOM   1491 C  C   . ILE A 1 204 ? 8.829   -0.073  -32.549 1.00 96.80 204 A 1 
ATOM   1492 O  O   . ILE A 1 204 ? 8.730   -0.117  -33.772 1.00 94.05 204 A 1 
ATOM   1493 C  CB  . ILE A 1 204 ? 8.672   2.092   -31.219 1.00 96.64 204 A 1 
ATOM   1494 C  CG1 . ILE A 1 204 ? 7.737   3.025   -30.411 1.00 94.03 204 A 1 
ATOM   1495 C  CG2 . ILE A 1 204 ? 9.306   2.850   -32.398 1.00 93.82 204 A 1 
ATOM   1496 C  CD1 . ILE A 1 204 ? 8.473   4.136   -29.638 1.00 90.40 204 A 1 
ATOM   1497 N  N   . ASP A 1 205 ? 9.697   -0.806  -31.860 1.00 96.77 205 A 1 
ATOM   1498 C  CA  . ASP A 1 205 ? 10.578  -1.828  -32.406 1.00 96.26 205 A 1 
ATOM   1499 C  C   . ASP A 1 205 ? 10.883  -2.895  -31.333 1.00 96.47 205 A 1 
ATOM   1500 O  O   . ASP A 1 205 ? 10.232  -2.942  -30.281 1.00 93.60 205 A 1 
ATOM   1501 C  CB  . ASP A 1 205 ? 11.841  -1.158  -33.000 1.00 94.09 205 A 1 
ATOM   1502 C  CG  . ASP A 1 205 ? 12.684  -0.382  -31.993 1.00 92.96 205 A 1 
ATOM   1503 O  OD1 . ASP A 1 205 ? 12.826  -0.855  -30.854 1.00 87.64 205 A 1 
ATOM   1504 O  OD2 . ASP A 1 205 ? 13.238  0.669   -32.374 1.00 87.95 205 A 1 
ATOM   1505 N  N   . SER A 1 206 ? 11.845  -3.763  -31.570 1.00 95.65 206 A 1 
ATOM   1506 C  CA  . SER A 1 206 ? 12.231  -4.810  -30.620 1.00 95.07 206 A 1 
ATOM   1507 C  C   . SER A 1 206 ? 12.840  -4.293  -29.307 1.00 95.59 206 A 1 
ATOM   1508 O  O   . SER A 1 206 ? 12.899  -5.052  -28.337 1.00 91.97 206 A 1 
ATOM   1509 C  CB  . SER A 1 206 ? 13.222  -5.768  -31.293 1.00 92.90 206 A 1 
ATOM   1510 O  OG  . SER A 1 206 ? 14.372  -5.079  -31.747 1.00 83.52 206 A 1 
ATOM   1511 N  N   . ALA A 1 207 ? 13.288  -3.048  -29.268 1.00 96.67 207 A 1 
ATOM   1512 C  CA  . ALA A 1 207 ? 13.934  -2.429  -28.121 1.00 96.88 207 A 1 
ATOM   1513 C  C   . ALA A 1 207 ? 13.064  -1.361  -27.439 1.00 97.31 207 A 1 
ATOM   1514 O  O   . ALA A 1 207 ? 13.150  -1.184  -26.227 1.00 95.46 207 A 1 
ATOM   1515 C  CB  . ALA A 1 207 ? 15.257  -1.824  -28.589 1.00 95.53 207 A 1 
ATOM   1516 N  N   . GLN A 1 208 ? 12.242  -0.654  -28.211 1.00 98.08 208 A 1 
ATOM   1517 C  CA  . GLN A 1 208 ? 11.532  0.534   -27.772 1.00 98.06 208 A 1 
ATOM   1518 C  C   . GLN A 1 208 ? 10.037  0.266   -27.592 1.00 98.03 208 A 1 
ATOM   1519 O  O   . GLN A 1 208 ? 9.373   -0.239  -28.490 1.00 96.89 208 A 1 
ATOM   1520 C  CB  . GLN A 1 208 ? 11.750  1.682   -28.763 1.00 96.88 208 A 1 
ATOM   1521 C  CG  . GLN A 1 208 ? 13.212  2.112   -28.870 1.00 93.63 208 A 1 
ATOM   1522 C  CD  . GLN A 1 208 ? 13.369  3.273   -29.847 1.00 94.18 208 A 1 
ATOM   1523 O  OE1 . GLN A 1 208 ? 13.110  4.416   -29.521 1.00 85.37 208 A 1 
ATOM   1524 N  NE2 . GLN A 1 208 ? 13.756  3.010   -31.076 1.00 84.01 208 A 1 
ATOM   1525 N  N   . SER A 1 209 ? 9.488   0.699   -26.463 1.00 98.01 209 A 1 
ATOM   1526 C  CA  . SER A 1 209 ? 8.045   0.770   -26.267 1.00 97.83 209 A 1 
ATOM   1527 C  C   . SER A 1 209 ? 7.626   2.075   -25.599 1.00 98.30 209 A 1 
ATOM   1528 O  O   . SER A 1 209 ? 8.356   2.656   -24.799 1.00 97.68 209 A 1 
ATOM   1529 C  CB  . SER A 1 209 ? 7.517   -0.446  -25.516 1.00 94.91 209 A 1 
ATOM   1530 O  OG  . SER A 1 209 ? 8.024   -0.530  -24.195 1.00 82.92 209 A 1 
ATOM   1531 N  N   . LEU A 1 210 ? 6.425   2.539   -25.942 1.00 98.39 210 A 1 
ATOM   1532 C  CA  . LEU A 1 210 ? 5.797   3.710   -25.350 1.00 98.45 210 A 1 
ATOM   1533 C  C   . LEU A 1 210 ? 4.452   3.288   -24.747 1.00 98.41 210 A 1 
ATOM   1534 O  O   . LEU A 1 210 ? 3.610   2.730   -25.448 1.00 97.91 210 A 1 
ATOM   1535 C  CB  . LEU A 1 210 ? 5.640   4.789   -26.426 1.00 97.95 210 A 1 
ATOM   1536 C  CG  . LEU A 1 210 ? 5.189   6.152   -25.871 1.00 94.70 210 A 1 
ATOM   1537 C  CD1 . LEU A 1 210 ? 6.327   6.864   -25.130 1.00 90.22 210 A 1 
ATOM   1538 C  CD2 . LEU A 1 210 ? 4.741   7.060   -27.017 1.00 90.43 210 A 1 
ATOM   1539 N  N   . SER A 1 211 ? 4.242   3.577   -23.467 1.00 98.34 211 A 1 
ATOM   1540 C  CA  . SER A 1 211 ? 3.011   3.249   -22.751 1.00 98.37 211 A 1 
ATOM   1541 C  C   . SER A 1 211 ? 2.333   4.516   -22.244 1.00 98.53 211 A 1 
ATOM   1542 O  O   . SER A 1 211 ? 2.995   5.409   -21.705 1.00 98.07 211 A 1 
ATOM   1543 C  CB  . SER A 1 211 ? 3.278   2.285   -21.588 1.00 97.41 211 A 1 
ATOM   1544 O  OG  . SER A 1 211 ? 3.872   1.089   -22.055 1.00 90.99 211 A 1 
ATOM   1545 N  N   . GLY A 1 212 ? 1.012   4.586   -22.388 1.00 98.56 212 A 1 
ATOM   1546 C  CA  . GLY A 1 212 ? 0.170   5.625   -21.827 1.00 98.42 212 A 1 
ATOM   1547 C  C   . GLY A 1 212 ? -0.851  5.044   -20.851 1.00 98.48 212 A 1 
ATOM   1548 O  O   . GLY A 1 212 ? -1.375  3.951   -21.078 1.00 97.60 212 A 1 
ATOM   1549 N  N   . LEU A 1 213 ? -1.145  5.788   -19.792 1.00 98.41 213 A 1 
ATOM   1550 C  CA  . LEU A 1 213 ? -2.183  5.460   -18.819 1.00 98.43 213 A 1 
ATOM   1551 C  C   . LEU A 1 213 ? -2.936  6.730   -18.452 1.00 98.65 213 A 1 
ATOM   1552 O  O   . LEU A 1 213 ? -2.324  7.751   -18.147 1.00 98.07 213 A 1 
ATOM   1553 C  CB  . LEU A 1 213 ? -1.541  4.753   -17.604 1.00 96.47 213 A 1 
ATOM   1554 C  CG  . LEU A 1 213 ? -2.467  4.515   -16.387 1.00 93.39 213 A 1 
ATOM   1555 C  CD1 . LEU A 1 213 ? -1.954  3.324   -15.582 1.00 85.37 213 A 1 
ATOM   1556 C  CD2 . LEU A 1 213 ? -2.503  5.689   -15.408 1.00 83.93 213 A 1 
ATOM   1557 N  N   . VAL A 1 214 ? -4.269  6.635   -18.420 1.00 98.70 214 A 1 
ATOM   1558 C  CA  . VAL A 1 214 ? -5.144  7.630   -17.801 1.00 98.70 214 A 1 
ATOM   1559 C  C   . VAL A 1 214 ? -6.126  6.921   -16.879 1.00 98.74 214 A 1 
ATOM   1560 O  O   . VAL A 1 214 ? -6.628  5.841   -17.192 1.00 98.33 214 A 1 
ATOM   1561 C  CB  . VAL A 1 214 ? -5.886  8.520   -18.826 1.00 98.14 214 A 1 
ATOM   1562 C  CG1 . VAL A 1 214 ? -4.895  9.404   -19.587 1.00 91.43 214 A 1 
ATOM   1563 C  CG2 . VAL A 1 214 ? -6.704  7.728   -19.847 1.00 91.46 214 A 1 
ATOM   1564 N  N   . ARG A 1 215 ? -6.404  7.525   -15.721 1.00 98.70 215 A 1 
ATOM   1565 C  CA  . ARG A 1 215 ? -7.377  7.042   -14.752 1.00 98.72 215 A 1 
ATOM   1566 C  C   . ARG A 1 215 ? -8.228  8.202   -14.257 1.00 98.78 215 A 1 
ATOM   1567 O  O   . ARG A 1 215 ? -7.721  9.297   -14.024 1.00 98.45 215 A 1 
ATOM   1568 C  CB  . ARG A 1 215 ? -6.628  6.309   -13.624 1.00 97.74 215 A 1 
ATOM   1569 C  CG  . ARG A 1 215 ? -7.550  5.618   -12.608 1.00 91.83 215 A 1 
ATOM   1570 C  CD  . ARG A 1 215 ? -6.763  4.694   -11.675 1.00 90.08 215 A 1 
ATOM   1571 N  NE  . ARG A 1 215 ? -5.785  5.409   -10.853 1.00 84.40 215 A 1 
ATOM   1572 C  CZ  . ARG A 1 215 ? -5.893  5.755   -9.577  1.00 85.49 215 A 1 
ATOM   1573 N  NH1 . ARG A 1 215 ? -6.945  5.458   -8.860  1.00 75.71 215 A 1 
ATOM   1574 N  NH2 . ARG A 1 215 ? -4.938  6.401   -8.979  1.00 76.98 215 A 1 
ATOM   1575 N  N   . TYR A 1 216 ? -9.526  7.958   -14.104 1.00 98.68 216 A 1 
ATOM   1576 C  CA  . TYR A 1 216 ? -10.477 8.884   -13.509 1.00 98.77 216 A 1 
ATOM   1577 C  C   . TYR A 1 216 ? -11.251 8.155   -12.415 1.00 98.70 216 A 1 
ATOM   1578 O  O   . TYR A 1 216 ? -11.833 7.109   -12.669 1.00 98.36 216 A 1 
ATOM   1579 C  CB  . TYR A 1 216 ? -11.416 9.429   -14.594 1.00 98.55 216 A 1 
ATOM   1580 C  CG  . TYR A 1 216 ? -12.513 10.317  -14.050 1.00 98.14 216 A 1 
ATOM   1581 C  CD1 . TYR A 1 216 ? -13.808 9.808   -13.825 1.00 96.85 216 A 1 
ATOM   1582 C  CD2 . TYR A 1 216 ? -12.248 11.667  -13.750 1.00 97.22 216 A 1 
ATOM   1583 C  CE1 . TYR A 1 216 ? -14.826 10.631  -13.323 1.00 96.24 216 A 1 
ATOM   1584 C  CE2 . TYR A 1 216 ? -13.257 12.498  -13.241 1.00 96.27 216 A 1 
ATOM   1585 C  CZ  . TYR A 1 216 ? -14.551 11.979  -13.032 1.00 96.23 216 A 1 
ATOM   1586 O  OH  . TYR A 1 216 ? -15.546 12.800  -12.547 1.00 94.24 216 A 1 
ATOM   1587 N  N   . TYR A 1 217 ? -11.243 8.726   -11.211 1.00 98.54 217 A 1 
ATOM   1588 C  CA  . TYR A 1 217 ? -12.031 8.276   -10.076 1.00 98.57 217 A 1 
ATOM   1589 C  C   . TYR A 1 217 ? -12.970 9.400   -9.646  1.00 98.51 217 A 1 
ATOM   1590 O  O   . TYR A 1 217 ? -12.548 10.550  -9.550  1.00 98.30 217 A 1 
ATOM   1591 C  CB  . TYR A 1 217 ? -11.099 7.850   -8.942  1.00 98.35 217 A 1 
ATOM   1592 C  CG  . TYR A 1 217 ? -11.799 7.392   -7.687  1.00 98.44 217 A 1 
ATOM   1593 C  CD1 . TYR A 1 217 ? -12.230 8.321   -6.714  1.00 98.01 217 A 1 
ATOM   1594 C  CD2 . TYR A 1 217 ? -12.016 6.014   -7.460  1.00 98.03 217 A 1 
ATOM   1595 C  CE1 . TYR A 1 217 ? -12.857 7.888   -5.536  1.00 97.65 217 A 1 
ATOM   1596 C  CE2 . TYR A 1 217 ? -12.639 5.567   -6.290  1.00 97.59 217 A 1 
ATOM   1597 C  CZ  . TYR A 1 217 ? -13.052 6.508   -5.328  1.00 97.88 217 A 1 
ATOM   1598 O  OH  . TYR A 1 217 ? -13.653 6.075   -4.166  1.00 97.08 217 A 1 
ATOM   1599 N  N   . ASN A 1 218 ? -14.226 9.063   -9.367  1.00 98.55 218 A 1 
ATOM   1600 C  CA  . ASN A 1 218 ? -15.202 9.952   -8.771  1.00 98.56 218 A 1 
ATOM   1601 C  C   . ASN A 1 218 ? -15.984 9.195   -7.692  1.00 98.59 218 A 1 
ATOM   1602 O  O   . ASN A 1 218 ? -16.495 8.116   -7.972  1.00 97.74 218 A 1 
ATOM   1603 C  CB  . ASN A 1 218 ? -16.138 10.512  -9.851  1.00 97.59 218 A 1 
ATOM   1604 C  CG  . ASN A 1 218 ? -17.100 11.549  -9.285  1.00 95.26 218 A 1 
ATOM   1605 O  OD1 . ASN A 1 218 ? -16.796 12.241  -8.338  1.00 84.28 218 A 1 
ATOM   1606 N  ND2 . ASN A 1 218 ? -18.276 11.704  -9.842  1.00 82.73 218 A 1 
ATOM   1607 N  N   . ASN A 1 219 ? -16.083 9.763   -6.486  1.00 98.10 219 A 1 
ATOM   1608 C  CA  . ASN A 1 219 ? -16.982 9.311   -5.441  1.00 98.18 219 A 1 
ATOM   1609 C  C   . ASN A 1 219 ? -17.828 10.502  -4.994  1.00 98.06 219 A 1 
ATOM   1610 O  O   . ASN A 1 219 ? -17.308 11.426  -4.363  1.00 97.41 219 A 1 
ATOM   1611 C  CB  . ASN A 1 219 ? -16.170 8.683   -4.294  1.00 97.64 219 A 1 
ATOM   1612 C  CG  . ASN A 1 219 ? -17.032 8.130   -3.173  1.00 97.47 219 A 1 
ATOM   1613 O  OD1 . ASN A 1 219 ? -18.241 8.231   -3.167  1.00 92.91 219 A 1 
ATOM   1614 N  ND2 . ASN A 1 219 ? -16.425 7.502   -2.183  1.00 92.23 219 A 1 
ATOM   1615 N  N   . ASP A 1 220 ? -19.111 10.469  -5.311  1.00 98.08 220 A 1 
ATOM   1616 C  CA  . ASP A 1 220 ? -20.099 11.383  -4.772  1.00 97.81 220 A 1 
ATOM   1617 C  C   . ASP A 1 220 ? -20.733 10.715  -3.548  1.00 97.96 220 A 1 
ATOM   1618 O  O   . ASP A 1 220 ? -21.378 9.675   -3.649  1.00 96.55 220 A 1 
ATOM   1619 C  CB  . ASP A 1 220 ? -21.140 11.767  -5.838  1.00 96.88 220 A 1 
ATOM   1620 C  CG  . ASP A 1 220 ? -20.527 12.595  -6.984  1.00 92.18 220 A 1 
ATOM   1621 O  OD1 . ASP A 1 220 ? -19.774 13.559  -6.690  1.00 85.88 220 A 1 
ATOM   1622 O  OD2 . ASP A 1 220 ? -20.792 12.282  -8.155  1.00 85.50 220 A 1 
ATOM   1623 N  N   . ALA A 1 221 ? -20.504 11.298  -2.365  1.00 97.46 221 A 1 
ATOM   1624 C  CA  . ALA A 1 221 ? -20.887 10.720  -1.093  1.00 97.21 221 A 1 
ATOM   1625 C  C   . ALA A 1 221 ? -21.751 11.668  -0.267  1.00 97.14 221 A 1 
ATOM   1626 O  O   . ALA A 1 221 ? -21.512 12.870  -0.202  1.00 96.09 221 A 1 
ATOM   1627 C  CB  . ALA A 1 221 ? -19.621 10.304  -0.328  1.00 96.63 221 A 1 
ATOM   1628 N  N   . ARG A 1 222 ? -22.714 11.093  0.453   1.00 96.78 222 A 1 
ATOM   1629 C  CA  . ARG A 1 222 ? -23.383 11.731  1.577   1.00 96.39 222 A 1 
ATOM   1630 C  C   . ARG A 1 222 ? -22.958 11.039  2.860   1.00 96.50 222 A 1 
ATOM   1631 O  O   . ARG A 1 222 ? -23.353 9.904   3.129   1.00 95.21 222 A 1 
ATOM   1632 C  CB  . ARG A 1 222 ? -24.894 11.727  1.346   1.00 95.06 222 A 1 
ATOM   1633 C  CG  . ARG A 1 222 ? -25.575 12.591  2.398   1.00 89.65 222 A 1 
ATOM   1634 C  CD  . ARG A 1 222 ? -27.061 12.688  2.085   1.00 82.96 222 A 1 
ATOM   1635 N  NE  . ARG A 1 222 ? -27.741 13.517  3.079   1.00 77.01 222 A 1 
ATOM   1636 C  CZ  . ARG A 1 222 ? -29.041 13.637  3.218   1.00 70.24 222 A 1 
ATOM   1637 N  NH1 . ARG A 1 222 ? -29.868 13.007  2.425   1.00 62.49 222 A 1 
ATOM   1638 N  NH2 . ARG A 1 222 ? -29.528 14.405  4.160   1.00 64.84 222 A 1 
ATOM   1639 N  N   . GLU A 1 223 ? -22.150 11.715  3.658   1.00 96.25 223 A 1 
ATOM   1640 C  CA  . GLU A 1 223 ? -21.485 11.137  4.822   1.00 96.07 223 A 1 
ATOM   1641 C  C   . GLU A 1 223 ? -21.241 12.197  5.910   1.00 96.09 223 A 1 
ATOM   1642 O  O   . GLU A 1 223 ? -21.373 13.396  5.641   1.00 95.32 223 A 1 
ATOM   1643 C  CB  . GLU A 1 223 ? -20.185 10.461  4.377   1.00 94.91 223 A 1 
ATOM   1644 C  CG  . GLU A 1 223 ? -19.166 11.411  3.734   1.00 94.43 223 A 1 
ATOM   1645 C  CD  . GLU A 1 223 ? -17.852 10.721  3.352   1.00 96.13 223 A 1 
ATOM   1646 O  OE1 . GLU A 1 223 ? -16.843 11.448  3.249   1.00 92.60 223 A 1 
ATOM   1647 O  OE2 . GLU A 1 223 ? -17.823 9.477   3.187   1.00 93.80 223 A 1 
ATOM   1648 N  N   . PRO A 1 224 ? -20.887 11.808  7.149   1.00 95.50 224 A 1 
ATOM   1649 C  CA  . PRO A 1 224 ? -20.501 12.762  8.177   1.00 94.98 224 A 1 
ATOM   1650 C  C   . PRO A 1 224 ? -19.313 13.635  7.734   1.00 95.08 224 A 1 
ATOM   1651 O  O   . PRO A 1 224 ? -18.435 13.185  7.000   1.00 94.12 224 A 1 
ATOM   1652 C  CB  . PRO A 1 224 ? -20.154 11.933  9.417   1.00 93.95 224 A 1 
ATOM   1653 C  CG  . PRO A 1 224 ? -20.918 10.625  9.203   1.00 93.50 224 A 1 
ATOM   1654 C  CD  . PRO A 1 224 ? -20.876 10.456  7.682   1.00 95.34 224 A 1 
ATOM   1655 N  N   . LYS A 1 225 ? -19.219 14.851  8.265   1.00 93.27 225 A 1 
ATOM   1656 C  CA  . LYS A 1 225 ? -18.058 15.728  8.023   1.00 92.13 225 A 1 
ATOM   1657 C  C   . LYS A 1 225 ? -16.729 15.043  8.367   1.00 92.72 225 A 1 
ATOM   1658 O  O   . LYS A 1 225 ? -15.744 15.229  7.652   1.00 90.57 225 A 1 
ATOM   1659 C  CB  . LYS A 1 225 ? -18.239 17.040  8.798   1.00 90.51 225 A 1 
ATOM   1660 C  CG  . LYS A 1 225 ? -17.067 17.993  8.539   1.00 86.74 225 A 1 
ATOM   1661 C  CD  . LYS A 1 225 ? -17.269 19.383  9.141   1.00 82.84 225 A 1 
ATOM   1662 C  CE  . LYS A 1 225 ? -16.032 20.195  8.752   1.00 75.45 225 A 1 
ATOM   1663 N  NZ  . LYS A 1 225 ? -16.175 21.653  8.977   1.00 67.27 225 A 1 
ATOM   1664 N  N   . ASN A 1 226 ? -16.711 14.238  9.438   1.00 92.51 226 A 1 
ATOM   1665 C  CA  . ASN A 1 226 ? -15.647 13.290  9.734   1.00 92.01 226 A 1 
ATOM   1666 C  C   . ASN A 1 226 ? -16.139 11.866  9.404   1.00 92.76 226 A 1 
ATOM   1667 O  O   . ASN A 1 226 ? -16.835 11.262  10.222  1.00 92.18 226 A 1 
ATOM   1668 C  CB  . ASN A 1 226 ? -15.205 13.450  11.197  1.00 90.70 226 A 1 
ATOM   1669 C  CG  . ASN A 1 226 ? -14.081 12.497  11.561  1.00 90.02 226 A 1 
ATOM   1670 O  OD1 . ASN A 1 226 ? -13.666 11.663  10.783  1.00 85.52 226 A 1 
ATOM   1671 N  ND2 . ASN A 1 226 ? -13.544 12.594  12.753  1.00 84.58 226 A 1 
ATOM   1672 N  N   . PRO A 1 227 ? -15.772 11.317  8.241   1.00 94.69 227 A 1 
ATOM   1673 C  CA  . PRO A 1 227 ? -16.253 10.003  7.807   1.00 94.49 227 A 1 
ATOM   1674 C  C   . PRO A 1 227 ? -15.587 8.841   8.552   1.00 94.48 227 A 1 
ATOM   1675 O  O   . PRO A 1 227 ? -16.038 7.706   8.424   1.00 91.43 227 A 1 
ATOM   1676 C  CB  . PRO A 1 227 ? -15.976 9.973   6.301   1.00 93.63 227 A 1 
ATOM   1677 C  CG  . PRO A 1 227 ? -14.713 10.820  6.171   1.00 93.19 227 A 1 
ATOM   1678 C  CD  . PRO A 1 227 ? -14.931 11.912  7.218   1.00 95.14 227 A 1 
ATOM   1679 N  N   . GLN A 1 228 ? -14.568 9.098   9.389   1.00 93.80 228 A 1 
ATOM   1680 C  CA  . GLN A 1 228 ? -13.962 8.083   10.263  1.00 92.64 228 A 1 
ATOM   1681 C  C   . GLN A 1 228 ? -14.826 7.757   11.492  1.00 92.56 228 A 1 
ATOM   1682 O  O   . GLN A 1 228 ? -14.556 6.779   12.199  1.00 90.30 228 A 1 
ATOM   1683 C  CB  . GLN A 1 228 ? -12.563 8.534   10.708  1.00 91.74 228 A 1 
ATOM   1684 C  CG  . GLN A 1 228 ? -11.556 8.559   9.548   1.00 91.00 228 A 1 
ATOM   1685 C  CD  . GLN A 1 228 ? -10.137 8.915   10.005  1.00 92.08 228 A 1 
ATOM   1686 O  OE1 . GLN A 1 228 ? -9.936  9.630   10.974  1.00 86.77 228 A 1 
ATOM   1687 N  NE2 . GLN A 1 228 ? -9.121  8.441   9.320   1.00 85.85 228 A 1 
ATOM   1688 N  N   . THR A 1 229 ? -15.860 8.526   11.756  1.00 92.72 229 A 1 
ATOM   1689 C  CA  . THR A 1 229 ? -16.807 8.252   12.846  1.00 91.87 229 A 1 
ATOM   1690 C  C   . THR A 1 229 ? -18.011 7.456   12.340  1.00 92.54 229 A 1 
ATOM   1691 O  O   . THR A 1 229 ? -18.436 7.618   11.199  1.00 91.32 229 A 1 
ATOM   1692 C  CB  . THR A 1 229 ? -17.293 9.530   13.526  1.00 89.96 229 A 1 
ATOM   1693 O  OG1 . THR A 1 229 ? -18.018 10.344  12.638  1.00 83.34 229 A 1 
ATOM   1694 C  CG2 . THR A 1 229 ? -16.131 10.361  14.084  1.00 83.24 229 A 1 
ATOM   1695 N  N   . VAL A 1 230 ? -18.584 6.625   13.214  1.00 93.13 230 A 1 
ATOM   1696 C  CA  . VAL A 1 230 ? -19.809 5.865   12.902  1.00 92.67 230 A 1 
ATOM   1697 C  C   . VAL A 1 230 ? -20.985 6.810   12.691  1.00 93.41 230 A 1 
ATOM   1698 O  O   . VAL A 1 230 ? -21.582 6.835   11.617  1.00 91.63 230 A 1 
ATOM   1699 C  CB  . VAL A 1 230 ? -20.116 4.861   14.031  1.00 90.46 230 A 1 
ATOM   1700 C  CG1 . VAL A 1 230 ? -21.369 4.040   13.747  1.00 83.73 230 A 1 
ATOM   1701 C  CG2 . VAL A 1 230 ? -18.923 3.921   14.254  1.00 84.73 230 A 1 
ATOM   1702 N  N   . GLU A 1 231 ? -21.260 7.611   13.703  1.00 91.97 231 A 1 
ATOM   1703 C  CA  . GLU A 1 231 ? -22.443 8.459   13.756  1.00 91.19 231 A 1 
ATOM   1704 C  C   . GLU A 1 231 ? -22.183 9.858   13.187  1.00 92.16 231 A 1 
ATOM   1705 O  O   . GLU A 1 231 ? -21.090 10.412  13.279  1.00 88.72 231 A 1 
ATOM   1706 C  CB  . GLU A 1 231 ? -22.961 8.553   15.193  1.00 86.77 231 A 1 
ATOM   1707 C  CG  . GLU A 1 231 ? -23.392 7.189   15.754  1.00 74.83 231 A 1 
ATOM   1708 C  CD  . GLU A 1 231 ? -24.102 7.288   17.109  1.00 63.92 231 A 1 
ATOM   1709 O  OE1 . GLU A 1 231 ? -24.718 6.293   17.504  1.00 56.38 231 A 1 
ATOM   1710 O  OE2 . GLU A 1 231 ? -24.054 8.386   17.735  1.00 56.13 231 A 1 
ATOM   1711 N  N   . ALA A 1 232 ? -23.234 10.446  12.651  1.00 91.73 232 A 1 
ATOM   1712 C  CA  . ALA A 1 232 ? -23.319 11.872  12.394  1.00 90.75 232 A 1 
ATOM   1713 C  C   . ALA A 1 232 ? -23.987 12.582  13.580  1.00 90.28 232 A 1 
ATOM   1714 O  O   . ALA A 1 232 ? -24.791 11.993  14.302  1.00 84.95 232 A 1 
ATOM   1715 C  CB  . ALA A 1 232 ? -24.072 12.112  11.091  1.00 87.95 232 A 1 
ATOM   1716 N  N   . SER A 1 233 ? -23.672 13.857  13.763  1.00 89.43 233 A 1 
ATOM   1717 C  CA  . SER A 1 233 ? -24.351 14.705  14.737  1.00 87.82 233 A 1 
ATOM   1718 C  C   . SER A 1 233 ? -24.663 16.073  14.134  1.00 87.06 233 A 1 
ATOM   1719 O  O   . SER A 1 233 ? -23.851 16.627  13.396  1.00 80.38 233 A 1 
ATOM   1720 C  CB  . SER A 1 233 ? -23.518 14.840  16.010  1.00 83.89 233 A 1 
ATOM   1721 O  OG  . SER A 1 233 ? -22.321 15.542  15.753  1.00 75.35 233 A 1 
ATOM   1722 N  N   . ASP A 1 234 ? -25.794 16.642  14.500  1.00 82.72 234 A 1 
ATOM   1723 C  CA  . ASP A 1 234 ? -26.307 17.858  13.861  1.00 80.97 234 A 1 
ATOM   1724 C  C   . ASP A 1 234 ? -25.380 19.078  13.939  1.00 82.06 234 A 1 
ATOM   1725 O  O   . ASP A 1 234 ? -25.443 19.973  13.095  1.00 76.35 234 A 1 
ATOM   1726 C  CB  . ASP A 1 234 ? -27.655 18.227  14.505  1.00 75.63 234 A 1 
ATOM   1727 C  CG  . ASP A 1 234 ? -28.778 17.228  14.209  1.00 67.75 234 A 1 
ATOM   1728 O  OD1 . ASP A 1 234 ? -28.682 16.537  13.181  1.00 60.24 234 A 1 
ATOM   1729 O  OD2 . ASP A 1 234 ? -29.726 17.188  15.024  1.00 60.26 234 A 1 
ATOM   1730 N  N   . SER A 1 235 ? -24.514 19.151  14.961  1.00 83.03 235 A 1 
ATOM   1731 C  CA  . SER A 1 235 ? -23.701 20.341  15.223  1.00 82.43 235 A 1 
ATOM   1732 C  C   . SER A 1 235 ? -22.199 20.106  15.124  1.00 83.88 235 A 1 
ATOM   1733 O  O   . SER A 1 235 ? -21.491 20.911  14.527  1.00 78.88 235 A 1 
ATOM   1734 C  CB  . SER A 1 235 ? -24.074 20.935  16.586  1.00 77.62 235 A 1 
ATOM   1735 O  OG  . SER A 1 235 ? -23.832 20.013  17.629  1.00 66.98 235 A 1 
ATOM   1736 N  N   . SER A 1 236 ? -21.676 19.039  15.730  1.00 84.28 236 A 1 
ATOM   1737 C  CA  . SER A 1 236 ? -20.235 18.775  15.785  1.00 83.81 236 A 1 
ATOM   1738 C  C   . SER A 1 236 ? -19.717 17.971  14.600  1.00 86.09 236 A 1 
ATOM   1739 O  O   . SER A 1 236 ? -18.568 18.157  14.194  1.00 82.94 236 A 1 
ATOM   1740 C  CB  . SER A 1 236 ? -19.869 18.078  17.095  1.00 80.39 236 A 1 
ATOM   1741 O  OG  . SER A 1 236 ? -20.620 16.903  17.296  1.00 72.52 236 A 1 
ATOM   1742 N  N   . ASN A 1 237 ? -20.544 17.106  14.033  1.00 88.97 237 A 1 
ATOM   1743 C  CA  . ASN A 1 237 ? -20.190 16.247  12.911  1.00 90.61 237 A 1 
ATOM   1744 C  C   . ASN A 1 237 ? -21.388 16.087  11.956  1.00 91.52 237 A 1 
ATOM   1745 O  O   . ASN A 1 237 ? -21.952 14.996  11.854  1.00 90.49 237 A 1 
ATOM   1746 C  CB  . ASN A 1 237 ? -19.671 14.917  13.477  1.00 90.52 237 A 1 
ATOM   1747 C  CG  . ASN A 1 237 ? -19.050 14.049  12.416  1.00 90.86 237 A 1 
ATOM   1748 O  OD1 . ASN A 1 237 ? -18.529 14.506  11.418  1.00 89.19 237 A 1 
ATOM   1749 N  ND2 . ASN A 1 237 ? -19.043 12.746  12.633  1.00 89.01 237 A 1 
ATOM   1750 N  N   . PRO A 1 238 ? -21.814 17.172  11.297  1.00 90.63 238 A 1 
ATOM   1751 C  CA  . PRO A 1 238 ? -22.997 17.150  10.453  1.00 90.73 238 A 1 
ATOM   1752 C  C   . PRO A 1 238 ? -22.786 16.286  9.203   1.00 92.08 238 A 1 
ATOM   1753 O  O   . PRO A 1 238 ? -21.654 16.106  8.750   1.00 91.13 238 A 1 
ATOM   1754 C  CB  . PRO A 1 238 ? -23.259 18.617  10.095  1.00 88.50 238 A 1 
ATOM   1755 C  CG  . PRO A 1 238 ? -21.861 19.230  10.116  1.00 87.32 238 A 1 
ATOM   1756 C  CD  . PRO A 1 238 ? -21.188 18.480  11.260  1.00 89.84 238 A 1 
ATOM   1757 N  N   . MET A 1 239 ? -23.886 15.824  8.617   1.00 92.13 239 A 1 
ATOM   1758 C  CA  . MET A 1 239 ? -23.869 15.242  7.275   1.00 92.63 239 A 1 
ATOM   1759 C  C   . MET A 1 239 ? -23.461 16.305  6.244   1.00 92.92 239 A 1 
ATOM   1760 O  O   . MET A 1 239 ? -23.855 17.463  6.340   1.00 91.84 239 A 1 
ATOM   1761 C  CB  . MET A 1 239 ? -25.236 14.644  6.907   1.00 92.07 239 A 1 
ATOM   1762 C  CG  . MET A 1 239 ? -25.615 13.437  7.772   1.00 89.74 239 A 1 
ATOM   1763 S  SD  . MET A 1 239 ? -24.533 11.979  7.631   1.00 90.25 239 A 1 
ATOM   1764 C  CE  . MET A 1 239 ? -24.981 11.377  5.990   1.00 84.35 239 A 1 
ATOM   1765 N  N   . VAL A 1 240 ? -22.672 15.880  5.269   1.00 93.12 240 A 1 
ATOM   1766 C  CA  . VAL A 1 240 ? -22.207 16.714  4.157   1.00 93.89 240 A 1 
ATOM   1767 C  C   . VAL A 1 240 ? -22.374 15.961  2.840   1.00 94.60 240 A 1 
ATOM   1768 O  O   . VAL A 1 240 ? -22.306 14.735  2.815   1.00 94.39 240 A 1 
ATOM   1769 C  CB  . VAL A 1 240 ? -20.747 17.174  4.343   1.00 92.81 240 A 1 
ATOM   1770 C  CG1 . VAL A 1 240 ? -20.576 18.008  5.611   1.00 88.06 240 A 1 
ATOM   1771 C  CG2 . VAL A 1 240 ? -19.735 16.029  4.378   1.00 88.13 240 A 1 
ATOM   1772 N  N   . ASP A 1 241 ? -22.513 16.709  1.758   1.00 94.21 241 A 1 
ATOM   1773 C  CA  . ASP A 1 241 ? -22.369 16.184  0.400   1.00 94.54 241 A 1 
ATOM   1774 C  C   . ASP A 1 241 ? -20.917 16.384  -0.023  1.00 94.91 241 A 1 
ATOM   1775 O  O   . ASP A 1 241 ? -20.437 17.516  -0.146  1.00 93.69 241 A 1 
ATOM   1776 C  CB  . ASP A 1 241 ? -23.369 16.866  -0.548  1.00 93.72 241 A 1 
ATOM   1777 C  CG  . ASP A 1 241 ? -24.826 16.683  -0.105  1.00 92.11 241 A 1 
ATOM   1778 O  OD1 . ASP A 1 241 ? -25.211 15.553  0.267   1.00 87.79 241 A 1 
ATOM   1779 O  OD2 . ASP A 1 241 ? -25.561 17.694  -0.097  1.00 87.53 241 A 1 
ATOM   1780 N  N   . ARG A 1 242 ? -20.173 15.286  -0.185  1.00 96.47 242 A 1 
ATOM   1781 C  CA  . ARG A 1 242 ? -18.751 15.272  -0.532  1.00 96.79 242 A 1 
ATOM   1782 C  C   . ARG A 1 242 ? -18.545 14.718  -1.925  1.00 97.23 242 A 1 
ATOM   1783 O  O   . ARG A 1 242 ? -19.128 13.718  -2.287  1.00 96.80 242 A 1 
ATOM   1784 C  CB  . ARG A 1 242 ? -17.962 14.484  0.523   1.00 95.88 242 A 1 
ATOM   1785 C  CG  . ARG A 1 242 ? -16.455 14.717  0.379   1.00 93.02 242 A 1 
ATOM   1786 C  CD  . ARG A 1 242 ? -15.618 13.794  1.283   1.00 91.12 242 A 1 
ATOM   1787 N  NE  . ARG A 1 242 ? -16.100 13.711  2.660   1.00 87.51 242 A 1 
ATOM   1788 C  CZ  . ARG A 1 242 ? -16.029 14.609  3.628   1.00 89.17 242 A 1 
ATOM   1789 N  NH1 . ARG A 1 242 ? -15.424 15.750  3.489   1.00 78.43 242 A 1 
ATOM   1790 N  NH2 . ARG A 1 242 ? -16.569 14.331  4.775   1.00 81.83 242 A 1 
ATOM   1791 N  N   . SER A 1 243 ? -17.656 15.350  -2.677  1.00 96.89 243 A 1 
ATOM   1792 C  CA  . SER A 1 243 ? -17.163 14.839  -3.955  1.00 96.66 243 A 1 
ATOM   1793 C  C   . SER A 1 243 ? -15.659 14.595  -3.840  1.00 97.08 243 A 1 
ATOM   1794 O  O   . SER A 1 243 ? -14.906 15.506  -3.504  1.00 95.72 243 A 1 
ATOM   1795 C  CB  . SER A 1 243 ? -17.507 15.811  -5.073  1.00 95.14 243 A 1 
ATOM   1796 O  OG  . SER A 1 243 ? -17.119 15.293  -6.327  1.00 83.42 243 A 1 
ATOM   1797 N  N   . THR A 1 244 ? -15.227 13.372  -4.099  1.00 97.18 244 A 1 
ATOM   1798 C  CA  . THR A 1 244 ? -13.815 12.998  -4.181  1.00 97.41 244 A 1 
ATOM   1799 C  C   . THR A 1 244 ? -13.501 12.604  -5.617  1.00 97.71 244 A 1 
ATOM   1800 O  O   . THR A 1 244 ? -14.018 11.620  -6.124  1.00 97.38 244 A 1 
ATOM   1801 C  CB  . THR A 1 244 ? -13.474 11.854  -3.217  1.00 97.02 244 A 1 
ATOM   1802 O  OG1 . THR A 1 244 ? -13.771 12.256  -1.895  1.00 93.97 244 A 1 
ATOM   1803 C  CG2 . THR A 1 244 ? -11.994 11.497  -3.254  1.00 94.88 244 A 1 
ATOM   1804 N  N   . ILE A 1 245 ? -12.640 13.382  -6.268  1.00 97.87 245 A 1 
ATOM   1805 C  CA  . ILE A 1 245 ? -12.228 13.159  -7.650  1.00 98.04 245 A 1 
ATOM   1806 C  C   . ILE A 1 245 ? -10.718 12.977  -7.684  1.00 98.02 245 A 1 
ATOM   1807 O  O   . ILE A 1 245 ? -9.980  13.841  -7.204  1.00 97.27 245 A 1 
ATOM   1808 C  CB  . ILE A 1 245 ? -12.703 14.307  -8.565  1.00 97.60 245 A 1 
ATOM   1809 C  CG1 . ILE A 1 245 ? -14.244 14.425  -8.545  1.00 95.23 245 A 1 
ATOM   1810 C  CG2 . ILE A 1 245 ? -12.180 14.090  -10.001 1.00 95.71 245 A 1 
ATOM   1811 C  CD1 . ILE A 1 245 ? -14.807 15.624  -9.308  1.00 89.47 245 A 1 
ATOM   1812 N  N   . GLN A 1 246 ? -10.252 11.897  -8.301  1.00 98.31 246 A 1 
ATOM   1813 C  CA  . GLN A 1 246 ? -8.845  11.720  -8.635  1.00 98.42 246 A 1 
ATOM   1814 C  C   . GLN A 1 246 ? -8.677  11.559  -10.145 1.00 98.52 246 A 1 
ATOM   1815 O  O   . GLN A 1 246 ? -9.407  10.812  -10.793 1.00 98.22 246 A 1 
ATOM   1816 C  CB  . GLN A 1 246 ? -8.231  10.569  -7.828  1.00 98.00 246 A 1 
ATOM   1817 C  CG  . GLN A 1 246 ? -6.752  10.351  -8.183  1.00 96.94 246 A 1 
ATOM   1818 C  CD  . GLN A 1 246 ? -5.999  9.415   -7.234  1.00 97.11 246 A 1 
ATOM   1819 O  OE1 . GLN A 1 246 ? -6.438  9.048   -6.166  1.00 90.83 246 A 1 
ATOM   1820 N  NE2 . GLN A 1 246 ? -4.803  9.020   -7.595  1.00 90.17 246 A 1 
ATOM   1821 N  N   . ARG A 1 247 ? -7.680  12.243  -10.694 1.00 98.41 247 A 1 
ATOM   1822 C  CA  . ARG A 1 247 ? -7.301  12.160  -12.102 1.00 98.41 247 A 1 
ATOM   1823 C  C   . ARG A 1 247 ? -5.824  11.847  -12.206 1.00 98.46 247 A 1 
ATOM   1824 O  O   . ARG A 1 247 ? -5.001  12.565  -11.642 1.00 97.65 247 A 1 
ATOM   1825 C  CB  . ARG A 1 247 ? -7.608  13.479  -12.806 1.00 97.84 247 A 1 
ATOM   1826 C  CG  . ARG A 1 247 ? -9.099  13.805  -12.828 1.00 93.73 247 A 1 
ATOM   1827 C  CD  . ARG A 1 247 ? -9.297  15.168  -13.471 1.00 92.15 247 A 1 
ATOM   1828 N  NE  . ARG A 1 247 ? -10.701 15.580  -13.467 1.00 82.52 247 A 1 
ATOM   1829 C  CZ  . ARG A 1 247 ? -11.134 16.813  -13.384 1.00 76.48 247 A 1 
ATOM   1830 N  NH1 . ARG A 1 247 ? -10.320 17.833  -13.292 1.00 69.90 247 A 1 
ATOM   1831 N  NH2 . ARG A 1 247 ? -12.416 17.058  -13.403 1.00 64.84 247 A 1 
ATOM   1832 N  N   . ASP A 1 248 ? -5.489  10.814  -12.954 1.00 98.63 248 A 1 
ATOM   1833 C  CA  . ASP A 1 248 ? -4.119  10.396  -13.181 1.00 98.67 248 A 1 
ATOM   1834 C  C   . ASP A 1 248 ? -3.825  10.326  -14.673 1.00 98.68 248 A 1 
ATOM   1835 O  O   . ASP A 1 248 ? -4.630  9.833   -15.462 1.00 98.27 248 A 1 
ATOM   1836 C  CB  . ASP A 1 248 ? -3.845  9.043   -12.513 1.00 98.15 248 A 1 
ATOM   1837 C  CG  . ASP A 1 248 ? -3.962  9.125   -10.997 1.00 96.73 248 A 1 
ATOM   1838 O  OD1 . ASP A 1 248 ? -2.936  9.407   -10.334 1.00 89.46 248 A 1 
ATOM   1839 O  OD2 . ASP A 1 248 ? -5.059  8.864   -10.467 1.00 89.87 248 A 1 
ATOM   1840 N  N   . ALA A 1 249 ? -2.633  10.778  -15.056 1.00 98.69 249 A 1 
ATOM   1841 C  CA  . ALA A 1 249 ? -2.071  10.563  -16.376 1.00 98.74 249 A 1 
ATOM   1842 C  C   . ALA A 1 249 ? -0.584  10.233  -16.242 1.00 98.70 249 A 1 
ATOM   1843 O  O   . ALA A 1 249 ? 0.143   10.892  -15.504 1.00 98.17 249 A 1 
ATOM   1844 C  CB  . ALA A 1 249 ? -2.314  11.804  -17.243 1.00 98.24 249 A 1 
ATOM   1845 N  N   . GLN A 1 250 ? -0.125  9.232   -16.981 1.00 98.61 250 A 1 
ATOM   1846 C  CA  . GLN A 1 250 ? 1.297   8.944   -17.099 1.00 98.47 250 A 1 
ATOM   1847 C  C   . GLN A 1 250 ? 1.666   8.506   -18.507 1.00 98.69 250 A 1 
ATOM   1848 O  O   . GLN A 1 250 ? 0.904   7.834   -19.198 1.00 98.17 250 A 1 
ATOM   1849 C  CB  . GLN A 1 250 ? 1.767   7.965   -16.009 1.00 96.46 250 A 1 
ATOM   1850 C  CG  . GLN A 1 250 ? 1.235   6.541   -16.172 1.00 89.61 250 A 1 
ATOM   1851 C  CD  . GLN A 1 250 ? 1.805   5.575   -15.131 1.00 91.42 250 A 1 
ATOM   1852 O  OE1 . GLN A 1 250 ? 2.491   5.944   -14.196 1.00 84.55 250 A 1 
ATOM   1853 N  NE2 . GLN A 1 250 ? 1.594   4.295   -15.271 1.00 83.06 250 A 1 
ATOM   1854 N  N   . LEU A 1 251 ? 2.878   8.870   -18.906 1.00 98.65 251 A 1 
ATOM   1855 C  CA  . LEU A 1 251 ? 3.528   8.417   -20.121 1.00 98.62 251 A 1 
ATOM   1856 C  C   . LEU A 1 251 ? 4.855   7.773   -19.727 1.00 98.78 251 A 1 
ATOM   1857 O  O   . LEU A 1 251 ? 5.638   8.365   -18.988 1.00 98.32 251 A 1 
ATOM   1858 C  CB  . LEU A 1 251 ? 3.697   9.616   -21.064 1.00 98.21 251 A 1 
ATOM   1859 C  CG  . LEU A 1 251 ? 4.166   9.237   -22.478 1.00 91.30 251 A 1 
ATOM   1860 C  CD1 . LEU A 1 251 ? 3.050   8.562   -23.276 1.00 85.72 251 A 1 
ATOM   1861 C  CD2 . LEU A 1 251 ? 4.595   10.489  -23.237 1.00 85.79 251 A 1 
ATOM   1862 N  N   . SER A 1 252 ? 5.098   6.558   -20.211 1.00 98.63 252 A 1 
ATOM   1863 C  CA  . SER A 1 252 ? 6.317   5.808   -19.931 1.00 98.50 252 A 1 
ATOM   1864 C  C   . SER A 1 252 ? 6.962   5.360   -21.231 1.00 98.63 252 A 1 
ATOM   1865 O  O   . SER A 1 252 ? 6.276   4.883   -22.131 1.00 97.94 252 A 1 
ATOM   1866 C  CB  . SER A 1 252 ? 6.037   4.597   -19.032 1.00 97.17 252 A 1 
ATOM   1867 O  OG  . SER A 1 252 ? 5.403   5.001   -17.829 1.00 83.29 252 A 1 
ATOM   1868 N  N   . TYR A 1 253 ? 8.276   5.499   -21.319 1.00 98.44 253 A 1 
ATOM   1869 C  CA  . TYR A 1 253 ? 9.085   5.007   -22.423 1.00 98.58 253 A 1 
ATOM   1870 C  C   . TYR A 1 253 ? 10.082  3.983   -21.900 1.00 98.54 253 A 1 
ATOM   1871 O  O   . TYR A 1 253 ? 10.734  4.224   -20.889 1.00 98.05 253 A 1 
ATOM   1872 C  CB  . TYR A 1 253 ? 9.781   6.182   -23.110 1.00 98.29 253 A 1 
ATOM   1873 C  CG  . TYR A 1 253 ? 10.831  5.774   -24.114 1.00 98.10 253 A 1 
ATOM   1874 C  CD1 . TYR A 1 253 ? 12.195  5.830   -23.768 1.00 97.06 253 A 1 
ATOM   1875 C  CD2 . TYR A 1 253 ? 10.457  5.317   -25.393 1.00 97.43 253 A 1 
ATOM   1876 C  CE1 . TYR A 1 253 ? 13.185  5.462   -24.698 1.00 96.67 253 A 1 
ATOM   1877 C  CE2 . TYR A 1 253 ? 11.435  4.943   -26.330 1.00 96.58 253 A 1 
ATOM   1878 C  CZ  . TYR A 1 253 ? 12.803  5.029   -25.974 1.00 96.75 253 A 1 
ATOM   1879 O  OH  . TYR A 1 253 ? 13.772  4.693   -26.885 1.00 95.16 253 A 1 
ATOM   1880 N  N   . LYS A 1 254 ? 10.201  2.853   -22.589 1.00 98.40 254 A 1 
ATOM   1881 C  CA  . LYS A 1 254 ? 11.131  1.781   -22.261 1.00 98.25 254 A 1 
ATOM   1882 C  C   . LYS A 1 254 ? 12.112  1.572   -23.399 1.00 98.34 254 A 1 
ATOM   1883 O  O   . LYS A 1 254 ? 11.709  1.512   -24.560 1.00 97.72 254 A 1 
ATOM   1884 C  CB  . LYS A 1 254 ? 10.333  0.519   -21.927 1.00 97.25 254 A 1 
ATOM   1885 C  CG  . LYS A 1 254 ? 11.191  -0.510  -21.188 1.00 83.30 254 A 1 
ATOM   1886 C  CD  . LYS A 1 254 ? 10.308  -1.597  -20.577 1.00 78.48 254 A 1 
ATOM   1887 C  CE  . LYS A 1 254 ? 11.121  -2.399  -19.570 1.00 66.17 254 A 1 
ATOM   1888 N  NZ  . LYS A 1 254 ? 10.455  -2.447  -18.253 1.00 58.78 254 A 1 
ATOM   1889 N  N   . LEU A 1 255 ? 13.396  1.442   -23.064 1.00 98.17 255 A 1 
ATOM   1890 C  CA  . LEU A 1 255 ? 14.475  1.134   -23.990 1.00 98.11 255 A 1 
ATOM   1891 C  C   . LEU A 1 255 ? 15.266  -0.062  -23.453 1.00 98.17 255 A 1 
ATOM   1892 O  O   . LEU A 1 255 ? 16.094  0.085   -22.553 1.00 97.04 255 A 1 
ATOM   1893 C  CB  . LEU A 1 255 ? 15.343  2.392   -24.176 1.00 97.65 255 A 1 
ATOM   1894 C  CG  . LEU A 1 255 ? 16.547  2.185   -25.116 1.00 96.46 255 A 1 
ATOM   1895 C  CD1 . LEU A 1 255 ? 16.118  1.869   -26.546 1.00 94.10 255 A 1 
ATOM   1896 C  CD2 . LEU A 1 255 ? 17.399  3.454   -25.136 1.00 94.06 255 A 1 
ATOM   1897 N  N   . ALA A 1 256 ? 14.986  -1.238  -24.015 1.00 97.54 256 A 1 
ATOM   1898 C  CA  . ALA A 1 256 ? 15.589  -2.499  -23.602 1.00 97.22 256 A 1 
ATOM   1899 C  C   . ALA A 1 256 ? 15.916  -3.361  -24.838 1.00 97.29 256 A 1 
ATOM   1900 O  O   . ALA A 1 256 ? 15.141  -4.245  -25.202 1.00 94.84 256 A 1 
ATOM   1901 C  CB  . ALA A 1 256 ? 14.632  -3.191  -22.622 1.00 95.84 256 A 1 
ATOM   1902 N  N   . PRO A 1 257 ? 17.043  -3.099  -25.520 1.00 97.43 257 A 1 
ATOM   1903 C  CA  . PRO A 1 257 ? 17.466  -3.906  -26.661 1.00 96.62 257 A 1 
ATOM   1904 C  C   . PRO A 1 257 ? 17.649  -5.373  -26.256 1.00 96.02 257 A 1 
ATOM   1905 O  O   . PRO A 1 257 ? 18.268  -5.667  -25.234 1.00 93.21 257 A 1 
ATOM   1906 C  CB  . PRO A 1 257 ? 18.772  -3.287  -27.157 1.00 95.64 257 A 1 
ATOM   1907 C  CG  . PRO A 1 257 ? 18.758  -1.869  -26.590 1.00 94.31 257 A 1 
ATOM   1908 C  CD  . PRO A 1 257 ? 17.989  -2.018  -25.286 1.00 96.86 257 A 1 
ATOM   1909 N  N   . GLN A 1 258 ? 17.144  -6.304  -27.063 1.00 95.40 258 A 1 
ATOM   1910 C  CA  . GLN A 1 258 ? 17.330  -7.725  -26.790 1.00 93.94 258 A 1 
ATOM   1911 C  C   . GLN A 1 258 ? 18.818  -8.099  -26.750 1.00 93.85 258 A 1 
ATOM   1912 O  O   . GLN A 1 258 ? 19.590  -7.681  -27.613 1.00 89.30 258 A 1 
ATOM   1913 C  CB  . GLN A 1 258 ? 16.607  -8.590  -27.836 1.00 90.87 258 A 1 
ATOM   1914 C  CG  . GLN A 1 258 ? 15.096  -8.686  -27.571 1.00 77.47 258 A 1 
ATOM   1915 C  CD  . GLN A 1 258 ? 14.401  -9.721  -28.463 1.00 68.46 258 A 1 
ATOM   1916 O  OE1 . GLN A 1 258 ? 14.969  -10.276 -29.395 1.00 60.71 258 A 1 
ATOM   1917 N  NE2 . GLN A 1 258 ? 13.149  -10.027 -28.221 1.00 58.20 258 A 1 
ATOM   1918 N  N   . GLY A 1 259 ? 19.188  -8.896  -25.747 1.00 92.48 259 A 1 
ATOM   1919 C  CA  . GLY A 1 259 ? 20.575  -9.333  -25.554 1.00 92.29 259 A 1 
ATOM   1920 C  C   . GLY A 1 259 ? 21.516  -8.244  -25.043 1.00 93.57 259 A 1 
ATOM   1921 O  O   . GLY A 1 259 ? 22.730  -8.422  -25.091 1.00 88.87 259 A 1 
ATOM   1922 N  N   . ASN A 1 260 ? 20.980  -7.115  -24.565 1.00 94.58 260 A 1 
ATOM   1923 C  CA  . ASN A 1 260 ? 21.779  -6.050  -23.982 1.00 94.98 260 A 1 
ATOM   1924 C  C   . ASN A 1 260 ? 21.703  -6.091  -22.450 1.00 95.11 260 A 1 
ATOM   1925 O  O   . ASN A 1 260 ? 20.707  -5.677  -21.851 1.00 92.46 260 A 1 
ATOM   1926 C  CB  . ASN A 1 260 ? 21.327  -4.712  -24.570 1.00 93.00 260 A 1 
ATOM   1927 C  CG  . ASN A 1 260 ? 22.284  -3.586  -24.219 1.00 92.12 260 A 1 
ATOM   1928 O  OD1 . ASN A 1 260 ? 22.882  -3.528  -23.162 1.00 83.74 260 A 1 
ATOM   1929 N  ND2 . ASN A 1 260 ? 22.469  -2.658  -25.131 1.00 83.53 260 A 1 
ATOM   1930 N  N   . ASP A 1 261 ? 22.784  -6.526  -21.819 1.00 95.58 261 A 1 
ATOM   1931 C  CA  . ASP A 1 261 ? 22.852  -6.710  -20.369 1.00 95.58 261 A 1 
ATOM   1932 C  C   . ASP A 1 261 ? 23.068  -5.405  -19.582 1.00 96.57 261 A 1 
ATOM   1933 O  O   . ASP A 1 261 ? 22.912  -5.376  -18.367 1.00 94.04 261 A 1 
ATOM   1934 C  CB  . ASP A 1 261 ? 23.980  -7.708  -20.046 1.00 92.69 261 A 1 
ATOM   1935 C  CG  . ASP A 1 261 ? 23.749  -9.098  -20.630 1.00 86.61 261 A 1 
ATOM   1936 O  OD1 . ASP A 1 261 ? 22.571  -9.460  -20.844 1.00 78.03 261 A 1 
ATOM   1937 O  OD2 . ASP A 1 261 ? 24.769  -9.787  -20.867 1.00 79.71 261 A 1 
ATOM   1938 N  N   . TRP A 1 262 ? 23.405  -4.314  -20.251 1.00 96.75 262 A 1 
ATOM   1939 C  CA  . TRP A 1 262 ? 23.725  -3.041  -19.598 1.00 96.81 262 A 1 
ATOM   1940 C  C   . TRP A 1 262 ? 22.694  -1.937  -19.838 1.00 97.47 262 A 1 
ATOM   1941 O  O   . TRP A 1 262 ? 22.698  -0.940  -19.103 1.00 95.62 262 A 1 
ATOM   1942 C  CB  . TRP A 1 262 ? 25.143  -2.608  -20.010 1.00 94.03 262 A 1 
ATOM   1943 C  CG  . TRP A 1 262 ? 25.367  -2.487  -21.485 1.00 82.84 262 A 1 
ATOM   1944 C  CD1 . TRP A 1 262 ? 25.837  -3.467  -22.286 1.00 62.72 262 A 1 
ATOM   1945 C  CD2 . TRP A 1 262 ? 25.111  -1.333  -22.351 1.00 73.68 262 A 1 
ATOM   1946 N  NE1 . TRP A 1 262 ? 25.880  -3.020  -23.598 1.00 56.47 262 A 1 
ATOM   1947 C  CE2 . TRP A 1 262 ? 25.435  -1.718  -23.679 1.00 64.35 262 A 1 
ATOM   1948 C  CE3 . TRP A 1 262 ? 24.638  -0.024  -22.137 1.00 56.02 262 A 1 
ATOM   1949 C  CZ2 . TRP A 1 262 ? 25.269  -0.830  -24.779 1.00 56.77 262 A 1 
ATOM   1950 C  CZ3 . TRP A 1 262 ? 24.472  0.860   -23.231 1.00 52.77 262 A 1 
ATOM   1951 C  CH2 . TRP A 1 262 ? 24.781  0.451   -24.533 1.00 53.89 262 A 1 
ATOM   1952 N  N   . LEU A 1 263 ? 21.793  -2.103  -20.812 1.00 97.43 263 A 1 
ATOM   1953 C  CA  . LEU A 1 263 ? 20.757  -1.135  -21.155 1.00 97.67 263 A 1 
ATOM   1954 C  C   . LEU A 1 263 ? 19.365  -1.761  -21.068 1.00 97.41 263 A 1 
ATOM   1955 O  O   . LEU A 1 263 ? 18.939  -2.495  -21.955 1.00 95.73 263 A 1 
ATOM   1956 C  CB  . LEU A 1 263 ? 21.057  -0.537  -22.541 1.00 96.86 263 A 1 
ATOM   1957 C  CG  . LEU A 1 263 ? 20.059  0.544   -22.989 1.00 96.03 263 A 1 
ATOM   1958 C  CD1 . LEU A 1 263 ? 20.078  1.770   -22.074 1.00 93.87 263 A 1 
ATOM   1959 C  CD2 . LEU A 1 263 ? 20.423  1.007   -24.399 1.00 93.49 263 A 1 
ATOM   1960 N  N   . ASN A 1 264 ? 18.656  -1.416  -20.010 1.00 97.87 264 A 1 
ATOM   1961 C  CA  . ASN A 1 264 ? 17.243  -1.701  -19.791 1.00 97.63 264 A 1 
ATOM   1962 C  C   . ASN A 1 264 ? 16.646  -0.501  -19.046 1.00 97.87 264 A 1 
ATOM   1963 O  O   . ASN A 1 264 ? 16.493  -0.519  -17.821 1.00 96.51 264 A 1 
ATOM   1964 C  CB  . ASN A 1 264 ? 17.107  -3.038  -19.047 1.00 96.27 264 A 1 
ATOM   1965 C  CG  . ASN A 1 264 ? 15.670  -3.453  -18.796 1.00 94.31 264 A 1 
ATOM   1966 O  OD1 . ASN A 1 264 ? 14.705  -2.732  -18.968 1.00 87.43 264 A 1 
ATOM   1967 N  ND2 . ASN A 1 264 ? 15.483  -4.674  -18.349 1.00 85.33 264 A 1 
ATOM   1968 N  N   . ALA A 1 265 ? 16.403  0.569   -19.780 1.00 98.07 265 A 1 
ATOM   1969 C  CA  . ALA A 1 265 ? 16.029  1.860   -19.241 1.00 98.04 265 A 1 
ATOM   1970 C  C   . ALA A 1 265 ? 14.516  2.092   -19.304 1.00 98.27 265 A 1 
ATOM   1971 O  O   . ALA A 1 265 ? 13.851  1.733   -20.277 1.00 97.24 265 A 1 
ATOM   1972 C  CB  . ALA A 1 265 ? 16.813  2.965   -19.955 1.00 96.86 265 A 1 
ATOM   1973 N  N   . ASP A 1 266 ? 14.004  2.755   -18.281 1.00 97.96 266 A 1 
ATOM   1974 C  CA  . ASP A 1 266 ? 12.629  3.228   -18.190 1.00 97.53 266 A 1 
ATOM   1975 C  C   . ASP A 1 266 ? 12.639  4.734   -17.900 1.00 98.14 266 A 1 
ATOM   1976 O  O   . ASP A 1 266 ? 13.289  5.208   -16.964 1.00 97.43 266 A 1 
ATOM   1977 C  CB  . ASP A 1 266 ? 11.881  2.466   -17.078 1.00 94.04 266 A 1 
ATOM   1978 C  CG  . ASP A 1 266 ? 11.586  0.991   -17.402 1.00 83.23 266 A 1 
ATOM   1979 O  OD1 . ASP A 1 266 ? 10.589  0.732   -18.107 1.00 71.99 266 A 1 
ATOM   1980 O  OD2 . ASP A 1 266 ? 12.246  0.083   -16.857 1.00 72.68 266 A 1 
ATOM   1981 N  N   . ALA A 1 267 ? 11.875  5.502   -18.678 1.00 98.42 267 A 1 
ATOM   1982 C  CA  . ALA A 1 267 ? 11.591  6.906   -18.404 1.00 98.56 267 A 1 
ATOM   1983 C  C   . ALA A 1 267 ? 10.088  7.086   -18.200 1.00 98.60 267 A 1 
ATOM   1984 O  O   . ALA A 1 267 ? 9.289   6.568   -18.967 1.00 98.08 267 A 1 
ATOM   1985 C  CB  . ALA A 1 267 ? 12.130  7.775   -19.540 1.00 97.89 267 A 1 
ATOM   1986 N  N   . LYS A 1 268 ? 9.690   7.848   -17.164 1.00 98.66 268 A 1 
ATOM   1987 C  CA  . LYS A 1 268 ? 8.284   8.112   -16.858 1.00 98.52 268 A 1 
ATOM   1988 C  C   . LYS A 1 268 ? 8.091   9.590   -16.564 1.00 98.63 268 A 1 
ATOM   1989 O  O   . LYS A 1 268 ? 8.853   10.171  -15.805 1.00 98.27 268 A 1 
ATOM   1990 C  CB  . LYS A 1 268 ? 7.843   7.211   -15.689 1.00 97.33 268 A 1 
ATOM   1991 C  CG  . LYS A 1 268 ? 6.397   7.483   -15.224 1.00 93.81 268 A 1 
ATOM   1992 C  CD  . LYS A 1 268 ? 5.922   6.574   -14.089 1.00 91.95 268 A 1 
ATOM   1993 C  CE  . LYS A 1 268 ? 5.687   5.129   -14.571 1.00 85.50 268 A 1 
ATOM   1994 N  NZ  . LYS A 1 268 ? 4.751   4.388   -13.689 1.00 81.79 268 A 1 
ATOM   1995 N  N   . ILE A 1 269 ? 7.021   10.164  -17.114 1.00 98.73 269 A 1 
ATOM   1996 C  CA  . ILE A 1 269 ? 6.441   11.426  -16.656 1.00 98.72 269 A 1 
ATOM   1997 C  C   . ILE A 1 269 ? 5.024   11.145  -16.160 1.00 98.76 269 A 1 
ATOM   1998 O  O   . ILE A 1 269 ? 4.318   10.319  -16.733 1.00 98.39 269 A 1 
ATOM   1999 C  CB  . ILE A 1 269 ? 6.474   12.524  -17.739 1.00 98.06 269 A 1 
ATOM   2000 C  CG1 . ILE A 1 269 ? 5.717   12.124  -19.024 1.00 85.61 269 A 1 
ATOM   2001 C  CG2 . ILE A 1 269 ? 7.937   12.893  -18.031 1.00 85.97 269 A 1 
ATOM   2002 C  CD1 . ILE A 1 269 ? 5.619   13.243  -20.073 1.00 84.67 269 A 1 
ATOM   2003 N  N   . TYR A 1 270 ? 4.606   11.817  -15.085 1.00 98.68 270 A 1 
ATOM   2004 C  CA  . TYR A 1 270 ? 3.314   11.571  -14.469 1.00 98.62 270 A 1 
ATOM   2005 C  C   . TYR A 1 270 ? 2.707   12.828  -13.872 1.00 98.60 270 A 1 
ATOM   2006 O  O   . TYR A 1 270 ? 3.406   13.772  -13.496 1.00 98.29 270 A 1 
ATOM   2007 C  CB  . TYR A 1 270 ? 3.427   10.447  -13.432 1.00 98.29 270 A 1 
ATOM   2008 C  CG  . TYR A 1 270 ? 4.413   10.708  -12.312 1.00 98.43 270 A 1 
ATOM   2009 C  CD1 . TYR A 1 270 ? 5.745   10.265  -12.417 1.00 97.80 270 A 1 
ATOM   2010 C  CD2 . TYR A 1 270 ? 4.001   11.389  -11.158 1.00 97.73 270 A 1 
ATOM   2011 C  CE1 . TYR A 1 270 ? 6.657   10.478  -11.374 1.00 97.18 270 A 1 
ATOM   2012 C  CE2 . TYR A 1 270 ? 4.902   11.617  -10.106 1.00 97.18 270 A 1 
ATOM   2013 C  CZ  . TYR A 1 270 ? 6.229   11.155  -10.211 1.00 97.40 270 A 1 
ATOM   2014 O  OH  . TYR A 1 270 ? 7.099   11.361  -9.176  1.00 96.11 270 A 1 
ATOM   2015 N  N   . TRP A 1 271 ? 1.375   12.806  -13.779 1.00 98.51 271 A 1 
ATOM   2016 C  CA  . TRP A 1 271 ? 0.550   13.836  -13.173 1.00 98.50 271 A 1 
ATOM   2017 C  C   . TRP A 1 271 ? -0.618  13.170  -12.457 1.00 98.61 271 A 1 
ATOM   2018 O  O   . TRP A 1 271 ? -1.256  12.266  -13.005 1.00 97.99 271 A 1 
ATOM   2019 C  CB  . TRP A 1 271 ? 0.082   14.798  -14.257 1.00 98.03 271 A 1 
ATOM   2020 C  CG  . TRP A 1 271 ? -0.748  15.939  -13.768 1.00 95.64 271 A 1 
ATOM   2021 C  CD1 . TRP A 1 271 ? -0.283  17.147  -13.377 1.00 87.47 271 A 1 
ATOM   2022 C  CD2 . TRP A 1 271 ? -2.201  15.996  -13.624 1.00 92.43 271 A 1 
ATOM   2023 N  NE1 . TRP A 1 271 ? -1.347  17.970  -13.026 1.00 84.58 271 A 1 
ATOM   2024 C  CE2 . TRP A 1 271 ? -2.539  17.298  -13.177 1.00 89.57 271 A 1 
ATOM   2025 C  CE3 . TRP A 1 271 ? -3.250  15.091  -13.863 1.00 82.03 271 A 1 
ATOM   2026 C  CZ2 . TRP A 1 271 ? -3.880  17.706  -12.991 1.00 85.62 271 A 1 
ATOM   2027 C  CZ3 . TRP A 1 271 ? -4.585  15.483  -13.665 1.00 78.38 271 A 1 
ATOM   2028 C  CH2 . TRP A 1 271 ? -4.893  16.774  -13.245 1.00 79.78 271 A 1 
ATOM   2029 N  N   . SER A 1 272 ? -0.890  13.601  -11.217 1.00 98.39 272 A 1 
ATOM   2030 C  CA  . SER A 1 272 ? -1.971  13.101  -10.375 1.00 98.19 272 A 1 
ATOM   2031 C  C   . SER A 1 272 ? -2.612  14.267  -9.636  1.00 98.22 272 A 1 
ATOM   2032 O  O   . SER A 1 272 ? -1.916  15.034  -8.970  1.00 97.31 272 A 1 
ATOM   2033 C  CB  . SER A 1 272 ? -1.434  12.054  -9.393  1.00 97.36 272 A 1 
ATOM   2034 O  OG  . SER A 1 272 ? -2.465  11.507  -8.603  1.00 92.87 272 A 1 
ATOM   2035 N  N   . GLU A 1 273 ? -3.924  14.413  -9.737  1.00 98.39 273 A 1 
ATOM   2036 C  CA  . GLU A 1 273 ? -4.720  15.431  -9.041  1.00 98.26 273 A 1 
ATOM   2037 C  C   . GLU A 1 273 ? -5.784  14.741  -8.187  1.00 98.30 273 A 1 
ATOM   2038 O  O   . GLU A 1 273 ? -6.527  13.891  -8.683  1.00 97.64 273 A 1 
ATOM   2039 C  CB  . GLU A 1 273 ? -5.364  16.366  -10.070 1.00 97.15 273 A 1 
ATOM   2040 C  CG  . GLU A 1 273 ? -6.299  17.448  -9.487  1.00 93.82 273 A 1 
ATOM   2041 C  CD  . GLU A 1 273 ? -7.128  18.179  -10.571 1.00 92.27 273 A 1 
ATOM   2042 O  OE1 . GLU A 1 273 ? -7.561  19.320  -10.350 1.00 85.26 273 A 1 
ATOM   2043 O  OE2 . GLU A 1 273 ? -7.423  17.589  -11.632 1.00 86.21 273 A 1 
ATOM   2044 N  N   . VAL A 1 274 ? -5.887  15.143  -6.930  1.00 98.00 274 A 1 
ATOM   2045 C  CA  . VAL A 1 274 ? -6.980  14.775  -6.034  1.00 97.94 274 A 1 
ATOM   2046 C  C   . VAL A 1 274 ? -7.721  16.041  -5.630  1.00 97.80 274 A 1 
ATOM   2047 O  O   . VAL A 1 274 ? -7.114  16.990  -5.140  1.00 97.08 274 A 1 
ATOM   2048 C  CB  . VAL A 1 274 ? -6.474  14.006  -4.790  1.00 97.02 274 A 1 
ATOM   2049 C  CG1 . VAL A 1 274 ? -7.625  13.635  -3.852  1.00 92.51 274 A 1 
ATOM   2050 C  CG2 . VAL A 1 274 ? -5.769  12.713  -5.187  1.00 92.84 274 A 1 
ATOM   2051 N  N   . ARG A 1 275 ? -9.043  16.047  -5.792  1.00 97.63 275 A 1 
ATOM   2052 C  CA  . ARG A 1 275 ? -9.944  17.088  -5.280  1.00 97.64 275 A 1 
ATOM   2053 C  C   . ARG A 1 275 ? -10.933 16.465  -4.311  1.00 97.68 275 A 1 
ATOM   2054 O  O   . ARG A 1 275 ? -11.619 15.517  -4.672  1.00 96.67 275 A 1 
ATOM   2055 C  CB  . ARG A 1 275 ? -10.680 17.791  -6.424  1.00 96.78 275 A 1 
ATOM   2056 C  CG  . ARG A 1 275 ? -9.723  18.621  -7.296  1.00 88.69 275 A 1 
ATOM   2057 C  CD  . ARG A 1 275 ? -10.514 19.349  -8.381  1.00 85.73 275 A 1 
ATOM   2058 N  NE  . ARG A 1 275 ? -9.623  20.123  -9.242  1.00 75.96 275 A 1 
ATOM   2059 C  CZ  . ARG A 1 275 ? -9.686  21.404  -9.561  1.00 68.69 275 A 1 
ATOM   2060 N  NH1 . ARG A 1 275 ? -10.682 22.157  -9.199  1.00 62.55 275 A 1 
ATOM   2061 N  NH2 . ARG A 1 275 ? -8.720  21.935  -10.235 1.00 59.24 275 A 1 
ATOM   2062 N  N   . ILE A 1 276 ? -11.022 17.022  -3.108  1.00 96.94 276 A 1 
ATOM   2063 C  CA  . ILE A 1 276 ? -11.993 16.613  -2.090  1.00 96.52 276 A 1 
ATOM   2064 C  C   . ILE A 1 276 ? -12.802 17.849  -1.709  1.00 95.94 276 A 1 
ATOM   2065 O  O   . ILE A 1 276 ? -12.312 18.737  -1.007  1.00 94.94 276 A 1 
ATOM   2066 C  CB  . ILE A 1 276 ? -11.323 15.935  -0.885  1.00 96.58 276 A 1 
ATOM   2067 C  CG1 . ILE A 1 276 ? -10.454 14.735  -1.328  1.00 95.72 276 A 1 
ATOM   2068 C  CG2 . ILE A 1 276 ? -12.411 15.484  0.102   1.00 95.93 276 A 1 
ATOM   2069 C  CD1 . ILE A 1 276 ? -9.657  14.071  -0.192  1.00 93.06 276 A 1 
ATOM   2070 N  N   . ASN A 1 277 ? -14.033 17.911  -2.195  1.00 95.94 277 A 1 
ATOM   2071 C  CA  . ASN A 1 277 ? -14.927 19.044  -2.025  1.00 95.69 277 A 1 
ATOM   2072 C  C   . ASN A 1 277 ? -16.118 18.619  -1.177  1.00 95.74 277 A 1 
ATOM   2073 O  O   . ASN A 1 277 ? -16.701 17.573  -1.428  1.00 94.71 277 A 1 
ATOM   2074 C  CB  . ASN A 1 277 ? -15.357 19.545  -3.406  1.00 94.19 277 A 1 
ATOM   2075 C  CG  . ASN A 1 277 ? -14.194 20.032  -4.259  1.00 90.39 277 A 1 
ATOM   2076 O  OD1 . ASN A 1 277 ? -13.212 20.567  -3.782  1.00 82.92 277 A 1 
ATOM   2077 N  ND2 . ASN A 1 277 ? -14.288 19.878  -5.561  1.00 82.57 277 A 1 
ATOM   2078 N  N   . ALA A 1 278 ? -16.494 19.428  -0.197  1.00 94.52 278 A 1 
ATOM   2079 C  CA  . ALA A 1 278 ? -17.678 19.183  0.599   1.00 93.31 278 A 1 
ATOM   2080 C  C   . ALA A 1 278 ? -18.569 20.423  0.646   1.00 92.71 278 A 1 
ATOM   2081 O  O   . ALA A 1 278 ? -18.087 21.547  0.777   1.00 89.33 278 A 1 
ATOM   2082 C  CB  . ALA A 1 278 ? -17.273 18.706  1.998   1.00 91.09 278 A 1 
ATOM   2083 N  N   . GLN A 1 279 ? -19.873 20.196  0.608   1.00 89.80 279 A 1 
ATOM   2084 C  CA  . GLN A 1 279 ? -20.867 21.213  0.904   1.00 86.50 279 A 1 
ATOM   2085 C  C   . GLN A 1 279 ? -21.824 20.703  1.970   1.00 84.21 279 A 1 
ATOM   2086 O  O   . GLN A 1 279 ? -22.170 19.525  2.012   1.00 75.24 279 A 1 
ATOM   2087 C  CB  . GLN A 1 279 ? -21.616 21.652  -0.367  1.00 80.93 279 A 1 
ATOM   2088 C  CG  . GLN A 1 279 ? -20.709 22.486  -1.277  1.00 73.29 279 A 1 
ATOM   2089 C  CD  . GLN A 1 279 ? -21.462 23.198  -2.405  1.00 67.29 279 A 1 
ATOM   2090 O  OE1 . GLN A 1 279 ? -22.634 23.005  -2.645  1.00 59.73 279 A 1 
ATOM   2091 N  NE2 . GLN A 1 279 ? -20.811 24.077  -3.133  1.00 57.72 279 A 1 
ATOM   2092 N  N   . ASN A 1 280 ? -22.248 21.613  2.842   1.00 79.20 280 A 1 
ATOM   2093 C  CA  . ASN A 1 280 ? -23.320 21.369  3.782   1.00 73.64 280 A 1 
ATOM   2094 C  C   . ASN A 1 280 ? -24.406 22.426  3.564   1.00 72.83 280 A 1 
ATOM   2095 O  O   . ASN A 1 280 ? -24.118 23.577  3.224   1.00 65.24 280 A 1 
ATOM   2096 C  CB  . ASN A 1 280 ? -22.753 21.354  5.211   1.00 66.38 280 A 1 
ATOM   2097 C  CG  . ASN A 1 280 ? -23.772 20.918  6.251   1.00 57.79 280 A 1 
ATOM   2098 O  OD1 . ASN A 1 280 ? -24.879 20.527  5.964   1.00 51.62 280 A 1 
ATOM   2099 N  ND2 . ASN A 1 280 ? -23.419 21.007  7.506   1.00 50.56 280 A 1 
ATOM   2100 N  N   . THR A 1 281 ? -25.644 22.045  3.768   1.00 65.87 281 A 1 
ATOM   2101 C  CA  . THR A 1 281 ? -26.794 22.921  3.590   1.00 62.50 281 A 1 
ATOM   2102 C  C   . THR A 1 281 ? -26.670 24.147  4.505   1.00 63.11 281 A 1 
ATOM   2103 O  O   . THR A 1 281 ? -26.639 24.028  5.721   1.00 55.85 281 A 1 
ATOM   2104 C  CB  . THR A 1 281 ? -28.104 22.164  3.875   1.00 56.16 281 A 1 
ATOM   2105 O  OG1 . THR A 1 281 ? -28.084 20.901  3.258   1.00 50.70 281 A 1 
ATOM   2106 C  CG2 . THR A 1 281 ? -29.308 22.910  3.321   1.00 48.30 281 A 1 
ATOM   2107 N  N   . GLY A 1 282 ? -26.584 25.334  3.901   1.00 61.44 282 A 1 
ATOM   2108 C  CA  . GLY A 1 282 ? -26.483 26.600  4.632   1.00 60.71 282 A 1 
ATOM   2109 C  C   . GLY A 1 282 ? -25.079 27.001  5.104   1.00 63.97 282 A 1 
ATOM   2110 O  O   . GLY A 1 282 ? -24.935 28.051  5.723   1.00 58.51 282 A 1 
ATOM   2111 N  N   . SER A 1 283 ? -24.035 26.214  4.803   1.00 66.94 283 A 1 
ATOM   2112 C  CA  . SER A 1 283 ? -22.643 26.581  5.067   1.00 65.94 283 A 1 
ATOM   2113 C  C   . SER A 1 283 ? -21.857 26.807  3.774   1.00 68.87 283 A 1 
ATOM   2114 O  O   . SER A 1 283 ? -22.210 26.319  2.701   1.00 63.00 283 A 1 
ATOM   2115 C  CB  . SER A 1 283 ? -21.961 25.564  5.993   1.00 58.99 283 A 1 
ATOM   2116 O  OG  . SER A 1 283 ? -21.672 24.354  5.335   1.00 52.89 283 A 1 
ATOM   2117 N  N   . SER A 1 284 ? -20.761 27.565  3.874   1.00 73.75 284 A 1 
ATOM   2118 C  CA  . SER A 1 284 ? -19.774 27.661  2.805   1.00 75.51 284 A 1 
ATOM   2119 C  C   . SER A 1 284 ? -19.094 26.309  2.596   1.00 79.55 284 A 1 
ATOM   2120 O  O   . SER A 1 284 ? -18.721 25.653  3.575   1.00 73.65 284 A 1 
ATOM   2121 C  CB  . SER A 1 284 ? -18.728 28.730  3.139   1.00 68.05 284 A 1 
ATOM   2122 O  OG  . SER A 1 284 ? -18.277 28.565  4.460   1.00 59.23 284 A 1 
ATOM   2123 N  N   . GLY A 1 285 ? -18.869 25.928  1.345   1.00 85.26 285 A 1 
ATOM   2124 C  CA  . GLY A 1 285 ? -18.181 24.691  1.009   1.00 87.61 285 A 1 
ATOM   2125 C  C   . GLY A 1 285 ? -16.720 24.664  1.473   1.00 89.68 285 A 1 
ATOM   2126 O  O   . GLY A 1 285 ? -16.081 25.697  1.660   1.00 86.48 285 A 1 
ATOM   2127 N  N   . GLU A 1 286 ? -16.202 23.458  1.636   1.00 91.93 286 A 1 
ATOM   2128 C  CA  . GLU A 1 286 ? -14.795 23.179  1.903   1.00 92.40 286 A 1 
ATOM   2129 C  C   . GLU A 1 286 ? -14.183 22.503  0.680   1.00 93.56 286 A 1 
ATOM   2130 O  O   . GLU A 1 286 ? -14.683 21.477  0.216   1.00 92.36 286 A 1 
ATOM   2131 C  CB  . GLU A 1 286 ? -14.636 22.287  3.131   1.00 90.15 286 A 1 
ATOM   2132 C  CG  . GLU A 1 286 ? -15.052 22.961  4.439   1.00 83.96 286 A 1 
ATOM   2133 C  CD  . GLU A 1 286 ? -14.780 22.096  5.694   1.00 83.36 286 A 1 
ATOM   2134 O  OE1 . GLU A 1 286 ? -15.058 22.567  6.809   1.00 75.97 286 A 1 
ATOM   2135 O  OE2 . GLU A 1 286 ? -14.301 20.949  5.577   1.00 76.69 286 A 1 
ATOM   2136 N  N   . TYR A 1 287 ? -13.085 23.040  0.177   1.00 93.09 287 A 1 
ATOM   2137 C  CA  . TYR A 1 287 ? -12.414 22.535  -1.017  1.00 93.10 287 A 1 
ATOM   2138 C  C   . TYR A 1 287 ? -10.953 22.234  -0.708  1.00 93.29 287 A 1 
ATOM   2139 O  O   . TYR A 1 287 ? -10.253 23.056  -0.115  1.00 91.29 287 A 1 
ATOM   2140 C  CB  . TYR A 1 287 ? -12.550 23.544  -2.166  1.00 91.86 287 A 1 
ATOM   2141 C  CG  . TYR A 1 287 ? -13.948 24.075  -2.381  1.00 90.01 287 A 1 
ATOM   2142 C  CD1 . TYR A 1 287 ? -14.912 23.300  -3.048  1.00 85.89 287 A 1 
ATOM   2143 C  CD2 . TYR A 1 287 ? -14.314 25.337  -1.879  1.00 86.49 287 A 1 
ATOM   2144 C  CE1 . TYR A 1 287 ? -16.227 23.766  -3.218  1.00 82.63 287 A 1 
ATOM   2145 C  CE2 . TYR A 1 287 ? -15.627 25.821  -2.039  1.00 83.71 287 A 1 
ATOM   2146 C  CZ  . TYR A 1 287 ? -16.582 25.030  -2.710  1.00 83.82 287 A 1 
ATOM   2147 O  OH  . TYR A 1 287 ? -17.874 25.491  -2.854  1.00 80.54 287 A 1 
ATOM   2148 N  N   . ARG A 1 288 ? -10.476 21.066  -1.105  1.00 94.68 288 A 1 
ATOM   2149 C  CA  . ARG A 1 288 ? -9.087  20.622  -0.983  1.00 95.08 288 A 1 
ATOM   2150 C  C   . ARG A 1 288 ? -8.627  20.084  -2.328  1.00 95.69 288 A 1 
ATOM   2151 O  O   . ARG A 1 288 ? -9.267  19.184  -2.868  1.00 94.77 288 A 1 
ATOM   2152 C  CB  . ARG A 1 288 ? -8.960  19.545  0.106   1.00 94.47 288 A 1 
ATOM   2153 C  CG  . ARG A 1 288 ? -9.338  20.063  1.506   1.00 93.11 288 A 1 
ATOM   2154 C  CD  . ARG A 1 288 ? -9.345  18.930  2.544   1.00 92.27 288 A 1 
ATOM   2155 N  NE  . ARG A 1 288 ? -9.710  19.405  3.891   1.00 90.26 288 A 1 
ATOM   2156 C  CZ  . ARG A 1 288 ? -10.944 19.706  4.333   1.00 90.16 288 A 1 
ATOM   2157 N  NH1 . ARG A 1 288 ? -12.005 19.558  3.593   1.00 83.67 288 A 1 
ATOM   2158 N  NH2 . ARG A 1 288 ? -11.114 20.167  5.531   1.00 85.06 288 A 1 
ATOM   2159 N  N   . GLU A 1 289 ? -7.531  20.602  -2.849  1.00 95.95 289 A 1 
ATOM   2160 C  CA  . GLU A 1 289 ? -6.886  20.108  -4.062  1.00 96.35 289 A 1 
ATOM   2161 C  C   . GLU A 1 289 ? -5.433  19.767  -3.762  1.00 96.38 289 A 1 
ATOM   2162 O  O   . GLU A 1 289 ? -4.722  20.547  -3.133  1.00 94.97 289 A 1 
ATOM   2163 C  CB  . GLU A 1 289 ? -7.022  21.152  -5.185  1.00 95.60 289 A 1 
ATOM   2164 C  CG  . GLU A 1 289 ? -6.300  20.773  -6.489  1.00 92.61 289 A 1 
ATOM   2165 C  CD  . GLU A 1 289 ? -6.570  21.797  -7.616  1.00 92.16 289 A 1 
ATOM   2166 O  OE1 . GLU A 1 289 ? -6.527  21.404  -8.791  1.00 84.67 289 A 1 
ATOM   2167 O  OE2 . GLU A 1 289 ? -6.897  22.961  -7.329  1.00 86.33 289 A 1 
ATOM   2168 N  N   . GLN A 1 290 ? -4.973  18.605  -4.214  1.00 97.61 290 A 1 
ATOM   2169 C  CA  . GLN A 1 290 ? -3.566  18.245  -4.230  1.00 97.75 290 A 1 
ATOM   2170 C  C   . GLN A 1 290 ? -3.170  17.821  -5.638  1.00 98.01 290 A 1 
ATOM   2171 O  O   . GLN A 1 290 ? -3.827  16.977  -6.243  1.00 97.47 290 A 1 
ATOM   2172 C  CB  . GLN A 1 290 ? -3.272  17.138  -3.210  1.00 96.64 290 A 1 
ATOM   2173 C  CG  . GLN A 1 290 ? -1.784  16.758  -3.204  1.00 93.71 290 A 1 
ATOM   2174 C  CD  . GLN A 1 290 ? -1.454  15.714  -2.127  1.00 92.05 290 A 1 
ATOM   2175 O  OE1 . GLN A 1 290 ? -1.495  15.997  -0.950  1.00 82.62 290 A 1 
ATOM   2176 N  NE2 . GLN A 1 290 ? -1.122  14.508  -2.504  1.00 80.54 290 A 1 
ATOM   2177 N  N   . ILE A 1 291 ? -2.048  18.335  -6.122  1.00 97.70 291 A 1 
ATOM   2178 C  CA  . ILE A 1 291 ? -1.440  17.937  -7.386  1.00 97.89 291 A 1 
ATOM   2179 C  C   . ILE A 1 291 ? -0.073  17.334  -7.097  1.00 97.88 291 A 1 
ATOM   2180 O  O   . ILE A 1 291 ? 0.751   17.954  -6.423  1.00 96.86 291 A 1 
ATOM   2181 C  CB  . ILE A 1 291 ? -1.380  19.119  -8.373  1.00 97.15 291 A 1 
ATOM   2182 C  CG1 . ILE A 1 291 ? -2.793  19.684  -8.650  1.00 92.92 291 A 1 
ATOM   2183 C  CG2 . ILE A 1 291 ? -0.707  18.673  -9.692  1.00 93.67 291 A 1 
ATOM   2184 C  CD1 . ILE A 1 291 ? -2.802  20.989  -9.451  1.00 86.31 291 A 1 
ATOM   2185 N  N   . THR A 1 292 ? 0.205   16.145  -7.635  1.00 97.91 292 A 1 
ATOM   2186 C  CA  . THR A 1 292 ? 1.528   15.518  -7.657  1.00 97.74 292 A 1 
ATOM   2187 C  C   . THR A 1 292 ? 1.950   15.352  -9.113  1.00 98.05 292 A 1 
ATOM   2188 O  O   . THR A 1 292 ? 1.217   14.773  -9.903  1.00 97.19 292 A 1 
ATOM   2189 C  CB  . THR A 1 292 ? 1.521   14.158  -6.948  1.00 96.32 292 A 1 
ATOM   2190 O  OG1 . THR A 1 292 ? 1.051   14.291  -5.624  1.00 91.40 292 A 1 
ATOM   2191 C  CG2 . THR A 1 292 ? 2.913   13.528  -6.869  1.00 91.53 292 A 1 
ATOM   2192 N  N   . LYS A 1 293 ? 3.133   15.861  -9.489  1.00 98.25 293 A 1 
ATOM   2193 C  CA  . LYS A 1 293 ? 3.648   15.738  -10.859 1.00 98.18 293 A 1 
ATOM   2194 C  C   . LYS A 1 293 ? 5.151   15.526  -10.832 1.00 98.39 293 A 1 
ATOM   2195 O  O   . LYS A 1 293 ? 5.843   16.129  -10.014 1.00 97.61 293 A 1 
ATOM   2196 C  CB  . LYS A 1 293 ? 3.225   16.963  -11.696 1.00 95.61 293 A 1 
ATOM   2197 C  CG  . LYS A 1 293 ? 3.744   18.302  -11.147 1.00 88.32 293 A 1 
ATOM   2198 C  CD  . LYS A 1 293 ? 3.043   19.516  -11.785 1.00 88.99 293 A 1 
ATOM   2199 C  CE  . LYS A 1 293 ? 3.499   20.781  -11.057 1.00 77.64 293 A 1 
ATOM   2200 N  NZ  . LYS A 1 293 ? 2.546   21.920  -11.188 1.00 71.93 293 A 1 
ATOM   2201 N  N   . GLY A 1 294 ? 5.669   14.699  -11.734 1.00 98.35 294 A 1 
ATOM   2202 C  CA  . GLY A 1 294 ? 7.089   14.388  -11.718 1.00 98.49 294 A 1 
ATOM   2203 C  C   . GLY A 1 294 ? 7.589   13.648  -12.947 1.00 98.64 294 A 1 
ATOM   2204 O  O   . GLY A 1 294 ? 6.842   13.335  -13.878 1.00 98.26 294 A 1 
ATOM   2205 N  N   . ALA A 1 295 ? 8.897   13.389  -12.927 1.00 98.63 295 A 1 
ATOM   2206 C  CA  . ALA A 1 295 ? 9.605   12.638  -13.945 1.00 98.60 295 A 1 
ATOM   2207 C  C   . ALA A 1 295 ? 10.648  11.733  -13.296 1.00 98.67 295 A 1 
ATOM   2208 O  O   . ALA A 1 295 ? 11.357  12.146  -12.376 1.00 98.04 295 A 1 
ATOM   2209 C  CB  . ALA A 1 295 ? 10.251  13.620  -14.931 1.00 98.00 295 A 1 
ATOM   2210 N  N   . ARG A 1 296 ? 10.762  10.501  -13.791 1.00 98.77 296 A 1 
ATOM   2211 C  CA  . ARG A 1 296 ? 11.722  9.503   -13.340 1.00 98.55 296 A 1 
ATOM   2212 C  C   . ARG A 1 296 ? 12.484  8.932   -14.521 1.00 98.66 296 A 1 
ATOM   2213 O  O   . ARG A 1 296 ? 11.897  8.661   -15.562 1.00 98.15 296 A 1 
ATOM   2214 C  CB  . ARG A 1 296 ? 10.990  8.412   -12.551 1.00 97.26 296 A 1 
ATOM   2215 C  CG  . ARG A 1 296 ? 11.970  7.443   -11.861 1.00 89.56 296 A 1 
ATOM   2216 C  CD  . ARG A 1 296 ? 11.236  6.427   -10.985 1.00 87.05 296 A 1 
ATOM   2217 N  NE  . ARG A 1 296 ? 10.541  5.419   -11.789 1.00 77.21 296 A 1 
ATOM   2218 C  CZ  . ARG A 1 296 ? 9.825   4.431   -11.309 1.00 72.77 296 A 1 
ATOM   2219 N  NH1 . ARG A 1 296 ? 9.592   4.306   -10.023 1.00 65.48 296 A 1 
ATOM   2220 N  NH2 . ARG A 1 296 ? 9.327   3.532   -12.107 1.00 62.71 296 A 1 
ATOM   2221 N  N   . LEU A 1 297 ? 13.782  8.712   -14.333 1.00 98.54 297 A 1 
ATOM   2222 C  CA  . LEU A 1 297 ? 14.643  7.987   -15.252 1.00 98.45 297 A 1 
ATOM   2223 C  C   . LEU A 1 297 ? 15.382  6.898   -14.468 1.00 98.57 297 A 1 
ATOM   2224 O  O   . LEU A 1 297 ? 16.014  7.201   -13.458 1.00 97.76 297 A 1 
ATOM   2225 C  CB  . LEU A 1 297 ? 15.610  8.982   -15.919 1.00 97.63 297 A 1 
ATOM   2226 C  CG  . LEU A 1 297 ? 16.497  8.350   -17.004 1.00 83.87 297 A 1 
ATOM   2227 C  CD1 . LEU A 1 297 ? 15.709  7.999   -18.256 1.00 77.86 297 A 1 
ATOM   2228 C  CD2 . LEU A 1 297 ? 17.604  9.329   -17.404 1.00 78.51 297 A 1 
ATOM   2229 N  N   . GLU A 1 298 ? 15.324  5.668   -14.945 1.00 98.47 298 A 1 
ATOM   2230 C  CA  . GLU A 1 298 ? 15.960  4.515   -14.311 1.00 98.22 298 A 1 
ATOM   2231 C  C   . GLU A 1 298 ? 16.605  3.621   -15.381 1.00 98.38 298 A 1 
ATOM   2232 O  O   . GLU A 1 298 ? 16.118  3.542   -16.503 1.00 97.45 298 A 1 
ATOM   2233 C  CB  . GLU A 1 298 ? 14.901  3.769   -13.479 1.00 96.42 298 A 1 
ATOM   2234 C  CG  . GLU A 1 298 ? 15.457  2.589   -12.670 1.00 90.77 298 A 1 
ATOM   2235 C  CD  . GLU A 1 298 ? 14.387  1.964   -11.753 1.00 89.84 298 A 1 
ATOM   2236 O  OE1 . GLU A 1 298 ? 14.738  1.634   -10.599 1.00 81.95 298 A 1 
ATOM   2237 O  OE2 . GLU A 1 298 ? 13.224  1.821   -12.182 1.00 82.86 298 A 1 
ATOM   2238 N  N   . ASN A 1 299 ? 17.686  2.941   -15.043 1.00 98.27 299 A 1 
ATOM   2239 C  CA  . ASN A 1 299 ? 18.288  1.913   -15.876 1.00 98.22 299 A 1 
ATOM   2240 C  C   . ASN A 1 299 ? 18.681  0.700   -15.039 1.00 98.24 299 A 1 
ATOM   2241 O  O   . ASN A 1 299 ? 18.967  0.805   -13.846 1.00 97.60 299 A 1 
ATOM   2242 C  CB  . ASN A 1 299 ? 19.489  2.499   -16.646 1.00 97.89 299 A 1 
ATOM   2243 C  CG  . ASN A 1 299 ? 20.044  1.528   -17.672 1.00 97.49 299 A 1 
ATOM   2244 O  OD1 . ASN A 1 299 ? 19.329  0.896   -18.429 1.00 92.09 299 A 1 
ATOM   2245 N  ND2 . ASN A 1 299 ? 21.343  1.354   -17.740 1.00 92.20 299 A 1 
ATOM   2246 N  N   . ARG A 1 300 ? 18.720  -0.464  -15.687 1.00 98.09 300 A 1 
ATOM   2247 C  CA  . ARG A 1 300 ? 19.227  -1.727  -15.146 1.00 97.91 300 A 1 
ATOM   2248 C  C   . ARG A 1 300 ? 20.425  -2.188  -15.957 1.00 97.95 300 A 1 
ATOM   2249 O  O   . ARG A 1 300 ? 20.432  -2.081  -17.178 1.00 96.53 300 A 1 
ATOM   2250 C  CB  . ARG A 1 300 ? 18.114  -2.779  -15.152 1.00 96.52 300 A 1 
ATOM   2251 C  CG  . ARG A 1 300 ? 16.954  -2.376  -14.227 1.00 90.96 300 A 1 
ATOM   2252 C  CD  . ARG A 1 300 ? 15.773  -3.342  -14.376 1.00 88.02 300 A 1 
ATOM   2253 N  NE  . ARG A 1 300 ? 14.633  -2.937  -13.544 1.00 84.61 300 A 1 
ATOM   2254 C  CZ  . ARG A 1 300 ? 13.776  -1.954  -13.806 1.00 82.08 300 A 1 
ATOM   2255 N  NH1 . ARG A 1 300 ? 13.776  -1.297  -14.933 1.00 70.20 300 A 1 
ATOM   2256 N  NH2 . ARG A 1 300 ? 12.906  -1.607  -12.923 1.00 75.96 300 A 1 
ATOM   2257 N  N   . SER A 1 301 ? 21.437  -2.698  -15.264 1.00 97.89 301 A 1 
ATOM   2258 C  CA  . SER A 1 301 ? 22.624  -3.266  -15.894 1.00 97.77 301 A 1 
ATOM   2259 C  C   . SER A 1 301 ? 23.053  -4.512  -15.146 1.00 97.76 301 A 1 
ATOM   2260 O  O   . SER A 1 301 ? 23.274  -4.454  -13.934 1.00 96.69 301 A 1 
ATOM   2261 C  CB  . SER A 1 301 ? 23.783  -2.255  -15.907 1.00 97.01 301 A 1 
ATOM   2262 O  OG  . SER A 1 301 ? 23.419  -1.059  -16.575 1.00 92.62 301 A 1 
ATOM   2263 N  N   . THR A 1 302 ? 23.205  -5.629  -15.843 1.00 96.89 302 A 1 
ATOM   2264 C  CA  . THR A 1 302 ? 23.825  -6.836  -15.298 1.00 96.46 302 A 1 
ATOM   2265 C  C   . THR A 1 302 ? 25.314  -6.791  -15.599 1.00 96.36 302 A 1 
ATOM   2266 O  O   . THR A 1 302 ? 25.720  -6.676  -16.754 1.00 94.38 302 A 1 
ATOM   2267 C  CB  . THR A 1 302 ? 23.180  -8.112  -15.843 1.00 94.89 302 A 1 
ATOM   2268 O  OG1 . THR A 1 302 ? 21.787  -8.060  -15.631 1.00 86.10 302 A 1 
ATOM   2269 C  CG2 . THR A 1 302 ? 23.686  -9.363  -15.129 1.00 84.88 302 A 1 
ATOM   2270 N  N   . LEU A 1 303 ? 26.146  -6.851  -14.566 1.00 96.51 303 A 1 
ATOM   2271 C  CA  . LEU A 1 303 ? 27.598  -6.780  -14.692 1.00 96.25 303 A 1 
ATOM   2272 C  C   . LEU A 1 303 ? 28.256  -8.038  -14.127 1.00 95.96 303 A 1 
ATOM   2273 O  O   . LEU A 1 303 ? 27.826  -8.584  -13.114 1.00 92.80 303 A 1 
ATOM   2274 C  CB  . LEU A 1 303 ? 28.142  -5.517  -13.998 1.00 94.51 303 A 1 
ATOM   2275 C  CG  . LEU A 1 303 ? 27.645  -4.177  -14.567 1.00 90.71 303 A 1 
ATOM   2276 C  CD1 . LEU A 1 303 ? 28.318  -3.037  -13.803 1.00 84.00 303 A 1 
ATOM   2277 C  CD2 . LEU A 1 303 ? 27.988  -3.993  -16.051 1.00 83.63 303 A 1 
ATOM   2278 N  N   . PHE A 1 304 ? 29.336  -8.455  -14.755 1.00 94.16 304 A 1 
ATOM   2279 C  CA  . PHE A 1 304 ? 30.159  -9.581  -14.314 1.00 94.59 304 A 1 
ATOM   2280 C  C   . PHE A 1 304 ? 29.384  -10.893 -14.144 1.00 94.65 304 A 1 
ATOM   2281 O  O   . PHE A 1 304 ? 29.705  -11.684 -13.261 1.00 90.59 304 A 1 
ATOM   2282 C  CB  . PHE A 1 304 ? 30.955  -9.182  -13.057 1.00 92.27 304 A 1 
ATOM   2283 C  CG  . PHE A 1 304 ? 31.608  -7.827  -13.114 1.00 90.39 304 A 1 
ATOM   2284 C  CD1 . PHE A 1 304 ? 32.703  -7.598  -13.973 1.00 84.68 304 A 1 
ATOM   2285 C  CD2 . PHE A 1 304 ? 31.122  -6.767  -12.330 1.00 84.82 304 A 1 
ATOM   2286 C  CE1 . PHE A 1 304 ? 33.304  -6.343  -14.034 1.00 82.23 304 A 1 
ATOM   2287 C  CE2 . PHE A 1 304 ? 31.724  -5.503  -12.383 1.00 81.93 304 A 1 
ATOM   2288 C  CZ  . PHE A 1 304 ? 32.818  -5.290  -13.247 1.00 83.07 304 A 1 
ATOM   2289 N  N   . ALA A 1 305 ? 28.398  -11.148 -15.004 1.00 92.13 305 A 1 
ATOM   2290 C  CA  . ALA A 1 305 ? 27.501  -12.303 -14.918 1.00 90.68 305 A 1 
ATOM   2291 C  C   . ALA A 1 305 ? 28.247  -13.648 -14.815 1.00 90.43 305 A 1 
ATOM   2292 O  O   . ALA A 1 305 ? 27.917  -14.481 -13.974 1.00 84.83 305 A 1 
ATOM   2293 C  CB  . ALA A 1 305 ? 26.570  -12.266 -16.139 1.00 87.48 305 A 1 
ATOM   2294 N  N   . ASP A 1 306 ? 29.315  -13.819 -15.577 1.00 91.09 306 A 1 
ATOM   2295 C  CA  . ASP A 1 306 ? 30.128  -15.041 -15.601 1.00 90.43 306 A 1 
ATOM   2296 C  C   . ASP A 1 306 ? 31.293  -15.027 -14.596 1.00 91.47 306 A 1 
ATOM   2297 O  O   . ASP A 1 306 ? 32.326  -15.684 -14.782 1.00 85.36 306 A 1 
ATOM   2298 C  CB  . ASP A 1 306 ? 30.615  -15.314 -17.037 1.00 86.02 306 A 1 
ATOM   2299 C  CG  . ASP A 1 306 ? 29.475  -15.596 -18.010 1.00 74.91 306 A 1 
ATOM   2300 O  OD1 . ASP A 1 306 ? 28.526  -16.287 -17.592 1.00 65.40 306 A 1 
ATOM   2301 O  OD2 . ASP A 1 306 ? 29.602  -15.156 -19.168 1.00 66.36 306 A 1 
ATOM   2302 N  N   . SER A 1 307 ? 31.165  -14.283 -13.514 1.00 92.44 307 A 1 
ATOM   2303 C  CA  . SER A 1 307 ? 32.186  -14.174 -12.479 1.00 92.61 307 A 1 
ATOM   2304 C  C   . SER A 1 307 ? 31.759  -14.831 -11.161 1.00 93.59 307 A 1 
ATOM   2305 O  O   . SER A 1 307 ? 30.719  -15.485 -11.076 1.00 88.88 307 A 1 
ATOM   2306 C  CB  . SER A 1 307 ? 32.595  -12.701 -12.312 1.00 88.18 307 A 1 
ATOM   2307 O  OG  . SER A 1 307 ? 31.744  -12.041 -11.405 1.00 76.75 307 A 1 
ATOM   2308 N  N   . PHE A 1 308 ? 32.566  -14.686 -10.117 1.00 94.48 308 A 1 
ATOM   2309 C  CA  . PHE A 1 308 ? 32.222  -15.174 -8.773  1.00 94.50 308 A 1 
ATOM   2310 C  C   . PHE A 1 308 ? 30.997  -14.462 -8.175  1.00 95.53 308 A 1 
ATOM   2311 O  O   . PHE A 1 308 ? 30.328  -15.033 -7.323  1.00 92.88 308 A 1 
ATOM   2312 C  CB  . PHE A 1 308 ? 33.441  -15.031 -7.857  1.00 91.07 308 A 1 
ATOM   2313 C  CG  . PHE A 1 308 ? 33.646  -13.638 -7.297  1.00 81.32 308 A 1 
ATOM   2314 C  CD1 . PHE A 1 308 ? 34.358  -12.667 -8.029  1.00 70.51 308 A 1 
ATOM   2315 C  CD2 . PHE A 1 308 ? 33.110  -13.295 -6.044  1.00 70.33 308 A 1 
ATOM   2316 C  CE1 . PHE A 1 308 ? 34.510  -11.367 -7.519  1.00 61.62 308 A 1 
ATOM   2317 C  CE2 . PHE A 1 308 ? 33.260  -11.993 -5.531  1.00 61.62 308 A 1 
ATOM   2318 C  CZ  . PHE A 1 308 ? 33.957  -11.032 -6.272  1.00 60.17 308 A 1 
ATOM   2319 N  N   . ALA A 1 309 ? 30.721  -13.232 -8.600  1.00 95.19 309 A 1 
ATOM   2320 C  CA  . ALA A 1 309 ? 29.598  -12.417 -8.180  1.00 95.71 309 A 1 
ATOM   2321 C  C   . ALA A 1 309 ? 28.983  -11.735 -9.407  1.00 96.19 309 A 1 
ATOM   2322 O  O   . ALA A 1 309 ? 29.643  -10.926 -10.054 1.00 94.14 309 A 1 
ATOM   2323 C  CB  . ALA A 1 309 ? 30.078  -11.401 -7.131  1.00 94.22 309 A 1 
ATOM   2324 N  N   . SER A 1 310 ? 27.732  -12.072 -9.723  1.00 96.35 310 A 1 
ATOM   2325 C  CA  . SER A 1 310 ? 26.932  -11.378 -10.724 1.00 96.40 310 A 1 
ATOM   2326 C  C   . SER A 1 310 ? 26.218  -10.201 -10.069 1.00 96.92 310 A 1 
ATOM   2327 O  O   . SER A 1 310 ? 25.560  -10.379 -9.048  1.00 95.64 310 A 1 
ATOM   2328 C  CB  . SER A 1 310 ? 25.919  -12.344 -11.335 1.00 95.01 310 A 1 
ATOM   2329 O  OG  . SER A 1 310 ? 25.107  -11.676 -12.284 1.00 86.20 310 A 1 
ATOM   2330 N  N   . HIS A 1 311 ? 26.339  -9.022  -10.653 1.00 97.33 311 A 1 
ATOM   2331 C  CA  . HIS A 1 311 ? 25.770  -7.781  -10.147 1.00 97.49 311 A 1 
ATOM   2332 C  C   . HIS A 1 311 ? 24.617  -7.318  -11.026 1.00 97.41 311 A 1 
ATOM   2333 O  O   . HIS A 1 311 ? 24.827  -6.968  -12.188 1.00 96.09 311 A 1 
ATOM   2334 C  CB  . HIS A 1 311 ? 26.869  -6.710  -10.082 1.00 96.66 311 A 1 
ATOM   2335 C  CG  . HIS A 1 311 ? 27.957  -6.987  -9.092  1.00 96.78 311 A 1 
ATOM   2336 N  ND1 . HIS A 1 311 ? 28.059  -6.425  -7.833  1.00 90.04 311 A 1 
ATOM   2337 C  CD2 . HIS A 1 311 ? 29.039  -7.818  -9.227  1.00 91.71 311 A 1 
ATOM   2338 C  CE1 . HIS A 1 311 ? 29.160  -6.895  -7.240  1.00 91.79 311 A 1 
ATOM   2339 N  NE2 . HIS A 1 311 ? 29.792  -7.752  -8.060  1.00 92.79 311 A 1 
ATOM   2340 N  N   . LEU A 1 312 ? 23.394  -7.256  -10.489 1.00 97.16 312 A 1 
ATOM   2341 C  CA  . LEU A 1 312 ? 22.260  -6.588  -11.109 1.00 97.20 312 A 1 
ATOM   2342 C  C   . LEU A 1 312 ? 22.129  -5.184  -10.507 1.00 97.44 312 A 1 
ATOM   2343 O  O   . LEU A 1 312 ? 21.581  -5.007  -9.413  1.00 96.64 312 A 1 
ATOM   2344 C  CB  . LEU A 1 312 ? 20.991  -7.441  -10.949 1.00 96.55 312 A 1 
ATOM   2345 C  CG  . LEU A 1 312 ? 19.709  -6.771  -11.480 1.00 95.02 312 A 1 
ATOM   2346 C  CD1 . LEU A 1 312 ? 19.793  -6.398  -12.956 1.00 92.35 312 A 1 
ATOM   2347 C  CD2 . LEU A 1 312 ? 18.535  -7.730  -11.295 1.00 92.24 312 A 1 
ATOM   2348 N  N   . LEU A 1 313 ? 22.639  -4.200  -11.232 1.00 97.97 313 A 1 
ATOM   2349 C  CA  . LEU A 1 313 ? 22.535  -2.803  -10.829 1.00 97.90 313 A 1 
ATOM   2350 C  C   . LEU A 1 313 ? 21.204  -2.214  -11.294 1.00 97.91 313 A 1 
ATOM   2351 O  O   . LEU A 1 313 ? 20.847  -2.305  -12.463 1.00 97.07 313 A 1 
ATOM   2352 C  CB  . LEU A 1 313 ? 23.722  -1.993  -11.387 1.00 97.31 313 A 1 
ATOM   2353 C  CG  . LEU A 1 313 ? 25.117  -2.459  -10.911 1.00 94.57 313 A 1 
ATOM   2354 C  CD1 . LEU A 1 313 ? 26.171  -1.497  -11.467 1.00 91.46 313 A 1 
ATOM   2355 C  CD2 . LEU A 1 313 ? 25.246  -2.457  -9.393  1.00 91.08 313 A 1 
ATOM   2356 N  N   . THR A 1 314 ? 20.510  -1.541  -10.381 1.00 97.99 314 A 1 
ATOM   2357 C  CA  . THR A 1 314 ? 19.341  -0.709  -10.659 1.00 97.83 314 A 1 
ATOM   2358 C  C   . THR A 1 314 ? 19.621  0.692   -10.137 1.00 98.08 314 A 1 
ATOM   2359 O  O   . THR A 1 314 ? 19.857  0.870   -8.945  1.00 97.16 314 A 1 
ATOM   2360 C  CB  . THR A 1 314 ? 18.080  -1.284  -10.007 1.00 96.61 314 A 1 
ATOM   2361 O  OG1 . THR A 1 314 ? 17.876  -2.609  -10.441 1.00 92.76 314 A 1 
ATOM   2362 C  CG2 . THR A 1 314 ? 16.821  -0.501  -10.371 1.00 92.63 314 A 1 
ATOM   2363 N  N   . TYR A 1 315 ? 19.628  1.676   -11.025 1.00 98.13 315 A 1 
ATOM   2364 C  CA  . TYR A 1 315 ? 20.010  3.037   -10.669 1.00 98.10 315 A 1 
ATOM   2365 C  C   . TYR A 1 315 ? 19.221  4.068   -11.458 1.00 98.27 315 A 1 
ATOM   2366 O  O   . TYR A 1 315 ? 18.845  3.848   -12.608 1.00 97.64 315 A 1 
ATOM   2367 C  CB  . TYR A 1 315 ? 21.523  3.224   -10.857 1.00 97.53 315 A 1 
ATOM   2368 C  CG  . TYR A 1 315 ? 22.045  2.875   -12.233 1.00 97.86 315 A 1 
ATOM   2369 C  CD1 . TYR A 1 315 ? 22.388  1.535   -12.545 1.00 96.40 315 A 1 
ATOM   2370 C  CD2 . TYR A 1 315 ? 22.205  3.864   -13.213 1.00 96.18 315 A 1 
ATOM   2371 C  CE1 . TYR A 1 315 ? 22.879  1.201   -13.814 1.00 95.68 315 A 1 
ATOM   2372 C  CE2 . TYR A 1 315 ? 22.690  3.541   -14.493 1.00 95.72 315 A 1 
ATOM   2373 C  CZ  . TYR A 1 315 ? 23.024  2.204   -14.790 1.00 96.30 315 A 1 
ATOM   2374 O  OH  . TYR A 1 315 ? 23.506  1.885   -16.038 1.00 94.95 315 A 1 
ATOM   2375 N  N   . GLY A 1 316 ? 18.969  5.220   -10.830 1.00 98.28 316 A 1 
ATOM   2376 C  CA  . GLY A 1 316 ? 18.167  6.241   -11.458 1.00 98.35 316 A 1 
ATOM   2377 C  C   . GLY A 1 316 ? 18.097  7.540   -10.677 1.00 98.58 316 A 1 
ATOM   2378 O  O   . GLY A 1 316 ? 18.783  7.742   -9.675  1.00 98.06 316 A 1 
ATOM   2379 N  N   . GLY A 1 317 ? 17.244  8.431   -11.179 1.00 98.55 317 A 1 
ATOM   2380 C  CA  . GLY A 1 317 ? 16.929  9.696   -10.549 1.00 98.49 317 A 1 
ATOM   2381 C  C   . GLY A 1 317 ? 15.479  10.087  -10.797 1.00 98.56 317 A 1 
ATOM   2382 O  O   . GLY A 1 317 ? 14.864  9.673   -11.777 1.00 97.93 317 A 1 
ATOM   2383 N  N   . GLU A 1 318 ? 14.947  10.892  -9.879  1.00 98.54 318 A 1 
ATOM   2384 C  CA  . GLU A 1 318 ? 13.576  11.370  -9.945  1.00 98.41 318 A 1 
ATOM   2385 C  C   . GLU A 1 318 ? 13.480  12.804  -9.432  1.00 98.66 318 A 1 
ATOM   2386 O  O   . GLU A 1 318 ? 14.114  13.179  -8.450  1.00 98.09 318 A 1 
ATOM   2387 C  CB  . GLU A 1 318 ? 12.662  10.408  -9.168  1.00 97.36 318 A 1 
ATOM   2388 C  CG  . GLU A 1 318 ? 11.167  10.771  -9.227  1.00 93.93 318 A 1 
ATOM   2389 C  CD  . GLU A 1 318 ? 10.254  9.686   -8.628  1.00 93.34 318 A 1 
ATOM   2390 O  OE1 . GLU A 1 318 ? 9.069   9.642   -9.025  1.00 86.04 318 A 1 
ATOM   2391 O  OE2 . GLU A 1 318 ? 10.720  8.880   -7.788  1.00 87.41 318 A 1 
ATOM   2392 N  N   . TYR A 1 319 ? 12.644  13.597  -10.100 1.00 98.43 319 A 1 
ATOM   2393 C  CA  . TYR A 1 319 ? 12.151  14.870  -9.604  1.00 98.54 319 A 1 
ATOM   2394 C  C   . TYR A 1 319 ? 10.633  14.820  -9.584  1.00 98.57 319 A 1 
ATOM   2395 O  O   . TYR A 1 319 ? 10.010  14.425  -10.577 1.00 98.13 319 A 1 
ATOM   2396 C  CB  . TYR A 1 319 ? 12.657  16.022  -10.468 1.00 98.23 319 A 1 
ATOM   2397 C  CG  . TYR A 1 319 ? 11.932  17.328  -10.217 1.00 96.67 319 A 1 
ATOM   2398 C  CD1 . TYR A 1 319 ? 10.879  17.740  -11.071 1.00 93.67 319 A 1 
ATOM   2399 C  CD2 . TYR A 1 319 ? 12.259  18.124  -9.102  1.00 94.60 319 A 1 
ATOM   2400 C  CE1 . TYR A 1 319 ? 10.176  18.929  -10.818 1.00 92.42 319 A 1 
ATOM   2401 C  CE2 . TYR A 1 319 ? 11.562  19.320  -8.838  1.00 92.64 319 A 1 
ATOM   2402 C  CZ  . TYR A 1 319 ? 10.521  19.717  -9.699  1.00 92.04 319 A 1 
ATOM   2403 O  OH  . TYR A 1 319 ? 9.829   20.882  -9.451  1.00 89.72 319 A 1 
ATOM   2404 N  N   . TYR A 1 320 ? 10.016  15.256  -8.476  1.00 98.33 320 A 1 
ATOM   2405 C  CA  . TYR A 1 320 ? 8.583   15.471  -8.426  1.00 98.24 320 A 1 
ATOM   2406 C  C   . TYR A 1 320 ? 8.227   16.644  -7.514  1.00 98.36 320 A 1 
ATOM   2407 O  O   . TYR A 1 320 ? 8.973   17.015  -6.611  1.00 98.02 320 A 1 
ATOM   2408 C  CB  . TYR A 1 320 ? 7.841   14.195  -8.019  1.00 97.73 320 A 1 
ATOM   2409 C  CG  . TYR A 1 320 ? 8.008   13.775  -6.572  1.00 97.78 320 A 1 
ATOM   2410 C  CD1 . TYR A 1 320 ? 9.117   12.996  -6.178  1.00 96.67 320 A 1 
ATOM   2411 C  CD2 . TYR A 1 320 ? 7.046   14.148  -5.603  1.00 96.67 320 A 1 
ATOM   2412 C  CE1 . TYR A 1 320 ? 9.264   12.597  -4.845  1.00 95.74 320 A 1 
ATOM   2413 C  CE2 . TYR A 1 320 ? 7.191   13.753  -4.262  1.00 95.68 320 A 1 
ATOM   2414 C  CZ  . TYR A 1 320 ? 8.299   12.968  -3.886  1.00 95.87 320 A 1 
ATOM   2415 O  OH  . TYR A 1 320 ? 8.436   12.566  -2.577  1.00 94.06 320 A 1 
ATOM   2416 N  N   . ARG A 1 321 ? 7.048   17.216  -7.760  1.00 98.37 321 A 1 
ATOM   2417 C  CA  . ARG A 1 321 ? 6.440   18.276  -6.956  1.00 98.34 321 A 1 
ATOM   2418 C  C   . ARG A 1 321 ? 5.091   17.812  -6.445  1.00 98.37 321 A 1 
ATOM   2419 O  O   . ARG A 1 321 ? 4.329   17.193  -7.178  1.00 97.28 321 A 1 
ATOM   2420 C  CB  . ARG A 1 321 ? 6.340   19.558  -7.791  1.00 97.52 321 A 1 
ATOM   2421 C  CG  . ARG A 1 321 ? 5.623   20.688  -7.054  1.00 95.21 321 A 1 
ATOM   2422 C  CD  . ARG A 1 321 ? 5.600   21.983  -7.888  1.00 93.40 321 A 1 
ATOM   2423 N  NE  . ARG A 1 321 ? 6.942   22.558  -7.976  1.00 88.65 321 A 1 
ATOM   2424 C  CZ  . ARG A 1 321 ? 7.293   23.690  -8.552  1.00 88.42 321 A 1 
ATOM   2425 N  NH1 . ARG A 1 321 ? 6.430   24.449  -9.172  1.00 79.72 321 A 1 
ATOM   2426 N  NH2 . ARG A 1 321 ? 8.536   24.065  -8.485  1.00 79.91 321 A 1 
ATOM   2427 N  N   . GLN A 1 322 ? 4.788   18.200  -5.206  1.00 98.05 322 A 1 
ATOM   2428 C  CA  . GLN A 1 322 ? 3.429   18.205  -4.678  1.00 97.88 322 A 1 
ATOM   2429 C  C   . GLN A 1 322 ? 2.999   19.641  -4.382  1.00 97.84 322 A 1 
ATOM   2430 O  O   . GLN A 1 322 ? 3.805   20.444  -3.915  1.00 97.05 322 A 1 
ATOM   2431 C  CB  . GLN A 1 322 ? 3.307   17.304  -3.448  1.00 97.04 322 A 1 
ATOM   2432 C  CG  . GLN A 1 322 ? 3.602   15.839  -3.782  1.00 92.56 322 A 1 
ATOM   2433 C  CD  . GLN A 1 322 ? 3.377   14.907  -2.585  1.00 92.27 322 A 1 
ATOM   2434 O  OE1 . GLN A 1 322 ? 3.963   15.060  -1.535  1.00 83.47 322 A 1 
ATOM   2435 N  NE2 . GLN A 1 322 ? 2.531   13.915  -2.728  1.00 81.48 322 A 1 
ATOM   2436 N  N   . GLU A 1 323 ? 1.731   19.962  -4.666  1.00 97.95 323 A 1 
ATOM   2437 C  CA  . GLU A 1 323 ? 1.112   21.268  -4.421  1.00 97.62 323 A 1 
ATOM   2438 C  C   . GLU A 1 323 ? -0.230  21.041  -3.726  1.00 97.92 323 A 1 
ATOM   2439 O  O   . GLU A 1 323 ? -0.954  20.105  -4.083  1.00 96.33 323 A 1 
ATOM   2440 C  CB  . GLU A 1 323 ? 0.929   22.038  -5.743  1.00 94.50 323 A 1 
ATOM   2441 C  CG  . GLU A 1 323 ? 2.258   22.426  -6.416  1.00 82.17 323 A 1 
ATOM   2442 C  CD  . GLU A 1 323 ? 2.148   22.985  -7.847  1.00 85.15 323 A 1 
ATOM   2443 O  OE1 . GLU A 1 323 ? 3.217   23.274  -8.448  1.00 79.16 323 A 1 
ATOM   2444 O  OE2 . GLU A 1 323 ? 1.060   23.048  -8.435  1.00 80.10 323 A 1 
ATOM   2445 N  N   . GLN A 1 324 ? -0.572  21.885  -2.751  1.00 97.16 324 A 1 
ATOM   2446 C  CA  . GLN A 1 324 ? -1.863  21.882  -2.067  1.00 96.24 324 A 1 
ATOM   2447 C  C   . GLN A 1 324 ? -2.545  23.238  -2.197  1.00 97.04 324 A 1 
ATOM   2448 O  O   . GLN A 1 324 ? -1.917  24.276  -1.965  1.00 95.83 324 A 1 
ATOM   2449 C  CB  . GLN A 1 324 ? -1.706  21.535  -0.580  1.00 91.13 324 A 1 
ATOM   2450 C  CG  . GLN A 1 324 ? -1.603  20.032  -0.336  1.00 84.66 324 A 1 
ATOM   2451 C  CD  . GLN A 1 324 ? -1.532  19.669  1.142   1.00 89.55 324 A 1 
ATOM   2452 O  OE1 . GLN A 1 324 ? -1.535  20.493  2.027   1.00 82.11 324 A 1 
ATOM   2453 N  NE2 . GLN A 1 324 ? -1.460  18.405  1.464   1.00 82.28 324 A 1 
ATOM   2454 N  N   . HIS A 1 325 ? -3.840  23.210  -2.499  1.00 95.30 325 A 1 
ATOM   2455 C  CA  . HIS A 1 325 ? -4.665  24.398  -2.647  1.00 95.02 325 A 1 
ATOM   2456 C  C   . HIS A 1 325 ? -5.963  24.241  -1.846  1.00 94.98 325 A 1 
ATOM   2457 O  O   . HIS A 1 325 ? -6.825  23.442  -2.218  1.00 93.24 325 A 1 
ATOM   2458 C  CB  . HIS A 1 325 ? -4.930  24.659  -4.137  1.00 93.73 325 A 1 
ATOM   2459 C  CG  . HIS A 1 325 ? -3.676  24.774  -4.968  1.00 89.04 325 A 1 
ATOM   2460 N  ND1 . HIS A 1 325 ? -2.732  25.776  -4.907  1.00 76.46 325 A 1 
ATOM   2461 C  CD2 . HIS A 1 325 ? -3.234  23.881  -5.907  1.00 75.06 325 A 1 
ATOM   2462 C  CE1 . HIS A 1 325 ? -1.759  25.493  -5.783  1.00 76.26 325 A 1 
ATOM   2463 N  NE2 . HIS A 1 325 ? -2.032  24.353  -6.414  1.00 77.31 325 A 1 
ATOM   2464 N  N   . PRO A 1 326 ? -6.139  24.986  -0.726  1.00 93.87 326 A 1 
ATOM   2465 C  CA  . PRO A 1 326 ? -7.404  25.049  -0.016  1.00 92.12 326 A 1 
ATOM   2466 C  C   . PRO A 1 326 ? -8.374  26.019  -0.705  1.00 91.52 326 A 1 
ATOM   2467 O  O   . PRO A 1 326 ? -7.983  26.937  -1.424  1.00 87.07 326 A 1 
ATOM   2468 C  CB  . PRO A 1 326 ? -7.049  25.529  1.389   1.00 89.82 326 A 1 
ATOM   2469 C  CG  . PRO A 1 326 ? -5.871  26.457  1.140   1.00 90.29 326 A 1 
ATOM   2470 C  CD  . PRO A 1 326 ? -5.151  25.821  -0.049  1.00 93.07 326 A 1 
ATOM   2471 N  N   . GLY A 1 327 ? -9.665  25.859  -0.430  1.00 89.41 327 A 1 
ATOM   2472 C  CA  . GLY A 1 327 ? -10.698 26.790  -0.857  1.00 87.76 327 A 1 
ATOM   2473 C  C   . GLY A 1 327 ? -11.901 26.791  0.091   1.00 88.40 327 A 1 
ATOM   2474 O  O   . GLY A 1 327 ? -12.124 25.856  0.861   1.00 84.88 327 A 1 
ATOM   2475 N  N   . GLY A 1 328 ? -12.687 27.847  0.024   1.00 86.99 328 A 1 
ATOM   2476 C  CA  . GLY A 1 328 ? -13.864 28.011  0.873   1.00 85.39 328 A 1 
ATOM   2477 C  C   . GLY A 1 328 ? -13.508 28.130  2.352   1.00 86.53 328 A 1 
ATOM   2478 O  O   . GLY A 1 328 ? -12.599 28.870  2.722   1.00 81.31 328 A 1 
ATOM   2479 N  N   . ALA A 1 329 ? -14.218 27.387  3.208   1.00 85.45 329 A 1 
ATOM   2480 C  CA  . ALA A 1 329 ? -14.026 27.384  4.655   1.00 83.29 329 A 1 
ATOM   2481 C  C   . ALA A 1 329 ? -13.040 26.300  5.143   1.00 84.38 329 A 1 
ATOM   2482 O  O   . ALA A 1 329 ? -13.024 25.974  6.329   1.00 79.97 329 A 1 
ATOM   2483 C  CB  . ALA A 1 329 ? -15.400 27.263  5.325   1.00 80.25 329 A 1 
ATOM   2484 N  N   . THR A 1 330 ? -12.239 25.726  4.256   1.00 85.58 330 A 1 
ATOM   2485 C  CA  . THR A 1 330 ? -11.289 24.658  4.588   1.00 85.25 330 A 1 
ATOM   2486 C  C   . THR A 1 330 ? -10.253 25.137  5.589   1.00 86.50 330 A 1 
ATOM   2487 O  O   . THR A 1 330 ? -9.617  26.169  5.403   1.00 83.37 330 A 1 
ATOM   2488 C  CB  . THR A 1 330 ? -10.598 24.125  3.333   1.00 81.27 330 A 1 
ATOM   2489 O  OG1 . THR A 1 330 ? -11.574 23.575  2.485   1.00 75.48 330 A 1 
ATOM   2490 C  CG2 . THR A 1 330 ? -9.586  23.016  3.618   1.00 77.00 330 A 1 
ATOM   2491 N  N   . THR A 1 331 ? -10.041 24.338  6.639   1.00 85.50 331 A 1 
ATOM   2492 C  CA  . THR A 1 331 ? -9.007  24.562  7.656   1.00 83.95 331 A 1 
ATOM   2493 C  C   . THR A 1 331 ? -8.071  23.362  7.734   1.00 85.52 331 A 1 
ATOM   2494 O  O   . THR A 1 331 ? -8.434  22.253  7.342   1.00 81.21 331 A 1 
ATOM   2495 C  CB  . THR A 1 331 ? -9.629  24.852  9.032   1.00 79.54 331 A 1 
ATOM   2496 O  OG1 . THR A 1 331 ? -10.425 23.780  9.475   1.00 74.39 331 A 1 
ATOM   2497 C  CG2 . THR A 1 331 ? -10.512 26.104  9.033   1.00 74.48 331 A 1 
ATOM   2498 N  N   . GLY A 1 332 ? -6.845  23.583  8.228   1.00 88.05 332 A 1 
ATOM   2499 C  CA  . GLY A 1 332 ? -5.860  22.514  8.376   1.00 88.53 332 A 1 
ATOM   2500 C  C   . GLY A 1 332 ? -5.301  21.963  7.060   1.00 91.44 332 A 1 
ATOM   2501 O  O   . GLY A 1 332 ? -4.660  20.921  7.065   1.00 87.91 332 A 1 
ATOM   2502 N  N   . PHE A 1 333 ? -5.528  22.653  5.951   1.00 92.45 333 A 1 
ATOM   2503 C  CA  . PHE A 1 333 ? -5.036  22.274  4.624   1.00 93.44 333 A 1 
ATOM   2504 C  C   . PHE A 1 333 ? -4.369  23.494  3.952   1.00 94.35 333 A 1 
ATOM   2505 O  O   . PHE A 1 333 ? -4.991  24.158  3.124   1.00 92.05 333 A 1 
ATOM   2506 C  CB  . PHE A 1 333 ? -6.193  21.682  3.810   1.00 93.11 333 A 1 
ATOM   2507 C  CG  . PHE A 1 333 ? -5.740  20.904  2.600   1.00 93.63 333 A 1 
ATOM   2508 C  CD1 . PHE A 1 333 ? -5.704  21.498  1.328   1.00 93.38 333 A 1 
ATOM   2509 C  CD2 . PHE A 1 333 ? -5.364  19.556  2.745   1.00 93.27 333 A 1 
ATOM   2510 C  CE1 . PHE A 1 333 ? -5.314  20.751  0.205   1.00 92.15 333 A 1 
ATOM   2511 C  CE2 . PHE A 1 333 ? -4.974  18.801  1.623   1.00 92.65 333 A 1 
ATOM   2512 C  CZ  . PHE A 1 333 ? -4.948  19.397  0.356   1.00 93.63 333 A 1 
ATOM   2513 N  N   . PRO A 1 334 ? -3.148  23.854  4.364   1.00 94.53 334 A 1 
ATOM   2514 C  CA  . PRO A 1 334 ? -2.513  25.084  3.925   1.00 94.45 334 A 1 
ATOM   2515 C  C   . PRO A 1 334 ? -2.186  25.081  2.427   1.00 94.96 334 A 1 
ATOM   2516 O  O   . PRO A 1 334 ? -1.890  24.041  1.835   1.00 93.30 334 A 1 
ATOM   2517 C  CB  . PRO A 1 334 ? -1.245  25.211  4.775   1.00 93.29 334 A 1 
ATOM   2518 C  CG  . PRO A 1 334 ? -0.908  23.762  5.109   1.00 92.37 334 A 1 
ATOM   2519 C  CD  . PRO A 1 334 ? -2.285  23.133  5.284   1.00 94.29 334 A 1 
ATOM   2520 N  N   . GLN A 1 335 ? -2.165  26.281  1.829   1.00 94.72 335 A 1 
ATOM   2521 C  CA  . GLN A 1 335 ? -1.582  26.519  0.510   1.00 95.23 335 A 1 
ATOM   2522 C  C   . GLN A 1 335 ? -0.064  26.316  0.611   1.00 95.80 335 A 1 
ATOM   2523 O  O   . GLN A 1 335 ? 0.616   27.074  1.296   1.00 94.09 335 A 1 
ATOM   2524 C  CB  . GLN A 1 335 ? -1.906  27.950  0.067   1.00 93.64 335 A 1 
ATOM   2525 C  CG  . GLN A 1 335 ? -1.373  28.308  -1.329  1.00 88.79 335 A 1 
ATOM   2526 C  CD  . GLN A 1 335 ? -2.290  27.892  -2.478  1.00 85.02 335 A 1 
ATOM   2527 O  OE1 . GLN A 1 335 ? -3.465  27.636  -2.317  1.00 75.75 335 A 1 
ATOM   2528 N  NE2 . GLN A 1 335 ? -1.784  27.839  -3.688  1.00 72.25 335 A 1 
ATOM   2529 N  N   . ALA A 1 336 ? 0.466   25.301  -0.060  1.00 96.24 336 A 1 
ATOM   2530 C  CA  . ALA A 1 336 ? 1.884   24.992  -0.013  1.00 96.78 336 A 1 
ATOM   2531 C  C   . ALA A 1 336 ? 2.332   24.196  -1.241  1.00 97.22 336 A 1 
ATOM   2532 O  O   . ALA A 1 336 ? 1.522   23.649  -1.990  1.00 96.42 336 A 1 
ATOM   2533 C  CB  . ALA A 1 336 ? 2.180   24.212  1.281   1.00 95.78 336 A 1 
ATOM   2534 N  N   . LYS A 1 337 ? 3.645   24.090  -1.405  1.00 97.36 337 A 1 
ATOM   2535 C  CA  . LYS A 1 337 ? 4.272   23.157  -2.341  1.00 97.53 337 A 1 
ATOM   2536 C  C   . LYS A 1 337 ? 5.507   22.524  -1.715  1.00 97.74 337 A 1 
ATOM   2537 O  O   . LYS A 1 337 ? 6.129   23.112  -0.829  1.00 96.71 337 A 1 
ATOM   2538 C  CB  . LYS A 1 337 ? 4.573   23.850  -3.691  1.00 95.24 337 A 1 
ATOM   2539 C  CG  . LYS A 1 337 ? 5.685   24.890  -3.563  1.00 87.93 337 A 1 
ATOM   2540 C  CD  . LYS A 1 337 ? 5.925   25.650  -4.872  1.00 88.56 337 A 1 
ATOM   2541 C  CE  . LYS A 1 337 ? 7.053   26.634  -4.601  1.00 76.62 337 A 1 
ATOM   2542 N  NZ  . LYS A 1 337 ? 7.275   27.565  -5.726  1.00 70.85 337 A 1 
ATOM   2543 N  N   . ILE A 1 338 ? 5.897   21.369  -2.218  1.00 97.55 338 A 1 
ATOM   2544 C  CA  . ILE A 1 338 ? 7.161   20.719  -1.884  1.00 97.60 338 A 1 
ATOM   2545 C  C   . ILE A 1 338 ? 7.766   20.108  -3.149  1.00 97.82 338 A 1 
ATOM   2546 O  O   . ILE A 1 338 ? 7.084   19.420  -3.908  1.00 97.43 338 A 1 
ATOM   2547 C  CB  . ILE A 1 338 ? 6.981   19.731  -0.719  1.00 97.02 338 A 1 
ATOM   2548 C  CG1 . ILE A 1 338 ? 8.339   19.173  -0.253  1.00 93.25 338 A 1 
ATOM   2549 C  CG2 . ILE A 1 338 ? 5.989   18.605  -1.046  1.00 93.26 338 A 1 
ATOM   2550 C  CD1 . ILE A 1 338 ? 8.271   18.444  1.098   1.00 91.99 338 A 1 
ATOM   2551 N  N   . ASP A 1 339 ? 9.044   20.389  -3.386  1.00 98.04 339 A 1 
ATOM   2552 C  CA  . ASP A 1 339 ? 9.834   19.837  -4.476  1.00 98.04 339 A 1 
ATOM   2553 C  C   . ASP A 1 339 ? 10.790  18.774  -3.927  1.00 98.15 339 A 1 
ATOM   2554 O  O   . ASP A 1 339 ? 11.475  19.016  -2.936  1.00 97.23 339 A 1 
ATOM   2555 C  CB  . ASP A 1 339 ? 10.608  20.958  -5.183  1.00 97.46 339 A 1 
ATOM   2556 C  CG  . ASP A 1 339 ? 9.708   21.868  -6.014  1.00 95.94 339 A 1 
ATOM   2557 O  OD1 . ASP A 1 339 ? 9.131   21.385  -7.011  1.00 89.77 339 A 1 
ATOM   2558 O  OD2 . ASP A 1 339 ? 9.584   23.083  -5.752  1.00 90.12 339 A 1 
ATOM   2559 N  N   . PHE A 1 340 ? 10.864  17.620  -4.571  1.00 98.25 340 A 1 
ATOM   2560 C  CA  . PHE A 1 340 ? 11.770  16.528  -4.254  1.00 98.25 340 A 1 
ATOM   2561 C  C   . PHE A 1 340 ? 12.697  16.248  -5.436  1.00 98.32 340 A 1 
ATOM   2562 O  O   . PHE A 1 340 ? 12.249  16.147  -6.573  1.00 97.86 340 A 1 
ATOM   2563 C  CB  . PHE A 1 340 ? 10.992  15.259  -3.909  1.00 97.53 340 A 1 
ATOM   2564 C  CG  . PHE A 1 340 ? 10.253  15.305  -2.597  1.00 97.06 340 A 1 
ATOM   2565 C  CD1 . PHE A 1 340 ? 10.847  14.775  -1.437  1.00 95.00 340 A 1 
ATOM   2566 C  CD2 . PHE A 1 340 ? 8.948   15.828  -2.529  1.00 95.35 340 A 1 
ATOM   2567 C  CE1 . PHE A 1 340 ? 10.142  14.745  -0.226  1.00 94.03 340 A 1 
ATOM   2568 C  CE2 . PHE A 1 340 ? 8.238   15.800  -1.321  1.00 93.92 340 A 1 
ATOM   2569 C  CZ  . PHE A 1 340 ? 8.833   15.256  -0.169  1.00 94.04 340 A 1 
ATOM   2570 N  N   . SER A 1 341 ? 13.978  16.052  -5.141  1.00 98.30 341 A 1 
ATOM   2571 C  CA  . SER A 1 341 ? 14.976  15.567  -6.086  1.00 98.39 341 A 1 
ATOM   2572 C  C   . SER A 1 341 ? 15.736  14.410  -5.463  1.00 98.31 341 A 1 
ATOM   2573 O  O   . SER A 1 341 ? 16.079  14.459  -4.280  1.00 97.20 341 A 1 
ATOM   2574 C  CB  . SER A 1 341 ? 15.952  16.687  -6.476  1.00 97.74 341 A 1 
ATOM   2575 O  OG  . SER A 1 341 ? 15.260  17.729  -7.132  1.00 90.46 341 A 1 
ATOM   2576 N  N   . SER A 1 342 ? 15.999  13.367  -6.233  1.00 98.59 342 A 1 
ATOM   2577 C  CA  . SER A 1 342 ? 16.661  12.182  -5.704  1.00 98.31 342 A 1 
ATOM   2578 C  C   . SER A 1 342 ? 17.454  11.426  -6.760  1.00 98.56 342 A 1 
ATOM   2579 O  O   . SER A 1 342 ? 17.195  11.526  -7.956  1.00 97.82 342 A 1 
ATOM   2580 C  CB  . SER A 1 342 ? 15.635  11.257  -5.048  1.00 96.47 342 A 1 
ATOM   2581 O  OG  . SER A 1 342 ? 14.621  10.892  -5.954  1.00 84.01 342 A 1 
ATOM   2582 N  N   . GLY A 1 343 ? 18.416  10.619  -6.286  1.00 98.49 343 A 1 
ATOM   2583 C  CA  . GLY A 1 343 ? 19.133  9.645   -7.092  1.00 98.42 343 A 1 
ATOM   2584 C  C   . GLY A 1 343 ? 19.489  8.428   -6.253  1.00 98.58 343 A 1 
ATOM   2585 O  O   . GLY A 1 343 ? 19.726  8.541   -5.050  1.00 97.72 343 A 1 
ATOM   2586 N  N   . TRP A 1 344 ? 19.517  7.253   -6.871  1.00 98.43 344 A 1 
ATOM   2587 C  CA  . TRP A 1 344 ? 19.783  5.993   -6.185  1.00 98.45 344 A 1 
ATOM   2588 C  C   . TRP A 1 344 ? 20.631  5.047   -7.021  1.00 98.54 344 A 1 
ATOM   2589 O  O   . TRP A 1 344 ? 20.663  5.114   -8.241  1.00 98.01 344 A 1 
ATOM   2590 C  CB  . TRP A 1 344 ? 18.468  5.312   -5.769  1.00 98.03 344 A 1 
ATOM   2591 C  CG  . TRP A 1 344 ? 17.563  4.948   -6.901  1.00 98.09 344 A 1 
ATOM   2592 C  CD1 . TRP A 1 344 ? 17.505  3.747   -7.522  1.00 96.44 344 A 1 
ATOM   2593 C  CD2 . TRP A 1 344 ? 16.581  5.797   -7.572  1.00 97.64 344 A 1 
ATOM   2594 N  NE1 . TRP A 1 344 ? 16.553  3.787   -8.527  1.00 96.17 344 A 1 
ATOM   2595 C  CE2 . TRP A 1 344 ? 15.962  5.028   -8.596  1.00 97.20 344 A 1 
ATOM   2596 C  CE3 . TRP A 1 344 ? 16.161  7.135   -7.411  1.00 96.45 344 A 1 
ATOM   2597 C  CZ2 . TRP A 1 344 ? 14.958  5.570   -9.433  1.00 96.03 344 A 1 
ATOM   2598 C  CZ3 . TRP A 1 344 ? 15.161  7.668   -8.246  1.00 95.48 344 A 1 
ATOM   2599 C  CH2 . TRP A 1 344 ? 14.575  6.899   -9.246  1.00 95.17 344 A 1 
ATOM   2600 N  N   . LEU A 1 345 ? 21.308  4.132   -6.312  1.00 98.28 345 A 1 
ATOM   2601 C  CA  . LEU A 1 345 ? 22.028  2.996   -6.863  1.00 98.39 345 A 1 
ATOM   2602 C  C   . LEU A 1 345 ? 21.768  1.793   -5.957  1.00 98.33 345 A 1 
ATOM   2603 O  O   . LEU A 1 345 ? 22.087  1.833   -4.766  1.00 97.64 345 A 1 
ATOM   2604 C  CB  . LEU A 1 345 ? 23.528  3.344   -6.941  1.00 97.72 345 A 1 
ATOM   2605 C  CG  . LEU A 1 345 ? 24.433  2.169   -7.343  1.00 95.02 345 A 1 
ATOM   2606 C  CD1 . LEU A 1 345 ? 24.161  1.694   -8.773  1.00 89.68 345 A 1 
ATOM   2607 C  CD2 . LEU A 1 345 ? 25.906  2.588   -7.261  1.00 88.89 345 A 1 
ATOM   2608 N  N   . GLN A 1 346 ? 21.204  0.737   -6.523  1.00 98.23 346 A 1 
ATOM   2609 C  CA  . GLN A 1 346 ? 21.010  -0.569  -5.897  1.00 98.09 346 A 1 
ATOM   2610 C  C   . GLN A 1 346 ? 21.867  -1.611  -6.611  1.00 98.17 346 A 1 
ATOM   2611 O  O   . GLN A 1 346 ? 22.021  -1.556  -7.824  1.00 97.58 346 A 1 
ATOM   2612 C  CB  . GLN A 1 346 ? 19.521  -0.943  -5.931  1.00 97.02 346 A 1 
ATOM   2613 C  CG  . GLN A 1 346 ? 19.224  -2.302  -5.284  1.00 95.77 346 A 1 
ATOM   2614 C  CD  . GLN A 1 346 ? 17.741  -2.656  -5.356  1.00 96.67 346 A 1 
ATOM   2615 O  OE1 . GLN A 1 346 ? 16.975  -2.380  -4.451  1.00 89.31 346 A 1 
ATOM   2616 N  NE2 . GLN A 1 346 ? 17.304  -3.267  -6.433  1.00 88.66 346 A 1 
ATOM   2617 N  N   . ASP A 1 347 ? 22.362  -2.588  -5.847  1.00 98.00 347 A 1 
ATOM   2618 C  CA  . ASP A 1 347 ? 23.050  -3.769  -6.351  1.00 98.00 347 A 1 
ATOM   2619 C  C   . ASP A 1 347 ? 22.420  -5.031  -5.767  1.00 97.94 347 A 1 
ATOM   2620 O  O   . ASP A 1 347 ? 22.354  -5.207  -4.549  1.00 97.03 347 A 1 
ATOM   2621 C  CB  . ASP A 1 347 ? 24.543  -3.652  -6.011  1.00 97.50 347 A 1 
ATOM   2622 C  CG  . ASP A 1 347 ? 25.423  -4.639  -6.780  1.00 96.97 347 A 1 
ATOM   2623 O  OD1 . ASP A 1 347 ? 24.895  -5.414  -7.595  1.00 94.63 347 A 1 
ATOM   2624 O  OD2 . ASP A 1 347 ? 26.654  -4.598  -6.568  1.00 94.26 347 A 1 
ATOM   2625 N  N   . GLU A 1 348 ? 21.916  -5.918  -6.631  1.00 97.66 348 A 1 
ATOM   2626 C  CA  . GLU A 1 348 ? 21.499  -7.275  -6.301  1.00 97.35 348 A 1 
ATOM   2627 C  C   . GLU A 1 348 ? 22.603  -8.236  -6.742  1.00 97.44 348 A 1 
ATOM   2628 O  O   . GLU A 1 348 ? 22.803  -8.484  -7.935  1.00 96.41 348 A 1 
ATOM   2629 C  CB  . GLU A 1 348 ? 20.153  -7.636  -6.952  1.00 96.52 348 A 1 
ATOM   2630 C  CG  . GLU A 1 348 ? 18.994  -6.814  -6.388  1.00 94.24 348 A 1 
ATOM   2631 C  CD  . GLU A 1 348 ? 17.646  -7.190  -7.005  1.00 95.10 348 A 1 
ATOM   2632 O  OE1 . GLU A 1 348 ? 17.013  -8.148  -6.513  1.00 89.43 348 A 1 
ATOM   2633 O  OE2 . GLU A 1 348 ? 17.200  -6.505  -7.943  1.00 90.25 348 A 1 
ATOM   2634 N  N   . ILE A 1 349 ? 23.332  -8.771  -5.774  1.00 97.57 349 A 1 
ATOM   2635 C  CA  . ILE A 1 349 ? 24.509  -9.609  -6.014  1.00 97.43 349 A 1 
ATOM   2636 C  C   . ILE A 1 349 ? 24.123  -11.075 -5.839  1.00 97.33 349 A 1 
ATOM   2637 O  O   . ILE A 1 349 ? 23.661  -11.480 -4.775  1.00 96.40 349 A 1 
ATOM   2638 C  CB  . ILE A 1 349 ? 25.685  -9.217  -5.097  1.00 97.17 349 A 1 
ATOM   2639 C  CG1 . ILE A 1 349 ? 25.954  -7.696  -5.115  1.00 95.94 349 A 1 
ATOM   2640 C  CG2 . ILE A 1 349 ? 26.938  -10.021 -5.493  1.00 95.89 349 A 1 
ATOM   2641 C  CD1 . ILE A 1 349 ? 27.056  -7.228  -4.154  1.00 93.42 349 A 1 
ATOM   2642 N  N   . THR A 1 350 ? 24.381  -11.895 -6.857  1.00 96.64 350 A 1 
ATOM   2643 C  CA  . THR A 1 350 ? 24.255  -13.354 -6.794  1.00 96.18 350 A 1 
ATOM   2644 C  C   . THR A 1 350 ? 25.638  -13.976 -6.873  1.00 96.48 350 A 1 
ATOM   2645 O  O   . THR A 1 350 ? 26.354  -13.767 -7.854  1.00 95.03 350 A 1 
ATOM   2646 C  CB  . THR A 1 350 ? 23.336  -13.887 -7.905  1.00 94.59 350 A 1 
ATOM   2647 O  OG1 . THR A 1 350 ? 22.090  -13.246 -7.825  1.00 85.73 350 A 1 
ATOM   2648 C  CG2 . THR A 1 350 ? 23.079  -15.383 -7.772  1.00 84.63 350 A 1 
ATOM   2649 N  N   . LEU A 1 351 ? 26.029  -14.752 -5.861  1.00 96.59 351 A 1 
ATOM   2650 C  CA  . LEU A 1 351 ? 27.285  -15.493 -5.882  1.00 96.37 351 A 1 
ATOM   2651 C  C   . LEU A 1 351 ? 27.113  -16.791 -6.678  1.00 95.68 351 A 1 
ATOM   2652 O  O   . LEU A 1 351 ? 26.131  -17.510 -6.500  1.00 93.34 351 A 1 
ATOM   2653 C  CB  . LEU A 1 351 ? 27.794  -15.756 -4.454  1.00 95.89 351 A 1 
ATOM   2654 C  CG  . LEU A 1 351 ? 28.028  -14.498 -3.595  1.00 94.84 351 A 1 
ATOM   2655 C  CD1 . LEU A 1 351 ? 28.687  -14.895 -2.281  1.00 91.95 351 A 1 
ATOM   2656 C  CD2 . LEU A 1 351 ? 28.938  -13.470 -4.271  1.00 91.19 351 A 1 
ATOM   2657 N  N   . ARG A 1 352 ? 28.065  -17.105 -7.532  1.00 94.91 352 A 1 
ATOM   2658 C  CA  . ARG A 1 352 ? 28.022  -18.315 -8.364  1.00 93.81 352 A 1 
ATOM   2659 C  C   . ARG A 1 352 ? 28.371  -19.578 -7.572  1.00 93.43 352 A 1 
ATOM   2660 O  O   . ARG A 1 352 ? 27.738  -20.603 -7.744  1.00 89.21 352 A 1 
ATOM   2661 C  CB  . ARG A 1 352 ? 28.980  -18.127 -9.554  1.00 91.62 352 A 1 
ATOM   2662 C  CG  . ARG A 1 352 ? 28.874  -19.278 -10.568 1.00 86.15 352 A 1 
ATOM   2663 C  CD  . ARG A 1 352 ? 29.965  -19.173 -11.632 1.00 83.92 352 A 1 
ATOM   2664 N  NE  . ARG A 1 352 ? 31.286  -19.365 -11.042 1.00 77.16 352 A 1 
ATOM   2665 C  CZ  . ARG A 1 352 ? 32.447  -18.961 -11.508 1.00 73.95 352 A 1 
ATOM   2666 N  NH1 . ARG A 1 352 ? 32.565  -18.439 -12.705 1.00 67.74 352 A 1 
ATOM   2667 N  NH2 . ARG A 1 352 ? 33.493  -19.085 -10.751 1.00 66.52 352 A 1 
ATOM   2668 N  N   . ASP A 1 353 ? 29.396  -19.489 -6.733  1.00 93.54 353 A 1 
ATOM   2669 C  CA  . ASP A 1 353 ? 30.027  -20.654 -6.095  1.00 93.18 353 A 1 
ATOM   2670 C  C   . ASP A 1 353 ? 29.551  -20.868 -4.640  1.00 94.28 353 A 1 
ATOM   2671 O  O   . ASP A 1 353 ? 29.999  -21.783 -3.960  1.00 90.24 353 A 1 
ATOM   2672 C  CB  . ASP A 1 353 ? 31.558  -20.530 -6.201  1.00 90.42 353 A 1 
ATOM   2673 C  CG  . ASP A 1 353 ? 32.073  -20.299 -7.642  1.00 85.74 353 A 1 
ATOM   2674 O  OD1 . ASP A 1 353 ? 31.528  -20.883 -8.606  1.00 79.23 353 A 1 
ATOM   2675 O  OD2 . ASP A 1 353 ? 33.016  -19.503 -7.811  1.00 79.89 353 A 1 
ATOM   2676 N  N   . LEU A 1 354 ? 28.646  -20.008 -4.158  1.00 95.69 354 A 1 
ATOM   2677 C  CA  . LEU A 1 354 ? 28.048  -20.075 -2.820  1.00 96.28 354 A 1 
ATOM   2678 C  C   . LEU A 1 354 ? 26.543  -19.777 -2.900  1.00 96.51 354 A 1 
ATOM   2679 O  O   . LEU A 1 354 ? 26.145  -18.905 -3.668  1.00 94.75 354 A 1 
ATOM   2680 C  CB  . LEU A 1 354 ? 28.732  -19.060 -1.890  1.00 94.91 354 A 1 
ATOM   2681 C  CG  . LEU A 1 354 ? 30.204  -19.360 -1.544  1.00 91.97 354 A 1 
ATOM   2682 C  CD1 . LEU A 1 354 ? 30.799  -18.193 -0.775  1.00 87.05 354 A 1 
ATOM   2683 C  CD2 . LEU A 1 354 ? 30.340  -20.613 -0.666  1.00 86.29 354 A 1 
ATOM   2684 N  N   . PRO A 1 355 ? 25.702  -20.416 -2.072  1.00 96.41 355 A 1 
ATOM   2685 C  CA  . PRO A 1 355 ? 24.260  -20.165 -2.031  1.00 96.36 355 A 1 
ATOM   2686 C  C   . PRO A 1 355 ? 23.938  -18.883 -1.238  1.00 96.81 355 A 1 
ATOM   2687 O  O   . PRO A 1 355 ? 23.242  -18.916 -0.226  1.00 95.27 355 A 1 
ATOM   2688 C  CB  . PRO A 1 355 ? 23.677  -21.439 -1.429  1.00 95.12 355 A 1 
ATOM   2689 C  CG  . PRO A 1 355 ? 24.748  -21.852 -0.421  1.00 93.18 355 A 1 
ATOM   2690 C  CD  . PRO A 1 355 ? 26.039  -21.470 -1.141  1.00 95.70 355 A 1 
ATOM   2691 N  N   . ILE A 1 356 ? 24.498  -17.768 -1.675  1.00 97.21 356 A 1 
ATOM   2692 C  CA  . ILE A 1 356 ? 24.368  -16.471 -1.013  1.00 97.43 356 A 1 
ATOM   2693 C  C   . ILE A 1 356 ? 23.940  -15.428 -2.034  1.00 97.49 356 A 1 
ATOM   2694 O  O   . ILE A 1 356 ? 24.533  -15.300 -3.103  1.00 96.49 356 A 1 
ATOM   2695 C  CB  . ILE A 1 356 ? 25.678  -16.071 -0.292  1.00 96.95 356 A 1 
ATOM   2696 C  CG1 . ILE A 1 356 ? 26.090  -17.134 0.757   1.00 94.90 356 A 1 
ATOM   2697 C  CG2 . ILE A 1 356 ? 25.526  -14.687 0.371   1.00 95.04 356 A 1 
ATOM   2698 C  CD1 . ILE A 1 356 ? 27.424  -16.864 1.453   1.00 91.38 356 A 1 
ATOM   2699 N  N   . THR A 1 357 ? 22.945  -14.622 -1.668  1.00 97.64 357 A 1 
ATOM   2700 C  CA  . THR A 1 357 ? 22.582  -13.396 -2.378  1.00 97.48 357 A 1 
ATOM   2701 C  C   . THR A 1 357 ? 22.733  -12.199 -1.447  1.00 97.87 357 A 1 
ATOM   2702 O  O   . THR A 1 357 ? 22.485  -12.290 -0.245  1.00 97.02 357 A 1 
ATOM   2703 C  CB  . THR A 1 357 ? 21.174  -13.452 -2.990  1.00 95.89 357 A 1 
ATOM   2704 O  OG1 . THR A 1 357 ? 20.190  -13.656 -2.006  1.00 80.44 357 A 1 
ATOM   2705 C  CG2 . THR A 1 357 ? 21.035  -14.585 -4.002  1.00 79.55 357 A 1 
ATOM   2706 N  N   . LEU A 1 358 ? 23.167  -11.083 -2.007  1.00 97.83 358 A 1 
ATOM   2707 C  CA  . LEU A 1 358 ? 23.356  -9.824  -1.301  1.00 97.80 358 A 1 
ATOM   2708 C  C   . LEU A 1 358 ? 22.476  -8.749  -1.940  1.00 97.86 358 A 1 
ATOM   2709 O  O   . LEU A 1 358 ? 22.283  -8.727  -3.145  1.00 97.14 358 A 1 
ATOM   2710 C  CB  . LEU A 1 358 ? 24.844  -9.416  -1.324  1.00 97.54 358 A 1 
ATOM   2711 C  CG  . LEU A 1 358 ? 25.815  -10.444 -0.709  1.00 95.74 358 A 1 
ATOM   2712 C  CD1 . LEU A 1 358 ? 27.266  -10.029 -0.971  1.00 91.62 358 A 1 
ATOM   2713 C  CD2 . LEU A 1 358 ? 25.632  -10.555 0.801   1.00 90.77 358 A 1 
ATOM   2714 N  N   . LEU A 1 359 ? 21.964  -7.847  -1.115  1.00 97.34 359 A 1 
ATOM   2715 C  CA  . LEU A 1 359 ? 21.229  -6.674  -1.547  1.00 97.21 359 A 1 
ATOM   2716 C  C   . LEU A 1 359 ? 21.863  -5.454  -0.882  1.00 97.51 359 A 1 
ATOM   2717 O  O   . LEU A 1 359 ? 21.868  -5.349  0.347   1.00 96.90 359 A 1 
ATOM   2718 C  CB  . LEU A 1 359 ? 19.750  -6.857  -1.182  1.00 96.35 359 A 1 
ATOM   2719 C  CG  . LEU A 1 359 ? 18.865  -5.637  -1.502  1.00 95.46 359 A 1 
ATOM   2720 C  CD1 . LEU A 1 359 ? 18.843  -5.289  -2.992  1.00 93.48 359 A 1 
ATOM   2721 C  CD2 . LEU A 1 359 ? 17.434  -5.942  -1.085  1.00 93.31 359 A 1 
ATOM   2722 N  N   . GLY A 1 360 ? 22.381  -4.540  -1.682  1.00 97.87 360 A 1 
ATOM   2723 C  CA  . GLY A 1 360 ? 22.993  -3.317  -1.206  1.00 97.87 360 A 1 
ATOM   2724 C  C   . GLY A 1 360 ? 22.515  -2.104  -1.987  1.00 98.14 360 A 1 
ATOM   2725 O  O   . GLY A 1 360 ? 22.041  -2.220  -3.111  1.00 97.20 360 A 1 
ATOM   2726 N  N   . GLY A 1 361 ? 22.637  -0.922  -1.395  1.00 98.04 361 A 1 
ATOM   2727 C  CA  . GLY A 1 361 ? 22.384  0.303   -2.137  1.00 98.19 361 A 1 
ATOM   2728 C  C   . GLY A 1 361 ? 22.346  1.542   -1.268  1.00 98.43 361 A 1 
ATOM   2729 O  O   . GLY A 1 361 ? 22.324  1.488   -0.034  1.00 97.69 361 A 1 
ATOM   2730 N  N   . THR A 1 362 ? 22.335  2.680   -1.951  1.00 98.34 362 A 1 
ATOM   2731 C  CA  . THR A 1 362 ? 22.195  3.985   -1.317  1.00 98.32 362 A 1 
ATOM   2732 C  C   . THR A 1 362 ? 21.377  4.923   -2.188  1.00 98.46 362 A 1 
ATOM   2733 O  O   . THR A 1 362 ? 21.368  4.812   -3.410  1.00 97.70 362 A 1 
ATOM   2734 C  CB  . THR A 1 362 ? 23.573  4.574   -0.952  1.00 97.27 362 A 1 
ATOM   2735 O  OG1 . THR A 1 362 ? 23.408  5.643   -0.057  1.00 89.81 362 A 1 
ATOM   2736 C  CG2 . THR A 1 362 ? 24.369  5.082   -2.154  1.00 89.10 362 A 1 
ATOM   2737 N  N   . ARG A 1 363 ? 20.688  5.858   -1.536  1.00 98.34 363 A 1 
ATOM   2738 C  CA  . ARG A 1 363 ? 19.886  6.901   -2.168  1.00 98.25 363 A 1 
ATOM   2739 C  C   . ARG A 1 363 ? 20.200  8.239   -1.525  1.00 98.34 363 A 1 
ATOM   2740 O  O   . ARG A 1 363 ? 20.349  8.318   -0.308  1.00 97.40 363 A 1 
ATOM   2741 C  CB  . ARG A 1 363 ? 18.408  6.519   -2.022  1.00 96.79 363 A 1 
ATOM   2742 C  CG  . ARG A 1 363 ? 17.466  7.568   -2.608  1.00 95.20 363 A 1 
ATOM   2743 C  CD  . ARG A 1 363 ? 16.024  7.117   -2.445  1.00 93.86 363 A 1 
ATOM   2744 N  NE  . ARG A 1 363 ? 15.109  8.089   -3.035  1.00 91.64 363 A 1 
ATOM   2745 C  CZ  . ARG A 1 363 ? 14.351  7.938   -4.109  1.00 93.78 363 A 1 
ATOM   2746 N  NH1 . ARG A 1 363 ? 14.320  6.833   -4.798  1.00 83.39 363 A 1 
ATOM   2747 N  NH2 . ARG A 1 363 ? 13.602  8.913   -4.495  1.00 86.91 363 A 1 
ATOM   2748 N  N   . TYR A 1 364 ? 20.262  9.271   -2.348  1.00 98.22 364 A 1 
ATOM   2749 C  CA  . TYR A 1 364 ? 20.254  10.657  -1.922  1.00 98.32 364 A 1 
ATOM   2750 C  C   . TYR A 1 364 ? 18.886  11.269  -2.227  1.00 98.34 364 A 1 
ATOM   2751 O  O   . TYR A 1 364 ? 18.431  11.193  -3.364  1.00 97.75 364 A 1 
ATOM   2752 C  CB  . TYR A 1 364 ? 21.374  11.418  -2.628  1.00 97.89 364 A 1 
ATOM   2753 C  CG  . TYR A 1 364 ? 21.414  12.887  -2.271  1.00 97.23 364 A 1 
ATOM   2754 C  CD1 . TYR A 1 364 ? 20.980  13.861  -3.191  1.00 95.31 364 A 1 
ATOM   2755 C  CD2 . TYR A 1 364 ? 21.883  13.289  -1.006  1.00 95.51 364 A 1 
ATOM   2756 C  CE1 . TYR A 1 364 ? 21.031  15.220  -2.859  1.00 94.37 364 A 1 
ATOM   2757 C  CE2 . TYR A 1 364 ? 21.940  14.648  -0.664  1.00 94.29 364 A 1 
ATOM   2758 C  CZ  . TYR A 1 364 ? 21.517  15.617  -1.597  1.00 94.50 364 A 1 
ATOM   2759 O  OH  . TYR A 1 364 ? 21.593  16.943  -1.271  1.00 92.23 364 A 1 
ATOM   2760 N  N   . ASP A 1 365 ? 18.267  11.873  -1.230  1.00 97.96 365 A 1 
ATOM   2761 C  CA  . ASP A 1 365 ? 17.045  12.654  -1.372  1.00 97.84 365 A 1 
ATOM   2762 C  C   . ASP A 1 365 ? 17.304  14.083  -0.892  1.00 98.04 365 A 1 
ATOM   2763 O  O   . ASP A 1 365 ? 17.945  14.301  0.131   1.00 97.38 365 A 1 
ATOM   2764 C  CB  . ASP A 1 365 ? 15.898  12.018  -0.579  1.00 96.78 365 A 1 
ATOM   2765 C  CG  . ASP A 1 365 ? 15.384  10.715  -1.207  1.00 94.97 365 A 1 
ATOM   2766 O  OD1 . ASP A 1 365 ? 14.532  10.782  -2.130  1.00 89.16 365 A 1 
ATOM   2767 O  OD2 . ASP A 1 365 ? 15.789  9.613   -0.772  1.00 89.32 365 A 1 
ATOM   2768 N  N   . SER A 1 366 ? 16.757  15.057  -1.618  1.00 97.80 366 A 1 
ATOM   2769 C  CA  . SER A 1 366 ? 16.712  16.464  -1.243  1.00 98.05 366 A 1 
ATOM   2770 C  C   . SER A 1 366 ? 15.302  16.990  -1.469  1.00 98.22 366 A 1 
ATOM   2771 O  O   . SER A 1 366 ? 14.702  16.717  -2.505  1.00 97.29 366 A 1 
ATOM   2772 C  CB  . SER A 1 366 ? 17.719  17.266  -2.064  1.00 96.96 366 A 1 
ATOM   2773 O  OG  . SER A 1 366 ? 17.690  18.625  -1.707  1.00 89.32 366 A 1 
ATOM   2774 N  N   . TYR A 1 367 ? 14.777  17.757  -0.518  1.00 97.70 367 A 1 
ATOM   2775 C  CA  . TYR A 1 367 ? 13.481  18.404  -0.666  1.00 97.74 367 A 1 
ATOM   2776 C  C   . TYR A 1 367 ? 13.503  19.848  -0.199  1.00 97.86 367 A 1 
ATOM   2777 O  O   . TYR A 1 367 ? 14.285  20.224  0.675   1.00 97.05 367 A 1 
ATOM   2778 C  CB  . TYR A 1 367 ? 12.385  17.600  0.037   1.00 97.07 367 A 1 
ATOM   2779 C  CG  . TYR A 1 367 ? 12.459  17.584  1.543   1.00 97.42 367 A 1 
ATOM   2780 C  CD1 . TYR A 1 367 ? 13.015  16.473  2.231   1.00 95.45 367 A 1 
ATOM   2781 C  CD2 . TYR A 1 367 ? 11.960  18.666  2.299   1.00 95.76 367 A 1 
ATOM   2782 C  CE1 . TYR A 1 367 ? 13.066  16.449  3.622   1.00 94.67 367 A 1 
ATOM   2783 C  CE2 . TYR A 1 367 ? 12.011  18.655  3.697   1.00 94.55 367 A 1 
ATOM   2784 C  CZ  . TYR A 1 367 ? 12.556  17.541  4.359   1.00 95.54 367 A 1 
ATOM   2785 O  OH  . TYR A 1 367 ? 12.591  17.527  5.733   1.00 93.83 367 A 1 
ATOM   2786 N  N   . ARG A 1 368 ? 12.579  20.639  -0.758  1.00 97.21 368 A 1 
ATOM   2787 C  CA  . ARG A 1 368 ? 12.275  21.993  -0.321  1.00 97.41 368 A 1 
ATOM   2788 C  C   . ARG A 1 368 ? 10.764  22.202  -0.281  1.00 97.59 368 A 1 
ATOM   2789 O  O   . ARG A 1 368 ? 10.114  22.222  -1.327  1.00 96.15 368 A 1 
ATOM   2790 C  CB  . ARG A 1 368 ? 12.989  23.001  -1.226  1.00 96.54 368 A 1 
ATOM   2791 C  CG  . ARG A 1 368 ? 12.658  24.448  -0.832  1.00 92.30 368 A 1 
ATOM   2792 C  CD  . ARG A 1 368 ? 13.531  25.446  -1.595  1.00 88.72 368 A 1 
ATOM   2793 N  NE  . ARG A 1 368 ? 14.926  25.386  -1.120  1.00 80.00 368 A 1 
ATOM   2794 C  CZ  . ARG A 1 368 ? 15.999  25.886  -1.702  1.00 74.14 368 A 1 
ATOM   2795 N  NH1 . ARG A 1 368 ? 15.921  26.509  -2.843  1.00 66.73 368 A 1 
ATOM   2796 N  NH2 . ARG A 1 368 ? 17.158  25.762  -1.118  1.00 66.29 368 A 1 
ATOM   2797 N  N   . GLY A 1 369 ? 10.239  22.362  0.922   1.00 96.59 369 A 1 
ATOM   2798 C  CA  . GLY A 1 369 ? 8.876   22.822  1.162   1.00 96.22 369 A 1 
ATOM   2799 C  C   . GLY A 1 369 ? 8.819   24.346  1.183   1.00 96.54 369 A 1 
ATOM   2800 O  O   . GLY A 1 369 ? 9.729   24.990  1.702   1.00 95.32 369 A 1 
ATOM   2801 N  N   . SER A 1 370 ? 7.767   24.932  0.621   1.00 96.71 370 A 1 
ATOM   2802 C  CA  . SER A 1 370 ? 7.552   26.375  0.631   1.00 96.71 370 A 1 
ATOM   2803 C  C   . SER A 1 370 ? 6.068   26.719  0.708   1.00 96.95 370 A 1 
ATOM   2804 O  O   . SER A 1 370 ? 5.245   26.054  0.084   1.00 94.68 370 A 1 
ATOM   2805 C  CB  . SER A 1 370 ? 8.187   27.025  -0.616  1.00 94.26 370 A 1 
ATOM   2806 O  OG  . SER A 1 370 ? 7.587   26.544  -1.802  1.00 82.56 370 A 1 
ATOM   2807 N  N   . SER A 1 371 ? 5.754   27.794  1.416   1.00 96.25 371 A 1 
ATOM   2808 C  CA  . SER A 1 371 ? 4.412   28.362  1.517   1.00 95.92 371 A 1 
ATOM   2809 C  C   . SER A 1 371 ? 4.506   29.882  1.620   1.00 95.67 371 A 1 
ATOM   2810 O  O   . SER A 1 371 ? 5.465   30.415  2.195   1.00 92.73 371 A 1 
ATOM   2811 C  CB  . SER A 1 371 ? 3.697   27.788  2.731   1.00 94.87 371 A 1 
ATOM   2812 O  OG  . SER A 1 371 ? 2.366   28.269  2.804   1.00 91.20 371 A 1 
ATOM   2813 N  N   . ASP A 1 372 ? 3.521   30.585  1.073   1.00 94.14 372 A 1 
ATOM   2814 C  CA  . ASP A 1 372 ? 3.498   32.041  1.087   1.00 92.26 372 A 1 
ATOM   2815 C  C   . ASP A 1 372 ? 3.447   32.592  2.525   1.00 91.86 372 A 1 
ATOM   2816 O  O   . ASP A 1 372 ? 2.622   32.183  3.344   1.00 85.34 372 A 1 
ATOM   2817 C  CB  . ASP A 1 372 ? 2.331   32.575  0.242   1.00 88.94 372 A 1 
ATOM   2818 C  CG  . ASP A 1 372 ? 2.570   32.476  -1.270  1.00 79.45 372 A 1 
ATOM   2819 O  OD1 . ASP A 1 372 ? 3.747   32.403  -1.685  1.00 72.26 372 A 1 
ATOM   2820 O  OD2 . ASP A 1 372 ? 1.563   32.502  -2.025  1.00 72.20 372 A 1 
ATOM   2821 N  N   . GLY A 1 373 ? 4.344   33.512  2.817   1.00 91.68 373 A 1 
ATOM   2822 C  CA  . GLY A 1 373 ? 4.453   34.168  4.118   1.00 91.51 373 A 1 
ATOM   2823 C  C   . GLY A 1 373 ? 5.272   33.413  5.172   1.00 93.11 373 A 1 
ATOM   2824 O  O   . GLY A 1 373 ? 5.572   33.981  6.221   1.00 88.73 373 A 1 
ATOM   2825 N  N   . TYR A 1 374 ? 5.698   32.174  4.908   1.00 94.50 374 A 1 
ATOM   2826 C  CA  . TYR A 1 374 ? 6.507   31.352  5.812   1.00 95.07 374 A 1 
ATOM   2827 C  C   . TYR A 1 374 ? 7.883   31.030  5.230   1.00 95.30 374 A 1 
ATOM   2828 O  O   . TYR A 1 374 ? 8.138   31.172  4.035   1.00 92.52 374 A 1 
ATOM   2829 C  CB  . TYR A 1 374 ? 5.720   30.099  6.212   1.00 93.81 374 A 1 
ATOM   2830 C  CG  . TYR A 1 374 ? 4.413   30.425  6.901   1.00 94.32 374 A 1 
ATOM   2831 C  CD1 . TYR A 1 374 ? 4.421   31.036  8.174   1.00 91.57 374 A 1 
ATOM   2832 C  CD2 . TYR A 1 374 ? 3.185   30.175  6.261   1.00 92.01 374 A 1 
ATOM   2833 C  CE1 . TYR A 1 374 ? 3.221   31.395  8.805   1.00 90.16 374 A 1 
ATOM   2834 C  CE2 . TYR A 1 374 ? 1.977   30.528  6.887   1.00 90.97 374 A 1 
ATOM   2835 C  CZ  . TYR A 1 374 ? 1.995   31.144  8.153   1.00 91.44 374 A 1 
ATOM   2836 O  OH  . TYR A 1 374 ? 0.828   31.502  8.768   1.00 89.58 374 A 1 
ATOM   2837 N  N   . LYS A 1 375 ? 8.805   30.610  6.096   1.00 94.84 375 A 1 
ATOM   2838 C  CA  . LYS A 1 375 ? 10.132  30.175  5.647   1.00 94.83 375 A 1 
ATOM   2839 C  C   . LYS A 1 375 ? 10.041  28.827  4.947   1.00 95.93 375 A 1 
ATOM   2840 O  O   . LYS A 1 375 ? 9.270   27.961  5.349   1.00 94.06 375 A 1 
ATOM   2841 C  CB  . LYS A 1 375 ? 11.115  30.096  6.821   1.00 92.33 375 A 1 
ATOM   2842 C  CG  . LYS A 1 375 ? 11.529  31.481  7.313   1.00 80.71 375 A 1 
ATOM   2843 C  CD  . LYS A 1 375 ? 12.632  31.336  8.360   1.00 73.24 375 A 1 
ATOM   2844 C  CE  . LYS A 1 375 ? 13.146  32.708  8.793   1.00 61.76 375 A 1 
ATOM   2845 N  NZ  . LYS A 1 375 ? 14.259  32.572  9.755   1.00 53.17 375 A 1 
ATOM   2846 N  N   . ASP A 1 376 ? 10.924  28.646  3.967   1.00 95.45 376 A 1 
ATOM   2847 C  CA  . ASP A 1 376 ? 11.158  27.346  3.363   1.00 95.70 376 A 1 
ATOM   2848 C  C   . ASP A 1 376 ? 11.652  26.336  4.412   1.00 95.61 376 A 1 
ATOM   2849 O  O   . ASP A 1 376 ? 12.413  26.675  5.331   1.00 93.05 376 A 1 
ATOM   2850 C  CB  . ASP A 1 376 ? 12.179  27.456  2.207   1.00 94.56 376 A 1 
ATOM   2851 C  CG  . ASP A 1 376 ? 11.679  28.216  0.972   1.00 94.10 376 A 1 
ATOM   2852 O  OD1 . ASP A 1 376 ? 10.518  28.682  0.974   1.00 89.73 376 A 1 
ATOM   2853 O  OD2 . ASP A 1 376 ? 12.469  28.311  0.006   1.00 89.82 376 A 1 
ATOM   2854 N  N   . VAL A 1 377 ? 11.208  25.093  4.273   1.00 96.00 377 A 1 
ATOM   2855 C  CA  . VAL A 1 377 ? 11.685  23.943  5.041   1.00 95.87 377 A 1 
ATOM   2856 C  C   . VAL A 1 377 ? 12.406  23.033  4.068   1.00 96.16 377 A 1 
ATOM   2857 O  O   . VAL A 1 377 ? 11.787  22.429  3.189   1.00 95.05 377 A 1 
ATOM   2858 C  CB  . VAL A 1 377 ? 10.546  23.210  5.762   1.00 94.64 377 A 1 
ATOM   2859 C  CG1 . VAL A 1 377 ? 11.054  21.987  6.519   1.00 90.73 377 A 1 
ATOM   2860 C  CG2 . VAL A 1 377 ? 9.846   24.128  6.771   1.00 91.84 377 A 1 
ATOM   2861 N  N   . ASP A 1 378 ? 13.720  22.922  4.210   1.00 96.23 378 A 1 
ATOM   2862 C  CA  . ASP A 1 378 ? 14.564  22.101  3.351   1.00 96.04 378 A 1 
ATOM   2863 C  C   . ASP A 1 378 ? 15.423  21.135  4.161   1.00 96.77 378 A 1 
ATOM   2864 O  O   . ASP A 1 378 ? 15.805  21.383  5.301   1.00 93.97 378 A 1 
ATOM   2865 C  CB  . ASP A 1 378 ? 15.369  22.960  2.352   1.00 92.24 378 A 1 
ATOM   2866 C  CG  . ASP A 1 378 ? 16.089  24.212  2.878   1.00 86.85 378 A 1 
ATOM   2867 O  OD1 . ASP A 1 378 ? 16.001  24.534  4.075   1.00 77.19 378 A 1 
ATOM   2868 O  OD2 . ASP A 1 378 ? 16.657  24.907  1.993   1.00 78.03 378 A 1 
ATOM   2869 N  N   . ALA A 1 379 ? 15.670  19.975  3.575   1.00 96.61 379 A 1 
ATOM   2870 C  CA  . ALA A 1 379 ? 16.601  18.993  4.088   1.00 96.83 379 A 1 
ATOM   2871 C  C   . ALA A 1 379 ? 17.073  18.076  2.961   1.00 97.21 379 A 1 
ATOM   2872 O  O   . ALA A 1 379 ? 16.414  17.902  1.938   1.00 96.36 379 A 1 
ATOM   2873 C  CB  . ALA A 1 379 ? 15.952  18.180  5.215   1.00 95.50 379 A 1 
ATOM   2874 N  N   . ASP A 1 380 ? 18.203  17.437  3.211   1.00 97.27 380 A 1 
ATOM   2875 C  CA  . ASP A 1 380 ? 18.718  16.356  2.401   1.00 96.90 380 A 1 
ATOM   2876 C  C   . ASP A 1 380 ? 19.051  15.143  3.273   1.00 97.23 380 A 1 
ATOM   2877 O  O   . ASP A 1 380 ? 19.286  15.236  4.479   1.00 95.06 380 A 1 
ATOM   2878 C  CB  . ASP A 1 380 ? 19.899  16.846  1.550   1.00 93.78 380 A 1 
ATOM   2879 C  CG  . ASP A 1 380 ? 21.121  17.316  2.344   1.00 88.29 380 A 1 
ATOM   2880 O  OD1 . ASP A 1 380 ? 20.951  17.853  3.447   1.00 80.34 380 A 1 
ATOM   2881 O  OD2 . ASP A 1 380 ? 22.233  17.120  1.805   1.00 81.02 380 A 1 
ATOM   2882 N  N   . LYS A 1 381 ? 19.010  13.955  2.671   1.00 97.62 381 A 1 
ATOM   2883 C  CA  . LYS A 1 381 ? 19.197  12.707  3.397   1.00 97.24 381 A 1 
ATOM   2884 C  C   . LYS A 1 381 ? 19.801  11.634  2.510   1.00 97.95 381 A 1 
ATOM   2885 O  O   . LYS A 1 381 ? 19.325  11.375  1.412   1.00 97.17 381 A 1 
ATOM   2886 C  CB  . LYS A 1 381 ? 17.844  12.265  3.987   1.00 94.66 381 A 1 
ATOM   2887 C  CG  . LYS A 1 381 ? 17.966  11.203  5.082   1.00 84.79 381 A 1 
ATOM   2888 C  CD  . LYS A 1 381 ? 18.557  11.780  6.375   1.00 81.27 381 A 1 
ATOM   2889 C  CE  . LYS A 1 381 ? 18.797  10.658  7.369   1.00 75.57 381 A 1 
ATOM   2890 N  NZ  . LYS A 1 381 ? 19.236  11.175  8.692   1.00 67.19 381 A 1 
ATOM   2891 N  N   . TRP A 1 382 ? 20.800  10.940  3.041   1.00 97.73 382 A 1 
ATOM   2892 C  CA  . TRP A 1 382 ? 21.247  9.654   2.532   1.00 98.09 382 A 1 
ATOM   2893 C  C   . TRP A 1 382 ? 20.505  8.532   3.243   1.00 97.98 382 A 1 
ATOM   2894 O  O   . TRP A 1 382 ? 20.440  8.503   4.476   1.00 96.52 382 A 1 
ATOM   2895 C  CB  . TRP A 1 382 ? 22.757  9.517   2.684   1.00 97.65 382 A 1 
ATOM   2896 C  CG  . TRP A 1 382 ? 23.526  10.430  1.776   1.00 97.48 382 A 1 
ATOM   2897 C  CD1 . TRP A 1 382 ? 23.927  11.691  2.081   1.00 95.24 382 A 1 
ATOM   2898 C  CD2 . TRP A 1 382 ? 23.958  10.178  0.406   1.00 96.42 382 A 1 
ATOM   2899 N  NE1 . TRP A 1 382 ? 24.591  12.241  0.984   1.00 94.63 382 A 1 
ATOM   2900 C  CE2 . TRP A 1 382 ? 24.631  11.340  -0.061  1.00 95.90 382 A 1 
ATOM   2901 C  CE3 . TRP A 1 382 ? 23.846  9.079   -0.477  1.00 95.13 382 A 1 
ATOM   2902 C  CZ2 . TRP A 1 382 ? 25.172  11.410  -1.367  1.00 94.73 382 A 1 
ATOM   2903 C  CZ3 . TRP A 1 382 ? 24.393  9.156   -1.777  1.00 93.79 382 A 1 
ATOM   2904 C  CH2 . TRP A 1 382 ? 25.041  10.307  -2.205  1.00 93.59 382 A 1 
ATOM   2905 N  N   . SER A 1 383 ? 19.960  7.587   2.485   1.00 97.94 383 A 1 
ATOM   2906 C  CA  . SER A 1 383 ? 19.309  6.381   2.988   1.00 97.70 383 A 1 
ATOM   2907 C  C   . SER A 1 383 ? 19.964  5.174   2.338   1.00 97.94 383 A 1 
ATOM   2908 O  O   . SER A 1 383 ? 19.993  5.075   1.119   1.00 97.06 383 A 1 
ATOM   2909 C  CB  . SER A 1 383 ? 17.809  6.396   2.693   1.00 96.15 383 A 1 
ATOM   2910 O  OG  . SER A 1 383 ? 17.205  7.562   3.215   1.00 90.58 383 A 1 
ATOM   2911 N  N   . SER A 1 384 ? 20.501  4.262   3.150   1.00 98.01 384 A 1 
ATOM   2912 C  CA  . SER A 1 384 ? 21.239  3.100   2.670   1.00 98.16 384 A 1 
ATOM   2913 C  C   . SER A 1 384 ? 20.604  1.801   3.152   1.00 98.25 384 A 1 
ATOM   2914 O  O   . SER A 1 384 ? 19.859  1.772   4.128   1.00 97.42 384 A 1 
ATOM   2915 C  CB  . SER A 1 384 ? 22.710  3.177   3.084   1.00 97.63 384 A 1 
ATOM   2916 O  OG  . SER A 1 384 ? 23.295  4.356   2.583   1.00 94.80 384 A 1 
ATOM   2917 N  N   . ARG A 1 385 ? 20.910  0.714   2.460   1.00 98.21 385 A 1 
ATOM   2918 C  CA  . ARG A 1 385 ? 20.415  -0.631  2.750   1.00 98.04 385 A 1 
ATOM   2919 C  C   . ARG A 1 385 ? 21.532  -1.645  2.557   1.00 98.37 385 A 1 
ATOM   2920 O  O   . ARG A 1 385 ? 22.315  -1.531  1.621   1.00 97.77 385 A 1 
ATOM   2921 C  CB  . ARG A 1 385 ? 19.214  -0.900  1.834   1.00 95.09 385 A 1 
ATOM   2922 C  CG  . ARG A 1 385 ? 18.697  -2.329  1.950   1.00 88.86 385 A 1 
ATOM   2923 C  CD  . ARG A 1 385 ? 17.455  -2.527  1.098   1.00 88.23 385 A 1 
ATOM   2924 N  NE  . ARG A 1 385 ? 16.839  -3.809  1.441   1.00 80.57 385 A 1 
ATOM   2925 C  CZ  . ARG A 1 385 ? 15.592  -4.159  1.203   1.00 76.81 385 A 1 
ATOM   2926 N  NH1 . ARG A 1 385 ? 14.826  -3.469  0.413   1.00 69.77 385 A 1 
ATOM   2927 N  NH2 . ARG A 1 385 ? 15.111  -5.199  1.800   1.00 67.78 385 A 1 
ATOM   2928 N  N   . ALA A 1 386 ? 21.540  -2.677  3.406   1.00 98.04 386 A 1 
ATOM   2929 C  CA  . ALA A 1 386 ? 22.307  -3.898  3.215   1.00 98.15 386 A 1 
ATOM   2930 C  C   . ALA A 1 386 ? 21.450  -5.094  3.629   1.00 98.28 386 A 1 
ATOM   2931 O  O   . ALA A 1 386 ? 20.831  -5.075  4.687   1.00 97.36 386 A 1 
ATOM   2932 C  CB  . ALA A 1 386 ? 23.608  -3.806  4.018   1.00 97.26 386 A 1 
ATOM   2933 N  N   . GLY A 1 387 ? 21.405  -6.137  2.809   1.00 97.90 387 A 1 
ATOM   2934 C  CA  . GLY A 1 387 ? 20.694  -7.373  3.098   1.00 97.77 387 A 1 
ATOM   2935 C  C   . GLY A 1 387 ? 21.452  -8.576  2.566   1.00 98.04 387 A 1 
ATOM   2936 O  O   . GLY A 1 387 ? 22.242  -8.470  1.626   1.00 97.15 387 A 1 
ATOM   2937 N  N   . MET A 1 388 ? 21.212  -9.736  3.182   1.00 98.00 388 A 1 
ATOM   2938 C  CA  . MET A 1 388 ? 21.831  -10.996 2.799   1.00 98.04 388 A 1 
ATOM   2939 C  C   . MET A 1 388 ? 20.820  -12.117 2.941   1.00 98.16 388 A 1 
ATOM   2940 O  O   . MET A 1 388 ? 20.114  -12.185 3.951   1.00 97.51 388 A 1 
ATOM   2941 C  CB  . MET A 1 388 ? 23.071  -11.235 3.676   1.00 97.00 388 A 1 
ATOM   2942 C  CG  . MET A 1 388 ? 23.785  -12.552 3.368   1.00 92.72 388 A 1 
ATOM   2943 S  SD  . MET A 1 388 ? 25.235  -12.882 4.421   1.00 90.60 388 A 1 
ATOM   2944 C  CE  . MET A 1 388 ? 26.377  -11.633 3.819   1.00 78.40 388 A 1 
ATOM   2945 N  N   . THR A 1 389 ? 20.799  -13.031 1.969   1.00 98.07 389 A 1 
ATOM   2946 C  CA  . THR A 1 389 ? 20.097  -14.310 2.045   1.00 97.89 389 A 1 
ATOM   2947 C  C   . THR A 1 389 ? 21.105  -15.433 1.865   1.00 97.91 389 A 1 
ATOM   2948 O  O   . THR A 1 389 ? 21.975  -15.353 1.002   1.00 96.96 389 A 1 
ATOM   2949 C  CB  . THR A 1 389 ? 18.985  -14.411 0.996   1.00 96.50 389 A 1 
ATOM   2950 O  OG1 . THR A 1 389 ? 18.086  -13.336 1.126   1.00 86.48 389 A 1 
ATOM   2951 C  CG2 . THR A 1 389 ? 18.163  -15.684 1.125   1.00 86.07 389 A 1 
ATOM   2952 N  N   . ILE A 1 390 ? 21.009  -16.482 2.696   1.00 98.00 390 A 1 
ATOM   2953 C  CA  . ILE A 1 390 ? 21.858  -17.670 2.640   1.00 97.98 390 A 1 
ATOM   2954 C  C   . ILE A 1 390 ? 20.945  -18.890 2.584   1.00 98.03 390 A 1 
ATOM   2955 O  O   . ILE A 1 390 ? 20.056  -19.017 3.420   1.00 97.36 390 A 1 
ATOM   2956 C  CB  . ILE A 1 390 ? 22.808  -17.749 3.851   1.00 96.83 390 A 1 
ATOM   2957 C  CG1 . ILE A 1 390 ? 23.641  -16.452 4.013   1.00 80.42 390 A 1 
ATOM   2958 C  CG2 . ILE A 1 390 ? 23.720  -18.980 3.723   1.00 82.21 390 A 1 
ATOM   2959 C  CD1 . ILE A 1 390 ? 24.553  -16.433 5.249   1.00 79.06 390 A 1 
ATOM   2960 N  N   . ASN A 1 391 ? 21.206  -19.819 1.677   1.00 97.44 391 A 1 
ATOM   2961 C  CA  . ASN A 1 391 ? 20.516  -21.101 1.572   1.00 97.04 391 A 1 
ATOM   2962 C  C   . ASN A 1 391 ? 21.445  -22.241 2.009   1.00 97.20 391 A 1 
ATOM   2963 O  O   . ASN A 1 391 ? 22.107  -22.840 1.171   1.00 95.53 391 A 1 
ATOM   2964 C  CB  . ASN A 1 391 ? 19.976  -21.259 0.143   1.00 95.37 391 A 1 
ATOM   2965 C  CG  . ASN A 1 391 ? 18.831  -20.310 -0.109  1.00 91.61 391 A 1 
ATOM   2966 O  OD1 . ASN A 1 391 ? 18.115  -19.914 0.785   1.00 79.29 391 A 1 
ATOM   2967 N  ND2 . ASN A 1 391 ? 18.613  -19.897 -1.342  1.00 79.26 391 A 1 
ATOM   2968 N  N   . PRO A 1 392 ? 21.532  -22.568 3.317   1.00 97.53 392 A 1 
ATOM   2969 C  CA  . PRO A 1 392 ? 22.428  -23.614 3.810   1.00 97.16 392 A 1 
ATOM   2970 C  C   . PRO A 1 392 ? 22.067  -25.003 3.273   1.00 96.71 392 A 1 
ATOM   2971 O  O   . PRO A 1 392 ? 22.922  -25.873 3.177   1.00 94.15 392 A 1 
ATOM   2972 C  CB  . PRO A 1 392 ? 22.303  -23.575 5.336   1.00 96.29 392 A 1 
ATOM   2973 C  CG  . PRO A 1 392 ? 21.728  -22.198 5.637   1.00 95.02 392 A 1 
ATOM   2974 C  CD  . PRO A 1 392 ? 20.858  -21.918 4.428   1.00 97.33 392 A 1 
ATOM   2975 N  N   . THR A 1 393 ? 20.803  -25.209 2.946   1.00 96.86 393 A 1 
ATOM   2976 C  CA  . THR A 1 393 ? 20.253  -26.419 2.332   1.00 96.57 393 A 1 
ATOM   2977 C  C   . THR A 1 393 ? 19.205  -26.023 1.293   1.00 96.10 393 A 1 
ATOM   2978 O  O   . THR A 1 393 ? 18.771  -24.873 1.255   1.00 93.60 393 A 1 
ATOM   2979 C  CB  . THR A 1 393 ? 19.611  -27.358 3.370   1.00 95.06 393 A 1 
ATOM   2980 O  OG1 . THR A 1 393 ? 18.382  -26.837 3.808   1.00 87.28 393 A 1 
ATOM   2981 C  CG2 . THR A 1 393 ? 20.468  -27.617 4.614   1.00 85.90 393 A 1 
ATOM   2982 N  N   . ASN A 1 394 ? 18.721  -26.972 0.512   1.00 94.68 394 A 1 
ATOM   2983 C  CA  . ASN A 1 394 ? 17.690  -26.735 -0.506  1.00 93.07 394 A 1 
ATOM   2984 C  C   . ASN A 1 394 ? 16.324  -26.350 0.089   1.00 93.91 394 A 1 
ATOM   2985 O  O   . ASN A 1 394 ? 15.489  -25.787 -0.606  1.00 91.02 394 A 1 
ATOM   2986 C  CB  . ASN A 1 394 ? 17.541  -28.002 -1.363  1.00 89.18 394 A 1 
ATOM   2987 C  CG  . ASN A 1 394 ? 18.811  -28.439 -2.081  1.00 79.15 394 A 1 
ATOM   2988 O  OD1 . ASN A 1 394 ? 19.858  -27.829 -2.008  1.00 67.19 394 A 1 
ATOM   2989 N  ND2 . ASN A 1 394 ? 18.756  -29.552 -2.769  1.00 69.93 394 A 1 
ATOM   2990 N  N   . TRP A 1 395 ? 16.080  -26.667 1.355   1.00 95.34 395 A 1 
ATOM   2991 C  CA  . TRP A 1 395 ? 14.807  -26.440 2.048   1.00 96.03 395 A 1 
ATOM   2992 C  C   . TRP A 1 395 ? 14.872  -25.330 3.105   1.00 96.50 395 A 1 
ATOM   2993 O  O   . TRP A 1 395 ? 13.832  -24.960 3.663   1.00 95.85 395 A 1 
ATOM   2994 C  CB  . TRP A 1 395 ? 14.342  -27.762 2.659   1.00 95.56 395 A 1 
ATOM   2995 C  CG  . TRP A 1 395 ? 15.332  -28.443 3.562   1.00 95.42 395 A 1 
ATOM   2996 C  CD1 . TRP A 1 395 ? 16.160  -29.451 3.196   1.00 92.86 395 A 1 
ATOM   2997 C  CD2 . TRP A 1 395 ? 15.618  -28.169 4.966   1.00 94.52 395 A 1 
ATOM   2998 N  NE1 . TRP A 1 395 ? 16.949  -29.819 4.276   1.00 92.23 395 A 1 
ATOM   2999 C  CE2 . TRP A 1 395 ? 16.648  -29.047 5.377   1.00 93.71 395 A 1 
ATOM   3000 C  CE3 . TRP A 1 395 ? 15.114  -27.263 5.919   1.00 92.03 395 A 1 
ATOM   3001 C  CZ2 . TRP A 1 395 ? 17.171  -29.031 6.703   1.00 91.53 395 A 1 
ATOM   3002 C  CZ3 . TRP A 1 395 ? 15.632  -27.236 7.234   1.00 90.10 395 A 1 
ATOM   3003 C  CH2 . TRP A 1 395 ? 16.654  -28.107 7.603   1.00 89.90 395 A 1 
ATOM   3004 N  N   . LEU A 1 396 ? 16.055  -24.804 3.407   1.00 97.25 396 A 1 
ATOM   3005 C  CA  . LEU A 1 396 ? 16.270  -23.792 4.432   1.00 97.65 396 A 1 
ATOM   3006 C  C   . LEU A 1 396 ? 16.824  -22.509 3.814   1.00 97.66 396 A 1 
ATOM   3007 O  O   . LEU A 1 396 ? 17.846  -22.539 3.128   1.00 96.83 396 A 1 
ATOM   3008 C  CB  . LEU A 1 396 ? 17.210  -24.352 5.516   1.00 97.32 396 A 1 
ATOM   3009 C  CG  . LEU A 1 396 ? 17.588  -23.367 6.629   1.00 96.80 396 A 1 
ATOM   3010 C  CD1 . LEU A 1 396 ? 16.388  -22.921 7.467   1.00 95.32 396 A 1 
ATOM   3011 C  CD2 . LEU A 1 396 ? 18.593  -24.012 7.581   1.00 95.01 396 A 1 
ATOM   3012 N  N   . MET A 1 397 ? 16.202  -21.397 4.143   1.00 97.56 397 A 1 
ATOM   3013 C  CA  . MET A 1 397 ? 16.668  -20.051 3.846   1.00 97.49 397 A 1 
ATOM   3014 C  C   . MET A 1 397 ? 16.864  -19.283 5.146   1.00 98.18 397 A 1 
ATOM   3015 O  O   . MET A 1 397 ? 16.035  -19.347 6.053   1.00 97.48 397 A 1 
ATOM   3016 C  CB  . MET A 1 397 ? 15.664  -19.389 2.889   1.00 94.92 397 A 1 
ATOM   3017 C  CG  . MET A 1 397 ? 16.047  -17.951 2.523   1.00 90.89 397 A 1 
ATOM   3018 S  SD  . MET A 1 397 ? 15.375  -16.664 3.610   1.00 88.25 397 A 1 
ATOM   3019 C  CE  . MET A 1 397 ? 13.784  -16.443 2.795   1.00 79.73 397 A 1 
ATOM   3020 N  N   . LEU A 1 398 ? 17.965  -18.536 5.254   1.00 98.27 398 A 1 
ATOM   3021 C  CA  . LEU A 1 398 ? 18.217  -17.577 6.323   1.00 98.33 398 A 1 
ATOM   3022 C  C   . LEU A 1 398 ? 18.394  -16.200 5.696   1.00 98.49 398 A 1 
ATOM   3023 O  O   . LEU A 1 398 ? 19.029  -16.086 4.653   1.00 97.76 398 A 1 
ATOM   3024 C  CB  . LEU A 1 398 ? 19.482  -17.970 7.117   1.00 98.08 398 A 1 
ATOM   3025 C  CG  . LEU A 1 398 ? 19.473  -19.371 7.731   1.00 96.57 398 A 1 
ATOM   3026 C  CD1 . LEU A 1 398 ? 20.817  -19.644 8.415   1.00 94.02 398 A 1 
ATOM   3027 C  CD2 . LEU A 1 398 ? 18.374  -19.535 8.785   1.00 93.68 398 A 1 
ATOM   3028 N  N   . PHE A 1 399 ? 17.915  -15.145 6.339   1.00 98.41 399 A 1 
ATOM   3029 C  CA  . PHE A 1 399 ? 18.176  -13.784 5.880   1.00 98.41 399 A 1 
ATOM   3030 C  C   . PHE A 1 399 ? 18.404  -12.808 7.029   1.00 98.52 399 A 1 
ATOM   3031 O  O   . PHE A 1 399 ? 17.916  -12.984 8.147   1.00 98.30 399 A 1 
ATOM   3032 C  CB  . PHE A 1 399 ? 17.080  -13.307 4.923   1.00 98.07 399 A 1 
ATOM   3033 C  CG  . PHE A 1 399 ? 15.789  -12.905 5.586   1.00 98.12 399 A 1 
ATOM   3034 C  CD1 . PHE A 1 399 ? 14.798  -13.866 5.863   1.00 97.14 399 A 1 
ATOM   3035 C  CD2 . PHE A 1 399 ? 15.560  -11.560 5.917   1.00 97.00 399 A 1 
ATOM   3036 C  CE1 . PHE A 1 399 ? 13.587  -13.483 6.451   1.00 96.19 399 A 1 
ATOM   3037 C  CE2 . PHE A 1 399 ? 14.351  -11.172 6.512   1.00 96.11 399 A 1 
ATOM   3038 C  CZ  . PHE A 1 399 ? 13.357  -12.133 6.776   1.00 96.12 399 A 1 
ATOM   3039 N  N   . GLY A 1 400 ? 19.147  -11.749 6.724   1.00 98.47 400 A 1 
ATOM   3040 C  CA  . GLY A 1 400 ? 19.311  -10.579 7.567   1.00 98.34 400 A 1 
ATOM   3041 C  C   . GLY A 1 400 ? 19.263  -9.317  6.722   1.00 98.48 400 A 1 
ATOM   3042 O  O   . GLY A 1 400 ? 19.740  -9.304  5.586   1.00 97.64 400 A 1 
ATOM   3043 N  N   . SER A 1 401 ? 18.696  -8.254  7.266   1.00 98.37 401 A 1 
ATOM   3044 C  CA  . SER A 1 401 ? 18.586  -6.971  6.596   1.00 98.11 401 A 1 
ATOM   3045 C  C   . SER A 1 401 ? 18.834  -5.823  7.562   1.00 98.47 401 A 1 
ATOM   3046 O  O   . SER A 1 401 ? 18.390  -5.850  8.704   1.00 97.68 401 A 1 
ATOM   3047 C  CB  . SER A 1 401 ? 17.200  -6.857  5.947   1.00 95.82 401 A 1 
ATOM   3048 O  OG  . SER A 1 401 ? 17.089  -5.670  5.178   1.00 79.30 401 A 1 
ATOM   3049 N  N   . TYR A 1 402 ? 19.540  -4.804  7.080   1.00 98.20 402 A 1 
ATOM   3050 C  CA  . TYR A 1 402 ? 19.607  -3.481  7.682   1.00 98.39 402 A 1 
ATOM   3051 C  C   . TYR A 1 402 ? 19.181  -2.464  6.624   1.00 98.31 402 A 1 
ATOM   3052 O  O   . TYR A 1 402 ? 19.712  -2.475  5.513   1.00 97.76 402 A 1 
ATOM   3053 C  CB  . TYR A 1 402 ? 21.026  -3.203  8.177   1.00 97.98 402 A 1 
ATOM   3054 C  CG  . TYR A 1 402 ? 21.236  -1.772  8.613   1.00 97.40 402 A 1 
ATOM   3055 C  CD1 . TYR A 1 402 ? 21.764  -0.821  7.709   1.00 95.61 402 A 1 
ATOM   3056 C  CD2 . TYR A 1 402 ? 20.887  -1.368  9.913   1.00 96.03 402 A 1 
ATOM   3057 C  CE1 . TYR A 1 402 ? 21.949  0.512   8.115   1.00 94.86 402 A 1 
ATOM   3058 C  CE2 . TYR A 1 402 ? 21.070  -0.043  10.326  1.00 95.01 402 A 1 
ATOM   3059 C  CZ  . TYR A 1 402 ? 21.606  0.904   9.420   1.00 95.07 402 A 1 
ATOM   3060 O  OH  . TYR A 1 402 ? 21.798  2.193   9.815   1.00 92.82 402 A 1 
ATOM   3061 N  N   . ALA A 1 403 ? 18.223  -1.611  6.945   1.00 98.07 403 A 1 
ATOM   3062 C  CA  . ALA A 1 403 ? 17.742  -0.607  6.013   1.00 97.95 403 A 1 
ATOM   3063 C  C   . ALA A 1 403 ? 17.378  0.693   6.721   1.00 98.03 403 A 1 
ATOM   3064 O  O   . ALA A 1 403 ? 16.918  0.695   7.860   1.00 97.24 403 A 1 
ATOM   3065 C  CB  . ALA A 1 403 ? 16.566  -1.182  5.212   1.00 97.18 403 A 1 
ATOM   3066 N  N   . GLN A 1 404 ? 17.571  1.801   6.003   1.00 97.57 404 A 1 
ATOM   3067 C  CA  . GLN A 1 404 ? 17.229  3.146   6.434   1.00 97.60 404 A 1 
ATOM   3068 C  C   . GLN A 1 404 ? 16.093  3.711   5.578   1.00 97.62 404 A 1 
ATOM   3069 O  O   . GLN A 1 404 ? 16.029  3.469   4.371   1.00 96.62 404 A 1 
ATOM   3070 C  CB  . GLN A 1 404 ? 18.463  4.052   6.354   1.00 96.99 404 A 1 
ATOM   3071 C  CG  . GLN A 1 404 ? 19.548  3.649   7.353   1.00 96.12 404 A 1 
ATOM   3072 C  CD  . GLN A 1 404 ? 20.837  4.451   7.178   1.00 96.55 404 A 1 
ATOM   3073 O  OE1 . GLN A 1 404 ? 21.137  4.986   6.126   1.00 91.30 404 A 1 
ATOM   3074 N  NE2 . GLN A 1 404 ? 21.651  4.539   8.196   1.00 90.42 404 A 1 
ATOM   3075 N  N   . ALA A 1 405 ? 15.239  4.507   6.204   1.00 97.59 405 A 1 
ATOM   3076 C  CA  . ALA A 1 405 ? 14.225  5.286   5.513   1.00 97.55 405 A 1 
ATOM   3077 C  C   . ALA A 1 405 ? 14.054  6.657   6.159   1.00 97.62 405 A 1 
ATOM   3078 O  O   . ALA A 1 405 ? 14.565  6.926   7.250   1.00 96.76 405 A 1 
ATOM   3079 C  CB  . ALA A 1 405 ? 12.909  4.506   5.467   1.00 96.74 405 A 1 
ATOM   3080 N  N   . PHE A 1 406 ? 13.329  7.522   5.459   1.00 97.41 406 A 1 
ATOM   3081 C  CA  . PHE A 1 406 ? 12.931  8.832   5.951   1.00 97.30 406 A 1 
ATOM   3082 C  C   . PHE A 1 406 ? 11.565  9.222   5.381   1.00 97.56 406 A 1 
ATOM   3083 O  O   . PHE A 1 406 ? 11.102  8.645   4.392   1.00 96.64 406 A 1 
ATOM   3084 C  CB  . PHE A 1 406 ? 14.015  9.876   5.610   1.00 96.48 406 A 1 
ATOM   3085 C  CG  . PHE A 1 406 ? 13.909  10.452  4.214   1.00 96.91 406 A 1 
ATOM   3086 C  CD1 . PHE A 1 406 ? 14.262  9.672   3.093   1.00 95.49 406 A 1 
ATOM   3087 C  CD2 . PHE A 1 406 ? 13.384  11.736  4.024   1.00 95.61 406 A 1 
ATOM   3088 C  CE1 . PHE A 1 406 ? 14.053  10.167  1.804   1.00 94.35 406 A 1 
ATOM   3089 C  CE2 . PHE A 1 406 ? 13.179  12.242  2.730   1.00 94.48 406 A 1 
ATOM   3090 C  CZ  . PHE A 1 406 ? 13.500  11.446  1.618   1.00 94.94 406 A 1 
ATOM   3091 N  N   . ARG A 1 407 ? 10.955  10.237  5.970   1.00 97.34 407 A 1 
ATOM   3092 C  CA  . ARG A 1 407 ? 9.926   11.027  5.297   1.00 96.91 407 A 1 
ATOM   3093 C  C   . ARG A 1 407 ? 10.172  12.513  5.513   1.00 97.51 407 A 1 
ATOM   3094 O  O   . ARG A 1 407 ? 10.624  12.924  6.586   1.00 96.57 407 A 1 
ATOM   3095 C  CB  . ARG A 1 407 ? 8.510   10.596  5.709   1.00 93.73 407 A 1 
ATOM   3096 C  CG  . ARG A 1 407 ? 8.104   10.985  7.137   1.00 90.82 407 A 1 
ATOM   3097 C  CD  . ARG A 1 407 ? 6.636   10.653  7.374   1.00 91.83 407 A 1 
ATOM   3098 N  NE  . ARG A 1 407 ? 6.144   11.114  8.669   1.00 90.80 407 A 1 
ATOM   3099 C  CZ  . ARG A 1 407 ? 5.568   12.286  8.923   1.00 93.49 407 A 1 
ATOM   3100 N  NH1 . ARG A 1 407 ? 5.468   13.250  8.059   1.00 84.32 407 A 1 
ATOM   3101 N  NH2 . ARG A 1 407 ? 5.051   12.505  10.095  1.00 85.74 407 A 1 
ATOM   3102 N  N   . ALA A 1 408 ? 9.839   13.313  4.516   1.00 96.31 408 A 1 
ATOM   3103 C  CA  . ALA A 1 408 ? 9.655   14.736  4.722   1.00 96.19 408 A 1 
ATOM   3104 C  C   . ALA A 1 408 ? 8.433   14.982  5.620   1.00 96.33 408 A 1 
ATOM   3105 O  O   . ALA A 1 408 ? 7.524   14.143  5.654   1.00 95.33 408 A 1 
ATOM   3106 C  CB  . ALA A 1 408 ? 9.485   15.408  3.354   1.00 95.49 408 A 1 
ATOM   3107 N  N   . PRO A 1 409 ? 8.366   16.118  6.337   1.00 96.63 409 A 1 
ATOM   3108 C  CA  . PRO A 1 409 ? 7.113   16.603  6.876   1.00 96.30 409 A 1 
ATOM   3109 C  C   . PRO A 1 409 ? 6.060   16.712  5.770   1.00 96.57 409 A 1 
ATOM   3110 O  O   . PRO A 1 409 ? 6.391   16.992  4.612   1.00 95.55 409 A 1 
ATOM   3111 C  CB  . PRO A 1 409 ? 7.421   17.977  7.486   1.00 95.63 409 A 1 
ATOM   3112 C  CG  . PRO A 1 409 ? 8.936   17.971  7.683   1.00 94.08 409 A 1 
ATOM   3113 C  CD  . PRO A 1 409 ? 9.428   17.082  6.557   1.00 96.09 409 A 1 
ATOM   3114 N  N   . THR A 1 410 ? 4.792   16.503  6.114   1.00 95.47 410 A 1 
ATOM   3115 C  CA  . THR A 1 410 ? 3.713   16.829  5.177   1.00 95.12 410 A 1 
ATOM   3116 C  C   . THR A 1 410 ? 3.600   18.349  5.023   1.00 95.54 410 A 1 
ATOM   3117 O  O   . THR A 1 410 ? 4.067   19.115  5.873   1.00 94.88 410 A 1 
ATOM   3118 C  CB  . THR A 1 410 ? 2.361   16.233  5.607   1.00 94.67 410 A 1 
ATOM   3119 O  OG1 . THR A 1 410 ? 1.853   16.936  6.704   1.00 88.86 410 A 1 
ATOM   3120 C  CG2 . THR A 1 410 ? 2.432   14.743  5.946   1.00 89.90 410 A 1 
ATOM   3121 N  N   . MET A 1 411 ? 2.967   18.821  3.965   1.00 95.33 411 A 1 
ATOM   3122 C  CA  . MET A 1 411 ? 2.699   20.251  3.817   1.00 95.32 411 A 1 
ATOM   3123 C  C   . MET A 1 411 ? 1.797   20.781  4.946   1.00 95.38 411 A 1 
ATOM   3124 O  O   . MET A 1 411 ? 1.986   21.903  5.398   1.00 93.78 411 A 1 
ATOM   3125 C  CB  . MET A 1 411 ? 2.075   20.524  2.447   1.00 94.88 411 A 1 
ATOM   3126 C  CG  . MET A 1 411 ? 3.090   20.341  1.315   1.00 93.62 411 A 1 
ATOM   3127 S  SD  . MET A 1 411 ? 2.421   20.547  -0.366  1.00 94.04 411 A 1 
ATOM   3128 C  CE  . MET A 1 411 ? 1.623   18.948  -0.581  1.00 86.77 411 A 1 
ATOM   3129 N  N   . GLY A 1 412 ? 0.879   19.960  5.456   1.00 94.74 412 A 1 
ATOM   3130 C  CA  . GLY A 1 412 ? 0.063   20.266  6.627   1.00 94.12 412 A 1 
ATOM   3131 C  C   . GLY A 1 412 ? 0.893   20.409  7.894   1.00 94.83 412 A 1 
ATOM   3132 O  O   . GLY A 1 412 ? 0.775   21.402  8.605   1.00 93.65 412 A 1 
ATOM   3133 N  N   . GLU A 1 413 ? 1.816   19.477  8.153   1.00 94.86 413 A 1 
ATOM   3134 C  CA  . GLU A 1 413 ? 2.737   19.536  9.297   1.00 94.26 413 A 1 
ATOM   3135 C  C   . GLU A 1 413 ? 3.664   20.763  9.226   1.00 94.45 413 A 1 
ATOM   3136 O  O   . GLU A 1 413 ? 3.946   21.370  10.259  1.00 92.78 413 A 1 
ATOM   3137 C  CB  . GLU A 1 413 ? 3.583   18.254  9.347   1.00 94.04 413 A 1 
ATOM   3138 C  CG  . GLU A 1 413 ? 2.801   17.021  9.813   1.00 93.18 413 A 1 
ATOM   3139 C  CD  . GLU A 1 413 ? 3.593   15.705  9.628   1.00 95.22 413 A 1 
ATOM   3140 O  OE1 . GLU A 1 413 ? 3.328   14.713  10.341  1.00 90.45 413 A 1 
ATOM   3141 O  OE2 . GLU A 1 413 ? 4.482   15.643  8.751   1.00 91.48 413 A 1 
ATOM   3142 N  N   . MET A 1 414 ? 4.112   21.156  8.045   1.00 95.12 414 A 1 
ATOM   3143 C  CA  . MET A 1 414 ? 4.985   22.311  7.859   1.00 94.91 414 A 1 
ATOM   3144 C  C   . MET A 1 414 ? 4.252   23.645  8.034   1.00 95.08 414 A 1 
ATOM   3145 O  O   . MET A 1 414 ? 4.806   24.554  8.636   1.00 93.09 414 A 1 
ATOM   3146 C  CB  . MET A 1 414 ? 5.642   22.277  6.468   1.00 94.40 414 A 1 
ATOM   3147 C  CG  . MET A 1 414 ? 6.713   21.185  6.351   1.00 91.92 414 A 1 
ATOM   3148 S  SD  . MET A 1 414 ? 7.643   21.184  4.790   1.00 91.65 414 A 1 
ATOM   3149 C  CE  . MET A 1 414 ? 6.381   20.626  3.654   1.00 82.68 414 A 1 
ATOM   3150 N  N   . TYR A 1 415 ? 3.047   23.773  7.482   1.00 95.48 415 A 1 
ATOM   3151 C  CA  . TYR A 1 415 ? 2.457   25.084  7.191   1.00 95.52 415 A 1 
ATOM   3152 C  C   . TYR A 1 415 ? 1.023   25.301  7.686   1.00 95.29 415 A 1 
ATOM   3153 O  O   . TYR A 1 415 ? 0.435   26.337  7.386   1.00 92.03 415 A 1 
ATOM   3154 C  CB  . TYR A 1 415 ? 2.571   25.347  5.685   1.00 95.28 415 A 1 
ATOM   3155 C  CG  . TYR A 1 415 ? 4.002   25.469  5.196   1.00 96.12 415 A 1 
ATOM   3156 C  CD1 . TYR A 1 415 ? 4.856   26.447  5.741   1.00 95.09 415 A 1 
ATOM   3157 C  CD2 . TYR A 1 415 ? 4.489   24.604  4.194   1.00 95.36 415 A 1 
ATOM   3158 C  CE1 . TYR A 1 415 ? 6.179   26.572  5.294   1.00 94.92 415 A 1 
ATOM   3159 C  CE2 . TYR A 1 415 ? 5.816   24.726  3.736   1.00 95.31 415 A 1 
ATOM   3160 C  CZ  . TYR A 1 415 ? 6.652   25.710  4.292   1.00 95.94 415 A 1 
ATOM   3161 O  OH  . TYR A 1 415 ? 7.949   25.835  3.848   1.00 95.32 415 A 1 
ATOM   3162 N  N   . ASN A 1 416 ? 0.454   24.378  8.461   1.00 94.07 416 A 1 
ATOM   3163 C  CA  . ASN A 1 416 ? -0.850  24.616  9.064   1.00 93.72 416 A 1 
ATOM   3164 C  C   . ASN A 1 416 ? -0.801  25.825  10.012  1.00 93.76 416 A 1 
ATOM   3165 O  O   . ASN A 1 416 ? 0.008   25.859  10.938  1.00 92.37 416 A 1 
ATOM   3166 C  CB  . ASN A 1 416 ? -1.340  23.348  9.764   1.00 92.48 416 A 1 
ATOM   3167 C  CG  . ASN A 1 416 ? -2.764  23.452  10.294  1.00 91.28 416 A 1 
ATOM   3168 O  OD1 . ASN A 1 416 ? -3.520  24.357  9.984   1.00 85.76 416 A 1 
ATOM   3169 N  ND2 . ASN A 1 416 ? -3.184  22.504  11.098  1.00 84.74 416 A 1 
ATOM   3170 N  N   . ASP A 1 417 ? -1.670  26.804  9.791   1.00 91.75 417 A 1 
ATOM   3171 C  CA  . ASP A 1 417 ? -1.803  28.048  10.558  1.00 90.43 417 A 1 
ATOM   3172 C  C   . ASP A 1 417 ? -3.252  28.318  10.985  1.00 91.03 417 A 1 
ATOM   3173 O  O   . ASP A 1 417 ? -3.597  29.386  11.502  1.00 87.46 417 A 1 
ATOM   3174 C  CB  . ASP A 1 417 ? -1.220  29.204  9.737   1.00 86.88 417 A 1 
ATOM   3175 C  CG  . ASP A 1 417 ? -1.942  29.485  8.402   1.00 85.92 417 A 1 
ATOM   3176 O  OD1 . ASP A 1 417 ? -2.921  28.782  8.074   1.00 80.62 417 A 1 
ATOM   3177 O  OD2 . ASP A 1 417 ? -1.480  30.413  7.711   1.00 81.28 417 A 1 
ATOM   3178 N  N   . SER A 1 418 ? -4.135  27.336  10.809  1.00 91.88 418 A 1 
ATOM   3179 C  CA  . SER A 1 418 ? -5.544  27.468  11.117  1.00 91.50 418 A 1 
ATOM   3180 C  C   . SER A 1 418 ? -5.818  27.476  12.624  1.00 93.19 418 A 1 
ATOM   3181 O  O   . SER A 1 418 ? -4.988  27.108  13.452  1.00 91.37 418 A 1 
ATOM   3182 C  CB  . SER A 1 418 ? -6.343  26.383  10.387  1.00 88.55 418 A 1 
ATOM   3183 O  OG  . SER A 1 418 ? -6.077  25.100  10.904  1.00 78.47 418 A 1 
ATOM   3184 N  N   . LYS A 1 419 ? -7.022  27.859  12.993  1.00 90.31 419 A 1 
ATOM   3185 C  CA  . LYS A 1 419 ? -7.498  27.717  14.366  1.00 90.81 419 A 1 
ATOM   3186 C  C   . LYS A 1 419 ? -7.526  26.237  14.755  1.00 91.77 419 A 1 
ATOM   3187 O  O   . LYS A 1 419 ? -8.169  25.446  14.074  1.00 90.08 419 A 1 
ATOM   3188 C  CB  . LYS A 1 419 ? -8.883  28.365  14.478  1.00 88.87 419 A 1 
ATOM   3189 C  CG  . LYS A 1 419 ? -9.502  28.145  15.855  1.00 84.55 419 A 1 
ATOM   3190 C  CD  . LYS A 1 419 ? -10.895 28.761  15.932  1.00 82.15 419 A 1 
ATOM   3191 C  CE  . LYS A 1 419 ? -11.525 28.265  17.223  1.00 73.88 419 A 1 
ATOM   3192 N  NZ  . LYS A 1 419 ? -12.848 28.871  17.475  1.00 67.82 419 A 1 
ATOM   3193 N  N   . HIS A 1 420 ? -6.920  25.896  15.904  1.00 90.32 420 A 1 
ATOM   3194 C  CA  . HIS A 1 420 ? -7.024  24.549  16.459  1.00 91.19 420 A 1 
ATOM   3195 C  C   . HIS A 1 420 ? -8.300  24.396  17.297  1.00 91.03 420 A 1 
ATOM   3196 O  O   . HIS A 1 420 ? -9.189  23.629  16.943  1.00 89.06 420 A 1 
ATOM   3197 C  CB  . HIS A 1 420 ? -5.744  24.227  17.245  1.00 91.30 420 A 1 
ATOM   3198 C  CG  . HIS A 1 420 ? -5.665  22.820  17.786  1.00 91.93 420 A 1 
ATOM   3199 N  ND1 . HIS A 1 420 ? -4.821  22.405  18.809  1.00 88.58 420 A 1 
ATOM   3200 C  CD2 . HIS A 1 420 ? -6.346  21.713  17.374  1.00 88.76 420 A 1 
ATOM   3201 C  CE1 . HIS A 1 420 ? -5.004  21.096  18.995  1.00 89.73 420 A 1 
ATOM   3202 N  NE2 . HIS A 1 420 ? -5.923  20.637  18.144  1.00 90.24 420 A 1 
ATOM   3203 N  N   . PHE A 1 421 ? -8.411  25.168  18.391  1.00 91.99 421 A 1 
ATOM   3204 C  CA  . PHE A 1 421 ? -9.596  25.157  19.252  1.00 91.77 421 A 1 
ATOM   3205 C  C   . PHE A 1 421 ? -9.770  26.490  19.987  1.00 92.06 421 A 1 
ATOM   3206 O  O   . PHE A 1 421 ? -8.892  27.349  19.989  1.00 91.01 421 A 1 
ATOM   3207 C  CB  . PHE A 1 421 ? -9.517  23.980  20.236  1.00 90.82 421 A 1 
ATOM   3208 C  CG  . PHE A 1 421 ? -8.324  23.993  21.176  1.00 91.37 421 A 1 
ATOM   3209 C  CD1 . PHE A 1 421 ? -7.140  23.315  20.814  1.00 89.80 421 A 1 
ATOM   3210 C  CD2 . PHE A 1 421 ? -8.385  24.664  22.400  1.00 90.14 421 A 1 
ATOM   3211 C  CE1 . PHE A 1 421 ? -6.034  23.312  21.668  1.00 88.64 421 A 1 
ATOM   3212 C  CE2 . PHE A 1 421 ? -7.275  24.669  23.264  1.00 89.17 421 A 1 
ATOM   3213 C  CZ  . PHE A 1 421 ? -6.095  23.996  22.899  1.00 90.04 421 A 1 
ATOM   3214 N  N   . SER A 1 422 ? -10.905 26.652  20.626  1.00 92.57 422 A 1 
ATOM   3215 C  CA  . SER A 1 422 ? -11.131 27.758  21.556  1.00 91.73 422 A 1 
ATOM   3216 C  C   . SER A 1 422 ? -11.597 27.232  22.909  1.00 91.48 422 A 1 
ATOM   3217 O  O   . SER A 1 422 ? -12.415 26.318  22.963  1.00 88.42 422 A 1 
ATOM   3218 C  CB  . SER A 1 422 ? -12.163 28.755  21.022  1.00 89.79 422 A 1 
ATOM   3219 O  OG  . SER A 1 422 ? -11.661 29.463  19.913  1.00 82.19 422 A 1 
ATOM   3220 N  N   . ILE A 1 423 ? -11.120 27.860  23.983  1.00 92.52 423 A 1 
ATOM   3221 C  CA  . ILE A 1 423 ? -11.619 27.643  25.344  1.00 90.85 423 A 1 
ATOM   3222 C  C   . ILE A 1 423 ? -12.336 28.926  25.781  1.00 89.87 423 A 1 
ATOM   3223 O  O   . ILE A 1 423 ? -11.708 29.967  26.005  1.00 84.86 423 A 1 
ATOM   3224 C  CB  . ILE A 1 423 ? -10.488 27.217  26.303  1.00 87.65 423 A 1 
ATOM   3225 C  CG1 . ILE A 1 423 ? -9.794  25.929  25.797  1.00 80.33 423 A 1 
ATOM   3226 C  CG2 . ILE A 1 423 ? -11.061 27.006  27.713  1.00 79.13 423 A 1 
ATOM   3227 C  CD1 . ILE A 1 423 ? -8.590  25.487  26.641  1.00 75.35 423 A 1 
ATOM   3228 N  N   . GLY A 1 424 ? -13.639 28.853  25.862  1.00 87.55 424 A 1 
ATOM   3229 C  CA  . GLY A 1 424 ? -14.456 30.029  26.129  1.00 86.87 424 A 1 
ATOM   3230 C  C   . GLY A 1 424 ? -14.420 31.052  24.983  1.00 88.15 424 A 1 
ATOM   3231 O  O   . GLY A 1 424 ? -14.244 30.707  23.823  1.00 83.02 424 A 1 
ATOM   3232 N  N   . ARG A 1 425 ? -14.643 32.331  25.326  1.00 89.05 425 A 1 
ATOM   3233 C  CA  . ARG A 1 425 ? -14.758 33.413  24.330  1.00 90.00 425 A 1 
ATOM   3234 C  C   . ARG A 1 425 ? -13.462 34.190  24.104  1.00 90.62 425 A 1 
ATOM   3235 O  O   . ARG A 1 425 ? -13.382 34.925  23.127  1.00 84.64 425 A 1 
ATOM   3236 C  CB  . ARG A 1 425 ? -15.883 34.380  24.726  1.00 85.82 425 A 1 
ATOM   3237 C  CG  . ARG A 1 425 ? -17.277 33.738  24.623  1.00 73.98 425 A 1 
ATOM   3238 C  CD  . ARG A 1 425 ? -18.350 34.795  24.909  1.00 68.67 425 A 1 
ATOM   3239 N  NE  . ARG A 1 425 ? -19.698 34.239  24.788  1.00 59.49 425 A 1 
ATOM   3240 C  CZ  . ARG A 1 425 ? -20.833 34.899  24.976  1.00 52.81 425 A 1 
ATOM   3241 N  NH1 . ARG A 1 425 ? -20.851 36.165  25.299  1.00 49.58 425 A 1 
ATOM   3242 N  NH2 . ARG A 1 425 ? -21.994 34.293  24.842  1.00 47.59 425 A 1 
ATOM   3243 N  N   . PHE A 1 426 ? -12.483 34.068  24.995  1.00 91.68 426 A 1 
ATOM   3244 C  CA  . PHE A 1 426 ? -11.290 34.921  25.024  1.00 92.26 426 A 1 
ATOM   3245 C  C   . PHE A 1 426 ? -9.985  34.159  24.758  1.00 93.58 426 A 1 
ATOM   3246 O  O   . PHE A 1 426 ? -8.924  34.768  24.707  1.00 89.51 426 A 1 
ATOM   3247 C  CB  . PHE A 1 426 ? -11.229 35.654  26.372  1.00 89.49 426 A 1 
ATOM   3248 C  CG  . PHE A 1 426 ? -12.452 36.499  26.660  1.00 84.01 426 A 1 
ATOM   3249 C  CD1 . PHE A 1 426 ? -12.698 37.665  25.912  1.00 76.41 426 A 1 
ATOM   3250 C  CD2 . PHE A 1 426 ? -13.352 36.118  27.665  1.00 75.46 426 A 1 
ATOM   3251 C  CE1 . PHE A 1 426 ? -13.820 38.450  26.176  1.00 69.27 426 A 1 
ATOM   3252 C  CE2 . PHE A 1 426 ? -14.486 36.902  27.933  1.00 69.45 426 A 1 
ATOM   3253 C  CZ  . PHE A 1 426 ? -14.723 38.070  27.185  1.00 69.32 426 A 1 
ATOM   3254 N  N   . TYR A 1 427 ? -10.057 32.850  24.598  1.00 89.94 427 A 1 
ATOM   3255 C  CA  . TYR A 1 427 ? -8.904  32.016  24.300  1.00 91.55 427 A 1 
ATOM   3256 C  C   . TYR A 1 427 ? -9.130  31.259  22.992  1.00 92.31 427 A 1 
ATOM   3257 O  O   . TYR A 1 427 ? -10.078 30.485  22.865  1.00 89.28 427 A 1 
ATOM   3258 C  CB  . TYR A 1 427 ? -8.644  31.069  25.475  1.00 90.22 427 A 1 
ATOM   3259 C  CG  . TYR A 1 427 ? -7.410  30.209  25.274  1.00 92.18 427 A 1 
ATOM   3260 C  CD1 . TYR A 1 427 ? -7.493  28.999  24.551  1.00 90.98 427 A 1 
ATOM   3261 C  CD2 . TYR A 1 427 ? -6.165  30.613  25.798  1.00 91.06 427 A 1 
ATOM   3262 C  CE1 . TYR A 1 427 ? -6.353  28.204  24.374  1.00 88.77 427 A 1 
ATOM   3263 C  CE2 . TYR A 1 427 ? -5.028  29.822  25.627  1.00 90.38 427 A 1 
ATOM   3264 C  CZ  . TYR A 1 427 ? -5.121  28.608  24.917  1.00 91.64 427 A 1 
ATOM   3265 O  OH  . TYR A 1 427 ? -4.016  27.825  24.755  1.00 90.53 427 A 1 
ATOM   3266 N  N   . THR A 1 428 ? -8.232  31.474  22.043  1.00 92.99 428 A 1 
ATOM   3267 C  CA  . THR A 1 428 ? -8.172  30.698  20.807  1.00 92.83 428 A 1 
ATOM   3268 C  C   . THR A 1 428 ? -6.739  30.229  20.598  1.00 93.60 428 A 1 
ATOM   3269 O  O   . THR A 1 428 ? -5.823  31.046  20.630  1.00 91.78 428 A 1 
ATOM   3270 C  CB  . THR A 1 428 ? -8.675  31.502  19.600  1.00 90.19 428 A 1 
ATOM   3271 O  OG1 . THR A 1 428 ? -10.016 31.886  19.837  1.00 82.80 428 A 1 
ATOM   3272 C  CG2 . THR A 1 428 ? -8.667  30.698  18.311  1.00 83.37 428 A 1 
ATOM   3273 N  N   . ASN A 1 429 ? -6.559  28.928  20.413  1.00 93.51 429 A 1 
ATOM   3274 C  CA  . ASN A 1 429 ? -5.282  28.312  20.114  1.00 93.55 429 A 1 
ATOM   3275 C  C   . ASN A 1 429 ? -5.163  28.136  18.588  1.00 93.62 429 A 1 
ATOM   3276 O  O   . ASN A 1 429 ? -6.080  27.614  17.956  1.00 92.22 429 A 1 
ATOM   3277 C  CB  . ASN A 1 429 ? -5.204  26.989  20.890  1.00 92.78 429 A 1 
ATOM   3278 C  CG  . ASN A 1 429 ? -3.803  26.414  20.910  1.00 93.73 429 A 1 
ATOM   3279 O  OD1 . ASN A 1 429 ? -3.256  26.030  19.903  1.00 87.43 429 A 1 
ATOM   3280 N  ND2 . ASN A 1 429 ? -3.198  26.334  22.068  1.00 87.76 429 A 1 
ATOM   3281 N  N   . TYR A 1 430 ? -4.046  28.585  18.035  1.00 94.03 430 A 1 
ATOM   3282 C  CA  . TYR A 1 430 ? -3.758  28.505  16.611  1.00 94.28 430 A 1 
ATOM   3283 C  C   . TYR A 1 430 ? -2.600  27.548  16.346  1.00 94.76 430 A 1 
ATOM   3284 O  O   . TYR A 1 430 ? -1.637  27.494  17.122  1.00 92.89 430 A 1 
ATOM   3285 C  CB  . TYR A 1 430 ? -3.457  29.892  16.034  1.00 92.93 430 A 1 
ATOM   3286 C  CG  . TYR A 1 430 ? -4.658  30.803  15.989  1.00 91.88 430 A 1 
ATOM   3287 C  CD1 . TYR A 1 430 ? -5.509  30.805  14.864  1.00 87.79 430 A 1 
ATOM   3288 C  CD2 . TYR A 1 430 ? -4.952  31.651  17.071  1.00 88.22 430 A 1 
ATOM   3289 C  CE1 . TYR A 1 430 ? -6.628  31.648  14.811  1.00 86.35 430 A 1 
ATOM   3290 C  CE2 . TYR A 1 430 ? -6.079  32.498  17.036  1.00 86.61 430 A 1 
ATOM   3291 C  CZ  . TYR A 1 430 ? -6.907  32.492  15.899  1.00 87.64 430 A 1 
ATOM   3292 O  OH  . TYR A 1 430 ? -8.003  33.315  15.856  1.00 85.36 430 A 1 
ATOM   3293 N  N   . TRP A 1 431 ? -2.666  26.836  15.225  1.00 95.30 431 A 1 
ATOM   3294 C  CA  . TRP A 1 431 ? -1.512  26.175  14.655  1.00 95.17 431 A 1 
ATOM   3295 C  C   . TRP A 1 431 ? -0.485  27.221  14.220  1.00 95.05 431 A 1 
ATOM   3296 O  O   . TRP A 1 431 ? -0.852  28.289  13.726  1.00 93.18 431 A 1 
ATOM   3297 C  CB  . TRP A 1 431 ? -1.944  25.298  13.485  1.00 94.38 431 A 1 
ATOM   3298 C  CG  . TRP A 1 431 ? -2.780  24.119  13.881  1.00 93.55 431 A 1 
ATOM   3299 C  CD1 . TRP A 1 431 ? -4.124  24.114  14.043  1.00 89.11 431 A 1 
ATOM   3300 C  CD2 . TRP A 1 431 ? -2.325  22.768  14.189  1.00 91.75 431 A 1 
ATOM   3301 N  NE1 . TRP A 1 431 ? -4.542  22.845  14.418  1.00 88.35 431 A 1 
ATOM   3302 C  CE2 . TRP A 1 431 ? -3.470  21.987  14.502  1.00 90.61 431 A 1 
ATOM   3303 C  CE3 . TRP A 1 431 ? -1.061  22.135  14.211  1.00 88.93 431 A 1 
ATOM   3304 C  CZ2 . TRP A 1 431 ? -3.365  20.615  14.813  1.00 88.80 431 A 1 
ATOM   3305 C  CZ3 . TRP A 1 431 ? -0.961  20.769  14.525  1.00 84.88 431 A 1 
ATOM   3306 C  CH2 . TRP A 1 431 ? -2.102  20.021  14.813  1.00 85.42 431 A 1 
ATOM   3307 N  N   . VAL A 1 432 ? 0.797   26.915  14.410  1.00 94.57 432 A 1 
ATOM   3308 C  CA  . VAL A 1 432 ? 1.902   27.784  13.999  1.00 94.21 432 A 1 
ATOM   3309 C  C   . VAL A 1 432 ? 2.921   26.942  13.235  1.00 94.45 432 A 1 
ATOM   3310 O  O   . VAL A 1 432 ? 3.380   25.924  13.773  1.00 92.26 432 A 1 
ATOM   3311 C  CB  . VAL A 1 432 ? 2.568   28.501  15.186  1.00 92.49 432 A 1 
ATOM   3312 C  CG1 . VAL A 1 432 ? 3.509   29.597  14.705  1.00 81.33 432 A 1 
ATOM   3313 C  CG2 . VAL A 1 432 ? 1.535   29.176  16.098  1.00 82.79 432 A 1 
ATOM   3314 N  N   . PRO A 1 433 ? 3.314   27.330  12.016  1.00 94.69 433 A 1 
ATOM   3315 C  CA  . PRO A 1 433 ? 4.378   26.660  11.279  1.00 93.72 433 A 1 
ATOM   3316 C  C   . PRO A 1 433 ? 5.683   26.625  12.069  1.00 93.79 433 A 1 
ATOM   3317 O  O   . PRO A 1 433 ? 6.120   27.630  12.619  1.00 91.06 433 A 1 
ATOM   3318 C  CB  . PRO A 1 433 ? 4.526   27.435  9.969   1.00 92.54 433 A 1 
ATOM   3319 C  CG  . PRO A 1 433 ? 3.131   28.017  9.756   1.00 91.30 433 A 1 
ATOM   3320 C  CD  . PRO A 1 433 ? 2.689   28.349  11.181  1.00 93.24 433 A 1 
ATOM   3321 N  N   . ASN A 1 434 ? 6.339   25.453  12.107  1.00 93.48 434 A 1 
ATOM   3322 C  CA  . ASN A 1 434 ? 7.637   25.285  12.743  1.00 92.93 434 A 1 
ATOM   3323 C  C   . ASN A 1 434 ? 8.748   25.295  11.679  1.00 93.18 434 A 1 
ATOM   3324 O  O   . ASN A 1 434 ? 8.937   24.290  10.995  1.00 91.48 434 A 1 
ATOM   3325 C  CB  . ASN A 1 434 ? 7.619   23.993  13.584  1.00 92.38 434 A 1 
ATOM   3326 C  CG  . ASN A 1 434 ? 8.939   23.739  14.290  1.00 92.65 434 A 1 
ATOM   3327 O  OD1 . ASN A 1 434 ? 9.895   24.505  14.236  1.00 89.85 434 A 1 
ATOM   3328 N  ND2 . ASN A 1 434 ? 9.028   22.632  14.984  1.00 88.81 434 A 1 
ATOM   3329 N  N   . PRO A 1 435 ? 9.547   26.377  11.563  1.00 91.85 435 A 1 
ATOM   3330 C  CA  . PRO A 1 435 ? 10.591  26.474  10.550  1.00 89.62 435 A 1 
ATOM   3331 C  C   . PRO A 1 435 ? 11.780  25.544  10.800  1.00 90.95 435 A 1 
ATOM   3332 O  O   . PRO A 1 435 ? 12.657  25.423  9.948   1.00 88.33 435 A 1 
ATOM   3333 C  CB  . PRO A 1 435 ? 11.009  27.946  10.565  1.00 88.20 435 A 1 
ATOM   3334 C  CG  . PRO A 1 435 ? 10.763  28.367  12.013  1.00 86.02 435 A 1 
ATOM   3335 C  CD  . PRO A 1 435 ? 9.505   27.574  12.379  1.00 89.20 435 A 1 
ATOM   3336 N  N   . ASN A 1 436 ? 11.848  24.893  11.967  1.00 92.89 436 A 1 
ATOM   3337 C  CA  . ASN A 1 436 ? 12.923  23.986  12.356  1.00 93.19 436 A 1 
ATOM   3338 C  C   . ASN A 1 436 ? 12.526  22.509  12.244  1.00 94.22 436 A 1 
ATOM   3339 O  O   . ASN A 1 436 ? 13.235  21.642  12.765  1.00 91.42 436 A 1 
ATOM   3340 C  CB  . ASN A 1 436 ? 13.378  24.334  13.781  1.00 91.53 436 A 1 
ATOM   3341 C  CG  . ASN A 1 436 ? 13.879  25.763  13.913  1.00 88.33 436 A 1 
ATOM   3342 O  OD1 . ASN A 1 436 ? 14.623  26.279  13.101  1.00 79.87 436 A 1 
ATOM   3343 N  ND2 . ASN A 1 436 ? 13.494  26.444  14.961  1.00 78.67 436 A 1 
ATOM   3344 N  N   . LEU A 1 437 ? 11.376  22.206  11.628  1.00 94.79 437 A 1 
ATOM   3345 C  CA  . LEU A 1 437 ? 10.882  20.844  11.486  1.00 95.29 437 A 1 
ATOM   3346 C  C   . LEU A 1 437 ? 11.836  20.026  10.605  1.00 96.02 437 A 1 
ATOM   3347 O  O   . LEU A 1 437 ? 12.132  20.396  9.468   1.00 94.57 437 A 1 
ATOM   3348 C  CB  . LEU A 1 437 ? 9.448   20.899  10.941  1.00 93.01 437 A 1 
ATOM   3349 C  CG  . LEU A 1 437 ? 8.665   19.587  11.108  1.00 90.31 437 A 1 
ATOM   3350 C  CD1 . LEU A 1 437 ? 8.431   19.248  12.583  1.00 88.86 437 A 1 
ATOM   3351 C  CD2 . LEU A 1 437 ? 7.294   19.744  10.450  1.00 88.37 437 A 1 
ATOM   3352 N  N   . ARG A 1 438 ? 12.332  18.904  11.141  1.00 96.32 438 A 1 
ATOM   3353 C  CA  . ARG A 1 438 ? 13.263  17.994  10.466  1.00 96.60 438 A 1 
ATOM   3354 C  C   . ARG A 1 438 ? 12.521  16.805  9.872   1.00 96.98 438 A 1 
ATOM   3355 O  O   . ARG A 1 438 ? 11.417  16.499  10.331  1.00 95.76 438 A 1 
ATOM   3356 C  CB  . ARG A 1 438 ? 14.346  17.536  11.455  1.00 95.66 438 A 1 
ATOM   3357 C  CG  . ARG A 1 438 ? 15.252  18.690  11.906  1.00 91.71 438 A 1 
ATOM   3358 C  CD  . ARG A 1 438 ? 16.457  18.172  12.721  1.00 90.54 438 A 1 
ATOM   3359 N  NE  . ARG A 1 438 ? 16.057  17.483  13.963  1.00 82.64 438 A 1 
ATOM   3360 C  CZ  . ARG A 1 438 ? 15.717  18.029  15.116  1.00 78.07 438 A 1 
ATOM   3361 N  NH1 . ARG A 1 438 ? 15.694  19.331  15.293  1.00 68.22 438 A 1 
ATOM   3362 N  NH2 . ARG A 1 438 ? 15.402  17.267  16.126  1.00 69.81 438 A 1 
ATOM   3363 N  N   . PRO A 1 439 ? 13.095  16.104  8.884   1.00 96.97 439 A 1 
ATOM   3364 C  CA  . PRO A 1 439 ? 12.535  14.841  8.426   1.00 97.05 439 A 1 
ATOM   3365 C  C   . PRO A 1 439 ? 12.513  13.803  9.547   1.00 97.13 439 A 1 
ATOM   3366 O  O   . PRO A 1 439 ? 13.459  13.717  10.338  1.00 95.68 439 A 1 
ATOM   3367 C  CB  . PRO A 1 439 ? 13.420  14.394  7.257   1.00 95.96 439 A 1 
ATOM   3368 C  CG  . PRO A 1 439 ? 14.768  15.047  7.564   1.00 93.39 439 A 1 
ATOM   3369 C  CD  . PRO A 1 439 ? 14.361  16.361  8.226   1.00 96.16 439 A 1 
ATOM   3370 N  N   . GLU A 1 440 ? 11.487  12.965  9.571   1.00 97.30 440 A 1 
ATOM   3371 C  CA  . GLU A 1 440 ? 11.549  11.704  10.312  1.00 97.17 440 A 1 
ATOM   3372 C  C   . GLU A 1 440 ? 12.531  10.761  9.649   1.00 97.77 440 A 1 
ATOM   3373 O  O   . GLU A 1 440 ? 12.620  10.695  8.417   1.00 96.85 440 A 1 
ATOM   3374 C  CB  . GLU A 1 440 ? 10.194  10.992  10.354  1.00 94.75 440 A 1 
ATOM   3375 C  CG  . GLU A 1 440 ? 9.153   11.701  11.203  1.00 88.54 440 A 1 
ATOM   3376 C  CD  . GLU A 1 440 ? 7.871   10.867  11.372  1.00 92.69 440 A 1 
ATOM   3377 O  OE1 . GLU A 1 440 ? 6.840   11.452  11.766  1.00 87.34 440 A 1 
ATOM   3378 O  OE2 . GLU A 1 440 ? 7.884   9.654   11.088  1.00 88.93 440 A 1 
ATOM   3379 N  N   . THR A 1 441 ? 13.217  9.952   10.454  1.00 97.32 441 A 1 
ATOM   3380 C  CA  . THR A 1 441 ? 14.101  8.914   9.939   1.00 97.51 441 A 1 
ATOM   3381 C  C   . THR A 1 441 ? 13.937  7.630   10.725  1.00 97.58 441 A 1 
ATOM   3382 O  O   . THR A 1 441 ? 13.552  7.658   11.894  1.00 96.38 441 A 1 
ATOM   3383 C  CB  . THR A 1 441 ? 15.576  9.349   9.944   1.00 96.73 441 A 1 
ATOM   3384 O  OG1 . THR A 1 441 ? 16.077  9.570   11.236  1.00 89.79 441 A 1 
ATOM   3385 C  CG2 . THR A 1 441 ? 15.787  10.649  9.171   1.00 89.84 441 A 1 
ATOM   3386 N  N   . ASN A 1 442 ? 14.284  6.496   10.124  1.00 97.63 442 A 1 
ATOM   3387 C  CA  . ASN A 1 442 ? 14.453  5.263   10.869  1.00 97.46 442 A 1 
ATOM   3388 C  C   . ASN A 1 442 ? 15.651  4.454   10.379  1.00 98.01 442 A 1 
ATOM   3389 O  O   . ASN A 1 442 ? 16.184  4.658   9.292   1.00 97.31 442 A 1 
ATOM   3390 C  CB  . ASN A 1 442 ? 13.126  4.482   10.930  1.00 94.90 442 A 1 
ATOM   3391 C  CG  . ASN A 1 442 ? 12.744  3.705   9.678   1.00 96.05 442 A 1 
ATOM   3392 O  OD1 . ASN A 1 442 ? 13.512  3.424   8.787   1.00 89.73 442 A 1 
ATOM   3393 N  ND2 . ASN A 1 442 ? 11.503  3.270   9.610   1.00 89.61 442 A 1 
ATOM   3394 N  N   . GLU A 1 443 ? 16.045  3.494   11.219  1.00 98.06 443 A 1 
ATOM   3395 C  CA  . GLU A 1 443 ? 16.852  2.342   10.865  1.00 97.89 443 A 1 
ATOM   3396 C  C   . GLU A 1 443 ? 16.139  1.091   11.387  1.00 98.00 443 A 1 
ATOM   3397 O  O   . GLU A 1 443 ? 15.678  1.049   12.530  1.00 96.84 443 A 1 
ATOM   3398 C  CB  . GLU A 1 443 ? 18.290  2.481   11.398  1.00 95.91 443 A 1 
ATOM   3399 C  CG  . GLU A 1 443 ? 18.392  2.628   12.928  1.00 85.13 443 A 1 
ATOM   3400 C  CD  . GLU A 1 443 ? 19.821  2.762   13.476  1.00 87.53 443 A 1 
ATOM   3401 O  OE1 . GLU A 1 443 ? 19.997  2.546   14.700  1.00 80.03 443 A 1 
ATOM   3402 O  OE2 . GLU A 1 443 ? 20.750  3.108   12.717  1.00 81.93 443 A 1 
ATOM   3403 N  N   . THR A 1 444 ? 16.017  0.070   10.538  1.00 97.81 444 A 1 
ATOM   3404 C  CA  . THR A 1 444 ? 15.407  -1.214  10.889  1.00 97.72 444 A 1 
ATOM   3405 C  C   . THR A 1 444 ? 16.402  -2.336  10.661  1.00 98.03 444 A 1 
ATOM   3406 O  O   . THR A 1 444 ? 17.010  -2.425  9.595   1.00 97.29 444 A 1 
ATOM   3407 C  CB  . THR A 1 444 ? 14.119  -1.473  10.099  1.00 96.34 444 A 1 
ATOM   3408 O  OG1 . THR A 1 444 ? 13.176  -0.462  10.374  1.00 90.15 444 A 1 
ATOM   3409 C  CG2 . THR A 1 444 ? 13.448  -2.803  10.440  1.00 90.78 444 A 1 
ATOM   3410 N  N   . GLN A 1 445 ? 16.532  -3.213  11.660  1.00 98.36 445 A 1 
ATOM   3411 C  CA  . GLN A 1 445 ? 17.155  -4.517  11.522  1.00 98.27 445 A 1 
ATOM   3412 C  C   . GLN A 1 445 ? 16.062  -5.572  11.454  1.00 98.48 445 A 1 
ATOM   3413 O  O   . GLN A 1 445 ? 15.119  -5.545  12.245  1.00 97.62 445 A 1 
ATOM   3414 C  CB  . GLN A 1 445 ? 18.110  -4.784  12.682  1.00 97.30 445 A 1 
ATOM   3415 C  CG  . GLN A 1 445 ? 19.284  -3.791  12.673  1.00 90.98 445 A 1 
ATOM   3416 C  CD  . GLN A 1 445 ? 20.302  -4.034  13.781  1.00 89.61 445 A 1 
ATOM   3417 O  OE1 . GLN A 1 445 ? 20.200  -4.925  14.598  1.00 80.89 445 A 1 
ATOM   3418 N  NE2 . GLN A 1 445 ? 21.339  -3.243  13.840  1.00 78.33 445 A 1 
ATOM   3419 N  N   . GLU A 1 446 ? 16.199  -6.516  10.527  1.00 98.49 446 A 1 
ATOM   3420 C  CA  . GLU A 1 446 ? 15.267  -7.624  10.382  1.00 98.42 446 A 1 
ATOM   3421 C  C   . GLU A 1 446 ? 16.050  -8.911  10.118  1.00 98.47 446 A 1 
ATOM   3422 O  O   . GLU A 1 446 ? 16.951  -8.945  9.288   1.00 97.83 446 A 1 
ATOM   3423 C  CB  . GLU A 1 446 ? 14.252  -7.302  9.281   1.00 97.77 446 A 1 
ATOM   3424 C  CG  . GLU A 1 446 ? 13.151  -8.365  9.136   1.00 95.94 446 A 1 
ATOM   3425 C  CD  . GLU A 1 446 ? 11.933  -7.881  8.337   1.00 96.30 446 A 1 
ATOM   3426 O  OE1 . GLU A 1 446 ? 10.892  -8.587  8.366   1.00 91.65 446 A 1 
ATOM   3427 O  OE2 . GLU A 1 446 ? 11.953  -6.777  7.759   1.00 92.58 446 A 1 
ATOM   3428 N  N   . TYR A 1 447 ? 15.704  -9.972  10.851  1.00 98.59 447 A 1 
ATOM   3429 C  CA  . TYR A 1 447 ? 16.328  -11.282 10.748  1.00 98.48 447 A 1 
ATOM   3430 C  C   . TYR A 1 447 ? 15.240  -12.336 10.654  1.00 98.55 447 A 1 
ATOM   3431 O  O   . TYR A 1 447 ? 14.231  -12.251 11.358  1.00 97.93 447 A 1 
ATOM   3432 C  CB  . TYR A 1 447 ? 17.213  -11.558 11.967  1.00 97.55 447 A 1 
ATOM   3433 C  CG  . TYR A 1 447 ? 18.187  -10.462 12.298  1.00 95.24 447 A 1 
ATOM   3434 C  CD1 . TYR A 1 447 ? 19.402  -10.348 11.584  1.00 87.40 447 A 1 
ATOM   3435 C  CD2 . TYR A 1 447 ? 17.882  -9.521  13.299  1.00 87.85 447 A 1 
ATOM   3436 C  CE1 . TYR A 1 447 ? 20.300  -9.317  11.881  1.00 82.74 447 A 1 
ATOM   3437 C  CE2 . TYR A 1 447 ? 18.773  -8.487  13.604  1.00 83.47 447 A 1 
ATOM   3438 C  CZ  . TYR A 1 447 ? 19.990  -8.387  12.889  1.00 82.18 447 A 1 
ATOM   3439 O  OH  . TYR A 1 447 ? 20.876  -7.382  13.181  1.00 78.38 447 A 1 
ATOM   3440 N  N   . GLY A 1 448 ? 15.447  -13.358 9.844   1.00 98.43 448 A 1 
ATOM   3441 C  CA  . GLY A 1 448 ? 14.467  -14.411 9.713   1.00 98.48 448 A 1 
ATOM   3442 C  C   . GLY A 1 448 ? 14.995  -15.650 9.021   1.00 98.69 448 A 1 
ATOM   3443 O  O   . GLY A 1 448 ? 16.172  -15.750 8.669   1.00 98.09 448 A 1 
ATOM   3444 N  N   . PHE A 1 449 ? 14.093  -16.600 8.859   1.00 98.44 449 A 1 
ATOM   3445 C  CA  . PHE A 1 449 ? 14.351  -17.839 8.154   1.00 98.40 449 A 1 
ATOM   3446 C  C   . PHE A 1 449 ? 13.120  -18.271 7.369   1.00 98.54 449 A 1 
ATOM   3447 O  O   . PHE A 1 449 ? 11.998  -17.859 7.668   1.00 98.16 449 A 1 
ATOM   3448 C  CB  . PHE A 1 449 ? 14.831  -18.920 9.132   1.00 98.07 449 A 1 
ATOM   3449 C  CG  . PHE A 1 449 ? 13.764  -19.455 10.059  1.00 98.09 449 A 1 
ATOM   3450 C  CD1 . PHE A 1 449 ? 13.395  -18.745 11.211  1.00 96.73 449 A 1 
ATOM   3451 C  CD2 . PHE A 1 449 ? 13.141  -20.686 9.782   1.00 96.63 449 A 1 
ATOM   3452 C  CE1 . PHE A 1 449 ? 12.415  -19.245 12.079  1.00 95.87 449 A 1 
ATOM   3453 C  CE2 . PHE A 1 449 ? 12.163  -21.199 10.645  1.00 95.89 449 A 1 
ATOM   3454 C  CZ  . PHE A 1 449 ? 11.800  -20.486 11.792  1.00 96.02 449 A 1 
ATOM   3455 N  N   . GLY A 1 450 ? 13.334  -19.116 6.370   1.00 98.23 450 A 1 
ATOM   3456 C  CA  . GLY A 1 450 ? 12.299  -19.749 5.586   1.00 98.17 450 A 1 
ATOM   3457 C  C   . GLY A 1 450 ? 12.547  -21.248 5.455   1.00 98.19 450 A 1 
ATOM   3458 O  O   . GLY A 1 450 ? 13.689  -21.704 5.440   1.00 97.31 450 A 1 
ATOM   3459 N  N   . LEU A 1 451 ? 11.447  -22.002 5.358   1.00 97.91 451 A 1 
ATOM   3460 C  CA  . LEU A 1 451 ? 11.434  -23.422 5.050   1.00 97.79 451 A 1 
ATOM   3461 C  C   . LEU A 1 451 ? 10.582  -23.615 3.798   1.00 97.48 451 A 1 
ATOM   3462 O  O   . LEU A 1 451 ? 9.458   -23.124 3.739   1.00 96.59 451 A 1 
ATOM   3463 C  CB  . LEU A 1 451 ? 10.837  -24.217 6.225   1.00 97.30 451 A 1 
ATOM   3464 C  CG  . LEU A 1 451 ? 11.526  -24.021 7.588   1.00 95.58 451 A 1 
ATOM   3465 C  CD1 . LEU A 1 451 ? 10.726  -24.735 8.680   1.00 93.15 451 A 1 
ATOM   3466 C  CD2 . LEU A 1 451 ? 12.941  -24.572 7.601   1.00 92.96 451 A 1 
ATOM   3467 N  N   . ARG A 1 452 ? 11.107  -24.372 2.839   1.00 96.92 452 A 1 
ATOM   3468 C  CA  . ARG A 1 452 ? 10.388  -24.744 1.621   1.00 96.33 452 A 1 
ATOM   3469 C  C   . ARG A 1 452 ? 10.562  -26.236 1.382   1.00 96.28 452 A 1 
ATOM   3470 O  O   . ARG A 1 452 ? 11.682  -26.719 1.240   1.00 94.38 452 A 1 
ATOM   3471 C  CB  . ARG A 1 452 ? 10.893  -23.886 0.449   1.00 94.01 452 A 1 
ATOM   3472 C  CG  . ARG A 1 452 ? 10.208  -24.261 -0.865  1.00 85.89 452 A 1 
ATOM   3473 C  CD  . ARG A 1 452 ? 10.740  -23.405 -2.015  1.00 84.54 452 A 1 
ATOM   3474 N  NE  . ARG A 1 452 ? 10.132  -22.063 -2.029  1.00 76.05 452 A 1 
ATOM   3475 C  CZ  . ARG A 1 452 ? 10.387  -21.134 -2.926  1.00 72.34 452 A 1 
ATOM   3476 N  NH1 . ARG A 1 452 ? 11.370  -21.224 -3.767  1.00 66.85 452 A 1 
ATOM   3477 N  NH2 . ARG A 1 452 ? 9.616   -20.106 -3.033  1.00 61.88 452 A 1 
ATOM   3478 N  N   . PHE A 1 453 ? 9.437   -26.934 1.360   1.00 95.79 453 A 1 
ATOM   3479 C  CA  . PHE A 1 453 ? 9.358   -28.336 0.987   1.00 95.21 453 A 1 
ATOM   3480 C  C   . PHE A 1 453 ? 8.341   -28.460 -0.143  1.00 94.42 453 A 1 
ATOM   3481 O  O   . PHE A 1 453 ? 7.152   -28.265 0.074   1.00 92.03 453 A 1 
ATOM   3482 C  CB  . PHE A 1 453 ? 8.962   -29.189 2.184   1.00 94.55 453 A 1 
ATOM   3483 C  CG  . PHE A 1 453 ? 9.919   -29.130 3.353   1.00 94.43 453 A 1 
ATOM   3484 C  CD1 . PHE A 1 453 ? 11.101  -29.895 3.338   1.00 91.52 453 A 1 
ATOM   3485 C  CD2 . PHE A 1 453 ? 9.638   -28.309 4.466   1.00 91.47 453 A 1 
ATOM   3486 C  CE1 . PHE A 1 453 ? 11.978  -29.859 4.425   1.00 90.09 453 A 1 
ATOM   3487 C  CE2 . PHE A 1 453 ? 10.518  -28.269 5.560   1.00 90.27 453 A 1 
ATOM   3488 C  CZ  . PHE A 1 453 ? 11.684  -29.045 5.541   1.00 90.64 453 A 1 
ATOM   3489 N  N   . ASP A 1 454 ? 8.826   -28.763 -1.334  1.00 90.88 454 A 1 
ATOM   3490 C  CA  . ASP A 1 454 ? 8.092   -28.967 -2.572  1.00 87.84 454 A 1 
ATOM   3491 C  C   . ASP A 1 454 ? 8.604   -30.241 -3.250  1.00 85.62 454 A 1 
ATOM   3492 O  O   . ASP A 1 454 ? 9.649   -30.777 -2.886  1.00 73.55 454 A 1 
ATOM   3493 C  CB  . ASP A 1 454 ? 8.183   -27.705 -3.460  1.00 81.99 454 A 1 
ATOM   3494 C  CG  . ASP A 1 454 ? 9.577   -27.056 -3.616  1.00 75.10 454 A 1 
ATOM   3495 O  OD1 . ASP A 1 454 ? 10.564  -27.556 -3.036  1.00 63.20 454 A 1 
ATOM   3496 O  OD2 . ASP A 1 454 ? 9.632   -25.970 -4.241  1.00 68.55 454 A 1 
ATOM   3497 N  N   . ASP A 1 455 ? 7.824   -30.793 -4.188  1.00 80.61 455 A 1 
ATOM   3498 C  CA  . ASP A 1 455 ? 8.139   -32.044 -4.892  1.00 78.88 455 A 1 
ATOM   3499 C  C   . ASP A 1 455 ? 8.606   -33.193 -3.977  1.00 79.36 455 A 1 
ATOM   3500 O  O   . ASP A 1 455 ? 9.561   -33.931 -4.248  1.00 72.44 455 A 1 
ATOM   3501 C  CB  . ASP A 1 455 ? 9.069   -31.774 -6.089  1.00 73.34 455 A 1 
ATOM   3502 C  CG  . ASP A 1 455 ? 8.348   -31.252 -7.337  1.00 65.09 455 A 1 
ATOM   3503 O  OD1 . ASP A 1 455 ? 7.138   -31.521 -7.476  1.00 58.16 455 A 1 
ATOM   3504 O  OD2 . ASP A 1 455 ? 9.056   -30.687 -8.195  1.00 57.77 455 A 1 
ATOM   3505 N  N   . LEU A 1 456 ? 7.896   -33.380 -2.854  1.00 77.96 456 A 1 
ATOM   3506 C  CA  . LEU A 1 456 ? 8.166   -34.487 -1.945  1.00 75.65 456 A 1 
ATOM   3507 C  C   . LEU A 1 456 ? 7.911   -35.824 -2.656  1.00 75.48 456 A 1 
ATOM   3508 O  O   . LEU A 1 456 ? 6.910   -36.000 -3.337  1.00 69.66 456 A 1 
ATOM   3509 C  CB  . LEU A 1 456 ? 7.310   -34.344 -0.678  1.00 71.38 456 A 1 
ATOM   3510 C  CG  . LEU A 1 456 ? 7.679   -33.140 0.208   1.00 67.66 456 A 1 
ATOM   3511 C  CD1 . LEU A 1 456 ? 6.620   -32.957 1.298   1.00 64.45 456 A 1 
ATOM   3512 C  CD2 . LEU A 1 456 ? 9.033   -33.334 0.894   1.00 63.56 456 A 1 
ATOM   3513 N  N   . MET A 1 457 ? 8.791   -36.786 -2.450  1.00 72.79 457 A 1 
ATOM   3514 C  CA  . MET A 1 457 ? 8.646   -38.103 -3.062  1.00 71.26 457 A 1 
ATOM   3515 C  C   . MET A 1 457 ? 7.253   -38.688 -2.823  1.00 70.79 457 A 1 
ATOM   3516 O  O   . MET A 1 457 ? 6.832   -38.869 -1.680  1.00 65.27 457 A 1 
ATOM   3517 C  CB  . MET A 1 457 ? 9.691   -39.088 -2.507  1.00 68.29 457 A 1 
ATOM   3518 C  CG  . MET A 1 457 ? 11.082  -38.885 -3.095  1.00 61.32 457 A 1 
ATOM   3519 S  SD  . MET A 1 457 ? 12.187  -40.288 -2.731  1.00 51.50 457 A 1 
ATOM   3520 C  CE  . MET A 1 457 ? 13.714  -39.671 -3.466  1.00 44.16 457 A 1 
ATOM   3521 N  N   . LEU A 1 458 ? 6.568   -39.068 -3.901  1.00 69.21 458 A 1 
ATOM   3522 C  CA  . LEU A 1 458 ? 5.230   -39.684 -3.892  1.00 69.49 458 A 1 
ATOM   3523 C  C   . LEU A 1 458 ? 4.100   -38.787 -3.351  1.00 71.27 458 A 1 
ATOM   3524 O  O   . LEU A 1 458 ? 3.012   -39.288 -3.084  1.00 65.41 458 A 1 
ATOM   3525 C  CB  . LEU A 1 458 ? 5.274   -41.046 -3.161  1.00 65.06 458 A 1 
ATOM   3526 C  CG  . LEU A 1 458 ? 6.315   -42.041 -3.680  1.00 58.18 458 A 1 
ATOM   3527 C  CD1 . LEU A 1 458 ? 6.513   -43.172 -2.665  1.00 51.81 458 A 1 
ATOM   3528 C  CD2 . LEU A 1 458 ? 5.861   -42.659 -5.002  1.00 53.86 458 A 1 
ATOM   3529 N  N   . SER A 1 459 ? 4.344   -37.497 -3.201  1.00 78.43 459 A 1 
ATOM   3530 C  CA  . SER A 1 459 ? 3.356   -36.537 -2.706  1.00 80.29 459 A 1 
ATOM   3531 C  C   . SER A 1 459 ? 3.428   -35.235 -3.507  1.00 82.72 459 A 1 
ATOM   3532 O  O   . SER A 1 459 ? 4.519   -34.755 -3.796  1.00 76.62 459 A 1 
ATOM   3533 C  CB  . SER A 1 459 ? 3.614   -36.259 -1.227  1.00 73.12 459 A 1 
ATOM   3534 O  OG  . SER A 1 459 ? 2.672   -35.332 -0.740  1.00 64.08 459 A 1 
ATOM   3535 N  N   . ASN A 1 460 ? 2.274   -34.644 -3.813  1.00 86.00 460 A 1 
ATOM   3536 C  CA  . ASN A 1 460 ? 2.155   -33.296 -4.378  1.00 86.51 460 A 1 
ATOM   3537 C  C   . ASN A 1 460 ? 2.066   -32.220 -3.286  1.00 88.21 460 A 1 
ATOM   3538 O  O   . ASN A 1 460 ? 1.764   -31.061 -3.577  1.00 83.69 460 A 1 
ATOM   3539 C  CB  . ASN A 1 460 ? 0.936   -33.254 -5.308  1.00 82.86 460 A 1 
ATOM   3540 C  CG  . ASN A 1 460 ? 1.062   -34.140 -6.531  1.00 78.36 460 A 1 
ATOM   3541 O  OD1 . ASN A 1 460 ? 2.120   -34.538 -6.978  1.00 70.66 460 A 1 
ATOM   3542 N  ND2 . ASN A 1 460 ? -0.056  -34.475 -7.127  1.00 70.09 460 A 1 
ATOM   3543 N  N   . ASP A 1 461 ? 2.284   -32.598 -2.030  1.00 91.17 461 A 1 
ATOM   3544 C  CA  . ASP A 1 461 ? 2.212   -31.677 -0.911  1.00 91.44 461 A 1 
ATOM   3545 C  C   . ASP A 1 461 ? 3.371   -30.680 -0.972  1.00 92.06 461 A 1 
ATOM   3546 O  O   . ASP A 1 461 ? 4.526   -31.046 -1.192  1.00 89.78 461 A 1 
ATOM   3547 C  CB  . ASP A 1 461 ? 2.221   -32.426 0.427   1.00 89.35 461 A 1 
ATOM   3548 C  CG  . ASP A 1 461 ? 0.947   -33.221 0.740   1.00 87.29 461 A 1 
ATOM   3549 O  OD1 . ASP A 1 461 ? 0.102   -33.430 -0.158  1.00 81.45 461 A 1 
ATOM   3550 O  OD2 . ASP A 1 461 ? 0.805   -33.616 1.915   1.00 83.01 461 A 1 
ATOM   3551 N  N   . ALA A 1 462 ? 3.061   -29.411 -0.710  1.00 94.42 462 A 1 
ATOM   3552 C  CA  . ALA A 1 462 ? 4.048   -28.354 -0.580  1.00 94.87 462 A 1 
ATOM   3553 C  C   . ALA A 1 462 ? 3.840   -27.598 0.733   1.00 95.30 462 A 1 
ATOM   3554 O  O   . ALA A 1 462 ? 2.712   -27.335 1.153   1.00 94.29 462 A 1 
ATOM   3555 C  CB  . ALA A 1 462 ? 3.978   -27.441 -1.806  1.00 93.49 462 A 1 
ATOM   3556 N  N   . LEU A 1 463 ? 4.946   -27.225 1.378   1.00 95.39 463 A 1 
ATOM   3557 C  CA  . LEU A 1 463 ? 4.969   -26.375 2.556   1.00 95.79 463 A 1 
ATOM   3558 C  C   . LEU A 1 463 ? 5.934   -25.217 2.317   1.00 95.92 463 A 1 
ATOM   3559 O  O   . LEU A 1 463 ? 7.133   -25.434 2.156   1.00 95.53 463 A 1 
ATOM   3560 C  CB  . LEU A 1 463 ? 5.369   -27.207 3.787   1.00 95.22 463 A 1 
ATOM   3561 C  CG  . LEU A 1 463 ? 5.534   -26.384 5.081   1.00 94.16 463 A 1 
ATOM   3562 C  CD1 . LEU A 1 463 ? 4.211   -25.826 5.594   1.00 90.98 463 A 1 
ATOM   3563 C  CD2 . LEU A 1 463 ? 6.119   -27.266 6.180   1.00 90.43 463 A 1 
ATOM   3564 N  N   . GLU A 1 464 ? 5.430   -24.010 2.384   1.00 96.63 464 A 1 
ATOM   3565 C  CA  . GLU A 1 464 ? 6.230   -22.812 2.566   1.00 96.73 464 A 1 
ATOM   3566 C  C   . GLU A 1 464 ? 5.990   -22.228 3.952   1.00 97.22 464 A 1 
ATOM   3567 O  O   . GLU A 1 464 ? 4.858   -22.055 4.395   1.00 96.70 464 A 1 
ATOM   3568 C  CB  . GLU A 1 464 ? 5.963   -21.764 1.475   1.00 95.26 464 A 1 
ATOM   3569 C  CG  . GLU A 1 464 ? 6.730   -22.065 0.184   1.00 85.99 464 A 1 
ATOM   3570 C  CD  . GLU A 1 464 ? 6.698   -20.903 -0.820  1.00 86.39 464 A 1 
ATOM   3571 O  OE1 . GLU A 1 464 ? 7.551   -20.900 -1.735  1.00 80.05 464 A 1 
ATOM   3572 O  OE2 . GLU A 1 464 ? 5.874   -19.977 -0.667  1.00 81.49 464 A 1 
ATOM   3573 N  N   . PHE A 1 465 ? 7.081   -21.890 4.645   1.00 97.28 465 A 1 
ATOM   3574 C  CA  . PHE A 1 465 ? 7.055   -21.190 5.918   1.00 97.76 465 A 1 
ATOM   3575 C  C   . PHE A 1 465 ? 8.124   -20.102 5.908   1.00 97.99 465 A 1 
ATOM   3576 O  O   . PHE A 1 465 ? 9.275   -20.359 5.568   1.00 97.72 465 A 1 
ATOM   3577 C  CB  . PHE A 1 465 ? 7.283   -22.189 7.058   1.00 97.67 465 A 1 
ATOM   3578 C  CG  . PHE A 1 465 ? 7.384   -21.553 8.429   1.00 97.80 465 A 1 
ATOM   3579 C  CD1 . PHE A 1 465 ? 8.608   -21.039 8.893   1.00 96.86 465 A 1 
ATOM   3580 C  CD2 . PHE A 1 465 ? 6.251   -21.476 9.250   1.00 97.08 465 A 1 
ATOM   3581 C  CE1 . PHE A 1 465 ? 8.694   -20.445 10.162  1.00 96.37 465 A 1 
ATOM   3582 C  CE2 . PHE A 1 465 ? 6.330   -20.892 10.520  1.00 96.48 465 A 1 
ATOM   3583 C  CZ  . PHE A 1 465 ? 7.548   -20.376 10.979  1.00 96.67 465 A 1 
ATOM   3584 N  N   . LYS A 1 466 ? 7.775   -18.889 6.340   1.00 98.13 466 A 1 
ATOM   3585 C  CA  . LYS A 1 466 ? 8.731   -17.796 6.512   1.00 98.24 466 A 1 
ATOM   3586 C  C   . LYS A 1 466 ? 8.394   -17.005 7.768   1.00 98.45 466 A 1 
ATOM   3587 O  O   . LYS A 1 466 ? 7.235   -16.665 7.995   1.00 98.01 466 A 1 
ATOM   3588 C  CB  . LYS A 1 466 ? 8.744   -16.932 5.244   1.00 97.80 466 A 1 
ATOM   3589 C  CG  . LYS A 1 466 ? 9.961   -16.003 5.168   1.00 96.80 466 A 1 
ATOM   3590 C  CD  . LYS A 1 466 ? 9.968   -15.273 3.823   1.00 96.30 466 A 1 
ATOM   3591 C  CE  . LYS A 1 466 ? 11.211  -14.390 3.675   1.00 94.95 466 A 1 
ATOM   3592 N  NZ  . LYS A 1 466 ? 11.245  -13.712 2.364   1.00 93.94 466 A 1 
ATOM   3593 N  N   . ALA A 1 467 ? 9.409   -16.722 8.578   1.00 98.53 467 A 1 
ATOM   3594 C  CA  . ALA A 1 467 ? 9.253   -15.940 9.794   1.00 98.52 467 A 1 
ATOM   3595 C  C   . ALA A 1 467 ? 10.384  -14.921 9.930   1.00 98.65 467 A 1 
ATOM   3596 O  O   . ALA A 1 467 ? 11.529  -15.212 9.582   1.00 98.15 467 A 1 
ATOM   3597 C  CB  . ALA A 1 467 ? 9.201   -16.880 11.005  1.00 98.18 467 A 1 
ATOM   3598 N  N   . SER A 1 468 ? 10.074  -13.753 10.482  1.00 98.61 468 A 1 
ATOM   3599 C  CA  . SER A 1 468 ? 11.071  -12.737 10.790  1.00 98.56 468 A 1 
ATOM   3600 C  C   . SER A 1 468 ? 10.802  -12.035 12.115  1.00 98.63 468 A 1 
ATOM   3601 O  O   . SER A 1 468 ? 9.670   -11.941 12.587  1.00 98.11 468 A 1 
ATOM   3602 C  CB  . SER A 1 468 ? 11.197  -11.716 9.654   1.00 97.39 468 A 1 
ATOM   3603 O  OG  . SER A 1 468 ? 10.111  -10.821 9.624   1.00 90.86 468 A 1 
ATOM   3604 N  N   . TYR A 1 469 ? 11.887  -11.532 12.718  1.00 98.62 469 A 1 
ATOM   3605 C  CA  . TYR A 1 469 ? 11.873  -10.543 13.781  1.00 98.63 469 A 1 
ATOM   3606 C  C   . TYR A 1 469 ? 12.386  -9.220  13.230  1.00 98.67 469 A 1 
ATOM   3607 O  O   . TYR A 1 469 ? 13.423  -9.200  12.565  1.00 98.35 469 A 1 
ATOM   3608 C  CB  . TYR A 1 469 ? 12.742  -11.015 14.949  1.00 98.54 469 A 1 
ATOM   3609 C  CG  . TYR A 1 469 ? 12.884  -9.987  16.045  1.00 98.09 469 A 1 
ATOM   3610 C  CD1 . TYR A 1 469 ? 14.073  -9.230  16.169  1.00 96.63 469 A 1 
ATOM   3611 C  CD2 . TYR A 1 469 ? 11.817  -9.743  16.921  1.00 96.89 469 A 1 
ATOM   3612 C  CE1 . TYR A 1 469 ? 14.183  -8.252  17.179  1.00 95.96 469 A 1 
ATOM   3613 C  CE2 . TYR A 1 469 ? 11.916  -8.764  17.927  1.00 95.93 469 A 1 
ATOM   3614 C  CZ  . TYR A 1 469 ? 13.103  -8.026  18.052  1.00 95.96 469 A 1 
ATOM   3615 O  OH  . TYR A 1 469 ? 13.196  -7.068  19.035  1.00 93.83 469 A 1 
ATOM   3616 N  N   . PHE A 1 470 ? 11.710  -8.119  13.526  1.00 98.56 470 A 1 
ATOM   3617 C  CA  . PHE A 1 470 ? 12.140  -6.779  13.156  1.00 98.49 470 A 1 
ATOM   3618 C  C   . PHE A 1 470 ? 12.311  -5.886  14.386  1.00 98.51 470 A 1 
ATOM   3619 O  O   . PHE A 1 470 ? 11.568  -5.990  15.361  1.00 98.14 470 A 1 
ATOM   3620 C  CB  . PHE A 1 470 ? 11.185  -6.175  12.116  1.00 98.15 470 A 1 
ATOM   3621 C  CG  . PHE A 1 470 ? 9.765   -5.980  12.592  1.00 98.31 470 A 1 
ATOM   3622 C  CD1 . PHE A 1 470 ? 8.802   -6.987  12.378  1.00 97.63 470 A 1 
ATOM   3623 C  CD2 . PHE A 1 470 ? 9.383   -4.792  13.223  1.00 97.45 470 A 1 
ATOM   3624 C  CE1 . PHE A 1 470 ? 7.472   -6.802  12.788  1.00 96.92 470 A 1 
ATOM   3625 C  CE2 . PHE A 1 470 ? 8.047   -4.594  13.644  1.00 96.75 470 A 1 
ATOM   3626 C  CZ  . PHE A 1 470 ? 7.099   -5.607  13.420  1.00 97.11 470 A 1 
ATOM   3627 N  N   . ASP A 1 471 ? 13.304  -4.993  14.327  1.00 98.41 471 A 1 
ATOM   3628 C  CA  . ASP A 1 471 ? 13.615  -3.992  15.345  1.00 98.36 471 A 1 
ATOM   3629 C  C   . ASP A 1 471 ? 13.934  -2.671  14.643  1.00 98.44 471 A 1 
ATOM   3630 O  O   . ASP A 1 471 ? 14.938  -2.546  13.939  1.00 97.50 471 A 1 
ATOM   3631 C  CB  . ASP A 1 471 ? 14.775  -4.503  16.219  1.00 97.62 471 A 1 
ATOM   3632 C  CG  . ASP A 1 471 ? 14.967  -3.714  17.525  1.00 94.34 471 A 1 
ATOM   3633 O  OD1 . ASP A 1 471 ? 15.037  -2.469  17.532  1.00 86.34 471 A 1 
ATOM   3634 O  OD2 . ASP A 1 471 ? 15.056  -4.348  18.600  1.00 85.55 471 A 1 
ATOM   3635 N  N   . THR A 1 472 ? 13.061  -1.692  14.813  1.00 97.94 472 A 1 
ATOM   3636 C  CA  . THR A 1 472 ? 13.169  -0.361  14.221  1.00 97.88 472 A 1 
ATOM   3637 C  C   . THR A 1 472 ? 13.470  0.672   15.296  1.00 97.85 472 A 1 
ATOM   3638 O  O   . THR A 1 472 ? 12.761  0.768   16.296  1.00 97.07 472 A 1 
ATOM   3639 C  CB  . THR A 1 472 ? 11.877  0.032   13.476  1.00 96.94 472 A 1 
ATOM   3640 O  OG1 . THR A 1 472 ? 11.605  -0.878  12.439  1.00 92.62 472 A 1 
ATOM   3641 C  CG2 . THR A 1 472 ? 11.940  1.422   12.845  1.00 93.12 472 A 1 
ATOM   3642 N  N   . LYS A 1 473 ? 14.478  1.507   15.056  1.00 97.89 473 A 1 
ATOM   3643 C  CA  . LYS A 1 473 ? 14.692  2.750   15.793  1.00 97.86 473 A 1 
ATOM   3644 C  C   . LYS A 1 473 ? 14.226  3.914   14.937  1.00 97.78 473 A 1 
ATOM   3645 O  O   . LYS A 1 473 ? 14.809  4.190   13.889  1.00 96.47 473 A 1 
ATOM   3646 C  CB  . LYS A 1 473 ? 16.166  2.905   16.163  1.00 97.22 473 A 1 
ATOM   3647 C  CG  . LYS A 1 473 ? 16.654  1.800   17.115  1.00 89.18 473 A 1 
ATOM   3648 C  CD  . LYS A 1 473 ? 18.158  1.970   17.309  1.00 84.87 473 A 1 
ATOM   3649 C  CE  . LYS A 1 473 ? 18.767  0.743   17.962  1.00 72.72 473 A 1 
ATOM   3650 N  NZ  . LYS A 1 473 ? 20.205  0.684   17.617  1.00 62.40 473 A 1 
ATOM   3651 N  N   . ALA A 1 474 ? 13.183  4.592   15.384  1.00 97.32 474 A 1 
ATOM   3652 C  CA  . ALA A 1 474 ? 12.701  5.818   14.778  1.00 96.94 474 A 1 
ATOM   3653 C  C   . ALA A 1 474 ? 13.332  7.021   15.479  1.00 96.93 474 A 1 
ATOM   3654 O  O   . ALA A 1 474 ? 13.457  7.036   16.708  1.00 95.51 474 A 1 
ATOM   3655 C  CB  . ALA A 1 474 ? 11.169  5.841   14.829  1.00 96.08 474 A 1 
ATOM   3656 N  N   . LYS A 1 475 ? 13.736  8.019   14.707  1.00 97.29 475 A 1 
ATOM   3657 C  CA  . LYS A 1 475 ? 14.303  9.274   15.204  1.00 97.23 475 A 1 
ATOM   3658 C  C   . LYS A 1 475 ? 13.597  10.454  14.578  1.00 97.26 475 A 1 
ATOM   3659 O  O   . LYS A 1 475 ? 13.230  10.401  13.402  1.00 95.47 475 A 1 
ATOM   3660 C  CB  . LYS A 1 475 ? 15.805  9.353   14.914  1.00 96.04 475 A 1 
ATOM   3661 C  CG  . LYS A 1 475 ? 16.608  8.363   15.744  1.00 84.89 475 A 1 
ATOM   3662 C  CD  . LYS A 1 475 ? 18.110  8.594   15.516  1.00 79.02 475 A 1 
ATOM   3663 C  CE  . LYS A 1 475 ? 18.901  7.635   16.386  1.00 66.64 475 A 1 
ATOM   3664 N  NZ  . LYS A 1 475 ? 20.360  7.768   16.135  1.00 57.52 475 A 1 
ATOM   3665 N  N   . ASP A 1 476 ? 13.490  11.520  15.356  1.00 95.72 476 A 1 
ATOM   3666 C  CA  . ASP A 1 476 ? 12.876  12.769  14.937  1.00 95.97 476 A 1 
ATOM   3667 C  C   . ASP A 1 476 ? 11.454  12.574  14.371  1.00 95.86 476 A 1 
ATOM   3668 O  O   . ASP A 1 476 ? 11.054  13.285  13.456  1.00 93.61 476 A 1 
ATOM   3669 C  CB  . ASP A 1 476 ? 13.828  13.543  13.999  1.00 95.58 476 A 1 
ATOM   3670 C  CG  . ASP A 1 476 ? 15.022  14.189  14.710  1.00 94.98 476 A 1 
ATOM   3671 O  OD1 . ASP A 1 476 ? 14.891  14.584  15.890  1.00 90.98 476 A 1 
ATOM   3672 O  OD2 . ASP A 1 476 ? 16.046  14.452  14.046  1.00 91.12 476 A 1 
ATOM   3673 N  N   . TYR A 1 477 ? 10.685  11.603  14.916  1.00 95.36 477 A 1 
ATOM   3674 C  CA  . TYR A 1 477 ? 9.320   11.385  14.441  1.00 94.69 477 A 1 
ATOM   3675 C  C   . TYR A 1 477 ? 8.469   12.624  14.716  1.00 95.12 477 A 1 
ATOM   3676 O  O   . TYR A 1 477 ? 8.606   13.292  15.742  1.00 93.52 477 A 1 
ATOM   3677 C  CB  . TYR A 1 477 ? 8.707   10.100  15.011  1.00 92.72 477 A 1 
ATOM   3678 C  CG  . TYR A 1 477 ? 8.320   10.139  16.466  1.00 86.93 477 A 1 
ATOM   3679 C  CD1 . TYR A 1 477 ? 9.237   9.719   17.451  1.00 80.86 477 A 1 
ATOM   3680 C  CD2 . TYR A 1 477 ? 7.020   10.531  16.855  1.00 80.90 477 A 1 
ATOM   3681 C  CE1 . TYR A 1 477 ? 8.868   9.690   18.798  1.00 75.19 477 A 1 
ATOM   3682 C  CE2 . TYR A 1 477 ? 6.641   10.513  18.208  1.00 76.05 477 A 1 
ATOM   3683 C  CZ  . TYR A 1 477 ? 7.568   10.081  19.176  1.00 73.60 477 A 1 
ATOM   3684 O  OH  . TYR A 1 477 ? 7.200   10.044  20.497  1.00 71.85 477 A 1 
ATOM   3685 N  N   . ILE A 1 478 ? 7.618   12.955  13.760  1.00 94.27 478 A 1 
ATOM   3686 C  CA  . ILE A 1 478 ? 6.844   14.191  13.809  1.00 93.98 478 A 1 
ATOM   3687 C  C   . ILE A 1 478 ? 5.554   13.943  14.579  1.00 93.37 478 A 1 
ATOM   3688 O  O   . ILE A 1 478 ? 4.753   13.086  14.233  1.00 92.22 478 A 1 
ATOM   3689 C  CB  . ILE A 1 478 ? 6.622   14.783  12.403  1.00 94.02 478 A 1 
ATOM   3690 C  CG1 . ILE A 1 478 ? 7.982   15.128  11.748  1.00 92.46 478 A 1 
ATOM   3691 C  CG2 . ILE A 1 478 ? 5.741   16.041  12.483  1.00 92.62 478 A 1 
ATOM   3692 C  CD1 . ILE A 1 478 ? 7.902   15.356  10.238  1.00 90.07 478 A 1 
ATOM   3693 N  N   . SER A 1 479 ? 5.370   14.745  15.624  1.00 93.35 479 A 1 
ATOM   3694 C  CA  . SER A 1 479 ? 4.181   14.744  16.460  1.00 91.91 479 A 1 
ATOM   3695 C  C   . SER A 1 479 ? 3.673   16.168  16.657  1.00 93.13 479 A 1 
ATOM   3696 O  O   . SER A 1 479 ? 4.294   17.139  16.222  1.00 92.10 479 A 1 
ATOM   3697 C  CB  . SER A 1 479 ? 4.489   14.040  17.788  1.00 89.87 479 A 1 
ATOM   3698 O  OG  . SER A 1 479 ? 3.298   13.777  18.504  1.00 83.65 479 A 1 
ATOM   3699 N  N   . THR A 1 480 ? 2.542   16.290  17.321  1.00 91.79 480 A 1 
ATOM   3700 C  CA  . THR A 1 480 ? 1.900   17.577  17.603  1.00 91.93 480 A 1 
ATOM   3701 C  C   . THR A 1 480 ? 2.062   17.929  19.075  1.00 92.15 480 A 1 
ATOM   3702 O  O   . THR A 1 480 ? 1.837   17.098  19.942  1.00 90.35 480 A 1 
ATOM   3703 C  CB  . THR A 1 480 ? 0.421   17.537  17.212  1.00 90.46 480 A 1 
ATOM   3704 O  OG1 . THR A 1 480 ? 0.298   17.216  15.845  1.00 82.62 480 A 1 
ATOM   3705 C  CG2 . THR A 1 480 ? -0.272  18.871  17.418  1.00 83.50 480 A 1 
ATOM   3706 N  N   . THR A 1 481 ? 2.408   19.168  19.358  1.00 91.60 481 A 1 
ATOM   3707 C  CA  . THR A 1 481 ? 2.436   19.711  20.723  1.00 91.89 481 A 1 
ATOM   3708 C  C   . THR A 1 481 ? 1.513   20.919  20.839  1.00 92.30 481 A 1 
ATOM   3709 O  O   . THR A 1 481 ? 1.451   21.757  19.943  1.00 91.40 481 A 1 
ATOM   3710 C  CB  . THR A 1 481 ? 3.869   20.018  21.182  1.00 90.35 481 A 1 
ATOM   3711 O  OG1 . THR A 1 481 ? 3.856   20.352  22.545  1.00 85.19 481 A 1 
ATOM   3712 C  CG2 . THR A 1 481 ? 4.553   21.161  20.427  1.00 86.63 481 A 1 
ATOM   3713 N  N   . VAL A 1 482 ? 0.801   21.000  21.948  1.00 91.50 482 A 1 
ATOM   3714 C  CA  . VAL A 1 482 ? -0.072  22.126  22.287  1.00 90.41 482 A 1 
ATOM   3715 C  C   . VAL A 1 482 ? 0.556   22.902  23.435  1.00 90.56 482 A 1 
ATOM   3716 O  O   . VAL A 1 482 ? 0.739   22.360  24.526  1.00 89.87 482 A 1 
ATOM   3717 C  CB  . VAL A 1 482 ? -1.496  21.649  22.655  1.00 89.14 482 A 1 
ATOM   3718 C  CG1 . VAL A 1 482 ? -2.411  22.830  22.977  1.00 83.68 482 A 1 
ATOM   3719 C  CG2 . VAL A 1 482 ? -2.142  20.849  21.519  1.00 86.72 482 A 1 
ATOM   3720 N  N   . ASP A 1 483 ? 0.860   24.173  23.212  1.00 91.74 483 A 1 
ATOM   3721 C  CA  . ASP A 1 483 ? 1.231   25.111  24.261  1.00 91.16 483 A 1 
ATOM   3722 C  C   . ASP A 1 483 ? -0.008  25.929  24.660  1.00 91.38 483 A 1 
ATOM   3723 O  O   . ASP A 1 483 ? -0.420  26.876  23.981  1.00 89.74 483 A 1 
ATOM   3724 C  CB  . ASP A 1 483 ? 2.414   25.977  23.828  1.00 90.59 483 A 1 
ATOM   3725 C  CG  . ASP A 1 483 ? 2.950   26.868  24.961  1.00 89.52 483 A 1 
ATOM   3726 O  OD1 . ASP A 1 483 ? 2.202   27.136  25.927  1.00 84.88 483 A 1 
ATOM   3727 O  OD2 . ASP A 1 483 ? 4.119   27.296  24.859  1.00 85.16 483 A 1 
ATOM   3728 N  N   . PHE A 1 484 ? -0.617  25.537  25.773  1.00 93.32 484 A 1 
ATOM   3729 C  CA  . PHE A 1 484 ? -1.798  26.223  26.286  1.00 92.13 484 A 1 
ATOM   3730 C  C   . PHE A 1 484 ? -1.490  27.658  26.743  1.00 92.75 484 A 1 
ATOM   3731 O  O   . PHE A 1 484 ? -2.349  28.527  26.608  1.00 90.93 484 A 1 
ATOM   3732 C  CB  . PHE A 1 484 ? -2.404  25.414  27.447  1.00 90.54 484 A 1 
ATOM   3733 C  CG  . PHE A 1 484 ? -3.089  24.147  27.002  1.00 87.23 484 A 1 
ATOM   3734 C  CD1 . PHE A 1 484 ? -4.437  24.183  26.563  1.00 81.92 484 A 1 
ATOM   3735 C  CD2 . PHE A 1 484 ? -2.406  22.915  27.006  1.00 82.59 484 A 1 
ATOM   3736 C  CE1 . PHE A 1 484 ? -5.084  23.020  26.150  1.00 79.64 484 A 1 
ATOM   3737 C  CE2 . PHE A 1 484 ? -3.052  21.744  26.581  1.00 78.93 484 A 1 
ATOM   3738 C  CZ  . PHE A 1 484 ? -4.389  21.795  26.152  1.00 79.47 484 A 1 
ATOM   3739 N  N   . ALA A 1 485 ? -0.288  27.910  27.271  1.00 92.15 485 A 1 
ATOM   3740 C  CA  . ALA A 1 485 ? 0.095   29.220  27.780  1.00 92.00 485 A 1 
ATOM   3741 C  C   . ALA A 1 485 ? 0.373   30.211  26.642  1.00 92.67 485 A 1 
ATOM   3742 O  O   . ALA A 1 485 ? -0.045  31.365  26.720  1.00 90.94 485 A 1 
ATOM   3743 C  CB  . ALA A 1 485 ? 1.300   29.047  28.703  1.00 91.90 485 A 1 
ATOM   3744 N  N   . ALA A 1 486 ? 1.031   29.752  25.568  1.00 91.60 486 A 1 
ATOM   3745 C  CA  . ALA A 1 486 ? 1.292   30.552  24.373  1.00 91.43 486 A 1 
ATOM   3746 C  C   . ALA A 1 486 ? 0.095   30.607  23.402  1.00 92.60 486 A 1 
ATOM   3747 O  O   . ALA A 1 486 ? 0.108   31.389  22.462  1.00 90.04 486 A 1 
ATOM   3748 C  CB  . ALA A 1 486 ? 2.558   30.014  23.703  1.00 90.50 486 A 1 
ATOM   3749 N  N   . ALA A 1 487 ? -0.938  29.793  23.632  1.00 92.18 487 A 1 
ATOM   3750 C  CA  . ALA A 1 487 ? -2.085  29.627  22.739  1.00 92.67 487 A 1 
ATOM   3751 C  C   . ALA A 1 487 ? -1.692  29.170  21.321  1.00 94.04 487 A 1 
ATOM   3752 O  O   . ALA A 1 487 ? -2.292  29.594  20.329  1.00 91.90 487 A 1 
ATOM   3753 C  CB  . ALA A 1 487 ? -2.978  30.875  22.796  1.00 91.19 487 A 1 
ATOM   3754 N  N   . THR A 1 488 ? -0.698  28.293  21.247  1.00 92.76 488 A 1 
ATOM   3755 C  CA  . THR A 1 488 ? -0.174  27.765  19.990  1.00 92.85 488 A 1 
ATOM   3756 C  C   . THR A 1 488 ? -0.187  26.235  19.960  1.00 93.20 488 A 1 
ATOM   3757 O  O   . THR A 1 488 ? -0.143  25.557  20.983  1.00 91.66 488 A 1 
ATOM   3758 C  CB  . THR A 1 488 ? 1.239   28.284  19.684  1.00 91.82 488 A 1 
ATOM   3759 O  OG1 . THR A 1 488 ? 2.152   27.923  20.692  1.00 86.06 488 A 1 
ATOM   3760 C  CG2 . THR A 1 488 ? 1.284   29.805  19.537  1.00 86.96 488 A 1 
ATOM   3761 N  N   . THR A 1 489 ? -0.244  25.689  18.764  1.00 93.62 489 A 1 
ATOM   3762 C  CA  . THR A 1 489 ? -0.041  24.270  18.478  1.00 93.20 489 A 1 
ATOM   3763 C  C   . THR A 1 489 ? 0.910   24.163  17.295  1.00 93.86 489 A 1 
ATOM   3764 O  O   . THR A 1 489 ? 0.772   24.909  16.336  1.00 92.67 489 A 1 
ATOM   3765 C  CB  . THR A 1 489 ? -1.364  23.569  18.156  1.00 92.03 489 A 1 
ATOM   3766 O  OG1 . THR A 1 489 ? -2.278  23.738  19.214  1.00 86.17 489 A 1 
ATOM   3767 C  CG2 . THR A 1 489 ? -1.205  22.064  17.948  1.00 87.51 489 A 1 
ATOM   3768 N  N   . MET A 1 490 ? 1.875   23.242  17.352  1.00 94.90 490 A 1 
ATOM   3769 C  CA  . MET A 1 490 ? 2.807   23.042  16.249  1.00 94.45 490 A 1 
ATOM   3770 C  C   . MET A 1 490 ? 3.217   21.576  16.119  1.00 94.72 490 A 1 
ATOM   3771 O  O   . MET A 1 490 ? 3.197   20.816  17.090  1.00 92.20 490 A 1 
ATOM   3772 C  CB  . MET A 1 490 ? 4.029   23.956  16.391  1.00 91.32 490 A 1 
ATOM   3773 C  CG  . MET A 1 490 ? 4.892   23.675  17.624  1.00 84.08 490 A 1 
ATOM   3774 S  SD  . MET A 1 490 ? 6.346   24.764  17.784  1.00 83.36 490 A 1 
ATOM   3775 C  CE  . MET A 1 490 ? 5.534   26.331  18.179  1.00 71.23 490 A 1 
ATOM   3776 N  N   . SER A 1 491 ? 3.649   21.210  14.921  1.00 94.19 491 A 1 
ATOM   3777 C  CA  . SER A 1 491 ? 4.380   19.978  14.689  1.00 94.48 491 A 1 
ATOM   3778 C  C   . SER A 1 491 ? 5.828   20.133  15.153  1.00 94.41 491 A 1 
ATOM   3779 O  O   . SER A 1 491 ? 6.443   21.183  14.968  1.00 93.11 491 A 1 
ATOM   3780 C  CB  . SER A 1 491 ? 4.326   19.583  13.214  1.00 94.09 491 A 1 
ATOM   3781 O  OG  . SER A 1 491 ? 2.969   19.407  12.825  1.00 90.14 491 A 1 
ATOM   3782 N  N   . TYR A 1 492 ? 6.380   19.083  15.769  1.00 95.30 492 A 1 
ATOM   3783 C  CA  . TYR A 1 492 ? 7.754   19.051  16.260  1.00 94.81 492 A 1 
ATOM   3784 C  C   . TYR A 1 492 ? 8.325   17.639  16.154  1.00 95.17 492 A 1 
ATOM   3785 O  O   . TYR A 1 492 ? 7.591   16.663  16.031  1.00 93.95 492 A 1 
ATOM   3786 C  CB  . TYR A 1 492 ? 7.820   19.577  17.706  1.00 93.45 492 A 1 
ATOM   3787 C  CG  . TYR A 1 492 ? 7.382   18.596  18.770  1.00 93.16 492 A 1 
ATOM   3788 C  CD1 . TYR A 1 492 ? 6.034   18.182  18.853  1.00 91.58 492 A 1 
ATOM   3789 C  CD2 . TYR A 1 492 ? 8.310   18.076  19.687  1.00 91.68 492 A 1 
ATOM   3790 C  CE1 . TYR A 1 492 ? 5.624   17.266  19.829  1.00 90.02 492 A 1 
ATOM   3791 C  CE2 . TYR A 1 492 ? 7.914   17.160  20.673  1.00 90.69 492 A 1 
ATOM   3792 C  CZ  . TYR A 1 492 ? 6.569   16.748  20.736  1.00 90.38 492 A 1 
ATOM   3793 O  OH  . TYR A 1 492 ? 6.172   15.850  21.699  1.00 88.00 492 A 1 
ATOM   3794 N  N   . ASN A 1 493 ? 9.656   17.532  16.213  1.00 93.98 493 A 1 
ATOM   3795 C  CA  . ASN A 1 493 ? 10.354  16.253  16.176  1.00 94.01 493 A 1 
ATOM   3796 C  C   . ASN A 1 493 ? 10.532  15.685  17.587  1.00 93.90 493 A 1 
ATOM   3797 O  O   . ASN A 1 493 ? 11.211  16.305  18.419  1.00 91.67 493 A 1 
ATOM   3798 C  CB  . ASN A 1 493 ? 11.694  16.415  15.467  1.00 93.73 493 A 1 
ATOM   3799 C  CG  . ASN A 1 493 ? 11.569  16.882  14.035  1.00 94.81 493 A 1 
ATOM   3800 O  OD1 . ASN A 1 493 ? 11.815  18.040  13.727  1.00 88.75 493 A 1 
ATOM   3801 N  ND2 . ASN A 1 493 ? 11.225  16.008  13.126  1.00 89.47 493 A 1 
ATOM   3802 N  N   . VAL A 1 494 ? 9.992   14.498  17.832  1.00 94.11 494 A 1 
ATOM   3803 C  CA  . VAL A 1 494 ? 10.222  13.731  19.064  1.00 93.29 494 A 1 
ATOM   3804 C  C   . VAL A 1 494 ? 11.456  12.854  18.873  1.00 94.23 494 A 1 
ATOM   3805 O  O   . VAL A 1 494 ? 11.550  12.162  17.860  1.00 93.86 494 A 1 
ATOM   3806 C  CB  . VAL A 1 494 ? 9.000   12.893  19.455  1.00 91.57 494 A 1 
ATOM   3807 C  CG1 . VAL A 1 494 ? 9.212   12.231  20.812  1.00 86.74 494 A 1 
ATOM   3808 C  CG2 . VAL A 1 494 ? 7.734   13.753  19.539  1.00 88.61 494 A 1 
ATOM   3809 N  N   . PRO A 1 495 ? 12.413  12.827  19.818  1.00 94.99 495 A 1 
ATOM   3810 C  CA  . PRO A 1 495 ? 13.753  12.307  19.557  1.00 95.04 495 A 1 
ATOM   3811 C  C   . PRO A 1 495 ? 13.820  10.839  19.137  1.00 95.75 495 A 1 
ATOM   3812 O  O   . PRO A 1 495 ? 14.494  10.518  18.163  1.00 93.21 495 A 1 
ATOM   3813 C  CB  . PRO A 1 495 ? 14.550  12.562  20.833  1.00 93.46 495 A 1 
ATOM   3814 C  CG  . PRO A 1 495 ? 13.864  13.777  21.449  1.00 91.51 495 A 1 
ATOM   3815 C  CD  . PRO A 1 495 ? 12.404  13.568  21.082  1.00 94.43 495 A 1 
ATOM   3816 N  N   . ASN A 1 496 ? 13.188  9.937   19.902  1.00 96.25 496 A 1 
ATOM   3817 C  CA  . ASN A 1 496 ? 13.380  8.505   19.741  1.00 96.23 496 A 1 
ATOM   3818 C  C   . ASN A 1 496 ? 12.090  7.716   19.995  1.00 96.53 496 A 1 
ATOM   3819 O  O   . ASN A 1 496 ? 11.463  7.847   21.030  1.00 93.89 496 A 1 
ATOM   3820 C  CB  . ASN A 1 496 ? 14.463  8.008   20.712  1.00 94.06 496 A 1 
ATOM   3821 C  CG  . ASN A 1 496 ? 15.785  8.728   20.591  1.00 90.09 496 A 1 
ATOM   3822 O  OD1 . ASN A 1 496 ? 16.530  8.583   19.636  1.00 79.43 496 A 1 
ATOM   3823 N  ND2 . ASN A 1 496 ? 16.130  9.538   21.576  1.00 78.74 496 A 1 
ATOM   3824 N  N   . ALA A 1 497 ? 11.791  6.793   19.088  1.00 96.59 497 A 1 
ATOM   3825 C  CA  . ALA A 1 497 ? 10.849  5.711   19.326  1.00 96.56 497 A 1 
ATOM   3826 C  C   . ALA A 1 497 ? 11.460  4.369   18.915  1.00 97.34 497 A 1 
ATOM   3827 O  O   . ALA A 1 497 ? 12.396  4.293   18.113  1.00 96.62 497 A 1 
ATOM   3828 C  CB  . ALA A 1 497 ? 9.525   5.998   18.616  1.00 95.17 497 A 1 
ATOM   3829 N  N   . LYS A 1 498 ? 10.930  3.285   19.484  1.00 97.69 498 A 1 
ATOM   3830 C  CA  . LYS A 1 498 ? 11.310  1.930   19.137  1.00 97.60 498 A 1 
ATOM   3831 C  C   . LYS A 1 498 ? 10.066  1.158   18.706  1.00 97.64 498 A 1 
ATOM   3832 O  O   . LYS A 1 498 ? 9.079   1.133   19.429  1.00 96.38 498 A 1 
ATOM   3833 C  CB  . LYS A 1 498 ? 12.043  1.283   20.322  1.00 96.39 498 A 1 
ATOM   3834 C  CG  . LYS A 1 498 ? 12.537  -0.111  19.926  1.00 83.15 498 A 1 
ATOM   3835 C  CD  . LYS A 1 498 ? 13.463  -0.743  20.955  1.00 79.88 498 A 1 
ATOM   3836 C  CE  . LYS A 1 498 ? 13.821  -2.086  20.316  1.00 65.68 498 A 1 
ATOM   3837 N  NZ  . LYS A 1 498 ? 14.988  -2.784  20.886  1.00 57.97 498 A 1 
ATOM   3838 N  N   . ILE A 1 499 ? 10.167  0.481   17.570  1.00 97.39 499 A 1 
ATOM   3839 C  CA  . ILE A 1 499 ? 9.133   -0.403  17.029  1.00 97.52 499 A 1 
ATOM   3840 C  C   . ILE A 1 499 ? 9.753   -1.779  16.842  1.00 97.77 499 A 1 
ATOM   3841 O  O   . ILE A 1 499 ? 10.858  -1.892  16.329  1.00 97.31 499 A 1 
ATOM   3842 C  CB  . ILE A 1 499 ? 8.560   0.154   15.711  1.00 97.15 499 A 1 
ATOM   3843 C  CG1 . ILE A 1 499 ? 7.980   1.581   15.866  1.00 96.06 499 A 1 
ATOM   3844 C  CG2 . ILE A 1 499 ? 7.478   -0.797  15.156  1.00 96.31 499 A 1 
ATOM   3845 C  CD1 . ILE A 1 499 ? 7.890   2.347   14.549  1.00 92.87 499 A 1 
ATOM   3846 N  N   . TRP A 1 500 ? 9.066   -2.837  17.276  1.00 97.99 500 A 1 
ATOM   3847 C  CA  . TRP A 1 500 ? 9.564   -4.200  17.152  1.00 97.92 500 A 1 
ATOM   3848 C  C   . TRP A 1 500 ? 8.410   -5.186  16.988  1.00 98.08 500 A 1 
ATOM   3849 O  O   . TRP A 1 500 ? 7.272   -4.918  17.386  1.00 96.75 500 A 1 
ATOM   3850 C  CB  . TRP A 1 500 ? 10.433  -4.572  18.357  1.00 97.31 500 A 1 
ATOM   3851 C  CG  . TRP A 1 500 ? 9.680   -4.721  19.644  1.00 96.67 500 A 1 
ATOM   3852 C  CD1 . TRP A 1 500 ? 9.250   -5.892  20.175  1.00 93.76 500 A 1 
ATOM   3853 C  CD2 . TRP A 1 500 ? 9.247   -3.679  20.573  1.00 95.40 500 A 1 
ATOM   3854 N  NE1 . TRP A 1 500 ? 8.579   -5.648  21.361  1.00 92.68 500 A 1 
ATOM   3855 C  CE2 . TRP A 1 500 ? 8.551   -4.303  21.645  1.00 94.59 500 A 1 
ATOM   3856 C  CE3 . TRP A 1 500 ? 9.371   -2.278  20.608  1.00 92.26 500 A 1 
ATOM   3857 C  CZ2 . TRP A 1 500 ? 7.989   -3.560  22.709  1.00 92.26 500 A 1 
ATOM   3858 C  CZ3 . TRP A 1 500 ? 8.818   -1.532  21.667  1.00 90.28 500 A 1 
ATOM   3859 C  CH2 . TRP A 1 500 ? 8.130   -2.170  22.700  1.00 90.12 500 A 1 
ATOM   3860 N  N   . GLY A 1 501 ? 8.707   -6.371  16.449  1.00 97.93 501 A 1 
ATOM   3861 C  CA  . GLY A 1 501 ? 7.699   -7.401  16.314  1.00 98.29 501 A 1 
ATOM   3862 C  C   . GLY A 1 501 ? 8.149   -8.609  15.514  1.00 98.58 501 A 1 
ATOM   3863 O  O   . GLY A 1 501 ? 9.336   -8.832  15.280  1.00 98.21 501 A 1 
ATOM   3864 N  N   . TRP A 1 502 ? 7.157   -9.393  15.144  1.00 98.53 502 A 1 
ATOM   3865 C  CA  . TRP A 1 502 ? 7.310   -10.648 14.423  1.00 98.56 502 A 1 
ATOM   3866 C  C   . TRP A 1 502 ? 6.313   -10.695 13.271  1.00 98.63 502 A 1 
ATOM   3867 O  O   . TRP A 1 502 ? 5.148   -10.338 13.447  1.00 97.92 502 A 1 
ATOM   3868 C  CB  . TRP A 1 502 ? 7.075   -11.823 15.374  1.00 97.83 502 A 1 
ATOM   3869 C  CG  . TRP A 1 502 ? 8.014   -11.900 16.539  1.00 95.24 502 A 1 
ATOM   3870 C  CD1 . TRP A 1 502 ? 7.866   -11.259 17.716  1.00 83.15 502 A 1 
ATOM   3871 C  CD2 . TRP A 1 502 ? 9.263   -12.648 16.634  1.00 89.37 502 A 1 
ATOM   3872 N  NE1 . TRP A 1 502 ? 8.940   -11.549 18.552  1.00 79.48 502 A 1 
ATOM   3873 C  CE2 . TRP A 1 502 ? 9.823   -12.409 17.914  1.00 86.02 502 A 1 
ATOM   3874 C  CE3 . TRP A 1 502 ? 9.974   -13.503 15.765  1.00 78.18 502 A 1 
ATOM   3875 C  CZ2 . TRP A 1 502 ? 11.051  -12.990 18.324  1.00 80.84 502 A 1 
ATOM   3876 C  CZ3 . TRP A 1 502 ? 11.188  -14.083 16.170  1.00 70.57 502 A 1 
ATOM   3877 C  CH2 . TRP A 1 502 ? 11.716  -13.825 17.436  1.00 72.98 502 A 1 
ATOM   3878 N  N   . ASP A 1 503 ? 6.751   -11.214 12.130  1.00 98.67 503 A 1 
ATOM   3879 C  CA  . ASP A 1 503 ? 5.881   -11.664 11.053  1.00 98.59 503 A 1 
ATOM   3880 C  C   . ASP A 1 503 ? 6.105   -13.161 10.823  1.00 98.63 503 A 1 
ATOM   3881 O  O   . ASP A 1 503 ? 7.247   -13.632 10.802  1.00 98.21 503 A 1 
ATOM   3882 C  CB  . ASP A 1 503 ? 6.140   -10.877 9.762   1.00 98.02 503 A 1 
ATOM   3883 C  CG  . ASP A 1 503 ? 5.463   -9.506  9.770   1.00 96.74 503 A 1 
ATOM   3884 O  OD1 . ASP A 1 503 ? 4.217   -9.458  9.837   1.00 92.73 503 A 1 
ATOM   3885 O  OD2 . ASP A 1 503 ? 6.183   -8.495  9.651   1.00 92.56 503 A 1 
ATOM   3886 N  N   . VAL A 1 504 ? 5.025   -13.908 10.629  1.00 98.62 504 A 1 
ATOM   3887 C  CA  . VAL A 1 504 ? 5.049   -15.315 10.240  1.00 98.68 504 A 1 
ATOM   3888 C  C   . VAL A 1 504 ? 4.043   -15.518 9.119   1.00 98.64 504 A 1 
ATOM   3889 O  O   . VAL A 1 504 ? 2.906   -15.064 9.220   1.00 98.25 504 A 1 
ATOM   3890 C  CB  . VAL A 1 504 ? 4.752   -16.259 11.417  1.00 98.32 504 A 1 
ATOM   3891 C  CG1 . VAL A 1 504 ? 4.878   -17.732 11.009  1.00 96.55 504 A 1 
ATOM   3892 C  CG2 . VAL A 1 504 ? 5.705   -16.032 12.601  1.00 96.85 504 A 1 
ATOM   3893 N  N   . MET A 1 505 ? 4.447   -16.226 8.065   1.00 98.53 505 A 1 
ATOM   3894 C  CA  . MET A 1 505 ? 3.576   -16.623 6.963   1.00 98.37 505 A 1 
ATOM   3895 C  C   . MET A 1 505 ? 3.818   -18.093 6.648   1.00 98.38 505 A 1 
ATOM   3896 O  O   . MET A 1 505 ? 4.969   -18.519 6.522   1.00 97.57 505 A 1 
ATOM   3897 C  CB  . MET A 1 505 ? 3.837   -15.755 5.722   1.00 96.87 505 A 1 
ATOM   3898 C  CG  . MET A 1 505 ? 3.422   -14.293 5.949   1.00 89.47 505 A 1 
ATOM   3899 S  SD  . MET A 1 505 ? 3.631   -13.204 4.508   1.00 86.88 505 A 1 
ATOM   3900 C  CE  . MET A 1 505 ? 5.418   -12.988 4.495   1.00 71.94 505 A 1 
ATOM   3901 N  N   . THR A 1 506 ? 2.741   -18.864 6.525   1.00 98.25 506 A 1 
ATOM   3902 C  CA  . THR A 1 506 ? 2.781   -20.287 6.193   1.00 97.98 506 A 1 
ATOM   3903 C  C   . THR A 1 506 ? 1.753   -20.581 5.118   1.00 98.04 506 A 1 
ATOM   3904 O  O   . THR A 1 506 ? 0.622   -20.111 5.211   1.00 97.17 506 A 1 
ATOM   3905 C  CB  . THR A 1 506 ? 2.496   -21.154 7.430   1.00 95.89 506 A 1 
ATOM   3906 O  OG1 . THR A 1 506 ? 3.364   -20.801 8.478   1.00 77.07 506 A 1 
ATOM   3907 C  CG2 . THR A 1 506 ? 2.717   -22.647 7.166   1.00 76.58 506 A 1 
ATOM   3908 N  N   . LYS A 1 507 ? 2.122   -21.402 4.138   1.00 97.49 507 A 1 
ATOM   3909 C  CA  . LYS A 1 507 ? 1.200   -22.000 3.174   1.00 96.86 507 A 1 
ATOM   3910 C  C   . LYS A 1 507 ? 1.456   -23.494 3.094   1.00 96.78 507 A 1 
ATOM   3911 O  O   . LYS A 1 507 ? 2.567   -23.920 2.807   1.00 95.75 507 A 1 
ATOM   3912 C  CB  . LYS A 1 507 ? 1.365   -21.304 1.816   1.00 95.40 507 A 1 
ATOM   3913 C  CG  . LYS A 1 507 ? 0.284   -21.750 0.829   1.00 89.02 507 A 1 
ATOM   3914 C  CD  . LYS A 1 507 ? 0.490   -21.075 -0.529  1.00 85.15 507 A 1 
ATOM   3915 C  CE  . LYS A 1 507 ? -0.743  -21.256 -1.414  1.00 74.53 507 A 1 
ATOM   3916 N  NZ  . LYS A 1 507 ? -1.693  -20.128 -1.257  1.00 67.52 507 A 1 
ATOM   3917 N  N   . TYR A 1 508 ? 0.415   -24.284 3.337   1.00 96.56 508 A 1 
ATOM   3918 C  CA  . TYR A 1 508 ? 0.413   -25.719 3.094   1.00 96.03 508 A 1 
ATOM   3919 C  C   . TYR A 1 508 ? -0.530  -26.025 1.933   1.00 95.97 508 A 1 
ATOM   3920 O  O   . TYR A 1 508 ? -1.690  -25.620 1.962   1.00 95.20 508 A 1 
ATOM   3921 C  CB  . TYR A 1 508 ? 0.013   -26.468 4.360   1.00 94.86 508 A 1 
ATOM   3922 C  CG  . TYR A 1 508 ? 0.195   -27.970 4.239   1.00 92.85 508 A 1 
ATOM   3923 C  CD1 . TYR A 1 508 ? -0.916  -28.828 4.122   1.00 89.44 508 A 1 
ATOM   3924 C  CD2 . TYR A 1 508 ? 1.491   -28.508 4.239   1.00 89.12 508 A 1 
ATOM   3925 C  CE1 . TYR A 1 508 ? -0.729  -30.218 4.003   1.00 87.30 508 A 1 
ATOM   3926 C  CE2 . TYR A 1 508 ? 1.688   -29.893 4.122   1.00 86.29 508 A 1 
ATOM   3927 C  CZ  . TYR A 1 508 ? 0.577   -30.752 4.010   1.00 86.30 508 A 1 
ATOM   3928 O  OH  . TYR A 1 508 ? 0.776   -32.108 3.910   1.00 82.75 508 A 1 
ATOM   3929 N  N   . THR A 1 509 ? -0.051  -26.691 0.912   1.00 95.24 509 A 1 
ATOM   3930 C  CA  . THR A 1 509 ? -0.811  -27.002 -0.304  1.00 94.84 509 A 1 
ATOM   3931 C  C   . THR A 1 509 ? -0.815  -28.505 -0.535  1.00 94.71 509 A 1 
ATOM   3932 O  O   . THR A 1 509 ? 0.230   -29.142 -0.454  1.00 93.50 509 A 1 
ATOM   3933 C  CB  . THR A 1 509 ? -0.249  -26.264 -1.526  1.00 93.43 509 A 1 
ATOM   3934 O  OG1 . THR A 1 509 ? -0.110  -24.888 -1.249  1.00 84.60 509 A 1 
ATOM   3935 C  CG2 . THR A 1 509 ? -1.151  -26.373 -2.749  1.00 83.46 509 A 1 
ATOM   3936 N  N   . THR A 1 510 ? -1.990  -29.046 -0.833  1.00 94.03 510 A 1 
ATOM   3937 C  CA  . THR A 1 510 ? -2.201  -30.431 -1.256  1.00 93.67 510 A 1 
ATOM   3938 C  C   . THR A 1 510 ? -3.144  -30.444 -2.461  1.00 93.66 510 A 1 
ATOM   3939 O  O   . THR A 1 510 ? -3.746  -29.418 -2.798  1.00 92.37 510 A 1 
ATOM   3940 C  CB  . THR A 1 510 ? -2.788  -31.301 -0.128  1.00 92.27 510 A 1 
ATOM   3941 O  OG1 . THR A 1 510 ? -4.162  -31.051 0.061   1.00 82.73 510 A 1 
ATOM   3942 C  CG2 . THR A 1 510 ? -2.126  -31.095 1.237   1.00 82.35 510 A 1 
ATOM   3943 N  N   . ASP A 1 511 ? -3.353  -31.603 -3.082  1.00 92.92 511 A 1 
ATOM   3944 C  CA  . ASP A 1 511 ? -4.367  -31.756 -4.138  1.00 92.34 511 A 1 
ATOM   3945 C  C   . ASP A 1 511 ? -5.808  -31.593 -3.623  1.00 93.46 511 A 1 
ATOM   3946 O  O   . ASP A 1 511 ? -6.734  -31.305 -4.379  1.00 91.20 511 A 1 
ATOM   3947 C  CB  . ASP A 1 511 ? -4.207  -33.137 -4.791  1.00 90.05 511 A 1 
ATOM   3948 C  CG  . ASP A 1 511 ? -2.908  -33.306 -5.578  1.00 86.35 511 A 1 
ATOM   3949 O  OD1 . ASP A 1 511 ? -2.383  -32.300 -6.109  1.00 81.26 511 A 1 
ATOM   3950 O  OD2 . ASP A 1 511 ? -2.438  -34.463 -5.686  1.00 81.19 511 A 1 
ATOM   3951 N  N   . LEU A 1 512 ? -6.029  -31.804 -2.319  1.00 93.51 512 A 1 
ATOM   3952 C  CA  . LEU A 1 512 ? -7.350  -31.778 -1.685  1.00 94.28 512 A 1 
ATOM   3953 C  C   . LEU A 1 512 ? -7.721  -30.410 -1.119  1.00 95.34 512 A 1 
ATOM   3954 O  O   . LEU A 1 512 ? -8.903  -30.072 -1.078  1.00 94.33 512 A 1 
ATOM   3955 C  CB  . LEU A 1 512 ? -7.398  -32.839 -0.573  1.00 92.51 512 A 1 
ATOM   3956 C  CG  . LEU A 1 512 ? -7.289  -34.292 -1.055  1.00 86.17 512 A 1 
ATOM   3957 C  CD1 . LEU A 1 512 ? -7.224  -35.226 0.162   1.00 79.97 512 A 1 
ATOM   3958 C  CD2 . LEU A 1 512 ? -8.488  -34.710 -1.901  1.00 78.77 512 A 1 
ATOM   3959 N  N   . PHE A 1 513 ? -6.736  -29.656 -0.629  1.00 95.61 513 A 1 
ATOM   3960 C  CA  . PHE A 1 513 ? -6.950  -28.345 -0.026  1.00 95.84 513 A 1 
ATOM   3961 C  C   . PHE A 1 513 ? -5.655  -27.534 0.005   1.00 95.71 513 A 1 
ATOM   3962 O  O   . PHE A 1 513 ? -4.551  -28.072 -0.073  1.00 94.97 513 A 1 
ATOM   3963 C  CB  . PHE A 1 513 ? -7.538  -28.485 1.392   1.00 95.35 513 A 1 
ATOM   3964 C  CG  . PHE A 1 513 ? -6.591  -29.066 2.425   1.00 95.37 513 A 1 
ATOM   3965 C  CD1 . PHE A 1 513 ? -6.512  -30.463 2.615   1.00 93.46 513 A 1 
ATOM   3966 C  CD2 . PHE A 1 513 ? -5.787  -28.224 3.202   1.00 93.35 513 A 1 
ATOM   3967 C  CE1 . PHE A 1 513 ? -5.633  -30.998 3.561   1.00 92.44 513 A 1 
ATOM   3968 C  CE2 . PHE A 1 513 ? -4.899  -28.760 4.154   1.00 92.42 513 A 1 
ATOM   3969 C  CZ  . PHE A 1 513 ? -4.824  -30.146 4.332   1.00 91.87 513 A 1 
ATOM   3970 N  N   . SER A 1 514 ? -5.786  -26.229 0.205   1.00 96.70 514 A 1 
ATOM   3971 C  CA  . SER A 1 514 ? -4.696  -25.365 0.644   1.00 96.79 514 A 1 
ATOM   3972 C  C   . SER A 1 514 ? -5.064  -24.645 1.934   1.00 97.51 514 A 1 
ATOM   3973 O  O   . SER A 1 514 ? -6.233  -24.331 2.170   1.00 97.27 514 A 1 
ATOM   3974 C  CB  . SER A 1 514 ? -4.271  -24.386 -0.458  1.00 94.79 514 A 1 
ATOM   3975 O  OG  . SER A 1 514 ? -5.310  -23.480 -0.779  1.00 84.14 514 A 1 
ATOM   3976 N  N   . LEU A 1 515 ? -4.065  -24.386 2.780   1.00 96.94 515 A 1 
ATOM   3977 C  CA  . LEU A 1 515 ? -4.202  -23.644 4.018   1.00 97.33 515 A 1 
ATOM   3978 C  C   . LEU A 1 515 ? -3.100  -22.592 4.100   1.00 97.29 515 A 1 
ATOM   3979 O  O   . LEU A 1 515 ? -1.924  -22.931 4.250   1.00 96.85 515 A 1 
ATOM   3980 C  CB  . LEU A 1 515 ? -4.163  -24.630 5.196   1.00 97.17 515 A 1 
ATOM   3981 C  CG  . LEU A 1 515 ? -4.278  -23.959 6.577   1.00 96.44 515 A 1 
ATOM   3982 C  CD1 . LEU A 1 515 ? -5.650  -23.315 6.793   1.00 94.69 515 A 1 
ATOM   3983 C  CD2 . LEU A 1 515 ? -4.078  -25.003 7.681   1.00 94.52 515 A 1 
ATOM   3984 N  N   . ASP A 1 516 ? -3.492  -21.335 4.042   1.00 98.06 516 A 1 
ATOM   3985 C  CA  . ASP A 1 516 ? -2.637  -20.198 4.346   1.00 97.90 516 A 1 
ATOM   3986 C  C   . ASP A 1 516 ? -2.863  -19.771 5.804   1.00 98.45 516 A 1 
ATOM   3987 O  O   . ASP A 1 516 ? -4.004  -19.675 6.257   1.00 98.10 516 A 1 
ATOM   3988 C  CB  . ASP A 1 516 ? -2.920  -19.038 3.377   1.00 96.54 516 A 1 
ATOM   3989 C  CG  . ASP A 1 516 ? -2.475  -19.351 1.941   1.00 90.88 516 A 1 
ATOM   3990 O  OD1 . ASP A 1 516 ? -1.293  -19.094 1.618   1.00 81.82 516 A 1 
ATOM   3991 O  OD2 . ASP A 1 516 ? -3.272  -19.842 1.115   1.00 81.13 516 A 1 
ATOM   3992 N  N   . VAL A 1 517 ? -1.785  -19.514 6.542   1.00 98.52 517 A 1 
ATOM   3993 C  CA  . VAL A 1 517 ? -1.827  -18.944 7.901   1.00 98.53 517 A 1 
ATOM   3994 C  C   . VAL A 1 517 ? -0.788  -17.844 7.991   1.00 98.67 517 A 1 
ATOM   3995 O  O   . VAL A 1 517 ? 0.366   -18.040 7.620   1.00 98.24 517 A 1 
ATOM   3996 C  CB  . VAL A 1 517 ? -1.605  -20.005 8.998   1.00 98.24 517 A 1 
ATOM   3997 C  CG1 . VAL A 1 517 ? -1.748  -19.394 10.404  1.00 95.88 517 A 1 
ATOM   3998 C  CG2 . VAL A 1 517 ? -2.614  -21.149 8.909   1.00 96.23 517 A 1 
ATOM   3999 N  N   . ALA A 1 518 ? -1.178  -16.696 8.525   1.00 98.65 518 A 1 
ATOM   4000 C  CA  . ALA A 1 518 ? -0.265  -15.612 8.823   1.00 98.69 518 A 1 
ATOM   4001 C  C   . ALA A 1 518 ? -0.451  -15.123 10.262  1.00 98.70 518 A 1 
ATOM   4002 O  O   . ALA A 1 518 ? -1.536  -15.196 10.826  1.00 98.39 518 A 1 
ATOM   4003 C  CB  . ALA A 1 518 ? -0.443  -14.497 7.786   1.00 98.14 518 A 1 
ATOM   4004 N  N   . TYR A 1 519 ? 0.633   -14.626 10.868  1.00 98.69 519 A 1 
ATOM   4005 C  CA  . TYR A 1 519 ? 0.645   -14.042 12.197  1.00 98.67 519 A 1 
ATOM   4006 C  C   . TYR A 1 519 ? 1.512   -12.788 12.205  1.00 98.72 519 A 1 
ATOM   4007 O  O   . TYR A 1 519 ? 2.590   -12.765 11.612  1.00 98.43 519 A 1 
ATOM   4008 C  CB  . TYR A 1 519 ? 1.148   -15.070 13.217  1.00 98.43 519 A 1 
ATOM   4009 C  CG  . TYR A 1 519 ? 1.575   -14.480 14.548  1.00 98.16 519 A 1 
ATOM   4010 C  CD1 . TYR A 1 519 ? 2.951   -14.295 14.836  1.00 97.07 519 A 1 
ATOM   4011 C  CD2 . TYR A 1 519 ? 0.616   -14.071 15.495  1.00 97.26 519 A 1 
ATOM   4012 C  CE1 . TYR A 1 519 ? 3.351   -13.730 16.063  1.00 96.46 519 A 1 
ATOM   4013 C  CE2 . TYR A 1 519 ? 1.003   -13.507 16.718  1.00 96.32 519 A 1 
ATOM   4014 C  CZ  . TYR A 1 519 ? 2.377   -13.345 17.007  1.00 96.27 519 A 1 
ATOM   4015 O  OH  . TYR A 1 519 ? 2.764   -12.815 18.200  1.00 94.26 519 A 1 
ATOM   4016 N  N   . ASN A 1 520 ? 1.076   -11.773 12.936  1.00 98.32 520 A 1 
ATOM   4017 C  CA  . ASN A 1 520 ? 1.872   -10.593 13.212  1.00 98.21 520 A 1 
ATOM   4018 C  C   . ASN A 1 520 ? 1.790   -10.190 14.682  1.00 98.28 520 A 1 
ATOM   4019 O  O   . ASN A 1 520 ? 0.732   -10.242 15.308  1.00 97.69 520 A 1 
ATOM   4020 C  CB  . ASN A 1 520 ? 1.441   -9.446  12.282  1.00 97.87 520 A 1 
ATOM   4021 C  CG  . ASN A 1 520 ? 2.190   -8.166  12.612  1.00 97.37 520 A 1 
ATOM   4022 O  OD1 . ASN A 1 520 ? 1.738   -7.359  13.410  1.00 86.84 520 A 1 
ATOM   4023 N  ND2 . ASN A 1 520 ? 3.364   -7.978  12.066  1.00 87.80 520 A 1 
ATOM   4024 N  N   . ARG A 1 521 ? 2.929   -9.710  15.203  1.00 98.10 521 A 1 
ATOM   4025 C  CA  . ARG A 1 521 ? 3.022   -8.862  16.387  1.00 97.95 521 A 1 
ATOM   4026 C  C   . ARG A 1 521 ? 3.709   -7.563  16.003  1.00 98.09 521 A 1 
ATOM   4027 O  O   . ARG A 1 521 ? 4.842   -7.598  15.519  1.00 96.89 521 A 1 
ATOM   4028 C  CB  . ARG A 1 521 ? 3.764   -9.609  17.497  1.00 96.98 521 A 1 
ATOM   4029 C  CG  . ARG A 1 521 ? 4.072   -8.710  18.701  1.00 94.99 521 A 1 
ATOM   4030 C  CD  . ARG A 1 521 ? 4.687   -9.505  19.863  1.00 92.49 521 A 1 
ATOM   4031 N  NE  . ARG A 1 521 ? 3.680   -10.401 20.460  1.00 88.62 521 A 1 
ATOM   4032 C  CZ  . ARG A 1 521 ? 3.849   -11.268 21.443  1.00 86.85 521 A 1 
ATOM   4033 N  NH1 . ARG A 1 521 ? 5.010   -11.442 22.013  1.00 79.31 521 A 1 
ATOM   4034 N  NH2 . ARG A 1 521 ? 2.839   -11.956 21.866  1.00 80.99 521 A 1 
ATOM   4035 N  N   . THR A 1 522 ? 3.100   -6.431  16.284  1.00 96.74 522 A 1 
ATOM   4036 C  CA  . THR A 1 522 ? 3.732   -5.114  16.164  1.00 96.58 522 A 1 
ATOM   4037 C  C   . THR A 1 522 ? 3.560   -4.360  17.474  1.00 95.97 522 A 1 
ATOM   4038 O  O   . THR A 1 522 ? 2.453   -4.193  17.973  1.00 94.55 522 A 1 
ATOM   4039 C  CB  . THR A 1 522 ? 3.181   -4.309  14.980  1.00 96.17 522 A 1 
ATOM   4040 O  OG1 . THR A 1 522 ? 3.328   -5.048  13.790  1.00 93.12 522 A 1 
ATOM   4041 C  CG2 . THR A 1 522 ? 3.930   -2.999  14.773  1.00 93.97 522 A 1 
ATOM   4042 N  N   . ARG A 1 523 ? 4.671   -3.929  18.056  1.00 96.24 523 A 1 
ATOM   4043 C  CA  . ARG A 1 523 ? 4.716   -3.078  19.254  1.00 95.84 523 A 1 
ATOM   4044 C  C   . ARG A 1 523 ? 5.543   -1.849  18.960  1.00 96.13 523 A 1 
ATOM   4045 O  O   . ARG A 1 523 ? 6.482   -1.903  18.167  1.00 94.85 523 A 1 
ATOM   4046 C  CB  . ARG A 1 523 ? 5.291   -3.861  20.444  1.00 94.48 523 A 1 
ATOM   4047 C  CG  . ARG A 1 523 ? 4.445   -5.066  20.880  1.00 90.37 523 A 1 
ATOM   4048 C  CD  . ARG A 1 523 ? 3.093   -4.637  21.467  1.00 85.47 523 A 1 
ATOM   4049 N  NE  . ARG A 1 523 ? 2.291   -5.812  21.853  1.00 81.89 523 A 1 
ATOM   4050 C  CZ  . ARG A 1 523 ? 1.397   -6.450  21.096  1.00 76.15 523 A 1 
ATOM   4051 N  NH1 . ARG A 1 523 ? 1.091   -6.052  19.898  1.00 68.31 523 A 1 
ATOM   4052 N  NH2 . ARG A 1 523 ? 0.812   -7.507  21.545  1.00 71.83 523 A 1 
ATOM   4053 N  N   . GLY A 1 524 ? 5.234   -0.744  19.615  1.00 94.86 524 A 1 
ATOM   4054 C  CA  . GLY A 1 524 ? 5.992   0.481   19.473  1.00 94.57 524 A 1 
ATOM   4055 C  C   . GLY A 1 524 ? 5.778   1.394   20.665  1.00 94.22 524 A 1 
ATOM   4056 O  O   . GLY A 1 524 ? 4.677   1.458   21.205  1.00 92.76 524 A 1 
ATOM   4057 N  N   . LYS A 1 525 ? 6.841   2.070   21.090  1.00 95.07 525 A 1 
ATOM   4058 C  CA  . LYS A 1 525 ? 6.786   3.051   22.170  1.00 94.91 525 A 1 
ATOM   4059 C  C   . LYS A 1 525 ? 7.813   4.150   21.974  1.00 95.57 525 A 1 
ATOM   4060 O  O   . LYS A 1 525 ? 8.893   3.909   21.422  1.00 94.45 525 A 1 
ATOM   4061 C  CB  . LYS A 1 525 ? 6.939   2.371   23.535  1.00 92.49 525 A 1 
ATOM   4062 C  CG  . LYS A 1 525 ? 8.286   1.670   23.737  1.00 82.98 525 A 1 
ATOM   4063 C  CD  . LYS A 1 525 ? 8.376   1.119   25.155  1.00 82.76 525 A 1 
ATOM   4064 C  CE  . LYS A 1 525 ? 9.778   0.570   25.425  1.00 72.64 525 A 1 
ATOM   4065 N  NZ  . LYS A 1 525 ? 9.943   0.273   26.866  1.00 65.61 525 A 1 
ATOM   4066 N  N   . ASP A 1 526 ? 7.495   5.320   22.486  1.00 93.72 526 A 1 
ATOM   4067 C  CA  . ASP A 1 526 ? 8.483   6.349   22.754  1.00 93.43 526 A 1 
ATOM   4068 C  C   . ASP A 1 526 ? 9.487   5.822   23.788  1.00 93.76 526 A 1 
ATOM   4069 O  O   . ASP A 1 526 ? 9.107   5.232   24.802  1.00 92.39 526 A 1 
ATOM   4070 C  CB  . ASP A 1 526 ? 7.737   7.605   23.229  1.00 92.43 526 A 1 
ATOM   4071 C  CG  . ASP A 1 526 ? 8.668   8.794   23.411  1.00 90.14 526 A 1 
ATOM   4072 O  OD1 . ASP A 1 526 ? 9.617   8.678   24.222  1.00 84.18 526 A 1 
ATOM   4073 O  OD2 . ASP A 1 526 ? 8.437   9.820   22.747  1.00 83.94 526 A 1 
ATOM   4074 N  N   . THR A 1 527 ? 10.789  5.942   23.523  1.00 94.70 527 A 1 
ATOM   4075 C  CA  . THR A 1 527 ? 11.827  5.386   24.410  1.00 95.01 527 A 1 
ATOM   4076 C  C   . THR A 1 527 ? 12.099  6.257   25.621  1.00 95.06 527 A 1 
ATOM   4077 O  O   . THR A 1 527 ? 12.592  5.740   26.621  1.00 91.28 527 A 1 
ATOM   4078 C  CB  . THR A 1 527 ? 13.140  5.117   23.671  1.00 93.38 527 A 1 
ATOM   4079 O  OG1 . THR A 1 527 ? 13.567  6.213   22.913  1.00 83.70 527 A 1 
ATOM   4080 C  CG2 . THR A 1 527 ? 12.987  3.947   22.703  1.00 82.18 527 A 1 
ATOM   4081 N  N   . ASP A 1 528 ? 11.773  7.534   25.531  1.00 94.25 528 A 1 
ATOM   4082 C  CA  . ASP A 1 528 ? 12.076  8.513   26.565  1.00 93.73 528 A 1 
ATOM   4083 C  C   . ASP A 1 528 ? 10.910  8.641   27.560  1.00 93.98 528 A 1 
ATOM   4084 O  O   . ASP A 1 528 ? 11.129  8.717   28.771  1.00 91.15 528 A 1 
ATOM   4085 C  CB  . ASP A 1 528 ? 12.441  9.861   25.895  1.00 92.70 528 A 1 
ATOM   4086 C  CG  . ASP A 1 528 ? 13.669  9.775   24.965  1.00 89.51 528 A 1 
ATOM   4087 O  OD1 . ASP A 1 528 ? 14.554  8.926   25.207  1.00 83.58 528 A 1 
ATOM   4088 O  OD2 . ASP A 1 528 ? 13.740  10.539  23.978  1.00 83.37 528 A 1 
ATOM   4089 N  N   . THR A 1 529 ? 9.659   8.559   27.079  1.00 93.59 529 A 1 
ATOM   4090 C  CA  . THR A 1 529 ? 8.455   8.587   27.927  1.00 92.82 529 A 1 
ATOM   4091 C  C   . THR A 1 529 ? 7.958   7.193   28.313  1.00 93.06 529 A 1 
ATOM   4092 O  O   . THR A 1 529 ? 7.311   7.016   29.347  1.00 89.87 529 A 1 
ATOM   4093 C  CB  . THR A 1 529 ? 7.310   9.351   27.252  1.00 91.13 529 A 1 
ATOM   4094 O  OG1 . THR A 1 529 ? 6.855   8.663   26.120  1.00 85.35 529 A 1 
ATOM   4095 C  CG2 . THR A 1 529 ? 7.706   10.759  26.822  1.00 84.51 529 A 1 
ATOM   4096 N  N   . GLY A 1 530 ? 8.251   6.173   27.497  1.00 92.03 530 A 1 
ATOM   4097 C  CA  . GLY A 1 530 ? 7.728   4.815   27.644  1.00 91.87 530 A 1 
ATOM   4098 C  C   . GLY A 1 530 ? 6.280   4.639   27.188  1.00 92.27 530 A 1 
ATOM   4099 O  O   . GLY A 1 530 ? 5.743   3.531   27.321  1.00 89.51 530 A 1 
ATOM   4100 N  N   . GLU A 1 531 ? 5.650   5.669   26.645  1.00 91.90 531 A 1 
ATOM   4101 C  CA  . GLU A 1 531 ? 4.277   5.605   26.144  1.00 90.92 531 A 1 
ATOM   4102 C  C   . GLU A 1 531 ? 4.203   4.823   24.826  1.00 91.98 531 A 1 
ATOM   4103 O  O   . GLU A 1 531 ? 5.042   4.971   23.945  1.00 90.90 531 A 1 
ATOM   4104 C  CB  . GLU A 1 531 ? 3.686   7.018   26.021  1.00 88.41 531 A 1 
ATOM   4105 C  CG  . GLU A 1 531 ? 2.169   6.965   25.818  1.00 77.49 531 A 1 
ATOM   4106 C  CD  . GLU A 1 531 ? 1.467   8.326   25.890  1.00 71.14 531 A 1 
ATOM   4107 O  OE1 . GLU A 1 531 ? 0.207   8.299   25.987  1.00 63.23 531 A 1 
ATOM   4108 O  OE2 . GLU A 1 531 ? 2.155   9.357   25.868  1.00 62.14 531 A 1 
ATOM   4109 N  N   . TYR A 1 532 ? 3.197   3.961   24.702  1.00 90.91 532 A 1 
ATOM   4110 C  CA  . TYR A 1 532 ? 2.971   3.217   23.471  1.00 90.70 532 A 1 
ATOM   4111 C  C   . TYR A 1 532 ? 2.442   4.117   22.362  1.00 90.68 532 A 1 
ATOM   4112 O  O   . TYR A 1 532 ? 1.567   4.953   22.597  1.00 88.72 532 A 1 
ATOM   4113 C  CB  . TYR A 1 532 ? 2.021   2.034   23.716  1.00 89.42 532 A 1 
ATOM   4114 C  CG  . TYR A 1 532 ? 2.643   0.890   24.482  1.00 88.55 532 A 1 
ATOM   4115 C  CD1 . TYR A 1 532 ? 3.524   0.009   23.831  1.00 85.23 532 A 1 
ATOM   4116 C  CD2 . TYR A 1 532 ? 2.359   0.700   25.845  1.00 85.07 532 A 1 
ATOM   4117 C  CE1 . TYR A 1 532 ? 4.110   -1.056  24.524  1.00 83.11 532 A 1 
ATOM   4118 C  CE2 . TYR A 1 532 ? 2.941   -0.363  26.549  1.00 82.91 532 A 1 
ATOM   4119 C  CZ  . TYR A 1 532 ? 3.819   -1.240  25.883  1.00 83.46 532 A 1 
ATOM   4120 O  OH  . TYR A 1 532 ? 4.397   -2.279  26.570  1.00 80.54 532 A 1 
ATOM   4121 N  N   . ILE A 1 533 ? 2.932   3.903   21.143  1.00 91.27 533 A 1 
ATOM   4122 C  CA  . ILE A 1 533 ? 2.442   4.607   19.960  1.00 90.86 533 A 1 
ATOM   4123 C  C   . ILE A 1 533 ? 1.087   4.048   19.508  1.00 90.78 533 A 1 
ATOM   4124 O  O   . ILE A 1 533 ? 0.737   2.896   19.792  1.00 88.17 533 A 1 
ATOM   4125 C  CB  . ILE A 1 533 ? 3.495   4.633   18.827  1.00 89.00 533 A 1 
ATOM   4126 C  CG1 . ILE A 1 533 ? 3.805   3.224   18.300  1.00 83.59 533 A 1 
ATOM   4127 C  CG2 . ILE A 1 533 ? 4.761   5.350   19.315  1.00 82.16 533 A 1 
ATOM   4128 C  CD1 . ILE A 1 533 ? 4.741   3.220   17.088  1.00 76.66 533 A 1 
ATOM   4129 N  N   . SER A 1 534 ? 0.332   4.862   18.781  1.00 89.20 534 A 1 
ATOM   4130 C  CA  . SER A 1 534 ? -1.035  4.549   18.350  1.00 88.53 534 A 1 
ATOM   4131 C  C   . SER A 1 534 ? -1.112  3.700   17.085  1.00 89.78 534 A 1 
ATOM   4132 O  O   . SER A 1 534 ? -2.027  2.887   16.951  1.00 87.11 534 A 1 
ATOM   4133 C  CB  . SER A 1 534 ? -1.807  5.857   18.146  1.00 84.99 534 A 1 
ATOM   4134 O  OG  . SER A 1 534 ? -1.076  6.748   17.331  1.00 76.02 534 A 1 
ATOM   4135 N  N   . SER A 1 535 ? -0.153  3.840   16.177  1.00 89.38 535 A 1 
ATOM   4136 C  CA  . SER A 1 535 ? -0.118  3.184   14.865  1.00 90.17 535 A 1 
ATOM   4137 C  C   . SER A 1 535 ? 0.396   1.735   14.928  1.00 91.31 535 A 1 
ATOM   4138 O  O   . SER A 1 535 ? 1.240   1.309   14.139  1.00 89.49 535 A 1 
ATOM   4139 C  CB  . SER A 1 535 ? 0.675   4.048   13.882  1.00 88.75 535 A 1 
ATOM   4140 O  OG  . SER A 1 535 ? 1.961   4.339   14.402  1.00 83.08 535 A 1 
ATOM   4141 N  N   . ILE A 1 536 ? -0.084  0.970   15.903  1.00 91.21 536 A 1 
ATOM   4142 C  CA  . ILE A 1 536 ? 0.250   -0.444  16.105  1.00 91.15 536 A 1 
ATOM   4143 C  C   . ILE A 1 536 ? -1.017  -1.293  16.145  1.00 91.84 536 A 1 
ATOM   4144 O  O   . ILE A 1 536 ? -2.118  -0.789  16.355  1.00 89.57 536 A 1 
ATOM   4145 C  CB  . ILE A 1 536 ? 1.123   -0.665  17.359  1.00 88.40 536 A 1 
ATOM   4146 C  CG1 . ILE A 1 536 ? 0.434   -0.172  18.651  1.00 81.11 536 A 1 
ATOM   4147 C  CG2 . ILE A 1 536 ? 2.500   -0.022  17.163  1.00 76.32 536 A 1 
ATOM   4148 C  CD1 . ILE A 1 536 ? 1.160   -0.597  19.928  1.00 72.22 536 A 1 
ATOM   4149 N  N   . ASN A 1 537 ? -0.853  -2.597  15.991  1.00 92.72 537 A 1 
ATOM   4150 C  CA  . ASN A 1 537 ? -1.944  -3.570  16.050  1.00 92.83 537 A 1 
ATOM   4151 C  C   . ASN A 1 537 ? -1.785  -4.543  17.226  1.00 93.73 537 A 1 
ATOM   4152 O  O   . ASN A 1 537 ? -0.665  -4.788  17.682  1.00 92.74 537 A 1 
ATOM   4153 C  CB  . ASN A 1 537 ? -2.041  -4.279  14.689  1.00 91.33 537 A 1 
ATOM   4154 C  CG  . ASN A 1 537 ? -0.769  -5.012  14.321  1.00 90.77 537 A 1 
ATOM   4155 O  OD1 . ASN A 1 537 ? 0.157   -4.446  13.759  1.00 83.78 537 A 1 
ATOM   4156 N  ND2 . ASN A 1 537 ? -0.682  -6.289  14.618  1.00 84.11 537 A 1 
ATOM   4157 N  N   . PRO A 1 538 ? -2.880  -5.147  17.720  1.00 94.00 538 A 1 
ATOM   4158 C  CA  . PRO A 1 538 ? -2.809  -6.326  18.566  1.00 94.23 538 A 1 
ATOM   4159 C  C   . PRO A 1 538 ? -2.244  -7.524  17.789  1.00 95.38 538 A 1 
ATOM   4160 O  O   . PRO A 1 538 ? -2.244  -7.531  16.554  1.00 94.41 538 A 1 
ATOM   4161 C  CB  . PRO A 1 538 ? -4.244  -6.566  19.034  1.00 92.20 538 A 1 
ATOM   4162 C  CG  . PRO A 1 538 ? -5.075  -6.029  17.879  1.00 89.98 538 A 1 
ATOM   4163 C  CD  . PRO A 1 538 ? -4.259  -4.843  17.372  1.00 92.64 538 A 1 
ATOM   4164 N  N   . ASP A 1 539 ? -1.794  -8.548  18.512  1.00 96.20 539 A 1 
ATOM   4165 C  CA  . ASP A 1 539 ? -1.393  -9.809  17.889  1.00 96.70 539 A 1 
ATOM   4166 C  C   . ASP A 1 539 ? -2.564  -10.370 17.079  1.00 97.14 539 A 1 
ATOM   4167 O  O   . ASP A 1 539 ? -3.675  -10.506 17.590  1.00 96.40 539 A 1 
ATOM   4168 C  CB  . ASP A 1 539 ? -0.950  -10.835 18.945  1.00 96.06 539 A 1 
ATOM   4169 C  CG  . ASP A 1 539 ? 0.393   -10.531 19.608  1.00 94.94 539 A 1 
ATOM   4170 O  OD1 . ASP A 1 539 ? 1.064   -9.521  19.286  1.00 91.10 539 A 1 
ATOM   4171 O  OD2 . ASP A 1 539 ? 0.830   -11.321 20.469  1.00 90.72 539 A 1 
ATOM   4172 N  N   . THR A 1 540 ? -2.317  -10.682 15.815  1.00 97.77 540 A 1 
ATOM   4173 C  CA  . THR A 1 540 ? -3.361  -11.103 14.880  1.00 98.11 540 A 1 
ATOM   4174 C  C   . THR A 1 540 ? -2.906  -12.339 14.116  1.00 98.41 540 A 1 
ATOM   4175 O  O   . THR A 1 540 ? -1.769  -12.404 13.655  1.00 98.21 540 A 1 
ATOM   4176 C  CB  . THR A 1 540 ? -3.748  -9.967  13.922  1.00 97.20 540 A 1 
ATOM   4177 O  OG1 . THR A 1 540 ? -4.139  -8.826  14.655  1.00 91.42 540 A 1 
ATOM   4178 C  CG2 . THR A 1 540 ? -4.928  -10.321 13.022  1.00 91.91 540 A 1 
ATOM   4179 N  N   . VAL A 1 541 ? -3.817  -13.291 13.966  1.00 98.40 541 A 1 
ATOM   4180 C  CA  . VAL A 1 541 ? -3.680  -14.449 13.084  1.00 98.53 541 A 1 
ATOM   4181 C  C   . VAL A 1 541 ? -4.788  -14.382 12.043  1.00 98.64 541 A 1 
ATOM   4182 O  O   . VAL A 1 541 ? -5.958  -14.243 12.402  1.00 98.30 541 A 1 
ATOM   4183 C  CB  . VAL A 1 541 ? -3.738  -15.774 13.870  1.00 98.21 541 A 1 
ATOM   4184 C  CG1 . VAL A 1 541 ? -3.705  -17.001 12.955  1.00 94.99 541 A 1 
ATOM   4185 C  CG2 . VAL A 1 541 ? -2.556  -15.897 14.833  1.00 95.57 541 A 1 
ATOM   4186 N  N   . THR A 1 542 ? -4.438  -14.545 10.773  1.00 98.64 542 A 1 
ATOM   4187 C  CA  . THR A 1 542 ? -5.408  -14.836 9.716   1.00 98.57 542 A 1 
ATOM   4188 C  C   . THR A 1 542 ? -5.152  -16.222 9.145   1.00 98.66 542 A 1 
ATOM   4189 O  O   . THR A 1 542 ? -4.014  -16.700 9.130   1.00 98.25 542 A 1 
ATOM   4190 C  CB  . THR A 1 542 ? -5.444  -13.793 8.593   1.00 97.94 542 A 1 
ATOM   4191 O  OG1 . THR A 1 542 ? -4.193  -13.696 7.948   1.00 85.59 542 A 1 
ATOM   4192 C  CG2 . THR A 1 542 ? -5.819  -12.418 9.120   1.00 87.21 542 A 1 
ATOM   4193 N  N   . SER A 1 543 ? -6.210  -16.881 8.704   1.00 98.60 543 A 1 
ATOM   4194 C  CA  . SER A 1 543 ? -6.147  -18.198 8.095   1.00 98.50 543 A 1 
ATOM   4195 C  C   . SER A 1 543 ? -7.114  -18.280 6.926   1.00 98.56 543 A 1 
ATOM   4196 O  O   . SER A 1 543 ? -8.258  -17.864 7.061   1.00 98.00 543 A 1 
ATOM   4197 C  CB  . SER A 1 543 ? -6.478  -19.257 9.148   1.00 97.64 543 A 1 
ATOM   4198 O  OG  . SER A 1 543 ? -6.385  -20.547 8.599   1.00 79.89 543 A 1 
ATOM   4199 N  N   . THR A 1 544 ? -6.678  -18.847 5.812   1.00 98.57 544 A 1 
ATOM   4200 C  CA  . THR A 1 544 ? -7.518  -19.109 4.635   1.00 98.36 544 A 1 
ATOM   4201 C  C   . THR A 1 544 ? -7.419  -20.581 4.271   1.00 98.38 544 A 1 
ATOM   4202 O  O   . THR A 1 544 ? -6.359  -21.076 3.906   1.00 97.62 544 A 1 
ATOM   4203 C  CB  . THR A 1 544 ? -7.122  -18.217 3.444   1.00 97.61 544 A 1 
ATOM   4204 O  OG1 . THR A 1 544 ? -7.177  -16.863 3.830   1.00 90.13 544 A 1 
ATOM   4205 C  CG2 . THR A 1 544 ? -8.076  -18.395 2.265   1.00 89.06 544 A 1 
ATOM   4206 N  N   . LEU A 1 545 ? -8.528  -21.292 4.385   1.00 98.40 545 A 1 
ATOM   4207 C  CA  . LEU A 1 545 ? -8.675  -22.672 3.930   1.00 98.44 545 A 1 
ATOM   4208 C  C   . LEU A 1 545 ? -9.451  -22.679 2.619   1.00 98.48 545 A 1 
ATOM   4209 O  O   . LEU A 1 545 ? -10.599 -22.243 2.599   1.00 98.07 545 A 1 
ATOM   4210 C  CB  . LEU A 1 545 ? -9.379  -23.490 5.031   1.00 98.23 545 A 1 
ATOM   4211 C  CG  . LEU A 1 545 ? -9.673  -24.957 4.647   1.00 97.56 545 A 1 
ATOM   4212 C  CD1 . LEU A 1 545 ? -8.396  -25.782 4.496   1.00 96.12 545 A 1 
ATOM   4213 C  CD2 . LEU A 1 545 ? -10.525 -25.605 5.732   1.00 95.95 545 A 1 
ATOM   4214 N  N   . ASN A 1 546 ? -8.875  -23.223 1.558   1.00 98.23 546 A 1 
ATOM   4215 C  CA  . ASN A 1 546 ? -9.548  -23.428 0.284   1.00 97.95 546 A 1 
ATOM   4216 C  C   . ASN A 1 546 ? -9.622  -24.928 -0.035  1.00 97.91 546 A 1 
ATOM   4217 O  O   . ASN A 1 546 ? -8.605  -25.617 -0.006  1.00 97.54 546 A 1 
ATOM   4218 C  CB  . ASN A 1 546 ? -8.837  -22.629 -0.812  1.00 97.40 546 A 1 
ATOM   4219 C  CG  . ASN A 1 546 ? -9.526  -22.816 -2.148  1.00 95.75 546 A 1 
ATOM   4220 O  OD1 . ASN A 1 546 ? -10.697 -22.524 -2.332  1.00 88.63 546 A 1 
ATOM   4221 N  ND2 . ASN A 1 546 ? -8.839  -23.364 -3.133  1.00 88.02 546 A 1 
ATOM   4222 N  N   . ILE A 1 547 ? -10.817 -25.421 -0.358  1.00 98.02 547 A 1 
ATOM   4223 C  CA  . ILE A 1 547 ? -11.090 -26.820 -0.686  1.00 98.09 547 A 1 
ATOM   4224 C  C   . ILE A 1 547 ? -11.728 -26.876 -2.075  1.00 98.00 547 A 1 
ATOM   4225 O  O   . ILE A 1 547 ? -12.926 -26.588 -2.207  1.00 97.44 547 A 1 
ATOM   4226 C  CB  . ILE A 1 547 ? -11.983 -27.490 0.394   1.00 97.81 547 A 1 
ATOM   4227 C  CG1 . ILE A 1 547 ? -11.400 -27.324 1.812   1.00 96.57 547 A 1 
ATOM   4228 C  CG2 . ILE A 1 547 ? -12.175 -28.975 0.047   1.00 96.73 547 A 1 
ATOM   4229 C  CD1 . ILE A 1 547 ? -12.308 -27.849 2.935   1.00 93.12 547 A 1 
ATOM   4230 N  N   . PRO A 1 548 ? -10.975 -27.227 -3.135  1.00 97.87 548 A 1 
ATOM   4231 C  CA  . PRO A 1 548 ? -11.556 -27.475 -4.443  1.00 97.40 548 A 1 
ATOM   4232 C  C   . PRO A 1 548 ? -12.421 -28.754 -4.417  1.00 97.54 548 A 1 
ATOM   4233 O  O   . PRO A 1 548 ? -12.018 -29.788 -3.889  1.00 96.17 548 A 1 
ATOM   4234 C  CB  . PRO A 1 548 ? -10.367 -27.581 -5.400  1.00 95.85 548 A 1 
ATOM   4235 C  CG  . PRO A 1 548 ? -9.228  -28.086 -4.510  1.00 92.70 548 A 1 
ATOM   4236 C  CD  . PRO A 1 548 ? -9.542  -27.458 -3.148  1.00 96.41 548 A 1 
ATOM   4237 N  N   . ILE A 1 549 ? -13.605 -28.686 -5.011  1.00 97.22 549 A 1 
ATOM   4238 C  CA  . ILE A 1 549 ? -14.517 -29.835 -5.118  1.00 96.79 549 A 1 
ATOM   4239 C  C   . ILE A 1 549 ? -14.186 -30.626 -6.388  1.00 95.47 549 A 1 
ATOM   4240 O  O   . ILE A 1 549 ? -14.858 -30.520 -7.422  1.00 90.95 549 A 1 
ATOM   4241 C  CB  . ILE A 1 549 ? -16.001 -29.396 -5.024  1.00 96.13 549 A 1 
ATOM   4242 C  CG1 . ILE A 1 549 ? -16.301 -28.490 -3.806  1.00 93.86 549 A 1 
ATOM   4243 C  CG2 . ILE A 1 549 ? -16.920 -30.629 -4.984  1.00 93.89 549 A 1 
ATOM   4244 C  CD1 . ILE A 1 549 ? -15.961 -29.098 -2.438  1.00 84.77 549 A 1 
ATOM   4245 N  N   . ALA A 1 550 ? -13.129 -31.408 -6.299  1.00 93.52 550 A 1 
ATOM   4246 C  CA  . ALA A 1 550 ? -12.585 -32.187 -7.404  1.00 92.06 550 A 1 
ATOM   4247 C  C   . ALA A 1 550 ? -12.391 -31.318 -8.673  1.00 91.19 550 A 1 
ATOM   4248 O  O   . ALA A 1 550 ? -11.831 -30.228 -8.608  1.00 84.05 550 A 1 
ATOM   4249 C  CB  . ALA A 1 550 ? -13.440 -33.454 -7.584  1.00 88.74 550 A 1 
ATOM   4250 N  N   . HIS A 1 551 ? -12.870 -31.773 -9.822  1.00 91.49 551 A 1 
ATOM   4251 C  CA  . HIS A 1 551 ? -12.803 -31.055 -11.099 1.00 90.95 551 A 1 
ATOM   4252 C  C   . HIS A 1 551 ? -14.153 -30.453 -11.518 1.00 92.57 551 A 1 
ATOM   4253 O  O   . HIS A 1 551 ? -14.385 -30.173 -12.693 1.00 88.29 551 A 1 
ATOM   4254 C  CB  . HIS A 1 551 ? -12.218 -31.987 -12.170 1.00 87.02 551 A 1 
ATOM   4255 C  CG  . HIS A 1 551 ? -10.884 -32.561 -11.799 1.00 82.38 551 A 1 
ATOM   4256 N  ND1 . HIS A 1 551 ? -9.750  -31.850 -11.475 1.00 70.81 551 A 1 
ATOM   4257 C  CD2 . HIS A 1 551 ? -10.567 -33.890 -11.665 1.00 69.26 551 A 1 
ATOM   4258 C  CE1 . HIS A 1 551 ? -8.771  -32.728 -11.163 1.00 68.95 551 A 1 
ATOM   4259 N  NE2 . HIS A 1 551 ? -9.244  -33.971 -11.275 1.00 70.29 551 A 1 
ATOM   4260 N  N   . SER A 1 552 ? -15.062 -30.236 -10.570 1.00 93.61 552 A 1 
ATOM   4261 C  CA  . SER A 1 552 ? -16.381 -29.657 -10.845 1.00 94.75 552 A 1 
ATOM   4262 C  C   . SER A 1 552 ? -16.334 -28.162 -11.190 1.00 95.45 552 A 1 
ATOM   4263 O  O   . SER A 1 552 ? -17.316 -27.621 -11.696 1.00 92.96 552 A 1 
ATOM   4264 C  CB  . SER A 1 552 ? -17.289 -29.863 -9.630  1.00 94.03 552 A 1 
ATOM   4265 O  OG  . SER A 1 552 ? -16.800 -29.162 -8.510  1.00 90.50 552 A 1 
ATOM   4266 N  N   . GLY A 1 553 ? -15.216 -27.491 -10.896 1.00 95.63 553 A 1 
ATOM   4267 C  CA  . GLY A 1 553 ? -15.082 -26.036 -10.958 1.00 96.17 553 A 1 
ATOM   4268 C  C   . GLY A 1 553 ? -15.557 -25.317 -9.700  1.00 97.23 553 A 1 
ATOM   4269 O  O   . GLY A 1 553 ? -15.336 -24.113 -9.581  1.00 95.83 553 A 1 
ATOM   4270 N  N   . PHE A 1 554 ? -16.178 -26.027 -8.752  1.00 97.72 554 A 1 
ATOM   4271 C  CA  . PHE A 1 554 ? -16.534 -25.470 -7.458  1.00 97.98 554 A 1 
ATOM   4272 C  C   . PHE A 1 554 ? -15.364 -25.534 -6.481  1.00 97.93 554 A 1 
ATOM   4273 O  O   . PHE A 1 554 ? -14.588 -26.490 -6.469  1.00 97.06 554 A 1 
ATOM   4274 C  CB  . PHE A 1 554 ? -17.772 -26.170 -6.872  1.00 97.52 554 A 1 
ATOM   4275 C  CG  . PHE A 1 554 ? -19.069 -25.795 -7.554  1.00 97.29 554 A 1 
ATOM   4276 C  CD1 . PHE A 1 554 ? -19.825 -24.702 -7.079  1.00 95.17 554 A 1 
ATOM   4277 C  CD2 . PHE A 1 554 ? -19.536 -26.528 -8.661  1.00 95.37 554 A 1 
ATOM   4278 C  CE1 . PHE A 1 554 ? -21.027 -24.351 -7.698  1.00 94.38 554 A 1 
ATOM   4279 C  CE2 . PHE A 1 554 ? -20.739 -26.174 -9.287  1.00 94.34 554 A 1 
ATOM   4280 C  CZ  . PHE A 1 554 ? -21.491 -25.086 -8.810  1.00 94.89 554 A 1 
ATOM   4281 N  N   . SER A 1 555 ? -15.282 -24.540 -5.608  1.00 98.29 555 A 1 
ATOM   4282 C  CA  . SER A 1 555 ? -14.474 -24.565 -4.398  1.00 98.16 555 A 1 
ATOM   4283 C  C   . SER A 1 555 ? -15.266 -23.994 -3.234  1.00 98.49 555 A 1 
ATOM   4284 O  O   . SER A 1 555 ? -16.165 -23.174 -3.411  1.00 97.94 555 A 1 
ATOM   4285 C  CB  . SER A 1 555 ? -13.139 -23.831 -4.597  1.00 96.68 555 A 1 
ATOM   4286 O  OG  . SER A 1 555 ? -13.340 -22.483 -4.949  1.00 83.04 555 A 1 
ATOM   4287 N  N   . VAL A 1 556 ? -14.945 -24.450 -2.032  1.00 98.44 556 A 1 
ATOM   4288 C  CA  . VAL A 1 556 ? -15.469 -23.899 -0.784  1.00 98.46 556 A 1 
ATOM   4289 C  C   . VAL A 1 556 ? -14.292 -23.449 0.069   1.00 98.55 556 A 1 
ATOM   4290 O  O   . VAL A 1 556 ? -13.216 -24.042 0.003   1.00 97.91 556 A 1 
ATOM   4291 C  CB  . VAL A 1 556 ? -16.383 -24.875 -0.018  1.00 97.59 556 A 1 
ATOM   4292 C  CG1 . VAL A 1 556 ? -17.634 -25.186 -0.830  1.00 89.79 556 A 1 
ATOM   4293 C  CG2 . VAL A 1 556 ? -15.693 -26.191 0.341   1.00 89.90 556 A 1 
ATOM   4294 N  N   . GLY A 1 557 ? -14.494 -22.426 0.883   1.00 98.56 557 A 1 
ATOM   4295 C  CA  . GLY A 1 557 ? -13.428 -21.916 1.714   1.00 98.58 557 A 1 
ATOM   4296 C  C   . GLY A 1 557 ? -13.906 -21.286 3.008   1.00 98.77 557 A 1 
ATOM   4297 O  O   . GLY A 1 557 ? -15.092 -21.024 3.216   1.00 98.37 557 A 1 
ATOM   4298 N  N   . TRP A 1 558 ? -12.935 -21.070 3.871   1.00 98.67 558 A 1 
ATOM   4299 C  CA  . TRP A 1 558 ? -13.082 -20.418 5.164   1.00 98.65 558 A 1 
ATOM   4300 C  C   . TRP A 1 558 ? -11.945 -19.419 5.336   1.00 98.63 558 A 1 
ATOM   4301 O  O   . TRP A 1 558 ? -10.781 -19.751 5.112   1.00 98.37 558 A 1 
ATOM   4302 C  CB  . TRP A 1 558 ? -13.067 -21.475 6.268   1.00 98.48 558 A 1 
ATOM   4303 C  CG  . TRP A 1 558 ? -12.806 -20.945 7.643   1.00 98.22 558 A 1 
ATOM   4304 C  CD1 . TRP A 1 558 ? -13.647 -20.155 8.347   1.00 95.92 558 A 1 
ATOM   4305 C  CD2 . TRP A 1 558 ? -11.612 -21.118 8.481   1.00 97.50 558 A 1 
ATOM   4306 N  NE1 . TRP A 1 558 ? -13.055 -19.822 9.578   1.00 95.79 558 A 1 
ATOM   4307 C  CE2 . TRP A 1 558 ? -11.813 -20.405 9.687   1.00 96.86 558 A 1 
ATOM   4308 C  CE3 . TRP A 1 558 ? -10.398 -21.814 8.314   1.00 95.40 558 A 1 
ATOM   4309 C  CZ2 . TRP A 1 558 ? -10.841 -20.376 10.716  1.00 95.83 558 A 1 
ATOM   4310 C  CZ3 . TRP A 1 558 ? -9.429  -21.795 9.334   1.00 93.21 558 A 1 
ATOM   4311 C  CH2 . TRP A 1 558 ? -9.647  -21.077 10.514  1.00 93.48 558 A 1 
ATOM   4312 N  N   . VAL A 1 559 ? -12.275 -18.220 5.788   1.00 98.61 559 A 1 
ATOM   4313 C  CA  . VAL A 1 559 ? -11.318 -17.193 6.211   1.00 98.50 559 A 1 
ATOM   4314 C  C   . VAL A 1 559 ? -11.548 -16.923 7.685   1.00 98.52 559 A 1 
ATOM   4315 O  O   . VAL A 1 559 ? -12.623 -16.501 8.098   1.00 98.15 559 A 1 
ATOM   4316 C  CB  . VAL A 1 559 ? -11.440 -15.914 5.367   1.00 98.08 559 A 1 
ATOM   4317 C  CG1 . VAL A 1 559 ? -10.367 -14.904 5.769   1.00 96.57 559 A 1 
ATOM   4318 C  CG2 . VAL A 1 559 ? -11.295 -16.205 3.869   1.00 96.89 559 A 1 
ATOM   4319 N  N   . GLY A 1 560 ? -10.527 -17.178 8.506   1.00 98.65 560 A 1 
ATOM   4320 C  CA  . GLY A 1 560 ? -10.530 -16.876 9.924   1.00 98.64 560 A 1 
ATOM   4321 C  C   . GLY A 1 560 ? -9.624  -15.693 10.234  1.00 98.69 560 A 1 
ATOM   4322 O  O   . GLY A 1 560 ? -8.476  -15.665 9.795   1.00 98.29 560 A 1 
ATOM   4323 N  N   . THR A 1 561 ? -10.105 -14.763 11.047  1.00 98.59 561 A 1 
ATOM   4324 C  CA  . THR A 1 561 ? -9.304  -13.673 11.613  1.00 98.48 561 A 1 
ATOM   4325 C  C   . THR A 1 561 ? -9.440  -13.694 13.129  1.00 98.50 561 A 1 
ATOM   4326 O  O   . THR A 1 561 ? -10.549 -13.608 13.653  1.00 98.08 561 A 1 
ATOM   4327 C  CB  . THR A 1 561 ? -9.723  -12.310 11.055  1.00 97.77 561 A 1 
ATOM   4328 O  OG1 . THR A 1 561 ? -9.584  -12.302 9.660   1.00 94.37 561 A 1 
ATOM   4329 C  CG2 . THR A 1 561 ? -8.854  -11.170 11.596  1.00 94.48 561 A 1 
ATOM   4330 N  N   . PHE A 1 562 ? -8.313  -13.801 13.830  1.00 98.52 562 A 1 
ATOM   4331 C  CA  . PHE A 1 562 ? -8.256  -13.862 15.285  1.00 98.50 562 A 1 
ATOM   4332 C  C   . PHE A 1 562 ? -7.303  -12.786 15.780  1.00 98.44 562 A 1 
ATOM   4333 O  O   . PHE A 1 562 ? -6.115  -12.819 15.465  1.00 97.86 562 A 1 
ATOM   4334 C  CB  . PHE A 1 562 ? -7.802  -15.254 15.744  1.00 98.47 562 A 1 
ATOM   4335 C  CG  . PHE A 1 562 ? -8.597  -16.399 15.133  1.00 98.32 562 A 1 
ATOM   4336 C  CD1 . PHE A 1 562 ? -9.809  -16.804 15.713  1.00 97.04 562 A 1 
ATOM   4337 C  CD2 . PHE A 1 562 ? -8.142  -17.028 13.965  1.00 97.11 562 A 1 
ATOM   4338 C  CE1 . PHE A 1 562 ? -10.566 -17.829 15.134  1.00 96.34 562 A 1 
ATOM   4339 C  CE2 . PHE A 1 562 ? -8.892  -18.058 13.376  1.00 96.41 562 A 1 
ATOM   4340 C  CZ  . PHE A 1 562 ? -10.104 -18.455 13.962  1.00 96.61 562 A 1 
ATOM   4341 N  N   . ALA A 1 563 ? -7.800  -11.828 16.560  1.00 98.12 563 A 1 
ATOM   4342 C  CA  . ALA A 1 563 ? -6.997  -10.762 17.139  1.00 97.86 563 A 1 
ATOM   4343 C  C   . ALA A 1 563 ? -7.020  -10.822 18.661  1.00 97.83 563 A 1 
ATOM   4344 O  O   . ALA A 1 563 ? -8.065  -11.071 19.269  1.00 96.95 563 A 1 
ATOM   4345 C  CB  . ALA A 1 563 ? -7.479  -9.414  16.599  1.00 96.91 563 A 1 
ATOM   4346 N  N   . ASP A 1 564 ? -5.865  -10.575 19.283  1.00 96.99 564 A 1 
ATOM   4347 C  CA  . ASP A 1 564 ? -5.789  -10.357 20.725  1.00 96.34 564 A 1 
ATOM   4348 C  C   . ASP A 1 564 ? -6.432  -9.011  21.110  1.00 95.61 564 A 1 
ATOM   4349 O  O   . ASP A 1 564 ? -6.694  -8.139  20.277  1.00 93.68 564 A 1 
ATOM   4350 C  CB  . ASP A 1 564 ? -4.330  -10.471 21.212  1.00 95.29 564 A 1 
ATOM   4351 C  CG  . ASP A 1 564 ? -4.181  -10.611 22.735  1.00 93.06 564 A 1 
ATOM   4352 O  OD1 . ASP A 1 564 ? -5.192  -10.909 23.422  1.00 89.25 564 A 1 
ATOM   4353 O  OD2 . ASP A 1 564 ? -3.063  -10.392 23.254  1.00 88.25 564 A 1 
ATOM   4354 N  N   . ARG A 1 565 ? -6.680  -8.825  22.396  1.00 94.75 565 A 1 
ATOM   4355 C  CA  . ARG A 1 565 ? -7.132  -7.545  22.930  1.00 94.09 565 A 1 
ATOM   4356 C  C   . ARG A 1 565 ? -6.077  -6.456  22.720  1.00 93.60 565 A 1 
ATOM   4357 O  O   . ARG A 1 565 ? -4.877  -6.691  22.876  1.00 90.63 565 A 1 
ATOM   4358 C  CB  . ARG A 1 565 ? -7.533  -7.704  24.400  1.00 91.83 565 A 1 
ATOM   4359 C  CG  . ARG A 1 565 ? -6.385  -8.244  25.261  1.00 86.43 565 A 1 
ATOM   4360 C  CD  . ARG A 1 565 ? -6.837  -8.478  26.700  1.00 85.31 565 A 1 
ATOM   4361 N  NE  . ARG A 1 565 ? -5.973  -9.473  27.335  1.00 75.32 565 A 1 
ATOM   4362 C  CZ  . ARG A 1 565 ? -6.146  -10.003 28.530  1.00 68.73 565 A 1 
ATOM   4363 N  NH1 . ARG A 1 565 ? -7.080  -9.586  29.331  1.00 61.94 565 A 1 
ATOM   4364 N  NH2 . ARG A 1 565 ? -5.372  -10.976 28.917  1.00 59.53 565 A 1 
ATOM   4365 N  N   . SER A 1 566 ? -6.522  -5.242  22.480  1.00 92.39 566 A 1 
ATOM   4366 C  CA  . SER A 1 566 ? -5.645  -4.082  22.387  1.00 90.38 566 A 1 
ATOM   4367 C  C   . SER A 1 566 ? -5.250  -3.580  23.782  1.00 89.55 566 A 1 
ATOM   4368 O  O   . SER A 1 566 ? -6.005  -2.888  24.461  1.00 85.02 566 A 1 
ATOM   4369 C  CB  . SER A 1 566 ? -6.294  -2.997  21.512  1.00 86.51 566 A 1 
ATOM   4370 O  OG  . SER A 1 566 ? -7.581  -2.664  21.954  1.00 75.37 566 A 1 
ATOM   4371 N  N   . THR A 1 567 ? -4.046  -3.952  24.256  1.00 86.68 567 A 1 
ATOM   4372 C  CA  . THR A 1 567 ? -3.536  -3.567  25.589  1.00 83.13 567 A 1 
ATOM   4373 C  C   . THR A 1 567 ? -2.348  -2.618  25.534  1.00 81.26 567 A 1 
ATOM   4374 O  O   . THR A 1 567 ? -2.213  -1.769  26.417  1.00 70.55 567 A 1 
ATOM   4375 C  CB  . THR A 1 567 ? -3.144  -4.793  26.414  1.00 77.86 567 A 1 
ATOM   4376 O  OG1 . THR A 1 567 ? -2.274  -5.639  25.698  1.00 72.35 567 A 1 
ATOM   4377 C  CG2 . THR A 1 567 ? -4.363  -5.614  26.818  1.00 70.68 567 A 1 
ATOM   4378 N  N   . HIS A 1 568 ? -1.487  -2.746  24.535  1.00 71.17 568 A 1 
ATOM   4379 C  CA  . HIS A 1 568 ? -0.237  -2.000  24.384  1.00 67.63 568 A 1 
ATOM   4380 C  C   . HIS A 1 568 ? -0.401  -0.880  23.354  1.00 69.36 568 A 1 
ATOM   4381 O  O   . HIS A 1 568 ? 0.369   -0.791  22.405  1.00 64.86 568 A 1 
ATOM   4382 C  CB  . HIS A 1 568 ? 0.905   -2.966  24.021  1.00 63.55 568 A 1 
ATOM   4383 C  CG  . HIS A 1 568 ? 1.061   -4.110  24.974  1.00 61.58 568 A 1 
ATOM   4384 N  ND1 . HIS A 1 568 ? 0.522   -5.366  24.827  1.00 54.71 568 A 1 
ATOM   4385 C  CD2 . HIS A 1 568 ? 1.759   -4.123  26.157  1.00 54.43 568 A 1 
ATOM   4386 C  CE1 . HIS A 1 568 ? 0.885   -6.112  25.869  1.00 54.16 568 A 1 
ATOM   4387 N  NE2 . HIS A 1 568 ? 1.643   -5.396  26.709  1.00 54.59 568 A 1 
ATOM   4388 N  N   . ILE A 1 569 ? -1.433  -0.062  23.531  1.00 69.13 569 A 1 
ATOM   4389 C  CA  . ILE A 1 569 ? -1.765  1.045   22.630  1.00 66.16 569 A 1 
ATOM   4390 C  C   . ILE A 1 569 ? -1.692  2.377   23.378  1.00 68.67 569 A 1 
ATOM   4391 O  O   . ILE A 1 569 ? -1.725  2.394   24.612  1.00 63.09 569 A 1 
ATOM   4392 C  CB  . ILE A 1 569 ? -3.145  0.825   21.972  1.00 59.46 569 A 1 
ATOM   4393 C  CG1 . ILE A 1 569 ? -4.280  0.743   23.016  1.00 54.11 569 A 1 
ATOM   4394 C  CG2 . ILE A 1 569 ? -3.101  -0.424  21.080  1.00 53.53 569 A 1 
ATOM   4395 C  CD1 . ILE A 1 569 ? -5.682  0.786   22.391  1.00 49.77 569 A 1 
ATOM   4396 N  N   . SER A 1 570 ? -1.606  3.457   22.623  1.00 65.14 570 A 1 
ATOM   4397 C  CA  . SER A 1 570 ? -1.648  4.813   23.172  1.00 63.03 570 A 1 
ATOM   4398 C  C   . SER A 1 570 ? -2.881  5.021   24.054  1.00 66.35 570 A 1 
ATOM   4399 O  O   . SER A 1 570 ? -3.969  4.520   23.768  1.00 62.79 570 A 1 
ATOM   4400 C  CB  . SER A 1 570 ? -1.649  5.837   22.030  1.00 57.65 570 A 1 
ATOM   4401 O  OG  . SER A 1 570 ? -1.854  7.145   22.522  1.00 53.68 570 A 1 
ATOM   4402 N  N   . SER A 1 571 ? -2.713  5.826   25.087  1.00 64.13 571 A 1 
ATOM   4403 C  CA  . SER A 1 571 ? -3.795  6.276   25.962  1.00 62.77 571 A 1 
ATOM   4404 C  C   . SER A 1 571 ? -4.952  6.975   25.221  1.00 65.85 571 A 1 
ATOM   4405 O  O   . SER A 1 571 ? -6.054  7.061   25.755  1.00 61.79 571 A 1 
ATOM   4406 C  CB  . SER A 1 571 ? -3.199  7.227   27.001  1.00 58.24 571 A 1 
ATOM   4407 O  OG  . SER A 1 571 ? -2.605  8.337   26.365  1.00 54.51 571 A 1 
ATOM   4408 N  N   . SER A 1 572 ? -4.706  7.440   24.001  1.00 68.87 572 A 1 
ATOM   4409 C  CA  . SER A 1 572 ? -5.680  8.096   23.138  1.00 67.04 572 A 1 
ATOM   4410 C  C   . SER A 1 572 ? -6.782  7.157   22.636  1.00 69.69 572 A 1 
ATOM   4411 O  O   . SER A 1 572 ? -7.852  7.623   22.265  1.00 65.01 572 A 1 
ATOM   4412 C  CB  . SER A 1 572 ? -4.977  8.705   21.918  1.00 61.61 572 A 1 
ATOM   4413 O  OG  . SER A 1 572 ? -3.823  9.419   22.299  1.00 57.24 572 A 1 
ATOM   4414 N  N   . TYR A 1 573 ? -6.535  5.837   22.609  1.00 74.88 573 A 1 
ATOM   4415 C  CA  . TYR A 1 573 ? -7.491  4.849   22.131  1.00 74.73 573 A 1 
ATOM   4416 C  C   . TYR A 1 573 ? -8.075  4.000   23.262  1.00 76.83 573 A 1 
ATOM   4417 O  O   . TYR A 1 573 ? -7.402  3.594   24.212  1.00 73.52 573 A 1 
ATOM   4418 C  CB  . TYR A 1 573 ? -6.867  3.970   21.044  1.00 70.47 573 A 1 
ATOM   4419 C  CG  . TYR A 1 573 ? -6.545  4.676   19.746  1.00 69.88 573 A 1 
ATOM   4420 C  CD1 . TYR A 1 573 ? -7.473  5.542   19.137  1.00 66.51 573 A 1 
ATOM   4421 C  CD2 . TYR A 1 573 ? -5.313  4.447   19.114  1.00 65.99 573 A 1 
ATOM   4422 C  CE1 . TYR A 1 573 ? -7.169  6.184   17.922  1.00 62.27 573 A 1 
ATOM   4423 C  CE2 . TYR A 1 573 ? -5.002  5.074   17.895  1.00 63.11 573 A 1 
ATOM   4424 C  CZ  . TYR A 1 573 ? -5.932  5.946   17.303  1.00 62.29 573 A 1 
ATOM   4425 O  OH  . TYR A 1 573 ? -5.626  6.562   16.125  1.00 58.73 573 A 1 
ATOM   4426 N  N   . SER A 1 574 ? -9.358  3.662   23.110  1.00 77.84 574 A 1 
ATOM   4427 C  CA  . SER A 1 574 ? -10.039 2.730   23.993  1.00 78.25 574 A 1 
ATOM   4428 C  C   . SER A 1 574 ? -9.531  1.304   23.765  1.00 82.23 574 A 1 
ATOM   4429 O  O   . SER A 1 574 ? -9.411  0.843   22.636  1.00 79.19 574 A 1 
ATOM   4430 C  CB  . SER A 1 574 ? -11.551 2.793   23.773  1.00 71.28 574 A 1 
ATOM   4431 O  OG  . SER A 1 574 ? -12.005 4.080   24.146  1.00 61.79 574 A 1 
ATOM   4432 N  N   . LYS A 1 575 ? -9.284  0.571   24.858  1.00 84.85 575 A 1 
ATOM   4433 C  CA  . LYS A 1 575 ? -8.913  -0.845  24.776  1.00 86.92 575 A 1 
ATOM   4434 C  C   . LYS A 1 575 ? -10.097 -1.679  24.316  1.00 89.66 575 A 1 
ATOM   4435 O  O   . LYS A 1 575 ? -11.165 -1.613  24.921  1.00 87.55 575 A 1 
ATOM   4436 C  CB  . LYS A 1 575 ? -8.379  -1.340  26.130  1.00 82.99 575 A 1 
ATOM   4437 C  CG  . LYS A 1 575 ? -7.048  -0.657  26.476  1.00 77.75 575 A 1 
ATOM   4438 C  CD  . LYS A 1 575 ? -6.508  -1.143  27.821  1.00 72.76 575 A 1 
ATOM   4439 C  CE  . LYS A 1 575 ? -5.197  -0.388  28.088  1.00 65.41 575 A 1 
ATOM   4440 N  NZ  . LYS A 1 575 ? -4.595  -0.745  29.389  1.00 57.32 575 A 1 
ATOM   4441 N  N   . GLN A 1 576 ? -9.880  -2.498  23.300  1.00 90.53 576 A 1 
ATOM   4442 C  CA  . GLN A 1 576 ? -10.898 -3.376  22.743  1.00 92.01 576 A 1 
ATOM   4443 C  C   . GLN A 1 576 ? -10.661 -4.838  23.152  1.00 93.66 576 A 1 
ATOM   4444 O  O   . GLN A 1 576 ? -9.502  -5.247  23.324  1.00 93.07 576 A 1 
ATOM   4445 C  CB  . GLN A 1 576 ? -10.961 -3.207  21.220  1.00 90.81 576 A 1 
ATOM   4446 C  CG  . GLN A 1 576 ? -11.259 -1.755  20.780  1.00 89.03 576 A 1 
ATOM   4447 C  CD  . GLN A 1 576 ? -12.543 -1.180  21.386  1.00 88.01 576 A 1 
ATOM   4448 O  OE1 . GLN A 1 576 ? -13.449 -1.888  21.785  1.00 81.18 576 A 1 
ATOM   4449 N  NE2 . GLN A 1 576 ? -12.640 0.124   21.516  1.00 79.06 576 A 1 
ATOM   4450 N  N   . PRO A 1 577 ? -11.722 -5.648  23.341  1.00 93.70 577 A 1 
ATOM   4451 C  CA  . PRO A 1 577 ? -11.596 -7.075  23.589  1.00 94.47 577 A 1 
ATOM   4452 C  C   . PRO A 1 577 ? -11.073 -7.807  22.345  1.00 95.63 577 A 1 
ATOM   4453 O  O   . PRO A 1 577 ? -11.317 -7.387  21.211  1.00 94.56 577 A 1 
ATOM   4454 C  CB  . PRO A 1 577 ? -12.996 -7.536  23.992  1.00 92.73 577 A 1 
ATOM   4455 C  CG  . PRO A 1 577 ? -13.915 -6.564  23.255  1.00 90.23 577 A 1 
ATOM   4456 C  CD  . PRO A 1 577 ? -13.132 -5.264  23.261  1.00 93.09 577 A 1 
ATOM   4457 N  N   . GLY A 1 578 ? -10.394 -8.934  22.558  1.00 96.23 578 A 1 
ATOM   4458 C  CA  . GLY A 1 578 ? -10.011 -9.830  21.472  1.00 96.88 578 A 1 
ATOM   4459 C  C   . GLY A 1 578 ? -11.220 -10.531 20.849  1.00 97.44 578 A 1 
ATOM   4460 O  O   . GLY A 1 578 ? -12.282 -10.639 21.465  1.00 96.38 578 A 1 
ATOM   4461 N  N   . TYR A 1 579 ? -11.042 -11.025 19.629  1.00 97.83 579 A 1 
ATOM   4462 C  CA  . TYR A 1 579 ? -12.138 -11.619 18.864  1.00 98.05 579 A 1 
ATOM   4463 C  C   . TYR A 1 579 ? -11.651 -12.699 17.889  1.00 98.37 579 A 1 
ATOM   4464 O  O   . TYR A 1 579 ? -10.472 -12.784 17.559  1.00 97.89 579 A 1 
ATOM   4465 C  CB  . TYR A 1 579 ? -12.907 -10.517 18.130  1.00 97.40 579 A 1 
ATOM   4466 C  CG  . TYR A 1 579 ? -12.086 -9.723  17.121  1.00 97.29 579 A 1 
ATOM   4467 C  CD1 . TYR A 1 579 ? -11.477 -8.502  17.506  1.00 96.20 579 A 1 
ATOM   4468 C  CD2 . TYR A 1 579 ? -11.929 -10.187 15.806  1.00 95.96 579 A 1 
ATOM   4469 C  CE1 . TYR A 1 579 ? -10.736 -7.763  16.582  1.00 94.90 579 A 1 
ATOM   4470 C  CE2 . TYR A 1 579 ? -11.174 -9.451  14.872  1.00 94.91 579 A 1 
ATOM   4471 C  CZ  . TYR A 1 579 ? -10.583 -8.242  15.259  1.00 94.79 579 A 1 
ATOM   4472 O  OH  . TYR A 1 579 ? -9.852  -7.517  14.350  1.00 92.75 579 A 1 
ATOM   4473 N  N   . GLY A 1 580 ? -12.604 -13.498 17.423  1.00 98.12 580 A 1 
ATOM   4474 C  CA  . GLY A 1 580 ? -12.459 -14.350 16.254  1.00 98.33 580 A 1 
ATOM   4475 C  C   . GLY A 1 580 ? -13.631 -14.109 15.302  1.00 98.47 580 A 1 
ATOM   4476 O  O   . GLY A 1 580 ? -14.784 -14.203 15.716  1.00 97.72 580 A 1 
ATOM   4477 N  N   . VAL A 1 581 ? -13.320 -13.789 14.053  1.00 98.59 581 A 1 
ATOM   4478 C  CA  . VAL A 1 581 ? -14.289 -13.583 12.971  1.00 98.48 581 A 1 
ATOM   4479 C  C   . VAL A 1 581 ? -14.070 -14.665 11.927  1.00 98.52 581 A 1 
ATOM   4480 O  O   . VAL A 1 581 ? -12.927 -15.046 11.662  1.00 97.90 581 A 1 
ATOM   4481 C  CB  . VAL A 1 581 ? -14.161 -12.176 12.368  1.00 97.53 581 A 1 
ATOM   4482 C  CG1 . VAL A 1 581 ? -15.101 -11.955 11.176  1.00 92.65 581 A 1 
ATOM   4483 C  CG2 . VAL A 1 581 ? -14.509 -11.133 13.430  1.00 92.76 581 A 1 
ATOM   4484 N  N   . ASN A 1 582 ? -15.151 -15.173 11.370  1.00 98.63 582 A 1 
ATOM   4485 C  CA  . ASN A 1 582 ? -15.121 -16.272 10.428  1.00 98.69 582 A 1 
ATOM   4486 C  C   . ASN A 1 582 ? -15.982 -15.930 9.212   1.00 98.58 582 A 1 
ATOM   4487 O  O   . ASN A 1 582 ? -17.180 -15.670 9.360   1.00 97.84 582 A 1 
ATOM   4488 C  CB  . ASN A 1 582 ? -15.626 -17.559 11.103  1.00 98.35 582 A 1 
ATOM   4489 C  CG  . ASN A 1 582 ? -14.784 -17.997 12.289  1.00 98.10 582 A 1 
ATOM   4490 O  OD1 . ASN A 1 582 ? -13.861 -18.786 12.170  1.00 90.73 582 A 1 
ATOM   4491 N  ND2 . ASN A 1 582 ? -15.087 -17.523 13.481  1.00 91.68 582 A 1 
ATOM   4492 N  N   . ASP A 1 583 ? -15.383 -16.015 8.044   1.00 98.54 583 A 1 
ATOM   4493 C  CA  . ASP A 1 583 ? -16.058 -15.895 6.765   1.00 98.59 583 A 1 
ATOM   4494 C  C   . ASP A 1 583 ? -16.063 -17.262 6.079   1.00 98.68 583 A 1 
ATOM   4495 O  O   . ASP A 1 583 ? -15.143 -18.070 6.236   1.00 98.32 583 A 1 
ATOM   4496 C  CB  . ASP A 1 583 ? -15.387 -14.832 5.880   1.00 97.92 583 A 1 
ATOM   4497 C  CG  . ASP A 1 583 ? -15.301 -13.435 6.503   1.00 96.94 583 A 1 
ATOM   4498 O  OD1 . ASP A 1 583 ? -16.040 -13.159 7.479   1.00 93.98 583 A 1 
ATOM   4499 O  OD2 . ASP A 1 583 ? -14.518 -12.623 5.978   1.00 93.34 583 A 1 
ATOM   4500 N  N   . PHE A 1 584 ? -17.106 -17.524 5.291   1.00 98.60 584 A 1 
ATOM   4501 C  CA  . PHE A 1 584 ? -17.180 -18.696 4.435   1.00 98.62 584 A 1 
ATOM   4502 C  C   . PHE A 1 584 ? -17.486 -18.272 3.011   1.00 98.69 584 A 1 
ATOM   4503 O  O   . PHE A 1 584 ? -18.249 -17.331 2.796   1.00 98.25 584 A 1 
ATOM   4504 C  CB  . PHE A 1 584 ? -18.234 -19.684 4.951   1.00 98.57 584 A 1 
ATOM   4505 C  CG  . PHE A 1 584 ? -17.920 -20.256 6.313   1.00 98.56 584 A 1 
ATOM   4506 C  CD1 . PHE A 1 584 ? -17.042 -21.353 6.443   1.00 97.78 584 A 1 
ATOM   4507 C  CD2 . PHE A 1 584 ? -18.484 -19.687 7.468   1.00 97.73 584 A 1 
ATOM   4508 C  CE1 . PHE A 1 584 ? -16.736 -21.875 7.706   1.00 97.20 584 A 1 
ATOM   4509 C  CE2 . PHE A 1 584 ? -18.182 -20.205 8.737   1.00 97.17 584 A 1 
ATOM   4510 C  CZ  . PHE A 1 584 ? -17.304 -21.297 8.858   1.00 97.48 584 A 1 
ATOM   4511 N  N   . TYR A 1 585 ? -16.944 -18.982 2.030   1.00 98.68 585 A 1 
ATOM   4512 C  CA  . TYR A 1 585 ? -17.267 -18.745 0.634   1.00 98.58 585 A 1 
ATOM   4513 C  C   . TYR A 1 585 ? -17.548 -20.029 -0.128  1.00 98.61 585 A 1 
ATOM   4514 O  O   . TYR A 1 585 ? -17.076 -21.114 0.206   1.00 98.40 585 A 1 
ATOM   4515 C  CB  . TYR A 1 585 ? -16.183 -17.889 -0.037  1.00 98.26 585 A 1 
ATOM   4516 C  CG  . TYR A 1 585 ? -14.837 -18.542 -0.163  1.00 98.29 585 A 1 
ATOM   4517 C  CD1 . TYR A 1 585 ? -13.776 -18.165 0.693   1.00 97.25 585 A 1 
ATOM   4518 C  CD2 . TYR A 1 585 ? -14.592 -19.512 -1.165  1.00 97.27 585 A 1 
ATOM   4519 C  CE1 . TYR A 1 585 ? -12.511 -18.729 0.556   1.00 96.74 585 A 1 
ATOM   4520 C  CE2 . TYR A 1 585 ? -13.325 -20.091 -1.302  1.00 96.56 585 A 1 
ATOM   4521 C  CZ  . TYR A 1 585 ? -12.279 -19.696 -0.450  1.00 97.05 585 A 1 
ATOM   4522 O  OH  . TYR A 1 585 ? -11.039 -20.245 -0.600  1.00 95.52 585 A 1 
ATOM   4523 N  N   . VAL A 1 586 ? -18.322 -19.875 -1.197  1.00 98.63 586 A 1 
ATOM   4524 C  CA  . VAL A 1 586 ? -18.464 -20.841 -2.282  1.00 98.58 586 A 1 
ATOM   4525 C  C   . VAL A 1 586 ? -18.102 -20.119 -3.567  1.00 98.62 586 A 1 
ATOM   4526 O  O   . VAL A 1 586 ? -18.647 -19.051 -3.840  1.00 98.19 586 A 1 
ATOM   4527 C  CB  . VAL A 1 586 ? -19.885 -21.423 -2.355  1.00 97.79 586 A 1 
ATOM   4528 C  CG1 . VAL A 1 586 ? -20.007 -22.453 -3.480  1.00 89.82 586 A 1 
ATOM   4529 C  CG2 . VAL A 1 586 ? -20.274 -22.112 -1.045  1.00 91.10 586 A 1 
ATOM   4530 N  N   . SER A 1 587 ? -17.209 -20.684 -4.361  1.00 98.52 587 A 1 
ATOM   4531 C  CA  . SER A 1 587 ? -16.812 -20.141 -5.650  1.00 98.40 587 A 1 
ATOM   4532 C  C   . SER A 1 587 ? -17.016 -21.171 -6.746  1.00 98.45 587 A 1 
ATOM   4533 O  O   . SER A 1 587 ? -16.814 -22.361 -6.529  1.00 97.79 587 A 1 
ATOM   4534 C  CB  . SER A 1 587 ? -15.360 -19.653 -5.595  1.00 97.78 587 A 1 
ATOM   4535 O  OG  . SER A 1 587 ? -15.074 -18.893 -6.741  1.00 92.35 587 A 1 
ATOM   4536 N  N   . TYR A 1 588 ? -17.433 -20.723 -7.925  1.00 98.37 588 A 1 
ATOM   4537 C  CA  . TYR A 1 588 ? -17.599 -21.548 -9.112  1.00 98.24 588 A 1 
ATOM   4538 C  C   . TYR A 1 588 ? -16.895 -20.907 -10.298 1.00 98.22 588 A 1 
ATOM   4539 O  O   . TYR A 1 588 ? -17.211 -19.782 -10.690 1.00 97.62 588 A 1 
ATOM   4540 C  CB  . TYR A 1 588 ? -19.092 -21.758 -9.384  1.00 97.87 588 A 1 
ATOM   4541 C  CG  . TYR A 1 588 ? -19.373 -22.491 -10.683 1.00 97.63 588 A 1 
ATOM   4542 C  CD1 . TYR A 1 588 ? -19.999 -21.827 -11.756 1.00 96.40 588 A 1 
ATOM   4543 C  CD2 . TYR A 1 588 ? -18.981 -23.832 -10.835 1.00 96.69 588 A 1 
ATOM   4544 C  CE1 . TYR A 1 588 ? -20.249 -22.516 -12.961 1.00 95.91 588 A 1 
ATOM   4545 C  CE2 . TYR A 1 588 ? -19.216 -24.523 -12.030 1.00 95.65 588 A 1 
ATOM   4546 C  CZ  . TYR A 1 588 ? -19.861 -23.862 -13.097 1.00 95.71 588 A 1 
ATOM   4547 O  OH  . TYR A 1 588 ? -20.096 -24.535 -14.265 1.00 93.78 588 A 1 
ATOM   4548 N  N   . GLN A 1 589 ? -15.971 -21.649 -10.892 1.00 97.89 589 A 1 
ATOM   4549 C  CA  . GLN A 1 589 ? -15.396 -21.334 -12.192 1.00 97.23 589 A 1 
ATOM   4550 C  C   . GLN A 1 589 ? -16.116 -22.136 -13.273 1.00 97.31 589 A 1 
ATOM   4551 O  O   . GLN A 1 589 ? -16.154 -23.374 -13.231 1.00 95.82 589 A 1 
ATOM   4552 C  CB  . GLN A 1 589 ? -13.894 -21.612 -12.215 1.00 95.28 589 A 1 
ATOM   4553 C  CG  . GLN A 1 589 ? -13.115 -20.567 -11.392 1.00 84.15 589 A 1 
ATOM   4554 C  CD  . GLN A 1 589 ? -11.607 -20.660 -11.622 1.00 76.49 589 A 1 
ATOM   4555 O  OE1 . GLN A 1 589 ? -11.090 -21.554 -12.265 1.00 66.28 589 A 1 
ATOM   4556 N  NE2 . GLN A 1 589 ? -10.848 -19.721 -11.110 1.00 63.07 589 A 1 
ATOM   4557 N  N   . GLY A 1 590 ? -16.706 -21.429 -14.223 1.00 96.42 590 A 1 
ATOM   4558 C  CA  . GLY A 1 590 ? -17.519 -21.998 -15.274 1.00 96.23 590 A 1 
ATOM   4559 C  C   . GLY A 1 590 ? -16.762 -23.019 -16.125 1.00 96.01 590 A 1 
ATOM   4560 O  O   . GLY A 1 590 ? -15.618 -22.811 -16.536 1.00 93.78 590 A 1 
ATOM   4561 N  N   . GLN A 1 591 ? -17.450 -24.117 -16.426 1.00 96.35 591 A 1 
ATOM   4562 C  CA  . GLN A 1 591 ? -16.966 -25.219 -17.240 1.00 95.59 591 A 1 
ATOM   4563 C  C   . GLN A 1 591 ? -17.800 -25.323 -18.527 1.00 95.10 591 A 1 
ATOM   4564 O  O   . GLN A 1 591 ? -18.973 -24.944 -18.550 1.00 91.09 591 A 1 
ATOM   4565 C  CB  . GLN A 1 591 ? -17.028 -26.523 -16.416 1.00 93.67 591 A 1 
ATOM   4566 C  CG  . GLN A 1 591 ? -16.135 -26.505 -15.148 1.00 90.58 591 A 1 
ATOM   4567 C  CD  . GLN A 1 591 ? -14.639 -26.503 -15.449 1.00 86.34 591 A 1 
ATOM   4568 O  OE1 . GLN A 1 591 ? -14.194 -26.898 -16.513 1.00 74.67 591 A 1 
ATOM   4569 N  NE2 . GLN A 1 591 ? -13.821 -26.065 -14.523 1.00 72.85 591 A 1 
ATOM   4570 N  N   . GLN A 1 592 ? -17.217 -25.875 -19.580 1.00 93.07 592 A 1 
ATOM   4571 C  CA  . GLN A 1 592 ? -17.891 -26.129 -20.856 1.00 92.94 592 A 1 
ATOM   4572 C  C   . GLN A 1 592 ? -18.622 -24.879 -21.402 1.00 93.30 592 A 1 
ATOM   4573 O  O   . GLN A 1 592 ? -17.977 -23.878 -21.695 1.00 88.32 592 A 1 
ATOM   4574 C  CB  . GLN A 1 592 ? -18.823 -27.350 -20.731 1.00 89.87 592 A 1 
ATOM   4575 C  CG  . GLN A 1 592 ? -18.111 -28.639 -20.273 1.00 82.93 592 A 1 
ATOM   4576 C  CD  . GLN A 1 592 ? -19.081 -29.819 -20.205 1.00 74.54 592 A 1 
ATOM   4577 O  OE1 . GLN A 1 592 ? -20.265 -29.730 -20.488 1.00 65.42 592 A 1 
ATOM   4578 N  NE2 . GLN A 1 592 ? -18.619 -30.993 -19.813 1.00 64.39 592 A 1 
ATOM   4579 N  N   . ALA A 1 593 ? -19.942 -24.916 -21.512 1.00 93.76 593 A 1 
ATOM   4580 C  CA  . ALA A 1 593 ? -20.765 -23.821 -22.016 1.00 94.03 593 A 1 
ATOM   4581 C  C   . ALA A 1 593 ? -20.750 -22.565 -21.122 1.00 94.80 593 A 1 
ATOM   4582 O  O   . ALA A 1 593 ? -21.091 -21.485 -21.582 1.00 91.73 593 A 1 
ATOM   4583 C  CB  . ALA A 1 593 ? -22.199 -24.347 -22.194 1.00 92.49 593 A 1 
ATOM   4584 N  N   . LEU A 1 594 ? -20.350 -22.716 -19.857 1.00 95.71 594 A 1 
ATOM   4585 C  CA  . LEU A 1 594 ? -20.212 -21.623 -18.897 1.00 96.37 594 A 1 
ATOM   4586 C  C   . LEU A 1 594 ? -18.757 -21.179 -18.718 1.00 96.37 594 A 1 
ATOM   4587 O  O   . LEU A 1 594 ? -18.451 -20.421 -17.801 1.00 94.23 594 A 1 
ATOM   4588 C  CB  . LEU A 1 594 ? -20.857 -22.034 -17.559 1.00 95.40 594 A 1 
ATOM   4589 C  CG  . LEU A 1 594 ? -22.363 -22.357 -17.638 1.00 93.29 594 A 1 
ATOM   4590 C  CD1 . LEU A 1 594 ? -22.846 -22.824 -16.262 1.00 88.39 594 A 1 
ATOM   4591 C  CD2 . LEU A 1 594 ? -23.191 -21.147 -18.059 1.00 87.71 594 A 1 
ATOM   4592 N  N   . LYS A 1 595 ? -17.840 -21.644 -19.560 1.00 94.11 595 A 1 
ATOM   4593 C  CA  . LYS A 1 595 ? -16.434 -21.252 -19.485 1.00 93.24 595 A 1 
ATOM   4594 C  C   . LYS A 1 595 ? -16.306 -19.738 -19.648 1.00 93.37 595 A 1 
ATOM   4595 O  O   . LYS A 1 595 ? -16.944 -19.145 -20.507 1.00 90.19 595 A 1 
ATOM   4596 C  CB  . LYS A 1 595 ? -15.622 -22.024 -20.531 1.00 90.68 595 A 1 
ATOM   4597 C  CG  . LYS A 1 595 ? -14.115 -21.864 -20.289 1.00 81.76 595 A 1 
ATOM   4598 C  CD  . LYS A 1 595 ? -13.309 -22.677 -21.300 1.00 74.91 595 A 1 
ATOM   4599 C  CE  . LYS A 1 595 ? -11.814 -22.489 -21.015 1.00 63.94 595 A 1 
ATOM   4600 N  NZ  . LYS A 1 595 ? -10.947 -23.205 -21.991 1.00 56.95 595 A 1 
ATOM   4601 N  N   . GLY A 1 596 ? -15.472 -19.123 -18.813 1.00 92.77 596 A 1 
ATOM   4602 C  CA  . GLY A 1 596 ? -15.334 -17.666 -18.722 1.00 93.03 596 A 1 
ATOM   4603 C  C   . GLY A 1 596 ? -16.288 -17.004 -17.724 1.00 94.40 596 A 1 
ATOM   4604 O  O   . GLY A 1 596 ? -16.094 -15.838 -17.391 1.00 93.25 596 A 1 
ATOM   4605 N  N   . MET A 1 597 ? -17.292 -17.730 -17.211 1.00 96.80 597 A 1 
ATOM   4606 C  CA  . MET A 1 597 ? -18.101 -17.263 -16.089 1.00 97.14 597 A 1 
ATOM   4607 C  C   . MET A 1 597 ? -17.438 -17.639 -14.772 1.00 97.36 597 A 1 
ATOM   4608 O  O   . MET A 1 597 ? -17.059 -18.778 -14.559 1.00 96.46 597 A 1 
ATOM   4609 C  CB  . MET A 1 597 ? -19.520 -17.827 -16.184 1.00 96.45 597 A 1 
ATOM   4610 C  CG  . MET A 1 597 ? -20.476 -17.130 -15.205 1.00 87.81 597 A 1 
ATOM   4611 S  SD  . MET A 1 597 ? -22.184 -17.761 -15.255 1.00 78.84 597 A 1 
ATOM   4612 C  CE  . MET A 1 597 ? -21.979 -19.309 -14.372 1.00 66.71 597 A 1 
ATOM   4613 N  N   . THR A 1 598 ? -17.335 -16.678 -13.848 1.00 97.64 598 A 1 
ATOM   4614 C  CA  . THR A 1 598 ? -16.933 -16.909 -12.465 1.00 97.60 598 A 1 
ATOM   4615 C  C   . THR A 1 598 ? -18.002 -16.331 -11.556 1.00 98.14 598 A 1 
ATOM   4616 O  O   . THR A 1 598 ? -18.458 -15.211 -11.780 1.00 97.42 598 A 1 
ATOM   4617 C  CB  . THR A 1 598 ? -15.567 -16.284 -12.158 1.00 96.04 598 A 1 
ATOM   4618 O  OG1 . THR A 1 598 ? -14.604 -16.801 -13.047 1.00 87.22 598 A 1 
ATOM   4619 C  CG2 . THR A 1 598 ? -15.074 -16.593 -10.748 1.00 85.69 598 A 1 
ATOM   4620 N  N   . THR A 1 599 ? -18.414 -17.069 -10.539 1.00 98.16 599 A 1 
ATOM   4621 C  CA  . THR A 1 599 ? -19.318 -16.564 -9.505  1.00 98.27 599 A 1 
ATOM   4622 C  C   . THR A 1 599 ? -18.838 -16.988 -8.132  1.00 98.33 599 A 1 
ATOM   4623 O  O   . THR A 1 599 ? -18.381 -18.114 -7.949  1.00 97.74 599 A 1 
ATOM   4624 C  CB  . THR A 1 599 ? -20.782 -16.960 -9.781  1.00 97.03 599 A 1 
ATOM   4625 O  OG1 . THR A 1 599 ? -21.636 -16.309 -8.874  1.00 86.39 599 A 1 
ATOM   4626 C  CG2 . THR A 1 599 ? -21.068 -18.451 -9.683  1.00 85.36 599 A 1 
ATOM   4627 N  N   . THR A 1 600 ? -18.927 -16.082 -7.171  1.00 98.44 600 A 1 
ATOM   4628 C  CA  . THR A 1 600 ? -18.503 -16.318 -5.792  1.00 98.43 600 A 1 
ATOM   4629 C  C   . THR A 1 600 ? -19.536 -15.741 -4.828  1.00 98.59 600 A 1 
ATOM   4630 O  O   . THR A 1 600 ? -20.010 -14.624 -5.006  1.00 98.00 600 A 1 
ATOM   4631 C  CB  . THR A 1 600 ? -17.110 -15.736 -5.531  1.00 97.59 600 A 1
[truncated: 24,493 more chars]
