# Supplementary material for: Inhibiting heme piracy by pathogenic Escherichia coli using de novo-designed proteins
Source: Nat Commun. 2025 Jul 9;16:6066. doi: 10.1038/s41467-025-60612-9 (PMC12241658; doi:10.1038/s41467-025-60612-9)
Supplement: Supplementary file 3 — Supplementary Data 1 [file 41467_2025_60612_MOESM3_ESM.zip › fold_chua_h420a_hemin/fold_chua_h420a_hemin_model_1.cif]

# By using this file you agree to the legally binding terms of use found at alphafoldserver.com/output-terms
data_3dad1291bd62a9be
#
_entry.id 3dad1291bd62a9be
#
loop_
_atom_type.symbol
C  
FE 
N  
O  
S  
#
loop_
_audit_author.name
_audit_author.pdbx_ordinal
"Google DeepMind" 1 
"Isomorphic Labs" 2 
#
_audit_conform.dict_location https://raw.githubusercontent.com/ihmwg/ModelCIF/master/dist/mmcif_ma.dic
_audit_conform.dict_name     mmcif_ma.dic
_audit_conform.dict_version  1.4.5
#
loop_
_chem_comp.formula
_chem_comp.formula_weight
_chem_comp.id
_chem_comp.mon_nstd_flag
_chem_comp.name
_chem_comp.pdbx_smiles
_chem_comp.pdbx_synonyms
_chem_comp.type
"C3 H7 N O2"       89.093  ALA y ALANINE                           C[C@H](N)C(O)=O                                                                               ?    "L-PEPTIDE LINKING" 
"C6 H15 N4 O2"     175.209 ARG y ARGININE                          N[C@@H](CCCNC(N)=[NH2+])C(O)=O                                                                ?    "L-PEPTIDE LINKING" 
"C4 H8 N2 O3"      132.118 ASN y ASPARAGINE                        N[C@@H](CC(N)=O)C(O)=O                                                                        ?    "L-PEPTIDE LINKING" 
"C4 H7 N O4"       133.103 ASP y "ASPARTIC ACID"                   N[C@@H](CC(O)=O)C(O)=O                                                                        ?    "L-PEPTIDE LINKING" 
"C5 H10 N2 O3"     146.144 GLN y GLUTAMINE                         N[C@@H](CCC(N)=O)C(O)=O                                                                       ?    "L-PEPTIDE LINKING" 
"C5 H9 N O4"       147.129 GLU y "GLUTAMIC ACID"                   N[C@@H](CCC(O)=O)C(O)=O                                                                       ?    "L-PEPTIDE LINKING" 
"C2 H5 N O2"       75.067  GLY y GLYCINE                           NCC(O)=O                                                                                      ?    "PEPTIDE LINKING"   
"C34 H32 Fe N4 O4" 616.487 HEM . "PROTOPORPHYRIN IX CONTAINING FE" CC1=C(CCC(O)=O)C2=Cc3n4[Fe]5|6|N2=C1C=c7n5c(=CC8=N|6C(=Cc4c(C)c3CCC(O)=O)C(=C8C=C)C)c(C)c7C=C HEME NON-POLYMER         
"C6 H10 N3 O2"     156.162 HIS y HISTIDINE                         N[C@@H](Cc1c[nH]c[nH+]1)C(O)=O                                                                ?    "L-PEPTIDE LINKING" 
"C6 H13 N O2"      131.173 ILE y ISOLEUCINE                        CC[C@H](C)[C@H](N)C(O)=O                                                                      ?    "L-PEPTIDE LINKING" 
"C6 H13 N O2"      131.173 LEU y LEUCINE                           CC(C)C[C@H](N)C(O)=O                                                                          ?    "L-PEPTIDE LINKING" 
"C6 H15 N2 O2"     147.195 LYS y LYSINE                            N[C@@H](CCCC[NH3+])C(O)=O                                                                     ?    "L-PEPTIDE LINKING" 
"C5 H11 N O2 S"    149.211 MET y METHIONINE                        CSCC[C@H](N)C(O)=O                                                                            ?    "L-PEPTIDE LINKING" 
"C9 H11 N O2"      165.189 PHE y PHENYLALANINE                     N[C@@H](Cc1ccccc1)C(O)=O                                                                      ?    "L-PEPTIDE LINKING" 
"C5 H9 N O2"       115.130 PRO y PROLINE                           OC(=O)[C@@H]1CCCN1                                                                            ?    "L-PEPTIDE LINKING" 
"C3 H7 N O3"       105.093 SER y SERINE                            N[C@@H](CO)C(O)=O                                                                             ?    "L-PEPTIDE LINKING" 
"C4 H9 N O3"       119.119 THR y THREONINE                         C[C@@H](O)[C@H](N)C(O)=O                                                                      ?    "L-PEPTIDE LINKING" 
"C11 H12 N2 O2"    204.225 TRP y TRYPTOPHAN                        N[C@@H](Cc1c[nH]c2ccccc12)C(O)=O                                                              ?    "L-PEPTIDE LINKING" 
"C9 H11 N O3"      181.189 TYR y TYROSINE                          N[C@@H](Cc1ccc(O)cc1)C(O)=O                                                                   ?    "L-PEPTIDE LINKING" 
"C5 H11 N O2"      117.146 VAL y VALINE                            CC(C)[C@H](N)C(O)=O                                                                           ?    "L-PEPTIDE LINKING" 
#
_citation.book_publisher          ?
_citation.country                 UK
_citation.id                      primary
_citation.journal_full            Nature
_citation.journal_id_ASTM         NATUAS
_citation.journal_id_CSD          0006
_citation.journal_id_ISSN         0028-0836
_citation.journal_volume          630
_citation.page_first              493
_citation.page_last               500
_citation.pdbx_database_id_DOI    10.1038/s41586-024-07487-w
_citation.pdbx_database_id_PubMed 38718835
_citation.title                   "Accurate structure prediction of biomolecular interactions with AlphaFold 3"
_citation.year                    2024
#
loop_
_citation_author.citation_id
_citation_author.name
_citation_author.ordinal
primary "Google DeepMind" 1 
primary "Isomorphic Labs" 2 
#
loop_
_entity.id
_entity.pdbx_description
_entity.type
1 . polymer     
2 . non-polymer 
#
_entity_poly.entity_id      1
_entity_poly.pdbx_strand_id A
_entity_poly.type           polypeptide(L)
#
loop_
_entity_poly_seq.entity_id
_entity_poly_seq.hetero
_entity_poly_seq.mon_id
_entity_poly_seq.num
1 n THR 1   
1 n GLU 2   
1 n THR 3   
1 n MET 4   
1 n THR 5   
1 n VAL 6   
1 n THR 7   
1 n ALA 8   
1 n THR 9   
1 n GLY 10  
1 n ASN 11  
1 n ALA 12  
1 n ARG 13  
1 n SER 14  
1 n SER 15  
1 n PHE 16  
1 n GLU 17  
1 n ALA 18  
1 n PRO 19  
1 n MET 20  
1 n MET 21  
1 n VAL 22  
1 n SER 23  
1 n VAL 24  
1 n ILE 25  
1 n ASP 26  
1 n THR 27  
1 n SER 28  
1 n ALA 29  
1 n PRO 30  
1 n GLU 31  
1 n ASN 32  
1 n GLN 33  
1 n THR 34  
1 n ALA 35  
1 n THR 36  
1 n SER 37  
1 n ALA 38  
1 n THR 39  
1 n ASP 40  
1 n LEU 41  
1 n LEU 42  
1 n ARG 43  
1 n HIS 44  
1 n VAL 45  
1 n PRO 46  
1 n GLY 47  
1 n ILE 48  
1 n THR 49  
1 n LEU 50  
1 n ASP 51  
1 n GLY 52  
1 n THR 53  
1 n GLY 54  
1 n ARG 55  
1 n THR 56  
1 n ASN 57  
1 n GLY 58  
1 n GLN 59  
1 n ASP 60  
1 n VAL 61  
1 n ASN 62  
1 n MET 63  
1 n ARG 64  
1 n GLY 65  
1 n TYR 66  
1 n ASP 67  
1 n HIS 68  
1 n ARG 69  
1 n GLY 70  
1 n VAL 71  
1 n LEU 72  
1 n VAL 73  
1 n LEU 74  
1 n VAL 75  
1 n ASP 76  
1 n GLY 77  
1 n VAL 78  
1 n ARG 79  
1 n GLN 80  
1 n GLY 81  
1 n THR 82  
1 n ASP 83  
1 n THR 84  
1 n GLY 85  
1 n HIS 86  
1 n LEU 87  
1 n ASN 88  
1 n GLY 89  
1 n THR 90  
1 n PHE 91  
1 n LEU 92  
1 n ASP 93  
1 n PRO 94  
1 n ALA 95  
1 n LEU 96  
1 n ILE 97  
1 n LYS 98  
1 n ARG 99  
1 n VAL 100 
1 n GLU 101 
1 n ILE 102 
1 n VAL 103 
1 n ARG 104 
1 n GLY 105 
1 n PRO 106 
1 n SER 107 
1 n ALA 108 
1 n LEU 109 
1 n LEU 110 
1 n TYR 111 
1 n GLY 112 
1 n SER 113 
1 n GLY 114 
1 n ALA 115 
1 n LEU 116 
1 n GLY 117 
1 n GLY 118 
1 n VAL 119 
1 n ILE 120 
1 n SER 121 
1 n TYR 122 
1 n ASP 123 
1 n THR 124 
1 n VAL 125 
1 n ASP 126 
1 n ALA 127 
1 n LYS 128 
1 n ASP 129 
1 n LEU 130 
1 n LEU 131 
1 n GLN 132 
1 n GLU 133 
1 n GLY 134 
1 n GLN 135 
1 n SER 136 
1 n SER 137 
1 n GLY 138 
1 n PHE 139 
1 n ARG 140 
1 n VAL 141 
1 n PHE 142 
1 n GLY 143 
1 n THR 144 
1 n GLY 145 
1 n GLY 146 
1 n THR 147 
1 n GLY 148 
1 n ASP 149 
1 n HIS 150 
1 n SER 151 
1 n LEU 152 
1 n GLY 153 
1 n LEU 154 
1 n GLY 155 
1 n ALA 156 
1 n SER 157 
1 n ALA 158 
1 n PHE 159 
1 n GLY 160 
1 n ARG 161 
1 n THR 162 
1 n GLU 163 
1 n ASN 164 
1 n LEU 165 
1 n ASP 166 
1 n GLY 167 
1 n ILE 168 
1 n VAL 169 
1 n ALA 170 
1 n TRP 171 
1 n SER 172 
1 n SER 173 
1 n ARG 174 
1 n ASP 175 
1 n ARG 176 
1 n GLY 177 
1 n ASP 178 
1 n LEU 179 
1 n ARG 180 
1 n GLN 181 
1 n SER 182 
1 n ASN 183 
1 n GLY 184 
1 n GLU 185 
1 n THR 186 
1 n ALA 187 
1 n PRO 188 
1 n ASN 189 
1 n ASP 190 
1 n GLU 191 
1 n SER 192 
1 n ILE 193 
1 n ASN 194 
1 n ASN 195 
1 n MET 196 
1 n LEU 197 
1 n ALA 198 
1 n LYS 199 
1 n GLY 200 
1 n THR 201 
1 n TRP 202 
1 n GLN 203 
1 n ILE 204 
1 n ASP 205 
1 n SER 206 
1 n ALA 207 
1 n GLN 208 
1 n SER 209 
1 n LEU 210 
1 n SER 211 
1 n GLY 212 
1 n LEU 213 
1 n VAL 214 
1 n ARG 215 
1 n TYR 216 
1 n TYR 217 
1 n ASN 218 
1 n ASN 219 
1 n ASP 220 
1 n ALA 221 
1 n ARG 222 
1 n GLU 223 
1 n PRO 224 
1 n LYS 225 
1 n ASN 226 
1 n PRO 227 
1 n GLN 228 
1 n THR 229 
1 n VAL 230 
1 n GLU 231 
1 n ALA 232 
1 n SER 233 
1 n ASP 234 
1 n SER 235 
1 n SER 236 
1 n ASN 237 
1 n PRO 238 
1 n MET 239 
1 n VAL 240 
1 n ASP 241 
1 n ARG 242 
1 n SER 243 
1 n THR 244 
1 n ILE 245 
1 n GLN 246 
1 n ARG 247 
1 n ASP 248 
1 n ALA 249 
1 n GLN 250 
1 n LEU 251 
1 n SER 252 
1 n TYR 253 
1 n LYS 254 
1 n LEU 255 
1 n ALA 256 
1 n PRO 257 
1 n GLN 258 
1 n GLY 259 
1 n ASN 260 
1 n ASP 261 
1 n TRP 262 
1 n LEU 263 
1 n ASN 264 
1 n ALA 265 
1 n ASP 266 
1 n ALA 267 
1 n LYS 268 
1 n ILE 269 
1 n TYR 270 
1 n TRP 271 
1 n SER 272 
1 n GLU 273 
1 n VAL 274 
1 n ARG 275 
1 n ILE 276 
1 n ASN 277 
1 n ALA 278 
1 n GLN 279 
1 n ASN 280 
1 n THR 281 
1 n GLY 282 
1 n SER 283 
1 n SER 284 
1 n GLY 285 
1 n GLU 286 
1 n TYR 287 
1 n ARG 288 
1 n GLU 289 
1 n GLN 290 
1 n ILE 291 
1 n THR 292 
1 n LYS 293 
1 n GLY 294 
1 n ALA 295 
1 n ARG 296 
1 n LEU 297 
1 n GLU 298 
1 n ASN 299 
1 n ARG 300 
1 n SER 301 
1 n THR 302 
1 n LEU 303 
1 n PHE 304 
1 n ALA 305 
1 n ASP 306 
1 n SER 307 
1 n PHE 308 
1 n ALA 309 
1 n SER 310 
1 n HIS 311 
1 n LEU 312 
1 n LEU 313 
1 n THR 314 
1 n TYR 315 
1 n GLY 316 
1 n GLY 317 
1 n GLU 318 
1 n TYR 319 
1 n TYR 320 
1 n ARG 321 
1 n GLN 322 
1 n GLU 323 
1 n GLN 324 
1 n HIS 325 
1 n PRO 326 
1 n GLY 327 
1 n GLY 328 
1 n ALA 329 
1 n THR 330 
1 n THR 331 
1 n GLY 332 
1 n PHE 333 
1 n PRO 334 
1 n GLN 335 
1 n ALA 336 
1 n LYS 337 
1 n ILE 338 
1 n ASP 339 
1 n PHE 340 
1 n SER 341 
1 n SER 342 
1 n GLY 343 
1 n TRP 344 
1 n LEU 345 
1 n GLN 346 
1 n ASP 347 
1 n GLU 348 
1 n ILE 349 
1 n THR 350 
1 n LEU 351 
1 n ARG 352 
1 n ASP 353 
1 n LEU 354 
1 n PRO 355 
1 n ILE 356 
1 n THR 357 
1 n LEU 358 
1 n LEU 359 
1 n GLY 360 
1 n GLY 361 
1 n THR 362 
1 n ARG 363 
1 n TYR 364 
1 n ASP 365 
1 n SER 366 
1 n TYR 367 
1 n ARG 368 
1 n GLY 369 
1 n SER 370 
1 n SER 371 
1 n ASP 372 
1 n GLY 373 
1 n TYR 374 
1 n LYS 375 
1 n ASP 376 
1 n VAL 377 
1 n ASP 378 
1 n ALA 379 
1 n ASP 380 
1 n LYS 381 
1 n TRP 382 
1 n SER 383 
1 n SER 384 
1 n ARG 385 
1 n ALA 386 
1 n GLY 387 
1 n MET 388 
1 n THR 389 
1 n ILE 390 
1 n ASN 391 
1 n PRO 392 
1 n THR 393 
1 n ASN 394 
1 n TRP 395 
1 n LEU 396 
1 n MET 397 
1 n LEU 398 
1 n PHE 399 
1 n GLY 400 
1 n SER 401 
1 n TYR 402 
1 n ALA 403 
1 n GLN 404 
1 n ALA 405 
1 n PHE 406 
1 n ARG 407 
1 n ALA 408 
1 n PRO 409 
1 n THR 410 
1 n MET 411 
1 n GLY 412 
1 n GLU 413 
1 n MET 414 
1 n TYR 415 
1 n ASN 416 
1 n ASP 417 
1 n SER 418 
1 n LYS 419 
1 n ALA 420 
1 n PHE 421 
1 n SER 422 
1 n ILE 423 
1 n GLY 424 
1 n ARG 425 
1 n PHE 426 
1 n TYR 427 
1 n THR 428 
1 n ASN 429 
1 n TYR 430 
1 n TRP 431 
1 n VAL 432 
1 n PRO 433 
1 n ASN 434 
1 n PRO 435 
1 n ASN 436 
1 n LEU 437 
1 n ARG 438 
1 n PRO 439 
1 n GLU 440 
1 n THR 441 
1 n ASN 442 
1 n GLU 443 
1 n THR 444 
1 n GLN 445 
1 n GLU 446 
1 n TYR 447 
1 n GLY 448 
1 n PHE 449 
1 n GLY 450 
1 n LEU 451 
1 n ARG 452 
1 n PHE 453 
1 n ASP 454 
1 n ASP 455 
1 n LEU 456 
1 n MET 457 
1 n LEU 458 
1 n SER 459 
1 n ASN 460 
1 n ASP 461 
1 n ALA 462 
1 n LEU 463 
1 n GLU 464 
1 n PHE 465 
1 n LYS 466 
1 n ALA 467 
1 n SER 468 
1 n TYR 469 
1 n PHE 470 
1 n ASP 471 
1 n THR 472 
1 n LYS 473 
1 n ALA 474 
1 n LYS 475 
1 n ASP 476 
1 n TYR 477 
1 n ILE 478 
1 n SER 479 
1 n THR 480 
1 n THR 481 
1 n VAL 482 
1 n ASP 483 
1 n PHE 484 
1 n ALA 485 
1 n ALA 486 
1 n ALA 487 
1 n THR 488 
1 n THR 489 
1 n MET 490 
1 n SER 491 
1 n TYR 492 
1 n ASN 493 
1 n VAL 494 
1 n PRO 495 
1 n ASN 496 
1 n ALA 497 
1 n LYS 498 
1 n ILE 499 
1 n TRP 500 
1 n GLY 501 
1 n TRP 502 
1 n ASP 503 
1 n VAL 504 
1 n MET 505 
1 n THR 506 
1 n LYS 507 
1 n TYR 508 
1 n THR 509 
1 n THR 510 
1 n ASP 511 
1 n LEU 512 
1 n PHE 513 
1 n SER 514 
1 n LEU 515 
1 n ASP 516 
1 n VAL 517 
1 n ALA 518 
1 n TYR 519 
1 n ASN 520 
1 n ARG 521 
1 n THR 522 
1 n ARG 523 
1 n GLY 524 
1 n LYS 525 
1 n ASP 526 
1 n THR 527 
1 n ASP 528 
1 n THR 529 
1 n GLY 530 
1 n GLU 531 
1 n TYR 532 
1 n ILE 533 
1 n SER 534 
1 n SER 535 
1 n ILE 536 
1 n ASN 537 
1 n PRO 538 
1 n ASP 539 
1 n THR 540 
1 n VAL 541 
1 n THR 542 
1 n SER 543 
1 n THR 544 
1 n LEU 545 
1 n ASN 546 
1 n ILE 547 
1 n PRO 548 
1 n ILE 549 
1 n ALA 550 
1 n HIS 551 
1 n SER 552 
1 n GLY 553 
1 n PHE 554 
1 n SER 555 
1 n VAL 556 
1 n GLY 557 
1 n TRP 558 
1 n VAL 559 
1 n GLY 560 
1 n THR 561 
1 n PHE 562 
1 n ALA 563 
1 n ASP 564 
1 n ARG 565 
1 n SER 566 
1 n THR 567 
1 n HIS 568 
1 n ILE 569 
1 n SER 570 
1 n SER 571 
1 n SER 572 
1 n TYR 573 
1 n SER 574 
1 n LYS 575 
1 n GLN 576 
1 n PRO 577 
1 n GLY 578 
1 n TYR 579 
1 n GLY 580 
1 n VAL 581 
1 n ASN 582 
1 n ASP 583 
1 n PHE 584 
1 n TYR 585 
1 n VAL 586 
1 n SER 587 
1 n TYR 588 
1 n GLN 589 
1 n GLY 590 
1 n GLN 591 
1 n GLN 592 
1 n ALA 593 
1 n LEU 594 
1 n LYS 595 
1 n GLY 596 
1 n MET 597 
1 n THR 598 
1 n THR 599 
1 n THR 600 
1 n LEU 601 
1 n VAL 602 
1 n LEU 603 
1 n GLY 604 
1 n ASN 605 
1 n ALA 606 
1 n PHE 607 
1 n ASP 608 
1 n LYS 609 
1 n GLU 610 
1 n TYR 611 
1 n TRP 612 
1 n SER 613 
1 n PRO 614 
1 n GLN 615 
1 n GLY 616 
1 n ILE 617 
1 n PRO 618 
1 n GLN 619 
1 n ASP 620 
1 n GLY 621 
1 n ARG 622 
1 n ASN 623 
1 n GLY 624 
1 n LYS 625 
1 n ILE 626 
1 n PHE 627 
1 n VAL 628 
1 n SER 629 
1 n TYR 630 
1 n GLN 631 
1 n TRP 632 
#
_ma_data.content_type "model coordinates"
_ma_data.id           1
_ma_data.name         Model
#
_ma_model_list.data_id          1
_ma_model_list.model_group_id   1
_ma_model_list.model_group_name "AlphaFold-beta-20231127 (2b86f29d-618d-47cf-8aef-20020b1102eb @ 2025-03-08 19:50:38)"
_ma_model_list.model_id         1
_ma_model_list.model_name       "Top ranked model"
_ma_model_list.model_type       "Ab initio model"
_ma_model_list.ordinal_id       1
#
loop_
_ma_protocol_step.method_type
_ma_protocol_step.ordinal_id
_ma_protocol_step.protocol_id
_ma_protocol_step.step_id
"coevolution MSA" 1 1 1 
"template search" 2 1 2 
modeling          3 1 3 
#
loop_
_ma_qa_metric.id
_ma_qa_metric.mode
_ma_qa_metric.name
_ma_qa_metric.software_group_id
_ma_qa_metric.type
1 global pLDDT 1 pLDDT 
2 local  pLDDT 1 pLDDT 
#
_ma_qa_metric_global.metric_id    1
_ma_qa_metric_global.metric_value 91.61
_ma_qa_metric_global.model_id     1
_ma_qa_metric_global.ordinal_id   1
#
_ma_software_group.group_id    1
_ma_software_group.ordinal_id  1
_ma_software_group.software_id 1
#
loop_
_ma_target_entity.data_id
_ma_target_entity.entity_id
_ma_target_entity.origin
1 1 . 
1 2 . 
#
loop_
_ma_target_entity_instance.asym_id
_ma_target_entity_instance.details
_ma_target_entity_instance.entity_id
A . 1 
B . 2 
#
loop_
_pdbx_data_usage.details
_pdbx_data_usage.id
_pdbx_data_usage.type
_pdbx_data_usage.url
;NON-COMMERCIAL USE ONLY, BY USING THIS FILE YOU AGREE TO THE TERMS OF USE FOUND
AT alphafoldserver.com/output-terms.
;
1 license    ? 
;THE INFORMATION IS NOT INTENDED FOR, HAS NOT BEEN VALIDATED FOR, AND IS NOT
APPROVED FOR CLINICAL USE. IT SHOULD NOT BE USED FOR CLINICAL PURPOSE OR RELIED
ON FOR MEDICAL OR OTHER PROFESSIONAL ADVICE. IT IS THEORETICAL MODELLING ONLY
AND CAUTION SHOULD BE EXERCISED IN ITS USE. IT IS PROVIDED "AS-IS" WITHOUT ANY
WARRANTY OF ANY KIND, WHETHER EXPRESSED OR IMPLIED. NO WARRANTY IS GIVEN THAT
USE OF THE INFORMATION SHALL NOT INFRINGE THE RIGHTS OF ANY THIRD PARTY.
;
2 disclaimer ? 
#
_pdbx_nonpoly_scheme.asym_id       B
_pdbx_nonpoly_scheme.auth_seq_num  1
_pdbx_nonpoly_scheme.entity_id     2
_pdbx_nonpoly_scheme.mon_id        HEM
_pdbx_nonpoly_scheme.pdb_ins_code  .
_pdbx_nonpoly_scheme.pdb_seq_num   1
_pdbx_nonpoly_scheme.pdb_strand_id B
#
loop_
_pdbx_poly_seq_scheme.asym_id
_pdbx_poly_seq_scheme.auth_seq_num
_pdbx_poly_seq_scheme.entity_id
_pdbx_poly_seq_scheme.hetero
_pdbx_poly_seq_scheme.mon_id
_pdbx_poly_seq_scheme.pdb_ins_code
_pdbx_poly_seq_scheme.pdb_seq_num
_pdbx_poly_seq_scheme.pdb_strand_id
_pdbx_poly_seq_scheme.seq_id
A 1   1 n THR . 1   A 1   
A 2   1 n GLU . 2   A 2   
A 3   1 n THR . 3   A 3   
A 4   1 n MET . 4   A 4   
A 5   1 n THR . 5   A 5   
A 6   1 n VAL . 6   A 6   
A 7   1 n THR . 7   A 7   
A 8   1 n ALA . 8   A 8   
A 9   1 n THR . 9   A 9   
A 10  1 n GLY . 10  A 10  
A 11  1 n ASN . 11  A 11  
A 12  1 n ALA . 12  A 12  
A 13  1 n ARG . 13  A 13  
A 14  1 n SER . 14  A 14  
A 15  1 n SER . 15  A 15  
A 16  1 n PHE . 16  A 16  
A 17  1 n GLU . 17  A 17  
A 18  1 n ALA . 18  A 18  
A 19  1 n PRO . 19  A 19  
A 20  1 n MET . 20  A 20  
A 21  1 n MET . 21  A 21  
A 22  1 n VAL . 22  A 22  
A 23  1 n SER . 23  A 23  
A 24  1 n VAL . 24  A 24  
A 25  1 n ILE . 25  A 25  
A 26  1 n ASP . 26  A 26  
A 27  1 n THR . 27  A 27  
A 28  1 n SER . 28  A 28  
A 29  1 n ALA . 29  A 29  
A 30  1 n PRO . 30  A 30  
A 31  1 n GLU . 31  A 31  
A 32  1 n ASN . 32  A 32  
A 33  1 n GLN . 33  A 33  
A 34  1 n THR . 34  A 34  
A 35  1 n ALA . 35  A 35  
A 36  1 n THR . 36  A 36  
A 37  1 n SER . 37  A 37  
A 38  1 n ALA . 38  A 38  
A 39  1 n THR . 39  A 39  
A 40  1 n ASP . 40  A 40  
A 41  1 n LEU . 41  A 41  
A 42  1 n LEU . 42  A 42  
A 43  1 n ARG . 43  A 43  
A 44  1 n HIS . 44  A 44  
A 45  1 n VAL . 45  A 45  
A 46  1 n PRO . 46  A 46  
A 47  1 n GLY . 47  A 47  
A 48  1 n ILE . 48  A 48  
A 49  1 n THR . 49  A 49  
A 50  1 n LEU . 50  A 50  
A 51  1 n ASP . 51  A 51  
A 52  1 n GLY . 52  A 52  
A 53  1 n THR . 53  A 53  
A 54  1 n GLY . 54  A 54  
A 55  1 n ARG . 55  A 55  
A 56  1 n THR . 56  A 56  
A 57  1 n ASN . 57  A 57  
A 58  1 n GLY . 58  A 58  
A 59  1 n GLN . 59  A 59  
A 60  1 n ASP . 60  A 60  
A 61  1 n VAL . 61  A 61  
A 62  1 n ASN . 62  A 62  
A 63  1 n MET . 63  A 63  
A 64  1 n ARG . 64  A 64  
A 65  1 n GLY . 65  A 65  
A 66  1 n TYR . 66  A 66  
A 67  1 n ASP . 67  A 67  
A 68  1 n HIS . 68  A 68  
A 69  1 n ARG . 69  A 69  
A 70  1 n GLY . 70  A 70  
A 71  1 n VAL . 71  A 71  
A 72  1 n LEU . 72  A 72  
A 73  1 n VAL . 73  A 73  
A 74  1 n LEU . 74  A 74  
A 75  1 n VAL . 75  A 75  
A 76  1 n ASP . 76  A 76  
A 77  1 n GLY . 77  A 77  
A 78  1 n VAL . 78  A 78  
A 79  1 n ARG . 79  A 79  
A 80  1 n GLN . 80  A 80  
A 81  1 n GLY . 81  A 81  
A 82  1 n THR . 82  A 82  
A 83  1 n ASP . 83  A 83  
A 84  1 n THR . 84  A 84  
A 85  1 n GLY . 85  A 85  
A 86  1 n HIS . 86  A 86  
A 87  1 n LEU . 87  A 87  
A 88  1 n ASN . 88  A 88  
A 89  1 n GLY . 89  A 89  
A 90  1 n THR . 90  A 90  
A 91  1 n PHE . 91  A 91  
A 92  1 n LEU . 92  A 92  
A 93  1 n ASP . 93  A 93  
A 94  1 n PRO . 94  A 94  
A 95  1 n ALA . 95  A 95  
A 96  1 n LEU . 96  A 96  
A 97  1 n ILE . 97  A 97  
A 98  1 n LYS . 98  A 98  
A 99  1 n ARG . 99  A 99  
A 100 1 n VAL . 100 A 100 
A 101 1 n GLU . 101 A 101 
A 102 1 n ILE . 102 A 102 
A 103 1 n VAL . 103 A 103 
A 104 1 n ARG . 104 A 104 
A 105 1 n GLY . 105 A 105 
A 106 1 n PRO . 106 A 106 
A 107 1 n SER . 107 A 107 
A 108 1 n ALA . 108 A 108 
A 109 1 n LEU . 109 A 109 
A 110 1 n LEU . 110 A 110 
A 111 1 n TYR . 111 A 111 
A 112 1 n GLY . 112 A 112 
A 113 1 n SER . 113 A 113 
A 114 1 n GLY . 114 A 114 
A 115 1 n ALA . 115 A 115 
A 116 1 n LEU . 116 A 116 
A 117 1 n GLY . 117 A 117 
A 118 1 n GLY . 118 A 118 
A 119 1 n VAL . 119 A 119 
A 120 1 n ILE . 120 A 120 
A 121 1 n SER . 121 A 121 
A 122 1 n TYR . 122 A 122 
A 123 1 n ASP . 123 A 123 
A 124 1 n THR . 124 A 124 
A 125 1 n VAL . 125 A 125 
A 126 1 n ASP . 126 A 126 
A 127 1 n ALA . 127 A 127 
A 128 1 n LYS . 128 A 128 
A 129 1 n ASP . 129 A 129 
A 130 1 n LEU . 130 A 130 
A 131 1 n LEU . 131 A 131 
A 132 1 n GLN . 132 A 132 
A 133 1 n GLU . 133 A 133 
A 134 1 n GLY . 134 A 134 
A 135 1 n GLN . 135 A 135 
A 136 1 n SER . 136 A 136 
A 137 1 n SER . 137 A 137 
A 138 1 n GLY . 138 A 138 
A 139 1 n PHE . 139 A 139 
A 140 1 n ARG . 140 A 140 
A 141 1 n VAL . 141 A 141 
A 142 1 n PHE . 142 A 142 
A 143 1 n GLY . 143 A 143 
A 144 1 n THR . 144 A 144 
A 145 1 n GLY . 145 A 145 
A 146 1 n GLY . 146 A 146 
A 147 1 n THR . 147 A 147 
A 148 1 n GLY . 148 A 148 
A 149 1 n ASP . 149 A 149 
A 150 1 n HIS . 150 A 150 
A 151 1 n SER . 151 A 151 
A 152 1 n LEU . 152 A 152 
A 153 1 n GLY . 153 A 153 
A 154 1 n LEU . 154 A 154 
A 155 1 n GLY . 155 A 155 
A 156 1 n ALA . 156 A 156 
A 157 1 n SER . 157 A 157 
A 158 1 n ALA . 158 A 158 
A 159 1 n PHE . 159 A 159 
A 160 1 n GLY . 160 A 160 
A 161 1 n ARG . 161 A 161 
A 162 1 n THR . 162 A 162 
A 163 1 n GLU . 163 A 163 
A 164 1 n ASN . 164 A 164 
A 165 1 n LEU . 165 A 165 
A 166 1 n ASP . 166 A 166 
A 167 1 n GLY . 167 A 167 
A 168 1 n ILE . 168 A 168 
A 169 1 n VAL . 169 A 169 
A 170 1 n ALA . 170 A 170 
A 171 1 n TRP . 171 A 171 
A 172 1 n SER . 172 A 172 
A 173 1 n SER . 173 A 173 
A 174 1 n ARG . 174 A 174 
A 175 1 n ASP . 175 A 175 
A 176 1 n ARG . 176 A 176 
A 177 1 n GLY . 177 A 177 
A 178 1 n ASP . 178 A 178 
A 179 1 n LEU . 179 A 179 
A 180 1 n ARG . 180 A 180 
A 181 1 n GLN . 181 A 181 
A 182 1 n SER . 182 A 182 
A 183 1 n ASN . 183 A 183 
A 184 1 n GLY . 184 A 184 
A 185 1 n GLU . 185 A 185 
A 186 1 n THR . 186 A 186 
A 187 1 n ALA . 187 A 187 
A 188 1 n PRO . 188 A 188 
A 189 1 n ASN . 189 A 189 
A 190 1 n ASP . 190 A 190 
A 191 1 n GLU . 191 A 191 
A 192 1 n SER . 192 A 192 
A 193 1 n ILE . 193 A 193 
A 194 1 n ASN . 194 A 194 
A 195 1 n ASN . 195 A 195 
A 196 1 n MET . 196 A 196 
A 197 1 n LEU . 197 A 197 
A 198 1 n ALA . 198 A 198 
A 199 1 n LYS . 199 A 199 
A 200 1 n GLY . 200 A 200 
A 201 1 n THR . 201 A 201 
A 202 1 n TRP . 202 A 202 
A 203 1 n GLN . 203 A 203 
A 204 1 n ILE . 204 A 204 
A 205 1 n ASP . 205 A 205 
A 206 1 n SER . 206 A 206 
A 207 1 n ALA . 207 A 207 
A 208 1 n GLN . 208 A 208 
A 209 1 n SER . 209 A 209 
A 210 1 n LEU . 210 A 210 
A 211 1 n SER . 211 A 211 
A 212 1 n GLY . 212 A 212 
A 213 1 n LEU . 213 A 213 
A 214 1 n VAL . 214 A 214 
A 215 1 n ARG . 215 A 215 
A 216 1 n TYR . 216 A 216 
A 217 1 n TYR . 217 A 217 
A 218 1 n ASN . 218 A 218 
A 219 1 n ASN . 219 A 219 
A 220 1 n ASP . 220 A 220 
A 221 1 n ALA . 221 A 221 
A 222 1 n ARG . 222 A 222 
A 223 1 n GLU . 223 A 223 
A 224 1 n PRO . 224 A 224 
A 225 1 n LYS . 225 A 225 
A 226 1 n ASN . 226 A 226 
A 227 1 n PRO . 227 A 227 
A 228 1 n GLN . 228 A 228 
A 229 1 n THR . 229 A 229 
A 230 1 n VAL . 230 A 230 
A 231 1 n GLU . 231 A 231 
A 232 1 n ALA . 232 A 232 
A 233 1 n SER . 233 A 233 
A 234 1 n ASP . 234 A 234 
A 235 1 n SER . 235 A 235 
A 236 1 n SER . 236 A 236 
A 237 1 n ASN . 237 A 237 
A 238 1 n PRO . 238 A 238 
A 239 1 n MET . 239 A 239 
A 240 1 n VAL . 240 A 240 
A 241 1 n ASP . 241 A 241 
A 242 1 n ARG . 242 A 242 
A 243 1 n SER . 243 A 243 
A 244 1 n THR . 244 A 244 
A 245 1 n ILE . 245 A 245 
A 246 1 n GLN . 246 A 246 
A 247 1 n ARG . 247 A 247 
A 248 1 n ASP . 248 A 248 
A 249 1 n ALA . 249 A 249 
A 250 1 n GLN . 250 A 250 
A 251 1 n LEU . 251 A 251 
A 252 1 n SER . 252 A 252 
A 253 1 n TYR . 253 A 253 
A 254 1 n LYS . 254 A 254 
A 255 1 n LEU . 255 A 255 
A 256 1 n ALA . 256 A 256 
A 257 1 n PRO . 257 A 257 
A 258 1 n GLN . 258 A 258 
A 259 1 n GLY . 259 A 259 
A 260 1 n ASN . 260 A 260 
A 261 1 n ASP . 261 A 261 
A 262 1 n TRP . 262 A 262 
A 263 1 n LEU . 263 A 263 
A 264 1 n ASN . 264 A 264 
A 265 1 n ALA . 265 A 265 
A 266 1 n ASP . 266 A 266 
A 267 1 n ALA . 267 A 267 
A 268 1 n LYS . 268 A 268 
A 269 1 n ILE . 269 A 269 
A 270 1 n TYR . 270 A 270 
A 271 1 n TRP . 271 A 271 
A 272 1 n SER . 272 A 272 
A 273 1 n GLU . 273 A 273 
A 274 1 n VAL . 274 A 274 
A 275 1 n ARG . 275 A 275 
A 276 1 n ILE . 276 A 276 
A 277 1 n ASN . 277 A 277 
A 278 1 n ALA . 278 A 278 
A 279 1 n GLN . 279 A 279 
A 280 1 n ASN . 280 A 280 
A 281 1 n THR . 281 A 281 
A 282 1 n GLY . 282 A 282 
A 283 1 n SER . 283 A 283 
A 284 1 n SER . 284 A 284 
A 285 1 n GLY . 285 A 285 
A 286 1 n GLU . 286 A 286 
A 287 1 n TYR . 287 A 287 
A 288 1 n ARG . 288 A 288 
A 289 1 n GLU . 289 A 289 
A 290 1 n GLN . 290 A 290 
A 291 1 n ILE . 291 A 291 
A 292 1 n THR . 292 A 292 
A 293 1 n LYS . 293 A 293 
A 294 1 n GLY . 294 A 294 
A 295 1 n ALA . 295 A 295 
A 296 1 n ARG . 296 A 296 
A 297 1 n LEU . 297 A 297 
A 298 1 n GLU . 298 A 298 
A 299 1 n ASN . 299 A 299 
A 300 1 n ARG . 300 A 300 
A 301 1 n SER . 301 A 301 
A 302 1 n THR . 302 A 302 
A 303 1 n LEU . 303 A 303 
A 304 1 n PHE . 304 A 304 
A 305 1 n ALA . 305 A 305 
A 306 1 n ASP . 306 A 306 
A 307 1 n SER . 307 A 307 
A 308 1 n PHE . 308 A 308 
A 309 1 n ALA . 309 A 309 
A 310 1 n SER . 310 A 310 
A 311 1 n HIS . 311 A 311 
A 312 1 n LEU . 312 A 312 
A 313 1 n LEU . 313 A 313 
A 314 1 n THR . 314 A 314 
A 315 1 n TYR . 315 A 315 
A 316 1 n GLY . 316 A 316 
A 317 1 n GLY . 317 A 317 
A 318 1 n GLU . 318 A 318 
A 319 1 n TYR . 319 A 319 
A 320 1 n TYR . 320 A 320 
A 321 1 n ARG . 321 A 321 
A 322 1 n GLN . 322 A 322 
A 323 1 n GLU . 323 A 323 
A 324 1 n GLN . 324 A 324 
A 325 1 n HIS . 325 A 325 
A 326 1 n PRO . 326 A 326 
A 327 1 n GLY . 327 A 327 
A 328 1 n GLY . 328 A 328 
A 329 1 n ALA . 329 A 329 
A 330 1 n THR . 330 A 330 
A 331 1 n THR . 331 A 331 
A 332 1 n GLY . 332 A 332 
A 333 1 n PHE . 333 A 333 
A 334 1 n PRO . 334 A 334 
A 335 1 n GLN . 335 A 335 
A 336 1 n ALA . 336 A 336 
A 337 1 n LYS . 337 A 337 
A 338 1 n ILE . 338 A 338 
A 339 1 n ASP . 339 A 339 
A 340 1 n PHE . 340 A 340 
A 341 1 n SER . 341 A 341 
A 342 1 n SER . 342 A 342 
A 343 1 n GLY . 343 A 343 
A 344 1 n TRP . 344 A 344 
A 345 1 n LEU . 345 A 345 
A 346 1 n GLN . 346 A 346 
A 347 1 n ASP . 347 A 347 
A 348 1 n GLU . 348 A 348 
A 349 1 n ILE . 349 A 349 
A 350 1 n THR . 350 A 350 
A 351 1 n LEU . 351 A 351 
A 352 1 n ARG . 352 A 352 
A 353 1 n ASP . 353 A 353 
A 354 1 n LEU . 354 A 354 
A 355 1 n PRO . 355 A 355 
A 356 1 n ILE . 356 A 356 
A 357 1 n THR . 357 A 357 
A 358 1 n LEU . 358 A 358 
A 359 1 n LEU . 359 A 359 
A 360 1 n GLY . 360 A 360 
A 361 1 n GLY . 361 A 361 
A 362 1 n THR . 362 A 362 
A 363 1 n ARG . 363 A 363 
A 364 1 n TYR . 364 A 364 
A 365 1 n ASP . 365 A 365 
A 366 1 n SER . 366 A 366 
A 367 1 n TYR . 367 A 367 
A 368 1 n ARG . 368 A 368 
A 369 1 n GLY . 369 A 369 
A 370 1 n SER . 370 A 370 
A 371 1 n SER . 371 A 371 
A 372 1 n ASP . 372 A 372 
A 373 1 n GLY . 373 A 373 
A 374 1 n TYR . 374 A 374 
A 375 1 n LYS . 375 A 375 
A 376 1 n ASP . 376 A 376 
A 377 1 n VAL . 377 A 377 
A 378 1 n ASP . 378 A 378 
A 379 1 n ALA . 379 A 379 
A 380 1 n ASP . 380 A 380 
A 381 1 n LYS . 381 A 381 
A 382 1 n TRP . 382 A 382 
A 383 1 n SER . 383 A 383 
A 384 1 n SER . 384 A 384 
A 385 1 n ARG . 385 A 385 
A 386 1 n ALA . 386 A 386 
A 387 1 n GLY . 387 A 387 
A 388 1 n MET . 388 A 388 
A 389 1 n THR . 389 A 389 
A 390 1 n ILE . 390 A 390 
A 391 1 n ASN . 391 A 391 
A 392 1 n PRO . 392 A 392 
A 393 1 n THR . 393 A 393 
A 394 1 n ASN . 394 A 394 
A 395 1 n TRP . 395 A 395 
A 396 1 n LEU . 396 A 396 
A 397 1 n MET . 397 A 397 
A 398 1 n LEU . 398 A 398 
A 399 1 n PHE . 399 A 399 
A 400 1 n GLY . 400 A 400 
A 401 1 n SER . 401 A 401 
A 402 1 n TYR . 402 A 402 
A 403 1 n ALA . 403 A 403 
A 404 1 n GLN . 404 A 404 
A 405 1 n ALA . 405 A 405 
A 406 1 n PHE . 406 A 406 
A 407 1 n ARG . 407 A 407 
A 408 1 n ALA . 408 A 408 
A 409 1 n PRO . 409 A 409 
A 410 1 n THR . 410 A 410 
A 411 1 n MET . 411 A 411 
A 412 1 n GLY . 412 A 412 
A 413 1 n GLU . 413 A 413 
A 414 1 n MET . 414 A 414 
A 415 1 n TYR . 415 A 415 
A 416 1 n ASN . 416 A 416 
A 417 1 n ASP . 417 A 417 
A 418 1 n SER . 418 A 418 
A 419 1 n LYS . 419 A 419 
A 420 1 n ALA . 420 A 420 
A 421 1 n PHE . 421 A 421 
A 422 1 n SER . 422 A 422 
A 423 1 n ILE . 423 A 423 
A 424 1 n GLY . 424 A 424 
A 425 1 n ARG . 425 A 425 
A 426 1 n PHE . 426 A 426 
A 427 1 n TYR . 427 A 427 
A 428 1 n THR . 428 A 428 
A 429 1 n ASN . 429 A 429 
A 430 1 n TYR . 430 A 430 
A 431 1 n TRP . 431 A 431 
A 432 1 n VAL . 432 A 432 
A 433 1 n PRO . 433 A 433 
A 434 1 n ASN . 434 A 434 
A 435 1 n PRO . 435 A 435 
A 436 1 n ASN . 436 A 436 
A 437 1 n LEU . 437 A 437 
A 438 1 n ARG . 438 A 438 
A 439 1 n PRO . 439 A 439 
A 440 1 n GLU . 440 A 440 
A 441 1 n THR . 441 A 441 
A 442 1 n ASN . 442 A 442 
A 443 1 n GLU . 443 A 443 
A 444 1 n THR . 444 A 444 
A 445 1 n GLN . 445 A 445 
A 446 1 n GLU . 446 A 446 
A 447 1 n TYR . 447 A 447 
A 448 1 n GLY . 448 A 448 
A 449 1 n PHE . 449 A 449 
A 450 1 n GLY . 450 A 450 
A 451 1 n LEU . 451 A 451 
A 452 1 n ARG . 452 A 452 
A 453 1 n PHE . 453 A 453 
A 454 1 n ASP . 454 A 454 
A 455 1 n ASP . 455 A 455 
A 456 1 n LEU . 456 A 456 
A 457 1 n MET . 457 A 457 
A 458 1 n LEU . 458 A 458 
A 459 1 n SER . 459 A 459 
A 460 1 n ASN . 460 A 460 
A 461 1 n ASP . 461 A 461 
A 462 1 n ALA . 462 A 462 
A 463 1 n LEU . 463 A 463 
A 464 1 n GLU . 464 A 464 
A 465 1 n PHE . 465 A 465 
A 466 1 n LYS . 466 A 466 
A 467 1 n ALA . 467 A 467 
A 468 1 n SER . 468 A 468 
A 469 1 n TYR . 469 A 469 
A 470 1 n PHE . 470 A 470 
A 471 1 n ASP . 471 A 471 
A 472 1 n THR . 472 A 472 
A 473 1 n LYS . 473 A 473 
A 474 1 n ALA . 474 A 474 
A 475 1 n LYS . 475 A 475 
A 476 1 n ASP . 476 A 476 
A 477 1 n TYR . 477 A 477 
A 478 1 n ILE . 478 A 478 
A 479 1 n SER . 479 A 479 
A 480 1 n THR . 480 A 480 
A 481 1 n THR . 481 A 481 
A 482 1 n VAL . 482 A 482 
A 483 1 n ASP . 483 A 483 
A 484 1 n PHE . 484 A 484 
A 485 1 n ALA . 485 A 485 
A 486 1 n ALA . 486 A 486 
A 487 1 n ALA . 487 A 487 
A 488 1 n THR . 488 A 488 
A 489 1 n THR . 489 A 489 
A 490 1 n MET . 490 A 490 
A 491 1 n SER . 491 A 491 
A 492 1 n TYR . 492 A 492 
A 493 1 n ASN . 493 A 493 
A 494 1 n VAL . 494 A 494 
A 495 1 n PRO . 495 A 495 
A 496 1 n ASN . 496 A 496 
A 497 1 n ALA . 497 A 497 
A 498 1 n LYS . 498 A 498 
A 499 1 n ILE . 499 A 499 
A 500 1 n TRP . 500 A 500 
A 501 1 n GLY . 501 A 501 
A 502 1 n TRP . 502 A 502 
A 503 1 n ASP . 503 A 503 
A 504 1 n VAL . 504 A 504 
A 505 1 n MET . 505 A 505 
A 506 1 n THR . 506 A 506 
A 507 1 n LYS . 507 A 507 
A 508 1 n TYR . 508 A 508 
A 509 1 n THR . 509 A 509 
A 510 1 n THR . 510 A 510 
A 511 1 n ASP . 511 A 511 
A 512 1 n LEU . 512 A 512 
A 513 1 n PHE . 513 A 513 
A 514 1 n SER . 514 A 514 
A 515 1 n LEU . 515 A 515 
A 516 1 n ASP . 516 A 516 
A 517 1 n VAL . 517 A 517 
A 518 1 n ALA . 518 A 518 
A 519 1 n TYR . 519 A 519 
A 520 1 n ASN . 520 A 520 
A 521 1 n ARG . 521 A 521 
A 522 1 n THR . 522 A 522 
A 523 1 n ARG . 523 A 523 
A 524 1 n GLY . 524 A 524 
A 525 1 n LYS . 525 A 525 
A 526 1 n ASP . 526 A 526 
A 527 1 n THR . 527 A 527 
A 528 1 n ASP . 528 A 528 
A 529 1 n THR . 529 A 529 
A 530 1 n GLY . 530 A 530 
A 531 1 n GLU . 531 A 531 
A 532 1 n TYR . 532 A 532 
A 533 1 n ILE . 533 A 533 
A 534 1 n SER . 534 A 534 
A 535 1 n SER . 535 A 535 
A 536 1 n ILE . 536 A 536 
A 537 1 n ASN . 537 A 537 
A 538 1 n PRO . 538 A 538 
A 539 1 n ASP . 539 A 539 
A 540 1 n THR . 540 A 540 
A 541 1 n VAL . 541 A 541 
A 542 1 n THR . 542 A 542 
A 543 1 n SER . 543 A 543 
A 544 1 n THR . 544 A 544 
A 545 1 n LEU . 545 A 545 
A 546 1 n ASN . 546 A 546 
A 547 1 n ILE . 547 A 547 
A 548 1 n PRO . 548 A 548 
A 549 1 n ILE . 549 A 549 
A 550 1 n ALA . 550 A 550 
A 551 1 n HIS . 551 A 551 
A 552 1 n SER . 552 A 552 
A 553 1 n GLY . 553 A 553 
A 554 1 n PHE . 554 A 554 
A 555 1 n SER . 555 A 555 
A 556 1 n VAL . 556 A 556 
A 557 1 n GLY . 557 A 557 
A 558 1 n TRP . 558 A 558 
A 559 1 n VAL . 559 A 559 
A 560 1 n GLY . 560 A 560 
A 561 1 n THR . 561 A 561 
A 562 1 n PHE . 562 A 562 
A 563 1 n ALA . 563 A 563 
A 564 1 n ASP . 564 A 564 
A 565 1 n ARG . 565 A 565 
A 566 1 n SER . 566 A 566 
A 567 1 n THR . 567 A 567 
A 568 1 n HIS . 568 A 568 
A 569 1 n ILE . 569 A 569 
A 570 1 n SER . 570 A 570 
A 571 1 n SER . 571 A 571 
A 572 1 n SER . 572 A 572 
A 573 1 n TYR . 573 A 573 
A 574 1 n SER . 574 A 574 
A 575 1 n LYS . 575 A 575 
A 576 1 n GLN . 576 A 576 
A 577 1 n PRO . 577 A 577 
A 578 1 n GLY . 578 A 578 
A 579 1 n TYR . 579 A 579 
A 580 1 n GLY . 580 A 580 
A 581 1 n VAL . 581 A 581 
A 582 1 n ASN . 582 A 582 
A 583 1 n ASP . 583 A 583 
A 584 1 n PHE . 584 A 584 
A 585 1 n TYR . 585 A 585 
A 586 1 n VAL . 586 A 586 
A 587 1 n SER . 587 A 587 
A 588 1 n TYR . 588 A 588 
A 589 1 n GLN . 589 A 589 
A 590 1 n GLY . 590 A 590 
A 591 1 n GLN . 591 A 591 
A 592 1 n GLN . 592 A 592 
A 593 1 n ALA . 593 A 593 
A 594 1 n LEU . 594 A 594 
A 595 1 n LYS . 595 A 595 
A 596 1 n GLY . 596 A 596 
A 597 1 n MET . 597 A 597 
A 598 1 n THR . 598 A 598 
A 599 1 n THR . 599 A 599 
A 600 1 n THR . 600 A 600 
A 601 1 n LEU . 601 A 601 
A 602 1 n VAL . 602 A 602 
A 603 1 n LEU . 603 A 603 
A 604 1 n GLY . 604 A 604 
A 605 1 n ASN . 605 A 605 
A 606 1 n ALA . 606 A 606 
A 607 1 n PHE . 607 A 607 
A 608 1 n ASP . 608 A 608 
A 609 1 n LYS . 609 A 609 
A 610 1 n GLU . 610 A 610 
A 611 1 n TYR . 611 A 611 
A 612 1 n TRP . 612 A 612 
A 613 1 n SER . 613 A 613 
A 614 1 n PRO . 614 A 614 
A 615 1 n GLN . 615 A 615 
A 616 1 n GLY . 616 A 616 
A 617 1 n ILE . 617 A 617 
A 618 1 n PRO . 618 A 618 
A 619 1 n GLN . 619 A 619 
A 620 1 n ASP . 620 A 620 
A 621 1 n GLY . 621 A 621 
A 622 1 n ARG . 622 A 622 
A 623 1 n ASN . 623 A 623 
A 624 1 n GLY . 624 A 624 
A 625 1 n LYS . 625 A 625 
A 626 1 n ILE . 626 A 626 
A 627 1 n PHE . 627 A 627 
A 628 1 n VAL . 628 A 628 
A 629 1 n SER . 629 A 629 
A 630 1 n TYR . 630 A 630 
A 631 1 n GLN . 631 A 631 
A 632 1 n TRP . 632 A 632 
#
_software.classification other
_software.date           ?
_software.description    "Structure prediction"
_software.name           AlphaFold
_software.pdbx_ordinal   1
_software.type           package
_software.version        "AlphaFold-beta-20231127 (2b86f29d-618d-47cf-8aef-20020b1102eb @ 2025-03-08 19:50:38)"
#
loop_
_struct_asym.entity_id
_struct_asym.id
1 A 
2 B 
#
loop_
_atom_site.group_PDB
_atom_site.id
_atom_site.type_symbol
_atom_site.label_atom_id
_atom_site.label_alt_id
_atom_site.label_comp_id
_atom_site.label_asym_id
_atom_site.label_entity_id
_atom_site.label_seq_id
_atom_site.pdbx_PDB_ins_code
_atom_site.Cartn_x
_atom_site.Cartn_y
_atom_site.Cartn_z
_atom_site.occupancy
_atom_site.B_iso_or_equiv
_atom_site.auth_seq_id
_atom_site.auth_asym_id
_atom_site.pdbx_PDB_model_num
ATOM   1    N  N   . THR A 1 1   ? 21.048  -5.301  13.897  1.00 74.87 1   A 1 
ATOM   2    C  CA  . THR A 1 1   ? 20.167  -4.498  14.754  1.00 81.27 1   A 1 
ATOM   3    C  C   . THR A 1 1   ? 18.718  -4.958  14.641  1.00 84.75 1   A 1 
ATOM   4    O  O   . THR A 1 1   ? 18.285  -5.433  13.586  1.00 80.14 1   A 1 
ATOM   5    C  CB  . THR A 1 1   ? 20.245  -3.002  14.393  1.00 73.25 1   A 1 
ATOM   6    O  OG1 . THR A 1 1   ? 19.438  -2.250  15.293  1.00 62.97 1   A 1 
ATOM   7    C  CG2 . THR A 1 1   ? 19.776  -2.766  12.966  1.00 59.42 1   A 1 
ATOM   8    N  N   . GLU A 1 2   ? 17.967  -4.832  15.726  1.00 86.11 2   A 1 
ATOM   9    C  CA  . GLU A 1 2   ? 16.569  -5.248  15.783  1.00 89.33 2   A 1 
ATOM   10   C  C   . GLU A 1 2   ? 15.687  -4.438  14.835  1.00 91.95 2   A 1 
ATOM   11   O  O   . GLU A 1 2   ? 15.747  -3.213  14.807  1.00 90.08 2   A 1 
ATOM   12   C  CB  . GLU A 1 2   ? 16.052  -5.093  17.215  1.00 86.03 2   A 1 
ATOM   13   C  CG  . GLU A 1 2   ? 14.570  -5.364  17.389  1.00 81.54 2   A 1 
ATOM   14   C  CD  . GLU A 1 2   ? 14.292  -6.812  17.744  1.00 80.51 2   A 1 
ATOM   15   O  OE1 . GLU A 1 2   ? 14.491  -7.173  18.918  1.00 73.76 2   A 1 
ATOM   16   O  OE2 . GLU A 1 2   ? 13.882  -7.581  16.856  1.00 76.56 2   A 1 
ATOM   17   N  N   . THR A 1 3   ? 14.849  -5.136  14.054  1.00 92.85 3   A 1 
ATOM   18   C  CA  . THR A 1 3   ? 13.925  -4.467  13.148  1.00 94.39 3   A 1 
ATOM   19   C  C   . THR A 1 3   ? 12.757  -3.973  13.991  1.00 95.59 3   A 1 
ATOM   20   O  O   . THR A 1 3   ? 12.106  -4.749  14.685  1.00 94.01 3   A 1 
ATOM   21   C  CB  . THR A 1 3   ? 13.410  -5.426  12.062  1.00 92.49 3   A 1 
ATOM   22   O  OG1 . THR A 1 3   ? 14.505  -5.861  11.257  1.00 85.07 3   A 1 
ATOM   23   C  CG2 . THR A 1 3   ? 12.389  -4.727  11.182  1.00 85.42 3   A 1 
ATOM   24   N  N   . MET A 1 4   ? 12.510  -2.679  13.933  1.00 95.45 4   A 1 
ATOM   25   C  CA  . MET A 1 4   ? 11.448  -2.068  14.721  1.00 96.05 4   A 1 
ATOM   26   C  C   . MET A 1 4   ? 10.232  -1.685  13.890  1.00 96.34 4   A 1 
ATOM   27   O  O   . MET A 1 4   ? 10.323  -1.497  12.674  1.00 94.71 4   A 1 
ATOM   28   C  CB  . MET A 1 4   ? 11.974  -0.813  15.423  1.00 95.70 4   A 1 
ATOM   29   C  CG  . MET A 1 4   ? 13.267  -1.018  16.200  1.00 94.02 4   A 1 
ATOM   30   S  SD  . MET A 1 4   ? 13.054  -2.080  17.644  1.00 91.09 4   A 1 
ATOM   31   C  CE  . MET A 1 4   ? 12.343  -0.920  18.806  1.00 78.55 4   A 1 
ATOM   32   N  N   . THR A 1 5   ? 9.080   -1.579  14.563  1.00 96.28 5   A 1 
ATOM   33   C  CA  . THR A 1 5   ? 7.852   -1.149  13.912  1.00 96.49 5   A 1 
ATOM   34   C  C   . THR A 1 5   ? 7.323   0.048   14.686  1.00 96.76 5   A 1 
ATOM   35   O  O   . THR A 1 5   ? 7.331   0.053   15.918  1.00 95.64 5   A 1 
ATOM   36   C  CB  . THR A 1 5   ? 6.776   -2.257  13.877  1.00 95.59 5   A 1 
ATOM   37   O  OG1 . THR A 1 5   ? 5.562   -1.709  13.356  1.00 92.63 5   A 1 
ATOM   38   C  CG2 . THR A 1 5   ? 6.506   -2.802  15.274  1.00 93.38 5   A 1 
ATOM   39   N  N   . VAL A 1 6   ? 6.886   1.068   13.968  1.00 96.24 6   A 1 
ATOM   40   C  CA  . VAL A 1 6   ? 6.320   2.262   14.578  1.00 95.84 6   A 1 
ATOM   41   C  C   . VAL A 1 6   ? 4.835   2.337   14.244  1.00 95.73 6   A 1 
ATOM   42   O  O   . VAL A 1 6   ? 4.014   2.732   15.069  1.00 93.27 6   A 1 
ATOM   43   C  CB  . VAL A 1 6   ? 7.024   3.544   14.066  1.00 94.61 6   A 1 
ATOM   44   C  CG1 . VAL A 1 6   ? 6.333   4.786   14.611  1.00 88.53 6   A 1 
ATOM   45   C  CG2 . VAL A 1 6   ? 8.484   3.527   14.475  1.00 90.68 6   A 1 
ATOM   46   N  N   . THR A 1 7   ? 4.488   1.930   13.022  1.00 96.41 7   A 1 
ATOM   47   C  CA  . THR A 1 7   ? 3.103   1.975   12.557  1.00 96.18 7   A 1 
ATOM   48   C  C   . THR A 1 7   ? 2.151   1.071   13.341  1.00 96.48 7   A 1 
ATOM   49   O  O   . THR A 1 7   ? 1.000   1.434   13.567  1.00 94.56 7   A 1 
ATOM   50   C  CB  . THR A 1 7   ? 3.032   1.604   11.063  1.00 95.42 7   A 1 
ATOM   51   O  OG1 . THR A 1 7   ? 3.905   2.453   10.318  1.00 90.74 7   A 1 
ATOM   52   C  CG2 . THR A 1 7   ? 1.616   1.760   10.533  1.00 92.18 7   A 1 
ATOM   53   N  N   . ALA A 1 8   ? 2.629   -0.098  13.755  1.00 96.63 8   A 1 
ATOM   54   C  CA  . ALA A 1 8   ? 1.797   -1.058  14.471  1.00 96.37 8   A 1 
ATOM   55   C  C   . ALA A 1 8   ? 1.084   -0.504  15.708  1.00 96.73 8   A 1 
ATOM   56   O  O   . ALA A 1 8   ? -0.118  -0.707  15.871  1.00 95.01 8   A 1 
ATOM   57   C  CB  . ALA A 1 8   ? 2.616   -2.291  14.838  1.00 95.68 8   A 1 
ATOM   58   N  N   . THR A 1 9   ? 1.823   0.179   16.580  1.00 96.65 9   A 1 
ATOM   59   C  CA  . THR A 1 9   ? 1.221   0.717   17.803  1.00 96.76 9   A 1 
ATOM   60   C  C   . THR A 1 9   ? 1.465   2.211   18.004  1.00 96.81 9   A 1 
ATOM   61   O  O   . THR A 1 9   ? 1.038   2.782   19.005  1.00 94.42 9   A 1 
ATOM   62   C  CB  . THR A 1 9   ? 1.727   -0.018  19.059  1.00 96.11 9   A 1 
ATOM   63   O  OG1 . THR A 1 9   ? 3.130   0.234   19.219  1.00 93.03 9   A 1 
ATOM   64   C  CG2 . THR A 1 9   ? 1.497   -1.515  18.940  1.00 92.64 9   A 1 
ATOM   65   N  N   . GLY A 1 10  ? 2.162   2.841   17.055  1.00 96.24 10  A 1 
ATOM   66   C  CA  . GLY A 1 10  ? 2.434   4.266   17.167  1.00 96.16 10  A 1 
ATOM   67   C  C   . GLY A 1 10  ? 3.709   4.583   17.931  1.00 96.86 10  A 1 
ATOM   68   O  O   . GLY A 1 10  ? 4.143   5.732   17.967  1.00 95.03 10  A 1 
ATOM   69   N  N   . ASN A 1 11  ? 4.307   3.560   18.546  1.00 96.71 11  A 1 
ATOM   70   C  CA  . ASN A 1 11  ? 5.536   3.732   19.317  1.00 96.43 11  A 1 
ATOM   71   C  C   . ASN A 1 11  ? 6.532   2.651   18.906  1.00 96.51 11  A 1 
ATOM   72   O  O   . ASN A 1 11  ? 6.178   1.481   18.809  1.00 94.69 11  A 1 
ATOM   73   C  CB  . ASN A 1 11  ? 5.232   3.615   20.813  1.00 95.69 11  A 1 
ATOM   74   C  CG  . ASN A 1 11  ? 4.188   4.618   21.266  1.00 95.58 11  A 1 
ATOM   75   O  OD1 . ASN A 1 11  ? 4.392   5.828   21.185  1.00 89.93 11  A 1 
ATOM   76   N  ND2 . ASN A 1 11  ? 3.057   4.117   21.747  1.00 89.76 11  A 1 
ATOM   77   N  N   . ALA A 1 12  ? 7.777   3.036   18.664  1.00 96.40 12  A 1 
ATOM   78   C  CA  . ALA A 1 12  ? 8.805   2.093   18.241  1.00 96.31 12  A 1 
ATOM   79   C  C   . ALA A 1 12  ? 8.907   0.896   19.177  1.00 96.52 12  A 1 
ATOM   80   O  O   . ALA A 1 12  ? 9.078   1.048   20.384  1.00 94.79 12  A 1 
ATOM   81   C  CB  . ALA A 1 12  ? 10.155  2.799   18.150  1.00 95.35 12  A 1 
ATOM   82   N  N   . ARG A 1 13  ? 8.810   -0.309  18.600  1.00 96.34 13  A 1 
ATOM   83   C  CA  . ARG A 1 13  ? 8.916   -1.542  19.359  1.00 96.05 13  A 1 
ATOM   84   C  C   . ARG A 1 13  ? 9.360   -2.662  18.423  1.00 96.41 13  A 1 
ATOM   85   O  O   . ARG A 1 13  ? 9.242   -2.539  17.201  1.00 94.37 13  A 1 
ATOM   86   C  CB  . ARG A 1 13  ? 7.570   -1.909  20.012  1.00 92.99 13  A 1 
ATOM   87   C  CG  . ARG A 1 13  ? 6.442   -2.184  19.020  1.00 90.00 13  A 1 
ATOM   88   C  CD  . ARG A 1 13  ? 5.151   -2.558  19.756  1.00 89.44 13  A 1 
ATOM   89   N  NE  . ARG A 1 13  ? 5.271   -3.842  20.437  1.00 85.05 13  A 1 
ATOM   90   C  CZ  . ARG A 1 13  ? 4.422   -4.267  21.370  1.00 86.00 13  A 1 
ATOM   91   N  NH1 . ARG A 1 13  ? 3.403   -3.509  21.751  1.00 76.99 13  A 1 
ATOM   92   N  NH2 . ARG A 1 13  ? 4.607   -5.461  21.940  1.00 76.30 13  A 1 
ATOM   93   N  N   . SER A 1 14  ? 9.857   -3.746  19.000  1.00 96.09 14  A 1 
ATOM   94   C  CA  . SER A 1 14  ? 10.308  -4.893  18.215  1.00 95.65 14  A 1 
ATOM   95   C  C   . SER A 1 14  ? 9.174   -5.438  17.352  1.00 96.20 14  A 1 
ATOM   96   O  O   . SER A 1 14  ? 8.087   -5.713  17.849  1.00 95.27 14  A 1 
ATOM   97   C  CB  . SER A 1 14  ? 10.807  -5.999  19.151  1.00 94.53 14  A 1 
ATOM   98   O  OG  . SER A 1 14  ? 11.019  -7.210  18.441  1.00 91.97 14  A 1 
ATOM   99   N  N   . SER A 1 15  ? 9.433   -5.587  16.052  1.00 96.14 15  A 1 
ATOM   100  C  CA  . SER A 1 15  ? 8.408   -6.124  15.158  1.00 96.47 15  A 1 
ATOM   101  C  C   . SER A 1 15  ? 8.207   -7.609  15.446  1.00 96.61 15  A 1 
ATOM   102  O  O   . SER A 1 15  ? 7.102   -8.133  15.327  1.00 95.30 15  A 1 
ATOM   103  C  CB  . SER A 1 15  ? 8.801   -5.908  13.693  1.00 95.34 15  A 1 
ATOM   104  O  OG  . SER A 1 15  ? 9.973   -6.626  13.360  1.00 82.82 15  A 1 
ATOM   105  N  N   . PHE A 1 16  ? 9.276   -8.293  15.837  1.00 96.33 16  A 1 
ATOM   106  C  CA  . PHE A 1 16  ? 9.215   -9.719  16.149  1.00 96.32 16  A 1 
ATOM   107  C  C   . PHE A 1 16  ? 8.330   -9.980  17.367  1.00 96.60 16  A 1 
ATOM   108  O  O   . PHE A 1 16  ? 7.535   -10.923 17.373  1.00 95.64 16  A 1 
ATOM   109  C  CB  . PHE A 1 16  ? 10.624  -10.263 16.415  1.00 95.59 16  A 1 
ATOM   110  C  CG  . PHE A 1 16  ? 10.657  -11.702 16.852  1.00 95.87 16  A 1 
ATOM   111  C  CD1 . PHE A 1 16  ? 10.540  -12.733 15.924  1.00 94.95 16  A 1 
ATOM   112  C  CD2 . PHE A 1 16  ? 10.786  -12.035 18.197  1.00 94.81 16  A 1 
ATOM   113  C  CE1 . PHE A 1 16  ? 10.558  -14.067 16.324  1.00 93.76 16  A 1 
ATOM   114  C  CE2 . PHE A 1 16  ? 10.802  -13.363 18.605  1.00 93.71 16  A 1 
ATOM   115  C  CZ  . PHE A 1 16  ? 10.691  -14.373 17.669  1.00 94.00 16  A 1 
ATOM   116  N  N   . GLU A 1 17  ? 8.453   -9.141  18.391  1.00 96.09 17  A 1 
ATOM   117  C  CA  . GLU A 1 17  ? 7.690   -9.312  19.630  1.00 95.72 17  A 1 
ATOM   118  C  C   . GLU A 1 17  ? 6.256   -8.777  19.558  1.00 96.33 17  A 1 
ATOM   119  O  O   . GLU A 1 17  ? 5.468   -9.003  20.466  1.00 94.90 17  A 1 
ATOM   120  C  CB  . GLU A 1 17  ? 8.420   -8.615  20.787  1.00 94.10 17  A 1 
ATOM   121  C  CG  . GLU A 1 17  ? 9.801   -9.164  21.105  1.00 85.70 17  A 1 
ATOM   122  C  CD  . GLU A 1 17  ? 9.767   -10.579 21.665  1.00 77.78 17  A 1 
ATOM   123  O  OE1 . GLU A 1 17  ? 8.695   -11.011 22.148  1.00 68.87 17  A 1 
ATOM   124  O  OE2 . GLU A 1 17  ? 10.808  -11.260 21.631  1.00 70.30 17  A 1 
ATOM   125  N  N   . ALA A 1 18  ? 5.916   -8.072  18.481  1.00 95.89 18  A 1 
ATOM   126  C  CA  . ALA A 1 18  ? 4.586   -7.502  18.337  1.00 96.29 18  A 1 
ATOM   127  C  C   . ALA A 1 18  ? 3.494   -8.571  18.184  1.00 97.11 18  A 1 
ATOM   128  O  O   . ALA A 1 18  ? 3.719   -9.600  17.542  1.00 96.44 18  A 1 
ATOM   129  C  CB  . ALA A 1 18  ? 4.554   -6.555  17.142  1.00 95.30 18  A 1 
ATOM   130  N  N   . PRO A 1 19  ? 2.301   -8.333  18.738  1.00 97.24 19  A 1 
ATOM   131  C  CA  . PRO A 1 19  ? 1.197   -9.295  18.636  1.00 97.14 19  A 1 
ATOM   132  C  C   . PRO A 1 19  ? 0.464   -9.188  17.294  1.00 97.21 19  A 1 
ATOM   133  O  O   . PRO A 1 19  ? -0.766  -9.124  17.238  1.00 95.32 19  A 1 
ATOM   134  C  CB  . PRO A 1 19  ? 0.309   -8.908  19.816  1.00 96.36 19  A 1 
ATOM   135  C  CG  . PRO A 1 19  ? 0.465   -7.423  19.867  1.00 94.78 19  A 1 
ATOM   136  C  CD  . PRO A 1 19  ? 1.955   -7.217  19.628  1.00 96.84 19  A 1 
ATOM   137  N  N   . MET A 1 20  ? 1.243   -9.171  16.216  1.00 97.38 20  A 1 
ATOM   138  C  CA  . MET A 1 20  ? 0.708   -9.072  14.867  1.00 97.17 20  A 1 
ATOM   139  C  C   . MET A 1 20  ? 1.846   -9.343  13.886  1.00 97.74 20  A 1 
ATOM   140  O  O   . MET A 1 20  ? 3.017   -9.386  14.272  1.00 96.64 20  A 1 
ATOM   141  C  CB  . MET A 1 20  ? 0.110   -7.683  14.619  1.00 94.01 20  A 1 
ATOM   142  C  CG  . MET A 1 20  ? 1.094   -6.543  14.813  1.00 89.80 20  A 1 
ATOM   143  S  SD  . MET A 1 20  ? 0.262   -4.943  14.988  1.00 89.98 20  A 1 
ATOM   144  C  CE  . MET A 1 20  ? -0.176  -4.993  16.713  1.00 81.11 20  A 1 
ATOM   145  N  N   . MET A 1 21  ? 1.504   -9.552  12.612  1.00 97.84 21  A 1 
ATOM   146  C  CA  . MET A 1 21  ? 2.516   -9.825  11.590  1.00 98.13 21  A 1 
ATOM   147  C  C   . MET A 1 21  ? 2.865   -8.522  10.874  1.00 98.11 21  A 1 
ATOM   148  O  O   . MET A 1 21  ? 2.033   -7.933  10.194  1.00 97.21 21  A 1 
ATOM   149  C  CB  . MET A 1 21  ? 1.997   -10.858 10.593  1.00 97.83 21  A 1 
ATOM   150  C  CG  . MET A 1 21  ? 1.689   -12.220 11.212  1.00 96.64 21  A 1 
ATOM   151  S  SD  . MET A 1 21  ? 3.136   -13.039 11.916  1.00 96.86 21  A 1 
ATOM   152  C  CE  . MET A 1 21  ? 3.916   -13.678 10.442  1.00 93.17 21  A 1 
ATOM   153  N  N   . VAL A 1 22  ? 4.111   -8.086  11.044  1.00 98.10 22  A 1 
ATOM   154  C  CA  . VAL A 1 22  ? 4.577   -6.838  10.448  1.00 98.14 22  A 1 
ATOM   155  C  C   . VAL A 1 22  ? 5.786   -7.067  9.551   1.00 98.00 22  A 1 
ATOM   156  O  O   . VAL A 1 22  ? 6.659   -7.877  9.866   1.00 97.24 22  A 1 
ATOM   157  C  CB  . VAL A 1 22  ? 4.976   -5.816  11.538  1.00 97.59 22  A 1 
ATOM   158  C  CG1 . VAL A 1 22  ? 5.408   -4.499  10.908  1.00 95.75 22  A 1 
ATOM   159  C  CG2 . VAL A 1 22  ? 3.811   -5.588  12.497  1.00 96.06 22  A 1 
ATOM   160  N  N   . SER A 1 23  ? 5.824   -6.364  8.425   1.00 98.02 23  A 1 
ATOM   161  C  CA  . SER A 1 23  ? 6.957   -6.437  7.512   1.00 97.85 23  A 1 
ATOM   162  C  C   . SER A 1 23  ? 7.481   -5.025  7.327   1.00 97.97 23  A 1 
ATOM   163  O  O   . SER A 1 23  ? 6.708   -4.094  7.104   1.00 97.13 23  A 1 
ATOM   164  C  CB  . SER A 1 23  ? 6.544   -7.009  6.151   1.00 97.25 23  A 1 
ATOM   165  O  OG  . SER A 1 23  ? 6.172   -8.367  6.251   1.00 94.39 23  A 1 
ATOM   166  N  N   . VAL A 1 24  ? 8.795   -4.860  7.440   1.00 97.97 24  A 1 
ATOM   167  C  CA  . VAL A 1 24  ? 9.423   -3.567  7.239   1.00 97.69 24  A 1 
ATOM   168  C  C   . VAL A 1 24  ? 10.281  -3.708  5.984   1.00 97.31 24  A 1 
ATOM   169  O  O   . VAL A 1 24  ? 11.217  -4.501  5.948   1.00 96.31 24  A 1 
ATOM   170  C  CB  . VAL A 1 24  ? 10.313  -3.163  8.430   1.00 96.98 24  A 1 
ATOM   171  C  CG1 . VAL A 1 24  ? 10.975  -1.812  8.155   1.00 95.24 24  A 1 
ATOM   172  C  CG2 . VAL A 1 24  ? 9.472   -3.084  9.696   1.00 95.72 24  A 1 
ATOM   173  N  N   . ILE A 1 25  ? 9.933   -2.953  4.951   1.00 97.55 25  A 1 
ATOM   174  C  CA  . ILE A 1 25  ? 10.657  -3.017  3.685   1.00 97.26 25  A 1 
ATOM   175  C  C   . ILE A 1 25  ? 11.748  -1.956  3.615   1.00 96.82 25  A 1 
ATOM   176  O  O   . ILE A 1 25  ? 11.479  -0.763  3.776   1.00 95.52 25  A 1 
ATOM   177  C  CB  . ILE A 1 25  ? 9.680   -2.846  2.506   1.00 96.93 25  A 1 
ATOM   178  C  CG1 . ILE A 1 25  ? 8.637   -3.966  2.542   1.00 95.23 25  A 1 
ATOM   179  C  CG2 . ILE A 1 25  ? 10.436  -2.847  1.186   1.00 96.02 25  A 1 
ATOM   180  C  CD1 . ILE A 1 25  ? 7.519   -3.800  1.539   1.00 88.20 25  A 1 
ATOM   181  N  N   . ASP A 1 26  ? 12.974  -2.406  3.374   1.00 95.49 26  A 1 
ATOM   182  C  CA  . ASP A 1 26  ? 14.121  -1.522  3.259   1.00 94.46 26  A 1 
ATOM   183  C  C   . ASP A 1 26  ? 14.293  -1.158  1.787   1.00 95.28 26  A 1 
ATOM   184  O  O   . ASP A 1 26  ? 14.626  -2.009  0.964   1.00 94.16 26  A 1 
ATOM   185  C  CB  . ASP A 1 26  ? 15.374  -2.233  3.779   1.00 91.79 26  A 1 
ATOM   186  C  CG  . ASP A 1 26  ? 16.635  -1.392  3.636   1.00 88.15 26  A 1 
ATOM   187  O  OD1 . ASP A 1 26  ? 16.531  -0.198  3.308   1.00 84.13 26  A 1 
ATOM   188  O  OD2 . ASP A 1 26  ? 17.732  -1.945  3.859   1.00 82.66 26  A 1 
ATOM   189  N  N   . THR A 1 27  ? 14.062  0.102   1.454   1.00 95.44 27  A 1 
ATOM   190  C  CA  . THR A 1 27  ? 14.158  0.556   0.077   1.00 95.78 27  A 1 
ATOM   191  C  C   . THR A 1 27  ? 15.580  0.553   -0.481  1.00 96.06 27  A 1 
ATOM   192  O  O   . THR A 1 27  ? 15.760  0.636   -1.691  1.00 94.97 27  A 1 
ATOM   193  C  CB  . THR A 1 27  ? 13.576  1.972   -0.078  1.00 94.99 27  A 1 
ATOM   194  O  OG1 . THR A 1 27  ? 14.296  2.880   0.753   1.00 86.64 27  A 1 
ATOM   195  C  CG2 . THR A 1 27  ? 12.112  1.983   0.312   1.00 86.51 27  A 1 
ATOM   196  N  N   . SER A 1 28  ? 16.573  0.446   0.392   1.00 95.46 28  A 1 
ATOM   197  C  CA  . SER A 1 28  ? 17.964  0.434   -0.060  1.00 95.10 28  A 1 
ATOM   198  C  C   . SER A 1 28  ? 18.442  -0.956  -0.469  1.00 96.07 28  A 1 
ATOM   199  O  O   . SER A 1 28  ? 19.537  -1.105  -1.007  1.00 94.74 28  A 1 
ATOM   200  C  CB  . SER A 1 28  ? 18.881  0.996   1.036   1.00 93.18 28  A 1 
ATOM   201  O  OG  . SER A 1 28  ? 18.966  0.099   2.131   1.00 85.12 28  A 1 
ATOM   202  N  N   . ALA A 1 29  ? 17.623  -1.979  -0.236  1.00 96.12 29  A 1 
ATOM   203  C  CA  . ALA A 1 29  ? 17.988  -3.337  -0.600  1.00 96.44 29  A 1 
ATOM   204  C  C   . ALA A 1 29  ? 18.089  -3.420  -2.126  1.00 97.01 29  A 1 
ATOM   205  O  O   . ALA A 1 29  ? 17.310  -2.785  -2.840  1.00 96.16 29  A 1 
ATOM   206  C  CB  . ALA A 1 29  ? 16.943  -4.320  -0.091  1.00 95.69 29  A 1 
ATOM   207  N  N   . PRO A 1 30  ? 19.040  -4.196  -2.649  1.00 97.07 30  A 1 
ATOM   208  C  CA  . PRO A 1 30  ? 19.224  -4.320  -4.103  1.00 97.08 30  A 1 
ATOM   209  C  C   . PRO A 1 30  ? 17.949  -4.595  -4.890  1.00 97.09 30  A 1 
ATOM   210  O  O   . PRO A 1 30  ? 17.732  -4.013  -5.951  1.00 95.45 30  A 1 
ATOM   211  C  CB  . PRO A 1 30  ? 20.227  -5.462  -4.220  1.00 96.37 30  A 1 
ATOM   212  C  CG  . PRO A 1 30  ? 21.055  -5.307  -2.994  1.00 94.83 30  A 1 
ATOM   213  C  CD  . PRO A 1 30  ? 20.031  -5.000  -1.918  1.00 96.95 30  A 1 
ATOM   214  N  N   . GLU A 1 31  ? 17.099  -5.483  -4.372  1.00 96.27 31  A 1 
ATOM   215  C  CA  . GLU A 1 31  ? 15.864  -5.838  -5.061  1.00 95.00 31  A 1 
ATOM   216  C  C   . GLU A 1 31  ? 14.845  -4.700  -5.113  1.00 95.83 31  A 1 
ATOM   217  O  O   . GLU A 1 31  ? 13.879  -4.774  -5.874  1.00 94.52 31  A 1 
ATOM   218  C  CB  . GLU A 1 31  ? 15.224  -7.078  -4.417  1.00 92.56 31  A 1 
ATOM   219  C  CG  . GLU A 1 31  ? 14.722  -6.875  -3.000  1.00 86.02 31  A 1 
ATOM   220  C  CD  . GLU A 1 31  ? 15.756  -7.227  -1.938  1.00 85.18 31  A 1 
ATOM   221  O  OE1 . GLU A 1 31  ? 16.968  -7.126  -2.224  1.00 78.08 31  A 1 
ATOM   222  O  OE2 . GLU A 1 31  ? 15.357  -7.616  -0.826  1.00 81.19 31  A 1 
ATOM   223  N  N   . ASN A 1 32  ? 15.040  -3.662  -4.310  1.00 97.25 32  A 1 
ATOM   224  C  CA  . ASN A 1 32  ? 14.109  -2.548  -4.274  1.00 97.65 32  A 1 
ATOM   225  C  C   . ASN A 1 32  ? 14.623  -1.251  -4.895  1.00 97.74 32  A 1 
ATOM   226  O  O   . ASN A 1 32  ? 13.843  -0.333  -5.149  1.00 96.70 32  A 1 
ATOM   227  C  CB  . ASN A 1 32  ? 13.677  -2.266  -2.829  1.00 97.16 32  A 1 
ATOM   228  C  CG  . ASN A 1 32  ? 12.884  -3.406  -2.231  1.00 96.89 32  A 1 
ATOM   229  O  OD1 . ASN A 1 32  ? 12.067  -4.023  -2.901  1.00 91.69 32  A 1 
ATOM   230  N  ND2 . ASN A 1 32  ? 13.117  -3.677  -0.957  1.00 91.59 32  A 1 
ATOM   231  N  N   . GLN A 1 33  ? 15.930  -1.170  -5.138  1.00 97.39 33  A 1 
ATOM   232  C  CA  . GLN A 1 33  ? 16.513  0.048   -5.707  1.00 97.32 33  A 1 
ATOM   233  C  C   . GLN A 1 33  ? 15.998  0.382   -7.100  1.00 97.56 33  A 1 
ATOM   234  O  O   . GLN A 1 33  ? 15.944  1.557   -7.476  1.00 96.39 33  A 1 
ATOM   235  C  CB  . GLN A 1 33  ? 18.045  -0.076  -5.743  1.00 96.78 33  A 1 
ATOM   236  C  CG  . GLN A 1 33  ? 18.675  -0.144  -4.367  1.00 94.76 33  A 1 
ATOM   237  C  CD  . GLN A 1 33  ? 20.167  -0.443  -4.420  1.00 93.90 33  A 1 
ATOM   238  O  OE1 . GLN A 1 33  ? 20.716  -0.716  -5.482  1.00 85.06 33  A 1 
ATOM   239  N  NE2 . GLN A 1 33  ? 20.811  -0.395  -3.274  1.00 83.38 33  A 1 
ATOM   240  N  N   . THR A 1 34  ? 15.597  -0.633  -7.867  1.00 97.52 34  A 1 
ATOM   241  C  CA  . THR A 1 34  ? 15.120  -0.418  -9.227  1.00 97.31 34  A 1 
ATOM   242  C  C   . THR A 1 34  ? 13.600  -0.297  -9.350  1.00 97.26 34  A 1 
ATOM   243  O  O   . THR A 1 34  ? 13.062  -0.306  -10.462 1.00 95.16 34  A 1 
ATOM   244  C  CB  . THR A 1 34  ? 15.607  -1.536  -10.167 1.00 96.67 34  A 1 
ATOM   245  O  OG1 . THR A 1 34  ? 15.202  -2.805  -9.652  1.00 92.76 34  A 1 
ATOM   246  C  CG2 . THR A 1 34  ? 17.131  -1.504  -10.281 1.00 92.68 34  A 1 
ATOM   247  N  N   . ALA A 1 35  ? 12.894  -0.158  -8.230  1.00 97.22 35  A 1 
ATOM   248  C  CA  . ALA A 1 35  ? 11.446  -0.005  -8.250  1.00 97.19 35  A 1 
ATOM   249  C  C   . ALA A 1 35  ? 11.085  1.290   -8.980  1.00 97.10 35  A 1 
ATOM   250  O  O   . ALA A 1 35  ? 11.813  2.282   -8.892  1.00 96.00 35  A 1 
ATOM   251  C  CB  . ALA A 1 35  ? 10.901  0.032   -6.830  1.00 96.64 35  A 1 
ATOM   252  N  N   . THR A 1 36  ? 9.960   1.281   -9.706  1.00 96.61 36  A 1 
ATOM   253  C  CA  . THR A 1 36  ? 9.544   2.459   -10.460 1.00 96.34 36  A 1 
ATOM   254  C  C   . THR A 1 36  ? 8.262   3.114   -9.955  1.00 96.54 36  A 1 
ATOM   255  O  O   . THR A 1 36  ? 7.899   4.202   -10.406 1.00 94.01 36  A 1 
ATOM   256  C  CB  . THR A 1 36  ? 9.359   2.127   -11.952 1.00 94.99 36  A 1 
ATOM   257  O  OG1 . THR A 1 36  ? 8.395   1.077   -12.086 1.00 88.60 36  A 1 
ATOM   258  C  CG2 . THR A 1 36  ? 10.680  1.678   -12.569 1.00 87.81 36  A 1 
ATOM   259  N  N   . SER A 1 37  ? 7.571   2.463   -9.011  1.00 96.65 37  A 1 
ATOM   260  C  CA  . SER A 1 37  ? 6.356   3.018   -8.423  1.00 96.61 37  A 1 
ATOM   261  C  C   . SER A 1 37  ? 6.306   2.622   -6.954  1.00 97.25 37  A 1 
ATOM   262  O  O   . SER A 1 37  ? 6.994   1.692   -6.533  1.00 96.40 37  A 1 
ATOM   263  C  CB  . SER A 1 37  ? 5.107   2.502   -9.149  1.00 95.47 37  A 1 
ATOM   264  O  OG  . SER A 1 37  ? 4.887   1.130   -8.874  1.00 91.91 37  A 1 
ATOM   265  N  N   . ALA A 1 38  ? 5.495   3.327   -6.173  1.00 97.27 38  A 1 
ATOM   266  C  CA  . ALA A 1 38  ? 5.377   3.038   -4.751  1.00 97.61 38  A 1 
ATOM   267  C  C   . ALA A 1 38  ? 4.934   1.602   -4.508  1.00 97.81 38  A 1 
ATOM   268  O  O   . ALA A 1 38  ? 5.451   0.919   -3.615  1.00 96.84 38  A 1 
ATOM   269  C  CB  . ALA A 1 38  ? 4.393   4.011   -4.101  1.00 97.14 38  A 1 
ATOM   270  N  N   . THR A 1 39  ? 3.977   1.108   -5.294  1.00 97.30 39  A 1 
ATOM   271  C  CA  . THR A 1 39  ? 3.474   -0.247  -5.114  1.00 97.30 39  A 1 
ATOM   272  C  C   . THR A 1 39  ? 4.441   -1.332  -5.596  1.00 97.40 39  A 1 
ATOM   273  O  O   . THR A 1 39  ? 4.289   -2.496  -5.227  1.00 96.16 39  A 1 
ATOM   274  C  CB  . THR A 1 39  ? 2.111   -0.441  -5.802  1.00 96.21 39  A 1 
ATOM   275  O  OG1 . THR A 1 39  ? 2.170   0.042   -7.143  1.00 89.03 39  A 1 
ATOM   276  C  CG2 . THR A 1 39  ? 1.031   0.322   -5.038  1.00 88.91 39  A 1 
ATOM   277  N  N   . ASP A 1 40  ? 5.455   -0.959  -6.379  1.00 97.11 40  A 1 
ATOM   278  C  CA  . ASP A 1 40  ? 6.458   -1.932  -6.823  1.00 96.64 40  A 1 
ATOM   279  C  C   . ASP A 1 40  ? 7.155   -2.518  -5.606  1.00 97.36 40  A 1 
ATOM   280  O  O   . ASP A 1 40  ? 7.586   -3.672  -5.614  1.00 96.23 40  A 1 
ATOM   281  C  CB  . ASP A 1 40  ? 7.520   -1.270  -7.721  1.00 94.42 40  A 1 
ATOM   282  C  CG  . ASP A 1 40  ? 7.174   -1.316  -9.196  1.00 91.41 40  A 1 
ATOM   283  O  OD1 . ASP A 1 40  ? 6.097   -1.834  -9.550  1.00 88.92 40  A 1 
ATOM   284  O  OD2 . ASP A 1 40  ? 8.000   -0.838  -10.002 1.00 89.04 40  A 1 
ATOM   285  N  N   . LEU A 1 41  ? 7.265   -1.722  -4.541  1.00 97.56 41  A 1 
ATOM   286  C  CA  . LEU A 1 41  ? 7.927   -2.143  -3.315  1.00 97.80 41  A 1 
ATOM   287  C  C   . LEU A 1 41  ? 7.151   -3.256  -2.591  1.00 97.93 41  A 1 
ATOM   288  O  O   . LEU A 1 41  ? 7.667   -3.846  -1.645  1.00 97.08 41  A 1 
ATOM   289  C  CB  . LEU A 1 41  ? 8.112   -0.941  -2.378  1.00 97.74 41  A 1 
ATOM   290  C  CG  . LEU A 1 41  ? 9.014   0.171   -2.917  1.00 97.30 41  A 1 
ATOM   291  C  CD1 . LEU A 1 41  ? 8.966   1.388   -2.004  1.00 96.62 41  A 1 
ATOM   292  C  CD2 . LEU A 1 41  ? 10.443  -0.342  -3.052  1.00 96.14 41  A 1 
ATOM   293  N  N   . LEU A 1 42  ? 5.935   -3.540  -3.043  1.00 97.93 42  A 1 
ATOM   294  C  CA  . LEU A 1 42  ? 5.097   -4.553  -2.416  1.00 98.06 42  A 1 
ATOM   295  C  C   . LEU A 1 42  ? 4.999   -5.842  -3.230  1.00 97.99 42  A 1 
ATOM   296  O  O   . LEU A 1 42  ? 4.373   -6.808  -2.788  1.00 96.96 42  A 1 
ATOM   297  C  CB  . LEU A 1 42  ? 3.675   -3.997  -2.218  1.00 97.96 42  A 1 
ATOM   298  C  CG  . LEU A 1 42  ? 3.552   -2.615  -1.575  1.00 97.68 42  A 1 
ATOM   299  C  CD1 . LEU A 1 42  ? 2.094   -2.165  -1.572  1.00 97.24 42  A 1 
ATOM   300  C  CD2 . LEU A 1 42  ? 4.109   -2.646  -0.157  1.00 96.78 42  A 1 
ATOM   301  N  N   . ARG A 1 43  ? 5.619   -5.867  -4.411  1.00 97.30 43  A 1 
ATOM   302  C  CA  . ARG A 1 43  ? 5.510   -7.018  -5.309  1.00 96.70 43  A 1 
ATOM   303  C  C   . ARG A 1 43  ? 6.091   -8.342  -4.818  1.00 96.71 43  A 1 
ATOM   304  O  O   . ARG A 1 43  ? 5.677   -9.400  -5.279  1.00 94.72 43  A 1 
ATOM   305  C  CB  . ARG A 1 43  ? 6.117   -6.689  -6.677  1.00 94.92 43  A 1 
ATOM   306  C  CG  . ARG A 1 43  ? 5.320   -5.661  -7.458  1.00 88.07 43  A 1 
ATOM   307  C  CD  . ARG A 1 43  ? 5.875   -5.458  -8.865  1.00 85.47 43  A 1 
ATOM   308  N  NE  . ARG A 1 43  ? 5.145   -4.408  -9.587  1.00 84.00 43  A 1 
ATOM   309  C  CZ  . ARG A 1 43  ? 3.935   -4.560  -10.118 1.00 82.86 43  A 1 
ATOM   310  N  NH1 . ARG A 1 43  ? 3.309   -5.718  -10.036 1.00 72.98 43  A 1 
ATOM   311  N  NH2 . ARG A 1 43  ? 3.348   -3.558  -10.729 1.00 78.08 43  A 1 
ATOM   312  N  N   . HIS A 1 44  ? 7.035   -8.293  -3.881  1.00 97.09 44  A 1 
ATOM   313  C  CA  . HIS A 1 44  ? 7.656   -9.516  -3.397  1.00 97.27 44  A 1 
ATOM   314  C  C   . HIS A 1 44  ? 7.183   -9.927  -1.999  1.00 97.73 44  A 1 
ATOM   315  O  O   . HIS A 1 44  ? 7.876   -10.652 -1.285  1.00 96.50 44  A 1 
ATOM   316  C  CB  . HIS A 1 44  ? 9.174   -9.379  -3.421  1.00 96.20 44  A 1 
ATOM   317  C  CG  . HIS A 1 44  ? 9.723   -9.168  -4.803  1.00 94.92 44  A 1 
ATOM   318  N  ND1 . HIS A 1 44  ? 10.508  -8.091  -5.135  1.00 79.86 44  A 1 
ATOM   319  C  CD2 . HIS A 1 44  ? 9.568   -9.876  -5.934  1.00 81.04 44  A 1 
ATOM   320  C  CE1 . HIS A 1 44  ? 10.829  -8.151  -6.419  1.00 83.03 44  A 1 
ATOM   321  N  NE2 . HIS A 1 44  ? 10.269  -9.223  -6.933  1.00 86.39 44  A 1 
ATOM   322  N  N   . VAL A 1 45  ? 5.988   -9.465  -1.624  1.00 97.83 45  A 1 
ATOM   323  C  CA  . VAL A 1 45  ? 5.425   -9.792  -0.315  1.00 97.99 45  A 1 
ATOM   324  C  C   . VAL A 1 45  ? 4.225   -10.723 -0.482  1.00 98.06 45  A 1 
ATOM   325  O  O   . VAL A 1 45  ? 3.185   -10.313 -0.994  1.00 97.34 45  A 1 
ATOM   326  C  CB  . VAL A 1 45  ? 4.968   -8.512  0.427   1.00 97.29 45  A 1 
ATOM   327  C  CG1 . VAL A 1 45  ? 4.420   -8.873  1.799   1.00 95.53 45  A 1 
ATOM   328  C  CG2 . VAL A 1 45  ? 6.125   -7.542  0.553   1.00 95.99 45  A 1 
ATOM   329  N  N   . PRO A 1 46  ? 4.353   -11.990 -0.053  1.00 98.27 46  A 1 
ATOM   330  C  CA  . PRO A 1 46  ? 3.239   -12.935 -0.168  1.00 98.20 46  A 1 
ATOM   331  C  C   . PRO A 1 46  ? 2.011   -12.412 0.570   1.00 98.13 46  A 1 
ATOM   332  O  O   . PRO A 1 46  ? 2.120   -11.897 1.682   1.00 97.17 46  A 1 
ATOM   333  C  CB  . PRO A 1 46  ? 3.792   -14.206 0.484   1.00 97.86 46  A 1 
ATOM   334  C  CG  . PRO A 1 46  ? 5.260   -14.107 0.214   1.00 96.80 46  A 1 
ATOM   335  C  CD  . PRO A 1 46  ? 5.554   -12.650 0.483   1.00 98.13 46  A 1 
ATOM   336  N  N   . GLY A 1 47  ? 0.844   -12.546 -0.057  1.00 97.98 47  A 1 
ATOM   337  C  CA  . GLY A 1 47  ? -0.379  -12.075 0.570   1.00 97.78 47  A 1 
ATOM   338  C  C   . GLY A 1 47  ? -0.832  -10.729 0.031   1.00 97.71 47  A 1 
ATOM   339  O  O   . GLY A 1 47  ? -1.936  -10.272 0.335   1.00 96.21 47  A 1 
ATOM   340  N  N   . ILE A 1 48  ? 0.024   -10.097 -0.765  1.00 97.85 48  A 1 
ATOM   341  C  CA  . ILE A 1 48  ? -0.309  -8.826  -1.375  1.00 97.88 48  A 1 
ATOM   342  C  C   . ILE A 1 48  ? -0.327  -9.008  -2.890  1.00 97.30 48  A 1 
ATOM   343  O  O   . ILE A 1 48  ? 0.614   -9.547  -3.460  1.00 96.32 48  A 1 
ATOM   344  C  CB  . ILE A 1 48  ? 0.716   -7.716  -1.029  1.00 97.88 48  A 1 
ATOM   345  C  CG1 . ILE A 1 48  ? 0.643   -7.394  0.465   1.00 97.15 48  A 1 
ATOM   346  C  CG2 . ILE A 1 48  ? 0.441   -6.463  -1.864  1.00 97.41 48  A 1 
ATOM   347  C  CD1 . ILE A 1 48  ? 1.572   -6.273  0.907   1.00 96.22 48  A 1 
ATOM   348  N  N   . THR A 1 49  ? -1.415  -8.595  -3.519  1.00 97.13 49  A 1 
ATOM   349  C  CA  . THR A 1 49  ? -1.517  -8.664  -4.974  1.00 96.65 49  A 1 
ATOM   350  C  C   . THR A 1 49  ? -1.924  -7.276  -5.454  1.00 96.76 49  A 1 
ATOM   351  O  O   . THR A 1 49  ? -2.608  -6.536  -4.747  1.00 95.39 49  A 1 
ATOM   352  C  CB  . THR A 1 49  ? -2.562  -9.694  -5.452  1.00 94.49 49  A 1 
ATOM   353  O  OG1 . THR A 1 49  ? -3.842  -9.399  -4.884  1.00 79.81 49  A 1 
ATOM   354  C  CG2 . THR A 1 49  ? -2.139  -11.098 -5.061  1.00 78.79 49  A 1 
ATOM   355  N  N   . LEU A 1 50  ? -1.489  -6.922  -6.659  1.00 96.24 50  A 1 
ATOM   356  C  CA  . LEU A 1 50  ? -1.793  -5.622  -7.229  1.00 95.81 50  A 1 
ATOM   357  C  C   . LEU A 1 50  ? -2.702  -5.754  -8.443  1.00 94.41 50  A 1 
ATOM   358  O  O   . LEU A 1 50  ? -2.488  -6.615  -9.300  1.00 91.94 50  A 1 
ATOM   359  C  CB  . LEU A 1 50  ? -0.504  -4.908  -7.644  1.00 95.67 50  A 1 
ATOM   360  C  CG  . LEU A 1 50  ? 0.545   -4.704  -6.551  1.00 94.88 50  A 1 
ATOM   361  C  CD1 . LEU A 1 50  ? 1.787   -4.040  -7.145  1.00 93.44 50  A 1 
ATOM   362  C  CD2 . LEU A 1 50  ? -0.024  -3.839  -5.433  1.00 92.70 50  A 1 
ATOM   363  N  N   . ASP A 1 51  ? -3.727  -4.909  -8.505  1.00 93.31 51  A 1 
ATOM   364  C  CA  . ASP A 1 51  ? -4.627  -4.898  -9.645  1.00 91.39 51  A 1 
ATOM   365  C  C   . ASP A 1 51  ? -3.964  -4.074  -10.745 1.00 91.13 51  A 1 
ATOM   366  O  O   . ASP A 1 51  ? -2.958  -3.401  -10.513 1.00 83.55 51  A 1 
ATOM   367  C  CB  . ASP A 1 51  ? -5.969  -4.254  -9.288  1.00 86.95 51  A 1 
ATOM   368  C  CG  . ASP A 1 51  ? -6.774  -5.073  -8.305  1.00 85.29 51  A 1 
ATOM   369  O  OD1 . ASP A 1 51  ? -6.616  -6.311  -8.277  1.00 79.11 51  A 1 
ATOM   370  O  OD2 . ASP A 1 51  ? -7.586  -4.480  -7.568  1.00 80.35 51  A 1 
ATOM   371  N  N   . GLY A 1 52  ? -4.544  -4.099  -11.932 1.00 91.40 52  A 1 
ATOM   372  C  CA  . GLY A 1 52  ? -4.024  -3.294  -13.017 1.00 91.96 52  A 1 
ATOM   373  C  C   . GLY A 1 52  ? -2.798  -3.853  -13.719 1.00 93.11 52  A 1 
ATOM   374  O  O   . GLY A 1 52  ? -2.447  -5.024  -13.566 1.00 88.87 52  A 1 
ATOM   375  N  N   . THR A 1 53  ? -2.162  -2.984  -14.501 1.00 94.36 53  A 1 
ATOM   376  C  CA  . THR A 1 53  ? -0.968  -3.351  -15.254 1.00 94.39 53  A 1 
ATOM   377  C  C   . THR A 1 53  ? 0.238   -2.653  -14.632 1.00 93.84 53  A 1 
ATOM   378  O  O   . THR A 1 53  ? 0.182   -2.213  -13.486 1.00 89.59 53  A 1 
ATOM   379  C  CB  . THR A 1 53  ? -1.104  -2.903  -16.724 1.00 93.26 53  A 1 
ATOM   380  O  OG1 . THR A 1 53  ? -1.130  -1.473  -16.780 1.00 87.07 53  A 1 
ATOM   381  C  CG2 . THR A 1 53  ? -2.387  -3.450  -17.340 1.00 88.18 53  A 1 
ATOM   382  N  N   . GLY A 1 54  ? 1.317   -2.526  -15.398 1.00 94.88 54  A 1 
ATOM   383  C  CA  . GLY A 1 54  ? 2.503   -1.853  -14.909 1.00 94.98 54  A 1 
ATOM   384  C  C   . GLY A 1 54  ? 2.332   -0.342  -14.862 1.00 96.22 54  A 1 
ATOM   385  O  O   . GLY A 1 54  ? 3.163   0.366   -14.293 1.00 94.32 54  A 1 
ATOM   386  N  N   . ARG A 1 55  ? 1.242   0.163   -15.437 1.00 96.81 55  A 1 
ATOM   387  C  CA  . ARG A 1 55  ? 0.969   1.597   -15.442 1.00 97.01 55  A 1 
ATOM   388  C  C   . ARG A 1 55  ? 0.650   2.058   -14.019 1.00 97.18 55  A 1 
ATOM   389  O  O   . ARG A 1 55  ? 0.014   1.337   -13.254 1.00 95.61 55  A 1 
ATOM   390  C  CB  . ARG A 1 55  ? -0.206  1.927   -16.366 1.00 96.03 55  A 1 
ATOM   391  C  CG  . ARG A 1 55  ? -0.059  1.420   -17.786 1.00 94.50 55  A 1 
ATOM   392  C  CD  . ARG A 1 55  ? -1.187  1.911   -18.682 1.00 94.63 55  A 1 
ATOM   393  N  NE  . ARG A 1 55  ? -1.125  1.312   -20.016 1.00 93.78 55  A 1 
ATOM   394  C  CZ  . ARG A 1 55  ? -1.838  0.260   -20.412 1.00 95.44 55  A 1 
ATOM   395  N  NH1 . ARG A 1 55  ? -2.689  -0.323  -19.575 1.00 89.21 55  A 1 
ATOM   396  N  NH2 . ARG A 1 55  ? -1.698  -0.216  -21.641 1.00 89.94 55  A 1 
ATOM   397  N  N   . THR A 1 56  ? 1.080   3.271   -13.669 1.00 97.42 56  A 1 
ATOM   398  C  CA  . THR A 1 56  ? 0.859   3.798   -12.331 1.00 97.40 56  A 1 
ATOM   399  C  C   . THR A 1 56  ? -0.619  3.892   -11.966 1.00 97.57 56  A 1 
ATOM   400  O  O   . THR A 1 56  ? -1.027  3.490   -10.877 1.00 96.22 56  A 1 
ATOM   401  C  CB  . THR A 1 56  ? 1.516   5.183   -12.169 1.00 96.97 56  A 1 
ATOM   402  O  OG1 . THR A 1 56  ? 2.901   5.093   -12.519 1.00 92.68 56  A 1 
ATOM   403  C  CG2 . THR A 1 56  ? 1.400   5.665   -10.732 1.00 93.07 56  A 1 
ATOM   404  N  N   . ASN A 1 57  ? -1.434  4.417   -12.880 1.00 97.13 57  A 1 
ATOM   405  C  CA  . ASN A 1 57  ? -2.869  4.512   -12.637 1.00 97.46 57  A 1 
ATOM   406  C  C   . ASN A 1 57  ? -3.513  3.138   -12.789 1.00 97.11 57  A 1 
ATOM   407  O  O   . ASN A 1 57  ? -3.385  2.495   -13.824 1.00 95.10 57  A 1 
ATOM   408  C  CB  . ASN A 1 57  ? -3.517  5.507   -13.599 1.00 97.30 57  A 1 
ATOM   409  C  CG  . ASN A 1 57  ? -3.147  6.944   -13.289 1.00 97.32 57  A 1 
ATOM   410  O  OD1 . ASN A 1 57  ? -2.134  7.441   -13.775 1.00 89.19 57  A 1 
ATOM   411  N  ND2 . ASN A 1 57  ? -3.944  7.597   -12.475 1.00 89.28 57  A 1 
ATOM   412  N  N   . GLY A 1 58  ? -4.197  2.696   -11.732 1.00 96.92 58  A 1 
ATOM   413  C  CA  . GLY A 1 58  ? -4.854  1.407   -11.743 1.00 96.54 58  A 1 
ATOM   414  C  C   . GLY A 1 58  ? -4.227  0.365   -10.837 1.00 96.41 58  A 1 
ATOM   415  O  O   . GLY A 1 58  ? -4.786  -0.720  -10.663 1.00 93.66 58  A 1 
ATOM   416  N  N   . GLN A 1 59  ? -3.068  0.682   -10.258 1.00 96.82 59  A 1 
ATOM   417  C  CA  . GLN A 1 59  ? -2.392  -0.259  -9.364  1.00 96.60 59  A 1 
ATOM   418  C  C   . GLN A 1 59  ? -2.961  -0.157  -7.952  1.00 96.82 59  A 1 
ATOM   419  O  O   . GLN A 1 59  ? -2.501  0.637   -7.133  1.00 94.62 59  A 1 
ATOM   420  C  CB  . GLN A 1 59  ? -0.878  -0.002  -9.344  1.00 95.18 59  A 1 
ATOM   421  C  CG  . GLN A 1 59  ? -0.174  -0.350  -10.646 1.00 87.96 59  A 1 
ATOM   422  C  CD  . GLN A 1 59  ? 1.332   -0.275  -10.539 1.00 85.96 59  A 1 
ATOM   423  O  OE1 . GLN A 1 59  ? 1.894   0.144   -9.528  1.00 77.09 59  A 1 
ATOM   424  N  NE2 . GLN A 1 59  ? 2.025   -0.706  -11.593 1.00 75.02 59  A 1 
ATOM   425  N  N   . ASP A 1 60  ? -3.979  -0.979  -7.667  1.00 96.94 60  A 1 
ATOM   426  C  CA  . ASP A 1 60  ? -4.603  -1.001  -6.353  1.00 96.74 60  A 1 
ATOM   427  C  C   . ASP A 1 60  ? -4.145  -2.227  -5.572  1.00 96.99 60  A 1 
ATOM   428  O  O   . ASP A 1 60  ? -3.882  -3.286  -6.145  1.00 95.37 60  A 1 
ATOM   429  C  CB  . ASP A 1 60  ? -6.132  -1.036  -6.482  1.00 95.16 60  A 1 
ATOM   430  C  CG  . ASP A 1 60  ? -6.704  0.291   -6.955  1.00 93.41 60  A 1 
ATOM   431  O  OD1 . ASP A 1 60  ? -6.168  1.346   -6.575  1.00 89.22 60  A 1 
ATOM   432  O  OD2 . ASP A 1 60  ? -7.711  0.271   -7.696  1.00 89.28 60  A 1 
ATOM   433  N  N   . VAL A 1 61  ? -4.049  -2.079  -4.249  1.00 97.32 61  A 1 
ATOM   434  C  CA  . VAL A 1 61  ? -3.582  -3.139  -3.359  1.00 97.52 61  A 1 
ATOM   435  C  C   . VAL A 1 61  ? -4.683  -4.041  -2.805  1.00 97.33 61  A 1 
ATOM   436  O  O   . VAL A 1 61  ? -5.780  -3.582  -2.507  1.00 96.06 61  A 1 
ATOM   437  C  CB  . VAL A 1 61  ? -2.811  -2.526  -2.169  1.00 96.61 61  A 1 
ATOM   438  C  CG1 . VAL A 1 61  ? -2.327  -3.612  -1.227  1.00 89.04 61  A 1 
ATOM   439  C  CG2 . VAL A 1 61  ? -1.641  -1.705  -2.675  1.00 88.30 61  A 1 
ATOM   440  N  N   . ASN A 1 62  ? -4.369  -5.327  -2.684  1.00 97.26 62  A 1 
ATOM   441  C  CA  . ASN A 1 62  ? -5.258  -6.314  -2.091  1.00 97.08 62  A 1 
ATOM   442  C  C   . ASN A 1 62  ? -4.455  -7.014  -1.000  1.00 97.59 62  A 1 
ATOM   443  O  O   . ASN A 1 62  ? -3.316  -7.421  -1.237  1.00 96.99 62  A 1 
ATOM   444  C  CB  . ASN A 1 62  ? -5.712  -7.358  -3.120  1.00 95.83 62  A 1 
ATOM   445  C  CG  . ASN A 1 62  ? -6.505  -6.754  -4.256  1.00 94.23 62  A 1 
ATOM   446  O  OD1 . ASN A 1 62  ? -7.715  -6.557  -4.152  1.00 85.14 62  A 1 
ATOM   447  N  ND2 . ASN A 1 62  ? -5.832  -6.478  -5.363  1.00 83.96 62  A 1 
ATOM   448  N  N   . MET A 1 63  ? -5.039  -7.165  0.196   1.00 97.62 63  A 1 
ATOM   449  C  CA  . MET A 1 63  ? -4.355  -7.823  1.303   1.00 97.93 63  A 1 
ATOM   450  C  C   . MET A 1 63  ? -5.356  -8.281  2.355   1.00 97.84 63  A 1 
ATOM   451  O  O   . MET A 1 63  ? -6.335  -7.591  2.633   1.00 96.89 63  A 1 
ATOM   452  C  CB  . MET A 1 63  ? -3.328  -6.876  1.944   1.00 97.76 63  A 1 
ATOM   453  C  CG  . MET A 1 63  ? -2.524  -7.500  3.085   1.00 97.45 63  A 1 
ATOM   454  S  SD  . MET A 1 63  ? -1.254  -6.402  3.747   1.00 97.39 63  A 1 
ATOM   455  C  CE  . MET A 1 63  ? -2.243  -5.238  4.677   1.00 93.93 63  A 1 
ATOM   456  N  N   . ARG A 1 64  ? -5.087  -9.455  2.929   1.00 97.63 64  A 1 
ATOM   457  C  CA  . ARG A 1 64  ? -5.928  -10.026 3.979   1.00 97.65 64  A 1 
ATOM   458  C  C   . ARG A 1 64  ? -7.411  -10.079 3.589   1.00 97.34 64  A 1 
ATOM   459  O  O   . ARG A 1 64  ? -8.293  -9.857  4.411   1.00 94.38 64  A 1 
ATOM   460  C  CB  . ARG A 1 64  ? -5.752  -9.256  5.296   1.00 97.00 64  A 1 
ATOM   461  C  CG  . ARG A 1 64  ? -4.461  -9.591  6.052   1.00 94.51 64  A 1 
ATOM   462  C  CD  . ARG A 1 64  ? -4.506  -10.987 6.635   1.00 93.93 64  A 1 
ATOM   463  N  NE  . ARG A 1 64  ? -3.262  -11.390 7.301   1.00 94.10 64  A 1 
ATOM   464  C  CZ  . ARG A 1 64  ? -3.052  -11.351 8.622   1.00 95.77 64  A 1 
ATOM   465  N  NH1 . ARG A 1 64  ? -4.002  -10.935 9.442   1.00 88.72 64  A 1 
ATOM   466  N  NH2 . ARG A 1 64  ? -1.881  -11.737 9.112   1.00 89.60 64  A 1 
ATOM   467  N  N   . GLY A 1 65  ? -7.682  -10.382 2.326   1.00 96.53 65  A 1 
ATOM   468  C  CA  . GLY A 1 65  ? -9.044  -10.516 1.850   1.00 95.91 65  A 1 
ATOM   469  C  C   . GLY A 1 65  ? -9.756  -9.239  1.451   1.00 96.29 65  A 1 
ATOM   470  O  O   . GLY A 1 65  ? -10.938 -9.277  1.109   1.00 94.41 65  A 1 
ATOM   471  N  N   . TYR A 1 66  ? -9.059  -8.116  1.497   1.00 97.11 66  A 1 
ATOM   472  C  CA  . TYR A 1 66  ? -9.657  -6.833  1.143   1.00 97.38 66  A 1 
ATOM   473  C  C   . TYR A 1 66  ? -8.964  -6.162  -0.035  1.00 97.11 66  A 1 
ATOM   474  O  O   . TYR A 1 66  ? -7.758  -6.328  -0.236  1.00 95.88 66  A 1 
ATOM   475  C  CB  . TYR A 1 66  ? -9.628  -5.880  2.334   1.00 97.44 66  A 1 
ATOM   476  C  CG  . TYR A 1 66  ? -10.550 -6.278  3.454   1.00 97.80 66  A 1 
ATOM   477  C  CD1 . TYR A 1 66  ? -10.128 -7.146  4.465   1.00 96.96 66  A 1 
ATOM   478  C  CD2 . TYR A 1 66  ? -11.859 -5.813  3.486   1.00 96.93 66  A 1 
ATOM   479  C  CE1 . TYR A 1 66  ? -10.990 -7.534  5.480   1.00 96.79 66  A 1 
ATOM   480  C  CE2 . TYR A 1 66  ? -12.733 -6.198  4.501   1.00 96.86 66  A 1 
ATOM   481  C  CZ  . TYR A 1 66  ? -12.289 -7.058  5.490   1.00 97.49 66  A 1 
ATOM   482  O  OH  . TYR A 1 66  ? -13.160 -7.442  6.486   1.00 97.11 66  A 1 
ATOM   483  N  N   . ASP A 1 67  ? -9.741  -5.395  -0.813  1.00 96.50 67  A 1 
ATOM   484  C  CA  . ASP A 1 67  ? -9.167  -4.651  -1.924  1.00 96.16 67  A 1 
ATOM   485  C  C   . ASP A 1 67  ? -8.752  -3.286  -1.368  1.00 96.92 67  A 1 
ATOM   486  O  O   . ASP A 1 67  ? -8.747  -3.083  -0.152  1.00 96.38 67  A 1 
ATOM   487  C  CB  . ASP A 1 67  ? -10.156 -4.521  -3.099  1.00 94.30 67  A 1 
ATOM   488  C  CG  . ASP A 1 67  ? -11.443 -3.791  -2.750  1.00 93.24 67  A 1 
ATOM   489  O  OD1 . ASP A 1 67  ? -11.467 -3.001  -1.797  1.00 90.16 67  A 1 
ATOM   490  O  OD2 . ASP A 1 67  ? -12.437 -4.000  -3.476  1.00 88.27 67  A 1 
ATOM   491  N  N   . HIS A 1 68  ? -8.399  -2.356  -2.246  1.00 96.50 68  A 1 
ATOM   492  C  CA  . HIS A 1 68  ? -7.910  -1.053  -1.810  1.00 97.07 68  A 1 
ATOM   493  C  C   . HIS A 1 68  ? -8.833  -0.286  -0.862  1.00 97.52 68  A 1 
ATOM   494  O  O   . HIS A 1 68  ? -8.361  0.544   -0.086  1.00 96.90 68  A 1 
ATOM   495  C  CB  . HIS A 1 68  ? -7.582  -0.172  -3.021  1.00 96.15 68  A 1 
ATOM   496  C  CG  . HIS A 1 68  ? -8.780  0.358   -3.743  1.00 95.42 68  A 1 
ATOM   497  N  ND1 . HIS A 1 68  ? -9.521  -0.396  -4.623  1.00 84.93 68  A 1 
ATOM   498  C  CD2 . HIS A 1 68  ? -9.370  1.579   -3.704  1.00 87.31 68  A 1 
ATOM   499  C  CE1 . HIS A 1 68  ? -10.523 0.335   -5.094  1.00 88.75 68  A 1 
ATOM   500  N  NE2 . HIS A 1 68  ? -10.446 1.529   -4.558  1.00 90.85 68  A 1 
ATOM   501  N  N   . ARG A 1 69  ? -10.133 -0.556  -0.901  1.00 96.81 69  A 1 
ATOM   502  C  CA  . ARG A 1 69  ? -11.063 0.147   -0.028  1.00 96.89 69  A 1 
ATOM   503  C  C   . ARG A 1 69  ? -10.963 -0.317  1.421   1.00 97.38 69  A 1 
ATOM   504  O  O   . ARG A 1 69  ? -11.392 0.398   2.332   1.00 96.06 69  A 1 
ATOM   505  C  CB  . ARG A 1 69  ? -12.493 -0.028  -0.552  1.00 95.45 69  A 1 
ATOM   506  C  CG  . ARG A 1 69  ? -12.725 0.693   -1.880  1.00 93.43 69  A 1 
ATOM   507  C  CD  . ARG A 1 69  ? -14.054 0.310   -2.511  1.00 91.17 69  A 1 
ATOM   508  N  NE  . ARG A 1 69  ? -14.073 -1.096  -2.895  1.00 87.15 69  A 1 
ATOM   509  C  CZ  . ARG A 1 69  ? -15.059 -1.662  -3.592  1.00 85.46 69  A 1 
ATOM   510  N  NH1 . ARG A 1 69  ? -16.096 -0.937  -3.990  1.00 77.77 69  A 1 
ATOM   511  N  NH2 . ARG A 1 69  ? -15.002 -2.955  -3.896  1.00 78.76 69  A 1 
ATOM   512  N  N   . GLY A 1 70  ? -10.378 -1.501  1.639   1.00 97.21 70  A 1 
ATOM   513  C  CA  . GLY A 1 70  ? -10.231 -2.045  2.978   1.00 97.72 70  A 1 
ATOM   514  C  C   . GLY A 1 70  ? -8.790  -2.177  3.451   1.00 98.05 70  A 1 
ATOM   515  O  O   . GLY A 1 70  ? -8.532  -2.767  4.499   1.00 97.26 70  A 1 
ATOM   516  N  N   . VAL A 1 71  ? -7.853  -1.652  2.674   1.00 98.02 71  A 1 
ATOM   517  C  CA  . VAL A 1 71  ? -6.435  -1.671  3.030   1.00 98.29 71  A 1 
ATOM   518  C  C   . VAL A 1 71  ? -5.979  -0.218  3.008   1.00 98.27 71  A 1 
ATOM   519  O  O   . VAL A 1 71  ? -5.863  0.387   1.945   1.00 97.60 71  A 1 
ATOM   520  C  CB  . VAL A 1 71  ? -5.587  -2.497  2.031   1.00 97.95 71  A 1 
ATOM   521  C  CG1 . VAL A 1 71  ? -4.111  -2.441  2.424   1.00 96.85 71  A 1 
ATOM   522  C  CG2 . VAL A 1 71  ? -6.072  -3.943  2.010   1.00 97.14 71  A 1 
ATOM   523  N  N   . LEU A 1 72  ? -5.749  0.343   4.185   1.00 98.22 72  A 1 
ATOM   524  C  CA  . LEU A 1 72  ? -5.349  1.738   4.293   1.00 98.40 72  A 1 
ATOM   525  C  C   . LEU A 1 72  ? -3.903  1.986   3.887   1.00 98.51 72  A 1 
ATOM   526  O  O   . LEU A 1 72  ? -3.004  1.241   4.270   1.00 98.17 72  A 1 
ATOM   527  C  CB  . LEU A 1 72  ? -5.557  2.225   5.734   1.00 98.16 72  A 1 
ATOM   528  C  CG  . LEU A 1 72  ? -5.250  3.701   6.019   1.00 97.74 72  A 1 
ATOM   529  C  CD1 . LEU A 1 72  ? -6.193  4.592   5.225   1.00 96.94 72  A 1 
ATOM   530  C  CD2 . LEU A 1 72  ? -5.382  3.969   7.509   1.00 96.72 72  A 1 
ATOM   531  N  N   . VAL A 1 73  ? -3.693  3.039   3.103   1.00 98.45 73  A 1 
ATOM   532  C  CA  . VAL A 1 73  ? -2.348  3.421   2.683   1.00 98.55 73  A 1 
ATOM   533  C  C   . VAL A 1 73  ? -2.069  4.811   3.244   1.00 98.43 73  A 1 
ATOM   534  O  O   . VAL A 1 73  ? -2.903  5.708   3.133   1.00 97.93 73  A 1 
ATOM   535  C  CB  . VAL A 1 73  ? -2.206  3.447   1.144   1.00 98.28 73  A 1 
ATOM   536  C  CG1 . VAL A 1 73  ? -0.830  3.986   0.744   1.00 97.43 73  A 1 
ATOM   537  C  CG2 . VAL A 1 73  ? -2.407  2.050   0.580   1.00 97.63 73  A 1 
ATOM   538  N  N   . LEU A 1 74  ? -0.896  4.974   3.856   1.00 98.43 74  A 1 
ATOM   539  C  CA  . LEU A 1 74  ? -0.496  6.250   4.435   1.00 98.44 74  A 1 
ATOM   540  C  C   . LEU A 1 74  ? 0.831   6.719   3.861   1.00 98.50 74  A 1 
ATOM   541  O  O   . LEU A 1 74  ? 1.699   5.903   3.545   1.00 98.12 74  A 1 
ATOM   542  C  CB  . LEU A 1 74  ? -0.323  6.124   5.956   1.00 98.25 74  A 1 
ATOM   543  C  CG  . LEU A 1 74  ? -1.475  5.590   6.806   1.00 97.73 74  A 1 
ATOM   544  C  CD1 . LEU A 1 74  ? -0.990  5.402   8.234   1.00 96.96 74  A 1 
ATOM   545  C  CD2 . LEU A 1 74  ? -2.649  6.543   6.763   1.00 96.51 74  A 1 
ATOM   546  N  N   . VAL A 1 75  ? 0.981   8.031   3.722   1.00 98.50 75  A 1 
ATOM   547  C  CA  . VAL A 1 75  ? 2.241   8.622   3.301   1.00 98.56 75  A 1 
ATOM   548  C  C   . VAL A 1 75  ? 2.497   9.722   4.324   1.00 98.41 75  A 1 
ATOM   549  O  O   . VAL A 1 75  ? 1.730   10.675  4.431   1.00 97.91 75  A 1 
ATOM   550  C  CB  . VAL A 1 75  ? 2.198   9.234   1.884   1.00 98.41 75  A 1 
ATOM   551  C  CG1 . VAL A 1 75  ? 3.524   9.936   1.587   1.00 97.81 75  A 1 
ATOM   552  C  CG2 . VAL A 1 75  ? 1.952   8.143   0.852   1.00 97.96 75  A 1 
ATOM   553  N  N   . ASP A 1 76  ? 3.557   9.549   5.103   1.00 98.37 76  A 1 
ATOM   554  C  CA  . ASP A 1 76  ? 3.904   10.486  6.172   1.00 98.27 76  A 1 
ATOM   555  C  C   . ASP A 1 76  ? 2.705   10.745  7.078   1.00 98.10 76  A 1 
ATOM   556  O  O   . ASP A 1 76  ? 2.423   11.879  7.473   1.00 97.00 76  A 1 
ATOM   557  C  CB  . ASP A 1 76  ? 4.434   11.805  5.590   1.00 97.95 76  A 1 
ATOM   558  C  CG  . ASP A 1 76  ? 5.779   11.629  4.896   1.00 97.60 76  A 1 
ATOM   559  O  OD1 . ASP A 1 76  ? 6.633   10.895  5.437   1.00 95.79 76  A 1 
ATOM   560  O  OD2 . ASP A 1 76  ? 5.982   12.231  3.830   1.00 95.89 76  A 1 
ATOM   561  N  N   . GLY A 1 77  ? 1.985   9.648   7.411   1.00 97.65 77  A 1 
ATOM   562  C  CA  . GLY A 1 77  ? 0.861   9.738   8.320   1.00 97.55 77  A 1 
ATOM   563  C  C   . GLY A 1 77  ? -0.478  10.190  7.763   1.00 97.96 77  A 1 
ATOM   564  O  O   . GLY A 1 77  ? -1.455  10.260  8.507   1.00 96.89 77  A 1 
ATOM   565  N  N   . VAL A 1 78  ? -0.536  10.503  6.473   1.00 98.16 78  A 1 
ATOM   566  C  CA  . VAL A 1 78  ? -1.773  10.984  5.859   1.00 98.21 78  A 1 
ATOM   567  C  C   . VAL A 1 78  ? -2.368  9.936   4.923   1.00 98.38 78  A 1 
ATOM   568  O  O   . VAL A 1 78  ? -1.678  9.391   4.062   1.00 97.69 78  A 1 
ATOM   569  C  CB  . VAL A 1 78  ? -1.528  12.295  5.080   1.00 97.87 78  A 1 
ATOM   570  C  CG1 . VAL A 1 78  ? -2.801  12.744  4.379   1.00 96.42 78  A 1 
ATOM   571  C  CG2 . VAL A 1 78  ? -1.050  13.372  6.046   1.00 96.66 78  A 1 
ATOM   572  N  N   . ARG A 1 79  ? -3.663  9.658   5.110   1.00 98.12 79  A 1 
ATOM   573  C  CA  . ARG A 1 79  ? -4.355  8.658   4.297   1.00 97.95 79  A 1 
ATOM   574  C  C   . ARG A 1 79  ? -4.383  9.004   2.809   1.00 97.98 79  A 1 
ATOM   575  O  O   . ARG A 1 79  ? -4.538  10.158  2.423   1.00 96.40 79  A 1 
ATOM   576  C  CB  . ARG A 1 79  ? -5.772  8.449   4.824   1.00 96.48 79  A 1 
ATOM   577  C  CG  . ARG A 1 79  ? -6.730  9.612   4.583   1.00 91.85 79  A 1 
ATOM   578  C  CD  . ARG A 1 79  ? -7.946  9.559   5.517   1.00 94.26 79  A 1 
ATOM   579  N  NE  . ARG A 1 79  ? -8.563  8.243   5.577   1.00 92.95 79  A 1 
ATOM   580  C  CZ  . ARG A 1 79  ? -8.525  7.432   6.630   1.00 95.31 79  A 1 
ATOM   581  N  NH1 . ARG A 1 79  ? -7.899  7.787   7.734   1.00 84.96 79  A 1 
ATOM   582  N  NH2 . ARG A 1 79  ? -9.115  6.248   6.583   1.00 88.05 79  A 1 
ATOM   583  N  N   . GLN A 1 80  ? -4.216  7.961   1.995   1.00 97.65 80  A 1 
ATOM   584  C  CA  . GLN A 1 80  ? -4.229  8.086   0.548   1.00 96.89 80  A 1 
ATOM   585  C  C   . GLN A 1 80  ? -5.437  7.308   0.031   1.00 95.31 80  A 1 
ATOM   586  O  O   . GLN A 1 80  ? -6.069  6.568   0.778   1.00 87.62 80  A 1 
ATOM   587  C  CB  . GLN A 1 80  ? -2.957  7.475   -0.059  1.00 96.17 80  A 1 
ATOM   588  C  CG  . GLN A 1 80  ? -1.654  7.952   0.566   1.00 95.85 80  A 1 
ATOM   589  C  CD  . GLN A 1 80  ? -1.392  9.409   0.278   1.00 96.65 80  A 1 
ATOM   590  O  OE1 . GLN A 1 80  ? -1.284  9.815   -0.881  1.00 90.41 80  A 1 
ATOM   591  N  NE2 . GLN A 1 80  ? -1.285  10.207  1.324   1.00 90.80 80  A 1 
ATOM   592  N  N   . GLY A 1 81  ? -5.741  7.467   -1.237  1.00 94.06 81  A 1 
ATOM   593  C  CA  . GLY A 1 81  ? -6.829  6.700   -1.809  1.00 93.95 81  A 1 
ATOM   594  C  C   . GLY A 1 81  ? -7.950  7.522   -2.420  1.00 95.67 81  A 1 
ATOM   595  O  O   . GLY A 1 81  ? -8.377  8.532   -1.866  1.00 91.22 81  A 1 
ATOM   596  N  N   . THR A 1 82  ? -8.427  7.054   -3.570  1.00 95.92 82  A 1 
ATOM   597  C  CA  . THR A 1 82  ? -9.525  7.681   -4.280  1.00 96.31 82  A 1 
ATOM   598  C  C   . THR A 1 82  ? -10.441 6.540   -4.712  1.00 96.04 82  A 1 
ATOM   599  O  O   . THR A 1 82  ? -10.094 5.372   -4.569  1.00 93.95 82  A 1 
ATOM   600  C  CB  . THR A 1 82  ? -9.033  8.443   -5.533  1.00 95.81 82  A 1 
ATOM   601  O  OG1 . THR A 1 82  ? -8.184  7.586   -6.318  1.00 91.83 82  A 1 
ATOM   602  C  CG2 . THR A 1 82  ? -8.251  9.684   -5.128  1.00 92.51 82  A 1 
ATOM   603  N  N   . ASP A 1 83  ? -11.616 6.867   -5.236  1.00 96.15 83  A 1 
ATOM   604  C  CA  . ASP A 1 83  ? -12.552 5.847   -5.700  1.00 95.54 83  A 1 
ATOM   605  C  C   . ASP A 1 83  ? -12.981 6.197   -7.118  1.00 95.68 83  A 1 
ATOM   606  O  O   . ASP A 1 83  ? -14.107 6.624   -7.362  1.00 93.06 83  A 1 
ATOM   607  C  CB  . ASP A 1 83  ? -13.762 5.758   -4.776  1.00 93.80 83  A 1 
ATOM   608  C  CG  . ASP A 1 83  ? -14.701 4.613   -5.135  1.00 89.21 83  A 1 
ATOM   609  O  OD1 . ASP A 1 83  ? -14.220 3.626   -5.727  1.00 84.41 83  A 1 
ATOM   610  O  OD2 . ASP A 1 83  ? -15.905 4.698   -4.809  1.00 84.28 83  A 1 
ATOM   611  N  N   . THR A 1 84  ? -12.046 6.017   -8.055  1.00 95.57 84  A 1 
ATOM   612  C  CA  . THR A 1 84  ? -12.269 6.354   -9.458  1.00 95.11 84  A 1 
ATOM   613  C  C   . THR A 1 84  ? -12.624 5.157   -10.327 1.00 93.87 84  A 1 
ATOM   614  O  O   . THR A 1 84  ? -13.008 5.329   -11.487 1.00 89.03 84  A 1 
ATOM   615  C  CB  . THR A 1 84  ? -11.009 6.984   -10.062 1.00 95.04 84  A 1 
ATOM   616  O  OG1 . THR A 1 84  ? -9.937  6.031   -10.005 1.00 91.31 84  A 1 
ATOM   617  C  CG2 . THR A 1 84  ? -10.606 8.233   -9.289  1.00 92.34 84  A 1 
ATOM   618  N  N   . GLY A 1 85  ? -12.478 3.949   -9.773  1.00 93.21 85  A 1 
ATOM   619  C  CA  . GLY A 1 85  ? -12.759 2.756   -10.548 1.00 91.86 85  A 1 
ATOM   620  C  C   . GLY A 1 85  ? -11.491 2.154   -11.121 1.00 93.04 85  A 1 
ATOM   621  O  O   . GLY A 1 85  ? -10.966 1.167   -10.607 1.00 89.78 85  A 1 
ATOM   622  N  N   . HIS A 1 86  ? -10.984 2.760   -12.191 1.00 95.32 86  A 1 
ATOM   623  C  CA  . HIS A 1 86  ? -9.800  2.228   -12.860 1.00 95.37 86  A 1 
ATOM   624  C  C   . HIS A 1 86  ? -8.559  3.110   -12.802 1.00 96.39 86  A 1 
ATOM   625  O  O   . HIS A 1 86  ? -7.531  2.756   -13.378 1.00 94.94 86  A 1 
ATOM   626  C  CB  . HIS A 1 86  ? -10.122 1.976   -14.337 1.00 93.57 86  A 1 
ATOM   627  C  CG  . HIS A 1 86  ? -11.289 1.068   -14.571 1.00 92.56 86  A 1 
ATOM   628  N  ND1 . HIS A 1 86  ? -11.234 -0.286  -14.330 1.00 86.11 86  A 1 
ATOM   629  C  CD2 . HIS A 1 86  ? -12.541 1.313   -15.020 1.00 87.31 86  A 1 
ATOM   630  C  CE1 . HIS A 1 86  ? -12.389 -0.838  -14.620 1.00 87.11 86  A 1 
ATOM   631  N  NE2 . HIS A 1 86  ? -13.208 0.112   -15.045 1.00 88.00 86  A 1 
ATOM   632  N  N   . LEU A 1 87  ? -8.636  4.269   -12.126 1.00 96.31 87  A 1 
ATOM   633  C  CA  . LEU A 1 87  ? -7.534  5.237   -12.141 1.00 97.18 87  A 1 
ATOM   634  C  C   . LEU A 1 87  ? -6.769  5.463   -10.843 1.00 97.57 87  A 1 
ATOM   635  O  O   . LEU A 1 87  ? -5.889  6.319   -10.796 1.00 96.26 87  A 1 
ATOM   636  C  CB  . LEU A 1 87  ? -8.066  6.589   -12.642 1.00 96.62 87  A 1 
ATOM   637  C  CG  . LEU A 1 87  ? -8.985  6.539   -13.869 1.00 95.77 87  A 1 
ATOM   638  C  CD1 . LEU A 1 87  ? -9.498  7.937   -14.185 1.00 93.02 87  A 1 
ATOM   639  C  CD2 . LEU A 1 87  ? -8.242  5.957   -15.058 1.00 92.48 87  A 1 
ATOM   640  N  N   . ASN A 1 88  ? -7.088  4.712   -9.782  1.00 97.57 88  A 1 
ATOM   641  C  CA  . ASN A 1 88  ? -6.430  4.900   -8.500  1.00 97.66 88  A 1 
ATOM   642  C  C   . ASN A 1 88  ? -4.955  4.507   -8.510  1.00 97.71 88  A 1 
ATOM   643  O  O   . ASN A 1 88  ? -4.478  3.845   -9.437  1.00 96.46 88  A 1 
ATOM   644  C  CB  . ASN A 1 88  ? -7.136  4.085   -7.413  1.00 96.92 88  A 1 
ATOM   645  C  CG  . ASN A 1 88  ? -8.630  4.287   -7.399  1.00 96.83 88  A 1 
ATOM   646  O  OD1 . ASN A 1 88  ? -9.122  5.414   -7.451  1.00 91.17 88  A 1 
ATOM   647  N  ND2 . ASN A 1 88  ? -9.368  3.183   -7.331  1.00 90.33 88  A 1 
ATOM   648  N  N   . GLY A 1 89  ? -4.235  4.924   -7.471  1.00 97.52 89  A 1 
ATOM   649  C  CA  . GLY A 1 89  ? -2.840  4.568   -7.340  1.00 97.62 89  A 1 
ATOM   650  C  C   . GLY A 1 89  ? -2.224  5.218   -6.119  1.00 98.02 89  A 1 
ATOM   651  O  O   . GLY A 1 89  ? -2.871  5.998   -5.428  1.00 96.88 89  A 1 
ATOM   652  N  N   . THR A 1 90  ? -0.964  4.877   -5.843  1.00 97.99 90  A 1 
ATOM   653  C  CA  . THR A 1 90  ? -0.224  5.483   -4.744  1.00 98.17 90  A 1 
ATOM   654  C  C   . THR A 1 90  ? 0.809   6.359   -5.451  1.00 98.32 90  A 1 
ATOM   655  O  O   . THR A 1 90  ? 1.839   5.862   -5.922  1.00 97.46 90  A 1 
ATOM   656  C  CB  . THR A 1 90  ? 0.469   4.422   -3.871  1.00 97.74 90  A 1 
ATOM   657  O  OG1 . THR A 1 90  ? -0.523  3.542   -3.334  1.00 95.13 90  A 1 
ATOM   658  C  CG2 . THR A 1 90  ? 1.224   5.090   -2.727  1.00 95.76 90  A 1 
ATOM   659  N  N   . PHE A 1 91  ? 0.507   7.630   -5.555  1.00 98.33 91  A 1 
ATOM   660  C  CA  . PHE A 1 91  ? 1.317   8.574   -6.308  1.00 98.48 91  A 1 
ATOM   661  C  C   . PHE A 1 91  ? 2.524   9.118   -5.555  1.00 98.43 91  A 1 
ATOM   662  O  O   . PHE A 1 91  ? 2.539   10.245  -5.075  1.00 97.70 91  A 1 
ATOM   663  C  CB  . PHE A 1 91  ? 0.400   9.688   -6.816  1.00 98.32 91  A 1 
ATOM   664  C  CG  . PHE A 1 91  ? -0.828  9.173   -7.527  1.00 98.40 91  A 1 
ATOM   665  C  CD1 . PHE A 1 91  ? -0.710  8.328   -8.626  1.00 97.84 91  A 1 
ATOM   666  C  CD2 . PHE A 1 91  ? -2.102  9.485   -7.054  1.00 97.73 91  A 1 
ATOM   667  C  CE1 . PHE A 1 91  ? -1.840  7.808   -9.252  1.00 97.36 91  A 1 
ATOM   668  C  CE2 . PHE A 1 91  ? -3.231  8.969   -7.683  1.00 97.29 91  A 1 
ATOM   669  C  CZ  . PHE A 1 91  ? -3.099  8.129   -8.782  1.00 97.69 91  A 1 
ATOM   670  N  N   . LEU A 1 92  ? 3.550   8.266   -5.485  1.00 98.58 92  A 1 
ATOM   671  C  CA  . LEU A 1 92  ? 4.781   8.583   -4.780  1.00 98.50 92  A 1 
ATOM   672  C  C   . LEU A 1 92  ? 5.912   7.776   -5.420  1.00 98.42 92  A 1 
ATOM   673  O  O   . LEU A 1 92  ? 5.833   6.550   -5.498  1.00 97.53 92  A 1 
ATOM   674  C  CB  . LEU A 1 92  ? 4.644   8.198   -3.301  1.00 98.29 92  A 1 
ATOM   675  C  CG  . LEU A 1 92  ? 5.859   8.362   -2.393  1.00 98.01 92  A 1 
ATOM   676  C  CD1 . LEU A 1 92  ? 6.241   9.832   -2.289  1.00 97.19 92  A 1 
ATOM   677  C  CD2 . LEU A 1 92  ? 5.538   7.801   -1.010  1.00 96.91 92  A 1 
ATOM   678  N  N   . ASP A 1 93  ? 6.941   8.458   -5.895  1.00 98.44 93  A 1 
ATOM   679  C  CA  . ASP A 1 93  ? 8.055   7.775   -6.542  1.00 98.37 93  A 1 
ATOM   680  C  C   . ASP A 1 93  ? 8.962   7.105   -5.511  1.00 98.34 93  A 1 
ATOM   681  O  O   . ASP A 1 93  ? 9.215   7.663   -4.441  1.00 97.89 93  A 1 
ATOM   682  C  CB  . ASP A 1 93  ? 8.892   8.751   -7.372  1.00 97.94 93  A 1 
ATOM   683  C  CG  . ASP A 1 93  ? 9.870   8.038   -8.280  1.00 97.03 93  A 1 
ATOM   684  O  OD1 . ASP A 1 93  ? 9.466   7.620   -9.380  1.00 93.60 93  A 1 
ATOM   685  O  OD2 . ASP A 1 93  ? 11.039  7.864   -7.878  1.00 93.37 93  A 1 
ATOM   686  N  N   . PRO A 1 94  ? 9.467   5.905   -5.822  1.00 98.31 94  A 1 
ATOM   687  C  CA  . PRO A 1 94  ? 10.342  5.173   -4.903  1.00 98.18 94  A 1 
ATOM   688  C  C   . PRO A 1 94  ? 11.558  5.966   -4.435  1.00 98.06 94  A 1 
ATOM   689  O  O   . PRO A 1 94  ? 12.030  5.774   -3.318  1.00 96.67 94  A 1 
ATOM   690  C  CB  . PRO A 1 94  ? 10.757  3.944   -5.716  1.00 97.15 94  A 1 
ATOM   691  C  CG  . PRO A 1 94  ? 9.594   3.727   -6.622  1.00 94.82 94  A 1 
ATOM   692  C  CD  . PRO A 1 94  ? 9.210   5.124   -7.037  1.00 97.60 94  A 1 
ATOM   693  N  N   . ALA A 1 95  ? 12.061  6.855   -5.283  1.00 97.55 95  A 1 
ATOM   694  C  CA  . ALA A 1 95  ? 13.236  7.649   -4.955  1.00 97.38 95  A 1 
ATOM   695  C  C   . ALA A 1 95  ? 13.037  8.513   -3.711  1.00 97.43 95  A 1 
ATOM   696  O  O   . ALA A 1 95  ? 14.004  8.871   -3.038  1.00 96.44 95  A 1 
ATOM   697  C  CB  . ALA A 1 95  ? 13.620  8.531   -6.140  1.00 96.80 95  A 1 
ATOM   698  N  N   . LEU A 1 96  ? 11.782  8.851   -3.401  1.00 97.71 96  A 1 
ATOM   699  C  CA  . LEU A 1 96  ? 11.485  9.687   -2.250  1.00 97.84 96  A 1 
ATOM   700  C  C   . LEU A 1 96  ? 11.059  8.889   -1.024  1.00 97.72 96  A 1 
ATOM   701  O  O   . LEU A 1 96  ? 10.691  9.464   0.004   1.00 97.07 96  A 1 
ATOM   702  C  CB  . LEU A 1 96  ? 10.393  10.703  -2.600  1.00 97.69 96  A 1 
ATOM   703  C  CG  . LEU A 1 96  ? 10.644  11.581  -3.826  1.00 96.44 96  A 1 
ATOM   704  C  CD1 . LEU A 1 96  ? 9.518   12.598  -3.969  1.00 94.20 96  A 1 
ATOM   705  C  CD2 . LEU A 1 96  ? 11.985  12.292  -3.706  1.00 93.48 96  A 1 
ATOM   706  N  N   . ILE A 1 97  ? 11.101  7.556   -1.123  1.00 97.81 97  A 1 
ATOM   707  C  CA  . ILE A 1 97  ? 10.680  6.696   -0.019  1.00 97.77 97  A 1 
ATOM   708  C  C   . ILE A 1 97  ? 11.867  6.123   0.746   1.00 97.08 97  A 1 
ATOM   709  O  O   . ILE A 1 97  ? 12.783  5.561   0.147   1.00 96.16 97  A 1 
ATOM   710  C  CB  . ILE A 1 97  ? 9.818   5.526   -0.542  1.00 97.89 97  A 1 
ATOM   711  C  CG1 . ILE A 1 97  ? 8.602   6.065   -1.300  1.00 97.47 97  A 1 
ATOM   712  C  CG2 . ILE A 1 97  ? 9.377   4.629   0.612   1.00 97.53 97  A 1 
ATOM   713  C  CD1 . ILE A 1 97  ? 7.798   5.002   -2.026  1.00 96.83 97  A 1 
ATOM   714  N  N   . LYS A 1 98  ? 11.846  6.263   2.066   1.00 96.20 98  A 1 
ATOM   715  C  CA  . LYS A 1 98  ? 12.928  5.723   2.882   1.00 94.87 98  A 1 
ATOM   716  C  C   . LYS A 1 98  ? 12.543  4.409   3.565   1.00 95.56 98  A 1 
ATOM   717  O  O   . LYS A 1 98  ? 13.402  3.572   3.831   1.00 94.28 98  A 1 
ATOM   718  C  CB  . LYS A 1 98  ? 13.358  6.729   3.957   1.00 90.75 98  A 1 
ATOM   719  C  CG  . LYS A 1 98  ? 12.457  6.799   5.170   1.00 84.85 98  A 1 
ATOM   720  C  CD  . LYS A 1 98  ? 13.002  7.748   6.239   1.00 83.85 98  A 1 
ATOM   721  C  CE  . LYS A 1 98  ? 12.119  7.772   7.469   1.00 75.41 98  A 1 
ATOM   722  N  NZ  . LYS A 1 98  ? 12.572  8.777   8.464   1.00 71.49 98  A 1 
ATOM   723  N  N   . ARG A 1 99  ? 11.252  4.233   3.832   1.00 95.34 99  A 1 
ATOM   724  C  CA  . ARG A 1 99  ? 10.790  3.069   4.582   1.00 95.39 99  A 1 
ATOM   725  C  C   . ARG A 1 99  ? 9.320   2.777   4.339   1.00 96.56 99  A 1 
ATOM   726  O  O   . ARG A 1 99  ? 8.528   3.689   4.108   1.00 95.93 99  A 1 
ATOM   727  C  CB  . ARG A 1 99  ? 11.039  3.338   6.078   1.00 92.15 99  A 1 
ATOM   728  C  CG  . ARG A 1 99  ? 10.483  2.343   7.074   1.00 85.89 99  A 1 
ATOM   729  C  CD  . ARG A 1 99  ? 10.580  2.936   8.468   1.00 85.15 99  A 1 
ATOM   730  N  NE  . ARG A 1 99  ? 10.054  2.074   9.529   1.00 81.81 99  A 1 
ATOM   731  C  CZ  . ARG A 1 99  ? 10.756  1.137   10.147  1.00 80.02 99  A 1 
ATOM   732  N  NH1 . ARG A 1 99  ? 12.023  0.919   9.825   1.00 70.44 99  A 1 
ATOM   733  N  NH2 . ARG A 1 99  ? 10.193  0.406   11.089  1.00 70.63 99  A 1 
ATOM   734  N  N   . VAL A 1 100 ? 8.966   1.494   4.379   1.00 97.26 100 A 1 
ATOM   735  C  CA  . VAL A 1 100 ? 7.578   1.070   4.214   1.00 97.80 100 A 1 
ATOM   736  C  C   . VAL A 1 100 ? 7.280   0.010   5.262   1.00 97.95 100 A 1 
ATOM   737  O  O   . VAL A 1 100 ? 8.052   -0.934  5.442   1.00 97.16 100 A 1 
ATOM   738  C  CB  . VAL A 1 100 ? 7.315   0.440   2.825   1.00 97.16 100 A 1 
ATOM   739  C  CG1 . VAL A 1 100 ? 5.817   0.225   2.635   1.00 93.58 100 A 1 
ATOM   740  C  CG2 . VAL A 1 100 ? 7.873   1.327   1.720   1.00 93.82 100 A 1 
ATOM   741  N  N   . GLU A 1 101 ? 6.167   0.165   5.980   1.00 98.23 101 A 1 
ATOM   742  C  CA  . GLU A 1 101 ? 5.744   -0.814  6.974   1.00 98.19 101 A 1 
ATOM   743  C  C   . GLU A 1 101 ? 4.412   -1.405  6.537   1.00 98.42 101 A 1 
ATOM   744  O  O   . GLU A 1 101 ? 3.517   -0.685  6.098   1.00 98.02 101 A 1 
ATOM   745  C  CB  . GLU A 1 101 ? 5.576   -0.178  8.362   1.00 96.98 101 A 1 
ATOM   746  C  CG  . GLU A 1 101 ? 6.888   0.116   9.074   1.00 93.10 101 A 1 
ATOM   747  C  CD  . GLU A 1 101 ? 6.683   0.498   10.532  1.00 94.36 101 A 1 
ATOM   748  O  OE1 . GLU A 1 101 ? 5.812   -0.108  11.192  1.00 89.79 101 A 1 
ATOM   749  O  OE2 . GLU A 1 101 ? 7.399   1.394   11.017  1.00 91.27 101 A 1 
ATOM   750  N  N   . ILE A 1 102 ? 4.303   -2.728  6.646   1.00 98.29 102 A 1 
ATOM   751  C  CA  . ILE A 1 102 ? 3.073   -3.423  6.310   1.00 98.33 102 A 1 
ATOM   752  C  C   . ILE A 1 102 ? 2.568   -4.042  7.603   1.00 98.26 102 A 1 
ATOM   753  O  O   . ILE A 1 102 ? 3.214   -4.922  8.172   1.00 97.62 102 A 1 
ATOM   754  C  CB  . ILE A 1 102 ? 3.324   -4.543  5.280   1.00 98.19 102 A 1 
ATOM   755  C  CG1 . ILE A 1 102 ? 3.909   -3.951  3.994   1.00 97.43 102 A 1 
ATOM   756  C  CG2 . ILE A 1 102 ? 2.027   -5.294  4.989   1.00 97.80 102 A 1 
ATOM   757  C  CD1 . ILE A 1 102 ? 4.406   -5.001  3.011   1.00 95.57 102 A 1 
ATOM   758  N  N   . VAL A 1 103 ? 1.418   -3.571  8.086   1.00 98.31 103 A 1 
ATOM   759  C  CA  . VAL A 1 103 ? 0.827   -4.090  9.318   1.00 98.20 103 A 1 
ATOM   760  C  C   . VAL A 1 103 ? -0.438  -4.836  8.932   1.00 98.12 103 A 1 
ATOM   761  O  O   . VAL A 1 103 ? -1.412  -4.234  8.480   1.00 97.51 103 A 1 
ATOM   762  C  CB  . VAL A 1 103 ? 0.480   -2.948  10.305  1.00 97.77 103 A 1 
ATOM   763  C  CG1 . VAL A 1 103 ? -0.134  -3.529  11.576  1.00 96.47 103 A 1 
ATOM   764  C  CG2 . VAL A 1 103 ? 1.734   -2.154  10.644  1.00 96.96 103 A 1 
ATOM   765  N  N   . ARG A 1 104 ? -0.419  -6.166  9.096   1.00 98.07 104 A 1 
ATOM   766  C  CA  . ARG A 1 104 ? -1.563  -6.989  8.751   1.00 98.02 104 A 1 
ATOM   767  C  C   . ARG A 1 104 ? -2.563  -7.073  9.899   1.00 97.88 104 A 1 
ATOM   768  O  O   . ARG A 1 104 ? -2.186  -7.185  11.066  1.00 96.31 104 A 1 
ATOM   769  C  CB  . ARG A 1 104 ? -1.080  -8.389  8.373   1.00 97.33 104 A 1 
ATOM   770  C  CG  . ARG A 1 104 ? -0.071  -8.408  7.231   1.00 96.19 104 A 1 
ATOM   771  C  CD  . ARG A 1 104 ? 0.572   -9.780  7.077   1.00 96.27 104 A 1 
ATOM   772  N  NE  . ARG A 1 104 ? 1.549   -9.848  5.992   1.00 95.48 104 A 1 
ATOM   773  C  CZ  . ARG A 1 104 ? 2.775   -9.344  6.053   1.00 96.58 104 A 1 
ATOM   774  N  NH1 . ARG A 1 104 ? 3.209   -8.736  7.149   1.00 90.48 104 A 1 
ATOM   775  N  NH2 . ARG A 1 104 ? 3.593   -9.446  5.008   1.00 92.46 104 A 1 
ATOM   776  N  N   . GLY A 1 105 ? -3.855  -7.034  9.560   1.00 97.00 105 A 1 
ATOM   777  C  CA  . GLY A 1 105 ? -4.897  -7.130  10.559  1.00 96.91 105 A 1 
ATOM   778  C  C   . GLY A 1 105 ? -5.605  -5.808  10.818  1.00 97.43 105 A 1 
ATOM   779  O  O   . GLY A 1 105 ? -5.102  -4.751  10.452  1.00 95.65 105 A 1 
ATOM   780  N  N   . PRO A 1 106 ? -6.777  -5.860  11.474  1.00 97.37 106 A 1 
ATOM   781  C  CA  . PRO A 1 106 ? -7.538  -4.648  11.773  1.00 96.93 106 A 1 
ATOM   782  C  C   . PRO A 1 106 ? -6.664  -3.592  12.446  1.00 96.89 106 A 1 
ATOM   783  O  O   . PRO A 1 106 ? -5.982  -3.879  13.423  1.00 93.87 106 A 1 
ATOM   784  C  CB  . PRO A 1 106 ? -8.634  -5.152  12.709  1.00 96.08 106 A 1 
ATOM   785  C  CG  . PRO A 1 106 ? -8.831  -6.575  12.272  1.00 94.86 106 A 1 
ATOM   786  C  CD  . PRO A 1 106 ? -7.425  -7.063  12.024  1.00 97.06 106 A 1 
ATOM   787  N  N   . SER A 1 107 ? -6.682  -2.379  11.904  1.00 96.09 107 A 1 
ATOM   788  C  CA  . SER A 1 107 ? -5.857  -1.301  12.445  1.00 96.07 107 A 1 
ATOM   789  C  C   . SER A 1 107 ? -6.638  -0.005  12.627  1.00 96.40 107 A 1 
ATOM   790  O  O   . SER A 1 107 ? -6.094  1.088   12.474  1.00 94.50 107 A 1 
ATOM   791  C  CB  . SER A 1 107 ? -4.645  -1.068  11.528  1.00 95.44 107 A 1 
ATOM   792  O  OG  . SER A 1 107 ? -3.880  -2.249  11.375  1.00 92.51 107 A 1 
ATOM   793  N  N   . ALA A 1 108 ? -7.912  -0.132  12.980  1.00 95.97 108 A 1 
ATOM   794  C  CA  . ALA A 1 108 ? -8.758  1.032   13.167  1.00 95.24 108 A 1 
ATOM   795  C  C   . ALA A 1 108 ? -8.373  1.868   14.383  1.00 96.09 108 A 1 
ATOM   796  O  O   . ALA A 1 108 ? -8.458  3.095   14.343  1.00 93.83 108 A 1 
ATOM   797  C  CB  . ALA A 1 108 ? -10.217 0.606   13.283  1.00 93.22 108 A 1 
ATOM   798  N  N   . LEU A 1 109 ? -7.938  1.203   15.469  1.00 96.51 109 A 1 
ATOM   799  C  CA  . LEU A 1 109 ? -7.608  1.905   16.712  1.00 96.64 109 A 1 
ATOM   800  C  C   . LEU A 1 109 ? -6.803  3.192   16.518  1.00 96.84 109 A 1 
ATOM   801  O  O   . LEU A 1 109 ? -7.146  4.233   17.084  1.00 95.38 109 A 1 
ATOM   802  C  CB  . LEU A 1 109 ? -6.864  0.977   17.667  1.00 95.85 109 A 1 
ATOM   803  C  CG  . LEU A 1 109 ? -6.423  1.598   19.002  1.00 94.17 109 A 1 
ATOM   804  C  CD1 . LEU A 1 109 ? -7.625  2.141   19.754  1.00 91.14 109 A 1 
ATOM   805  C  CD2 . LEU A 1 109 ? -5.710  0.553   19.840  1.00 91.53 109 A 1 
ATOM   806  N  N   . LEU A 1 110 ? -5.744  3.119   15.707  1.00 96.70 110 A 1 
ATOM   807  C  CA  . LEU A 1 110 ? -4.907  4.294   15.493  1.00 96.73 110 A 1 
ATOM   808  C  C   . LEU A 1 110 ? -5.172  5.049   14.195  1.00 96.97 110 A 1 
ATOM   809  O  O   . LEU A 1 110 ? -4.739  6.192   14.047  1.00 94.95 110 A 1 
ATOM   810  C  CB  . LEU A 1 110 ? -3.432  3.903   15.528  1.00 95.88 110 A 1 
ATOM   811  C  CG  . LEU A 1 110 ? -2.894  3.328   16.839  1.00 95.11 110 A 1 
ATOM   812  C  CD1 . LEU A 1 110 ? -1.443  2.903   16.647  1.00 93.00 110 A 1 
ATOM   813  C  CD2 . LEU A 1 110 ? -2.998  4.368   17.949  1.00 92.24 110 A 1 
ATOM   814  N  N   . TYR A 1 111 ? -5.882  4.417   13.264  1.00 97.14 111 A 1 
ATOM   815  C  CA  . TYR A 1 111 ? -6.059  5.021   11.944  1.00 97.18 111 A 1 
ATOM   816  C  C   . TYR A 1 111 ? -7.485  5.233   11.436  1.00 97.23 111 A 1 
ATOM   817  O  O   . TYR A 1 111 ? -7.674  5.928   10.435  1.00 93.96 111 A 1 
ATOM   818  C  CB  . TYR A 1 111 ? -5.254  4.212   10.934  1.00 96.67 111 A 1 
ATOM   819  C  CG  . TYR A 1 111 ? -3.808  4.047   11.361  1.00 97.23 111 A 1 
ATOM   820  C  CD1 . TYR A 1 111 ? -2.950  5.141   11.396  1.00 95.85 111 A 1 
ATOM   821  C  CD2 . TYR A 1 111 ? -3.321  2.821   11.806  1.00 95.99 111 A 1 
ATOM   822  C  CE1 . TYR A 1 111 ? -1.643  5.023   11.846  1.00 95.40 111 A 1 
ATOM   823  C  CE2 . TYR A 1 111 ? -2.012  2.692   12.257  1.00 95.47 111 A 1 
ATOM   824  C  CZ  . TYR A 1 111 ? -1.179  3.797   12.277  1.00 96.59 111 A 1 
ATOM   825  O  OH  . TYR A 1 111 ? 0.112   3.678   12.736  1.00 95.78 111 A 1 
ATOM   826  N  N   . GLY A 1 112 ? -8.473  4.655   12.093  1.00 96.09 112 A 1 
ATOM   827  C  CA  . GLY A 1 112 ? -9.847  4.864   11.679  1.00 96.11 112 A 1 
ATOM   828  C  C   . GLY A 1 112 ? -10.324 4.074   10.471  1.00 96.84 112 A 1 
ATOM   829  O  O   . GLY A 1 112 ? -9.946  2.922   10.266  1.00 94.47 112 A 1 
ATOM   830  N  N   . SER A 1 113 ? -11.172 4.711   9.675   1.00 96.64 113 A 1 
ATOM   831  C  CA  . SER A 1 113 ? -11.767 4.084   8.501   1.00 96.67 113 A 1 
ATOM   832  C  C   . SER A 1 113 ? -10.782 3.531   7.477   1.00 96.94 113 A 1 
ATOM   833  O  O   . SER A 1 113 ? -9.726  4.114   7.230   1.00 95.16 113 A 1 
ATOM   834  C  CB  . SER A 1 113 ? -12.694 5.095   7.806   1.00 95.79 113 A 1 
ATOM   835  O  OG  . SER A 1 113 ? -13.344 4.511   6.686   1.00 93.79 113 A 1 
ATOM   836  N  N   . GLY A 1 114 ? -11.144 2.387   6.887   1.00 96.13 114 A 1 
ATOM   837  C  CA  . GLY A 1 114 ? -10.340 1.807   5.831   1.00 96.36 114 A 1 
ATOM   838  C  C   . GLY A 1 114 ? -9.285  0.777   6.183   1.00 97.31 114 A 1 
ATOM   839  O  O   . GLY A 1 114 ? -8.781  0.092   5.298   1.00 95.41 114 A 1 
ATOM   840  N  N   . ALA A 1 115 ? -8.954  0.646   7.457   1.00 97.28 115 A 1 
ATOM   841  C  CA  . ALA A 1 115 ? -7.915  -0.290  7.878   1.00 97.50 115 A 1 
ATOM   842  C  C   . ALA A 1 115 ? -8.493  -1.644  8.298   1.00 97.72 115 A 1 
ATOM   843  O  O   . ALA A 1 115 ? -8.187  -2.157  9.381   1.00 96.10 115 A 1 
ATOM   844  C  CB  . ALA A 1 115 ? -7.103  0.318   9.017   1.00 96.96 115 A 1 
ATOM   845  N  N   . LEU A 1 116 ? -9.311  -2.237  7.434   1.00 97.70 116 A 1 
ATOM   846  C  CA  . LEU A 1 116 ? -9.940  -3.526  7.723   1.00 97.72 116 A 1 
ATOM   847  C  C   . LEU A 1 116 ? -8.944  -4.678  7.630   1.00 97.60 116 A 1 
ATOM   848  O  O   . LEU A 1 116 ? -8.840  -5.494  8.542   1.00 96.21 116 A 1 
ATOM   849  C  CB  . LEU A 1 116 ? -11.103 -3.763  6.745   1.00 97.51 116 A 1 
ATOM   850  C  CG  . LEU A 1 116 ? -12.346 -2.901  6.967   1.00 96.80 116 A 1 
ATOM   851  C  CD1 . LEU A 1 116 ? -13.224 -2.914  5.723   1.00 94.89 116 A 1 
ATOM   852  C  CD2 . LEU A 1 116 ? -13.125 -3.423  8.169   1.00 94.02 116 A 1 
ATOM   853  N  N   . GLY A 1 117 ? -8.202  -4.745  6.523   1.00 97.78 117 A 1 
ATOM   854  C  CA  . GLY A 1 117 ? -7.225  -5.799  6.335   1.00 97.67 117 A 1 
ATOM   855  C  C   . GLY A 1 117 ? -5.850  -5.424  6.840   1.00 97.81 117 A 1 
ATOM   856  O  O   . GLY A 1 117 ? -4.991  -6.283  7.038   1.00 96.70 117 A 1 
ATOM   857  N  N   . GLY A 1 118 ? -5.635  -4.141  7.050   1.00 97.83 118 A 1 
ATOM   858  C  CA  . GLY A 1 118 ? -4.358  -3.669  7.546   1.00 98.01 118 A 1 
ATOM   859  C  C   . GLY A 1 118 ? -4.007  -2.286  7.044   1.00 98.30 118 A 1 
ATOM   860  O  O   . GLY A 1 118 ? -4.849  -1.590  6.472   1.00 97.73 118 A 1 
ATOM   861  N  N   . VAL A 1 119 ? -2.761  -1.896  7.264   1.00 98.22 119 A 1 
ATOM   862  C  CA  . VAL A 1 119 ? -2.282  -0.584  6.842   1.00 98.31 119 A 1 
ATOM   863  C  C   . VAL A 1 119 ? -0.879  -0.691  6.259   1.00 98.41 119 A 1 
ATOM   864  O  O   . VAL A 1 119 ? -0.041  -1.447  6.759   1.00 97.88 119 A 1 
ATOM   865  C  CB  . VAL A 1 119 ? -2.299  0.420   8.021   1.00 96.96 119 A 1 
ATOM   866  C  CG1 . VAL A 1 119 ? -1.500  -0.122  9.196   1.00 88.26 119 A 1 
ATOM   867  C  CG2 . VAL A 1 119 ? -1.733  1.763   7.585   1.00 88.34 119 A 1 
ATOM   868  N  N   . ILE A 1 120 ? -0.637  0.036   5.177   1.00 98.42 120 A 1 
ATOM   869  C  CA  . ILE A 1 120 ? 0.669   0.074   4.532   1.00 98.59 120 A 1 
ATOM   870  C  C   . ILE A 1 120 ? 1.117   1.528   4.649   1.00 98.40 120 A 1 
ATOM   871  O  O   . ILE A 1 120 ? 0.497   2.425   4.087   1.00 98.09 120 A 1 
ATOM   872  C  CB  . ILE A 1 120 ? 0.573   -0.350  3.051   1.00 98.37 120 A 1 
ATOM   873  C  CG1 . ILE A 1 120 ? 0.095   -1.810  2.977   1.00 97.42 120 A 1 
ATOM   874  C  CG2 . ILE A 1 120 ? 1.926   -0.191  2.374   1.00 98.07 120 A 1 
ATOM   875  C  CD1 . ILE A 1 120 ? -0.147  -2.320  1.567   1.00 94.84 120 A 1 
ATOM   876  N  N   . SER A 1 121 ? 2.187   1.748   5.411   1.00 98.52 121 A 1 
ATOM   877  C  CA  . SER A 1 121 ? 2.670   3.099   5.687   1.00 98.46 121 A 1 
ATOM   878  C  C   . SER A 1 121 ? 4.006   3.435   5.049   1.00 98.47 121 A 1 
ATOM   879  O  O   . SER A 1 121 ? 4.991   2.718   5.236   1.00 97.84 121 A 1 
ATOM   880  C  CB  . SER A 1 121 ? 2.763   3.293   7.203   1.00 97.89 121 A 1 
ATOM   881  O  OG  . SER A 1 121 ? 3.178   4.600   7.531   1.00 92.69 121 A 1 
ATOM   882  N  N   . TYR A 1 122 ? 4.038   4.533   4.303   1.00 98.47 122 A 1 
ATOM   883  C  CA  . TYR A 1 122 ? 5.247   5.005   3.640   1.00 98.54 122 A 1 
ATOM   884  C  C   . TYR A 1 122 ? 5.783   6.250   4.347   1.00 98.32 122 A 1 
ATOM   885  O  O   . TYR A 1 122 ? 5.024   7.162   4.667   1.00 97.62 122 A 1 
ATOM   886  C  CB  . TYR A 1 122 ? 4.974   5.380   2.180   1.00 98.44 122 A 1 
ATOM   887  C  CG  . TYR A 1 122 ? 4.575   4.247   1.260   1.00 98.54 122 A 1 
ATOM   888  C  CD1 . TYR A 1 122 ? 3.262   3.773   1.210   1.00 98.15 122 A 1 
ATOM   889  C  CD2 . TYR A 1 122 ? 5.509   3.680   0.398   1.00 98.09 122 A 1 
ATOM   890  C  CE1 . TYR A 1 122 ? 2.890   2.758   0.340   1.00 97.87 122 A 1 
ATOM   891  C  CE2 . TYR A 1 122 ? 5.151   2.657   -0.481  1.00 97.86 122 A 1 
ATOM   892  C  CZ  . TYR A 1 122 ? 3.846   2.210   -0.500  1.00 98.19 122 A 1 
ATOM   893  O  OH  . TYR A 1 122 ? 3.489   1.198   -1.377  1.00 97.63 122 A 1 
ATOM   894  N  N   . ASP A 1 123 ? 7.098   6.282   4.585   1.00 97.92 123 A 1 
ATOM   895  C  CA  . ASP A 1 123 ? 7.746   7.449   5.171   1.00 97.66 123 A 1 
ATOM   896  C  C   . ASP A 1 123 ? 8.695   7.979   4.100   1.00 97.71 123 A 1 
ATOM   897  O  O   . ASP A 1 123 ? 9.412   7.208   3.474   1.00 97.11 123 A 1 
ATOM   898  C  CB  . ASP A 1 123 ? 8.555   7.087   6.418   1.00 96.77 123 A 1 
ATOM   899  C  CG  . ASP A 1 123 ? 7.684   6.677   7.592   1.00 94.24 123 A 1 
ATOM   900  O  OD1 . ASP A 1 123 ? 6.557   7.190   7.716   1.00 89.38 123 A 1 
ATOM   901  O  OD2 . ASP A 1 123 ? 8.145   5.848   8.407   1.00 88.38 123 A 1 
ATOM   902  N  N   . THR A 1 124 ? 8.686   9.290   3.886   1.00 97.68 124 A 1 
ATOM   903  C  CA  . THR A 1 124 ? 9.559   9.883   2.884   1.00 97.61 124 A 1 
ATOM   904  C  C   . THR A 1 124 ? 10.934  10.192  3.475   1.00 97.14 124 A 1 
ATOM   905  O  O   . THR A 1 124 ? 11.101  10.257  4.692   1.00 96.25 124 A 1 
ATOM   906  C  CB  . THR A 1 124 ? 8.950   11.171  2.290   1.00 97.53 124 A 1 
ATOM   907  O  OG1 . THR A 1 124 ? 8.617   12.084  3.331   1.00 95.44 124 A 1 
ATOM   908  C  CG2 . THR A 1 124 ? 7.699   10.827  1.489   1.00 94.98 124 A 1 
ATOM   909  N  N   . VAL A 1 125 ? 11.916  10.373  2.602   1.00 96.92 125 A 1 
ATOM   910  C  CA  . VAL A 1 125 ? 13.296  10.626  3.023   1.00 96.71 125 A 1 
ATOM   911  C  C   . VAL A 1 125 ? 13.435  11.858  3.921   1.00 96.77 125 A 1 
ATOM   912  O  O   . VAL A 1 125 ? 12.725  12.848  3.757   1.00 96.15 125 A 1 
ATOM   913  C  CB  . VAL A 1 125 ? 14.231  10.773  1.810   1.00 95.96 125 A 1 
ATOM   914  C  CG1 . VAL A 1 125 ? 14.356  9.436   1.091   1.00 92.39 125 A 1 
ATOM   915  C  CG2 . VAL A 1 125 ? 13.722  11.844  0.861   1.00 93.17 125 A 1 
ATOM   916  N  N   . ASP A 1 126 ? 14.374  11.767  4.869   1.00 95.61 126 A 1 
ATOM   917  C  CA  . ASP A 1 126 ? 14.650  12.840  5.817   1.00 94.73 126 A 1 
ATOM   918  C  C   . ASP A 1 126 ? 16.131  13.192  5.778   1.00 94.78 126 A 1 
ATOM   919  O  O   . ASP A 1 126 ? 16.975  12.339  5.490   1.00 91.71 126 A 1 
ATOM   920  C  CB  . ASP A 1 126 ? 14.308  12.416  7.250   1.00 91.94 126 A 1 
ATOM   921  C  CG  . ASP A 1 126 ? 12.823  12.365  7.518   1.00 85.63 126 A 1 
ATOM   922  O  OD1 . ASP A 1 126 ? 12.151  13.401  7.378   1.00 78.39 126 A 1 
ATOM   923  O  OD2 . ASP A 1 126 ? 12.329  11.284  7.897   1.00 78.63 126 A 1 
ATOM   924  N  N   . ALA A 1 127 ? 16.450  14.433  6.088   1.00 94.50 127 A 1 
ATOM   925  C  CA  . ALA A 1 127 ? 17.837  14.881  6.116   1.00 93.97 127 A 1 
ATOM   926  C  C   . ALA A 1 127 ? 18.621  14.127  7.196   1.00 92.71 127 A 1 
ATOM   927  O  O   . ALA A 1 127 ? 19.752  13.716  6.960   1.00 89.49 127 A 1 
ATOM   928  C  CB  . ALA A 1 127 ? 17.895  16.379  6.385   1.00 92.96 127 A 1 
ATOM   929  N  N   . LYS A 1 128 ? 18.024  13.958  8.364   1.00 92.27 128 A 1 
ATOM   930  C  CA  . LYS A 1 128 ? 18.695  13.288  9.476   1.00 90.10 128 A 1 
ATOM   931  C  C   . LYS A 1 128 ? 19.086  11.842  9.184   1.00 89.77 128 A 1 
ATOM   932  O  O   . LYS A 1 128 ? 20.004  11.316  9.810   1.00 84.45 128 A 1 
ATOM   933  C  CB  . LYS A 1 128 ? 17.823  13.336  10.731  1.00 86.25 128 A 1 
ATOM   934  C  CG  . LYS A 1 128 ? 16.483  12.637  10.607  1.00 74.86 128 A 1 
ATOM   935  C  CD  . LYS A 1 128 ? 15.706  12.709  11.915  1.00 71.21 128 A 1 
ATOM   936  C  CE  . LYS A 1 128 ? 14.358  12.023  11.803  1.00 60.07 128 A 1 
ATOM   937  N  NZ  . LYS A 1 128 ? 13.463  12.687  10.819  1.00 53.59 128 A 1 
ATOM   938  N  N   . ASP A 1 129 ? 18.402  11.204  8.224   1.00 89.78 129 A 1 
ATOM   939  C  CA  . ASP A 1 129 ? 18.711  9.819   7.885   1.00 87.14 129 A 1 
ATOM   940  C  C   . ASP A 1 129 ? 19.810  9.705   6.830   1.00 87.00 129 A 1 
ATOM   941  O  O   . ASP A 1 129 ? 20.446  8.660   6.709   1.00 81.61 129 A 1 
ATOM   942  C  CB  . ASP A 1 129 ? 17.457  9.096   7.387   1.00 83.93 129 A 1 
ATOM   943  C  CG  . ASP A 1 129 ? 16.385  8.989   8.450   1.00 80.17 129 A 1 
ATOM   944  O  OD1 . ASP A 1 129 ? 16.724  8.790   9.634   1.00 75.51 129 A 1 
ATOM   945  O  OD2 . ASP A 1 129 ? 15.190  9.101   8.099   1.00 75.45 129 A 1 
ATOM   946  N  N   . LEU A 1 130 ? 20.037  10.773  6.077   1.00 78.77 130 A 1 
ATOM   947  C  CA  . LEU A 1 130 ? 21.050  10.763  5.024   1.00 73.41 130 A 1 
ATOM   948  C  C   . LEU A 1 130 ? 22.392  11.330  5.481   1.00 75.04 130 A 1 
ATOM   949  O  O   . LEU A 1 130 ? 23.445  10.875  5.030   1.00 70.89 130 A 1 
ATOM   950  C  CB  . LEU A 1 130 ? 20.547  11.547  3.808   1.00 68.91 130 A 1 
ATOM   951  C  CG  . LEU A 1 130 ? 19.366  10.933  3.059   1.00 68.15 130 A 1 
ATOM   952  C  CD1 . LEU A 1 130 ? 18.833  11.913  2.020   1.00 68.32 130 A 1 
ATOM   953  C  CD2 . LEU A 1 130 ? 19.796  9.633   2.389   1.00 67.56 130 A 1 
ATOM   954  N  N   . LEU A 1 131 ? 22.356  12.314  6.365   1.00 77.14 131 A 1 
ATOM   955  C  CA  . LEU A 1 131 ? 23.582  12.940  6.855   1.00 70.07 131 A 1 
ATOM   956  C  C   . LEU A 1 131 ? 24.387  11.998  7.746   1.00 71.04 131 A 1 
ATOM   957  O  O   . LEU A 1 131 ? 23.846  11.348  8.637   1.00 69.15 131 A 1 
ATOM   958  C  CB  . LEU A 1 131 ? 23.240  14.206  7.644   1.00 63.67 131 A 1 
ATOM   959  C  CG  . LEU A 1 131 ? 22.713  15.392  6.844   1.00 61.13 131 A 1 
ATOM   960  C  CD1 . LEU A 1 131 ? 22.112  16.431  7.785   1.00 60.43 131 A 1 
ATOM   961  C  CD2 . LEU A 1 131 ? 23.843  16.010  6.034   1.00 62.01 131 A 1 
ATOM   962  N  N   . GLN A 1 132 ? 25.691  11.930  7.492   1.00 65.15 132 A 1 
ATOM   963  C  CA  . GLN A 1 132 ? 26.588  11.113  8.298   1.00 60.79 132 A 1 
ATOM   964  C  C   . GLN A 1 132 ? 26.905  11.923  9.555   1.00 65.24 132 A 1 
ATOM   965  O  O   . GLN A 1 132 ? 26.722  13.141  9.588   1.00 59.79 132 A 1 
ATOM   966  C  CB  . GLN A 1 132 ? 27.893  10.827  7.538   1.00 52.64 132 A 1 
ATOM   967  C  CG  . GLN A 1 132 ? 27.720  10.122  6.206   1.00 48.19 132 A 1 
ATOM   968  C  CD  . GLN A 1 132 ? 27.323  8.666   6.358   1.00 40.05 132 A 1 
ATOM   969  O  OE1 . GLN A 1 132 ? 27.155  8.163   7.467   1.00 37.62 132 A 1 
ATOM   970  N  NE2 . GLN A 1 132 ? 27.170  7.971   5.245   1.00 38.58 132 A 1 
ATOM   971  N  N   . GLU A 1 133 ? 27.376  11.247  10.594  1.00 65.73 133 A 1 
ATOM   972  C  CA  . GLU A 1 133 ? 27.711  11.950  11.825  1.00 62.75 133 A 1 
ATOM   973  C  C   . GLU A 1 133 ? 28.867  12.916  11.553  1.00 66.39 133 A 1 
ATOM   974  O  O   . GLU A 1 133 ? 29.876  12.539  10.954  1.00 59.11 133 A 1 
ATOM   975  C  CB  . GLU A 1 133 ? 28.093  10.957  12.928  1.00 55.00 133 A 1 
ATOM   976  C  CG  . GLU A 1 133 ? 28.448  11.621  14.250  1.00 47.48 133 A 1 
ATOM   977  C  CD  . GLU A 1 133 ? 28.521  10.633  15.406  1.00 40.11 133 A 1 
ATOM   978  O  OE1 . GLU A 1 133 ? 28.518  9.416   15.145  1.00 35.23 133 A 1 
ATOM   979  O  OE2 . GLU A 1 133 ? 28.576  11.073  16.572  1.00 39.35 133 A 1 
ATOM   980  N  N   . GLY A 1 134 ? 28.696  14.152  11.979  1.00 74.31 134 A 1 
ATOM   981  C  CA  . GLY A 1 134 ? 29.731  15.155  11.762  1.00 74.86 134 A 1 
ATOM   982  C  C   . GLY A 1 134 ? 29.567  15.908  10.455  1.00 78.60 134 A 1 
ATOM   983  O  O   . GLY A 1 134 ? 30.250  16.899  10.217  1.00 73.73 134 A 1 
ATOM   984  N  N   . GLN A 1 135 ? 28.650  15.440  9.614   1.00 83.47 135 A 1 
ATOM   985  C  CA  . GLN A 1 135 ? 28.401  16.074  8.321   1.00 84.61 135 A 1 
ATOM   986  C  C   . GLN A 1 135 ? 27.261  17.080  8.464   1.00 87.11 135 A 1 
ATOM   987  O  O   . GLN A 1 135 ? 26.207  16.759  9.001   1.00 84.68 135 A 1 
ATOM   988  C  CB  . GLN A 1 135 ? 28.046  14.998  7.286   1.00 78.72 135 A 1 
ATOM   989  C  CG  . GLN A 1 135 ? 27.765  15.516  5.890   1.00 68.72 135 A 1 
ATOM   990  C  CD  . GLN A 1 135 ? 27.392  14.405  4.927   1.00 65.75 135 A 1 
ATOM   991  O  OE1 . GLN A 1 135 ? 26.929  13.342  5.331   1.00 59.77 135 A 1 
ATOM   992  N  NE2 . GLN A 1 135 ? 27.592  14.644  3.644   1.00 58.77 135 A 1 
ATOM   993  N  N   . SER A 1 136 ? 27.490  18.303  7.987   1.00 91.95 136 A 1 
ATOM   994  C  CA  . SER A 1 136 ? 26.470  19.343  8.086   1.00 92.60 136 A 1 
ATOM   995  C  C   . SER A 1 136 ? 25.676  19.548  6.795   1.00 93.93 136 A 1 
ATOM   996  O  O   . SER A 1 136 ? 24.611  20.171  6.813   1.00 92.03 136 A 1 
ATOM   997  C  CB  . SER A 1 136 ? 27.111  20.673  8.497   1.00 89.72 136 A 1 
ATOM   998  O  OG  . SER A 1 136 ? 28.063  21.092  7.545   1.00 78.10 136 A 1 
ATOM   999  N  N   . SER A 1 137 ? 26.179  19.009  5.684   1.00 94.39 137 A 1 
ATOM   1000 C  CA  . SER A 1 137 ? 25.473  19.141  4.411   1.00 94.40 137 A 1 
ATOM   1001 C  C   . SER A 1 137 ? 25.907  18.031  3.471   1.00 94.58 137 A 1 
ATOM   1002 O  O   . SER A 1 137 ? 26.973  17.436  3.633   1.00 92.69 137 A 1 
ATOM   1003 C  CB  . SER A 1 137 ? 25.736  20.505  3.769   1.00 92.57 137 A 1 
ATOM   1004 O  OG  . SER A 1 137 ? 27.089  20.631  3.386   1.00 80.18 137 A 1 
ATOM   1005 N  N   . GLY A 1 138 ? 25.054  17.732  2.482   1.00 94.70 138 A 1 
ATOM   1006 C  CA  . GLY A 1 138 ? 25.374  16.690  1.537   1.00 94.75 138 A 1 
ATOM   1007 C  C   . GLY A 1 138 ? 24.469  16.726  0.321   1.00 95.51 138 A 1 
ATOM   1008 O  O   . GLY A 1 138 ? 23.468  17.440  0.296   1.00 95.12 138 A 1 
ATOM   1009 N  N   . PHE A 1 139 ? 24.845  15.950  -0.689  1.00 95.78 139 A 1 
ATOM   1010 C  CA  . PHE A 1 139 ? 24.092  15.879  -1.927  1.00 95.86 139 A 1 
ATOM   1011 C  C   . PHE A 1 139 ? 24.041  14.434  -2.401  1.00 95.45 139 A 1 
ATOM   1012 O  O   . PHE A 1 139 ? 24.903  13.626  -2.050  1.00 94.74 139 A 1 
ATOM   1013 C  CB  . PHE A 1 139 ? 24.753  16.728  -3.017  1.00 95.56 139 A 1 
ATOM   1014 C  CG  . PHE A 1 139 ? 24.901  18.180  -2.648  1.00 94.88 139 A 1 
ATOM   1015 C  CD1 . PHE A 1 139 ? 23.879  19.082  -2.905  1.00 91.20 139 A 1 
ATOM   1016 C  CD2 . PHE A 1 139 ? 26.059  18.644  -2.040  1.00 91.48 139 A 1 
ATOM   1017 C  CE1 . PHE A 1 139 ? 24.004  20.422  -2.558  1.00 89.85 139 A 1 
ATOM   1018 C  CE2 . PHE A 1 139 ? 26.194  19.980  -1.683  1.00 90.24 139 A 1 
ATOM   1019 C  CZ  . PHE A 1 139 ? 25.162  20.867  -1.948  1.00 90.45 139 A 1 
ATOM   1020 N  N   . ARG A 1 140 ? 23.029  14.103  -3.191  1.00 96.23 140 A 1 
ATOM   1021 C  CA  . ARG A 1 140 ? 22.889  12.758  -3.725  1.00 96.38 140 A 1 
ATOM   1022 C  C   . ARG A 1 140 ? 22.218  12.830  -5.087  1.00 96.99 140 A 1 
ATOM   1023 O  O   . ARG A 1 140 ? 21.258  13.581  -5.275  1.00 96.93 140 A 1 
ATOM   1024 C  CB  . ARG A 1 140 ? 22.065  11.884  -2.778  1.00 95.60 140 A 1 
ATOM   1025 C  CG  . ARG A 1 140 ? 21.845  10.448  -3.257  1.00 92.50 140 A 1 
ATOM   1026 C  CD  . ARG A 1 140 ? 21.219  9.597   -2.163  1.00 89.68 140 A 1 
ATOM   1027 N  NE  . ARG A 1 140 ? 21.015  8.204   -2.575  1.00 82.69 140 A 1 
ATOM   1028 C  CZ  . ARG A 1 140 ? 19.957  7.770   -3.241  1.00 77.69 140 A 1 
ATOM   1029 N  NH1 . ARG A 1 140 ? 18.988  8.604   -3.578  1.00 69.21 140 A 1 
ATOM   1030 N  NH2 . ARG A 1 140 ? 19.865  6.487   -3.577  1.00 69.11 140 A 1 
ATOM   1031 N  N   . VAL A 1 141 ? 22.738  12.062  -6.038  1.00 97.53 141 A 1 
ATOM   1032 C  CA  . VAL A 1 141 ? 22.155  11.994  -7.376  1.00 97.94 141 A 1 
ATOM   1033 C  C   . VAL A 1 141 ? 22.031  10.525  -7.737  1.00 97.97 141 A 1 
ATOM   1034 O  O   . VAL A 1 141 ? 22.759  9.682   -7.219  1.00 97.68 141 A 1 
ATOM   1035 C  CB  . VAL A 1 141 ? 23.033  12.710  -8.438  1.00 97.62 141 A 1 
ATOM   1036 C  CG1 . VAL A 1 141 ? 23.089  14.199  -8.145  1.00 94.18 141 A 1 
ATOM   1037 C  CG2 . VAL A 1 141 ? 24.436  12.112  -8.470  1.00 94.37 141 A 1 
ATOM   1038 N  N   . PHE A 1 142 ? 21.085  10.202  -8.628  1.00 98.26 142 A 1 
ATOM   1039 C  CA  . PHE A 1 142 ? 20.910  8.823   -9.056  1.00 98.37 142 A 1 
ATOM   1040 C  C   . PHE A 1 142 ? 20.404  8.758   -10.487 1.00 98.53 142 A 1 
ATOM   1041 O  O   . PHE A 1 142 ? 19.843  9.728   -11.010 1.00 98.37 142 A 1 
ATOM   1042 C  CB  . PHE A 1 142 ? 19.947  8.070   -8.124  1.00 97.99 142 A 1 
ATOM   1043 C  CG  . PHE A 1 142 ? 18.489  8.334   -8.408  1.00 97.93 142 A 1 
ATOM   1044 C  CD1 . PHE A 1 142 ? 17.814  7.615   -9.395  1.00 96.90 142 A 1 
ATOM   1045 C  CD2 . PHE A 1 142 ? 17.789  9.304   -7.707  1.00 96.99 142 A 1 
ATOM   1046 C  CE1 . PHE A 1 142 ? 16.473  7.862   -9.677  1.00 95.99 142 A 1 
ATOM   1047 C  CE2 . PHE A 1 142 ? 16.451  9.557   -7.979  1.00 96.10 142 A 1 
ATOM   1048 C  CZ  . PHE A 1 142 ? 15.788  8.836   -8.967  1.00 96.07 142 A 1 
ATOM   1049 N  N   . GLY A 1 143 ? 20.618  7.608   -11.107 1.00 98.50 143 A 1 
ATOM   1050 C  CA  . GLY A 1 143 ? 20.156  7.355   -12.450 1.00 98.51 143 A 1 
ATOM   1051 C  C   . GLY A 1 143 ? 19.695  5.911   -12.489 1.00 98.66 143 A 1 
ATOM   1052 O  O   . GLY A 1 143 ? 20.216  5.068   -11.756 1.00 98.15 143 A 1 
ATOM   1053 N  N   . THR A 1 144 ? 18.696  5.608   -13.329 1.00 98.59 144 A 1 
ATOM   1054 C  CA  . THR A 1 144 ? 18.188  4.251   -13.409 1.00 98.49 144 A 1 
ATOM   1055 C  C   . THR A 1 144 ? 17.581  3.999   -14.788 1.00 98.43 144 A 1 
ATOM   1056 O  O   . THR A 1 144 ? 17.192  4.937   -15.487 1.00 97.79 144 A 1 
ATOM   1057 C  CB  . THR A 1 144 ? 17.129  3.993   -12.308 1.00 97.34 144 A 1 
ATOM   1058 O  OG1 . THR A 1 144 ? 16.723  2.620   -12.328 1.00 87.88 144 A 1 
ATOM   1059 C  CG2 . THR A 1 144 ? 15.914  4.880   -12.515 1.00 89.95 144 A 1 
ATOM   1060 N  N   . GLY A 1 145 ? 17.517  2.725   -15.177 1.00 98.47 145 A 1 
ATOM   1061 C  CA  . GLY A 1 145 ? 16.958  2.374   -16.461 1.00 98.35 145 A 1 
ATOM   1062 C  C   . GLY A 1 145 ? 16.399  0.965   -16.440 1.00 98.46 145 A 1 
ATOM   1063 O  O   . GLY A 1 145 ? 16.812  0.140   -15.627 1.00 97.91 145 A 1 
ATOM   1064 N  N   . GLY A 1 146 ? 15.447  0.685   -17.336 1.00 98.24 146 A 1 
ATOM   1065 C  CA  . GLY A 1 146 ? 14.841  -0.626  -17.415 1.00 98.05 146 A 1 
ATOM   1066 C  C   . GLY A 1 146 ? 14.406  -0.923  -18.837 1.00 98.11 146 A 1 
ATOM   1067 O  O   . GLY A 1 146 ? 13.894  -0.049  -19.527 1.00 96.76 146 A 1 
ATOM   1068 N  N   . THR A 1 147 ? 14.609  -2.158  -19.275 1.00 97.79 147 A 1 
ATOM   1069 C  CA  . THR A 1 147 ? 14.237  -2.552  -20.630 1.00 97.58 147 A 1 
ATOM   1070 C  C   . THR A 1 147 ? 12.776  -2.964  -20.756 1.00 97.24 147 A 1 
ATOM   1071 O  O   . THR A 1 147 ? 12.148  -2.733  -21.787 1.00 95.04 147 A 1 
ATOM   1072 C  CB  . THR A 1 147 ? 15.115  -3.715  -21.138 1.00 96.79 147 A 1 
ATOM   1073 O  OG1 . THR A 1 147 ? 14.892  -4.875  -20.322 1.00 93.08 147 A 1 
ATOM   1074 C  CG2 . THR A 1 147 ? 16.589  -3.340  -21.087 1.00 93.54 147 A 1 
ATOM   1075 N  N   . GLY A 1 148 ? 12.237  -3.591  -19.716 1.00 96.89 148 A 1 
ATOM   1076 C  CA  . GLY A 1 148 ? 10.870  -4.071  -19.747 1.00 96.42 148 A 1 
ATOM   1077 C  C   . GLY A 1 148 ? 9.802   -3.005  -19.936 1.00 96.77 148 A 1 
ATOM   1078 O  O   . GLY A 1 148 ? 8.736   -3.280  -20.492 1.00 94.54 148 A 1 
ATOM   1079 N  N   . ASP A 1 149 ? 10.084  -1.788  -19.494 1.00 96.93 149 A 1 
ATOM   1080 C  CA  . ASP A 1 149 ? 9.133   -0.686  -19.633 1.00 96.86 149 A 1 
ATOM   1081 C  C   . ASP A 1 149 ? 9.799   0.507   -20.317 1.00 97.15 149 A 1 
ATOM   1082 O  O   . ASP A 1 149 ? 9.289   1.629   -20.262 1.00 95.08 149 A 1 
ATOM   1083 C  CB  . ASP A 1 149 ? 8.574   -0.275  -18.265 1.00 95.59 149 A 1 
ATOM   1084 C  CG  . ASP A 1 149 ? 9.652   0.191   -17.299 1.00 95.63 149 A 1 
ATOM   1085 O  OD1 . ASP A 1 149 ? 10.846  0.014   -17.596 1.00 92.53 149 A 1 
ATOM   1086 O  OD2 . ASP A 1 149 ? 9.290   0.727   -16.234 1.00 92.10 149 A 1 
ATOM   1087 N  N   . HIS A 1 150 ? 10.932  0.248   -20.963 1.00 97.01 150 A 1 
ATOM   1088 C  CA  . HIS A 1 150 ? 11.677  1.288   -21.662 1.00 97.15 150 A 1 
ATOM   1089 C  C   . HIS A 1 150 ? 11.798  2.538   -20.796 1.00 97.50 150 A 1 
ATOM   1090 O  O   . HIS A 1 150 ? 11.503  3.650   -21.246 1.00 95.56 150 A 1 
ATOM   1091 C  CB  . HIS A 1 150 ? 10.995  1.632   -22.994 1.00 95.57 150 A 1 
ATOM   1092 C  CG  . HIS A 1 150 ? 10.767  0.458   -23.885 1.00 91.28 150 A 1 
ATOM   1093 N  ND1 . HIS A 1 150 ? 9.713   -0.404  -23.713 1.00 77.56 150 A 1 
ATOM   1094 C  CD2 . HIS A 1 150 ? 11.454  -0.024  -24.941 1.00 76.70 150 A 1 
ATOM   1095 C  CE1 . HIS A 1 150 ? 9.757   -1.360  -24.618 1.00 78.37 150 A 1 
ATOM   1096 N  NE2 . HIS A 1 150 ? 10.809  -1.152  -25.383 1.00 79.42 150 A 1 
ATOM   1097 N  N   . SER A 1 151 ? 12.205  2.347   -19.546 1.00 97.74 151 A 1 
ATOM   1098 C  CA  . SER A 1 151 ? 12.274  3.450   -18.603 1.00 97.88 151 A 1 
ATOM   1099 C  C   . SER A 1 151 ? 13.643  4.066   -18.377 1.00 98.29 151 A 1 
ATOM   1100 O  O   . SER A 1 151 ? 14.677  3.410   -18.525 1.00 97.40 151 A 1 
ATOM   1101 C  CB  . SER A 1 151 ? 11.712  3.001   -17.247 1.00 96.24 151 A 1 
ATOM   1102 O  OG  . SER A 1 151 ? 12.522  2.004   -16.667 1.00 90.16 151 A 1 
ATOM   1103 N  N   . LEU A 1 152 ? 13.621  5.344   -18.031 1.00 98.12 152 A 1 
ATOM   1104 C  CA  . LEU A 1 152 ? 14.811  6.110   -17.705 1.00 98.22 152 A 1 
ATOM   1105 C  C   . LEU A 1 152 ? 14.417  6.997   -16.532 1.00 98.32 152 A 1 
ATOM   1106 O  O   . LEU A 1 152 ? 13.374  7.646   -16.557 1.00 97.39 152 A 1 
ATOM   1107 C  CB  . LEU A 1 152 ? 15.258  6.989   -18.876 1.00 97.29 152 A 1 
ATOM   1108 C  CG  . LEU A 1 152 ? 15.921  6.296   -20.066 1.00 84.65 152 A 1 
ATOM   1109 C  CD1 . LEU A 1 152 ? 16.212  7.329   -21.148 1.00 78.99 152 A 1 
ATOM   1110 C  CD2 . LEU A 1 152 ? 17.211  5.615   -19.621 1.00 79.14 152 A 1 
ATOM   1111 N  N   . GLY A 1 153 ? 15.240  7.009   -15.493 1.00 98.22 153 A 1 
ATOM   1112 C  CA  . GLY A 1 153 ? 14.944  7.816   -14.329 1.00 98.29 153 A 1 
ATOM   1113 C  C   . GLY A 1 153 ? 16.193  8.502   -13.810 1.00 98.47 153 A 1 
ATOM   1114 O  O   . GLY A 1 153 ? 17.307  8.006   -13.980 1.00 97.84 153 A 1 
ATOM   1115 N  N   . LEU A 1 154 ? 16.008  9.646   -13.176 1.00 98.27 154 A 1 
ATOM   1116 C  CA  . LEU A 1 154 ? 17.118  10.385  -12.596 1.00 98.19 154 A 1 
ATOM   1117 C  C   . LEU A 1 154 ? 16.580  11.305  -11.514 1.00 98.48 154 A 1 
ATOM   1118 O  O   . LEU A 1 154 ? 15.404  11.651  -11.504 1.00 97.61 154 A 1 
ATOM   1119 C  CB  . LEU A 1 154 ? 17.863  11.185  -13.673 1.00 95.92 154 A 1 
ATOM   1120 C  CG  . LEU A 1 154 ? 17.106  12.273  -14.422 1.00 84.53 154 A 1 
ATOM   1121 C  CD1 . LEU A 1 154 ? 17.315  13.613  -13.730 1.00 78.10 154 A 1 
ATOM   1122 C  CD2 . LEU A 1 154 ? 17.612  12.358  -15.859 1.00 77.45 154 A 1 
ATOM   1123 N  N   . GLY A 1 155 ? 17.446  11.674  -10.581 1.00 98.26 155 A 1 
ATOM   1124 C  CA  . GLY A 1 155 ? 17.014  12.548  -9.519  1.00 98.31 155 A 1 
ATOM   1125 C  C   . GLY A 1 155 ? 18.171  13.096  -8.720  1.00 98.48 155 A 1 
ATOM   1126 O  O   . GLY A 1 155 ? 19.323  12.681  -8.898  1.00 98.06 155 A 1 
ATOM   1127 N  N   . ALA A 1 156 ? 17.867  14.032  -7.844  1.00 97.93 156 A 1 
ATOM   1128 C  CA  . ALA A 1 156 ? 18.879  14.660  -7.022  1.00 98.06 156 A 1 
ATOM   1129 C  C   . ALA A 1 156 ? 18.257  15.162  -5.735  1.00 98.09 156 A 1 
ATOM   1130 O  O   . ALA A 1 156 ? 17.065  15.453  -5.672  1.00 97.62 156 A 1 
ATOM   1131 C  CB  . ALA A 1 156 ? 19.518  15.826  -7.770  1.00 97.53 156 A 1 
ATOM   1132 N  N   . SER A 1 157 ? 19.074  15.250  -4.688  1.00 97.05 157 A 1 
ATOM   1133 C  CA  . SER A 1 157 ? 18.605  15.750  -3.409  1.00 96.64 157 A 1 
ATOM   1134 C  C   . SER A 1 157 ? 19.732  16.508  -2.731  1.00 96.67 157 A 1 
ATOM   1135 O  O   . SER A 1 157 ? 20.910  16.235  -2.952  1.00 96.00 157 A 1 
ATOM   1136 C  CB  . SER A 1 157 ? 18.122  14.602  -2.510  1.00 95.37 157 A 1 
ATOM   1137 O  OG  . SER A 1 157 ? 19.157  13.683  -2.240  1.00 82.49 157 A 1 
ATOM   1138 N  N   . ALA A 1 158 ? 19.347  17.492  -1.905  1.00 96.51 158 A 1 
ATOM   1139 C  CA  . ALA A 1 158 ? 20.296  18.299  -1.160  1.00 96.79 158 A 1 
ATOM   1140 C  C   . ALA A 1 158 ? 19.768  18.331  0.268   1.00 96.88 158 A 1 
ATOM   1141 O  O   . ALA A 1 158 ? 18.578  18.547  0.490   1.00 96.62 158 A 1 
ATOM   1142 C  CB  . ALA A 1 158 ? 20.383  19.712  -1.731  1.00 96.35 158 A 1 
ATOM   1143 N  N   . PHE A 1 159 ? 20.644  18.089  1.225   1.00 96.28 159 A 1 
ATOM   1144 C  CA  . PHE A 1 159 ? 20.226  18.064  2.622   1.00 96.19 159 A 1 
ATOM   1145 C  C   . PHE A 1 159 ? 21.284  18.670  3.520   1.00 95.92 159 A 1 
ATOM   1146 O  O   . PHE A 1 159 ? 22.472  18.643  3.209   1.00 95.30 159 A 1 
ATOM   1147 C  CB  . PHE A 1 159 ? 19.930  16.625  3.063   1.00 95.67 159 A 1 
ATOM   1148 C  CG  . PHE A 1 159 ? 20.875  15.603  2.487   1.00 95.75 159 A 1 
ATOM   1149 C  CD1 . PHE A 1 159 ? 20.659  15.074  1.214   1.00 94.74 159 A 1 
ATOM   1150 C  CD2 . PHE A 1 159 ? 21.984  15.179  3.189   1.00 94.55 159 A 1 
ATOM   1151 C  CE1 . PHE A 1 159 ? 21.533  14.146  0.663   1.00 93.63 159 A 1 
ATOM   1152 C  CE2 . PHE A 1 159 ? 22.865  14.251  2.655   1.00 93.80 159 A 1 
ATOM   1153 C  CZ  . PHE A 1 159 ? 22.639  13.733  1.382   1.00 93.72 159 A 1 
ATOM   1154 N  N   . GLY A 1 160 ? 20.845  19.233  4.648   1.00 95.53 160 A 1 
ATOM   1155 C  CA  . GLY A 1 160 ? 21.772  19.857  5.559   1.00 95.30 160 A 1 
ATOM   1156 C  C   . GLY A 1 160 ? 21.178  20.102  6.926   1.00 95.61 160 A 1 
ATOM   1157 O  O   . GLY A 1 160 ? 19.992  19.857  7.159   1.00 95.08 160 A 1 
ATOM   1158 N  N   . ARG A 1 161 ? 22.016  20.578  7.838   1.00 95.03 161 A 1 
ATOM   1159 C  CA  . ARG A 1 161 ? 21.581  20.871  9.197   1.00 94.31 161 A 1 
ATOM   1160 C  C   . ARG A 1 161 ? 22.458  21.929  9.834   1.00 94.65 161 A 1 
ATOM   1161 O  O   . ARG A 1 161 ? 23.632  22.073  9.496   1.00 93.94 161 A 1 
ATOM   1162 C  CB  . ARG A 1 161 ? 21.620  19.609  10.058  1.00 91.58 161 A 1 
ATOM   1163 C  CG  . ARG A 1 161 ? 23.001  18.993  10.214  1.00 83.54 161 A 1 
ATOM   1164 C  CD  . ARG A 1 161 ? 22.953  17.725  11.060  1.00 81.79 161 A 1 
ATOM   1165 N  NE  . ARG A 1 161 ? 24.201  16.969  10.999  1.00 72.93 161 A 1 
ATOM   1166 C  CZ  . ARG A 1 161 ? 24.365  15.746  11.497  1.00 67.71 161 A 1 
ATOM   1167 N  NH1 . ARG A 1 161 ? 23.364  15.139  12.112  1.00 62.54 161 A 1 
ATOM   1168 N  NH2 . ARG A 1 161 ? 25.532  15.140  11.376  1.00 58.20 161 A 1 
ATOM   1169 N  N   . THR A 1 162 ? 21.855  22.665  10.754  1.00 94.89 162 A 1 
ATOM   1170 C  CA  . THR A 1 162 ? 22.565  23.672  11.532  1.00 94.58 162 A 1 
ATOM   1171 C  C   . THR A 1 162 ? 22.304  23.252  12.972  1.00 94.18 162 A 1 
ATOM   1172 O  O   . THR A 1 162 ? 21.812  22.150  13.226  1.00 91.90 162 A 1 
ATOM   1173 C  CB  . THR A 1 162 ? 22.008  25.090  11.289  1.00 93.31 162 A 1 
ATOM   1174 O  OG1 . THR A 1 162 ? 20.650  25.157  11.721  1.00 84.50 162 A 1 
ATOM   1175 C  CG2 . THR A 1 162 ? 22.088  25.441  9.807   1.00 82.85 162 A 1 
ATOM   1176 N  N   . GLU A 1 163 ? 22.600  24.127  13.918  1.00 94.01 163 A 1 
ATOM   1177 C  CA  . GLU A 1 163 ? 22.398  23.796  15.324  1.00 93.25 163 A 1 
ATOM   1178 C  C   . GLU A 1 163 ? 20.925  23.543  15.646  1.00 93.68 163 A 1 
ATOM   1179 O  O   . GLU A 1 163 ? 20.599  22.654  16.436  1.00 90.10 163 A 1 
ATOM   1180 C  CB  . GLU A 1 163 ? 22.940  24.918  16.210  1.00 91.07 163 A 1 
ATOM   1181 C  CG  . GLU A 1 163 ? 22.951  24.582  17.697  1.00 78.80 163 A 1 
ATOM   1182 C  CD  . GLU A 1 163 ? 23.508  25.716  18.545  1.00 70.76 163 A 1 
ATOM   1183 O  OE1 . GLU A 1 163 ? 24.332  26.486  18.026  1.00 63.29 163 A 1 
ATOM   1184 O  OE2 . GLU A 1 163 ? 23.117  25.828  19.717  1.00 64.79 163 A 1 
ATOM   1185 N  N   . ASN A 1 164 ? 20.028  24.304  15.017  1.00 96.28 164 A 1 
ATOM   1186 C  CA  . ASN A 1 164 ? 18.603  24.180  15.303  1.00 96.74 164 A 1 
ATOM   1187 C  C   . ASN A 1 164 ? 17.715  23.865  14.099  1.00 97.51 164 A 1 
ATOM   1188 O  O   . ASN A 1 164 ? 16.490  23.820  14.229  1.00 96.07 164 A 1 
ATOM   1189 C  CB  . ASN A 1 164 ? 18.098  25.467  15.956  1.00 94.33 164 A 1 
ATOM   1190 C  CG  . ASN A 1 164 ? 18.843  25.809  17.228  1.00 88.47 164 A 1 
ATOM   1191 O  OD1 . ASN A 1 164 ? 18.979  24.981  18.120  1.00 69.54 164 A 1 
ATOM   1192 N  ND2 . ASN A 1 164 ? 19.331  27.032  17.312  1.00 75.12 164 A 1 
ATOM   1193 N  N   . LEU A 1 165 ? 18.315  23.641  12.921  1.00 96.34 165 A 1 
ATOM   1194 C  CA  . LEU A 1 165 ? 17.534  23.355  11.722  1.00 96.48 165 A 1 
ATOM   1195 C  C   . LEU A 1 165 ? 18.088  22.179  10.929  1.00 96.21 165 A 1 
ATOM   1196 O  O   . LEU A 1 165 ? 19.285  21.912  10.953  1.00 95.22 165 A 1 
ATOM   1197 C  CB  . LEU A 1 165 ? 17.517  24.576  10.792  1.00 95.89 165 A 1 
ATOM   1198 C  CG  . LEU A 1 165 ? 16.919  25.895  11.273  1.00 90.38 165 A 1 
ATOM   1199 C  CD1 . LEU A 1 165 ? 17.256  26.991  10.270  1.00 84.81 165 A 1 
ATOM   1200 C  CD2 . LEU A 1 165 ? 15.410  25.750  11.415  1.00 85.25 165 A 1 
ATOM   1201 N  N   . ASP A 1 166 ? 17.195  21.482  10.232  1.00 95.93 166 A 1 
ATOM   1202 C  CA  . ASP A 1 166 ? 17.610  20.431  9.315   1.00 95.56 166 A 1 
ATOM   1203 C  C   . ASP A 1 166 ? 16.577  20.444  8.203   1.00 96.44 166 A 1 
ATOM   1204 O  O   . ASP A 1 166 ? 15.410  20.795  8.418   1.00 95.97 166 A 1 
ATOM   1205 C  CB  . ASP A 1 166 ? 17.714  19.051  9.989   1.00 93.08 166 A 1 
ATOM   1206 C  CG  . ASP A 1 166 ? 16.371  18.460  10.369  1.00 89.22 166 A 1 
ATOM   1207 O  OD1 . ASP A 1 166 ? 15.527  18.218  9.479   1.00 79.58 166 A 1 
ATOM   1208 O  OD2 . ASP A 1 166 ? 16.181  18.182  11.574  1.00 83.30 166 A 1 
ATOM   1209 N  N   . GLY A 1 167 ? 17.009  20.100  6.998   1.00 96.39 167 A 1 
ATOM   1210 C  CA  . GLY A 1 167 ? 16.088  20.120  5.890   1.00 96.53 167 A 1 
ATOM   1211 C  C   . GLY A 1 167 ? 16.585  19.339  4.696   1.00 96.66 167 A 1 
ATOM   1212 O  O   . GLY A 1 167 ? 17.766  19.007  4.596   1.00 96.06 167 A 1 
ATOM   1213 N  N   . ILE A 1 168 ? 15.663  19.041  3.793   1.00 96.76 168 A 1 
ATOM   1214 C  CA  . ILE A 1 168 ? 15.982  18.304  2.589   1.00 96.97 168 A 1 
ATOM   1215 C  C   . ILE A 1 168 ? 15.064  18.725  1.456   1.00 97.39 168 A 1 
ATOM   1216 O  O   . ILE A 1 168 ? 13.887  19.014  1.673   1.00 97.42 168 A 1 
ATOM   1217 C  CB  . ILE A 1 168 ? 15.842  16.774  2.806   1.00 96.38 168 A 1 
ATOM   1218 C  CG1 . ILE A 1 168 ? 16.191  16.012  1.518   1.00 95.67 168 A 1 
ATOM   1219 C  CG2 . ILE A 1 168 ? 14.418  16.427  3.259   1.00 94.63 168 A 1 
ATOM   1220 C  CD1 . ILE A 1 168 ? 16.253  14.508  1.683   1.00 93.65 168 A 1 
ATOM   1221 N  N   . VAL A 1 169 ? 15.621  18.802  0.255   1.00 97.44 169 A 1 
ATOM   1222 C  CA  . VAL A 1 169 ? 14.849  19.073  -0.947  1.00 97.53 169 A 1 
ATOM   1223 C  C   . VAL A 1 169 ? 15.254  17.948  -1.887  1.00 97.56 169 A 1 
ATOM   1224 O  O   . VAL A 1 169 ? 16.435  17.657  -2.057  1.00 97.17 169 A 1 
ATOM   1225 C  CB  . VAL A 1 169 ? 15.176  20.451  -1.594  1.00 97.05 169 A 1 
ATOM   1226 C  CG1 . VAL A 1 169 ? 14.630  21.554  -0.708  1.00 84.83 169 A 1 
ATOM   1227 C  CG2 . VAL A 1 169 ? 16.666  20.615  -1.786  1.00 85.15 169 A 1 
ATOM   1228 N  N   . ALA A 1 170 ? 14.258  17.269  -2.466  1.00 97.68 170 A 1 
ATOM   1229 C  CA  . ALA A 1 170 ? 14.526  16.148  -3.348  1.00 97.62 170 A 1 
ATOM   1230 C  C   . ALA A 1 170 ? 13.639  16.207  -4.578  1.00 97.98 170 A 1 
ATOM   1231 O  O   . ALA A 1 170 ? 12.505  16.666  -4.524  1.00 97.78 170 A 1 
ATOM   1232 C  CB  . ALA A 1 170 ? 14.301  14.831  -2.602  1.00 97.09 170 A 1 
ATOM   1233 N  N   . TRP A 1 171 ? 14.186  15.739  -5.700  1.00 98.34 171 A 1 
ATOM   1234 C  CA  . TRP A 1 171 ? 13.465  15.725  -6.961  1.00 98.49 171 A 1 
ATOM   1235 C  C   . TRP A 1 171 ? 13.794  14.464  -7.746  1.00 98.42 171 A 1 
ATOM   1236 O  O   . TRP A 1 171 ? 14.938  14.011  -7.748  1.00 98.05 171 A 1 
ATOM   1237 C  CB  . TRP A 1 171 ? 13.842  16.958  -7.790  1.00 97.96 171 A 1 
ATOM   1238 C  CG  . TRP A 1 171 ? 13.562  16.822  -9.249  1.00 91.30 171 A 1 
ATOM   1239 C  CD1 . TRP A 1 171 ? 12.337  16.856  -9.866  1.00 78.69 171 A 1 
ATOM   1240 C  CD2 . TRP A 1 171 ? 14.523  16.609  -10.299 1.00 87.10 171 A 1 
ATOM   1241 N  NE1 . TRP A 1 171 ? 12.479  16.680  -11.221 1.00 71.88 171 A 1 
ATOM   1242 C  CE2 . TRP A 1 171 ? 13.808  16.531  -11.510 1.00 80.09 171 A 1 
ATOM   1243 C  CE3 . TRP A 1 171 ? 15.917  16.481  -10.320 1.00 69.90 171 A 1 
ATOM   1244 C  CZ2 . TRP A 1 171 ? 14.442  16.328  -12.744 1.00 74.94 171 A 1 
ATOM   1245 C  CZ3 . TRP A 1 171 ? 16.550  16.282  -11.547 1.00 65.77 171 A 1 
ATOM   1246 C  CH2 . TRP A 1 171 ? 15.813  16.204  -12.737 1.00 66.23 171 A 1 
ATOM   1247 N  N   . SER A 1 172 ? 12.793  13.896  -8.392  1.00 98.62 172 A 1 
ATOM   1248 C  CA  . SER A 1 172 ? 12.997  12.729  -9.229  1.00 98.43 172 A 1 
ATOM   1249 C  C   . SER A 1 172 ? 12.157  12.876  -10.486 1.00 98.60 172 A 1 
ATOM   1250 O  O   . SER A 1 172 ? 11.064  13.442  -10.457 1.00 98.09 172 A 1 
ATOM   1251 C  CB  . SER A 1 172 ? 12.620  11.439  -8.494  1.00 97.06 172 A 1 
ATOM   1252 O  OG  . SER A 1 172 ? 11.228  11.355  -8.290  1.00 82.00 172 A 1 
ATOM   1253 N  N   . SER A 1 173 ? 12.694  12.377  -11.597 1.00 98.53 173 A 1 
ATOM   1254 C  CA  . SER A 1 173 ? 12.008  12.411  -12.878 1.00 98.45 173 A 1 
ATOM   1255 C  C   . SER A 1 173 ? 12.130  11.019  -13.477 1.00 98.56 173 A 1 
ATOM   1256 O  O   . SER A 1 173 ? 13.204  10.423  -13.452 1.00 97.39 173 A 1 
ATOM   1257 C  CB  . SER A 1 173 ? 12.651  13.448  -13.805 1.00 97.04 173 A 1 
ATOM   1258 O  OG  . SER A 1 173 ? 11.983  13.496  -15.044 1.00 83.09 173 A 1 
ATOM   1259 N  N   . ARG A 1 174 ? 11.029  10.499  -14.017 1.00 98.38 174 A 1 
ATOM   1260 C  CA  . ARG A 1 174 ? 11.019  9.153   -14.561 1.00 98.14 174 A 1 
ATOM   1261 C  C   . ARG A 1 174 ? 10.156  9.090   -15.816 1.00 98.49 174 A 1 
ATOM   1262 O  O   . ARG A 1 174 ? 9.028   9.576   -15.824 1.00 97.69 174 A 1 
ATOM   1263 C  CB  . ARG A 1 174 ? 10.498  8.185   -13.501 1.00 96.27 174 A 1 
ATOM   1264 C  CG  . ARG A 1 174 ? 10.811  6.719   -13.721 1.00 90.64 174 A 1 
ATOM   1265 C  CD  . ARG A 1 174 ? 10.232  5.870   -12.587 1.00 90.45 174 A 1 
ATOM   1266 N  NE  . ARG A 1 174 ? 10.804  6.178   -11.276 1.00 90.87 174 A 1 
ATOM   1267 C  CZ  . ARG A 1 174 ? 11.939  5.664   -10.807 1.00 93.95 174 A 1 
ATOM   1268 N  NH1 . ARG A 1 174 ? 12.643  4.818   -11.539 1.00 84.55 174 A 1 
ATOM   1269 N  NH2 . ARG A 1 174 ? 12.371  6.007   -9.609  1.00 87.82 174 A 1 
ATOM   1270 N  N   . ASP A 1 175 ? 10.702  8.502   -16.875 1.00 98.34 175 A 1 
ATOM   1271 C  CA  . ASP A 1 175 ? 9.958   8.326   -18.116 1.00 98.36 175 A 1 
ATOM   1272 C  C   . ASP A 1 175 ? 9.825   6.829   -18.361 1.00 98.31 175 A 1 
ATOM   1273 O  O   . ASP A 1 175 ? 10.781  6.078   -18.179 1.00 97.40 175 A 1 
ATOM   1274 C  CB  . ASP A 1 175 ? 10.691  8.971   -19.297 1.00 97.64 175 A 1 
ATOM   1275 C  CG  . ASP A 1 175 ? 10.687  10.484  -19.238 1.00 93.26 175 A 1 
ATOM   1276 O  OD1 . ASP A 1 175 ? 9.599   11.067  -19.125 1.00 85.71 175 A 1 
ATOM   1277 O  OD2 . ASP A 1 175 ? 11.779  11.086  -19.320 1.00 85.13 175 A 1 
ATOM   1278 N  N   . ARG A 1 176 ? 8.628   6.380   -18.742 1.00 98.31 176 A 1 
ATOM   1279 C  CA  . ARG A 1 176 ? 8.372   4.968   -18.997 1.00 98.04 176 A 1 
ATOM   1280 C  C   . ARG A 1 176 ? 7.572   4.824   -20.287 1.00 98.24 176 A 1 
ATOM   1281 O  O   . ARG A 1 176 ? 6.649   5.597   -20.533 1.00 97.08 176 A 1 
ATOM   1282 C  CB  . ARG A 1 176 ? 7.593   4.348   -17.835 1.00 95.70 176 A 1 
ATOM   1283 C  CG  . ARG A 1 176 ? 8.240   4.551   -16.462 1.00 88.44 176 A 1 
ATOM   1284 C  CD  . ARG A 1 176 ? 7.335   4.018   -15.356 1.00 88.31 176 A 1 
ATOM   1285 N  NE  . ARG A 1 176 ? 7.185   2.576   -15.420 1.00 86.24 176 A 1 
ATOM   1286 C  CZ  . ARG A 1 176 ? 6.044   1.927   -15.211 1.00 88.66 176 A 1 
ATOM   1287 N  NH1 . ARG A 1 176 ? 4.936   2.590   -14.930 1.00 78.09 176 A 1 
ATOM   1288 N  NH2 . ARG A 1 176 ? 6.018   0.611   -15.290 1.00 79.10 176 A 1 
ATOM   1289 N  N   . GLY A 1 177 ? 7.939   3.841   -21.101 1.00 97.78 177 A 1 
ATOM   1290 C  CA  . GLY A 1 177 ? 7.246   3.619   -22.363 1.00 97.65 177 A 1 
ATOM   1291 C  C   . GLY A 1 177 ? 6.392   2.367   -22.360 1.00 97.79 177 A 1 
ATOM   1292 O  O   . GLY A 1 177 ? 5.879   1.965   -21.316 1.00 96.39 177 A 1 
ATOM   1293 N  N   . ASP A 1 178 ? 6.248   1.749   -23.529 1.00 97.42 178 A 1 
ATOM   1294 C  CA  . ASP A 1 178 ? 5.440   0.539   -23.664 1.00 97.36 178 A 1 
ATOM   1295 C  C   . ASP A 1 178 ? 5.899   -0.560  -22.713 1.00 97.46 178 A 1 
ATOM   1296 O  O   . ASP A 1 178 ? 7.088   -0.687  -22.424 1.00 96.11 178 A 1 
ATOM   1297 C  CB  . ASP A 1 178 ? 5.498   0.015   -25.101 1.00 96.22 178 A 1 
ATOM   1298 C  CG  . ASP A 1 178 ? 4.858   0.950   -26.100 1.00 94.78 178 A 1 
ATOM   1299 O  OD1 . ASP A 1 178 ? 4.025   1.791   -25.706 1.00 91.56 178 A 1 
ATOM   1300 O  OD2 . ASP A 1 178 ? 5.180   0.838   -27.300 1.00 90.86 178 A 1 
ATOM   1301 N  N   . LEU A 1 179 ? 4.953   -1.356  -22.244 1.00 97.37 179 A 1 
ATOM   1302 C  CA  . LEU A 1 179 ? 5.239   -2.434  -21.306 1.00 97.10 179 A 1 
ATOM   1303 C  C   . LEU A 1 179 ? 5.375   -3.769  -22.027 1.00 96.97 179 A 1 
ATOM   1304 O  O   . LEU A 1 179 ? 4.420   -4.246  -22.649 1.00 95.67 179 A 1 
ATOM   1305 C  CB  . LEU A 1 179 ? 4.129   -2.525  -20.261 1.00 96.69 179 A 1 
ATOM   1306 C  CG  . LEU A 1 179 ? 3.748   -1.218  -19.549 1.00 95.78 179 A 1 
ATOM   1307 C  CD1 . LEU A 1 179 ? 2.576   -1.469  -18.605 1.00 93.81 179 A 1 
ATOM   1308 C  CD2 . LEU A 1 179 ? 4.943   -0.670  -18.790 1.00 93.26 179 A 1 
ATOM   1309 N  N   . ARG A 1 180 ? 6.551   -4.381  -21.927 1.00 96.86 180 A 1 
ATOM   1310 C  CA  . ARG A 1 180 ? 6.794   -5.680  -22.546 1.00 96.55 180 A 1 
ATOM   1311 C  C   . ARG A 1 180 ? 6.340   -6.742  -21.545 1.00 96.69 180 A 1 
ATOM   1312 O  O   . ARG A 1 180 ? 6.851   -6.812  -20.426 1.00 95.27 180 A 1 
ATOM   1313 C  CB  . ARG A 1 180 ? 8.285   -5.855  -22.865 1.00 94.87 180 A 1 
ATOM   1314 C  CG  . ARG A 1 180 ? 8.607   -7.180  -23.527 1.00 78.42 180 A 1 
ATOM   1315 C  CD  . ARG A 1 180 ? 10.109  -7.350  -23.782 1.00 73.20 180 A 1 
ATOM   1316 N  NE  . ARG A 1 180 ? 10.633  -6.380  -24.732 1.00 64.42 180 A 1 
ATOM   1317 C  CZ  . ARG A 1 180 ? 11.489  -5.409  -24.430 1.00 55.90 180 A 1 
ATOM   1318 N  NH1 . ARG A 1 180 ? 11.926  -5.270  -23.183 1.00 50.43 180 A 1 
ATOM   1319 N  NH2 . ARG A 1 180 ? 11.910  -4.571  -25.368 1.00 47.96 180 A 1 
ATOM   1320 N  N   . GLN A 1 181 ? 5.365   -7.574  -21.955 1.00 96.41 181 A 1 
ATOM   1321 C  CA  . GLN A 1 181 ? 4.838   -8.592  -21.061 1.00 96.29 181 A 1 
ATOM   1322 C  C   . GLN A 1 181 ? 5.245   -10.016 -21.429 1.00 96.71 181 A 1 
ATOM   1323 O  O   . GLN A 1 181 ? 5.634   -10.287 -22.566 1.00 95.34 181 A 1 
ATOM   1324 C  CB  . GLN A 1 181 ? 3.317   -8.434  -20.989 1.00 93.94 181 A 1 
ATOM   1325 C  CG  . GLN A 1 181 ? 2.915   -7.053  -20.482 1.00 87.99 181 A 1 
ATOM   1326 C  CD  . GLN A 1 181 ? 1.424   -6.809  -20.495 1.00 82.01 181 A 1 
ATOM   1327 O  OE1 . GLN A 1 181 ? 0.743   -7.118  -21.470 1.00 72.94 181 A 1 
ATOM   1328 N  NE2 . GLN A 1 181 ? 0.918   -6.227  -19.423 1.00 69.68 181 A 1 
ATOM   1329 N  N   . SER A 1 182 ? 5.164   -10.914 -20.451 1.00 96.47 182 A 1 
ATOM   1330 C  CA  . SER A 1 182 ? 5.609   -12.293 -20.607 1.00 96.69 182 A 1 
ATOM   1331 C  C   . SER A 1 182 ? 4.922   -13.142 -21.673 1.00 96.59 182 A 1 
ATOM   1332 O  O   . SER A 1 182 ? 5.468   -14.160 -22.092 1.00 94.07 182 A 1 
ATOM   1333 C  CB  . SER A 1 182 ? 5.511   -13.015 -19.259 1.00 95.89 182 A 1 
ATOM   1334 O  OG  . SER A 1 182 ? 4.172   -13.109 -18.830 1.00 93.07 182 A 1 
ATOM   1335 N  N   . ASN A 1 183 ? 3.739   -12.739 -22.120 1.00 95.53 183 A 1 
ATOM   1336 C  CA  . ASN A 1 183 ? 3.018   -13.506 -23.136 1.00 94.07 183 A 1 
ATOM   1337 C  C   . ASN A 1 183 ? 3.345   -13.045 -24.554 1.00 93.24 183 A 1 
ATOM   1338 O  O   . ASN A 1 183 ? 2.761   -13.527 -25.518 1.00 87.31 183 A 1 
ATOM   1339 C  CB  . ASN A 1 183 ? 1.507   -13.405 -22.896 1.00 91.52 183 A 1 
ATOM   1340 C  CG  . ASN A 1 183 ? 0.967   -12.017 -23.153 1.00 91.51 183 A 1 
ATOM   1341 O  OD1 . ASN A 1 183 ? 1.699   -11.037 -23.097 1.00 83.96 183 A 1 
ATOM   1342 N  ND2 . ASN A 1 183 ? -0.328  -11.940 -23.437 1.00 84.83 183 A 1 
ATOM   1343 N  N   . GLY A 1 184 ? 4.277   -12.102 -24.666 1.00 90.95 184 A 1 
ATOM   1344 C  CA  . GLY A 1 184 ? 4.657   -11.600 -25.976 1.00 89.12 184 A 1 
ATOM   1345 C  C   . GLY A 1 184 ? 3.944   -10.322 -26.375 1.00 90.21 184 A 1 
ATOM   1346 O  O   . GLY A 1 184 ? 4.353   -9.651  -27.324 1.00 85.68 184 A 1 
ATOM   1347 N  N   . GLU A 1 185 ? 2.880   -9.972  -25.651 1.00 91.59 185 A 1 
ATOM   1348 C  CA  . GLU A 1 185 ? 2.130   -8.755  -25.955 1.00 90.54 185 A 1 
ATOM   1349 C  C   . GLU A 1 185 ? 2.833   -7.528  -25.389 1.00 92.37 185 A 1 
ATOM   1350 O  O   . GLU A 1 185 ? 3.641   -7.624  -24.466 1.00 91.03 185 A 1 
ATOM   1351 C  CB  . GLU A 1 185 ? 0.722   -8.811  -25.362 1.00 86.75 185 A 1 
ATOM   1352 C  CG  . GLU A 1 185 ? -0.188  -9.874  -25.944 1.00 80.68 185 A 1 
ATOM   1353 C  CD  . GLU A 1 185 ? -1.604  -9.758  -25.404 1.00 74.33 185 A 1 
ATOM   1354 O  OE1 . GLU A 1 185 ? -1.774  -9.581  -24.174 1.00 68.24 185 A 1 
ATOM   1355 O  OE2 . GLU A 1 185 ? -2.552  -9.832  -26.209 1.00 67.00 185 A 1 
ATOM   1356 N  N   . THR A 1 186 ? 2.520   -6.365  -25.970 1.00 95.04 186 A 1 
ATOM   1357 C  CA  . THR A 1 186 ? 3.081   -5.102  -25.514 1.00 95.42 186 A 1 
ATOM   1358 C  C   . THR A 1 186 ? 1.913   -4.175  -25.206 1.00 95.77 186 A 1 
ATOM   1359 O  O   . THR A 1 186 ? 1.059   -3.939  -26.052 1.00 93.55 186 A 1 
ATOM   1360 C  CB  . THR A 1 186 ? 3.975   -4.458  -26.588 1.00 93.40 186 A 1 
ATOM   1361 O  OG1 . THR A 1 186 ? 5.111   -5.301  -26.834 1.00 82.32 186 A 1 
ATOM   1362 C  CG2 . THR A 1 186 ? 4.463   -3.096  -26.134 1.00 79.64 186 A 1 
ATOM   1363 N  N   . ALA A 1 187 ? 1.871   -3.667  -23.972 1.00 96.18 187 A 1 
ATOM   1364 C  CA  . ALA A 1 187 ? 0.810   -2.761  -23.571 1.00 96.26 187 A 1 
ATOM   1365 C  C   . ALA A 1 187 ? 1.229   -1.323  -23.877 1.00 96.77 187 A 1 
ATOM   1366 O  O   . ALA A 1 187 ? 2.275   -0.876  -23.410 1.00 96.06 187 A 1 
ATOM   1367 C  CB  . ALA A 1 187 ? 0.520   -2.915  -22.077 1.00 95.38 187 A 1 
ATOM   1368 N  N   . PRO A 1 188 ? 0.428   -0.591  -24.656 1.00 96.80 188 A 1 
ATOM   1369 C  CA  . PRO A 1 188 ? 0.785   0.790   -24.992 1.00 96.75 188 A 1 
ATOM   1370 C  C   . PRO A 1 188 ? 0.799   1.669   -23.748 1.00 97.09 188 A 1 
ATOM   1371 O  O   . PRO A 1 188 ? -0.118  1.626   -22.930 1.00 95.89 188 A 1 
ATOM   1372 C  CB  . PRO A 1 188 ? -0.298  1.203   -25.985 1.00 95.38 188 A 1 
ATOM   1373 C  CG  . PRO A 1 188 ? -1.469  0.370   -25.575 1.00 93.02 188 A 1 
ATOM   1374 C  CD  . PRO A 1 188 ? -0.857  -0.975  -25.266 1.00 95.83 188 A 1 
ATOM   1375 N  N   . ASN A 1 189 ? 1.860   2.464   -23.614 1.00 97.14 189 A 1 
ATOM   1376 C  CA  . ASN A 1 189 ? 2.016   3.309   -22.441 1.00 97.48 189 A 1 
ATOM   1377 C  C   . ASN A 1 189 ? 3.091   4.358   -22.660 1.00 97.74 189 A 1 
ATOM   1378 O  O   . ASN A 1 189 ? 4.065   4.119   -23.378 1.00 96.72 189 A 1 
ATOM   1379 C  CB  . ASN A 1 189 ? 2.381   2.454   -21.226 1.00 96.64 189 A 1 
ATOM   1380 C  CG  . ASN A 1 189 ? 2.550   3.257   -19.956 1.00 96.49 189 A 1 
ATOM   1381 O  OD1 . ASN A 1 189 ? 1.670   4.015   -19.573 1.00 90.98 189 A 1 
ATOM   1382 N  ND2 . ASN A 1 189 ? 3.687   3.086   -19.295 1.00 91.24 189 A 1 
ATOM   1383 N  N   . ASP A 1 190 ? 2.905   5.523   -22.049 1.00 97.70 190 A 1 
ATOM   1384 C  CA  . ASP A 1 190 ? 3.874   6.600   -22.127 1.00 97.85 190 A 1 
ATOM   1385 C  C   . ASP A 1 190 ? 3.630   7.472   -20.899 1.00 98.14 190 A 1 
ATOM   1386 O  O   . ASP A 1 190 ? 2.630   8.179   -20.823 1.00 97.06 190 A 1 
ATOM   1387 C  CB  . ASP A 1 190 ? 3.692   7.422   -23.407 1.00 96.82 190 A 1 
ATOM   1388 C  CG  . ASP A 1 190 ? 4.762   8.486   -23.587 1.00 91.67 190 A 1 
ATOM   1389 O  OD1 . ASP A 1 190 ? 5.639   8.627   -22.716 1.00 84.46 190 A 1 
ATOM   1390 O  OD2 . ASP A 1 190 ? 4.726   9.189   -24.621 1.00 82.50 190 A 1 
ATOM   1391 N  N   . GLU A 1 191 ? 4.533   7.378   -19.922 1.00 98.23 191 A 1 
ATOM   1392 C  CA  . GLU A 1 191 ? 4.412   8.153   -18.693 1.00 98.37 191 A 1 
ATOM   1393 C  C   . GLU A 1 191 ? 5.623   9.036   -18.449 1.00 98.45 191 A 1 
ATOM   1394 O  O   . GLU A 1 191 ? 6.764   8.594   -18.607 1.00 97.81 191 A 1 
ATOM   1395 C  CB  . GLU A 1 191 ? 4.255   7.222   -17.482 1.00 97.55 191 A 1 
ATOM   1396 C  CG  . GLU A 1 191 ? 2.968   6.427   -17.435 1.00 95.71 191 A 1 
ATOM   1397 C  CD  . GLU A 1 191 ? 2.950   5.438   -16.268 1.00 96.69 191 A 1 
ATOM   1398 O  OE1 . GLU A 1 191 ? 3.613   4.391   -16.377 1.00 92.07 191 A 1 
ATOM   1399 O  OE2 . GLU A 1 191 ? 2.295   5.728   -15.253 1.00 92.96 191 A 1 
ATOM   1400 N  N   . SER A 1 192 ? 5.376   10.283  -18.063 1.00 98.42 192 A 1 
ATOM   1401 C  CA  . SER A 1 192 ? 6.427   11.221  -17.713 1.00 98.56 192 A 1 
ATOM   1402 C  C   . SER A 1 192 ? 6.104   11.625  -16.281 1.00 98.60 192 A 1 
ATOM   1403 O  O   . SER A 1 192 ? 5.162   12.385  -16.036 1.00 97.92 192 A 1 
ATOM   1404 C  CB  . SER A 1 192 ? 6.416   12.440  -18.631 1.00 97.93 192 A 1 
ATOM   1405 O  OG  . SER A 1 192 ? 7.452   13.329  -18.286 1.00 83.22 192 A 1 
ATOM   1406 N  N   . ILE A 1 193 ? 6.870   11.080  -15.336 1.00 98.52 193 A 1 
ATOM   1407 C  CA  . ILE A 1 193 ? 6.625   11.295  -13.915 1.00 98.59 193 A 1 
ATOM   1408 C  C   . ILE A 1 193 ? 7.647   12.216  -13.256 1.00 98.51 193 A 1 
ATOM   1409 O  O   . ILE A 1 193 ? 8.853   12.025  -13.396 1.00 98.11 193 A 1 
ATOM   1410 C  CB  . ILE A 1 193 ? 6.622   9.943   -13.172 1.00 98.30 193 A 1 
ATOM   1411 C  CG1 . ILE A 1 193 ? 5.581   9.006   -13.803 1.00 97.43 193 A 1 
ATOM   1412 C  CG2 . ILE A 1 193 ? 6.343   10.148  -11.688 1.00 97.60 193 A 1 
ATOM   1413 C  CD1 . ILE A 1 193 ? 5.696   7.557   -13.350 1.00 94.23 193 A 1 
ATOM   1414 N  N   . ASN A 1 194 ? 7.154   13.205  -12.517 1.00 98.63 194 A 1 
ATOM   1415 C  CA  . ASN A 1 194 ? 7.997   14.121  -11.759 1.00 98.66 194 A 1 
ATOM   1416 C  C   . ASN A 1 194 ? 7.474   14.138  -10.333 1.00 98.76 194 A 1 
ATOM   1417 O  O   . ASN A 1 194 ? 6.268   14.193  -10.107 1.00 98.21 194 A 1 
ATOM   1418 C  CB  . ASN A 1 194 ? 7.953   15.533  -12.353 1.00 98.11 194 A 1 
ATOM   1419 C  CG  . ASN A 1 194 ? 8.838   15.672  -13.572 1.00 94.25 194 A 1 
ATOM   1420 O  OD1 . ASN A 1 194 ? 10.046  15.849  -13.460 1.00 81.55 194 A 1 
ATOM   1421 N  ND2 . ASN A 1 194 ? 8.234   15.578  -14.755 1.00 80.95 194 A 1 
ATOM   1422 N  N   . ASN A 1 195 ? 8.380   14.069  -9.355  1.00 98.61 195 A 1 
ATOM   1423 C  CA  . ASN A 1 195 ? 7.995   14.042  -7.953  1.00 98.68 195 A 1 
ATOM   1424 C  C   . ASN A 1 195 ? 9.009   14.875  -7.176  1.00 98.65 195 A 1 
ATOM   1425 O  O   . ASN A 1 195 ? 10.217  14.637  -7.267  1.00 98.08 195 A 1 
ATOM   1426 C  CB  . ASN A 1 195 ? 7.983   12.594  -7.455  1.00 98.13 195 A 1 
ATOM   1427 C  CG  . ASN A 1 195 ? 7.036   12.369  -6.291  1.00 97.85 195 A 1 
ATOM   1428 O  OD1 . ASN A 1 195 ? 6.930   11.245  -5.768  1.00 92.28 195 A 1 
ATOM   1429 N  ND2 . ASN A 1 195 ? 6.331   13.403  -5.873  1.00 92.03 195 A 1 
ATOM   1430 N  N   . MET A 1 196 ? 8.507   15.863  -6.421  1.00 98.75 196 A 1 
ATOM   1431 C  CA  . MET A 1 196 ? 9.368   16.744  -5.645  1.00 98.79 196 A 1 
ATOM   1432 C  C   . MET A 1 196 ? 8.955   16.746  -4.185  1.00 98.89 196 A 1 
ATOM   1433 O  O   . MET A 1 196 ? 7.781   16.600  -3.856  1.00 98.42 196 A 1 
ATOM   1434 C  CB  . MET A 1 196 ? 9.300   18.169  -6.187  1.00 97.78 196 A 1 
ATOM   1435 C  CG  . MET A 1 196 ? 9.688   18.305  -7.645  1.00 80.21 196 A 1 
ATOM   1436 S  SD  . MET A 1 196 ? 9.512   20.002  -8.234  1.00 76.16 196 A 1 
ATOM   1437 C  CE  . MET A 1 196 ? 10.092  19.840  -9.913  1.00 63.50 196 A 1 
ATOM   1438 N  N   . LEU A 1 197 ? 9.944   16.921  -3.303  1.00 98.55 197 A 1 
ATOM   1439 C  CA  . LEU A 1 197 ? 9.707   16.916  -1.865  1.00 98.47 197 A 1 
ATOM   1440 C  C   . LEU A 1 197 ? 10.610  17.917  -1.156  1.00 98.64 197 A 1 
ATOM   1441 O  O   . LEU A 1 197 ? 11.771  18.082  -1.519  1.00 98.30 197 A 1 
ATOM   1442 C  CB  . LEU A 1 197 ? 9.969   15.520  -1.298  1.00 97.78 197 A 1 
ATOM   1443 C  CG  . LEU A 1 197 ? 9.970   15.352  0.226   1.00 96.54 197 A 1 
ATOM   1444 C  CD1 . LEU A 1 197 ? 8.549   15.404  0.747   1.00 93.80 197 A 1 
ATOM   1445 C  CD2 . LEU A 1 197 ? 10.631  14.021  0.598   1.00 93.66 197 A 1 
ATOM   1446 N  N   . ALA A 1 198 ? 10.061  18.587  -0.138  1.00 98.50 198 A 1 
ATOM   1447 C  CA  . ALA A 1 198 ? 10.831  19.517  0.680   1.00 98.51 198 A 1 
ATOM   1448 C  C   . ALA A 1 198 ? 10.343  19.323  2.112   1.00 98.58 198 A 1 
ATOM   1449 O  O   . ALA A 1 198 ? 9.140   19.369  2.375   1.00 98.12 198 A 1 
ATOM   1450 C  CB  . ALA A 1 198 ? 10.616  20.962  0.235   1.00 98.24 198 A 1 
ATOM   1451 N  N   . LYS A 1 199 ? 11.279  19.069  3.025   1.00 98.22 199 A 1 
ATOM   1452 C  CA  . LYS A 1 199 ? 10.946  18.867  4.433   1.00 97.83 199 A 1 
ATOM   1453 C  C   . LYS A 1 199 ? 11.945  19.619  5.293   1.00 98.01 199 A 1 
ATOM   1454 O  O   . LYS A 1 199 ? 13.119  19.724  4.942   1.00 97.31 199 A 1 
ATOM   1455 C  CB  . LYS A 1 199 ? 10.980  17.380  4.794   1.00 95.85 199 A 1 
ATOM   1456 C  CG  . LYS A 1 199 ? 9.966   16.527  4.050   1.00 88.45 199 A 1 
ATOM   1457 C  CD  . LYS A 1 199 ? 10.211  15.039  4.228   1.00 91.68 199 A 1 
ATOM   1458 C  CE  . LYS A 1 199 ? 9.930   14.570  5.638   1.00 89.44 199 A 1 
ATOM   1459 N  NZ  . LYS A 1 199 ? 10.037  13.080  5.739   1.00 89.31 199 A 1 
ATOM   1460 N  N   . GLY A 1 200 ? 11.477  20.131  6.428   1.00 97.71 200 A 1 
ATOM   1461 C  CA  . GLY A 1 200 ? 12.356  20.843  7.319   1.00 97.79 200 A 1 
ATOM   1462 C  C   . GLY A 1 200 ? 11.839  20.802  8.747   1.00 97.94 200 A 1 
ATOM   1463 O  O   . GLY A 1 200 ? 10.637  20.706  8.972   1.00 97.50 200 A 1 
ATOM   1464 N  N   . THR A 1 201 ? 12.764  20.846  9.705   1.00 97.82 201 A 1 
ATOM   1465 C  CA  . THR A 1 201 ? 12.402  20.830  11.116  1.00 97.69 201 A 1 
ATOM   1466 C  C   . THR A 1 201 ? 13.197  21.908  11.844  1.00 97.68 201 A 1 
ATOM   1467 O  O   . THR A 1 201 ? 14.405  22.045  11.643  1.00 97.00 201 A 1 
ATOM   1468 C  CB  . THR A 1 201 ? 12.693  19.470  11.765  1.00 96.74 201 A 1 
ATOM   1469 O  OG1 . THR A 1 201 ? 11.874  18.472  11.153  1.00 89.59 201 A 1 
ATOM   1470 C  CG2 . THR A 1 201 ? 12.384  19.511  13.260  1.00 88.69 201 A 1 
ATOM   1471 N  N   . TRP A 1 202 ? 12.499  22.667  12.681  1.00 98.10 202 A 1 
ATOM   1472 C  CA  . TRP A 1 202 ? 13.113  23.716  13.469  1.00 98.25 202 A 1 
ATOM   1473 C  C   . TRP A 1 202 ? 12.987  23.346  14.939  1.00 98.29 202 A 1 
ATOM   1474 O  O   . TRP A 1 202 ? 11.879  23.225  15.468  1.00 97.63 202 A 1 
ATOM   1475 C  CB  . TRP A 1 202 ? 12.411  25.056  13.201  1.00 97.88 202 A 1 
ATOM   1476 C  CG  . TRP A 1 202 ? 12.835  26.179  14.104  1.00 96.66 202 A 1 
ATOM   1477 C  CD1 . TRP A 1 202 ? 14.051  26.354  14.699  1.00 90.85 202 A 1 
ATOM   1478 C  CD2 . TRP A 1 202 ? 12.030  27.307  14.499  1.00 94.31 202 A 1 
ATOM   1479 N  NE1 . TRP A 1 202 ? 14.067  27.512  15.447  1.00 90.87 202 A 1 
ATOM   1480 C  CE2 . TRP A 1 202 ? 12.839  28.119  15.335  1.00 93.08 202 A 1 
ATOM   1481 C  CE3 . TRP A 1 202 ? 10.720  27.714  14.225  1.00 89.34 202 A 1 
ATOM   1482 C  CZ2 . TRP A 1 202 ? 12.373  29.307  15.902  1.00 90.03 202 A 1 
ATOM   1483 C  CZ3 . TRP A 1 202 ? 10.256  28.900  14.787  1.00 84.14 202 A 1 
ATOM   1484 C  CH2 . TRP A 1 202 ? 11.079  29.676  15.618  1.00 84.79 202 A 1 
ATOM   1485 N  N   . GLN A 1 203 ? 14.135  23.143  15.595  1.00 97.76 203 A 1 
ATOM   1486 C  CA  . GLN A 1 203 ? 14.157  22.811  17.006  1.00 97.39 203 A 1 
ATOM   1487 C  C   . GLN A 1 203 ? 14.144  24.146  17.756  1.00 97.57 203 A 1 
ATOM   1488 O  O   . GLN A 1 203 ? 15.175  24.797  17.903  1.00 96.42 203 A 1 
ATOM   1489 C  CB  . GLN A 1 203 ? 15.417  22.006  17.344  1.00 95.81 203 A 1 
ATOM   1490 C  CG  . GLN A 1 203 ? 15.363  21.312  18.698  1.00 84.49 203 A 1 
ATOM   1491 C  CD  . GLN A 1 203 ? 14.335  20.203  18.733  1.00 81.29 203 A 1 
ATOM   1492 O  OE1 . GLN A 1 203 ? 14.323  19.330  17.861  1.00 72.25 203 A 1 
ATOM   1493 N  NE2 . GLN A 1 203 ? 13.467  20.228  19.729  1.00 70.31 203 A 1 
ATOM   1494 N  N   . ILE A 1 204 ? 12.966  24.559  18.197  1.00 97.79 204 A 1 
ATOM   1495 C  CA  . ILE A 1 204 ? 12.796  25.826  18.893  1.00 97.79 204 A 1 
ATOM   1496 C  C   . ILE A 1 204 ? 13.567  25.847  20.215  1.00 97.40 204 A 1 
ATOM   1497 O  O   . ILE A 1 204 ? 14.260  26.819  20.524  1.00 95.40 204 A 1 
ATOM   1498 C  CB  . ILE A 1 204 ? 11.300  26.105  19.147  1.00 97.35 204 A 1 
ATOM   1499 C  CG1 . ILE A 1 204 ? 10.549  26.142  17.806  1.00 95.24 204 A 1 
ATOM   1500 C  CG2 . ILE A 1 204 ? 11.125  27.418  19.896  1.00 95.14 204 A 1 
ATOM   1501 C  CD1 . ILE A 1 204 ? 9.037   26.152  17.946  1.00 92.08 204 A 1 
ATOM   1502 N  N   . ASP A 1 205 ? 13.439  24.758  20.977  1.00 97.17 205 A 1 
ATOM   1503 C  CA  . ASP A 1 205 ? 14.178  24.602  22.222  1.00 96.76 205 A 1 
ATOM   1504 C  C   . ASP A 1 205 ? 14.261  23.109  22.512  1.00 96.87 205 A 1 
ATOM   1505 O  O   . ASP A 1 205 ? 13.913  22.289  21.665  1.00 94.66 205 A 1 
ATOM   1506 C  CB  . ASP A 1 205 ? 13.522  25.382  23.382  1.00 94.93 205 A 1 
ATOM   1507 C  CG  . ASP A 1 205 ? 12.071  24.996  23.630  1.00 94.26 205 A 1 
ATOM   1508 O  OD1 . ASP A 1 205 ? 11.735  23.806  23.504  1.00 89.86 205 A 1 
ATOM   1509 O  OD2 . ASP A 1 205 ? 11.281  25.898  23.979  1.00 89.92 205 A 1 
ATOM   1510 N  N   . SER A 1 206 ? 14.717  22.730  23.705  1.00 96.35 206 A 1 
ATOM   1511 C  CA  . SER A 1 206 ? 14.861  21.325  24.058  1.00 95.87 206 A 1 
ATOM   1512 C  C   . SER A 1 206 ? 13.549  20.541  24.056  1.00 96.29 206 A 1 
ATOM   1513 O  O   . SER A 1 206 ? 13.562  19.309  23.990  1.00 93.12 206 A 1 
ATOM   1514 C  CB  . SER A 1 206 ? 15.546  21.184  25.417  1.00 93.77 206 A 1 
ATOM   1515 O  OG  . SER A 1 206 ? 14.748  21.747  26.443  1.00 84.10 206 A 1 
ATOM   1516 N  N   . ALA A 1 207 ? 12.419  21.230  24.133  1.00 97.17 207 A 1 
ATOM   1517 C  CA  . ALA A 1 207 ? 11.118  20.573  24.180  1.00 97.38 207 A 1 
ATOM   1518 C  C   . ALA A 1 207 ? 10.247  20.766  22.951  1.00 97.71 207 A 1 
ATOM   1519 O  O   . ALA A 1 207 ? 9.420   19.906  22.630  1.00 96.26 207 A 1 
ATOM   1520 C  CB  . ALA A 1 207 ? 10.355  21.038  25.414  1.00 96.20 207 A 1 
ATOM   1521 N  N   . GLN A 1 208 ? 10.405  21.876  22.257  1.00 98.28 208 A 1 
ATOM   1522 C  CA  . GLN A 1 208 ? 9.568   22.192  21.104  1.00 98.26 208 A 1 
ATOM   1523 C  C   . GLN A 1 208 ? 10.247  22.087  19.751  1.00 98.23 208 A 1 
ATOM   1524 O  O   . GLN A 1 208 ? 11.413  22.451  19.601  1.00 97.22 208 A 1 
ATOM   1525 C  CB  . GLN A 1 208 ? 9.008   23.610  21.236  1.00 97.39 208 A 1 
ATOM   1526 C  CG  . GLN A 1 208 ? 8.345   23.939  22.550  1.00 94.78 208 A 1 
ATOM   1527 C  CD  . GLN A 1 208 ? 7.839   25.363  22.580  1.00 95.31 208 A 1 
ATOM   1528 O  OE1 . GLN A 1 208 ? 6.780   25.664  22.035  1.00 86.76 208 A 1 
ATOM   1529 N  NE2 . GLN A 1 208 ? 8.605   26.261  23.188  1.00 85.49 208 A 1 
ATOM   1530 N  N   . SER A 1 209 ? 9.499   21.599  18.762  1.00 98.21 209 A 1 
ATOM   1531 C  CA  . SER A 1 209 ? 10.006  21.522  17.401  1.00 98.13 209 A 1 
ATOM   1532 C  C   . SER A 1 209 ? 8.839   21.739  16.440  1.00 98.50 209 A 1 
ATOM   1533 O  O   . SER A 1 209 ? 7.698   21.370  16.731  1.00 97.89 209 A 1 
ATOM   1534 C  CB  . SER A 1 209 ? 10.683  20.176  17.127  1.00 95.39 209 A 1 
ATOM   1535 O  OG  . SER A 1 209 ? 9.748   19.116  17.118  1.00 83.45 209 A 1 
ATOM   1536 N  N   . LEU A 1 210 ? 9.140   22.358  15.303  1.00 98.59 210 A 1 
ATOM   1537 C  CA  . LEU A 1 210 ? 8.129   22.636  14.293  1.00 98.55 210 A 1 
ATOM   1538 C  C   . LEU A 1 210 ? 8.629   22.048  12.976  1.00 98.51 210 A 1 
ATOM   1539 O  O   . LEU A 1 210 ? 9.760   22.291  12.576  1.00 98.10 210 A 1 
ATOM   1540 C  CB  . LEU A 1 210 ? 7.931   24.149  14.147  1.00 98.12 210 A 1 
ATOM   1541 C  CG  . LEU A 1 210 ? 6.808   24.633  13.229  1.00 94.37 210 A 1 
ATOM   1542 C  CD1 . LEU A 1 210 ? 5.452   24.227  13.801  1.00 89.42 210 A 1 
ATOM   1543 C  CD2 . LEU A 1 210 ? 6.885   26.149  13.077  1.00 89.91 210 A 1 
ATOM   1544 N  N   . SER A 1 211 ? 7.785   21.260  12.309  1.00 98.54 211 A 1 
ATOM   1545 C  CA  . SER A 1 211 ? 8.166   20.621  11.055  1.00 98.47 211 A 1 
ATOM   1546 C  C   . SER A 1 211 ? 7.215   20.974  9.923   1.00 98.63 211 A 1 
ATOM   1547 O  O   . SER A 1 211 ? 6.012   21.135  10.137  1.00 98.23 211 A 1 
ATOM   1548 C  CB  . SER A 1 211 ? 8.210   19.105  11.216  1.00 97.51 211 A 1 
ATOM   1549 O  OG  . SER A 1 211 ? 9.139   18.713  12.203  1.00 90.32 211 A 1 
ATOM   1550 N  N   . GLY A 1 212 ? 7.765   21.079  8.720   1.00 98.66 212 A 1 
ATOM   1551 C  CA  . GLY A 1 212 ? 6.965   21.388  7.554   1.00 98.52 212 A 1 
ATOM   1552 C  C   . GLY A 1 212 ? 7.295   20.416  6.439   1.00 98.58 212 A 1 
ATOM   1553 O  O   . GLY A 1 212 ? 8.414   19.924  6.344   1.00 97.84 212 A 1 
ATOM   1554 N  N   . LEU A 1 213 ? 6.297   20.122  5.608   1.00 98.51 213 A 1 
ATOM   1555 C  CA  . LEU A 1 213 ? 6.469   19.179  4.506   1.00 98.43 213 A 1 
ATOM   1556 C  C   . LEU A 1 213 ? 5.582   19.583  3.339   1.00 98.65 213 A 1 
ATOM   1557 O  O   . LEU A 1 213 ? 4.411   19.909  3.521   1.00 98.20 213 A 1 
ATOM   1558 C  CB  . LEU A 1 213 ? 6.109   17.767  4.969   1.00 96.69 213 A 1 
ATOM   1559 C  CG  . LEU A 1 213 ? 6.110   16.586  3.979   1.00 93.70 213 A 1 
ATOM   1560 C  CD1 . LEU A 1 213 ? 6.141   15.286  4.761   1.00 86.00 213 A 1 
ATOM   1561 C  CD2 . LEU A 1 213 ? 4.870   16.605  3.081   1.00 84.71 213 A 1 
ATOM   1562 N  N   . VAL A 1 214 ? 6.153   19.574  2.133   1.00 98.80 214 A 1 
ATOM   1563 C  CA  . VAL A 1 214 ? 5.387   19.831  0.921   1.00 98.70 214 A 1 
ATOM   1564 C  C   . VAL A 1 214 ? 5.837   18.807  -0.110  1.00 98.84 214 A 1 
ATOM   1565 O  O   . VAL A 1 214 ? 7.015   18.449  -0.178  1.00 98.48 214 A 1 
ATOM   1566 C  CB  . VAL A 1 214 ? 5.599   21.265  0.344   1.00 98.33 214 A 1 
ATOM   1567 C  CG1 . VAL A 1 214 ? 4.981   22.287  1.286   1.00 92.31 214 A 1 
ATOM   1568 C  CG2 . VAL A 1 214 ? 7.071   21.542  0.129   1.00 92.37 214 A 1 
ATOM   1569 N  N   . ARG A 1 215 ? 4.896   18.300  -0.900  1.00 98.80 215 A 1 
ATOM   1570 C  CA  . ARG A 1 215 ? 5.192   17.298  -1.903  1.00 98.72 215 A 1 
ATOM   1571 C  C   . ARG A 1 215 ? 4.361   17.575  -3.149  1.00 98.88 215 A 1 
ATOM   1572 O  O   . ARG A 1 215 ? 3.189   17.928  -3.064  1.00 98.59 215 A 1 
ATOM   1573 C  CB  . ARG A 1 215 ? 4.896   15.899  -1.345  1.00 98.02 215 A 1 
ATOM   1574 C  CG  . ARG A 1 215 ? 5.185   14.733  -2.270  1.00 92.17 215 A 1 
ATOM   1575 C  CD  . ARG A 1 215 ? 5.343   13.435  -1.490  1.00 90.34 215 A 1 
ATOM   1576 N  NE  . ARG A 1 215 ? 4.215   13.126  -0.623  1.00 84.97 215 A 1 
ATOM   1577 C  CZ  . ARG A 1 215 ? 3.075   12.577  -1.033  1.00 86.13 215 A 1 
ATOM   1578 N  NH1 . ARG A 1 215 ? 2.902   12.252  -2.312  1.00 76.23 215 A 1 
ATOM   1579 N  NH2 . ARG A 1 215 ? 2.100   12.348  -0.165  1.00 77.66 215 A 1 
ATOM   1580 N  N   . TYR A 1 216 ? 4.981   17.405  -4.323  1.00 98.88 216 A 1 
ATOM   1581 C  CA  . TYR A 1 216 ? 4.310   17.618  -5.593  1.00 98.87 216 A 1 
ATOM   1582 C  C   . TYR A 1 216 ? 4.566   16.424  -6.504  1.00 98.80 216 A 1 
ATOM   1583 O  O   . TYR A 1 216 ? 5.718   16.038  -6.710  1.00 98.55 216 A 1 
ATOM   1584 C  CB  . TYR A 1 216 ? 4.826   18.891  -6.267  1.00 98.70 216 A 1 
ATOM   1585 C  CG  . TYR A 1 216 ? 4.250   19.143  -7.645  1.00 98.38 216 A 1 
ATOM   1586 C  CD1 . TYR A 1 216 ? 2.956   19.631  -7.810  1.00 97.41 216 A 1 
ATOM   1587 C  CD2 . TYR A 1 216 ? 4.996   18.869  -8.789  1.00 97.67 216 A 1 
ATOM   1588 C  CE1 . TYR A 1 216 ? 2.418   19.852  -9.078  1.00 96.83 216 A 1 
ATOM   1589 C  CE2 . TYR A 1 216 ? 4.470   19.082  -10.068 1.00 96.85 216 A 1 
ATOM   1590 C  CZ  . TYR A 1 216 ? 3.183   19.568  -10.193 1.00 96.86 216 A 1 
ATOM   1591 O  OH  . TYR A 1 216 ? 2.655   19.784  -11.463 1.00 95.10 216 A 1 
ATOM   1592 N  N   . TYR A 1 217 ? 3.497   15.841  -7.053  1.00 98.74 217 A 1 
ATOM   1593 C  CA  . TYR A 1 217 ? 3.595   14.696  -7.941  1.00 98.77 217 A 1 
ATOM   1594 C  C   . TYR A 1 217 ? 2.871   15.030  -9.236  1.00 98.81 217 A 1 
ATOM   1595 O  O   . TYR A 1 217 ? 1.782   15.602  -9.210  1.00 98.63 217 A 1 
ATOM   1596 C  CB  . TYR A 1 217 ? 2.968   13.461  -7.292  1.00 98.67 217 A 1 
ATOM   1597 C  CG  . TYR A 1 217 ? 2.951   12.219  -8.162  1.00 98.69 217 A 1 
ATOM   1598 C  CD1 . TYR A 1 217 ? 1.941   12.014  -9.112  1.00 98.43 217 A 1 
ATOM   1599 C  CD2 . TYR A 1 217 ? 3.923   11.233  -8.025  1.00 98.44 217 A 1 
ATOM   1600 C  CE1 . TYR A 1 217 ? 1.916   10.870  -9.902  1.00 98.17 217 A 1 
ATOM   1601 C  CE2 . TYR A 1 217 ? 3.905   10.084  -8.803  1.00 98.14 217 A 1 
ATOM   1602 C  CZ  . TYR A 1 217 ? 2.898   9.900   -9.743  1.00 98.24 217 A 1 
ATOM   1603 O  OH  . TYR A 1 217 ? 2.875   8.762   -10.512 1.00 97.53 217 A 1 
ATOM   1604 N  N   . ASN A 1 218 ? 3.483   14.677  -10.363 1.00 98.75 218 A 1 
ATOM   1605 C  CA  . ASN A 1 218 ? 2.885   14.954  -11.656 1.00 98.66 218 A 1 
ATOM   1606 C  C   . ASN A 1 218 ? 3.217   13.820  -12.627 1.00 98.79 218 A 1 
ATOM   1607 O  O   . ASN A 1 218 ? 4.388   13.518  -12.859 1.00 98.14 218 A 1 
ATOM   1608 C  CB  . ASN A 1 218 ? 3.418   16.283  -12.209 1.00 97.94 218 A 1 
ATOM   1609 C  CG  . ASN A 1 218 ? 2.752   16.698  -13.516 1.00 95.86 218 A 1 
ATOM   1610 O  OD1 . ASN A 1 218 ? 2.524   15.890  -14.409 1.00 85.79 218 A 1 
ATOM   1611 N  ND2 . ASN A 1 218 ? 2.452   17.987  -13.639 1.00 83.49 218 A 1 
ATOM   1612 N  N   . ASN A 1 219 ? 2.180   13.185  -13.180 1.00 98.50 219 A 1 
ATOM   1613 C  CA  . ASN A 1 219 ? 2.362   12.127  -14.165 1.00 98.58 219 A 1 
ATOM   1614 C  C   . ASN A 1 219 ? 1.555   12.474  -15.409 1.00 98.56 219 A 1 
ATOM   1615 O  O   . ASN A 1 219 ? 0.327   12.468  -15.378 1.00 98.00 219 A 1 
ATOM   1616 C  CB  . ASN A 1 219 ? 1.905   10.774  -13.601 1.00 98.20 219 A 1 
ATOM   1617 C  CG  . ASN A 1 219 ? 2.097   9.628   -14.584 1.00 97.89 219 A 1 
ATOM   1618 O  OD1 . ASN A 1 219 ? 2.522   9.824   -15.727 1.00 93.62 219 A 1 
ATOM   1619 N  ND2 . ASN A 1 219 ? 1.782   8.415   -14.153 1.00 93.09 219 A 1 
ATOM   1620 N  N   . ASP A 1 220 ? 2.256   12.782  -16.498 1.00 98.38 220 A 1 
ATOM   1621 C  CA  . ASP A 1 220 ? 1.606   13.053  -17.772 1.00 98.21 220 A 1 
ATOM   1622 C  C   . ASP A 1 220 ? 1.695   11.745  -18.547 1.00 98.26 220 A 1 
ATOM   1623 O  O   . ASP A 1 220 ? 2.791   11.251  -18.822 1.00 97.24 220 A 1 
ATOM   1624 C  CB  . ASP A 1 220 ? 2.326   14.165  -18.548 1.00 97.29 220 A 1 
ATOM   1625 C  CG  . ASP A 1 220 ? 2.123   15.536  -17.923 1.00 92.11 220 A 1 
ATOM   1626 O  OD1 . ASP A 1 220 ? 1.008   15.821  -17.445 1.00 86.61 220 A 1 
ATOM   1627 O  OD2 . ASP A 1 220 ? 3.087   16.331  -17.915 1.00 85.96 220 A 1 
ATOM   1628 N  N   . ALA A 1 221 ? 0.546   11.167  -18.876 1.00 97.86 221 A 1 
ATOM   1629 C  CA  . ALA A 1 221 ? 0.531   9.871   -19.540 1.00 97.71 221 A 1 
ATOM   1630 C  C   . ALA A 1 221 ? -0.345  9.795   -20.773 1.00 97.54 221 A 1 
ATOM   1631 O  O   . ALA A 1 221 ? -1.312  10.539  -20.920 1.00 96.54 221 A 1 
ATOM   1632 C  CB  . ALA A 1 221 ? 0.088   8.796   -18.545 1.00 97.23 221 A 1 
ATOM   1633 N  N   . ARG A 1 222 ? 0.019   8.882   -21.668 1.00 97.08 222 A 1 
ATOM   1634 C  CA  . ARG A 1 222 ? -0.785  8.562   -22.835 1.00 96.69 222 A 1 
ATOM   1635 C  C   . ARG A 1 222 ? -1.046  7.072   -22.647 1.00 96.80 222 A 1 
ATOM   1636 O  O   . ARG A 1 222 ? -0.117  6.258   -22.749 1.00 95.83 222 A 1 
ATOM   1637 C  CB  . ARG A 1 222 ? -0.043  8.830   -24.149 1.00 95.35 222 A 1 
ATOM   1638 C  CG  . ARG A 1 222 ? -0.910  8.493   -25.363 1.00 88.29 222 A 1 
ATOM   1639 C  CD  . ARG A 1 222 ? -0.307  8.984   -26.664 1.00 80.22 222 A 1 
ATOM   1640 N  NE  . ARG A 1 222 ? -1.103  8.570   -27.810 1.00 71.74 222 A 1 
ATOM   1641 C  CZ  . ARG A 1 222 ? -2.292  9.091   -28.148 1.00 63.42 222 A 1 
ATOM   1642 N  NH1 . ARG A 1 222 ? -2.814  10.058  -27.406 1.00 56.72 222 A 1 
ATOM   1643 N  NH2 . ARG A 1 222 ? -2.947  8.640   -29.207 1.00 57.02 222 A 1 
ATOM   1644 N  N   . GLU A 1 223 ? -2.290  6.722   -22.335 1.00 96.45 223 A 1 
ATOM   1645 C  CA  . GLU A 1 223 ? -2.655  5.346   -22.019 1.00 96.47 223 A 1 
ATOM   1646 C  C   . GLU A 1 223 ? -4.130  5.107   -22.325 1.00 96.29 223 A 1 
ATOM   1647 O  O   . GLU A 1 223 ? -4.862  6.053   -22.621 1.00 95.50 223 A 1 
ATOM   1648 C  CB  . GLU A 1 223 ? -2.393  5.083   -20.530 1.00 95.83 223 A 1 
ATOM   1649 C  CG  . GLU A 1 223 ? -3.134  6.051   -19.608 1.00 95.44 223 A 1 
ATOM   1650 C  CD  . GLU A 1 223 ? -2.747  5.898   -18.142 1.00 96.63 223 A 1 
ATOM   1651 O  OE1 . GLU A 1 223 ? -1.641  5.387   -17.869 1.00 93.78 223 A 1 
ATOM   1652 O  OE2 . GLU A 1 223 ? -3.538  6.306   -17.271 1.00 94.56 223 A 1 
ATOM   1653 N  N   . PRO A 1 224 ? -4.586  3.840   -22.265 1.00 95.90 224 A 1 
ATOM   1654 C  CA  . PRO A 1 224 ? -5.998  3.552   -22.531 1.00 95.78 224 A 1 
ATOM   1655 C  C   . PRO A 1 224 ? -6.893  4.278   -21.523 1.00 95.68 224 A 1 
ATOM   1656 O  O   . PRO A 1 224 ? -6.464  4.577   -20.412 1.00 94.84 224 A 1 
ATOM   1657 C  CB  . PRO A 1 224 ? -6.077  2.037   -22.361 1.00 95.11 224 A 1 
ATOM   1658 C  CG  . PRO A 1 224 ? -4.696  1.566   -22.705 1.00 94.06 224 A 1 
ATOM   1659 C  CD  . PRO A 1 224 ? -3.821  2.607   -22.043 1.00 95.62 224 A 1 
ATOM   1660 N  N   . LYS A 1 225 ? -8.138  4.529   -21.910 1.00 93.97 225 A 1 
ATOM   1661 C  CA  . LYS A 1 225 ? -9.074  5.215   -21.026 1.00 93.33 225 A 1 
ATOM   1662 C  C   . LYS A 1 225 ? -9.176  4.410   -19.733 1.00 94.12 225 A 1 
ATOM   1663 O  O   . LYS A 1 225 ? -9.264  4.975   -18.644 1.00 93.06 225 A 1 
ATOM   1664 C  CB  . LYS A 1 225 ? -10.447 5.338   -21.698 1.00 91.48 225 A 1 
ATOM   1665 C  CG  . LYS A 1 225 ? -11.423 6.210   -20.936 1.00 86.44 225 A 1 
ATOM   1666 C  CD  . LYS A 1 225 ? -12.673 6.477   -21.752 1.00 82.05 225 A 1 
ATOM   1667 C  CE  . LYS A 1 225 ? -13.625 7.408   -21.023 1.00 75.41 225 A 1 
ATOM   1668 N  NZ  . LYS A 1 225 ? -14.849 7.697   -21.820 1.00 67.46 225 A 1 
ATOM   1669 N  N   . ASN A 1 226 ? -9.141  3.072   -19.855 1.00 93.51 226 A 1 
ATOM   1670 C  CA  . ASN A 1 226 ? -9.095  2.173   -18.712 1.00 93.71 226 A 1 
ATOM   1671 C  C   . ASN A 1 226 ? -7.676  1.601   -18.721 1.00 94.36 226 A 1 
ATOM   1672 O  O   . ASN A 1 226 ? -7.393  0.640   -19.433 1.00 93.93 226 A 1 
ATOM   1673 C  CB  . ASN A 1 226 ? -10.117 1.036   -18.855 1.00 92.51 226 A 1 
ATOM   1674 C  CG  . ASN A 1 226 ? -10.010 0.020   -17.729 1.00 90.99 226 A 1 
ATOM   1675 O  OD1 . ASN A 1 226 ? -9.146  0.119   -16.855 1.00 86.99 226 A 1 
ATOM   1676 N  ND2 . ASN A 1 226 ? -10.878 -0.987  -17.744 1.00 85.93 226 A 1 
ATOM   1677 N  N   . PRO A 1 227 ? -6.763  2.192   -17.920 1.00 95.89 227 A 1 
ATOM   1678 C  CA  . PRO A 1 227 ? -5.374  1.745   -17.878 1.00 96.09 227 A 1 
ATOM   1679 C  C   . PRO A 1 227 ? -5.130  0.394   -17.217 1.00 95.88 227 A 1 
ATOM   1680 O  O   . PRO A 1 227 ? -4.005  -0.102  -17.197 1.00 93.23 227 A 1 
ATOM   1681 C  CB  . PRO A 1 227 ? -4.667  2.884   -17.136 1.00 95.61 227 A 1 
ATOM   1682 C  CG  . PRO A 1 227 ? -5.724  3.341   -16.182 1.00 94.50 227 A 1 
ATOM   1683 C  CD  . PRO A 1 227 ? -6.991  3.326   -17.020 1.00 95.85 227 A 1 
ATOM   1684 N  N   . GLN A 1 228 ? -6.196  -0.231  -16.689 1.00 94.60 228 A 1 
ATOM   1685 C  CA  . GLN A 1 228 ? -6.057  -1.540  -16.062 1.00 93.84 228 A 1 
ATOM   1686 C  C   . GLN A 1 228 ? -6.125  -2.664  -17.102 1.00 93.16 228 A 1 
ATOM   1687 O  O   . GLN A 1 228 ? -5.938  -3.833  -16.774 1.00 90.48 228 A 1 
ATOM   1688 C  CB  . GLN A 1 228 ? -7.136  -1.750  -14.993 1.00 93.40 228 A 1 
ATOM   1689 C  CG  . GLN A 1 228 ? -6.982  -0.824  -13.789 1.00 92.99 228 A 1 
ATOM   1690 C  CD  . GLN A 1 228 ? -7.950  -1.159  -12.672 1.00 94.00 228 A 1 
ATOM   1691 O  OE1 . GLN A 1 228 ? -9.132  -1.384  -12.912 1.00 89.48 228 A 1 
ATOM   1692 N  NE2 . GLN A 1 228 ? -7.453  -1.189  -11.445 1.00 88.52 228 A 1 
ATOM   1693 N  N   . THR A 1 229 ? -6.389  -2.299  -18.350 1.00 93.32 229 A 1 
ATOM   1694 C  CA  . THR A 1 229 ? -6.433  -3.278  -19.435 1.00 92.57 229 A 1 
ATOM   1695 C  C   . THR A 1 229 ? -5.107  -3.218  -20.190 1.00 93.34 229 A 1 
ATOM   1696 O  O   . THR A 1 229 ? -4.431  -2.190  -20.203 1.00 92.05 229 A 1 
ATOM   1697 C  CB  . THR A 1 229 ? -7.573  -2.985  -20.431 1.00 90.04 229 A 1 
ATOM   1698 O  OG1 . THR A 1 229 ? -7.340  -1.740  -21.085 1.00 81.32 229 A 1 
ATOM   1699 C  CG2 . THR A 1 229 ? -8.916  -2.942  -19.714 1.00 80.34 229 A 1 
ATOM   1700 N  N   . VAL A 1 230 ? -4.737  -4.345  -20.792 1.00 93.03 230 A 1 
ATOM   1701 C  CA  . VAL A 1 230 ? -3.499  -4.405  -21.557 1.00 92.87 230 A 1 
ATOM   1702 C  C   . VAL A 1 230 ? -3.585  -3.599  -22.855 1.00 93.41 230 A 1 
ATOM   1703 O  O   . VAL A 1 230 ? -2.725  -2.760  -23.134 1.00 91.40 230 A 1 
ATOM   1704 C  CB  . VAL A 1 230 ? -3.126  -5.870  -21.905 1.00 90.61 230 A 1 
ATOM   1705 C  CG1 . VAL A 1 230 ? -1.882  -5.913  -22.785 1.00 82.57 230 A 1 
ATOM   1706 C  CG2 . VAL A 1 230 ? -2.909  -6.657  -20.630 1.00 83.20 230 A 1 
ATOM   1707 N  N   . GLU A 1 231 ? -4.624  -3.864  -23.633 1.00 90.87 231 A 1 
ATOM   1708 C  CA  . GLU A 1 231 ? -4.783  -3.217  -24.930 1.00 90.09 231 A 1 
ATOM   1709 C  C   . GLU A 1 231 ? -5.773  -2.058  -24.938 1.00 91.06 231 A 1 
ATOM   1710 O  O   . GLU A 1 231 ? -6.582  -1.896  -24.025 1.00 87.44 231 A 1 
ATOM   1711 C  CB  . GLU A 1 231 ? -5.211  -4.249  -25.977 1.00 85.51 231 A 1 
ATOM   1712 C  CG  . GLU A 1 231 ? -4.278  -5.436  -26.093 1.00 74.11 231 A 1 
ATOM   1713 C  CD  . GLU A 1 231 ? -4.732  -6.437  -27.141 1.00 63.92 231 A 1 
ATOM   1714 O  OE1 . GLU A 1 231 ? -5.905  -6.353  -27.576 1.00 56.56 231 A 1 
ATOM   1715 O  OE2 . GLU A 1 231 ? -3.920  -7.308  -27.536 1.00 55.65 231 A 1 
ATOM   1716 N  N   . ALA A 1 232 ? -5.686  -1.259  -25.995 1.00 90.73 232 A 1 
ATOM   1717 C  CA  . ALA A 1 232 ? -6.582  -0.135  -26.201 1.00 90.15 232 A 1 
ATOM   1718 C  C   . ALA A 1 232 ? -7.327  -0.395  -27.506 1.00 89.78 232 A 1 
ATOM   1719 O  O   . ALA A 1 232 ? -6.872  -1.172  -28.342 1.00 84.60 232 A 1 
ATOM   1720 C  CB  . ALA A 1 232 ? -5.800  1.168   -26.301 1.00 87.78 232 A 1 
ATOM   1721 N  N   . SER A 1 233 ? -8.476  0.247   -27.659 1.00 88.73 233 A 1 
ATOM   1722 C  CA  . SER A 1 233 ? -9.254  0.106   -28.888 1.00 87.42 233 A 1 
ATOM   1723 C  C   . SER A 1 233 ? -9.824  1.475   -29.233 1.00 87.66 233 A 1 
ATOM   1724 O  O   . SER A 1 233 ? -10.168 2.252   -28.348 1.00 82.18 233 A 1 
ATOM   1725 C  CB  . SER A 1 233 ? -10.388 -0.911  -28.715 1.00 83.10 233 A 1 
ATOM   1726 O  OG  . SER A 1 233 ? -11.364 -0.442  -27.804 1.00 74.01 233 A 1 
ATOM   1727 N  N   . ASP A 1 234 ? -9.913  1.775   -30.527 1.00 81.92 234 A 1 
ATOM   1728 C  CA  . ASP A 1 234 ? -10.421 3.065   -30.959 1.00 80.87 234 A 1 
ATOM   1729 C  C   . ASP A 1 234 ? -11.919 3.247   -30.708 1.00 82.06 234 A 1 
ATOM   1730 O  O   . ASP A 1 234 ? -12.446 4.348   -30.869 1.00 76.08 234 A 1 
ATOM   1731 C  CB  . ASP A 1 234 ? -10.127 3.292   -32.449 1.00 75.42 234 A 1 
ATOM   1732 C  CG  . ASP A 1 234 ? -8.647  3.420   -32.745 1.00 68.10 234 A 1 
ATOM   1733 O  OD1 . ASP A 1 234 ? -7.873  3.724   -31.816 1.00 60.90 234 A 1 
ATOM   1734 O  OD2 . ASP A 1 234 ? -8.255  3.222   -33.919 1.00 60.45 234 A 1 
ATOM   1735 N  N   . SER A 1 235 ? -12.606 2.180   -30.316 1.00 80.63 235 A 1 
ATOM   1736 C  CA  . SER A 1 235 ? -14.042 2.255   -30.072 1.00 79.83 235 A 1 
ATOM   1737 C  C   . SER A 1 235 ? -14.425 2.384   -28.595 1.00 80.78 235 A 1 
ATOM   1738 O  O   . SER A 1 235 ? -14.864 3.438   -28.156 1.00 74.48 235 A 1 
ATOM   1739 C  CB  . SER A 1 235 ? -14.737 1.030   -30.680 1.00 74.66 235 A 1 
ATOM   1740 O  OG  . SER A 1 235 ? -14.231 -0.166  -30.141 1.00 65.18 235 A 1 
ATOM   1741 N  N   . SER A 1 236 ? -14.277 1.305   -27.824 1.00 82.48 236 A 1 
ATOM   1742 C  CA  . SER A 1 236 ? -14.701 1.279   -26.427 1.00 82.01 236 A 1 
ATOM   1743 C  C   . SER A 1 236 ? -13.647 1.659   -25.390 1.00 84.49 236 A 1 
ATOM   1744 O  O   . SER A 1 236 ? -13.990 2.065   -24.280 1.00 80.70 236 A 1 
ATOM   1745 C  CB  . SER A 1 236 ? -15.249 -0.106  -26.081 1.00 77.78 236 A 1 
ATOM   1746 O  OG  . SER A 1 236 ? -14.261 -1.100  -26.255 1.00 69.14 236 A 1 
ATOM   1747 N  N   . ASN A 1 237 ? -12.372 1.536   -25.731 1.00 87.47 237 A 1 
ATOM   1748 C  CA  . ASN A 1 237 ? -11.303 1.844   -24.785 1.00 89.31 237 A 1 
ATOM   1749 C  C   . ASN A 1 237 ? -10.156 2.566   -25.490 1.00 90.32 237 A 1 
ATOM   1750 O  O   . ASN A 1 237 ? -9.046  2.037   -25.601 1.00 89.26 237 A 1 
ATOM   1751 C  CB  . ASN A 1 237 ? -10.801 0.550   -24.129 1.00 88.76 237 A 1 
ATOM   1752 C  CG  . ASN A 1 237 ? -9.874  0.789   -22.956 1.00 88.19 237 A 1 
ATOM   1753 O  OD1 . ASN A 1 237 ? -9.984  1.801   -22.271 1.00 85.88 237 A 1 
ATOM   1754 N  ND2 . ASN A 1 237 ? -8.984  -0.155  -22.709 1.00 85.41 237 A 1 
ATOM   1755 N  N   . PRO A 1 238 ? -10.411 3.783   -25.974 1.00 90.63 238 A 1 
ATOM   1756 C  CA  . PRO A 1 238 ? -9.420  4.552   -26.717 1.00 90.83 238 A 1 
ATOM   1757 C  C   . PRO A 1 238 ? -8.274  5.108   -25.879 1.00 92.08 238 A 1 
ATOM   1758 O  O   . PRO A 1 238 ? -8.363  5.186   -24.653 1.00 91.23 238 A 1 
ATOM   1759 C  CB  . PRO A 1 238 ? -10.255 5.679   -27.324 1.00 88.51 238 A 1 
ATOM   1760 C  CG  . PRO A 1 238 ? -11.262 5.941   -26.254 1.00 86.63 238 A 1 
ATOM   1761 C  CD  . PRO A 1 238 ? -11.662 4.549   -25.814 1.00 89.27 238 A 1 
ATOM   1762 N  N   . MET A 1 239 ? -7.203  5.482   -26.561 1.00 92.23 239 A 1 
ATOM   1763 C  CA  . MET A 1 239 ? -6.055  6.088   -25.902 1.00 92.73 239 A 1 
ATOM   1764 C  C   . MET A 1 239 ? -6.451  7.505   -25.495 1.00 92.82 239 A 1 
ATOM   1765 O  O   . MET A 1 239 ? -7.212  8.172   -26.191 1.00 91.77 239 A 1 
ATOM   1766 C  CB  . MET A 1 239 ? -4.849  6.145   -26.847 1.00 92.38 239 A 1 
ATOM   1767 C  CG  . MET A 1 239 ? -4.296  4.783   -27.247 1.00 90.02 239 A 1 
ATOM   1768 S  SD  . MET A 1 239 ? -3.539  3.902   -25.860 1.00 90.54 239 A 1 
ATOM   1769 C  CE  . MET A 1 239 ? -1.988  4.775   -25.687 1.00 85.37 239 A 1 
ATOM   1770 N  N   . VAL A 1 240 ? -5.931  7.964   -24.350 1.00 93.32 240 A 1 
ATOM   1771 C  CA  . VAL A 1 240 ? -6.225  9.300   -23.858 1.00 93.89 240 A 1 
ATOM   1772 C  C   . VAL A 1 240 ? -4.958  9.936   -23.319 1.00 94.50 240 A 1 
ATOM   1773 O  O   . VAL A 1 240 ? -3.975  9.240   -23.037 1.00 94.38 240 A 1 
ATOM   1774 C  CB  . VAL A 1 240 ? -7.287  9.284   -22.722 1.00 93.02 240 A 1 
ATOM   1775 C  CG1 . VAL A 1 240 ? -8.571  8.624   -23.194 1.00 88.86 240 A 1 
ATOM   1776 C  CG2 . VAL A 1 240 ? -6.728  8.562   -21.494 1.00 88.74 240 A 1 
ATOM   1777 N  N   . ASP A 1 241 ? -4.981  11.253  -23.182 1.00 94.81 241 A 1 
ATOM   1778 C  CA  . ASP A 1 241 ? -3.864  11.977  -22.592 1.00 95.04 241 A 1 
ATOM   1779 C  C   . ASP A 1 241 ? -4.345  12.282  -21.182 1.00 95.51 241 A 1 
ATOM   1780 O  O   . ASP A 1 241 ? -5.293  13.049  -20.988 1.00 94.74 241 A 1 
ATOM   1781 C  CB  . ASP A 1 241 ? -3.577  13.272  -23.361 1.00 94.06 241 A 1 
ATOM   1782 C  CG  . ASP A 1 241 ? -3.012  13.014  -24.741 1.00 92.12 241 A 1 
ATOM   1783 O  OD1 . ASP A 1 241 ? -2.153  12.119  -24.874 1.00 88.35 241 A 1 
ATOM   1784 O  OD2 . ASP A 1 241 ? -3.414  13.703  -25.696 1.00 87.77 241 A 1 
ATOM   1785 N  N   . ARG A 1 242 ? -3.711  11.656  -20.184 1.00 96.87 242 A 1 
ATOM   1786 C  CA  . ARG A 1 242 ? -4.114  11.818  -18.799 1.00 97.19 242 A 1 
ATOM   1787 C  C   . ARG A 1 242 ? -3.070  12.563  -17.978 1.00 97.53 242 A 1 
ATOM   1788 O  O   . ARG A 1 242 ? -1.863  12.390  -18.175 1.00 97.28 242 A 1 
ATOM   1789 C  CB  . ARG A 1 242 ? -4.382  10.450  -18.163 1.00 96.46 242 A 1 
ATOM   1790 C  CG  . ARG A 1 242 ? -5.193  10.514  -16.883 1.00 93.89 242 A 1 
ATOM   1791 C  CD  . ARG A 1 242 ? -5.256  9.158   -16.168 1.00 92.68 242 A 1 
ATOM   1792 N  NE  . ARG A 1 242 ? -5.470  8.029   -17.065 1.00 89.52 242 A 1 
ATOM   1793 C  CZ  . ARG A 1 242 ? -6.620  7.742   -17.676 1.00 91.63 242 A 1 
ATOM   1794 N  NH1 . ARG A 1 242 ? -7.683  8.508   -17.496 1.00 80.77 242 A 1 
ATOM   1795 N  NH2 . ARG A 1 242 ? -6.701  6.684   -18.470 1.00 84.41 242 A 1 
ATOM   1796 N  N   . SER A 1 243 ? -3.549  13.387  -17.048 1.00 97.69 243 A 1 
ATOM   1797 C  CA  . SER A 1 243 ? -2.681  14.126  -16.146 1.00 97.66 243 A 1 
ATOM   1798 C  C   . SER A 1 243 ? -3.084  13.767  -14.724 1.00 97.98 243 A 1 
ATOM   1799 O  O   . SER A 1 243 ? -4.242  13.926  -14.346 1.00 97.21 243 A 1 
ATOM   1800 C  CB  . SER A 1 243 ? -2.835  15.637  -16.370 1.00 96.43 243 A 1 
ATOM   1801 O  OG  . SER A 1 243 ? -2.124  16.363  -15.392 1.00 85.01 243 A 1 
ATOM   1802 N  N   . THR A 1 244 ? -2.126  13.263  -13.952 1.00 98.08 244 A 1 
ATOM   1803 C  CA  . THR A 1 244 ? -2.379  12.915  -12.556 1.00 98.21 244 A 1 
ATOM   1804 C  C   . THR A 1 244 ? -1.461  13.782  -11.705 1.00 98.41 244 A 1 
ATOM   1805 O  O   . THR A 1 244 ? -0.242  13.687  -11.802 1.00 98.14 244 A 1 
ATOM   1806 C  CB  . THR A 1 244 ? -2.089  11.427  -12.283 1.00 97.98 244 A 1 
ATOM   1807 O  OG1 . THR A 1 244 ? -2.961  10.623  -13.086 1.00 96.06 244 A 1 
ATOM   1808 C  CG2 . THR A 1 244 ? -2.323  11.103  -10.817 1.00 96.62 244 A 1 
ATOM   1809 N  N   . ILE A 1 245 ? -2.062  14.637  -10.884 1.00 98.47 245 A 1 
ATOM   1810 C  CA  . ILE A 1 245 ? -1.303  15.544  -10.044 1.00 98.54 245 A 1 
ATOM   1811 C  C   . ILE A 1 245 ? -1.738  15.413  -8.588  1.00 98.52 245 A 1 
ATOM   1812 O  O   . ILE A 1 245 ? -2.930  15.393  -8.289  1.00 98.10 245 A 1 
ATOM   1813 C  CB  . ILE A 1 245 ? -1.496  17.010  -10.492 1.00 98.22 245 A 1 
ATOM   1814 C  CG1 . ILE A 1 245 ? -0.957  17.193  -11.917 1.00 96.45 245 A 1 
ATOM   1815 C  CG2 . ILE A 1 245 ? -0.810  17.968  -9.520  1.00 96.74 245 A 1 
ATOM   1816 C  CD1 . ILE A 1 245 ? -1.230  18.562  -12.512 1.00 91.37 245 A 1 
ATOM   1817 N  N   . GLN A 1 246 ? -0.755  15.317  -7.687  1.00 98.61 246 A 1 
ATOM   1818 C  CA  . GLN A 1 246 ? -1.055  15.278  -6.260  1.00 98.72 246 A 1 
ATOM   1819 C  C   . GLN A 1 246 ? -0.194  16.322  -5.574  1.00 98.72 246 A 1 
ATOM   1820 O  O   . GLN A 1 246 ? 1.008   16.408  -5.822  1.00 98.55 246 A 1 
ATOM   1821 C  CB  . GLN A 1 246 ? -0.794  13.905  -5.638  1.00 98.42 246 A 1 
ATOM   1822 C  CG  . GLN A 1 246 ? -1.163  13.879  -4.144  1.00 97.56 246 A 1 
ATOM   1823 C  CD  . GLN A 1 246 ? -1.160  12.496  -3.520  1.00 97.66 246 A 1 
ATOM   1824 O  OE1 . GLN A 1 246 ? -1.308  11.494  -4.208  1.00 92.07 246 A 1 
ATOM   1825 N  NE2 . GLN A 1 246 ? -1.025  12.440  -2.199  1.00 91.39 246 A 1 
ATOM   1826 N  N   . ARG A 1 247 ? -0.817  17.118  -4.710  1.00 98.71 247 A 1 
ATOM   1827 C  CA  . ARG A 1 247 ? -0.114  18.153  -3.968  1.00 98.71 247 A 1 
ATOM   1828 C  C   . ARG A 1 247 ? -0.412  17.983  -2.488  1.00 98.76 247 A 1 
ATOM   1829 O  O   . ARG A 1 247 ? -1.572  17.858  -2.095  1.00 98.16 247 A 1 
ATOM   1830 C  CB  . ARG A 1 247 ? -0.550  19.539  -4.449  1.00 98.24 247 A 1 
ATOM   1831 C  CG  . ARG A 1 247 ? -0.133  19.822  -5.886  1.00 94.56 247 A 1 
ATOM   1832 C  CD  . ARG A 1 247 ? -0.404  21.265  -6.301  1.00 92.90 247 A 1 
ATOM   1833 N  NE  . ARG A 1 247 ? -1.816  21.535  -6.511  1.00 83.11 247 A 1 
ATOM   1834 C  CZ  . ARG A 1 247 ? -2.293  22.687  -6.977  1.00 76.53 247 A 1 
ATOM   1835 N  NH1 . ARG A 1 247 ? -1.465  23.676  -7.280  1.00 69.78 247 A 1 
ATOM   1836 N  NH2 . ARG A 1 247 ? -3.601  22.838  -7.139  1.00 64.46 247 A 1 
ATOM   1837 N  N   . ASP A 1 248 ? 0.647   17.952  -1.670  1.00 98.83 248 A 1 
ATOM   1838 C  CA  . ASP A 1 248 ? 0.498   17.770  -0.235  1.00 98.77 248 A 1 
ATOM   1839 C  C   . ASP A 1 248 ? 1.232   18.843  0.558   1.00 98.88 248 A 1 
ATOM   1840 O  O   . ASP A 1 248 ? 2.277   19.339  0.142   1.00 98.51 248 A 1 
ATOM   1841 C  CB  . ASP A 1 248 ? 1.042   16.404  0.191   1.00 98.45 248 A 1 
ATOM   1842 C  CG  . ASP A 1 248 ? 0.253   15.256  -0.400  1.00 97.32 248 A 1 
ATOM   1843 O  OD1 . ASP A 1 248 ? 0.494   14.915  -1.583  1.00 90.97 248 A 1 
ATOM   1844 O  OD2 . ASP A 1 248 ? -0.599  14.689  0.303   1.00 91.37 248 A 1 
ATOM   1845 N  N   . ALA A 1 249 ? 0.671   19.176  1.723   1.00 98.79 249 A 1 
ATOM   1846 C  CA  . ALA A 1 249 ? 1.277   20.148  2.619   1.00 98.74 249 A 1 
ATOM   1847 C  C   . ALA A 1 249 ? 0.933   19.731  4.041   1.00 98.80 249 A 1 
ATOM   1848 O  O   . ALA A 1 249 ? -0.208  19.378  4.338   1.00 98.37 249 A 1 
ATOM   1849 C  CB  . ALA A 1 249 ? 0.755   21.554  2.338   1.00 98.42 249 A 1 
ATOM   1850 N  N   . GLN A 1 250 ? 1.937   19.743  4.921   1.00 98.71 250 A 1 
ATOM   1851 C  CA  . GLN A 1 250 ? 1.750   19.369  6.317   1.00 98.77 250 A 1 
ATOM   1852 C  C   . GLN A 1 250 ? 2.541   20.303  7.215   1.00 98.79 250 A 1 
ATOM   1853 O  O   . GLN A 1 250 ? 3.649   20.727  6.863   1.00 98.40 250 A 1 
ATOM   1854 C  CB  . GLN A 1 250 ? 2.240   17.946  6.593   1.00 97.41 250 A 1 
ATOM   1855 C  CG  . GLN A 1 250 ? 1.483   16.830  5.914   1.00 91.25 250 A 1 
ATOM   1856 C  CD  . GLN A 1 250 ? 1.988   15.461  6.341   1.00 92.33 250 A 1 
ATOM   1857 O  OE1 . GLN A 1 250 ? 2.396   15.283  7.493   1.00 84.78 250 A 1 
ATOM   1858 N  NE2 . GLN A 1 250 ? 1.961   14.491  5.434   1.00 83.67 250 A 1 
ATOM   1859 N  N   . LEU A 1 251 ? 1.985   20.608  8.377   1.00 98.75 251 A 1 
ATOM   1860 C  CA  . LEU A 1 251 ? 2.663   21.424  9.374   1.00 98.72 251 A 1 
ATOM   1861 C  C   . LEU A 1 251 ? 2.453   20.674  10.686  1.00 98.78 251 A 1 
ATOM   1862 O  O   . LEU A 1 251 ? 1.324   20.380  11.064  1.00 98.46 251 A 1 
ATOM   1863 C  CB  . LEU A 1 251 ? 2.064   22.827  9.460   1.00 98.37 251 A 1 
ATOM   1864 C  CG  . LEU A 1 251 ? 2.776   23.790  10.418  1.00 91.40 251 A 1 
ATOM   1865 C  CD1 . LEU A 1 251 ? 4.212   24.021  9.960   1.00 85.79 251 A 1 
ATOM   1866 C  CD2 . LEU A 1 251 ? 2.026   25.111  10.478  1.00 86.05 251 A 1 
ATOM   1867 N  N   . SER A 1 252 ? 3.551   20.340  11.370  1.00 98.73 252 A 1 
ATOM   1868 C  CA  . SER A 1 252 ? 3.474   19.598  12.622  1.00 98.60 252 A 1 
ATOM   1869 C  C   . SER A 1 252 ? 4.238   20.289  13.744  1.00 98.73 252 A 1 
ATOM   1870 O  O   . SER A 1 252 ? 5.280   20.892  13.518  1.00 98.17 252 A 1 
ATOM   1871 C  CB  . SER A 1 252 ? 4.035   18.183  12.437  1.00 97.32 252 A 1 
ATOM   1872 O  OG  . SER A 1 252 ? 3.340   17.482  11.425  1.00 82.26 252 A 1 
ATOM   1873 N  N   . TYR A 1 253 ? 3.701   20.178  14.961  1.00 98.64 253 A 1 
ATOM   1874 C  CA  . TYR A 1 253 ? 4.313   20.773  16.140  1.00 98.68 253 A 1 
ATOM   1875 C  C   . TYR A 1 253 ? 4.450   19.685  17.191  1.00 98.64 253 A 1 
ATOM   1876 O  O   . TYR A 1 253 ? 3.500   18.948  17.454  1.00 98.28 253 A 1 
ATOM   1877 C  CB  . TYR A 1 253 ? 3.438   21.908  16.674  1.00 98.50 253 A 1 
ATOM   1878 C  CG  . TYR A 1 253 ? 3.881   22.449  18.015  1.00 98.37 253 A 1 
ATOM   1879 C  CD1 . TYR A 1 253 ? 5.018   23.244  18.139  1.00 97.62 253 A 1 
ATOM   1880 C  CD2 . TYR A 1 253 ? 3.151   22.164  19.168  1.00 97.85 253 A 1 
ATOM   1881 C  CE1 . TYR A 1 253 ? 5.418   23.744  19.367  1.00 97.30 253 A 1 
ATOM   1882 C  CE2 . TYR A 1 253 ? 3.546   22.660  20.402  1.00 97.20 253 A 1 
ATOM   1883 C  CZ  . TYR A 1 253 ? 4.677   23.453  20.502  1.00 97.33 253 A 1 
ATOM   1884 O  OH  . TYR A 1 253 ? 5.065   23.947  21.725  1.00 96.03 253 A 1 
ATOM   1885 N  N   . LYS A 1 254 ? 5.641   19.583  17.794  1.00 98.60 254 A 1 
ATOM   1886 C  CA  . LYS A 1 254 ? 5.887   18.579  18.818  1.00 98.45 254 A 1 
ATOM   1887 C  C   . LYS A 1 254 ? 6.277   19.256  20.125  1.00 98.54 254 A 1 
ATOM   1888 O  O   . LYS A 1 254 ? 7.067   20.198  20.130  1.00 98.07 254 A 1 
ATOM   1889 C  CB  . LYS A 1 254 ? 7.014   17.633  18.369  1.00 97.58 254 A 1 
ATOM   1890 C  CG  . LYS A 1 254 ? 7.328   16.517  19.349  1.00 83.79 254 A 1 
ATOM   1891 C  CD  . LYS A 1 254 ? 8.483   15.657  18.832  1.00 78.43 254 A 1 
ATOM   1892 C  CE  . LYS A 1 254 ? 8.845   14.543  19.804  1.00 65.60 254 A 1 
ATOM   1893 N  NZ  . LYS A 1 254 ? 7.759   13.550  19.980  1.00 58.27 254 A 1 
ATOM   1894 N  N   . LEU A 1 255 ? 5.716   18.763  21.228  1.00 98.37 255 A 1 
ATOM   1895 C  CA  . LEU A 1 255 ? 5.998   19.297  22.552  1.00 98.31 255 A 1 
ATOM   1896 C  C   . LEU A 1 255 ? 6.327   18.123  23.463  1.00 98.37 255 A 1 
ATOM   1897 O  O   . LEU A 1 255 ? 5.438   17.376  23.878  1.00 97.54 255 A 1 
ATOM   1898 C  CB  . LEU A 1 255 ? 4.776   20.055  23.101  1.00 98.01 255 A 1 
ATOM   1899 C  CG  . LEU A 1 255 ? 4.906   20.621  24.520  1.00 97.03 255 A 1 
ATOM   1900 C  CD1 . LEU A 1 255 ? 6.063   21.602  24.597  1.00 95.16 255 A 1 
ATOM   1901 C  CD2 . LEU A 1 255 ? 3.599   21.301  24.919  1.00 95.01 255 A 1 
ATOM   1902 N  N   . ALA A 1 256 ? 7.615   17.948  23.752  1.00 97.94 256 A 1 
ATOM   1903 C  CA  . ALA A 1 256 ? 8.069   16.835  24.569  1.00 97.72 256 A 1 
ATOM   1904 C  C   . ALA A 1 256 ? 9.236   17.244  25.463  1.00 97.69 256 A 1 
ATOM   1905 O  O   . ALA A 1 256 ? 10.401  17.013  25.123  1.00 95.73 256 A 1 
ATOM   1906 C  CB  . ALA A 1 256 ? 8.477   15.661  23.671  1.00 96.57 256 A 1 
ATOM   1907 N  N   . PRO A 1 257 ? 8.951   17.855  26.607  1.00 97.83 257 A 1 
ATOM   1908 C  CA  . PRO A 1 257 ? 9.996   18.280  27.543  1.00 97.32 257 A 1 
ATOM   1909 C  C   . PRO A 1 257 ? 10.828  17.084  27.997  1.00 96.82 257 A 1 
ATOM   1910 O  O   . PRO A 1 257 ? 10.288  16.019  28.281  1.00 94.58 257 A 1 
ATOM   1911 C  CB  . PRO A 1 257 ? 9.208   18.890  28.700  1.00 96.57 257 A 1 
ATOM   1912 C  CG  . PRO A 1 257 ? 7.934   19.336  28.063  1.00 95.16 257 A 1 
ATOM   1913 C  CD  . PRO A 1 257 ? 7.613   18.218  27.102  1.00 97.41 257 A 1 
ATOM   1914 N  N   . GLN A 1 258 ? 12.137  17.256  28.067  1.00 96.00 258 A 1 
ATOM   1915 C  CA  . GLN A 1 258 ? 13.015  16.186  28.503  1.00 94.74 258 A 1 
ATOM   1916 C  C   . GLN A 1 258 ? 12.683  15.773  29.933  1.00 94.85 258 A 1 
ATOM   1917 O  O   . GLN A 1 258 ? 12.449  16.620  30.794  1.00 90.96 258 A 1 
ATOM   1918 C  CB  . GLN A 1 258 ? 14.484  16.621  28.427  1.00 91.87 258 A 1 
ATOM   1919 C  CG  . GLN A 1 258 ? 14.961  16.977  27.025  1.00 78.58 258 A 1 
ATOM   1920 C  CD  . GLN A 1 258 ? 16.441  17.324  26.992  1.00 69.27 258 A 1 
ATOM   1921 O  OE1 . GLN A 1 258 ? 17.006  17.782  27.988  1.00 61.35 258 A 1 
ATOM   1922 N  NE2 . GLN A 1 258 ? 17.076  17.112  25.846  1.00 58.49 258 A 1 
ATOM   1923 N  N   . GLY A 1 259 ? 12.642  14.459  30.164  1.00 93.48 259 A 1 
ATOM   1924 C  CA  . GLY A 1 259 ? 12.354  13.947  31.495  1.00 93.49 259 A 1 
ATOM   1925 C  C   . GLY A 1 259 ? 10.894  13.959  31.907  1.00 94.67 259 A 1 
ATOM   1926 O  O   . GLY A 1 259 ? 10.572  13.612  33.039  1.00 90.63 259 A 1 
ATOM   1927 N  N   . ASN A 1 260 ? 10.006  14.348  30.995  1.00 95.58 260 A 1 
ATOM   1928 C  CA  . ASN A 1 260 ? 8.581   14.402  31.309  1.00 95.98 260 A 1 
ATOM   1929 C  C   . ASN A 1 260 ? 7.877   13.159  30.765  1.00 96.01 260 A 1 
ATOM   1930 O  O   . ASN A 1 260 ? 7.705   13.012  29.558  1.00 93.90 260 A 1 
ATOM   1931 C  CB  . ASN A 1 260 ? 7.951   15.665  30.717  1.00 94.51 260 A 1 
ATOM   1932 C  CG  . ASN A 1 260 ? 6.574   15.941  31.268  1.00 93.69 260 A 1 
ATOM   1933 O  OD1 . ASN A 1 260 ? 5.769   15.035  31.462  1.00 85.88 260 A 1 
ATOM   1934 N  ND2 . ASN A 1 260 ? 6.286   17.211  31.525  1.00 85.69 260 A 1 
ATOM   1935 N  N   . ASP A 1 261 ? 7.468   12.261  31.651  1.00 96.68 261 A 1 
ATOM   1936 C  CA  . ASP A 1 261 ? 6.802   11.024  31.254  1.00 96.58 261 A 1 
ATOM   1937 C  C   . ASP A 1 261 ? 5.319   11.210  30.928  1.00 97.27 261 A 1 
ATOM   1938 O  O   . ASP A 1 261 ? 4.686   10.287  30.424  1.00 95.42 261 A 1 
ATOM   1939 C  CB  . ASP A 1 261 ? 6.951   9.963   32.345  1.00 94.31 261 A 1 
ATOM   1940 C  CG  . ASP A 1 261 ? 8.381   9.510   32.546  1.00 89.31 261 A 1 
ATOM   1941 O  OD1 . ASP A 1 261 ? 9.146   9.506   31.564  1.00 81.89 261 A 1 
ATOM   1942 O  OD2 . ASP A 1 261 ? 8.728   9.145   33.681  1.00 82.85 261 A 1 
ATOM   1943 N  N   . TRP A 1 262 ? 4.771   12.379  31.223  1.00 97.45 262 A 1 
ATOM   1944 C  CA  . TRP A 1 262 ? 3.360   12.627  30.971  1.00 97.51 262 A 1 
ATOM   1945 C  C   . TRP A 1 262 ? 3.092   13.392  29.685  1.00 97.87 262 A 1 
ATOM   1946 O  O   . TRP A 1 262 ? 2.042   13.222  29.067  1.00 96.42 262 A 1 
ATOM   1947 C  CB  . TRP A 1 262 ? 2.740   13.418  32.130  1.00 95.52 262 A 1 
ATOM   1948 C  CG  . TRP A 1 262 ? 2.492   12.616  33.363  1.00 84.93 262 A 1 
ATOM   1949 C  CD1 . TRP A 1 262 ? 3.423   12.197  34.274  1.00 66.11 262 A 1 
ATOM   1950 C  CD2 . TRP A 1 262 ? 1.224   12.134  33.841  1.00 76.40 262 A 1 
ATOM   1951 N  NE1 . TRP A 1 262 ? 2.822   11.486  35.282  1.00 59.63 262 A 1 
ATOM   1952 C  CE2 . TRP A 1 262 ? 1.475   11.434  35.044  1.00 67.66 262 A 1 
ATOM   1953 C  CE3 . TRP A 1 262 ? -0.077  12.228  33.356  1.00 58.25 262 A 1 
ATOM   1954 C  CZ2 . TRP A 1 262 ? 0.448   10.837  35.774  1.00 60.31 262 A 1 
ATOM   1955 C  CZ3 . TRP A 1 262 ? -1.098  11.636  34.091  1.00 54.72 262 A 1 
ATOM   1956 C  CH2 . TRP A 1 262 ? -0.829  10.947  35.287  1.00 56.17 262 A 1 
ATOM   1957 N  N   . LEU A 1 263 ? 4.036   14.230  29.277  1.00 97.83 263 A 1 
ATOM   1958 C  CA  . LEU A 1 263 ? 3.855   15.072  28.101  1.00 97.97 263 A 1 
ATOM   1959 C  C   . LEU A 1 263 ? 4.810   14.778  26.957  1.00 97.91 263 A 1 
ATOM   1960 O  O   . LEU A 1 263 ? 6.013   14.992  27.060  1.00 96.49 263 A 1 
ATOM   1961 C  CB  . LEU A 1 263 ? 3.986   16.542  28.514  1.00 97.37 263 A 1 
ATOM   1962 C  CG  . LEU A 1 263 ? 3.740   17.611  27.445  1.00 96.58 263 A 1 
ATOM   1963 C  CD1 . LEU A 1 263 ? 2.318   17.491  26.910  1.00 94.74 263 A 1 
ATOM   1964 C  CD2 . LEU A 1 263 ? 3.968   18.980  28.055  1.00 94.35 263 A 1 
ATOM   1965 N  N   . ASN A 1 264 ? 4.249   14.290  25.873  1.00 98.17 264 A 1 
ATOM   1966 C  CA  . ASN A 1 264 ? 4.980   13.984  24.644  1.00 98.03 264 A 1 
ATOM   1967 C  C   . ASN A 1 264 ? 3.920   14.113  23.564  1.00 98.17 264 A 1 
ATOM   1968 O  O   . ASN A 1 264 ? 3.465   13.117  22.992  1.00 97.14 264 A 1 
ATOM   1969 C  CB  . ASN A 1 264 ? 5.563   12.570  24.674  1.00 96.86 264 A 1 
ATOM   1970 C  CG  . ASN A 1 264 ? 6.432   12.280  23.465  1.00 95.06 264 A 1 
ATOM   1971 O  OD1 . ASN A 1 264 ? 6.401   13.001  22.472  1.00 89.04 264 A 1 
ATOM   1972 N  ND2 . ASN A 1 264 ? 7.210   11.204  23.535  1.00 86.79 264 A 1 
ATOM   1973 N  N   . ALA A 1 265 ? 3.496   15.331  23.309  1.00 98.17 265 A 1 
ATOM   1974 C  CA  . ALA A 1 265 ? 2.410   15.602  22.384  1.00 98.24 265 A 1 
ATOM   1975 C  C   . ALA A 1 265 ? 2.838   16.112  21.016  1.00 98.37 265 A 1 
ATOM   1976 O  O   . ALA A 1 265 ? 3.927   16.650  20.839  1.00 97.51 265 A 1 
ATOM   1977 C  CB  . ALA A 1 265 ? 1.454   16.610  23.013  1.00 97.49 265 A 1 
ATOM   1978 N  N   . ASP A 1 266 ? 1.954   15.918  20.047  1.00 98.16 266 A 1 
ATOM   1979 C  CA  . ASP A 1 266 ? 2.195   16.420  18.706  1.00 97.73 266 A 1 
ATOM   1980 C  C   . ASP A 1 266 ? 0.869   16.796  18.063  1.00 98.24 266 A 1 
ATOM   1981 O  O   . ASP A 1 266 ? -0.163  16.170  18.311  1.00 97.60 266 A 1 
ATOM   1982 C  CB  . ASP A 1 266 ? 2.961   15.397  17.848  1.00 94.49 266 A 1 
ATOM   1983 C  CG  . ASP A 1 266 ? 2.197   14.112  17.652  1.00 83.85 266 A 1 
ATOM   1984 O  OD1 . ASP A 1 266 ? 1.292   14.076  16.795  1.00 72.81 266 A 1 
ATOM   1985 O  OD2 . ASP A 1 266 ? 2.526   13.118  18.337  1.00 73.82 266 A 1 
ATOM   1986 N  N   . ALA A 1 267 ? 0.902   17.857  17.268  1.00 98.52 267 A 1 
ATOM   1987 C  CA  . ALA A 1 267 ? -0.283  18.343  16.591  1.00 98.66 267 A 1 
ATOM   1988 C  C   . ALA A 1 267 ? 0.075   18.484  15.119  1.00 98.70 267 A 1 
ATOM   1989 O  O   . ALA A 1 267 ? 1.180   18.892  14.779  1.00 98.20 267 A 1 
ATOM   1990 C  CB  . ALA A 1 267 ? -0.709  19.691  17.165  1.00 98.13 267 A 1 
ATOM   1991 N  N   . LYS A 1 268 ? -0.876  18.134  14.255  1.00 98.76 268 A 1 
ATOM   1992 C  CA  . LYS A 1 268 ? -0.634  18.209  12.824  1.00 98.62 268 A 1 
ATOM   1993 C  C   . LYS A 1 268 ? -1.854  18.712  12.072  1.00 98.73 268 A 1 
ATOM   1994 O  O   . LYS A 1 268 ? -2.982  18.363  12.398  1.00 98.35 268 A 1 
ATOM   1995 C  CB  . LYS A 1 268 ? -0.243  16.828  12.279  1.00 97.53 268 A 1 
ATOM   1996 C  CG  . LYS A 1 268 ? -0.206  16.753  10.746  1.00 93.78 268 A 1 
ATOM   1997 C  CD  . LYS A 1 268 ? 0.094   15.348  10.229  1.00 91.75 268 A 1 
ATOM   1998 C  CE  . LYS A 1 268 ? 1.524   14.944  10.512  1.00 85.00 268 A 1 
ATOM   1999 N  NZ  . LYS A 1 268 ? 1.860   13.623  9.902   1.00 80.91 268 A 1 
ATOM   2000 N  N   . ILE A 1 269 ? -1.603  19.547  11.062  1.00 98.83 269 A 1 
ATOM   2001 C  CA  . ILE A 1 269 ? -2.659  19.999  10.170  1.00 98.72 269 A 1 
ATOM   2002 C  C   . ILE A 1 269 ? -2.144  19.601  8.793   1.00 98.86 269 A 1 
ATOM   2003 O  O   . ILE A 1 269 ? -0.943  19.707  8.505   1.00 98.55 269 A 1 
ATOM   2004 C  CB  . ILE A 1 269 ? -2.921  21.522  10.235  1.00 98.22 269 A 1 
ATOM   2005 C  CG1 . ILE A 1 269 ? -1.643  22.319  9.981   1.00 84.97 269 A 1 
ATOM   2006 C  CG2 . ILE A 1 269 ? -3.517  21.881  11.591  1.00 85.96 269 A 1 
ATOM   2007 C  CD1 . ILE A 1 269 ? -1.878  23.824  9.906   1.00 84.32 269 A 1 
ATOM   2008 N  N   . TYR A 1 270 ? -3.045  19.118  7.930   1.00 98.88 270 A 1 
ATOM   2009 C  CA  . TYR A 1 270 ? -2.626  18.666  6.612   1.00 98.72 270 A 1 
ATOM   2010 C  C   . TYR A 1 270 ? -3.642  18.929  5.515   1.00 98.80 270 A 1 
ATOM   2011 O  O   . TYR A 1 270 ? -4.833  19.110  5.777   1.00 98.50 270 A 1 
ATOM   2012 C  CB  . TYR A 1 270 ? -2.290  17.172  6.661   1.00 98.57 270 A 1 
ATOM   2013 C  CG  . TYR A 1 270 ? -3.414  16.303  7.180   1.00 98.65 270 A 1 
ATOM   2014 C  CD1 . TYR A 1 270 ? -4.379  15.778  6.326   1.00 98.26 270 A 1 
ATOM   2015 C  CD2 . TYR A 1 270 ? -3.505  15.990  8.537   1.00 98.20 270 A 1 
ATOM   2016 C  CE1 . TYR A 1 270 ? -5.411  14.979  6.801   1.00 97.80 270 A 1 
ATOM   2017 C  CE2 . TYR A 1 270 ? -4.534  15.188  9.022   1.00 97.79 270 A 1 
ATOM   2018 C  CZ  . TYR A 1 270 ? -5.484  14.684  8.155   1.00 97.90 270 A 1 
ATOM   2019 O  OH  . TYR A 1 270 ? -6.501  13.886  8.628   1.00 96.83 270 A 1 
ATOM   2020 N  N   . TRP A 1 271 ? -3.138  18.954  4.282   1.00 98.71 271 A 1 
ATOM   2021 C  CA  . TRP A 1 271 ? -3.942  19.210  3.094   1.00 98.70 271 A 1 
ATOM   2022 C  C   . TRP A 1 271 ? -3.384  18.356  1.965   1.00 98.71 271 A 1 
ATOM   2023 O  O   . TRP A 1 271 ? -2.174  18.336  1.736   1.00 98.28 271 A 1 
ATOM   2024 C  CB  . TRP A 1 271 ? -3.854  20.690  2.726   1.00 98.33 271 A 1 
ATOM   2025 C  CG  . TRP A 1 271 ? -4.720  21.121  1.588   1.00 96.48 271 A 1 
ATOM   2026 C  CD1 . TRP A 1 271 ? -6.015  21.561  1.653   1.00 89.63 271 A 1 
ATOM   2027 C  CD2 . TRP A 1 271 ? -4.341  21.180  0.204   1.00 93.99 271 A 1 
ATOM   2028 N  NE1 . TRP A 1 271 ? -6.467  21.894  0.396   1.00 87.00 271 A 1 
ATOM   2029 C  CE2 . TRP A 1 271 ? -5.461  21.674  -0.506  1.00 91.77 271 A 1 
ATOM   2030 C  CE3 . TRP A 1 271 ? -3.168  20.883  -0.502  1.00 84.87 271 A 1 
ATOM   2031 C  CZ2 . TRP A 1 271 ? -5.437  21.877  -1.895  1.00 88.23 271 A 1 
ATOM   2032 C  CZ3 . TRP A 1 271 ? -3.150  21.074  -1.878  1.00 81.27 271 A 1 
ATOM   2033 C  CH2 . TRP A 1 271 ? -4.270  21.564  -2.558  1.00 82.73 271 A 1 
ATOM   2034 N  N   . SER A 1 272 ? -4.253  17.622  1.274   1.00 98.69 272 A 1 
ATOM   2035 C  CA  . SER A 1 272 ? -3.843  16.753  0.181   1.00 98.59 272 A 1 
ATOM   2036 C  C   . SER A 1 272 ? -4.864  16.834  -0.949  1.00 98.62 272 A 1 
ATOM   2037 O  O   . SER A 1 272 ? -6.057  16.658  -0.720  1.00 97.94 272 A 1 
ATOM   2038 C  CB  . SER A 1 272 ? -3.722  15.306  0.669   1.00 97.90 272 A 1 
ATOM   2039 O  OG  . SER A 1 272 ? -3.257  14.452  -0.358  1.00 93.45 272 A 1 
ATOM   2040 N  N   . GLU A 1 273 ? -4.379  17.103  -2.162  1.00 98.69 273 A 1 
ATOM   2041 C  CA  . GLU A 1 273 ? -5.256  17.205  -3.323  1.00 98.56 273 A 1 
ATOM   2042 C  C   . GLU A 1 273 ? -4.782  16.317  -4.460  1.00 98.60 273 A 1 
ATOM   2043 O  O   . GLU A 1 273 ? -3.595  16.290  -4.781  1.00 98.13 273 A 1 
ATOM   2044 C  CB  . GLU A 1 273 ? -5.312  18.653  -3.820  1.00 97.87 273 A 1 
ATOM   2045 C  CG  . GLU A 1 273 ? -6.097  18.828  -5.116  1.00 95.39 273 A 1 
ATOM   2046 C  CD  . GLU A 1 273 ? -5.842  20.173  -5.783  1.00 94.03 273 A 1 
ATOM   2047 O  OE1 . GLU A 1 273 ? -4.662  20.535  -5.970  1.00 87.61 273 A 1 
ATOM   2048 O  OE2 . GLU A 1 273 ? -6.822  20.864  -6.126  1.00 88.41 273 A 1 
ATOM   2049 N  N   . VAL A 1 274 ? -5.719  15.581  -5.063  1.00 98.50 274 A 1 
ATOM   2050 C  CA  . VAL A 1 274 ? -5.421  14.727  -6.204  1.00 98.44 274 A 1 
ATOM   2051 C  C   . VAL A 1 274 ? -6.320  15.166  -7.352  1.00 98.40 274 A 1 
ATOM   2052 O  O   . VAL A 1 274 ? -7.527  15.313  -7.186  1.00 97.87 274 A 1 
ATOM   2053 C  CB  . VAL A 1 274 ? -5.694  13.235  -5.896  1.00 97.80 274 A 1 
ATOM   2054 C  CG1 . VAL A 1 274 ? -5.479  12.392  -7.149  1.00 94.19 274 A 1 
ATOM   2055 C  CG2 . VAL A 1 274 ? -4.781  12.750  -4.782  1.00 94.60 274 A 1 
ATOM   2056 N  N   . ARG A 1 275 ? -5.712  15.390  -8.513  1.00 98.23 275 A 1 
ATOM   2057 C  CA  . ARG A 1 275 ? -6.455  15.765  -9.715  1.00 98.24 275 A 1 
ATOM   2058 C  C   . ARG A 1 275 ? -6.095  14.782  -10.813 1.00 98.28 275 A 1 
ATOM   2059 O  O   . ARG A 1 275 ? -4.924  14.561  -11.096 1.00 97.59 275 A 1 
ATOM   2060 C  CB  . ARG A 1 275 ? -6.089  17.177  -10.176 1.00 97.48 275 A 1 
ATOM   2061 C  CG  . ARG A 1 275 ? -6.566  18.293  -9.270  1.00 88.79 275 A 1 
ATOM   2062 C  CD  . ARG A 1 275 ? -6.223  19.651  -9.874  1.00 86.16 275 A 1 
ATOM   2063 N  NE  . ARG A 1 275 ? -6.659  20.759  -9.040  1.00 76.21 275 A 1 
ATOM   2064 C  CZ  . ARG A 1 275 ? -6.499  22.032  -9.351  1.00 68.57 275 A 1 
ATOM   2065 N  NH1 . ARG A 1 275 ? -5.901  22.381  -10.480 1.00 62.20 275 A 1 
ATOM   2066 N  NH2 . ARG A 1 275 ? -6.931  22.980  -8.524  1.00 58.95 275 A 1 
ATOM   2067 N  N   . ILE A 1 276 ? -7.110  14.163  -11.415 1.00 97.94 276 A 1 
ATOM   2068 C  CA  . ILE A 1 276 ? -6.895  13.220  -12.503 1.00 97.82 276 A 1 
ATOM   2069 C  C   . ILE A 1 276 ? -7.744  13.710  -13.672 1.00 97.44 276 A 1 
ATOM   2070 O  O   . ILE A 1 276 ? -8.964  13.562  -13.674 1.00 96.63 276 A 1 
ATOM   2071 C  CB  . ILE A 1 276 ? -7.302  11.783  -12.102 1.00 97.77 276 A 1 
ATOM   2072 C  CG1 . ILE A 1 276 ? -6.507  11.346  -10.870 1.00 97.06 276 A 1 
ATOM   2073 C  CG2 . ILE A 1 276 ? -7.046  10.831  -13.262 1.00 97.24 276 A 1 
ATOM   2074 C  CD1 . ILE A 1 276 ? -6.890  9.979   -10.317 1.00 94.75 276 A 1 
ATOM   2075 N  N   . ASN A 1 277 ? -7.078  14.322  -14.650 1.00 97.04 277 A 1 
ATOM   2076 C  CA  . ASN A 1 277 ? -7.761  14.878  -15.802 1.00 96.79 277 A 1 
ATOM   2077 C  C   . ASN A 1 277 ? -7.370  14.164  -17.084 1.00 96.64 277 A 1 
ATOM   2078 O  O   . ASN A 1 277 ? -6.204  13.846  -17.298 1.00 95.64 277 A 1 
ATOM   2079 C  CB  . ASN A 1 277 ? -7.435  16.367  -15.933 1.00 95.66 277 A 1 
ATOM   2080 C  CG  . ASN A 1 277 ? -7.765  17.146  -14.677 1.00 92.74 277 A 1 
ATOM   2081 O  OD1 . ASN A 1 277 ? -8.760  16.877  -14.002 1.00 85.99 277 A 1 
ATOM   2082 N  ND2 . ASN A 1 277 ? -6.930  18.128  -14.347 1.00 85.38 277 A 1 
ATOM   2083 N  N   . ALA A 1 278 ? -8.360  13.907  -17.941 1.00 95.52 278 A 1 
ATOM   2084 C  CA  . ALA A 1 278 ? -8.105  13.214  -19.193 1.00 94.41 278 A 1 
ATOM   2085 C  C   . ALA A 1 278 ? -8.798  13.893  -20.365 1.00 93.91 278 A 1 
ATOM   2086 O  O   . ALA A 1 278 ? -9.854  14.506  -20.216 1.00 90.05 278 A 1 
ATOM   2087 C  CB  . ALA A 1 278 ? -8.558  11.764  -19.096 1.00 91.87 278 A 1 
ATOM   2088 N  N   . GLN A 1 279 ? -8.181  13.769  -21.538 1.00 89.00 279 A 1 
ATOM   2089 C  CA  . GLN A 1 279 ? -8.722  14.325  -22.771 1.00 85.50 279 A 1 
ATOM   2090 C  C   . GLN A 1 279 ? -8.772  13.190  -23.784 1.00 83.31 279 A 1 
ATOM   2091 O  O   . GLN A 1 279 ? -7.746  12.621  -24.141 1.00 76.01 279 A 1 
ATOM   2092 C  CB  . GLN A 1 279 ? -7.816  15.443  -23.288 1.00 80.44 279 A 1 
ATOM   2093 C  CG  . GLN A 1 279 ? -8.405  16.223  -24.458 1.00 72.25 279 A 1 
ATOM   2094 C  CD  . GLN A 1 279 ? -9.453  17.238  -24.031 1.00 67.13 279 A 1 
ATOM   2095 O  OE1 . GLN A 1 279 ? -10.621 17.129  -24.382 1.00 59.63 279 A 1 
ATOM   2096 N  NE2 . GLN A 1 279 ? -9.025  18.231  -23.278 1.00 58.33 279 A 1 
ATOM   2097 N  N   . ASN A 1 280 ? -9.977  12.836  -24.223 1.00 77.80 280 A 1 
ATOM   2098 C  CA  . ASN A 1 280 ? -10.134 11.773  -25.203 1.00 72.44 280 A 1 
ATOM   2099 C  C   . ASN A 1 280 ? -9.874  12.374  -26.583 1.00 71.83 280 A 1 
ATOM   2100 O  O   . ASN A 1 280 ? -9.907  13.590  -26.759 1.00 66.61 280 A 1 
ATOM   2101 C  CB  . ASN A 1 280 ? -11.550 11.193  -25.132 1.00 66.75 280 A 1 
ATOM   2102 C  CG  . ASN A 1 280 ? -11.653 9.812   -25.746 1.00 61.19 280 A 1 
ATOM   2103 O  OD1 . ASN A 1 280 ? -10.780 9.388   -26.498 1.00 56.93 280 A 1 
ATOM   2104 N  ND2 . ASN A 1 280 ? -12.727 9.095   -25.420 1.00 54.92 280 A 1 
ATOM   2105 N  N   . THR A 1 281 ? -9.611  11.519  -27.565 1.00 69.17 281 A 1 
ATOM   2106 C  CA  . THR A 1 281 ? -9.327  11.990  -28.918 1.00 66.70 281 A 1 
ATOM   2107 C  C   . THR A 1 281 ? -10.521 12.727  -29.528 1.00 66.71 281 A 1 
ATOM   2108 O  O   . THR A 1 281 ? -11.521 12.116  -29.900 1.00 59.75 281 A 1 
ATOM   2109 C  CB  . THR A 1 281 ? -8.929  10.821  -29.835 1.00 61.61 281 A 1 
ATOM   2110 O  OG1 . THR A 1 281 ? -9.902  9.775   -29.736 1.00 55.32 281 A 1 
ATOM   2111 C  CG2 . THR A 1 281 ? -7.565  10.272  -29.429 1.00 52.99 281 A 1 
ATOM   2112 N  N   . GLY A 1 282 ? -10.407 14.045  -29.612 1.00 65.64 282 A 1 
ATOM   2113 C  CA  . GLY A 1 282 ? -11.459 14.856  -30.207 1.00 64.81 282 A 1 
ATOM   2114 C  C   . GLY A 1 282 ? -12.787 14.873  -29.467 1.00 67.27 282 A 1 
ATOM   2115 O  O   . GLY A 1 282 ? -13.831 15.003  -30.091 1.00 62.07 282 A 1 
ATOM   2116 N  N   . SER A 1 283 ? -12.749 14.746  -28.145 1.00 68.44 283 A 1 
ATOM   2117 C  CA  . SER A 1 283 ? -13.972 14.761  -27.357 1.00 67.54 283 A 1 
ATOM   2118 C  C   . SER A 1 283 ? -13.781 15.616  -26.110 1.00 70.67 283 A 1 
ATOM   2119 O  O   . SER A 1 283 ? -12.682 16.102  -25.836 1.00 64.33 283 A 1 
ATOM   2120 C  CB  . SER A 1 283 ? -14.380 13.337  -26.959 1.00 59.86 283 A 1 
ATOM   2121 O  OG  . SER A 1 283 ? -13.445 12.764  -26.069 1.00 53.12 283 A 1 
ATOM   2122 N  N   . SER A 1 284 ? -14.850 15.803  -25.343 1.00 76.05 284 A 1 
ATOM   2123 C  CA  . SER A 1 284 ? -14.791 16.596  -24.125 1.00 77.71 284 A 1 
ATOM   2124 C  C   . SER A 1 284 ? -13.911 15.903  -23.087 1.00 81.35 284 A 1 
ATOM   2125 O  O   . SER A 1 284 ? -13.797 14.672  -23.061 1.00 76.40 284 A 1 
ATOM   2126 C  CB  . SER A 1 284 ? -16.201 16.812  -23.559 1.00 70.39 284 A 1 
ATOM   2127 O  OG  . SER A 1 284 ? -16.856 15.579  -23.341 1.00 61.26 284 A 1 
ATOM   2128 N  N   . GLY A 1 285 ? -13.279 16.691  -22.215 1.00 87.06 285 A 1 
ATOM   2129 C  CA  . GLY A 1 285 ? -12.408 16.145  -21.199 1.00 89.11 285 A 1 
ATOM   2130 C  C   . GLY A 1 285 ? -13.162 15.587  -20.007 1.00 91.08 285 A 1 
ATOM   2131 O  O   . GLY A 1 285 ? -14.354 15.840  -19.833 1.00 88.35 285 A 1 
ATOM   2132 N  N   . GLU A 1 286 ? -12.448 14.824  -19.178 1.00 93.73 286 A 1 
ATOM   2133 C  CA  . GLU A 1 286 ? -13.011 14.230  -17.971 1.00 94.00 286 A 1 
ATOM   2134 C  C   . GLU A 1 286 ? -12.111 14.644  -16.816 1.00 95.16 286 A 1 
ATOM   2135 O  O   . GLU A 1 286 ? -10.899 14.415  -16.856 1.00 94.18 286 A 1 
ATOM   2136 C  CB  . GLU A 1 286 ? -13.060 12.701  -18.096 1.00 91.98 286 A 1 
ATOM   2137 C  CG  . GLU A 1 286 ? -14.027 12.216  -19.162 1.00 86.44 286 A 1 
ATOM   2138 C  CD  . GLU A 1 286 ? -13.952 10.711  -19.398 1.00 85.81 286 A 1 
ATOM   2139 O  OE1 . GLU A 1 286 ? -13.378 10.001  -18.548 1.00 78.22 286 A 1 
ATOM   2140 O  OE2 . GLU A 1 286 ? -14.472 10.249  -20.430 1.00 78.67 286 A 1 
ATOM   2141 N  N   . TYR A 1 287 ? -12.694 15.273  -15.803 1.00 94.99 287 A 1 
ATOM   2142 C  CA  . TYR A 1 287 ? -11.915 15.776  -14.676 1.00 95.20 287 A 1 
ATOM   2143 C  C   . TYR A 1 287 ? -12.402 15.236  -13.342 1.00 95.29 287 A 1 
ATOM   2144 O  O   . TYR A 1 287 ? -13.602 15.188  -13.078 1.00 93.72 287 A 1 
ATOM   2145 C  CB  . TYR A 1 287 ? -11.970 17.305  -14.668 1.00 94.27 287 A 1 
ATOM   2146 C  CG  . TYR A 1 287 ? -11.848 17.912  -16.048 1.00 93.06 287 A 1 
ATOM   2147 C  CD1 . TYR A 1 287 ? -10.669 17.815  -16.779 1.00 89.92 287 A 1 
ATOM   2148 C  CD2 . TYR A 1 287 ? -12.935 18.561  -16.643 1.00 90.11 287 A 1 
ATOM   2149 C  CE1 . TYR A 1 287 ? -10.558 18.343  -18.058 1.00 87.51 287 A 1 
ATOM   2150 C  CE2 . TYR A 1 287 ? -12.833 19.089  -17.923 1.00 88.26 287 A 1 
ATOM   2151 C  CZ  . TYR A 1 287 ? -11.645 18.979  -18.626 1.00 88.22 287 A 1 
ATOM   2152 O  OH  . TYR A 1 287 ? -11.549 19.509  -19.898 1.00 85.65 287 A 1 
ATOM   2153 N  N   . ARG A 1 288 ? -11.454 14.837  -12.490 1.00 96.68 288 A 1 
ATOM   2154 C  CA  . ARG A 1 288 ? -11.758 14.323  -11.171 1.00 96.98 288 A 1 
ATOM   2155 C  C   . ARG A 1 288 ? -10.822 14.980  -10.167 1.00 97.39 288 A 1 
ATOM   2156 O  O   . ARG A 1 288 ? -9.605  14.985  -10.355 1.00 96.62 288 A 1 
ATOM   2157 C  CB  . ARG A 1 288 ? -11.560 12.801  -11.131 1.00 96.29 288 A 1 
ATOM   2158 C  CG  . ARG A 1 288 ? -12.441 12.022  -12.098 1.00 94.66 288 A 1 
ATOM   2159 C  CD  . ARG A 1 288 ? -12.098 10.528  -12.092 1.00 93.86 288 A 1 
ATOM   2160 N  NE  . ARG A 1 288 ? -12.958 9.754   -12.993 1.00 91.54 288 A 1 
ATOM   2161 C  CZ  . ARG A 1 288 ? -12.832 9.730   -14.326 1.00 91.50 288 A 1 
ATOM   2162 N  NH1 . ARG A 1 288 ? -11.882 10.444  -14.927 1.00 84.94 288 A 1 
ATOM   2163 N  NH2 . ARG A 1 288 ? -13.662 9.019   -15.057 1.00 86.46 288 A 1 
ATOM   2164 N  N   . GLU A 1 289 ? -11.382 15.547  -9.096  1.00 97.35 289 A 1 
ATOM   2165 C  CA  . GLU A 1 289 ? -10.576 16.187  -8.057  1.00 97.55 289 A 1 
ATOM   2166 C  C   . GLU A 1 289 ? -11.036 15.714  -6.690  1.00 97.58 289 A 1 
ATOM   2167 O  O   . GLU A 1 289 ? -12.233 15.674  -6.409  1.00 96.63 289 A 1 
ATOM   2168 C  CB  . GLU A 1 289 ? -10.705 17.707  -8.124  1.00 96.90 289 A 1 
ATOM   2169 C  CG  . GLU A 1 289 ? -9.975  18.436  -6.990  1.00 94.20 289 A 1 
ATOM   2170 C  CD  . GLU A 1 289 ? -10.257 19.930  -6.962  1.00 93.43 289 A 1 
ATOM   2171 O  OE1 . GLU A 1 289 ? -11.447 20.310  -6.959  1.00 86.41 289 A 1 
ATOM   2172 O  OE2 . GLU A 1 289 ? -9.297  20.720  -6.932  1.00 87.66 289 A 1 
ATOM   2173 N  N   . GLN A 1 290 ? -10.076 15.348  -5.838  1.00 98.21 290 A 1 
ATOM   2174 C  CA  . GLN A 1 290 ? -10.399 14.962  -4.475  1.00 98.25 290 A 1 
ATOM   2175 C  C   . GLN A 1 290 ? -9.473  15.715  -3.530  1.00 98.41 290 A 1 
ATOM   2176 O  O   . GLN A 1 290 ? -8.271  15.809  -3.767  1.00 98.03 290 A 1 
ATOM   2177 C  CB  . GLN A 1 290 ? -10.233 13.456  -4.244  1.00 97.46 290 A 1 
ATOM   2178 C  CG  . GLN A 1 290 ? -10.525 13.044  -2.795  1.00 95.32 290 A 1 
ATOM   2179 C  CD  . GLN A 1 290 ? -10.526 11.546  -2.578  1.00 93.95 290 A 1 
ATOM   2180 O  OE1 . GLN A 1 290 ? -11.346 10.841  -3.146  1.00 84.93 290 A 1 
ATOM   2181 N  NE2 . GLN A 1 290 ? -9.617  11.063  -1.745  1.00 83.03 290 A 1 
ATOM   2182 N  N   . ILE A 1 291 ? -10.047 16.254  -2.458  1.00 98.30 291 A 1 
ATOM   2183 C  CA  . ILE A 1 291 ? -9.282  16.989  -1.464  1.00 98.39 291 A 1 
ATOM   2184 C  C   . ILE A 1 291 ? -9.492  16.349  -0.103  1.00 98.38 291 A 1 
ATOM   2185 O  O   . ILE A 1 291 ? -10.628 16.062  0.288   1.00 97.65 291 A 1 
ATOM   2186 C  CB  . ILE A 1 291 ? -9.712  18.477  -1.404  1.00 97.77 291 A 1 
ATOM   2187 C  CG1 . ILE A 1 291 ? -9.447  19.149  -2.756  1.00 93.93 291 A 1 
ATOM   2188 C  CG2 . ILE A 1 291 ? -8.965  19.198  -0.283  1.00 94.66 291 A 1 
ATOM   2189 C  CD1 . ILE A 1 291 ? -9.980  20.572  -2.847  1.00 87.34 291 A 1 
ATOM   2190 N  N   . THR A 1 292 ? -8.395  16.104  0.629   1.00 98.41 292 A 1 
ATOM   2191 C  CA  . THR A 1 292 ? -8.436  15.548  1.973   1.00 98.24 292 A 1 
ATOM   2192 C  C   . THR A 1 292 ? -7.706  16.543  2.858   1.00 98.45 292 A 1 
ATOM   2193 O  O   . THR A 1 292 ? -6.562  16.904  2.584   1.00 97.78 292 A 1 
ATOM   2194 C  CB  . THR A 1 292 ? -7.718  14.188  2.048   1.00 97.13 292 A 1 
ATOM   2195 O  OG1 . THR A 1 292 ? -8.348  13.255  1.162   1.00 92.84 292 A 1 
ATOM   2196 C  CG2 . THR A 1 292 ? -7.764  13.638  3.469   1.00 93.00 292 A 1 
ATOM   2197 N  N   . LYS A 1 293 ? -8.369  17.014  3.918   1.00 98.45 293 A 1 
ATOM   2198 C  CA  . LYS A 1 293 ? -7.756  17.985  4.815   1.00 98.38 293 A 1 
ATOM   2199 C  C   . LYS A 1 293 ? -8.226  17.760  6.240   1.00 98.59 293 A 1 
ATOM   2200 O  O   . LYS A 1 293 ? -9.379  17.399  6.471   1.00 97.84 293 A 1 
ATOM   2201 C  CB  . LYS A 1 293 ? -8.104  19.410  4.370   1.00 96.19 293 A 1 
ATOM   2202 C  CG  . LYS A 1 293 ? -9.596  19.669  4.214   1.00 88.82 293 A 1 
ATOM   2203 C  CD  . LYS A 1 293 ? -9.867  21.015  3.543   1.00 89.74 293 A 1 
ATOM   2204 C  CE  . LYS A 1 293 ? -11.347 21.220  3.308   1.00 77.94 293 A 1 
ATOM   2205 N  NZ  . LYS A 1 293 ? -11.618 22.501  2.578   1.00 72.47 293 A 1 
ATOM   2206 N  N   . GLY A 1 294 ? -7.322  17.961  7.198   1.00 98.65 294 A 1 
ATOM   2207 C  CA  . GLY A 1 294 ? -7.704  17.743  8.576   1.00 98.69 294 A 1 
ATOM   2208 C  C   . GLY A 1 294 ? -6.670  18.166  9.599   1.00 98.74 294 A 1 
ATOM   2209 O  O   . GLY A 1 294 ? -5.640  18.754  9.259   1.00 98.39 294 A 1 
ATOM   2210 N  N   . ALA A 1 295 ? -6.970  17.850  10.865  1.00 98.73 295 A 1 
ATOM   2211 C  CA  . ALA A 1 295 ? -6.098  18.212  11.972  1.00 98.70 295 A 1 
ATOM   2212 C  C   . ALA A 1 295 ? -6.129  17.087  13.000  1.00 98.77 295 A 1 
ATOM   2213 O  O   . ALA A 1 295 ? -7.161  16.468  13.227  1.00 98.20 295 A 1 
ATOM   2214 C  CB  . ALA A 1 295 ? -6.561  19.516  12.612  1.00 98.24 295 A 1 
ATOM   2215 N  N   . ARG A 1 296 ? -4.972  16.831  13.620  1.00 98.77 296 A 1 
ATOM   2216 C  CA  . ARG A 1 296 ? -4.842  15.762  14.597  1.00 98.65 296 A 1 
ATOM   2217 C  C   . ARG A 1 296 ? -4.062  16.246  15.811  1.00 98.76 296 A 1 
ATOM   2218 O  O   . ARG A 1 296 ? -3.120  17.022  15.687  1.00 98.27 296 A 1 
ATOM   2219 C  CB  . ARG A 1 296 ? -4.114  14.575  13.969  1.00 97.47 296 A 1 
ATOM   2220 C  CG  . ARG A 1 296 ? -3.950  13.358  14.863  1.00 90.05 296 A 1 
ATOM   2221 C  CD  . ARG A 1 296 ? -2.959  12.376  14.235  1.00 87.19 296 A 1 
ATOM   2222 N  NE  . ARG A 1 296 ? -3.260  12.139  12.824  1.00 77.05 296 A 1 
ATOM   2223 C  CZ  . ARG A 1 296 ? -2.354  11.904  11.890  1.00 72.59 296 A 1 
ATOM   2224 N  NH1 . ARG A 1 296 ? -1.074  11.848  12.202  1.00 65.05 296 A 1 
ATOM   2225 N  NH2 . ARG A 1 296 ? -2.731  11.718  10.629  1.00 62.48 296 A 1 
ATOM   2226 N  N   . LEU A 1 297 ? -4.456  15.767  16.988  1.00 98.64 297 A 1 
ATOM   2227 C  CA  . LEU A 1 297 ? -3.777  16.106  18.233  1.00 98.55 297 A 1 
ATOM   2228 C  C   . LEU A 1 297 ? -3.673  14.830  19.055  1.00 98.67 297 A 1 
ATOM   2229 O  O   . LEU A 1 297 ? -4.667  14.151  19.277  1.00 98.00 297 A 1 
ATOM   2230 C  CB  . LEU A 1 297 ? -4.571  17.159  19.013  1.00 97.85 297 A 1 
ATOM   2231 C  CG  . LEU A 1 297 ? -4.008  17.580  20.376  1.00 85.48 297 A 1 
ATOM   2232 C  CD1 . LEU A 1 297 ? -2.642  18.234  20.206  1.00 80.02 297 A 1 
ATOM   2233 C  CD2 . LEU A 1 297 ? -4.970  18.537  21.062  1.00 80.90 297 A 1 
ATOM   2234 N  N   . GLU A 1 298 ? -2.461  14.494  19.501  1.00 98.57 298 A 1 
ATOM   2235 C  CA  . GLU A 1 298 ? -2.283  13.297  20.319  1.00 98.32 298 A 1 
ATOM   2236 C  C   . GLU A 1 298 ? -1.165  13.493  21.334  1.00 98.48 298 A 1 
ATOM   2237 O  O   . GLU A 1 298 ? -0.327  14.381  21.202  1.00 97.79 298 A 1 
ATOM   2238 C  CB  . GLU A 1 298 ? -1.994  12.071  19.449  1.00 96.59 298 A 1 
ATOM   2239 C  CG  . GLU A 1 298 ? -0.618  12.042  18.806  1.00 91.77 298 A 1 
ATOM   2240 C  CD  . GLU A 1 298 ? -0.366  10.756  18.020  1.00 90.80 298 A 1 
ATOM   2241 O  OE1 . GLU A 1 298 ? -1.100  9.773   18.225  1.00 83.81 298 A 1 
ATOM   2242 O  OE2 . GLU A 1 298 ? 0.574   10.729  17.203  1.00 84.28 298 A 1 
ATOM   2243 N  N   . ASN A 1 299 ? -1.171  12.644  22.368  1.00 98.47 299 A 1 
ATOM   2244 C  CA  . ASN A 1 299 ? -0.170  12.716  23.417  1.00 98.42 299 A 1 
ATOM   2245 C  C   . ASN A 1 299 ? 0.175   11.316  23.887  1.00 98.44 299 A 1 
ATOM   2246 O  O   . ASN A 1 299 ? -0.593  10.375  23.705  1.00 97.97 299 A 1 
ATOM   2247 C  CB  . ASN A 1 299 ? -0.691  13.541  24.603  1.00 98.19 299 A 1 
ATOM   2248 C  CG  . ASN A 1 299 ? 0.352   13.750  25.684  1.00 97.86 299 A 1 
ATOM   2249 O  OD1 . ASN A 1 299 ? 1.470   14.186  25.403  1.00 93.28 299 A 1 
ATOM   2250 N  ND2 . ASN A 1 299 ? 0.003   13.449  26.923  1.00 93.35 299 A 1 
ATOM   2251 N  N   . ARG A 1 300 ? 1.355   11.178  24.481  1.00 98.29 300 A 1 
ATOM   2252 C  CA  . ARG A 1 300 ? 1.817   9.914   25.022  1.00 98.11 300 A 1 
ATOM   2253 C  C   . ARG A 1 300 ? 2.185   10.123  26.477  1.00 98.25 300 A 1 
ATOM   2254 O  O   . ARG A 1 300 ? 2.830   11.114  26.830  1.00 97.08 300 A 1 
ATOM   2255 C  CB  . ARG A 1 300 ? 3.035   9.415   24.237  1.00 96.95 300 A 1 
ATOM   2256 C  CG  . ARG A 1 300 ? 2.694   8.940   22.840  1.00 91.74 300 A 1 
ATOM   2257 C  CD  . ARG A 1 300 ? 3.939   8.755   21.975  1.00 88.93 300 A 1 
ATOM   2258 N  NE  . ARG A 1 300 ? 3.619   8.136   20.700  1.00 85.46 300 A 1 
ATOM   2259 C  CZ  . ARG A 1 300 ? 2.938   8.722   19.713  1.00 83.82 300 A 1 
ATOM   2260 N  NH1 . ARG A 1 300 ? 2.512   9.979   19.851  1.00 71.71 300 A 1 
ATOM   2261 N  NH2 . ARG A 1 300 ? 2.680   8.071   18.597  1.00 77.51 300 A 1 
ATOM   2262 N  N   . SER A 1 301 ? 1.769   9.189   27.337  1.00 98.09 301 A 1 
ATOM   2263 C  CA  . SER A 1 301 ? 2.066   9.261   28.759  1.00 98.07 301 A 1 
ATOM   2264 C  C   . SER A 1 301 ? 2.462   7.888   29.271  1.00 98.06 301 A 1 
ATOM   2265 O  O   . SER A 1 301 ? 1.818   6.894   28.946  1.00 97.08 301 A 1 
ATOM   2266 C  CB  . SER A 1 301 ? 0.842   9.743   29.548  1.00 97.42 301 A 1 
ATOM   2267 O  OG  . SER A 1 301 ? 0.430   11.030  29.133  1.00 93.33 301 A 1 
ATOM   2268 N  N   . THR A 1 302 ? 3.525   7.829   30.065  1.00 97.39 302 A 1 
ATOM   2269 C  CA  . THR A 1 302 ? 3.965   6.580   30.662  1.00 97.06 302 A 1 
ATOM   2270 C  C   . THR A 1 302 ? 3.547   6.640   32.127  1.00 97.06 302 A 1 
ATOM   2271 O  O   . THR A 1 302 ? 3.935   7.555   32.851  1.00 95.15 302 A 1 
ATOM   2272 C  CB  . THR A 1 302 ? 5.487   6.406   30.569  1.00 95.58 302 A 1 
ATOM   2273 O  OG1 . THR A 1 302 ? 5.879   6.383   29.191  1.00 87.07 302 A 1 
ATOM   2274 C  CG2 . THR A 1 302 ? 5.921   5.097   31.223  1.00 85.67 302 A 1 
ATOM   2275 N  N   . LEU A 1 303 ? 2.731   5.673   32.557  1.00 97.01 303 A 1 
ATOM   2276 C  CA  . LEU A 1 303 ? 2.229   5.647   33.928  1.00 96.85 303 A 1 
ATOM   2277 C  C   . LEU A 1 303 ? 2.693   4.416   34.693  1.00 96.66 303 A 1 
ATOM   2278 O  O   . LEU A 1 303 ? 2.814   3.328   34.133  1.00 94.02 303 A 1 
ATOM   2279 C  CB  . LEU A 1 303 ? 0.697   5.678   33.929  1.00 95.26 303 A 1 
ATOM   2280 C  CG  . LEU A 1 303 ? 0.011   6.777   33.116  1.00 91.39 303 A 1 
ATOM   2281 C  CD1 . LEU A 1 303 ? -1.503  6.656   33.277  1.00 85.15 303 A 1 
ATOM   2282 C  CD2 . LEU A 1 303 ? 0.488   8.142   33.584  1.00 84.85 303 A 1 
ATOM   2283 N  N   . PHE A 1 304 ? 2.948   4.600   35.985  1.00 95.46 304 A 1 
ATOM   2284 C  CA  . PHE A 1 304 ? 3.350   3.510   36.871  1.00 95.79 304 A 1 
ATOM   2285 C  C   . PHE A 1 304 ? 4.535   2.731   36.319  1.00 95.85 304 A 1 
ATOM   2286 O  O   . PHE A 1 304 ? 4.566   1.499   36.354  1.00 92.47 304 A 1 
ATOM   2287 C  CB  . PHE A 1 304 ? 2.155   2.570   37.097  1.00 93.91 304 A 1 
ATOM   2288 C  CG  . PHE A 1 304 ? 0.871   3.285   37.406  1.00 91.91 304 A 1 
ATOM   2289 C  CD1 . PHE A 1 304 ? 0.737   4.030   38.570  1.00 85.99 304 A 1 
ATOM   2290 C  CD2 . PHE A 1 304 ? -0.201  3.236   36.528  1.00 86.30 304 A 1 
ATOM   2291 C  CE1 . PHE A 1 304 ? -0.438  4.714   38.861  1.00 83.57 304 A 1 
ATOM   2292 C  CE2 . PHE A 1 304 ? -1.380  3.910   36.811  1.00 82.79 304 A 1 
ATOM   2293 C  CZ  . PHE A 1 304 ? -1.503  4.653   37.976  1.00 83.82 304 A 1 
ATOM   2294 N  N   . ALA A 1 305 ? 5.517   3.459   35.792  1.00 93.43 305 A 1 
ATOM   2295 C  CA  . ALA A 1 305 ? 6.691   2.860   35.182  1.00 92.08 305 A 1 
ATOM   2296 C  C   . ALA A 1 305 ? 7.477   1.914   36.089  1.00 91.73 305 A 1 
ATOM   2297 O  O   . ALA A 1 305 ? 8.008   0.910   35.626  1.00 86.33 305 A 1 
ATOM   2298 C  CB  . ALA A 1 305 ? 7.619   3.953   34.656  1.00 89.04 305 A 1 
ATOM   2299 N  N   . ASP A 1 306 ? 7.537   2.225   37.377  1.00 92.59 306 A 1 
ATOM   2300 C  CA  . ASP A 1 306 ? 8.299   1.396   38.300  1.00 91.93 306 A 1 
ATOM   2301 C  C   . ASP A 1 306 ? 7.427   0.473   39.153  1.00 92.77 306 A 1 
ATOM   2302 O  O   . ASP A 1 306 ? 7.769   0.167   40.297  1.00 86.98 306 A 1 
ATOM   2303 C  CB  . ASP A 1 306 ? 9.157   2.284   39.211  1.00 87.80 306 A 1 
ATOM   2304 C  CG  . ASP A 1 306 ? 10.139  3.130   38.439  1.00 76.24 306 A 1 
ATOM   2305 O  OD1 . ASP A 1 306 ? 10.839  2.582   37.563  1.00 66.73 306 A 1 
ATOM   2306 O  OD2 . ASP A 1 306 ? 10.218  4.346   38.700  1.00 67.45 306 A 1 
ATOM   2307 N  N   . SER A 1 307 ? 6.305   0.011   38.601  1.00 93.74 307 A 1 
ATOM   2308 C  CA  . SER A 1 307 ? 5.412   -0.877  39.325  1.00 94.01 307 A 1 
ATOM   2309 C  C   . SER A 1 307 ? 5.297   -2.226  38.612  1.00 94.59 307 A 1 
ATOM   2310 O  O   . SER A 1 307 ? 6.036   -2.506  37.673  1.00 90.71 307 A 1 
ATOM   2311 C  CB  . SER A 1 307 ? 4.020   -0.239  39.457  1.00 90.54 307 A 1 
ATOM   2312 O  OG  . SER A 1 307 ? 3.378   -0.171  38.201  1.00 80.50 307 A 1 
ATOM   2313 N  N   . PHE A 1 308 ? 4.356   -3.059  39.053  1.00 95.28 308 A 1 
ATOM   2314 C  CA  . PHE A 1 308 ? 4.153   -4.379  38.472  1.00 95.30 308 A 1 
ATOM   2315 C  C   . PHE A 1 308 ? 3.710   -4.312  37.010  1.00 96.03 308 A 1 
ATOM   2316 O  O   . PHE A 1 308 ? 3.913   -5.259  36.254  1.00 93.75 308 A 1 
ATOM   2317 C  CB  . PHE A 1 308 ? 3.127   -5.160  39.290  1.00 92.41 308 A 1 
ATOM   2318 C  CG  . PHE A 1 308 ? 1.758   -4.556  39.310  1.00 82.26 308 A 1 
ATOM   2319 C  CD1 . PHE A 1 308 ? 0.819   -4.883  38.336  1.00 70.77 308 A 1 
ATOM   2320 C  CD2 . PHE A 1 308 ? 1.392   -3.654  40.298  1.00 70.74 308 A 1 
ATOM   2321 C  CE1 . PHE A 1 308 ? -0.447  -4.321  38.340  1.00 61.07 308 A 1 
ATOM   2322 C  CE2 . PHE A 1 308 ? 0.127   -3.084  40.309  1.00 61.02 308 A 1 
ATOM   2323 C  CZ  . PHE A 1 308 ? -0.795  -3.416  39.329  1.00 59.67 308 A 1 
ATOM   2324 N  N   . ALA A 1 309 ? 3.103   -3.203  36.606  1.00 95.69 309 A 1 
ATOM   2325 C  CA  . ALA A 1 309 ? 2.636   -3.024  35.239  1.00 96.21 309 A 1 
ATOM   2326 C  C   . ALA A 1 309 ? 2.890   -1.596  34.775  1.00 96.59 309 A 1 
ATOM   2327 O  O   . ALA A 1 309 ? 2.293   -0.660  35.299  1.00 94.68 309 A 1 
ATOM   2328 C  CB  . ALA A 1 309 ? 1.154   -3.355  35.139  1.00 94.89 309 A 1 
ATOM   2329 N  N   . SER A 1 310 ? 3.771   -1.447  33.781  1.00 96.85 310 A 1 
ATOM   2330 C  CA  . SER A 1 310 ? 4.082   -0.140  33.232  1.00 97.00 310 A 1 
ATOM   2331 C  C   . SER A 1 310 ? 3.134   0.121   32.064  1.00 97.32 310 A 1 
ATOM   2332 O  O   . SER A 1 310 ? 3.005   -0.717  31.172  1.00 96.23 310 A 1 
ATOM   2333 C  CB  . SER A 1 310 ? 5.532   -0.108  32.740  1.00 95.47 310 A 1 
ATOM   2334 O  OG  . SER A 1 310 ? 5.829   1.138   32.129  1.00 86.35 310 A 1 
ATOM   2335 N  N   . HIS A 1 311 ? 2.477   1.268   32.072  1.00 97.73 311 A 1 
ATOM   2336 C  CA  . HIS A 1 311 ? 1.510   1.612   31.035  1.00 97.89 311 A 1 
ATOM   2337 C  C   . HIS A 1 311 ? 1.996   2.728   30.121  1.00 97.81 311 A 1 
ATOM   2338 O  O   . HIS A 1 311 ? 2.326   3.816   30.585  1.00 96.83 311 A 1 
ATOM   2339 C  CB  . HIS A 1 311 ? 0.188   2.047   31.678  1.00 97.19 311 A 1 
ATOM   2340 C  CG  . HIS A 1 311 ? -0.493  0.987   32.481  1.00 97.13 311 A 1 
ATOM   2341 N  ND1 . HIS A 1 311 ? -1.618  0.320   32.037  1.00 90.12 311 A 1 
ATOM   2342 C  CD2 . HIS A 1 311 ? -0.227  0.479   33.709  1.00 92.07 311 A 1 
ATOM   2343 C  CE1 . HIS A 1 311 ? -2.018  -0.547  32.948  1.00 92.26 311 A 1 
ATOM   2344 N  NE2 . HIS A 1 311 ? -1.182  -0.468  33.977  1.00 93.13 311 A 1 
ATOM   2345 N  N   . LEU A 1 312 ? 2.027   2.463   28.822  1.00 97.76 312 A 1 
ATOM   2346 C  CA  . LEU A 1 312 ? 2.378   3.474   27.840  1.00 97.70 312 A 1 
ATOM   2347 C  C   . LEU A 1 312 ? 1.073   3.823   27.130  1.00 97.84 312 A 1 
ATOM   2348 O  O   . LEU A 1 312 ? 0.579   3.054   26.306  1.00 97.17 312 A 1 
ATOM   2349 C  CB  . LEU A 1 312 ? 3.403   2.951   26.829  1.00 97.09 312 A 1 
ATOM   2350 C  CG  . LEU A 1 312 ? 3.702   3.874   25.644  1.00 95.67 312 A 1 
ATOM   2351 C  CD1 . LEU A 1 312 ? 4.115   5.260   26.128  1.00 93.46 312 A 1 
ATOM   2352 C  CD2 . LEU A 1 312 ? 4.806   3.275   24.778  1.00 93.30 312 A 1 
ATOM   2353 N  N   . LEU A 1 313 ? 0.519   4.967   27.466  1.00 98.27 313 A 1 
ATOM   2354 C  CA  . LEU A 1 313 ? -0.739  5.408   26.884  1.00 98.20 313 A 1 
ATOM   2355 C  C   . LEU A 1 313 ? -0.512  6.300   25.674  1.00 98.21 313 A 1 
ATOM   2356 O  O   . LEU A 1 313 ? 0.340   7.184   25.695  1.00 97.57 313 A 1 
ATOM   2357 C  CB  . LEU A 1 313 ? -1.574  6.168   27.918  1.00 97.70 313 A 1 
ATOM   2358 C  CG  . LEU A 1 313 ? -1.940  5.449   29.217  1.00 95.38 313 A 1 
ATOM   2359 C  CD1 . LEU A 1 313 ? -2.842  6.360   30.057  1.00 92.92 313 A 1 
ATOM   2360 C  CD2 . LEU A 1 313 ? -2.647  4.143   28.916  1.00 92.57 313 A 1 
ATOM   2361 N  N   . THR A 1 314 ? -1.288  6.053   24.622  1.00 98.19 314 A 1 
ATOM   2362 C  CA  . THR A 1 314 ? -1.241  6.855   23.404  1.00 98.13 314 A 1 
ATOM   2363 C  C   . THR A 1 314 ? -2.693  7.209   23.125  1.00 98.28 314 A 1 
ATOM   2364 O  O   . THR A 1 314 ? -3.519  6.326   22.890  1.00 97.56 314 A 1 
ATOM   2365 C  CB  . THR A 1 314 ? -0.659  6.060   22.217  1.00 97.16 314 A 1 
ATOM   2366 O  OG1 . THR A 1 314 ? 0.667   5.634   22.541  1.00 93.74 314 A 1 
ATOM   2367 C  CG2 . THR A 1 314 ? -0.616  6.927   20.966  1.00 93.79 314 A 1 
ATOM   2368 N  N   . TYR A 1 315 ? -3.000  8.493   23.172  1.00 98.33 315 A 1 
ATOM   2369 C  CA  . TYR A 1 315 ? -4.381  8.922   22.978  1.00 98.40 315 A 1 
ATOM   2370 C  C   . TYR A 1 315 ? -4.476  10.229  22.229  1.00 98.47 315 A 1 
ATOM   2371 O  O   . TYR A 1 315 ? -3.581  11.072  22.295  1.00 97.94 315 A 1 
ATOM   2372 C  CB  . TYR A 1 315 ? -5.085  9.053   24.336  1.00 97.96 315 A 1 
ATOM   2373 C  CG  . TYR A 1 315 ? -4.297  9.835   25.373  1.00 98.17 315 A 1 
ATOM   2374 C  CD1 . TYR A 1 315 ? -3.262  9.225   26.084  1.00 97.13 315 A 1 
ATOM   2375 C  CD2 . TYR A 1 315 ? -4.590  11.167  25.649  1.00 96.95 315 A 1 
ATOM   2376 C  CE1 . TYR A 1 315 ? -2.537  9.929   27.031  1.00 96.51 315 A 1 
ATOM   2377 C  CE2 . TYR A 1 315 ? -3.868  11.883  26.602  1.00 96.43 315 A 1 
ATOM   2378 C  CZ  . TYR A 1 315 ? -2.844  11.258  27.293  1.00 96.85 315 A 1 
ATOM   2379 O  OH  . TYR A 1 315 ? -2.133  11.964  28.233  1.00 95.51 315 A 1 
ATOM   2380 N  N   . GLY A 1 316 ? -5.579  10.400  21.500  1.00 98.48 316 A 1 
ATOM   2381 C  CA  . GLY A 1 316 ? -5.750  11.622  20.742  1.00 98.45 316 A 1 
ATOM   2382 C  C   . GLY A 1 316 ? -7.084  11.732  20.049  1.00 98.68 316 A 1 
ATOM   2383 O  O   . GLY A 1 316 ? -7.987  10.925  20.273  1.00 98.20 316 A 1 
ATOM   2384 N  N   . GLY A 1 317 ? -7.202  12.748  19.201  1.00 98.65 317 A 1 
ATOM   2385 C  CA  . GLY A 1 317 ? -8.425  12.985  18.466  1.00 98.59 317 A 1 
ATOM   2386 C  C   . GLY A 1 317 ? -8.076  13.575  17.111  1.00 98.66 317 A 1 
ATOM   2387 O  O   . GLY A 1 317 ? -6.989  14.118  16.921  1.00 98.14 317 A 1 
ATOM   2388 N  N   . GLU A 1 318 ? -9.006  13.446  16.161  1.00 98.64 318 A 1 
ATOM   2389 C  CA  . GLU A 1 318 ? -8.759  13.945  14.815  1.00 98.51 318 A 1 
ATOM   2390 C  C   . GLU A 1 318 ? -10.051 14.283  14.090  1.00 98.66 318 A 1 
ATOM   2391 O  O   . GLU A 1 318 ? -11.087 13.652  14.314  1.00 98.25 318 A 1 
ATOM   2392 C  CB  . GLU A 1 318 ? -7.964  12.908  14.009  1.00 97.63 318 A 1 
ATOM   2393 C  CG  . GLU A 1 318 ? -7.738  13.269  12.536  1.00 94.96 318 A 1 
ATOM   2394 C  CD  . GLU A 1 318 ? -6.833  12.270  11.819  1.00 94.39 318 A 1 
ATOM   2395 O  OE1 . GLU A 1 318 ? -6.756  11.111  12.262  1.00 88.06 318 A 1 
ATOM   2396 O  OE2 . GLU A 1 318 ? -6.201  12.666  10.804  1.00 89.05 318 A 1 
ATOM   2397 N  N   . TYR A 1 319 ? -9.975  15.286  13.239  1.00 98.63 319 A 1 
ATOM   2398 C  CA  . TYR A 1 319 ? -11.087 15.669  12.385  1.00 98.64 319 A 1 
ATOM   2399 C  C   . TYR A 1 319 ? -10.514 15.814  10.991  1.00 98.67 319 A 1 
ATOM   2400 O  O   . TYR A 1 319 ? -9.447  16.407  10.807  1.00 98.38 319 A 1 
ATOM   2401 C  CB  . TYR A 1 319 ? -11.714 17.015  12.795  1.00 98.45 319 A 1 
ATOM   2402 C  CG  . TYR A 1 319 ? -12.580 17.584  11.691  1.00 97.61 319 A 1 
ATOM   2403 C  CD1 . TYR A 1 319 ? -13.872 17.098  11.446  1.00 95.75 319 A 1 
ATOM   2404 C  CD2 . TYR A 1 319 ? -12.084 18.560  10.820  1.00 96.40 319 A 1 
ATOM   2405 C  CE1 . TYR A 1 319 ? -14.643 17.569  10.381  1.00 95.08 319 A 1 
ATOM   2406 C  CE2 . TYR A 1 319 ? -12.847 19.034  9.747   1.00 95.13 319 A 1 
ATOM   2407 C  CZ  . TYR A 1 319 ? -14.124 18.531  9.540   1.00 94.79 319 A 1 
ATOM   2408 O  OH  . TYR A 1 319 ? -14.880 18.994  8.472   1.00 92.53 319 A 1 
ATOM   2409 N  N   . TYR A 1 320 ? -11.228 15.280  9.992   1.00 98.63 320 A 1 
ATOM   2410 C  CA  . TYR A 1 320 ? -10.800 15.466  8.618   1.00 98.54 320 A 1 
ATOM   2411 C  C   . TYR A 1 320 ? -11.988 15.376  7.677   1.00 98.66 320 A 1 
ATOM   2412 O  O   . TYR A 1 320 ? -13.010 14.761  7.991   1.00 98.33 320 A 1 
ATOM   2413 C  CB  . TYR A 1 320 ? -9.697  14.469  8.222   1.00 98.23 320 A 1 
ATOM   2414 C  CG  . TYR A 1 320 ? -10.119 13.034  7.993   1.00 98.23 320 A 1 
ATOM   2415 C  CD1 . TYR A 1 320 ? -10.539 12.596  6.740   1.00 97.50 320 A 1 
ATOM   2416 C  CD2 . TYR A 1 320 ? -10.050 12.096  9.023   1.00 97.47 320 A 1 
ATOM   2417 C  CE1 . TYR A 1 320 ? -10.879 11.262  6.514   1.00 96.77 320 A 1 
ATOM   2418 C  CE2 . TYR A 1 320 ? -10.390 10.762  8.810   1.00 96.71 320 A 1 
ATOM   2419 C  CZ  . TYR A 1 320 ? -10.807 10.344  7.555   1.00 96.78 320 A 1 
ATOM   2420 O  OH  . TYR A 1 320 ? -11.144 9.029   7.338   1.00 95.21 320 A 1 
ATOM   2421 N  N   . ARG A 1 321 ? -11.833 16.021  6.527   1.00 98.57 321 A 1 
ATOM   2422 C  CA  . ARG A 1 321 ? -12.875 16.034  5.511   1.00 98.54 321 A 1 
ATOM   2423 C  C   . ARG A 1 321 ? -12.298 15.575  4.188   1.00 98.57 321 A 1 
ATOM   2424 O  O   . ARG A 1 321 ? -11.154 15.890  3.858   1.00 97.88 321 A 1 
ATOM   2425 C  CB  . ARG A 1 321 ? -13.464 17.430  5.331   1.00 97.88 321 A 1 
ATOM   2426 C  CG  . ARG A 1 321 ? -14.297 17.581  4.046   1.00 95.96 321 A 1 
ATOM   2427 C  CD  . ARG A 1 321 ? -14.915 18.963  3.901   1.00 94.14 321 A 1 
ATOM   2428 N  NE  . ARG A 1 321 ? -15.974 19.181  4.885   1.00 89.63 321 A 1 
ATOM   2429 C  CZ  . ARG A 1 321 ? -16.740 20.263  4.920   1.00 89.59 321 A 1 
ATOM   2430 N  NH1 . ARG A 1 321 ? -16.571 21.236  4.024   1.00 81.22 321 A 1 
ATOM   2431 N  NH2 . ARG A 1 321 ? -17.680 20.379  5.849   1.00 81.86 321 A 1 
ATOM   2432 N  N   . GLN A 1 322 ? -13.106 14.839  3.438   1.00 98.45 322 A 1 
ATOM   2433 C  CA  . GLN A 1 322 ? -12.741 14.432  2.094   1.00 98.38 322 A 1 
ATOM   2434 C  C   . GLN A 1 322 ? -13.880 14.922  1.207   1.00 98.34 322 A 1 
ATOM   2435 O  O   . GLN A 1 322 ? -15.050 14.791  1.562   1.00 97.66 322 A 1 
ATOM   2436 C  CB  . GLN A 1 322 ? -12.609 12.912  1.975   1.00 97.75 322 A 1 
ATOM   2437 C  CG  . GLN A 1 322 ? -11.356 12.351  2.637   1.00 93.94 322 A 1 
ATOM   2438 C  CD  . GLN A 1 322 ? -11.108 10.898  2.268   1.00 93.59 322 A 1 
ATOM   2439 O  OE1 . GLN A 1 322 ? -11.954 10.036  2.494   1.00 85.21 322 A 1 
ATOM   2440 N  NE2 . GLN A 1 322 ? -9.952  10.617  1.686   1.00 83.25 322 A 1 
ATOM   2441 N  N   . GLU A 1 323 ? -13.528 15.515  0.073   1.00 98.15 323 A 1 
ATOM   2442 C  CA  . GLU A 1 323 ? -14.538 15.997  -0.853  1.00 97.82 323 A 1 
ATOM   2443 C  C   . GLU A 1 323 ? -14.047 15.748  -2.269  1.00 98.12 323 A 1 
ATOM   2444 O  O   . GLU A 1 323 ? -12.850 15.842  -2.545  1.00 97.06 323 A 1 
ATOM   2445 C  CB  . GLU A 1 323 ? -14.823 17.484  -0.624  1.00 94.49 323 A 1 
ATOM   2446 C  CG  . GLU A 1 323 ? -13.646 18.413  -0.792  1.00 82.34 323 A 1 
ATOM   2447 C  CD  . GLU A 1 323 ? -13.954 19.828  -0.313  1.00 85.99 323 A 1 
ATOM   2448 O  OE1 . GLU A 1 323 ? -14.026 20.034  0.912   1.00 80.50 323 A 1 
ATOM   2449 O  OE2 . GLU A 1 323 ? -14.148 20.712  -1.158  1.00 81.53 323 A 1 
ATOM   2450 N  N   . GLN A 1 324 ? -14.973 15.405  -3.160  1.00 97.76 324 A 1 
ATOM   2451 C  CA  . GLN A 1 324 ? -14.607 15.155  -4.546  1.00 97.24 324 A 1 
ATOM   2452 C  C   . GLN A 1 324 ? -15.496 15.951  -5.489  1.00 97.54 324 A 1 
ATOM   2453 O  O   . GLN A 1 324 ? -16.680 16.170  -5.220  1.00 96.49 324 A 1 
ATOM   2454 C  CB  . GLN A 1 324 ? -14.656 13.656  -4.880  1.00 93.72 324 A 1 
ATOM   2455 C  CG  . GLN A 1 324 ? -15.986 12.964  -4.671  1.00 88.41 324 A 1 
ATOM   2456 C  CD  . GLN A 1 324 ? -15.915 11.481  -5.020  1.00 93.42 324 A 1 
ATOM   2457 O  OE1 . GLN A 1 324 ? -14.993 10.783  -4.595  1.00 85.74 324 A 1 
ATOM   2458 N  NE2 . GLN A 1 324 ? -16.874 11.000  -5.796  1.00 86.16 324 A 1 
ATOM   2459 N  N   . HIS A 1 325 ? -14.893 16.397  -6.588  1.00 96.80 325 A 1 
ATOM   2460 C  CA  . HIS A 1 325 ? -15.580 17.220  -7.576  1.00 96.52 325 A 1 
ATOM   2461 C  C   . HIS A 1 325 ? -15.345 16.695  -8.984  1.00 96.48 325 A 1 
ATOM   2462 O  O   . HIS A 1 325 ? -14.201 16.606  -9.434  1.00 94.76 325 A 1 
ATOM   2463 C  CB  . HIS A 1 325 ? -15.078 18.660  -7.491  1.00 95.29 325 A 1 
ATOM   2464 C  CG  . HIS A 1 325 ? -15.105 19.241  -6.113  1.00 90.63 325 A 1 
ATOM   2465 N  ND1 . HIS A 1 325 ? -16.252 19.720  -5.532  1.00 77.66 325 A 1 
ATOM   2466 C  CD2 . HIS A 1 325 ? -14.126 19.415  -5.195  1.00 76.43 325 A 1 
ATOM   2467 C  CE1 . HIS A 1 325 ? -15.977 20.165  -4.309  1.00 77.71 325 A 1 
ATOM   2468 N  NE2 . HIS A 1 325 ? -14.698 19.990  -4.086  1.00 79.05 325 A 1 
ATOM   2469 N  N   . PRO A 1 326 ? -16.422 16.346  -9.705  1.00 95.77 326 A 1 
ATOM   2470 C  CA  . PRO A 1 326 ? -16.283 15.880  -11.079 1.00 94.72 326 A 1 
ATOM   2471 C  C   . PRO A 1 326 ? -16.371 17.064  -12.038 1.00 94.22 326 A 1 
ATOM   2472 O  O   . PRO A 1 326 ? -16.833 18.145  -11.665 1.00 90.18 326 A 1 
ATOM   2473 C  CB  . PRO A 1 326 ? -17.481 14.948  -11.241 1.00 92.71 326 A 1 
ATOM   2474 C  CG  . PRO A 1 326 ? -18.537 15.666  -10.461 1.00 92.63 326 A 1 
ATOM   2475 C  CD  . PRO A 1 326 ? -17.801 16.163  -9.218  1.00 94.90 326 A 1 
ATOM   2476 N  N   . GLY A 1 327 ? -15.913 16.873  -13.274 1.00 92.51 327 A 1 
ATOM   2477 C  CA  . GLY A 1 327 ? -15.967 17.916  -14.273 1.00 91.46 327 A 1 
ATOM   2478 C  C   . GLY A 1 327 ? -15.986 17.320  -15.666 1.00 91.90 327 A 1 
ATOM   2479 O  O   . GLY A 1 327 ? -15.565 16.186  -15.869 1.00 88.44 327 A 1 
ATOM   2480 N  N   . GLY A 1 328 ? -16.483 18.077  -16.622 1.00 89.89 328 A 1 
ATOM   2481 C  CA  . GLY A 1 328 ? -16.548 17.593  -17.989 1.00 88.69 328 A 1 
ATOM   2482 C  C   . GLY A 1 328 ? -17.507 16.435  -18.170 1.00 89.13 328 A 1 
ATOM   2483 O  O   . GLY A 1 328 ? -18.613 16.441  -17.621 1.00 84.25 328 A 1 
ATOM   2484 N  N   . ALA A 1 329 ? -17.085 15.424  -18.920 1.00 88.05 329 A 1 
ATOM   2485 C  CA  . ALA A 1 329 ? -17.912 14.261  -19.201 1.00 86.49 329 A 1 
ATOM   2486 C  C   . ALA A 1 329 ? -17.709 13.112  -18.211 1.00 87.28 329 A 1 
ATOM   2487 O  O   . ALA A 1 329 ? -18.083 11.972  -18.496 1.00 83.29 329 A 1 
ATOM   2488 C  CB  . ALA A 1 329 ? -17.643 13.772  -20.627 1.00 83.72 329 A 1 
ATOM   2489 N  N   . THR A 1 330 ? -17.124 13.396  -17.054 1.00 88.18 330 A 1 
ATOM   2490 C  CA  . THR A 1 330 ? -16.862 12.374  -16.046 1.00 88.65 330 A 1 
ATOM   2491 C  C   . THR A 1 330 ? -18.147 11.722  -15.526 1.00 89.20 330 A 1 
ATOM   2492 O  O   . THR A 1 330 ? -19.136 12.396  -15.262 1.00 86.19 330 A 1 
ATOM   2493 C  CB  . THR A 1 330 ? -16.103 12.973  -14.850 1.00 85.77 330 A 1 
ATOM   2494 O  OG1 . THR A 1 330 ? -14.837 13.451  -15.285 1.00 79.70 330 A 1 
ATOM   2495 C  CG2 . THR A 1 330 ? -15.891 11.928  -13.755 1.00 81.20 330 A 1 
ATOM   2496 N  N   . THR A 1 331 ? -18.107 10.389  -15.385 1.00 88.90 331 A 1 
ATOM   2497 C  CA  . THR A 1 331 ? -19.236 9.635   -14.858 1.00 87.75 331 A 1 
ATOM   2498 C  C   . THR A 1 331 ? -18.747 8.748   -13.723 1.00 89.02 331 A 1 
ATOM   2499 O  O   . THR A 1 331 ? -17.571 8.408   -13.650 1.00 84.59 331 A 1 
ATOM   2500 C  CB  . THR A 1 331 ? -19.892 8.740   -15.938 1.00 83.70 331 A 1 
ATOM   2501 O  OG1 . THR A 1 331 ? -18.934 7.807   -16.440 1.00 77.39 331 A 1 
ATOM   2502 C  CG2 . THR A 1 331 ? -20.423 9.593   -17.084 1.00 77.15 331 A 1 
ATOM   2503 N  N   . GLY A 1 332 ? -19.665 8.387   -12.813 1.00 90.45 332 A 1 
ATOM   2504 C  CA  . GLY A 1 332 ? -19.312 7.519   -11.708 1.00 91.33 332 A 1 
ATOM   2505 C  C   . GLY A 1 332 ? -18.440 8.145   -10.632 1.00 93.64 332 A 1 
ATOM   2506 O  O   . GLY A 1 332 ? -17.857 7.440   -9.807  1.00 90.86 332 A 1 
ATOM   2507 N  N   . PHE A 1 333 ? -18.336 9.465   -10.628 1.00 94.75 333 A 1 
ATOM   2508 C  CA  . PHE A 1 333 ? -17.517 10.191  -9.659  1.00 95.74 333 A 1 
ATOM   2509 C  C   . PHE A 1 333 ? -18.361 11.363  -9.143  1.00 96.15 333 A 1 
ATOM   2510 O  O   . PHE A 1 333 ? -18.142 12.513  -9.518  1.00 94.42 333 A 1 
ATOM   2511 C  CB  . PHE A 1 333 ? -16.238 10.704  -10.334 1.00 95.56 333 A 1 
ATOM   2512 C  CG  . PHE A 1 333 ? -15.172 11.155  -9.367  1.00 96.23 333 A 1 
ATOM   2513 C  CD1 . PHE A 1 333 ? -14.384 10.230  -8.704  1.00 95.78 333 A 1 
ATOM   2514 C  CD2 . PHE A 1 333 ? -14.945 12.502  -9.142  1.00 95.87 333 A 1 
ATOM   2515 C  CE1 . PHE A 1 333 ? -13.389 10.638  -7.822  1.00 95.23 333 A 1 
ATOM   2516 C  CE2 . PHE A 1 333 ? -13.953 12.922  -8.264  1.00 95.49 333 A 1 
ATOM   2517 C  CZ  . PHE A 1 333 ? -13.170 11.994  -7.605  1.00 96.09 333 A 1 
ATOM   2518 N  N   . PRO A 1 334 ? -19.359 11.069  -8.315  1.00 96.13 334 A 1 
ATOM   2519 C  CA  . PRO A 1 334 ? -20.279 12.089  -7.813  1.00 96.15 334 A 1 
ATOM   2520 C  C   . PRO A 1 334 ? -19.677 13.203  -6.966  1.00 96.46 334 A 1 
ATOM   2521 O  O   . PRO A 1 334 ? -18.685 13.012  -6.260  1.00 95.37 334 A 1 
ATOM   2522 C  CB  . PRO A 1 334 ? -21.301 11.275  -7.020  1.00 95.21 334 A 1 
ATOM   2523 C  CG  . PRO A 1 334 ? -20.494 10.133  -6.502  1.00 93.89 334 A 1 
ATOM   2524 C  CD  . PRO A 1 334 ? -19.651 9.754   -7.707  1.00 95.60 334 A 1 
ATOM   2525 N  N   . GLN A 1 335 ? -20.298 14.374  -7.035  1.00 96.32 335 A 1 
ATOM   2526 C  CA  . GLN A 1 335 ? -19.923 15.535  -6.237  1.00 96.73 335 A 1 
ATOM   2527 C  C   . GLN A 1 335 ? -20.402 15.203  -4.824  1.00 97.20 335 A 1 
ATOM   2528 O  O   . GLN A 1 335 ? -21.585 14.951  -4.608  1.00 96.17 335 A 1 
ATOM   2529 C  CB  . GLN A 1 335 ? -20.651 16.771  -6.764  1.00 95.48 335 A 1 
ATOM   2530 C  CG  . GLN A 1 335 ? -20.803 17.939  -5.787  1.00 91.06 335 A 1 
ATOM   2531 C  CD  . GLN A 1 335 ? -19.495 18.629  -5.488  1.00 88.03 335 A 1 
ATOM   2532 O  OE1 . GLN A 1 335 ? -18.692 18.869  -6.382  1.00 79.06 335 A 1 
ATOM   2533 N  NE2 . GLN A 1 335 ? -19.284 18.971  -4.227  1.00 75.49 335 A 1 
ATOM   2534 N  N   . ALA A 1 336 ? -19.482 15.163  -3.860  1.00 97.24 336 A 1 
ATOM   2535 C  CA  . ALA A 1 336 ? -19.848 14.812  -2.497  1.00 97.58 336 A 1 
ATOM   2536 C  C   . ALA A 1 336 ? -18.747 15.149  -1.507  1.00 97.82 336 A 1 
ATOM   2537 O  O   . ALA A 1 336 ? -17.639 15.520  -1.894  1.00 97.18 336 A 1 
ATOM   2538 C  CB  . ALA A 1 336 ? -20.169 13.321  -2.416  1.00 96.79 336 A 1 
ATOM   2539 N  N   . LYS A 1 337 ? -19.074 15.023  -0.226  1.00 97.96 337 A 1 
ATOM   2540 C  CA  . LYS A 1 337 ? -18.109 15.257  0.832   1.00 97.93 337 A 1 
ATOM   2541 C  C   . LYS A 1 337 ? -18.452 14.365  2.017   1.00 98.14 337 A 1 
ATOM   2542 O  O   . LYS A 1 337 ? -19.590 13.916  2.161   1.00 97.41 337 A 1 
ATOM   2543 C  CB  . LYS A 1 337 ? -18.110 16.726  1.271   1.00 96.10 337 A 1 
ATOM   2544 C  CG  . LYS A 1 337 ? -19.382 17.169  1.973   1.00 89.31 337 A 1 
ATOM   2545 C  CD  . LYS A 1 337 ? -19.309 18.641  2.399   1.00 89.44 337 A 1 
ATOM   2546 C  CE  . LYS A 1 337 ? -20.582 19.073  3.096   1.00 77.54 337 A 1 
ATOM   2547 N  NZ  . LYS A 1 337 ? -20.536 20.513  3.481   1.00 71.65 337 A 1 
ATOM   2548 N  N   . ILE A 1 338 ? -17.457 14.108  2.860   1.00 98.15 338 A 1 
ATOM   2549 C  CA  . ILE A 1 338 ? -17.662 13.291  4.045   1.00 98.20 338 A 1 
ATOM   2550 C  C   . ILE A 1 338 ? -16.748 13.828  5.144   1.00 98.32 338 A 1 
ATOM   2551 O  O   . ILE A 1 338 ? -15.566 14.085  4.919   1.00 98.04 338 A 1 
ATOM   2552 C  CB  . ILE A 1 338 ? -17.387 11.795  3.764   1.00 97.80 338 A 1 
ATOM   2553 C  CG1 . ILE A 1 338 ? -17.712 10.957  5.007   1.00 94.87 338 A 1 
ATOM   2554 C  CG2 . ILE A 1 338 ? -15.953 11.571  3.306   1.00 94.73 338 A 1 
ATOM   2555 C  CD1 . ILE A 1 338 ? -17.747 9.470   4.748   1.00 93.38 338 A 1 
ATOM   2556 N  N   . ASP A 1 339 ? -17.327 14.015  6.341   1.00 98.44 339 A 1 
ATOM   2557 C  CA  . ASP A 1 339 ? -16.580 14.513  7.488   1.00 98.44 339 A 1 
ATOM   2558 C  C   . ASP A 1 339 ? -16.413 13.405  8.519   1.00 98.55 339 A 1 
ATOM   2559 O  O   . ASP A 1 339 ? -17.364 12.677  8.806   1.00 97.83 339 A 1 
ATOM   2560 C  CB  . ASP A 1 339 ? -17.310 15.693  8.139   1.00 98.05 339 A 1 
ATOM   2561 C  CG  . ASP A 1 339 ? -17.375 16.910  7.245   1.00 96.84 339 A 1 
ATOM   2562 O  OD1 . ASP A 1 339 ? -16.320 17.347  6.749   1.00 91.42 339 A 1 
ATOM   2563 O  OD2 . ASP A 1 339 ? -18.483 17.450  7.046   1.00 91.51 339 A 1 
ATOM   2564 N  N   . PHE A 1 340 ? -15.213 13.282  9.080   1.00 98.55 340 A 1 
ATOM   2565 C  CA  . PHE A 1 340 ? -14.915 12.286  10.098  1.00 98.55 340 A 1 
ATOM   2566 C  C   . PHE A 1 340 ? -14.426 12.969  11.371  1.00 98.52 340 A 1 
ATOM   2567 O  O   . PHE A 1 340 ? -13.632 13.910  11.315  1.00 98.23 340 A 1 
ATOM   2568 C  CB  . PHE A 1 340 ? -13.803 11.331  9.646   1.00 98.07 340 A 1 
ATOM   2569 C  CG  . PHE A 1 340 ? -14.209 10.351  8.579   1.00 97.74 340 A 1 
ATOM   2570 C  CD1 . PHE A 1 340 ? -14.196 10.718  7.235   1.00 96.26 340 A 1 
ATOM   2571 C  CD2 . PHE A 1 340 ? -14.547 9.046   8.920   1.00 96.48 340 A 1 
ATOM   2572 C  CE1 . PHE A 1 340 ? -14.528 9.794   6.241   1.00 95.42 340 A 1 
ATOM   2573 C  CE2 . PHE A 1 340 ? -14.869 8.118   7.929   1.00 95.31 340 A 1 
ATOM   2574 C  CZ  . PHE A 1 340 ? -14.861 8.494   6.593   1.00 95.39 340 A 1 
ATOM   2575 N  N   . SER A 1 341 ? -14.889 12.480  12.525  1.00 98.50 341 A 1 
ATOM   2576 C  CA  . SER A 1 341 ? -14.451 12.971  13.827  1.00 98.59 341 A 1 
ATOM   2577 C  C   . SER A 1 341 ? -14.166 11.724  14.651  1.00 98.51 341 A 1 
ATOM   2578 O  O   . SER A 1 341 ? -14.929 10.757  14.606  1.00 97.62 341 A 1 
ATOM   2579 C  CB  . SER A 1 341 ? -15.534 13.803  14.513  1.00 98.10 341 A 1 
ATOM   2580 O  OG  . SER A 1 341 ? -15.743 15.028  13.824  1.00 91.86 341 A 1 
ATOM   2581 N  N   . SER A 1 342 ? -13.061 11.721  15.395  1.00 98.59 342 A 1 
ATOM   2582 C  CA  . SER A 1 342 ? -12.708 10.540  16.173  1.00 98.31 342 A 1 
ATOM   2583 C  C   . SER A 1 342 ? -11.843 10.834  17.380  1.00 98.56 342 A 1 
ATOM   2584 O  O   . SER A 1 342 ? -11.262 11.919  17.499  1.00 97.89 342 A 1 
ATOM   2585 C  CB  . SER A 1 342 ? -11.980 9.535   15.282  1.00 96.66 342 A 1 
ATOM   2586 O  OG  . SER A 1 342 ? -10.782 10.085  14.778  1.00 84.88 342 A 1 
ATOM   2587 N  N   . GLY A 1 343 ? -11.770 9.842   18.279  1.00 98.59 343 A 1 
ATOM   2588 C  CA  . GLY A 1 343 ? -10.944 9.932   19.464  1.00 98.52 343 A 1 
ATOM   2589 C  C   . GLY A 1 343 ? -10.525 8.520   19.813  1.00 98.68 343 A 1 
ATOM   2590 O  O   . GLY A 1 343 ? -11.274 7.572   19.584  1.00 97.98 343 A 1 
ATOM   2591 N  N   . TRP A 1 344 ? -9.315  8.355   20.353  1.00 98.53 344 A 1 
ATOM   2592 C  CA  . TRP A 1 344 ? -8.822  7.026   20.691  1.00 98.55 344 A 1 
ATOM   2593 C  C   . TRP A 1 344 ? -7.944  7.005   21.930  1.00 98.64 344 A 1 
ATOM   2594 O  O   . TRP A 1 344 ? -7.382  8.026   22.327  1.00 98.18 344 A 1 
ATOM   2595 C  CB  . TRP A 1 344 ? -8.037  6.429   19.517  1.00 98.20 344 A 1 
ATOM   2596 C  CG  . TRP A 1 344 ? -6.831  7.238   19.129  1.00 98.25 344 A 1 
ATOM   2597 C  CD1 . TRP A 1 344 ? -5.550  7.069   19.586  1.00 96.88 344 A 1 
ATOM   2598 C  CD2 . TRP A 1 344 ? -6.792  8.336   18.208  1.00 97.85 344 A 1 
ATOM   2599 N  NE1 . TRP A 1 344 ? -4.720  8.007   19.012  1.00 96.60 344 A 1 
ATOM   2600 C  CE2 . TRP A 1 344 ? -5.453  8.795   18.161  1.00 97.48 344 A 1 
ATOM   2601 C  CE3 . TRP A 1 344 ? -7.751  8.979   17.417  1.00 96.88 344 A 1 
ATOM   2602 C  CZ2 . TRP A 1 344 ? -5.062  9.871   17.358  1.00 96.47 344 A 1 
ATOM   2603 C  CZ3 . TRP A 1 344 ? -7.360  10.051  16.625  1.00 95.97 344 A 1 
ATOM   2604 C  CH2 . TRP A 1 344 ? -6.029  10.484  16.601  1.00 95.72 344 A 1 
ATOM   2605 N  N   . LEU A 1 345 ? -7.834  5.815   22.532  1.00 98.48 345 A 1 
ATOM   2606 C  CA  . LEU A 1 345 ? -7.009  5.598   23.711  1.00 98.59 345 A 1 
ATOM   2607 C  C   . LEU A 1 345 ? -6.427  4.196   23.597  1.00 98.53 345 A 1 
ATOM   2608 O  O   . LEU A 1 345 ? -7.164  3.218   23.508  1.00 97.98 345 A 1 
ATOM   2609 C  CB  . LEU A 1 345 ? -7.844  5.702   24.994  1.00 98.00 345 A 1 
ATOM   2610 C  CG  . LEU A 1 345 ? -7.132  5.282   26.289  1.00 95.72 345 A 1 
ATOM   2611 C  CD1 . LEU A 1 345 ? -5.926  6.179   26.543  1.00 90.85 345 A 1 
ATOM   2612 C  CD2 . LEU A 1 345 ? -8.101  5.367   27.466  1.00 90.13 345 A 1 
ATOM   2613 N  N   . GLN A 1 346 ? -5.095  4.108   23.592  1.00 98.43 346 A 1 
ATOM   2614 C  CA  . GLN A 1 346 ? -4.402  2.841   23.501  1.00 98.39 346 A 1 
ATOM   2615 C  C   . GLN A 1 346 ? -3.496  2.676   24.709  1.00 98.37 346 A 1 
ATOM   2616 O  O   . GLN A 1 346 ? -2.958  3.657   25.228  1.00 97.91 346 A 1 
ATOM   2617 C  CB  . GLN A 1 346 ? -3.556  2.763   22.222  1.00 97.37 346 A 1 
ATOM   2618 C  CG  . GLN A 1 346 ? -2.649  1.544   22.141  1.00 96.30 346 A 1 
ATOM   2619 C  CD  . GLN A 1 346 ? -1.805  1.527   20.885  1.00 97.03 346 A 1 
ATOM   2620 O  OE1 . GLN A 1 346 ? -2.201  0.959   19.871  1.00 90.07 346 A 1 
ATOM   2621 N  NE2 . GLN A 1 346 ? -0.641  2.152   20.945  1.00 89.53 346 A 1 
ATOM   2622 N  N   . ASP A 1 347 ? -3.318  1.432   25.160  1.00 98.30 347 A 1 
ATOM   2623 C  CA  . ASP A 1 347 ? -2.465  1.139   26.302  1.00 98.20 347 A 1 
ATOM   2624 C  C   . ASP A 1 347 ? -1.542  -0.022  25.964  1.00 98.24 347 A 1 
ATOM   2625 O  O   . ASP A 1 347 ? -2.002  -1.110  25.627  1.00 97.47 347 A 1 
ATOM   2626 C  CB  . ASP A 1 347 ? -3.323  0.796   27.523  1.00 97.90 347 A 1 
ATOM   2627 C  CG  . ASP A 1 347 ? -2.522  0.755   28.821  1.00 97.42 347 A 1 
ATOM   2628 O  OD1 . ASP A 1 347 ? -1.315  1.055   28.796  1.00 95.45 347 A 1 
ATOM   2629 O  OD2 . ASP A 1 347 ? -3.118  0.435   29.868  1.00 95.11 347 A 1 
ATOM   2630 N  N   . GLU A 1 348 ? -0.234  0.212   26.051  1.00 97.96 348 A 1 
ATOM   2631 C  CA  . GLU A 1 348 ? 0.763   -0.830  25.836  1.00 97.75 348 A 1 
ATOM   2632 C  C   . GLU A 1 348 ? 1.299   -1.123  27.227  1.00 97.84 348 A 1 
ATOM   2633 O  O   . GLU A 1 348 ? 1.936   -0.266  27.849  1.00 96.92 348 A 1 
ATOM   2634 C  CB  . GLU A 1 348 ? 1.884   -0.338  24.915  1.00 97.07 348 A 1 
ATOM   2635 C  CG  . GLU A 1 348 ? 1.467   -0.249  23.454  1.00 95.08 348 A 1 
ATOM   2636 C  CD  . GLU A 1 348 ? 2.574   0.278   22.560  1.00 95.57 348 A 1 
ATOM   2637 O  OE1 . GLU A 1 348 ? 2.699   1.508   22.440  1.00 90.46 348 A 1 
ATOM   2638 O  OE2 . GLU A 1 348 ? 3.318   -0.542  21.989  1.00 91.20 348 A 1 
ATOM   2639 N  N   . ILE A 1 349 ? 1.013   -2.321  27.723  1.00 97.97 349 A 1 
ATOM   2640 C  CA  . ILE A 1 349 ? 1.392   -2.701  29.077  1.00 97.83 349 A 1 
ATOM   2641 C  C   . ILE A 1 349 ? 2.561   -3.677  29.115  1.00 97.73 349 A 1 
ATOM   2642 O  O   . ILE A 1 349 ? 2.569   -4.686  28.415  1.00 97.00 349 A 1 
ATOM   2643 C  CB  . ILE A 1 349 ? 0.196   -3.348  29.807  1.00 97.60 349 A 1 
ATOM   2644 C  CG1 . ILE A 1 349 ? -1.026  -2.426  29.721  1.00 96.46 349 A 1 
ATOM   2645 C  CG2 . ILE A 1 349 ? 0.554   -3.631  31.254  1.00 96.49 349 A 1 
ATOM   2646 C  CD1 . ILE A 1 349 ? -2.317  -3.055  30.229  1.00 94.17 349 A 1 
ATOM   2647 N  N   . THR A 1 350 ? 3.556   -3.367  29.940  1.00 97.14 350 A 1 
ATOM   2648 C  CA  . THR A 1 350 ? 4.720   -4.222  30.119  1.00 96.78 350 A 1 
ATOM   2649 C  C   . THR A 1 350 ? 4.767   -4.648  31.576  1.00 97.08 350 A 1 
ATOM   2650 O  O   . THR A 1 350 ? 4.846   -3.816  32.471  1.00 95.80 350 A 1 
ATOM   2651 C  CB  . THR A 1 350 ? 6.026   -3.479  29.766  1.00 95.36 350 A 1 
ATOM   2652 O  OG1 . THR A 1 350 ? 5.988   -3.053  28.407  1.00 87.22 350 A 1 
ATOM   2653 C  CG2 . THR A 1 350 ? 7.230   -4.396  29.969  1.00 86.05 350 A 1 
ATOM   2654 N  N   . LEU A 1 351 ? 4.694   -5.967  31.817  1.00 97.09 351 A 1 
ATOM   2655 C  CA  . LEU A 1 351 ? 4.738   -6.474  33.180  1.00 96.97 351 A 1 
ATOM   2656 C  C   . LEU A 1 351 ? 6.195   -6.577  33.625  1.00 96.38 351 A 1 
ATOM   2657 O  O   . LEU A 1 351 ? 7.050   -7.031  32.870  1.00 94.25 351 A 1 
ATOM   2658 C  CB  . LEU A 1 351 ? 4.057   -7.841  33.267  1.00 96.55 351 A 1 
ATOM   2659 C  CG  . LEU A 1 351 ? 2.574   -7.864  32.869  1.00 95.31 351 A 1 
ATOM   2660 C  CD1 . LEU A 1 351 ? 1.984   -9.242  33.164  1.00 92.67 351 A 1 
ATOM   2661 C  CD2 . LEU A 1 351 ? 1.804   -6.787  33.619  1.00 91.79 351 A 1 
ATOM   2662 N  N   . ARG A 1 352 ? 6.467   -6.143  34.834  1.00 95.81 352 A 1 
ATOM   2663 C  CA  . ARG A 1 352 ? 7.818   -6.146  35.374  1.00 94.81 352 A 1 
ATOM   2664 C  C   . ARG A 1 352 ? 8.312   -7.529  35.802  1.00 94.53 352 A 1 
ATOM   2665 O  O   . ARG A 1 352 ? 9.461   -7.882  35.545  1.00 91.00 352 A 1 
ATOM   2666 C  CB  . ARG A 1 352 ? 7.898   -5.194  36.573  1.00 92.90 352 A 1 
ATOM   2667 C  CG  . ARG A 1 352 ? 9.284   -5.052  37.183  1.00 87.90 352 A 1 
ATOM   2668 C  CD  . ARG A 1 352 ? 9.200   -4.300  38.501  1.00 85.88 352 A 1 
ATOM   2669 N  NE  . ARG A 1 352 ? 8.413   -5.028  39.484  1.00 79.10 352 A 1 
ATOM   2670 C  CZ  . ARG A 1 352 ? 7.963   -4.515  40.635  1.00 76.18 352 A 1 
ATOM   2671 N  NH1 . ARG A 1 352 ? 8.230   -3.258  40.942  1.00 69.50 352 A 1 
ATOM   2672 N  NH2 . ARG A 1 352 ? 7.255   -5.268  41.457  1.00 68.15 352 A 1 
ATOM   2673 N  N   . ASP A 1 353 ? 7.443   -8.294  36.437  1.00 94.64 353 A 1 
ATOM   2674 C  CA  . ASP A 1 353 ? 7.841   -9.599  36.977  1.00 94.38 353 A 1 
ATOM   2675 C  C   . ASP A 1 353 ? 7.420   -10.819 36.170  1.00 95.08 353 A 1 
ATOM   2676 O  O   . ASP A 1 353 ? 7.579   -11.949 36.625  1.00 91.36 353 A 1 
ATOM   2677 C  CB  . ASP A 1 353 ? 7.325   -9.721  38.415  1.00 92.17 353 A 1 
ATOM   2678 C  CG  . ASP A 1 353 ? 7.726   -8.546  39.277  1.00 87.88 353 A 1 
ATOM   2679 O  OD1 . ASP A 1 353 ? 8.918   -8.146  39.232  1.00 82.18 353 A 1 
ATOM   2680 O  OD2 . ASP A 1 353 ? 6.862   -8.002  39.994  1.00 82.35 353 A 1 
ATOM   2681 N  N   . LEU A 1 354 ? 6.886   -10.604 34.961  1.00 96.29 354 A 1 
ATOM   2682 C  CA  . LEU A 1 354 ? 6.470   -11.703 34.094  1.00 96.68 354 A 1 
ATOM   2683 C  C   . LEU A 1 354 ? 6.807   -11.344 32.651  1.00 96.91 354 A 1 
ATOM   2684 O  O   . LEU A 1 354 ? 6.681   -10.184 32.263  1.00 95.42 354 A 1 
ATOM   2685 C  CB  . LEU A 1 354 ? 4.965   -11.962 34.220  1.00 95.45 354 A 1 
ATOM   2686 C  CG  . LEU A 1 354 ? 4.451   -12.549 35.532  1.00 92.40 354 A 1 
ATOM   2687 C  CD1 . LEU A 1 354 ? 2.922   -12.567 35.516  1.00 87.63 354 A 1 
ATOM   2688 C  CD2 . LEU A 1 354 ? 4.993   -13.959 35.723  1.00 86.78 354 A 1 
ATOM   2689 N  N   . PRO A 1 355 ? 7.216   -12.318 31.841  1.00 96.91 355 A 1 
ATOM   2690 C  CA  . PRO A 1 355 ? 7.560   -12.061 30.438  1.00 96.96 355 A 1 
ATOM   2691 C  C   . PRO A 1 355 ? 6.305   -11.923 29.574  1.00 97.21 355 A 1 
ATOM   2692 O  O   . PRO A 1 355 ? 6.094   -12.687 28.627  1.00 95.94 355 A 1 
ATOM   2693 C  CB  . PRO A 1 355 ? 8.388   -13.287 30.072  1.00 95.67 355 A 1 
ATOM   2694 C  CG  . PRO A 1 355 ? 7.721   -14.373 30.857  1.00 93.42 355 A 1 
ATOM   2695 C  CD  . PRO A 1 355 ? 7.445   -13.718 32.201  1.00 96.04 355 A 1 
ATOM   2696 N  N   . ILE A 1 356 ? 5.471   -10.949 29.910  1.00 97.51 356 A 1 
ATOM   2697 C  CA  . ILE A 1 356 ? 4.210   -10.731 29.218  1.00 97.73 356 A 1 
ATOM   2698 C  C   . ILE A 1 356 ? 3.996   -9.258  28.900  1.00 97.79 356 A 1 
ATOM   2699 O  O   . ILE A 1 356 ? 4.290   -8.391  29.719  1.00 96.96 356 A 1 
ATOM   2700 C  CB  . ILE A 1 356 ? 3.019   -11.217 30.081  1.00 97.30 356 A 1 
ATOM   2701 C  CG1 . ILE A 1 356 ? 3.158   -12.705 30.394  1.00 95.48 356 A 1 
ATOM   2702 C  CG2 . ILE A 1 356 ? 1.703   -10.929 29.379  1.00 95.64 356 A 1 
ATOM   2703 C  CD1 . ILE A 1 356 ? 2.113   -13.229 31.367  1.00 92.03 356 A 1 
ATOM   2704 N  N   . THR A 1 357 ? 3.494   -8.990  27.712  1.00 97.84 357 A 1 
ATOM   2705 C  CA  . THR A 1 357 ? 3.151   -7.626  27.328  1.00 97.78 357 A 1 
ATOM   2706 C  C   . THR A 1 357 ? 1.722   -7.672  26.807  1.00 98.07 357 A 1 
ATOM   2707 O  O   . THR A 1 357 ? 1.295   -8.665  26.201  1.00 97.29 357 A 1 
ATOM   2708 C  CB  . THR A 1 357 ? 4.080   -7.041  26.239  1.00 96.32 357 A 1 
ATOM   2709 O  OG1 . THR A 1 357 ? 4.026   -7.850  25.062  1.00 80.94 357 A 1 
ATOM   2710 C  CG2 . THR A 1 357 ? 5.507   -6.967  26.751  1.00 79.98 357 A 1 
ATOM   2711 N  N   . LEU A 1 358 ? 0.973   -6.605  27.054  1.00 98.03 358 A 1 
ATOM   2712 C  CA  . LEU A 1 358 ? -0.418  -6.526  26.647  1.00 98.00 358 A 1 
ATOM   2713 C  C   . LEU A 1 358 ? -0.661  -5.293  25.784  1.00 98.06 358 A 1 
ATOM   2714 O  O   . LEU A 1 358 ? 0.013   -4.279  25.938  1.00 97.43 358 A 1 
ATOM   2715 C  CB  . LEU A 1 358 ? -1.332  -6.471  27.881  1.00 97.77 358 A 1 
ATOM   2716 C  CG  . LEU A 1 358 ? -1.167  -7.589  28.912  1.00 96.11 358 A 1 
ATOM   2717 C  CD1 . LEU A 1 358 ? -1.985  -7.269  30.161  1.00 92.33 358 A 1 
ATOM   2718 C  CD2 . LEU A 1 358 ? -1.616  -8.910  28.317  1.00 91.24 358 A 1 
ATOM   2719 N  N   . LEU A 1 359 ? -1.617  -5.401  24.877  1.00 97.74 359 A 1 
ATOM   2720 C  CA  . LEU A 1 359 ? -1.988  -4.294  24.001  1.00 97.61 359 A 1 
ATOM   2721 C  C   . LEU A 1 359 ? -3.503  -4.179  24.049  1.00 97.81 359 A 1 
ATOM   2722 O  O   . LEU A 1 359 ? -4.210  -5.148  23.779  1.00 97.22 359 A 1 
ATOM   2723 C  CB  . LEU A 1 359 ? -1.525  -4.553  22.567  1.00 96.73 359 A 1 
ATOM   2724 C  CG  . LEU A 1 359 ? -1.970  -3.529  21.508  1.00 95.82 359 A 1 
ATOM   2725 C  CD1 . LEU A 1 359 ? -1.391  -2.158  21.825  1.00 94.12 359 A 1 
ATOM   2726 C  CD2 . LEU A 1 359 ? -1.523  -3.997  20.135  1.00 93.96 359 A 1 
ATOM   2727 N  N   . GLY A 1 360 ? -3.997  -3.005  24.388  1.00 98.07 360 A 1 
ATOM   2728 C  CA  . GLY A 1 360 ? -5.433  -2.801  24.455  1.00 98.07 360 A 1 
ATOM   2729 C  C   . GLY A 1 360 ? -5.796  -1.383  24.086  1.00 98.34 360 A 1 
ATOM   2730 O  O   . GLY A 1 360 ? -4.962  -0.479  24.127  1.00 97.45 360 A 1 
ATOM   2731 N  N   . GLY A 1 361 ? -7.051  -1.183  23.691  1.00 98.14 361 A 1 
ATOM   2732 C  CA  . GLY A 1 361 ? -7.482  0.160   23.351  1.00 98.29 361 A 1 
ATOM   2733 C  C   . GLY A 1 361 ? -8.832  0.198   22.675  1.00 98.53 361 A 1 
ATOM   2734 O  O   . GLY A 1 361 ? -9.391  -0.840  22.305  1.00 97.91 361 A 1 
ATOM   2735 N  N   . THR A 1 362 ? -9.361  1.407   22.527  1.00 98.44 362 A 1 
ATOM   2736 C  CA  . THR A 1 362 ? -10.647 1.586   21.877  1.00 98.42 362 A 1 
ATOM   2737 C  C   . THR A 1 362 ? -10.667 2.935   21.175  1.00 98.56 362 A 1 
ATOM   2738 O  O   . THR A 1 362 ? -9.943  3.871   21.553  1.00 97.88 362 A 1 
ATOM   2739 C  CB  . THR A 1 362 ? -11.813 1.497   22.893  1.00 97.50 362 A 1 
ATOM   2740 O  OG1 . THR A 1 362 ? -13.055 1.455   22.182  1.00 89.92 362 A 1 
ATOM   2741 C  CG2 . THR A 1 362 ? -11.808 2.699   23.835  1.00 89.63 362 A 1 
ATOM   2742 N  N   . ARG A 1 363 ? -11.492 3.026   20.125  1.00 98.44 363 A 1 
ATOM   2743 C  CA  . ARG A 1 363 ? -11.603 4.245   19.341  1.00 98.35 363 A 1 
ATOM   2744 C  C   . ARG A 1 363 ? -13.059 4.501   18.990  1.00 98.44 363 A 1 
ATOM   2745 O  O   . ARG A 1 363 ? -13.826 3.562   18.773  1.00 97.52 363 A 1 
ATOM   2746 C  CB  . ARG A 1 363 ? -10.784 4.111   18.055  1.00 97.04 363 A 1 
ATOM   2747 C  CG  . ARG A 1 363 ? -10.881 5.302   17.101  1.00 95.66 363 A 1 
ATOM   2748 C  CD  . ARG A 1 363 ? -10.208 4.989   15.777  1.00 94.41 363 A 1 
ATOM   2749 N  NE  . ARG A 1 363 ? -10.284 6.103   14.838  1.00 92.03 363 A 1 
ATOM   2750 C  CZ  . ARG A 1 363 ? -9.253  6.893   14.518  1.00 93.99 363 A 1 
ATOM   2751 N  NH1 . ARG A 1 363 ? -8.059  6.689   15.049  1.00 83.98 363 A 1 
ATOM   2752 N  NH2 . ARG A 1 363 ? -9.425  7.890   13.656  1.00 87.46 363 A 1 
ATOM   2753 N  N   . TYR A 1 364 ? -13.429 5.779   18.948  1.00 98.42 364 A 1 
ATOM   2754 C  CA  . TYR A 1 364 ? -14.771 6.172   18.562  1.00 98.42 364 A 1 
ATOM   2755 C  C   . TYR A 1 364 ? -14.674 6.976   17.269  1.00 98.44 364 A 1 
ATOM   2756 O  O   . TYR A 1 364 ? -13.885 7.923   17.183  1.00 97.95 364 A 1 
ATOM   2757 C  CB  . TYR A 1 364 ? -15.429 7.035   19.641  1.00 98.12 364 A 1 
ATOM   2758 C  CG  . TYR A 1 364 ? -16.792 7.561   19.242  1.00 97.53 364 A 1 
ATOM   2759 C  CD1 . TYR A 1 364 ? -17.896 6.715   19.173  1.00 95.81 364 A 1 
ATOM   2760 C  CD2 . TYR A 1 364 ? -16.975 8.904   18.908  1.00 95.99 364 A 1 
ATOM   2761 C  CE1 . TYR A 1 364 ? -19.142 7.180   18.790  1.00 94.97 364 A 1 
ATOM   2762 C  CE2 . TYR A 1 364 ? -18.225 9.388   18.523  1.00 94.85 364 A 1 
ATOM   2763 C  CZ  . TYR A 1 364 ? -19.305 8.518   18.465  1.00 95.05 364 A 1 
ATOM   2764 O  OH  . TYR A 1 364 ? -20.546 8.990   18.089  1.00 92.76 364 A 1 
ATOM   2765 N  N   . ASP A 1 365 ? -15.448 6.587   16.268  1.00 98.26 365 A 1 
ATOM   2766 C  CA  . ASP A 1 365 ? -15.476 7.283   14.987  1.00 98.04 365 A 1 
ATOM   2767 C  C   . ASP A 1 365 ? -16.902 7.699   14.665  1.00 98.24 365 A 1 
ATOM   2768 O  O   . ASP A 1 365 ? -17.845 6.945   14.919  1.00 97.64 365 A 1 
ATOM   2769 C  CB  . ASP A 1 365 ? -14.958 6.376   13.862  1.00 97.21 365 A 1 
ATOM   2770 C  CG  . ASP A 1 365 ? -13.445 6.281   13.827  1.00 95.52 365 A 1 
ATOM   2771 O  OD1 . ASP A 1 365 ? -12.802 7.221   13.318  1.00 90.49 365 A 1 
ATOM   2772 O  OD2 . ASP A 1 365 ? -12.899 5.260   14.291  1.00 90.62 365 A 1 
ATOM   2773 N  N   . SER A 1 366 ? -17.064 8.888   14.100  1.00 98.10 366 A 1 
ATOM   2774 C  CA  . SER A 1 366 ? -18.360 9.396   13.694  1.00 98.25 366 A 1 
ATOM   2775 C  C   . SER A 1 366 ? -18.174 10.065  12.340  1.00 98.42 366 A 1 
ATOM   2776 O  O   . SER A 1 366 ? -17.229 10.838  12.152  1.00 97.71 366 A 1 
ATOM   2777 C  CB  . SER A 1 366 ? -18.888 10.418  14.701  1.00 97.31 366 A 1 
ATOM   2778 O  OG  . SER A 1 366 ? -20.146 10.924  14.300  1.00 89.17 366 A 1 
ATOM   2779 N  N   . TYR A 1 367 ? -19.066 9.766   11.397  1.00 98.10 367 A 1 
ATOM   2780 C  CA  . TYR A 1 367 ? -18.952 10.385  10.084  1.00 98.14 367 A 1 
ATOM   2781 C  C   . TYR A 1 367 ? -20.301 10.769  9.498   1.00 98.16 367 A 1 
ATOM   2782 O  O   . TYR A 1 367 ? -21.341 10.232  9.886   1.00 97.57 367 A 1 
ATOM   2783 C  CB  . TYR A 1 367 ? -18.210 9.460   9.108   1.00 97.63 367 A 1 
ATOM   2784 C  CG  . TYR A 1 367 ? -18.939 8.191   8.704   1.00 97.84 367 A 1 
ATOM   2785 C  CD1 . TYR A 1 367 ? -19.961 8.213   7.744   1.00 96.30 367 A 1 
ATOM   2786 C  CD2 . TYR A 1 367 ? -18.594 6.959   9.250   1.00 96.47 367 A 1 
ATOM   2787 C  CE1 . TYR A 1 367 ? -20.613 7.044   7.359   1.00 95.70 367 A 1 
ATOM   2788 C  CE2 . TYR A 1 367 ? -19.242 5.786   8.874   1.00 95.56 367 A 1 
ATOM   2789 C  CZ  . TYR A 1 367 ? -20.252 5.835   7.925   1.00 96.32 367 A 1 
ATOM   2790 O  OH  . TYR A 1 367 ? -20.892 4.675   7.544   1.00 94.81 367 A 1 
ATOM   2791 N  N   . ARG A 1 368 ? -20.256 11.724  8.574   1.00 97.81 368 A 1 
ATOM   2792 C  CA  . ARG A 1 368 ? -21.446 12.183  7.878   1.00 97.91 368 A 1 
ATOM   2793 C  C   . ARG A 1 368 ? -21.080 12.464  6.431   1.00 98.09 368 A 1 
ATOM   2794 O  O   . ARG A 1 368 ? -20.270 13.349  6.141   1.00 97.05 368 A 1 
ATOM   2795 C  CB  . ARG A 1 368 ? -22.012 13.457  8.518   1.00 97.21 368 A 1 
ATOM   2796 C  CG  . ARG A 1 368 ? -23.106 14.108  7.674   1.00 93.79 368 A 1 
ATOM   2797 C  CD  . ARG A 1 368 ? -23.804 15.234  8.433   1.00 90.35 368 A 1 
ATOM   2798 N  NE  . ARG A 1 368 ? -24.585 14.710  9.542   1.00 81.75 368 A 1 
ATOM   2799 C  CZ  . ARG A 1 368 ? -25.166 15.458  10.480  1.00 76.07 368 A 1 
ATOM   2800 N  NH1 . ARG A 1 368 ? -25.045 16.772  10.443  1.00 68.27 368 A 1 
ATOM   2801 N  NH2 . ARG A 1 368 ? -25.863 14.880  11.455  1.00 68.18 368 A 1 
ATOM   2802 N  N   . GLY A 1 369 ? -21.684 11.699  5.517   1.00 97.59 369 A 1 
ATOM   2803 C  CA  . GLY A 1 369 ? -21.457 11.900  4.100   1.00 97.32 369 A 1 
ATOM   2804 C  C   . GLY A 1 369 ? -22.629 12.707  3.580   1.00 97.44 369 A 1 
ATOM   2805 O  O   . GLY A 1 369 ? -23.757 12.538  4.036   1.00 96.55 369 A 1 
ATOM   2806 N  N   . SER A 1 370 ? -22.380 13.608  2.632   1.00 97.51 370 A 1 
ATOM   2807 C  CA  . SER A 1 370 ? -23.443 14.433  2.079   1.00 97.41 370 A 1 
ATOM   2808 C  C   . SER A 1 370 ? -23.207 14.764  0.614   1.00 97.65 370 A 1 
ATOM   2809 O  O   . SER A 1 370 ? -22.070 14.801  0.139   1.00 96.03 370 A 1 
ATOM   2810 C  CB  . SER A 1 370 ? -23.587 15.731  2.884   1.00 95.45 370 A 1 
ATOM   2811 O  OG  . SER A 1 370 ? -22.397 16.494  2.821   1.00 83.67 370 A 1 
ATOM   2812 N  N   . SER A 1 371 ? -24.307 14.989  -0.096  1.00 97.05 371 A 1 
ATOM   2813 C  CA  . SER A 1 371 ? -24.264 15.320  -1.513  1.00 96.92 371 A 1 
ATOM   2814 C  C   . SER A 1 371 ? -25.566 16.038  -1.855  1.00 96.57 371 A 1 
ATOM   2815 O  O   . SER A 1 371 ? -26.629 15.644  -1.392  1.00 94.20 371 A 1 
ATOM   2816 C  CB  . SER A 1 371 ? -24.129 14.055  -2.359  1.00 96.11 371 A 1 
ATOM   2817 O  OG  . SER A 1 371 ? -24.030 14.359  -3.742  1.00 93.14 371 A 1 
ATOM   2818 N  N   . ASP A 1 372 ? -25.469 17.093  -2.654  1.00 95.24 372 A 1 
ATOM   2819 C  CA  . ASP A 1 372 ? -26.649 17.854  -3.041  1.00 93.86 372 A 1 
ATOM   2820 C  C   . ASP A 1 372 ? -27.692 16.990  -3.743  1.00 93.56 372 A 1 
ATOM   2821 O  O   . ASP A 1 372 ? -27.374 16.243  -4.669  1.00 87.81 372 A 1 
ATOM   2822 C  CB  . ASP A 1 372 ? -26.260 19.020  -3.959  1.00 90.87 372 A 1 
ATOM   2823 C  CG  . ASP A 1 372 ? -25.433 20.084  -3.255  1.00 80.89 372 A 1 
ATOM   2824 O  OD1 . ASP A 1 372 ? -25.533 20.193  -2.020  1.00 73.30 372 A 1 
ATOM   2825 O  OD2 . ASP A 1 372 ? -24.691 20.810  -3.944  1.00 73.66 372 A 1 
ATOM   2826 N  N   . GLY A 1 373 ? -28.926 17.086  -3.269  1.00 92.88 373 A 1 
ATOM   2827 C  CA  . GLY A 1 373 ? -30.008 16.328  -3.872  1.00 92.91 373 A 1 
ATOM   2828 C  C   . GLY A 1 373 ? -30.307 14.984  -3.242  1.00 94.31 373 A 1 
ATOM   2829 O  O   . GLY A 1 373 ? -31.309 14.349  -3.586  1.00 90.34 373 A 1 
ATOM   2830 N  N   . TYR A 1 374 ? -29.452 14.535  -2.323  1.00 95.20 374 A 1 
ATOM   2831 C  CA  . TYR A 1 374 ? -29.636 13.235  -1.681  1.00 95.77 374 A 1 
ATOM   2832 C  C   . TYR A 1 374 ? -29.524 13.342  -0.167  1.00 96.00 374 A 1 
ATOM   2833 O  O   . TYR A 1 374 ? -29.003 14.317  0.365   1.00 93.60 374 A 1 
ATOM   2834 C  CB  . TYR A 1 374 ? -28.607 12.235  -2.218  1.00 94.87 374 A 1 
ATOM   2835 C  CG  . TYR A 1 374 ? -28.709 12.014  -3.712  1.00 95.36 374 A 1 
ATOM   2836 C  CD1 . TYR A 1 374 ? -29.812 11.351  -4.265  1.00 92.96 374 A 1 
ATOM   2837 C  CD2 . TYR A 1 374 ? -27.728 12.480  -4.579  1.00 93.27 374 A 1 
ATOM   2838 C  CE1 . TYR A 1 374 ? -29.929 11.157  -5.636  1.00 91.97 374 A 1 
ATOM   2839 C  CE2 . TYR A 1 374 ? -27.831 12.289  -5.959  1.00 92.57 374 A 1 
ATOM   2840 C  CZ  . TYR A 1 374 ? -28.934 11.629  -6.475  1.00 93.05 374 A 1 
ATOM   2841 O  OH  . TYR A 1 374 ? -29.048 11.437  -7.837  1.00 91.48 374 A 1 
ATOM   2842 N  N   . LYS A 1 375 ? -30.031 12.323  0.536   1.00 95.64 375 A 1 
ATOM   2843 C  CA  . LYS A 1 375 ? -29.996 12.297  1.990   1.00 95.63 375 A 1 
ATOM   2844 C  C   . LYS A 1 375 ? -28.581 12.055  2.509   1.00 96.43 375 A 1 
ATOM   2845 O  O   . LYS A 1 375 ? -27.775 11.397  1.858   1.00 95.16 375 A 1 
ATOM   2846 C  CB  . LYS A 1 375 ? -30.917 11.193  2.522   1.00 93.75 375 A 1 
ATOM   2847 C  CG  . LYS A 1 375 ? -32.386 11.369  2.178   1.00 83.09 375 A 1 
ATOM   2848 C  CD  . LYS A 1 375 ? -32.980 12.582  2.868   1.00 75.60 375 A 1 
ATOM   2849 C  CE  . LYS A 1 375 ? -34.475 12.699  2.607   1.00 64.70 375 A 1 
ATOM   2850 N  NZ  . LYS A 1 375 ? -35.070 13.901  3.263   1.00 55.38 375 A 1 
ATOM   2851 N  N   . ASP A 1 376 ? -28.299 12.591  3.699   1.00 96.45 376 A 1 
ATOM   2852 C  CA  . ASP A 1 376 ? -27.002 12.384  4.331   1.00 96.70 376 A 1 
ATOM   2853 C  C   . ASP A 1 376 ? -26.897 10.932  4.776   1.00 96.71 376 A 1 
ATOM   2854 O  O   . ASP A 1 376 ? -27.905 10.290  5.077   1.00 94.78 376 A 1 
ATOM   2855 C  CB  . ASP A 1 376 ? -26.837 13.283  5.561   1.00 95.88 376 A 1 
ATOM   2856 C  CG  . ASP A 1 376 ? -26.770 14.760  5.228   1.00 95.17 376 A 1 
ATOM   2857 O  OD1 . ASP A 1 376 ? -26.576 15.122  4.049   1.00 91.17 376 A 1 
ATOM   2858 O  OD2 . ASP A 1 376 ? -26.892 15.569  6.160   1.00 91.06 376 A 1 
ATOM   2859 N  N   . VAL A 1 377 ? -25.665 10.409  4.839   1.00 96.80 377 A 1 
ATOM   2860 C  CA  . VAL A 1 377 ? -25.411 9.053   5.308   1.00 96.77 377 A 1 
ATOM   2861 C  C   . VAL A 1 377 ? -24.568 9.212   6.564   1.00 96.96 377 A 1 
ATOM   2862 O  O   . VAL A 1 377 ? -23.423 9.663   6.499   1.00 96.05 377 A 1 
ATOM   2863 C  CB  . VAL A 1 377 ? -24.654 8.209   4.266   1.00 95.81 377 A 1 
ATOM   2864 C  CG1 . VAL A 1 377 ? -24.326 6.839   4.839   1.00 92.32 377 A 1 
ATOM   2865 C  CG2 . VAL A 1 377 ? -25.508 8.053   3.007   1.00 93.21 377 A 1 
ATOM   2866 N  N   . ASP A 1 378 ? -25.146 8.858   7.724   1.00 96.83 378 A 1 
ATOM   2867 C  CA  . ASP A 1 378 ? -24.473 9.011   9.005   1.00 96.74 378 A 1 
ATOM   2868 C  C   . ASP A 1 378 ? -24.284 7.690   9.743   1.00 97.07 378 A 1 
ATOM   2869 O  O   . ASP A 1 378 ? -25.086 6.766   9.598   1.00 94.55 378 A 1 
ATOM   2870 C  CB  . ASP A 1 378 ? -25.274 9.938   9.925   1.00 93.87 378 A 1 
ATOM   2871 C  CG  . ASP A 1 378 ? -25.482 11.320  9.344   1.00 88.99 378 A 1 
ATOM   2872 O  OD1 . ASP A 1 378 ? -26.095 11.431  8.269   1.00 79.55 378 A 1 
ATOM   2873 O  OD2 . ASP A 1 378 ? -25.049 12.297  9.984   1.00 80.38 378 A 1 
ATOM   2874 N  N   . ALA A 1 379 ? -23.223 7.615   10.546  1.00 97.31 379 A 1 
ATOM   2875 C  CA  . ALA A 1 379 ? -22.959 6.443   11.364  1.00 97.43 379 A 1 
ATOM   2876 C  C   . ALA A 1 379 ? -21.831 6.736   12.336  1.00 97.71 379 A 1 
ATOM   2877 O  O   . ALA A 1 379 ? -21.004 7.616   12.101  1.00 96.88 379 A 1 
ATOM   2878 C  CB  . ALA A 1 379 ? -22.591 5.238   10.502  1.00 96.32 379 A 1 
ATOM   2879 N  N   . ASP A 1 380 ? -21.832 6.005   13.453  1.00 97.57 380 A 1 
ATOM   2880 C  CA  . ASP A 1 380 ? -20.744 6.125   14.404  1.00 97.20 380 A 1 
ATOM   2881 C  C   . ASP A 1 380 ? -20.370 4.699   14.774  1.00 97.43 380 A 1 
ATOM   2882 O  O   . ASP A 1 380 ? -21.169 3.773   14.608  1.00 95.47 380 A 1 
ATOM   2883 C  CB  . ASP A 1 380 ? -21.098 6.972   15.638  1.00 94.61 380 A 1 
ATOM   2884 C  CG  . ASP A 1 380 ? -22.303 6.464   16.411  1.00 89.81 380 A 1 
ATOM   2885 O  OD1 . ASP A 1 380 ? -22.818 5.376   16.112  1.00 82.43 380 A 1 
ATOM   2886 O  OD2 . ASP A 1 380 ? -22.719 7.175   17.344  1.00 83.28 380 A 1 
ATOM   2887 N  N   . LYS A 1 381 ? -19.134 4.507   15.257  1.00 97.72 381 A 1 
ATOM   2888 C  CA  . LYS A 1 381 ? -18.667 3.162   15.529  1.00 97.44 381 A 1 
ATOM   2889 C  C   . LYS A 1 381 ? -17.563 3.128   16.576  1.00 97.95 381 A 1 
ATOM   2890 O  O   . LYS A 1 381 ? -16.680 3.986   16.582  1.00 97.19 381 A 1 
ATOM   2891 C  CB  . LYS A 1 381 ? -18.157 2.548   14.229  1.00 95.06 381 A 1 
ATOM   2892 C  CG  . LYS A 1 381 ? -17.626 1.116   14.325  1.00 85.43 381 A 1 
ATOM   2893 C  CD  . LYS A 1 381 ? -18.754 0.121   14.532  1.00 82.91 381 A 1 
ATOM   2894 C  CE  . LYS A 1 381 ? -18.229 -1.303  14.449  1.00 77.96 381 A 1 
ATOM   2895 N  NZ  . LYS A 1 381 ? -17.253 -1.637  15.505  1.00 70.11 381 A 1 
ATOM   2896 N  N   . TRP A 1 382 ? -17.621 2.134   17.445  1.00 97.93 382 A 1 
ATOM   2897 C  CA  . TRP A 1 382 ? -16.581 1.903   18.438  1.00 98.19 382 A 1 
ATOM   2898 C  C   . TRP A 1 382 ? -15.767 0.724   17.914  1.00 98.08 382 A 1 
ATOM   2899 O  O   . TRP A 1 382 ? -16.330 -0.295  17.514  1.00 96.75 382 A 1 
ATOM   2900 C  CB  . TRP A 1 382 ? -17.164 1.556   19.804  1.00 97.85 382 A 1 
ATOM   2901 C  CG  . TRP A 1 382 ? -17.692 2.728   20.567  1.00 97.59 382 A 1 
ATOM   2902 C  CD1 . TRP A 1 382 ? -18.976 3.192   20.570  1.00 95.41 382 A 1 
ATOM   2903 C  CD2 . TRP A 1 382 ? -16.959 3.586   21.455  1.00 96.51 382 A 1 
ATOM   2904 N  NE1 . TRP A 1 382 ? -19.095 4.285   21.399  1.00 94.88 382 A 1 
ATOM   2905 C  CE2 . TRP A 1 382 ? -17.866 4.547   21.955  1.00 95.98 382 A 1 
ATOM   2906 C  CE3 . TRP A 1 382 ? -15.620 3.636   21.867  1.00 95.16 382 A 1 
ATOM   2907 C  CZ2 . TRP A 1 382 ? -17.475 5.545   22.859  1.00 94.64 382 A 1 
ATOM   2908 C  CZ3 . TRP A 1 382 ? -15.230 4.627   22.764  1.00 93.56 382 A 1 
ATOM   2909 C  CH2 . TRP A 1 382 ? -16.156 5.569   23.242  1.00 93.38 382 A 1 
ATOM   2910 N  N   . SER A 1 383 ? -14.443 0.852   17.897  1.00 98.14 383 A 1 
ATOM   2911 C  CA  . SER A 1 383 ? -13.549 -0.207  17.435  1.00 97.80 383 A 1 
ATOM   2912 C  C   . SER A 1 383 ? -12.534 -0.462  18.540  1.00 98.14 383 A 1 
ATOM   2913 O  O   . SER A 1 383 ? -11.823 0.457   18.954  1.00 97.30 383 A 1 
ATOM   2914 C  CB  . SER A 1 383 ? -12.832 0.204   16.154  1.00 96.36 383 A 1 
ATOM   2915 O  OG  . SER A 1 383 ? -13.762 0.493   15.114  1.00 91.04 383 A 1 
ATOM   2916 N  N   . SER A 1 384 ? -12.464 -1.709  19.024  1.00 98.11 384 A 1 
ATOM   2917 C  CA  . SER A 1 384 ? -11.554 -2.049  20.108  1.00 98.26 384 A 1 
ATOM   2918 C  C   . SER A 1 384 ? -10.610 -3.182  19.738  1.00 98.35 384 A 1 
ATOM   2919 O  O   . SER A 1 384 ? -10.834 -3.911  18.775  1.00 97.55 384 A 1 
ATOM   2920 C  CB  . SER A 1 384 ? -12.354 -2.439  21.356  1.00 97.81 384 A 1 
ATOM   2921 O  OG  . SER A 1 384 ? -13.272 -1.416  21.714  1.00 95.19 384 A 1 
ATOM   2922 N  N   . ARG A 1 385 ? -9.553  -3.327  20.531  1.00 98.41 385 A 1 
ATOM   2923 C  CA  . ARG A 1 385 ? -8.583  -4.392  20.316  1.00 98.24 385 A 1 
ATOM   2924 C  C   . ARG A 1 385 ? -7.989  -4.865  21.628  1.00 98.47 385 A 1 
ATOM   2925 O  O   . ARG A 1 385 ? -7.975  -4.128  22.620  1.00 97.91 385 A 1 
ATOM   2926 C  CB  . ARG A 1 385 ? -7.461  -3.910  19.387  1.00 95.97 385 A 1 
ATOM   2927 C  CG  . ARG A 1 385 ? -6.416  -3.042  20.078  1.00 89.81 385 A 1 
ATOM   2928 C  CD  . ARG A 1 385 ? -5.465  -2.397  19.079  1.00 88.77 385 A 1 
ATOM   2929 N  NE  . ARG A 1 385 ? -4.851  -3.364  18.176  1.00 80.68 385 A 1 
ATOM   2930 C  CZ  . ARG A 1 385 ? -4.025  -3.026  17.190  1.00 77.47 385 A 1 
ATOM   2931 N  NH1 . ARG A 1 385 ? -3.697  -1.759  16.985  1.00 70.57 385 A 1 
ATOM   2932 N  NH2 . ARG A 1 385 ? -3.521  -3.971  16.407  1.00 68.09 385 A 1 
ATOM   2933 N  N   . ALA A 1 386 ? -7.505  -6.107  21.630  1.00 98.24 386 A 1 
ATOM   2934 C  CA  . ALA A 1 386 ? -6.856  -6.693  22.791  1.00 98.25 386 A 1 
ATOM   2935 C  C   . ALA A 1 386 ? -5.834  -7.684  22.259  1.00 98.38 386 A 1 
ATOM   2936 O  O   . ALA A 1 386 ? -6.152  -8.530  21.427  1.00 97.41 386 A 1 
ATOM   2937 C  CB  . ALA A 1 386 ? -7.870  -7.405  23.676  1.00 97.45 386 A 1 
ATOM   2938 N  N   . GLY A 1 387 ? -4.588  -7.569  22.728  1.00 98.00 387 A 1 
ATOM   2939 C  CA  . GLY A 1 387 ? -3.534  -8.453  22.273  1.00 97.87 387 A 1 
ATOM   2940 C  C   . GLY A 1 387 ? -2.590  -8.794  23.408  1.00 98.14 387 A 1 
ATOM   2941 O  O   . GLY A 1 387 ? -2.506  -8.077  24.404  1.00 97.33 387 A 1 
ATOM   2942 N  N   . MET A 1 388 ? -1.883  -9.912  23.253  1.00 98.10 388 A 1 
ATOM   2943 C  CA  . MET A 1 388 ? -0.954  -10.362 24.278  1.00 98.14 388 A 1 
ATOM   2944 C  C   . MET A 1 388 ? 0.211   -11.119 23.663  1.00 98.26 388 A 1 
ATOM   2945 O  O   . MET A 1 388 ? 0.047   -11.851 22.696  1.00 97.63 388 A 1 
ATOM   2946 C  CB  . MET A 1 388 ? -1.666  -11.284 25.275  1.00 97.11 388 A 1 
ATOM   2947 C  CG  . MET A 1 388 ? -0.757  -11.932 26.307  1.00 93.01 388 A 1 
ATOM   2948 S  SD  . MET A 1 388 ? -1.574  -13.194 27.309  1.00 90.96 388 A 1 
ATOM   2949 C  CE  . MET A 1 388 ? -2.576  -12.176 28.380  1.00 78.87 388 A 1 
ATOM   2950 N  N   . THR A 1 389 ? 1.408   -10.925 24.234  1.00 98.27 389 A 1 
ATOM   2951 C  CA  . THR A 1 389 ? 2.585   -11.669 23.816  1.00 98.09 389 A 1 
ATOM   2952 C  C   . THR A 1 389 ? 3.202   -12.251 25.079  1.00 98.11 389 A 1 
ATOM   2953 O  O   . THR A 1 389 ? 3.233   -11.600 26.125  1.00 97.31 389 A 1 
ATOM   2954 C  CB  . THR A 1 389 ? 3.644   -10.786 23.108  1.00 96.77 389 A 1 
ATOM   2955 O  OG1 . THR A 1 389 ? 4.101   -9.768  24.001  1.00 87.40 389 A 1 
ATOM   2956 C  CG2 . THR A 1 389 ? 3.052   -10.147 21.865  1.00 86.83 389 A 1 
ATOM   2957 N  N   . ILE A 1 390 ? 3.662   -13.503 24.986  1.00 98.10 390 A 1 
ATOM   2958 C  CA  . ILE A 1 390 ? 4.279   -14.187 26.105  1.00 98.18 390 A 1 
ATOM   2959 C  C   . ILE A 1 390 ? 5.588   -14.793 25.636  1.00 98.13 390 A 1 
ATOM   2960 O  O   . ILE A 1 390 ? 5.653   -15.370 24.549  1.00 97.56 390 A 1 
ATOM   2961 C  CB  . ILE A 1 390 ? 3.376   -15.319 26.654  1.00 97.12 390 A 1 
ATOM   2962 C  CG1 . ILE A 1 390 ? 2.017   -14.766 27.067  1.00 80.29 390 A 1 
ATOM   2963 C  CG2 . ILE A 1 390 ? 4.049   -16.009 27.831  1.00 82.06 390 A 1 
ATOM   2964 C  CD1 . ILE A 1 390 ? 1.031   -15.827 27.509  1.00 78.85 390 A 1 
ATOM   2965 N  N   . ASN A 1 391 ? 6.637   -14.666 26.442  1.00 97.74 391 A 1 
ATOM   2966 C  CA  . ASN A 1 391 ? 7.931   -15.245 26.126  1.00 97.24 391 A 1 
ATOM   2967 C  C   . ASN A 1 391 ? 8.255   -16.333 27.151  1.00 97.40 391 A 1 
ATOM   2968 O  O   . ASN A 1 391 ? 8.903   -16.068 28.161  1.00 95.93 391 A 1 
ATOM   2969 C  CB  . ASN A 1 391 ? 9.018   -14.172 26.144  1.00 95.75 391 A 1 
ATOM   2970 C  CG  . ASN A 1 391 ? 8.922   -13.239 24.956  1.00 92.18 391 A 1 
ATOM   2971 O  OD1 . ASN A 1 391 ? 9.399   -13.551 23.867  1.00 79.70 391 A 1 
ATOM   2972 N  ND2 . ASN A 1 391 ? 8.292   -12.084 25.150  1.00 79.44 391 A 1 
ATOM   2973 N  N   . PRO A 1 392 ? 7.804   -17.574 26.901  1.00 97.73 392 A 1 
ATOM   2974 C  CA  . PRO A 1 392 ? 8.050   -18.671 27.837  1.00 97.36 392 A 1 
ATOM   2975 C  C   . PRO A 1 392 ? 9.541   -18.920 28.049  1.00 96.91 392 A 1 
ATOM   2976 O  O   . PRO A 1 392 ? 9.963   -19.311 29.131  1.00 94.48 392 A 1 
ATOM   2977 C  CB  . PRO A 1 392 ? 7.375   -19.865 27.156  1.00 96.64 392 A 1 
ATOM   2978 C  CG  . PRO A 1 392 ? 6.297   -19.238 26.326  1.00 95.32 392 A 1 
ATOM   2979 C  CD  . PRO A 1 392 ? 6.974   -18.014 25.767  1.00 97.52 392 A 1 
ATOM   2980 N  N   . THR A 1 393 ? 10.328  -18.700 27.013  1.00 97.06 393 A 1 
ATOM   2981 C  CA  . THR A 1 393 ? 11.780  -18.872 27.065  1.00 96.67 393 A 1 
ATOM   2982 C  C   . THR A 1 393 ? 12.398  -17.684 26.336  1.00 96.40 393 A 1 
ATOM   2983 O  O   . THR A 1 393 ? 11.689  -16.855 25.771  1.00 94.23 393 A 1 
ATOM   2984 C  CB  . THR A 1 393 ? 12.235  -20.166 26.366  1.00 95.08 393 A 1 
ATOM   2985 O  OG1 . THR A 1 393 ? 12.066  -20.028 24.951  1.00 86.92 393 A 1 
ATOM   2986 C  CG2 . THR A 1 393 ? 11.430  -21.361 26.855  1.00 85.79 393 A 1 
ATOM   2987 N  N   . ASN A 1 394 ? 13.724  -17.604 26.335  1.00 94.68 394 A 1 
ATOM   2988 C  CA  . ASN A 1 394 ? 14.403  -16.504 25.675  1.00 93.17 394 A 1 
ATOM   2989 C  C   . ASN A 1 394 ? 14.430  -16.637 24.152  1.00 93.91 394 A 1 
ATOM   2990 O  O   . ASN A 1 394 ? 14.793  -15.695 23.454  1.00 91.45 394 A 1 
ATOM   2991 C  CB  . ASN A 1 394 ? 15.835  -16.349 26.217  1.00 89.59 394 A 1 
ATOM   2992 C  CG  . ASN A 1 394 ? 16.686  -17.579 25.963  1.00 79.72 394 A 1 
ATOM   2993 O  OD1 . ASN A 1 394 ? 16.201  -18.623 25.529  1.00 67.38 394 A 1 
ATOM   2994 N  ND2 . ASN A 1 394 ? 17.983  -17.453 26.232  1.00 70.60 394 A 1 
ATOM   2995 N  N   . TRP A 1 395 ? 14.017  -17.802 23.624  1.00 95.74 395 A 1 
ATOM   2996 C  CA  . TRP A 1 395 ? 14.012  -18.027 22.178  1.00 96.23 395 A 1 
ATOM   2997 C  C   . TRP A 1 395 ? 12.617  -18.247 21.607  1.00 96.70 395 A 1 
ATOM   2998 O  O   . TRP A 1 395 ? 12.462  -18.383 20.390  1.00 96.20 395 A 1 
ATOM   2999 C  CB  . TRP A 1 395 ? 14.890  -19.236 21.827  1.00 95.74 395 A 1 
ATOM   3000 C  CG  . TRP A 1 395 ? 14.613  -20.459 22.653  1.00 95.34 395 A 1 
ATOM   3001 C  CD1 . TRP A 1 395 ? 15.263  -20.844 23.791  1.00 93.13 395 A 1 
ATOM   3002 C  CD2 . TRP A 1 395 ? 13.600  -21.455 22.414  1.00 94.42 395 A 1 
ATOM   3003 N  NE1 . TRP A 1 395 ? 14.721  -22.011 24.277  1.00 92.36 395 A 1 
ATOM   3004 C  CE2 . TRP A 1 395 ? 13.700  -22.407 23.464  1.00 93.59 395 A 1 
ATOM   3005 C  CE3 . TRP A 1 395 ? 12.632  -21.641 21.428  1.00 91.96 395 A 1 
ATOM   3006 C  CZ2 . TRP A 1 395 ? 12.853  -23.526 23.544  1.00 91.04 395 A 1 
ATOM   3007 C  CZ3 . TRP A 1 395 ? 11.781  -22.742 21.513  1.00 90.03 395 A 1 
ATOM   3008 C  CH2 . TRP A 1 395 ? 11.897  -23.667 22.561  1.00 89.70 395 A 1 
ATOM   3009 N  N   . LEU A 1 396 ? 11.605  -18.276 22.457  1.00 97.55 396 A 1 
ATOM   3010 C  CA  . LEU A 1 396 ? 10.238  -18.510 22.026  1.00 97.85 396 A 1 
ATOM   3011 C  C   . LEU A 1 396 ? 9.282   -17.386 22.415  1.00 97.86 396 A 1 
ATOM   3012 O  O   . LEU A 1 396 ? 9.349   -16.865 23.523  1.00 97.18 396 A 1 
ATOM   3013 C  CB  . LEU A 1 396 ? 9.719   -19.824 22.627  1.00 97.60 396 A 1 
ATOM   3014 C  CG  . LEU A 1 396 ? 8.244   -20.186 22.414  1.00 97.15 396 A 1 
ATOM   3015 C  CD1 . LEU A 1 396 ? 7.978   -20.451 20.938  1.00 96.01 396 A 1 
ATOM   3016 C  CD2 . LEU A 1 396 ? 7.896   -21.417 23.245  1.00 95.70 396 A 1 
ATOM   3017 N  N   . MET A 1 397 ? 8.409   -17.019 21.491  1.00 97.76 397 A 1 
ATOM   3018 C  CA  . MET A 1 397 ? 7.382   -16.021 21.761  1.00 97.59 397 A 1 
ATOM   3019 C  C   . MET A 1 397 ? 6.051   -16.551 21.247  1.00 98.28 397 A 1 
ATOM   3020 O  O   . MET A 1 397 ? 5.990   -17.208 20.199  1.00 97.69 397 A 1 
ATOM   3021 C  CB  . MET A 1 397 ? 7.725   -14.669 21.114  1.00 95.01 397 A 1 
ATOM   3022 C  CG  . MET A 1 397 ? 7.520   -14.565 19.604  1.00 90.37 397 A 1 
ATOM   3023 S  SD  . MET A 1 397 ? 5.813   -14.188 19.098  1.00 87.18 397 A 1 
ATOM   3024 C  CE  . MET A 1 397 ? 5.691   -12.471 19.574  1.00 78.63 397 A 1 
ATOM   3025 N  N   . LEU A 1 398 ? 4.988   -16.287 21.992  1.00 98.37 398 A 1 
ATOM   3026 C  CA  . LEU A 1 398 ? 3.644   -16.700 21.614  1.00 98.53 398 A 1 
ATOM   3027 C  C   . LEU A 1 398 ? 2.797   -15.437 21.641  1.00 98.59 398 A 1 
ATOM   3028 O  O   . LEU A 1 398 ? 3.031   -14.550 22.454  1.00 97.99 398 A 1 
ATOM   3029 C  CB  . LEU A 1 398 ? 3.070   -17.699 22.634  1.00 98.27 398 A 1 
ATOM   3030 C  CG  . LEU A 1 398 ? 3.873   -18.967 22.920  1.00 97.00 398 A 1 
ATOM   3031 C  CD1 . LEU A 1 398 ? 3.177   -19.767 24.020  1.00 94.86 398 A 1 
ATOM   3032 C  CD2 . LEU A 1 398 ? 4.011   -19.797 21.659  1.00 94.48 398 A 1 
ATOM   3033 N  N   . PHE A 1 399 ? 1.824   -15.343 20.746  1.00 98.51 399 A 1 
ATOM   3034 C  CA  . PHE A 1 399 ? 0.946   -14.183 20.759  1.00 98.51 399 A 1 
ATOM   3035 C  C   . PHE A 1 399 ? -0.461  -14.510 20.296  1.00 98.62 399 A 1 
ATOM   3036 O  O   . PHE A 1 399 ? -0.688  -15.491 19.574  1.00 98.35 399 A 1 
ATOM   3037 C  CB  . PHE A 1 399 ? 1.520   -13.033 19.919  1.00 98.23 399 A 1 
ATOM   3038 C  CG  . PHE A 1 399 ? 1.325   -13.186 18.426  1.00 98.23 399 A 1 
ATOM   3039 C  CD1 . PHE A 1 399 ? 2.270   -13.862 17.654  1.00 97.44 399 A 1 
ATOM   3040 C  CD2 . PHE A 1 399 ? 0.223   -12.638 17.796  1.00 97.30 399 A 1 
ATOM   3041 C  CE1 . PHE A 1 399 ? 2.105   -13.985 16.279  1.00 96.61 399 A 1 
ATOM   3042 C  CE2 . PHE A 1 399 ? 0.047   -12.759 16.413  1.00 96.53 399 A 1 
ATOM   3043 C  CZ  . PHE A 1 399 ? 0.991   -13.431 15.652  1.00 96.50 399 A 1 
ATOM   3044 N  N   . GLY A 1 400 ? -1.401  -13.688 20.735  1.00 98.57 400 A 1 
ATOM   3045 C  CA  . GLY A 1 400 ? -2.784  -13.831 20.356  1.00 98.44 400 A 1 
ATOM   3046 C  C   . GLY A 1 400 ? -3.383  -12.444 20.335  1.00 98.48 400 A 1 
ATOM   3047 O  O   . GLY A 1 400 ? -2.972  -11.567 21.094  1.00 97.75 400 A 1 
ATOM   3048 N  N   . SER A 1 401 ? -4.354  -12.218 19.441  1.00 98.27 401 A 1 
ATOM   3049 C  CA  . SER A 1 401 ? -4.982  -10.913 19.364  1.00 98.01 401 A 1 
ATOM   3050 C  C   . SER A 1 401 ? -6.413  -10.981 18.864  1.00 98.47 401 A 1 
ATOM   3051 O  O   . SER A 1 401 ? -6.809  -11.931 18.184  1.00 97.63 401 A 1 
ATOM   3052 C  CB  . SER A 1 401 ? -4.183  -9.980  18.449  1.00 95.55 401 A 1 
ATOM   3053 O  OG  . SER A 1 401 ? -4.299  -10.386 17.094  1.00 78.84 401 A 1 
ATOM   3054 N  N   . TYR A 1 402 ? -7.184  -9.968  19.239  1.00 98.30 402 A 1 
ATOM   3055 C  CA  . TYR A 1 402 ? -8.560  -9.801  18.814  1.00 98.49 402 A 1 
ATOM   3056 C  C   . TYR A 1 402 ? -8.661  -8.317  18.479  1.00 98.41 402 A 1 
ATOM   3057 O  O   . TYR A 1 402 ? -8.302  -7.477  19.300  1.00 97.97 402 A 1 
ATOM   3058 C  CB  . TYR A 1 402 ? -9.543  -10.147 19.931  1.00 98.12 402 A 1 
ATOM   3059 C  CG  . TYR A 1 402 ? -10.965 -9.721  19.622  1.00 97.42 402 A 1 
ATOM   3060 C  CD1 . TYR A 1 402 ? -11.783 -10.487 18.794  1.00 95.48 402 A 1 
ATOM   3061 C  CD2 . TYR A 1 402 ? -11.470 -8.523  20.118  1.00 95.98 402 A 1 
ATOM   3062 C  CE1 . TYR A 1 402 ? -13.071 -10.075 18.473  1.00 94.63 402 A 1 
ATOM   3063 C  CE2 . TYR A 1 402 ? -12.760 -8.104  19.808  1.00 94.78 402 A 1 
ATOM   3064 C  CZ  . TYR A 1 402 ? -13.560 -8.883  18.984  1.00 94.64 402 A 1 
ATOM   3065 O  OH  . TYR A 1 402 ? -14.834 -8.470  18.673  1.00 92.19 402 A 1 
ATOM   3066 N  N   . ALA A 1 403 ? -9.122  -7.994  17.281  1.00 98.27 403 A 1 
ATOM   3067 C  CA  . ALA A 1 403 ? -9.225  -6.595  16.886  1.00 98.15 403 A 1 
ATOM   3068 C  C   . ALA A 1 403 ? -10.422 -6.345  15.984  1.00 98.23 403 A 1 
ATOM   3069 O  O   . ALA A 1 403 ? -10.830 -7.220  15.221  1.00 97.48 403 A 1 
ATOM   3070 C  CB  . ALA A 1 403 ? -7.942  -6.151  16.192  1.00 97.43 403 A 1 
ATOM   3071 N  N   . GLN A 1 404 ? -10.970 -5.134  16.080  1.00 97.97 404 A 1 
ATOM   3072 C  CA  . GLN A 1 404 ? -12.110 -4.729  15.275  1.00 98.00 404 A 1 
ATOM   3073 C  C   . GLN A 1 404 ? -11.727 -3.573  14.357  1.00 97.92 404 A 1 
ATOM   3074 O  O   . GLN A 1 404 ? -10.838 -2.775  14.678  1.00 97.04 404 A 1 
ATOM   3075 C  CB  . GLN A 1 404 ? -13.260 -4.269  16.168  1.00 97.48 404 A 1 
ATOM   3076 C  CG  . GLN A 1 404 ? -13.750 -5.298  17.169  1.00 96.62 404 A 1 
ATOM   3077 C  CD  . GLN A 1 404 ? -14.795 -4.725  18.110  1.00 96.93 404 A 1 
ATOM   3078 O  OE1 . GLN A 1 404 ? -14.628 -3.619  18.634  1.00 91.95 404 A 1 
ATOM   3079 N  NE2 . GLN A 1 404 ? -15.865 -5.460  18.327  1.00 91.25 404 A 1 
ATOM   3080 N  N   . ALA A 1 405 ? -12.404 -3.486  13.222  1.00 97.99 405 A 1 
ATOM   3081 C  CA  . ALA A 1 405 ? -12.164 -2.403  12.282  1.00 97.85 405 A 1 
ATOM   3082 C  C   . ALA A 1 405 ? -13.443 -2.133  11.505  1.00 97.92 405 A 1 
ATOM   3083 O  O   . ALA A 1 405 ? -14.398 -2.909  11.558  1.00 97.14 405 A 1 
ATOM   3084 C  CB  . ALA A 1 405 ? -11.029 -2.744  11.321  1.00 97.21 405 A 1 
ATOM   3085 N  N   . PHE A 1 406 ? -13.458 -1.018  10.787  1.00 97.91 406 A 1 
ATOM   3086 C  CA  . PHE A 1 406 ? -14.609 -0.634  9.990   1.00 97.90 406 A 1 
ATOM   3087 C  C   . PHE A 1 406 ? -14.160 0.262   8.844   1.00 97.96 406 A 1 
ATOM   3088 O  O   . PHE A 1 406 ? -13.009 0.703   8.803   1.00 97.27 406 A 1 
ATOM   3089 C  CB  . PHE A 1 406 ? -15.622 0.145   10.843  1.00 97.27 406 A 1 
ATOM   3090 C  CG  . PHE A 1 406 ? -15.308 1.618   10.943  1.00 97.47 406 A 1 
ATOM   3091 C  CD1 . PHE A 1 406 ? -14.269 2.079   11.747  1.00 96.29 406 A 1 
ATOM   3092 C  CD2 . PHE A 1 406 ? -15.999 2.552   10.166  1.00 96.39 406 A 1 
ATOM   3093 C  CE1 . PHE A 1 406 ? -13.926 3.420   11.782  1.00 95.33 406 A 1 
ATOM   3094 C  CE2 . PHE A 1 406 ? -15.665 3.907   10.204  1.00 95.38 406 A 1 
ATOM   3095 C  CZ  . PHE A 1 406 ? -14.627 4.340   11.014  1.00 95.64 406 A 1 
ATOM   3096 N  N   . ARG A 1 407 ? -15.088 0.518   7.939   1.00 97.94 407 A 1 
ATOM   3097 C  CA  . ARG A 1 407 ? -14.844 1.496   6.896   1.00 97.71 407 A 1 
ATOM   3098 C  C   . ARG A 1 407 ? -16.178 2.106   6.504   1.00 98.01 407 A 1 
ATOM   3099 O  O   . ARG A 1 407 ? -17.197 1.415   6.443   1.00 97.22 407 A 1 
ATOM   3100 C  CB  . ARG A 1 407 ? -14.134 0.912   5.669   1.00 95.08 407 A 1 
ATOM   3101 C  CG  . ARG A 1 407 ? -15.011 0.227   4.634   1.00 92.47 407 A 1 
ATOM   3102 C  CD  . ARG A 1 407 ? -14.252 0.079   3.317   1.00 93.19 407 A 1 
ATOM   3103 N  NE  . ARG A 1 407 ? -14.981 -0.668  2.287   1.00 92.11 407 A 1 
ATOM   3104 C  CZ  . ARG A 1 407 ? -15.860 -0.136  1.431   1.00 94.69 407 A 1 
ATOM   3105 N  NH1 . ARG A 1 407 ? -16.153 1.153   1.486   1.00 85.88 407 A 1 
ATOM   3106 N  NH2 . ARG A 1 407 ? -16.445 -0.901  0.529   1.00 87.44 407 A 1 
ATOM   3107 N  N   . ALA A 1 408 ? -16.160 3.406   6.255   1.00 97.41 408 A 1 
ATOM   3108 C  CA  . ALA A 1 408 ? -17.352 4.101   5.825   1.00 97.39 408 A 1 
ATOM   3109 C  C   . ALA A 1 408 ? -17.531 3.785   4.344   1.00 97.43 408 A 1 
ATOM   3110 O  O   . ALA A 1 408 ? -16.576 3.381   3.684   1.00 96.49 408 A 1 
ATOM   3111 C  CB  . ALA A 1 408 ? -17.173 5.612   6.008   1.00 96.74 408 A 1 
ATOM   3112 N  N   . PRO A 1 409 ? -18.736 3.943   3.810   1.00 97.43 409 A 1 
ATOM   3113 C  CA  . PRO A 1 409 ? -18.917 3.710   2.372   1.00 97.30 409 A 1 
ATOM   3114 C  C   . PRO A 1 409 ? -18.096 4.796   1.676   1.00 97.37 409 A 1 
ATOM   3115 O  O   . PRO A 1 409 ? -17.855 5.860   2.253   1.00 96.50 409 A 1 
ATOM   3116 C  CB  . PRO A 1 409 ? -20.415 3.940   2.173   1.00 96.71 409 A 1 
ATOM   3117 C  CG  . PRO A 1 409 ? -21.021 3.635   3.512   1.00 95.12 409 A 1 
ATOM   3118 C  CD  . PRO A 1 409 ? -20.024 4.225   4.482   1.00 97.06 409 A 1 
ATOM   3119 N  N   . THR A 1 410 ? -17.645 4.540   0.443   1.00 96.87 410 A 1 
ATOM   3120 C  CA  . THR A 1 410 ? -16.913 5.577   -0.275  1.00 96.62 410 A 1 
ATOM   3121 C  C   . THR A 1 410 ? -17.960 6.574   -0.759  1.00 96.94 410 A 1 
ATOM   3122 O  O   . THR A 1 410 ? -19.156 6.275   -0.773  1.00 96.29 410 A 1 
ATOM   3123 C  CB  . THR A 1 410 ? -16.157 5.021   -1.504  1.00 96.03 410 A 1 
ATOM   3124 O  OG1 . THR A 1 410 ? -17.108 4.562   -2.480  1.00 91.45 410 A 1 
ATOM   3125 C  CG2 . THR A 1 410 ? -15.239 3.864   -1.102  1.00 92.04 410 A 1 
ATOM   3126 N  N   . MET A 1 411 ? -17.532 7.755   -1.158  1.00 96.63 411 A 1 
ATOM   3127 C  CA  . MET A 1 411 ? -18.475 8.753   -1.654  1.00 96.62 411 A 1 
ATOM   3128 C  C   . MET A 1 411 ? -19.142 8.231   -2.926  1.00 96.58 411 A 1 
ATOM   3129 O  O   . MET A 1 411 ? -20.305 8.517   -3.196  1.00 95.39 411 A 1 
ATOM   3130 C  CB  . MET A 1 411 ? -17.761 10.083  -1.900  1.00 96.34 411 A 1 
ATOM   3131 C  CG  . MET A 1 411 ? -17.394 10.793  -0.603  1.00 95.05 411 A 1 
ATOM   3132 S  SD  . MET A 1 411 ? -16.490 12.342  -0.824  1.00 95.38 411 A 1 
ATOM   3133 C  CE  . MET A 1 411 ? -14.828 11.720  -1.047  1.00 89.15 411 A 1 
ATOM   3134 N  N   . GLY A 1 412 ? -18.403 7.441   -3.706  1.00 96.04 412 A 1 
ATOM   3135 C  CA  . GLY A 1 412 ? -18.959 6.856   -4.914  1.00 95.62 412 A 1 
ATOM   3136 C  C   . GLY A 1 412 ? -20.026 5.834   -4.585  1.00 96.03 412 A 1 
ATOM   3137 O  O   . GLY A 1 412 ? -21.085 5.796   -5.220  1.00 94.99 412 A 1 
ATOM   3138 N  N   . GLU A 1 413 ? -19.777 4.997   -3.570  1.00 96.16 413 A 1 
ATOM   3139 C  CA  . GLU A 1 413 ? -20.744 3.982   -3.156  1.00 95.76 413 A 1 
ATOM   3140 C  C   . GLU A 1 413 ? -22.016 4.645   -2.634  1.00 95.85 413 A 1 
ATOM   3141 O  O   . GLU A 1 413 ? -23.117 4.139   -2.843  1.00 94.36 413 A 1 
ATOM   3142 C  CB  . GLU A 1 413 ? -20.133 3.070   -2.082  1.00 95.47 413 A 1 
ATOM   3143 C  CG  . GLU A 1 413 ? -19.028 2.163   -2.615  1.00 94.77 413 A 1 
ATOM   3144 C  CD  . GLU A 1 413 ? -18.311 1.378   -1.520  1.00 96.32 413 A 1 
ATOM   3145 O  OE1 . GLU A 1 413 ? -18.218 1.889   -0.386  1.00 92.41 413 A 1 
ATOM   3146 O  OE2 . GLU A 1 413 ? -17.829 0.260   -1.806  1.00 93.29 413 A 1 
ATOM   3147 N  N   . MET A 1 414 ? -21.867 5.773   -1.957  1.00 96.12 414 A 1 
ATOM   3148 C  CA  . MET A 1 414 ? -23.014 6.479   -1.403  1.00 96.01 414 A 1 
ATOM   3149 C  C   . MET A 1 414 ? -23.831 7.242   -2.430  1.00 95.98 414 A 1 
ATOM   3150 O  O   . MET A 1 414 ? -25.063 7.222   -2.382  1.00 94.43 414 A 1 
ATOM   3151 C  CB  . MET A 1 414 ? -22.568 7.476   -0.323  1.00 95.69 414 A 1 
ATOM   3152 C  CG  . MET A 1 414 ? -22.070 6.856   0.967   1.00 93.69 414 A 1 
ATOM   3153 S  SD  . MET A 1 414 ? -21.777 8.086   2.257   1.00 93.48 414 A 1 
ATOM   3154 C  CE  . MET A 1 414 ? -20.233 8.802   1.703   1.00 85.34 414 A 1 
ATOM   3155 N  N   . TYR A 1 415 ? -23.157 7.928   -3.352  1.00 96.48 415 A 1 
ATOM   3156 C  CA  . TYR A 1 415 ? -23.869 8.846   -4.230  1.00 96.42 415 A 1 
ATOM   3157 C  C   . TYR A 1 415 ? -23.772 8.707   -5.755  1.00 96.09 415 A 1 
ATOM   3158 O  O   . TYR A 1 415 ? -24.228 9.593   -6.474  1.00 93.42 415 A 1 
ATOM   3159 C  CB  . TYR A 1 415 ? -23.484 10.271  -3.826  1.00 96.33 415 A 1 
ATOM   3160 C  CG  . TYR A 1 415 ? -23.862 10.586  -2.399  1.00 96.98 415 A 1 
ATOM   3161 C  CD1 . TYR A 1 415 ? -25.200 10.605  -2.007  1.00 96.19 415 A 1 
ATOM   3162 C  CD2 . TYR A 1 415 ? -22.895 10.833  -1.425  1.00 96.34 415 A 1 
ATOM   3163 C  CE1 . TYR A 1 415 ? -25.567 10.866  -0.697  1.00 96.14 415 A 1 
ATOM   3164 C  CE2 . TYR A 1 415 ? -23.252 11.101  -0.102  1.00 96.34 415 A 1 
ATOM   3165 C  CZ  . TYR A 1 415 ? -24.592 11.112  0.250   1.00 96.84 415 A 1 
ATOM   3166 O  OH  . TYR A 1 415 ? -24.958 11.371  1.550   1.00 96.43 415 A 1 
ATOM   3167 N  N   . ASN A 1 416 ? -23.233 7.602   -6.255  1.00 95.17 416 A 1 
ATOM   3168 C  CA  . ASN A 1 416 ? -23.171 7.422   -7.702  1.00 94.82 416 A 1 
ATOM   3169 C  C   . ASN A 1 416 ? -24.591 7.376   -8.279  1.00 94.86 416 A 1 
ATOM   3170 O  O   . ASN A 1 416 ? -25.447 6.673   -7.756  1.00 93.45 416 A 1 
ATOM   3171 C  CB  . ASN A 1 416 ? -22.434 6.117   -8.047  1.00 93.47 416 A 1 
ATOM   3172 C  CG  . ASN A 1 416 ? -22.175 5.945   -9.525  1.00 91.41 416 A 1 
ATOM   3173 O  OD1 . ASN A 1 416 ? -22.385 6.862   -10.321 1.00 85.43 416 A 1 
ATOM   3174 N  ND2 . ASN A 1 416 ? -21.699 4.758   -9.915  1.00 84.06 416 A 1 
ATOM   3175 N  N   . ASP A 1 417 ? -24.826 8.140   -9.343  1.00 92.85 417 A 1 
ATOM   3176 C  CA  . ASP A 1 417 ? -26.138 8.153   -9.987  1.00 91.93 417 A 1 
ATOM   3177 C  C   . ASP A 1 417 ? -26.003 8.145   -11.506 1.00 92.43 417 A 1 
ATOM   3178 O  O   . ASP A 1 417 ? -26.885 8.601   -12.231 1.00 88.61 417 A 1 
ATOM   3179 C  CB  . ASP A 1 417 ? -26.971 9.369   -9.530  1.00 88.54 417 A 1 
ATOM   3180 C  CG  . ASP A 1 417 ? -26.315 10.702  -9.861  1.00 87.90 417 A 1 
ATOM   3181 O  OD1 . ASP A 1 417 ? -25.248 10.714  -10.508 1.00 82.54 417 A 1 
ATOM   3182 O  OD2 . ASP A 1 417 ? -26.884 11.740  -9.466  1.00 83.58 417 A 1 
ATOM   3183 N  N   . SER A 1 418 ? -24.887 7.598   -11.990 1.00 92.58 418 A 1 
ATOM   3184 C  CA  . SER A 1 418 ? -24.628 7.522   -13.425 1.00 92.20 418 A 1 
ATOM   3185 C  C   . SER A 1 418 ? -25.270 6.287   -14.054 1.00 93.29 418 A 1 
ATOM   3186 O  O   . SER A 1 418 ? -25.764 5.397   -13.359 1.00 90.94 418 A 1 
ATOM   3187 C  CB  . SER A 1 418 ? -23.123 7.489   -13.685 1.00 89.53 418 A 1 
ATOM   3188 O  OG  . SER A 1 418 ? -22.492 8.656   -13.212 1.00 80.52 418 A 1 
ATOM   3189 N  N   . LYS A 1 419 ? -25.244 6.232   -15.371 1.00 91.01 419 A 1 
ATOM   3190 C  CA  . LYS A 1 419 ? -25.768 5.093   -16.109 1.00 90.46 419 A 1 
ATOM   3191 C  C   . LYS A 1 419 ? -24.920 3.874   -15.761 1.00 90.53 419 A 1 
ATOM   3192 O  O   . LYS A 1 419 ? -23.691 3.957   -15.715 1.00 87.92 419 A 1 
ATOM   3193 C  CB  . LYS A 1 419 ? -25.700 5.369   -17.606 1.00 88.41 419 A 1 
ATOM   3194 C  CG  . LYS A 1 419 ? -25.966 4.167   -18.491 1.00 82.57 419 A 1 
ATOM   3195 C  CD  . LYS A 1 419 ? -25.794 4.522   -19.963 1.00 79.13 419 A 1 
ATOM   3196 C  CE  . LYS A 1 419 ? -25.881 3.309   -20.852 1.00 71.03 419 A 1 
ATOM   3197 N  NZ  . LYS A 1 419 ? -25.713 3.657   -22.291 1.00 63.57 419 A 1 
ATOM   3198 N  N   . ALA A 1 420 ? -25.574 2.735   -15.495 1.00 90.42 420 A 1 
ATOM   3199 C  CA  . ALA A 1 420 ? -24.863 1.508   -15.170 1.00 89.82 420 A 1 
ATOM   3200 C  C   . ALA A 1 420 ? -24.620 0.682   -16.430 1.00 90.53 420 A 1 
ATOM   3201 O  O   . ALA A 1 420 ? -23.494 0.291   -16.723 1.00 86.99 420 A 1 
ATOM   3202 C  CB  . ALA A 1 420 ? -25.648 0.693   -14.138 1.00 88.18 420 A 1 
ATOM   3203 N  N   . PHE A 1 421 ? -25.697 0.421   -17.185 1.00 91.79 421 A 1 
ATOM   3204 C  CA  . PHE A 1 421 ? -25.600 -0.340  -18.429 1.00 90.84 421 A 1 
ATOM   3205 C  C   . PHE A 1 421 ? -26.918 -0.272  -19.188 1.00 91.66 421 A 1 
ATOM   3206 O  O   . PHE A 1 421 ? -27.939 0.160   -18.647 1.00 90.65 421 A 1 
ATOM   3207 C  CB  . PHE A 1 421 ? -25.224 -1.803  -18.152 1.00 89.38 421 A 1 
ATOM   3208 C  CG  . PHE A 1 421 ? -26.246 -2.571  -17.348 1.00 90.12 421 A 1 
ATOM   3209 C  CD1 . PHE A 1 421 ? -27.316 -3.205  -17.975 1.00 88.31 421 A 1 
ATOM   3210 C  CD2 . PHE A 1 421 ? -26.129 -2.676  -15.965 1.00 89.08 421 A 1 
ATOM   3211 C  CE1 . PHE A 1 421 ? -28.258 -3.916  -17.235 1.00 86.93 421 A 1 
ATOM   3212 C  CE2 . PHE A 1 421 ? -27.064 -3.391  -15.218 1.00 88.06 421 A 1 
ATOM   3213 C  CZ  . PHE A 1 421 ? -28.137 -4.011  -15.854 1.00 87.89 421 A 1 
ATOM   3214 N  N   . SER A 1 422 ? -26.882 -0.691  -20.451 1.00 90.17 422 A 1 
ATOM   3215 C  CA  . SER A 1 422 ? -28.071 -0.697  -21.281 1.00 89.03 422 A 1 
ATOM   3216 C  C   . SER A 1 422 ? -28.246 -2.046  -21.963 1.00 88.78 422 A 1 
ATOM   3217 O  O   . SER A 1 422 ? -27.263 -2.766  -22.195 1.00 86.16 422 A 1 
ATOM   3218 C  CB  . SER A 1 422 ? -27.980 0.381   -22.366 1.00 86.92 422 A 1 
ATOM   3219 O  OG  . SER A 1 422 ? -27.971 1.677   -21.807 1.00 78.49 422 A 1 
ATOM   3220 N  N   . ILE A 1 423 ? -29.499 -2.400  -22.246 1.00 91.32 423 A 1 
ATOM   3221 C  CA  . ILE A 1 423 ? -29.829 -3.630  -22.953 1.00 89.85 423 A 1 
ATOM   3222 C  C   . ILE A 1 423 ? -30.713 -3.177  -24.101 1.00 89.07 423 A 1 
ATOM   3223 O  O   . ILE A 1 423 ? -31.892 -2.878  -23.918 1.00 84.81 423 A 1 
ATOM   3224 C  CB  . ILE A 1 423 ? -30.590 -4.640  -22.065 1.00 87.39 423 A 1 
ATOM   3225 C  CG1 . ILE A 1 423 ? -29.734 -5.034  -20.861 1.00 82.08 423 A 1 
ATOM   3226 C  CG2 . ILE A 1 423 ? -30.950 -5.874  -22.878 1.00 81.52 423 A 1 
ATOM   3227 C  CD1 . ILE A 1 423 ? -30.420 -5.985  -19.894 1.00 76.74 423 A 1 
ATOM   3228 N  N   . GLY A 1 424 ? -30.136 -3.080  -25.280 1.00 88.65 424 A 1 
ATOM   3229 C  CA  . GLY A 1 424 ? -30.878 -2.604  -26.429 1.00 87.97 424 A 1 
ATOM   3230 C  C   . GLY A 1 424 ? -31.054 -1.101  -26.336 1.00 89.15 424 A 1 
ATOM   3231 O  O   . GLY A 1 424 ? -30.335 -0.424  -25.604 1.00 83.77 424 A 1 
ATOM   3232 N  N   . ARG A 1 425 ? -32.035 -0.579  -27.064 1.00 89.85 425 A 1 
ATOM   3233 C  CA  . ARG A 1 425 ? -32.300 0.852   -27.049 1.00 90.50 425 A 1 
ATOM   3234 C  C   . ARG A 1 425 ? -33.505 1.243   -26.190 1.00 91.22 425 A 1 
ATOM   3235 O  O   . ARG A 1 425 ? -33.853 2.408   -26.094 1.00 85.56 425 A 1 
ATOM   3236 C  CB  . ARG A 1 425 ? -32.498 1.360   -28.481 1.00 86.56 425 A 1 
ATOM   3237 C  CG  . ARG A 1 425 ? -31.299 1.160   -29.404 1.00 74.45 425 A 1 
ATOM   3238 C  CD  . ARG A 1 425 ? -30.994 2.420   -30.182 1.00 68.95 425 A 1 
ATOM   3239 N  NE  . ARG A 1 425 ? -32.079 2.816   -31.074 1.00 59.95 425 A 1 
ATOM   3240 C  CZ  . ARG A 1 425 ? -32.207 2.408   -32.328 1.00 52.45 425 A 1 
ATOM   3241 N  NH1 . ARG A 1 425 ? -31.309 1.595   -32.872 1.00 49.39 425 A 1 
ATOM   3242 N  NH2 . ARG A 1 425 ? -33.231 2.824   -33.063 1.00 47.62 425 A 1 
ATOM   3243 N  N   . PHE A 1 426 ? -34.107 0.246   -25.531 1.00 91.78 426 A 1 
ATOM   3244 C  CA  . PHE A 1 426 ? -35.302 0.498   -24.740 1.00 92.16 426 A 1 
ATOM   3245 C  C   . PHE A 1 426 ? -35.127 0.232   -23.254 1.00 93.38 426 A 1 
ATOM   3246 O  O   . PHE A 1 426 ? -36.087 0.287   -22.486 1.00 89.35 426 A 1 
ATOM   3247 C  CB  . PHE A 1 426 ? -36.460 -0.349  -25.275 1.00 89.52 426 A 1 
ATOM   3248 C  CG  . PHE A 1 426 ? -36.697 -0.183  -26.750 1.00 84.09 426 A 1 
ATOM   3249 C  CD1 . PHE A 1 426 ? -37.265 0.985   -27.254 1.00 76.96 426 A 1 
ATOM   3250 C  CD2 . PHE A 1 426 ? -36.322 -1.179  -27.638 1.00 76.50 426 A 1 
ATOM   3251 C  CE1 . PHE A 1 426 ? -37.467 1.149   -28.610 1.00 70.34 426 A 1 
ATOM   3252 C  CE2 . PHE A 1 426 ? -36.521 -1.018  -29.008 1.00 70.33 426 A 1 
ATOM   3253 C  CZ  . PHE A 1 426 ? -37.092 0.146   -29.493 1.00 70.17 426 A 1 
ATOM   3254 N  N   . TYR A 1 427 ? -33.888 -0.059  -22.830 1.00 88.84 427 A 1 
ATOM   3255 C  CA  . TYR A 1 427 ? -33.628 -0.341  -21.425 1.00 90.65 427 A 1 
ATOM   3256 C  C   . TYR A 1 427 ? -32.284 0.235   -20.994 1.00 91.71 427 A 1 
ATOM   3257 O  O   . TYR A 1 427 ? -31.240 -0.116  -21.547 1.00 88.38 427 A 1 
ATOM   3258 C  CB  . TYR A 1 427 ? -33.652 -1.849  -21.170 1.00 89.00 427 A 1 
ATOM   3259 C  CG  . TYR A 1 427 ? -33.463 -2.232  -19.719 1.00 90.63 427 A 1 
ATOM   3260 C  CD1 . TYR A 1 427 ? -32.185 -2.316  -19.148 1.00 88.99 427 A 1 
ATOM   3261 C  CD2 . TYR A 1 427 ? -34.553 -2.529  -18.904 1.00 89.47 427 A 1 
ATOM   3262 C  CE1 . TYR A 1 427 ? -32.007 -2.658  -17.814 1.00 86.73 427 A 1 
ATOM   3263 C  CE2 . TYR A 1 427 ? -34.390 -2.885  -17.569 1.00 88.41 427 A 1 
ATOM   3264 C  CZ  . TYR A 1 427 ? -33.111 -2.947  -17.026 1.00 89.76 427 A 1 
ATOM   3265 O  OH  . TYR A 1 427 ? -32.942 -3.295  -15.714 1.00 88.18 427 A 1 
ATOM   3266 N  N   . THR A 1 428 ? -32.330 1.119   -20.006 1.00 92.69 428 A 1 
ATOM   3267 C  CA  . THR A 1 428 ? -31.120 1.712   -19.455 1.00 92.83 428 A 1 
ATOM   3268 C  C   . THR A 1 428 ? -31.205 1.585   -17.938 1.00 93.50 428 A 1 
ATOM   3269 O  O   . THR A 1 428 ? -32.185 2.008   -17.327 1.00 91.46 428 A 1 
ATOM   3270 C  CB  . THR A 1 428 ? -30.974 3.197   -19.836 1.00 90.21 428 A 1 
ATOM   3271 O  OG1 . THR A 1 428 ? -30.905 3.313   -21.257 1.00 82.65 428 A 1 
ATOM   3272 C  CG2 . THR A 1 428 ? -29.706 3.776   -19.231 1.00 82.87 428 A 1 
ATOM   3273 N  N   . ASN A 1 429 ? -30.169 0.991   -17.332 1.00 93.51 429 A 1 
ATOM   3274 C  CA  . ASN A 1 429 ? -30.112 0.786   -15.899 1.00 93.25 429 A 1 
ATOM   3275 C  C   . ASN A 1 429 ? -29.240 1.885   -15.287 1.00 93.02 429 A 1 
ATOM   3276 O  O   . ASN A 1 429 ? -28.151 2.158   -15.785 1.00 91.54 429 A 1 
ATOM   3277 C  CB  . ASN A 1 429 ? -29.521 -0.597  -15.603 1.00 92.25 429 A 1 
ATOM   3278 C  CG  . ASN A 1 429 ? -29.752 -1.047  -14.177 1.00 93.02 429 A 1 
ATOM   3279 O  OD1 . ASN A 1 429 ? -29.142 -0.530  -13.245 1.00 85.99 429 A 1 
ATOM   3280 N  ND2 . ASN A 1 429 ? -30.630 -2.029  -14.006 1.00 86.73 429 A 1 
ATOM   3281 N  N   . TYR A 1 430 ? -29.738 2.519   -14.221 1.00 94.43 430 A 1 
ATOM   3282 C  CA  . TYR A 1 430 ? -29.003 3.599   -13.572 1.00 94.68 430 A 1 
ATOM   3283 C  C   . TYR A 1 430 ? -28.633 3.294   -12.129 1.00 94.96 430 A 1 
ATOM   3284 O  O   . TYR A 1 430 ? -29.360 2.601   -11.420 1.00 92.51 430 A 1 
ATOM   3285 C  CB  . TYR A 1 430 ? -29.812 4.893   -13.572 1.00 93.36 430 A 1 
ATOM   3286 C  CG  . TYR A 1 430 ? -29.958 5.556   -14.919 1.00 92.25 430 A 1 
ATOM   3287 C  CD1 . TYR A 1 430 ? -30.993 5.201   -15.783 1.00 87.91 430 A 1 
ATOM   3288 C  CD2 . TYR A 1 430 ? -29.072 6.545   -15.322 1.00 88.49 430 A 1 
ATOM   3289 C  CE1 . TYR A 1 430 ? -31.133 5.813   -17.022 1.00 86.51 430 A 1 
ATOM   3290 C  CE2 . TYR A 1 430 ? -29.200 7.161   -16.556 1.00 86.82 430 A 1 
ATOM   3291 C  CZ  . TYR A 1 430 ? -30.233 6.801   -17.406 1.00 88.01 430 A 1 
ATOM   3292 O  OH  . TYR A 1 430 ? -30.366 7.411   -18.628 1.00 85.56 430 A 1 
ATOM   3293 N  N   . TRP A 1 431 ? -27.488 3.824   -11.694 1.00 95.60 431 A 1 
ATOM   3294 C  CA  . TRP A 1 431 ? -27.072 3.706   -10.305 1.00 95.27 431 A 1 
ATOM   3295 C  C   . TRP A 1 431 ? -27.998 4.628   -9.517  1.00 95.25 431 A 1 
ATOM   3296 O  O   . TRP A 1 431 ? -28.362 5.708   -9.987  1.00 93.66 431 A 1 
ATOM   3297 C  CB  . TRP A 1 431 ? -25.635 4.191   -10.118 1.00 94.39 431 A 1 
ATOM   3298 C  CG  . TRP A 1 431 ? -24.581 3.248   -10.594 1.00 93.12 431 A 1 
ATOM   3299 C  CD1 . TRP A 1 431 ? -24.009 3.205   -11.831 1.00 88.29 431 A 1 
ATOM   3300 C  CD2 . TRP A 1 431 ? -23.948 2.219   -9.821  1.00 91.24 431 A 1 
ATOM   3301 N  NE1 . TRP A 1 431 ? -23.060 2.213   -11.884 1.00 87.57 431 A 1 
ATOM   3302 C  CE2 . TRP A 1 431 ? -22.997 1.592   -10.658 1.00 89.87 431 A 1 
ATOM   3303 C  CE3 . TRP A 1 431 ? -24.094 1.770   -8.502  1.00 87.60 431 A 1 
ATOM   3304 C  CZ2 . TRP A 1 431 ? -22.195 0.532   -10.224 1.00 87.69 431 A 1 
ATOM   3305 C  CZ3 . TRP A 1 431 ? -23.295 0.722   -8.069  1.00 83.21 431 A 1 
ATOM   3306 C  CH2 . TRP A 1 431 ? -22.362 0.114   -8.921  1.00 83.85 431 A 1 
ATOM   3307 N  N   . VAL A 1 432 ? -28.385 4.211   -8.313  1.00 95.27 432 A 1 
ATOM   3308 C  CA  . VAL A 1 432 ? -29.219 5.041   -7.454  1.00 95.21 432 A 1 
ATOM   3309 C  C   . VAL A 1 432 ? -28.637 5.027   -6.051  1.00 95.45 432 A 1 
ATOM   3310 O  O   . VAL A 1 432 ? -28.310 3.973   -5.514  1.00 93.81 432 A 1 
ATOM   3311 C  CB  . VAL A 1 432 ? -30.693 4.551   -7.408  1.00 93.48 432 A 1 
ATOM   3312 C  CG1 . VAL A 1 432 ? -31.326 4.699   -8.787  1.00 82.67 432 A 1 
ATOM   3313 C  CG2 . VAL A 1 432 ? -30.773 3.100   -6.948  1.00 83.65 432 A 1 
ATOM   3314 N  N   . PRO A 1 433 ? -28.468 6.208   -5.431  1.00 95.39 433 A 1 
ATOM   3315 C  CA  . PRO A 1 433 ? -27.921 6.280   -4.080  1.00 94.72 433 A 1 
ATOM   3316 C  C   . PRO A 1 433 ? -28.794 5.507   -3.100  1.00 94.69 433 A 1 
ATOM   3317 O  O   . PRO A 1 433 ? -30.021 5.539   -3.187  1.00 92.88 433 A 1 
ATOM   3318 C  CB  . PRO A 1 433 ? -27.927 7.779   -3.787  1.00 93.83 433 A 1 
ATOM   3319 C  CG  . PRO A 1 433 ? -27.734 8.388   -5.142  1.00 92.46 433 A 1 
ATOM   3320 C  CD  . PRO A 1 433 ? -28.642 7.559   -6.009  1.00 94.21 433 A 1 
ATOM   3321 N  N   . ASN A 1 434 ? -28.149 4.803   -2.157  1.00 94.58 434 A 1 
ATOM   3322 C  CA  . ASN A 1 434 ? -28.853 4.034   -1.142  1.00 94.13 434 A 1 
ATOM   3323 C  C   . ASN A 1 434 ? -28.709 4.759   0.193   1.00 94.38 434 A 1 
ATOM   3324 O  O   . ASN A 1 434 ? -27.643 4.740   0.799   1.00 93.20 434 A 1 
ATOM   3325 C  CB  . ASN A 1 434 ? -28.259 2.628   -1.042  1.00 93.45 434 A 1 
ATOM   3326 C  CG  . ASN A 1 434 ? -28.944 1.771   0.009   1.00 93.80 434 A 1 
ATOM   3327 O  OD1 . ASN A 1 434 ? -29.872 2.207   0.689   1.00 90.86 434 A 1 
ATOM   3328 N  ND2 . ASN A 1 434 ? -28.481 0.535   0.152   1.00 89.81 434 A 1 
ATOM   3329 N  N   . PRO A 1 435 ? -29.782 5.420   0.669   1.00 93.25 435 A 1 
ATOM   3330 C  CA  . PRO A 1 435 ? -29.724 6.172   1.924   1.00 91.52 435 A 1 
ATOM   3331 C  C   . PRO A 1 435 ? -29.562 5.302   3.166   1.00 92.75 435 A 1 
ATOM   3332 O  O   . PRO A 1 435 ? -29.287 5.816   4.248   1.00 90.79 435 A 1 
ATOM   3333 C  CB  . PRO A 1 435 ? -31.051 6.931   1.931   1.00 90.17 435 A 1 
ATOM   3334 C  CG  . PRO A 1 435 ? -31.972 6.011   1.208   1.00 87.97 435 A 1 
ATOM   3335 C  CD  . PRO A 1 435 ? -31.122 5.497   0.062   1.00 91.11 435 A 1 
ATOM   3336 N  N   . ASN A 1 436 ? -29.712 3.988   3.022   1.00 93.99 436 A 1 
ATOM   3337 C  CA  . ASN A 1 436 ? -29.605 3.067   4.149   1.00 94.19 436 A 1 
ATOM   3338 C  C   . ASN A 1 436 ? -28.267 2.326   4.221   1.00 95.12 436 A 1 
ATOM   3339 O  O   . ASN A 1 436 ? -28.116 1.379   4.991   1.00 92.82 436 A 1 
ATOM   3340 C  CB  . ASN A 1 436 ? -30.744 2.053   4.094   1.00 92.81 436 A 1 
ATOM   3341 C  CG  . ASN A 1 436 ? -32.110 2.703   4.097   1.00 89.67 436 A 1 
ATOM   3342 O  OD1 . ASN A 1 436 ? -32.393 3.572   4.918   1.00 81.19 436 A 1 
ATOM   3343 N  ND2 . ASN A 1 436 ? -32.960 2.292   3.173   1.00 79.77 436 A 1 
ATOM   3344 N  N   . LEU A 1 437 ? -27.291 2.750   3.426   1.00 95.09 437 A 1 
ATOM   3345 C  CA  . LEU A 1 437 ? -25.989 2.100   3.400   1.00 95.69 437 A 1 
ATOM   3346 C  C   . LEU A 1 437 ? -25.276 2.229   4.739   1.00 96.42 437 A 1 
ATOM   3347 O  O   . LEU A 1 437 ? -25.102 3.328   5.258   1.00 95.31 437 A 1 
ATOM   3348 C  CB  . LEU A 1 437 ? -25.137 2.711   2.280   1.00 93.77 437 A 1 
ATOM   3349 C  CG  . LEU A 1 437 ? -23.950 1.905   1.748   1.00 91.49 437 A 1 
ATOM   3350 C  CD1 . LEU A 1 437 ? -24.415 0.546   1.238   1.00 90.00 437 A 1 
ATOM   3351 C  CD2 . LEU A 1 437 ? -23.285 2.690   0.622   1.00 89.33 437 A 1 
ATOM   3352 N  N   . ARG A 1 438 ? -24.862 1.083   5.310   1.00 96.82 438 A 1 
ATOM   3353 C  CA  . ARG A 1 438 ? -24.179 1.049   6.599   1.00 96.90 438 A 1 
ATOM   3354 C  C   . ARG A 1 438 ? -22.684 0.806   6.399   1.00 97.28 438 A 1 
ATOM   3355 O  O   . ARG A 1 438 ? -22.264 0.339   5.336   1.00 96.20 438 A 1 
ATOM   3356 C  CB  . ARG A 1 438 ? -24.768 -0.072  7.468   1.00 96.05 438 A 1 
ATOM   3357 C  CG  . ARG A 1 438 ? -26.244 0.081   7.788   1.00 92.69 438 A 1 
ATOM   3358 C  CD  . ARG A 1 438 ? -26.703 -0.983  8.781   1.00 91.35 438 A 1 
ATOM   3359 N  NE  . ARG A 1 438 ? -26.603 -2.342  8.248   1.00 83.41 438 A 1 
ATOM   3360 C  CZ  . ARG A 1 438 ? -27.481 -2.884  7.405   1.00 79.36 438 A 1 
ATOM   3361 N  NH1 . ARG A 1 438 ? -28.537 -2.188  7.000   1.00 69.65 438 A 1 
ATOM   3362 N  NH2 . ARG A 1 438 ? -27.293 -4.125  6.968   1.00 71.39 438 A 1 
ATOM   3363 N  N   . PRO A 1 439 ? -21.869 1.121   7.416   1.00 97.47 439 A 1 
ATOM   3364 C  CA  . PRO A 1 439 ? -20.433 0.883   7.281   1.00 97.45 439 A 1 
ATOM   3365 C  C   . PRO A 1 439 ? -20.101 -0.608  7.309   1.00 97.53 439 A 1 
ATOM   3366 O  O   . PRO A 1 439 ? -20.838 -1.405  7.887   1.00 96.22 439 A 1 
ATOM   3367 C  CB  . PRO A 1 439 ? -19.844 1.608   8.491   1.00 96.46 439 A 1 
ATOM   3368 C  CG  . PRO A 1 439 ? -20.940 1.496   9.510   1.00 94.28 439 A 1 
ATOM   3369 C  CD  . PRO A 1 439 ? -22.186 1.767   8.710   1.00 96.82 439 A 1 
ATOM   3370 N  N   . GLU A 1 440 ? -18.995 -0.993  6.666   1.00 97.70 440 A 1 
ATOM   3371 C  CA  . GLU A 1 440 ? -18.526 -2.368  6.713   1.00 97.67 440 A 1 
ATOM   3372 C  C   . GLU A 1 440 ? -17.821 -2.506  8.049   1.00 98.07 440 A 1 
ATOM   3373 O  O   . GLU A 1 440 ? -17.237 -1.541  8.545   1.00 97.16 440 A 1 
ATOM   3374 C  CB  . GLU A 1 440 ? -17.475 -2.664  5.631   1.00 95.45 440 A 1 
ATOM   3375 C  CG  . GLU A 1 440 ? -17.980 -2.776  4.219   1.00 89.42 440 A 1 
ATOM   3376 C  CD  . GLU A 1 440 ? -16.916 -3.363  3.284   1.00 93.70 440 A 1 
ATOM   3377 O  OE1 . GLU A 1 440 ? -15.944 -3.963  3.797   1.00 88.21 440 A 1 
ATOM   3378 O  OE2 . GLU A 1 440 ? -17.065 -3.232  2.055   1.00 90.05 440 A 1 
ATOM   3379 N  N   . THR A 1 441 ? -17.833 -3.700  8.639   1.00 97.72 441 A 1 
ATOM   3380 C  CA  . THR A 1 441 ? -17.121 -3.930  9.891   1.00 97.81 441 A 1 
ATOM   3381 C  C   . THR A 1 441 ? -16.505 -5.320  9.856   1.00 97.78 441 A 1 
ATOM   3382 O  O   . THR A 1 441 ? -16.873 -6.153  9.031   1.00 96.63 441 A 1 
ATOM   3383 C  CB  . THR A 1 441 ? -18.049 -3.851  11.128  1.00 97.11 441 A 1 
ATOM   3384 O  OG1 . THR A 1 441 ? -19.022 -4.898  11.063  1.00 90.74 441 A 1 
ATOM   3385 C  CG2 . THR A 1 441 ? -18.759 -2.505  11.190  1.00 90.90 441 A 1 
ATOM   3386 N  N   . ASN A 1 442 ? -15.556 -5.554  10.745  1.00 97.63 442 A 1 
ATOM   3387 C  CA  . ASN A 1 442 ? -14.990 -6.886  10.883  1.00 97.46 442 A 1 
ATOM   3388 C  C   . ASN A 1 442 ? -14.383 -7.058  12.260  1.00 98.01 442 A 1 
ATOM   3389 O  O   . ASN A 1 442 ? -14.200 -6.084  13.004  1.00 97.33 442 A 1 
ATOM   3390 C  CB  . ASN A 1 442 ? -13.960 -7.201  9.772   1.00 94.60 442 A 1 
ATOM   3391 C  CG  . ASN A 1 442 ? -12.551 -6.699  10.069  1.00 95.85 442 A 1 
ATOM   3392 O  OD1 . ASN A 1 442 ? -12.200 -6.272  11.163  1.00 89.29 442 A 1 
ATOM   3393 N  ND2 . ASN A 1 442 ? -11.691 -6.787  9.046   1.00 89.14 442 A 1 
ATOM   3394 N  N   . GLU A 1 443 ? -14.110 -8.304  12.611  1.00 98.06 443 A 1 
ATOM   3395 C  CA  . GLU A 1 443 ? -13.432 -8.634  13.846  1.00 97.89 443 A 1 
ATOM   3396 C  C   . GLU A 1 443 ? -12.537 -9.799  13.467  1.00 98.00 443 A 1 
ATOM   3397 O  O   . GLU A 1 443 ? -12.971 -10.750 12.806  1.00 96.74 443 A 1 
ATOM   3398 C  CB  . GLU A 1 443 ? -14.409 -8.998  14.967  1.00 95.77 443 A 1 
ATOM   3399 C  CG  . GLU A 1 443 ? -15.369 -10.132 14.681  1.00 84.66 443 A 1 
ATOM   3400 C  CD  . GLU A 1 443 ? -16.327 -10.366 15.844  1.00 87.13 443 A 1 
ATOM   3401 O  OE1 . GLU A 1 443 ? -17.017 -9.401  16.248  1.00 79.93 443 A 1 
ATOM   3402 O  OE2 . GLU A 1 443 ? -16.386 -11.500 16.352  1.00 81.78 443 A 1 
ATOM   3403 N  N   . THR A 1 444 ? -11.264 -9.714  13.844  1.00 97.81 444 A 1 
ATOM   3404 C  CA  . THR A 1 444 ? -10.296 -10.739 13.495  1.00 97.72 444 A 1 
ATOM   3405 C  C   . THR A 1 444 ? -9.600  -11.310 14.722  1.00 98.03 444 A 1 
ATOM   3406 O  O   . THR A 1 444 ? -9.241  -10.573 15.646  1.00 97.28 444 A 1 
ATOM   3407 C  CB  . THR A 1 444 ? -9.219  -10.166 12.556  1.00 96.55 444 A 1 
ATOM   3408 O  OG1 . THR A 1 444 ? -9.825  -9.732  11.337  1.00 89.95 444 A 1 
ATOM   3409 C  CG2 . THR A 1 444 ? -8.148  -11.208 12.238  1.00 90.87 444 A 1 
ATOM   3410 N  N   . GLN A 1 445 ? -9.422  -12.627 14.721  1.00 98.36 445 A 1 
ATOM   3411 C  CA  . GLN A 1 445 ? -8.680  -13.303 15.767  1.00 98.27 445 A 1 
ATOM   3412 C  C   . GLN A 1 445 ? -7.425  -13.812 15.074  1.00 98.48 445 A 1 
ATOM   3413 O  O   . GLN A 1 445 ? -7.494  -14.376 13.981  1.00 97.55 445 A 1 
ATOM   3414 C  CB  . GLN A 1 445 ? -9.451  -14.483 16.349  1.00 97.15 445 A 1 
ATOM   3415 C  CG  . GLN A 1 445 ? -10.712 -14.100 17.101  1.00 90.20 445 A 1 
ATOM   3416 C  CD  . GLN A 1 445 ? -11.324 -15.283 17.814  1.00 89.26 445 A 1 
ATOM   3417 O  OE1 . GLN A 1 445 ? -10.995 -15.561 18.968  1.00 80.37 445 A 1 
ATOM   3418 N  NE2 . GLN A 1 445 ? -12.200 -16.005 17.132  1.00 77.97 445 A 1 
ATOM   3419 N  N   . GLU A 1 446 ? -6.271  -13.598 15.706  1.00 98.49 446 A 1 
ATOM   3420 C  CA  . GLU A 1 446 ? -5.022  -14.047 15.131  1.00 98.32 446 A 1 
ATOM   3421 C  C   . GLU A 1 446 ? -4.127  -14.559 16.244  1.00 98.37 446 A 1 
ATOM   3422 O  O   . GLU A 1 446 ? -4.032  -13.950 17.307  1.00 97.48 446 A 1 
ATOM   3423 C  CB  . GLU A 1 446 ? -4.332  -12.908 14.374  1.00 97.80 446 A 1 
ATOM   3424 C  CG  . GLU A 1 446 ? -3.017  -13.303 13.701  1.00 96.24 446 A 1 
ATOM   3425 C  CD  . GLU A 1 446 ? -2.515  -12.253 12.716  1.00 96.60 446 A 1 
ATOM   3426 O  OE1 . GLU A 1 446 ? -3.068  -11.131 12.691  1.00 92.40 446 A 1 
ATOM   3427 O  OE2 . GLU A 1 446 ? -1.576  -12.552 11.957  1.00 93.11 446 A 1 
ATOM   3428 N  N   . TYR A 1 447 ? -3.486  -15.709 16.019  1.00 98.39 447 A 1 
ATOM   3429 C  CA  . TYR A 1 447 ? -2.570  -16.261 17.007  1.00 98.18 447 A 1 
ATOM   3430 C  C   . TYR A 1 447 ? -1.408  -16.927 16.302  1.00 98.35 447 A 1 
ATOM   3431 O  O   . TYR A 1 447 ? -1.538  -17.425 15.189  1.00 97.64 447 A 1 
ATOM   3432 C  CB  . TYR A 1 447 ? -3.281  -17.258 17.937  1.00 96.73 447 A 1 
ATOM   3433 C  CG  . TYR A 1 447 ? -4.085  -18.329 17.247  1.00 94.54 447 A 1 
ATOM   3434 C  CD1 . TYR A 1 447 ? -5.421  -18.115 16.898  1.00 86.37 447 A 1 
ATOM   3435 C  CD2 . TYR A 1 447 ? -3.525  -19.564 16.948  1.00 87.15 447 A 1 
ATOM   3436 C  CE1 . TYR A 1 447 ? -6.170  -19.106 16.276  1.00 82.18 447 A 1 
ATOM   3437 C  CE2 . TYR A 1 447 ? -4.264  -20.565 16.323  1.00 82.88 447 A 1 
ATOM   3438 C  CZ  . TYR A 1 447 ? -5.587  -20.328 15.988  1.00 81.60 447 A 1 
ATOM   3439 O  OH  . TYR A 1 447 ? -6.328  -21.314 15.374  1.00 77.13 447 A 1 
ATOM   3440 N  N   . GLY A 1 448 ? -0.249  -16.912 16.965  1.00 98.33 448 A 1 
ATOM   3441 C  CA  . GLY A 1 448 ? 0.922   -17.496 16.366  1.00 98.48 448 A 1 
ATOM   3442 C  C   . GLY A 1 448 ? 2.076   -17.582 17.326  1.00 98.69 448 A 1 
ATOM   3443 O  O   . GLY A 1 448 ? 1.911   -17.418 18.537  1.00 98.16 448 A 1 
ATOM   3444 N  N   . PHE A 1 449 ? 3.253   -17.862 16.784  1.00 98.64 449 A 1 
ATOM   3445 C  CA  . PHE A 1 449 ? 4.449   -17.986 17.608  1.00 98.60 449 A 1 
ATOM   3446 C  C   . PHE A 1 449 ? 5.667   -17.533 16.826  1.00 98.64 449 A 1 
ATOM   3447 O  O   . PHE A 1 449 ? 5.630   -17.381 15.601  1.00 98.30 449 A 1 
ATOM   3448 C  CB  . PHE A 1 449 ? 4.639   -19.437 18.084  1.00 98.28 449 A 1 
ATOM   3449 C  CG  . PHE A 1 449 ? 5.036   -20.391 16.982  1.00 98.25 449 A 1 
ATOM   3450 C  CD1 . PHE A 1 449 ? 4.085   -20.901 16.103  1.00 97.22 449 A 1 
ATOM   3451 C  CD2 . PHE A 1 449 ? 6.357   -20.793 16.835  1.00 97.08 449 A 1 
ATOM   3452 C  CE1 . PHE A 1 449 ? 4.444   -21.784 15.095  1.00 96.33 449 A 1 
ATOM   3453 C  CE2 . PHE A 1 449 ? 6.723   -21.680 15.826  1.00 96.36 449 A 1 
ATOM   3454 C  CZ  . PHE A 1 449 ? 5.773   -22.178 14.954  1.00 96.41 449 A 1 
ATOM   3455 N  N   . GLY A 1 450 ? 6.765   -17.321 17.559  1.00 98.43 450 A 1 
ATOM   3456 C  CA  . GLY A 1 450 ? 7.995   -16.886 16.940  1.00 98.37 450 A 1 
ATOM   3457 C  C   . GLY A 1 450 ? 9.183   -17.550 17.591  1.00 98.39 450 A 1 
ATOM   3458 O  O   . GLY A 1 450 ? 9.139   -17.907 18.773  1.00 97.64 450 A 1 
ATOM   3459 N  N   . LEU A 1 451 ? 10.252  -17.745 16.806  1.00 98.11 451 A 1 
ATOM   3460 C  CA  . LEU A 1 451 ? 11.474  -18.368 17.289  1.00 97.99 451 A 1 
ATOM   3461 C  C   . LEU A 1 451 ? 12.631  -17.445 16.946  1.00 97.78 451 A 1 
ATOM   3462 O  O   . LEU A 1 451 ? 12.689  -16.914 15.841  1.00 96.95 451 A 1 
ATOM   3463 C  CB  . LEU A 1 451 ? 11.701  -19.727 16.617  1.00 97.54 451 A 1 
ATOM   3464 C  CG  . LEU A 1 451 ? 10.594  -20.775 16.720  1.00 95.89 451 A 1 
ATOM   3465 C  CD1 . LEU A 1 451 ? 10.944  -21.980 15.849  1.00 93.77 451 A 1 
ATOM   3466 C  CD2 . LEU A 1 451 ? 10.420  -21.203 18.169  1.00 93.57 451 A 1 
ATOM   3467 N  N   . ARG A 1 452 ? 13.556  -17.272 17.886  1.00 96.62 452 A 1 
ATOM   3468 C  CA  . ARG A 1 452 ? 14.721  -16.432 17.641  1.00 95.83 452 A 1 
ATOM   3469 C  C   . ARG A 1 452 ? 15.953  -17.029 18.297  1.00 95.58 452 A 1 
ATOM   3470 O  O   . ARG A 1 452 ? 15.983  -17.251 19.501  1.00 93.53 452 A 1 
ATOM   3471 C  CB  . ARG A 1 452 ? 14.489  -15.010 18.151  1.00 93.45 452 A 1 
ATOM   3472 C  CG  . ARG A 1 452 ? 15.705  -14.109 17.942  1.00 83.71 452 A 1 
ATOM   3473 C  CD  . ARG A 1 452 ? 15.302  -12.664 17.698  1.00 82.95 452 A 1 
ATOM   3474 N  NE  . ARG A 1 452 ? 14.590  -12.088 18.823  1.00 74.12 452 A 1 
ATOM   3475 C  CZ  . ARG A 1 452 ? 14.071  -10.864 18.820  1.00 69.72 452 A 1 
ATOM   3476 N  NH1 . ARG A 1 452 ? 14.191  -10.098 17.742  1.00 65.02 452 A 1 
ATOM   3477 N  NH2 . ARG A 1 452 ? 13.430  -10.412 19.884  1.00 58.99 452 A 1 
ATOM   3478 N  N   . PHE A 1 453 ? 16.962  -17.293 17.465  1.00 95.49 453 A 1 
ATOM   3479 C  CA  . PHE A 1 453 ? 18.213  -17.867 17.940  1.00 94.71 453 A 1 
ATOM   3480 C  C   . PHE A 1 453 ? 19.396  -17.085 17.393  1.00 93.82 453 A 1 
ATOM   3481 O  O   . PHE A 1 453 ? 19.396  -16.675 16.233  1.00 90.85 453 A 1 
ATOM   3482 C  CB  . PHE A 1 453 ? 18.348  -19.327 17.488  1.00 93.91 453 A 1 
ATOM   3483 C  CG  . PHE A 1 453 ? 17.327  -20.260 18.082  1.00 93.64 453 A 1 
ATOM   3484 C  CD1 . PHE A 1 453 ? 17.486  -20.746 19.370  1.00 90.65 453 A 1 
ATOM   3485 C  CD2 . PHE A 1 453 ? 16.226  -20.652 17.341  1.00 90.56 453 A 1 
ATOM   3486 C  CE1 . PHE A 1 453 ? 16.558  -21.626 19.919  1.00 88.86 453 A 1 
ATOM   3487 C  CE2 . PHE A 1 453 ? 15.291  -21.532 17.887  1.00 89.11 453 A 1 
ATOM   3488 C  CZ  . PHE A 1 453 ? 15.454  -22.025 19.176  1.00 89.06 453 A 1 
ATOM   3489 N  N   . ASP A 1 454 ? 20.426  -16.899 18.227  1.00 89.18 454 A 1 
ATOM   3490 C  CA  . ASP A 1 454 ? 21.653  -16.226 17.827  1.00 85.84 454 A 1 
ATOM   3491 C  C   . ASP A 1 454 ? 22.781  -17.242 17.987  1.00 84.52 454 A 1 
ATOM   3492 O  O   . ASP A 1 454 ? 22.734  -18.094 18.872  1.00 73.93 454 A 1 
ATOM   3493 C  CB  . ASP A 1 454 ? 21.930  -15.009 18.702  1.00 79.72 454 A 1 
ATOM   3494 C  CG  . ASP A 1 454 ? 20.892  -13.916 18.518  1.00 73.32 454 A 1 
ATOM   3495 O  OD1 . ASP A 1 454 ? 20.610  -13.553 17.358  1.00 64.30 454 A 1 
ATOM   3496 O  OD2 . ASP A 1 454 ? 20.369  -13.426 19.533  1.00 66.52 454 A 1 
ATOM   3497 N  N   . ASP A 1 455 ? 23.807  -17.161 17.121  1.00 75.31 455 A 1 
ATOM   3498 C  CA  . ASP A 1 455 ? 24.937  -18.088 17.150  1.00 73.68 455 A 1 
ATOM   3499 C  C   . ASP A 1 455 ? 24.418  -19.524 17.142  1.00 74.86 455 A 1 
ATOM   3500 O  O   . ASP A 1 455 ? 24.811  -20.345 17.980  1.00 70.24 455 A 1 
ATOM   3501 C  CB  . ASP A 1 455 ? 25.801  -17.839 18.389  1.00 68.66 455 A 1 
ATOM   3502 C  CG  . ASP A 1 455 ? 26.307  -16.415 18.465  1.00 62.75 455 A 1 
ATOM   3503 O  OD1 . ASP A 1 455 ? 26.778  -15.893 17.431  1.00 58.10 455 A 1 
ATOM   3504 O  OD2 . ASP A 1 455 ? 26.235  -15.819 19.555  1.00 56.26 455 A 1 
ATOM   3505 N  N   . LEU A 1 456 ? 23.532  -19.816 16.191  1.00 70.66 456 A 1 
ATOM   3506 C  CA  . LEU A 1 456 ? 22.916  -21.127 16.090  1.00 68.75 456 A 1 
ATOM   3507 C  C   . LEU A 1 456 ? 23.864  -22.228 15.617  1.00 70.48 456 A 1 
ATOM   3508 O  O   . LEU A 1 456 ? 24.035  -23.243 16.304  1.00 63.79 456 A 1 
ATOM   3509 C  CB  . LEU A 1 456 ? 21.705  -21.058 15.147  1.00 63.29 456 A 1 
ATOM   3510 C  CG  . LEU A 1 456 ? 20.834  -22.304 15.043  1.00 59.85 456 A 1 
ATOM   3511 C  CD1 . LEU A 1 456 ? 20.184  -22.599 16.386  1.00 58.86 456 A 1 
ATOM   3512 C  CD2 . LEU A 1 456 ? 19.771  -22.074 13.973  1.00 57.43 456 A 1 
ATOM   3513 N  N   . MET A 1 457 ? 24.493  -22.034 14.451  1.00 70.39 457 A 1 
ATOM   3514 C  CA  . MET A 1 457 ? 25.408  -23.030 13.905  1.00 69.26 457 A 1 
ATOM   3515 C  C   . MET A 1 457 ? 26.791  -22.448 13.642  1.00 70.69 457 A 1 
ATOM   3516 O  O   . MET A 1 457 ? 27.804  -23.091 13.926  1.00 65.65 457 A 1 
ATOM   3517 C  CB  . MET A 1 457 ? 24.827  -23.606 12.609  1.00 64.46 457 A 1 
ATOM   3518 C  CG  . MET A 1 457 ? 23.486  -24.304 12.790  1.00 60.23 457 A 1 
ATOM   3519 S  SD  . MET A 1 457 ? 22.782  -24.908 11.258  1.00 55.14 457 A 1 
ATOM   3520 C  CE  . MET A 1 457 ? 23.822  -26.325 10.959  1.00 49.07 457 A 1 
ATOM   3521 N  N   . LEU A 1 458 ? 26.823  -21.217 13.111  1.00 68.91 458 A 1 
ATOM   3522 C  CA  . LEU A 1 458 ? 28.075  -20.531 12.851  1.00 68.19 458 A 1 
ATOM   3523 C  C   . LEU A 1 458 ? 28.240  -19.461 13.934  1.00 70.27 458 A 1 
ATOM   3524 O  O   . LEU A 1 458 ? 27.283  -19.120 14.622  1.00 64.95 458 A 1 
ATOM   3525 C  CB  . LEU A 1 458 ? 28.063  -19.901 11.455  1.00 62.88 458 A 1 
ATOM   3526 C  CG  . LEU A 1 458 ? 27.922  -20.904 10.306  1.00 59.74 458 A 1 
ATOM   3527 C  CD1 . LEU A 1 458 ? 27.835  -20.167 8.972   1.00 58.29 458 A 1 
ATOM   3528 C  CD2 . LEU A 1 458 ? 29.087  -21.872 10.313  1.00 57.31 458 A 1 
ATOM   3529 N  N   . SER A 1 459 ? 29.463  -18.937 14.076  1.00 75.03 459 A 1 
ATOM   3530 C  CA  . SER A 1 459 ? 29.765  -17.968 15.124  1.00 75.39 459 A 1 
ATOM   3531 C  C   . SER A 1 459 ? 28.877  -16.722 15.181  1.00 78.42 459 A 1 
ATOM   3532 O  O   . SER A 1 459 ? 28.555  -16.246 16.267  1.00 71.44 459 A 1 
ATOM   3533 C  CB  . SER A 1 459 ? 31.227  -17.538 15.031  1.00 67.14 459 A 1 
ATOM   3534 O  OG  . SER A 1 459 ? 31.498  -16.892 13.810  1.00 57.96 459 A 1 
ATOM   3535 N  N   . ASN A 1 460 ? 28.467  -16.195 14.027  1.00 84.10 460 A 1 
ATOM   3536 C  CA  . ASN A 1 460 ? 27.641  -14.997 14.008  1.00 84.81 460 A 1 
ATOM   3537 C  C   . ASN A 1 460 ? 26.287  -15.172 13.330  1.00 86.91 460 A 1 
ATOM   3538 O  O   . ASN A 1 460 ? 25.648  -14.187 12.957  1.00 82.04 460 A 1 
ATOM   3539 C  CB  . ASN A 1 460 ? 28.397  -13.853 13.319  1.00 80.00 460 A 1 
ATOM   3540 C  CG  . ASN A 1 460 ? 29.629  -13.420 14.083  1.00 74.00 460 A 1 
ATOM   3541 O  OD1 . ASN A 1 460 ? 29.573  -13.142 15.274  1.00 66.01 460 A 1 
ATOM   3542 N  ND2 . ASN A 1 460 ? 30.757  -13.360 13.389  1.00 65.88 460 A 1 
ATOM   3543 N  N   . ASP A 1 461 ? 25.832  -16.408 13.180  1.00 89.87 461 A 1 
ATOM   3544 C  CA  . ASP A 1 461 ? 24.557  -16.624 12.506  1.00 89.54 461 A 1 
ATOM   3545 C  C   . ASP A 1 461 ? 23.359  -16.362 13.416  1.00 91.16 461 A 1 
ATOM   3546 O  O   . ASP A 1 461 ? 23.474  -16.331 14.645  1.00 88.56 461 A 1 
ATOM   3547 C  CB  . ASP A 1 461 ? 24.477  -18.035 11.894  1.00 83.85 461 A 1 
ATOM   3548 C  CG  . ASP A 1 461 ? 24.418  -19.142 12.926  1.00 78.52 461 A 1 
ATOM   3549 O  OD1 . ASP A 1 461 ? 24.531  -18.869 14.131  1.00 66.88 461 A 1 
ATOM   3550 O  OD2 . ASP A 1 461 ? 24.264  -20.306 12.509  1.00 73.96 461 A 1 
ATOM   3551 N  N   . ALA A 1 462 ? 22.201  -16.156 12.796  1.00 94.02 462 A 1 
ATOM   3552 C  CA  . ALA A 1 462 ? 20.988  -15.869 13.529  1.00 94.17 462 A 1 
ATOM   3553 C  C   . ALA A 1 462 ? 19.795  -16.404 12.754  1.00 95.00 462 A 1 
ATOM   3554 O  O   . ALA A 1 462 ? 19.809  -16.429 11.521  1.00 94.32 462 A 1 
ATOM   3555 C  CB  . ALA A 1 462 ? 20.835  -14.371 13.757  1.00 92.40 462 A 1 
ATOM   3556 N  N   . LEU A 1 463 ? 18.775  -16.846 13.481  1.00 95.39 463 A 1 
ATOM   3557 C  CA  . LEU A 1 463 ? 17.559  -17.358 12.870  1.00 95.79 463 A 1 
ATOM   3558 C  C   . LEU A 1 463 ? 16.359  -16.686 13.505  1.00 95.92 463 A 1 
ATOM   3559 O  O   . LEU A 1 463 ? 16.241  -16.635 14.729  1.00 95.57 463 A 1 
ATOM   3560 C  CB  . LEU A 1 463 ? 17.443  -18.875 13.062  1.00 95.26 463 A 1 
ATOM   3561 C  CG  . LEU A 1 463 ? 16.118  -19.504 12.607  1.00 94.19 463 A 1 
ATOM   3562 C  CD1 . LEU A 1 463 ? 15.981  -19.402 11.097  1.00 90.94 463 A 1 
ATOM   3563 C  CD2 . LEU A 1 463 ? 16.060  -20.963 13.046  1.00 90.49 463 A 1 
ATOM   3564 N  N   . GLU A 1 464 ? 15.470  -16.161 12.664  1.00 96.83 464 A 1 
ATOM   3565 C  CA  . GLU A 1 464 ? 14.254  -15.534 13.139  1.00 96.93 464 A 1 
ATOM   3566 C  C   . GLU A 1 464 ? 13.097  -16.144 12.354  1.00 97.32 464 A 1 
ATOM   3567 O  O   . GLU A 1 464 ? 13.137  -16.190 11.122  1.00 96.97 464 A 1 
ATOM   3568 C  CB  . GLU A 1 464 ? 14.293  -14.021 12.944  1.00 95.64 464 A 1 
ATOM   3569 C  CG  . GLU A 1 464 ? 13.343  -13.262 13.850  1.00 86.14 464 A 1 
ATOM   3570 C  CD  . GLU A 1 464 ? 13.540  -11.756 13.788  1.00 85.63 464 A 1 
ATOM   3571 O  OE1 . GLU A 1 464 ? 13.053  -11.145 12.830  1.00 79.85 464 A 1 
ATOM   3572 O  OE2 . GLU A 1 464 ? 14.193  -11.208 14.694  1.00 80.44 464 A 1 
ATOM   3573 N  N   . PHE A 1 465 ? 12.081  -16.639 13.067  1.00 97.78 465 A 1 
ATOM   3574 C  CA  . PHE A 1 465 ? 10.940  -17.288 12.444  1.00 98.16 465 A 1 
ATOM   3575 C  C   . PHE A 1 465 ? 9.660   -16.832 13.135  1.00 98.29 465 A 1 
ATOM   3576 O  O   . PHE A 1 465 ? 9.608   -16.762 14.360  1.00 98.03 465 A 1 
ATOM   3577 C  CB  . PHE A 1 465 ? 11.096  -18.814 12.560  1.00 98.09 465 A 1 
ATOM   3578 C  CG  . PHE A 1 465 ? 9.926   -19.604 12.028  1.00 98.08 465 A 1 
ATOM   3579 C  CD1 . PHE A 1 465 ? 8.783   -19.799 12.806  1.00 97.19 465 A 1 
ATOM   3580 C  CD2 . PHE A 1 465 ? 9.970   -20.173 10.771  1.00 97.40 465 A 1 
ATOM   3581 C  CE1 . PHE A 1 465 ? 7.710   -20.535 12.318  1.00 96.67 465 A 1 
ATOM   3582 C  CE2 . PHE A 1 465 ? 8.909   -20.915 10.278  1.00 96.82 465 A 1 
ATOM   3583 C  CZ  . PHE A 1 465 ? 7.772   -21.097 11.054  1.00 96.98 465 A 1 
ATOM   3584 N  N   . LYS A 1 466 ? 8.628   -16.520 12.346  1.00 98.43 466 A 1 
ATOM   3585 C  CA  . LYS A 1 466 ? 7.346   -16.101 12.918  1.00 98.44 466 A 1 
ATOM   3586 C  C   . LYS A 1 466 ? 6.227   -16.591 12.017  1.00 98.55 466 A 1 
ATOM   3587 O  O   . LYS A 1 466 ? 6.309   -16.479 10.793  1.00 98.22 466 A 1 
ATOM   3588 C  CB  . LYS A 1 466 ? 7.291   -14.580 13.069  1.00 98.08 466 A 1 
ATOM   3589 C  CG  . LYS A 1 466 ? 6.171   -14.089 13.982  1.00 97.13 466 A 1 
ATOM   3590 C  CD  . LYS A 1 466 ? 6.259   -12.592 14.220  1.00 96.61 466 A 1 
ATOM   3591 C  CE  . LYS A 1 466 ? 5.180   -12.113 15.185  1.00 95.29 466 A 1 
ATOM   3592 N  NZ  . LYS A 1 466 ? 5.246   -10.654 15.418  1.00 94.30 466 A 1 
ATOM   3593 N  N   . ALA A 1 467 ? 5.182   -17.154 12.627  1.00 98.63 467 A 1 
ATOM   3594 C  CA  . ALA A 1 467 ? 4.051   -17.679 11.874  1.00 98.62 467 A 1 
ATOM   3595 C  C   . ALA A 1 467 ? 2.759   -17.406 12.620  1.00 98.65 467 A 1 
ATOM   3596 O  O   . ALA A 1 467 ? 2.742   -17.369 13.850  1.00 98.25 467 A 1 
ATOM   3597 C  CB  . ALA A 1 467 ? 4.213   -19.178 11.648  1.00 98.29 467 A 1 
ATOM   3598 N  N   . SER A 1 468 ? 1.674   -17.220 11.867  1.00 98.61 468 A 1 
ATOM   3599 C  CA  . SER A 1 468 ? 0.386   -16.960 12.491  1.00 98.56 468 A 1 
ATOM   3600 C  C   . SER A 1 468 ? -0.768  -17.476 11.646  1.00 98.63 468 A 1 
ATOM   3601 O  O   . SER A 1 468 ? -0.626  -17.703 10.440  1.00 98.20 468 A 1 
ATOM   3602 C  CB  . SER A 1 468 ? 0.189   -15.460 12.723  1.00 97.56 468 A 1 
ATOM   3603 O  OG  . SER A 1 468 ? -0.067  -14.796 11.500  1.00 91.75 468 A 1 
ATOM   3604 N  N   . TYR A 1 469 ? -1.911  -17.658 12.300  1.00 98.62 469 A 1 
ATOM   3605 C  CA  . TYR A 1 469 ? -3.146  -18.059 11.651  1.00 98.73 469 A 1 
ATOM   3606 C  C   . TYR A 1 469 ? -4.127  -16.932 11.947  1.00 98.77 469 A 1 
ATOM   3607 O  O   . TYR A 1 469 ? -4.211  -16.467 13.085  1.00 98.41 469 A 1 
ATOM   3608 C  CB  . TYR A 1 469 ? -3.690  -19.369 12.225  1.00 98.55 469 A 1 
ATOM   3609 C  CG  . TYR A 1 469 ? -5.060  -19.710 11.682  1.00 98.02 469 A 1 
ATOM   3610 C  CD1 . TYR A 1 469 ? -5.213  -20.218 10.397  1.00 96.52 469 A 1 
ATOM   3611 C  CD2 . TYR A 1 469 ? -6.211  -19.480 12.437  1.00 96.75 469 A 1 
ATOM   3612 C  CE1 . TYR A 1 469 ? -6.476  -20.492 9.870   1.00 95.71 469 A 1 
ATOM   3613 C  CE2 . TYR A 1 469 ? -7.475  -19.752 11.922  1.00 95.69 469 A 1 
ATOM   3614 C  CZ  . TYR A 1 469 ? -7.605  -20.258 10.633  1.00 95.60 469 A 1 
ATOM   3615 O  OH  . TYR A 1 469 ? -8.847  -20.523 10.119  1.00 93.39 469 A 1 
ATOM   3616 N  N   . PHE A 1 470 ? -4.864  -16.480 10.937  1.00 98.66 470 A 1 
ATOM   3617 C  CA  . PHE A 1 470 ? -5.848  -15.428 11.147  1.00 98.59 470 A 1 
ATOM   3618 C  C   . PHE A 1 470 ? -7.232  -15.864 10.687  1.00 98.51 470 A 1 
ATOM   3619 O  O   . PHE A 1 470 ? -7.376  -16.649 9.746   1.00 98.26 470 A 1 
ATOM   3620 C  CB  . PHE A 1 470 ? -5.427  -14.128 10.428  1.00 98.31 470 A 1 
ATOM   3621 C  CG  . PHE A 1 470 ? -5.246  -14.258 8.938   1.00 98.39 470 A 1 
ATOM   3622 C  CD1 . PHE A 1 470 ? -6.324  -14.103 8.069   1.00 97.87 470 A 1 
ATOM   3623 C  CD2 . PHE A 1 470 ? -3.986  -14.500 8.391   1.00 97.71 470 A 1 
ATOM   3624 C  CE1 . PHE A 1 470 ? -6.154  -14.196 6.688   1.00 97.25 470 A 1 
ATOM   3625 C  CE2 . PHE A 1 470 ? -3.811  -14.600 7.012   1.00 97.12 470 A 1 
ATOM   3626 C  CZ  . PHE A 1 470 ? -4.898  -14.449 6.167   1.00 97.31 470 A 1 
ATOM   3627 N  N   . ASP A 1 471 ? -8.252  -15.365 11.390  1.00 98.41 471 A 1 
ATOM   3628 C  CA  . ASP A 1 471 ? -9.641  -15.702 11.105  1.00 98.46 471 A 1 
ATOM   3629 C  C   . ASP A 1 471 ? -10.463 -14.428 11.255  1.00 98.44 471 A 1 
ATOM   3630 O  O   . ASP A 1 471 ? -10.573 -13.880 12.354  1.00 97.54 471 A 1 
ATOM   3631 C  CB  . ASP A 1 471 ? -10.128 -16.776 12.087  1.00 97.74 471 A 1 
ATOM   3632 C  CG  . ASP A 1 471 ? -11.480 -17.361 11.701  1.00 94.99 471 A 1 
ATOM   3633 O  OD1 . ASP A 1 471 ? -12.382 -16.592 11.324  1.00 87.18 471 A 1 
ATOM   3634 O  OD2 . ASP A 1 471 ? -11.631 -18.592 11.788  1.00 86.49 471 A 1 
ATOM   3635 N  N   . THR A 1 472 ? -11.033 -13.951 10.148  1.00 98.14 472 A 1 
ATOM   3636 C  CA  . THR A 1 472 ? -11.813 -12.727 10.144  1.00 98.08 472 A 1 
ATOM   3637 C  C   . THR A 1 472 ? -13.284 -12.950 9.836   1.00 98.15 472 A 1 
ATOM   3638 O  O   . THR A 1 472 ? -13.627 -13.711 8.928   1.00 97.41 472 A 1 
ATOM   3639 C  CB  . THR A 1 472 ? -11.253 -11.746 9.092   1.00 97.28 472 A 1 
ATOM   3640 O  OG1 . THR A 1 472 ? -9.918  -11.370 9.430   1.00 93.15 472 A 1 
ATOM   3641 C  CG2 . THR A 1 472 ? -12.120 -10.490 9.003   1.00 93.65 472 A 1 
ATOM   3642 N  N   . LYS A 1 473 ? -14.146 -12.293 10.601  1.00 98.09 473 A 1 
ATOM   3643 C  CA  . LYS A 1 473 ? -15.584 -12.332 10.367  1.00 98.06 473 A 1 
ATOM   3644 C  C   . LYS A 1 473 ? -15.959 -10.934 9.891   1.00 98.08 473 A 1 
ATOM   3645 O  O   . LYS A 1 473 ? -15.870 -9.969  10.646  1.00 96.87 473 A 1 
ATOM   3646 C  CB  . LYS A 1 473 ? -16.342 -12.679 11.650  1.00 97.42 473 A 1 
ATOM   3647 C  CG  . LYS A 1 473 ? -16.154 -14.113 12.113  1.00 89.18 473 A 1 
ATOM   3648 C  CD  . LYS A 1 473 ? -16.994 -14.415 13.345  1.00 86.08 473 A 1 
ATOM   3649 C  CE  . LYS A 1 473 ? -16.853 -15.857 13.769  1.00 72.80 473 A 1 
ATOM   3650 N  NZ  . LYS A 1 473 ? -15.460 -16.229 14.110  1.00 62.68 473 A 1 
ATOM   3651 N  N   . ALA A 1 474 ? -16.358 -10.827 8.625   1.00 97.72 474 A 1 
ATOM   3652 C  CA  . ALA A 1 474 ? -16.735 -9.551  8.050   1.00 97.44 474 A 1 
ATOM   3653 C  C   . ALA A 1 474 ? -18.248 -9.427  7.995   1.00 97.43 474 A 1 
ATOM   3654 O  O   . ALA A 1 474 ? -18.940 -10.373 7.618   1.00 96.01 474 A 1 
ATOM   3655 C  CB  . ALA A 1 474 ? -16.145 -9.420  6.640   1.00 96.59 474 A 1 
ATOM   3656 N  N   . LYS A 1 475 ? -18.765 -8.265  8.376   1.00 97.59 475 A 1 
ATOM   3657 C  CA  . LYS A 1 475 ? -20.198 -8.023  8.376   1.00 97.43 475 A 1 
ATOM   3658 C  C   . LYS A 1 475 ? -20.544 -6.753  7.610   1.00 97.56 475 A 1 
ATOM   3659 O  O   . LYS A 1 475 ? -19.784 -5.786  7.619   1.00 95.93 475 A 1 
ATOM   3660 C  CB  . LYS A 1 475 ? -20.731 -7.924  9.803   1.00 96.24 475 A 1 
ATOM   3661 C  CG  . LYS A 1 475 ? -20.657 -9.225  10.580  1.00 85.40 475 A 1 
ATOM   3662 C  CD  . LYS A 1 475 ? -21.336 -9.100  11.933  1.00 79.82 475 A 1 
ATOM   3663 C  CE  . LYS A 1 475 ? -21.330 -10.428 12.666  1.00 67.10 475 A 1 
ATOM   3664 N  NZ  . LYS A 1 475 ? -22.044 -10.351 13.969  1.00 57.78 475 A 1 
ATOM   3665 N  N   . ASP A 1 476 ? -21.699 -6.785  6.958   1.00 96.42 476 A 1 
ATOM   3666 C  CA  . ASP A 1 476 ? -22.188 -5.654  6.183   1.00 96.67 476 A 1 
ATOM   3667 C  C   . ASP A 1 476 ? -21.189 -5.155  5.143   1.00 96.56 476 A 1 
ATOM   3668 O  O   . ASP A 1 476 ? -21.075 -3.951  4.905   1.00 94.49 476 A 1 
ATOM   3669 C  CB  . ASP A 1 476 ? -22.580 -4.498  7.116   1.00 96.26 476 A 1 
ATOM   3670 C  CG  . ASP A 1 476 ? -23.858 -4.782  7.898   1.00 95.64 476 A 1 
ATOM   3671 O  OD1 . ASP A 1 476 ? -24.690 -5.565  7.412   1.00 91.88 476 A 1 
ATOM   3672 O  OD2 . ASP A 1 476 ? -24.022 -4.204  8.983   1.00 91.93 476 A 1 
ATOM   3673 N  N   . TYR A 1 477 ? -20.474 -6.091  4.501   1.00 95.96 477 A 1 
ATOM   3674 C  CA  . TYR A 1 477 ? -19.525 -5.654  3.491   1.00 95.39 477 A 1 
ATOM   3675 C  C   . TYR A 1 477 ? -20.321 -5.090  2.319   1.00 95.72 477 A 1 
ATOM   3676 O  O   . TYR A 1 477 ? -21.393 -5.591  1.983   1.00 94.39 477 A 1 
ATOM   3677 C  CB  . TYR A 1 477 ? -18.555 -6.767  3.053   1.00 93.53 477 A 1 
ATOM   3678 C  CG  . TYR A 1 477 ? -19.134 -7.970  2.369   1.00 87.08 477 A 1 
ATOM   3679 C  CD1 . TYR A 1 477 ? -19.630 -9.045  3.115   1.00 80.72 477 A 1 
ATOM   3680 C  CD2 . TYR A 1 477 ? -19.129 -8.080  0.982   1.00 80.42 477 A 1 
ATOM   3681 C  CE1 . TYR A 1 477 ? -20.106 -10.191 2.493   1.00 74.45 477 A 1 
ATOM   3682 C  CE2 . TYR A 1 477 ? -19.609 -9.222  0.349   1.00 75.07 477 A 1 
ATOM   3683 C  CZ  . TYR A 1 477 ? -20.102 -10.271 1.106   1.00 72.61 477 A 1 
ATOM   3684 O  OH  . TYR A 1 477 ? -20.575 -11.406 0.481   1.00 71.47 477 A 1 
ATOM   3685 N  N   . ILE A 1 478 ? -19.795 -4.023  1.732   1.00 95.17 478 A 1 
ATOM   3686 C  CA  . ILE A 1 478 ? -20.501 -3.321  0.672   1.00 94.98 478 A 1 
ATOM   3687 C  C   . ILE A 1 478 ? -20.242 -3.901  -0.715  1.00 94.17 478 A 1 
ATOM   3688 O  O   . ILE A 1 478 ? -19.099 -4.003  -1.160  1.00 93.08 478 A 1 
ATOM   3689 C  CB  . ILE A 1 478 ? -20.149 -1.821  0.696   1.00 95.05 478 A 1 
ATOM   3690 C  CG1 . ILE A 1 478 ? -20.530 -1.239  2.061   1.00 93.78 478 A 1 
ATOM   3691 C  CG2 . ILE A 1 478 ? -20.867 -1.082  -0.421  1.00 93.81 478 A 1 
ATOM   3692 C  CD1 . ILE A 1 478 ? -20.008 0.165   2.313   1.00 91.60 478 A 1 
ATOM   3693 N  N   . SER A 1 479 ? -21.339 -4.271  -1.386  1.00 94.05 479 A 1 
ATOM   3694 C  CA  . SER A 1 479 ? -21.273 -4.833  -2.729  1.00 92.41 479 A 1 
ATOM   3695 C  C   . SER A 1 479 ? -22.333 -4.123  -3.564  1.00 93.63 479 A 1 
ATOM   3696 O  O   . SER A 1 479 ? -22.941 -3.152  -3.119  1.00 92.70 479 A 1 
ATOM   3697 C  CB  . SER A 1 479 ? -21.548 -6.340  -2.689  1.00 90.29 479 A 1 
ATOM   3698 O  OG  . SER A 1 479 ? -21.355 -6.931  -3.958  1.00 84.01 479 A 1 
ATOM   3699 N  N   . THR A 1 480 ? -22.560 -4.605  -4.784  1.00 90.99 480 A 1 
ATOM   3700 C  CA  . THR A 1 480 ? -23.545 -3.990  -5.656  1.00 90.63 480 A 1 
ATOM   3701 C  C   . THR A 1 480 ? -24.631 -4.987  -6.029  1.00 91.35 480 A 1 
ATOM   3702 O  O   . THR A 1 480 ? -24.397 -6.199  -6.071  1.00 89.44 480 A 1 
ATOM   3703 C  CB  . THR A 1 480 ? -22.908 -3.459  -6.955  1.00 88.43 480 A 1 
ATOM   3704 O  OG1 . THR A 1 480 ? -22.311 -4.545  -7.665  1.00 78.58 480 A 1 
ATOM   3705 C  CG2 . THR A 1 480 ? -21.842 -2.423  -6.640  1.00 78.11 480 A 1 
ATOM   3706 N  N   . THR A 1 481 ? -25.829 -4.488  -6.279  1.00 91.30 481 A 1 
ATOM   3707 C  CA  . THR A 1 481 ? -26.954 -5.335  -6.650  1.00 91.49 481 A 1 
ATOM   3708 C  C   . THR A 1 481 ? -27.727 -4.672  -7.780  1.00 92.20 481 A 1 
ATOM   3709 O  O   . THR A 1 481 ? -27.860 -3.449  -7.828  1.00 91.30 481 A 1 
ATOM   3710 C  CB  . THR A 1 481 ? -27.899 -5.586  -5.449  1.00 89.68 481 A 1 
ATOM   3711 O  OG1 . THR A 1 481 ? -28.947 -6.476  -5.841  1.00 84.78 481 A 1 
ATOM   3712 C  CG2 . THR A 1 481 ? -28.517 -4.287  -4.947  1.00 85.95 481 A 1 
ATOM   3713 N  N   . VAL A 1 482 ? -28.211 -5.492  -8.705  1.00 90.80 482 A 1 
ATOM   3714 C  CA  . VAL A 1 482 ? -28.962 -5.003  -9.857  1.00 89.71 482 A 1 
ATOM   3715 C  C   . VAL A 1 482 ? -30.422 -5.436  -9.766  1.00 90.26 482 A 1 
ATOM   3716 O  O   . VAL A 1 482 ? -30.718 -6.605  -9.530  1.00 89.53 482 A 1 
ATOM   3717 C  CB  . VAL A 1 482 ? -28.369 -5.546  -11.175 1.00 88.01 482 A 1 
ATOM   3718 C  CG1 . VAL A 1 482 ? -29.182 -5.040  -12.363 1.00 82.50 482 A 1 
ATOM   3719 C  CG2 . VAL A 1 482 ? -26.915 -5.134  -11.312 1.00 85.50 482 A 1 
ATOM   3720 N  N   . ASP A 1 483 ? -31.324 -4.478  -9.953  1.00 91.34 483 A 1 
ATOM   3721 C  CA  . ASP A 1 483 ? -32.756 -4.754  -9.975  1.00 91.36 483 A 1 
ATOM   3722 C  C   . ASP A 1 483 ? -33.174 -4.515  -11.422 1.00 91.68 483 A 1 
ATOM   3723 O  O   . ASP A 1 483 ? -33.421 -3.382  -11.830 1.00 90.02 483 A 1 
ATOM   3724 C  CB  . ASP A 1 483 ? -33.509 -3.818  -9.027  1.00 90.97 483 A 1 
ATOM   3725 C  CG  . ASP A 1 483 ? -34.989 -4.168  -8.915  1.00 90.35 483 A 1 
ATOM   3726 O  OD1 . ASP A 1 483 ? -35.555 -4.704  -9.880  1.00 85.22 483 A 1 
ATOM   3727 O  OD2 . ASP A 1 483 ? -35.578 -3.898  -7.849  1.00 85.81 483 A 1 
ATOM   3728 N  N   . PHE A 1 484 ? -33.231 -5.593  -12.198 1.00 92.82 484 A 1 
ATOM   3729 C  CA  . PHE A 1 484 ? -33.588 -5.491  -13.608 1.00 91.73 484 A 1 
ATOM   3730 C  C   . PHE A 1 484 ? -34.984 -4.915  -13.843 1.00 92.45 484 A 1 
ATOM   3731 O  O   . PHE A 1 484 ? -35.177 -4.096  -14.743 1.00 91.11 484 A 1 
ATOM   3732 C  CB  . PHE A 1 484 ? -33.469 -6.861  -14.286 1.00 90.03 484 A 1 
ATOM   3733 C  CG  . PHE A 1 484 ? -32.047 -7.304  -14.509 1.00 84.92 484 A 1 
ATOM   3734 C  CD1 . PHE A 1 484 ? -31.340 -6.841  -15.608 1.00 79.11 484 A 1 
ATOM   3735 C  CD2 . PHE A 1 484 ? -31.420 -8.156  -13.606 1.00 80.27 484 A 1 
ATOM   3736 C  CE1 . PHE A 1 484 ? -30.021 -7.230  -15.817 1.00 76.64 484 A 1 
ATOM   3737 C  CE2 . PHE A 1 484 ? -30.102 -8.550  -13.808 1.00 75.60 484 A 1 
ATOM   3738 C  CZ  . PHE A 1 484 ? -29.396 -8.088  -14.912 1.00 76.09 484 A 1 
ATOM   3739 N  N   . ALA A 1 485 ? -35.945 -5.337  -13.031 1.00 91.45 485 A 1 
ATOM   3740 C  CA  . ALA A 1 485 ? -37.318 -4.856  -13.176 1.00 91.70 485 A 1 
ATOM   3741 C  C   . ALA A 1 485 ? -37.430 -3.356  -12.923 1.00 92.57 485 A 1 
ATOM   3742 O  O   . ALA A 1 485 ? -38.162 -2.651  -13.615 1.00 90.81 485 A 1 
ATOM   3743 C  CB  . ALA A 1 485 ? -38.239 -5.622  -12.231 1.00 91.16 485 A 1 
ATOM   3744 N  N   . ALA A 1 486 ? -36.702 -2.858  -11.925 1.00 92.10 486 A 1 
ATOM   3745 C  CA  . ALA A 1 486 ? -36.730 -1.442  -11.588 1.00 92.03 486 A 1 
ATOM   3746 C  C   . ALA A 1 486 ? -35.707 -0.627  -12.378 1.00 93.10 486 A 1 
ATOM   3747 O  O   . ALA A 1 486 ? -35.698 0.604   -12.306 1.00 90.88 486 A 1 
ATOM   3748 C  CB  . ALA A 1 486 ? -36.492 -1.262  -10.089 1.00 91.14 486 A 1 
ATOM   3749 N  N   . ALA A 1 487 ? -34.849 -1.321  -13.130 1.00 92.08 487 A 1 
ATOM   3750 C  CA  . ALA A 1 487 ? -33.807 -0.670  -13.932 1.00 93.07 487 A 1 
ATOM   3751 C  C   . ALA A 1 487 ? -32.871 0.165   -13.064 1.00 94.34 487 A 1 
ATOM   3752 O  O   . ALA A 1 487 ? -32.503 1.288   -13.414 1.00 92.37 487 A 1 
ATOM   3753 C  CB  . ALA A 1 487 ? -34.433 0.192   -15.028 1.00 91.63 487 A 1 
ATOM   3754 N  N   . THR A 1 488 ? -32.475 -0.401  -11.911 1.00 92.96 488 A 1 
ATOM   3755 C  CA  . THR A 1 488 ? -31.582 0.291   -10.990 1.00 93.25 488 A 1 
ATOM   3756 C  C   . THR A 1 488 ? -30.449 -0.602  -10.502 1.00 93.30 488 A 1 
ATOM   3757 O  O   . THR A 1 488 ? -30.570 -1.829  -10.507 1.00 91.90 488 A 1 
ATOM   3758 C  CB  . THR A 1 488 ? -32.325 0.818   -9.746  1.00 92.53 488 A 1 
ATOM   3759 O  OG1 . THR A 1 488 ? -32.887 -0.282  -9.026  1.00 86.52 488 A 1 
ATOM   3760 C  CG2 . THR A 1 488 ? -33.432 1.784   -10.147 1.00 87.33 488 A 1 
ATOM   3761 N  N   . THR A 1 489 ? -29.356 0.023   -10.087 1.00 94.12 489 A 1 
ATOM   3762 C  CA  . THR A 1 489 ? -28.203 -0.659  -9.525  1.00 93.50 489 A 1 
ATOM   3763 C  C   . THR A 1 489 ? -27.800 0.186   -8.323  1.00 94.26 489 A 1 
ATOM   3764 O  O   . THR A 1 489 ? -27.786 1.413   -8.400  1.00 93.12 489 A 1 
ATOM   3765 C  CB  . THR A 1 489 ? -27.026 -0.730  -10.518 1.00 92.28 489 A 1 
ATOM   3766 O  OG1 . THR A 1 489 ? -27.403 -1.506  -11.658 1.00 86.71 489 A 1 
ATOM   3767 C  CG2 . THR A 1 489 ? -25.803 -1.375  -9.866  1.00 87.94 489 A 1 
ATOM   3768 N  N   . MET A 1 490 ? -27.482 -0.466  -7.201  1.00 94.90 490 A 1 
ATOM   3769 C  CA  . MET A 1 490 ? -27.083 0.277   -6.019  1.00 94.65 490 A 1 
ATOM   3770 C  C   . MET A 1 490 ? -26.120 -0.502  -5.149  1.00 94.62 490 A 1 
ATOM   3771 O  O   . MET A 1 490 ? -26.001 -1.727  -5.267  1.00 92.18 490 A 1 
ATOM   3772 C  CB  . MET A 1 490 ? -28.308 0.653   -5.176  1.00 91.86 490 A 1 
ATOM   3773 C  CG  . MET A 1 490 ? -29.062 -0.534  -4.592  1.00 84.01 490 A 1 
ATOM   3774 S  SD  . MET A 1 490 ? -30.217 -0.058  -3.281  1.00 83.72 490 A 1 
ATOM   3775 C  CE  . MET A 1 490 ? -31.297 1.055   -4.156  1.00 71.25 490 A 1 
ATOM   3776 N  N   . SER A 1 491 ? -25.432 0.217   -4.271  1.00 94.39 491 A 1 
ATOM   3777 C  CA  . SER A 1 491 ? -24.524 -0.403  -3.320  1.00 94.68 491 A 1 
ATOM   3778 C  C   . SER A 1 491 ? -25.391 -0.837  -2.144  1.00 94.81 491 A 1 
ATOM   3779 O  O   . SER A 1 491 ? -26.340 -0.141  -1.780  1.00 93.74 491 A 1 
ATOM   3780 C  CB  . SER A 1 491 ? -23.467 0.591   -2.854  1.00 94.40 491 A 1 
ATOM   3781 O  OG  . SER A 1 491 ? -22.586 0.939   -3.915  1.00 90.84 491 A 1 
ATOM   3782 N  N   . TYR A 1 492 ? -25.071 -1.987  -1.552  1.00 95.30 492 A 1 
ATOM   3783 C  CA  . TYR A 1 492 ? -25.830 -2.492  -0.415  1.00 94.71 492 A 1 
ATOM   3784 C  C   . TYR A 1 492 ? -24.936 -3.325  0.486   1.00 95.17 492 A 1 
ATOM   3785 O  O   . TYR A 1 492 ? -23.835 -3.712  0.090   1.00 94.17 492 A 1 
ATOM   3786 C  CB  . TYR A 1 492 ? -27.040 -3.316  -0.882  1.00 93.34 492 A 1 
ATOM   3787 C  CG  . TYR A 1 492 ? -26.706 -4.731  -1.305  1.00 92.51 492 A 1 
ATOM   3788 C  CD1 . TYR A 1 492 ? -25.865 -4.968  -2.400  1.00 91.03 492 A 1 
ATOM   3789 C  CD2 . TYR A 1 492 ? -27.225 -5.827  -0.628  1.00 91.14 492 A 1 
ATOM   3790 C  CE1 . TYR A 1 492 ? -25.555 -6.266  -2.792  1.00 89.37 492 A 1 
ATOM   3791 C  CE2 . TYR A 1 492 ? -26.919 -7.128  -1.020  1.00 89.87 492 A 1 
ATOM   3792 C  CZ  . TYR A 1 492 ? -26.082 -7.345  -2.100  1.00 89.81 492 A 1 
ATOM   3793 O  OH  . TYR A 1 492 ? -25.782 -8.629  -2.484  1.00 86.98 492 A 1 
ATOM   3794 N  N   . ASN A 1 493 ? -25.400 -3.582  1.707   1.00 94.38 493 A 1 
ATOM   3795 C  CA  . ASN A 1 493 ? -24.636 -4.355  2.675   1.00 94.41 493 A 1 
ATOM   3796 C  C   . ASN A 1 493 ? -24.960 -5.849  2.615   1.00 94.20 493 A 1 
ATOM   3797 O  O   . ASN A 1 493 ? -26.109 -6.248  2.782   1.00 92.06 493 A 1 
ATOM   3798 C  CB  . ASN A 1 493 ? -24.892 -3.834  4.084   1.00 94.28 493 A 1 
ATOM   3799 C  CG  . ASN A 1 493 ? -24.522 -2.367  4.251   1.00 95.49 493 A 1 
ATOM   3800 O  OD1 . ASN A 1 493 ? -25.385 -1.488  4.205   1.00 88.91 493 A 1 
ATOM   3801 N  ND2 . ASN A 1 493 ? -23.242 -2.107  4.444   1.00 89.66 493 A 1 
ATOM   3802 N  N   . VAL A 1 494 ? -23.921 -6.671  2.392   1.00 94.61 494 A 1 
ATOM   3803 C  CA  . VAL A 1 494 ? -24.072 -8.115  2.378   1.00 93.59 494 A 1 
ATOM   3804 C  C   . VAL A 1 494 ? -23.762 -8.583  3.798   1.00 94.43 494 A 1 
ATOM   3805 O  O   . VAL A 1 494 ? -22.713 -8.244  4.349   1.00 94.32 494 A 1 
ATOM   3806 C  CB  . VAL A 1 494 ? -23.090 -8.777  1.380   1.00 91.74 494 A 1 
ATOM   3807 C  CG1 . VAL A 1 494 ? -23.270 -10.284 1.395   1.00 86.98 494 A 1 
ATOM   3808 C  CG2 . VAL A 1 494 ? -23.326 -8.225  -0.017  1.00 88.72 494 A 1 
ATOM   3809 N  N   . PRO A 1 495 ? -24.666 -9.371  4.412   1.00 94.69 495 A 1 
ATOM   3810 C  CA  . PRO A 1 495 ? -24.552 -9.856  5.795   1.00 94.74 495 A 1 
ATOM   3811 C  C   . PRO A 1 495 ? -23.225 -10.380 6.321   1.00 95.65 495 A 1 
ATOM   3812 O  O   . PRO A 1 495 ? -22.650 -9.787  7.243   1.00 93.16 495 A 1 
ATOM   3813 C  CB  . PRO A 1 495 ? -25.662 -10.901 5.891   1.00 92.96 495 A 1 
ATOM   3814 C  CG  . PRO A 1 495 ? -26.693 -10.397 4.947   1.00 90.87 495 A 1 
ATOM   3815 C  CD  . PRO A 1 495 ? -25.878 -9.940  3.764   1.00 93.92 495 A 1 
ATOM   3816 N  N   . ASN A 1 496 ? -22.732 -11.492 5.762   1.00 96.25 496 A 1 
ATOM   3817 C  CA  . ASN A 1 496 ? -21.543 -12.121 6.323   1.00 96.43 496 A 1 
ATOM   3818 C  C   . ASN A 1 496 ? -20.533 -12.667 5.325   1.00 96.63 496 A 1 
ATOM   3819 O  O   . ASN A 1 496 ? -20.901 -13.157 4.258   1.00 94.14 496 A 1 
ATOM   3820 C  CB  . ASN A 1 496 ? -21.961 -13.269 7.235   1.00 94.30 496 A 1 
ATOM   3821 C  CG  . ASN A 1 496 ? -22.984 -12.856 8.273   1.00 90.40 496 A 1 
ATOM   3822 O  OD1 . ASN A 1 496 ? -22.645 -12.240 9.285   1.00 79.75 496 A 1 
ATOM   3823 N  ND2 . ASN A 1 496 ? -24.238 -13.199 8.033   1.00 78.96 496 A 1 
ATOM   3824 N  N   . ALA A 1 497 ? -19.267 -12.594 5.710   1.00 96.79 497 A 1 
ATOM   3825 C  CA  . ALA A 1 497 ? -18.181 -13.142 4.912   1.00 96.76 497 A 1 
ATOM   3826 C  C   . ALA A 1 497 ? -17.116 -13.617 5.895   1.00 97.44 497 A 1 
ATOM   3827 O  O   . ALA A 1 497 ? -16.995 -13.089 6.997   1.00 96.84 497 A 1 
ATOM   3828 C  CB  . ALA A 1 497 ? -17.603 -12.096 3.967   1.00 95.48 497 A 1 
ATOM   3829 N  N   . LYS A 1 498 ? -16.351 -14.631 5.489   1.00 97.69 498 A 1 
ATOM   3830 C  CA  . LYS A 1 498 ? -15.302 -15.168 6.335   1.00 97.60 498 A 1 
ATOM   3831 C  C   . LYS A 1 498 ? -13.992 -15.166 5.560   1.00 97.64 498 A 1 
ATOM   3832 O  O   . LYS A 1 498 ? -13.949 -15.585 4.404   1.00 96.37 498 A 1 
ATOM   3833 C  CB  . LYS A 1 498 ? -15.652 -16.600 6.769   1.00 96.40 498 A 1 
ATOM   3834 C  CG  . LYS A 1 498 ? -14.654 -17.246 7.712   1.00 84.80 498 A 1 
ATOM   3835 C  CD  . LYS A 1 498 ? -15.086 -18.670 8.075   1.00 79.67 498 A 1 
ATOM   3836 C  CE  . LYS A 1 498 ? -14.090 -19.364 8.965   1.00 65.80 498 A 1 
ATOM   3837 N  NZ  . LYS A 1 498 ? -13.973 -18.734 10.302  1.00 57.55 498 A 1 
ATOM   3838 N  N   . ILE A 1 499 ? -12.934 -14.694 6.206   1.00 97.59 499 A 1 
ATOM   3839 C  CA  . ILE A 1 499 ? -11.614 -14.626 5.592   1.00 97.62 499 A 1 
ATOM   3840 C  C   . ILE A 1 499 ? -10.652 -15.306 6.558   1.00 97.97 499 A 1 
ATOM   3841 O  O   . ILE A 1 499 ? -10.679 -15.043 7.753   1.00 97.54 499 A 1 
ATOM   3842 C  CB  . ILE A 1 499 ? -11.172 -13.172 5.364   1.00 97.28 499 A 1 
ATOM   3843 C  CG1 . ILE A 1 499 ? -12.171 -12.449 4.450   1.00 96.24 499 A 1 
ATOM   3844 C  CG2 . ILE A 1 499 ? -9.769  -13.128 4.766   1.00 96.45 499 A 1 
ATOM   3845 C  CD1 . ILE A 1 499 ? -12.031 -10.942 4.446   1.00 93.33 499 A 1 
ATOM   3846 N  N   . TRP A 1 500 ? -9.810  -16.205 6.042   1.00 98.09 500 A 1 
ATOM   3847 C  CA  . TRP A 1 500 ? -8.871  -16.917 6.893   1.00 98.02 500 A 1 
ATOM   3848 C  C   . TRP A 1 500 ? -7.592  -17.264 6.143   1.00 98.18 500 A 1 
ATOM   3849 O  O   . TRP A 1 500 ? -7.561  -17.261 4.915   1.00 97.03 500 A 1 
ATOM   3850 C  CB  . TRP A 1 500 ? -9.517  -18.194 7.437   1.00 97.47 500 A 1 
ATOM   3851 C  CG  . TRP A 1 500 ? -9.755  -19.247 6.391   1.00 96.76 500 A 1 
ATOM   3852 C  CD1 . TRP A 1 500 ? -8.956  -20.328 6.120   1.00 93.68 500 A 1 
ATOM   3853 C  CD2 . TRP A 1 500 ? -10.854 -19.322 5.470   1.00 95.47 500 A 1 
ATOM   3854 N  NE1 . TRP A 1 500 ? -9.494  -21.067 5.090   1.00 92.71 500 A 1 
ATOM   3855 C  CE2 . TRP A 1 500 ? -10.653 -20.477 4.675   1.00 94.61 500 A 1 
ATOM   3856 C  CE3 . TRP A 1 500 ? -11.989 -18.540 5.246   1.00 92.02 500 A 1 
ATOM   3857 C  CZ2 . TRP A 1 500 ? -11.557 -20.860 3.662   1.00 91.93 500 A 1 
ATOM   3858 C  CZ3 . TRP A 1 500 ? -12.887 -18.916 4.239   1.00 89.59 500 A 1 
ATOM   3859 C  CH2 . TRP A 1 500 ? -12.660 -20.058 3.456   1.00 89.55 500 A 1 
ATOM   3860 N  N   . GLY A 1 501 ? -6.523  -17.546 6.894   1.00 98.13 501 A 1 
ATOM   3861 C  CA  . GLY A 1 501 ? -5.281  -17.901 6.255   1.00 98.39 501 A 1 
ATOM   3862 C  C   . GLY A 1 501 ? -4.083  -17.993 7.179   1.00 98.58 501 A 1 
ATOM   3863 O  O   . GLY A 1 501 ? -4.228  -17.996 8.401   1.00 98.26 501 A 1 
ATOM   3864 N  N   . TRP A 1 502 ? -2.908  -18.074 6.565   1.00 98.53 502 A 1 
ATOM   3865 C  CA  . TRP A 1 502 ? -1.651  -18.218 7.288   1.00 98.56 502 A 1 
ATOM   3866 C  C   . TRP A 1 502 ? -0.604  -17.245 6.764   1.00 98.63 502 A 1 
ATOM   3867 O  O   . TRP A 1 502 ? -0.603  -16.897 5.585   1.00 97.90 502 A 1 
ATOM   3868 C  CB  . TRP A 1 502 ? -1.081  -19.623 7.125   1.00 97.88 502 A 1 
ATOM   3869 C  CG  . TRP A 1 502 ? -1.960  -20.738 7.595   1.00 95.19 502 A 1 
ATOM   3870 C  CD1 . TRP A 1 502 ? -2.987  -21.318 6.915   1.00 83.11 502 A 1 
ATOM   3871 C  CD2 . TRP A 1 502 ? -1.859  -21.433 8.842   1.00 89.51 502 A 1 
ATOM   3872 N  NE1 . TRP A 1 502 ? -3.551  -22.333 7.661   1.00 79.33 502 A 1 
ATOM   3873 C  CE2 . TRP A 1 502 ? -2.869  -22.422 8.851   1.00 85.96 502 A 1 
ATOM   3874 C  CE3 . TRP A 1 502 ? -1.016  -21.318 9.950   1.00 77.66 502 A 1 
ATOM   3875 C  CZ2 . TRP A 1 502 ? -3.047  -23.291 9.931   1.00 80.57 502 A 1 
ATOM   3876 C  CZ3 . TRP A 1 502 ? -1.200  -22.180 11.020  1.00 70.12 502 A 1 
ATOM   3877 C  CH2 . TRP A 1 502 ? -2.208  -23.150 11.000  1.00 72.66 502 A 1 
ATOM   3878 N  N   . ASP A 1 503 ? 0.313   -16.825 7.641   1.00 98.67 503 A 1 
ATOM   3879 C  CA  . ASP A 1 503 ? 1.427   -15.975 7.276   1.00 98.69 503 A 1 
ATOM   3880 C  C   . ASP A 1 503 ? 2.648   -16.569 7.958   1.00 98.73 503 A 1 
ATOM   3881 O  O   . ASP A 1 503 ? 2.596   -16.928 9.138   1.00 98.30 503 A 1 
ATOM   3882 C  CB  . ASP A 1 503 ? 1.240   -14.528 7.752   1.00 98.13 503 A 1 
ATOM   3883 C  CG  . ASP A 1 503 ? 0.610   -13.647 6.687   1.00 96.89 503 A 1 
ATOM   3884 O  OD1 . ASP A 1 503 ? 1.130   -13.614 5.552   1.00 93.23 503 A 1 
ATOM   3885 O  OD2 . ASP A 1 503 ? -0.395  -12.979 6.990   1.00 93.10 503 A 1 
ATOM   3886 N  N   . VAL A 1 504 ? 3.739   -16.709 7.214   1.00 98.72 504 A 1 
ATOM   3887 C  CA  . VAL A 1 504 ? 4.981   -17.237 7.747   1.00 98.78 504 A 1 
ATOM   3888 C  C   . VAL A 1 504 ? 6.124   -16.405 7.187   1.00 98.74 504 A 1 
ATOM   3889 O  O   . VAL A 1 504 ? 6.139   -16.089 6.002   1.00 98.37 504 A 1 
ATOM   3890 C  CB  . VAL A 1 504 ? 5.206   -18.718 7.343   1.00 98.40 504 A 1 
ATOM   3891 C  CG1 . VAL A 1 504 ? 6.518   -19.227 7.928   1.00 96.80 504 A 1 
ATOM   3892 C  CG2 . VAL A 1 504 ? 4.052   -19.578 7.824   1.00 97.09 504 A 1 
ATOM   3893 N  N   . MET A 1 505 ? 7.083   -16.051 8.039   1.00 98.63 505 A 1 
ATOM   3894 C  CA  . MET A 1 505 ? 8.250   -15.309 7.579   1.00 98.37 505 A 1 
ATOM   3895 C  C   . MET A 1 505 ? 9.462   -15.786 8.359   1.00 98.48 505 A 1 
ATOM   3896 O  O   . MET A 1 505 ? 9.425   -15.953 9.575   1.00 97.72 505 A 1 
ATOM   3897 C  CB  . MET A 1 505 ? 8.055   -13.796 7.725   1.00 97.02 505 A 1 
ATOM   3898 C  CG  . MET A 1 505 ? 7.571   -13.309 9.072   1.00 90.14 505 A 1 
ATOM   3899 S  SD  . MET A 1 505 ? 7.247   -11.527 9.073   1.00 87.43 505 A 1 
ATOM   3900 C  CE  . MET A 1 505 ? 5.820   -11.436 8.009   1.00 72.85 505 A 1 
ATOM   3901 N  N   . THR A 1 506 ? 10.555  -16.035 7.618   1.00 98.45 506 A 1 
ATOM   3902 C  CA  . THR A 1 506 ? 11.785  -16.533 8.209   1.00 98.18 506 A 1 
ATOM   3903 C  C   . THR A 1 506 ? 12.993  -15.812 7.646   1.00 98.24 506 A 1 
ATOM   3904 O  O   . THR A 1 506 ? 12.991  -15.404 6.492   1.00 97.52 506 A 1 
ATOM   3905 C  CB  . THR A 1 506 ? 11.957  -18.037 7.907   1.00 96.36 506 A 1 
ATOM   3906 O  OG1 . THR A 1 506 ? 10.772  -18.753 8.253   1.00 79.32 506 A 1 
ATOM   3907 C  CG2 . THR A 1 506 ? 13.128  -18.614 8.694   1.00 77.83 506 A 1 
ATOM   3908 N  N   . LYS A 1 507 ? 14.023  -15.655 8.478   1.00 97.69 507 A 1 
ATOM   3909 C  CA  . LYS A 1 507 ? 15.267  -15.054 8.027   1.00 97.16 507 A 1 
ATOM   3910 C  C   . LYS A 1 507 ? 16.430  -15.738 8.718   1.00 96.98 507 A 1 
ATOM   3911 O  O   . LYS A 1 507 ? 16.467  -15.834 9.946   1.00 96.18 507 A 1 
ATOM   3912 C  CB  . LYS A 1 507 ? 15.310  -13.557 8.303   1.00 95.98 507 A 1 
ATOM   3913 C  CG  . LYS A 1 507 ? 16.583  -12.913 7.771   1.00 88.11 507 A 1 
ATOM   3914 C  CD  . LYS A 1 507 ? 16.550  -11.392 7.846   1.00 84.11 507 A 1 
ATOM   3915 C  CE  . LYS A 1 507 ? 17.761  -10.800 7.155   1.00 71.43 507 A 1 
ATOM   3916 N  NZ  . LYS A 1 507 ? 17.707  -9.313  7.101   1.00 65.12 507 A 1 
ATOM   3917 N  N   . TYR A 1 508 ? 17.368  -16.240 7.910   1.00 96.26 508 A 1 
ATOM   3918 C  CA  . TYR A 1 508 ? 18.562  -16.881 8.435   1.00 95.83 508 A 1 
ATOM   3919 C  C   . TYR A 1 508 ? 19.729  -16.039 7.954   1.00 95.87 508 A 1 
ATOM   3920 O  O   . TYR A 1 508 ? 19.899  -15.820 6.751   1.00 95.46 508 A 1 
ATOM   3921 C  CB  . TYR A 1 508 ? 18.690  -18.315 7.917   1.00 94.75 508 A 1 
ATOM   3922 C  CG  . TYR A 1 508 ? 19.904  -19.040 8.468   1.00 93.95 508 A 1 
ATOM   3923 C  CD1 . TYR A 1 508 ? 20.044  -19.248 9.834   1.00 92.37 508 A 1 
ATOM   3924 C  CD2 . TYR A 1 508 ? 20.904  -19.498 7.622   1.00 92.46 508 A 1 
ATOM   3925 C  CE1 . TYR A 1 508 ? 21.164  -19.899 10.350  1.00 91.13 508 A 1 
ATOM   3926 C  CE2 . TYR A 1 508 ? 22.021  -20.157 8.129   1.00 90.77 508 A 1 
ATOM   3927 C  CZ  . TYR A 1 508 ? 22.144  -20.350 9.494   1.00 90.47 508 A 1 
ATOM   3928 O  OH  . TYR A 1 508 ? 23.255  -20.991 9.996   1.00 87.43 508 A 1 
ATOM   3929 N  N   . THR A 1 509 ? 20.541  -15.559 8.889   1.00 95.34 509 A 1 
ATOM   3930 C  CA  . THR A 1 509 ? 21.668  -14.697 8.560   1.00 94.84 509 A 1 
ATOM   3931 C  C   . THR A 1 509 ? 23.001  -15.250 9.039   1.00 94.71 509 A 1 
ATOM   3932 O  O   . THR A 1 509 ? 23.091  -15.771 10.152  1.00 93.62 509 A 1 
ATOM   3933 C  CB  . THR A 1 509 ? 21.464  -13.300 9.184   1.00 93.35 509 A 1 
ATOM   3934 O  OG1 . THR A 1 509 ? 20.203  -12.757 8.761   1.00 80.42 509 A 1 
ATOM   3935 C  CG2 . THR A 1 509 ? 22.576  -12.351 8.763   1.00 79.22 509 A 1 
ATOM   3936 N  N   . THR A 1 510 ? 24.018  -15.151 8.197   1.00 93.93 510 A 1 
ATOM   3937 C  CA  . THR A 1 510 ? 25.372  -15.583 8.528   1.00 93.57 510 A 1 
ATOM   3938 C  C   . THR A 1 510 ? 26.304  -14.542 7.907   1.00 93.36 510 A 1 
ATOM   3939 O  O   . THR A 1 510 ? 25.854  -13.647 7.189   1.00 92.07 510 A 1 
ATOM   3940 C  CB  . THR A 1 510 ? 25.733  -16.966 7.933   1.00 92.33 510 A 1 
ATOM   3941 O  OG1 . THR A 1 510 ? 25.895  -16.853 6.516   1.00 83.85 510 A 1 
ATOM   3942 C  CG2 . THR A 1 510 ? 24.642  -17.984 8.233   1.00 83.65 510 A 1 
ATOM   3943 N  N   . ASP A 1 511 ? 27.608  -14.659 8.161   1.00 92.82 511 A 1 
ATOM   3944 C  CA  . ASP A 1 511 ? 28.564  -13.728 7.575   1.00 92.14 511 A 1 
ATOM   3945 C  C   . ASP A 1 511 ? 28.740  -14.027 6.087   1.00 93.06 511 A 1 
ATOM   3946 O  O   . ASP A 1 511 ? 29.180  -13.167 5.327   1.00 91.01 511 A 1 
ATOM   3947 C  CB  . ASP A 1 511 ? 29.926  -13.835 8.272   1.00 89.94 511 A 1 
ATOM   3948 C  CG  . ASP A 1 511 ? 29.902  -13.306 9.692   1.00 86.47 511 A 1 
ATOM   3949 O  OD1 . ASP A 1 511 ? 29.124  -12.375 9.973   1.00 81.88 511 A 1 
ATOM   3950 O  OD2 . ASP A 1 511 ? 30.679  -13.812 10.524  1.00 82.11 511 A 1 
ATOM   3951 N  N   . LEU A 1 512 ? 28.409  -15.251 5.679   1.00 93.91 512 A 1 
ATOM   3952 C  CA  . LEU A 1 512 ? 28.558  -15.672 4.287   1.00 94.48 512 A 1 
ATOM   3953 C  C   . LEU A 1 512 ? 27.349  -15.367 3.413   1.00 95.54 512 A 1 
ATOM   3954 O  O   . LEU A 1 512 ? 27.494  -15.099 2.218   1.00 94.87 512 A 1 
ATOM   3955 C  CB  . LEU A 1 512 ? 28.861  -17.167 4.229   1.00 92.86 512 A 1 
ATOM   3956 C  CG  . LEU A 1 512 ? 30.128  -17.622 4.958   1.00 87.51 512 A 1 
ATOM   3957 C  CD1 . LEU A 1 512 ? 30.246  -19.142 4.880   1.00 82.15 512 A 1 
ATOM   3958 C  CD2 . LEU A 1 512 ? 31.349  -16.951 4.357   1.00 81.10 512 A 1 
ATOM   3959 N  N   . PHE A 1 513 ? 26.146  -15.403 3.983   1.00 96.01 513 A 1 
ATOM   3960 C  CA  . PHE A 1 513 ? 24.931  -15.126 3.228   1.00 96.24 513 A 1 
ATOM   3961 C  C   . PHE A 1 513 ? 23.740  -14.907 4.154   1.00 96.31 513 A 1 
ATOM   3962 O  O   . PHE A 1 513 ? 23.819  -15.179 5.351   1.00 95.65 513 A 1 
ATOM   3963 C  CB  . PHE A 1 513 ? 24.605  -16.289 2.283   1.00 95.90 513 A 1 
ATOM   3964 C  CG  . PHE A 1 513 ? 24.169  -17.539 2.999   1.00 95.85 513 A 1 
ATOM   3965 C  CD1 . PHE A 1 513 ? 25.104  -18.447 3.489   1.00 94.67 513 A 1 
ATOM   3966 C  CD2 . PHE A 1 513 ? 22.820  -17.813 3.206   1.00 94.41 513 A 1 
ATOM   3967 C  CE1 . PHE A 1 513 ? 24.705  -19.590 4.177   1.00 93.50 513 A 1 
ATOM   3968 C  CE2 . PHE A 1 513 ? 22.415  -18.951 3.896   1.00 93.55 513 A 1 
ATOM   3969 C  CZ  . PHE A 1 513 ? 23.358  -19.845 4.374   1.00 93.27 513 A 1 
ATOM   3970 N  N   . SER A 1 514 ? 22.647  -14.421 3.577   1.00 97.20 514 A 1 
ATOM   3971 C  CA  . SER A 1 514 ? 21.413  -14.239 4.325   1.00 97.29 514 A 1 
ATOM   3972 C  C   . SER A 1 514 ? 20.300  -14.782 3.437   1.00 97.91 514 A 1 
ATOM   3973 O  O   . SER A 1 514 ? 20.357  -14.656 2.205   1.00 97.64 514 A 1 
ATOM   3974 C  CB  . SER A 1 514 ? 21.155  -12.763 4.659   1.00 95.60 514 A 1 
ATOM   3975 O  OG  . SER A 1 514 ? 20.959  -11.997 3.489   1.00 83.68 514 A 1 
ATOM   3976 N  N   . LEU A 1 515 ? 19.288  -15.415 4.053   1.00 97.84 515 A 1 
ATOM   3977 C  CA  . LEU A 1 515 ? 18.178  -15.992 3.307   1.00 98.03 515 A 1 
ATOM   3978 C  C   . LEU A 1 515 ? 16.850  -15.639 3.963   1.00 98.09 515 A 1 
ATOM   3979 O  O   . LEU A 1 515 ? 16.622  -15.948 5.134   1.00 97.55 515 A 1 
ATOM   3980 C  CB  . LEU A 1 515 ? 18.320  -17.514 3.238   1.00 97.84 515 A 1 
ATOM   3981 C  CG  . LEU A 1 515 ? 17.190  -18.289 2.540   1.00 96.77 515 A 1 
ATOM   3982 C  CD1 . LEU A 1 515 ? 17.145  -17.921 1.066   1.00 94.66 515 A 1 
ATOM   3983 C  CD2 . LEU A 1 515 ? 17.405  -19.785 2.708   1.00 94.43 515 A 1 
ATOM   3984 N  N   . ASP A 1 516 ? 15.983  -14.972 3.196   1.00 98.26 516 A 1 
ATOM   3985 C  CA  . ASP A 1 516 ? 14.654  -14.610 3.674   1.00 98.10 516 A 1 
ATOM   3986 C  C   . ASP A 1 516 ? 13.651  -15.478 2.929   1.00 98.55 516 A 1 
ATOM   3987 O  O   . ASP A 1 516 ? 13.780  -15.693 1.720   1.00 98.21 516 A 1 
ATOM   3988 C  CB  . ASP A 1 516 ? 14.330  -13.143 3.366   1.00 96.81 516 A 1 
ATOM   3989 C  CG  . ASP A 1 516 ? 15.120  -12.184 4.221   1.00 90.79 516 A 1 
ATOM   3990 O  OD1 . ASP A 1 516 ? 14.683  -11.914 5.362   1.00 82.12 516 A 1 
ATOM   3991 O  OD2 . ASP A 1 516 ? 16.162  -11.687 3.765   1.00 81.56 516 A 1 
ATOM   3992 N  N   . VAL A 1 517 ? 12.645  -15.990 3.638   1.00 98.52 517 A 1 
ATOM   3993 C  CA  . VAL A 1 517 ? 11.592  -16.794 3.028   1.00 98.63 517 A 1 
ATOM   3994 C  C   . VAL A 1 517 ? 10.272  -16.393 3.676   1.00 98.67 517 A 1 
ATOM   3995 O  O   . VAL A 1 517 ? 10.193  -16.240 4.892   1.00 98.35 517 A 1 
ATOM   3996 C  CB  . VAL A 1 517 ? 11.804  -18.309 3.233   1.00 98.29 517 A 1 
ATOM   3997 C  CG1 . VAL A 1 517 ? 10.673  -19.086 2.561   1.00 95.90 517 A 1 
ATOM   3998 C  CG2 . VAL A 1 517 ? 13.137  -18.739 2.652   1.00 96.26 517 A 1 
ATOM   3999 N  N   . ALA A 1 518 ? 9.240   -16.205 2.853   1.00 98.75 518 A 1 
ATOM   4000 C  CA  . ALA A 1 518 ? 7.932   -15.844 3.364   1.00 98.69 518 A 1 
ATOM   4001 C  C   . ALA A 1 518 ? 6.873   -16.655 2.633   1.00 98.70 518 A 1 
ATOM   4002 O  O   . ALA A 1 518 ? 7.064   -17.056 1.481   1.00 98.48 518 A 1 
ATOM   4003 C  CB  . ALA A 1 518 ? 7.674   -14.352 3.176   1.00 98.25 518 A 1 
ATOM   4004 N  N   . TYR A 1 519 ? 5.752   -16.921 3.313   1.00 98.79 519 A 1 
ATOM   4005 C  CA  . TYR A 1 519 ? 4.656   -17.693 2.747   1.00 98.77 519 A 1 
ATOM   4006 C  C   . TYR A 1 519 ? 3.327   -17.130 3.209   1.00 98.72 519 A 1 
ATOM   4007 O  O   . TYR A 1 519 ? 3.203   -16.643 4.338   1.00 98.51 519 A 1 
ATOM   4008 C  CB  . TYR A 1 519 ? 4.754   -19.165 3.188   1.00 98.50 519 A 1 
ATOM   4009 C  CG  . TYR A 1 519 ? 3.458   -19.940 3.013   1.00 98.18 519 A 1 
ATOM   4010 C  CD1 . TYR A 1 519 ? 3.054   -20.398 1.759   1.00 97.11 519 A 1 
ATOM   4011 C  CD2 . TYR A 1 519 ? 2.620   -20.183 4.098   1.00 97.22 519 A 1 
ATOM   4012 C  CE1 . TYR A 1 519 ? 1.854   -21.079 1.594   1.00 96.33 519 A 1 
ATOM   4013 C  CE2 . TYR A 1 519 ? 1.414   -20.863 3.944   1.00 96.23 519 A 1 
ATOM   4014 C  CZ  . TYR A 1 519 ? 1.033   -21.317 2.689   1.00 96.08 519 A 1 
ATOM   4015 O  OH  . TYR A 1 519 ? -0.152  -21.988 2.536   1.00 93.96 519 A 1 
ATOM   4016 N  N   . ASN A 1 520 ? 2.328   -17.179 2.331   1.00 98.52 520 A 1 
ATOM   4017 C  CA  . ASN A 1 520 ? 0.996   -16.711 2.695   1.00 98.41 520 A 1 
ATOM   4018 C  C   . ASN A 1 520 ? -0.102  -17.524 2.025   1.00 98.38 520 A 1 
ATOM   4019 O  O   . ASN A 1 520 ? 0.045   -17.970 0.885   1.00 97.81 520 A 1 
ATOM   4020 C  CB  . ASN A 1 520 ? 0.796   -15.242 2.325   1.00 98.12 520 A 1 
ATOM   4021 C  CG  . ASN A 1 520 ? -0.654  -14.801 2.467   1.00 97.72 520 A 1 
ATOM   4022 O  OD1 . ASN A 1 520 ? -1.457  -14.955 1.542   1.00 88.25 520 A 1 
ATOM   4023 N  ND2 . ASN A 1 520 ? -1.000  -14.293 3.634   1.00 88.98 520 A 1 
ATOM   4024 N  N   . ARG A 1 521 ? -1.197  -17.693 2.764   1.00 98.20 521 A 1 
ATOM   4025 C  CA  . ARG A 1 521 ? -2.419  -18.288 2.250   1.00 98.05 521 A 1 
ATOM   4026 C  C   . ARG A 1 521 ? -3.531  -17.343 2.696   1.00 98.19 521 A 1 
ATOM   4027 O  O   . ARG A 1 521 ? -3.613  -16.993 3.874   1.00 97.14 521 A 1 
ATOM   4028 C  CB  . ARG A 1 521 ? -2.693  -19.679 2.818   1.00 97.03 521 A 1 
ATOM   4029 C  CG  . ARG A 1 521 ? -4.140  -20.144 2.572   1.00 94.91 521 A 1 
ATOM   4030 C  CD  . ARG A 1 521 ? -4.375  -21.595 2.917   1.00 92.33 521 A 1 
ATOM   4031 N  NE  . ARG A 1 521 ? -3.700  -22.488 1.975   1.00 88.54 521 A 1 
ATOM   4032 C  CZ  . ARG A 1 521 ? -3.805  -23.817 2.007   1.00 86.97 521 A 1 
ATOM   4033 N  NH1 . ARG A 1 521 ? -4.541  -24.405 2.930   1.00 79.32 521 A 1 
ATOM   4034 N  NH2 . ARG A 1 521 ? -3.161  -24.547 1.101   1.00 81.01 521 A 1 
ATOM   4035 N  N   . THR A 1 522 ? -4.377  -16.925 1.766   1.00 97.04 522 A 1 
ATOM   4036 C  CA  . THR A 1 522 ? -5.509  -16.068 2.093   1.00 96.88 522 A 1 
ATOM   4037 C  C   . THR A 1 522 ? -6.720  -16.573 1.328   1.00 96.27 522 A 1 
ATOM   4038 O  O   . THR A 1 522 ? -6.715  -16.611 0.099   1.00 94.91 522 A 1 
ATOM   4039 C  CB  . THR A 1 522 ? -5.249  -14.592 1.708   1.00 96.57 522 A 1 
ATOM   4040 O  OG1 . THR A 1 522 ? -4.088  -14.101 2.397   1.00 93.84 522 A 1 
ATOM   4041 C  CG2 . THR A 1 522 ? -6.440  -13.723 2.091   1.00 94.62 522 A 1 
ATOM   4042 N  N   . ARG A 1 523 ? -7.757  -16.972 2.065   1.00 96.44 523 A 1 
ATOM   4043 C  CA  . ARG A 1 523 ? -8.990  -17.479 1.478   1.00 96.04 523 A 1 
ATOM   4044 C  C   . ARG A 1 523 ? -10.150 -16.667 2.033   1.00 96.33 523 A 1 
ATOM   4045 O  O   . ARG A 1 523 ? -10.056 -16.095 3.120   1.00 95.04 523 A 1 
ATOM   4046 C  CB  . ARG A 1 523 ? -9.197  -18.958 1.831   1.00 94.63 523 A 1 
ATOM   4047 C  CG  . ARG A 1 523 ? -8.085  -19.899 1.390   1.00 90.40 523 A 1 
ATOM   4048 C  CD  . ARG A 1 523 ? -8.051  -20.067 -0.126  1.00 85.53 523 A 1 
ATOM   4049 N  NE  . ARG A 1 523 ? -6.970  -20.959 -0.548  1.00 82.22 523 A 1 
ATOM   4050 C  CZ  . ARG A 1 523 ? -7.011  -22.285 -0.461  1.00 76.63 523 A 1 
ATOM   4051 N  NH1 . ARG A 1 523 ? -8.074  -22.906 0.023   1.00 68.92 523 A 1 
ATOM   4052 N  NH2 . ARG A 1 523 ? -5.970  -23.008 -0.866  1.00 72.37 523 A 1 
ATOM   4053 N  N   . GLY A 1 524 ? -11.252 -16.591 1.289   1.00 95.26 524 A 1 
ATOM   4054 C  CA  . GLY A 1 524 ? -12.400 -15.852 1.760   1.00 94.97 524 A 1 
ATOM   4055 C  C   . GLY A 1 524 ? -13.644 -16.181 0.959   1.00 94.52 524 A 1 
ATOM   4056 O  O   . GLY A 1 524 ? -13.562 -16.442 -0.240  1.00 93.11 524 A 1 
ATOM   4057 N  N   . LYS A 1 525 ? -14.801 -16.169 1.619   1.00 95.27 525 A 1 
ATOM   4058 C  CA  . LYS A 1 525 ? -16.060 -16.460 0.949   1.00 95.01 525 A 1 
ATOM   4059 C  C   . LYS A 1 525 ? -17.261 -15.873 1.666   1.00 95.67 525 A 1 
ATOM   4060 O  O   . LYS A 1 525 ? -17.209 -15.583 2.860   1.00 94.61 525 A 1 
ATOM   4061 C  CB  . LYS A 1 525 ? -16.249 -17.971 0.808   1.00 92.54 525 A 1 
ATOM   4062 C  CG  . LYS A 1 525 ? -16.455 -18.701 2.128   1.00 83.35 525 A 1 
ATOM   4063 C  CD  . LYS A 1 525 ? -16.709 -20.182 1.911   1.00 83.04 525 A 1 
ATOM   4064 C  CE  . LYS A 1 525 ? -16.952 -20.907 3.231   1.00 73.10 525 A 1 
ATOM   4065 N  NZ  . LYS A 1 525 ? -17.226 -22.361 3.021   1.00 65.95 525 A 1 
ATOM   4066 N  N   . ASP A 1 526 ? -18.338 -15.698 0.909   1.00 93.92 526 A 1 
ATOM   4067 C  CA  . ASP A 1 526 ? -19.606 -15.219 1.436   1.00 93.83 526 A 1 
ATOM   4068 C  C   . ASP A 1 526 ? -20.148 -16.446 2.170   1.00 94.06 526 A 1 
ATOM   4069 O  O   . ASP A 1 526 ? -20.369 -17.491 1.558   1.00 92.94 526 A 1 
ATOM   4070 C  CB  . ASP A 1 526 ? -20.528 -14.829 0.274   1.00 92.79 526 A 1 
ATOM   4071 C  CG  . ASP A 1 526 ? -21.892 -14.356 0.725   1.00 90.87 526 A 1 
ATOM   4072 O  OD1 . ASP A 1 526 ? -22.477 -14.962 1.644   1.00 85.42 526 A 1 
ATOM   4073 O  OD2 . ASP A 1 526 ? -22.406 -13.381 0.131   1.00 85.10 526 A 1 
ATOM   4074 N  N   . THR A 1 527 ? -20.352 -16.347 3.488   1.00 95.00 527 A 1 
ATOM   4075 C  CA  . THR A 1 527 ? -20.804 -17.489 4.269   1.00 95.31 527 A 1 
ATOM   4076 C  C   . THR A 1 527 ? -22.232 -17.937 3.973   1.00 95.36 527 A 1 
ATOM   4077 O  O   . THR A 1 527 ? -22.593 -19.075 4.271   1.00 92.00 527 A 1 
ATOM   4078 C  CB  . THR A 1 527 ? -20.689 -17.207 5.778   1.00 93.83 527 A 1 
ATOM   4079 O  OG1 . THR A 1 527 ? -21.470 -16.065 6.121   1.00 83.92 527 A 1 
ATOM   4080 C  CG2 . THR A 1 527 ? -19.237 -16.951 6.149   1.00 82.27 527 A 1 
ATOM   4081 N  N   . ASP A 1 528 ? -23.034 -17.052 3.389   1.00 94.75 528 A 1 
ATOM   4082 C  CA  . ASP A 1 528 ? -24.415 -17.406 3.085   1.00 94.33 528 A 1 
ATOM   4083 C  C   . ASP A 1 528 ? -24.587 -18.038 1.705   1.00 94.48 528 A 1 
ATOM   4084 O  O   . ASP A 1 528 ? -25.451 -18.896 1.521   1.00 91.82 528 A 1 
ATOM   4085 C  CB  . ASP A 1 528 ? -25.313 -16.169 3.201   1.00 93.28 528 A 1 
ATOM   4086 C  CG  . ASP A 1 528 ? -25.339 -15.601 4.609   1.00 89.80 528 A 1 
ATOM   4087 O  OD1 . ASP A 1 528 ? -25.441 -16.388 5.571   1.00 83.56 528 A 1 
ATOM   4088 O  OD2 . ASP A 1 528 ? -25.254 -14.366 4.755   1.00 83.39 528 A 1 
ATOM   4089 N  N   . THR A 1 529 ? -23.779 -17.625 0.737   1.00 93.89 529 A 1 
ATOM   4090 C  CA  . THR A 1 529 ? -23.869 -18.169 -0.619  1.00 93.12 529 A 1 
ATOM   4091 C  C   . THR A 1 529 ? -22.760 -19.159 -0.943  1.00 93.36 529 A 1 
ATOM   4092 O  O   . THR A 1 529 ? -22.896 -19.980 -1.845  1.00 90.37 529 A 1 
ATOM   4093 C  CB  . THR A 1 529 ? -23.823 -17.053 -1.683  1.00 91.44 529 A 1 
ATOM   4094 O  OG1 . THR A 1 529 ? -22.533 -16.444 -1.669  1.00 85.65 529 A 1 
ATOM   4095 C  CG2 . THR A 1 529 ? -24.884 -15.994 -1.397  1.00 84.73 529 A 1 
ATOM   4096 N  N   . GLY A 1 530 ? -21.639 -19.078 -0.206  1.00 92.53 530 A 1 
ATOM   4097 C  CA  . GLY A 1 530 ? -20.524 -19.968 -0.443  1.00 92.27 530 A 1 
ATOM   4098 C  C   . GLY A 1 530 ? -19.626 -19.514 -1.582  1.00 92.37 530 A 1 
ATOM   4099 O  O   . GLY A 1 530 ? -18.669 -20.209 -1.946  1.00 89.55 530 A 1 
ATOM   4100 N  N   . GLU A 1 531 ? -19.918 -18.358 -2.155  1.00 92.00 531 A 1 
ATOM   4101 C  CA  . GLU A 1 531 ? -19.125 -17.836 -3.263  1.00 91.02 531 A 1 
ATOM   4102 C  C   . GLU A 1 531 ? -17.820 -17.219 -2.768  1.00 91.98 531 A 1 
ATOM   4103 O  O   . GLU A 1 531 ? -17.817 -16.405 -1.842  1.00 90.98 531 A 1 
ATOM   4104 C  CB  . GLU A 1 531 ? -19.916 -16.790 -4.042  1.00 88.53 531 A 1 
ATOM   4105 C  CG  . GLU A 1 531 ? -19.223 -16.309 -5.314  1.00 77.84 531 A 1 
ATOM   4106 C  CD  . GLU A 1 531 ? -20.043 -15.288 -6.088  1.00 71.80 531 A 1 
ATOM   4107 O  OE1 . GLU A 1 531 ? -21.284 -15.421 -6.119  1.00 63.68 531 A 1 
ATOM   4108 O  OE2 . GLU A 1 531 ? -19.450 -14.360 -6.666  1.00 62.86 531 A 1 
ATOM   4109 N  N   . TYR A 1 532 ? -16.706 -17.617 -3.384  1.00 90.91 532 A 1 
ATOM   4110 C  CA  . TYR A 1 532 ? -15.401 -17.087 -3.001  1.00 90.80 532 A 1 
ATOM   4111 C  C   . TYR A 1 532 ? -15.274 -15.630 -3.427  1.00 90.78 532 A 1 
ATOM   4112 O  O   . TYR A 1 532 ? -15.771 -15.233 -4.477  1.00 89.00 532 A 1 
ATOM   4113 C  CB  . TYR A 1 532 ? -14.286 -17.921 -3.646  1.00 89.78 532 A 1 
ATOM   4114 C  CG  . TYR A 1 532 ? -14.133 -19.290 -3.030  1.00 88.99 532 A 1 
ATOM   4115 C  CD1 . TYR A 1 532 ? -13.552 -19.440 -1.771  1.00 86.26 532 A 1 
ATOM   4116 C  CD2 . TYR A 1 532 ? -14.597 -20.431 -3.685  1.00 86.10 532 A 1 
ATOM   4117 C  CE1 . TYR A 1 532 ? -13.427 -20.699 -1.182  1.00 84.45 532 A 1 
ATOM   4118 C  CE2 . TYR A 1 532 ? -14.481 -21.684 -3.101  1.00 84.32 532 A 1 
ATOM   4119 C  CZ  . TYR A 1 532 ? -13.899 -21.811 -1.852  1.00 85.09 532 A 1 
ATOM   4120 O  OH  . TYR A 1 532 ? -13.778 -23.052 -1.265  1.00 82.41 532 A 1 
ATOM   4121 N  N   . ILE A 1 533 ? -14.593 -14.830 -2.597  1.00 91.57 533 A 1 
ATOM   4122 C  CA  . ILE A 1 533 ? -14.409 -13.420 -2.903  1.00 91.26 533 A 1 
ATOM   4123 C  C   . ILE A 1 533 ? -13.209 -13.226 -3.832  1.00 90.68 533 A 1 
ATOM   4124 O  O   . ILE A 1 533 ? -12.335 -14.097 -3.924  1.00 88.04 533 A 1 
ATOM   4125 C  CB  . ILE A 1 533 ? -14.244 -12.580 -1.620  1.00 89.61 533 A 1 
ATOM   4126 C  CG1 . ILE A 1 533 ? -12.994 -12.999 -0.850  1.00 84.47 533 A 1 
ATOM   4127 C  CG2 . ILE A 1 533 ? -15.483 -12.736 -0.745  1.00 83.11 533 A 1 
ATOM   4128 C  CD1 . ILE A 1 533 ? -12.770 -12.182 0.410   1.00 78.82 533 A 1 
ATOM   4129 N  N   . SER A 1 534 ? -13.172 -12.090 -4.511  1.00 89.40 534 A 1 
ATOM   4130 C  CA  . SER A 1 534 ? -12.132 -11.799 -5.487  1.00 88.43 534 A 1 
ATOM   4131 C  C   . SER A 1 534 ? -10.821 -11.238 -4.949  1.00 89.68 534 A 1 
ATOM   4132 O  O   . SER A 1 534 ? -9.769  -11.457 -5.543  1.00 87.36 534 A 1 
ATOM   4133 C  CB  . SER A 1 534 ? -12.682 -10.826 -6.536  1.00 84.78 534 A 1 
ATOM   4134 O  OG  . SER A 1 534 ? -13.050 -9.609  -5.937  1.00 75.94 534 A 1 
ATOM   4135 N  N   . SER A 1 535 ? -10.872 -10.519 -3.835  1.00 90.28 535 A 1 
ATOM   4136 C  CA  . SER A 1 535 ? -9.674  -9.893  -3.275  1.00 91.17 535 A 1 
ATOM   4137 C  C   . SER A 1 535 ? -8.808  -10.818 -2.425  1.00 92.21 535 A 1 
ATOM   4138 O  O   . SER A 1 535 ? -8.404  -10.466 -1.316  1.00 90.51 535 A 1 
ATOM   4139 C  CB  . SER A 1 535 ? -10.080 -8.654  -2.467  1.00 89.95 535 A 1 
ATOM   4140 O  OG  . SER A 1 535 ? -11.030 -8.984  -1.488  1.00 82.92 535 A 1 
ATOM   4141 N  N   . ILE A 1 536 ? -8.489  -11.996 -2.964  1.00 92.11 536 A 1 
ATOM   4142 C  CA  . ILE A 1 536 ? -7.621  -12.944 -2.277  1.00 91.95 536 A 1 
ATOM   4143 C  C   . ILE A 1 536 ? -6.471  -13.285 -3.212  1.00 92.44 536 A 1 
ATOM   4144 O  O   . ILE A 1 536 ? -6.381  -12.768 -4.322  1.00 90.49 536 A 1 
ATOM   4145 C  CB  . ILE A 1 536 ? -8.370  -14.232 -1.873  1.00 89.62 536 A 1 
ATOM   4146 C  CG1 . ILE A 1 536 ? -8.967  -14.918 -3.101  1.00 82.46 536 A 1 
ATOM   4147 C  CG2 . ILE A 1 536 ? -9.459  -13.894 -0.858  1.00 78.11 536 A 1 
ATOM   4148 C  CD1 . ILE A 1 536 ? -9.604  -16.266 -2.799  1.00 73.71 536 A 1 
ATOM   4149 N  N   . ASN A 1 537 ? -5.569  -14.171 -2.764  1.00 93.72 537 A 1 
ATOM   4150 C  CA  . ASN A 1 537 ? -4.422  -14.554 -3.565  1.00 93.83 537 A 1 
ATOM   4151 C  C   . ASN A 1 537 ? -4.147  -16.051 -3.469  1.00 94.33 537 A 1 
ATOM   4152 O  O   . ASN A 1 537 ? -4.576  -16.710 -2.520  1.00 93.40 537 A 1 
ATOM   4153 C  CB  . ASN A 1 537 ? -3.181  -13.794 -3.102  1.00 92.90 537 A 1 
ATOM   4154 C  CG  . ASN A 1 537 ? -2.878  -14.013 -1.638  1.00 92.87 537 A 1 
ATOM   4155 O  OD1 . ASN A 1 537 ? -3.377  -13.287 -0.769  1.00 86.14 537 A 1 
ATOM   4156 N  ND2 . ASN A 1 537 ? -2.060  -15.015 -1.336  1.00 86.43 537 A 1 
ATOM   4157 N  N   . PRO A 1 538 ? -3.432  -16.607 -4.446  1.00 94.80 538 A 1 
ATOM   4158 C  CA  . PRO A 1 538 ? -3.074  -18.023 -4.408  1.00 94.93 538 A 1 
ATOM   4159 C  C   . PRO A 1 538 ? -1.973  -18.188 -3.369  1.00 95.98 538 A 1 
ATOM   4160 O  O   . PRO A 1 538 ? -1.317  -17.213 -3.000  1.00 95.21 538 A 1 
ATOM   4161 C  CB  . PRO A 1 538 ? -2.526  -18.297 -5.815  1.00 93.11 538 A 1 
ATOM   4162 C  CG  . PRO A 1 538 ? -3.066  -17.178 -6.646  1.00 90.40 538 A 1 
ATOM   4163 C  CD  . PRO A 1 538 ? -3.039  -15.996 -5.729  1.00 93.18 538 A 1 
ATOM   4164 N  N   . ASP A 1 539 ? -1.752  -19.419 -2.894  1.00 96.60 539 A 1 
ATOM   4165 C  CA  . ASP A 1 539 ? -0.675  -19.659 -1.942  1.00 97.00 539 A 1 
ATOM   4166 C  C   . ASP A 1 539 ? 0.606   -19.184 -2.618  1.00 97.44 539 A 1 
ATOM   4167 O  O   . ASP A 1 539 ? 0.865   -19.526 -3.779  1.00 96.77 539 A 1 
ATOM   4168 C  CB  . ASP A 1 539 ? -0.553  -21.151 -1.620  1.00 96.49 539 A 1 
ATOM   4169 C  CG  . ASP A 1 539 ? -1.648  -21.650 -0.705  1.00 95.28 539 A 1 
ATOM   4170 O  OD1 . ASP A 1 539 ? -2.519  -20.850 -0.299  1.00 91.59 539 A 1 
ATOM   4171 O  OD2 . ASP A 1 539 ? -1.642  -22.851 -0.376  1.00 91.12 539 A 1 
ATOM   4172 N  N   . THR A 1 540 ? 1.404   -18.389 -1.910  1.00 97.97 540 A 1 
ATOM   4173 C  CA  . THR A 1 540 ? 2.622   -17.828 -2.489  1.00 98.21 540 A 1 
ATOM   4174 C  C   . THR A 1 540 ? 3.813   -17.901 -1.549  1.00 98.51 540 A 1 
ATOM   4175 O  O   . THR A 1 540 ? 3.671   -17.735 -0.341  1.00 98.31 540 A 1 
ATOM   4176 C  CB  . THR A 1 540 ? 2.399   -16.357 -2.886  1.00 97.49 540 A 1 
ATOM   4177 O  OG1 . THR A 1 540 ? 1.288   -16.259 -3.779  1.00 92.71 540 A 1 
ATOM   4178 C  CG2 . THR A 1 540 ? 3.630   -15.776 -3.560  1.00 93.22 540 A 1 
ATOM   4179 N  N   . VAL A 1 541 ? 4.984   -18.166 -2.118  1.00 98.60 541 A 1 
ATOM   4180 C  CA  . VAL A 1 541 ? 6.236   -18.200 -1.377  1.00 98.63 541 A 1 
ATOM   4181 C  C   . VAL A 1 541 ? 7.217   -17.284 -2.093  1.00 98.74 541 A 1 
ATOM   4182 O  O   . VAL A 1 541 ? 7.341   -17.338 -3.315  1.00 98.42 541 A 1 
ATOM   4183 C  CB  . VAL A 1 541 ? 6.840   -19.625 -1.330  1.00 98.34 541 A 1 
ATOM   4184 C  CG1 . VAL A 1 541 ? 8.251   -19.580 -0.742  1.00 95.27 541 A 1 
ATOM   4185 C  CG2 . VAL A 1 541 ? 5.964   -20.547 -0.500  1.00 95.83 541 A 1 
ATOM   4186 N  N   . THR A 1 542 ? 7.909   -16.426 -1.342  1.00 98.74 542 A 1 
ATOM   4187 C  CA  . THR A 1 542 ? 8.948   -15.583 -1.915  1.00 98.67 542 A 1 
ATOM   4188 C  C   . THR A 1 542 ? 10.213  -15.851 -1.121  1.00 98.76 542 A 1 
ATOM   4189 O  O   . THR A 1 542 ? 10.171  -16.125 0.082   1.00 98.39 542 A 1 
ATOM   4190 C  CB  . THR A 1 542 ? 8.633   -14.065 -1.843  1.00 97.98 542 A 1 
ATOM   4191 O  OG1 . THR A 1 542 ? 8.456   -13.672 -0.479  1.00 78.19 542 A 1 
ATOM   4192 C  CG2 . THR A 1 542 ? 7.380   -13.752 -2.642  1.00 77.80 542 A 1 
ATOM   4193 N  N   . SER A 1 543 ? 11.344  -15.801 -1.808  1.00 98.60 543 A 1 
ATOM   4194 C  CA  . SER A 1 543 ? 12.622  -16.061 -1.172  1.00 98.50 543 A 1 
ATOM   4195 C  C   . SER A 1 543 ? 13.664  -15.089 -1.695  1.00 98.66 543 A 1 
ATOM   4196 O  O   . SER A 1 543 ? 13.688  -14.774 -2.882  1.00 98.15 543 A 1 
ATOM   4197 C  CB  . SER A 1 543 ? 13.066  -17.496 -1.461  1.00 97.81 543 A 1 
ATOM   4198 O  OG  . SER A 1 543 ? 14.303  -17.790 -0.841  1.00 80.26 543 A 1 
ATOM   4199 N  N   . THR A 1 544 ? 14.524  -14.591 -0.794  1.00 98.67 544 A 1 
ATOM   4200 C  CA  . THR A 1 544 ? 15.585  -13.674 -1.176  1.00 98.46 544 A 1 
ATOM   4201 C  C   . THR A 1 544 ? 16.899  -14.163 -0.586  1.00 98.48 544 A 1 
ATOM   4202 O  O   . THR A 1 544 ? 17.035  -14.298 0.628   1.00 97.84 544 A 1 
ATOM   4203 C  CB  . THR A 1 544 ? 15.314  -12.249 -0.668  1.00 97.59 544 A 1 
ATOM   4204 O  OG1 . THR A 1 544 ? 14.074  -11.771 -1.211  1.00 89.18 544 A 1 
ATOM   4205 C  CG2 . THR A 1 544 ? 16.431  -11.306 -1.090  1.00 87.98 544 A 1 
ATOM   4206 N  N   . LEU A 1 545 ? 17.857  -14.443 -1.466  1.00 98.50 545 A 1 
ATOM   4207 C  CA  . LEU A 1 545 ? 19.169  -14.906 -1.048  1.00 98.64 545 A 1 
ATOM   4208 C  C   . LEU A 1 545 ? 20.180  -13.821 -1.394  1.00 98.68 545 A 1 
ATOM   4209 O  O   . LEU A 1 545 ? 20.247  -13.374 -2.535  1.00 98.31 545 A 1 
ATOM   4210 C  CB  . LEU A 1 545 ? 19.539  -16.200 -1.776  1.00 98.44 545 A 1 
ATOM   4211 C  CG  . LEU A 1 545 ? 20.962  -16.734 -1.577  1.00 97.76 545 A 1 
ATOM   4212 C  CD1 . LEU A 1 545 ? 21.161  -17.162 -0.130  1.00 96.43 545 A 1 
ATOM   4213 C  CD2 . LEU A 1 545 ? 21.206  -17.916 -2.513  1.00 96.30 545 A 1 
ATOM   4214 N  N   . ASN A 1 546 ? 20.950  -13.391 -0.402  1.00 98.43 546 A 1 
ATOM   4215 C  CA  . ASN A 1 546 ? 21.976  -12.382 -0.623  1.00 98.25 546 A 1 
ATOM   4216 C  C   . ASN A 1 546 ? 23.319  -12.941 -0.209  1.00 98.31 546 A 1 
ATOM   4217 O  O   . ASN A 1 546 ? 23.472  -13.463 0.894   1.00 97.98 546 A 1 
ATOM   4218 C  CB  . ASN A 1 546 ? 21.687  -11.109 0.184   1.00 97.74 546 A 1 
ATOM   4219 C  CG  . ASN A 1 546 ? 22.692  -10.007 -0.097  1.00 96.09 546 A 1 
ATOM   4220 O  OD1 . ASN A 1 546 ? 22.756  -9.479  -1.204  1.00 89.11 546 A 1 
ATOM   4221 N  ND2 . ASN A 1 546 ? 23.499  -9.672  0.892   1.00 88.70 546 A 1 
ATOM   4222 N  N   . ILE A 1 547 ? 24.303  -12.847 -1.110  1.00 98.32 547 A 1 
ATOM   4223 C  CA  . ILE A 1 547 ? 25.639  -13.368 -0.849  1.00 98.39 547 A 1 
ATOM   4224 C  C   . ILE A 1 547 ? 26.678  -12.271 -1.042  1.00 98.30 547 A 1 
ATOM   4225 O  O   . ILE A 1 547 ? 26.998  -11.909 -2.172  1.00 97.84 547 A 1 
ATOM   4226 C  CB  . ILE A 1 547 ? 25.973  -14.547 -1.789  1.00 98.10 547 A 1 
ATOM   4227 C  CG1 . ILE A 1 547 ? 24.909  -15.632 -1.682  1.00 96.89 547 A 1 
ATOM   4228 C  CG2 . ILE A 1 547 ? 27.351  -15.106 -1.467  1.00 97.06 547 A 1 
ATOM   4229 C  CD1 . ILE A 1 547 ? 25.066  -16.754 -2.692  1.00 93.18 547 A 1 
ATOM   4230 N  N   . PRO A 1 548 ? 27.220  -11.732 0.052   1.00 98.17 548 A 1 
ATOM   4231 C  CA  . PRO A 1 548 ? 28.249  -10.704 -0.089  1.00 97.70 548 A 1 
ATOM   4232 C  C   . PRO A 1 548 ? 29.549  -11.378 -0.530  1.00 97.84 548 A 1 
ATOM   4233 O  O   . PRO A 1 548 ? 29.863  -12.489 -0.092  1.00 96.56 548 A 1 
ATOM   4234 C  CB  . PRO A 1 548 ? 28.348  -10.116 1.325   1.00 96.16 548 A 1 
ATOM   4235 C  CG  . PRO A 1 548 ? 27.977  -11.268 2.201   1.00 92.90 548 A 1 
ATOM   4236 C  CD  . PRO A 1 548 ? 26.838  -11.923 1.462   1.00 96.62 548 A 1 
ATOM   4237 N  N   . ILE A 1 549 ? 30.289  -10.723 -1.424  1.00 97.42 549 A 1 
ATOM   4238 C  CA  . ILE A 1 549 ? 31.546  -11.286 -1.905  1.00 96.99 549 A 1 
ATOM   4239 C  C   . ILE A 1 549 ? 32.674  -10.782 -1.002  1.00 95.67 549 A 1 
ATOM   4240 O  O   . ILE A 1 549 ? 33.327  -9.782  -1.300  1.00 90.14 549 A 1 
ATOM   4241 C  CB  . ILE A 1 549 ? 31.826  -10.885 -3.368  1.00 96.15 549 A 1 
ATOM   4242 C  CG1 . ILE A 1 549 ? 30.615  -11.208 -4.241  1.00 93.50 549 A 1 
ATOM   4243 C  CG2 . ILE A 1 549 ? 33.060  -11.612 -3.889  1.00 93.47 549 A 1 
ATOM   4244 C  CD1 . ILE A 1 549 ? 30.193  -12.659 -4.206  1.00 84.66 549 A 1 
ATOM   4245 N  N   . ALA A 1 550 ? 32.870  -11.491 0.099   1.00 93.52 550 A 1 
ATOM   4246 C  CA  . ALA A 1 550 ? 33.880  -11.123 1.083   1.00 92.36 550 A 1 
ATOM   4247 C  C   . ALA A 1 550 ? 33.688  -9.668  1.503   1.00 91.79 550 A 1 
ATOM   4248 O  O   . ALA A 1 550 ? 32.579  -9.253  1.821   1.00 84.03 550 A 1 
ATOM   4249 C  CB  . ALA A 1 550 ? 35.277  -11.365 0.522   1.00 88.61 550 A 1 
ATOM   4250 N  N   . HIS A 1 551 ? 34.753  -8.885  1.476   1.00 91.89 551 A 1 
ATOM   4251 C  CA  . HIS A 1 551 ? 34.691  -7.478  1.860   1.00 91.85 551 A 1 
ATOM   4252 C  C   . HIS A 1 551 ? 35.007  -6.568  0.676   1.00 93.37 551 A 1 
ATOM   4253 O  O   . HIS A 1 551 ? 35.461  -5.442  0.855   1.00 89.31 551 A 1 
ATOM   4254 C  CB  . HIS A 1 551 ? 35.676  -7.212  3.006   1.00 88.53 551 A 1 
ATOM   4255 C  CG  . HIS A 1 551 ? 35.439  -8.047  4.219   1.00 84.77 551 A 1 
ATOM   4256 N  ND1 . HIS A 1 551 ? 34.322  -7.913  5.006   1.00 73.57 551 A 1 
ATOM   4257 C  CD2 . HIS A 1 551 ? 36.164  -9.041  4.769   1.00 71.71 551 A 1 
ATOM   4258 C  CE1 . HIS A 1 551 ? 34.368  -8.793  5.993   1.00 73.33 551 A 1 
ATOM   4259 N  NE2 . HIS A 1 551 ? 35.476  -9.490  5.875   1.00 74.32 551 A 1 
ATOM   4260 N  N   . SER A 1 552 ? 34.752  -7.071  -0.526  1.00 94.21 552 A 1 
ATOM   4261 C  CA  . SER A 1 552 ? 35.019  -6.317  -1.744  1.00 95.25 552 A 1 
ATOM   4262 C  C   . SER A 1 552 ? 34.003  -5.213  -2.007  1.00 95.95 552 A 1 
ATOM   4263 O  O   . SER A 1 552 ? 34.267  -4.303  -2.787  1.00 93.35 552 A 1 
ATOM   4264 C  CB  . SER A 1 552 ? 35.033  -7.260  -2.944  1.00 94.24 552 A 1 
ATOM   4265 O  OG  . SER A 1 552 ? 33.747  -7.806  -3.169  1.00 91.27 552 A 1 
ATOM   4266 N  N   . GLY A 1 553 ? 32.837  -5.298  -1.354  1.00 95.93 553 A 1 
ATOM   4267 C  CA  . GLY A 1 553 ? 31.793  -4.320  -1.576  1.00 96.47 553 A 1 
ATOM   4268 C  C   . GLY A 1 553 ? 30.755  -4.859  -2.547  1.00 97.53 553 A 1 
ATOM   4269 O  O   . GLY A 1 553 ? 29.672  -4.291  -2.696  1.00 96.27 553 A 1 
ATOM   4270 N  N   . PHE A 1 554 ? 31.070  -5.969  -3.202  1.00 97.92 554 A 1 
ATOM   4271 C  CA  . PHE A 1 554 ? 30.165  -6.607  -4.151  1.00 98.18 554 A 1 
ATOM   4272 C  C   . PHE A 1 554 ? 29.271  -7.616  -3.443  1.00 98.13 554 A 1 
ATOM   4273 O  O   . PHE A 1 554 ? 29.638  -8.174  -2.409  1.00 97.37 554 A 1 
ATOM   4274 C  CB  . PHE A 1 554 ? 30.951  -7.347  -5.241  1.00 97.76 554 A 1 
ATOM   4275 C  CG  . PHE A 1 554 ? 31.480  -6.458  -6.327  1.00 97.46 554 A 1 
ATOM   4276 C  CD1 . PHE A 1 554 ? 30.684  -6.140  -7.424  1.00 95.46 554 A 1 
ATOM   4277 C  CD2 . PHE A 1 554 ? 32.770  -5.959  -6.275  1.00 95.49 554 A 1 
ATOM   4278 C  CE1 . PHE A 1 554 ? 31.170  -5.329  -8.445  1.00 94.33 554 A 1 
ATOM   4279 C  CE2 . PHE A 1 554 ? 33.264  -5.149  -7.284  1.00 94.45 554 A 1 
ATOM   4280 C  CZ  . PHE A 1 554 ? 32.467  -4.836  -8.374  1.00 94.94 554 A 1 
ATOM   4281 N  N   . SER A 1 555 ? 28.091  -7.858  -4.011  1.00 98.39 555 A 1 
ATOM   4282 C  CA  . SER A 1 555 ? 27.173  -8.859  -3.490  1.00 98.26 555 A 1 
ATOM   4283 C  C   . SER A 1 555 ? 26.331  -9.347  -4.663  1.00 98.59 555 A 1 
ATOM   4284 O  O   . SER A 1 555 ? 26.096  -8.608  -5.625  1.00 98.05 555 A 1 
ATOM   4285 C  CB  . SER A 1 555 ? 26.269  -8.288  -2.390  1.00 96.95 555 A 1 
ATOM   4286 O  OG  . SER A 1 555 ? 25.405  -7.294  -2.901  1.00 83.61 555 A 1 
ATOM   4287 N  N   . VAL A 1 556 ? 25.915  -10.610 -4.601  1.00 98.54 556 A 1 
ATOM   4288 C  CA  . VAL A 1 556 ? 25.078  -11.182 -5.640  1.00 98.56 556 A 1 
ATOM   4289 C  C   . VAL A 1 556 ? 23.851  -11.736 -4.939  1.00 98.65 556 A 1 
ATOM   4290 O  O   . VAL A 1 556 ? 23.916  -12.138 -3.774  1.00 98.15 556 A 1 
ATOM   4291 C  CB  . VAL A 1 556 ? 25.788  -12.313 -6.426  1.00 97.74 556 A 1 
ATOM   4292 C  CG1 . VAL A 1 556 ? 26.971  -11.740 -7.189  1.00 90.74 556 A 1 
ATOM   4293 C  CG2 . VAL A 1 556 ? 26.247  -13.414 -5.481  1.00 90.50 556 A 1 
ATOM   4294 N  N   . GLY A 1 557 ? 22.718  -11.756 -5.638  1.00 98.66 557 A 1 
ATOM   4295 C  CA  . GLY A 1 557 ? 21.512  -12.251 -5.008  1.00 98.68 557 A 1 
ATOM   4296 C  C   . GLY A 1 557 ? 20.504  -12.873 -5.943  1.00 98.77 557 A 1 
ATOM   4297 O  O   . GLY A 1 557 ? 20.626  -12.784 -7.169  1.00 98.48 557 A 1 
ATOM   4298 N  N   . TRP A 1 558 ? 19.507  -13.513 -5.343  1.00 98.67 558 A 1 
ATOM   4299 C  CA  . TRP A 1 558 ? 18.448  -14.191 -6.058  1.00 98.75 558 A 1 
ATOM   4300 C  C   . TRP A 1 558 ? 17.122  -13.919 -5.357  1.00 98.73 558 A 1 
ATOM   4301 O  O   . TRP A 1 558 ? 17.052  -13.943 -4.126  1.00 98.50 558 A 1 
ATOM   4302 C  CB  . TRP A 1 558 ? 18.712  -15.706 -6.087  1.00 98.58 558 A 1 
ATOM   4303 C  CG  . TRP A 1 558 ? 17.515  -16.548 -6.405  1.00 98.39 558 A 1 
ATOM   4304 C  CD1 . TRP A 1 558 ? 16.866  -16.637 -7.604  1.00 96.64 558 A 1 
ATOM   4305 C  CD2 . TRP A 1 558 ? 16.810  -17.424 -5.501  1.00 97.92 558 A 1 
ATOM   4306 N  NE1 . TRP A 1 558 ? 15.812  -17.517 -7.513  1.00 96.46 558 A 1 
ATOM   4307 C  CE2 . TRP A 1 558 ? 15.755  -18.014 -6.235  1.00 97.42 558 A 1 
ATOM   4308 C  CE3 . TRP A 1 558 ? 16.980  -17.765 -4.151  1.00 96.28 558 A 1 
ATOM   4309 C  CZ2 . TRP A 1 558 ? 14.869  -18.936 -5.657  1.00 96.58 558 A 1 
ATOM   4310 C  CZ3 . TRP A 1 558 ? 16.094  -18.667 -3.576  1.00 94.87 558 A 1 
ATOM   4311 C  CH2 . TRP A 1 558 ? 15.062  -19.241 -4.333  1.00 94.99 558 A 1 
ATOM   4312 N  N   . VAL A 1 559 ? 16.087  -13.648 -6.147  1.00 98.71 559 A 1 
ATOM   4313 C  CA  . VAL A 1 559 ? 14.752  -13.416 -5.615  1.00 98.60 559 A 1 
ATOM   4314 C  C   . VAL A 1 559 ? 13.829  -14.374 -6.347  1.00 98.72 559 A 1 
ATOM   4315 O  O   . VAL A 1 559 ? 13.682  -14.298 -7.569  1.00 98.35 559 A 1 
ATOM   4316 C  CB  . VAL A 1 559 ? 14.268  -11.970 -5.843  1.00 98.25 559 A 1 
ATOM   4317 C  CG1 . VAL A 1 559 ? 12.863  -11.798 -5.276  1.00 96.97 559 A 1 
ATOM   4318 C  CG2 . VAL A 1 559 ? 15.225  -10.984 -5.187  1.00 97.26 559 A 1 
ATOM   4319 N  N   . GLY A 1 560 ? 13.216  -15.295 -5.599  1.00 98.75 560 A 1 
ATOM   4320 C  CA  . GLY A 1 560 ? 12.311  -16.254 -6.201  1.00 98.74 560 A 1 
ATOM   4321 C  C   . GLY A 1 560 ? 10.896  -16.060 -5.701  1.00 98.79 560 A 1 
ATOM   4322 O  O   . GLY A 1 560 ? 10.676  -15.810 -4.520  1.00 98.40 560 A 1 
ATOM   4323 N  N   . THR A 1 561 ? 9.924   -16.165 -6.614  1.00 98.69 561 A 1 
ATOM   4324 C  CA  . THR A 1 561 ? 8.517   -16.036 -6.272  1.00 98.58 561 A 1 
ATOM   4325 C  C   . THR A 1 561 ? 7.800   -17.240 -6.866  1.00 98.60 561 A 1 
ATOM   4326 O  O   . THR A 1 561 ? 7.871   -17.473 -8.076  1.00 98.25 561 A 1 
ATOM   4327 C  CB  . THR A 1 561 ? 7.898   -14.747 -6.832  1.00 98.01 561 A 1 
ATOM   4328 O  OG1 . THR A 1 561 ? 8.580   -13.614 -6.277  1.00 95.07 561 A 1 
ATOM   4329 C  CG2 . THR A 1 561 ? 6.426   -14.660 -6.478  1.00 95.09 561 A 1 
ATOM   4330 N  N   . PHE A 1 562 ? 7.120   -18.006 -6.018  1.00 98.62 562 A 1 
ATOM   4331 C  CA  . PHE A 1 562 ? 6.421   -19.205 -6.451  1.00 98.60 562 A 1 
ATOM   4332 C  C   . PHE A 1 562 ? 4.972   -19.137 -5.996  1.00 98.54 562 A 1 
ATOM   4333 O  O   . PHE A 1 562 ? 4.693   -19.060 -4.805  1.00 98.05 562 A 1 
ATOM   4334 C  CB  . PHE A 1 562 ? 7.108   -20.438 -5.860  1.00 98.57 562 A 1 
ATOM   4335 C  CG  . PHE A 1 562 ? 8.595   -20.467 -6.102  1.00 98.45 562 A 1 
ATOM   4336 C  CD1 . PHE A 1 562 ? 9.111   -20.943 -7.296  1.00 97.49 562 A 1 
ATOM   4337 C  CD2 . PHE A 1 562 ? 9.473   -19.966 -5.151  1.00 97.45 562 A 1 
ATOM   4338 C  CE1 . PHE A 1 562 ? 10.478  -20.930 -7.542  1.00 96.75 562 A 1 
ATOM   4339 C  CE2 . PHE A 1 562 ? 10.843  -19.947 -5.391  1.00 96.86 562 A 1 
ATOM   4340 C  CZ  . PHE A 1 562 ? 11.341  -20.430 -6.586  1.00 96.99 562 A 1 
ATOM   4341 N  N   . ALA A 1 563 ? 4.039   -19.151 -6.959  1.00 98.22 563 A 1 
ATOM   4342 C  CA  . ALA A 1 563 ? 2.623   -19.055 -6.649  1.00 97.96 563 A 1 
ATOM   4343 C  C   . ALA A 1 563 ? 1.852   -20.263 -7.156  1.00 98.03 563 A 1 
ATOM   4344 O  O   . ALA A 1 563 ? 2.144   -20.786 -8.233  1.00 97.11 563 A 1 
ATOM   4345 C  CB  . ALA A 1 563 ? 2.032   -17.781 -7.241  1.00 97.14 563 A 1 
ATOM   4346 N  N   . ASP A 1 564 ? 0.877   -20.703 -6.379  1.00 97.29 564 A 1 
ATOM   4347 C  CA  . ASP A 1 564 ? 0.041   -21.834 -6.740  1.00 96.64 564 A 1 
ATOM   4348 C  C   . ASP A 1 564 ? -0.949  -21.353 -7.795  1.00 96.01 564 A 1 
ATOM   4349 O  O   . ASP A 1 564 ? -1.100  -20.151 -8.014  1.00 94.20 564 A 1 
ATOM   4350 C  CB  . ASP A 1 564 ? -0.713  -22.332 -5.496  1.00 95.71 564 A 1 
ATOM   4351 C  CG  . ASP A 1 564 ? -1.429  -23.653 -5.713  1.00 93.47 564 A 1 
ATOM   4352 O  OD1 . ASP A 1 564 ? -1.140  -24.342 -6.711  1.00 89.76 564 A 1 
ATOM   4353 O  OD2 . ASP A 1 564 ? -2.265  -24.016 -4.869  1.00 88.73 564 A 1 
ATOM   4354 N  N   . ARG A 1 565 ? -1.636  -22.272 -8.455  1.00 95.35 565 A 1 
ATOM   4355 C  CA  . ARG A 1 565 ? -2.641  -21.901 -9.448  1.00 94.69 565 A 1 
ATOM   4356 C  C   . ARG A 1 565 ? -3.752  -21.148 -8.726  1.00 94.30 565 A 1 
ATOM   4357 O  O   . ARG A 1 565 ? -3.987  -21.348 -7.532  1.00 91.91 565 A 1 
ATOM   4358 C  CB  . ARG A 1 565 ? -3.203  -23.149 -10.138 1.00 92.71 565 A 1 
ATOM   4359 C  CG  . ARG A 1 565 ? -3.843  -24.166 -9.200  1.00 87.60 565 A 1 
ATOM   4360 C  CD  . ARG A 1 565 ? -4.501  -25.295 -9.968  1.00 86.37 565 A 1 
ATOM   4361 N  NE  . ARG A 1 565 ? -3.559  -26.024 -10.815 1.00 76.55 565 A 1 
ATOM   4362 C  CZ  . ARG A 1 565 ? -2.764  -26.998 -10.393 1.00 69.70 565 A 1 
ATOM   4363 N  NH1 . ARG A 1 565 ? -2.794  -27.382 -9.121  1.00 62.50 565 A 1 
ATOM   4364 N  NH2 . ARG A 1 565 ? -1.932  -27.590 -11.233 1.00 60.44 565 A 1 
ATOM   4365 N  N   . SER A 1 566 ? -4.449  -20.262 -9.440  1.00 92.49 566 A 1 
ATOM   4366 C  CA  . SER A 1 566 ? -5.529  -19.506 -8.822  1.00 90.78 566 A 1 
ATOM   4367 C  C   . SER A 1 566 ? -6.821  -20.316 -8.777  1.00 89.85 566 A 1 
ATOM   4368 O  O   . SER A 1 566 ? -7.436  -20.594 -9.806  1.00 85.44 566 A 1 
ATOM   4369 C  CB  . SER A 1 566 ? -5.759  -18.185 -9.561  1.00 87.45 566 A 1 
ATOM   4370 O  OG  . SER A 1 566 ? -6.150  -18.387 -10.902 1.00 77.46 566 A 1 
ATOM   4371 N  N   . THR A 1 567 ? -7.224  -20.710 -7.572  1.00 88.48 567 A 1 
ATOM   4372 C  CA  . THR A 1 567 ? -8.453  -21.448 -7.337  1.00 85.33 567 A 1 
ATOM   4373 C  C   . THR A 1 567 ? -9.129  -20.773 -6.151  1.00 82.86 567 A 1 
ATOM   4374 O  O   . THR A 1 567 ? -8.577  -19.842 -5.563  1.00 71.03 567 A 1 
ATOM   4375 C  CB  . THR A 1 567 ? -8.180  -22.925 -6.987  1.00 80.69 567 A 1 
ATOM   4376 O  OG1 . THR A 1 567 ? -7.351  -22.991 -5.816  1.00 75.13 567 A 1 
ATOM   4377 C  CG2 . THR A 1 567 ? -7.480  -23.625 -8.140  1.00 73.68 567 A 1 
ATOM   4378 N  N   . HIS A 1 568 ? -10.319 -21.234 -5.785  1.00 72.27 568 A 1 
ATOM   4379 C  CA  . HIS A 1 568 ? -11.051 -20.657 -4.663  1.00 68.63 568 A 1 
ATOM   4380 C  C   . HIS A 1 568 ? -11.143 -19.146 -4.800  1.00 70.06 568 A 1 
ATOM   4381 O  O   . HIS A 1 568 ? -10.873 -18.400 -3.858  1.00 64.59 568 A 1 
ATOM   4382 C  CB  . HIS A 1 568 ? -10.369 -21.026 -3.335  1.00 63.53 568 A 1 
ATOM   4383 C  CG  . HIS A 1 568 ? -10.195 -22.499 -3.138  1.00 60.75 568 A 1 
ATOM   4384 N  ND1 . HIS A 1 568 ? -9.044  -23.167 -3.479  1.00 53.83 568 A 1 
ATOM   4385 C  CD2 . HIS A 1 568 ? -11.037 -23.435 -2.664  1.00 53.45 568 A 1 
ATOM   4386 C  CE1 . HIS A 1 568 ? -9.181  -24.446 -3.220  1.00 52.83 568 A 1 
ATOM   4387 N  NE2 . HIS A 1 568 ? -10.384 -24.650 -2.728  1.00 53.04 568 A 1 
ATOM   4388 N  N   . ILE A 1 569 ? -11.526 -18.689 -5.999  1.00 70.53 569 A 1 
ATOM   4389 C  CA  . ILE A 1 569 ? -11.650 -17.272 -6.277  1.00 67.76 569 A 1 
ATOM   4390 C  C   . ILE A 1 569 ? -12.969 -17.030 -7.007  1.00 69.47 569 A 1 
ATOM   4391 O  O   . ILE A 1 569 ? -13.531 -17.947 -7.616  1.00 63.72 569 A 1 
ATOM   4392 C  CB  . ILE A 1 569 ? -10.455 -16.772 -7.121  1.00 61.51 569 A 1 
ATOM   4393 C  CG1 . ILE A 1 569 ? -10.448 -15.249 -7.201  1.00 55.99 569 A 1 
ATOM   4394 C  CG2 . ILE A 1 569 ? -10.509 -17.396 -8.522  1.00 54.84 569 A 1 
ATOM   4395 C  CD1 . ILE A 1 569 ? -9.175  -14.675 -7.773  1.00 51.05 569 A 1 
ATOM   4396 N  N   . SER A 1 570 ? -13.463 -15.798 -6.922  1.00 65.14 570 A 1 
ATOM   4397 C  CA  . SER A 1 570 ? -14.718 -15.427 -7.558  1.00 63.13 570 A 1 
ATOM   4398 C  C   . SER A 1 570 ? -14.796 -15.916 -9.007  1.00 66.35 570 A 1 
ATOM   4399 O  O   . SER A 1 570 ? -13.810 -15.865 -9.736  1.00 62.50 570 A 1 
ATOM   4400 C  CB  . SER A 1 570 ? -14.902 -13.911 -7.526  1.00 57.67 570 A 1 
ATOM   4401 O  OG  . SER A 1 570 ? -16.039 -13.518 -8.272  1.00 53.80 570 A 1 
ATOM   4402 N  N   . SER A 1 571 ? -15.973 -16.373 -9.406  1.00 63.43 571 A 1 
ATOM   4403 C  CA  . SER A 1 571 ? -16.176 -16.863 -10.768 1.00 62.47 571 A 1 
ATOM   4404 C  C   . SER A 1 571 ? -16.034 -15.756 -11.815 1.00 65.45 571 A 1 
ATOM   4405 O  O   . SER A 1 571 ? -16.015 -16.035 -13.010 1.00 61.81 571 A 1 
ATOM   4406 C  CB  . SER A 1 571 ? -17.554 -17.515 -10.891 1.00 58.43 571 A 1 
ATOM   4407 O  OG  . SER A 1 571 ? -18.573 -16.589 -10.575 1.00 54.80 571 A 1 
ATOM   4408 N  N   . SER A 1 572 ? -15.934 -14.511 -11.358 1.00 69.97 572 A 1 
ATOM   4409 C  CA  . SER A 1 572 ? -15.784 -13.383 -12.276 1.00 68.44 572 A 1 
ATOM   4410 C  C   . SER A 1 572 ? -14.392 -13.363 -12.904 1.00 70.69 572 A 1 
ATOM   4411 O  O   . SER A 1 572 ? -14.166 -12.694 -13.911 1.00 66.01 572 A 1 
ATOM   4412 C  CB  . SER A 1 572 ? -16.051 -12.058 -11.553 1.00 63.44 572 A 1 
ATOM   4413 O  OG  . SER A 1 572 ? -15.127 -11.856 -10.507 1.00 58.47 572 A 1 
ATOM   4414 N  N   . TYR A 1 573 ? -13.449 -14.101 -12.304 1.00 74.28 573 A 1 
ATOM   4415 C  CA  . TYR A 1 573 ? -12.085 -14.173 -12.818 1.00 74.13 573 A 1 
ATOM   4416 C  C   . TYR A 1 573 ? -11.783 -15.555 -13.378 1.00 76.33 573 A 1 
ATOM   4417 O  O   . TYR A 1 573 ? -12.207 -16.567 -12.815 1.00 73.36 573 A 1 
ATOM   4418 C  CB  . TYR A 1 573 ? -11.058 -13.862 -11.724 1.00 69.62 573 A 1 
ATOM   4419 C  CG  . TYR A 1 573 ? -11.028 -12.430 -11.250 1.00 68.86 573 A 1 
ATOM   4420 C  CD1 . TYR A 1 573 ? -11.061 -11.367 -12.147 1.00 65.60 573 A 1 
ATOM   4421 C  CD2 . TYR A 1 573 ? -10.917 -12.138 -9.896  1.00 65.20 573 A 1 
ATOM   4422 C  CE1 . TYR A 1 573 ? -11.004 -10.054 -11.714 1.00 61.43 573 A 1 
ATOM   4423 C  CE2 . TYR A 1 573 ? -10.850 -10.828 -9.448  1.00 62.10 573 A 1 
ATOM   4424 C  CZ  . TYR A 1 573 ? -10.896 -9.781  -10.361 1.00 61.43 573 A 1 
ATOM   4425 O  OH  . TYR A 1 573 ? -10.833 -8.488  -9.925  1.00 57.44 573 A 1 
ATOM   4426 N  N   . SER A 1 574 ? -11.033 -15.596 -14.472 1.00 77.04 574 A 1 
ATOM   4427 C  CA  . SER A 1 574 ? -10.635 -16.866 -15.054 1.00 77.45 574 A 1 
ATOM   4428 C  C   . SER A 1 574 ? -9.442  -17.367 -14.236 1.00 81.63 574 A 1 
ATOM   4429 O  O   . SER A 1 574 ? -8.617  -16.578 -13.775 1.00 78.30 574 A 1 
ATOM   4430 C  CB  . SER A 1 574 ? -10.242 -16.694 -16.524 1.00 70.21 574 A 1 
ATOM   4431 O  OG  . SER A 1 574 ? -9.211  -15.743 -16.672 1.00 61.15 574 A 1 
ATOM   4432 N  N   . LYS A 1 575 ? -9.364  -18.687 -14.054 1.00 85.05 575 A 1 
ATOM   4433 C  CA  . LYS A 1 575 ? -8.283  -19.272 -13.269 1.00 86.82 575 A 1 
ATOM   4434 C  C   . LYS A 1 575 ? -6.961  -19.283 -14.042 1.00 89.66 575 A 1 
ATOM   4435 O  O   . LYS A 1 575 ? -6.938  -19.527 -15.243 1.00 87.38 575 A 1 
ATOM   4436 C  CB  . LYS A 1 575 ? -8.669  -20.688 -12.840 1.00 82.51 575 A 1 
ATOM   4437 C  CG  . LYS A 1 575 ? -9.899  -20.716 -11.946 1.00 76.40 575 A 1 
ATOM   4438 C  CD  . LYS A 1 575 ? -10.313 -22.130 -11.566 1.00 70.77 575 A 1 
ATOM   4439 C  CE  . LYS A 1 575 ? -11.558 -22.104 -10.691 1.00 63.59 575 A 1 
ATOM   4440 N  NZ  . LYS A 1 575 ? -11.997 -23.473 -10.314 1.00 55.64 575 A 1 
ATOM   4441 N  N   . GLN A 1 576 ? -5.873  -18.993 -13.320 1.00 90.93 576 A 1 
ATOM   4442 C  CA  . GLN A 1 576 ? -4.549  -18.942 -13.922 1.00 92.31 576 A 1 
ATOM   4443 C  C   . GLN A 1 576 ? -3.660  -20.064 -13.386 1.00 93.86 576 A 1 
ATOM   4444 O  O   . GLN A 1 576 ? -3.813  -20.478 -12.243 1.00 93.46 576 A 1 
ATOM   4445 C  CB  . GLN A 1 576 ? -3.888  -17.590 -13.626 1.00 91.04 576 A 1 
ATOM   4446 C  CG  . GLN A 1 576 ? -4.735  -16.369 -13.966 1.00 88.92 576 A 1 
ATOM   4447 C  CD  . GLN A 1 576 ? -5.128  -16.311 -15.431 1.00 87.71 576 A 1 
ATOM   4448 O  OE1 . GLN A 1 576 ? -4.417  -16.807 -16.302 1.00 80.90 576 A 1 
ATOM   4449 N  NE2 . GLN A 1 576 ? -6.272  -15.696 -15.717 1.00 78.32 576 A 1 
ATOM   4450 N  N   . PRO A 1 577 ? -2.719  -20.549 -14.198 1.00 94.30 577 A 1 
ATOM   4451 C  CA  . PRO A 1 577 ? -1.816  -21.612 -13.754 1.00 95.17 577 A 1 
ATOM   4452 C  C   . PRO A 1 577 ? -0.760  -21.096 -12.777 1.00 96.13 577 A 1 
ATOM   4453 O  O   . PRO A 1 577 ? -0.462  -19.903 -12.731 1.00 95.30 577 A 1 
ATOM   4454 C  CB  . PRO A 1 577 ? -1.185  -22.098 -15.065 1.00 93.72 577 A 1 
ATOM   4455 C  CG  . PRO A 1 577 ? -1.157  -20.859 -15.894 1.00 91.04 577 A 1 
ATOM   4456 C  CD  . PRO A 1 577 ? -2.491  -20.206 -15.617 1.00 93.85 577 A 1 
ATOM   4457 N  N   . GLY A 1 578 ? -0.199  -22.013 -11.972 1.00 96.73 578 A 1 
ATOM   4458 C  CA  . GLY A 1 578 ? 0.826   -21.633 -11.016 1.00 97.28 578 A 1 
ATOM   4459 C  C   . GLY A 1 578 ? 2.119   -21.330 -11.751 1.00 97.64 578 A 1 
ATOM   4460 O  O   . GLY A 1 578 ? 2.246   -21.611 -12.935 1.00 96.75 578 A 1 
ATOM   4461 N  N   . TYR A 1 579 ? 3.084   -20.747 -11.038 1.00 97.93 579 A 1 
ATOM   4462 C  CA  . TYR A 1 579 ? 4.337   -20.374 -11.682 1.00 98.05 579 A 1 
ATOM   4463 C  C   . TYR A 1 579 ? 5.475   -20.149 -10.698 1.00 98.37 579 A 1 
ATOM   4464 O  O   . TYR A 1 579 ? 5.270   -20.068 -9.484  1.00 97.98 579 A 1 
ATOM   4465 C  CB  . TYR A 1 579 ? 4.138   -19.095 -12.503 1.00 97.53 579 A 1 
ATOM   4466 C  CG  . TYR A 1 579 ? 3.716   -17.910 -11.661 1.00 97.45 579 A 1 
ATOM   4467 C  CD1 . TYR A 1 579 ? 4.654   -17.129 -10.985 1.00 96.50 579 A 1 
ATOM   4468 C  CD2 . TYR A 1 579 ? 2.373   -17.567 -11.535 1.00 96.27 579 A 1 
ATOM   4469 C  CE1 . TYR A 1 579 ? 4.264   -16.044 -10.192 1.00 95.26 579 A 1 
ATOM   4470 C  CE2 . TYR A 1 579 ? 1.969   -16.486 -10.751 1.00 95.32 579 A 1 
ATOM   4471 C  CZ  . TYR A 1 579 ? 2.916   -15.733 -10.079 1.00 95.19 579 A 1 
ATOM   4472 O  OH  . TYR A 1 579 ? 2.530   -14.669 -9.309  1.00 93.26 579 A 1 
ATOM   4473 N  N   . GLY A 1 580 ? 6.681   -20.052 -11.262 1.00 98.32 580 A 1 
ATOM   4474 C  CA  . GLY A 1 580 ? 7.869   -19.773 -10.483 1.00 98.43 580 A 1 
ATOM   4475 C  C   . GLY A 1 580 ? 8.656   -18.737 -11.281 1.00 98.57 580 A 1 
ATOM   4476 O  O   . GLY A 1 580 ? 8.972   -18.959 -12.446 1.00 97.98 580 A 1 
ATOM   4477 N  N   . VAL A 1 581 ? 8.936   -17.591 -10.658 1.00 98.59 581 A 1 
ATOM   4478 C  CA  . VAL A 1 581 ? 9.670   -16.516 -11.320 1.00 98.58 581 A 1 
ATOM   4479 C  C   . VAL A 1 581 ? 10.955  -16.268 -10.551 1.00 98.62 581 A 1 
ATOM   4480 O  O   . VAL A 1 581 ? 10.958  -16.269 -9.321  1.00 98.10 581 A 1 
ATOM   4481 C  CB  . VAL A 1 581 ? 8.831   -15.214 -11.366 1.00 97.47 581 A 1 
ATOM   4482 C  CG1 . VAL A 1 581 ? 9.636   -14.075 -11.970 1.00 90.91 581 A 1 
ATOM   4483 C  CG2 . VAL A 1 581 ? 7.571   -15.456 -12.181 1.00 90.90 581 A 1 
ATOM   4484 N  N   . ASN A 1 582 ? 12.045  -16.068 -11.281 1.00 98.63 582 A 1 
ATOM   4485 C  CA  . ASN A 1 582 ? 13.345  -15.863 -10.668 1.00 98.69 582 A 1 
ATOM   4486 C  C   . ASN A 1 582 ? 14.044  -14.599 -11.151 1.00 98.68 582 A 1 
ATOM   4487 O  O   . ASN A 1 582 ? 14.118  -14.338 -12.352 1.00 97.98 582 A 1 
ATOM   4488 C  CB  . ASN A 1 582 ? 14.246  -17.066 -10.955 1.00 98.47 582 A 1 
ATOM   4489 C  CG  . ASN A 1 582 ? 13.684  -18.362 -10.388 1.00 98.24 582 A 1 
ATOM   4490 O  OD1 . ASN A 1 582 ? 13.957  -18.726 -9.240  1.00 91.00 582 A 1 
ATOM   4491 N  ND2 . ASN A 1 582 ? 12.904  -19.076 -11.189 1.00 92.00 582 A 1 
ATOM   4492 N  N   . ASP A 1 583 ? 14.574  -13.823 -10.202 1.00 98.64 583 A 1 
ATOM   4493 C  CA  . ASP A 1 583 ? 15.329  -12.612 -10.504 1.00 98.69 583 A 1 
ATOM   4494 C  C   . ASP A 1 583 ? 16.727  -12.795 -9.932  1.00 98.78 583 A 1 
ATOM   4495 O  O   . ASP A 1 583 ? 16.909  -13.494 -8.933  1.00 98.43 583 A 1 
ATOM   4496 C  CB  . ASP A 1 583 ? 14.717  -11.368 -9.843  1.00 98.10 583 A 1 
ATOM   4497 C  CG  . ASP A 1 583 ? 13.272  -11.109 -10.250 1.00 97.19 583 A 1 
ATOM   4498 O  OD1 . ASP A 1 583 ? 12.848  -11.569 -11.335 1.00 94.52 583 A 1 
ATOM   4499 O  OD2 . ASP A 1 583 ? 12.561  -10.422 -9.483  1.00 93.96 583 A 1 
ATOM   4500 N  N   . PHE A 1 584 ? 17.716  -12.163 -10.553 1.00 98.70 584 A 1 
ATOM   4501 C  CA  . PHE A 1 584 ? 19.090  -12.222 -10.077 1.00 98.72 584 A 1 
ATOM   4502 C  C   . PHE A 1 584 ? 19.636  -10.803 -10.066 1.00 98.79 584 A 1 
ATOM   4503 O  O   . PHE A 1 584 ? 19.246  -9.974  -10.889 1.00 98.37 584 A 1 
ATOM   4504 C  CB  . PHE A 1 584 ? 19.949  -13.100 -10.987 1.00 98.66 584 A 1 
ATOM   4505 C  CG  . PHE A 1 584 ? 19.572  -14.556 -10.961 1.00 98.66 584 A 1 
ATOM   4506 C  CD1 . PHE A 1 584 ? 19.985  -15.376 -9.917  1.00 98.08 584 A 1 
ATOM   4507 C  CD2 . PHE A 1 584 ? 18.795  -15.107 -11.973 1.00 98.02 584 A 1 
ATOM   4508 C  CE1 . PHE A 1 584 ? 19.627  -16.719 -9.879  1.00 97.53 584 A 1 
ATOM   4509 C  CE2 . PHE A 1 584 ? 18.430  -16.452 -11.942 1.00 97.56 584 A 1 
ATOM   4510 C  CZ  . PHE A 1 584 ? 18.846  -17.255 -10.893 1.00 97.78 584 A 1 
ATOM   4511 N  N   . TYR A 1 585 ? 20.544  -10.514 -9.135  1.00 98.68 585 A 1 
ATOM   4512 C  CA  . TYR A 1 585 ? 21.145  -9.191  -9.097  1.00 98.68 585 A 1 
ATOM   4513 C  C   . TYR A 1 585 ? 22.602  -9.215  -8.678  1.00 98.71 585 A 1 
ATOM   4514 O  O   . TYR A 1 585 ? 23.078  -10.180 -8.059  1.00 98.46 585 A 1 
ATOM   4515 C  CB  . TYR A 1 585 ? 20.350  -8.257  -8.166  1.00 98.35 585 A 1 
ATOM   4516 C  CG  . TYR A 1 585 ? 20.403  -8.583  -6.688  1.00 98.35 585 A 1 
ATOM   4517 C  CD1 . TYR A 1 585 ? 21.556  -8.364  -5.934  1.00 97.49 585 A 1 
ATOM   4518 C  CD2 . TYR A 1 585 ? 19.276  -9.071  -6.018  1.00 97.49 585 A 1 
ATOM   4519 C  CE1 . TYR A 1 585 ? 21.592  -8.638  -4.566  1.00 96.93 585 A 1 
ATOM   4520 C  CE2 . TYR A 1 585 ? 19.301  -9.344  -4.660  1.00 96.84 585 A 1 
ATOM   4521 C  CZ  . TYR A 1 585 ? 20.464  -9.132  -3.939  1.00 97.17 585 A 1 
ATOM   4522 O  OH  . TYR A 1 585 ? 20.487  -9.399  -2.583  1.00 95.62 585 A 1 
ATOM   4523 N  N   . VAL A 1 586 ? 23.305  -8.154  -9.047  1.00 98.63 586 A 1 
ATOM   4524 C  CA  . VAL A 1 586 ? 24.691  -7.943  -8.669  1.00 98.68 586 A 1 
ATOM   4525 C  C   . VAL A 1 586 ? 24.703  -6.505  -8.175  1.00 98.62 586 A 1 
ATOM   4526 O  O   . VAL A 1 586 ? 24.214  -5.606  -8.862  1.00 98.30 586 A 1 
ATOM   4527 C  CB  . VAL A 1 586 ? 25.667  -8.076  -9.863  1.00 97.87 586 A 1 
ATOM   4528 C  CG1 . VAL A 1 586 ? 27.083  -7.766  -9.414  1.00 90.07 586 A 1 
ATOM   4529 C  CG2 . VAL A 1 586 ? 25.589  -9.477  -10.444 1.00 91.26 586 A 1 
ATOM   4530 N  N   . SER A 1 587 ? 25.226  -6.289  -6.972  1.00 98.52 587 A 1 
ATOM   4531 C  CA  . SER A 1 587 ? 25.247  -4.956  -6.393  1.00 98.50 587 A 1 
ATOM   4532 C  C   . SER A 1 587 ? 26.641  -4.616  -5.889  1.00 98.55 587 A 1 
ATOM   4533 O  O   . SER A 1 587 ? 27.378  -5.488  -5.425  1.00 98.01 587 A 1 
ATOM   4534 C  CB  . SER A 1 587 ? 24.238  -4.870  -5.238  1.00 97.90 587 A 1 
ATOM   4535 O  OG  . SER A 1 587 ? 24.091  -3.546  -4.772  1.00 92.40 587 A 1 
ATOM   4536 N  N   . TYR A 1 588 ? 27.009  -3.334  -5.995  1.00 98.47 588 A 1 
ATOM   4537 C  CA  . TYR A 1 588 ? 28.317  -2.880  -5.556  1.00 98.34 588 A 1 
ATOM   4538 C  C   . TYR A 1 588 ? 28.222  -1.619  -4.698  1.00 98.32 588 A 1 
ATOM   4539 O  O   . TYR A 1 588 ? 27.612  -0.630  -5.105  1.00 97.78 588 A 1 
ATOM   4540 C  CB  . TYR A 1 588 ? 29.221  -2.603  -6.758  1.00 97.98 588 A 1 
ATOM   4541 C  CG  . TYR A 1 588 ? 30.559  -1.985  -6.399  1.00 97.77 588 A 1 
ATOM   4542 C  CD1 . TYR A 1 588 ? 31.495  -2.689  -5.641  1.00 96.82 588 A 1 
ATOM   4543 C  CD2 . TYR A 1 588 ? 30.888  -0.691  -6.803  1.00 96.99 588 A 1 
ATOM   4544 C  CE1 . TYR A 1 588 ? 32.715  -2.131  -5.289  1.00 96.16 588 A 1 
ATOM   4545 C  CE2 . TYR A 1 588 ? 32.102  -0.117  -6.460  1.00 96.10 588 A 1 
ATOM   4546 C  CZ  . TYR A 1 588 ? 33.015  -0.841  -5.709  1.00 96.05 588 A 1 
ATOM   4547 O  OH  . TYR A 1 588 ? 34.220  -0.267  -5.359  1.00 94.22 588 A 1 
ATOM   4548 N  N   . GLN A 1 589 ? 28.838  -1.675  -3.527  1.00 97.89 589 A 1 
ATOM   4549 C  CA  . GLN A 1 589 ? 28.899  -0.545  -2.616  1.00 97.23 589 A 1 
ATOM   4550 C  C   . GLN A 1 589 ? 30.325  -0.015  -2.732  1.00 97.41 589 A 1 
ATOM   4551 O  O   . GLN A 1 589 ? 31.282  -0.714  -2.391  1.00 95.96 589 A 1 
ATOM   4552 C  CB  . GLN A 1 589 ? 28.618  -0.986  -1.172  1.00 95.35 589 A 1 
ATOM   4553 C  CG  . GLN A 1 589 ? 27.175  -1.423  -0.930  1.00 83.96 589 A 1 
ATOM   4554 C  CD  . GLN A 1 589 ? 26.190  -0.270  -1.026  1.00 75.99 589 A 1 
ATOM   4555 O  OE1 . GLN A 1 589 ? 25.123  -0.403  -1.626  1.00 65.91 589 A 1 
ATOM   4556 N  NE2 . GLN A 1 589 ? 26.539  0.856   -0.437  1.00 62.48 589 A 1 
ATOM   4557 N  N   . GLY A 1 590 ? 30.460  1.197   -3.235  1.00 96.52 590 A 1 
ATOM   4558 C  CA  . GLY A 1 590 ? 31.764  1.791   -3.439  1.00 96.43 590 A 1 
ATOM   4559 C  C   . GLY A 1 590 ? 32.708  1.766   -2.252  1.00 96.21 590 A 1 
ATOM   4560 O  O   . GLY A 1 590 ? 32.303  1.965   -1.113  1.00 94.20 590 A 1 
ATOM   4561 N  N   . GLN A 1 591 ? 33.989  1.524   -2.543  1.00 96.55 591 A 1 
ATOM   4562 C  CA  . GLN A 1 591 ? 35.032  1.471   -1.531  1.00 95.89 591 A 1 
ATOM   4563 C  C   . GLN A 1 591 ? 36.115  2.501   -1.849  1.00 95.50 591 A 1 
ATOM   4564 O  O   . GLN A 1 591 ? 36.293  2.874   -3.010  1.00 91.52 591 A 1 
ATOM   4565 C  CB  . GLN A 1 591 ? 35.664  0.077   -1.481  1.00 94.12 591 A 1 
ATOM   4566 C  CG  . GLN A 1 591 ? 34.675  -1.068  -1.320  1.00 91.40 591 A 1 
ATOM   4567 C  CD  . GLN A 1 591 ? 33.993  -1.061  0.030   1.00 87.41 591 A 1 
ATOM   4568 O  OE1 . GLN A 1 591 ? 34.650  -1.077  1.075   1.00 75.89 591 A 1 
ATOM   4569 N  NE2 . GLN A 1 591 ? 32.669  -1.038  0.021   1.00 73.41 591 A 1 
ATOM   4570 N  N   . GLN A 1 592 ? 36.835  2.935   -0.814  1.00 93.57 592 A 1 
ATOM   4571 C  CA  . GLN A 1 592 ? 37.936  3.881   -0.971  1.00 93.34 592 A 1 
ATOM   4572 C  C   . GLN A 1 592 ? 37.558  5.101   -1.818  1.00 93.70 592 A 1 
ATOM   4573 O  O   . GLN A 1 592 ? 36.683  5.868   -1.435  1.00 88.93 592 A 1 
ATOM   4574 C  CB  . GLN A 1 592 ? 39.163  3.151   -1.559  1.00 90.40 592 A 1 
ATOM   4575 C  CG  . GLN A 1 592 ? 39.553  1.910   -0.781  1.00 83.48 592 A 1 
ATOM   4576 C  CD  . GLN A 1 592 ? 40.725  1.177   -1.402  1.00 74.29 592 A 1 
ATOM   4577 O  OE1 . GLN A 1 592 ? 40.870  1.130   -2.618  1.00 65.37 592 A 1 
ATOM   4578 N  NE2 . GLN A 1 592 ? 41.562  0.582   -0.562  1.00 63.79 592 A 1 
ATOM   4579 N  N   . ALA A 1 593 ? 38.203  5.274   -2.961  1.00 93.96 593 A 1 
ATOM   4580 C  CA  . ALA A 1 593 ? 37.956  6.418   -3.834  1.00 94.13 593 A 1 
ATOM   4581 C  C   . ALA A 1 593 ? 36.529  6.456   -4.372  1.00 94.80 593 A 1 
ATOM   4582 O  O   . ALA A 1 593 ? 36.034  7.524   -4.741  1.00 91.87 593 A 1 
ATOM   4583 C  CB  . ALA A 1 593 ? 38.948  6.424   -4.992  1.00 92.63 593 A 1 
ATOM   4584 N  N   . LEU A 1 594 ? 35.861  5.297   -4.420  1.00 95.81 594 A 1 
ATOM   4585 C  CA  . LEU A 1 594 ? 34.497  5.219   -4.925  1.00 96.47 594 A 1 
ATOM   4586 C  C   . LEU A 1 594 ? 33.454  5.185   -3.806  1.00 96.57 594 A 1 
ATOM   4587 O  O   . LEU A 1 594 ? 32.278  4.933   -4.060  1.00 94.60 594 A 1 
ATOM   4588 C  CB  . LEU A 1 594 ? 34.339  3.984   -5.821  1.00 95.41 594 A 1 
ATOM   4589 C  CG  . LEU A 1 594 ? 35.175  3.971   -7.099  1.00 93.04 594 A 1 
ATOM   4590 C  CD1 . LEU A 1 594 ? 34.978  2.651   -7.827  1.00 87.80 594 A 1 
ATOM   4591 C  CD2 . LEU A 1 594 ? 34.792  5.140   -7.985  1.00 86.91 594 A 1 
ATOM   4592 N  N   . LYS A 1 595 ? 33.867  5.438   -2.569  1.00 94.21 595 A 1 
ATOM   4593 C  CA  . LYS A 1 595 ? 32.939  5.409   -1.446  1.00 93.14 595 A 1 
ATOM   4594 C  C   . LYS A 1 595 ? 31.833  6.439   -1.661  1.00 93.17 595 A 1 
ATOM   4595 O  O   . LYS A 1 595 ? 32.096  7.579   -2.036  1.00 90.18 595 A 1 
ATOM   4596 C  CB  . LYS A 1 595 ? 33.671  5.677   -0.136  1.00 90.77 595 A 1 
ATOM   4597 C  CG  . LYS A 1 595 ? 32.809  5.434   1.093   1.00 81.19 595 A 1 
ATOM   4598 C  CD  . LYS A 1 595 ? 33.652  5.152   2.319   1.00 73.89 595 A 1 
ATOM   4599 C  CE  . LYS A 1 595 ? 32.799  4.704   3.476   1.00 63.46 595 A 1 
ATOM   4600 N  NZ  . LYS A 1 595 ? 33.617  4.233   4.637   1.00 56.28 595 A 1 
ATOM   4601 N  N   . GLY A 1 596 ? 30.588  6.001   -1.435  1.00 92.87 596 A 1 
ATOM   4602 C  CA  . GLY A 1 596 ? 29.454  6.876   -1.635  1.00 93.23 596 A 1 
ATOM   4603 C  C   . GLY A 1 596 ? 28.722  6.519   -2.915  1.00 94.60 596 A 1 
ATOM   4604 O  O   . GLY A 1 596 ? 27.597  6.956   -3.141  1.00 93.71 596 A 1 
ATOM   4605 N  N   . MET A 1 597 ? 29.360  5.714   -3.760  1.00 97.00 597 A 1 
ATOM   4606 C  CA  . MET A 1 597 ? 28.755  5.280   -5.015  1.00 97.44 597 A 1 
ATOM   4607 C  C   . MET A 1 597 ? 28.145  3.894   -4.852  1.00 97.66 597 A 1 
ATOM   4608 O  O   . MET A 1 597 ? 28.761  2.998   -4.283  1.00 96.86 597 A 1 
ATOM   4609 C  CB  . MET A 1 597 ? 29.798  5.266   -6.130  1.00 96.58 597 A 1 
ATOM   4610 C  CG  . MET A 1 597 ? 29.223  5.040   -7.530  1.00 88.21 597 A 1 
ATOM   4611 S  SD  . MET A 1 597 ? 29.012  3.301   -7.966  1.00 80.27 597 A 1 
ATOM   4612 C  CE  . MET A 1 597 ? 30.675  2.894   -8.486  1.00 68.20 597 A 1 
ATOM   4613 N  N   . THR A 1 598 ? 26.912  3.726   -5.343  1.00 97.74 598 A 1 
ATOM   4614 C  CA  . THR A 1 598 ? 26.215  2.450   -5.277  1.00 97.70 598 A 1 
ATOM   4615 C  C   . THR A 1 598 ? 25.655  2.145   -6.656  1.00 98.14 598 A 1 
ATOM   4616 O  O   . THR A 1 598 ? 25.089  3.024   -7.310  1.00 97.59 598 A 1 
ATOM   4617 C  CB  . THR A 1 598 ? 25.048  2.495   -4.272  1.00 96.24 598 A 1 
ATOM   4618 O  OG1 . THR A 1 598 ? 25.546  2.752   -2.959  1.00 87.91 598 A 1 
ATOM   4619 C  CG2 . THR A 1 598 ? 24.287  1.175   -4.269  1.00 86.54 598 A 1 
ATOM   4620 N  N   . THR A 1 599 ? 25.822  0.908   -7.103  1.00 98.36 599 A 1 
ATOM   4621 C  CA  . THR A 1 599 ? 25.275  0.523   -8.390  1.00 98.37 599 A 1 
ATOM   4622 C  C   . THR A 1 599 ? 24.771  -0.908  -8.313  1.00 98.53 599 A 1 
ATOM   4623 O  O   . THR A 1 599 ? 25.392  -1.767  -7.684  1.00 97.97 599 A 1 
ATOM   4624 C  CB  . THR A 1 599 ? 26.316  0.667   -9.528  1.00 97.10 599 A 1 
ATOM   4625 O  OG1 . THR A 1 599 ? 25.681  0.408   -10.787 1.00 85.84 599 A 1 
ATOM   4626 C  CG2 . THR A 1 599 ? 27.479  -0.294  -9.339  1.00 84.59 599 A 1 
ATOM   4627 N  N   . THR A 1 600 ? 23.612  -1.163  -8.928  1.00 98.44 600 A 1 
ATOM   4628 C  CA  . THR A 1 600 ? 22.997  -2.478  -8.895  1.00 98.43 600 A 1 
ATOM   4629 C  C   . THR A 1 600 ? 22.442  -2.832  -10.269 1.00 98.59 600 A 1 
ATOM   4630 O  O   . THR A 1 600 ? 21.844  -1.996  -10.939 1.00 98.08 600 A 1 
ATOM   4631 C  CB  . THR A 1 600 ? 21.858  -2.520  -7.864  1.00 97.68 600 A 1
[truncated: 24,493 more chars]
