# Supplementary material for: Inhibiting heme piracy by pathogenic Escherichia coli using de novo-designed proteins
Source: Nat Commun. 2025 Jul 9;16:6066. doi: 10.1038/s41467-025-60612-9 (PMC12241658; doi:10.1038/s41467-025-60612-9)
Supplement: Supplementary file 3 — Supplementary Data 1 [file 41467_2025_60612_MOESM3_ESM.zip › fold_chua_h420a_hemin/fold_chua_h420a_hemin_model_0.cif]

# By using this file you agree to the legally binding terms of use found at alphafoldserver.com/output-terms
data_3dad1291bd62a9be
#
_entry.id 3dad1291bd62a9be
#
loop_
_atom_type.symbol
C  
FE 
N  
O  
S  
#
loop_
_audit_author.name
_audit_author.pdbx_ordinal
"Google DeepMind" 1 
"Isomorphic Labs" 2 
#
_audit_conform.dict_location https://raw.githubusercontent.com/ihmwg/ModelCIF/master/dist/mmcif_ma.dic
_audit_conform.dict_name     mmcif_ma.dic
_audit_conform.dict_version  1.4.5
#
loop_
_chem_comp.formula
_chem_comp.formula_weight
_chem_comp.id
_chem_comp.mon_nstd_flag
_chem_comp.name
_chem_comp.pdbx_smiles
_chem_comp.pdbx_synonyms
_chem_comp.type
"C3 H7 N O2"       89.093  ALA y ALANINE                           C[C@H](N)C(O)=O                                                                               ?    "L-PEPTIDE LINKING" 
"C6 H15 N4 O2"     175.209 ARG y ARGININE                          N[C@@H](CCCNC(N)=[NH2+])C(O)=O                                                                ?    "L-PEPTIDE LINKING" 
"C4 H8 N2 O3"      132.118 ASN y ASPARAGINE                        N[C@@H](CC(N)=O)C(O)=O                                                                        ?    "L-PEPTIDE LINKING" 
"C4 H7 N O4"       133.103 ASP y "ASPARTIC ACID"                   N[C@@H](CC(O)=O)C(O)=O                                                                        ?    "L-PEPTIDE LINKING" 
"C5 H10 N2 O3"     146.144 GLN y GLUTAMINE                         N[C@@H](CCC(N)=O)C(O)=O                                                                       ?    "L-PEPTIDE LINKING" 
"C5 H9 N O4"       147.129 GLU y "GLUTAMIC ACID"                   N[C@@H](CCC(O)=O)C(O)=O                                                                       ?    "L-PEPTIDE LINKING" 
"C2 H5 N O2"       75.067  GLY y GLYCINE                           NCC(O)=O                                                                                      ?    "PEPTIDE LINKING"   
"C34 H32 Fe N4 O4" 616.487 HEM . "PROTOPORPHYRIN IX CONTAINING FE" CC1=C(CCC(O)=O)C2=Cc3n4[Fe]5|6|N2=C1C=c7n5c(=CC8=N|6C(=Cc4c(C)c3CCC(O)=O)C(=C8C=C)C)c(C)c7C=C HEME NON-POLYMER         
"C6 H10 N3 O2"     156.162 HIS y HISTIDINE                         N[C@@H](Cc1c[nH]c[nH+]1)C(O)=O                                                                ?    "L-PEPTIDE LINKING" 
"C6 H13 N O2"      131.173 ILE y ISOLEUCINE                        CC[C@H](C)[C@H](N)C(O)=O                                                                      ?    "L-PEPTIDE LINKING" 
"C6 H13 N O2"      131.173 LEU y LEUCINE                           CC(C)C[C@H](N)C(O)=O                                                                          ?    "L-PEPTIDE LINKING" 
"C6 H15 N2 O2"     147.195 LYS y LYSINE                            N[C@@H](CCCC[NH3+])C(O)=O                                                                     ?    "L-PEPTIDE LINKING" 
"C5 H11 N O2 S"    149.211 MET y METHIONINE                        CSCC[C@H](N)C(O)=O                                                                            ?    "L-PEPTIDE LINKING" 
"C9 H11 N O2"      165.189 PHE y PHENYLALANINE                     N[C@@H](Cc1ccccc1)C(O)=O                                                                      ?    "L-PEPTIDE LINKING" 
"C5 H9 N O2"       115.130 PRO y PROLINE                           OC(=O)[C@@H]1CCCN1                                                                            ?    "L-PEPTIDE LINKING" 
"C3 H7 N O3"       105.093 SER y SERINE                            N[C@@H](CO)C(O)=O                                                                             ?    "L-PEPTIDE LINKING" 
"C4 H9 N O3"       119.119 THR y THREONINE                         C[C@@H](O)[C@H](N)C(O)=O                                                                      ?    "L-PEPTIDE LINKING" 
"C11 H12 N2 O2"    204.225 TRP y TRYPTOPHAN                        N[C@@H](Cc1c[nH]c2ccccc12)C(O)=O                                                              ?    "L-PEPTIDE LINKING" 
"C9 H11 N O3"      181.189 TYR y TYROSINE                          N[C@@H](Cc1ccc(O)cc1)C(O)=O                                                                   ?    "L-PEPTIDE LINKING" 
"C5 H11 N O2"      117.146 VAL y VALINE                            CC(C)[C@H](N)C(O)=O                                                                           ?    "L-PEPTIDE LINKING" 
#
_citation.book_publisher          ?
_citation.country                 UK
_citation.id                      primary
_citation.journal_full            Nature
_citation.journal_id_ASTM         NATUAS
_citation.journal_id_CSD          0006
_citation.journal_id_ISSN         0028-0836
_citation.journal_volume          630
_citation.page_first              493
_citation.page_last               500
_citation.pdbx_database_id_DOI    10.1038/s41586-024-07487-w
_citation.pdbx_database_id_PubMed 38718835
_citation.title                   "Accurate structure prediction of biomolecular interactions with AlphaFold 3"
_citation.year                    2024
#
loop_
_citation_author.citation_id
_citation_author.name
_citation_author.ordinal
primary "Google DeepMind" 1 
primary "Isomorphic Labs" 2 
#
loop_
_entity.id
_entity.pdbx_description
_entity.type
1 . polymer     
2 . non-polymer 
#
_entity_poly.entity_id      1
_entity_poly.pdbx_strand_id A
_entity_poly.type           polypeptide(L)
#
loop_
_entity_poly_seq.entity_id
_entity_poly_seq.hetero
_entity_poly_seq.mon_id
_entity_poly_seq.num
1 n THR 1   
1 n GLU 2   
1 n THR 3   
1 n MET 4   
1 n THR 5   
1 n VAL 6   
1 n THR 7   
1 n ALA 8   
1 n THR 9   
1 n GLY 10  
1 n ASN 11  
1 n ALA 12  
1 n ARG 13  
1 n SER 14  
1 n SER 15  
1 n PHE 16  
1 n GLU 17  
1 n ALA 18  
1 n PRO 19  
1 n MET 20  
1 n MET 21  
1 n VAL 22  
1 n SER 23  
1 n VAL 24  
1 n ILE 25  
1 n ASP 26  
1 n THR 27  
1 n SER 28  
1 n ALA 29  
1 n PRO 30  
1 n GLU 31  
1 n ASN 32  
1 n GLN 33  
1 n THR 34  
1 n ALA 35  
1 n THR 36  
1 n SER 37  
1 n ALA 38  
1 n THR 39  
1 n ASP 40  
1 n LEU 41  
1 n LEU 42  
1 n ARG 43  
1 n HIS 44  
1 n VAL 45  
1 n PRO 46  
1 n GLY 47  
1 n ILE 48  
1 n THR 49  
1 n LEU 50  
1 n ASP 51  
1 n GLY 52  
1 n THR 53  
1 n GLY 54  
1 n ARG 55  
1 n THR 56  
1 n ASN 57  
1 n GLY 58  
1 n GLN 59  
1 n ASP 60  
1 n VAL 61  
1 n ASN 62  
1 n MET 63  
1 n ARG 64  
1 n GLY 65  
1 n TYR 66  
1 n ASP 67  
1 n HIS 68  
1 n ARG 69  
1 n GLY 70  
1 n VAL 71  
1 n LEU 72  
1 n VAL 73  
1 n LEU 74  
1 n VAL 75  
1 n ASP 76  
1 n GLY 77  
1 n VAL 78  
1 n ARG 79  
1 n GLN 80  
1 n GLY 81  
1 n THR 82  
1 n ASP 83  
1 n THR 84  
1 n GLY 85  
1 n HIS 86  
1 n LEU 87  
1 n ASN 88  
1 n GLY 89  
1 n THR 90  
1 n PHE 91  
1 n LEU 92  
1 n ASP 93  
1 n PRO 94  
1 n ALA 95  
1 n LEU 96  
1 n ILE 97  
1 n LYS 98  
1 n ARG 99  
1 n VAL 100 
1 n GLU 101 
1 n ILE 102 
1 n VAL 103 
1 n ARG 104 
1 n GLY 105 
1 n PRO 106 
1 n SER 107 
1 n ALA 108 
1 n LEU 109 
1 n LEU 110 
1 n TYR 111 
1 n GLY 112 
1 n SER 113 
1 n GLY 114 
1 n ALA 115 
1 n LEU 116 
1 n GLY 117 
1 n GLY 118 
1 n VAL 119 
1 n ILE 120 
1 n SER 121 
1 n TYR 122 
1 n ASP 123 
1 n THR 124 
1 n VAL 125 
1 n ASP 126 
1 n ALA 127 
1 n LYS 128 
1 n ASP 129 
1 n LEU 130 
1 n LEU 131 
1 n GLN 132 
1 n GLU 133 
1 n GLY 134 
1 n GLN 135 
1 n SER 136 
1 n SER 137 
1 n GLY 138 
1 n PHE 139 
1 n ARG 140 
1 n VAL 141 
1 n PHE 142 
1 n GLY 143 
1 n THR 144 
1 n GLY 145 
1 n GLY 146 
1 n THR 147 
1 n GLY 148 
1 n ASP 149 
1 n HIS 150 
1 n SER 151 
1 n LEU 152 
1 n GLY 153 
1 n LEU 154 
1 n GLY 155 
1 n ALA 156 
1 n SER 157 
1 n ALA 158 
1 n PHE 159 
1 n GLY 160 
1 n ARG 161 
1 n THR 162 
1 n GLU 163 
1 n ASN 164 
1 n LEU 165 
1 n ASP 166 
1 n GLY 167 
1 n ILE 168 
1 n VAL 169 
1 n ALA 170 
1 n TRP 171 
1 n SER 172 
1 n SER 173 
1 n ARG 174 
1 n ASP 175 
1 n ARG 176 
1 n GLY 177 
1 n ASP 178 
1 n LEU 179 
1 n ARG 180 
1 n GLN 181 
1 n SER 182 
1 n ASN 183 
1 n GLY 184 
1 n GLU 185 
1 n THR 186 
1 n ALA 187 
1 n PRO 188 
1 n ASN 189 
1 n ASP 190 
1 n GLU 191 
1 n SER 192 
1 n ILE 193 
1 n ASN 194 
1 n ASN 195 
1 n MET 196 
1 n LEU 197 
1 n ALA 198 
1 n LYS 199 
1 n GLY 200 
1 n THR 201 
1 n TRP 202 
1 n GLN 203 
1 n ILE 204 
1 n ASP 205 
1 n SER 206 
1 n ALA 207 
1 n GLN 208 
1 n SER 209 
1 n LEU 210 
1 n SER 211 
1 n GLY 212 
1 n LEU 213 
1 n VAL 214 
1 n ARG 215 
1 n TYR 216 
1 n TYR 217 
1 n ASN 218 
1 n ASN 219 
1 n ASP 220 
1 n ALA 221 
1 n ARG 222 
1 n GLU 223 
1 n PRO 224 
1 n LYS 225 
1 n ASN 226 
1 n PRO 227 
1 n GLN 228 
1 n THR 229 
1 n VAL 230 
1 n GLU 231 
1 n ALA 232 
1 n SER 233 
1 n ASP 234 
1 n SER 235 
1 n SER 236 
1 n ASN 237 
1 n PRO 238 
1 n MET 239 
1 n VAL 240 
1 n ASP 241 
1 n ARG 242 
1 n SER 243 
1 n THR 244 
1 n ILE 245 
1 n GLN 246 
1 n ARG 247 
1 n ASP 248 
1 n ALA 249 
1 n GLN 250 
1 n LEU 251 
1 n SER 252 
1 n TYR 253 
1 n LYS 254 
1 n LEU 255 
1 n ALA 256 
1 n PRO 257 
1 n GLN 258 
1 n GLY 259 
1 n ASN 260 
1 n ASP 261 
1 n TRP 262 
1 n LEU 263 
1 n ASN 264 
1 n ALA 265 
1 n ASP 266 
1 n ALA 267 
1 n LYS 268 
1 n ILE 269 
1 n TYR 270 
1 n TRP 271 
1 n SER 272 
1 n GLU 273 
1 n VAL 274 
1 n ARG 275 
1 n ILE 276 
1 n ASN 277 
1 n ALA 278 
1 n GLN 279 
1 n ASN 280 
1 n THR 281 
1 n GLY 282 
1 n SER 283 
1 n SER 284 
1 n GLY 285 
1 n GLU 286 
1 n TYR 287 
1 n ARG 288 
1 n GLU 289 
1 n GLN 290 
1 n ILE 291 
1 n THR 292 
1 n LYS 293 
1 n GLY 294 
1 n ALA 295 
1 n ARG 296 
1 n LEU 297 
1 n GLU 298 
1 n ASN 299 
1 n ARG 300 
1 n SER 301 
1 n THR 302 
1 n LEU 303 
1 n PHE 304 
1 n ALA 305 
1 n ASP 306 
1 n SER 307 
1 n PHE 308 
1 n ALA 309 
1 n SER 310 
1 n HIS 311 
1 n LEU 312 
1 n LEU 313 
1 n THR 314 
1 n TYR 315 
1 n GLY 316 
1 n GLY 317 
1 n GLU 318 
1 n TYR 319 
1 n TYR 320 
1 n ARG 321 
1 n GLN 322 
1 n GLU 323 
1 n GLN 324 
1 n HIS 325 
1 n PRO 326 
1 n GLY 327 
1 n GLY 328 
1 n ALA 329 
1 n THR 330 
1 n THR 331 
1 n GLY 332 
1 n PHE 333 
1 n PRO 334 
1 n GLN 335 
1 n ALA 336 
1 n LYS 337 
1 n ILE 338 
1 n ASP 339 
1 n PHE 340 
1 n SER 341 
1 n SER 342 
1 n GLY 343 
1 n TRP 344 
1 n LEU 345 
1 n GLN 346 
1 n ASP 347 
1 n GLU 348 
1 n ILE 349 
1 n THR 350 
1 n LEU 351 
1 n ARG 352 
1 n ASP 353 
1 n LEU 354 
1 n PRO 355 
1 n ILE 356 
1 n THR 357 
1 n LEU 358 
1 n LEU 359 
1 n GLY 360 
1 n GLY 361 
1 n THR 362 
1 n ARG 363 
1 n TYR 364 
1 n ASP 365 
1 n SER 366 
1 n TYR 367 
1 n ARG 368 
1 n GLY 369 
1 n SER 370 
1 n SER 371 
1 n ASP 372 
1 n GLY 373 
1 n TYR 374 
1 n LYS 375 
1 n ASP 376 
1 n VAL 377 
1 n ASP 378 
1 n ALA 379 
1 n ASP 380 
1 n LYS 381 
1 n TRP 382 
1 n SER 383 
1 n SER 384 
1 n ARG 385 
1 n ALA 386 
1 n GLY 387 
1 n MET 388 
1 n THR 389 
1 n ILE 390 
1 n ASN 391 
1 n PRO 392 
1 n THR 393 
1 n ASN 394 
1 n TRP 395 
1 n LEU 396 
1 n MET 397 
1 n LEU 398 
1 n PHE 399 
1 n GLY 400 
1 n SER 401 
1 n TYR 402 
1 n ALA 403 
1 n GLN 404 
1 n ALA 405 
1 n PHE 406 
1 n ARG 407 
1 n ALA 408 
1 n PRO 409 
1 n THR 410 
1 n MET 411 
1 n GLY 412 
1 n GLU 413 
1 n MET 414 
1 n TYR 415 
1 n ASN 416 
1 n ASP 417 
1 n SER 418 
1 n LYS 419 
1 n ALA 420 
1 n PHE 421 
1 n SER 422 
1 n ILE 423 
1 n GLY 424 
1 n ARG 425 
1 n PHE 426 
1 n TYR 427 
1 n THR 428 
1 n ASN 429 
1 n TYR 430 
1 n TRP 431 
1 n VAL 432 
1 n PRO 433 
1 n ASN 434 
1 n PRO 435 
1 n ASN 436 
1 n LEU 437 
1 n ARG 438 
1 n PRO 439 
1 n GLU 440 
1 n THR 441 
1 n ASN 442 
1 n GLU 443 
1 n THR 444 
1 n GLN 445 
1 n GLU 446 
1 n TYR 447 
1 n GLY 448 
1 n PHE 449 
1 n GLY 450 
1 n LEU 451 
1 n ARG 452 
1 n PHE 453 
1 n ASP 454 
1 n ASP 455 
1 n LEU 456 
1 n MET 457 
1 n LEU 458 
1 n SER 459 
1 n ASN 460 
1 n ASP 461 
1 n ALA 462 
1 n LEU 463 
1 n GLU 464 
1 n PHE 465 
1 n LYS 466 
1 n ALA 467 
1 n SER 468 
1 n TYR 469 
1 n PHE 470 
1 n ASP 471 
1 n THR 472 
1 n LYS 473 
1 n ALA 474 
1 n LYS 475 
1 n ASP 476 
1 n TYR 477 
1 n ILE 478 
1 n SER 479 
1 n THR 480 
1 n THR 481 
1 n VAL 482 
1 n ASP 483 
1 n PHE 484 
1 n ALA 485 
1 n ALA 486 
1 n ALA 487 
1 n THR 488 
1 n THR 489 
1 n MET 490 
1 n SER 491 
1 n TYR 492 
1 n ASN 493 
1 n VAL 494 
1 n PRO 495 
1 n ASN 496 
1 n ALA 497 
1 n LYS 498 
1 n ILE 499 
1 n TRP 500 
1 n GLY 501 
1 n TRP 502 
1 n ASP 503 
1 n VAL 504 
1 n MET 505 
1 n THR 506 
1 n LYS 507 
1 n TYR 508 
1 n THR 509 
1 n THR 510 
1 n ASP 511 
1 n LEU 512 
1 n PHE 513 
1 n SER 514 
1 n LEU 515 
1 n ASP 516 
1 n VAL 517 
1 n ALA 518 
1 n TYR 519 
1 n ASN 520 
1 n ARG 521 
1 n THR 522 
1 n ARG 523 
1 n GLY 524 
1 n LYS 525 
1 n ASP 526 
1 n THR 527 
1 n ASP 528 
1 n THR 529 
1 n GLY 530 
1 n GLU 531 
1 n TYR 532 
1 n ILE 533 
1 n SER 534 
1 n SER 535 
1 n ILE 536 
1 n ASN 537 
1 n PRO 538 
1 n ASP 539 
1 n THR 540 
1 n VAL 541 
1 n THR 542 
1 n SER 543 
1 n THR 544 
1 n LEU 545 
1 n ASN 546 
1 n ILE 547 
1 n PRO 548 
1 n ILE 549 
1 n ALA 550 
1 n HIS 551 
1 n SER 552 
1 n GLY 553 
1 n PHE 554 
1 n SER 555 
1 n VAL 556 
1 n GLY 557 
1 n TRP 558 
1 n VAL 559 
1 n GLY 560 
1 n THR 561 
1 n PHE 562 
1 n ALA 563 
1 n ASP 564 
1 n ARG 565 
1 n SER 566 
1 n THR 567 
1 n HIS 568 
1 n ILE 569 
1 n SER 570 
1 n SER 571 
1 n SER 572 
1 n TYR 573 
1 n SER 574 
1 n LYS 575 
1 n GLN 576 
1 n PRO 577 
1 n GLY 578 
1 n TYR 579 
1 n GLY 580 
1 n VAL 581 
1 n ASN 582 
1 n ASP 583 
1 n PHE 584 
1 n TYR 585 
1 n VAL 586 
1 n SER 587 
1 n TYR 588 
1 n GLN 589 
1 n GLY 590 
1 n GLN 591 
1 n GLN 592 
1 n ALA 593 
1 n LEU 594 
1 n LYS 595 
1 n GLY 596 
1 n MET 597 
1 n THR 598 
1 n THR 599 
1 n THR 600 
1 n LEU 601 
1 n VAL 602 
1 n LEU 603 
1 n GLY 604 
1 n ASN 605 
1 n ALA 606 
1 n PHE 607 
1 n ASP 608 
1 n LYS 609 
1 n GLU 610 
1 n TYR 611 
1 n TRP 612 
1 n SER 613 
1 n PRO 614 
1 n GLN 615 
1 n GLY 616 
1 n ILE 617 
1 n PRO 618 
1 n GLN 619 
1 n ASP 620 
1 n GLY 621 
1 n ARG 622 
1 n ASN 623 
1 n GLY 624 
1 n LYS 625 
1 n ILE 626 
1 n PHE 627 
1 n VAL 628 
1 n SER 629 
1 n TYR 630 
1 n GLN 631 
1 n TRP 632 
#
_ma_data.content_type "model coordinates"
_ma_data.id           1
_ma_data.name         Model
#
_ma_model_list.data_id          1
_ma_model_list.model_group_id   1
_ma_model_list.model_group_name "AlphaFold-beta-20231127 (2b86f29d-618d-47cf-8aef-20020b1102eb @ 2025-03-08 19:50:38)"
_ma_model_list.model_id         1
_ma_model_list.model_name       "Top ranked model"
_ma_model_list.model_type       "Ab initio model"
_ma_model_list.ordinal_id       1
#
loop_
_ma_protocol_step.method_type
_ma_protocol_step.ordinal_id
_ma_protocol_step.protocol_id
_ma_protocol_step.step_id
"coevolution MSA" 1 1 1 
"template search" 2 1 2 
modeling          3 1 3 
#
loop_
_ma_qa_metric.id
_ma_qa_metric.mode
_ma_qa_metric.name
_ma_qa_metric.software_group_id
_ma_qa_metric.type
1 global pLDDT 1 pLDDT 
2 local  pLDDT 1 pLDDT 
#
_ma_qa_metric_global.metric_id    1
_ma_qa_metric_global.metric_value 91.67
_ma_qa_metric_global.model_id     1
_ma_qa_metric_global.ordinal_id   1
#
_ma_software_group.group_id    1
_ma_software_group.ordinal_id  1
_ma_software_group.software_id 1
#
loop_
_ma_target_entity.data_id
_ma_target_entity.entity_id
_ma_target_entity.origin
1 1 . 
1 2 . 
#
loop_
_ma_target_entity_instance.asym_id
_ma_target_entity_instance.details
_ma_target_entity_instance.entity_id
A . 1 
B . 2 
#
loop_
_pdbx_data_usage.details
_pdbx_data_usage.id
_pdbx_data_usage.type
_pdbx_data_usage.url
;NON-COMMERCIAL USE ONLY, BY USING THIS FILE YOU AGREE TO THE TERMS OF USE FOUND
AT alphafoldserver.com/output-terms.
;
1 license    ? 
;THE INFORMATION IS NOT INTENDED FOR, HAS NOT BEEN VALIDATED FOR, AND IS NOT
APPROVED FOR CLINICAL USE. IT SHOULD NOT BE USED FOR CLINICAL PURPOSE OR RELIED
ON FOR MEDICAL OR OTHER PROFESSIONAL ADVICE. IT IS THEORETICAL MODELLING ONLY
AND CAUTION SHOULD BE EXERCISED IN ITS USE. IT IS PROVIDED "AS-IS" WITHOUT ANY
WARRANTY OF ANY KIND, WHETHER EXPRESSED OR IMPLIED. NO WARRANTY IS GIVEN THAT
USE OF THE INFORMATION SHALL NOT INFRINGE THE RIGHTS OF ANY THIRD PARTY.
;
2 disclaimer ? 
#
_pdbx_nonpoly_scheme.asym_id       B
_pdbx_nonpoly_scheme.auth_seq_num  1
_pdbx_nonpoly_scheme.entity_id     2
_pdbx_nonpoly_scheme.mon_id        HEM
_pdbx_nonpoly_scheme.pdb_ins_code  .
_pdbx_nonpoly_scheme.pdb_seq_num   1
_pdbx_nonpoly_scheme.pdb_strand_id B
#
loop_
_pdbx_poly_seq_scheme.asym_id
_pdbx_poly_seq_scheme.auth_seq_num
_pdbx_poly_seq_scheme.entity_id
_pdbx_poly_seq_scheme.hetero
_pdbx_poly_seq_scheme.mon_id
_pdbx_poly_seq_scheme.pdb_ins_code
_pdbx_poly_seq_scheme.pdb_seq_num
_pdbx_poly_seq_scheme.pdb_strand_id
_pdbx_poly_seq_scheme.seq_id
A 1   1 n THR . 1   A 1   
A 2   1 n GLU . 2   A 2   
A 3   1 n THR . 3   A 3   
A 4   1 n MET . 4   A 4   
A 5   1 n THR . 5   A 5   
A 6   1 n VAL . 6   A 6   
A 7   1 n THR . 7   A 7   
A 8   1 n ALA . 8   A 8   
A 9   1 n THR . 9   A 9   
A 10  1 n GLY . 10  A 10  
A 11  1 n ASN . 11  A 11  
A 12  1 n ALA . 12  A 12  
A 13  1 n ARG . 13  A 13  
A 14  1 n SER . 14  A 14  
A 15  1 n SER . 15  A 15  
A 16  1 n PHE . 16  A 16  
A 17  1 n GLU . 17  A 17  
A 18  1 n ALA . 18  A 18  
A 19  1 n PRO . 19  A 19  
A 20  1 n MET . 20  A 20  
A 21  1 n MET . 21  A 21  
A 22  1 n VAL . 22  A 22  
A 23  1 n SER . 23  A 23  
A 24  1 n VAL . 24  A 24  
A 25  1 n ILE . 25  A 25  
A 26  1 n ASP . 26  A 26  
A 27  1 n THR . 27  A 27  
A 28  1 n SER . 28  A 28  
A 29  1 n ALA . 29  A 29  
A 30  1 n PRO . 30  A 30  
A 31  1 n GLU . 31  A 31  
A 32  1 n ASN . 32  A 32  
A 33  1 n GLN . 33  A 33  
A 34  1 n THR . 34  A 34  
A 35  1 n ALA . 35  A 35  
A 36  1 n THR . 36  A 36  
A 37  1 n SER . 37  A 37  
A 38  1 n ALA . 38  A 38  
A 39  1 n THR . 39  A 39  
A 40  1 n ASP . 40  A 40  
A 41  1 n LEU . 41  A 41  
A 42  1 n LEU . 42  A 42  
A 43  1 n ARG . 43  A 43  
A 44  1 n HIS . 44  A 44  
A 45  1 n VAL . 45  A 45  
A 46  1 n PRO . 46  A 46  
A 47  1 n GLY . 47  A 47  
A 48  1 n ILE . 48  A 48  
A 49  1 n THR . 49  A 49  
A 50  1 n LEU . 50  A 50  
A 51  1 n ASP . 51  A 51  
A 52  1 n GLY . 52  A 52  
A 53  1 n THR . 53  A 53  
A 54  1 n GLY . 54  A 54  
A 55  1 n ARG . 55  A 55  
A 56  1 n THR . 56  A 56  
A 57  1 n ASN . 57  A 57  
A 58  1 n GLY . 58  A 58  
A 59  1 n GLN . 59  A 59  
A 60  1 n ASP . 60  A 60  
A 61  1 n VAL . 61  A 61  
A 62  1 n ASN . 62  A 62  
A 63  1 n MET . 63  A 63  
A 64  1 n ARG . 64  A 64  
A 65  1 n GLY . 65  A 65  
A 66  1 n TYR . 66  A 66  
A 67  1 n ASP . 67  A 67  
A 68  1 n HIS . 68  A 68  
A 69  1 n ARG . 69  A 69  
A 70  1 n GLY . 70  A 70  
A 71  1 n VAL . 71  A 71  
A 72  1 n LEU . 72  A 72  
A 73  1 n VAL . 73  A 73  
A 74  1 n LEU . 74  A 74  
A 75  1 n VAL . 75  A 75  
A 76  1 n ASP . 76  A 76  
A 77  1 n GLY . 77  A 77  
A 78  1 n VAL . 78  A 78  
A 79  1 n ARG . 79  A 79  
A 80  1 n GLN . 80  A 80  
A 81  1 n GLY . 81  A 81  
A 82  1 n THR . 82  A 82  
A 83  1 n ASP . 83  A 83  
A 84  1 n THR . 84  A 84  
A 85  1 n GLY . 85  A 85  
A 86  1 n HIS . 86  A 86  
A 87  1 n LEU . 87  A 87  
A 88  1 n ASN . 88  A 88  
A 89  1 n GLY . 89  A 89  
A 90  1 n THR . 90  A 90  
A 91  1 n PHE . 91  A 91  
A 92  1 n LEU . 92  A 92  
A 93  1 n ASP . 93  A 93  
A 94  1 n PRO . 94  A 94  
A 95  1 n ALA . 95  A 95  
A 96  1 n LEU . 96  A 96  
A 97  1 n ILE . 97  A 97  
A 98  1 n LYS . 98  A 98  
A 99  1 n ARG . 99  A 99  
A 100 1 n VAL . 100 A 100 
A 101 1 n GLU . 101 A 101 
A 102 1 n ILE . 102 A 102 
A 103 1 n VAL . 103 A 103 
A 104 1 n ARG . 104 A 104 
A 105 1 n GLY . 105 A 105 
A 106 1 n PRO . 106 A 106 
A 107 1 n SER . 107 A 107 
A 108 1 n ALA . 108 A 108 
A 109 1 n LEU . 109 A 109 
A 110 1 n LEU . 110 A 110 
A 111 1 n TYR . 111 A 111 
A 112 1 n GLY . 112 A 112 
A 113 1 n SER . 113 A 113 
A 114 1 n GLY . 114 A 114 
A 115 1 n ALA . 115 A 115 
A 116 1 n LEU . 116 A 116 
A 117 1 n GLY . 117 A 117 
A 118 1 n GLY . 118 A 118 
A 119 1 n VAL . 119 A 119 
A 120 1 n ILE . 120 A 120 
A 121 1 n SER . 121 A 121 
A 122 1 n TYR . 122 A 122 
A 123 1 n ASP . 123 A 123 
A 124 1 n THR . 124 A 124 
A 125 1 n VAL . 125 A 125 
A 126 1 n ASP . 126 A 126 
A 127 1 n ALA . 127 A 127 
A 128 1 n LYS . 128 A 128 
A 129 1 n ASP . 129 A 129 
A 130 1 n LEU . 130 A 130 
A 131 1 n LEU . 131 A 131 
A 132 1 n GLN . 132 A 132 
A 133 1 n GLU . 133 A 133 
A 134 1 n GLY . 134 A 134 
A 135 1 n GLN . 135 A 135 
A 136 1 n SER . 136 A 136 
A 137 1 n SER . 137 A 137 
A 138 1 n GLY . 138 A 138 
A 139 1 n PHE . 139 A 139 
A 140 1 n ARG . 140 A 140 
A 141 1 n VAL . 141 A 141 
A 142 1 n PHE . 142 A 142 
A 143 1 n GLY . 143 A 143 
A 144 1 n THR . 144 A 144 
A 145 1 n GLY . 145 A 145 
A 146 1 n GLY . 146 A 146 
A 147 1 n THR . 147 A 147 
A 148 1 n GLY . 148 A 148 
A 149 1 n ASP . 149 A 149 
A 150 1 n HIS . 150 A 150 
A 151 1 n SER . 151 A 151 
A 152 1 n LEU . 152 A 152 
A 153 1 n GLY . 153 A 153 
A 154 1 n LEU . 154 A 154 
A 155 1 n GLY . 155 A 155 
A 156 1 n ALA . 156 A 156 
A 157 1 n SER . 157 A 157 
A 158 1 n ALA . 158 A 158 
A 159 1 n PHE . 159 A 159 
A 160 1 n GLY . 160 A 160 
A 161 1 n ARG . 161 A 161 
A 162 1 n THR . 162 A 162 
A 163 1 n GLU . 163 A 163 
A 164 1 n ASN . 164 A 164 
A 165 1 n LEU . 165 A 165 
A 166 1 n ASP . 166 A 166 
A 167 1 n GLY . 167 A 167 
A 168 1 n ILE . 168 A 168 
A 169 1 n VAL . 169 A 169 
A 170 1 n ALA . 170 A 170 
A 171 1 n TRP . 171 A 171 
A 172 1 n SER . 172 A 172 
A 173 1 n SER . 173 A 173 
A 174 1 n ARG . 174 A 174 
A 175 1 n ASP . 175 A 175 
A 176 1 n ARG . 176 A 176 
A 177 1 n GLY . 177 A 177 
A 178 1 n ASP . 178 A 178 
A 179 1 n LEU . 179 A 179 
A 180 1 n ARG . 180 A 180 
A 181 1 n GLN . 181 A 181 
A 182 1 n SER . 182 A 182 
A 183 1 n ASN . 183 A 183 
A 184 1 n GLY . 184 A 184 
A 185 1 n GLU . 185 A 185 
A 186 1 n THR . 186 A 186 
A 187 1 n ALA . 187 A 187 
A 188 1 n PRO . 188 A 188 
A 189 1 n ASN . 189 A 189 
A 190 1 n ASP . 190 A 190 
A 191 1 n GLU . 191 A 191 
A 192 1 n SER . 192 A 192 
A 193 1 n ILE . 193 A 193 
A 194 1 n ASN . 194 A 194 
A 195 1 n ASN . 195 A 195 
A 196 1 n MET . 196 A 196 
A 197 1 n LEU . 197 A 197 
A 198 1 n ALA . 198 A 198 
A 199 1 n LYS . 199 A 199 
A 200 1 n GLY . 200 A 200 
A 201 1 n THR . 201 A 201 
A 202 1 n TRP . 202 A 202 
A 203 1 n GLN . 203 A 203 
A 204 1 n ILE . 204 A 204 
A 205 1 n ASP . 205 A 205 
A 206 1 n SER . 206 A 206 
A 207 1 n ALA . 207 A 207 
A 208 1 n GLN . 208 A 208 
A 209 1 n SER . 209 A 209 
A 210 1 n LEU . 210 A 210 
A 211 1 n SER . 211 A 211 
A 212 1 n GLY . 212 A 212 
A 213 1 n LEU . 213 A 213 
A 214 1 n VAL . 214 A 214 
A 215 1 n ARG . 215 A 215 
A 216 1 n TYR . 216 A 216 
A 217 1 n TYR . 217 A 217 
A 218 1 n ASN . 218 A 218 
A 219 1 n ASN . 219 A 219 
A 220 1 n ASP . 220 A 220 
A 221 1 n ALA . 221 A 221 
A 222 1 n ARG . 222 A 222 
A 223 1 n GLU . 223 A 223 
A 224 1 n PRO . 224 A 224 
A 225 1 n LYS . 225 A 225 
A 226 1 n ASN . 226 A 226 
A 227 1 n PRO . 227 A 227 
A 228 1 n GLN . 228 A 228 
A 229 1 n THR . 229 A 229 
A 230 1 n VAL . 230 A 230 
A 231 1 n GLU . 231 A 231 
A 232 1 n ALA . 232 A 232 
A 233 1 n SER . 233 A 233 
A 234 1 n ASP . 234 A 234 
A 235 1 n SER . 235 A 235 
A 236 1 n SER . 236 A 236 
A 237 1 n ASN . 237 A 237 
A 238 1 n PRO . 238 A 238 
A 239 1 n MET . 239 A 239 
A 240 1 n VAL . 240 A 240 
A 241 1 n ASP . 241 A 241 
A 242 1 n ARG . 242 A 242 
A 243 1 n SER . 243 A 243 
A 244 1 n THR . 244 A 244 
A 245 1 n ILE . 245 A 245 
A 246 1 n GLN . 246 A 246 
A 247 1 n ARG . 247 A 247 
A 248 1 n ASP . 248 A 248 
A 249 1 n ALA . 249 A 249 
A 250 1 n GLN . 250 A 250 
A 251 1 n LEU . 251 A 251 
A 252 1 n SER . 252 A 252 
A 253 1 n TYR . 253 A 253 
A 254 1 n LYS . 254 A 254 
A 255 1 n LEU . 255 A 255 
A 256 1 n ALA . 256 A 256 
A 257 1 n PRO . 257 A 257 
A 258 1 n GLN . 258 A 258 
A 259 1 n GLY . 259 A 259 
A 260 1 n ASN . 260 A 260 
A 261 1 n ASP . 261 A 261 
A 262 1 n TRP . 262 A 262 
A 263 1 n LEU . 263 A 263 
A 264 1 n ASN . 264 A 264 
A 265 1 n ALA . 265 A 265 
A 266 1 n ASP . 266 A 266 
A 267 1 n ALA . 267 A 267 
A 268 1 n LYS . 268 A 268 
A 269 1 n ILE . 269 A 269 
A 270 1 n TYR . 270 A 270 
A 271 1 n TRP . 271 A 271 
A 272 1 n SER . 272 A 272 
A 273 1 n GLU . 273 A 273 
A 274 1 n VAL . 274 A 274 
A 275 1 n ARG . 275 A 275 
A 276 1 n ILE . 276 A 276 
A 277 1 n ASN . 277 A 277 
A 278 1 n ALA . 278 A 278 
A 279 1 n GLN . 279 A 279 
A 280 1 n ASN . 280 A 280 
A 281 1 n THR . 281 A 281 
A 282 1 n GLY . 282 A 282 
A 283 1 n SER . 283 A 283 
A 284 1 n SER . 284 A 284 
A 285 1 n GLY . 285 A 285 
A 286 1 n GLU . 286 A 286 
A 287 1 n TYR . 287 A 287 
A 288 1 n ARG . 288 A 288 
A 289 1 n GLU . 289 A 289 
A 290 1 n GLN . 290 A 290 
A 291 1 n ILE . 291 A 291 
A 292 1 n THR . 292 A 292 
A 293 1 n LYS . 293 A 293 
A 294 1 n GLY . 294 A 294 
A 295 1 n ALA . 295 A 295 
A 296 1 n ARG . 296 A 296 
A 297 1 n LEU . 297 A 297 
A 298 1 n GLU . 298 A 298 
A 299 1 n ASN . 299 A 299 
A 300 1 n ARG . 300 A 300 
A 301 1 n SER . 301 A 301 
A 302 1 n THR . 302 A 302 
A 303 1 n LEU . 303 A 303 
A 304 1 n PHE . 304 A 304 
A 305 1 n ALA . 305 A 305 
A 306 1 n ASP . 306 A 306 
A 307 1 n SER . 307 A 307 
A 308 1 n PHE . 308 A 308 
A 309 1 n ALA . 309 A 309 
A 310 1 n SER . 310 A 310 
A 311 1 n HIS . 311 A 311 
A 312 1 n LEU . 312 A 312 
A 313 1 n LEU . 313 A 313 
A 314 1 n THR . 314 A 314 
A 315 1 n TYR . 315 A 315 
A 316 1 n GLY . 316 A 316 
A 317 1 n GLY . 317 A 317 
A 318 1 n GLU . 318 A 318 
A 319 1 n TYR . 319 A 319 
A 320 1 n TYR . 320 A 320 
A 321 1 n ARG . 321 A 321 
A 322 1 n GLN . 322 A 322 
A 323 1 n GLU . 323 A 323 
A 324 1 n GLN . 324 A 324 
A 325 1 n HIS . 325 A 325 
A 326 1 n PRO . 326 A 326 
A 327 1 n GLY . 327 A 327 
A 328 1 n GLY . 328 A 328 
A 329 1 n ALA . 329 A 329 
A 330 1 n THR . 330 A 330 
A 331 1 n THR . 331 A 331 
A 332 1 n GLY . 332 A 332 
A 333 1 n PHE . 333 A 333 
A 334 1 n PRO . 334 A 334 
A 335 1 n GLN . 335 A 335 
A 336 1 n ALA . 336 A 336 
A 337 1 n LYS . 337 A 337 
A 338 1 n ILE . 338 A 338 
A 339 1 n ASP . 339 A 339 
A 340 1 n PHE . 340 A 340 
A 341 1 n SER . 341 A 341 
A 342 1 n SER . 342 A 342 
A 343 1 n GLY . 343 A 343 
A 344 1 n TRP . 344 A 344 
A 345 1 n LEU . 345 A 345 
A 346 1 n GLN . 346 A 346 
A 347 1 n ASP . 347 A 347 
A 348 1 n GLU . 348 A 348 
A 349 1 n ILE . 349 A 349 
A 350 1 n THR . 350 A 350 
A 351 1 n LEU . 351 A 351 
A 352 1 n ARG . 352 A 352 
A 353 1 n ASP . 353 A 353 
A 354 1 n LEU . 354 A 354 
A 355 1 n PRO . 355 A 355 
A 356 1 n ILE . 356 A 356 
A 357 1 n THR . 357 A 357 
A 358 1 n LEU . 358 A 358 
A 359 1 n LEU . 359 A 359 
A 360 1 n GLY . 360 A 360 
A 361 1 n GLY . 361 A 361 
A 362 1 n THR . 362 A 362 
A 363 1 n ARG . 363 A 363 
A 364 1 n TYR . 364 A 364 
A 365 1 n ASP . 365 A 365 
A 366 1 n SER . 366 A 366 
A 367 1 n TYR . 367 A 367 
A 368 1 n ARG . 368 A 368 
A 369 1 n GLY . 369 A 369 
A 370 1 n SER . 370 A 370 
A 371 1 n SER . 371 A 371 
A 372 1 n ASP . 372 A 372 
A 373 1 n GLY . 373 A 373 
A 374 1 n TYR . 374 A 374 
A 375 1 n LYS . 375 A 375 
A 376 1 n ASP . 376 A 376 
A 377 1 n VAL . 377 A 377 
A 378 1 n ASP . 378 A 378 
A 379 1 n ALA . 379 A 379 
A 380 1 n ASP . 380 A 380 
A 381 1 n LYS . 381 A 381 
A 382 1 n TRP . 382 A 382 
A 383 1 n SER . 383 A 383 
A 384 1 n SER . 384 A 384 
A 385 1 n ARG . 385 A 385 
A 386 1 n ALA . 386 A 386 
A 387 1 n GLY . 387 A 387 
A 388 1 n MET . 388 A 388 
A 389 1 n THR . 389 A 389 
A 390 1 n ILE . 390 A 390 
A 391 1 n ASN . 391 A 391 
A 392 1 n PRO . 392 A 392 
A 393 1 n THR . 393 A 393 
A 394 1 n ASN . 394 A 394 
A 395 1 n TRP . 395 A 395 
A 396 1 n LEU . 396 A 396 
A 397 1 n MET . 397 A 397 
A 398 1 n LEU . 398 A 398 
A 399 1 n PHE . 399 A 399 
A 400 1 n GLY . 400 A 400 
A 401 1 n SER . 401 A 401 
A 402 1 n TYR . 402 A 402 
A 403 1 n ALA . 403 A 403 
A 404 1 n GLN . 404 A 404 
A 405 1 n ALA . 405 A 405 
A 406 1 n PHE . 406 A 406 
A 407 1 n ARG . 407 A 407 
A 408 1 n ALA . 408 A 408 
A 409 1 n PRO . 409 A 409 
A 410 1 n THR . 410 A 410 
A 411 1 n MET . 411 A 411 
A 412 1 n GLY . 412 A 412 
A 413 1 n GLU . 413 A 413 
A 414 1 n MET . 414 A 414 
A 415 1 n TYR . 415 A 415 
A 416 1 n ASN . 416 A 416 
A 417 1 n ASP . 417 A 417 
A 418 1 n SER . 418 A 418 
A 419 1 n LYS . 419 A 419 
A 420 1 n ALA . 420 A 420 
A 421 1 n PHE . 421 A 421 
A 422 1 n SER . 422 A 422 
A 423 1 n ILE . 423 A 423 
A 424 1 n GLY . 424 A 424 
A 425 1 n ARG . 425 A 425 
A 426 1 n PHE . 426 A 426 
A 427 1 n TYR . 427 A 427 
A 428 1 n THR . 428 A 428 
A 429 1 n ASN . 429 A 429 
A 430 1 n TYR . 430 A 430 
A 431 1 n TRP . 431 A 431 
A 432 1 n VAL . 432 A 432 
A 433 1 n PRO . 433 A 433 
A 434 1 n ASN . 434 A 434 
A 435 1 n PRO . 435 A 435 
A 436 1 n ASN . 436 A 436 
A 437 1 n LEU . 437 A 437 
A 438 1 n ARG . 438 A 438 
A 439 1 n PRO . 439 A 439 
A 440 1 n GLU . 440 A 440 
A 441 1 n THR . 441 A 441 
A 442 1 n ASN . 442 A 442 
A 443 1 n GLU . 443 A 443 
A 444 1 n THR . 444 A 444 
A 445 1 n GLN . 445 A 445 
A 446 1 n GLU . 446 A 446 
A 447 1 n TYR . 447 A 447 
A 448 1 n GLY . 448 A 448 
A 449 1 n PHE . 449 A 449 
A 450 1 n GLY . 450 A 450 
A 451 1 n LEU . 451 A 451 
A 452 1 n ARG . 452 A 452 
A 453 1 n PHE . 453 A 453 
A 454 1 n ASP . 454 A 454 
A 455 1 n ASP . 455 A 455 
A 456 1 n LEU . 456 A 456 
A 457 1 n MET . 457 A 457 
A 458 1 n LEU . 458 A 458 
A 459 1 n SER . 459 A 459 
A 460 1 n ASN . 460 A 460 
A 461 1 n ASP . 461 A 461 
A 462 1 n ALA . 462 A 462 
A 463 1 n LEU . 463 A 463 
A 464 1 n GLU . 464 A 464 
A 465 1 n PHE . 465 A 465 
A 466 1 n LYS . 466 A 466 
A 467 1 n ALA . 467 A 467 
A 468 1 n SER . 468 A 468 
A 469 1 n TYR . 469 A 469 
A 470 1 n PHE . 470 A 470 
A 471 1 n ASP . 471 A 471 
A 472 1 n THR . 472 A 472 
A 473 1 n LYS . 473 A 473 
A 474 1 n ALA . 474 A 474 
A 475 1 n LYS . 475 A 475 
A 476 1 n ASP . 476 A 476 
A 477 1 n TYR . 477 A 477 
A 478 1 n ILE . 478 A 478 
A 479 1 n SER . 479 A 479 
A 480 1 n THR . 480 A 480 
A 481 1 n THR . 481 A 481 
A 482 1 n VAL . 482 A 482 
A 483 1 n ASP . 483 A 483 
A 484 1 n PHE . 484 A 484 
A 485 1 n ALA . 485 A 485 
A 486 1 n ALA . 486 A 486 
A 487 1 n ALA . 487 A 487 
A 488 1 n THR . 488 A 488 
A 489 1 n THR . 489 A 489 
A 490 1 n MET . 490 A 490 
A 491 1 n SER . 491 A 491 
A 492 1 n TYR . 492 A 492 
A 493 1 n ASN . 493 A 493 
A 494 1 n VAL . 494 A 494 
A 495 1 n PRO . 495 A 495 
A 496 1 n ASN . 496 A 496 
A 497 1 n ALA . 497 A 497 
A 498 1 n LYS . 498 A 498 
A 499 1 n ILE . 499 A 499 
A 500 1 n TRP . 500 A 500 
A 501 1 n GLY . 501 A 501 
A 502 1 n TRP . 502 A 502 
A 503 1 n ASP . 503 A 503 
A 504 1 n VAL . 504 A 504 
A 505 1 n MET . 505 A 505 
A 506 1 n THR . 506 A 506 
A 507 1 n LYS . 507 A 507 
A 508 1 n TYR . 508 A 508 
A 509 1 n THR . 509 A 509 
A 510 1 n THR . 510 A 510 
A 511 1 n ASP . 511 A 511 
A 512 1 n LEU . 512 A 512 
A 513 1 n PHE . 513 A 513 
A 514 1 n SER . 514 A 514 
A 515 1 n LEU . 515 A 515 
A 516 1 n ASP . 516 A 516 
A 517 1 n VAL . 517 A 517 
A 518 1 n ALA . 518 A 518 
A 519 1 n TYR . 519 A 519 
A 520 1 n ASN . 520 A 520 
A 521 1 n ARG . 521 A 521 
A 522 1 n THR . 522 A 522 
A 523 1 n ARG . 523 A 523 
A 524 1 n GLY . 524 A 524 
A 525 1 n LYS . 525 A 525 
A 526 1 n ASP . 526 A 526 
A 527 1 n THR . 527 A 527 
A 528 1 n ASP . 528 A 528 
A 529 1 n THR . 529 A 529 
A 530 1 n GLY . 530 A 530 
A 531 1 n GLU . 531 A 531 
A 532 1 n TYR . 532 A 532 
A 533 1 n ILE . 533 A 533 
A 534 1 n SER . 534 A 534 
A 535 1 n SER . 535 A 535 
A 536 1 n ILE . 536 A 536 
A 537 1 n ASN . 537 A 537 
A 538 1 n PRO . 538 A 538 
A 539 1 n ASP . 539 A 539 
A 540 1 n THR . 540 A 540 
A 541 1 n VAL . 541 A 541 
A 542 1 n THR . 542 A 542 
A 543 1 n SER . 543 A 543 
A 544 1 n THR . 544 A 544 
A 545 1 n LEU . 545 A 545 
A 546 1 n ASN . 546 A 546 
A 547 1 n ILE . 547 A 547 
A 548 1 n PRO . 548 A 548 
A 549 1 n ILE . 549 A 549 
A 550 1 n ALA . 550 A 550 
A 551 1 n HIS . 551 A 551 
A 552 1 n SER . 552 A 552 
A 553 1 n GLY . 553 A 553 
A 554 1 n PHE . 554 A 554 
A 555 1 n SER . 555 A 555 
A 556 1 n VAL . 556 A 556 
A 557 1 n GLY . 557 A 557 
A 558 1 n TRP . 558 A 558 
A 559 1 n VAL . 559 A 559 
A 560 1 n GLY . 560 A 560 
A 561 1 n THR . 561 A 561 
A 562 1 n PHE . 562 A 562 
A 563 1 n ALA . 563 A 563 
A 564 1 n ASP . 564 A 564 
A 565 1 n ARG . 565 A 565 
A 566 1 n SER . 566 A 566 
A 567 1 n THR . 567 A 567 
A 568 1 n HIS . 568 A 568 
A 569 1 n ILE . 569 A 569 
A 570 1 n SER . 570 A 570 
A 571 1 n SER . 571 A 571 
A 572 1 n SER . 572 A 572 
A 573 1 n TYR . 573 A 573 
A 574 1 n SER . 574 A 574 
A 575 1 n LYS . 575 A 575 
A 576 1 n GLN . 576 A 576 
A 577 1 n PRO . 577 A 577 
A 578 1 n GLY . 578 A 578 
A 579 1 n TYR . 579 A 579 
A 580 1 n GLY . 580 A 580 
A 581 1 n VAL . 581 A 581 
A 582 1 n ASN . 582 A 582 
A 583 1 n ASP . 583 A 583 
A 584 1 n PHE . 584 A 584 
A 585 1 n TYR . 585 A 585 
A 586 1 n VAL . 586 A 586 
A 587 1 n SER . 587 A 587 
A 588 1 n TYR . 588 A 588 
A 589 1 n GLN . 589 A 589 
A 590 1 n GLY . 590 A 590 
A 591 1 n GLN . 591 A 591 
A 592 1 n GLN . 592 A 592 
A 593 1 n ALA . 593 A 593 
A 594 1 n LEU . 594 A 594 
A 595 1 n LYS . 595 A 595 
A 596 1 n GLY . 596 A 596 
A 597 1 n MET . 597 A 597 
A 598 1 n THR . 598 A 598 
A 599 1 n THR . 599 A 599 
A 600 1 n THR . 600 A 600 
A 601 1 n LEU . 601 A 601 
A 602 1 n VAL . 602 A 602 
A 603 1 n LEU . 603 A 603 
A 604 1 n GLY . 604 A 604 
A 605 1 n ASN . 605 A 605 
A 606 1 n ALA . 606 A 606 
A 607 1 n PHE . 607 A 607 
A 608 1 n ASP . 608 A 608 
A 609 1 n LYS . 609 A 609 
A 610 1 n GLU . 610 A 610 
A 611 1 n TYR . 611 A 611 
A 612 1 n TRP . 612 A 612 
A 613 1 n SER . 613 A 613 
A 614 1 n PRO . 614 A 614 
A 615 1 n GLN . 615 A 615 
A 616 1 n GLY . 616 A 616 
A 617 1 n ILE . 617 A 617 
A 618 1 n PRO . 618 A 618 
A 619 1 n GLN . 619 A 619 
A 620 1 n ASP . 620 A 620 
A 621 1 n GLY . 621 A 621 
A 622 1 n ARG . 622 A 622 
A 623 1 n ASN . 623 A 623 
A 624 1 n GLY . 624 A 624 
A 625 1 n LYS . 625 A 625 
A 626 1 n ILE . 626 A 626 
A 627 1 n PHE . 627 A 627 
A 628 1 n VAL . 628 A 628 
A 629 1 n SER . 629 A 629 
A 630 1 n TYR . 630 A 630 
A 631 1 n GLN . 631 A 631 
A 632 1 n TRP . 632 A 632 
#
_software.classification other
_software.date           ?
_software.description    "Structure prediction"
_software.name           AlphaFold
_software.pdbx_ordinal   1
_software.type           package
_software.version        "AlphaFold-beta-20231127 (2b86f29d-618d-47cf-8aef-20020b1102eb @ 2025-03-08 19:50:38)"
#
loop_
_struct_asym.entity_id
_struct_asym.id
1 A 
2 B 
#
loop_
_atom_site.group_PDB
_atom_site.id
_atom_site.type_symbol
_atom_site.label_atom_id
_atom_site.label_alt_id
_atom_site.label_comp_id
_atom_site.label_asym_id
_atom_site.label_entity_id
_atom_site.label_seq_id
_atom_site.pdbx_PDB_ins_code
_atom_site.Cartn_x
_atom_site.Cartn_y
_atom_site.Cartn_z
_atom_site.occupancy
_atom_site.B_iso_or_equiv
_atom_site.auth_seq_id
_atom_site.auth_asym_id
_atom_site.pdbx_PDB_model_num
ATOM   1    N  N   . THR A 1 1   ? 14.576  6.047   -18.191 1.00 74.87 1   A 1 
ATOM   2    C  CA  . THR A 1 1   ? 14.932  7.003   -17.117 1.00 81.77 1   A 1 
ATOM   3    C  C   . THR A 1 1   ? 15.197  6.245   -15.841 1.00 85.65 1   A 1 
ATOM   4    O  O   . THR A 1 1   ? 14.640  5.165   -15.652 1.00 81.31 1   A 1 
ATOM   5    C  CB  . THR A 1 1   ? 13.821  8.035   -16.888 1.00 73.34 1   A 1 
ATOM   6    O  OG1 . THR A 1 1   ? 12.565  7.412   -17.014 1.00 62.73 1   A 1 
ATOM   7    C  CG2 . THR A 1 1   ? 13.879  9.145   -17.942 1.00 59.30 1   A 1 
ATOM   8    N  N   . GLU A 1 2   ? 16.061  6.772   -14.971 1.00 86.41 2   A 1 
ATOM   9    C  CA  . GLU A 1 2   ? 16.388  6.144   -13.698 1.00 89.83 2   A 1 
ATOM   10   C  C   . GLU A 1 2   ? 15.154  6.099   -12.780 1.00 92.45 2   A 1 
ATOM   11   O  O   . GLU A 1 2   ? 14.421  7.082   -12.671 1.00 90.69 2   A 1 
ATOM   12   C  CB  . GLU A 1 2   ? 17.556  6.893   -13.067 1.00 86.39 2   A 1 
ATOM   13   C  CG  . GLU A 1 2   ? 18.055  6.228   -11.787 1.00 82.25 2   A 1 
ATOM   14   C  CD  . GLU A 1 2   ? 19.363  6.852   -11.292 1.00 81.20 2   A 1 
ATOM   15   O  OE1 . GLU A 1 2   ? 20.150  6.108   -10.665 1.00 74.46 2   A 1 
ATOM   16   O  OE2 . GLU A 1 2   ? 19.587  8.051   -11.555 1.00 77.19 2   A 1 
ATOM   17   N  N   . THR A 1 3   ? 14.925  4.969   -12.118 1.00 92.85 3   A 1 
ATOM   18   C  CA  . THR A 1 3   ? 13.831  4.816   -11.164 1.00 94.39 3   A 1 
ATOM   19   C  C   . THR A 1 3   ? 14.175  5.562   -9.877  1.00 95.59 3   A 1 
ATOM   20   O  O   . THR A 1 3   ? 15.141  5.241   -9.193  1.00 94.09 3   A 1 
ATOM   21   C  CB  . THR A 1 3   ? 13.528  3.347   -10.879 1.00 92.58 3   A 1 
ATOM   22   O  OG1 . THR A 1 3   ? 13.234  2.696   -12.098 1.00 85.67 3   A 1 
ATOM   23   C  CG2 . THR A 1 3   ? 12.307  3.173   -9.991  1.00 85.94 3   A 1 
ATOM   24   N  N   . MET A 1 4   ? 13.373  6.557   -9.550  1.00 95.45 4   A 1 
ATOM   25   C  CA  . MET A 1 4   ? 13.553  7.387   -8.364  1.00 96.05 4   A 1 
ATOM   26   C  C   . MET A 1 4   ? 12.653  6.910   -7.216  1.00 96.34 4   A 1 
ATOM   27   O  O   . MET A 1 4   ? 11.535  6.437   -7.442  1.00 94.71 4   A 1 
ATOM   28   C  CB  . MET A 1 4   ? 13.272  8.859   -8.702  1.00 95.70 4   A 1 
ATOM   29   C  CG  . MET A 1 4   ? 14.156  9.402   -9.833  1.00 94.08 4   A 1 
ATOM   30   S  SD  . MET A 1 4   ? 15.949  9.409   -9.494  1.00 91.30 4   A 1 
ATOM   31   C  CE  . MET A 1 4   ? 16.064  10.834  -8.391  1.00 78.75 4   A 1 
ATOM   32   N  N   . THR A 1 5   ? 13.134  7.085   -5.983  1.00 96.18 5   A 1 
ATOM   33   C  CA  . THR A 1 5   ? 12.334  6.933   -4.762  1.00 96.49 5   A 1 
ATOM   34   C  C   . THR A 1 5   ? 12.214  8.278   -4.051  1.00 96.66 5   A 1 
ATOM   35   O  O   . THR A 1 5   ? 13.180  9.033   -3.969  1.00 95.56 5   A 1 
ATOM   36   C  CB  . THR A 1 5   ? 12.883  5.843   -3.840  1.00 95.47 5   A 1 
ATOM   37   O  OG1 . THR A 1 5   ? 12.126  5.787   -2.660  1.00 92.55 5   A 1 
ATOM   38   C  CG2 . THR A 1 5   ? 14.335  6.048   -3.433  1.00 93.31 5   A 1 
ATOM   39   N  N   . VAL A 1 6   ? 11.040  8.562   -3.520  1.00 96.04 6   A 1 
ATOM   40   C  CA  . VAL A 1 6   ? 10.761  9.710   -2.645  1.00 95.64 6   A 1 
ATOM   41   C  C   . VAL A 1 6   ? 10.477  9.226   -1.225  1.00 95.53 6   A 1 
ATOM   42   O  O   . VAL A 1 6   ? 10.991  9.775   -0.262  1.00 92.99 6   A 1 
ATOM   43   C  CB  . VAL A 1 6   ? 9.584   10.549  -3.189  1.00 94.36 6   A 1 
ATOM   44   C  CG1 . VAL A 1 6   ? 9.261   11.732  -2.280  1.00 88.09 6   A 1 
ATOM   45   C  CG2 . VAL A 1 6   ? 9.901   11.091  -4.582  1.00 90.31 6   A 1 
ATOM   46   N  N   . THR A 1 7   ? 9.734   8.128   -1.094  1.00 96.21 7   A 1 
ATOM   47   C  CA  . THR A 1 7   ? 9.300   7.584   0.204   1.00 95.98 7   A 1 
ATOM   48   C  C   . THR A 1 7   ? 10.464  7.145   1.092   1.00 96.28 7   A 1 
ATOM   49   O  O   . THR A 1 7   ? 10.367  7.238   2.312   1.00 94.41 7   A 1 
ATOM   50   C  CB  . THR A 1 7   ? 8.341   6.411   -0.031  1.00 95.21 7   A 1 
ATOM   51   O  OG1 . THR A 1 7   ? 7.307   6.825   -0.894  1.00 90.58 7   A 1 
ATOM   52   C  CG2 . THR A 1 7   ? 7.678   5.906   1.237   1.00 91.94 7   A 1 
ATOM   53   N  N   . ALA A 1 8   ? 11.573  6.689   0.522   1.00 96.43 8   A 1 
ATOM   54   C  CA  . ALA A 1 8   ? 12.691  6.139   1.285   1.00 96.17 8   A 1 
ATOM   55   C  C   . ALA A 1 8   ? 13.364  7.159   2.216   1.00 96.63 8   A 1 
ATOM   56   O  O   . ALA A 1 8   ? 13.709  6.821   3.350   1.00 94.71 8   A 1 
ATOM   57   C  CB  . ALA A 1 8   ? 13.693  5.531   0.304   1.00 95.41 8   A 1 
ATOM   58   N  N   . THR A 1 9   ? 13.551  8.408   1.751   1.00 96.45 9   A 1 
ATOM   59   C  CA  . THR A 1 9   ? 14.220  9.476   2.518   1.00 96.56 9   A 1 
ATOM   60   C  C   . THR A 1 9   ? 13.438  10.789  2.550   1.00 96.61 9   A 1 
ATOM   61   O  O   . THR A 1 9   ? 13.897  11.772  3.122   1.00 94.07 9   A 1 
ATOM   62   C  CB  . THR A 1 9   ? 15.649  9.735   2.012   1.00 95.83 9   A 1 
ATOM   63   O  OG1 . THR A 1 9   ? 15.638  10.258  0.716   1.00 92.67 9   A 1 
ATOM   64   C  CG2 . THR A 1 9   ? 16.507  8.466   2.004   1.00 92.34 9   A 1 
ATOM   65   N  N   . GLY A 1 10  ? 12.251  10.839  1.935   1.00 96.14 10  A 1 
ATOM   66   C  CA  . GLY A 1 10  ? 11.437  12.046  1.805   1.00 96.06 10  A 1 
ATOM   67   C  C   . GLY A 1 10  ? 11.889  12.997  0.683   1.00 96.76 10  A 1 
ATOM   68   O  O   . GLY A 1 10  ? 11.183  13.953  0.377   1.00 94.85 10  A 1 
ATOM   69   N  N   . ASN A 1 11  ? 13.041  12.723  0.052   1.00 96.61 11  A 1 
ATOM   70   C  CA  . ASN A 1 11  ? 13.603  13.501  -1.049  1.00 96.23 11  A 1 
ATOM   71   C  C   . ASN A 1 11  ? 13.856  12.588  -2.248  1.00 96.41 11  A 1 
ATOM   72   O  O   . ASN A 1 11  ? 14.372  11.486  -2.094  1.00 94.48 11  A 1 
ATOM   73   C  CB  . ASN A 1 11  ? 14.894  14.184  -0.585  1.00 95.40 11  A 1 
ATOM   74   C  CG  . ASN A 1 11  ? 14.662  15.047  0.642   1.00 95.34 11  A 1 
ATOM   75   O  OD1 . ASN A 1 11  ? 13.871  15.973  0.634   1.00 89.69 11  A 1 
ATOM   76   N  ND2 . ASN A 1 11  ? 15.327  14.743  1.730   1.00 89.60 11  A 1 
ATOM   77   N  N   . ALA A 1 12  ? 13.529  13.060  -3.449  1.00 96.30 12  A 1 
ATOM   78   C  CA  . ALA A 1 12  ? 13.733  12.281  -4.659  1.00 96.21 12  A 1 
ATOM   79   C  C   . ALA A 1 12  ? 15.218  11.934  -4.848  1.00 96.42 12  A 1 
ATOM   80   O  O   . ALA A 1 12  ? 16.070  12.813  -4.943  1.00 94.57 12  A 1 
ATOM   81   C  CB  . ALA A 1 12  ? 13.176  13.056  -5.865  1.00 95.09 12  A 1 
ATOM   82   N  N   . ARG A 1 13  ? 15.518  10.628  -4.934  1.00 96.34 13  A 1 
ATOM   83   C  CA  . ARG A 1 13  ? 16.862  10.088  -5.154  1.00 96.05 13  A 1 
ATOM   84   C  C   . ARG A 1 13  ? 16.797  8.788   -5.945  1.00 96.41 13  A 1 
ATOM   85   O  O   . ARG A 1 13  ? 15.744  8.147   -6.000  1.00 94.41 13  A 1 
ATOM   86   C  CB  . ARG A 1 13  ? 17.581  9.897   -3.802  1.00 92.89 13  A 1 
ATOM   87   C  CG  . ARG A 1 13  ? 16.946  8.814   -2.910  1.00 90.11 13  A 1 
ATOM   88   C  CD  . ARG A 1 13  ? 17.702  8.660   -1.583  1.00 89.53 13  A 1 
ATOM   89   N  NE  . ARG A 1 13  ? 19.062  8.150   -1.799  1.00 85.24 13  A 1 
ATOM   90   C  CZ  . ARG A 1 13  ? 20.069  8.244   -0.945  1.00 86.21 13  A 1 
ATOM   91   N  NH1 . ARG A 1 13  ? 19.934  8.794   0.228   1.00 77.39 13  A 1 
ATOM   92   N  NH2 . ARG A 1 13  ? 21.252  7.787   -1.267  1.00 76.70 13  A 1 
ATOM   93   N  N   . SER A 1 14  ? 17.937  8.372   -6.500  1.00 95.99 14  A 1 
ATOM   94   C  CA  . SER A 1 14  ? 18.063  7.068   -7.143  1.00 95.65 14  A 1 
ATOM   95   C  C   . SER A 1 14  ? 17.622  5.939   -6.206  1.00 96.10 14  A 1 
ATOM   96   O  O   . SER A 1 14  ? 18.115  5.824   -5.082  1.00 95.18 14  A 1 
ATOM   97   C  CB  . SER A 1 14  ? 19.517  6.845   -7.562  1.00 94.46 14  A 1 
ATOM   98   O  OG  . SER A 1 14  ? 19.670  5.554   -8.125  1.00 92.12 14  A 1 
ATOM   99   N  N   . SER A 1 15  ? 16.712  5.083   -6.682  1.00 96.24 15  A 1 
ATOM   100  C  CA  . SER A 1 15  ? 16.312  3.869   -5.965  1.00 96.47 15  A 1 
ATOM   101  C  C   . SER A 1 15  ? 17.471  2.872   -5.866  1.00 96.71 15  A 1 
ATOM   102  O  O   . SER A 1 15  ? 17.671  2.243   -4.826  1.00 95.38 15  A 1 
ATOM   103  C  CB  . SER A 1 15  ? 15.108  3.233   -6.672  1.00 95.36 15  A 1 
ATOM   104  O  OG  . SER A 1 15  ? 14.744  2.020   -6.050  1.00 83.26 15  A 1 
ATOM   105  N  N   . PHE A 1 16  ? 18.277  2.767   -6.920  1.00 96.43 16  A 1 
ATOM   106  C  CA  . PHE A 1 16  ? 19.446  1.900   -6.972  1.00 96.32 16  A 1 
ATOM   107  C  C   . PHE A 1 16  ? 20.522  2.328   -5.961  1.00 96.50 16  A 1 
ATOM   108  O  O   . PHE A 1 16  ? 21.008  1.498   -5.194  1.00 95.56 16  A 1 
ATOM   109  C  CB  . PHE A 1 16  ? 19.996  1.897   -8.405  1.00 95.59 16  A 1 
ATOM   110  C  CG  . PHE A 1 16  ? 21.249  1.074   -8.555  1.00 95.98 16  A 1 
ATOM   111  C  CD1 . PHE A 1 16  ? 22.518  1.694   -8.514  1.00 95.14 16  A 1 
ATOM   112  C  CD2 . PHE A 1 16  ? 21.165  -0.321  -8.702  1.00 95.02 16  A 1 
ATOM   113  C  CE1 . PHE A 1 16  ? 23.684  0.929   -8.626  1.00 93.97 16  A 1 
ATOM   114  C  CE2 . PHE A 1 16  ? 22.329  -1.090  -8.820  1.00 93.95 16  A 1 
ATOM   115  C  CZ  . PHE A 1 16  ? 23.586  -0.460  -8.780  1.00 94.25 16  A 1 
ATOM   116  N  N   . GLU A 1 17  ? 20.820  3.616   -5.886  1.00 96.09 17  A 1 
ATOM   117  C  CA  . GLU A 1 17  ? 21.840  4.190   -4.988  1.00 95.62 17  A 1 
ATOM   118  C  C   . GLU A 1 17  ? 21.397  4.253   -3.513  1.00 96.33 17  A 1 
ATOM   119  O  O   . GLU A 1 17  ? 22.200  4.500   -2.621  1.00 94.92 17  A 1 
ATOM   120  C  CB  . GLU A 1 17  ? 22.181  5.604   -5.494  1.00 93.97 17  A 1 
ATOM   121  C  CG  . GLU A 1 17  ? 22.966  5.608   -6.817  1.00 85.30 17  A 1 
ATOM   122  C  CD  . GLU A 1 17  ? 24.424  5.158   -6.653  1.00 77.02 17  A 1 
ATOM   123  O  OE1 . GLU A 1 17  ? 24.995  4.648   -7.631  1.00 68.13 17  A 1 
ATOM   124  O  OE2 . GLU A 1 17  ? 24.975  5.339   -5.550  1.00 69.54 17  A 1 
ATOM   125  N  N   . ALA A 1 18  ? 20.110  4.036   -3.217  1.00 95.89 18  A 1 
ATOM   126  C  CA  . ALA A 1 18  ? 19.592  4.134   -1.863  1.00 96.29 18  A 1 
ATOM   127  C  C   . ALA A 1 18  ? 20.163  3.023   -0.945  1.00 97.01 18  A 1 
ATOM   128  O  O   . ALA A 1 18  ? 20.232  1.861   -1.355  1.00 96.41 18  A 1 
ATOM   129  C  CB  . ALA A 1 18  ? 18.061  4.109   -1.903  1.00 95.27 18  A 1 
ATOM   130  N  N   . PRO A 1 19  ? 20.506  3.318   0.336   1.00 97.04 19  A 1 
ATOM   131  C  CA  . PRO A 1 19  ? 21.032  2.328   1.282   1.00 97.04 19  A 1 
ATOM   132  C  C   . PRO A 1 19  ? 19.923  1.432   1.874   1.00 97.11 19  A 1 
ATOM   133  O  O   . PRO A 1 19  ? 19.859  1.197   3.081   1.00 95.14 19  A 1 
ATOM   134  C  CB  . PRO A 1 19  ? 21.785  3.160   2.322   1.00 96.14 19  A 1 
ATOM   135  C  CG  . PRO A 1 19  ? 20.945  4.428   2.405   1.00 94.56 19  A 1 
ATOM   136  C  CD  . PRO A 1 19  ? 20.496  4.631   0.947   1.00 96.68 19  A 1 
ATOM   137  N  N   . MET A 1 20  ? 19.008  0.971   1.025   1.00 97.38 20  A 1 
ATOM   138  C  CA  . MET A 1 20  ? 17.873  0.112   1.357   1.00 97.17 20  A 1 
ATOM   139  C  C   . MET A 1 20  ? 17.288  -0.496  0.077   1.00 97.74 20  A 1 
ATOM   140  O  O   . MET A 1 20  ? 17.570  -0.038  -1.032  1.00 96.62 20  A 1 
ATOM   141  C  CB  . MET A 1 20  ? 16.816  0.906   2.147   1.00 93.97 20  A 1 
ATOM   142  C  CG  . MET A 1 20  ? 16.254  2.109   1.394   1.00 89.84 20  A 1 
ATOM   143  S  SD  . MET A 1 20  ? 15.426  3.317   2.462   1.00 89.93 20  A 1 
ATOM   144  C  CE  . MET A 1 20  ? 16.843  4.211   3.095   1.00 80.87 20  A 1 
ATOM   145  N  N   . MET A 1 21  ? 16.446  -1.531  0.222   1.00 97.84 21  A 1 
ATOM   146  C  CA  . MET A 1 21  ? 15.771  -2.170  -0.914  1.00 98.13 21  A 1 
ATOM   147  C  C   . MET A 1 21  ? 14.410  -1.514  -1.149  1.00 98.11 21  A 1 
ATOM   148  O  O   . MET A 1 21  ? 13.495  -1.644  -0.344  1.00 97.17 21  A 1 
ATOM   149  C  CB  . MET A 1 21  ? 15.644  -3.678  -0.682  1.00 97.84 21  A 1 
ATOM   150  C  CG  . MET A 1 21  ? 17.004  -4.370  -0.615  1.00 96.68 21  A 1 
ATOM   151  S  SD  . MET A 1 21  ? 18.005  -4.290  -2.132  1.00 96.92 21  A 1 
ATOM   152  C  CE  . MET A 1 21  ? 17.194  -5.570  -3.118  1.00 93.24 21  A 1 
ATOM   153  N  N   . VAL A 1 22  ? 14.291  -0.806  -2.270  1.00 98.00 22  A 1 
ATOM   154  C  CA  . VAL A 1 22  ? 13.057  -0.111  -2.684  1.00 98.04 22  A 1 
ATOM   155  C  C   . VAL A 1 22  ? 12.541  -0.736  -3.969  1.00 97.90 22  A 1 
ATOM   156  O  O   . VAL A 1 22  ? 13.320  -1.062  -4.862  1.00 97.25 22  A 1 
ATOM   157  C  CB  . VAL A 1 22  ? 13.276  1.400   -2.836  1.00 97.56 22  A 1 
ATOM   158  C  CG1 . VAL A 1 22  ? 11.959  2.132   -3.105  1.00 95.69 22  A 1 
ATOM   159  C  CG2 . VAL A 1 22  ? 13.896  2.004   -1.568  1.00 96.02 22  A 1 
ATOM   160  N  N   . SER A 1 23  ? 11.231  -0.902  -4.076  1.00 98.02 23  A 1 
ATOM   161  C  CA  . SER A 1 23  ? 10.560  -1.207  -5.337  1.00 97.85 23  A 1 
ATOM   162  C  C   . SER A 1 23  ? 9.570   -0.090  -5.648  1.00 97.97 23  A 1 
ATOM   163  O  O   . SER A 1 23  ? 8.814   0.314   -4.773  1.00 97.10 23  A 1 
ATOM   164  C  CB  . SER A 1 23  ? 9.839   -2.558  -5.292  1.00 97.23 23  A 1 
ATOM   165  O  OG  . SER A 1 23  ? 10.755  -3.613  -5.053  1.00 94.34 23  A 1 
ATOM   166  N  N   . VAL A 1 24  ? 9.575   0.385   -6.883  1.00 97.97 24  A 1 
ATOM   167  C  CA  . VAL A 1 24  ? 8.574   1.320   -7.401  1.00 97.69 24  A 1 
ATOM   168  C  C   . VAL A 1 24  ? 7.717   0.559   -8.388  1.00 97.41 24  A 1 
ATOM   169  O  O   . VAL A 1 24  ? 8.230   0.043   -9.379  1.00 96.38 24  A 1 
ATOM   170  C  CB  . VAL A 1 24  ? 9.217   2.561   -8.041  1.00 96.97 24  A 1 
ATOM   171  C  CG1 . VAL A 1 24  ? 8.143   3.555   -8.491  1.00 95.19 24  A 1 
ATOM   172  C  CG2 . VAL A 1 24  ? 10.145  3.276   -7.038  1.00 95.70 24  A 1 
ATOM   173  N  N   . ILE A 1 25  ? 6.423   0.449   -8.108  1.00 97.65 25  A 1 
ATOM   174  C  CA  . ILE A 1 25  ? 5.467   -0.259  -8.953  1.00 97.46 25  A 1 
ATOM   175  C  C   . ILE A 1 25  ? 4.821   0.757   -9.887  1.00 96.92 25  A 1 
ATOM   176  O  O   . ILE A 1 25  ? 4.204   1.720   -9.427  1.00 95.66 25  A 1 
ATOM   177  C  CB  . ILE A 1 25  ? 4.433   -1.019  -8.100  1.00 97.03 25  A 1 
ATOM   178  C  CG1 . ILE A 1 25  ? 5.147   -2.041  -7.181  1.00 95.35 25  A 1 
ATOM   179  C  CG2 . ILE A 1 25  ? 3.398   -1.715  -8.995  1.00 96.14 25  A 1 
ATOM   180  C  CD1 . ILE A 1 25  ? 4.214   -2.701  -6.178  1.00 88.41 25  A 1 
ATOM   181  N  N   . ASP A 1 26  ? 4.948   0.527   -11.185 1.00 95.49 26  A 1 
ATOM   182  C  CA  . ASP A 1 26  ? 4.265   1.304   -12.201 1.00 94.56 26  A 1 
ATOM   183  C  C   . ASP A 1 26  ? 2.868   0.718   -12.456 1.00 95.38 26  A 1 
ATOM   184  O  O   . ASP A 1 26  ? 2.722   -0.404  -12.938 1.00 94.34 26  A 1 
ATOM   185  C  CB  . ASP A 1 26  ? 5.115   1.364   -13.479 1.00 91.80 26  A 1 
ATOM   186  C  CG  . ASP A 1 26  ? 4.490   2.220   -14.582 1.00 88.29 26  A 1 
ATOM   187  O  OD1 . ASP A 1 26  ? 3.407   2.796   -14.351 1.00 84.31 26  A 1 
ATOM   188  O  OD2 . ASP A 1 26  ? 5.094   2.294   -15.669 1.00 82.73 26  A 1 
ATOM   189  N  N   . THR A 1 27  ? 1.833   1.481   -12.142 1.00 95.44 27  A 1 
ATOM   190  C  CA  . THR A 1 27  ? 0.438   1.059   -12.330 1.00 95.78 27  A 1 
ATOM   191  C  C   . THR A 1 27  ? 0.017   1.039   -13.795 1.00 96.06 27  A 1 
ATOM   192  O  O   . THR A 1 27  ? -1.021  0.463   -14.124 1.00 94.95 27  A 1 
ATOM   193  C  CB  . THR A 1 27  ? -0.520  1.962   -11.545 1.00 94.99 27  A 1 
ATOM   194  O  OG1 . THR A 1 27  ? -0.393  3.295   -11.948 1.00 86.53 27  A 1 
ATOM   195  C  CG2 . THR A 1 27  ? -0.246  1.902   -10.048 1.00 86.33 27  A 1 
ATOM   196  N  N   . SER A 1 28  ? 0.788   1.645   -14.682 1.00 95.46 28  A 1 
ATOM   197  C  CA  . SER A 1 28  ? 0.543   1.637   -16.126 1.00 95.00 28  A 1 
ATOM   198  C  C   . SER A 1 28  ? 1.109   0.402   -16.830 1.00 96.07 28  A 1 
ATOM   199  O  O   . SER A 1 28  ? 0.781   0.165   -17.990 1.00 94.76 28  A 1 
ATOM   200  C  CB  . SER A 1 28  ? 1.066   2.925   -16.756 1.00 93.03 28  A 1 
ATOM   201  O  OG  . SER A 1 28  ? 2.468   2.930   -16.912 1.00 84.65 28  A 1 
ATOM   202  N  N   . ALA A 1 29  ? 1.922   -0.406  -16.135 1.00 96.02 29  A 1 
ATOM   203  C  CA  . ALA A 1 29  ? 2.438   -1.651  -16.678 1.00 96.44 29  A 1 
ATOM   204  C  C   . ALA A 1 29  ? 1.283   -2.624  -16.996 1.00 97.01 29  A 1 
ATOM   205  O  O   . ALA A 1 29  ? 0.318   -2.703  -16.230 1.00 96.30 29  A 1 
ATOM   206  C  CB  . ALA A 1 29  ? 3.444   -2.249  -15.699 1.00 95.69 29  A 1 
ATOM   207  N  N   . PRO A 1 30  ? 1.366   -3.385  -18.101 1.00 97.17 30  A 1 
ATOM   208  C  CA  . PRO A 1 30  ? 0.278   -4.265  -18.543 1.00 97.08 30  A 1 
ATOM   209  C  C   . PRO A 1 30  ? -0.239  -5.231  -17.481 1.00 97.19 30  A 1 
ATOM   210  O  O   . PRO A 1 30  ? -1.440  -5.436  -17.371 1.00 95.64 30  A 1 
ATOM   211  C  CB  . PRO A 1 30  ? 0.849   -5.016  -19.742 1.00 96.45 30  A 1 
ATOM   212  C  CG  . PRO A 1 30  ? 1.849   -4.040  -20.334 1.00 95.05 30  A 1 
ATOM   213  C  CD  . PRO A 1 30  ? 2.427   -3.362  -19.094 1.00 97.05 30  A 1 
ATOM   214  N  N   . GLU A 1 31  ? 0.659   -5.788  -16.668 1.00 96.47 31  A 1 
ATOM   215  C  CA  . GLU A 1 31  ? 0.330   -6.705  -15.574 1.00 95.40 31  A 1 
ATOM   216  C  C   . GLU A 1 31  ? -0.453  -6.035  -14.434 1.00 96.13 31  A 1 
ATOM   217  O  O   . GLU A 1 31  ? -1.176  -6.720  -13.712 1.00 94.86 31  A 1 
ATOM   218  C  CB  . GLU A 1 31  ? 1.622   -7.371  -15.045 1.00 92.99 31  A 1 
ATOM   219  C  CG  . GLU A 1 31  ? 2.691   -6.442  -14.446 1.00 86.19 31  A 1 
ATOM   220  C  CD  . GLU A 1 31  ? 3.716   -5.894  -15.457 1.00 85.21 31  A 1 
ATOM   221  O  OE1 . GLU A 1 31  ? 4.854   -5.603  -15.022 1.00 78.08 31  A 1 
ATOM   222  O  OE2 . GLU A 1 31  ? 3.395   -5.765  -16.655 1.00 81.43 31  A 1 
ATOM   223  N  N   . ASN A 1 32  ? -0.365  -4.708  -14.292 1.00 97.25 32  A 1 
ATOM   224  C  CA  . ASN A 1 32  ? -1.002  -3.952  -13.221 1.00 97.65 32  A 1 
ATOM   225  C  C   . ASN A 1 32  ? -2.298  -3.245  -13.642 1.00 97.84 32  A 1 
ATOM   226  O  O   . ASN A 1 32  ? -3.118  -2.911  -12.790 1.00 96.91 32  A 1 
ATOM   227  C  CB  . ASN A 1 32  ? 0.023   -2.968  -12.642 1.00 97.20 32  A 1 
ATOM   228  C  CG  . ASN A 1 32  ? 1.161   -3.660  -11.924 1.00 96.93 32  A 1 
ATOM   229  O  OD1 . ASN A 1 32  ? 1.002   -4.674  -11.273 1.00 91.94 32  A 1 
ATOM   230  N  ND2 . ASN A 1 32  ? 2.352   -3.105  -11.999 1.00 91.79 32  A 1 
ATOM   231  N  N   . GLN A 1 33  ? -2.527  -3.041  -14.946 1.00 97.39 33  A 1 
ATOM   232  C  CA  . GLN A 1 33  ? -3.720  -2.346  -15.446 1.00 97.32 33  A 1 
ATOM   233  C  C   . GLN A 1 33  ? -5.034  -3.057  -15.094 1.00 97.56 33  A 1 
ATOM   234  O  O   . GLN A 1 33  ? -6.083  -2.419  -14.983 1.00 96.42 33  A 1 
ATOM   235  C  CB  . GLN A 1 33  ? -3.628  -2.206  -16.972 1.00 96.80 33  A 1 
ATOM   236  C  CG  . GLN A 1 33  ? -2.572  -1.190  -17.406 1.00 94.87 33  A 1 
ATOM   237  C  CD  . GLN A 1 33  ? -2.394  -1.147  -18.930 1.00 94.07 33  A 1 
ATOM   238  O  OE1 . GLN A 1 33  ? -3.076  -1.814  -19.689 1.00 85.24 33  A 1 
ATOM   239  N  NE2 . GLN A 1 33  ? -1.483  -0.364  -19.418 1.00 83.65 33  A 1 
ATOM   240  N  N   . THR A 1 34  ? -4.989  -4.383  -14.911 1.00 97.52 34  A 1 
ATOM   241  C  CA  . THR A 1 34  ? -6.157  -5.209  -14.596 1.00 97.41 34  A 1 
ATOM   242  C  C   . THR A 1 34  ? -6.337  -5.490  -13.099 1.00 97.36 34  A 1 
ATOM   243  O  O   . THR A 1 34  ? -7.194  -6.294  -12.738 1.00 95.29 34  A 1 
ATOM   244  C  CB  . THR A 1 34  ? -6.141  -6.520  -15.394 1.00 96.75 34  A 1 
ATOM   245  O  OG1 . THR A 1 34  ? -4.986  -7.269  -15.120 1.00 93.01 34  A 1 
ATOM   246  C  CG2 . THR A 1 34  ? -6.188  -6.268  -16.903 1.00 92.86 34  A 1 
ATOM   247  N  N   . ALA A 1 35  ? -5.547  -4.850  -12.226 1.00 97.42 35  A 1 
ATOM   248  C  CA  . ALA A 1 35  ? -5.696  -4.963  -10.781 1.00 97.39 35  A 1 
ATOM   249  C  C   . ALA A 1 35  ? -7.085  -4.476  -10.336 1.00 97.30 35  A 1 
ATOM   250  O  O   . ALA A 1 35  ? -7.637  -3.521  -10.894 1.00 96.19 35  A 1 
ATOM   251  C  CB  . ALA A 1 35  ? -4.578  -4.177  -10.092 1.00 96.81 35  A 1 
ATOM   252  N  N   . THR A 1 36  ? -7.652  -5.129  -9.317  1.00 96.91 36  A 1 
ATOM   253  C  CA  . THR A 1 36  ? -9.011  -4.850  -8.821  1.00 96.64 36  A 1 
ATOM   254  C  C   . THR A 1 36  ? -9.039  -4.246  -7.423  1.00 96.84 36  A 1 
ATOM   255  O  O   . THR A 1 36  ? -10.033 -3.625  -7.042  1.00 94.23 36  A 1 
ATOM   256  C  CB  . THR A 1 36  ? -9.886  -6.109  -8.869  1.00 95.12 36  A 1 
ATOM   257  O  OG1 . THR A 1 36  ? -9.298  -7.154  -8.139  1.00 88.27 36  A 1 
ATOM   258  C  CG2 . THR A 1 36  ? -10.103 -6.608  -10.300 1.00 87.46 36  A 1 
ATOM   259  N  N   . SER A 1 37  ? -7.936  -4.346  -6.664  1.00 96.85 37  A 1 
ATOM   260  C  CA  . SER A 1 37  ? -7.760  -3.710  -5.357  1.00 96.81 37  A 1 
ATOM   261  C  C   . SER A 1 37  ? -6.374  -3.070  -5.240  1.00 97.45 37  A 1 
ATOM   262  O  O   . SER A 1 37  ? -5.460  -3.380  -6.011  1.00 96.72 37  A 1 
ATOM   263  C  CB  . SER A 1 37  ? -7.989  -4.734  -4.240  1.00 95.85 37  A 1 
ATOM   264  O  OG  . SER A 1 37  ? -6.903  -5.641  -4.164  1.00 92.80 37  A 1 
ATOM   265  N  N   . ALA A 1 38  ? -6.182  -2.184  -4.261  1.00 97.47 38  A 1 
ATOM   266  C  CA  . ALA A 1 38  ? -4.887  -1.556  -4.013  1.00 97.61 38  A 1 
ATOM   267  C  C   . ALA A 1 38  ? -3.787  -2.579  -3.699  1.00 97.91 38  A 1 
ATOM   268  O  O   . ALA A 1 38  ? -2.645  -2.430  -4.135  1.00 97.03 38  A 1 
ATOM   269  C  CB  . ALA A 1 38  ? -5.050  -0.560  -2.861  1.00 97.24 38  A 1 
ATOM   270  N  N   . THR A 1 39  ? -4.122  -3.649  -2.969  1.00 97.50 39  A 1 
ATOM   271  C  CA  . THR A 1 39  ? -3.179  -4.713  -2.601  1.00 97.50 39  A 1 
ATOM   272  C  C   . THR A 1 39  ? -2.890  -5.679  -3.746  1.00 97.60 39  A 1 
ATOM   273  O  O   . THR A 1 39  ? -1.834  -6.302  -3.737  1.00 96.33 39  A 1 
ATOM   274  C  CB  . THR A 1 39  ? -3.669  -5.475  -1.364  1.00 96.31 39  A 1 
ATOM   275  O  OG1 . THR A 1 39  ? -5.029  -5.788  -1.498  1.00 89.15 39  A 1 
ATOM   276  C  CG2 . THR A 1 39  ? -3.536  -4.625  -0.106  1.00 88.98 39  A 1 
ATOM   277  N  N   . ASP A 1 40  ? -3.723  -5.758  -4.787  1.00 97.31 40  A 1 
ATOM   278  C  CA  . ASP A 1 40  ? -3.424  -6.563  -5.978  1.00 96.94 40  A 1 
ATOM   279  C  C   . ASP A 1 40  ? -2.136  -6.115  -6.674  1.00 97.66 40  A 1 
ATOM   280  O  O   . ASP A 1 40  ? -1.402  -6.944  -7.204  1.00 96.50 40  A 1 
ATOM   281  C  CB  . ASP A 1 40  ? -4.573  -6.518  -6.996  1.00 94.91 40  A 1 
ATOM   282  C  CG  . ASP A 1 40  ? -5.795  -7.343  -6.612  1.00 91.95 40  A 1 
ATOM   283  O  OD1 . ASP A 1 40  ? -5.698  -8.195  -5.697  1.00 89.35 40  A 1 
ATOM   284  O  OD2 . ASP A 1 40  ? -6.833  -7.159  -7.295  1.00 89.51 40  A 1 
ATOM   285  N  N   . LEU A 1 41  ? -1.805  -4.823  -6.587  1.00 97.66 41  A 1 
ATOM   286  C  CA  . LEU A 1 41  ? -0.548  -4.257  -7.095  1.00 97.80 41  A 1 
ATOM   287  C  C   . LEU A 1 41  ? 0.695   -4.828  -6.386  1.00 97.93 41  A 1 
ATOM   288  O  O   . LEU A 1 41  ? 1.802   -4.679  -6.888  1.00 97.10 41  A 1 
ATOM   289  C  CB  . LEU A 1 41  ? -0.589  -2.724  -6.946  1.00 97.76 41  A 1 
ATOM   290  C  CG  . LEU A 1 41  ? -1.701  -2.025  -7.745  1.00 97.34 41  A 1 
ATOM   291  C  CD1 . LEU A 1 41  ? -1.735  -0.540  -7.392  1.00 96.63 41  A 1 
ATOM   292  C  CD2 . LEU A 1 41  ? -1.475  -2.147  -9.257  1.00 96.16 41  A 1 
ATOM   293  N  N   . LEU A 1 42  ? 0.528   -5.499  -5.247  1.00 98.03 42  A 1 
ATOM   294  C  CA  . LEU A 1 42  ? 1.605   -6.095  -4.460  1.00 98.06 42  A 1 
ATOM   295  C  C   . LEU A 1 42  ? 1.777   -7.603  -4.717  1.00 98.09 42  A 1 
ATOM   296  O  O   . LEU A 1 42  ? 2.739   -8.191  -4.228  1.00 97.02 42  A 1 
ATOM   297  C  CB  . LEU A 1 42  ? 1.351   -5.821  -2.964  1.00 97.98 42  A 1 
ATOM   298  C  CG  . LEU A 1 42  ? 1.026   -4.359  -2.595  1.00 97.70 42  A 1 
ATOM   299  C  CD1 . LEU A 1 42  ? 0.743   -4.252  -1.096  1.00 97.27 42  A 1 
ATOM   300  C  CD2 . LEU A 1 42  ? 2.174   -3.412  -2.944  1.00 96.83 42  A 1 
ATOM   301  N  N   . ARG A 1 43  ? 0.874   -8.246  -5.483  1.00 97.50 43  A 1 
ATOM   302  C  CA  . ARG A 1 43  ? 0.838   -9.717  -5.638  1.00 97.00 43  A 1 
ATOM   303  C  C   . ARG A 1 43  ? 2.074   -10.297 -6.321  1.00 97.01 43  A 1 
ATOM   304  O  O   . ARG A 1 43  ? 2.403   -11.451 -6.073  1.00 95.30 43  A 1 
ATOM   305  C  CB  . ARG A 1 43  ? -0.407  -10.143 -6.425  1.00 95.22 43  A 1 
ATOM   306  C  CG  . ARG A 1 43  ? -1.677  -10.030 -5.584  1.00 88.23 43  A 1 
ATOM   307  C  CD  . ARG A 1 43  ? -2.878  -10.586 -6.362  1.00 85.58 43  A 1 
ATOM   308  N  NE  . ARG A 1 43  ? -4.131  -10.424 -5.614  1.00 84.14 43  A 1 
ATOM   309  C  CZ  . ARG A 1 43  ? -4.596  -11.163 -4.616  1.00 83.07 43  A 1 
ATOM   310  N  NH1 . ARG A 1 43  ? -3.989  -12.236 -4.193  1.00 73.07 43  A 1 
ATOM   311  N  NH2 . ARG A 1 43  ? -5.691  -10.807 -4.032  1.00 78.23 43  A 1 
ATOM   312  N  N   . HIS A 1 44  ? 2.764   -9.518  -7.145  1.00 97.29 44  A 1 
ATOM   313  C  CA  . HIS A 1 44  ? 3.945   -9.947  -7.888  1.00 97.47 44  A 1 
ATOM   314  C  C   . HIS A 1 44  ? 5.261   -9.477  -7.249  1.00 97.83 44  A 1 
ATOM   315  O  O   . HIS A 1 44  ? 6.291   -9.407  -7.911  1.00 96.67 44  A 1 
ATOM   316  C  CB  . HIS A 1 44  ? 3.795   -9.554  -9.363  1.00 96.38 44  A 1 
ATOM   317  C  CG  . HIS A 1 44  ? 2.566   -10.155 -9.997  1.00 95.13 44  A 1 
ATOM   318  N  ND1 . HIS A 1 44  ? 2.290   -11.495 -10.146 1.00 80.00 44  A 1 
ATOM   319  C  CD2 . HIS A 1 44  ? 1.489   -9.468  -10.490 1.00 81.25 44  A 1 
ATOM   320  C  CE1 . HIS A 1 44  ? 1.080   -11.611 -10.727 1.00 83.21 44  A 1 
ATOM   321  N  NE2 . HIS A 1 44  ? 0.559   -10.402 -10.952 1.00 86.61 44  A 1 
ATOM   322  N  N   . VAL A 1 45  ? 5.245   -9.152  -5.951  1.00 97.83 45  A 1 
ATOM   323  C  CA  . VAL A 1 45  ? 6.432   -8.699  -5.217  1.00 97.99 45  A 1 
ATOM   324  C  C   . VAL A 1 45  ? 6.865   -9.782  -4.224  1.00 98.16 45  A 1 
ATOM   325  O  O   . VAL A 1 45  ? 6.217   -9.975  -3.199  1.00 97.47 45  A 1 
ATOM   326  C  CB  . VAL A 1 45  ? 6.181   -7.358  -4.515  1.00 97.29 45  A 1 
ATOM   327  C  CG1 . VAL A 1 45  ? 7.465   -6.860  -3.843  1.00 95.43 45  A 1 
ATOM   328  C  CG2 . VAL A 1 45  ? 5.725   -6.298  -5.516  1.00 95.93 45  A 1 
ATOM   329  N  N   . PRO A 1 46  ? 7.995   -10.491 -4.475  1.00 98.27 46  A 1 
ATOM   330  C  CA  . PRO A 1 46  ? 8.510   -11.475 -3.545  1.00 98.20 46  A 1 
ATOM   331  C  C   . PRO A 1 46  ? 8.792   -10.876 -2.160  1.00 98.13 46  A 1 
ATOM   332  O  O   . PRO A 1 46  ? 9.358   -9.791  -2.041  1.00 97.24 46  A 1 
ATOM   333  C  CB  . PRO A 1 46  ? 9.784   -12.036 -4.183  1.00 97.87 46  A 1 
ATOM   334  C  CG  . PRO A 1 46  ? 9.533   -11.819 -5.671  1.00 96.81 46  A 1 
ATOM   335  C  CD  . PRO A 1 46  ? 8.782   -10.493 -5.688  1.00 98.13 46  A 1 
ATOM   336  N  N   . GLY A 1 47  ? 8.419   -11.606 -1.111  1.00 97.98 47  A 1 
ATOM   337  C  CA  . GLY A 1 47  ? 8.522   -11.148 0.275   1.00 97.88 47  A 1 
ATOM   338  C  C   . GLY A 1 47  ? 7.302   -10.383 0.788   1.00 97.81 47  A 1 
ATOM   339  O  O   . GLY A 1 47  ? 7.287   -10.011 1.962   1.00 96.29 47  A 1 
ATOM   340  N  N   . ILE A 1 48  ? 6.302   -10.173 -0.063  1.00 97.85 48  A 1 
ATOM   341  C  CA  . ILE A 1 48  ? 4.974   -9.713  0.341   1.00 97.98 48  A 1 
ATOM   342  C  C   . ILE A 1 48  ? 3.994   -10.868 0.190   1.00 97.50 48  A 1 
ATOM   343  O  O   . ILE A 1 48  ? 3.911   -11.495 -0.866  1.00 96.52 48  A 1 
ATOM   344  C  CB  . ILE A 1 48  ? 4.535   -8.460  -0.445  1.00 97.93 48  A 1 
ATOM   345  C  CG1 . ILE A 1 48  ? 5.545   -7.317  -0.183  1.00 97.23 48  A 1 
ATOM   346  C  CG2 . ILE A 1 48  ? 3.106   -8.046  -0.041  1.00 97.50 48  A 1 
ATOM   347  C  CD1 . ILE A 1 48  ? 5.169   -5.974  -0.809  1.00 96.28 48  A 1 
ATOM   348  N  N   . THR A 1 49  ? 3.237   -11.142 1.244   1.00 97.33 49  A 1 
ATOM   349  C  CA  . THR A 1 49  ? 2.070   -12.027 1.195   1.00 96.75 49  A 1 
ATOM   350  C  C   . THR A 1 49  ? 0.842   -11.262 1.649   1.00 96.96 49  A 1 
ATOM   351  O  O   . THR A 1 49  ? 0.929   -10.355 2.477   1.00 95.59 49  A 1 
ATOM   352  C  CB  . THR A 1 49  ? 2.260   -13.306 2.021   1.00 94.64 49  A 1 
ATOM   353  O  OG1 . THR A 1 49  ? 2.607   -13.032 3.354   1.00 80.16 49  A 1 
ATOM   354  C  CG2 . THR A 1 49  ? 3.361   -14.174 1.437   1.00 78.77 49  A 1 
ATOM   355  N  N   . LEU A 1 50  ? -0.309  -11.611 1.080   1.00 96.34 50  A 1 
ATOM   356  C  CA  . LEU A 1 50  ? -1.594  -11.049 1.441   1.00 96.01 50  A 1 
ATOM   357  C  C   . LEU A 1 50  ? -2.393  -12.104 2.198   1.00 94.71 50  A 1 
ATOM   358  O  O   . LEU A 1 50  ? -2.520  -13.245 1.729   1.00 92.33 50  A 1 
ATOM   359  C  CB  . LEU A 1 50  ? -2.349  -10.557 0.193   1.00 95.85 50  A 1 
ATOM   360  C  CG  . LEU A 1 50  ? -1.600  -9.501  -0.632  1.00 95.07 50  A 1 
ATOM   361  C  CD1 . LEU A 1 50  ? -2.435  -9.112  -1.854  1.00 93.63 50  A 1 
ATOM   362  C  CD2 . LEU A 1 50  ? -1.308  -8.223  0.167   1.00 92.90 50  A 1 
ATOM   363  N  N   . ASP A 1 51  ? -2.922  -11.716 3.357   1.00 93.61 51  A 1 
ATOM   364  C  CA  . ASP A 1 51  ? -3.911  -12.511 4.069   1.00 91.69 51  A 1 
ATOM   365  C  C   . ASP A 1 51  ? -5.280  -12.387 3.386   1.00 91.43 51  A 1 
ATOM   366  O  O   . ASP A 1 51  ? -5.502  -11.558 2.507   1.00 83.26 51  A 1 
ATOM   367  C  CB  . ASP A 1 51  ? -3.958  -12.094 5.553   1.00 87.12 51  A 1 
ATOM   368  C  CG  . ASP A 1 51  ? -2.674  -12.431 6.315   1.00 85.15 51  A 1 
ATOM   369  O  OD1 . ASP A 1 51  ? -1.957  -13.379 5.916   1.00 78.76 51  A 1 
ATOM   370  O  OD2 . ASP A 1 51  ? -2.390  -11.764 7.326   1.00 80.05 51  A 1 
ATOM   371  N  N   . GLY A 1 52  ? -6.209  -13.239 3.796   1.00 91.60 52  A 1 
ATOM   372  C  CA  . GLY A 1 52  ? -7.565  -13.222 3.264   1.00 92.26 52  A 1 
ATOM   373  C  C   . GLY A 1 52  ? -7.698  -13.834 1.873   1.00 93.51 52  A 1 
ATOM   374  O  O   . GLY A 1 52  ? -6.932  -14.708 1.456   1.00 89.29 52  A 1 
ATOM   375  N  N   . THR A 1 53  ? -8.744  -13.400 1.178   1.00 94.56 53  A 1 
ATOM   376  C  CA  . THR A 1 53  ? -9.149  -13.912 -0.141  1.00 94.79 53  A 1 
ATOM   377  C  C   . THR A 1 53  ? -9.043  -12.801 -1.198  1.00 94.54 53  A 1 
ATOM   378  O  O   . THR A 1 53  ? -8.445  -11.749 -0.960  1.00 90.83 53  A 1 
ATOM   379  C  CB  . THR A 1 53  ? -10.582 -14.490 -0.072  1.00 93.73 53  A 1 
ATOM   380  O  OG1 . THR A 1 53  ? -11.513 -13.458 0.153   1.00 87.66 53  A 1 
ATOM   381  C  CG2 . THR A 1 53  ? -10.770 -15.539 1.015   1.00 88.70 53  A 1 
ATOM   382  N  N   . GLY A 1 54  ? -9.653  -12.991 -2.355  1.00 95.38 54  A 1 
ATOM   383  C  CA  . GLY A 1 54  ? -9.786  -11.930 -3.351  1.00 95.58 54  A 1 
ATOM   384  C  C   . GLY A 1 54  ? -10.704 -10.766 -2.927  1.00 96.62 54  A 1 
ATOM   385  O  O   . GLY A 1 54  ? -10.674 -9.722  -3.578  1.00 94.89 54  A 1 
ATOM   386  N  N   . ARG A 1 55  ? -11.481 -10.907 -1.842  1.00 97.11 55  A 1 
ATOM   387  C  CA  . ARG A 1 55  ? -12.349 -9.849  -1.316  1.00 97.21 55  A 1 
ATOM   388  C  C   . ARG A 1 55  ? -11.517 -8.702  -0.752  1.00 97.38 55  A 1 
ATOM   389  O  O   . ARG A 1 55  ? -10.474 -8.940  -0.149  1.00 95.98 55  A 1 
ATOM   390  C  CB  . ARG A 1 55  ? -13.282 -10.388 -0.221  1.00 96.28 55  A 1 
ATOM   391  C  CG  . ARG A 1 55  ? -14.134 -11.578 -0.668  1.00 94.83 55  A 1 
ATOM   392  C  CD  . ARG A 1 55  ? -15.075 -12.001 0.457   1.00 94.93 55  A 1 
ATOM   393  N  NE  . ARG A 1 55  ? -15.744 -13.266 0.119   1.00 94.08 55  A 1 
ATOM   394  C  CZ  . ARG A 1 55  ? -15.448 -14.479 0.585   1.00 95.70 55  A 1 
ATOM   395  N  NH1 . ARG A 1 55  ? -14.479 -14.691 1.430   1.00 89.56 55  A 1 
ATOM   396  N  NH2 . ARG A 1 55  ? -16.136 -15.506 0.203   1.00 90.25 55  A 1 
ATOM   397  N  N   . THR A 1 56  ? -12.007 -7.475  -0.881  1.00 97.52 56  A 1 
ATOM   398  C  CA  . THR A 1 56  ? -11.271 -6.284  -0.431  1.00 97.60 56  A 1 
ATOM   399  C  C   . THR A 1 56  ? -11.085 -6.258  1.080   1.00 97.67 56  A 1 
ATOM   400  O  O   . THR A 1 56  ? -9.994  -5.958  1.568   1.00 96.43 56  A 1 
ATOM   401  C  CB  . THR A 1 56  ? -11.996 -5.013  -0.889  1.00 97.25 56  A 1 
ATOM   402  O  OG1 . THR A 1 56  ? -12.267 -5.069  -2.269  1.00 93.38 56  A 1 
ATOM   403  C  CG2 . THR A 1 56  ? -11.152 -3.763  -0.648  1.00 93.78 56  A 1 
ATOM   404  N  N   . ASN A 1 57  ? -12.122 -6.610  1.842   1.00 97.33 57  A 1 
ATOM   405  C  CA  . ASN A 1 57  ? -12.034 -6.732  3.296   1.00 97.56 57  A 1 
ATOM   406  C  C   . ASN A 1 57  ? -11.269 -8.008  3.682   1.00 97.21 57  A 1 
ATOM   407  O  O   . ASN A 1 57  ? -11.618 -9.111  3.259   1.00 95.26 57  A 1 
ATOM   408  C  CB  . ASN A 1 57  ? -13.427 -6.688  3.919   1.00 97.33 57  A 1 
ATOM   409  C  CG  . ASN A 1 57  ? -14.057 -5.308  3.831   1.00 97.34 57  A 1 
ATOM   410  O  OD1 . ASN A 1 57  ? -14.681 -4.943  2.856   1.00 89.31 57  A 1 
ATOM   411  N  ND2 . ASN A 1 57  ? -13.900 -4.496  4.847   1.00 89.50 57  A 1 
ATOM   412  N  N   . GLY A 1 58  ? -10.227 -7.851  4.499   1.00 97.02 58  A 1 
ATOM   413  C  CA  . GLY A 1 58  ? -9.360  -8.929  4.965   1.00 96.74 58  A 1 
ATOM   414  C  C   . GLY A 1 58  ? -8.053  -9.089  4.185   1.00 96.71 58  A 1 
ATOM   415  O  O   . GLY A 1 58  ? -7.255  -9.952  4.546   1.00 93.98 58  A 1 
ATOM   416  N  N   . GLN A 1 59  ? -7.805  -8.272  3.164   1.00 97.02 59  A 1 
ATOM   417  C  CA  . GLN A 1 59  ? -6.530  -8.244  2.438   1.00 96.90 59  A 1 
ATOM   418  C  C   . GLN A 1 59  ? -5.456  -7.481  3.233   1.00 97.02 59  A 1 
ATOM   419  O  O   . GLN A 1 59  ? -5.093  -6.345  2.902   1.00 94.99 59  A 1 
ATOM   420  C  CB  . GLN A 1 59  ? -6.708  -7.678  1.021   1.00 95.59 59  A 1 
ATOM   421  C  CG  . GLN A 1 59  ? -7.473  -8.618  0.083   1.00 88.80 59  A 1 
ATOM   422  C  CD  . GLN A 1 59  ? -7.503  -8.114  -1.364  1.00 86.90 59  A 1 
ATOM   423  O  OE1 . GLN A 1 59  ? -6.994  -7.068  -1.720  1.00 77.85 59  A 1 
ATOM   424  N  NE2 . GLN A 1 59  ? -8.085  -8.869  -2.267  1.00 75.74 59  A 1 
ATOM   425  N  N   . ASP A 1 60  ? -4.930  -8.117  4.277   1.00 97.14 60  A 1 
ATOM   426  C  CA  . ASP A 1 60  ? -3.853  -7.584  5.104   1.00 96.94 60  A 1 
ATOM   427  C  C   . ASP A 1 60  ? -2.472  -7.928  4.516   1.00 97.09 60  A 1 
ATOM   428  O  O   . ASP A 1 60  ? -2.258  -8.984  3.928   1.00 95.42 60  A 1 
ATOM   429  C  CB  . ASP A 1 60  ? -3.991  -8.089  6.551   1.00 95.40 60  A 1 
ATOM   430  C  CG  . ASP A 1 60  ? -5.118  -7.402  7.324   1.00 93.47 60  A 1 
ATOM   431  O  OD1 . ASP A 1 60  ? -5.417  -6.223  7.022   1.00 89.15 60  A 1 
ATOM   432  O  OD2 . ASP A 1 60  ? -5.647  -7.994  8.289   1.00 89.14 60  A 1 
ATOM   433  N  N   . VAL A 1 61  ? -1.506  -7.015  4.679   1.00 97.52 61  A 1 
ATOM   434  C  CA  . VAL A 1 61  ? -0.163  -7.143  4.110   1.00 97.62 61  A 1 
ATOM   435  C  C   . VAL A 1 61  ? 0.805   -7.726  5.130   1.00 97.53 61  A 1 
ATOM   436  O  O   . VAL A 1 61  ? 0.897   -7.234  6.249   1.00 96.27 61  A 1 
ATOM   437  C  CB  . VAL A 1 61  ? 0.354   -5.785  3.595   1.00 96.72 61  A 1 
ATOM   438  C  CG1 . VAL A 1 61  ? 1.758   -5.903  3.006   1.00 89.21 61  A 1 
ATOM   439  C  CG2 . VAL A 1 61  ? -0.560  -5.224  2.502   1.00 88.41 61  A 1 
ATOM   440  N  N   . ASN A 1 62  ? 1.608   -8.708  4.711   1.00 97.36 62  A 1 
ATOM   441  C  CA  . ASN A 1 62  ? 2.763   -9.196  5.449   1.00 97.28 62  A 1 
ATOM   442  C  C   . ASN A 1 62  ? 4.044   -8.909  4.668   1.00 97.79 62  A 1 
ATOM   443  O  O   . ASN A 1 62  ? 4.136   -9.203  3.480   1.00 97.13 62  A 1 
ATOM   444  C  CB  . ASN A 1 62  ? 2.631   -10.695 5.748   1.00 95.93 62  A 1 
ATOM   445  C  CG  . ASN A 1 62  ? 1.350   -11.069 6.469   1.00 94.29 62  A 1 
ATOM   446  O  OD1 . ASN A 1 62  ? 1.311   -11.166 7.683   1.00 85.00 62  A 1 
ATOM   447  N  ND2 . ASN A 1 62  ? 0.291   -11.325 5.739   1.00 83.77 62  A 1 
ATOM   448  N  N   . MET A 1 63  ? 5.079   -8.367  5.348   1.00 97.62 63  A 1 
ATOM   449  C  CA  . MET A 1 63  ? 6.381   -8.077  4.760   1.00 98.03 63  A 1 
ATOM   450  C  C   . MET A 1 63  ? 7.473   -8.065  5.833   1.00 97.94 63  A 1 
ATOM   451  O  O   . MET A 1 63  ? 7.282   -7.563  6.940   1.00 97.06 63  A 1 
ATOM   452  C  CB  . MET A 1 63  ? 6.328   -6.730  4.007   1.00 97.82 63  A 1 
ATOM   453  C  CG  . MET A 1 63  ? 7.630   -6.416  3.259   1.00 97.53 63  A 1 
ATOM   454  S  SD  . MET A 1 63  ? 7.626   -4.882  2.288   1.00 97.47 63  A 1 
ATOM   455  C  CE  . MET A 1 63  ? 7.452   -3.638  3.582   1.00 94.09 63  A 1 
ATOM   456  N  N   . ARG A 1 64  ? 8.660   -8.574  5.492   1.00 97.73 64  A 1 
ATOM   457  C  CA  . ARG A 1 64  ? 9.837   -8.586  6.389   1.00 97.75 64  A 1 
ATOM   458  C  C   . ARG A 1 64  ? 9.576   -9.181  7.785   1.00 97.34 64  A 1 
ATOM   459  O  O   . ARG A 1 64  ? 10.164  -8.745  8.774   1.00 94.38 64  A 1 
ATOM   460  C  CB  . ARG A 1 64  ? 10.462  -7.181  6.441   1.00 97.07 64  A 1 
ATOM   461  C  CG  . ARG A 1 64  ? 11.191  -6.809  5.135   1.00 94.63 64  A 1 
ATOM   462  C  CD  . ARG A 1 64  ? 12.663  -6.601  5.396   1.00 94.03 64  A 1 
ATOM   463  N  NE  . ARG A 1 64  ? 13.431  -6.400  4.162   1.00 94.29 64  A 1 
ATOM   464  C  CZ  . ARG A 1 64  ? 14.593  -5.796  4.037   1.00 95.89 64  A 1 
ATOM   465  N  NH1 . ARG A 1 64  ? 15.227  -5.252  5.043   1.00 88.95 64  A 1 
ATOM   466  N  NH2 . ARG A 1 64  ? 15.163  -5.734  2.877   1.00 89.86 64  A 1 
ATOM   467  N  N   . GLY A 1 65  ? 8.721   -10.184 7.853   1.00 96.63 65  A 1 
ATOM   468  C  CA  . GLY A 1 65  ? 8.378   -10.883 9.096   1.00 96.01 65  A 1 
ATOM   469  C  C   . GLY A 1 65  ? 7.330   -10.183 9.955   1.00 96.39 65  A 1 
ATOM   470  O  O   . GLY A 1 65  ? 7.108   -10.624 11.080  1.00 94.43 65  A 1 
ATOM   471  N  N   . TYR A 1 66  ? 6.703   -9.129  9.452   1.00 97.11 66  A 1 
ATOM   472  C  CA  . TYR A 1 66  ? 5.628   -8.407  10.123  1.00 97.38 66  A 1 
ATOM   473  C  C   . TYR A 1 66  ? 4.310   -8.534  9.359   1.00 97.11 66  A 1 
ATOM   474  O  O   . TYR A 1 66  ? 4.302   -8.533  8.131   1.00 95.87 66  A 1 
ATOM   475  C  CB  . TYR A 1 66  ? 6.018   -6.940  10.304  1.00 97.48 66  A 1 
ATOM   476  C  CG  . TYR A 1 66  ? 7.154   -6.752  11.282  1.00 97.86 66  A 1 
ATOM   477  C  CD1 . TYR A 1 66  ? 6.886   -6.675  12.662  1.00 97.04 66  A 1 
ATOM   478  C  CD2 . TYR A 1 66  ? 8.489   -6.700  10.829  1.00 97.01 66  A 1 
ATOM   479  C  CE1 . TYR A 1 66  ? 7.928   -6.536  13.588  1.00 96.89 66  A 1 
ATOM   480  C  CE2 . TYR A 1 66  ? 9.545   -6.563  11.748  1.00 96.94 66  A 1 
ATOM   481  C  CZ  . TYR A 1 66  ? 9.254   -6.488  13.128  1.00 97.56 66  A 1 
ATOM   482  O  OH  . TYR A 1 66  ? 10.283  -6.370  14.028  1.00 97.20 66  A 1 
ATOM   483  N  N   . ASP A 1 67  ? 3.217   -8.610  10.108  1.00 96.50 67  A 1 
ATOM   484  C  CA  . ASP A 1 67  ? 1.858   -8.452  9.594   1.00 96.16 67  A 1 
ATOM   485  C  C   . ASP A 1 67  ? 1.501   -6.960  9.403   1.00 97.02 67  A 1 
ATOM   486  O  O   . ASP A 1 67  ? 2.334   -6.069  9.597   1.00 96.36 67  A 1 
ATOM   487  C  CB  . ASP A 1 67  ? 0.870   -9.205  10.505  1.00 94.06 67  A 1 
ATOM   488  C  CG  . ASP A 1 67  ? 0.726   -8.656  11.930  1.00 92.78 67  A 1 
ATOM   489  O  OD1 . ASP A 1 67  ? 1.022   -7.468  12.181  1.00 89.32 67  A 1 
ATOM   490  O  OD2 . ASP A 1 67  ? 0.273   -9.408  12.820  1.00 87.39 67  A 1 
ATOM   491  N  N   . HIS A 1 68  ? 0.255   -6.674  9.056   1.00 96.50 68  A 1 
ATOM   492  C  CA  . HIS A 1 68  ? -0.243  -5.316  8.798   1.00 97.07 68  A 1 
ATOM   493  C  C   . HIS A 1 68  ? -0.002  -4.321  9.949   1.00 97.52 68  A 1 
ATOM   494  O  O   . HIS A 1 68  ? 0.097   -3.117  9.722   1.00 96.91 68  A 1 
ATOM   495  C  CB  . HIS A 1 68  ? -1.744  -5.386  8.475   1.00 96.21 68  A 1 
ATOM   496  C  CG  . HIS A 1 68  ? -2.614  -5.732  9.649   1.00 95.52 68  A 1 
ATOM   497  N  ND1 . HIS A 1 68  ? -2.982  -6.995  10.063  1.00 84.92 68  A 1 
ATOM   498  C  CD2 . HIS A 1 68  ? -3.197  -4.855  10.539  1.00 87.40 68  A 1 
ATOM   499  C  CE1 . HIS A 1 68  ? -3.757  -6.878  11.163  1.00 88.82 68  A 1 
ATOM   500  N  NE2 . HIS A 1 68  ? -3.902  -5.595  11.479  1.00 90.98 68  A 1 
ATOM   501  N  N   . ARG A 1 69  ? 0.163   -4.793  11.201  1.00 96.91 69  A 1 
ATOM   502  C  CA  . ARG A 1 69  ? 0.427   -3.932  12.360  1.00 96.99 69  A 1 
ATOM   503  C  C   . ARG A 1 69  ? 1.858   -3.403  12.365  1.00 97.38 69  A 1 
ATOM   504  O  O   . ARG A 1 69  ? 2.128   -2.344  12.936  1.00 96.03 69  A 1 
ATOM   505  C  CB  . ARG A 1 69  ? 0.129   -4.710  13.646  1.00 95.52 69  A 1 
ATOM   506  C  CG  . ARG A 1 69  ? -1.344  -5.148  13.734  1.00 93.57 69  A 1 
ATOM   507  C  CD  . ARG A 1 69  ? -1.590  -6.044  14.946  1.00 91.31 69  A 1 
ATOM   508  N  NE  . ARG A 1 69  ? -0.976  -7.367  14.760  1.00 87.26 69  A 1 
ATOM   509  C  CZ  . ARG A 1 69  ? -1.103  -8.404  15.578  1.00 85.58 69  A 1 
ATOM   510  N  NH1 . ARG A 1 69  ? -1.799  -8.328  16.675  1.00 77.99 69  A 1 
ATOM   511  N  NH2 . ARG A 1 69  ? -0.535  -9.533  15.282  1.00 78.99 69  A 1 
ATOM   512  N  N   . GLY A 1 70  ? 2.781   -4.122  11.714  1.00 97.21 70  A 1 
ATOM   513  C  CA  . GLY A 1 70  ? 4.192   -3.791  11.586  1.00 97.72 70  A 1 
ATOM   514  C  C   . GLY A 1 70  ? 4.623   -3.320  10.190  1.00 98.05 70  A 1 
ATOM   515  O  O   . GLY A 1 70  ? 5.794   -2.990  9.994   1.00 97.28 70  A 1 
ATOM   516  N  N   . VAL A 1 71  ? 3.705   -3.274  9.230   1.00 98.02 71  A 1 
ATOM   517  C  CA  . VAL A 1 71  ? 3.936   -2.742  7.877   1.00 98.29 71  A 1 
ATOM   518  C  C   . VAL A 1 71  ? 3.044   -1.523  7.675   1.00 98.27 71  A 1 
ATOM   519  O  O   . VAL A 1 71  ? 1.834   -1.634  7.546   1.00 97.63 71  A 1 
ATOM   520  C  CB  . VAL A 1 71  ? 3.688   -3.803  6.781   1.00 97.95 71  A 1 
ATOM   521  C  CG1 . VAL A 1 71  ? 3.991   -3.235  5.391   1.00 96.83 71  A 1 
ATOM   522  C  CG2 . VAL A 1 71  ? 4.590   -5.033  6.999   1.00 97.13 71  A 1 
ATOM   523  N  N   . LEU A 1 72  ? 3.645   -0.340  7.654   1.00 98.22 72  A 1 
ATOM   524  C  CA  . LEU A 1 72  ? 2.885   0.895   7.498   1.00 98.30 72  A 1 
ATOM   525  C  C   . LEU A 1 72  ? 2.414   1.060   6.052   1.00 98.41 72  A 1 
ATOM   526  O  O   . LEU A 1 72  ? 3.217   1.044   5.127   1.00 98.16 72  A 1 
ATOM   527  C  CB  . LEU A 1 72  ? 3.742   2.078   7.969   1.00 98.14 72  A 1 
ATOM   528  C  CG  . LEU A 1 72  ? 3.014   3.439   7.907   1.00 97.72 72  A 1 
ATOM   529  C  CD1 . LEU A 1 72  ? 1.822   3.502   8.862   1.00 96.88 72  A 1 
ATOM   530  C  CD2 . LEU A 1 72  ? 3.980   4.551   8.304   1.00 96.64 72  A 1 
ATOM   531  N  N   . VAL A 1 73  ? 1.117   1.304   5.866   1.00 98.45 73  A 1 
ATOM   532  C  CA  . VAL A 1 73  ? 0.551   1.700   4.574   1.00 98.55 73  A 1 
ATOM   533  C  C   . VAL A 1 73  ? 0.206   3.186   4.616   1.00 98.43 73  A 1 
ATOM   534  O  O   . VAL A 1 73  ? -0.385  3.671   5.584   1.00 97.94 73  A 1 
ATOM   535  C  CB  . VAL A 1 73  ? -0.657  0.827   4.177   1.00 98.29 73  A 1 
ATOM   536  C  CG1 . VAL A 1 73  ? -1.226  1.241   2.815   1.00 97.46 73  A 1 
ATOM   537  C  CG2 . VAL A 1 73  ? -0.251  -0.650  4.092   1.00 97.66 73  A 1 
ATOM   538  N  N   . LEU A 1 74  ? 0.588   3.920   3.571   1.00 98.43 74  A 1 
ATOM   539  C  CA  . LEU A 1 74  ? 0.269   5.331   3.376   1.00 98.44 74  A 1 
ATOM   540  C  C   . LEU A 1 74  ? -0.525  5.513   2.084   1.00 98.50 74  A 1 
ATOM   541  O  O   . LEU A 1 74  ? -0.228  4.886   1.074   1.00 98.14 74  A 1 
ATOM   542  C  CB  . LEU A 1 74  ? 1.556   6.181   3.323   1.00 98.21 74  A 1 
ATOM   543  C  CG  . LEU A 1 74  ? 2.498   6.058   4.532   1.00 97.69 74  A 1 
ATOM   544  C  CD1 . LEU A 1 74  ? 3.756   6.892   4.286   1.00 96.88 74  A 1 
ATOM   545  C  CD2 . LEU A 1 74  ? 1.854   6.555   5.821   1.00 96.41 74  A 1 
ATOM   546  N  N   . VAL A 1 75  ? -1.488  6.435   2.103   1.00 98.50 75  A 1 
ATOM   547  C  CA  . VAL A 1 75  ? -2.114  6.980   0.896   1.00 98.56 75  A 1 
ATOM   548  C  C   . VAL A 1 75  ? -1.974  8.491   0.938   1.00 98.41 75  A 1 
ATOM   549  O  O   . VAL A 1 75  ? -2.392  9.122   1.907   1.00 97.96 75  A 1 
ATOM   550  C  CB  . VAL A 1 75  ? -3.584  6.556   0.738   1.00 98.44 75  A 1 
ATOM   551  C  CG1 . VAL A 1 75  ? -4.175  7.137   -0.556  1.00 97.81 75  A 1 
ATOM   552  C  CG2 . VAL A 1 75  ? -3.729  5.032   0.674   1.00 97.96 75  A 1 
ATOM   553  N  N   . ASP A 1 76  ? -1.334  9.074   -0.061  1.00 98.37 76  A 1 
ATOM   554  C  CA  . ASP A 1 76  ? -0.996  10.505  -0.130  1.00 98.27 76  A 1 
ATOM   555  C  C   . ASP A 1 76  ? -0.330  11.028  1.160   1.00 98.10 76  A 1 
ATOM   556  O  O   . ASP A 1 76  ? -0.601  12.136  1.642   1.00 97.01 76  A 1 
ATOM   557  C  CB  . ASP A 1 76  ? -2.222  11.319  -0.575  1.00 97.94 76  A 1 
ATOM   558  C  CG  . ASP A 1 76  ? -2.707  10.955  -1.979  1.00 97.62 76  A 1 
ATOM   559  O  OD1 . ASP A 1 76  ? -1.865  10.900  -2.904  1.00 95.80 76  A 1 
ATOM   560  O  OD2 . ASP A 1 76  ? -3.926  10.792  -2.164  1.00 95.92 76  A 1 
ATOM   561  N  N   . GLY A 1 77  ? 0.542   10.193  1.757   1.00 97.65 77  A 1 
ATOM   562  C  CA  . GLY A 1 77  ? 1.286   10.506  2.981   1.00 97.55 77  A 1 
ATOM   563  C  C   . GLY A 1 77  ? 0.506   10.349  4.292   1.00 97.96 77  A 1 
ATOM   564  O  O   . GLY A 1 77  ? 1.057   10.651  5.354   1.00 96.86 77  A 1 
ATOM   565  N  N   . VAL A 1 78  ? -0.742  9.871   4.261   1.00 98.16 78  A 1 
ATOM   566  C  CA  . VAL A 1 78  ? -1.559  9.607   5.456   1.00 98.21 78  A 1 
ATOM   567  C  C   . VAL A 1 78  ? -1.613  8.114   5.735   1.00 98.38 78  A 1 
ATOM   568  O  O   . VAL A 1 78  ? -1.874  7.313   4.840   1.00 97.74 78  A 1 
ATOM   569  C  CB  . VAL A 1 78  ? -2.973  10.203  5.319   1.00 97.86 78  A 1 
ATOM   570  C  CG1 . VAL A 1 78  ? -3.871  9.886   6.515   1.00 96.38 78  A 1 
ATOM   571  C  CG2 . VAL A 1 78  ? -2.872  11.725  5.209   1.00 96.64 78  A 1 
ATOM   572  N  N   . ARG A 1 79  ? -1.356  7.741   7.007   1.00 98.12 79  A 1 
ATOM   573  C  CA  . ARG A 1 79  ? -1.409  6.348   7.461   1.00 97.95 79  A 1 
ATOM   574  C  C   . ARG A 1 79  ? -2.805  5.750   7.264   1.00 98.08 79  A 1 
ATOM   575  O  O   . ARG A 1 79  ? -3.818  6.381   7.545   1.00 96.52 79  A 1 
ATOM   576  C  CB  . ARG A 1 79  ? -0.941  6.217   8.915   1.00 96.51 79  A 1 
ATOM   577  C  CG  . ARG A 1 79  ? -1.766  7.045   9.921   1.00 91.65 79  A 1 
ATOM   578  C  CD  . ARG A 1 79  ? -1.358  6.781   11.374  1.00 94.10 79  A 1 
ATOM   579  N  NE  . ARG A 1 79  ? 0.099   6.876   11.579  1.00 92.66 79  A 1 
ATOM   580  C  CZ  . ARG A 1 79  ? 0.852   6.015   12.230  1.00 95.10 79  A 1 
ATOM   581  N  NH1 . ARG A 1 79  ? 0.350   5.031   12.912  1.00 84.32 79  A 1 
ATOM   582  N  NH2 . ARG A 1 79  ? 2.147   6.115   12.203  1.00 87.62 79  A 1 
ATOM   583  N  N   . GLN A 1 80  ? -2.801  4.499   6.820   1.00 97.75 80  A 1 
ATOM   584  C  CA  . GLN A 1 80  ? -3.964  3.635   6.707   1.00 96.79 80  A 1 
ATOM   585  C  C   . GLN A 1 80  ? -3.890  2.533   7.766   1.00 94.81 80  A 1 
ATOM   586  O  O   . GLN A 1 80  ? -2.885  2.392   8.467   1.00 86.69 80  A 1 
ATOM   587  C  CB  . GLN A 1 80  ? -4.034  3.042   5.280   1.00 96.17 80  A 1 
ATOM   588  C  CG  . GLN A 1 80  ? -3.898  4.073   4.146   1.00 96.03 80  A 1 
ATOM   589  C  CD  . GLN A 1 80  ? -4.989  5.139   4.192   1.00 96.81 80  A 1 
ATOM   590  O  OE1 . GLN A 1 80  ? -6.166  4.860   4.064   1.00 90.68 80  A 1 
ATOM   591  N  NE2 . GLN A 1 80  ? -4.634  6.391   4.376   1.00 91.02 80  A 1 
ATOM   592  N  N   . GLY A 1 81  ? -4.915  1.720   7.851   1.00 93.86 81  A 1 
ATOM   593  C  CA  . GLY A 1 81  ? -4.957  0.560   8.736   1.00 93.45 81  A 1 
ATOM   594  C  C   . GLY A 1 81  ? -5.914  0.745   9.915   1.00 95.47 81  A 1 
ATOM   595  O  O   . GLY A 1 81  ? -6.027  1.809   10.515  1.00 90.77 81  A 1 
ATOM   596  N  N   . THR A 1 82  ? -6.573  -0.362  10.227  1.00 95.72 82  A 1 
ATOM   597  C  CA  . THR A 1 82  ? -7.509  -0.541  11.335  1.00 96.31 82  A 1 
ATOM   598  C  C   . THR A 1 82  ? -7.128  -1.822  12.069  1.00 96.14 82  A 1 
ATOM   599  O  O   . THR A 1 82  ? -6.301  -2.596  11.586  1.00 94.10 82  A 1 
ATOM   600  C  CB  . THR A 1 82  ? -8.958  -0.619  10.801  1.00 95.83 82  A 1 
ATOM   601  O  OG1 . THR A 1 82  ? -9.073  -1.568  9.762   1.00 91.88 82  A 1 
ATOM   602  C  CG2 . THR A 1 82  ? -9.450  0.706   10.230  1.00 92.54 82  A 1 
ATOM   603  N  N   . ASP A 1 83  ? -7.708  -2.073  13.240  1.00 96.15 83  A 1 
ATOM   604  C  CA  . ASP A 1 83  ? -7.518  -3.321  13.993  1.00 95.54 83  A 1 
ATOM   605  C  C   . ASP A 1 83  ? -8.874  -3.983  14.257  1.00 95.78 83  A 1 
ATOM   606  O  O   . ASP A 1 83  ? -9.408  -3.999  15.367  1.00 93.10 83  A 1 
ATOM   607  C  CB  . ASP A 1 83  ? -6.703  -3.056  15.258  1.00 93.78 83  A 1 
ATOM   608  C  CG  . ASP A 1 83  ? -6.321  -4.344  16.000  1.00 89.14 83  A 1 
ATOM   609  O  OD1 . ASP A 1 83  ? -6.205  -5.396  15.333  1.00 84.19 83  A 1 
ATOM   610  O  OD2 . ASP A 1 83  ? -6.104  -4.260  17.228  1.00 84.17 83  A 1 
ATOM   611  N  N   . THR A 1 84  ? -9.472  -4.503  13.183  1.00 95.67 84  A 1 
ATOM   612  C  CA  . THR A 1 84  ? -10.806 -5.132  13.208  1.00 95.31 84  A 1 
ATOM   613  C  C   . THR A 1 84  ? -10.755 -6.654  13.349  1.00 94.17 84  A 1 
ATOM   614  O  O   . THR A 1 84  ? -11.790 -7.283  13.569  1.00 89.72 84  A 1 
ATOM   615  C  CB  . THR A 1 84  ? -11.584 -4.783  11.932  1.00 95.25 84  A 1 
ATOM   616  O  OG1 . THR A 1 84  ? -10.899 -5.260  10.805  1.00 91.70 84  A 1 
ATOM   617  C  CG2 . THR A 1 84  ? -11.790 -3.278  11.763  1.00 92.71 84  A 1 
ATOM   618  N  N   . GLY A 1 85  ? -9.561  -7.245  13.219  1.00 93.51 85  A 1 
ATOM   619  C  CA  . GLY A 1 85  ? -9.358  -8.692  13.117  1.00 92.06 85  A 1 
ATOM   620  C  C   . GLY A 1 85  ? -9.400  -9.167  11.664  1.00 93.34 85  A 1 
ATOM   621  O  O   . GLY A 1 85  ? -8.357  -9.375  11.057  1.00 89.95 85  A 1 
ATOM   622  N  N   . HIS A 1 86  ? -10.599 -9.301  11.092  1.00 95.52 86  A 1 
ATOM   623  C  CA  . HIS A 1 86  ? -10.781 -9.930  9.785   1.00 95.47 86  A 1 
ATOM   624  C  C   . HIS A 1 86  ? -11.291 -8.996  8.678   1.00 96.49 86  A 1 
ATOM   625  O  O   . HIS A 1 86  ? -11.592 -9.475  7.580   1.00 94.94 86  A 1 
ATOM   626  C  CB  . HIS A 1 86  ? -11.725 -11.132 9.945   1.00 93.69 86  A 1 
ATOM   627  C  CG  . HIS A 1 86  ? -11.188 -12.200 10.848  1.00 92.76 86  A 1 
ATOM   628  N  ND1 . HIS A 1 86  ? -10.051 -12.960 10.617  1.00 86.22 86  A 1 
ATOM   629  C  CD2 . HIS A 1 86  ? -11.714 -12.619 12.041  1.00 87.42 86  A 1 
ATOM   630  C  CE1 . HIS A 1 86  ? -9.905  -13.806 11.641  1.00 87.24 86  A 1 
ATOM   631  N  NE2 . HIS A 1 86  ? -10.897 -13.631 12.525  1.00 88.19 86  A 1 
ATOM   632  N  N   . LEU A 1 87  ? -11.440 -7.694  8.953   1.00 96.41 87  A 1 
ATOM   633  C  CA  . LEU A 1 87  ? -12.143 -6.749  8.070   1.00 97.28 87  A 1 
ATOM   634  C  C   . LEU A 1 87  ? -11.248 -5.638  7.513   1.00 97.67 87  A 1 
ATOM   635  O  O   . LEU A 1 87  ? -11.759 -4.768  6.815   1.00 96.35 87  A 1 
ATOM   636  C  CB  . LEU A 1 87  ? -13.346 -6.140  8.818   1.00 96.72 87  A 1 
ATOM   637  C  CG  . LEU A 1 87  ? -14.290 -7.136  9.502   1.00 95.91 87  A 1 
ATOM   638  C  CD1 . LEU A 1 87  ? -15.429 -6.375  10.174  1.00 93.28 87  A 1 
ATOM   639  C  CD2 . LEU A 1 87  ? -14.897 -8.138  8.524   1.00 92.78 87  A 1 
ATOM   640  N  N   . ASN A 1 88  ? -9.955  -5.641  7.829   1.00 97.67 88  A 1 
ATOM   641  C  CA  . ASN A 1 88  ? -9.044  -4.594  7.395   1.00 97.76 88  A 1 
ATOM   642  C  C   . ASN A 1 88  ? -8.844  -4.631  5.872   1.00 97.81 88  A 1 
ATOM   643  O  O   . ASN A 1 88  ? -9.196  -5.587  5.190   1.00 96.70 88  A 1 
ATOM   644  C  CB  . ASN A 1 88  ? -7.697  -4.705  8.123   1.00 97.03 88  A 1 
ATOM   645  C  CG  . ASN A 1 88  ? -7.799  -4.911  9.614   1.00 96.95 88  A 1 
ATOM   646  O  OD1 . ASN A 1 88  ? -8.527  -4.235  10.323  1.00 91.37 88  A 1 
ATOM   647  N  ND2 . ASN A 1 88  ? -7.063  -5.876  10.118  1.00 90.57 88  A 1 
ATOM   648  N  N   . GLY A 1 89  ? -8.247  -3.565  5.344   1.00 97.62 89  A 1 
ATOM   649  C  CA  . GLY A 1 89  ? -7.882  -3.483  3.944   1.00 97.72 89  A 1 
ATOM   650  C  C   . GLY A 1 89  ? -7.278  -2.128  3.594   1.00 98.12 89  A 1 
ATOM   651  O  O   . GLY A 1 89  ? -7.236  -1.204  4.409   1.00 97.09 89  A 1 
ATOM   652  N  N   . THR A 1 90  ? -6.818  -2.005  2.350   1.00 97.99 90  A 1 
ATOM   653  C  CA  . THR A 1 90  ? -6.420  -0.721  1.767   1.00 98.27 90  A 1 
ATOM   654  C  C   . THR A 1 90  ? -7.520  -0.266  0.817   1.00 98.32 90  A 1 
ATOM   655  O  O   . THR A 1 90  ? -7.584  -0.714  -0.332  1.00 97.53 90  A 1 
ATOM   656  C  CB  . THR A 1 90  ? -5.061  -0.817  1.072   1.00 97.75 90  A 1 
ATOM   657  O  OG1 . THR A 1 90  ? -4.097  -1.303  1.979   1.00 95.19 90  A 1 
ATOM   658  C  CG2 . THR A 1 90  ? -4.579  0.548   0.595   1.00 95.82 90  A 1 
ATOM   659  N  N   . PHE A 1 91  ? -8.386  0.613   1.288   1.00 98.43 91  A 1 
ATOM   660  C  CA  . PHE A 1 91  ? -9.608  1.023   0.597   1.00 98.58 91  A 1 
ATOM   661  C  C   . PHE A 1 91  ? -9.331  2.122   -0.439  1.00 98.53 91  A 1 
ATOM   662  O  O   . PHE A 1 91  ? -9.614  3.305   -0.244  1.00 97.76 91  A 1 
ATOM   663  C  CB  . PHE A 1 91  ? -10.673 1.406   1.632   1.00 98.35 91  A 1 
ATOM   664  C  CG  . PHE A 1 91  ? -10.915 0.354   2.699   1.00 98.43 91  A 1 
ATOM   665  C  CD1 . PHE A 1 91  ? -11.286 -0.952  2.338   1.00 97.87 91  A 1 
ATOM   666  C  CD2 . PHE A 1 91  ? -10.726 0.673   4.054   1.00 97.76 91  A 1 
ATOM   667  C  CE1 . PHE A 1 91  ? -11.461 -1.937  3.325   1.00 97.39 91  A 1 
ATOM   668  C  CE2 . PHE A 1 91  ? -10.905 -0.306  5.043   1.00 97.30 91  A 1 
ATOM   669  C  CZ  . PHE A 1 91  ? -11.269 -1.609  4.675   1.00 97.73 91  A 1 
ATOM   670  N  N   . LEU A 1 92  ? -8.723  1.701   -1.544  1.00 98.58 92  A 1 
ATOM   671  C  CA  . LEU A 1 92  ? -8.350  2.550   -2.667  1.00 98.50 92  A 1 
ATOM   672  C  C   . LEU A 1 92  ? -8.383  1.718   -3.953  1.00 98.52 92  A 1 
ATOM   673  O  O   . LEU A 1 92  ? -7.655  0.733   -4.070  1.00 97.62 92  A 1 
ATOM   674  C  CB  . LEU A 1 92  ? -6.951  3.125   -2.382  1.00 98.34 92  A 1 
ATOM   675  C  CG  . LEU A 1 92  ? -6.377  4.021   -3.481  1.00 98.07 92  A 1 
ATOM   676  C  CD1 . LEU A 1 92  ? -7.206  5.289   -3.685  1.00 97.26 92  A 1 
ATOM   677  C  CD2 . LEU A 1 92  ? -4.957  4.450   -3.094  1.00 97.00 92  A 1 
ATOM   678  N  N   . ASP A 1 93  ? -9.205  2.120   -4.921  1.00 98.44 93  A 1 
ATOM   679  C  CA  . ASP A 1 93  ? -9.273  1.424   -6.211  1.00 98.37 93  A 1 
ATOM   680  C  C   . ASP A 1 93  ? -8.010  1.708   -7.047  1.00 98.34 93  A 1 
ATOM   681  O  O   . ASP A 1 93  ? -7.557  2.861   -7.103  1.00 97.95 93  A 1 
ATOM   682  C  CB  . ASP A 1 93  ? -10.554 1.791   -6.978  1.00 98.00 93  A 1 
ATOM   683  C  CG  . ASP A 1 93  ? -10.705 0.913   -8.222  1.00 97.16 93  A 1 
ATOM   684  O  OD1 . ASP A 1 93  ? -10.133 1.264   -9.282  1.00 93.80 93  A 1 
ATOM   685  O  OD2 . ASP A 1 93  ? -11.304 -0.180  -8.145  1.00 93.65 93  A 1 
ATOM   686  N  N   . PRO A 1 94  ? -7.447  0.698   -7.741  1.00 98.31 94  A 1 
ATOM   687  C  CA  . PRO A 1 94  ? -6.263  0.865   -8.575  1.00 98.18 94  A 1 
ATOM   688  C  C   . PRO A 1 94  ? -6.378  1.965   -9.628  1.00 98.16 94  A 1 
ATOM   689  O  O   . PRO A 1 94  ? -5.379  2.598   -9.951  1.00 96.82 94  A 1 
ATOM   690  C  CB  . PRO A 1 94  ? -6.048  -0.486  -9.255  1.00 97.25 94  A 1 
ATOM   691  C  CG  . PRO A 1 94  ? -6.677  -1.463  -8.284  1.00 94.89 94  A 1 
ATOM   692  C  CD  . PRO A 1 94  ? -7.852  -0.687  -7.709  1.00 97.67 94  A 1 
ATOM   693  N  N   . ALA A 1 95  ? -7.578  2.241   -10.126 1.00 97.75 95  A 1 
ATOM   694  C  CA  . ALA A 1 95  ? -7.809  3.283   -11.127 1.00 97.48 95  A 1 
ATOM   695  C  C   . ALA A 1 95  ? -7.434  4.696   -10.641 1.00 97.53 95  A 1 
ATOM   696  O  O   . ALA A 1 95  ? -7.170  5.579   -11.464 1.00 96.50 95  A 1 
ATOM   697  C  CB  . ALA A 1 95  ? -9.279  3.233   -11.529 1.00 96.92 95  A 1 
ATOM   698  N  N   . LEU A 1 96  ? -7.400  4.913   -9.323  1.00 97.81 96  A 1 
ATOM   699  C  CA  . LEU A 1 96  ? -7.026  6.182   -8.708  1.00 97.84 96  A 1 
ATOM   700  C  C   . LEU A 1 96  ? -5.558  6.227   -8.270  1.00 97.82 96  A 1 
ATOM   701  O  O   . LEU A 1 96  ? -5.126  7.234   -7.720  1.00 97.11 96  A 1 
ATOM   702  C  CB  . LEU A 1 96  ? -7.968  6.480   -7.530  1.00 97.72 96  A 1 
ATOM   703  C  CG  . LEU A 1 96  ? -9.464  6.524   -7.875  1.00 96.44 96  A 1 
ATOM   704  C  CD1 . LEU A 1 96  ? -10.240 6.997   -6.649  1.00 94.15 96  A 1 
ATOM   705  C  CD2 . LEU A 1 96  ? -9.794  7.472   -9.027  1.00 93.44 96  A 1 
ATOM   706  N  N   . ILE A 1 97  ? -4.787  5.161   -8.493  1.00 97.81 97  A 1 
ATOM   707  C  CA  . ILE A 1 97  ? -3.393  5.058   -8.058  1.00 97.77 97  A 1 
ATOM   708  C  C   . ILE A 1 97  ? -2.473  5.383   -9.231  1.00 97.08 97  A 1 
ATOM   709  O  O   . ILE A 1 97  ? -2.571  4.758   -10.283 1.00 96.15 97  A 1 
ATOM   710  C  CB  . ILE A 1 97  ? -3.102  3.670   -7.448  1.00 97.97 97  A 1 
ATOM   711  C  CG1 . ILE A 1 97  ? -4.053  3.364   -6.277  1.00 97.57 97  A 1 
ATOM   712  C  CG2 . ILE A 1 97  ? -1.636  3.596   -6.980  1.00 97.63 97  A 1 
ATOM   713  C  CD1 . ILE A 1 97  ? -3.958  1.929   -5.747  1.00 96.94 97  A 1 
ATOM   714  N  N   . LYS A 1 98  ? -1.545  6.326   -9.049  1.00 96.30 98  A 1 
ATOM   715  C  CA  . LYS A 1 98  ? -0.528  6.609   -10.064 1.00 94.87 98  A 1 
ATOM   716  C  C   . LYS A 1 98  ? 0.738   5.773   -9.886  1.00 95.56 98  A 1 
ATOM   717  O  O   . LYS A 1 98  ? 1.335   5.357   -10.873 1.00 94.39 98  A 1 
ATOM   718  C  CB  . LYS A 1 98  ? -0.241  8.118   -10.150 1.00 90.38 98  A 1 
ATOM   719  C  CG  . LYS A 1 98  ? 0.860   8.624   -9.213  1.00 84.58 98  A 1 
ATOM   720  C  CD  . LYS A 1 98  ? 0.996   10.139  -9.365  1.00 83.62 98  A 1 
ATOM   721  C  CE  . LYS A 1 98  ? 1.941   10.727  -8.327  1.00 75.33 98  A 1 
ATOM   722  N  NZ  . LYS A 1 98  ? 1.803   12.203  -8.313  1.00 71.37 98  A 1 
ATOM   723  N  N   . ARG A 1 99  ? 1.161   5.546   -8.644  1.00 94.64 99  A 1 
ATOM   724  C  CA  . ARG A 1 99  ? 2.371   4.792   -8.302  1.00 94.69 99  A 1 
ATOM   725  C  C   . ARG A 1 99  ? 2.318   4.248   -6.886  1.00 96.26 99  A 1 
ATOM   726  O  O   . ARG A 1 99  ? 1.611   4.778   -6.036  1.00 95.49 99  A 1 
ATOM   727  C  CB  . ARG A 1 99  ? 3.626   5.648   -8.517  1.00 90.57 99  A 1 
ATOM   728  C  CG  . ARG A 1 99  ? 3.737   6.859   -7.557  1.00 84.84 99  A 1 
ATOM   729  C  CD  . ARG A 1 99  ? 4.918   7.754   -7.894  1.00 84.01 99  A 1 
ATOM   730  N  NE  . ARG A 1 99  ? 6.206   7.093   -7.655  1.00 81.00 99  A 1 
ATOM   731  C  CZ  . ARG A 1 99  ? 7.170   7.468   -6.831  1.00 79.00 99  A 1 
ATOM   732  N  NH1 . ARG A 1 99  ? 7.108   8.561   -6.122  1.00 69.54 99  A 1 
ATOM   733  N  NH2 . ARG A 1 99  ? 8.208   6.743   -6.699  1.00 70.60 99  A 1 
ATOM   734  N  N   . VAL A 1 100 ? 3.120   3.219   -6.651  1.00 97.26 100 A 1 
ATOM   735  C  CA  . VAL A 1 100 ? 3.322   2.626   -5.328  1.00 97.80 100 A 1 
ATOM   736  C  C   . VAL A 1 100 ? 4.816   2.492   -5.077  1.00 97.95 100 A 1 
ATOM   737  O  O   . VAL A 1 100 ? 5.543   1.974   -5.922  1.00 97.16 100 A 1 
ATOM   738  C  CB  . VAL A 1 100 ? 2.646   1.246   -5.204  1.00 97.04 100 A 1 
ATOM   739  C  CG1 . VAL A 1 100 ? 2.606   0.785   -3.750  1.00 93.23 100 A 1 
ATOM   740  C  CG2 . VAL A 1 100 ? 1.213   1.258   -5.749  1.00 93.55 100 A 1 
ATOM   741  N  N   . GLU A 1 101 ? 5.294   2.937   -3.924  1.00 98.33 101 A 1 
ATOM   742  C  CA  . GLU A 1 101 ? 6.643   2.650   -3.440  1.00 98.29 101 A 1 
ATOM   743  C  C   . GLU A 1 101 ? 6.597   1.652   -2.291  1.00 98.52 101 A 1 
ATOM   744  O  O   . GLU A 1 101 ? 5.835   1.812   -1.343  1.00 98.08 101 A 1 
ATOM   745  C  CB  . GLU A 1 101 ? 7.374   3.922   -2.991  1.00 96.73 101 A 1 
ATOM   746  C  CG  . GLU A 1 101 ? 7.808   4.797   -4.165  1.00 92.33 101 A 1 
ATOM   747  C  CD  . GLU A 1 101 ? 8.726   5.953   -3.722  1.00 93.81 101 A 1 
ATOM   748  O  OE1 . GLU A 1 101 ? 8.658   7.042   -4.338  1.00 89.23 101 A 1 
ATOM   749  O  OE2 . GLU A 1 101 ? 9.540   5.769   -2.794  1.00 90.67 101 A 1 
ATOM   750  N  N   . ILE A 1 102 ? 7.463   0.650   -2.343  1.00 98.29 102 A 1 
ATOM   751  C  CA  . ILE A 1 102 ? 7.691   -0.311  -1.269  1.00 98.33 102 A 1 
ATOM   752  C  C   . ILE A 1 102 ? 9.093   -0.059  -0.730  1.00 98.26 102 A 1 
ATOM   753  O  O   . ILE A 1 102 ? 10.082  -0.310  -1.420  1.00 97.62 102 A 1 
ATOM   754  C  CB  . ILE A 1 102 ? 7.539   -1.754  -1.777  1.00 98.19 102 A 1 
ATOM   755  C  CG1 . ILE A 1 102 ? 6.159   -1.987  -2.424  1.00 97.44 102 A 1 
ATOM   756  C  CG2 . ILE A 1 102 ? 7.784   -2.746  -0.622  1.00 97.82 102 A 1 
ATOM   757  C  CD1 . ILE A 1 102 ? 6.085   -3.306  -3.187  1.00 95.60 102 A 1 
ATOM   758  N  N   . VAL A 1 103 ? 9.197   0.407   0.509   1.00 98.21 103 A 1 
ATOM   759  C  CA  . VAL A 1 103 ? 10.463  0.620   1.214   1.00 98.10 103 A 1 
ATOM   760  C  C   . VAL A 1 103 ? 10.597  -0.446  2.288   1.00 98.12 103 A 1 
ATOM   761  O  O   . VAL A 1 103 ? 9.849   -0.454  3.266   1.00 97.51 103 A 1 
ATOM   762  C  CB  . VAL A 1 103 ? 10.559  2.032   1.810   1.00 97.69 103 A 1 
ATOM   763  C  CG1 . VAL A 1 103 ? 11.920  2.256   2.475   1.00 96.35 103 A 1 
ATOM   764  C  CG2 . VAL A 1 103 ? 10.383  3.103   0.731   1.00 96.87 103 A 1 
ATOM   765  N  N   . ARG A 1 104 ? 11.557  -1.369  2.109   1.00 98.07 104 A 1 
ATOM   766  C  CA  . ARG A 1 104 ? 11.795  -2.466  3.041   1.00 97.92 104 A 1 
ATOM   767  C  C   . ARG A 1 104 ? 12.726  -2.033  4.170   1.00 97.88 104 A 1 
ATOM   768  O  O   . ARG A 1 104 ? 13.704  -1.320  3.941   1.00 96.33 104 A 1 
ATOM   769  C  CB  . ARG A 1 104 ? 12.360  -3.675  2.288   1.00 97.27 104 A 1 
ATOM   770  C  CG  . ARG A 1 104 ? 11.411  -4.198  1.201   1.00 96.13 104 A 1 
ATOM   771  C  CD  . ARG A 1 104 ? 12.095  -5.287  0.373   1.00 96.25 104 A 1 
ATOM   772  N  NE  . ARG A 1 104 ? 11.287  -5.754  -0.762  1.00 95.48 104 A 1 
ATOM   773  C  CZ  . ARG A 1 104 ? 11.107  -5.130  -1.916  1.00 96.63 104 A 1 
ATOM   774  N  NH1 . ARG A 1 104 ? 11.612  -3.955  -2.173  1.00 90.42 104 A 1 
ATOM   775  N  NH2 . ARG A 1 104 ? 10.404  -5.679  -2.856  1.00 92.41 104 A 1 
ATOM   776  N  N   . GLY A 1 105 ? 12.449  -2.504  5.372   1.00 96.90 105 A 1 
ATOM   777  C  CA  . GLY A 1 105 ? 13.218  -2.215  6.581   1.00 96.71 105 A 1 
ATOM   778  C  C   . GLY A 1 105 ? 12.640  -1.072  7.417   1.00 97.33 105 A 1 
ATOM   779  O  O   . GLY A 1 105 ? 11.746  -0.353  6.968   1.00 95.44 105 A 1 
ATOM   780  N  N   . PRO A 1 106 ? 13.173  -0.880  8.640   1.00 97.27 106 A 1 
ATOM   781  C  CA  . PRO A 1 106 ? 12.639  0.090   9.589   1.00 96.83 106 A 1 
ATOM   782  C  C   . PRO A 1 106 ? 12.548  1.495   8.990   1.00 96.79 106 A 1 
ATOM   783  O  O   . PRO A 1 106 ? 13.531  2.022   8.476   1.00 93.78 106 A 1 
ATOM   784  C  CB  . PRO A 1 106 ? 13.589  0.058   10.787  1.00 95.99 106 A 1 
ATOM   785  C  CG  . PRO A 1 106 ? 14.223  -1.325  10.708  1.00 94.84 106 A 1 
ATOM   786  C  CD  . PRO A 1 106 ? 14.285  -1.597  9.211   1.00 97.01 106 A 1 
ATOM   787  N  N   . SER A 1 107 ? 11.372  2.100   9.079   1.00 95.89 107 A 1 
ATOM   788  C  CA  . SER A 1 107 ? 11.091  3.405   8.476   1.00 95.77 107 A 1 
ATOM   789  C  C   . SER A 1 107 ? 10.476  4.387   9.479   1.00 96.20 107 A 1 
ATOM   790  O  O   . SER A 1 107 ? 9.803   5.338   9.102   1.00 94.19 107 A 1 
ATOM   791  C  CB  . SER A 1 107 ? 10.234  3.222   7.214   1.00 95.11 107 A 1 
ATOM   792  O  OG  . SER A 1 107 ? 10.916  2.392   6.289   1.00 92.08 107 A 1 
ATOM   793  N  N   . ALA A 1 108 ? 10.736  4.179   10.780  1.00 95.77 108 A 1 
ATOM   794  C  CA  . ALA A 1 108 ? 10.213  5.033   11.835  1.00 95.14 108 A 1 
ATOM   795  C  C   . ALA A 1 108 ? 10.681  6.483   11.717  1.00 95.99 108 A 1 
ATOM   796  O  O   . ALA A 1 108 ? 9.900   7.385   11.994  1.00 93.74 108 A 1 
ATOM   797  C  CB  . ALA A 1 108 ? 10.624  4.452   13.190  1.00 93.08 108 A 1 
ATOM   798  N  N   . LEU A 1 109 ? 11.918  6.728   11.263  1.00 96.31 109 A 1 
ATOM   799  C  CA  . LEU A 1 109 ? 12.526  8.065   11.216  1.00 96.34 109 A 1 
ATOM   800  C  C   . LEU A 1 109 ? 11.616  9.121   10.558  1.00 96.64 109 A 1 
ATOM   801  O  O   . LEU A 1 109 ? 11.480  10.215  11.093  1.00 95.17 109 A 1 
ATOM   802  C  CB  . LEU A 1 109 ? 13.875  7.969   10.491  1.00 95.53 109 A 1 
ATOM   803  C  CG  . LEU A 1 109 ? 14.613  9.315   10.356  1.00 93.82 109 A 1 
ATOM   804  C  CD1 . LEU A 1 109 ? 14.998  9.898   11.707  1.00 90.68 109 A 1 
ATOM   805  C  CD2 . LEU A 1 109 ? 15.890  9.117   9.552   1.00 91.14 109 A 1 
ATOM   806  N  N   . LEU A 1 110 ? 10.969  8.777   9.436   1.00 96.60 110 A 1 
ATOM   807  C  CA  . LEU A 1 110 ? 10.092  9.696   8.707   1.00 96.63 110 A 1 
ATOM   808  C  C   . LEU A 1 110 ? 8.601   9.479   8.993   1.00 96.97 110 A 1 
ATOM   809  O  O   . LEU A 1 110 ? 7.801   10.371  8.718   1.00 95.02 110 A 1 
ATOM   810  C  CB  . LEU A 1 110 ? 10.374  9.571   7.205   1.00 95.75 110 A 1 
ATOM   811  C  CG  . LEU A 1 110 ? 11.798  9.974   6.796   1.00 94.96 110 A 1 
ATOM   812  C  CD1 . LEU A 1 110 ? 11.957  9.733   5.296   1.00 92.75 110 A 1 
ATOM   813  C  CD2 . LEU A 1 110 ? 12.093  11.453  7.073   1.00 92.00 110 A 1 
ATOM   814  N  N   . TYR A 1 111 ? 8.215   8.309   9.519   1.00 97.04 111 A 1 
ATOM   815  C  CA  . TYR A 1 111 ? 6.811   7.884   9.538   1.00 97.18 111 A 1 
ATOM   816  C  C   . TYR A 1 111 ? 6.280   7.482   10.925  1.00 97.23 111 A 1 
ATOM   817  O  O   . TYR A 1 111 ? 5.071   7.412   11.112  1.00 93.99 111 A 1 
ATOM   818  C  CB  . TYR A 1 111 ? 6.621   6.775   8.506   1.00 96.60 111 A 1 
ATOM   819  C  CG  . TYR A 1 111 ? 7.074   7.150   7.108   1.00 97.17 111 A 1 
ATOM   820  C  CD1 . TYR A 1 111 ? 6.426   8.178   6.401   1.00 95.73 111 A 1 
ATOM   821  C  CD2 . TYR A 1 111 ? 8.186   6.513   6.515   1.00 95.87 111 A 1 
ATOM   822  C  CE1 . TYR A 1 111 ? 6.862   8.566   5.131   1.00 95.24 111 A 1 
ATOM   823  C  CE2 . TYR A 1 111 ? 8.632   6.892   5.237   1.00 95.32 111 A 1 
ATOM   824  C  CZ  . TYR A 1 111 ? 7.971   7.921   4.551   1.00 96.47 111 A 1 
ATOM   825  O  OH  . TYR A 1 111 ? 8.414   8.312   3.310   1.00 95.64 111 A 1 
ATOM   826  N  N   . GLY A 1 112 ? 7.143   7.242   11.900  1.00 96.09 112 A 1 
ATOM   827  C  CA  . GLY A 1 112 ? 6.759   6.912   13.270  1.00 96.01 112 A 1 
ATOM   828  C  C   . GLY A 1 112 ? 6.272   5.476   13.459  1.00 96.74 112 A 1 
ATOM   829  O  O   . GLY A 1 112 ? 6.848   4.521   12.926  1.00 94.30 112 A 1 
ATOM   830  N  N   . SER A 1 113 ? 5.217   5.308   14.256  1.00 96.54 113 A 1 
ATOM   831  C  CA  . SER A 1 113 ? 4.678   4.009   14.655  1.00 96.57 113 A 1 
ATOM   832  C  C   . SER A 1 113 ? 4.222   3.158   13.461  1.00 96.84 113 A 1 
ATOM   833  O  O   . SER A 1 113 ? 3.615   3.668   12.534  1.00 95.03 113 A 1 
ATOM   834  C  CB  . SER A 1 113 ? 3.497   4.228   15.606  1.00 95.50 113 A 1 
ATOM   835  O  OG  . SER A 1 113 ? 2.979   2.991   16.067  1.00 93.48 113 A 1 
ATOM   836  N  N   . GLY A 1 114 ? 4.473   1.845   13.542  1.00 95.93 114 A 1 
ATOM   837  C  CA  . GLY A 1 114 ? 3.962   0.860   12.588  1.00 96.16 114 A 1 
ATOM   838  C  C   . GLY A 1 114 ? 4.887   0.531   11.417  1.00 97.31 114 A 1 
ATOM   839  O  O   . GLY A 1 114 ? 4.657   -0.456  10.726  1.00 95.27 114 A 1 
ATOM   840  N  N   . ALA A 1 115 ? 5.960   1.289   11.200  1.00 97.18 115 A 1 
ATOM   841  C  CA  . ALA A 1 115 ? 6.919   1.056   10.120  1.00 97.50 115 A 1 
ATOM   842  C  C   . ALA A 1 115 ? 8.085   0.125   10.534  1.00 97.72 115 A 1 
ATOM   843  O  O   . ALA A 1 115 ? 9.256   0.445   10.302  1.00 96.15 115 A 1 
ATOM   844  C  CB  . ALA A 1 115 ? 7.366   2.418   9.569   1.00 96.95 115 A 1 
ATOM   845  N  N   . LEU A 1 116 ? 7.780   -1.020  11.164  1.00 97.70 116 A 1 
ATOM   846  C  CA  . LEU A 1 116 ? 8.771   -1.986  11.649  1.00 97.82 116 A 1 
ATOM   847  C  C   . LEU A 1 116 ? 9.434   -2.766  10.505  1.00 97.70 116 A 1 
ATOM   848  O  O   . LEU A 1 116 ? 10.655  -2.771  10.377  1.00 96.33 116 A 1 
ATOM   849  C  CB  . LEU A 1 116 ? 8.091   -2.966  12.628  1.00 97.56 116 A 1 
ATOM   850  C  CG  . LEU A 1 116 ? 7.741   -2.376  14.007  1.00 96.83 116 A 1 
ATOM   851  C  CD1 . LEU A 1 116 ? 6.772   -3.296  14.730  1.00 94.85 116 A 1 
ATOM   852  C  CD2 . LEU A 1 116 ? 8.990   -2.233  14.886  1.00 93.99 116 A 1 
ATOM   853  N  N   . GLY A 1 117 ? 8.632   -3.407  9.652   1.00 97.78 117 A 1 
ATOM   854  C  CA  . GLY A 1 117 ? 9.082   -4.146  8.469   1.00 97.67 117 A 1 
ATOM   855  C  C   . GLY A 1 117 ? 9.298   -3.261  7.246   1.00 97.81 117 A 1 
ATOM   856  O  O   . GLY A 1 117 ? 10.037  -3.634  6.327   1.00 96.72 117 A 1 
ATOM   857  N  N   . GLY A 1 118 ? 8.690   -2.097  7.228   1.00 97.83 118 A 1 
ATOM   858  C  CA  . GLY A 1 118 ? 8.784   -1.144  6.138   1.00 98.01 118 A 1 
ATOM   859  C  C   . GLY A 1 118 ? 7.553   -0.264  5.986   1.00 98.30 118 A 1 
ATOM   860  O  O   . GLY A 1 118 ? 6.710   -0.171  6.880   1.00 97.70 118 A 1 
ATOM   861  N  N   . VAL A 1 119 ? 7.483   0.380   4.827   1.00 98.22 119 A 1 
ATOM   862  C  CA  . VAL A 1 119 ? 6.363   1.238   4.440   1.00 98.31 119 A 1 
ATOM   863  C  C   . VAL A 1 119 ? 5.989   0.987   2.983   1.00 98.41 119 A 1 
ATOM   864  O  O   . VAL A 1 119 ? 6.863   0.830   2.127   1.00 97.88 119 A 1 
ATOM   865  C  CB  . VAL A 1 119 ? 6.668   2.716   4.740   1.00 96.85 119 A 1 
ATOM   866  C  CG1 . VAL A 1 119 ? 7.877   3.272   3.992   1.00 88.28 119 A 1 
ATOM   867  C  CG2 . VAL A 1 119 ? 5.476   3.615   4.448   1.00 88.34 119 A 1 
ATOM   868  N  N   . ILE A 1 120 ? 4.693   0.944   2.707   1.00 98.42 120 A 1 
ATOM   869  C  CA  . ILE A 1 120 ? 4.119   0.882   1.365   1.00 98.59 120 A 1 
ATOM   870  C  C   . ILE A 1 120 ? 3.347   2.185   1.161   1.00 98.40 120 A 1 
ATOM   871  O  O   . ILE A 1 120 ? 2.384   2.455   1.874   1.00 98.13 120 A 1 
ATOM   872  C  CB  . ILE A 1 120 ? 3.238   -0.367  1.200   1.00 98.39 120 A 1 
ATOM   873  C  CG1 . ILE A 1 120 ? 4.060   -1.653  1.465   1.00 97.45 120 A 1 
ATOM   874  C  CG2 . ILE A 1 120 ? 2.626   -0.381  -0.208  1.00 98.11 120 A 1 
ATOM   875  C  CD1 . ILE A 1 120 ? 3.234   -2.945  1.467   1.00 94.92 120 A 1 
ATOM   876  N  N   . SER A 1 121 ? 3.789   3.007   0.220   1.00 98.52 121 A 1 
ATOM   877  C  CA  . SER A 1 121 ? 3.228   4.330   -0.033  1.00 98.46 121 A 1 
ATOM   878  C  C   . SER A 1 121 ? 2.521   4.373   -1.378  1.00 98.47 121 A 1 
ATOM   879  O  O   . SER A 1 121 ? 3.137   4.136   -2.409  1.00 97.86 121 A 1 
ATOM   880  C  CB  . SER A 1 121 ? 4.332   5.383   0.019   1.00 97.84 121 A 1 
ATOM   881  O  OG  . SER A 1 121 ? 3.784   6.680   -0.058  1.00 92.46 121 A 1 
ATOM   882  N  N   . TYR A 1 122 ? 1.248   4.707   -1.361  1.00 98.47 122 A 1 
ATOM   883  C  CA  . TYR A 1 122 ? 0.423   4.932   -2.539  1.00 98.54 122 A 1 
ATOM   884  C  C   . TYR A 1 122 ? 0.283   6.432   -2.793  1.00 98.32 122 A 1 
ATOM   885  O  O   . TYR A 1 122 ? -0.125  7.176   -1.896  1.00 97.70 122 A 1 
ATOM   886  C  CB  . TYR A 1 122 ? -0.954  4.290   -2.349  1.00 98.46 122 A 1 
ATOM   887  C  CG  . TYR A 1 122 ? -0.954  2.779   -2.227  1.00 98.56 122 A 1 
ATOM   888  C  CD1 . TYR A 1 122 ? -1.262  1.979   -3.352  1.00 98.16 122 A 1 
ATOM   889  C  CD2 . TYR A 1 122 ? -0.664  2.151   -1.007  1.00 98.09 122 A 1 
ATOM   890  C  CE1 . TYR A 1 122 ? -1.270  0.588   -3.263  1.00 97.89 122 A 1 
ATOM   891  C  CE2 . TYR A 1 122 ? -0.659  0.744   -0.910  1.00 97.87 122 A 1 
ATOM   892  C  CZ  . TYR A 1 122 ? -0.962  -0.023  -2.039  1.00 98.25 122 A 1 
ATOM   893  O  OH  . TYR A 1 122 ? -0.949  -1.400  -1.958  1.00 97.71 122 A 1 
ATOM   894  N  N   . ASP A 1 123 ? 0.553   6.858   -4.027  1.00 98.02 123 A 1 
ATOM   895  C  CA  . ASP A 1 123 ? 0.211   8.199   -4.486  1.00 97.76 123 A 1 
ATOM   896  C  C   . ASP A 1 123 ? -0.990  8.108   -5.434  1.00 97.91 123 A 1 
ATOM   897  O  O   . ASP A 1 123 ? -1.007  7.292   -6.361  1.00 97.26 123 A 1 
ATOM   898  C  CB  . ASP A 1 123 ? 1.385   8.874   -5.196  1.00 96.85 123 A 1 
ATOM   899  C  CG  . ASP A 1 123 ? 2.617   9.140   -4.333  1.00 94.35 123 A 1 
ATOM   900  O  OD1 . ASP A 1 123 ? 2.456   9.409   -3.125  1.00 89.64 123 A 1 
ATOM   901  O  OD2 . ASP A 1 123 ? 3.724   9.139   -4.923  1.00 88.64 123 A 1 
ATOM   902  N  N   . THR A 1 124 ? -1.977  8.963   -5.224  1.00 97.78 124 A 1 
ATOM   903  C  CA  . THR A 1 124 ? -3.133  9.052   -6.115  1.00 97.71 124 A 1 
ATOM   904  C  C   . THR A 1 124 ? -2.837  9.879   -7.366  1.00 97.24 124 A 1 
ATOM   905  O  O   . THR A 1 124 ? -1.914  10.700  -7.392  1.00 96.28 124 A 1 
ATOM   906  C  CB  . THR A 1 124 ? -4.394  9.567   -5.399  1.00 97.59 124 A 1 
ATOM   907  O  OG1 . THR A 1 124 ? -4.191  10.839  -4.851  1.00 95.45 124 A 1 
ATOM   908  C  CG2 . THR A 1 124 ? -4.838  8.624   -4.290  1.00 95.02 124 A 1 
ATOM   909  N  N   . VAL A 1 125 ? -3.632  9.674   -8.413  1.00 97.02 125 A 1 
ATOM   910  C  CA  . VAL A 1 125 ? -3.497  10.369  -9.700  1.00 96.81 125 A 1 
ATOM   911  C  C   . VAL A 1 125 ? -3.552  11.888  -9.530  1.00 96.87 125 A 1 
ATOM   912  O  O   . VAL A 1 125 ? -4.336  12.427  -8.754  1.00 96.27 125 A 1 
ATOM   913  C  CB  . VAL A 1 125 ? -4.534  9.896   -10.737 1.00 96.05 125 A 1 
ATOM   914  C  CG1 . VAL A 1 125 ? -4.257  8.454   -11.157 1.00 92.52 125 A 1 
ATOM   915  C  CG2 . VAL A 1 125 ? -5.980  10.002  -10.248 1.00 93.24 125 A 1 
ATOM   916  N  N   . ASP A 1 126 ? -2.718  12.587  -10.301 1.00 95.71 126 A 1 
ATOM   917  C  CA  . ASP A 1 126 ? -2.619  14.042  -10.331 1.00 94.83 126 A 1 
ATOM   918  C  C   . ASP A 1 126 ? -2.867  14.587  -11.741 1.00 94.98 126 A 1 
ATOM   919  O  O   . ASP A 1 126 ? -2.551  13.946  -12.740 1.00 92.01 126 A 1 
ATOM   920  C  CB  . ASP A 1 126 ? -1.236  14.488  -9.807  1.00 91.93 126 A 1 
ATOM   921  C  CG  . ASP A 1 126 ? -1.188  14.547  -8.285  1.00 85.49 126 A 1 
ATOM   922  O  OD1 . ASP A 1 126 ? -1.988  15.324  -7.717  1.00 78.19 126 A 1 
ATOM   923  O  OD2 . ASP A 1 126 ? -0.360  13.864  -7.661  1.00 78.42 126 A 1 
ATOM   924  N  N   . ALA A 1 127 ? -3.388  15.806  -11.833 1.00 94.80 127 A 1 
ATOM   925  C  CA  . ALA A 1 127 ? -3.607  16.477  -13.111 1.00 94.27 127 A 1 
ATOM   926  C  C   . ALA A 1 127 ? -2.302  16.661  -13.902 1.00 93.21 127 A 1 
ATOM   927  O  O   . ALA A 1 127 ? -2.274  16.442  -15.106 1.00 90.14 127 A 1 
ATOM   928  C  CB  . ALA A 1 127 ? -4.275  17.826  -12.848 1.00 93.36 127 A 1 
ATOM   929  N  N   . LYS A 1 128 ? -1.217  17.020  -13.211 1.00 92.07 128 A 1 
ATOM   930  C  CA  . LYS A 1 128 ? 0.097   17.276  -13.823 1.00 89.80 128 A 1 
ATOM   931  C  C   . LYS A 1 128 ? 0.671   16.056  -14.532 1.00 89.47 128 A 1 
ATOM   932  O  O   . LYS A 1 128 ? 1.342   16.218  -15.540 1.00 84.16 128 A 1 
ATOM   933  C  CB  . LYS A 1 128 ? 1.098   17.739  -12.756 1.00 85.76 128 A 1 
ATOM   934  C  CG  . LYS A 1 128 ? 0.706   19.089  -12.156 1.00 74.60 128 A 1 
ATOM   935  C  CD  . LYS A 1 128 ? 1.729   19.551  -11.113 1.00 70.89 128 A 1 
ATOM   936  C  CE  . LYS A 1 128 ? 1.173   20.824  -10.513 1.00 59.84 128 A 1 
ATOM   937  N  NZ  . LYS A 1 128 ? 1.994   21.369  -9.403  1.00 53.50 128 A 1 
ATOM   938  N  N   . ASP A 1 129 ? 0.396   14.866  -14.023 1.00 89.78 129 A 1 
ATOM   939  C  CA  . ASP A 1 129 ? 0.946   13.617  -14.547 1.00 87.24 129 A 1 
ATOM   940  C  C   . ASP A 1 129 ? 0.143   13.114  -15.759 1.00 87.30 129 A 1 
ATOM   941  O  O   . ASP A 1 129 ? 0.669   12.388  -16.602 1.00 82.03 129 A 1 
ATOM   942  C  CB  . ASP A 1 129 ? 0.973   12.567  -13.433 1.00 84.06 129 A 1 
ATOM   943  C  CG  . ASP A 1 129 ? 1.783   12.981  -12.199 1.00 80.19 129 A 1 
ATOM   944  O  OD1 . ASP A 1 129 ? 2.816   13.676  -12.351 1.00 75.45 129 A 1 
ATOM   945  O  OD2 . ASP A 1 129 ? 1.378   12.615  -11.072 1.00 75.41 129 A 1 
ATOM   946  N  N   . LEU A 1 130 ? -1.127  13.501  -15.877 1.00 78.87 130 A 1 
ATOM   947  C  CA  . LEU A 1 130 ? -2.014  13.093  -16.973 1.00 73.71 130 A 1 
ATOM   948  C  C   . LEU A 1 130 ? -2.020  14.094  -18.135 1.00 75.14 130 A 1 
ATOM   949  O  O   . LEU A 1 130 ? -2.177  13.695  -19.291 1.00 71.27 130 A 1 
ATOM   950  C  CB  . LEU A 1 130 ? -3.436  12.902  -16.420 1.00 69.48 130 A 1 
ATOM   951  C  CG  . LEU A 1 130 ? -3.592  11.719  -15.448 1.00 68.77 130 A 1 
ATOM   952  C  CD1 . LEU A 1 130 ? -5.013  11.719  -14.891 1.00 69.05 130 A 1 
ATOM   953  C  CD2 . LEU A 1 130 ? -3.369  10.369  -16.136 1.00 68.27 130 A 1 
ATOM   954  N  N   . LEU A 1 131 ? -1.870  15.385  -17.847 1.00 77.84 131 A 1 
ATOM   955  C  CA  . LEU A 1 131 ? -1.846  16.432  -18.868 1.00 70.77 131 A 1 
ATOM   956  C  C   . LEU A 1 131 ? -0.584  16.319  -19.718 1.00 71.64 131 A 1 
ATOM   957  O  O   . LEU A 1 131 ? 0.537   16.403  -19.225 1.00 69.95 131 A 1 
ATOM   958  C  CB  . LEU A 1 131 ? -1.932  17.815  -18.203 1.00 64.28 131 A 1 
ATOM   959  C  CG  . LEU A 1 131 ? -3.332  18.180  -17.696 1.00 61.72 131 A 1 
ATOM   960  C  CD1 . LEU A 1 131 ? -3.239  19.419  -16.797 1.00 61.26 131 A 1 
ATOM   961  C  CD2 . LEU A 1 131 ? -4.292  18.504  -18.838 1.00 62.83 131 A 1 
ATOM   962  N  N   . GLN A 1 132 ? -0.784  16.200  -21.028 1.00 65.95 132 A 1 
ATOM   963  C  CA  . GLN A 1 132 ? 0.310   16.247  -21.983 1.00 61.69 132 A 1 
ATOM   964  C  C   . GLN A 1 132 ? 0.874   17.662  -22.101 1.00 65.74 132 A 1 
ATOM   965  O  O   . GLN A 1 132 ? 0.243   18.660  -21.748 1.00 60.42 132 A 1 
ATOM   966  C  CB  . GLN A 1 132 ? -0.132  15.683  -23.345 1.00 53.77 132 A 1 
ATOM   967  C  CG  . GLN A 1 132 ? -0.556  14.213  -23.223 1.00 49.28 132 A 1 
ATOM   968  C  CD  . GLN A 1 132 ? -0.853  13.531  -24.564 1.00 41.15 132 A 1 
ATOM   969  O  OE1 . GLN A 1 132 ? -0.615  14.034  -25.648 1.00 38.55 132 A 1 
ATOM   970  N  NE2 . GLN A 1 132 ? -1.376  12.330  -24.523 1.00 39.32 132 A 1 
ATOM   971  N  N   . GLU A 1 133 ? 2.089   17.753  -22.616 1.00 67.33 133 A 1 
ATOM   972  C  CA  . GLU A 1 133 ? 2.750   19.023  -22.837 1.00 64.65 133 A 1 
ATOM   973  C  C   . GLU A 1 133 ? 1.918   19.931  -23.759 1.00 67.99 133 A 1 
ATOM   974  O  O   . GLU A 1 133 ? 1.441   19.519  -24.814 1.00 60.77 133 A 1 
ATOM   975  C  CB  . GLU A 1 133 ? 4.162   18.755  -23.369 1.00 57.03 133 A 1 
ATOM   976  C  CG  . GLU A 1 133 ? 5.133   19.864  -22.960 1.00 49.16 133 A 1 
ATOM   977  C  CD  . GLU A 1 133 ? 6.587   19.587  -23.386 1.00 41.62 133 A 1 
ATOM   978  O  OE1 . GLU A 1 133 ? 7.469   20.275  -22.841 1.00 36.49 133 A 1 
ATOM   979  O  OE2 . GLU A 1 133 ? 6.791   18.719  -24.257 1.00 40.27 133 A 1 
ATOM   980  N  N   . GLY A 1 134 ? 1.678   21.171  -23.320 1.00 75.41 134 A 1 
ATOM   981  C  CA  . GLY A 1 134 ? 0.825   22.132  -24.024 1.00 76.26 134 A 1 
ATOM   982  C  C   . GLY A 1 134 ? -0.688  21.937  -23.839 1.00 79.80 134 A 1 
ATOM   983  O  O   . GLY A 1 134 ? -1.453  22.822  -24.213 1.00 75.17 134 A 1 
ATOM   984  N  N   . GLN A 1 135 ? -1.133  20.847  -23.240 1.00 83.37 135 A 1 
ATOM   985  C  CA  . GLN A 1 135 ? -2.553  20.609  -22.985 1.00 84.41 135 A 1 
ATOM   986  C  C   . GLN A 1 135 ? -3.005  21.341  -21.713 1.00 86.91 135 A 1 
ATOM   987  O  O   . GLN A 1 135 ? -2.344  21.278  -20.675 1.00 84.78 135 A 1 
ATOM   988  C  CB  . GLN A 1 135 ? -2.797  19.100  -22.929 1.00 78.45 135 A 1 
ATOM   989  C  CG  . GLN A 1 135 ? -4.240  18.705  -23.239 1.00 68.66 135 A 1 
ATOM   990  C  CD  . GLN A 1 135 ? -4.448  17.186  -23.222 1.00 65.72 135 A 1 
ATOM   991  O  OE1 . GLN A 1 135 ? -3.584  16.418  -22.844 1.00 59.74 135 A 1 
ATOM   992  N  NE2 . GLN A 1 135 ? -5.594  16.708  -23.628 1.00 58.72 135 A 1 
ATOM   993  N  N   . SER A 1 136 ? -4.147  22.028  -21.778 1.00 91.65 136 A 1 
ATOM   994  C  CA  . SER A 1 136 ? -4.740  22.742  -20.640 1.00 92.40 136 A 1 
ATOM   995  C  C   . SER A 1 136 ? -5.909  21.995  -20.001 1.00 93.83 136 A 1 
ATOM   996  O  O   . SER A 1 136 ? -6.284  22.296  -18.872 1.00 91.87 136 A 1 
ATOM   997  C  CB  . SER A 1 136 ? -5.199  24.134  -21.075 1.00 89.53 136 A 1 
ATOM   998  O  OG  . SER A 1 136 ? -6.104  24.041  -22.149 1.00 78.03 136 A 1 
ATOM   999  N  N   . SER A 1 137 ? -6.488  21.025  -20.703 1.00 94.39 137 A 1 
ATOM   1000 C  CA  . SER A 1 137 ? -7.559  20.167  -20.188 1.00 94.40 137 A 1 
ATOM   1001 C  C   . SER A 1 137 ? -7.535  18.825  -20.893 1.00 94.48 137 A 1 
ATOM   1002 O  O   . SER A 1 137 ? -7.035  18.713  -22.008 1.00 92.53 137 A 1 
ATOM   1003 C  CB  . SER A 1 137 ? -8.930  20.840  -20.355 1.00 92.52 137 A 1 
ATOM   1004 O  OG  . SER A 1 137 ? -9.210  21.093  -21.712 1.00 80.24 137 A 1 
ATOM   1005 N  N   . GLY A 1 138 ? -8.096  17.812  -20.242 1.00 94.70 138 A 1 
ATOM   1006 C  CA  . GLY A 1 138 ? -8.220  16.488  -20.807 1.00 94.65 138 A 1 
ATOM   1007 C  C   . GLY A 1 138 ? -9.225  15.634  -20.052 1.00 95.41 138 A 1 
ATOM   1008 O  O   . GLY A 1 138 ? -9.664  15.964  -18.947 1.00 95.05 138 A 1 
ATOM   1009 N  N   . PHE A 1 139 ? -9.580  14.527  -20.678 1.00 95.88 139 A 1 
ATOM   1010 C  CA  . PHE A 1 139 ? -10.475 13.536  -20.128 1.00 95.86 139 A 1 
ATOM   1011 C  C   . PHE A 1 139 ? -9.886  12.147  -20.340 1.00 95.45 139 A 1 
ATOM   1012 O  O   . PHE A 1 139 ? -9.170  11.896  -21.301 1.00 94.74 139 A 1 
ATOM   1013 C  CB  . PHE A 1 139 ? -11.854 13.649  -20.783 1.00 95.60 139 A 1 
ATOM   1014 C  CG  . PHE A 1 139 ? -12.513 14.999  -20.622 1.00 94.90 139 A 1 
ATOM   1015 C  CD1 . PHE A 1 139 ? -13.313 15.270  -19.497 1.00 91.15 139 A 1 
ATOM   1016 C  CD2 . PHE A 1 139 ? -12.309 16.014  -21.578 1.00 91.44 139 A 1 
ATOM   1017 C  CE1 . PHE A 1 139 ? -13.903 16.530  -19.324 1.00 89.79 139 A 1 
ATOM   1018 C  CE2 . PHE A 1 139 ? -12.893 17.281  -21.411 1.00 90.20 139 A 1 
ATOM   1019 C  CZ  . PHE A 1 139 ? -13.692 17.530  -20.284 1.00 90.40 139 A 1 
ATOM   1020 N  N   . ARG A 1 140 ? -10.214 11.225  -19.445 1.00 96.33 140 A 1 
ATOM   1021 C  CA  . ARG A 1 140 ? -9.894  9.813   -19.583 1.00 96.48 140 A 1 
ATOM   1022 C  C   . ARG A 1 140 ? -11.085 8.987   -19.139 1.00 97.09 140 A 1 
ATOM   1023 O  O   . ARG A 1 140 ? -11.690 9.280   -18.114 1.00 97.02 140 A 1 
ATOM   1024 C  CB  . ARG A 1 140 ? -8.618  9.499   -18.786 1.00 95.67 140 A 1 
ATOM   1025 C  CG  . ARG A 1 140 ? -8.182  8.037   -18.898 1.00 92.49 140 A 1 
ATOM   1026 C  CD  . ARG A 1 140 ? -6.905  7.813   -18.099 1.00 89.60 140 A 1 
ATOM   1027 N  NE  . ARG A 1 140 ? -6.472  6.410   -18.154 1.00 82.34 140 A 1 
ATOM   1028 C  CZ  . ARG A 1 140 ? -5.443  5.879   -17.519 1.00 77.22 140 A 1 
ATOM   1029 N  NH1 . ARG A 1 140 ? -4.679  6.605   -16.759 1.00 68.72 140 A 1 
ATOM   1030 N  NH2 . ARG A 1 140 ? -5.172  4.614   -17.642 1.00 68.53 140 A 1 
ATOM   1031 N  N   . VAL A 1 141 ? -11.381 7.939   -19.893 1.00 97.63 141 A 1 
ATOM   1032 C  CA  . VAL A 1 141 ? -12.339 6.902   -19.516 1.00 97.94 141 A 1 
ATOM   1033 C  C   . VAL A 1 141 ? -11.659 5.550   -19.583 1.00 98.07 141 A 1 
ATOM   1034 O  O   . VAL A 1 141 ? -10.720 5.361   -20.354 1.00 97.74 141 A 1 
ATOM   1035 C  CB  . VAL A 1 141 ? -13.622 6.944   -20.380 1.00 97.67 141 A 1 
ATOM   1036 C  CG1 . VAL A 1 141 ? -14.382 8.248   -20.160 1.00 94.37 141 A 1 
ATOM   1037 C  CG2 . VAL A 1 141 ? -13.339 6.779   -21.879 1.00 94.55 141 A 1 
ATOM   1038 N  N   . PHE A 1 142 ? -12.128 4.594   -18.784 1.00 98.36 142 A 1 
ATOM   1039 C  CA  . PHE A 1 142 ? -11.682 3.210   -18.874 1.00 98.47 142 A 1 
ATOM   1040 C  C   . PHE A 1 142 ? -12.839 2.237   -18.651 1.00 98.63 142 A 1 
ATOM   1041 O  O   . PHE A 1 142 ? -13.848 2.574   -18.023 1.00 98.44 142 A 1 
ATOM   1042 C  CB  . PHE A 1 142 ? -10.499 2.938   -17.923 1.00 98.06 142 A 1 
ATOM   1043 C  CG  . PHE A 1 142 ? -10.885 2.745   -16.473 1.00 97.97 142 A 1 
ATOM   1044 C  CD1 . PHE A 1 142 ? -10.946 3.843   -15.596 1.00 96.92 142 A 1 
ATOM   1045 C  CD2 . PHE A 1 142 ? -11.215 1.462   -15.997 1.00 97.00 142 A 1 
ATOM   1046 C  CE1 . PHE A 1 142 ? -11.334 3.664   -14.267 1.00 95.94 142 A 1 
ATOM   1047 C  CE2 . PHE A 1 142 ? -11.609 1.283   -14.667 1.00 96.07 142 A 1 
ATOM   1048 C  CZ  . PHE A 1 142 ? -11.676 2.385   -13.799 1.00 96.00 142 A 1 
ATOM   1049 N  N   . GLY A 1 143 ? -12.662 1.028   -19.149 1.00 98.50 143 A 1 
ATOM   1050 C  CA  . GLY A 1 143 ? -13.466 -0.138  -18.843 1.00 98.51 143 A 1 
ATOM   1051 C  C   . GLY A 1 143 ? -12.559 -1.335  -18.574 1.00 98.66 143 A 1 
ATOM   1052 O  O   . GLY A 1 143 ? -11.471 -1.445  -19.137 1.00 98.19 143 A 1 
ATOM   1053 N  N   . THR A 1 144 ? -12.999 -2.237  -17.692 1.00 98.59 144 A 1 
ATOM   1054 C  CA  . THR A 1 144 ? -12.266 -3.462  -17.373 1.00 98.49 144 A 1 
ATOM   1055 C  C   . THR A 1 144 ? -13.232 -4.593  -17.057 1.00 98.53 144 A 1 
ATOM   1056 O  O   . THR A 1 144 ? -14.375 -4.349  -16.677 1.00 97.85 144 A 1 
ATOM   1057 C  CB  . THR A 1 144 ? -11.253 -3.210  -16.246 1.00 97.42 144 A 1 
ATOM   1058 O  OG1 . THR A 1 144 ? -10.479 -4.348  -15.981 1.00 88.00 144 A 1 
ATOM   1059 C  CG2 . THR A 1 144 ? -11.892 -2.792  -14.926 1.00 90.01 144 A 1 
ATOM   1060 N  N   . GLY A 1 145 ? -12.794 -5.831  -17.238 1.00 98.47 145 A 1 
ATOM   1061 C  CA  . GLY A 1 145 ? -13.565 -7.016  -16.911 1.00 98.35 145 A 1 
ATOM   1062 C  C   . GLY A 1 145 ? -12.656 -8.186  -16.562 1.00 98.56 145 A 1 
ATOM   1063 O  O   . GLY A 1 145 ? -11.528 -8.276  -17.053 1.00 97.95 145 A 1 
ATOM   1064 N  N   . GLY A 1 146 ? -13.151 -9.089  -15.723 1.00 98.24 146 A 1 
ATOM   1065 C  CA  . GLY A 1 146 ? -12.454 -10.294 -15.298 1.00 98.15 146 A 1 
ATOM   1066 C  C   . GLY A 1 146 ? -13.405 -11.484 -15.199 1.00 98.11 146 A 1 
ATOM   1067 O  O   . GLY A 1 146 ? -14.531 -11.346 -14.740 1.00 96.86 146 A 1 
ATOM   1068 N  N   . THR A 1 147 ? -12.950 -12.666 -15.610 1.00 97.89 147 A 1 
ATOM   1069 C  CA  . THR A 1 147 ? -13.775 -13.891 -15.542 1.00 97.68 147 A 1 
ATOM   1070 C  C   . THR A 1 147 ? -13.651 -14.617 -14.210 1.00 97.34 147 A 1 
ATOM   1071 O  O   . THR A 1 147 ? -14.577 -15.325 -13.826 1.00 95.25 147 A 1 
ATOM   1072 C  CB  . THR A 1 147 ? -13.440 -14.869 -16.677 1.00 96.94 147 A 1 
ATOM   1073 O  OG1 . THR A 1 147 ? -12.110 -15.328 -16.576 1.00 93.47 147 A 1 
ATOM   1074 C  CG2 . THR A 1 147 ? -13.612 -14.251 -18.062 1.00 93.92 147 A 1 
ATOM   1075 N  N   . GLY A 1 148 ? -12.514 -14.478 -13.519 1.00 96.99 148 A 1 
ATOM   1076 C  CA  . GLY A 1 148 ? -12.223 -15.210 -12.286 1.00 96.52 148 A 1 
ATOM   1077 C  C   . GLY A 1 148 ? -13.018 -14.725 -11.074 1.00 96.87 148 A 1 
ATOM   1078 O  O   . GLY A 1 148 ? -13.314 -15.514 -10.181 1.00 94.67 148 A 1 
ATOM   1079 N  N   . ASP A 1 149 ? -13.398 -13.460 -11.080 1.00 97.13 149 A 1 
ATOM   1080 C  CA  . ASP A 1 149 ? -14.187 -12.787 -10.046 1.00 97.06 149 A 1 
ATOM   1081 C  C   . ASP A 1 149 ? -15.493 -12.191 -10.601 1.00 97.35 149 A 1 
ATOM   1082 O  O   . ASP A 1 149 ? -16.153 -11.409 -9.927  1.00 95.27 149 A 1 
ATOM   1083 C  CB  . ASP A 1 149 ? -13.309 -11.718 -9.381  1.00 95.66 149 A 1 
ATOM   1084 C  CG  . ASP A 1 149 ? -12.842 -10.612 -10.335 1.00 95.64 149 A 1 
ATOM   1085 O  OD1 . ASP A 1 149 ? -12.921 -10.781 -11.575 1.00 92.39 149 A 1 
ATOM   1086 O  OD2 . ASP A 1 149 ? -12.367 -9.582  -9.825  1.00 91.97 149 A 1 
ATOM   1087 N  N   . HIS A 1 150 ? -15.845 -12.530 -11.829 1.00 97.11 150 A 1 
ATOM   1088 C  CA  . HIS A 1 150 ? -17.016 -11.993 -12.515 1.00 97.25 150 A 1 
ATOM   1089 C  C   . HIS A 1 150 ? -17.081 -10.457 -12.474 1.00 97.60 150 A 1 
ATOM   1090 O  O   . HIS A 1 150 ? -18.146 -9.878  -12.276 1.00 95.63 150 A 1 
ATOM   1091 C  CB  . HIS A 1 150 ? -18.283 -12.682 -11.995 1.00 95.77 150 A 1 
ATOM   1092 C  CG  . HIS A 1 150 ? -18.295 -14.159 -12.246 1.00 91.51 150 A 1 
ATOM   1093 N  ND1 . HIS A 1 150 ? -18.673 -14.750 -13.423 1.00 77.58 150 A 1 
ATOM   1094 C  CD2 . HIS A 1 150 ? -17.935 -15.171 -11.386 1.00 76.78 150 A 1 
ATOM   1095 C  CE1 . HIS A 1 150 ? -18.569 -16.075 -13.276 1.00 78.50 150 A 1 
ATOM   1096 N  NE2 . HIS A 1 150 ? -18.113 -16.376 -12.055 1.00 79.54 150 A 1 
ATOM   1097 N  N   . SER A 1 151 ? -15.927 -9.797  -12.626 1.00 97.94 151 A 1 
ATOM   1098 C  CA  . SER A 1 151 ? -15.814 -8.363  -12.409 1.00 97.98 151 A 1 
ATOM   1099 C  C   . SER A 1 151 ? -16.111 -7.540  -13.654 1.00 98.29 151 A 1 
ATOM   1100 O  O   . SER A 1 151 ? -15.776 -7.896  -14.784 1.00 97.48 151 A 1 
ATOM   1101 C  CB  . SER A 1 151 ? -14.464 -7.997  -11.792 1.00 96.38 151 A 1 
ATOM   1102 O  OG  . SER A 1 151 ? -13.374 -8.306  -12.630 1.00 90.44 151 A 1 
ATOM   1103 N  N   . LEU A 1 152 ? -16.708 -6.367  -13.408 1.00 98.22 152 A 1 
ATOM   1104 C  CA  . LEU A 1 152 ? -16.879 -5.298  -14.377 1.00 98.22 152 A 1 
ATOM   1105 C  C   . LEU A 1 152 ? -16.459 -3.984  -13.719 1.00 98.32 152 A 1 
ATOM   1106 O  O   . LEU A 1 152 ? -16.923 -3.654  -12.632 1.00 97.44 152 A 1 
ATOM   1107 C  CB  . LEU A 1 152 ? -18.349 -5.271  -14.834 1.00 97.38 152 A 1 
ATOM   1108 C  CG  . LEU A 1 152 ? -18.502 -4.617  -16.218 1.00 85.15 152 A 1 
ATOM   1109 C  CD1 . LEU A 1 152 ? -18.332 -5.658  -17.321 1.00 79.49 152 A 1 
ATOM   1110 C  CD2 . LEU A 1 152 ? -19.879 -3.981  -16.376 1.00 79.69 152 A 1 
ATOM   1111 N  N   . GLY A 1 153 ? -15.590 -3.225  -14.362 1.00 98.32 153 A 1 
ATOM   1112 C  CA  . GLY A 1 153 ? -15.132 -1.934  -13.867 1.00 98.39 153 A 1 
ATOM   1113 C  C   . GLY A 1 153 ? -15.272 -0.853  -14.927 1.00 98.57 153 A 1 
ATOM   1114 O  O   . GLY A 1 153 ? -15.029 -1.085  -16.110 1.00 97.95 153 A 1 
ATOM   1115 N  N   . LEU A 1 154 ? -15.649 0.338   -14.491 1.00 98.37 154 A 1 
ATOM   1116 C  CA  . LEU A 1 154 ? -15.796 1.527   -15.323 1.00 98.29 154 A 1 
ATOM   1117 C  C   . LEU A 1 154 ? -15.244 2.727   -14.567 1.00 98.48 154 A 1 
ATOM   1118 O  O   . LEU A 1 154 ? -15.333 2.796   -13.345 1.00 97.54 154 A 1 
ATOM   1119 C  CB  . LEU A 1 154 ? -17.290 1.752   -15.645 1.00 95.92 154 A 1 
ATOM   1120 C  CG  . LEU A 1 154 ? -17.921 0.680   -16.549 1.00 84.23 154 A 1 
ATOM   1121 C  CD1 . LEU A 1 154 ? -19.446 0.850   -16.576 1.00 77.81 154 A 1 
ATOM   1122 C  CD2 . LEU A 1 154 ? -17.430 0.788   -17.998 1.00 76.90 154 A 1 
ATOM   1123 N  N   . GLY A 1 155 ? -14.712 3.717   -15.274 1.00 98.36 155 A 1 
ATOM   1124 C  CA  . GLY A 1 155 ? -14.333 4.965   -14.632 1.00 98.41 155 A 1 
ATOM   1125 C  C   . GLY A 1 155 ? -14.068 6.085   -15.610 1.00 98.58 155 A 1 
ATOM   1126 O  O   . GLY A 1 155 ? -13.921 5.887   -16.821 1.00 98.12 155 A 1 
ATOM   1127 N  N   . ALA A 1 156 ? -14.034 7.278   -15.060 1.00 98.03 156 A 1 
ATOM   1128 C  CA  . ALA A 1 156 ? -13.784 8.497   -15.800 1.00 98.16 156 A 1 
ATOM   1129 C  C   . ALA A 1 156 ? -12.978 9.481   -14.952 1.00 98.19 156 A 1 
ATOM   1130 O  O   . ALA A 1 156 ? -13.125 9.538   -13.734 1.00 97.67 156 A 1 
ATOM   1131 C  CB  . ALA A 1 156 ? -15.126 9.094   -16.242 1.00 97.62 156 A 1 
ATOM   1132 N  N   . SER A 1 157 ? -12.169 10.293  -15.611 1.00 97.15 157 A 1 
ATOM   1133 C  CA  . SER A 1 157 ? -11.501 11.426  -14.991 1.00 96.74 157 A 1 
ATOM   1134 C  C   . SER A 1 157 ? -11.531 12.635  -15.904 1.00 96.77 157 A 1 
ATOM   1135 O  O   . SER A 1 157 ? -11.461 12.513  -17.128 1.00 96.13 157 A 1 
ATOM   1136 C  CB  . SER A 1 157 ? -10.077 11.064  -14.553 1.00 95.49 157 A 1 
ATOM   1137 O  OG  . SER A 1 157 ? -9.302  10.549  -15.617 1.00 82.80 157 A 1 
ATOM   1138 N  N   . ALA A 1 158 ? -11.640 13.820  -15.296 1.00 96.51 158 A 1 
ATOM   1139 C  CA  . ALA A 1 158 ? -11.503 15.104  -15.949 1.00 96.79 158 A 1 
ATOM   1140 C  C   . ALA A 1 158 ? -10.406 15.890  -15.232 1.00 96.88 158 A 1 
ATOM   1141 O  O   . ALA A 1 158 ? -10.405 15.967  -14.004 1.00 96.59 158 A 1 
ATOM   1142 C  CB  . ALA A 1 158 ? -12.849 15.838  -15.921 1.00 96.42 158 A 1 
ATOM   1143 N  N   . PHE A 1 159 ? -9.485  16.457  -15.991 1.00 96.08 159 A 1 
ATOM   1144 C  CA  . PHE A 1 159 ? -8.339  17.169  -15.440 1.00 95.99 159 A 1 
ATOM   1145 C  C   . PHE A 1 159 ? -8.003  18.394  -16.280 1.00 95.72 159 A 1 
ATOM   1146 O  O   . PHE A 1 159 ? -8.259  18.432  -17.484 1.00 95.12 159 A 1 
ATOM   1147 C  CB  . PHE A 1 159 ? -7.148  16.210  -15.281 1.00 95.37 159 A 1 
ATOM   1148 C  CG  . PHE A 1 159 ? -6.892  15.306  -16.467 1.00 95.48 159 A 1 
ATOM   1149 C  CD1 . PHE A 1 159 ? -7.495  14.032  -16.520 1.00 94.34 159 A 1 
ATOM   1150 C  CD2 . PHE A 1 159 ? -6.084  15.724  -17.521 1.00 94.17 159 A 1 
ATOM   1151 C  CE1 . PHE A 1 159 ? -7.286  13.194  -17.625 1.00 93.16 159 A 1 
ATOM   1152 C  CE2 . PHE A 1 159 ? -5.872  14.892  -18.634 1.00 93.36 159 A 1 
ATOM   1153 C  CZ  . PHE A 1 159 ? -6.471  13.625  -18.688 1.00 93.28 159 A 1 
ATOM   1154 N  N   . GLY A 1 160 ? -7.453  19.409  -15.630 1.00 95.43 160 A 1 
ATOM   1155 C  CA  . GLY A 1 160 ? -7.140  20.656  -16.287 1.00 95.20 160 A 1 
ATOM   1156 C  C   . GLY A 1 160 ? -6.162  21.502  -15.496 1.00 95.61 160 A 1 
ATOM   1157 O  O   . GLY A 1 160 ? -5.891  21.257  -14.323 1.00 95.06 160 A 1 
ATOM   1158 N  N   . ARG A 1 161 ? -5.631  22.520  -16.169 1.00 95.03 161 A 1 
ATOM   1159 C  CA  . ARG A 1 161 ? -4.779  23.542  -15.567 1.00 94.41 161 A 1 
ATOM   1160 C  C   . ARG A 1 161 ? -5.096  24.910  -16.146 1.00 94.75 161 A 1 
ATOM   1161 O  O   . ARG A 1 161 ? -5.463  25.043  -17.312 1.00 93.94 161 A 1 
ATOM   1162 C  CB  . ARG A 1 161 ? -3.292  23.177  -15.711 1.00 91.64 161 A 1 
ATOM   1163 C  CG  . ARG A 1 161 ? -2.799  23.176  -17.162 1.00 83.72 161 A 1 
ATOM   1164 C  CD  . ARG A 1 161 ? -1.318  22.794  -17.220 1.00 81.95 161 A 1 
ATOM   1165 N  NE  . ARG A 1 161 ? -0.862  22.651  -18.611 1.00 73.04 161 A 1 
ATOM   1166 C  CZ  . ARG A 1 161 ? 0.282   22.119  -19.006 1.00 67.79 161 A 1 
ATOM   1167 N  NH1 . ARG A 1 161 ? 1.194   21.751  -18.155 1.00 62.56 161 A 1 
ATOM   1168 N  NH2 . ARG A 1 161 ? 0.510   21.946  -20.265 1.00 58.30 161 A 1 
ATOM   1169 N  N   . THR A 1 162 ? -4.917  25.926  -15.318 1.00 94.89 162 A 1 
ATOM   1170 C  CA  . THR A 1 162 ? -4.812  27.324  -15.715 1.00 94.68 162 A 1 
ATOM   1171 C  C   . THR A 1 162 ? -3.382  27.802  -15.478 1.00 94.38 162 A 1 
ATOM   1172 O  O   . THR A 1 162 ? -2.471  26.991  -15.271 1.00 92.21 162 A 1 
ATOM   1173 C  CB  . THR A 1 162 ? -5.848  28.177  -14.962 1.00 93.37 162 A 1 
ATOM   1174 O  OG1 . THR A 1 162 ? -5.556  28.214  -13.598 1.00 84.40 162 A 1 
ATOM   1175 C  CG2 . THR A 1 162 ? -7.279  27.655  -15.118 1.00 82.69 162 A 1 
ATOM   1176 N  N   . GLU A 1 163 ? -3.151  29.104  -15.498 1.00 94.01 163 A 1 
ATOM   1177 C  CA  . GLU A 1 163 ? -1.827  29.681  -15.232 1.00 93.35 163 A 1 
ATOM   1178 C  C   . GLU A 1 163 ? -1.300  29.319  -13.833 1.00 93.78 163 A 1 
ATOM   1179 O  O   . GLU A 1 163 ? -0.120  29.045  -13.658 1.00 90.31 163 A 1 
ATOM   1180 C  CB  . GLU A 1 163 ? -1.928  31.201  -15.397 1.00 91.11 163 A 1 
ATOM   1181 C  CG  . GLU A 1 163 ? -0.957  31.734  -16.449 1.00 78.88 163 A 1 
ATOM   1182 C  CD  . GLU A 1 163 ? -1.098  33.229  -16.702 1.00 70.75 163 A 1 
ATOM   1183 O  OE1 . GLU A 1 163 ? -0.283  33.740  -17.497 1.00 63.24 163 A 1 
ATOM   1184 O  OE2 . GLU A 1 163 ? -2.026  33.850  -16.150 1.00 64.72 163 A 1 
ATOM   1185 N  N   . ASN A 1 164 ? -2.196  29.292  -12.839 1.00 96.18 164 A 1 
ATOM   1186 C  CA  . ASN A 1 164 ? -1.852  29.118  -11.434 1.00 96.64 164 A 1 
ATOM   1187 C  C   . ASN A 1 164 ? -2.695  28.065  -10.693 1.00 97.51 164 A 1 
ATOM   1188 O  O   . ASN A 1 164 ? -2.549  27.895  -9.483  1.00 96.01 164 A 1 
ATOM   1189 C  CB  . ASN A 1 164 ? -1.917  30.493  -10.758 1.00 94.37 164 A 1 
ATOM   1190 C  CG  . ASN A 1 164 ? -3.308  31.120  -10.764 1.00 88.81 164 A 1 
ATOM   1191 O  OD1 . ASN A 1 164 ? -4.208  30.743  -11.489 1.00 70.38 164 A 1 
ATOM   1192 N  ND2 . ASN A 1 164 ? -3.505  32.129  -9.953  1.00 75.62 164 A 1 
ATOM   1193 N  N   . LEU A 1 165 ? -3.594  27.351  -11.397 1.00 96.44 165 A 1 
ATOM   1194 C  CA  . LEU A 1 165 ? -4.416  26.279  -10.843 1.00 96.58 165 A 1 
ATOM   1195 C  C   . LEU A 1 165 ? -4.239  25.011  -11.672 1.00 96.31 165 A 1 
ATOM   1196 O  O   . LEU A 1 165 ? -4.225  25.070  -12.897 1.00 95.30 165 A 1 
ATOM   1197 C  CB  . LEU A 1 165 ? -5.899  26.707  -10.821 1.00 95.84 165 A 1 
ATOM   1198 C  CG  . LEU A 1 165 ? -6.256  27.662  -9.671  1.00 90.08 165 A 1 
ATOM   1199 C  CD1 . LEU A 1 165 ? -7.423  28.569  -10.040 1.00 84.39 165 A 1 
ATOM   1200 C  CD2 . LEU A 1 165 ? -6.653  26.880  -8.420  1.00 84.86 165 A 1 
ATOM   1201 N  N   . ASP A 1 166 ? -4.177  23.881  -11.014 1.00 96.13 166 A 1 
ATOM   1202 C  CA  . ASP A 1 166 ? -4.421  22.580  -11.615 1.00 95.86 166 A 1 
ATOM   1203 C  C   . ASP A 1 166 ? -5.418  21.793  -10.766 1.00 96.64 166 A 1 
ATOM   1204 O  O   . ASP A 1 166 ? -5.583  22.042  -9.570  1.00 96.21 166 A 1 
ATOM   1205 C  CB  . ASP A 1 166 ? -3.109  21.815  -11.847 1.00 93.44 166 A 1 
ATOM   1206 C  CG  . ASP A 1 166 ? -2.387  21.443  -10.560 1.00 89.31 166 A 1 
ATOM   1207 O  OD1 . ASP A 1 166 ? -2.774  20.444  -9.920  1.00 80.08 166 A 1 
ATOM   1208 O  OD2 . ASP A 1 166 ? -1.368  22.102  -10.236 1.00 83.28 166 A 1 
ATOM   1209 N  N   . GLY A 1 167 ? -6.127  20.864  -11.397 1.00 96.39 167 A 1 
ATOM   1210 C  CA  . GLY A 1 167 ? -7.104  20.044  -10.717 1.00 96.53 167 A 1 
ATOM   1211 C  C   . GLY A 1 167 ? -7.484  18.792  -11.487 1.00 96.66 167 A 1 
ATOM   1212 O  O   . GLY A 1 167 ? -7.434  18.749  -12.721 1.00 96.01 167 A 1 
ATOM   1213 N  N   . ILE A 1 168 ? -7.898  17.790  -10.741 1.00 96.76 168 A 1 
ATOM   1214 C  CA  . ILE A 1 168 ? -8.433  16.534  -11.251 1.00 96.97 168 A 1 
ATOM   1215 C  C   . ILE A 1 168 ? -9.669  16.149  -10.451 1.00 97.49 168 A 1 
ATOM   1216 O  O   . ILE A 1 168 ? -9.706  16.280  -9.232  1.00 97.51 168 A 1 
ATOM   1217 C  CB  . ILE A 1 168 ? -7.356  15.430  -11.270 1.00 96.39 168 A 1 
ATOM   1218 C  CG1 . ILE A 1 168 ? -7.906  14.129  -11.872 1.00 95.68 168 A 1 
ATOM   1219 C  CG2 . ILE A 1 168 ? -6.756  15.170  -9.871  1.00 94.80 168 A 1 
ATOM   1220 C  CD1 . ILE A 1 168 ? -6.828  13.096  -12.207 1.00 93.74 168 A 1 
ATOM   1221 N  N   . VAL A 1 169 ? -10.675 15.637  -11.153 1.00 97.54 169 A 1 
ATOM   1222 C  CA  . VAL A 1 169 ? -11.788 14.874  -10.578 1.00 97.73 169 A 1 
ATOM   1223 C  C   . VAL A 1 169 ? -11.777 13.510  -11.238 1.00 97.66 169 A 1 
ATOM   1224 O  O   . VAL A 1 169 ? -11.755 13.417  -12.464 1.00 97.26 169 A 1 
ATOM   1225 C  CB  . VAL A 1 169 ? -13.139 15.586  -10.765 1.00 97.21 169 A 1 
ATOM   1226 C  CG1 . VAL A 1 169 ? -14.277 14.788  -10.137 1.00 85.20 169 A 1 
ATOM   1227 C  CG2 . VAL A 1 169 ? -13.125 16.969  -10.117 1.00 85.38 169 A 1 
ATOM   1228 N  N   . ALA A 1 170 ? -11.775 12.444  -10.439 1.00 97.78 170 A 1 
ATOM   1229 C  CA  . ALA A 1 170 ? -11.777 11.075  -10.914 1.00 97.62 170 A 1 
ATOM   1230 C  C   . ALA A 1 170 ? -12.839 10.253  -10.177 1.00 97.98 170 A 1 
ATOM   1231 O  O   . ALA A 1 170 ? -13.083 10.453  -8.989  1.00 97.82 170 A 1 
ATOM   1232 C  CB  . ALA A 1 170 ? -10.375 10.480  -10.772 1.00 97.18 170 A 1 
ATOM   1233 N  N   . TRP A 1 171 ? -13.449 9.326   -10.897 1.00 98.34 171 A 1 
ATOM   1234 C  CA  . TRP A 1 171 ? -14.431 8.378   -10.392 1.00 98.49 171 A 1 
ATOM   1235 C  C   . TRP A 1 171 ? -14.151 6.997   -10.976 1.00 98.42 171 A 1 
ATOM   1236 O  O   . TRP A 1 171 ? -13.850 6.866   -12.155 1.00 97.95 171 A 1 
ATOM   1237 C  CB  . TRP A 1 171 ? -15.838 8.864   -10.742 1.00 97.94 171 A 1 
ATOM   1238 C  CG  . TRP A 1 171 ? -16.900 7.817   -10.620 1.00 91.29 171 A 1 
ATOM   1239 C  CD1 . TRP A 1 171 ? -17.388 7.314   -9.464  1.00 78.67 171 A 1 
ATOM   1240 C  CD2 . TRP A 1 171 ? -17.576 7.092   -11.698 1.00 87.03 171 A 1 
ATOM   1241 N  NE1 . TRP A 1 171 ? -18.332 6.334   -9.748  1.00 71.95 171 A 1 
ATOM   1242 C  CE2 . TRP A 1 171 ? -18.475 6.170   -11.104 1.00 80.13 171 A 1 
ATOM   1243 C  CE3 . TRP A 1 171 ? -17.508 7.133   -13.105 1.00 69.96 171 A 1 
ATOM   1244 C  CZ2 . TRP A 1 171 ? -19.291 5.314   -11.877 1.00 75.06 171 A 1 
ATOM   1245 C  CZ3 . TRP A 1 171 ? -18.323 6.284   -13.881 1.00 65.53 171 A 1 
ATOM   1246 C  CH2 . TRP A 1 171 ? -19.202 5.385   -13.267 1.00 66.19 171 A 1 
ATOM   1247 N  N   . SER A 1 172 ? -14.279 5.982   -10.140 1.00 98.62 172 A 1 
ATOM   1248 C  CA  . SER A 1 172 ? -14.216 4.573   -10.495 1.00 98.43 172 A 1 
ATOM   1249 C  C   . SER A 1 172 ? -15.390 3.838   -9.846  1.00 98.60 172 A 1 
ATOM   1250 O  O   . SER A 1 172 ? -15.717 4.091   -8.695  1.00 98.04 172 A 1 
ATOM   1251 C  CB  . SER A 1 172 ? -12.879 3.987   -10.016 1.00 96.18 172 A 1 
ATOM   1252 O  OG  . SER A 1 172 ? -12.845 2.596   -10.161 1.00 80.86 172 A 1 
ATOM   1253 N  N   . SER A 1 173 ? -16.004 2.931   -10.608 1.00 98.53 173 A 1 
ATOM   1254 C  CA  . SER A 1 173 ? -16.992 1.967   -10.135 1.00 98.45 173 A 1 
ATOM   1255 C  C   . SER A 1 173 ? -16.552 0.573   -10.555 1.00 98.56 173 A 1 
ATOM   1256 O  O   . SER A 1 173 ? -16.103 0.385   -11.682 1.00 97.42 173 A 1 
ATOM   1257 C  CB  . SER A 1 173 ? -18.369 2.279   -10.714 1.00 97.02 173 A 1 
ATOM   1258 O  OG  . SER A 1 173 ? -19.340 1.377   -10.239 1.00 82.96 173 A 1 
ATOM   1259 N  N   . ARG A 1 174 ? -16.670 -0.406  -9.658  1.00 98.38 174 A 1 
ATOM   1260 C  CA  . ARG A 1 174 ? -16.294 -1.790  -9.911  1.00 98.24 174 A 1 
ATOM   1261 C  C   . ARG A 1 174 ? -17.257 -2.723  -9.197  1.00 98.49 174 A 1 
ATOM   1262 O  O   . ARG A 1 174 ? -17.393 -2.650  -7.987  1.00 97.83 174 A 1 
ATOM   1263 C  CB  . ARG A 1 174 ? -14.845 -1.993  -9.450  1.00 96.38 174 A 1 
ATOM   1264 C  CG  . ARG A 1 174 ? -14.269 -3.356  -9.826  1.00 90.69 174 A 1 
ATOM   1265 C  CD  . ARG A 1 174 ? -12.862 -3.529  -9.252  1.00 90.53 174 A 1 
ATOM   1266 N  NE  . ARG A 1 174 ? -11.941 -2.472  -9.682  1.00 90.90 174 A 1 
ATOM   1267 C  CZ  . ARG A 1 174 ? -11.178 -2.423  -10.770 1.00 94.00 174 A 1 
ATOM   1268 N  NH1 . ARG A 1 174 ? -11.135 -3.399  -11.629 1.00 84.55 174 A 1 
ATOM   1269 N  NH2 . ARG A 1 174 ? -10.447 -1.378  -10.978 1.00 87.81 174 A 1 
ATOM   1270 N  N   . ASP A 1 175 ? -17.857 -3.619  -9.954  1.00 98.44 175 A 1 
ATOM   1271 C  CA  . ASP A 1 175 ? -18.652 -4.715  -9.411  1.00 98.36 175 A 1 
ATOM   1272 C  C   . ASP A 1 175 ? -17.864 -6.017  -9.547  1.00 98.41 175 A 1 
ATOM   1273 O  O   . ASP A 1 175 ? -17.201 -6.249  -10.561 1.00 97.55 175 A 1 
ATOM   1274 C  CB  . ASP A 1 175 ? -20.017 -4.784  -10.111 1.00 97.72 175 A 1 
ATOM   1275 C  CG  . ASP A 1 175 ? -20.812 -3.489  -9.939  1.00 93.35 175 A 1 
ATOM   1276 O  OD1 . ASP A 1 175 ? -21.051 -3.095  -8.779  1.00 85.70 175 A 1 
ATOM   1277 O  OD2 . ASP A 1 175 ? -21.146 -2.875  -10.973 1.00 85.06 175 A 1 
ATOM   1278 N  N   . ARG A 1 176 ? -17.897 -6.868  -8.511  1.00 98.31 176 A 1 
ATOM   1279 C  CA  . ARG A 1 176 ? -17.230 -8.169  -8.460  1.00 98.14 176 A 1 
ATOM   1280 C  C   . ARG A 1 176 ? -18.182 -9.205  -7.870  1.00 98.34 176 A 1 
ATOM   1281 O  O   . ARG A 1 176 ? -18.829 -8.933  -6.870  1.00 97.18 176 A 1 
ATOM   1282 C  CB  . ARG A 1 176 ? -15.951 -8.088  -7.618  1.00 95.94 176 A 1 
ATOM   1283 C  CG  . ARG A 1 176 ? -14.970 -7.003  -8.102  1.00 89.06 176 A 1 
ATOM   1284 C  CD  . ARG A 1 176 ? -13.734 -6.926  -7.211  1.00 88.87 176 A 1 
ATOM   1285 N  NE  . ARG A 1 176 ? -12.894 -8.115  -7.357  1.00 86.69 176 A 1 
ATOM   1286 C  CZ  . ARG A 1 176 ? -12.196 -8.728  -6.415  1.00 89.15 176 A 1 
ATOM   1287 N  NH1 . ARG A 1 176 ? -12.123 -8.285  -5.194  1.00 78.58 176 A 1 
ATOM   1288 N  NH2 . ARG A 1 176 ? -11.563 -9.810  -6.712  1.00 79.65 176 A 1 
ATOM   1289 N  N   . GLY A 1 177 ? -18.241 -10.375 -8.492  1.00 97.88 177 A 1 
ATOM   1290 C  CA  . GLY A 1 177 ? -19.065 -11.482 -8.017  1.00 97.75 177 A 1 
ATOM   1291 C  C   . GLY A 1 177 ? -18.252 -12.567 -7.314  1.00 97.89 177 A 1 
ATOM   1292 O  O   . GLY A 1 177 ? -17.196 -12.317 -6.727  1.00 96.49 177 A 1 
ATOM   1293 N  N   . ASP A 1 178 ? -18.750 -13.798 -7.413  1.00 97.52 178 A 1 
ATOM   1294 C  CA  . ASP A 1 178 ? -18.117 -14.988 -6.846  1.00 97.46 178 A 1 
ATOM   1295 C  C   . ASP A 1 178 ? -16.680 -15.188 -7.349  1.00 97.56 178 A 1 
ATOM   1296 O  O   . ASP A 1 178 ? -16.371 -15.057 -8.533  1.00 96.27 178 A 1 
ATOM   1297 C  CB  . ASP A 1 178 ? -18.953 -16.227 -7.180  1.00 96.39 178 A 1 
ATOM   1298 C  CG  . ASP A 1 178 ? -20.301 -16.304 -6.467  1.00 95.00 178 A 1 
ATOM   1299 O  OD1 . ASP A 1 178 ? -20.484 -15.615 -5.447  1.00 91.71 178 A 1 
ATOM   1300 O  OD2 . ASP A 1 178 ? -21.140 -17.109 -6.930  1.00 91.04 178 A 1 
ATOM   1301 N  N   . LEU A 1 179 ? -15.804 -15.604 -6.432  1.00 97.57 179 A 1 
ATOM   1302 C  CA  . LEU A 1 179 ? -14.394 -15.841 -6.711  1.00 97.30 179 A 1 
ATOM   1303 C  C   . LEU A 1 179 ? -14.173 -17.302 -7.108  1.00 97.17 179 A 1 
ATOM   1304 O  O   . LEU A 1 179 ? -14.317 -18.206 -6.285  1.00 95.97 179 A 1 
ATOM   1305 C  CB  . LEU A 1 179 ? -13.540 -15.470 -5.486  1.00 96.94 179 A 1 
ATOM   1306 C  CG  . LEU A 1 179 ? -13.790 -14.071 -4.908  1.00 96.11 179 A 1 
ATOM   1307 C  CD1 . LEU A 1 179 ? -12.913 -13.885 -3.673  1.00 94.29 179 A 1 
ATOM   1308 C  CD2 . LEU A 1 179 ? -13.459 -12.964 -5.908  1.00 93.75 179 A 1 
ATOM   1309 N  N   . ARG A 1 180 ? -13.757 -17.532 -8.356  1.00 97.06 180 A 1 
ATOM   1310 C  CA  . ARG A 1 180 ? -13.347 -18.860 -8.819  1.00 96.75 180 A 1 
ATOM   1311 C  C   . ARG A 1 180 ? -11.918 -19.138 -8.387  1.00 96.99 180 A 1 
ATOM   1312 O  O   . ARG A 1 180 ? -11.012 -18.372 -8.676  1.00 95.58 180 A 1 
ATOM   1313 C  CB  . ARG A 1 180 ? -13.462 -18.983 -10.335 1.00 95.14 180 A 1 
ATOM   1314 C  CG  . ARG A 1 180 ? -14.926 -19.014 -10.763 1.00 78.53 180 A 1 
ATOM   1315 C  CD  . ARG A 1 180 ? -15.003 -19.251 -12.270 1.00 73.40 180 A 1 
ATOM   1316 N  NE  . ARG A 1 180 ? -16.392 -19.312 -12.719 1.00 64.47 180 A 1 
ATOM   1317 C  CZ  . ARG A 1 180 ? -16.803 -19.642 -13.924 1.00 55.90 180 A 1 
ATOM   1318 N  NH1 . ARG A 1 180 ? -15.957 -19.955 -14.870 1.00 50.43 180 A 1 
ATOM   1319 N  NH2 . ARG A 1 180 ? -18.075 -19.661 -14.194 1.00 47.92 180 A 1 
ATOM   1320 N  N   . GLN A 1 181 ? -11.714 -20.302 -7.739  1.00 96.61 181 A 1 
ATOM   1321 C  CA  . GLN A 1 181 ? -10.432 -20.673 -7.169  1.00 96.49 181 A 1 
ATOM   1322 C  C   . GLN A 1 181 ? -9.800  -21.851 -7.903  1.00 96.91 181 A 1 
ATOM   1323 O  O   . GLN A 1 181 ? -10.468 -22.627 -8.591  1.00 95.55 181 A 1 
ATOM   1324 C  CB  . GLN A 1 181 ? -10.634 -20.952 -5.688  1.00 94.16 181 A 1 
ATOM   1325 C  CG  . GLN A 1 181 ? -11.071 -19.678 -4.961  1.00 87.96 181 A 1 
ATOM   1326 C  CD  . GLN A 1 181 ? -11.270 -19.925 -3.478  1.00 81.87 181 A 1 
ATOM   1327 O  OE1 . GLN A 1 181 ? -11.390 -21.040 -3.017  1.00 72.65 181 A 1 
ATOM   1328 N  NE2 . GLN A 1 181 ? -11.316 -18.884 -2.694  1.00 69.37 181 A 1 
ATOM   1329 N  N   . SER A 1 182 ? -8.493  -21.997 -7.736  1.00 96.67 182 A 1 
ATOM   1330 C  CA  . SER A 1 182 ? -7.690  -23.000 -8.434  1.00 96.89 182 A 1 
ATOM   1331 C  C   . SER A 1 182 ? -7.992  -24.442 -8.028  1.00 96.69 182 A 1 
ATOM   1332 O  O   . SER A 1 182 ? -7.683  -25.360 -8.782  1.00 94.31 182 A 1 
ATOM   1333 C  CB  . SER A 1 182 ? -6.211  -22.693 -8.201  1.00 96.08 182 A 1 
ATOM   1334 O  OG  . SER A 1 182 ? -5.874  -22.813 -6.840  1.00 93.45 182 A 1 
ATOM   1335 N  N   . ASN A 1 183 ? -8.606  -24.661 -6.862  1.00 95.73 183 A 1 
ATOM   1336 C  CA  . ASN A 1 183 ? -9.052  -25.974 -6.390  1.00 94.07 183 A 1 
ATOM   1337 C  C   . ASN A 1 183 ? -10.427 -26.392 -6.951  1.00 93.24 183 A 1 
ATOM   1338 O  O   . ASN A 1 183 ? -10.922 -27.468 -6.629  1.00 87.06 183 A 1 
ATOM   1339 C  CB  . ASN A 1 183 ? -9.022  -25.987 -4.851  1.00 91.53 183 A 1 
ATOM   1340 C  CG  . ASN A 1 183 ? -10.108 -25.149 -4.214  1.00 91.55 183 A 1 
ATOM   1341 O  OD1 . ASN A 1 183 ? -10.647 -24.240 -4.808  1.00 83.79 183 A 1 
ATOM   1342 N  ND2 . ASN A 1 183 ? -10.455 -25.449 -2.982  1.00 84.72 183 A 1 
ATOM   1343 N  N   . GLY A 1 184 ? -11.061 -25.553 -7.771  1.00 90.75 184 A 1 
ATOM   1344 C  CA  . GLY A 1 184 ? -12.384 -25.793 -8.343  1.00 88.72 184 A 1 
ATOM   1345 C  C   . GLY A 1 184 ? -13.551 -25.315 -7.476  1.00 90.01 184 A 1 
ATOM   1346 O  O   . GLY A 1 184 ? -14.690 -25.317 -7.956  1.00 85.64 184 A 1 
ATOM   1347 N  N   . GLU A 1 185 ? -13.288 -24.859 -6.251  1.00 92.59 185 A 1 
ATOM   1348 C  CA  . GLU A 1 185 ? -14.304 -24.251 -5.395  1.00 91.74 185 A 1 
ATOM   1349 C  C   . GLU A 1 185 ? -14.544 -22.786 -5.759  1.00 93.47 185 A 1 
ATOM   1350 O  O   . GLU A 1 185 ? -13.725 -22.115 -6.386  1.00 91.97 185 A 1 
ATOM   1351 C  CB  . GLU A 1 185 ? -13.923 -24.396 -3.918  1.00 87.98 185 A 1 
ATOM   1352 C  CG  . GLU A 1 185 ? -13.902 -25.854 -3.456  1.00 81.31 185 A 1 
ATOM   1353 C  CD  . GLU A 1 185 ? -13.402 -26.026 -2.024  1.00 74.39 185 A 1 
ATOM   1354 O  OE1 . GLU A 1 185 ? -13.551 -27.150 -1.492  1.00 68.20 185 A 1 
ATOM   1355 O  OE2 . GLU A 1 185 ? -12.790 -25.061 -1.496  1.00 66.65 185 A 1 
ATOM   1356 N  N   . THR A 1 186 ? -15.704 -22.281 -5.328  1.00 95.34 186 A 1 
ATOM   1357 C  CA  . THR A 1 186 ? -16.096 -20.888 -5.526  1.00 95.62 186 A 1 
ATOM   1358 C  C   . THR A 1 186 ? -16.344 -20.242 -4.166  1.00 95.97 186 A 1 
ATOM   1359 O  O   . THR A 1 186 ? -17.137 -20.745 -3.375  1.00 93.77 186 A 1 
ATOM   1360 C  CB  . THR A 1 186 ? -17.340 -20.787 -6.417  1.00 93.68 186 A 1 
ATOM   1361 O  OG1 . THR A 1 186 ? -17.111 -21.443 -7.644  1.00 82.67 186 A 1 
ATOM   1362 C  CG2 . THR A 1 186 ? -17.685 -19.355 -6.761  1.00 80.05 186 A 1 
ATOM   1363 N  N   . ALA A 1 187 ? -15.686 -19.120 -3.897  1.00 96.28 187 A 1 
ATOM   1364 C  CA  . ALA A 1 187 ? -15.952 -18.327 -2.703  1.00 96.36 187 A 1 
ATOM   1365 C  C   . ALA A 1 187 ? -17.127 -17.369 -2.971  1.00 96.97 187 A 1 
ATOM   1366 O  O   . ALA A 1 187 ? -17.024 -16.563 -3.901  1.00 96.15 187 A 1 
ATOM   1367 C  CB  . ALA A 1 187 ? -14.682 -17.574 -2.307  1.00 95.42 187 A 1 
ATOM   1368 N  N   . PRO A 1 188 ? -18.208 -17.404 -2.179  1.00 96.90 188 A 1 
ATOM   1369 C  CA  . PRO A 1 188 ? -19.324 -16.492 -2.365  1.00 96.85 188 A 1 
ATOM   1370 C  C   . PRO A 1 188 ? -18.890 -15.063 -2.080  1.00 97.09 188 A 1 
ATOM   1371 O  O   . PRO A 1 188 ? -18.289 -14.773 -1.039  1.00 95.95 188 A 1 
ATOM   1372 C  CB  . PRO A 1 188 ? -20.420 -16.979 -1.408  1.00 95.56 188 A 1 
ATOM   1373 C  CG  . PRO A 1 188 ? -19.627 -17.671 -0.305  1.00 93.24 188 A 1 
ATOM   1374 C  CD  . PRO A 1 188 ? -18.439 -18.274 -1.042  1.00 96.03 188 A 1 
ATOM   1375 N  N   . ASN A 1 189 ? -19.189 -14.161 -3.009  1.00 97.34 189 A 1 
ATOM   1376 C  CA  . ASN A 1 189 ? -18.842 -12.752 -2.934  1.00 97.58 189 A 1 
ATOM   1377 C  C   . ASN A 1 189 ? -19.744 -11.928 -3.847  1.00 97.84 189 A 1 
ATOM   1378 O  O   . ASN A 1 189 ? -20.055 -12.355 -4.952  1.00 96.82 189 A 1 
ATOM   1379 C  CB  . ASN A 1 189 ? -17.373 -12.575 -3.352  1.00 96.68 189 A 1 
ATOM   1380 C  CG  . ASN A 1 189 ? -16.891 -11.161 -3.133  1.00 96.52 189 A 1 
ATOM   1381 O  OD1 . ASN A 1 189 ? -17.118 -10.588 -2.093  1.00 90.71 189 A 1 
ATOM   1382 N  ND2 . ASN A 1 189 ? -16.202 -10.578 -4.087  1.00 91.06 189 A 1 
ATOM   1383 N  N   . ASP A 1 190 ? -20.093 -10.729 -3.396  1.00 97.80 190 A 1 
ATOM   1384 C  CA  . ASP A 1 190 ? -20.712 -9.689  -4.214  1.00 97.95 190 A 1 
ATOM   1385 C  C   . ASP A 1 190 ? -20.223 -8.349  -3.663  1.00 98.14 190 A 1 
ATOM   1386 O  O   . ASP A 1 190 ? -20.452 -8.047  -2.494  1.00 97.14 190 A 1 
ATOM   1387 C  CB  . ASP A 1 190 ? -22.238 -9.832  -4.156  1.00 96.97 190 A 1 
ATOM   1388 C  CG  . ASP A 1 190 ? -22.993 -8.945  -5.140  1.00 92.13 190 A 1 
ATOM   1389 O  OD1 . ASP A 1 190 ? -22.362 -8.062  -5.750  1.00 84.90 190 A 1 
ATOM   1390 O  OD2 . ASP A 1 190 ? -24.218 -9.173  -5.273  1.00 83.06 190 A 1 
ATOM   1391 N  N   . GLU A 1 191 ? -19.465 -7.602  -4.450  1.00 98.33 191 A 1 
ATOM   1392 C  CA  . GLU A 1 191 ? -18.923 -6.304  -4.064  1.00 98.37 191 A 1 
ATOM   1393 C  C   . GLU A 1 191 ? -19.283 -5.255  -5.118  1.00 98.45 191 A 1 
ATOM   1394 O  O   . GLU A 1 191 ? -18.931 -5.400  -6.290  1.00 97.88 191 A 1 
ATOM   1395 C  CB  . GLU A 1 191 ? -17.389 -6.347  -3.893  1.00 97.64 191 A 1 
ATOM   1396 C  CG  . GLU A 1 191 ? -16.873 -7.262  -2.778  1.00 95.90 191 A 1 
ATOM   1397 C  CD  . GLU A 1 191 ? -15.328 -7.233  -2.714  1.00 96.89 191 A 1 
ATOM   1398 O  OE1 . GLU A 1 191 ? -14.763 -6.482  -1.894  1.00 92.45 191 A 1 
ATOM   1399 O  OE2 . GLU A 1 191 ? -14.672 -7.945  -3.509  1.00 93.33 191 A 1 
ATOM   1400 N  N   . SER A 1 192 ? -19.918 -4.166  -4.689  1.00 98.42 192 A 1 
ATOM   1401 C  CA  . SER A 1 192 ? -20.117 -2.958  -5.485  1.00 98.56 192 A 1 
ATOM   1402 C  C   . SER A 1 192 ? -19.256 -1.831  -4.911  1.00 98.60 192 A 1 
ATOM   1403 O  O   . SER A 1 192 ? -19.543 -1.262  -3.863  1.00 97.98 192 A 1 
ATOM   1404 C  CB  . SER A 1 192 ? -21.595 -2.585  -5.545  1.00 98.04 192 A 1 
ATOM   1405 O  OG  . SER A 1 192 ? -21.796 -1.647  -6.576  1.00 83.93 192 A 1 
ATOM   1406 N  N   . ILE A 1 193 ? -18.158 -1.543  -5.599  1.00 98.52 193 A 1 
ATOM   1407 C  CA  . ILE A 1 193 ? -17.129 -0.601  -5.164  1.00 98.69 193 A 1 
ATOM   1408 C  C   . ILE A 1 193 ? -17.268 0.688   -5.954  1.00 98.51 193 A 1 
ATOM   1409 O  O   . ILE A 1 193 ? -17.179 0.690   -7.182  1.00 98.17 193 A 1 
ATOM   1410 C  CB  . ILE A 1 193 ? -15.718 -1.217  -5.305  1.00 98.37 193 A 1 
ATOM   1411 C  CG1 . ILE A 1 193 ? -15.599 -2.555  -4.527  1.00 97.55 193 A 1 
ATOM   1412 C  CG2 . ILE A 1 193 ? -14.653 -0.213  -4.829  1.00 97.74 193 A 1 
ATOM   1413 C  CD1 . ILE A 1 193 ? -14.327 -3.346  -4.830  1.00 94.44 193 A 1 
ATOM   1414 N  N   . ASN A 1 194 ? -17.399 1.815   -5.252  1.00 98.73 194 A 1 
ATOM   1415 C  CA  . ASN A 1 194 ? -17.311 3.156   -5.811  1.00 98.66 194 A 1 
ATOM   1416 C  C   . ASN A 1 194 ? -16.178 3.919   -5.141  1.00 98.76 194 A 1 
ATOM   1417 O  O   . ASN A 1 194 ? -16.048 3.926   -3.919  1.00 98.29 194 A 1 
ATOM   1418 C  CB  . ASN A 1 194 ? -18.655 3.881   -5.672  1.00 98.18 194 A 1 
ATOM   1419 C  CG  . ASN A 1 194 ? -19.645 3.414   -6.722  1.00 94.47 194 A 1 
ATOM   1420 O  OD1 . ASN A 1 194 ? -19.640 3.897   -7.841  1.00 81.61 194 A 1 
ATOM   1421 N  ND2 . ASN A 1 194 ? -20.500 2.466   -6.400  1.00 81.16 194 A 1 
ATOM   1422 N  N   . ASN A 1 195 ? -15.363 4.611   -5.939  1.00 98.61 195 A 1 
ATOM   1423 C  CA  . ASN A 1 195 ? -14.272 5.420   -5.422  1.00 98.68 195 A 1 
ATOM   1424 C  C   . ASN A 1 195 ? -14.177 6.729   -6.208  1.00 98.65 195 A 1 
ATOM   1425 O  O   . ASN A 1 195 ? -14.148 6.729   -7.434  1.00 98.10 195 A 1 
ATOM   1426 C  CB  . ASN A 1 195 ? -12.990 4.579   -5.456  1.00 98.24 195 A 1 
ATOM   1427 C  CG  . ASN A 1 195 ? -11.923 5.074   -4.500  1.00 98.04 195 A 1 
ATOM   1428 O  OD1 . ASN A 1 195 ? -11.984 6.117   -3.885  1.00 92.71 195 A 1 
ATOM   1429 N  ND2 . ASN A 1 195 ? -10.876 4.306   -4.336  1.00 92.43 195 A 1 
ATOM   1430 N  N   . MET A 1 196 ? -14.164 7.846   -5.486  1.00 98.75 196 A 1 
ATOM   1431 C  CA  . MET A 1 196 ? -14.105 9.195   -6.043  1.00 98.69 196 A 1 
ATOM   1432 C  C   . MET A 1 196 ? -12.929 9.950   -5.447  1.00 98.79 196 A 1 
ATOM   1433 O  O   . MET A 1 196 ? -12.667 9.871   -4.249  1.00 98.38 196 A 1 
ATOM   1434 C  CB  . MET A 1 196 ? -15.403 9.958   -5.780  1.00 97.53 196 A 1 
ATOM   1435 C  CG  . MET A 1 196 ? -16.602 9.373   -6.529  1.00 79.51 196 A 1 
ATOM   1436 S  SD  . MET A 1 196 ? -18.126 10.332  -6.298  1.00 75.53 196 A 1 
ATOM   1437 C  CE  . MET A 1 196 ? -19.244 9.416   -7.363  1.00 62.94 196 A 1 
ATOM   1438 N  N   . LEU A 1 197 ? -12.264 10.747  -6.278  1.00 98.55 197 A 1 
ATOM   1439 C  CA  . LEU A 1 197 ? -11.155 11.602  -5.890  1.00 98.57 197 A 1 
ATOM   1440 C  C   . LEU A 1 197 ? -11.331 12.977  -6.527  1.00 98.64 197 A 1 
ATOM   1441 O  O   . LEU A 1 197 ? -11.614 13.084  -7.712  1.00 98.34 197 A 1 
ATOM   1442 C  CB  . LEU A 1 197 ? -9.853  10.922  -6.345  1.00 97.84 197 A 1 
ATOM   1443 C  CG  . LEU A 1 197 ? -8.570  11.735  -6.103  1.00 96.64 197 A 1 
ATOM   1444 C  CD1 . LEU A 1 197 ? -8.206  11.789  -4.624  1.00 93.93 197 A 1 
ATOM   1445 C  CD2 . LEU A 1 197 ? -7.408  11.092  -6.864  1.00 93.83 197 A 1 
ATOM   1446 N  N   . ALA A 1 198 ? -11.089 14.037  -5.753  1.00 98.50 198 A 1 
ATOM   1447 C  CA  . ALA A 1 198 ? -10.847 15.366  -6.276  1.00 98.61 198 A 1 
ATOM   1448 C  C   . ALA A 1 198 ? -9.561  15.918  -5.659  1.00 98.68 198 A 1 
ATOM   1449 O  O   . ALA A 1 198 ? -9.394  15.887  -4.438  1.00 98.18 198 A 1 
ATOM   1450 C  CB  . ALA A 1 198 ? -12.063 16.264  -6.024  1.00 98.31 198 A 1 
ATOM   1451 N  N   . LYS A 1 199 ? -8.656  16.420  -6.495  1.00 98.22 199 A 1 
ATOM   1452 C  CA  . LYS A 1 199 ? -7.424  17.100  -6.073  1.00 97.93 199 A 1 
ATOM   1453 C  C   . LYS A 1 199 ? -7.290  18.414  -6.817  1.00 98.01 199 A 1 
ATOM   1454 O  O   . LYS A 1 199 ? -7.656  18.505  -7.982  1.00 97.35 199 A 1 
ATOM   1455 C  CB  . LYS A 1 199 ? -6.183  16.224  -6.313  1.00 95.85 199 A 1 
ATOM   1456 C  CG  . LYS A 1 199 ? -6.166  14.961  -5.439  1.00 88.43 199 A 1 
ATOM   1457 C  CD  . LYS A 1 199 ? -5.051  13.980  -5.789  1.00 91.80 199 A 1 
ATOM   1458 C  CE  . LYS A 1 199 ? -3.655  14.449  -5.369  1.00 89.61 199 A 1 
ATOM   1459 N  NZ  . LYS A 1 199 ? -2.640  13.397  -5.662  1.00 89.43 199 A 1 
ATOM   1460 N  N   . GLY A 1 200 ? -6.701  19.404  -6.152  1.00 97.71 200 A 1 
ATOM   1461 C  CA  . GLY A 1 200 ? -6.385  20.679  -6.772  1.00 97.79 200 A 1 
ATOM   1462 C  C   . GLY A 1 200 ? -5.184  21.336  -6.106  1.00 97.94 200 A 1 
ATOM   1463 O  O   . GLY A 1 200 ? -4.977  21.190  -4.900  1.00 97.56 200 A 1 
ATOM   1464 N  N   . THR A 1 201 ? -4.398  22.059  -6.895  1.00 97.82 201 A 1 
ATOM   1465 C  CA  . THR A 1 201 ? -3.290  22.882  -6.405  1.00 97.69 201 A 1 
ATOM   1466 C  C   . THR A 1 201 ? -3.448  24.297  -6.934  1.00 97.68 201 A 1 
ATOM   1467 O  O   . THR A 1 201 ? -3.682  24.506  -8.124  1.00 97.02 201 A 1 
ATOM   1468 C  CB  . THR A 1 201 ? -1.928  22.295  -6.803  1.00 96.80 201 A 1 
ATOM   1469 O  OG1 . THR A 1 201 ? -1.807  20.989  -6.295  1.00 89.98 201 A 1 
ATOM   1470 C  CG2 . THR A 1 201 ? -0.755  23.100  -6.236  1.00 89.15 201 A 1 
ATOM   1471 N  N   . TRP A 1 202 ? -3.317  25.276  -6.045  1.00 98.10 202 A 1 
ATOM   1472 C  CA  . TRP A 1 202 ? -3.247  26.691  -6.363  1.00 98.25 202 A 1 
ATOM   1473 C  C   . TRP A 1 202 ? -1.831  27.196  -6.098  1.00 98.29 202 A 1 
ATOM   1474 O  O   . TRP A 1 202 ? -1.374  27.198  -4.954  1.00 97.58 202 A 1 
ATOM   1475 C  CB  . TRP A 1 202 ? -4.290  27.450  -5.543  1.00 97.79 202 A 1 
ATOM   1476 C  CG  . TRP A 1 202 ? -4.285  28.935  -5.702  1.00 96.33 202 A 1 
ATOM   1477 C  CD1 . TRP A 1 202 ? -3.901  29.616  -6.815  1.00 90.12 202 A 1 
ATOM   1478 C  CD2 . TRP A 1 202 ? -4.664  29.952  -4.721  1.00 93.76 202 A 1 
ATOM   1479 N  NE1 . TRP A 1 202 ? -4.006  30.982  -6.587  1.00 89.92 202 A 1 
ATOM   1480 C  CE2 . TRP A 1 202 ? -4.476  31.227  -5.316  1.00 92.31 202 A 1 
ATOM   1481 C  CE3 . TRP A 1 202 ? -5.146  29.907  -3.398  1.00 88.19 202 A 1 
ATOM   1482 C  CZ2 . TRP A 1 202 ? -4.760  32.422  -4.624  1.00 89.15 202 A 1 
ATOM   1483 C  CZ3 . TRP A 1 202 ? -5.426  31.097  -2.708  1.00 83.12 202 A 1 
ATOM   1484 C  CH2 . TRP A 1 202 ? -5.222  32.343  -3.322  1.00 83.73 202 A 1 
ATOM   1485 N  N   . GLN A 1 203 ? -1.160  27.648  -7.148  1.00 97.76 203 A 1 
ATOM   1486 C  CA  . GLN A 1 203 ? 0.094   28.380  -7.054  1.00 97.39 203 A 1 
ATOM   1487 C  C   . GLN A 1 203 ? -0.232  29.850  -6.756  1.00 97.57 203 A 1 
ATOM   1488 O  O   . GLN A 1 203 ? -0.696  30.575  -7.634  1.00 96.34 203 A 1 
ATOM   1489 C  CB  . GLN A 1 203 ? 0.893   28.184  -8.350  1.00 95.85 203 A 1 
ATOM   1490 C  CG  . GLN A 1 203 ? 2.378   28.495  -8.156  1.00 84.55 203 A 1 
ATOM   1491 C  CD  . GLN A 1 203 ? 3.097   27.426  -7.332  1.00 81.46 203 A 1 
ATOM   1492 O  OE1 . GLN A 1 203 ? 2.846   26.237  -7.456  1.00 72.36 203 A 1 
ATOM   1493 N  NE2 . GLN A 1 203 ? 4.012   27.809  -6.468  1.00 70.47 203 A 1 
ATOM   1494 N  N   . ILE A 1 204 ? -0.048  30.255  -5.510  1.00 97.79 204 A 1 
ATOM   1495 C  CA  . ILE A 1 204 ? -0.366  31.610  -5.034  1.00 97.69 204 A 1 
ATOM   1496 C  C   . ILE A 1 204 ? 0.638   32.611  -5.619  1.00 97.30 204 A 1 
ATOM   1497 O  O   . ILE A 1 204 ? 0.258   33.654  -6.130  1.00 95.22 204 A 1 
ATOM   1498 C  CB  . ILE A 1 204 ? -0.371  31.645  -3.487  1.00 97.28 204 A 1 
ATOM   1499 C  CG1 . ILE A 1 204 ? -1.409  30.657  -2.899  1.00 95.15 204 A 1 
ATOM   1500 C  CG2 . ILE A 1 204 ? -0.659  33.073  -2.975  1.00 95.01 204 A 1 
ATOM   1501 C  CD1 . ILE A 1 204 ? -1.256  30.414  -1.392  1.00 92.04 204 A 1 
ATOM   1502 N  N   . ASP A 1 205 ? 1.920   32.260  -5.536  1.00 97.27 205 A 1 
ATOM   1503 C  CA  . ASP A 1 205 ? 3.042   32.985  -6.114  1.00 96.76 205 A 1 
ATOM   1504 C  C   . ASP A 1 205 ? 4.182   32.005  -6.468  1.00 96.97 205 A 1 
ATOM   1505 O  O   . ASP A 1 205 ? 3.994   30.787  -6.484  1.00 94.67 205 A 1 
ATOM   1506 C  CB  . ASP A 1 205 ? 3.463   34.119  -5.156  1.00 94.96 205 A 1 
ATOM   1507 C  CG  . ASP A 1 205 ? 3.924   33.655  -3.777  1.00 94.28 205 A 1 
ATOM   1508 O  OD1 . ASP A 1 205 ? 4.600   32.610  -3.708  1.00 89.87 205 A 1 
ATOM   1509 O  OD2 . ASP A 1 205 ? 3.645   34.358  -2.786  1.00 89.90 205 A 1 
ATOM   1510 N  N   . SER A 1 206 ? 5.371   32.508  -6.766  1.00 96.25 206 A 1 
ATOM   1511 C  CA  . SER A 1 206 ? 6.531   31.683  -7.098  1.00 95.67 206 A 1 
ATOM   1512 C  C   . SER A 1 206 ? 7.048   30.813  -5.947  1.00 96.19 206 A 1 
ATOM   1513 O  O   . SER A 1 206 ? 7.804   29.874  -6.193  1.00 92.88 206 A 1 
ATOM   1514 C  CB  . SER A 1 206 ? 7.662   32.582  -7.606  1.00 93.62 206 A 1 
ATOM   1515 O  OG  . SER A 1 206 ? 8.012   33.560  -6.637  1.00 84.05 206 A 1 
ATOM   1516 N  N   . ALA A 1 207 ? 6.679   31.121  -4.704  1.00 97.07 207 A 1 
ATOM   1517 C  CA  . ALA A 1 207 ? 7.132   30.432  -3.501  1.00 97.28 207 A 1 
ATOM   1518 C  C   . ALA A 1 207 ? 6.030   29.622  -2.816  1.00 97.71 207 A 1 
ATOM   1519 O  O   . ALA A 1 207 ? 6.315   28.591  -2.203  1.00 96.17 207 A 1 
ATOM   1520 C  CB  . ALA A 1 207 ? 7.696   31.488  -2.545  1.00 96.12 207 A 1 
ATOM   1521 N  N   . GLN A 1 208 ? 4.787   30.069  -2.906  1.00 98.28 208 A 1 
ATOM   1522 C  CA  . GLN A 1 208 ? 3.672   29.539  -2.143  1.00 98.26 208 A 1 
ATOM   1523 C  C   . GLN A 1 208 ? 2.728   28.721  -3.020  1.00 98.23 208 A 1 
ATOM   1524 O  O   . GLN A 1 208 ? 2.275   29.173  -4.074  1.00 97.22 208 A 1 
ATOM   1525 C  CB  . GLN A 1 208 ? 2.905   30.677  -1.456  1.00 97.35 208 A 1 
ATOM   1526 C  CG  . GLN A 1 208 ? 3.760   31.441  -0.448  1.00 94.73 208 A 1 
ATOM   1527 C  CD  . GLN A 1 208 ? 2.937   32.530  0.243   1.00 95.27 208 A 1 
ATOM   1528 O  OE1 . GLN A 1 208 ? 2.226   32.279  1.197   1.00 86.76 208 A 1 
ATOM   1529 N  NE2 . GLN A 1 208 ? 2.983   33.745  -0.247  1.00 85.46 208 A 1 
ATOM   1530 N  N   . SER A 1 209 ? 2.352   27.536  -2.546  1.00 98.21 209 A 1 
ATOM   1531 C  CA  . SER A 1 209 ? 1.255   26.764  -3.125  1.00 98.13 209 A 1 
ATOM   1532 C  C   . SER A 1 209 ? 0.364   26.163  -2.053  1.00 98.50 209 A 1 
ATOM   1533 O  O   . SER A 1 209 ? 0.810   25.813  -0.962  1.00 97.93 209 A 1 
ATOM   1534 C  CB  . SER A 1 209 ? 1.766   25.704  -4.105  1.00 95.51 209 A 1 
ATOM   1535 O  OG  . SER A 1 209 ? 2.641   24.783  -3.482  1.00 83.88 209 A 1 
ATOM   1536 N  N   . LEU A 1 210 ? -0.921  26.041  -2.380  1.00 98.59 210 A 1 
ATOM   1537 C  CA  . LEU A 1 210 ? -1.929  25.403  -1.543  1.00 98.55 210 A 1 
ATOM   1538 C  C   . LEU A 1 210 ? -2.549  24.242  -2.313  1.00 98.51 210 A 1 
ATOM   1539 O  O   . LEU A 1 210 ? -3.033  24.435  -3.429  1.00 98.11 210 A 1 
ATOM   1540 C  CB  . LEU A 1 210 ? -2.974  26.459  -1.132  1.00 98.14 210 A 1 
ATOM   1541 C  CG  . LEU A 1 210 ? -3.917  25.983  -0.005  1.00 94.47 210 A 1 
ATOM   1542 C  CD1 . LEU A 1 210 ? -3.226  26.015  1.360   1.00 89.44 210 A 1 
ATOM   1543 C  CD2 . LEU A 1 210 ? -5.148  26.894  0.063   1.00 89.92 210 A 1 
ATOM   1544 N  N   . SER A 1 211 ? -2.555  23.056  -1.736  1.00 98.54 211 A 1 
ATOM   1545 C  CA  . SER A 1 211 ? -3.142  21.856  -2.327  1.00 98.47 211 A 1 
ATOM   1546 C  C   . SER A 1 211 ? -4.258  21.324  -1.443  1.00 98.63 211 A 1 
ATOM   1547 O  O   . SER A 1 211 ? -4.119  21.271  -0.222  1.00 98.23 211 A 1 
ATOM   1548 C  CB  . SER A 1 211 ? -2.088  20.771  -2.566  1.00 97.60 211 A 1 
ATOM   1549 O  OG  . SER A 1 211 ? -1.068  21.239  -3.428  1.00 90.88 211 A 1 
ATOM   1550 N  N   . GLY A 1 212 ? -5.351  20.892  -2.065  1.00 98.66 212 A 1 
ATOM   1551 C  CA  . GLY A 1 212 ? -6.452  20.211  -1.400  1.00 98.52 212 A 1 
ATOM   1552 C  C   . GLY A 1 212 ? -6.728  18.868  -2.057  1.00 98.58 212 A 1 
ATOM   1553 O  O   . GLY A 1 212 ? -6.626  18.739  -3.277  1.00 97.81 212 A 1 
ATOM   1554 N  N   . LEU A 1 213 ? -7.089  17.870  -1.256  1.00 98.51 213 A 1 
ATOM   1555 C  CA  . LEU A 1 213 ? -7.602  16.598  -1.760  1.00 98.53 213 A 1 
ATOM   1556 C  C   . LEU A 1 213 ? -8.772  16.123  -0.909  1.00 98.75 213 A 1 
ATOM   1557 O  O   . LEU A 1 213 ? -8.773  16.262  0.311   1.00 98.26 213 A 1 
ATOM   1558 C  CB  . LEU A 1 213 ? -6.464  15.572  -1.921  1.00 96.64 213 A 1 
ATOM   1559 C  CG  . LEU A 1 213 ? -6.137  14.694  -0.695  1.00 93.68 213 A 1 
ATOM   1560 C  CD1 . LEU A 1 213 ? -6.994  13.432  -0.618  1.00 86.23 213 A 1 
ATOM   1561 C  CD2 . LEU A 1 213 ? -4.690  14.216  -0.772  1.00 84.97 213 A 1 
ATOM   1562 N  N   . VAL A 1 214 ? -9.759  15.530  -1.579  1.00 98.80 214 A 1 
ATOM   1563 C  CA  . VAL A 1 214 ? -10.840 14.768  -0.958  1.00 98.80 214 A 1 
ATOM   1564 C  C   . VAL A 1 214 ? -10.972 13.436  -1.673  1.00 98.84 214 A 1 
ATOM   1565 O  O   . VAL A 1 214 ? -10.873 13.361  -2.897  1.00 98.50 214 A 1 
ATOM   1566 C  CB  . VAL A 1 214 ? -12.184 15.532  -0.924  1.00 98.37 214 A 1 
ATOM   1567 C  CG1 . VAL A 1 214 ? -12.110 16.729  0.031   1.00 92.34 214 A 1 
ATOM   1568 C  CG2 . VAL A 1 214 ? -12.628 16.042  -2.299  1.00 92.44 214 A 1 
ATOM   1569 N  N   . ARG A 1 215 ? -11.199 12.358  -0.907  1.00 98.80 215 A 1 
ATOM   1570 C  CA  . ARG A 1 215 ? -11.451 11.019  -1.415  1.00 98.82 215 A 1 
ATOM   1571 C  C   . ARG A 1 215 ? -12.671 10.432  -0.720  1.00 98.88 215 A 1 
ATOM   1572 O  O   . ARG A 1 215 ? -12.843 10.593  0.484   1.00 98.62 215 A 1 
ATOM   1573 C  CB  . ARG A 1 215 ? -10.193 10.153  -1.236  1.00 98.05 215 A 1 
ATOM   1574 C  CG  . ARG A 1 215 ? -10.308 8.780   -1.913  1.00 92.28 215 A 1 
ATOM   1575 C  CD  . ARG A 1 215 ? -9.030  7.951   -1.731  1.00 90.40 215 A 1 
ATOM   1576 N  NE  . ARG A 1 215 ? -8.847  7.481   -0.349  1.00 85.05 215 A 1 
ATOM   1577 C  CZ  . ARG A 1 215 ? -7.707  7.225   0.268   1.00 86.26 215 A 1 
ATOM   1578 N  NH1 . ARG A 1 215 ? -6.569  7.351   -0.334  1.00 76.25 215 A 1 
ATOM   1579 N  NH2 . ARG A 1 215 ? -7.673  6.830   1.497   1.00 77.75 215 A 1 
ATOM   1580 N  N   . TYR A 1 216 ? -13.506 9.756   -1.479  1.00 98.88 216 A 1 
ATOM   1581 C  CA  . TYR A 1 216 ? -14.630 8.975   -0.990  1.00 98.87 216 A 1 
ATOM   1582 C  C   . TYR A 1 216 ? -14.532 7.563   -1.560  1.00 98.80 216 A 1 
ATOM   1583 O  O   . TYR A 1 216 ? -14.459 7.395   -2.773  1.00 98.56 216 A 1 
ATOM   1584 C  CB  . TYR A 1 216 ? -15.943 9.655   -1.379  1.00 98.71 216 A 1 
ATOM   1585 C  CG  . TYR A 1 216 ? -17.171 8.866   -0.972  1.00 98.39 216 A 1 
ATOM   1586 C  CD1 . TYR A 1 216 ? -17.859 8.061   -1.906  1.00 97.41 216 A 1 
ATOM   1587 C  CD2 . TYR A 1 216 ? -17.626 8.915   0.364   1.00 97.68 216 A 1 
ATOM   1588 C  CE1 . TYR A 1 216 ? -18.996 7.325   -1.522  1.00 96.85 216 A 1 
ATOM   1589 C  CE2 . TYR A 1 216 ? -18.762 8.181   0.757   1.00 96.87 216 A 1 
ATOM   1590 C  CZ  . TYR A 1 216 ? -19.443 7.396   -0.188  1.00 96.88 216 A 1 
ATOM   1591 O  OH  . TYR A 1 216 ? -20.562 6.684   0.201   1.00 95.11 216 A 1 
ATOM   1592 N  N   . TYR A 1 217 ? -14.532 6.566   -0.683  1.00 98.84 217 A 1 
ATOM   1593 C  CA  . TYR A 1 217 ? -14.602 5.155   -1.024  1.00 98.87 217 A 1 
ATOM   1594 C  C   . TYR A 1 217 ? -15.868 4.556   -0.418  1.00 98.81 217 A 1 
ATOM   1595 O  O   . TYR A 1 217 ? -16.165 4.818   0.745   1.00 98.63 217 A 1 
ATOM   1596 C  CB  . TYR A 1 217 ? -13.340 4.451   -0.521  1.00 98.69 217 A 1 
ATOM   1597 C  CG  . TYR A 1 217 ? -13.304 2.960   -0.776  1.00 98.71 217 A 1 
ATOM   1598 C  CD1 . TYR A 1 217 ? -13.920 2.059   0.115   1.00 98.46 217 A 1 
ATOM   1599 C  CD2 . TYR A 1 217 ? -12.623 2.460   -1.902  1.00 98.47 217 A 1 
ATOM   1600 C  CE1 . TYR A 1 217 ? -13.868 0.681   -0.116  1.00 98.22 217 A 1 
ATOM   1601 C  CE2 . TYR A 1 217 ? -12.559 1.082   -2.143  1.00 98.18 217 A 1 
ATOM   1602 C  CZ  . TYR A 1 217 ? -13.178 0.187   -1.245  1.00 98.30 217 A 1 
ATOM   1603 O  OH  . TYR A 1 217 ? -13.100 -1.157  -1.472  1.00 97.64 217 A 1 
ATOM   1604 N  N   . ASN A 1 218 ? -16.580 3.748   -1.192  1.00 98.75 218 A 1 
ATOM   1605 C  CA  . ASN A 1 218 ? -17.692 2.940   -0.724  1.00 98.76 218 A 1 
ATOM   1606 C  C   . ASN A 1 218 ? -17.590 1.540   -1.338  1.00 98.79 218 A 1 
ATOM   1607 O  O   . ASN A 1 218 ? -17.449 1.423   -2.547  1.00 98.15 218 A 1 
ATOM   1608 C  CB  . ASN A 1 218 ? -19.024 3.626   -1.091  1.00 97.94 218 A 1 
ATOM   1609 C  CG  . ASN A 1 218 ? -20.225 2.872   -0.527  1.00 95.70 218 A 1 
ATOM   1610 O  OD1 . ASN A 1 218 ? -20.108 2.091   0.384   1.00 85.16 218 A 1 
ATOM   1611 N  ND2 . ASN A 1 218 ? -21.419 3.090   -1.028  1.00 82.98 218 A 1 
ATOM   1612 N  N   . ASN A 1 219 ? -17.680 0.501   -0.506  1.00 98.50 219 A 1 
ATOM   1613 C  CA  . ASN A 1 219 ? -17.869 -0.881  -0.931  1.00 98.58 219 A 1 
ATOM   1614 C  C   . ASN A 1 219 ? -19.087 -1.448  -0.212  1.00 98.56 219 A 1 
ATOM   1615 O  O   . ASN A 1 219 ? -19.048 -1.652  1.000   1.00 98.02 219 A 1 
ATOM   1616 C  CB  . ASN A 1 219 ? -16.584 -1.687  -0.658  1.00 98.22 219 A 1 
ATOM   1617 C  CG  . ASN A 1 219 ? -16.668 -3.129  -1.133  1.00 97.98 219 A 1 
ATOM   1618 O  OD1 . ASN A 1 219 ? -17.652 -3.579  -1.691  1.00 93.83 219 A 1 
ATOM   1619 N  ND2 . ASN A 1 219 ? -15.622 -3.898  -0.934  1.00 93.37 219 A 1 
ATOM   1620 N  N   . ASP A 1 220 ? -20.151 -1.701  -0.962  1.00 98.48 220 A 1 
ATOM   1621 C  CA  . ASP A 1 220 ? -21.298 -2.458  -0.501  1.00 98.21 220 A 1 
ATOM   1622 C  C   . ASP A 1 220 ? -21.100 -3.921  -0.905  1.00 98.36 220 A 1 
ATOM   1623 O  O   . ASP A 1 220 ? -21.057 -4.252  -2.093  1.00 97.28 220 A 1 
ATOM   1624 C  CB  . ASP A 1 220 ? -22.605 -1.866  -1.049  1.00 97.34 220 A 1 
ATOM   1625 C  CG  . ASP A 1 220 ? -22.917 -0.479  -0.464  1.00 92.28 220 A 1 
ATOM   1626 O  OD1 . ASP A 1 220 ? -22.795 -0.298  0.775   1.00 86.61 220 A 1 
ATOM   1627 O  OD2 . ASP A 1 220 ? -23.293 0.434   -1.238  1.00 86.03 220 A 1 
ATOM   1628 N  N   . ALA A 1 221 ? -20.926 -4.799  0.086   1.00 97.96 221 A 1 
ATOM   1629 C  CA  . ALA A 1 221 ? -20.570 -6.191  -0.118  1.00 97.71 221 A 1 
ATOM   1630 C  C   . ALA A 1 221 ? -21.579 -7.140  0.521   1.00 97.64 221 A 1 
ATOM   1631 O  O   . ALA A 1 221 ? -22.083 -6.909  1.613   1.00 96.64 221 A 1 
ATOM   1632 C  CB  . ALA A 1 221 ? -19.150 -6.431  0.413   1.00 97.24 221 A 1 
ATOM   1633 N  N   . ARG A 1 222 ? -21.788 -8.289  -0.137  1.00 97.18 222 A 1 
ATOM   1634 C  CA  . ARG A 1 222 ? -22.393 -9.466  0.459   1.00 96.79 222 A 1 
ATOM   1635 C  C   . ARG A 1 222 ? -21.357 -10.574 0.542   1.00 97.00 222 A 1 
ATOM   1636 O  O   . ARG A 1 222 ? -20.953 -11.140 -0.474  1.00 95.98 222 A 1 
ATOM   1637 C  CB  . ARG A 1 222 ? -23.648 -9.846  -0.325  1.00 95.56 222 A 1 
ATOM   1638 C  CG  . ARG A 1 222 ? -24.424 -10.911 0.444   1.00 88.52 222 A 1 
ATOM   1639 C  CD  . ARG A 1 222 ? -25.781 -11.113 -0.203  1.00 80.46 222 A 1 
ATOM   1640 N  NE  . ARG A 1 222 ? -26.599 -11.996 0.615   1.00 71.83 222 A 1 
ATOM   1641 C  CZ  . ARG A 1 222 ? -27.904 -12.178 0.487   1.00 63.43 222 A 1 
ATOM   1642 N  NH1 . ARG A 1 222 ? -28.565 -11.586 -0.472  1.00 56.69 222 A 1 
ATOM   1643 N  NH2 . ARG A 1 222 ? -28.542 -12.940 1.322   1.00 56.97 222 A 1 
ATOM   1644 N  N   . GLU A 1 223 ? -20.921 -10.879 1.759   1.00 96.75 223 A 1 
ATOM   1645 C  CA  . GLU A 1 223 ? -19.774 -11.746 2.013   1.00 96.67 223 A 1 
ATOM   1646 C  C   . GLU A 1 223 ? -19.907 -12.465 3.370   1.00 96.59 223 A 1 
ATOM   1647 O  O   . GLU A 1 223 ? -20.754 -12.088 4.188   1.00 95.76 223 A 1 
ATOM   1648 C  CB  . GLU A 1 223 ? -18.489 -10.911 1.916   1.00 96.11 223 A 1 
ATOM   1649 C  CG  . GLU A 1 223 ? -18.397 -9.771  2.942   1.00 95.73 223 A 1 
ATOM   1650 C  CD  . GLU A 1 223 ? -17.096 -8.972  2.854   1.00 96.84 223 A 1 
ATOM   1651 O  OE1 . GLU A 1 223 ? -16.780 -8.276  3.852   1.00 94.05 223 A 1 
ATOM   1652 O  OE2 . GLU A 1 223 ? -16.396 -9.048  1.826   1.00 94.81 223 A 1 
ATOM   1653 N  N   . PRO A 1 224 ? -19.094 -13.500 3.659   1.00 96.20 224 A 1 
ATOM   1654 C  CA  . PRO A 1 224 ? -19.073 -14.122 4.971   1.00 96.08 224 A 1 
ATOM   1655 C  C   . PRO A 1 224 ? -18.753 -13.120 6.084   1.00 95.98 224 A 1 
ATOM   1656 O  O   . PRO A 1 224 ? -18.008 -12.158 5.886   1.00 95.14 224 A 1 
ATOM   1657 C  CB  . PRO A 1 224 ? -18.018 -15.231 4.888   1.00 95.39 224 A 1 
ATOM   1658 C  CG  . PRO A 1 224 ? -17.932 -15.541 3.400   1.00 94.36 224 A 1 
ATOM   1659 C  CD  . PRO A 1 224 ? -18.184 -14.177 2.757   1.00 95.89 224 A 1 
ATOM   1660 N  N   . LYS A 1 225 ? -19.229 -13.383 7.302   1.00 94.37 225 A 1 
ATOM   1661 C  CA  . LYS A 1 225 ? -18.905 -12.556 8.477   1.00 93.63 225 A 1 
ATOM   1662 C  C   . LYS A 1 225 ? -17.391 -12.412 8.687   1.00 94.42 225 A 1 
ATOM   1663 O  O   . LYS A 1 225 ? -16.925 -11.324 9.050   1.00 93.38 225 A 1 
ATOM   1664 C  CB  . LYS A 1 225 ? -19.600 -13.141 9.714   1.00 91.79 225 A 1 
ATOM   1665 C  CG  . LYS A 1 225 ? -19.354 -12.258 10.939  1.00 86.70 225 A 1 
ATOM   1666 C  CD  . LYS A 1 225 ? -20.155 -12.700 12.160  1.00 82.22 225 A 1 
ATOM   1667 C  CE  . LYS A 1 225 ? -19.847 -11.672 13.256  1.00 75.46 225 A 1 
ATOM   1668 N  NZ  . LYS A 1 225 ? -20.718 -11.788 14.445  1.00 67.41 225 A 1 
ATOM   1669 N  N   . ASN A 1 226 ? -16.628 -13.482 8.438   1.00 93.91 226 A 1 
ATOM   1670 C  CA  . ASN A 1 226 ? -15.188 -13.450 8.265   1.00 94.11 226 A 1 
ATOM   1671 C  C   . ASN A 1 226 ? -14.861 -13.562 6.765   1.00 94.66 226 A 1 
ATOM   1672 O  O   . ASN A 1 226 ? -14.845 -14.676 6.236   1.00 94.32 226 A 1 
ATOM   1673 C  CB  . ASN A 1 226 ? -14.542 -14.562 9.104   1.00 93.13 226 A 1 
ATOM   1674 C  CG  . ASN A 1 226 ? -13.031 -14.602 8.948   1.00 91.80 226 A 1 
ATOM   1675 O  OD1 . ASN A 1 226 ? -12.428 -13.792 8.260   1.00 88.18 226 A 1 
ATOM   1676 N  ND2 . ASN A 1 226 ? -12.369 -15.537 9.579   1.00 86.96 226 A 1 
ATOM   1677 N  N   . PRO A 1 227 ? -14.596 -12.442 6.068   1.00 96.19 227 A 1 
ATOM   1678 C  CA  . PRO A 1 227 ? -14.338 -12.446 4.631   1.00 96.39 227 A 1 
ATOM   1679 C  C   . PRO A 1 227 ? -12.953 -13.007 4.268   1.00 96.18 227 A 1 
ATOM   1680 O  O   . PRO A 1 227 ? -12.698 -13.252 3.094   1.00 93.60 227 A 1 
ATOM   1681 C  CB  . PRO A 1 227 ? -14.511 -10.991 4.199   1.00 95.81 227 A 1 
ATOM   1682 C  CG  . PRO A 1 227 ? -14.072 -10.216 5.429   1.00 94.68 227 A 1 
ATOM   1683 C  CD  . PRO A 1 227 ? -14.577 -11.088 6.581   1.00 96.04 227 A 1 
ATOM   1684 N  N   . GLN A 1 228 ? -12.082 -13.282 5.249   1.00 95.00 228 A 1 
ATOM   1685 C  CA  . GLN A 1 228 ? -10.794 -13.959 5.035   1.00 94.34 228 A 1 
ATOM   1686 C  C   . GLN A 1 228 ? -10.942 -15.474 4.801   1.00 93.66 228 A 1 
ATOM   1687 O  O   . GLN A 1 228 ? -9.985  -16.133 4.407   1.00 91.18 228 A 1 
ATOM   1688 C  CB  . GLN A 1 228 ? -9.856  -13.687 6.220   1.00 93.87 228 A 1 
ATOM   1689 C  CG  . GLN A 1 228 ? -9.461  -12.209 6.335   1.00 93.43 228 A 1 
ATOM   1690 C  CD  . GLN A 1 228 ? -8.464  -11.962 7.466   1.00 94.44 228 A 1 
ATOM   1691 O  OE1 . GLN A 1 228 ? -8.582  -12.502 8.547   1.00 89.90 228 A 1 
ATOM   1692 N  NE2 . GLN A 1 228 ? -7.461  -11.143 7.255   1.00 89.03 228 A 1 
ATOM   1693 N  N   . THR A 1 229 ? -12.116 -16.020 5.024   1.00 94.12 229 A 1 
ATOM   1694 C  CA  . THR A 1 229 ? -12.417 -17.429 4.721   1.00 93.37 229 A 1 
ATOM   1695 C  C   . THR A 1 229 ? -13.033 -17.567 3.334   1.00 94.04 229 A 1 
ATOM   1696 O  O   . THR A 1 229 ? -13.754 -16.694 2.867   1.00 92.73 229 A 1 
ATOM   1697 C  CB  . THR A 1 229 ? -13.351 -18.061 5.757   1.00 91.13 229 A 1 
ATOM   1698 O  OG1 . THR A 1 229 ? -14.618 -17.470 5.731   1.00 82.69 229 A 1 
ATOM   1699 C  CG2 . THR A 1 229 ? -12.795 -17.948 7.175   1.00 81.85 229 A 1 
ATOM   1700 N  N   . VAL A 1 230 ? -12.774 -18.706 2.684   1.00 93.73 230 A 1 
ATOM   1701 C  CA  . VAL A 1 230 ? -13.384 -19.049 1.398   1.00 93.57 230 A 1 
ATOM   1702 C  C   . VAL A 1 230 ? -14.887 -19.278 1.561   1.00 94.11 230 A 1 
ATOM   1703 O  O   . VAL A 1 230 ? -15.699 -18.619 0.914   1.00 92.05 230 A 1 
ATOM   1704 C  CB  . VAL A 1 230 ? -12.712 -20.315 0.837   1.00 91.28 230 A 1 
ATOM   1705 C  CG1 . VAL A 1 230 ? -13.353 -20.795 -0.466  1.00 83.18 230 A 1 
ATOM   1706 C  CG2 . VAL A 1 230 ? -11.219 -20.050 0.623   1.00 83.76 230 A 1 
ATOM   1707 N  N   . GLU A 1 231 ? -15.229 -20.179 2.466   1.00 91.97 231 A 1 
ATOM   1708 C  CA  . GLU A 1 231 ? -16.585 -20.671 2.650   1.00 91.29 231 A 1 
ATOM   1709 C  C   . GLU A 1 231 ? -17.394 -19.794 3.610   1.00 92.36 231 A 1 
ATOM   1710 O  O   . GLU A 1 231 ? -16.885 -19.262 4.595   1.00 89.00 231 A 1 
ATOM   1711 C  CB  . GLU A 1 231 ? -16.554 -22.119 3.148   1.00 86.89 231 A 1 
ATOM   1712 C  CG  . GLU A 1 231 ? -15.890 -23.074 2.151   1.00 75.25 231 A 1 
ATOM   1713 C  CD  . GLU A 1 231 ? -15.868 -24.533 2.639   1.00 64.65 231 A 1 
ATOM   1714 O  OE1 . GLU A 1 231 ? -15.185 -25.346 1.989   1.00 57.32 231 A 1 
ATOM   1715 O  OE2 . GLU A 1 231 ? -16.525 -24.826 3.671   1.00 56.78 231 A 1 
ATOM   1716 N  N   . ALA A 1 232 ? -18.689 -19.712 3.349   1.00 91.83 232 A 1 
ATOM   1717 C  CA  . ALA A 1 232 ? -19.681 -19.275 4.314   1.00 91.35 232 A 1 
ATOM   1718 C  C   . ALA A 1 232 ? -20.314 -20.492 4.999   1.00 90.98 232 A 1 
ATOM   1719 O  O   . ALA A 1 232 ? -20.433 -21.564 4.407   1.00 85.78 232 A 1 
ATOM   1720 C  CB  . ALA A 1 232 ? -20.726 -18.406 3.611   1.00 88.97 232 A 1 
ATOM   1721 N  N   . SER A 1 233 ? -20.740 -20.318 6.251   1.00 90.13 233 A 1 
ATOM   1722 C  CA  . SER A 1 233 ? -21.503 -21.349 6.958   1.00 88.62 233 A 1 
ATOM   1723 C  C   . SER A 1 233 ? -22.645 -20.713 7.748   1.00 88.56 233 A 1 
ATOM   1724 O  O   . SER A 1 233 ? -22.449 -19.708 8.425   1.00 82.91 233 A 1 
ATOM   1725 C  CB  . SER A 1 233 ? -20.595 -22.171 7.873   1.00 84.57 233 A 1 
ATOM   1726 O  OG  . SER A 1 233 ? -20.153 -21.402 8.963   1.00 75.43 233 A 1 
ATOM   1727 N  N   . ASP A 1 234 ? -23.820 -21.348 7.734   1.00 82.82 234 A 1 
ATOM   1728 C  CA  . ASP A 1 234 ? -25.042 -20.782 8.323   1.00 81.57 234 A 1 
ATOM   1729 C  C   . ASP A 1 234 ? -24.945 -20.469 9.823   1.00 82.16 234 A 1 
ATOM   1730 O  O   . ASP A 1 234 ? -25.659 -19.608 10.336  1.00 75.85 234 A 1 
ATOM   1731 C  CB  . ASP A 1 234 ? -26.202 -21.765 8.108   1.00 76.35 234 A 1 
ATOM   1732 C  CG  . ASP A 1 234 ? -26.613 -21.922 6.643   1.00 69.08 234 A 1 
ATOM   1733 O  OD1 . ASP A 1 234 ? -26.353 -20.987 5.865   1.00 61.69 234 A 1 
ATOM   1734 O  OD2 . ASP A 1 234 ? -27.199 -22.980 6.336   1.00 61.48 234 A 1 
ATOM   1735 N  N   . SER A 1 235 ? -24.066 -21.167 10.566  1.00 81.43 235 A 1 
ATOM   1736 C  CA  . SER A 1 235 ? -23.998 -21.064 12.024  1.00 80.43 235 A 1 
ATOM   1737 C  C   . SER A 1 235 ? -22.766 -20.332 12.547  1.00 81.68 235 A 1 
ATOM   1738 O  O   . SER A 1 235 ? -22.884 -19.518 13.456  1.00 75.40 235 A 1 
ATOM   1739 C  CB  . SER A 1 235 ? -24.099 -22.461 12.643  1.00 74.87 235 A 1 
ATOM   1740 O  OG  . SER A 1 235 ? -23.048 -23.297 12.196  1.00 65.17 235 A 1 
ATOM   1741 N  N   . SER A 1 236 ? -21.576 -20.626 12.017  1.00 83.58 236 A 1 
ATOM   1742 C  CA  . SER A 1 236 ? -20.313 -20.089 12.533  1.00 83.51 236 A 1 
ATOM   1743 C  C   . SER A 1 236 ? -19.759 -18.920 11.733  1.00 85.99 236 A 1 
ATOM   1744 O  O   . SER A 1 236 ? -19.047 -18.092 12.301  1.00 82.34 236 A 1 
ATOM   1745 C  CB  . SER A 1 236 ? -19.263 -21.199 12.639  1.00 79.52 236 A 1 
ATOM   1746 O  OG  . SER A 1 236 ? -19.075 -21.866 11.411  1.00 70.81 236 A 1 
ATOM   1747 N  N   . ASN A 1 237 ? -20.072 -18.835 10.456  1.00 89.07 237 A 1 
ATOM   1748 C  CA  . ASN A 1 237 ? -19.593 -17.794 9.555   1.00 90.71 237 A 1 
ATOM   1749 C  C   . ASN A 1 237 ? -20.670 -17.417 8.522   1.00 91.52 237 A 1 
ATOM   1750 O  O   . ASN A 1 237 ? -20.503 -17.678 7.326   1.00 90.42 237 A 1 
ATOM   1751 C  CB  . ASN A 1 237 ? -18.279 -18.280 8.921   1.00 90.52 237 A 1 
ATOM   1752 C  CG  . ASN A 1 237 ? -17.554 -17.183 8.170   1.00 90.16 237 A 1 
ATOM   1753 O  OD1 . ASN A 1 237 ? -17.629 -16.014 8.500   1.00 88.06 237 A 1 
ATOM   1754 N  ND2 . ASN A 1 237 ? -16.791 -17.556 7.176   1.00 87.59 237 A 1 
ATOM   1755 N  N   . PRO A 1 238 ? -21.810 -16.864 8.969   1.00 91.43 238 A 1 
ATOM   1756 C  CA  . PRO A 1 238 ? -22.934 -16.573 8.091   1.00 91.43 238 A 1 
ATOM   1757 C  C   . PRO A 1 238 ? -22.595 -15.476 7.082   1.00 92.58 238 A 1 
ATOM   1758 O  O   . PRO A 1 238 ? -21.743 -14.621 7.336   1.00 91.72 238 A 1 
ATOM   1759 C  CB  . PRO A 1 238 ? -24.076 -16.162 9.024   1.00 89.12 238 A 1 
ATOM   1760 C  CG  . PRO A 1 238 ? -23.344 -15.564 10.226  1.00 87.23 238 A 1 
ATOM   1761 C  CD  . PRO A 1 238 ? -22.096 -16.435 10.328  1.00 89.91 238 A 1 
ATOM   1762 N  N   . MET A 1 239 ? -23.326 -15.453 5.967   1.00 92.53 239 A 1 
ATOM   1763 C  CA  . MET A 1 239 ? -23.324 -14.322 5.045   1.00 92.93 239 A 1 
ATOM   1764 C  C   . MET A 1 239 ? -23.896 -13.076 5.728   1.00 93.02 239 A 1 
ATOM   1765 O  O   . MET A 1 239 ? -24.857 -13.148 6.492   1.00 91.94 239 A 1 
ATOM   1766 C  CB  . MET A 1 239 ? -24.130 -14.648 3.777   1.00 92.65 239 A 1 
ATOM   1767 C  CG  . MET A 1 239 ? -23.493 -15.749 2.927   1.00 90.36 239 A 1 
ATOM   1768 S  SD  . MET A 1 239 ? -21.871 -15.350 2.208   1.00 90.92 239 A 1 
ATOM   1769 C  CE  . MET A 1 239 ? -22.338 -14.201 0.899   1.00 85.74 239 A 1 
ATOM   1770 N  N   . VAL A 1 240 ? -23.305 -11.925 5.420   1.00 93.52 240 A 1 
ATOM   1771 C  CA  . VAL A 1 240 ? -23.709 -10.612 5.924   1.00 94.09 240 A 1 
ATOM   1772 C  C   . VAL A 1 240 ? -23.731 -9.602  4.780   1.00 94.70 240 A 1 
ATOM   1773 O  O   . VAL A 1 240 ? -22.989 -9.753  3.813   1.00 94.59 240 A 1 
ATOM   1774 C  CB  . VAL A 1 240 ? -22.800 -10.123 7.073   1.00 93.17 240 A 1 
ATOM   1775 C  CG1 . VAL A 1 240 ? -22.795 -11.111 8.241   1.00 88.98 240 A 1 
ATOM   1776 C  CG2 . VAL A 1 240 ? -21.348 -9.873  6.652   1.00 88.93 240 A 1 
ATOM   1777 N  N   . ASP A 1 241 ? -24.532 -8.556  4.942   1.00 94.81 241 A 1 
ATOM   1778 C  CA  . ASP A 1 241 ? -24.434 -7.360  4.106   1.00 95.04 241 A 1 
ATOM   1779 C  C   . ASP A 1 241 ? -23.521 -6.367  4.828   1.00 95.51 241 A 1 
ATOM   1780 O  O   . ASP A 1 241 ? -23.807 -5.942  5.953   1.00 94.70 241 A 1 
ATOM   1781 C  CB  . ASP A 1 241 ? -25.834 -6.796  3.809   1.00 94.15 241 A 1 
ATOM   1782 C  CG  . ASP A 1 241 ? -26.758 -7.807  3.105   1.00 92.33 241 A 1 
ATOM   1783 O  OD1 . ASP A 1 241 ? -26.316 -8.506  2.167   1.00 88.62 241 A 1 
ATOM   1784 O  OD2 . ASP A 1 241 ? -27.926 -7.929  3.531   1.00 88.09 241 A 1 
ATOM   1785 N  N   . ARG A 1 242 ? -22.378 -6.028  4.226   1.00 96.97 242 A 1 
ATOM   1786 C  CA  . ARG A 1 242 ? -21.352 -5.145  4.787   1.00 97.29 242 A 1 
ATOM   1787 C  C   . ARG A 1 242 ? -21.210 -3.895  3.948   1.00 97.63 242 A 1 
ATOM   1788 O  O   . ARG A 1 242 ? -21.149 -3.962  2.731   1.00 97.39 242 A 1 
ATOM   1789 C  CB  . ARG A 1 242 ? -20.017 -5.907  4.912   1.00 96.56 242 A 1 
ATOM   1790 C  CG  . ARG A 1 242 ? -19.035 -5.161  5.810   1.00 93.98 242 A 1 
ATOM   1791 C  CD  . ARG A 1 242 ? -17.635 -5.804  5.810   1.00 92.76 242 A 1 
ATOM   1792 N  NE  . ARG A 1 242 ? -17.647 -7.257  5.965   1.00 89.54 242 A 1 
ATOM   1793 C  CZ  . ARG A 1 242 ? -17.845 -7.984  7.054   1.00 91.70 242 A 1 
ATOM   1794 N  NH1 . ARG A 1 242 ? -18.036 -7.465  8.228   1.00 80.84 242 A 1 
ATOM   1795 N  NH2 . ARG A 1 242 ? -17.830 -9.278  6.948   1.00 84.48 242 A 1 
ATOM   1796 N  N   . SER A 1 243 ? -21.093 -2.751  4.611   1.00 97.69 243 A 1 
ATOM   1797 C  CA  . SER A 1 243 ? -20.744 -1.474  3.984   1.00 97.66 243 A 1 
ATOM   1798 C  C   . SER A 1 243 ? -19.406 -1.002  4.538   1.00 97.98 243 A 1 
ATOM   1799 O  O   . SER A 1 243 ? -19.249 -0.863  5.751   1.00 97.21 243 A 1 
ATOM   1800 C  CB  . SER A 1 243 ? -21.864 -0.459  4.222   1.00 96.36 243 A 1 
ATOM   1801 O  OG  . SER A 1 243 ? -21.623 0.726   3.499   1.00 84.39 243 A 1 
ATOM   1802 N  N   . THR A 1 244 ? -18.449 -0.769  3.662   1.00 98.08 244 A 1 
ATOM   1803 C  CA  . THR A 1 244 ? -17.149 -0.178  3.996   1.00 98.21 244 A 1 
ATOM   1804 C  C   . THR A 1 244 ? -17.046 1.183   3.331   1.00 98.41 244 A 1 
ATOM   1805 O  O   . THR A 1 244 ? -17.013 1.283   2.112   1.00 98.16 244 A 1 
ATOM   1806 C  CB  . THR A 1 244 ? -15.993 -1.086  3.570   1.00 97.99 244 A 1 
ATOM   1807 O  OG1 . THR A 1 244 ? -16.106 -2.330  4.221   1.00 95.99 244 A 1 
ATOM   1808 C  CG2 . THR A 1 244 ? -14.634 -0.505  3.960   1.00 96.61 244 A 1 
ATOM   1809 N  N   . ILE A 1 245 ? -16.977 2.235   4.138   1.00 98.47 245 A 1 
ATOM   1810 C  CA  . ILE A 1 245 ? -16.881 3.617   3.663   1.00 98.54 245 A 1 
ATOM   1811 C  C   . ILE A 1 245 ? -15.609 4.231   4.235   1.00 98.52 245 A 1 
ATOM   1812 O  O   . ILE A 1 245 ? -15.404 4.236   5.446   1.00 98.10 245 A 1 
ATOM   1813 C  CB  . ILE A 1 245 ? -18.142 4.424   4.039   1.00 98.21 245 A 1 
ATOM   1814 C  CG1 . ILE A 1 245 ? -19.399 3.804   3.377   1.00 96.39 245 A 1 
ATOM   1815 C  CG2 . ILE A 1 245 ? -17.978 5.900   3.620   1.00 96.69 245 A 1 
ATOM   1816 C  CD1 . ILE A 1 245 ? -20.727 4.443   3.797   1.00 91.16 245 A 1 
ATOM   1817 N  N   . GLN A 1 246 ? -14.788 4.815   3.367   1.00 98.71 246 A 1 
ATOM   1818 C  CA  . GLN A 1 246 ? -13.674 5.664   3.779   1.00 98.72 246 A 1 
ATOM   1819 C  C   . GLN A 1 246 ? -13.838 7.064   3.207   1.00 98.72 246 A 1 
ATOM   1820 O  O   . GLN A 1 246 ? -14.154 7.248   2.028   1.00 98.58 246 A 1 
ATOM   1821 C  CB  . GLN A 1 246 ? -12.330 5.013   3.419   1.00 98.44 246 A 1 
ATOM   1822 C  CG  . GLN A 1 246 ? -11.147 5.885   3.870   1.00 97.58 246 A 1 
ATOM   1823 C  CD  . GLN A 1 246 ? -9.785  5.197   3.774   1.00 97.67 246 A 1 
ATOM   1824 O  OE1 . GLN A 1 246 ? -9.646  4.003   3.601   1.00 91.99 246 A 1 
ATOM   1825 N  NE2 . GLN A 1 246 ? -8.712  5.939   3.928   1.00 91.32 246 A 1 
ATOM   1826 N  N   . ARG A 1 247 ? -13.592 8.068   4.043   1.00 98.71 247 A 1 
ATOM   1827 C  CA  . ARG A 1 247 ? -13.610 9.482   3.673   1.00 98.71 247 A 1 
ATOM   1828 C  C   . ARG A 1 247 ? -12.298 10.130  4.085   1.00 98.76 247 A 1 
ATOM   1829 O  O   . ARG A 1 247 ? -11.924 10.055  5.252   1.00 98.18 247 A 1 
ATOM   1830 C  CB  . ARG A 1 247 ? -14.781 10.196  4.349   1.00 98.27 247 A 1 
ATOM   1831 C  CG  . ARG A 1 247 ? -16.134 9.658   3.884   1.00 94.65 247 A 1 
ATOM   1832 C  CD  . ARG A 1 247 ? -17.244 10.376  4.646   1.00 92.99 247 A 1 
ATOM   1833 N  NE  . ARG A 1 247 ? -18.568 9.859   4.297   1.00 83.20 247 A 1 
ATOM   1834 C  CZ  . ARG A 1 247 ? -19.569 9.660   5.125   1.00 76.74 247 A 1 
ATOM   1835 N  NH1 . ARG A 1 247 ? -19.473 9.922   6.401   1.00 69.94 247 A 1 
ATOM   1836 N  NH2 . ARG A 1 247 ? -20.695 9.182   4.678   1.00 64.73 247 A 1 
ATOM   1837 N  N   . ASP A 1 248 ? -11.654 10.788  3.147   1.00 98.83 248 A 1 
ATOM   1838 C  CA  . ASP A 1 248 ? -10.397 11.484  3.384   1.00 98.77 248 A 1 
ATOM   1839 C  C   . ASP A 1 248 ? -10.500 12.940  2.948   1.00 98.88 248 A 1 
ATOM   1840 O  O   . ASP A 1 248 ? -11.057 13.250  1.893   1.00 98.54 248 A 1 
ATOM   1841 C  CB  . ASP A 1 248 ? -9.249  10.778  2.654   1.00 98.48 248 A 1 
ATOM   1842 C  CG  . ASP A 1 248 ? -8.966  9.400   3.234   1.00 97.39 248 A 1 
ATOM   1843 O  OD1 . ASP A 1 248 ? -8.064  9.297   4.100   1.00 91.01 248 A 1 
ATOM   1844 O  OD2 . ASP A 1 248 ? -9.598  8.421   2.795   1.00 91.45 248 A 1 
ATOM   1845 N  N   . ALA A 1 249 ? -9.910  13.831  3.741   1.00 98.89 249 A 1 
ATOM   1846 C  CA  . ALA A 1 249 ? -9.689  15.217  3.390   1.00 98.84 249 A 1 
ATOM   1847 C  C   . ALA A 1 249 ? -8.288  15.638  3.824   1.00 98.80 249 A 1 
ATOM   1848 O  O   . ALA A 1 249 ? -7.867  15.365  4.949   1.00 98.42 249 A 1 
ATOM   1849 C  CB  . ALA A 1 249 ? -10.782 16.090  4.023   1.00 98.46 249 A 1 
ATOM   1850 N  N   . GLN A 1 250 ? -7.566  16.333  2.948   1.00 98.81 250 A 1 
ATOM   1851 C  CA  . GLN A 1 250 ? -6.261  16.893  3.254   1.00 98.77 250 A 1 
ATOM   1852 C  C   . GLN A 1 250 ? -6.153  18.312  2.692   1.00 98.89 250 A 1 
ATOM   1853 O  O   . GLN A 1 250 ? -6.604  18.585  1.579   1.00 98.46 250 A 1 
ATOM   1854 C  CB  . GLN A 1 250 ? -5.108  16.035  2.712   1.00 97.77 250 A 1 
ATOM   1855 C  CG  . GLN A 1 250 ? -5.177  14.551  3.081   1.00 92.34 250 A 1 
ATOM   1856 C  CD  . GLN A 1 250 ? -3.950  13.780  2.596   1.00 93.16 250 A 1 
ATOM   1857 O  OE1 . GLN A 1 250 ? -2.894  14.348  2.342   1.00 85.12 250 A 1 
ATOM   1858 N  NE2 . GLN A 1 250 ? -4.021  12.477  2.455   1.00 84.22 250 A 1 
ATOM   1859 N  N   . LEU A 1 251 ? -5.495  19.172  3.449   1.00 98.75 251 A 1 
ATOM   1860 C  CA  . LEU A 1 251 ? -5.053  20.485  2.998   1.00 98.72 251 A 1 
ATOM   1861 C  C   . LEU A 1 251 ? -3.550  20.582  3.249   1.00 98.78 251 A 1 
ATOM   1862 O  O   . LEU A 1 251 ? -3.087  20.345  4.358   1.00 98.47 251 A 1 
ATOM   1863 C  CB  . LEU A 1 251 ? -5.859  21.563  3.736   1.00 98.38 251 A 1 
ATOM   1864 C  CG  . LEU A 1 251 ? -5.663  22.986  3.179   1.00 91.46 251 A 1 
ATOM   1865 C  CD1 . LEU A 1 251 ? -6.383  23.164  1.846   1.00 85.66 251 A 1 
ATOM   1866 C  CD2 . LEU A 1 251 ? -6.227  24.007  4.157   1.00 85.90 251 A 1 
ATOM   1867 N  N   . SER A 1 252 ? -2.789  20.926  2.214   1.00 98.73 252 A 1 
ATOM   1868 C  CA  . SER A 1 252 ? -1.338  21.062  2.285   1.00 98.60 252 A 1 
ATOM   1869 C  C   . SER A 1 252 ? -0.925  22.439  1.793   1.00 98.73 252 A 1 
ATOM   1870 O  O   . SER A 1 252 ? -1.420  22.907  0.778   1.00 98.17 252 A 1 
ATOM   1871 C  CB  . SER A 1 252 ? -0.628  19.970  1.469   1.00 97.37 252 A 1 
ATOM   1872 O  OG  . SER A 1 252 ? -1.039  18.677  1.878   1.00 82.77 252 A 1 
ATOM   1873 N  N   . TYR A 1 253 ? 0.004   23.079  2.501   1.00 98.64 253 A 1 
ATOM   1874 C  CA  . TYR A 1 253 ? 0.615   24.342  2.116   1.00 98.68 253 A 1 
ATOM   1875 C  C   . TYR A 1 253 ? 2.117   24.139  1.969   1.00 98.64 253 A 1 
ATOM   1876 O  O   . TYR A 1 253 ? 2.752   23.556  2.846   1.00 98.25 253 A 1 
ATOM   1877 C  CB  . TYR A 1 253 ? 0.288   25.404  3.165   1.00 98.46 253 A 1 
ATOM   1878 C  CG  . TYR A 1 253 ? 1.068   26.688  3.006   1.00 98.31 253 A 1 
ATOM   1879 C  CD1 . TYR A 1 253 ? 2.192   26.941  3.821   1.00 97.46 253 A 1 
ATOM   1880 C  CD2 . TYR A 1 253 ? 0.698   27.633  2.025   1.00 97.73 253 A 1 
ATOM   1881 C  CE1 . TYR A 1 253 ? 2.915   28.130  3.683   1.00 97.12 253 A 1 
ATOM   1882 C  CE2 . TYR A 1 253 ? 1.415   28.822  1.884   1.00 97.00 253 A 1 
ATOM   1883 C  CZ  . TYR A 1 253 ? 2.521   29.077  2.723   1.00 97.15 253 A 1 
ATOM   1884 O  OH  . TYR A 1 253 ? 3.221   30.251  2.613   1.00 95.74 253 A 1 
ATOM   1885 N  N   . LYS A 1 254 ? 2.689   24.625  0.859   1.00 98.50 254 A 1 
ATOM   1886 C  CA  . LYS A 1 254 ? 4.111   24.575  0.574   1.00 98.45 254 A 1 
ATOM   1887 C  C   . LYS A 1 254 ? 4.674   25.982  0.481   1.00 98.54 254 A 1 
ATOM   1888 O  O   . LYS A 1 254 ? 4.103   26.834  -0.189  1.00 98.00 254 A 1 
ATOM   1889 C  CB  . LYS A 1 254 ? 4.337   23.753  -0.708  1.00 97.50 254 A 1 
ATOM   1890 C  CG  . LYS A 1 254 ? 5.822   23.444  -0.924  1.00 83.82 254 A 1 
ATOM   1891 C  CD  . LYS A 1 254 ? 6.006   22.563  -2.165  1.00 78.42 254 A 1 
ATOM   1892 C  CE  . LYS A 1 254 ? 7.449   22.039  -2.219  1.00 65.56 254 A 1 
ATOM   1893 N  NZ  . LYS A 1 254 ? 7.536   20.648  -1.714  1.00 58.22 254 A 1 
ATOM   1894 N  N   . LEU A 1 255 ? 5.821   26.200  1.127   1.00 98.37 255 A 1 
ATOM   1895 C  CA  . LEU A 1 255 ? 6.597   27.432  1.084   1.00 98.31 255 A 1 
ATOM   1896 C  C   . LEU A 1 255 ? 8.033   27.095  0.670   1.00 98.37 255 A 1 
ATOM   1897 O  O   . LEU A 1 255 ? 8.833   26.644  1.491   1.00 97.38 255 A 1 
ATOM   1898 C  CB  . LEU A 1 255 ? 6.512   28.127  2.455   1.00 97.92 255 A 1 
ATOM   1899 C  CG  . LEU A 1 255 ? 7.318   29.440  2.542   1.00 96.87 255 A 1 
ATOM   1900 C  CD1 . LEU A 1 255 ? 6.767   30.511  1.602   1.00 94.80 255 A 1 
ATOM   1901 C  CD2 . LEU A 1 255 ? 7.253   29.981  3.970   1.00 94.65 255 A 1 
ATOM   1902 N  N   . ALA A 1 256 ? 8.343   27.322  -0.600  1.00 97.94 256 A 1 
ATOM   1903 C  CA  . ALA A 1 256 ? 9.635   27.021  -1.191  1.00 97.62 256 A 1 
ATOM   1904 C  C   . ALA A 1 256 ? 10.055  28.148  -2.154  1.00 97.69 256 A 1 
ATOM   1905 O  O   . ALA A 1 256 ? 9.847   28.037  -3.367  1.00 95.42 256 A 1 
ATOM   1906 C  CB  . ALA A 1 256 ? 9.550   25.648  -1.877  1.00 96.35 256 A 1 
ATOM   1907 N  N   . PRO A 1 257 ? 10.619  29.257  -1.651  1.00 97.83 257 A 1 
ATOM   1908 C  CA  . PRO A 1 257 ? 11.115  30.343  -2.487  1.00 97.22 257 A 1 
ATOM   1909 C  C   . PRO A 1 257 ? 12.192  29.840  -3.454  1.00 96.72 257 A 1 
ATOM   1910 O  O   . PRO A 1 257 ? 13.100  29.111  -3.059  1.00 94.33 257 A 1 
ATOM   1911 C  CB  . PRO A 1 257 ? 11.660  31.410  -1.535  1.00 96.38 257 A 1 
ATOM   1912 C  CG  . PRO A 1 257 ? 10.999  31.092  -0.201  1.00 95.02 257 A 1 
ATOM   1913 C  CD  . PRO A 1 257 ? 10.818  29.574  -0.246  1.00 97.30 257 A 1 
ATOM   1914 N  N   . GLN A 1 258 ? 12.120  30.238  -4.721  1.00 95.90 258 A 1 
ATOM   1915 C  CA  . GLN A 1 258 ? 13.134  29.866  -5.703  1.00 94.74 258 A 1 
ATOM   1916 C  C   . GLN A 1 258 ? 14.521  30.356  -5.287  1.00 94.85 258 A 1 
ATOM   1917 O  O   . GLN A 1 258 ? 14.689  31.510  -4.872  1.00 91.02 258 A 1 
ATOM   1918 C  CB  . GLN A 1 258 ? 12.776  30.409  -7.096  1.00 91.97 258 A 1 
ATOM   1919 C  CG  . GLN A 1 258 ? 11.993  29.389  -7.938  1.00 78.83 258 A 1 
ATOM   1920 C  CD  . GLN A 1 258 ? 11.771  29.859  -9.378  1.00 69.50 258 A 1 
ATOM   1921 O  OE1 . GLN A 1 258 ? 12.012  30.987  -9.744  1.00 61.53 258 A 1 
ATOM   1922 N  NE2 . GLN A 1 258 ? 11.299  28.999  -10.247 1.00 58.74 258 A 1 
ATOM   1923 N  N   . GLY A 1 259 ? 15.519  29.480  -5.414  1.00 93.48 259 A 1 
ATOM   1924 C  CA  . GLY A 1 259 ? 16.905  29.782  -5.047  1.00 93.39 259 A 1 
ATOM   1925 C  C   . GLY A 1 259 ? 17.167  29.860  -3.541  1.00 94.57 259 A 1 
ATOM   1926 O  O   . GLY A 1 259 ? 18.209  30.354  -3.138  1.00 90.40 259 A 1 
ATOM   1927 N  N   . ASN A 1 260 ? 16.236  29.385  -2.715  1.00 95.38 260 A 1 
ATOM   1928 C  CA  . ASN A 1 260 ? 16.414  29.340  -1.270  1.00 95.68 260 A 1 
ATOM   1929 C  C   . ASN A 1 260 ? 16.760  27.917  -0.811  1.00 95.81 260 A 1 
ATOM   1930 O  O   . ASN A 1 260 ? 15.896  27.048  -0.737  1.00 93.56 260 A 1 
ATOM   1931 C  CB  . ASN A 1 260 ? 15.152  29.900  -0.598  1.00 94.13 260 A 1 
ATOM   1932 C  CG  . ASN A 1 260 ? 15.363  30.139  0.879   1.00 93.32 260 A 1 
ATOM   1933 O  OD1 . ASN A 1 260 ? 16.072  29.439  1.581   1.00 85.38 260 A 1 
ATOM   1934 N  ND2 . ASN A 1 260 ? 14.753  31.175  1.411   1.00 85.27 260 A 1 
ATOM   1935 N  N   . ASP A 1 261 ? 18.013  27.705  -0.443  1.00 96.38 261 A 1 
ATOM   1936 C  CA  . ASP A 1 261 ? 18.536  26.393  -0.056  1.00 96.38 261 A 1 
ATOM   1937 C  C   . ASP A 1 261 ? 18.167  25.977  1.377   1.00 97.17 261 A 1 
ATOM   1938 O  O   . ASP A 1 261 ? 18.346  24.814  1.753   1.00 95.13 261 A 1 
ATOM   1939 C  CB  . ASP A 1 261 ? 20.060  26.388  -0.228  1.00 93.97 261 A 1 
ATOM   1940 C  CG  . ASP A 1 261 ? 20.516  26.591  -1.677  1.00 88.80 261 A 1 
ATOM   1941 O  OD1 . ASP A 1 261 ? 19.730  26.256  -2.588  1.00 81.08 261 A 1 
ATOM   1942 O  OD2 . ASP A 1 261 ? 21.652  27.084  -1.838  1.00 82.20 261 A 1 
ATOM   1943 N  N   . TRP A 1 262 ? 17.654  26.880  2.195   1.00 97.15 262 A 1 
ATOM   1944 C  CA  . TRP A 1 262 ? 17.351  26.602  3.605   1.00 97.21 262 A 1 
ATOM   1945 C  C   . TRP A 1 262 ? 15.849  26.543  3.912   1.00 97.67 262 A 1 
ATOM   1946 O  O   . TRP A 1 262 ? 15.473  25.978  4.948   1.00 96.13 262 A 1 
ATOM   1947 C  CB  . TRP A 1 262 ? 18.086  27.614  4.497   1.00 94.89 262 A 1 
ATOM   1948 C  CG  . TRP A 1 262 ? 17.697  29.047  4.283   1.00 84.54 262 A 1 
ATOM   1949 C  CD1 . TRP A 1 262 ? 18.314  29.913  3.451   1.00 65.62 262 A 1 
ATOM   1950 C  CD2 . TRP A 1 262 ? 16.596  29.792  4.896   1.00 75.68 262 A 1 
ATOM   1951 N  NE1 . TRP A 1 262 ? 17.666  31.138  3.485   1.00 59.29 262 A 1 
ATOM   1952 C  CE2 . TRP A 1 262 ? 16.605  31.101  4.359   1.00 67.00 262 A 1 
ATOM   1953 C  CE3 . TRP A 1 262 ? 15.600  29.474  5.841   1.00 57.64 262 A 1 
ATOM   1954 C  CZ2 . TRP A 1 262 ? 15.633  32.066  4.728   1.00 59.69 262 A 1 
ATOM   1955 C  CZ3 . TRP A 1 262 ? 14.638  30.438  6.212   1.00 54.56 262 A 1 
ATOM   1956 C  CH2 . TRP A 1 262 ? 14.652  31.711  5.653   1.00 55.93 262 A 1 
ATOM   1957 N  N   . LEU A 1 263 ? 14.992  27.080  3.040   1.00 97.73 263 A 1 
ATOM   1958 C  CA  . LEU A 1 263 ? 13.545  27.109  3.217   1.00 97.87 263 A 1 
ATOM   1959 C  C   . LEU A 1 263 ? 12.836  26.372  2.077   1.00 97.81 263 A 1 
ATOM   1960 O  O   . LEU A 1 263 ? 12.680  26.899  0.978   1.00 96.27 263 A 1 
ATOM   1961 C  CB  . LEU A 1 263 ? 13.071  28.564  3.366   1.00 97.16 263 A 1 
ATOM   1962 C  CG  . LEU A 1 263 ? 11.556  28.708  3.603   1.00 96.31 263 A 1 
ATOM   1963 C  CD1 . LEU A 1 263 ? 11.104  28.064  4.913   1.00 94.25 263 A 1 
ATOM   1964 C  CD2 . LEU A 1 263 ? 11.195  30.194  3.657   1.00 93.84 263 A 1 
ATOM   1965 N  N   . ASN A 1 264 ? 12.363  25.174  2.377   1.00 98.07 264 A 1 
ATOM   1966 C  CA  . ASN A 1 264 ? 11.483  24.362  1.544   1.00 97.93 264 A 1 
ATOM   1967 C  C   . ASN A 1 264 ? 10.525  23.611  2.475   1.00 98.07 264 A 1 
ATOM   1968 O  O   . ASN A 1 264 ? 10.713  22.432  2.779   1.00 97.02 264 A 1 
ATOM   1969 C  CB  . ASN A 1 264 ? 12.343  23.454  0.653   1.00 96.74 264 A 1 
ATOM   1970 C  CG  . ASN A 1 264 ? 11.536  22.607  -0.324  1.00 94.89 264 A 1 
ATOM   1971 O  OD1 . ASN A 1 264 ? 10.332  22.488  -0.289  1.00 88.71 264 A 1 
ATOM   1972 N  ND2 . ASN A 1 264 ? 12.222  21.971  -1.246  1.00 86.56 264 A 1 
ATOM   1973 N  N   . ALA A 1 265 ? 9.547   24.336  2.998   1.00 98.27 265 A 1 
ATOM   1974 C  CA  . ALA A 1 265 ? 8.654   23.858  4.034   1.00 98.24 265 A 1 
ATOM   1975 C  C   . ALA A 1 265 ? 7.335   23.342  3.457   1.00 98.37 265 A 1 
ATOM   1976 O  O   . ALA A 1 265 ? 6.773   23.914  2.525   1.00 97.56 265 A 1 
ATOM   1977 C  CB  . ALA A 1 265 ? 8.437   24.977  5.063   1.00 97.22 265 A 1 
ATOM   1978 N  N   . ASP A 1 266 ? 6.817   22.295  4.069   1.00 98.26 266 A 1 
ATOM   1979 C  CA  . ASP A 1 266 ? 5.507   21.723  3.802   1.00 97.83 266 A 1 
ATOM   1980 C  C   . ASP A 1 266 ? 4.718   21.627  5.118   1.00 98.34 266 A 1 
ATOM   1981 O  O   . ASP A 1 266 ? 5.193   21.078  6.114   1.00 97.69 266 A 1 
ATOM   1982 C  CB  . ASP A 1 266 ? 5.658   20.337  3.137   1.00 94.75 266 A 1 
ATOM   1983 C  CG  . ASP A 1 266 ? 6.015   20.394  1.647   1.00 82.09 266 A 1 
ATOM   1984 O  OD1 . ASP A 1 266 ? 5.100   20.649  0.832   1.00 70.75 266 A 1 
ATOM   1985 O  OD2 . ASP A 1 266 ? 7.161   20.090  1.256   1.00 72.02 266 A 1 
ATOM   1986 N  N   . ALA A 1 267 ? 3.493   22.138  5.128   1.00 98.52 267 A 1 
ATOM   1987 C  CA  . ALA A 1 267 ? 2.545   21.970  6.220   1.00 98.66 267 A 1 
ATOM   1988 C  C   . ALA A 1 267 ? 1.321   21.207  5.717   1.00 98.70 267 A 1 
ATOM   1989 O  O   . ALA A 1 267 ? 0.773   21.533  4.667   1.00 98.23 267 A 1 
ATOM   1990 C  CB  . ALA A 1 267 ? 2.177   23.343  6.795   1.00 98.10 267 A 1 
ATOM   1991 N  N   . LYS A 1 268 ? 0.860   20.213  6.469   1.00 98.76 268 A 1 
ATOM   1992 C  CA  . LYS A 1 268 ? -0.309  19.415  6.126   1.00 98.62 268 A 1 
ATOM   1993 C  C   . LYS A 1 268 ? -1.236  19.286  7.328   1.00 98.73 268 A 1 
ATOM   1994 O  O   . LYS A 1 268 ? -0.775  18.988  8.421   1.00 98.36 268 A 1 
ATOM   1995 C  CB  . LYS A 1 268 ? 0.145   18.051  5.567   1.00 97.62 268 A 1 
ATOM   1996 C  CG  . LYS A 1 268 ? -1.039  17.105  5.247   1.00 93.96 268 A 1 
ATOM   1997 C  CD  . LYS A 1 268 ? -0.612  15.756  4.639   1.00 91.89 268 A 1 
ATOM   1998 C  CE  . LYS A 1 268 ? -0.181  15.918  3.171   1.00 85.17 268 A 1 
ATOM   1999 N  NZ  . LYS A 1 268 ? -0.196  14.620  2.448   1.00 81.18 268 A 1 
ATOM   2000 N  N   . ILE A 1 269 ? -2.531  19.443  7.093   1.00 98.83 269 A 1 
ATOM   2001 C  CA  . ILE A 1 269 ? -3.588  18.977  7.992   1.00 98.72 269 A 1 
ATOM   2002 C  C   . ILE A 1 269 ? -4.403  17.913  7.272   1.00 98.86 269 A 1 
ATOM   2003 O  O   . ILE A 1 269 ? -4.625  18.010  6.061   1.00 98.56 269 A 1 
ATOM   2004 C  CB  . ILE A 1 269 ? -4.465  20.134  8.527   1.00 98.24 269 A 1 
ATOM   2005 C  CG1 . ILE A 1 269 ? -5.153  20.928  7.394   1.00 85.43 269 A 1 
ATOM   2006 C  CG2 . ILE A 1 269 ? -3.615  21.041  9.419   1.00 86.37 269 A 1 
ATOM   2007 C  CD1 . ILE A 1 269 ? -6.147  21.989  7.884   1.00 84.99 269 A 1 
ATOM   2008 N  N   . TYR A 1 270 ? -4.835  16.877  8.000   1.00 98.78 270 A 1 
ATOM   2009 C  CA  . TYR A 1 270 ? -5.548  15.761  7.406   1.00 98.72 270 A 1 
ATOM   2010 C  C   . TYR A 1 270 ? -6.598  15.179  8.345   1.00 98.80 270 A 1 
ATOM   2011 O  O   . TYR A 1 270 ? -6.490  15.256  9.563   1.00 98.48 270 A 1 
ATOM   2012 C  CB  . TYR A 1 270 ? -4.550  14.691  6.931   1.00 98.54 270 A 1 
ATOM   2013 C  CG  . TYR A 1 270 ? -3.647  14.140  8.012   1.00 98.64 270 A 1 
ATOM   2014 C  CD1 . TYR A 1 270 ? -2.370  14.713  8.242   1.00 98.24 270 A 1 
ATOM   2015 C  CD2 . TYR A 1 270 ? -4.056  13.051  8.800   1.00 98.17 270 A 1 
ATOM   2016 C  CE1 . TYR A 1 270 ? -1.517  14.192  9.226   1.00 97.75 270 A 1 
ATOM   2017 C  CE2 . TYR A 1 270 ? -3.213  12.520  9.788   1.00 97.74 270 A 1 
ATOM   2018 C  CZ  . TYR A 1 270 ? -1.942  13.091  9.995   1.00 97.87 270 A 1 
ATOM   2019 O  OH  . TYR A 1 270 ? -1.117  12.558  10.950  1.00 96.77 270 A 1 
ATOM   2020 N  N   . TRP A 1 271 ? -7.607  14.567  7.719   1.00 98.71 271 A 1 
ATOM   2021 C  CA  . TRP A 1 271 ? -8.682  13.845  8.366   1.00 98.70 271 A 1 
ATOM   2022 C  C   . TRP A 1 271 ? -9.036  12.622  7.521   1.00 98.71 271 A 1 
ATOM   2023 O  O   . TRP A 1 271 ? -9.180  12.737  6.302   1.00 98.29 271 A 1 
ATOM   2024 C  CB  . TRP A 1 271 ? -9.871  14.779  8.547   1.00 98.35 271 A 1 
ATOM   2025 C  CG  . TRP A 1 271 ? -11.037 14.180  9.258   1.00 96.49 271 A 1 
ATOM   2026 C  CD1 . TRP A 1 271 ? -11.248 14.221  10.592  1.00 89.70 271 A 1 
ATOM   2027 C  CD2 . TRP A 1 271 ? -12.179 13.467  8.674   1.00 94.00 271 A 1 
ATOM   2028 N  NE1 . TRP A 1 271 ? -12.454 13.593  10.886  1.00 87.12 271 A 1 
ATOM   2029 C  CE2 . TRP A 1 271 ? -13.059 13.136  9.741   1.00 91.78 271 A 1 
ATOM   2030 C  CE3 . TRP A 1 271 ? -12.555 13.106  7.373   1.00 85.04 271 A 1 
ATOM   2031 C  CZ2 . TRP A 1 271 ? -14.296 12.488  9.512   1.00 88.16 271 A 1 
ATOM   2032 C  CZ3 . TRP A 1 271 ? -13.781 12.450  7.142   1.00 81.19 271 A 1 
ATOM   2033 C  CH2 . TRP A 1 271 ? -14.635 12.153  8.203   1.00 82.64 271 A 1 
ATOM   2034 N  N   . SER A 1 272 ? -9.150  11.455  8.161   1.00 98.79 272 A 1 
ATOM   2035 C  CA  . SER A 1 272 ? -9.508  10.190  7.532   1.00 98.69 272 A 1 
ATOM   2036 C  C   . SER A 1 272 ? -10.476 9.432   8.436   1.00 98.62 272 A 1 
ATOM   2037 O  O   . SER A 1 272 ? -10.181 9.219   9.607   1.00 97.97 272 A 1 
ATOM   2038 C  CB  . SER A 1 272 ? -8.237  9.366   7.275   1.00 98.00 272 A 1 
ATOM   2039 O  OG  . SER A 1 272 ? -8.540  8.160   6.597   1.00 93.28 272 A 1 
ATOM   2040 N  N   . GLU A 1 273 ? -11.618 9.032   7.900   1.00 98.69 273 A 1 
ATOM   2041 C  CA  . GLU A 1 273 ? -12.638 8.240   8.591   1.00 98.56 273 A 1 
ATOM   2042 C  C   . GLU A 1 273 ? -12.877 6.943   7.822   1.00 98.60 273 A 1 
ATOM   2043 O  O   . GLU A 1 273 ? -13.125 6.967   6.620   1.00 98.18 273 A 1 
ATOM   2044 C  CB  . GLU A 1 273 ? -13.923 9.072   8.707   1.00 97.88 273 A 1 
ATOM   2045 C  CG  . GLU A 1 273 ? -15.116 8.331   9.328   1.00 95.21 273 A 1 
ATOM   2046 C  CD  . GLU A 1 273 ? -16.441 9.132   9.189   1.00 93.77 273 A 1 
ATOM   2047 O  OE1 . GLU A 1 273 ? -17.193 9.273   10.169  1.00 87.17 273 A 1 
ATOM   2048 O  OE2 . GLU A 1 273 ? -16.769 9.588   8.071   1.00 87.98 273 A 1 
ATOM   2049 N  N   . VAL A 1 274 ? -12.853 5.821   8.533   1.00 98.40 274 A 1 
ATOM   2050 C  CA  . VAL A 1 274 ? -13.274 4.509   8.035   1.00 98.44 274 A 1 
ATOM   2051 C  C   . VAL A 1 274 ? -14.470 4.048   8.848   1.00 98.40 274 A 1 
ATOM   2052 O  O   . VAL A 1 274 ? -14.419 4.011   10.074  1.00 97.84 274 A 1 
ATOM   2053 C  CB  . VAL A 1 274 ? -12.128 3.478   8.101   1.00 97.79 274 A 1 
ATOM   2054 C  CG1 . VAL A 1 274 ? -12.576 2.109   7.591   1.00 94.14 274 A 1 
ATOM   2055 C  CG2 . VAL A 1 274 ? -10.936 3.911   7.247   1.00 94.57 274 A 1 
ATOM   2056 N  N   . ARG A 1 275 ? -15.536 3.653   8.157   1.00 98.23 275 A 1 
ATOM   2057 C  CA  . ARG A 1 275 ? -16.710 2.994   8.751   1.00 98.14 275 A 1 
ATOM   2058 C  C   . ARG A 1 275 ? -16.890 1.629   8.119   1.00 98.28 275 A 1 
ATOM   2059 O  O   . ARG A 1 275 ? -16.983 1.533   6.909   1.00 97.54 275 A 1 
ATOM   2060 C  CB  . ARG A 1 275 ? -17.970 3.837   8.568   1.00 97.39 275 A 1 
ATOM   2061 C  CG  . ARG A 1 275 ? -17.883 5.169   9.313   1.00 88.29 275 A 1 
ATOM   2062 C  CD  . ARG A 1 275 ? -19.202 5.935   9.182   1.00 85.61 275 A 1 
ATOM   2063 N  NE  . ARG A 1 275 ? -19.092 7.252   9.787   1.00 75.55 275 A 1 
ATOM   2064 C  CZ  . ARG A 1 275 ? -20.051 8.020   10.253  1.00 67.84 275 A 1 
ATOM   2065 N  NH1 . ARG A 1 275 ? -21.308 7.709   10.143  1.00 61.55 275 A 1 
ATOM   2066 N  NH2 . ARG A 1 275 ? -19.731 9.130   10.853  1.00 57.95 275 A 1 
ATOM   2067 N  N   . ILE A 1 276 ? -16.968 0.585   8.947   1.00 97.94 276 A 1 
ATOM   2068 C  CA  . ILE A 1 276 ? -17.233 -0.784  8.518   1.00 97.72 276 A 1 
ATOM   2069 C  C   . ILE A 1 276 ? -18.469 -1.263  9.271   1.00 97.34 276 A 1 
ATOM   2070 O  O   . ILE A 1 276 ? -18.411 -1.566  10.464  1.00 96.51 276 A 1 
ATOM   2071 C  CB  . ILE A 1 276 ? -16.014 -1.704  8.708   1.00 97.70 276 A 1 
ATOM   2072 C  CG1 . ILE A 1 276 ? -14.759 -1.128  8.015   1.00 96.98 276 A 1 
ATOM   2073 C  CG2 . ILE A 1 276 ? -16.358 -3.100  8.157   1.00 97.20 276 A 1 
ATOM   2074 C  CD1 . ILE A 1 276 ? -13.472 -1.929  8.274   1.00 94.63 276 A 1 
ATOM   2075 N  N   . ASN A 1 277 ? -19.590 -1.303  8.570   1.00 97.04 277 A 1 
ATOM   2076 C  CA  . ASN A 1 277 ? -20.889 -1.636  9.127   1.00 96.79 277 A 1 
ATOM   2077 C  C   . ASN A 1 277 ? -21.377 -2.948  8.515   1.00 96.74 277 A 1 
ATOM   2078 O  O   . ASN A 1 277 ? -21.347 -3.101  7.299   1.00 95.67 277 A 1 
ATOM   2079 C  CB  . ASN A 1 277 ? -21.856 -0.476  8.860   1.00 95.57 277 A 1 
ATOM   2080 C  CG  . ASN A 1 277 ? -21.435 0.821   9.526   1.00 92.46 277 A 1 
ATOM   2081 O  OD1 . ASN A 1 277 ? -20.822 0.859   10.576  1.00 85.33 277 A 1 
ATOM   2082 N  ND2 . ASN A 1 277 ? -21.789 1.949   8.946   1.00 84.78 277 A 1 
ATOM   2083 N  N   . ALA A 1 278 ? -21.855 -3.872  9.344   1.00 95.42 278 A 1 
ATOM   2084 C  CA  . ALA A 1 278 ? -22.434 -5.117  8.872   1.00 94.21 278 A 1 
ATOM   2085 C  C   . ALA A 1 278 ? -23.825 -5.326  9.460   1.00 93.81 278 A 1 
ATOM   2086 O  O   . ALA A 1 278 ? -24.051 -5.123  10.648  1.00 89.84 278 A 1 
ATOM   2087 C  CB  . ALA A 1 278 ? -21.496 -6.284  9.192   1.00 91.71 278 A 1 
ATOM   2088 N  N   . GLN A 1 279 ? -24.748 -5.795  8.627   1.00 88.80 279 A 1 
ATOM   2089 C  CA  . GLN A 1 279 ? -26.045 -6.287  9.060   1.00 85.50 279 A 1 
ATOM   2090 C  C   . GLN A 1 279 ? -26.003 -7.815  9.055   1.00 83.41 279 A 1 
ATOM   2091 O  O   . GLN A 1 279 ? -25.931 -8.451  8.003   1.00 75.97 279 A 1 
ATOM   2092 C  CB  . GLN A 1 279 ? -27.147 -5.699  8.160   1.00 80.32 279 A 1 
ATOM   2093 C  CG  . GLN A 1 279 ? -28.532 -5.829  8.791   1.00 71.88 279 A 1 
ATOM   2094 C  CD  . GLN A 1 279 ? -28.730 -4.914  10.018  1.00 66.43 279 A 1 
ATOM   2095 O  OE1 . GLN A 1 279 ? -28.114 -3.879  10.175  1.00 59.11 279 A 1 
ATOM   2096 N  NE2 . GLN A 1 279 ? -29.603 -5.269  10.919  1.00 57.52 279 A 1 
ATOM   2097 N  N   . ASN A 1 280 ? -26.027 -8.415  10.245  1.00 78.60 280 A 1 
ATOM   2098 C  CA  . ASN A 1 280 ? -26.079 -9.866  10.377  1.00 73.24 280 A 1 
ATOM   2099 C  C   . ASN A 1 280 ? -27.502 -10.358 10.110  1.00 72.33 280 A 1 
ATOM   2100 O  O   . ASN A 1 280 ? -28.473 -9.792  10.606  1.00 67.47 280 A 1 
ATOM   2101 C  CB  . ASN A 1 280 ? -25.613 -10.282 11.778  1.00 67.91 280 A 1 
ATOM   2102 C  CG  . ASN A 1 280 ? -24.159 -9.958  12.068  1.00 62.94 280 A 1 
ATOM   2103 O  OD1 . ASN A 1 280 ? -23.293 -10.013 11.222  1.00 58.87 280 A 1 
ATOM   2104 N  ND2 . ASN A 1 280 ? -23.850 -9.642  13.310  1.00 56.88 280 A 1 
ATOM   2105 N  N   . THR A 1 281 ? -27.624 -11.477 9.393   1.00 69.77 281 A 1 
ATOM   2106 C  CA  . THR A 1 281 ? -28.922 -12.102 9.147   1.00 67.10 281 A 1 
ATOM   2107 C  C   . THR A 1 281 ? -29.589 -12.497 10.471  1.00 66.91 281 A 1 
ATOM   2108 O  O   . THR A 1 281 ? -29.058 -13.300 11.234  1.00 59.79 281 A 1 
ATOM   2109 C  CB  . THR A 1 281 ? -28.780 -13.328 8.233   1.00 62.17 281 A 1 
ATOM   2110 O  OG1 . THR A 1 281 ? -27.887 -13.059 7.181   1.00 55.95 281 A 1 
ATOM   2111 C  CG2 . THR A 1 281 ? -30.115 -13.721 7.602   1.00 53.74 281 A 1 
ATOM   2112 N  N   . GLY A 1 282 ? -30.754 -11.902 10.776  1.00 65.64 282 A 1 
ATOM   2113 C  CA  . GLY A 1 282 ? -31.522 -12.206 11.984  1.00 64.51 282 A 1 
ATOM   2114 C  C   . GLY A 1 282 ? -30.949 -11.659 13.305  1.00 66.77 282 A 1 
ATOM   2115 O  O   . GLY A 1 282 ? -31.468 -12.005 14.365  1.00 61.53 282 A 1 
ATOM   2116 N  N   . SER A 1 283 ? -29.922 -10.807 13.281  1.00 67.94 283 A 1 
ATOM   2117 C  CA  . SER A 1 283 ? -29.348 -10.173 14.467  1.00 66.94 283 A 1 
ATOM   2118 C  C   . SER A 1 283 ? -29.217 -8.654  14.306  1.00 69.87 283 A 1 
ATOM   2119 O  O   . SER A 1 283 ? -29.440 -8.093  13.232  1.00 63.71 283 A 1 
ATOM   2120 C  CB  . SER A 1 283 ? -28.012 -10.832 14.838  1.00 59.43 283 A 1 
ATOM   2121 O  OG  . SER A 1 283 ? -26.990 -10.470 13.943  1.00 52.90 283 A 1 
ATOM   2122 N  N   . SER A 1 284 ? -28.851 -7.971  15.398  1.00 75.35 284 A 1 
ATOM   2123 C  CA  . SER A 1 284 ? -28.470 -6.571  15.358  1.00 76.91 284 A 1 
ATOM   2124 C  C   . SER A 1 284 ? -27.209 -6.365  14.508  1.00 80.65 284 A 1 
ATOM   2125 O  O   . SER A 1 284 ? -26.327 -7.221  14.471  1.00 75.48 284 A 1 
ATOM   2126 C  CB  . SER A 1 284 ? -28.253 -6.031  16.776  1.00 69.63 284 A 1 
ATOM   2127 O  OG  . SER A 1 284 ? -27.437 -6.908  17.528  1.00 60.67 284 A 1 
ATOM   2128 N  N   . GLY A 1 285 ? -27.114 -5.200  13.875  1.00 86.46 285 A 1 
ATOM   2129 C  CA  . GLY A 1 285 ? -25.941 -4.815  13.114  1.00 88.71 285 A 1 
ATOM   2130 C  C   . GLY A 1 285 ? -24.690 -4.633  13.976  1.00 90.78 285 A 1 
ATOM   2131 O  O   . GLY A 1 285 ? -24.769 -4.385  15.178  1.00 87.99 285 A 1 
ATOM   2132 N  N   . GLU A 1 286 ? -23.530 -4.745  13.336  1.00 93.43 286 A 1 
ATOM   2133 C  CA  . GLU A 1 286 ? -22.221 -4.470  13.909  1.00 93.90 286 A 1 
ATOM   2134 C  C   . GLU A 1 286 ? -21.626 -3.249  13.218  1.00 94.96 286 A 1 
ATOM   2135 O  O   . GLU A 1 286 ? -21.511 -3.216  11.995  1.00 93.95 286 A 1 
ATOM   2136 C  CB  . GLU A 1 286 ? -21.295 -5.681  13.737  1.00 91.78 286 A 1 
ATOM   2137 C  CG  . GLU A 1 286 ? -21.733 -6.891  14.554  1.00 86.45 286 A 1 
ATOM   2138 C  CD  . GLU A 1 286 ? -20.834 -8.125  14.360  1.00 85.98 286 A 1 
ATOM   2139 O  OE1 . GLU A 1 286 ? -21.187 -9.202  14.890  1.00 78.39 286 A 1 
ATOM   2140 O  OE2 . GLU A 1 286 ? -19.801 -8.049  13.660  1.00 78.95 286 A 1 
ATOM   2141 N  N   . TYR A 1 287 ? -21.209 -2.263  13.998  1.00 94.69 287 A 1 
ATOM   2142 C  CA  . TYR A 1 287 ? -20.677 -1.006  13.491  1.00 94.90 287 A 1 
ATOM   2143 C  C   . TYR A 1 287 ? -19.279 -0.761  14.053  1.00 95.09 287 A 1 
ATOM   2144 O  O   . TYR A 1 287 ? -19.056 -0.901  15.255  1.00 93.45 287 A 1 
ATOM   2145 C  CB  . TYR A 1 287 ? -21.636 0.142   13.822  1.00 93.98 287 A 1 
ATOM   2146 C  CG  . TYR A 1 287 ? -23.092 -0.136  13.513  1.00 92.76 287 A 1 
ATOM   2147 C  CD1 . TYR A 1 287 ? -23.556 -0.138  12.188  1.00 89.60 287 A 1 
ATOM   2148 C  CD2 . TYR A 1 287 ? -23.992 -0.441  14.556  1.00 89.84 287 A 1 
ATOM   2149 C  CE1 . TYR A 1 287 ? -24.898 -0.440  11.894  1.00 87.10 287 A 1 
ATOM   2150 C  CE2 . TYR A 1 287 ? -25.332 -0.751  14.277  1.00 87.88 287 A 1 
ATOM   2151 C  CZ  . TYR A 1 287 ? -25.786 -0.750  12.940  1.00 87.84 287 A 1 
ATOM   2152 O  OH  . TYR A 1 287 ? -27.090 -1.067  12.659  1.00 85.24 287 A 1 
ATOM   2153 N  N   . ARG A 1 288 ? -18.342 -0.384  13.193  1.00 96.48 288 A 1 
ATOM   2154 C  CA  . ARG A 1 288 ? -16.976 -0.005  13.538  1.00 96.78 288 A 1 
ATOM   2155 C  C   . ARG A 1 288 ? -16.648 1.303   12.837  1.00 97.19 288 A 1 
ATOM   2156 O  O   . ARG A 1 288 ? -16.754 1.380   11.619  1.00 96.47 288 A 1 
ATOM   2157 C  CB  . ARG A 1 288 ? -15.998 -1.114  13.120  1.00 96.18 288 A 1 
ATOM   2158 C  CG  . ARG A 1 288 ? -16.232 -2.440  13.855  1.00 94.66 288 A 1 
ATOM   2159 C  CD  . ARG A 1 288 ? -15.303 -3.548  13.336  1.00 93.86 288 A 1 
ATOM   2160 N  NE  . ARG A 1 288 ? -15.509 -4.831  14.035  1.00 91.58 288 A 1 
ATOM   2161 C  CZ  . ARG A 1 288 ? -16.495 -5.719  13.833  1.00 91.52 288 A 1 
ATOM   2162 N  NH1 . ARG A 1 288 ? -17.420 -5.556  12.931  1.00 85.01 288 A 1 
ATOM   2163 N  NH2 . ARG A 1 288 ? -16.564 -6.787  14.556  1.00 86.49 288 A 1 
ATOM   2164 N  N   . GLU A 1 289 ? -16.244 2.311   13.594  1.00 97.35 289 A 1 
ATOM   2165 C  CA  . GLU A 1 289 ? -15.772 3.594   13.064  1.00 97.45 289 A 1 
ATOM   2166 C  C   . GLU A 1 289 ? -14.363 3.857   13.591  1.00 97.58 289 A 1 
ATOM   2167 O  O   . GLU A 1 289 ? -14.105 3.696   14.779  1.00 96.58 289 A 1 
ATOM   2168 C  CB  . GLU A 1 289 ? -16.755 4.706   13.448  1.00 96.85 289 A 1 
ATOM   2169 C  CG  . GLU A 1 289 ? -16.316 6.113   13.010  1.00 94.16 289 A 1 
ATOM   2170 C  CD  . GLU A 1 289 ? -17.380 7.160   13.405  1.00 93.48 289 A 1 
ATOM   2171 O  OE1 . GLU A 1 289 ? -17.885 7.872   12.506  1.00 86.38 289 A 1 
ATOM   2172 O  OE2 . GLU A 1 289 ? -17.732 7.234   14.597  1.00 87.74 289 A 1 
ATOM   2173 N  N   . GLN A 1 290 ? -13.449 4.265   12.714  1.00 98.21 290 A 1 
ATOM   2174 C  CA  . GLN A 1 290 ? -12.141 4.776   13.104  1.00 98.25 290 A 1 
ATOM   2175 C  C   . GLN A 1 290 ? -11.904 6.122   12.436  1.00 98.41 290 A 1 
ATOM   2176 O  O   . GLN A 1 290 ? -12.069 6.256   11.226  1.00 98.05 290 A 1 
ATOM   2177 C  CB  . GLN A 1 290 ? -11.037 3.773   12.756  1.00 97.45 290 A 1 
ATOM   2178 C  CG  . GLN A 1 290 ? -9.652  4.268   13.215  1.00 95.17 290 A 1 
ATOM   2179 C  CD  . GLN A 1 290 ? -8.553  3.234   12.949  1.00 93.60 290 A 1 
ATOM   2180 O  OE1 . GLN A 1 290 ? -8.483  2.213   13.590  1.00 84.47 290 A 1 
ATOM   2181 N  NE2 . GLN A 1 290 ? -7.677  3.480   12.008  1.00 82.42 290 A 1 
ATOM   2182 N  N   . ILE A 1 291 ? -11.442 7.099   13.214  1.00 98.30 291 A 1 
ATOM   2183 C  CA  . ILE A 1 291 ? -11.048 8.423   12.720  1.00 98.39 291 A 1 
ATOM   2184 C  C   . ILE A 1 291 ? -9.561  8.609   12.996  1.00 98.38 291 A 1 
ATOM   2185 O  O   . ILE A 1 291 ? -9.091  8.415   14.115  1.00 97.67 291 A 1 
ATOM   2186 C  CB  . ILE A 1 291 ? -11.919 9.533   13.346  1.00 97.80 291 A 1 
ATOM   2187 C  CG1 . ILE A 1 291 ? -13.422 9.308   13.016  1.00 93.97 291 A 1 
ATOM   2188 C  CG2 . ILE A 1 291 ? -11.456 10.915  12.847  1.00 94.72 291 A 1 
ATOM   2189 C  CD1 . ILE A 1 291 ? -14.372 10.217  13.803  1.00 87.38 291 A 1 
ATOM   2190 N  N   . THR A 1 292 ? -8.806  9.020   11.978  1.00 98.41 292 A 1 
ATOM   2191 C  CA  . THR A 1 292 ? -7.420  9.484   12.091  1.00 98.24 292 A 1 
ATOM   2192 C  C   . THR A 1 292 ? -7.373  10.936  11.661  1.00 98.45 292 A 1 
ATOM   2193 O  O   . THR A 1 292 ? -7.792  11.265  10.556  1.00 97.74 292 A 1 
ATOM   2194 C  CB  . THR A 1 292 ? -6.474  8.638   11.231  1.00 97.11 292 A 1 
ATOM   2195 O  OG1 . THR A 1 292 ? -6.568  7.277   11.573  1.00 92.80 292 A 1 
ATOM   2196 C  CG2 . THR A 1 292 ? -5.012  9.041   11.398  1.00 92.99 292 A 1 
ATOM   2197 N  N   . LYS A 1 293 ? -6.850  11.832  12.517  1.00 98.45 293 A 1 
ATOM   2198 C  CA  . LYS A 1 293 ? -6.737  13.257  12.196  1.00 98.38 293 A 1 
ATOM   2199 C  C   . LYS A 1 293 ? -5.442  13.825  12.766  1.00 98.59 293 A 1 
ATOM   2200 O  O   . LYS A 1 293 ? -5.046  13.462  13.872  1.00 97.85 293 A 1 
ATOM   2201 C  CB  . LYS A 1 293 ? -7.987  14.020  12.674  1.00 96.07 293 A 1 
ATOM   2202 C  CG  . LYS A 1 293 ? -8.242  13.923  14.188  1.00 88.54 293 A 1 
ATOM   2203 C  CD  . LYS A 1 293 ? -9.646  14.424  14.559  1.00 89.50 293 A 1 
ATOM   2204 C  CE  . LYS A 1 293 ? -9.916  14.134  16.035  1.00 77.56 293 A 1 
ATOM   2205 N  NZ  . LYS A 1 293 ? -11.373 14.031  16.341  1.00 72.17 293 A 1 
ATOM   2206 N  N   . GLY A 1 294 ? -4.804  14.735  12.032  1.00 98.55 294 A 1 
ATOM   2207 C  CA  . GLY A 1 294 ? -3.535  15.275  12.486  1.00 98.69 294 A 1 
ATOM   2208 C  C   . GLY A 1 294 ? -3.035  16.456  11.669  1.00 98.74 294 A 1 
ATOM   2209 O  O   . GLY A 1 294 ? -3.670  16.928  10.724  1.00 98.38 294 A 1 
ATOM   2210 N  N   . ALA A 1 295 ? -1.859  16.933  12.091  1.00 98.73 295 A 1 
ATOM   2211 C  CA  . ALA A 1 295 ? -1.132  18.008  11.451  1.00 98.70 295 A 1 
ATOM   2212 C  C   . ALA A 1 295 ? 0.365   17.697  11.444  1.00 98.77 295 A 1 
ATOM   2213 O  O   . ALA A 1 295 ? 0.913   17.239  12.445  1.00 98.20 295 A 1 
ATOM   2214 C  CB  . ALA A 1 295 ? -1.429  19.323  12.187  1.00 98.21 295 A 1 
ATOM   2215 N  N   . ARG A 1 296 ? 1.019   17.980  10.322  1.00 98.77 296 A 1 
ATOM   2216 C  CA  . ARG A 1 296 ? 2.450   17.801  10.119  1.00 98.65 296 A 1 
ATOM   2217 C  C   . ARG A 1 296 ? 3.070   19.092  9.605   1.00 98.76 296 A 1 
ATOM   2218 O  O   . ARG A 1 296 ? 2.504   19.755  8.746   1.00 98.24 296 A 1 
ATOM   2219 C  CB  . ARG A 1 296 ? 2.664   16.617  9.156   1.00 97.34 296 A 1 
ATOM   2220 C  CG  . ARG A 1 296 ? 4.144   16.353  8.835   1.00 89.92 296 A 1 
ATOM   2221 C  CD  . ARG A 1 296 ? 4.260   15.136  7.911   1.00 87.12 296 A 1 
ATOM   2222 N  NE  . ARG A 1 296 ? 5.643   14.898  7.478   1.00 76.93 296 A 1 
ATOM   2223 C  CZ  . ARG A 1 296 ? 6.084   13.845  6.820   1.00 72.41 296 A 1 
ATOM   2224 N  NH1 . ARG A 1 296 ? 5.305   12.858  6.508   1.00 64.92 296 A 1 
ATOM   2225 N  NH2 . ARG A 1 296 ? 7.329   13.763  6.467   1.00 62.24 296 A 1 
ATOM   2226 N  N   . LEU A 1 297 ? 4.260   19.412  10.119  1.00 98.64 297 A 1 
ATOM   2227 C  CA  . LEU A 1 297 ? 5.108   20.493  9.625   1.00 98.55 297 A 1 
ATOM   2228 C  C   . LEU A 1 297 ? 6.505   19.937  9.366   1.00 98.67 297 A 1 
ATOM   2229 O  O   . LEU A 1 297 ? 7.092   19.310  10.250  1.00 98.01 297 A 1 
ATOM   2230 C  CB  . LEU A 1 297 ? 5.132   21.622  10.671  1.00 97.86 297 A 1 
ATOM   2231 C  CG  . LEU A 1 297 ? 5.839   22.898  10.178  1.00 85.61 297 A 1 
ATOM   2232 C  CD1 . LEU A 1 297 ? 4.971   23.688  9.200   1.00 80.05 297 A 1 
ATOM   2233 C  CD2 . LEU A 1 297 ? 6.151   23.814  11.363  1.00 80.88 297 A 1 
ATOM   2234 N  N   . GLU A 1 298 ? 7.042   20.162  8.172   1.00 98.57 298 A 1 
ATOM   2235 C  CA  . GLU A 1 298 ? 8.369   19.689  7.766   1.00 98.32 298 A 1 
ATOM   2236 C  C   . GLU A 1 298 ? 9.095   20.786  6.986   1.00 98.48 298 A 1 
ATOM   2237 O  O   . GLU A 1 298 ? 8.477   21.583  6.292   1.00 97.75 298 A 1 
ATOM   2238 C  CB  . GLU A 1 298 ? 8.203   18.402  6.948   1.00 96.90 298 A 1 
ATOM   2239 C  CG  . GLU A 1 298 ? 9.529   17.748  6.531   1.00 92.17 298 A 1 
ATOM   2240 C  CD  . GLU A 1 298 ? 9.260   16.373  5.889   1.00 91.18 298 A 1 
ATOM   2241 O  OE1 . GLU A 1 298 ? 9.607   15.349  6.508   1.00 83.76 298 A 1 
ATOM   2242 O  OE2 . GLU A 1 298 ? 8.624   16.311  4.818   1.00 84.61 298 A 1 
ATOM   2243 N  N   . ASN A 1 299 ? 10.421  20.840  7.092   1.00 98.37 299 A 1 
ATOM   2244 C  CA  . ASN A 1 299 ? 11.266  21.699  6.277   1.00 98.42 299 A 1 
ATOM   2245 C  C   . ASN A 1 299 ? 12.479  20.933  5.759   1.00 98.44 299 A 1 
ATOM   2246 O  O   . ASN A 1 299 ? 12.956  19.990  6.387   1.00 97.87 299 A 1 
ATOM   2247 C  CB  . ASN A 1 299 ? 11.672  22.950  7.078   1.00 98.11 299 A 1 
ATOM   2248 C  CG  . ASN A 1 299 ? 12.402  23.968  6.215   1.00 97.75 299 A 1 
ATOM   2249 O  OD1 . ASN A 1 299 ? 11.992  24.313  5.129   1.00 92.90 299 A 1 
ATOM   2250 N  ND2 . ASN A 1 299 ? 13.532  24.478  6.654   1.00 92.94 299 A 1 
ATOM   2251 N  N   . ARG A 1 300 ? 13.000  21.365  4.615   1.00 98.29 300 A 1 
ATOM   2252 C  CA  . ARG A 1 300 ? 14.247  20.894  4.015   1.00 98.01 300 A 1 
ATOM   2253 C  C   . ARG A 1 300 ? 15.239  22.043  3.938   1.00 98.15 300 A 1 
ATOM   2254 O  O   . ARG A 1 300 ? 14.861  23.166  3.590   1.00 96.97 300 A 1 
ATOM   2255 C  CB  . ARG A 1 300 ? 13.973  20.310  2.625   1.00 96.80 300 A 1 
ATOM   2256 C  CG  . ARG A 1 300 ? 13.077  19.066  2.700   1.00 91.43 300 A 1 
ATOM   2257 C  CD  . ARG A 1 300 ? 12.637  18.618  1.298   1.00 88.63 300 A 1 
ATOM   2258 N  NE  . ARG A 1 300 ? 11.800  17.425  1.350   1.00 85.16 300 A 1 
ATOM   2259 C  CZ  . ARG A 1 300 ? 10.509  17.352  1.687   1.00 83.38 300 A 1 
ATOM   2260 N  NH1 . ARG A 1 300 ? 9.782   18.417  1.896   1.00 71.31 300 A 1 
ATOM   2261 N  NH2 . ARG A 1 300 ? 9.949   16.198  1.829   1.00 77.00 300 A 1 
ATOM   2262 N  N   . SER A 1 301 ? 16.498  21.774  4.266   1.00 98.09 301 A 1 
ATOM   2263 C  CA  . SER A 1 301 ? 17.583  22.748  4.179   1.00 97.97 301 A 1 
ATOM   2264 C  C   . SER A 1 301 ? 18.837  22.069  3.652   1.00 97.96 301 A 1 
ATOM   2265 O  O   . SER A 1 301 ? 19.273  21.070  4.217   1.00 97.00 301 A 1 
ATOM   2266 C  CB  . SER A 1 301 ? 17.876  23.373  5.550   1.00 97.35 301 A 1 
ATOM   2267 O  OG  . SER A 1 301 ? 16.727  24.010  6.076   1.00 93.22 301 A 1 
ATOM   2268 N  N   . THR A 1 302 ? 19.439  22.631  2.601   1.00 97.39 302 A 1 
ATOM   2269 C  CA  . THR A 1 302 ? 20.756  22.213  2.120   1.00 96.96 302 A 1 
ATOM   2270 C  C   . THR A 1 302 ? 21.809  23.086  2.792   1.00 96.96 302 A 1 
ATOM   2271 O  O   . THR A 1 302 ? 21.750  24.314  2.723   1.00 94.99 302 A 1 
ATOM   2272 C  CB  . THR A 1 302 ? 20.855  22.292  0.592   1.00 95.46 302 A 1 
ATOM   2273 O  OG1 . THR A 1 302 ? 19.798  21.562  0.016   1.00 86.92 302 A 1 
ATOM   2274 C  CG2 . THR A 1 302 ? 22.151  21.667  0.071   1.00 85.47 302 A 1 
ATOM   2275 N  N   . LEU A 1 303 ? 22.772  22.467  3.478   1.00 96.91 303 A 1 
ATOM   2276 C  CA  . LEU A 1 303 ? 23.829  23.166  4.207   1.00 96.65 303 A 1 
ATOM   2277 C  C   . LEU A 1 303 ? 25.206  22.729  3.718   1.00 96.46 303 A 1 
ATOM   2278 O  O   . LEU A 1 303 ? 25.430  21.562  3.398   1.00 93.77 303 A 1 
ATOM   2279 C  CB  . LEU A 1 303 ? 23.680  22.922  5.723   1.00 95.10 303 A 1 
ATOM   2280 C  CG  . LEU A 1 303 ? 22.390  23.453  6.363   1.00 91.28 303 A 1 
ATOM   2281 C  CD1 . LEU A 1 303 ? 22.420  23.156  7.860   1.00 84.94 303 A 1 
ATOM   2282 C  CD2 . LEU A 1 303 ? 22.223  24.966  6.202   1.00 84.68 303 A 1 
ATOM   2283 N  N   . PHE A 1 304 ? 26.142  23.663  3.724   1.00 95.06 304 A 1 
ATOM   2284 C  CA  . PHE A 1 304 ? 27.545  23.422  3.399   1.00 95.49 304 A 1 
ATOM   2285 C  C   . PHE A 1 304 ? 27.762  22.788  2.017   1.00 95.55 304 A 1 
ATOM   2286 O  O   . PHE A 1 304 ? 28.695  22.004  1.839   1.00 92.06 304 A 1 
ATOM   2287 C  CB  . PHE A 1 304 ? 28.222  22.638  4.538   1.00 93.45 304 A 1 
ATOM   2288 C  CG  . PHE A 1 304 ? 27.924  23.149  5.926   1.00 91.48 304 A 1 
ATOM   2289 C  CD1 . PHE A 1 304 ? 28.444  24.381  6.351   1.00 85.57 304 A 1 
ATOM   2290 C  CD2 . PHE A 1 304 ? 27.115  22.400  6.795   1.00 85.88 304 A 1 
ATOM   2291 C  CE1 . PHE A 1 304 ? 28.171  24.868  7.632   1.00 83.14 304 A 1 
ATOM   2292 C  CE2 . PHE A 1 304 ? 26.839  22.880  8.082   1.00 82.35 304 A 1 
ATOM   2293 C  CZ  . PHE A 1 304 ? 27.365  24.114  8.506   1.00 83.44 304 A 1 
ATOM   2294 N  N   . ALA A 1 305 ? 26.946  23.148  1.025   1.00 92.83 305 A 1 
ATOM   2295 C  CA  . ALA A 1 305 ? 26.981  22.579  -0.326  1.00 91.28 305 A 1 
ATOM   2296 C  C   . ALA A 1 305 ? 28.380  22.634  -0.977  1.00 91.03 305 A 1 
ATOM   2297 O  O   . ALA A 1 305 ? 28.817  21.662  -1.591  1.00 85.33 305 A 1 
ATOM   2298 C  CB  . ALA A 1 305 ? 25.946  23.324  -1.172  1.00 87.97 305 A 1 
ATOM   2299 N  N   . ASP A 1 306 ? 29.125  23.718  -0.764  1.00 91.89 306 A 1 
ATOM   2300 C  CA  . ASP A 1 306 ? 30.469  23.927  -1.325  1.00 91.33 306 A 1 
ATOM   2301 C  C   . ASP A 1 306 ? 31.606  23.369  -0.451  1.00 92.27 306 A 1 
ATOM   2302 O  O   . ASP A 1 306 ? 32.787  23.675  -0.654  1.00 86.44 306 A 1 
ATOM   2303 C  CB  . ASP A 1 306 ? 30.675  25.427  -1.599  1.00 87.04 306 A 1 
ATOM   2304 C  CG  . ASP A 1 306 ? 29.666  26.004  -2.586  1.00 75.76 306 A 1 
ATOM   2305 O  OD1 . ASP A 1 306 ? 29.310  25.286  -3.541  1.00 66.15 306 A 1 
ATOM   2306 O  OD2 . ASP A 1 306 ? 29.279  27.171  -2.372  1.00 66.90 306 A 1 
ATOM   2307 N  N   . SER A 1 307 ? 31.294  22.549  0.547   1.00 93.34 307 A 1 
ATOM   2308 C  CA  . SER A 1 307 ? 32.271  21.960  1.455   1.00 93.81 307 A 1 
ATOM   2309 C  C   . SER A 1 307 ? 32.625  20.517  1.074   1.00 94.49 307 A 1 
ATOM   2310 O  O   . SER A 1 307 ? 32.196  19.996  0.047   1.00 90.58 307 A 1 
ATOM   2311 C  CB  . SER A 1 307 ? 31.778  22.101  2.900   1.00 90.01 307 A 1 
ATOM   2312 O  OG  . SER A 1 307 ? 30.928  21.030  3.250   1.00 79.80 307 A 1 
ATOM   2313 N  N   . PHE A 1 308 ? 33.434  19.854  1.909   1.00 95.38 308 A 1 
ATOM   2314 C  CA  . PHE A 1 308 ? 33.757  18.431  1.731   1.00 95.40 308 A 1 
ATOM   2315 C  C   . PHE A 1 308 ? 32.535  17.508  1.892   1.00 96.23 308 A 1 
ATOM   2316 O  O   . PHE A 1 308 ? 32.549  16.398  1.375   1.00 94.01 308 A 1 
ATOM   2317 C  CB  . PHE A 1 308 ? 34.868  18.037  2.720   1.00 92.54 308 A 1 
ATOM   2318 C  CG  . PHE A 1 308 ? 34.400  17.793  4.135   1.00 82.42 308 A 1 
ATOM   2319 C  CD1 . PHE A 1 308 ? 34.275  18.859  5.049   1.00 70.92 308 A 1 
ATOM   2320 C  CD2 . PHE A 1 308 ? 34.058  16.499  4.544   1.00 70.91 308 A 1 
ATOM   2321 C  CE1 . PHE A 1 308 ? 33.810  18.636  6.347   1.00 61.24 308 A 1 
ATOM   2322 C  CE2 . PHE A 1 308 ? 33.583  16.262  5.845   1.00 61.20 308 A 1 
ATOM   2323 C  CZ  . PHE A 1 308 ? 33.456  17.326  6.748   1.00 59.70 308 A 1 
ATOM   2324 N  N   . ALA A 1 309 ? 31.501  17.958  2.604   1.00 95.69 309 A 1 
ATOM   2325 C  CA  . ALA A 1 309 ? 30.261  17.251  2.852   1.00 96.11 309 A 1 
ATOM   2326 C  C   . ALA A 1 309 ? 29.083  18.209  2.683   1.00 96.59 309 A 1 
ATOM   2327 O  O   . ALA A 1 309 ? 28.956  19.171  3.444   1.00 94.68 309 A 1 
ATOM   2328 C  CB  . ALA A 1 309 ? 30.311  16.638  4.255   1.00 94.87 309 A 1 
ATOM   2329 N  N   . SER A 1 310 ? 28.235  17.952  1.697   1.00 96.85 310 A 1 
ATOM   2330 C  CA  . SER A 1 310 ? 26.960  18.642  1.519   1.00 96.90 310 A 1 
ATOM   2331 C  C   . SER A 1 310 ? 25.892  17.935  2.344   1.00 97.32 310 A 1 
ATOM   2332 O  O   . SER A 1 310 ? 25.742  16.715  2.226   1.00 96.19 310 A 1 
ATOM   2333 C  CB  . SER A 1 310 ? 26.573  18.659  0.041   1.00 95.44 310 A 1 
ATOM   2334 O  OG  . SER A 1 310 ? 25.320  19.297  -0.129  1.00 86.45 310 A 1 
ATOM   2335 N  N   . HIS A 1 311 ? 25.154  18.674  3.143   1.00 97.63 311 A 1 
ATOM   2336 C  CA  . HIS A 1 311 ? 24.127  18.160  4.042   1.00 97.79 311 A 1 
ATOM   2337 C  C   . HIS A 1 311 ? 22.737  18.562  3.552   1.00 97.71 311 A 1 
ATOM   2338 O  O   . HIS A 1 311 ? 22.410  19.743  3.528   1.00 96.71 311 A 1 
ATOM   2339 C  CB  . HIS A 1 311 ? 24.379  18.691  5.459   1.00 97.14 311 A 1 
ATOM   2340 C  CG  . HIS A 1 311 ? 25.630  18.174  6.101   1.00 97.14 311 A 1 
ATOM   2341 N  ND1 . HIS A 1 311 ? 25.693  17.163  7.036   1.00 90.18 311 A 1 
ATOM   2342 C  CD2 . HIS A 1 311 ? 26.925  18.598  5.911   1.00 92.23 311 A 1 
ATOM   2343 C  CE1 . HIS A 1 311 ? 26.971  16.983  7.394   1.00 92.40 311 A 1 
ATOM   2344 N  NE2 . HIS A 1 311 ? 27.753  17.849  6.724   1.00 93.29 311 A 1 
ATOM   2345 N  N   . LEU A 1 312 ? 21.897  17.595  3.201   1.00 97.66 312 A 1 
ATOM   2346 C  CA  . LEU A 1 312 ? 20.469  17.794  2.988   1.00 97.60 312 A 1 
ATOM   2347 C  C   . LEU A 1 312 ? 19.716  17.396  4.262   1.00 97.74 312 A 1 
ATOM   2348 O  O   . LEU A 1 312 ? 19.475  16.218  4.519   1.00 97.06 312 A 1 
ATOM   2349 C  CB  . LEU A 1 312 ? 20.016  17.020  1.741   1.00 96.98 312 A 1 
ATOM   2350 C  CG  . LEU A 1 312 ? 18.500  17.079  1.478   1.00 95.59 312 A 1 
ATOM   2351 C  CD1 . LEU A 1 312 ? 17.975  18.506  1.296   1.00 93.34 312 A 1 
ATOM   2352 C  CD2 . LEU A 1 312 ? 18.172  16.291  0.212   1.00 93.16 312 A 1 
ATOM   2353 N  N   . LEU A 1 313 ? 19.343  18.398  5.044   1.00 98.17 313 A 1 
ATOM   2354 C  CA  . LEU A 1 313 ? 18.559  18.196  6.249   1.00 98.10 313 A 1 
ATOM   2355 C  C   . LEU A 1 313 ? 17.069  18.149  5.920   1.00 98.11 313 A 1 
ATOM   2356 O  O   . LEU A 1 313 ? 16.541  19.038  5.265   1.00 97.47 313 A 1 
ATOM   2357 C  CB  . LEU A 1 313 ? 18.861  19.289  7.290   1.00 97.62 313 A 1 
ATOM   2358 C  CG  . LEU A 1 313 ? 20.323  19.343  7.772   1.00 95.28 313 A 1 
ATOM   2359 C  CD1 . LEU A 1 313 ? 20.431  20.405  8.877   1.00 92.71 313 A 1 
ATOM   2360 C  CD2 . LEU A 1 313 ? 20.811  18.026  8.351   1.00 92.33 313 A 1 
ATOM   2361 N  N   . THR A 1 314 ? 16.381  17.137  6.442   1.00 98.19 314 A 1 
ATOM   2362 C  CA  . THR A 1 314 ? 14.919  17.036  6.446   1.00 98.03 314 A 1 
ATOM   2363 C  C   . THR A 1 314 ? 14.468  16.874  7.888   1.00 98.28 314 A 1 
ATOM   2364 O  O   . THR A 1 314 ? 14.838  15.905  8.554   1.00 97.45 314 A 1 
ATOM   2365 C  CB  . THR A 1 314 ? 14.441  15.854  5.594   1.00 97.04 314 A 1 
ATOM   2366 O  OG1 . THR A 1 314 ? 14.942  15.968  4.287   1.00 93.44 314 A 1 
ATOM   2367 C  CG2 . THR A 1 314 ? 12.923  15.794  5.481   1.00 93.51 314 A 1 
ATOM   2368 N  N   . TYR A 1 315 ? 13.700  17.827  8.391   1.00 98.33 315 A 1 
ATOM   2369 C  CA  . TYR A 1 315 ? 13.301  17.853  9.791   1.00 98.30 315 A 1 
ATOM   2370 C  C   . TYR A 1 315 ? 11.888  18.374  9.960   1.00 98.47 315 A 1 
ATOM   2371 O  O   . TYR A 1 315 ? 11.421  19.228  9.205   1.00 97.89 315 A 1 
ATOM   2372 C  CB  . TYR A 1 315 ? 14.316  18.663  10.615  1.00 97.82 315 A 1 
ATOM   2373 C  CG  . TYR A 1 315 ? 14.576  20.064  10.109  1.00 98.07 315 A 1 
ATOM   2374 C  CD1 . TYR A 1 315 ? 15.543  20.286  9.111   1.00 96.95 315 A 1 
ATOM   2375 C  CD2 . TYR A 1 315 ? 13.860  21.155  10.636  1.00 96.76 315 A 1 
ATOM   2376 C  CE1 . TYR A 1 315 ? 15.798  21.578  8.650   1.00 96.28 315 A 1 
ATOM   2377 C  CE2 . TYR A 1 315 ? 14.106  22.465  10.181  1.00 96.22 315 A 1 
ATOM   2378 C  CZ  . TYR A 1 315 ? 15.081  22.671  9.188   1.00 96.69 315 A 1 
ATOM   2379 O  OH  . TYR A 1 315 ? 15.330  23.949  8.743   1.00 95.36 315 A 1 
ATOM   2380 N  N   . GLY A 1 316 ? 11.197  17.867  10.985  1.00 98.38 316 A 1 
ATOM   2381 C  CA  . GLY A 1 316 ? 9.815   18.234  11.196  1.00 98.45 316 A 1 
ATOM   2382 C  C   . GLY A 1 316 ? 9.232   17.720  12.501  1.00 98.68 316 A 1 
ATOM   2383 O  O   . GLY A 1 316 ? 9.914   17.127  13.342  1.00 98.19 316 A 1 
ATOM   2384 N  N   . GLY A 1 317 ? 7.940   17.964  12.640  1.00 98.65 317 A 1 
ATOM   2385 C  CA  . GLY A 1 317 ? 7.135   17.481  13.748  1.00 98.59 317 A 1 
ATOM   2386 C  C   . GLY A 1 317 ? 5.717   17.161  13.286  1.00 98.66 317 A 1 
ATOM   2387 O  O   . GLY A 1 317 ? 5.216   17.720  12.307  1.00 98.12 317 A 1 
ATOM   2388 N  N   . GLU A 1 318 ? 5.076   16.247  14.014  1.00 98.64 318 A 1 
ATOM   2389 C  CA  . GLU A 1 318 ? 3.719   15.820  13.718  1.00 98.51 318 A 1 
ATOM   2390 C  C   . GLU A 1 318 ? 2.956   15.537  15.013  1.00 98.66 318 A 1 
ATOM   2391 O  O   . GLU A 1 318 ? 3.491   14.962  15.964  1.00 98.27 318 A 1 
ATOM   2392 C  CB  . GLU A 1 318 ? 3.764   14.593  12.789  1.00 97.58 318 A 1 
ATOM   2393 C  CG  . GLU A 1 318 ? 2.380   14.096  12.347  1.00 94.35 318 A 1 
ATOM   2394 C  CD  . GLU A 1 318 ? 2.459   12.994  11.268  1.00 93.63 318 A 1 
ATOM   2395 O  OE1 . GLU A 1 318 ? 1.459   12.838  10.537  1.00 86.88 318 A 1 
ATOM   2396 O  OE2 . GLU A 1 318 ? 3.506   12.318  11.159  1.00 87.93 318 A 1 
ATOM   2397 N  N   . TYR A 1 319 ? 1.692   15.927  15.024  1.00 98.53 319 A 1 
ATOM   2398 C  CA  . TYR A 1 319 ? 0.710   15.474  15.994  1.00 98.64 319 A 1 
ATOM   2399 C  C   . TYR A 1 319 ? -0.447  14.835  15.240  1.00 98.67 319 A 1 
ATOM   2400 O  O   . TYR A 1 319 ? -0.965  15.414  14.286  1.00 98.37 319 A 1 
ATOM   2401 C  CB  . TYR A 1 319 ? 0.229   16.638  16.864  1.00 98.43 319 A 1 
ATOM   2402 C  CG  . TYR A 1 319 ? -1.019  16.320  17.662  1.00 97.57 319 A 1 
ATOM   2403 C  CD1 . TYR A 1 319 ? -2.293  16.723  17.199  1.00 95.67 319 A 1 
ATOM   2404 C  CD2 . TYR A 1 319 ? -0.932  15.566  18.854  1.00 96.35 319 A 1 
ATOM   2405 C  CE1 . TYR A 1 319 ? -3.458  16.394  17.907  1.00 95.00 319 A 1 
ATOM   2406 C  CE2 . TYR A 1 319 ? -2.091  15.226  19.576  1.00 95.05 319 A 1 
ATOM   2407 C  CZ  . TYR A 1 319 ? -3.354  15.650  19.097  1.00 94.70 319 A 1 
ATOM   2408 O  OH  . TYR A 1 319 ? -4.500  15.323  19.799  1.00 92.44 319 A 1 
ATOM   2409 N  N   . TYR A 1 320 ? -0.885  13.643  15.683  1.00 98.53 320 A 1 
ATOM   2410 C  CA  . TYR A 1 320 ? -2.116  13.044  15.197  1.00 98.54 320 A 1 
ATOM   2411 C  C   . TYR A 1 320 ? -2.827  12.266  16.300  1.00 98.66 320 A 1 
ATOM   2412 O  O   . TYR A 1 320 ? -2.219  11.778  17.247  1.00 98.30 320 A 1 
ATOM   2413 C  CB  . TYR A 1 320 ? -1.867  12.177  13.955  1.00 98.18 320 A 1 
ATOM   2414 C  CG  . TYR A 1 320 ? -1.121  10.887  14.209  1.00 98.21 320 A 1 
ATOM   2415 C  CD1 . TYR A 1 320 ? 0.288   10.873  14.232  1.00 97.46 320 A 1 
ATOM   2416 C  CD2 . TYR A 1 320 ? -1.824  9.688   14.413  1.00 97.44 320 A 1 
ATOM   2417 C  CE1 . TYR A 1 320 ? 0.989   9.680   14.458  1.00 96.71 320 A 1 
ATOM   2418 C  CE2 . TYR A 1 320 ? -1.137  8.486   14.644  1.00 96.65 320 A 1 
ATOM   2419 C  CZ  . TYR A 1 320 ? 0.275   8.482   14.664  1.00 96.74 320 A 1 
ATOM   2420 O  OH  . TYR A 1 320 ? 0.950   7.315   14.888  1.00 95.16 320 A 1 
ATOM   2421 N  N   . ARG A 1 321 ? -4.133  12.127  16.137  1.00 98.67 321 A 1 
ATOM   2422 C  CA  . ARG A 1 321 ? -5.004  11.298  16.965  1.00 98.54 321 A 1 
ATOM   2423 C  C   . ARG A 1 321 ? -5.618  10.203  16.112  1.00 98.67 321 A 1 
ATOM   2424 O  O   . ARG A 1 321 ? -6.074  10.469  14.997  1.00 97.89 321 A 1 
ATOM   2425 C  CB  . ARG A 1 321 ? -6.058  12.177  17.641  1.00 97.87 321 A 1 
ATOM   2426 C  CG  . ARG A 1 321 ? -7.088  11.373  18.442  1.00 95.86 321 A 1 
ATOM   2427 C  CD  . ARG A 1 321 ? -8.044  12.284  19.207  1.00 93.94 321 A 1 
ATOM   2428 N  NE  . ARG A 1 321 ? -7.336  12.952  20.314  1.00 89.28 321 A 1 
ATOM   2429 C  CZ  . ARG A 1 321 ? -7.811  13.796  21.202  1.00 89.18 321 A 1 
ATOM   2430 N  NH1 . ARG A 1 321 ? -9.049  14.189  21.186  1.00 80.66 321 A 1 
ATOM   2431 N  NH2 . ARG A 1 321 ? -7.017  14.241  22.132  1.00 81.27 321 A 1 
ATOM   2432 N  N   . GLN A 1 322 ? -5.701  9.007   16.676  1.00 98.45 322 A 1 
ATOM   2433 C  CA  . GLN A 1 322 ? -6.624  7.974   16.222  1.00 98.38 322 A 1 
ATOM   2434 C  C   . GLN A 1 322 ? -7.675  7.737   17.303  1.00 98.34 322 A 1 
ATOM   2435 O  O   . GLN A 1 322 ? -7.353  7.722   18.488  1.00 97.67 322 A 1 
ATOM   2436 C  CB  . GLN A 1 322 ? -5.881  6.690   15.852  1.00 97.73 322 A 1 
ATOM   2437 C  CG  . GLN A 1 322 ? -4.966  6.904   14.641  1.00 93.89 322 A 1 
ATOM   2438 C  CD  . GLN A 1 322 ? -4.321  5.605   14.154  1.00 93.60 322 A 1 
ATOM   2439 O  OE1 . GLN A 1 322 ? -3.612  4.928   14.872  1.00 85.09 322 A 1 
ATOM   2440 N  NE2 . GLN A 1 322 ? -4.544  5.219   12.924  1.00 83.17 322 A 1 
ATOM   2441 N  N   . GLU A 1 323 ? -8.922  7.570   16.895  1.00 98.25 323 A 1 
ATOM   2442 C  CA  . GLU A 1 323 ? -10.026 7.215   17.776  1.00 97.92 323 A 1 
ATOM   2443 C  C   . GLU A 1 323 ? -10.908 6.180   17.083  1.00 98.22 323 A 1 
ATOM   2444 O  O   . GLU A 1 323 ? -11.077 6.231   15.860  1.00 97.07 323 A 1 
ATOM   2445 C  CB  . GLU A 1 323 ? -10.786 8.470   18.250  1.00 94.81 323 A 1 
ATOM   2446 C  CG  . GLU A 1 323 ? -11.351 9.381   17.139  1.00 82.46 323 A 1 
ATOM   2447 C  CD  . GLU A 1 323 ? -11.781 10.783  17.650  1.00 85.94 323 A 1 
ATOM   2448 O  OE1 . GLU A 1 323 ? -11.904 11.724  16.824  1.00 80.21 323 A 1 
ATOM   2449 O  OE2 . GLU A 1 323 ? -11.913 11.000  18.858  1.00 81.39 323 A 1 
ATOM   2450 N  N   . GLN A 1 324 ? -11.425 5.211   17.842  1.00 97.76 324 A 1 
ATOM   2451 C  CA  . GLN A 1 324 ? -12.320 4.184   17.330  1.00 97.34 324 A 1 
ATOM   2452 C  C   . GLN A 1 324 ? -13.571 4.051   18.197  1.00 97.54 324 A 1 
ATOM   2453 O  O   . GLN A 1 324 ? -13.508 4.136   19.429  1.00 96.47 324 A 1 
ATOM   2454 C  CB  . GLN A 1 324 ? -11.586 2.851   17.118  1.00 93.76 324 A 1 
ATOM   2455 C  CG  . GLN A 1 324 ? -11.136 2.162   18.410  1.00 88.32 324 A 1 
ATOM   2456 C  CD  . GLN A 1 324 ? -10.448 0.818   18.159  1.00 93.37 324 A 1 
ATOM   2457 O  OE1 . GLN A 1 324 ? -9.766  0.605   17.170  1.00 85.58 324 A 1 
ATOM   2458 N  NE2 . GLN A 1 324 ? -10.606 -0.130  19.043  1.00 86.13 324 A 1 
ATOM   2459 N  N   . HIS A 1 325 ? -14.693 3.816   17.534  1.00 96.70 325 A 1 
ATOM   2460 C  CA  . HIS A 1 325 ? -16.012 3.750   18.137  1.00 96.42 325 A 1 
ATOM   2461 C  C   . HIS A 1 325 ? -16.738 2.481   17.667  1.00 96.38 325 A 1 
ATOM   2462 O  O   . HIS A 1 325 ? -17.018 2.339   16.473  1.00 94.74 325 A 1 
ATOM   2463 C  CB  . HIS A 1 325 ? -16.799 5.021   17.797  1.00 95.37 325 A 1 
ATOM   2464 C  CG  . HIS A 1 325 ? -16.117 6.292   18.234  1.00 90.85 325 A 1 
ATOM   2465 N  ND1 . HIS A 1 325 ? -15.989 6.747   19.529  1.00 78.09 325 A 1 
ATOM   2466 C  CD2 . HIS A 1 325 ? -15.476 7.198   17.430  1.00 76.71 325 A 1 
ATOM   2467 C  CE1 . HIS A 1 325 ? -15.284 7.896   19.497  1.00 78.44 325 A 1 
ATOM   2468 N  NE2 . HIS A 1 325 ? -14.965 8.192   18.242  1.00 79.72 325 A 1 
ATOM   2469 N  N   . PRO A 1 326 ? -17.054 1.536   18.587  1.00 95.67 326 A 1 
ATOM   2470 C  CA  . PRO A 1 326 ? -17.920 0.412   18.277  1.00 94.42 326 A 1 
ATOM   2471 C  C   . PRO A 1 326 ? -19.397 0.825   18.333  1.00 94.12 326 A 1 
ATOM   2472 O  O   . PRO A 1 326 ? -19.778 1.790   18.992  1.00 90.12 326 A 1 
ATOM   2473 C  CB  . PRO A 1 326 ? -17.588 -0.635  19.331  1.00 92.32 326 A 1 
ATOM   2474 C  CG  . PRO A 1 326 ? -17.278 0.210   20.563  1.00 92.38 326 A 1 
ATOM   2475 C  CD  . PRO A 1 326 ? -16.634 1.467   19.976  1.00 94.74 326 A 1 
ATOM   2476 N  N   . GLY A 1 327 ? -20.261 0.032   17.699  1.00 92.31 327 A 1 
ATOM   2477 C  CA  . GLY A 1 327 ? -21.699 0.158   17.810  1.00 91.06 327 A 1 
ATOM   2478 C  C   . GLY A 1 327 ? -22.418 -1.176  17.568  1.00 91.60 327 A 1 
ATOM   2479 O  O   . GLY A 1 327 ? -21.866 -2.104  16.981  1.00 88.01 327 A 1 
ATOM   2480 N  N   . GLY A 1 328 ? -23.653 -1.263  18.013  1.00 89.69 328 A 1 
ATOM   2481 C  CA  . GLY A 1 328 ? -24.457 -2.472  17.876  1.00 88.39 328 A 1 
ATOM   2482 C  C   . GLY A 1 328 ? -23.883 -3.662  18.645  1.00 88.93 328 A 1 
ATOM   2483 O  O   . GLY A 1 328 ? -23.515 -3.533  19.807  1.00 84.04 328 A 1 
ATOM   2484 N  N   . ALA A 1 329 ? -23.794 -4.829  17.994  1.00 87.85 329 A 1 
ATOM   2485 C  CA  . ALA A 1 329 ? -23.289 -6.072  18.580  1.00 86.29 329 A 1 
ATOM   2486 C  C   . ALA A 1 329 ? -21.778 -6.286  18.350  1.00 87.18 329 A 1 
ATOM   2487 O  O   . ALA A 1 329 ? -21.291 -7.410  18.486  1.00 83.09 329 A 1 
ATOM   2488 C  CB  . ALA A 1 329 ? -24.139 -7.230  18.052  1.00 83.58 329 A 1 
ATOM   2489 N  N   . THR A 1 330 ? -21.037 -5.246  17.982  1.00 88.08 330 A 1 
ATOM   2490 C  CA  . THR A 1 330 ? -19.599 -5.333  17.699  1.00 88.65 330 A 1 
ATOM   2491 C  C   . THR A 1 330 ? -18.816 -5.779  18.930  1.00 89.10 330 A 1 
ATOM   2492 O  O   . THR A 1 330 ? -18.977 -5.232  20.012  1.00 86.27 330 A 1 
ATOM   2493 C  CB  . THR A 1 330 ? -19.055 -3.996  17.189  1.00 85.80 330 A 1 
ATOM   2494 O  OG1 . THR A 1 330 ? -19.694 -3.704  15.974  1.00 79.80 330 A 1 
ATOM   2495 C  CG2 . THR A 1 330 ? -17.557 -4.000  16.903  1.00 81.31 330 A 1 
ATOM   2496 N  N   . THR A 1 331 ? -17.920 -6.756  18.736  1.00 89.00 331 A 1 
ATOM   2497 C  CA  . THR A 1 331 ? -17.001 -7.263  19.762  1.00 87.95 331 A 1 
ATOM   2498 C  C   . THR A 1 331 ? -15.553 -7.118  19.302  1.00 89.12 331 A 1 
ATOM   2499 O  O   . THR A 1 331 ? -15.277 -7.054  18.104  1.00 84.56 331 A 1 
ATOM   2500 C  CB  . THR A 1 331 ? -17.309 -8.728  20.118  1.00 83.79 331 A 1 
ATOM   2501 O  OG1 . THR A 1 331 ? -17.248 -9.552  18.977  1.00 77.41 331 A 1 
ATOM   2502 C  CG2 . THR A 1 331 ? -18.696 -8.900  20.731  1.00 77.12 331 A 1 
ATOM   2503 N  N   . GLY A 1 332 ? -14.621 -7.051  20.265  1.00 90.55 332 A 1 
ATOM   2504 C  CA  . GLY A 1 332 ? -13.187 -6.953  19.965  1.00 91.33 332 A 1 
ATOM   2505 C  C   . GLY A 1 332 ? -12.742 -5.634  19.325  1.00 93.64 332 A 1 
ATOM   2506 O  O   . GLY A 1 332 ? -11.635 -5.556  18.809  1.00 90.68 332 A 1 
ATOM   2507 N  N   . PHE A 1 333 ? -13.592 -4.611  19.363  1.00 94.55 333 A 1 
ATOM   2508 C  CA  . PHE A 1 333 ? -13.311 -3.277  18.841  1.00 95.44 333 A 1 
ATOM   2509 C  C   . PHE A 1 333 ? -13.657 -2.223  19.908  1.00 95.95 333 A 1 
ATOM   2510 O  O   . PHE A 1 333 ? -14.700 -1.575  19.829  1.00 93.98 333 A 1 
ATOM   2511 C  CB  . PHE A 1 333 ? -14.059 -3.085  17.520  1.00 95.26 333 A 1 
ATOM   2512 C  CG  . PHE A 1 333 ? -13.560 -1.913  16.701  1.00 95.93 333 A 1 
ATOM   2513 C  CD1 . PHE A 1 333 ? -14.218 -0.672  16.748  1.00 95.61 333 A 1 
ATOM   2514 C  CD2 . PHE A 1 333 ? -12.445 -2.079  15.868  1.00 95.67 333 A 1 
ATOM   2515 C  CE1 . PHE A 1 333 ? -13.761 0.397   15.962  1.00 94.95 333 A 1 
ATOM   2516 C  CE2 . PHE A 1 333 ? -11.988 -1.013  15.075  1.00 95.29 333 A 1 
ATOM   2517 C  CZ  . PHE A 1 333 ? -12.645 0.230   15.120  1.00 95.95 333 A 1 
ATOM   2518 N  N   . PRO A 1 334 ? -12.832 -2.090  20.967  1.00 96.03 334 A 1 
ATOM   2519 C  CA  . PRO A 1 334 ? -13.148 -1.231  22.101  1.00 95.95 334 A 1 
ATOM   2520 C  C   . PRO A 1 334 ? -13.211 0.246   21.698  1.00 96.36 334 A 1 
ATOM   2521 O  O   . PRO A 1 334 ? -12.503 0.689   20.792  1.00 95.12 334 A 1 
ATOM   2522 C  CB  . PRO A 1 334 ? -12.043 -1.482  23.128  1.00 95.00 334 A 1 
ATOM   2523 C  CG  . PRO A 1 334 ? -10.867 -1.930  22.267  1.00 93.75 334 A 1 
ATOM   2524 C  CD  . PRO A 1 334 ? -11.548 -2.737  21.162  1.00 95.48 334 A 1 
ATOM   2525 N  N   . GLN A 1 335 ? -14.025 1.035   22.414  1.00 96.32 335 A 1 
ATOM   2526 C  CA  . GLN A 1 335 ? -13.977 2.484   22.302  1.00 96.63 335 A 1 
ATOM   2527 C  C   . GLN A 1 335 ? -12.699 2.999   22.951  1.00 97.10 335 A 1 
ATOM   2528 O  O   . GLN A 1 335 ? -12.481 2.819   24.143  1.00 95.98 335 A 1 
ATOM   2529 C  CB  . GLN A 1 335 ? -15.238 3.098   22.911  1.00 95.31 335 A 1 
ATOM   2530 C  CG  . GLN A 1 335 ? -15.219 4.636   22.808  1.00 90.85 335 A 1 
ATOM   2531 C  CD  . GLN A 1 335 ? -16.587 5.272   23.020  1.00 87.82 335 A 1 
ATOM   2532 O  OE1 . GLN A 1 335 ? -17.621 4.717   22.720  1.00 78.83 335 A 1 
ATOM   2533 N  NE2 . GLN A 1 335 ? -16.637 6.484   23.511  1.00 75.25 335 A 1 
ATOM   2534 N  N   . ALA A 1 336 ? -11.844 3.642   22.158  1.00 97.14 336 A 1 
ATOM   2535 C  CA  . ALA A 1 336 ? -10.558 4.133   22.619  1.00 97.48 336 A 1 
ATOM   2536 C  C   . ALA A 1 336 ? -10.062 5.284   21.745  1.00 97.82 336 A 1 
ATOM   2537 O  O   . ALA A 1 336 ? -10.560 5.536   20.645  1.00 97.15 336 A 1 
ATOM   2538 C  CB  . ALA A 1 336 ? -9.562  2.969   22.620  1.00 96.70 336 A 1 
ATOM   2539 N  N   . LYS A 1 337 ? -9.033  5.971   22.239  1.00 97.96 337 A 1 
ATOM   2540 C  CA  . LYS A 1 337 ? -8.269  6.961   21.478  1.00 97.93 337 A 1 
ATOM   2541 C  C   . LYS A 1 337 ? -6.789  6.849   21.805  1.00 98.14 337 A 1 
ATOM   2542 O  O   . LYS A 1 337 ? -6.412  6.416   22.903  1.00 97.32 337 A 1 
ATOM   2543 C  CB  . LYS A 1 337 ? -8.832  8.375   21.714  1.00 96.10 337 A 1 
ATOM   2544 C  CG  . LYS A 1 337 ? -8.731  8.797   23.184  1.00 89.16 337 A 1 
ATOM   2545 C  CD  . LYS A 1 337 ? -9.499  10.094  23.478  1.00 89.35 337 A 1 
ATOM   2546 C  CE  . LYS A 1 337 ? -9.435  10.327  24.979  1.00 77.38 337 A 1 
ATOM   2547 N  NZ  . LYS A 1 337 ? -10.405 11.355  25.435  1.00 71.57 337 A 1 
ATOM   2548 N  N   . ILE A 1 338 ? -5.947  7.263   20.875  1.00 98.15 338 A 1 
ATOM   2549 C  CA  . ILE A 1 338 ? -4.510  7.370   21.060  1.00 98.20 338 A 1 
ATOM   2550 C  C   . ILE A 1 338 ? -4.009  8.659   20.401  1.00 98.32 338 A 1 
ATOM   2551 O  O   . ILE A 1 338 ? -4.320  8.941   19.253  1.00 98.00 338 A 1 
ATOM   2552 C  CB  . ILE A 1 338 ? -3.794  6.084   20.594  1.00 97.77 338 A 1 
ATOM   2553 C  CG1 . ILE A 1 338 ? -2.300  6.120   20.975  1.00 94.64 338 A 1 
ATOM   2554 C  CG2 . ILE A 1 338 ? -3.999  5.815   19.094  1.00 94.58 338 A 1 
ATOM   2555 C  CD1 . ILE A 1 338 ? -1.603  4.765   20.814  1.00 93.20 338 A 1 
ATOM   2556 N  N   . ASP A 1 339 ? -3.247  9.441   21.161  1.00 98.44 339 A 1 
ATOM   2557 C  CA  . ASP A 1 339 ? -2.593  10.659  20.706  1.00 98.44 339 A 1 
ATOM   2558 C  C   . ASP A 1 339 ? -1.104  10.385  20.493  1.00 98.45 339 A 1 
ATOM   2559 O  O   . ASP A 1 339 ? -0.451  9.826   21.369  1.00 97.76 339 A 1 
ATOM   2560 C  CB  . ASP A 1 339 ? -2.811  11.786  21.729  1.00 98.01 339 A 1 
ATOM   2561 C  CG  . ASP A 1 339 ? -4.245  12.306  21.736  1.00 96.78 339 A 1 
ATOM   2562 O  OD1 . ASP A 1 339 ? -4.707  12.783  20.679  1.00 91.15 339 A 1 
ATOM   2563 O  OD2 . ASP A 1 339 ? -4.932  12.307  22.774  1.00 91.36 339 A 1 
ATOM   2564 N  N   . PHE A 1 340 ? -0.563  10.801  19.363  1.00 98.55 340 A 1 
ATOM   2565 C  CA  . PHE A 1 340 ? 0.855   10.718  19.028  1.00 98.45 340 A 1 
ATOM   2566 C  C   . PHE A 1 340 ? 1.425   12.116  18.825  1.00 98.52 340 A 1 
ATOM   2567 O  O   . PHE A 1 340 ? 0.842   12.940  18.119  1.00 98.22 340 A 1 
ATOM   2568 C  CB  . PHE A 1 340 ? 1.064   9.888   17.764  1.00 98.03 340 A 1 
ATOM   2569 C  CG  . PHE A 1 340 ? 0.783   8.412   17.927  1.00 97.68 340 A 1 
ATOM   2570 C  CD1 . PHE A 1 340 ? 1.839   7.519   18.190  1.00 96.12 340 A 1 
ATOM   2571 C  CD2 . PHE A 1 340 ? -0.518  7.910   17.748  1.00 96.36 340 A 1 
ATOM   2572 C  CE1 . PHE A 1 340 ? 1.604   6.138   18.258  1.00 95.25 340 A 1 
ATOM   2573 C  CE2 . PHE A 1 340 ? -0.761  6.527   17.821  1.00 95.14 340 A 1 
ATOM   2574 C  CZ  . PHE A 1 340 ? 0.300   5.644   18.069  1.00 95.22 340 A 1 
ATOM   2575 N  N   . SER A 1 341 ? 2.612   12.355  19.384  1.00 98.50 341 A 1 
ATOM   2576 C  CA  . SER A 1 341 ? 3.420   13.541  19.139  1.00 98.59 341 A 1 
ATOM   2577 C  C   . SER A 1 341 ? 4.829   13.108  18.778  1.00 98.51 341 A 1 
ATOM   2578 O  O   . SER A 1 341 ? 5.379   12.205  19.407  1.00 97.58 341 A 1 
ATOM   2579 C  CB  . SER A 1 341 ? 3.447   14.452  20.365  1.00 98.04 341 A 1 
ATOM   2580 O  OG  . SER A 1 341 ? 2.140   14.901  20.670  1.00 91.56 341 A 1 
ATOM   2581 N  N   . SER A 1 342 ? 5.422   13.735  17.764  1.00 98.59 342 A 1 
ATOM   2582 C  CA  . SER A 1 342 ? 6.759   13.353  17.307  1.00 98.41 342 A 1 
ATOM   2583 C  C   . SER A 1 342 ? 7.531   14.513  16.705  1.00 98.56 342 A 1 
ATOM   2584 O  O   . SER A 1 342 ? 6.958   15.499  16.240  1.00 97.94 342 A 1 
ATOM   2585 C  CB  . SER A 1 342 ? 6.658   12.198  16.315  1.00 96.75 342 A 1 
ATOM   2586 O  OG  . SER A 1 342 ? 5.874   12.543  15.190  1.00 84.34 342 A 1 
ATOM   2587 N  N   . GLY A 1 343 ? 8.860   14.366  16.687  1.00 98.59 343 A 1 
ATOM   2588 C  CA  . GLY A 1 343 ? 9.769   15.235  15.962  1.00 98.52 343 A 1 
ATOM   2589 C  C   . GLY A 1 343 ? 10.950  14.433  15.426  1.00 98.68 343 A 1 
ATOM   2590 O  O   . GLY A 1 343 ? 11.398  13.483  16.065  1.00 97.86 343 A 1 
ATOM   2591 N  N   . TRP A 1 344 ? 11.453  14.805  14.258  1.00 98.53 344 A 1 
ATOM   2592 C  CA  . TRP A 1 344 ? 12.555  14.111  13.597  1.00 98.55 344 A 1 
ATOM   2593 C  C   . TRP A 1 344 ? 13.545  15.072  12.959  1.00 98.54 344 A 1 
ATOM   2594 O  O   . TRP A 1 344 ? 13.202  16.190  12.599  1.00 98.14 344 A 1 
ATOM   2595 C  CB  . TRP A 1 344 ? 12.027  13.104  12.559  1.00 98.13 344 A 1 
ATOM   2596 C  CG  . TRP A 1 344 ? 11.232  13.703  11.449  1.00 98.18 344 A 1 
ATOM   2597 C  CD1 . TRP A 1 344 ? 11.709  14.073  10.236  1.00 96.71 344 A 1 
ATOM   2598 C  CD2 . TRP A 1 344 ? 9.806   14.033  11.440  1.00 97.75 344 A 1 
ATOM   2599 N  NE1 . TRP A 1 344 ? 10.675  14.605  9.469   1.00 96.42 344 A 1 
ATOM   2600 C  CE2 . TRP A 1 344 ? 9.493   14.602  10.178  1.00 97.35 344 A 1 
ATOM   2601 C  CE3 . TRP A 1 344 ? 8.765   13.895  12.380  1.00 96.70 344 A 1 
ATOM   2602 C  CZ2 . TRP A 1 344 ? 8.186   15.032  9.862   1.00 96.30 344 A 1 
ATOM   2603 C  CZ3 . TRP A 1 344 ? 7.464   14.330  12.062  1.00 95.76 344 A 1 
ATOM   2604 C  CH2 . TRP A 1 344 ? 7.181   14.896  10.820  1.00 95.51 344 A 1 
ATOM   2605 N  N   . LEU A 1 345 ? 14.787  14.590  12.811  1.00 98.38 345 A 1 
ATOM   2606 C  CA  . LEU A 1 345 ? 15.857  15.215  12.056  1.00 98.49 345 A 1 
ATOM   2607 C  C   . LEU A 1 345 ? 16.576  14.113  11.270  1.00 98.53 345 A 1 
ATOM   2608 O  O   . LEU A 1 345 ? 17.110  13.182  11.867  1.00 97.90 345 A 1 
ATOM   2609 C  CB  . LEU A 1 345 ? 16.803  15.941  13.027  1.00 97.92 345 A 1 
ATOM   2610 C  CG  . LEU A 1 345 ? 18.077  16.497  12.375  1.00 95.59 345 A 1 
ATOM   2611 C  CD1 . LEU A 1 345 ? 17.773  17.618  11.379  1.00 90.58 345 A 1 
ATOM   2612 C  CD2 . LEU A 1 345 ? 19.000  17.070  13.452  1.00 89.83 345 A 1 
ATOM   2613 N  N   . GLN A 1 346 ? 16.592  14.243  9.949   1.00 98.43 346 A 1 
ATOM   2614 C  CA  . GLN A 1 346 ? 17.345  13.411  9.025   1.00 98.29 346 A 1 
ATOM   2615 C  C   . GLN A 1 346 ? 18.414  14.253  8.336   1.00 98.37 346 A 1 
ATOM   2616 O  O   . GLN A 1 346 ? 18.184  15.412  8.020   1.00 97.83 346 A 1 
ATOM   2617 C  CB  . GLN A 1 346 ? 16.380  12.773  7.999   1.00 97.27 346 A 1 
ATOM   2618 C  CG  . GLN A 1 346 ? 17.094  11.884  6.977   1.00 96.16 346 A 1 
ATOM   2619 C  CD  . GLN A 1 346 ? 16.111  11.289  5.969   1.00 96.94 346 A 1 
ATOM   2620 O  OE1 . GLN A 1 346 ? 15.605  10.197  6.151   1.00 89.90 346 A 1 
ATOM   2621 N  NE2 . GLN A 1 346 ? 15.825  11.987  4.904   1.00 89.39 346 A 1 
ATOM   2622 N  N   . ASP A 1 347 ? 19.567  13.626  8.060   1.00 98.20 347 A 1 
ATOM   2623 C  CA  . ASP A 1 347 ? 20.652  14.197  7.272   1.00 98.10 347 A 1 
ATOM   2624 C  C   . ASP A 1 347 ? 21.041  13.232  6.144   1.00 98.14 347 A 1 
ATOM   2625 O  O   . ASP A 1 347 ? 21.397  12.074  6.394   1.00 97.30 347 A 1 
ATOM   2626 C  CB  . ASP A 1 347 ? 21.831  14.507  8.203   1.00 97.75 347 A 1 
ATOM   2627 C  CG  . ASP A 1 347 ? 22.883  15.422  7.571   1.00 97.24 347 A 1 
ATOM   2628 O  OD1 . ASP A 1 347 ? 22.704  15.832  6.411   1.00 95.13 347 A 1 
ATOM   2629 O  OD2 . ASP A 1 347 ? 23.861  15.730  8.272   1.00 94.80 347 A 1 
ATOM   2630 N  N   . GLU A 1 348 ? 20.947  13.695  4.900   1.00 97.96 348 A 1 
ATOM   2631 C  CA  . GLU A 1 348 ? 21.486  13.026  3.718   1.00 97.75 348 A 1 
ATOM   2632 C  C   . GLU A 1 348 ? 22.779  13.737  3.315   1.00 97.74 348 A 1 
ATOM   2633 O  O   . GLU A 1 348 ? 22.769  14.848  2.782   1.00 96.84 348 A 1 
ATOM   2634 C  CB  . GLU A 1 348 ? 20.469  13.018  2.558   1.00 96.95 348 A 1 
ATOM   2635 C  CG  . GLU A 1 348 ? 19.246  12.160  2.878   1.00 94.88 348 A 1 
ATOM   2636 C  CD  . GLU A 1 348 ? 18.253  12.100  1.711   1.00 95.45 348 A 1 
ATOM   2637 O  OE1 . GLU A 1 348 ? 18.424  11.252  0.805   1.00 90.27 348 A 1 
ATOM   2638 O  OE2 . GLU A 1 348 ? 17.265  12.863  1.724   1.00 91.00 348 A 1 
ATOM   2639 N  N   . ILE A 1 349 ? 23.910  13.089  3.591   1.00 97.87 349 A 1 
ATOM   2640 C  CA  . ILE A 1 349 ? 25.246  13.653  3.397   1.00 97.73 349 A 1 
ATOM   2641 C  C   . ILE A 1 349 ? 25.820  13.133  2.088   1.00 97.63 349 A 1 
ATOM   2642 O  O   . ILE A 1 349 ? 25.977  11.928  1.902   1.00 96.94 349 A 1 
ATOM   2643 C  CB  . ILE A 1 349 ? 26.169  13.347  4.589   1.00 97.54 349 A 1 
ATOM   2644 C  CG1 . ILE A 1 349 ? 25.509  13.713  5.942   1.00 96.41 349 A 1 
ATOM   2645 C  CG2 . ILE A 1 349 ? 27.501  14.080  4.402   1.00 96.44 349 A 1 
ATOM   2646 C  CD1 . ILE A 1 349 ? 26.336  13.332  7.179   1.00 94.16 349 A 1 
ATOM   2647 N  N   . THR A 1 350 ? 26.210  14.041  1.196   1.00 97.14 350 A 1 
ATOM   2648 C  CA  . THR A 1 350 ? 26.959  13.722  -0.026  1.00 96.78 350 A 1 
ATOM   2649 C  C   . THR A 1 350 ? 28.371  14.254  0.106   1.00 97.08 350 A 1 
ATOM   2650 O  O   . THR A 1 350 ? 28.576  15.454  0.274   1.00 95.83 350 A 1 
ATOM   2651 C  CB  . THR A 1 350 ? 26.260  14.293  -1.270  1.00 95.36 350 A 1 
ATOM   2652 O  OG1 . THR A 1 350 ? 24.935  13.833  -1.314  1.00 87.26 350 A 1 
ATOM   2653 C  CG2 . THR A 1 350 ? 26.935  13.842  -2.565  1.00 86.07 350 A 1 
ATOM   2654 N  N   . LEU A 1 351 ? 29.373  13.368  0.027   1.00 97.09 351 A 1 
ATOM   2655 C  CA  . LEU A 1 351 ? 30.777  13.776  0.024   1.00 97.07 351 A 1 
ATOM   2656 C  C   . LEU A 1 351 ? 31.173  14.263  -1.373  1.00 96.38 351 A 1 
ATOM   2657 O  O   . LEU A 1 351 ? 30.838  13.640  -2.372  1.00 94.39 351 A 1 
ATOM   2658 C  CB  . LEU A 1 351 ? 31.683  12.638  0.522   1.00 96.67 351 A 1 
ATOM   2659 C  CG  . LEU A 1 351 ? 31.377  12.134  1.941   1.00 95.50 351 A 1 
ATOM   2660 C  CD1 . LEU A 1 351 ? 32.452  11.122  2.367   1.00 92.97 351 A 1 
ATOM   2661 C  CD2 . LEU A 1 351 ? 31.364  13.247  2.988   1.00 92.11 351 A 1 
ATOM   2662 N  N   . ARG A 1 352 ? 31.914  15.366  -1.441  1.00 95.81 352 A 1 
ATOM   2663 C  CA  . ARG A 1 352 ? 32.362  15.953  -2.714  1.00 94.91 352 A 1 
ATOM   2664 C  C   . ARG A 1 352 ? 33.531  15.178  -3.323  1.00 94.73 352 A 1 
ATOM   2665 O  O   . ARG A 1 352 ? 33.563  14.950  -4.525  1.00 91.39 352 A 1 
ATOM   2666 C  CB  . ARG A 1 352 ? 32.738  17.422  -2.468  1.00 93.07 352 A 1 
ATOM   2667 C  CG  . ARG A 1 352 ? 33.055  18.160  -3.786  1.00 88.26 352 A 1 
ATOM   2668 C  CD  . ARG A 1 352 ? 33.620  19.554  -3.508  1.00 86.17 352 A 1 
ATOM   2669 N  NE  . ARG A 1 352 ? 34.910  19.452  -2.826  1.00 79.47 352 A 1 
ATOM   2670 C  CZ  . ARG A 1 352 ? 35.503  20.353  -2.059  1.00 76.55 352 A 1 
ATOM   2671 N  NH1 . ARG A 1 352 ? 35.013  21.564  -1.927  1.00 69.84 352 A 1 
ATOM   2672 N  NH2 . ARG A 1 352 ? 36.580  20.017  -1.422  1.00 68.67 352 A 1 
ATOM   2673 N  N   . ASP A 1 353 ? 34.500  14.806  -2.488  1.00 94.74 353 A 1 
ATOM   2674 C  CA  . ASP A 1 353 ? 35.803  14.293  -2.935  1.00 94.68 353 A 1 
ATOM   2675 C  C   . ASP A 1 353 ? 35.899  12.758  -2.864  1.00 95.28 353 A 1 
ATOM   2676 O  O   . ASP A 1 353 ? 36.923  12.173  -3.201  1.00 91.88 353 A 1 
ATOM   2677 C  CB  . ASP A 1 353 ? 36.923  14.988  -2.133  1.00 92.68 353 A 1 
ATOM   2678 C  CG  . ASP A 1 353 ? 36.857  16.525  -2.148  1.00 88.79 353 A 1 
ATOM   2679 O  OD1 . ASP A 1 353 ? 36.492  17.133  -3.183  1.00 83.22 353 A 1 
ATOM   2680 O  OD2 . ASP A 1 353 ? 37.143  17.154  -1.102  1.00 83.31 353 A 1 
ATOM   2681 N  N   . LEU A 1 354 ? 34.839  12.088  -2.408  1.00 96.49 354 A 1 
ATOM   2682 C  CA  . LEU A 1 354 ? 34.743  10.635  -2.292  1.00 96.88 354 A 1 
ATOM   2683 C  C   . LEU A 1 354 ? 33.370  10.157  -2.791  1.00 97.11 354 A 1 
ATOM   2684 O  O   . LEU A 1 354 ? 32.372  10.820  -2.513  1.00 95.61 354 A 1 
ATOM   2685 C  CB  . LEU A 1 354 ? 34.953  10.206  -0.825  1.00 95.71 354 A 1 
ATOM   2686 C  CG  . LEU A 1 354 ? 36.363  10.427  -0.270  1.00 92.72 354 A 1 
ATOM   2687 C  CD1 . LEU A 1 354 ? 36.378  10.129  1.230   1.00 87.88 354 A 1 
ATOM   2688 C  CD2 . LEU A 1 354 ? 37.395  9.503   -0.934  1.00 87.08 354 A 1 
ATOM   2689 N  N   . PRO A 1 355 ? 33.276  8.991   -3.439  1.00 97.01 355 A 1 
ATOM   2690 C  CA  . PRO A 1 355 ? 32.008  8.427   -3.907  1.00 96.96 355 A 1 
ATOM   2691 C  C   . PRO A 1 355 ? 31.238  7.763   -2.755  1.00 97.31 355 A 1 
ATOM   2692 O  O   . PRO A 1 355 ? 30.972  6.556   -2.768  1.00 95.99 355 A 1 
ATOM   2693 C  CB  . PRO A 1 355 ? 32.417  7.473   -5.027  1.00 95.72 355 A 1 
ATOM   2694 C  CG  . PRO A 1 355 ? 33.748  6.920   -4.526  1.00 93.53 355 A 1 
ATOM   2695 C  CD  . PRO A 1 355 ? 34.375  8.136   -3.831  1.00 96.14 355 A 1 
ATOM   2696 N  N   . ILE A 1 356 ? 30.924  8.536   -1.723  1.00 97.51 356 A 1 
ATOM   2697 C  CA  . ILE A 1 356 ? 30.254  8.072   -0.511  1.00 97.73 356 A 1 
ATOM   2698 C  C   . ILE A 1 356 ? 29.063  8.977   -0.218  1.00 97.79 356 A 1 
ATOM   2699 O  O   . ILE A 1 356 ? 29.178  10.199  -0.189  1.00 96.94 356 A 1 
ATOM   2700 C  CB  . ILE A 1 356 ? 31.236  7.995   0.687   1.00 97.40 356 A 1 
ATOM   2701 C  CG1 . ILE A 1 356 ? 32.430  7.068   0.377   1.00 95.75 356 A 1 
ATOM   2702 C  CG2 . ILE A 1 356 ? 30.497  7.534   1.953   1.00 95.88 356 A 1 
ATOM   2703 C  CD1 . ILE A 1 356 ? 33.505  7.010   1.470   1.00 92.47 356 A 1 
ATOM   2704 N  N   . THR A 1 357 ? 27.937  8.358   0.071   1.00 97.94 357 A 1 
ATOM   2705 C  CA  . THR A 1 357 ? 26.745  9.002   0.612   1.00 97.78 357 A 1 
ATOM   2706 C  C   . THR A 1 357 ? 26.424  8.417   1.981   1.00 98.07 357 A 1 
ATOM   2707 O  O   . THR A 1 357 ? 26.536  7.210   2.191   1.00 97.36 357 A 1 
ATOM   2708 C  CB  . THR A 1 357 ? 25.517  8.891   -0.312  1.00 96.23 357 A 1 
ATOM   2709 O  OG1 . THR A 1 357 ? 25.715  7.990   -1.387  1.00 80.97 357 A 1 
ATOM   2710 C  CG2 . THR A 1 357 ? 25.162  10.228  -0.921  1.00 79.73 357 A 1 
ATOM   2711 N  N   . LEU A 1 358 ? 26.032  9.266   2.923   1.00 97.93 358 A 1 
ATOM   2712 C  CA  . LEU A 1 358 ? 25.644  8.883   4.271   1.00 98.00 358 A 1 
ATOM   2713 C  C   . LEU A 1 358 ? 24.181  9.258   4.505   1.00 98.06 358 A 1 
ATOM   2714 O  O   . LEU A 1 358 ? 23.715  10.290  4.033   1.00 97.40 358 A 1 
ATOM   2715 C  CB  . LEU A 1 358 ? 26.576  9.549   5.307   1.00 97.80 358 A 1 
ATOM   2716 C  CG  . LEU A 1 358 ? 28.074  9.233   5.139   1.00 96.18 358 A 1 
ATOM   2717 C  CD1 . LEU A 1 358 ? 28.903  10.103  6.087   1.00 92.46 358 A 1 
ATOM   2718 C  CD2 . LEU A 1 358 ? 28.389  7.777   5.453   1.00 91.34 358 A 1 
ATOM   2719 N  N   . LEU A 1 359 ? 23.480  8.426   5.253   1.00 97.74 359 A 1 
ATOM   2720 C  CA  . LEU A 1 359 ? 22.126  8.688   5.722   1.00 97.61 359 A 1 
ATOM   2721 C  C   . LEU A 1 359 ? 22.128  8.548   7.238   1.00 97.81 359 A 1 
ATOM   2722 O  O   . LEU A 1 359 ? 22.402  7.473   7.759   1.00 97.25 359 A 1 
ATOM   2723 C  CB  . LEU A 1 359 ? 21.157  7.715   5.033   1.00 96.73 359 A 1 
ATOM   2724 C  CG  . LEU A 1 359 ? 19.695  7.838   5.519   1.00 95.78 359 A 1 
ATOM   2725 C  CD1 . LEU A 1 359 ? 19.079  9.185   5.155   1.00 94.01 359 A 1 
ATOM   2726 C  CD2 . LEU A 1 359 ? 18.850  6.744   4.875   1.00 93.80 359 A 1 
ATOM   2727 N  N   . GLY A 1 360 ? 21.799  9.619   7.946   1.00 98.07 360 A 1 
ATOM   2728 C  CA  . GLY A 1 360 ? 21.699  9.636   9.388   1.00 98.07 360 A 1 
ATOM   2729 C  C   . GLY A 1 360 ? 20.413  10.293  9.856   1.00 98.24 360 A 1 
ATOM   2730 O  O   . GLY A 1 360 ? 19.812  11.091  9.143   1.00 97.38 360 A 1 
ATOM   2731 N  N   . GLY A 1 361 ? 19.980  9.972   11.066  1.00 98.14 361 A 1 
ATOM   2732 C  CA  . GLY A 1 361 ? 18.872  10.695  11.660  1.00 98.29 361 A 1 
ATOM   2733 C  C   . GLY A 1 361 ? 18.362  10.085  12.951  1.00 98.53 361 A 1 
ATOM   2734 O  O   . GLY A 1 361 ? 18.702  8.960   13.329  1.00 97.88 361 A 1 
ATOM   2735 N  N   . THR A 1 362 ? 17.534  10.868  13.635  1.00 98.44 362 A 1 
ATOM   2736 C  CA  . THR A 1 362 ? 16.850  10.434  14.848  1.00 98.42 362 A 1 
ATOM   2737 C  C   . THR A 1 362 ? 15.447  11.025  14.912  1.00 98.56 362 A 1 
ATOM   2738 O  O   . THR A 1 362 ? 15.180  12.102  14.380  1.00 97.84 362 A 1 
ATOM   2739 C  CB  . THR A 1 362 ? 17.684  10.760  16.098  1.00 97.45 362 A 1 
ATOM   2740 O  OG1 . THR A 1 362 ? 17.180  10.055  17.205  1.00 89.69 362 A 1 
ATOM   2741 C  CG2 . THR A 1 362 ? 17.714  12.246  16.460  1.00 89.45 362 A 1 
ATOM   2742 N  N   . ARG A 1 363 ? 14.549  10.297  15.569  1.00 98.44 363 A 1 
ATOM   2743 C  CA  . ARG A 1 363 ? 13.169  10.697  15.815  1.00 98.25 363 A 1 
ATOM   2744 C  C   . ARG A 1 363 ? 12.813  10.436  17.265  1.00 98.44 363 A 1 
ATOM   2745 O  O   . ARG A 1 363 ? 13.177  9.398   17.805  1.00 97.47 363 A 1 
ATOM   2746 C  CB  . ARG A 1 363 ? 12.265  9.921   14.847  1.00 96.94 363 A 1 
ATOM   2747 C  CG  . ARG A 1 363 ? 10.781  10.230  15.041  1.00 95.58 363 A 1 
ATOM   2748 C  CD  . ARG A 1 363 ? 9.960   9.435   14.044  1.00 94.32 363 A 1 
ATOM   2749 N  NE  . ARG A 1 363 ? 8.533   9.726   14.198  1.00 91.98 363 A 1 
ATOM   2750 C  CZ  . ARG A 1 363 ? 7.731   10.306  13.325  1.00 93.96 363 A 1 
ATOM   2751 N  NH1 . ARG A 1 363 ? 8.135   10.711  12.152  1.00 83.91 363 A 1 
ATOM   2752 N  NH2 . ARG A 1 363 ? 6.482   10.483  13.633  1.00 87.44 363 A 1 
ATOM   2753 N  N   . TYR A 1 364 ? 12.081  11.370  17.857  1.00 98.32 364 A 1 
ATOM   2754 C  CA  . TYR A 1 364 ? 11.402  11.188  19.126  1.00 98.42 364 A 1 
ATOM   2755 C  C   . TYR A 1 364 ? 9.907   11.002  18.872  1.00 98.44 364 A 1 
ATOM   2756 O  O   . TYR A 1 364 ? 9.304   11.819  18.181  1.00 97.87 364 A 1 
ATOM   2757 C  CB  . TYR A 1 364 ? 11.661  12.397  20.027  1.00 98.04 364 A 1 
ATOM   2758 C  CG  . TYR A 1 364 ? 10.962  12.304  21.366  1.00 97.44 364 A 1 
ATOM   2759 C  CD1 . TYR A 1 364 ? 9.830   13.103  21.645  1.00 95.65 364 A 1 
ATOM   2760 C  CD2 . TYR A 1 364 ? 11.427  11.397  22.338  1.00 95.85 364 A 1 
ATOM   2761 C  CE1 . TYR A 1 364 ? 9.195   13.020  22.886  1.00 94.81 364 A 1 
ATOM   2762 C  CE2 . TYR A 1 364 ? 10.790  11.310  23.588  1.00 94.68 364 A 1 
ATOM   2763 C  CZ  . TYR A 1 364 ? 9.681   12.122  23.861  1.00 94.90 364 A 1 
ATOM   2764 O  OH  . TYR A 1 364 ? 9.074   12.048  25.092  1.00 92.61 364 A 1 
ATOM   2765 N  N   . ASP A 1 365 ? 9.333   9.948   19.424  1.00 98.16 365 A 1 
ATOM   2766 C  CA  . ASP A 1 365 ? 7.899   9.691   19.424  1.00 97.94 365 A 1 
ATOM   2767 C  C   . ASP A 1 365 ? 7.402   9.562   20.862  1.00 98.14 365 A 1 
ATOM   2768 O  O   . ASP A 1 365 ? 8.038   8.904   21.690  1.00 97.61 365 A 1 
ATOM   2769 C  CB  . ASP A 1 365 ? 7.576   8.417   18.625  1.00 97.05 365 A 1 
ATOM   2770 C  CG  . ASP A 1 365 ? 7.716   8.608   17.107  1.00 95.24 365 A 1 
ATOM   2771 O  OD1 . ASP A 1 365 ? 6.761   9.104   16.465  1.00 89.96 365 A 1 
ATOM   2772 O  OD2 . ASP A 1 365 ? 8.753   8.224   16.528  1.00 90.08 365 A 1 
ATOM   2773 N  N   . SER A 1 366 ? 6.253   10.158  21.155  1.00 98.10 366 A 1 
ATOM   2774 C  CA  . SER A 1 366 ? 5.515   10.012  22.403  1.00 98.25 366 A 1 
ATOM   2775 C  C   . SER A 1 366 ? 4.058   9.731   22.086  1.00 98.42 366 A 1 
ATOM   2776 O  O   . SER A 1 366 ? 3.477   10.377  21.209  1.00 97.67 366 A 1 
ATOM   2777 C  CB  . SER A 1 366 ? 5.646   11.285  23.239  1.00 97.20 366 A 1 
ATOM   2778 O  OG  . SER A 1 366 ? 4.893   11.189  24.430  1.00 88.95 366 A 1 
ATOM   2779 N  N   . TYR A 1 367 ? 3.452   8.775   22.795  1.00 98.00 367 A 1 
ATOM   2780 C  CA  . TYR A 1 367 ? 2.034   8.488   22.650  1.00 98.04 367 A 1 
ATOM   2781 C  C   . TYR A 1 367 ? 1.344   8.289   24.000  1.00 98.16 367 A 1 
ATOM   2782 O  O   . TYR A 1 367 ? 1.957   7.859   24.974  1.00 97.54 367 A 1 
ATOM   2783 C  CB  . TYR A 1 367 ? 1.812   7.285   21.723  1.00 97.57 367 A 1 
ATOM   2784 C  CG  . TYR A 1 367 ? 2.282   5.950   22.263  1.00 97.81 367 A 1 
ATOM   2785 C  CD1 . TYR A 1 367 ? 3.515   5.401   21.850  1.00 96.21 367 A 1 
ATOM   2786 C  CD2 . TYR A 1 367 ? 1.485   5.225   23.172  1.00 96.42 367 A 1 
ATOM   2787 C  CE1 . TYR A 1 367 ? 3.942   4.158   22.330  1.00 95.60 367 A 1 
ATOM   2788 C  CE2 . TYR A 1 367 ? 1.901   3.980   23.669  1.00 95.46 367 A 1 
ATOM   2789 C  CZ  . TYR A 1 367 ? 3.128   3.445   23.241  1.00 96.29 367 A 1 
ATOM   2790 O  OH  . TYR A 1 367 ? 3.535   2.231   23.715  1.00 94.79 367 A 1 
ATOM   2791 N  N   . ARG A 1 368 ? 0.043   8.576   24.008  1.00 97.81 368 A 1 
ATOM   2792 C  CA  . ARG A 1 368 ? -0.883  8.288   25.099  1.00 97.91 368 A 1 
ATOM   2793 C  C   . ARG A 1 368 ? -2.139  7.632   24.549  1.00 98.09 368 A 1 
ATOM   2794 O  O   . ARG A 1 368 ? -2.931  8.277   23.860  1.00 96.97 368 A 1 
ATOM   2795 C  CB  . ARG A 1 368 ? -1.182  9.582   25.860  1.00 97.19 368 A 1 
ATOM   2796 C  CG  . ARG A 1 368 ? -2.290  9.382   26.913  1.00 93.69 368 A 1 
ATOM   2797 C  CD  . ARG A 1 368 ? -2.386  10.596  27.837  1.00 90.21 368 A 1 
ATOM   2798 N  NE  . ARG A 1 368 ? -1.220  10.637  28.720  1.00 81.38 368 A 1 
ATOM   2799 C  CZ  . ARG A 1 368 ? -0.823  11.586  29.535  1.00 75.68 368 A 1 
ATOM   2800 N  NH1 . ARG A 1 368 ? -1.500  12.694  29.688  1.00 67.93 368 A 1 
ATOM   2801 N  NH2 . ARG A 1 368 ? 0.275   11.390  30.203  1.00 67.72 368 A 1 
ATOM   2802 N  N   . GLY A 1 369 ? -2.324  6.355   24.868  1.00 97.49 369 A 1 
ATOM   2803 C  CA  . GLY A 1 369 ? -3.574  5.632   24.670  1.00 97.22 369 A 1 
ATOM   2804 C  C   . GLY A 1 369 ? -4.502  5.818   25.863  1.00 97.44 369 A 1 
ATOM   2805 O  O   . GLY A 1 369 ? -4.045  5.803   27.002  1.00 96.45 369 A 1 
ATOM   2806 N  N   . SER A 1 370 ? -5.797  5.984   25.621  1.00 97.41 370 A 1 
ATOM   2807 C  CA  . SER A 1 370 ? -6.805  6.098   26.673  1.00 97.41 370 A 1 
ATOM   2808 C  C   . SER A 1 370 ? -8.141  5.479   26.260  1.00 97.55 370 A 1 
ATOM   2809 O  O   . SER A 1 370 ? -8.538  5.547   25.097  1.00 95.88 370 A 1 
ATOM   2810 C  CB  . SER A 1 370 ? -6.987  7.561   27.107  1.00 95.53 370 A 1 
ATOM   2811 O  OG  . SER A 1 370 ? -7.266  8.419   26.015  1.00 83.88 370 A 1 
ATOM   2812 N  N   . SER A 1 371 ? -8.824  4.885   27.247  1.00 97.05 371 A 1 
ATOM   2813 C  CA  . SER A 1 371 ? -10.157 4.319   27.094  1.00 96.82 371 A 1 
ATOM   2814 C  C   . SER A 1 371 ? -10.935 4.495   28.394  1.00 96.57 371 A 1 
ATOM   2815 O  O   . SER A 1 371 ? -10.352 4.498   29.474  1.00 94.03 371 A 1 
ATOM   2816 C  CB  . SER A 1 371 ? -10.063 2.844   26.723  1.00 96.01 371 A 1 
ATOM   2817 O  OG  . SER A 1 371 ? -11.347 2.300   26.488  1.00 93.02 371 A 1 
ATOM   2818 N  N   . ASP A 1 372 ? -12.257 4.644   28.290  1.00 95.24 372 A 1 
ATOM   2819 C  CA  . ASP A 1 372 ? -13.112 4.859   29.445  1.00 93.96 372 A 1 
ATOM   2820 C  C   . ASP A 1 372 ? -13.063 3.675   30.414  1.00 93.56 372 A 1 
ATOM   2821 O  O   . ASP A 1 372 ? -13.243 2.514   30.042  1.00 88.00 372 A 1 
ATOM   2822 C  CB  . ASP A 1 372 ? -14.555 5.163   29.008  1.00 91.12 372 A 1 
ATOM   2823 C  CG  . ASP A 1 372 ? -14.751 6.585   28.459  1.00 81.37 372 A 1 
ATOM   2824 O  OD1 . ASP A 1 372 ? -13.982 7.474   28.869  1.00 73.99 372 A 1 
ATOM   2825 O  OD2 . ASP A 1 372 ? -15.683 6.772   27.652  1.00 74.23 372 A 1 
ATOM   2826 N  N   . GLY A 1 373 ? -12.801 3.970   31.692  1.00 92.88 373 A 1 
ATOM   2827 C  CA  . GLY A 1 373 ? -12.739 2.982   32.774  1.00 93.01 373 A 1 
ATOM   2828 C  C   . GLY A 1 373 ? -11.402 2.249   32.919  1.00 94.31 373 A 1 
ATOM   2829 O  O   . GLY A 1 373 ? -11.210 1.543   33.912  1.00 90.34 373 A 1 
ATOM   2830 N  N   . TYR A 1 374 ? -10.443 2.439   32.007  1.00 95.20 374 A 1 
ATOM   2831 C  CA  . TYR A 1 374 ? -9.121  1.819   32.051  1.00 95.77 374 A 1 
ATOM   2832 C  C   . TYR A 1 374 ? -7.999  2.841   32.247  1.00 96.00 374 A 1 
ATOM   2833 O  O   . TYR A 1 374 ? -8.174  4.043   32.078  1.00 93.58 374 A 1 
ATOM   2834 C  CB  . TYR A 1 374 ? -8.929  0.950   30.802  1.00 94.74 374 A 1 
ATOM   2835 C  CG  . TYR A 1 374 ? -9.942  -0.167  30.706  1.00 95.21 374 A 1 
ATOM   2836 C  CD1 . TYR A 1 374 ? -9.950  -1.215  31.646  1.00 92.54 374 A 1 
ATOM   2837 C  CD2 . TYR A 1 374 ? -10.931 -0.149  29.697  1.00 92.84 374 A 1 
ATOM   2838 C  CE1 . TYR A 1 374 ? -10.914 -2.228  31.593  1.00 91.37 374 A 1 
ATOM   2839 C  CE2 . TYR A 1 374 ? -11.900 -1.168  29.626  1.00 92.00 374 A 1 
ATOM   2840 C  CZ  . TYR A 1 374 ? -11.886 -2.202  30.584  1.00 92.51 374 A 1 
ATOM   2841 O  OH  . TYR A 1 374 ? -12.831 -3.198  30.533  1.00 90.73 374 A 1 
ATOM   2842 N  N   . LYS A 1 375 ? -6.820  2.354   32.642  1.00 95.54 375 A 1 
ATOM   2843 C  CA  . LYS A 1 375 ? -5.630  3.200   32.754  1.00 95.53 375 A 1 
ATOM   2844 C  C   . LYS A 1 375 ? -5.126  3.612   31.380  1.00 96.43 375 A 1 
ATOM   2845 O  O   . LYS A 1 375 ? -5.125  2.815   30.448  1.00 94.98 375 A 1 
ATOM   2846 C  CB  . LYS A 1 375 ? -4.515  2.486   33.528  1.00 93.33 375 A 1 
ATOM   2847 C  CG  . LYS A 1 375 ? -4.467  2.925   34.994  1.00 82.30 375 A 1 
ATOM   2848 C  CD  . LYS A 1 375 ? -3.255  2.306   35.669  1.00 74.61 375 A 1 
ATOM   2849 C  CE  . LYS A 1 375 ? -3.100  2.846   37.090  1.00 63.45 375 A 1 
ATOM   2850 N  NZ  . LYS A 1 375 ? -1.883  2.295   37.736  1.00 54.39 375 A 1 
ATOM   2851 N  N   . ASP A 1 376 ? -4.586  4.840   31.318  1.00 96.45 376 A 1 
ATOM   2852 C  CA  . ASP A 1 376 ? -3.829  5.309   30.171  1.00 96.70 376 A 1 
ATOM   2853 C  C   . ASP A 1 376 ? -2.575  4.442   29.962  1.00 96.61 376 A 1 
ATOM   2854 O  O   . ASP A 1 376 ? -1.933  3.991   30.909  1.00 94.55 376 A 1 
ATOM   2855 C  CB  . ASP A 1 376 ? -3.440  6.785   30.343  1.00 95.80 376 A 1 
ATOM   2856 C  CG  . ASP A 1 376 ? -4.616  7.774   30.328  1.00 95.11 376 A 1 
ATOM   2857 O  OD1 . ASP A 1 376 ? -5.780  7.342   30.134  1.00 91.01 376 A 1 
ATOM   2858 O  OD2 . ASP A 1 376 ? -4.352  8.984   30.497  1.00 90.93 376 A 1 
ATOM   2859 N  N   . VAL A 1 377 ? -2.221  4.210   28.695  1.00 96.70 377 A 1 
ATOM   2860 C  CA  . VAL A 1 377 ? -0.985  3.554   28.269  1.00 96.67 377 A 1 
ATOM   2861 C  C   . VAL A 1 377 ? -0.101  4.605   27.619  1.00 96.96 377 A 1 
ATOM   2862 O  O   . VAL A 1 377 ? -0.378  5.073   26.514  1.00 95.99 377 A 1 
ATOM   2863 C  CB  . VAL A 1 377 ? -1.254  2.368   27.332  1.00 95.67 377 A 1 
ATOM   2864 C  CG1 . VAL A 1 377 ? 0.048   1.705   26.883  1.00 92.06 377 A 1 
ATOM   2865 C  CG2 . VAL A 1 377 ? -2.109  1.296   28.030  1.00 93.03 377 A 1 
ATOM   2866 N  N   . ASP A 1 378 ? 0.981   4.984   28.321  1.00 96.73 378 A 1 
ATOM   2867 C  CA  . ASP A 1 378 ? 1.929   6.000   27.895  1.00 96.64 378 A 1 
ATOM   2868 C  C   . ASP A 1 378 ? 3.279   5.355   27.565  1.00 97.07 378 A 1 
ATOM   2869 O  O   . ASP A 1 378 ? 3.767   4.494   28.303  1.00 94.41 378 A 1 
ATOM   2870 C  CB  . ASP A 1 378 ? 2.103   7.050   29.005  1.00 93.71 378 A 1 
ATOM   2871 C  CG  . ASP A 1 378 ? 0.866   7.919   29.250  1.00 88.88 378 A 1 
ATOM   2872 O  OD1 . ASP A 1 378 ? 0.450   8.611   28.300  1.00 79.33 378 A 1 
ATOM   2873 O  OD2 . ASP A 1 378 ? 0.395   8.029   30.394  1.00 80.25 378 A 1 
ATOM   2874 N  N   . ALA A 1 379 ? 3.921   5.798   26.483  1.00 97.31 379 A 1 
ATOM   2875 C  CA  . ALA A 1 379 ? 5.335   5.542   26.245  1.00 97.33 379 A 1 
ATOM   2876 C  C   . ALA A 1 379 ? 5.947   6.608   25.337  1.00 97.71 379 A 1 
ATOM   2877 O  O   . ALA A 1 379 ? 5.263   7.257   24.544  1.00 96.87 379 A 1 
ATOM   2878 C  CB  . ALA A 1 379 ? 5.536   4.144   25.651  1.00 96.29 379 A 1 
ATOM   2879 N  N   . ASP A 1 380 ? 7.270   6.721   25.422  1.00 97.67 380 A 1 
ATOM   2880 C  CA  . ASP A 1 380 ? 8.092   7.495   24.512  1.00 97.30 380 A 1 
ATOM   2881 C  C   . ASP A 1 380 ? 9.259   6.650   23.989  1.00 97.43 380 A 1 
ATOM   2882 O  O   . ASP A 1 380 ? 9.701   5.684   24.619  1.00 95.44 380 A 1 
ATOM   2883 C  CB  . ASP A 1 380 ? 8.550   8.792   25.194  1.00 94.68 380 A 1 
ATOM   2884 C  CG  . ASP A 1 380 ? 9.495   8.572   26.370  1.00 89.55 380 A 1 
ATOM   2885 O  OD1 . ASP A 1 380 ? 9.157   7.788   27.275  1.00 81.96 380 A 1 
ATOM   2886 O  OD2 . ASP A 1 380 ? 10.577  9.207   26.357  1.00 82.93 380 A 1 
ATOM   2887 N  N   . LYS A 1 381 ? 9.728   6.967   22.775  1.00 97.72 381 A 1 
ATOM   2888 C  CA  . LYS A 1 381 ? 10.807  6.243   22.108  1.00 97.44 381 A 1 
ATOM   2889 C  C   . LYS A 1 381 ? 11.653  7.164   21.251  1.00 98.05 381 A 1 
ATOM   2890 O  O   . LYS A 1 381 ? 11.138  7.974   20.489  1.00 97.22 381 A 1 
ATOM   2891 C  CB  . LYS A 1 381 ? 10.228  5.094   21.252  1.00 95.06 381 A 1 
ATOM   2892 C  CG  . LYS A 1 381 ? 9.967   3.797   22.042  1.00 85.33 381 A 1 
ATOM   2893 C  CD  . LYS A 1 381 ? 11.265  3.085   22.417  1.00 82.76 381 A 1 
ATOM   2894 C  CE  . LYS A 1 381 ? 10.963  1.839   23.230  1.00 77.80 381 A 1 
ATOM   2895 N  NZ  . LYS A 1 381 ? 12.173  0.998   23.414  1.00 70.01 381 A 1 
ATOM   2896 N  N   . TRP A 1 382 ? 12.966  6.951   21.317  1.00 97.93 382 A 1 
ATOM   2897 C  CA  . TRP A 1 382 ? 13.902  7.414   20.311  1.00 98.19 382 A 1 
ATOM   2898 C  C   . TRP A 1 382 ? 14.137  6.306   19.293  1.00 98.08 382 A 1 
ATOM   2899 O  O   . TRP A 1 382 ? 14.425  5.170   19.656  1.00 96.71 382 A 1 
ATOM   2900 C  CB  . TRP A 1 382 ? 15.203  7.865   20.976  1.00 97.82 382 A 1 
ATOM   2901 C  CG  . TRP A 1 382 ? 15.049  9.125   21.775  1.00 97.59 382 A 1 
ATOM   2902 C  CD1 . TRP A 1 382 ? 14.728  9.196   23.083  1.00 95.46 382 A 1 
ATOM   2903 C  CD2 . TRP A 1 382 ? 15.180  10.511  21.304  1.00 96.54 382 A 1 
ATOM   2904 N  NE1 . TRP A 1 382 ? 14.654  10.536  23.471  1.00 94.94 382 A 1 
ATOM   2905 C  CE2 . TRP A 1 382 ? 14.930  11.366  22.404  1.00 96.02 382 A 1 
ATOM   2906 C  CE3 . TRP A 1 382 ? 15.494  11.093  20.062  1.00 95.25 382 A 1 
ATOM   2907 C  CZ2 . TRP A 1 382 ? 14.988  12.775  22.277  1.00 94.73 382 A 1 
ATOM   2908 C  CZ3 . TRP A 1 382 ? 15.553  12.504  19.934  1.00 93.69 382 A 1 
ATOM   2909 C  CH2 . TRP A 1 382 ? 15.296  13.319  21.029  1.00 93.51 382 A 1 
ATOM   2910 N  N   . SER A 1 383 ? 14.025  6.630   18.010  1.00 98.14 383 A 1 
ATOM   2911 C  CA  . SER A 1 383 ? 14.323  5.740   16.886  1.00 97.80 383 A 1 
ATOM   2912 C  C   . SER A 1 383 ? 15.362  6.413   16.007  1.00 98.04 383 A 1 
ATOM   2913 O  O   . SER A 1 383 ? 15.120  7.501   15.483  1.00 97.27 383 A 1 
ATOM   2914 C  CB  . SER A 1 383 ? 13.065  5.425   16.084  1.00 96.38 383 A 1 
ATOM   2915 O  OG  . SER A 1 383 ? 12.052  4.881   16.923  1.00 91.15 383 A 1 
ATOM   2916 N  N   . SER A 1 384 ? 16.519  5.772   15.832  1.00 98.11 384 A 1 
ATOM   2917 C  CA  . SER A 1 384 ? 17.632  6.324   15.063  1.00 98.26 384 A 1 
ATOM   2918 C  C   . SER A 1 384 ? 17.975  5.439   13.872  1.00 98.35 384 A 1 
ATOM   2919 O  O   . SER A 1 384 ? 17.663  4.246   13.840  1.00 97.58 384 A 1 
ATOM   2920 C  CB  . SER A 1 384 ? 18.851  6.547   15.962  1.00 97.82 384 A 1 
ATOM   2921 O  OG  . SER A 1 384 ? 18.520  7.410   17.039  1.00 95.19 384 A 1 
ATOM   2922 N  N   . ARG A 1 385 ? 18.631  6.027   12.872  1.00 98.41 385 A 1 
ATOM   2923 C  CA  . ARG A 1 385 ? 19.112  5.343   11.669  1.00 98.14 385 A 1 
ATOM   2924 C  C   . ARG A 1 385 ? 20.495  5.851   11.317  1.00 98.47 385 A 1 
ATOM   2925 O  O   . ARG A 1 385 ? 20.770  7.039   11.429  1.00 97.92 385 A 1 
ATOM   2926 C  CB  . ARG A 1 385 ? 18.077  5.536   10.547  1.00 95.69 385 A 1 
ATOM   2927 C  CG  . ARG A 1 385 ? 18.642  5.420   9.125   1.00 89.07 385 A 1 
ATOM   2928 C  CD  . ARG A 1 385 ? 17.550  5.496   8.052   1.00 88.24 385 A 1 
ATOM   2929 N  NE  . ARG A 1 385 ? 17.069  4.161   7.669   1.00 79.88 385 A 1 
ATOM   2930 C  CZ  . ARG A 1 385 ? 16.102  3.917   6.800   1.00 76.31 385 A 1 
ATOM   2931 N  NH1 . ARG A 1 385 ? 15.407  4.874   6.249   1.00 69.63 385 A 1 
ATOM   2932 N  NH2 . ARG A 1 385 ? 15.838  2.696   6.446   1.00 66.77 385 A 1 
ATOM   2933 N  N   . ALA A 1 386 ? 21.343  4.935   10.830  1.00 98.24 386 A 1 
ATOM   2934 C  CA  . ALA A 1 386 ? 22.596  5.248   10.162  1.00 98.25 386 A 1 
ATOM   2935 C  C   . ALA A 1 386 ? 22.728  4.342   8.928   1.00 98.38 386 A 1 
ATOM   2936 O  O   . ALA A 1 386 ? 22.528  3.136   9.022   1.00 97.46 386 A 1 
ATOM   2937 C  CB  . ALA A 1 386 ? 23.752  5.060   11.141  1.00 97.44 386 A 1 
ATOM   2938 N  N   . GLY A 1 387 ? 23.060  4.919   7.779   1.00 98.10 387 A 1 
ATOM   2939 C  CA  . GLY A 1 387 ? 23.265  4.195   6.536   1.00 97.87 387 A 1 
ATOM   2940 C  C   . GLY A 1 387 ? 24.407  4.805   5.731   1.00 98.14 387 A 1 
ATOM   2941 O  O   . GLY A 1 387 ? 24.730  5.984   5.881   1.00 97.35 387 A 1 
ATOM   2942 N  N   . MET A 1 388 ? 25.032  3.987   4.892   1.00 98.10 388 A 1 
ATOM   2943 C  CA  . MET A 1 388 ? 26.128  4.411   4.035   1.00 98.24 388 A 1 
ATOM   2944 C  C   . MET A 1 388 ? 26.045  3.686   2.704   1.00 98.36 388 A 1 
ATOM   2945 O  O   . MET A 1 388 ? 25.823  2.475   2.664   1.00 97.72 388 A 1 
ATOM   2946 C  CB  . MET A 1 388 ? 27.456  4.123   4.748   1.00 97.27 388 A 1 
ATOM   2947 C  CG  . MET A 1 388 ? 28.684  4.499   3.914   1.00 93.51 388 A 1 
ATOM   2948 S  SD  . MET A 1 388 ? 30.275  4.351   4.794   1.00 91.58 388 A 1 
ATOM   2949 C  CE  . MET A 1 388 ? 30.295  2.579   5.164   1.00 79.57 388 A 1 
ATOM   2950 N  N   . THR A 1 389 ? 26.268  4.420   1.612   1.00 98.27 389 A 1 
ATOM   2951 C  CA  . THR A 1 389 ? 26.459  3.896   0.262   1.00 98.19 389 A 1 
ATOM   2952 C  C   . THR A 1 389 ? 27.840  4.302   -0.230  1.00 98.21 389 A 1 
ATOM   2953 O  O   . THR A 1 389 ? 28.255  5.446   -0.046  1.00 97.38 389 A 1 
ATOM   2954 C  CB  . THR A 1 389 ? 25.372  4.397   -0.692  1.00 96.86 389 A 1 
ATOM   2955 O  OG1 . THR A 1 389 ? 24.094  4.048   -0.203  1.00 87.67 389 A 1 
ATOM   2956 C  CG2 . THR A 1 389 ? 25.477  3.788   -2.076  1.00 86.99 389 A 1 
ATOM   2957 N  N   . ILE A 1 390 ? 28.570  3.358   -0.833  1.00 98.20 390 A 1 
ATOM   2958 C  CA  . ILE A 1 390 ? 29.891  3.575   -1.421  1.00 98.18 390 A 1 
ATOM   2959 C  C   . ILE A 1 390 ? 29.849  3.082   -2.857  1.00 98.23 390 A 1 
ATOM   2960 O  O   . ILE A 1 390 ? 29.429  1.955   -3.105  1.00 97.65 390 A 1 
ATOM   2961 C  CB  . ILE A 1 390 ? 30.999  2.846   -0.617  1.00 97.20 390 A 1 
ATOM   2962 C  CG1 . ILE A 1 390 ? 30.962  3.215   0.882   1.00 81.09 390 A 1 
ATOM   2963 C  CG2 . ILE A 1 390 ? 32.376  3.158   -1.230  1.00 82.89 390 A 1 
ATOM   2964 C  CD1 . ILE A 1 390 ? 31.987  2.456   1.735   1.00 79.36 390 A 1 
ATOM   2965 N  N   . ASN A 1 391 ? 30.364  3.876   -3.801  1.00 97.84 391 A 1 
ATOM   2966 C  CA  . ASN A 1 391 ? 30.534  3.505   -5.198  1.00 97.44 391 A 1 
ATOM   2967 C  C   . ASN A 1 391 ? 32.025  3.324   -5.522  1.00 97.50 391 A 1 
ATOM   2968 O  O   . ASN A 1 391 ? 32.662  4.257   -5.991  1.00 96.10 391 A 1 
ATOM   2969 C  CB  . ASN A 1 391 ? 29.839  4.563   -6.071  1.00 95.98 391 A 1 
ATOM   2970 C  CG  . ASN A 1 391 ? 28.334  4.510   -5.897  1.00 92.47 391 A 1 
ATOM   2971 O  OD1 . ASN A 1 391 ? 27.754  3.454   -5.762  1.00 80.19 391 A 1 
ATOM   2972 N  ND2 . ASN A 1 391 ? 27.658  5.636   -5.870  1.00 79.88 391 A 1 
ATOM   2973 N  N   . PRO A 1 392 ? 32.615  2.135   -5.266  1.00 97.83 392 A 1 
ATOM   2974 C  CA  . PRO A 1 392 ? 34.038  1.904   -5.533  1.00 97.46 392 A 1 
ATOM   2975 C  C   . PRO A 1 392 ? 34.398  2.043   -7.012  1.00 97.01 392 A 1 
ATOM   2976 O  O   . PRO A 1 392 ? 35.531  2.360   -7.356  1.00 94.63 392 A 1 
ATOM   2977 C  CB  . PRO A 1 392 ? 34.318  0.483   -5.038  1.00 96.73 392 A 1 
ATOM   2978 C  CG  . PRO A 1 392 ? 33.171  0.169   -4.082  1.00 95.37 392 A 1 
ATOM   2979 C  CD  . PRO A 1 392 ? 32.008  0.951   -4.682  1.00 97.61 392 A 1 
ATOM   2980 N  N   . THR A 1 393 ? 33.448  1.781   -7.885  1.00 97.16 393 A 1 
ATOM   2981 C  CA  . THR A 1 393 ? 33.534  1.937   -9.341  1.00 96.77 393 A 1 
ATOM   2982 C  C   . THR A 1 393 ? 32.211  2.491   -9.860  1.00 96.50 393 A 1 
ATOM   2983 O  O   . THR A 1 393 ? 31.211  2.505   -9.141  1.00 94.33 393 A 1 
ATOM   2984 C  CB  . THR A 1 393 ? 33.837  0.602   -10.044 1.00 95.32 393 A 1 
ATOM   2985 O  OG1 . THR A 1 393 ? 32.705  -0.228  -10.019 1.00 87.32 393 A 1 
ATOM   2986 C  CG2 . THR A 1 393 ? 34.996  -0.185  -9.445  1.00 86.10 393 A 1 
ATOM   2987 N  N   . ASN A 1 394 ? 32.154  2.876   -11.134 1.00 94.98 394 A 1 
ATOM   2988 C  CA  . ASN A 1 394 ? 30.942  3.406   -11.762 1.00 93.47 394 A 1 
ATOM   2989 C  C   . ASN A 1 394 ? 29.818  2.358   -11.905 1.00 94.01 394 A 1 
ATOM   2990 O  O   . ASN A 1 394 ? 28.666  2.721   -12.077 1.00 91.53 394 A 1 
ATOM   2991 C  CB  . ASN A 1 394 ? 31.296  3.973   -13.145 1.00 90.30 394 A 1 
ATOM   2992 C  CG  . ASN A 1 394 ? 32.283  5.130   -13.103 1.00 80.95 394 A 1 
ATOM   2993 O  OD1 . ASN A 1 394 ? 32.713  5.609   -12.068 1.00 69.11 394 A 1 
ATOM   2994 N  ND2 . ASN A 1 394 ? 32.698  5.602   -14.252 1.00 71.87 394 A 1 
ATOM   2995 N  N   . TRP A 1 395 ? 30.149  1.062   -11.845 1.00 95.74 395 A 1 
ATOM   2996 C  CA  . TRP A 1 395 ? 29.208  -0.051  -12.028 1.00 96.23 395 A 1 
ATOM   2997 C  C   . TRP A 1 395 ? 28.912  -0.828  -10.748 1.00 96.70 395 A 1 
ATOM   2998 O  O   . TRP A 1 395 ? 28.031  -1.683  -10.748 1.00 96.16 395 A 1 
ATOM   2999 C  CB  . TRP A 1 395 ? 29.763  -0.973  -13.122 1.00 95.80 395 A 1 
ATOM   3000 C  CG  . TRP A 1 395 ? 31.152  -1.487  -12.898 1.00 95.51 395 A 1 
ATOM   3001 C  CD1 . TRP A 1 395 ? 32.277  -0.973  -13.445 1.00 93.44 395 A 1 
ATOM   3002 C  CD2 . TRP A 1 395 ? 31.589  -2.599  -12.047 1.00 94.72 395 A 1 
ATOM   3003 N  NE1 . TRP A 1 395 ? 33.380  -1.690  -13.007 1.00 92.70 395 A 1 
ATOM   3004 C  CE2 . TRP A 1 395 ? 32.999  -2.691  -12.144 1.00 93.93 395 A 1 
ATOM   3005 C  CE3 . TRP A 1 395 ? 30.927  -3.532  -11.232 1.00 92.45 395 A 1 
ATOM   3006 C  CZ2 . TRP A 1 395 ? 33.740  -3.666  -11.427 1.00 91.70 395 A 1 
ATOM   3007 C  CZ3 . TRP A 1 395 ? 31.658  -4.503  -10.518 1.00 90.76 395 A 1 
ATOM   3008 C  CH2 . TRP A 1 395 ? 33.043  -4.559  -10.614 1.00 90.48 395 A 1 
ATOM   3009 N  N   . LEU A 1 396 ? 29.631  -0.556  -9.656  1.00 97.55 396 A 1 
ATOM   3010 C  CA  . LEU A 1 396 ? 29.486  -1.242  -8.380  1.00 97.85 396 A 1 
ATOM   3011 C  C   . LEU A 1 396 ? 29.038  -0.266  -7.295  1.00 97.86 396 A 1 
ATOM   3012 O  O   . LEU A 1 396 ? 29.683  0.752   -7.069  1.00 97.22 396 A 1 
ATOM   3013 C  CB  . LEU A 1 396 ? 30.817  -1.925  -8.013  1.00 97.68 396 A 1 
ATOM   3014 C  CG  . LEU A 1 396 ? 30.831  -2.641  -6.644  1.00 97.24 396 A 1 
ATOM   3015 C  CD1 . LEU A 1 396 ? 29.858  -3.812  -6.588  1.00 96.07 396 A 1 
ATOM   3016 C  CD2 . LEU A 1 396 ? 32.229  -3.180  -6.360  1.00 95.78 396 A 1 
ATOM   3017 N  N   . MET A 1 397 ? 27.997  -0.636  -6.584  1.00 97.76 397 A 1 
ATOM   3018 C  CA  . MET A 1 397 ? 27.508  0.024   -5.386  1.00 97.69 397 A 1 
ATOM   3019 C  C   . MET A 1 397 ? 27.558  -0.954  -4.216  1.00 98.28 397 A 1 
ATOM   3020 O  O   . MET A 1 397 ? 27.175  -2.113  -4.349  1.00 97.78 397 A 1 
ATOM   3021 C  CB  . MET A 1 397 ? 26.100  0.576   -5.674  1.00 95.41 397 A 1 
ATOM   3022 C  CG  . MET A 1 397 ? 25.489  1.327   -4.492  1.00 91.12 397 A 1 
ATOM   3023 S  SD  . MET A 1 397 ? 24.584  0.325   -3.285  1.00 88.17 397 A 1 
ATOM   3024 C  CE  . MET A 1 397 ? 23.044  0.117   -4.201  1.00 79.63 397 A 1 
ATOM   3025 N  N   . LEU A 1 398 ? 28.027  -0.494  -3.054  1.00 98.47 398 A 1 
ATOM   3026 C  CA  . LEU A 1 398 ? 27.961  -1.218  -1.788  1.00 98.53 398 A 1 
ATOM   3027 C  C   . LEU A 1 398 ? 27.170  -0.377  -0.795  1.00 98.59 398 A 1 
ATOM   3028 O  O   . LEU A 1 398 ? 27.342  0.837   -0.752  1.00 98.02 398 A 1 
ATOM   3029 C  CB  . LEU A 1 398 ? 29.378  -1.470  -1.241  1.00 98.28 398 A 1 
ATOM   3030 C  CG  . LEU A 1 398 ? 30.319  -2.260  -2.170  1.00 97.01 398 A 1 
ATOM   3031 C  CD1 . LEU A 1 398 ? 31.708  -2.360  -1.526  1.00 94.86 398 A 1 
ATOM   3032 C  CD2 . LEU A 1 398 ? 29.818  -3.677  -2.427  1.00 94.48 398 A 1 
ATOM   3033 N  N   . PHE A 1 399 ? 26.348  -0.999  0.034   1.00 98.51 399 A 1 
ATOM   3034 C  CA  . PHE A 1 399 ? 25.655  -0.284  1.094   1.00 98.51 399 A 1 
ATOM   3035 C  C   . PHE A 1 399 ? 25.565  -1.087  2.389   1.00 98.62 399 A 1 
ATOM   3036 O  O   . PHE A 1 399 ? 25.562  -2.319  2.395   1.00 98.40 399 A 1 
ATOM   3037 C  CB  . PHE A 1 399 ? 24.286  0.215   0.619   1.00 98.24 399 A 1 
ATOM   3038 C  CG  . PHE A 1 399 ? 23.211  -0.855  0.553   1.00 98.24 399 A 1 
ATOM   3039 C  CD1 . PHE A 1 399 ? 23.074  -1.654  -0.599  1.00 97.42 399 A 1 
ATOM   3040 C  CD2 . PHE A 1 399 ? 22.340  -1.033  1.634   1.00 97.28 399 A 1 
ATOM   3041 C  CE1 . PHE A 1 399 ? 22.058  -2.615  -0.667  1.00 96.54 399 A 1 
ATOM   3042 C  CE2 . PHE A 1 399 ? 21.319  -1.999  1.570   1.00 96.48 399 A 1 
ATOM   3043 C  CZ  . PHE A 1 399 ? 21.178  -2.791  0.416   1.00 96.44 399 A 1 
ATOM   3044 N  N   . GLY A 1 400 ? 25.473  -0.361  3.500   1.00 98.57 400 A 1 
ATOM   3045 C  CA  . GLY A 1 400 ? 25.141  -0.882  4.807   1.00 98.44 400 A 1 
ATOM   3046 C  C   . GLY A 1 400 ? 24.177  0.064   5.514   1.00 98.58 400 A 1 
ATOM   3047 O  O   . GLY A 1 400 ? 24.266  1.281   5.367   1.00 97.75 400 A 1 
ATOM   3048 N  N   . SER A 1 401 ? 23.256  -0.501  6.284   1.00 98.37 401 A 1 
ATOM   3049 C  CA  . SER A 1 401 ? 22.272  0.263   7.044   1.00 98.11 401 A 1 
ATOM   3050 C  C   . SER A 1 401 ? 22.052  -0.354  8.415   1.00 98.57 401 A 1 
ATOM   3051 O  O   . SER A 1 401 ? 21.982  -1.575  8.559   1.00 97.83 401 A 1 
ATOM   3052 C  CB  . SER A 1 401 ? 20.962  0.345   6.252   1.00 95.95 401 A 1 
ATOM   3053 O  OG  . SER A 1 401 ? 20.032  1.190   6.904   1.00 78.91 401 A 1 
ATOM   3054 N  N   . TYR A 1 402 ? 21.922  0.506   9.423   1.00 98.30 402 A 1 
ATOM   3055 C  CA  . TYR A 1 402 ? 21.388  0.177   10.733  1.00 98.49 402 A 1 
ATOM   3056 C  C   . TYR A 1 402 ? 20.199  1.097   10.996  1.00 98.41 402 A 1 
ATOM   3057 O  O   . TYR A 1 402 ? 20.329  2.313   10.853  1.00 97.96 402 A 1 
ATOM   3058 C  CB  . TYR A 1 402 ? 22.470  0.338   11.801  1.00 98.15 402 A 1 
ATOM   3059 C  CG  . TYR A 1 402 ? 21.940  0.254   13.212  1.00 97.46 402 A 1 
ATOM   3060 C  CD1 . TYR A 1 402 ? 21.596  1.430   13.916  1.00 95.65 402 A 1 
ATOM   3061 C  CD2 . TYR A 1 402 ? 21.764  -0.997  13.829  1.00 96.13 402 A 1 
ATOM   3062 C  CE1 . TYR A 1 402 ? 21.100  1.359   15.223  1.00 94.84 402 A 1 
ATOM   3063 C  CE2 . TYR A 1 402 ? 21.270  -1.080  15.145  1.00 94.99 402 A 1 
ATOM   3064 C  CZ  . TYR A 1 402 ? 20.950  0.102   15.838  1.00 94.87 402 A 1 
ATOM   3065 O  OH  . TYR A 1 402 ? 20.485  0.041   17.131  1.00 92.44 402 A 1 
ATOM   3066 N  N   . ALA A 1 403 ? 19.055  0.540   11.360  1.00 98.27 403 A 1 
ATOM   3067 C  CA  . ALA A 1 403 ? 17.864  1.329   11.626  1.00 98.15 403 A 1 
ATOM   3068 C  C   . ALA A 1 403 ? 17.023  0.730   12.752  1.00 98.23 403 A 1 
ATOM   3069 O  O   . ALA A 1 403 ? 16.932  -0.486  12.906  1.00 97.47 403 A 1 
ATOM   3070 C  CB  . ALA A 1 403 ? 17.066  1.494   10.334  1.00 97.42 403 A 1 
ATOM   3071 N  N   . GLN A 1 404 ? 16.376  1.615   13.503  1.00 97.97 404 A 1 
ATOM   3072 C  CA  . GLN A 1 404 ? 15.457  1.287   14.582  1.00 97.90 404 A 1 
ATOM   3073 C  C   . GLN A 1 404 ? 14.026  1.671   14.198  1.00 97.92 404 A 1 
ATOM   3074 O  O   . GLN A 1 404 ? 13.802  2.698   13.535  1.00 96.98 404 A 1 
ATOM   3075 C  CB  . GLN A 1 404 ? 15.882  2.000   15.869  1.00 97.41 404 A 1 
ATOM   3076 C  CG  . GLN A 1 404 ? 17.269  1.574   16.347  1.00 96.53 404 A 1 
ATOM   3077 C  CD  . GLN A 1 404 ? 17.705  2.307   17.619  1.00 96.84 404 A 1 
ATOM   3078 O  OE1 . GLN A 1 404 ? 17.440  3.485   17.805  1.00 91.83 404 A 1 
ATOM   3079 N  NE2 . GLN A 1 404 ? 18.392  1.642   18.508  1.00 91.13 404 A 1 
ATOM   3080 N  N   . ALA A 1 405 ? 13.071  0.875   14.651  1.00 97.99 405 A 1 
ATOM   3081 C  CA  . ALA A 1 405 ? 11.661  1.201   14.550  1.00 97.85 405 A 1 
ATOM   3082 C  C   . ALA A 1 405 ? 10.899  0.739   15.788  1.00 97.92 405 A 1 
ATOM   3083 O  O   . ALA A 1 405 ? 11.406  -0.008  16.618  1.00 97.08 405 A 1 
ATOM   3084 C  CB  . ALA A 1 405 ? 11.077  0.601   13.264  1.00 97.11 405 A 1 
ATOM   3085 N  N   . PHE A 1 406 ? 9.663   1.208   15.899  1.00 97.81 406 A 1 
ATOM   3086 C  CA  . PHE A 1 406 ? 8.735   0.801   16.938  1.00 97.70 406 A 1 
ATOM   3087 C  C   . PHE A 1 406 ? 7.299   0.817   16.402  1.00 97.86 406 A 1 
ATOM   3088 O  O   . PHE A 1 406 ? 7.006   1.443   15.377  1.00 97.20 406 A 1 
ATOM   3089 C  CB  . PHE A 1 406 ? 8.887   1.708   18.174  1.00 97.12 406 A 1 
ATOM   3090 C  CG  . PHE A 1 406 ? 8.142   3.019   18.089  1.00 97.41 406 A 1 
ATOM   3091 C  CD1 . PHE A 1 406 ? 8.600   4.055   17.254  1.00 96.26 406 A 1 
ATOM   3092 C  CD2 . PHE A 1 406 ? 6.931   3.182   18.788  1.00 96.35 406 A 1 
ATOM   3093 C  CE1 . PHE A 1 406 ? 7.847   5.220   17.091  1.00 95.31 406 A 1 
ATOM   3094 C  CE2 . PHE A 1 406 ? 6.172   4.357   18.635  1.00 95.36 406 A 1 
ATOM   3095 C  CZ  . PHE A 1 406 ? 6.627   5.366   17.776  1.00 95.70 406 A 1 
ATOM   3096 N  N   . ARG A 1 407 ? 6.398   0.186   17.143  1.00 97.84 407 A 1 
ATOM   3097 C  CA  . ARG A 1 407 ? 4.971   0.470   17.067  1.00 97.61 407 A 1 
ATOM   3098 C  C   . ARG A 1 407 ? 4.382   0.621   18.457  1.00 98.01 407 A 1 
ATOM   3099 O  O   . ARG A 1 407 ? 4.791   -0.068  19.385  1.00 97.20 407 A 1 
ATOM   3100 C  CB  . ARG A 1 407 ? 4.218   -0.560  16.211  1.00 94.95 407 A 1 
ATOM   3101 C  CG  . ARG A 1 407 ? 4.060   -1.940  16.861  1.00 92.42 407 A 1 
ATOM   3102 C  CD  . ARG A 1 407 ? 3.194   -2.838  15.976  1.00 93.18 407 A 1 
ATOM   3103 N  NE  . ARG A 1 407 ? 2.904   -4.132  16.605  1.00 92.11 407 A 1 
ATOM   3104 C  CZ  . ARG A 1 407 ? 1.844   -4.435  17.355  1.00 94.67 407 A 1 
ATOM   3105 N  NH1 . ARG A 1 407 ? 0.962   -3.552  17.732  1.00 85.91 407 A 1 
ATOM   3106 N  NH2 . ARG A 1 407 ? 1.641   -5.645  17.731  1.00 87.42 407 A 1 
ATOM   3107 N  N   . ALA A 1 408 ? 3.400   1.503   18.594  1.00 97.21 408 A 1 
ATOM   3108 C  CA  . ALA A 1 408 ? 2.511   1.474   19.735  1.00 97.29 408 A 1 
ATOM   3109 C  C   . ALA A 1 408 ? 1.646   0.201   19.687  1.00 97.23 408 A 1 
ATOM   3110 O  O   . ALA A 1 408 ? 1.414   -0.326  18.598  1.00 96.36 408 A 1 
ATOM   3111 C  CB  . ALA A 1 408 ? 1.649   2.740   19.723  1.00 96.66 408 A 1 
ATOM   3112 N  N   . PRO A 1 409 ? 1.143   -0.291  20.830  1.00 97.43 409 A 1 
ATOM   3113 C  CA  . PRO A 1 409 ? 0.022   -1.218  20.832  1.00 97.20 409 A 1 
ATOM   3114 C  C   . PRO A 1 409 ? -1.149  -0.637  20.036  1.00 97.37 409 A 1 
ATOM   3115 O  O   . PRO A 1 409 ? -1.354  0.581   20.019  1.00 96.48 409 A 1 
ATOM   3116 C  CB  . PRO A 1 409 ? -0.345  -1.422  22.303  1.00 96.58 409 A 1 
ATOM   3117 C  CG  . PRO A 1 409 ? 0.899   -0.983  23.075  1.00 95.04 409 A 1 
ATOM   3118 C  CD  . PRO A 1 409 ? 1.495   0.099   22.183  1.00 96.97 409 A 1 
ATOM   3119 N  N   . THR A 1 410 ? -1.934  -1.496  19.385  1.00 96.67 410 A 1 
ATOM   3120 C  CA  . THR A 1 410 ? -3.201  -1.052  18.807  1.00 96.42 410 A 1 
ATOM   3121 C  C   . THR A 1 410 ? -4.189  -0.720  19.924  1.00 96.74 410 A 1 
ATOM   3122 O  O   . THR A 1 410 ? -4.047  -1.170  21.067  1.00 96.12 410 A 1 
ATOM   3123 C  CB  . THR A 1 410 ? -3.807  -2.078  17.829  1.00 95.83 410 A 1 
ATOM   3124 O  OG1 . THR A 1 410 ? -4.327  -3.171  18.543  1.00 91.17 410 A 1 
ATOM   3125 C  CG2 . THR A 1 410 ? -2.813  -2.593  16.790  1.00 91.83 410 A 1 
ATOM   3126 N  N   . MET A 1 411 ? -5.225  0.039   19.631  1.00 96.43 411 A 1 
ATOM   3127 C  CA  . MET A 1 411 ? -6.290  0.297   20.605  1.00 96.52 411 A 1 
ATOM   3128 C  C   . MET A 1 411 ? -7.005  -1.006  21.015  1.00 96.48 411 A 1 
ATOM   3129 O  O   . MET A 1 411 ? -7.377  -1.152  22.173  1.00 95.23 411 A 1 
ATOM   3130 C  CB  . MET A 1 411 ? -7.286  1.311   20.032  1.00 96.25 411 A 1 
ATOM   3131 C  CG  . MET A 1 411 ? -6.669  2.709   19.927  1.00 95.08 411 A 1 
ATOM   3132 S  SD  . MET A 1 411 ? -7.743  3.974   19.178  1.00 95.34 411 A 1 
ATOM   3133 C  CE  . MET A 1 411 ? -7.629  3.508   17.439  1.00 88.80 411 A 1 
ATOM   3134 N  N   . GLY A 1 412 ? -7.125  -1.963  20.106  1.00 95.94 412 A 1 
ATOM   3135 C  CA  . GLY A 1 412 ? -7.634  -3.303  20.390  1.00 95.42 412 A 1 
ATOM   3136 C  C   . GLY A 1 412 ? -6.731  -4.091  21.332  1.00 95.93 412 A 1 
ATOM   3137 O  O   . GLY A 1 412 ? -7.200  -4.626  22.336  1.00 94.81 412 A 1 
ATOM   3138 N  N   . GLU A 1 413 ? -5.416  -4.097  21.089  1.00 96.06 413 A 1 
ATOM   3139 C  CA  . GLU A 1 413 ? -4.430  -4.746  21.966  1.00 95.66 413 A 1 
ATOM   3140 C  C   . GLU A 1 413 ? -4.415  -4.132  23.376  1.00 95.85 413 A 1 
ATOM   3141 O  O   . GLU A 1 413 ? -4.265  -4.858  24.356  1.00 94.29 413 A 1 
ATOM   3142 C  CB  . GLU A 1 413 ? -3.030  -4.633  21.343  1.00 95.33 413 A 1 
ATOM   3143 C  CG  . GLU A 1 413 ? -2.808  -5.557  20.129  1.00 94.67 413 A 1 
ATOM   3144 C  CD  . GLU A 1 413 ? -1.472  -5.289  19.408  1.00 96.29 413 A 1 
ATOM   3145 O  OE1 . GLU A 1 413 ? -0.927  -6.200  18.753  1.00 92.23 413 A 1 
ATOM   3146 O  OE2 . GLU A 1 413 ? -0.946  -4.152  19.463  1.00 93.23 413 A 1 
ATOM   3147 N  N   . MET A 1 414 ? -4.600  -2.821  23.501  1.00 95.92 414 A 1 
ATOM   3148 C  CA  . MET A 1 414 ? -4.628  -2.131  24.790  1.00 95.81 414 A 1 
ATOM   3149 C  C   . MET A 1 414 ? -5.913  -2.382  25.572  1.00 95.78 414 A 1 
ATOM   3150 O  O   . MET A 1 414 ? -5.845  -2.580  26.780  1.00 94.17 414 A 1 
ATOM   3151 C  CB  . MET A 1 414 ? -4.451  -0.612  24.589  1.00 95.53 414 A 1 
ATOM   3152 C  CG  . MET A 1 414 ? -3.020  -0.241  24.177  1.00 93.58 414 A 1 
ATOM   3153 S  SD  . MET A 1 414 ? -2.694  1.539   24.075  1.00 93.32 414 A 1 
ATOM   3154 C  CE  . MET A 1 414 ? -3.660  1.986   22.627  1.00 84.91 414 A 1 
ATOM   3155 N  N   . TYR A 1 415 ? -7.073  -2.343  24.912  1.00 96.28 415 A 1 
ATOM   3156 C  CA  . TYR A 1 415 ? -8.348  -2.118  25.590  1.00 96.22 415 A 1 
ATOM   3157 C  C   . TYR A 1 415 ? -9.469  -3.112  25.257  1.00 95.89 415 A 1 
ATOM   3158 O  O   . TYR A 1 415 ? -10.595 -2.911  25.695  1.00 93.11 415 A 1 
ATOM   3159 C  CB  . TYR A 1 415 ? -8.791  -0.669  25.341  1.00 96.14 415 A 1 
ATOM   3160 C  CG  . TYR A 1 415 ? -7.866  0.362   25.931  1.00 96.84 415 A 1 
ATOM   3161 C  CD1 . TYR A 1 415 ? -7.613  0.383   27.317  1.00 96.05 415 A 1 
ATOM   3162 C  CD2 . TYR A 1 415 ? -7.245  1.326   25.110  1.00 96.23 415 A 1 
ATOM   3163 C  CE1 . TYR A 1 415 ? -6.764  1.335   27.874  1.00 96.03 415 A 1 
ATOM   3164 C  CE2 . TYR A 1 415 ? -6.392  2.296   25.663  1.00 96.28 415 A 1 
ATOM   3165 C  CZ  . TYR A 1 415 ? -6.150  2.294   27.048  1.00 96.81 415 A 1 
ATOM   3166 O  OH  . TYR A 1 415 ? -5.323  3.233   27.598  1.00 96.40 415 A 1 
ATOM   3167 N  N   . ASN A 1 416 ? -9.192  -4.190  24.520  1.00 95.07 416 A 1 
ATOM   3168 C  CA  . ASN A 1 416 ? -10.197 -5.221  24.296  1.00 94.72 416 A 1 
ATOM   3169 C  C   . ASN A 1 416 ? -10.616 -5.867  25.628  1.00 94.76 416 A 1 
ATOM   3170 O  O   . ASN A 1 416 ? -9.779  -6.373  26.365  1.00 93.34 416 A 1 
ATOM   3171 C  CB  . ASN A 1 416 ? -9.664  -6.250  23.288  1.00 93.42 416 A 1 
ATOM   3172 C  CG  . ASN A 1 416 ? -10.707 -7.256  22.833  1.00 91.36 416 A 1 
ATOM   3173 O  OD1 . ASN A 1 416 ? -11.884 -7.176  23.135  1.00 85.34 416 A 1 
ATOM   3174 N  ND2 . ASN A 1 416 ? -10.296 -8.244  22.061  1.00 84.01 416 A 1 
ATOM   3175 N  N   . ASP A 1 417 ? -11.914 -5.851  25.906  1.00 92.95 417 A 1 
ATOM   3176 C  CA  . ASP A 1 417 ? -12.555 -6.426  27.102  1.00 92.03 417 A 1 
ATOM   3177 C  C   . ASP A 1 417 ? -13.700 -7.382  26.742  1.00 92.53 417 A 1 
ATOM   3178 O  O   . ASP A 1 417 ? -14.479 -7.832  27.585  1.00 88.59 417 A 1 
ATOM   3179 C  CB  . ASP A 1 417 ? -13.018 -5.289  28.021  1.00 88.46 417 A 1 
ATOM   3180 C  CG  . ASP A 1 417 ? -14.053 -4.334  27.408  1.00 87.53 417 A 1 
ATOM   3181 O  OD1 . ASP A 1 417 ? -14.471 -4.544  26.249  1.00 82.10 417 A 1 
ATOM   3182 O  OD2 . ASP A 1 417 ? -14.403 -3.374  28.121  1.00 83.27 417 A 1 
ATOM   3183 N  N   . SER A 1 418 ? -13.803 -7.748  25.465  1.00 92.68 418 A 1 
ATOM   3184 C  CA  . SER A 1 418 ? -14.847 -8.628  24.962  1.00 92.40 418 A 1 
ATOM   3185 C  C   . SER A 1 418 ? -14.633 -10.073 25.407  1.00 93.49 418 A 1 
ATOM   3186 O  O   . SER A 1 418 ? -13.548 -10.507 25.780  1.00 91.11 418 A 1 
ATOM   3187 C  CB  . SER A 1 418 ? -14.919 -8.549  23.435  1.00 89.63 418 A 1 
ATOM   3188 O  OG  . SER A 1 418 ? -15.203 -7.234  23.017  1.00 80.72 418 A 1 
ATOM   3189 N  N   . LYS A 1 419 ? -15.675 -10.880 25.294  1.00 90.91 419 A 1 
ATOM   3190 C  CA  . LYS A 1 419 ? -15.573 -12.327 25.433  1.00 90.26 419 A 1 
ATOM   3191 C  C   . LYS A 1 419 ? -14.573 -12.883 24.420  1.00 90.43 419 A 1 
ATOM   3192 O  O   . LYS A 1 419 ? -14.758 -12.693 23.221  1.00 87.90 419 A 1 
ATOM   3193 C  CB  . LYS A 1 419 ? -16.971 -12.926 25.253  1.00 88.34 419 A 1 
ATOM   3194 C  CG  . LYS A 1 419 ? -16.938 -14.445 25.282  1.00 82.47 419 A 1 
ATOM   3195 C  CD  . LYS A 1 419 ? -18.342 -15.017 25.075  1.00 78.90 419 A 1 
ATOM   3196 C  CE  . LYS A 1 419 ? -18.188 -16.516 24.937  1.00 70.66 419 A 1 
ATOM   3197 N  NZ  . LYS A 1 419 ? -19.487 -17.210 24.869  1.00 63.18 419 A 1 
ATOM   3198 N  N   . ALA A 1 420 ? -13.576 -13.646 24.892  1.00 90.72 420 A 1 
ATOM   3199 C  CA  . ALA A 1 420 ? -12.632 -14.335 24.021  1.00 90.02 420 A 1 
ATOM   3200 C  C   . ALA A 1 420 ? -13.211 -15.663 23.504  1.00 90.73 420 A 1 
ATOM   3201 O  O   . ALA A 1 420 ? -13.387 -15.850 22.309  1.00 87.16 420 A 1 
ATOM   3202 C  CB  . ALA A 1 420 ? -11.303 -14.520 24.765  1.00 88.25 420 A 1 
ATOM   3203 N  N   . PHE A 1 421 ? -13.544 -16.581 24.433  1.00 91.79 421 A 1 
ATOM   3204 C  CA  . PHE A 1 421 ? -14.149 -17.877 24.093  1.00 90.94 421 A 1 
ATOM   3205 C  C   . PHE A 1 421 ? -14.934 -18.461 25.271  1.00 91.76 421 A 1 
ATOM   3206 O  O   . PHE A 1 421 ? -14.869 -17.982 26.399  1.00 90.71 421 A 1 
ATOM   3207 C  CB  . PHE A 1 421 ? -13.069 -18.850 23.590  1.00 89.61 421 A 1 
ATOM   3208 C  CG  . PHE A 1 421 ? -11.981 -19.169 24.588  1.00 90.51 421 A 1 
ATOM   3209 C  CD1 . PHE A 1 421 ? -10.830 -18.356 24.672  1.00 88.82 421 A 1 
ATOM   3210 C  CD2 . PHE A 1 421 ? -12.094 -20.284 25.445  1.00 89.67 421 A 1 
ATOM   3211 C  CE1 . PHE A 1 421 ? -9.812  -18.645 25.591  1.00 87.56 421 A 1 
ATOM   3212 C  CE2 . PHE A 1 421 ? -11.080 -20.578 26.369  1.00 88.76 421 A 1 
ATOM   3213 C  CZ  . PHE A 1 421 ? -9.940  -19.760 26.446  1.00 88.61 421 A 1 
ATOM   3214 N  N   . SER A 1 422 ? -15.683 -19.522 25.008  1.00 90.27 422 A 1 
ATOM   3215 C  CA  . SER A 1 422 ? -16.345 -20.303 26.051  1.00 89.23 422 A 1 
ATOM   3216 C  C   . SER A 1 422 ? -15.998 -21.782 25.930  1.00 88.98 422 A 1 
ATOM   3217 O  O   . SER A 1 422 ? -15.931 -22.314 24.827  1.00 86.26 422 A 1 
ATOM   3218 C  CB  . SER A 1 422 ? -17.865 -20.153 26.002  1.00 87.11 422 A 1 
ATOM   3219 O  OG  . SER A 1 422 ? -18.256 -18.934 26.576  1.00 78.69 422 A 1 
ATOM   3220 N  N   . ILE A 1 423 ? -15.853 -22.450 27.083  1.00 91.62 423 A 1 
ATOM   3221 C  CA  . ILE A 1 423 ? -15.764 -23.909 27.174  1.00 90.15 423 A 1 
ATOM   3222 C  C   . ILE A 1 423 ? -16.994 -24.400 27.931  1.00 89.37 423 A 1 
ATOM   3223 O  O   . ILE A 1 423 ? -17.130 -24.210 29.142  1.00 85.10 423 A 1 
ATOM   3224 C  CB  . ILE A 1 423 ? -14.427 -24.350 27.817  1.00 87.82 423 A 1 
ATOM   3225 C  CG1 . ILE A 1 423 ? -13.217 -23.785 27.035  1.00 82.77 423 A 1 
ATOM   3226 C  CG2 . ILE A 1 423 ? -14.373 -25.889 27.880  1.00 82.21 423 A 1 
ATOM   3227 C  CD1 . ILE A 1 423 ? -11.853 -24.112 27.664  1.00 77.40 423 A 1 
ATOM   3228 N  N   . GLY A 1 424 ? -17.928 -24.993 27.223  1.00 88.65 424 A 1 
ATOM   3229 C  CA  . GLY A 1 424 ? -19.217 -25.386 27.780  1.00 87.97 424 A 1 
ATOM   3230 C  C   . GLY A 1 424 ? -20.079 -24.187 28.190  1.00 89.15 424 A 1 
ATOM   3231 O  O   . GLY A 1 424 ? -19.945 -23.088 27.663  1.00 83.82 424 A 1 
ATOM   3232 N  N   . ARG A 1 425 ? -21.009 -24.410 29.116  1.00 89.85 425 A 1 
ATOM   3233 C  CA  . ARG A 1 425 ? -21.968 -23.384 29.557  1.00 90.60 425 A 1 
ATOM   3234 C  C   . ARG A 1 425 ? -21.509 -22.577 30.771  1.00 91.42 425 A 1 
ATOM   3235 O  O   . ARG A 1 425 ? -22.091 -21.539 31.039  1.00 85.76 425 A 1 
ATOM   3236 C  CB  . ARG A 1 425 ? -23.338 -24.021 29.852  1.00 86.64 425 A 1 
ATOM   3237 C  CG  . ARG A 1 425 ? -24.074 -24.464 28.573  1.00 74.47 425 A 1 
ATOM   3238 C  CD  . ARG A 1 425 ? -25.478 -24.949 28.941  1.00 68.82 425 A 1 
ATOM   3239 N  NE  . ARG A 1 425 ? -26.259 -25.321 27.746  1.00 59.79 425 A 1 
ATOM   3240 C  CZ  . ARG A 1 425 ? -27.504 -25.754 27.734  1.00 52.16 425 A 1 
ATOM   3241 N  NH1 . ARG A 1 425 ? -28.185 -25.906 28.839  1.00 49.18 425 A 1 
ATOM   3242 N  NH2 . ARG A 1 425 ? -28.088 -26.045 26.601  1.00 47.42 425 A 1 
ATOM   3243 N  N   . PHE A 1 426 ? -20.514 -23.054 31.512  1.00 91.98 426 A 1 
ATOM   3244 C  CA  . PHE A 1 426 ? -20.124 -22.509 32.818  1.00 92.46 426 A 1 
ATOM   3245 C  C   . PHE A 1 426 ? -18.740 -21.856 32.813  1.00 93.68 426 A 1 
ATOM   3246 O  O   . PHE A 1 426 ? -18.312 -21.331 33.837  1.00 89.67 426 A 1 
ATOM   3247 C  CB  . PHE A 1 426 ? -20.216 -23.608 33.876  1.00 89.95 426 A 1 
ATOM   3248 C  CG  . PHE A 1 426 ? -21.592 -24.213 34.019  1.00 84.54 426 A 1 
ATOM   3249 C  CD1 . PHE A 1 426 ? -22.643 -23.461 34.589  1.00 77.50 426 A 1 
ATOM   3250 C  CD2 . PHE A 1 426 ? -21.845 -25.514 33.565  1.00 77.19 426 A 1 
ATOM   3251 C  CE1 . PHE A 1 426 ? -23.915 -24.016 34.722  1.00 71.06 426 A 1 
ATOM   3252 C  CE2 . PHE A 1 426 ? -23.125 -26.078 33.697  1.00 71.17 426 A 1 
ATOM   3253 C  CZ  . PHE A 1 426 ? -24.165 -25.324 34.274  1.00 71.17 426 A 1 
ATOM   3254 N  N   . TYR A 1 427 ? -18.049 -21.882 31.687  1.00 89.14 427 A 1 
ATOM   3255 C  CA  . TYR A 1 427 ? -16.749 -21.249 31.543  1.00 90.85 427 A 1 
ATOM   3256 C  C   . TYR A 1 427 ? -16.789 -20.264 30.369  1.00 91.91 427 A 1 
ATOM   3257 O  O   . TYR A 1 427 ? -17.040 -20.645 29.226  1.00 88.39 427 A 1 
ATOM   3258 C  CB  . TYR A 1 427 ? -15.673 -22.316 31.361  1.00 89.13 427 A 1 
ATOM   3259 C  CG  . TYR A 1 427 ? -14.282 -21.738 31.324  1.00 90.75 427 A 1 
ATOM   3260 C  CD1 . TYR A 1 427 ? -13.714 -21.286 30.106  1.00 89.32 427 A 1 
ATOM   3261 C  CD2 . TYR A 1 427 ? -13.522 -21.625 32.514  1.00 89.76 427 A 1 
ATOM   3262 C  CE1 . TYR A 1 427 ? -12.423 -20.747 30.077  1.00 86.79 427 A 1 
ATOM   3263 C  CE2 . TYR A 1 427 ? -12.230 -21.098 32.490  1.00 88.68 427 A 1 
ATOM   3264 C  CZ  . TYR A 1 427 ? -11.679 -20.664 31.266  1.00 89.95 427 A 1 
ATOM   3265 O  OH  . TYR A 1 427 ? -10.410 -20.152 31.240  1.00 88.47 427 A 1 
ATOM   3266 N  N   . THR A 1 428 ? -16.527 -18.997 30.665  1.00 92.79 428 A 1 
ATOM   3267 C  CA  . THR A 1 428 ? -16.333 -17.951 29.665  1.00 92.83 428 A 1 
ATOM   3268 C  C   . THR A 1 428 ? -15.028 -17.246 29.976  1.00 93.50 428 A 1 
ATOM   3269 O  O   . THR A 1 428 ? -14.828 -16.786 31.097  1.00 91.47 428 A 1 
ATOM   3270 C  CB  . THR A 1 428 ? -17.506 -16.973 29.640  1.00 90.18 428 A 1 
ATOM   3271 O  OG1 . THR A 1 428 ? -18.689 -17.676 29.310  1.00 82.67 428 A 1 
ATOM   3272 C  CG2 . THR A 1 428 ? -17.342 -15.886 28.589  1.00 82.91 428 A 1 
ATOM   3273 N  N   . ASN A 1 429 ? -14.136 -17.176 28.986  1.00 93.61 429 A 1 
ATOM   3274 C  CA  . ASN A 1 429 ? -12.879 -16.455 29.060  1.00 93.25 429 A 1 
ATOM   3275 C  C   . ASN A 1 429 ? -13.070 -15.058 28.438  1.00 93.02 429 A 1 
ATOM   3276 O  O   . ASN A 1 429 ? -13.639 -14.945 27.357  1.00 91.57 429 A 1 
ATOM   3277 C  CB  . ASN A 1 429 ? -11.811 -17.301 28.360  1.00 92.23 429 A 1 
ATOM   3278 C  CG  . ASN A 1 429 ? -10.407 -16.820 28.661  1.00 93.03 429 A 1 
ATOM   3279 O  OD1 . ASN A 1 429 ? -9.989  -15.769 28.236  1.00 86.19 429 A 1 
ATOM   3280 N  ND2 . ASN A 1 429 ? -9.634  -17.596 29.393  1.00 87.04 429 A 1 
ATOM   3281 N  N   . TYR A 1 430 ? -12.610 -14.036 29.149  1.00 94.53 430 A 1 
ATOM   3282 C  CA  . TYR A 1 430 ? -12.715 -12.649 28.717  1.00 94.78 430 A 1 
ATOM   3283 C  C   . TYR A 1 430 ? -11.341 -12.056 28.434  1.00 95.16 430 A 1 
ATOM   3284 O  O   . TYR A 1 430 ? -10.376 -12.338 29.142  1.00 92.74 430 A 1 
ATOM   3285 C  CB  . TYR A 1 430 ? -13.462 -11.811 29.761  1.00 93.48 430 A 1 
ATOM   3286 C  CG  . TYR A 1 430 ? -14.938 -12.139 29.856  1.00 92.43 430 A 1 
ATOM   3287 C  CD1 . TYR A 1 430 ? -15.870 -11.476 29.029  1.00 88.17 430 A 1 
ATOM   3288 C  CD2 . TYR A 1 430 ? -15.395 -13.106 30.770  1.00 88.76 430 A 1 
ATOM   3289 C  CE1 . TYR A 1 430 ? -17.236 -11.774 29.113  1.00 86.84 430 A 1 
ATOM   3290 C  CE2 . TYR A 1 430 ? -16.760 -13.421 30.860  1.00 87.17 430 A 1 
ATOM   3291 C  CZ  . TYR A 1 430 ? -17.685 -12.746 30.028  1.00 88.34 430 A 1 
ATOM   3292 O  OH  . TYR A 1 430 ? -19.021 -13.048 30.112  1.00 85.84 430 A 1 
ATOM   3293 N  N   . TRP A 1 431 ? -11.273 -11.198 27.424  1.00 95.60 431 A 1 
ATOM   3294 C  CA  . TRP A 1 431 ? -10.150 -10.298 27.253  1.00 95.37 431 A 1 
ATOM   3295 C  C   . TRP A 1 431 ? -10.077 -9.332  28.437  1.00 95.35 431 A 1 
ATOM   3296 O  O   . TRP A 1 431 ? -11.101 -8.865  28.937  1.00 93.73 431 A 1 
ATOM   3297 C  CB  . TRP A 1 431 ? -10.289 -9.542  25.941  1.00 94.46 431 A 1 
ATOM   3298 C  CG  . TRP A 1 431 ? -10.001 -10.369 24.730  1.00 93.24 431 A 1 
ATOM   3299 C  CD1 . TRP A 1 431 ? -10.892 -11.085 24.017  1.00 88.46 431 A 1 
ATOM   3300 C  CD2 . TRP A 1 431 ? -8.697  -10.578 24.096  1.00 91.43 431 A 1 
ATOM   3301 N  NE1 . TRP A 1 431 ? -10.244 -11.719 22.959  1.00 87.75 431 A 1 
ATOM   3302 C  CE2 . TRP A 1 431 ? -8.900  -11.422 22.974  1.00 90.05 431 A 1 
ATOM   3303 C  CE3 . TRP A 1 431 ? -7.400  -10.113 24.367  1.00 87.80 431 A 1 
ATOM   3304 C  CZ2 . TRP A 1 431 ? -7.830  -11.779 22.119  1.00 87.86 431 A 1 
ATOM   3305 C  CZ3 . TRP A 1 431 ? -6.338  -10.476 23.524  1.00 83.35 431 A 1 
ATOM   3306 C  CH2 . TRP A 1 431 ? -6.553  -11.301 22.413  1.00 83.98 431 A 1 
ATOM   3307 N  N   . VAL A 1 432 ? -8.857  -9.025  28.880  1.00 95.17 432 A 1 
ATOM   3308 C  CA  . VAL A 1 432 ? -8.604  -8.048  29.945  1.00 95.11 432 A 1 
ATOM   3309 C  C   . VAL A 1 432 ? -7.518  -7.089  29.469  1.00 95.35 432 A 1 
ATOM   3310 O  O   . VAL A 1 432 ? -6.446  -7.548  29.069  1.00 93.69 432 A 1 
ATOM   3311 C  CB  . VAL A 1 432 ? -8.205  -8.716  31.270  1.00 93.39 432 A 1 
ATOM   3312 C  CG1 . VAL A 1 432 ? -8.128  -7.691  32.401  1.00 82.55 432 A 1 
ATOM   3313 C  CG2 . VAL A 1 432 ? -9.233  -9.772  31.699  1.00 83.63 432 A 1 
ATOM   3314 N  N   . PRO A 1 433 ? -7.751  -5.762  29.505  1.00 95.39 433 A 1 
ATOM   3315 C  CA  . PRO A 1 433 ? -6.736  -4.772  29.187  1.00 94.72 433 A 1 
ATOM   3316 C  C   . PRO A 1 433 ? -5.489  -4.932  30.052  1.00 94.69 433 A 1 
ATOM   3317 O  O   . PRO A 1 433 ? -5.566  -5.073  31.275  1.00 92.76 433 A 1 
ATOM   3318 C  CB  . PRO A 1 433 ? -7.405  -3.409  29.393  1.00 93.72 433 A 1 
ATOM   3319 C  CG  . PRO A 1 433 ? -8.872  -3.711  29.126  1.00 92.37 433 A 1 
ATOM   3320 C  CD  . PRO A 1 433 ? -9.041  -5.110  29.717  1.00 94.20 433 A 1 
ATOM   3321 N  N   . ASN A 1 434 ? -4.304  -4.887  29.429  1.00 94.58 434 A 1 
ATOM   3322 C  CA  . ASN A 1 434 ? -3.022  -4.950  30.124  1.00 94.13 434 A 1 
ATOM   3323 C  C   . ASN A 1 434 ? -2.439  -3.536  30.273  1.00 94.38 434 A 1 
ATOM   3324 O  O   . ASN A 1 434 ? -1.898  -2.998  29.309  1.00 93.13 434 A 1 
ATOM   3325 C  CB  . ASN A 1 434 ? -2.087  -5.903  29.370  1.00 93.38 434 A 1 
ATOM   3326 C  CG  . ASN A 1 434 ? -0.727  -6.044  30.042  1.00 93.71 434 A 1 
ATOM   3327 O  OD1 . ASN A 1 434 ? -0.435  -5.483  31.091  1.00 90.78 434 A 1 
ATOM   3328 N  ND2 . ASN A 1 434 ? 0.155   -6.813  29.444  1.00 89.77 434 A 1 
ATOM   3329 N  N   . PRO A 1 435 ? -2.453  -2.931  31.481  1.00 93.05 435 A 1 
ATOM   3330 C  CA  . PRO A 1 435 ? -1.950  -1.577  31.694  1.00 91.32 435 A 1 
ATOM   3331 C  C   . PRO A 1 435 ? -0.421  -1.468  31.593  1.00 92.55 435 A 1 
ATOM   3332 O  O   . PRO A 1 435 ? 0.116   -0.367  31.602  1.00 90.54 435 A 1 
ATOM   3333 C  CB  . PRO A 1 435 ? -2.454  -1.184  33.083  1.00 89.87 435 A 1 
ATOM   3334 C  CG  . PRO A 1 435 ? -2.512  -2.517  33.821  1.00 87.59 435 A 1 
ATOM   3335 C  CD  . PRO A 1 435 ? -2.958  -3.491  32.727  1.00 90.79 435 A 1 
ATOM   3336 N  N   . ASN A 1 436 ? 0.296   -2.595  31.517  1.00 93.99 436 A 1 
ATOM   3337 C  CA  . ASN A 1 436 ? 1.753   -2.661  31.437  1.00 94.19 436 A 1 
ATOM   3338 C  C   . ASN A 1 436 ? 2.252   -2.964  30.013  1.00 95.12 436 A 1 
ATOM   3339 O  O   . ASN A 1 436 ? 3.433   -3.279  29.836  1.00 92.74 436 A 1 
ATOM   3340 C  CB  . ASN A 1 436 ? 2.266   -3.696  32.448  1.00 92.78 436 A 1 
ATOM   3341 C  CG  . ASN A 1 436 ? 1.882   -3.370  33.881  1.00 89.59 436 A 1 
ATOM   3342 O  OD1 . ASN A 1 436 ? 1.965   -2.259  34.354  1.00 81.13 436 A 1 
ATOM   3343 N  ND2 . ASN A 1 436 ? 1.454   -4.365  34.626  1.00 79.72 436 A 1 
ATOM   3344 N  N   . LEU A 1 437 ? 1.384   -2.920  29.011  1.00 95.19 437 A 1 
ATOM   3345 C  CA  . LEU A 1 437 ? 1.739   -3.213  27.623  1.00 95.79 437 A 1 
ATOM   3346 C  C   . LEU A 1 437 ? 2.730   -2.166  27.100  1.00 96.52 437 A 1 
ATOM   3347 O  O   . LEU A 1 437 ? 2.454   -0.965  27.099  1.00 95.31 437 A 1 
ATOM   3348 C  CB  . LEU A 1 437 ? 0.453   -3.304  26.790  1.00 93.75 437 A 1 
ATOM   3349 C  CG  . LEU A 1 437 ? 0.635   -3.997  25.431  1.00 91.50 437 A 1 
ATOM   3350 C  CD1 . LEU A 1 437 ? 0.996   -5.473  25.579  1.00 90.03 437 A 1 
ATOM   3351 C  CD2 . LEU A 1 437 ? -0.688  -3.923  24.660  1.00 89.40 437 A 1 
ATOM   3352 N  N   . ARG A 1 438 ? 3.913   -2.623  26.668  1.00 96.92 438 A 1 
ATOM   3353 C  CA  . ARG A 1 438 ? 4.988   -1.776  26.148  1.00 97.10 438 A 1 
ATOM   3354 C  C   . ARG A 1 438 ? 4.925   -1.695  24.624  1.00 97.38 438 A 1 
ATOM   3355 O  O   . ARG A 1 438 ? 4.360   -2.597  24.004  1.00 96.34 438 A 1 
ATOM   3356 C  CB  . ARG A 1 438 ? 6.346   -2.304  26.621  1.00 96.18 438 A 1 
ATOM   3357 C  CG  . ARG A 1 438 ? 6.521   -2.185  28.148  1.00 92.68 438 A 1 
ATOM   3358 C  CD  . ARG A 1 438 ? 7.961   -2.494  28.571  1.00 91.33 438 A 1 
ATOM   3359 N  NE  . ARG A 1 438 ? 8.374   -3.871  28.243  1.00 83.18 438 A 1 
ATOM   3360 C  CZ  . ARG A 1 438 ? 8.152   -4.974  28.936  1.00 79.00 438 A 1 
ATOM   3361 N  NH1 . ARG A 1 438 ? 7.504   -4.950  30.075  1.00 69.24 438 A 1 
ATOM   3362 N  NH2 . ARG A 1 438 ? 8.596   -6.107  28.493  1.00 70.90 438 A 1 
ATOM   3363 N  N   . PRO A 1 439 ? 5.524   -0.663  24.009  1.00 97.47 439 A 1 
ATOM   3364 C  CA  . PRO A 1 439 ? 5.688   -0.635  22.561  1.00 97.35 439 A 1 
ATOM   3365 C  C   . PRO A 1 439 ? 6.558   -1.805  22.095  1.00 97.43 439 A 1 
ATOM   3366 O  O   . PRO A 1 439 ? 7.555   -2.157  22.730  1.00 96.17 439 A 1 
ATOM   3367 C  CB  . PRO A 1 439 ? 6.331   0.712   22.237  1.00 96.46 439 A 1 
ATOM   3368 C  CG  . PRO A 1 439 ? 7.072   1.076   23.526  1.00 94.39 439 A 1 
ATOM   3369 C  CD  . PRO A 1 439 ? 6.165   0.490   24.606  1.00 96.81 439 A 1 
ATOM   3370 N  N   . GLU A 1 440 ? 6.210   -2.359  20.944  1.00 97.70 440 A 1 
ATOM   3371 C  CA  . GLU A 1 440 ? 7.053   -3.282  20.207  1.00 97.57 440 A 1 
ATOM   3372 C  C   . GLU A 1 440 ? 8.172   -2.498  19.512  1.00 98.07 440 A 1 
ATOM   3373 O  O   . GLU A 1 440 ? 7.944   -1.404  18.995  1.00 97.17 440 A 1 
ATOM   3374 C  CB  . GLU A 1 440 ? 6.182   -4.031  19.192  1.00 95.31 440 A 1 
ATOM   3375 C  CG  . GLU A 1 440 ? 6.930   -5.158  18.479  1.00 89.21 440 A 1 
ATOM   3376 C  CD  . GLU A 1 440 ? 6.037   -5.966  17.526  1.00 93.58 440 A 1 
ATOM   3377 O  OE1 . GLU A 1 440 ? 6.603   -6.608  16.616  1.00 88.18 440 A 1 
ATOM   3378 O  OE2 . GLU A 1 440 ? 4.804   -5.945  17.701  1.00 90.02 440 A 1 
ATOM   3379 N  N   . THR A 1 441 ? 9.399   -3.037  19.502  1.00 97.72 441 A 1 
ATOM   3380 C  CA  . THR A 1 441 ? 10.552  -2.369  18.883  1.00 97.81 441 A 1 
ATOM   3381 C  C   . THR A 1 441 ? 11.369  -3.332  18.049  1.00 97.78 441 A 1 
ATOM   3382 O  O   . THR A 1 441 ? 11.349  -4.538  18.285  1.00 96.77 441 A 1 
ATOM   3383 C  CB  . THR A 1 441 ? 11.460  -1.699  19.923  1.00 97.17 441 A 1 
ATOM   3384 O  OG1 . THR A 1 441 ? 11.994  -2.609  20.858  1.00 90.96 441 A 1 
ATOM   3385 C  CG2 . THR A 1 441 ? 10.717  -0.636  20.731  1.00 91.09 441 A 1 
ATOM   3386 N  N   . ASN A 1 442 ? 12.148  -2.810  17.101  1.00 97.73 442 A 1 
ATOM   3387 C  CA  . ASN A 1 442 ? 13.193  -3.578  16.439  1.00 97.56 442 A 1 
ATOM   3388 C  C   . ASN A 1 442 ? 14.458  -2.763  16.189  1.00 98.11 442 A 1 
ATOM   3389 O  O   . ASN A 1 442 ? 14.472  -1.533  16.238  1.00 97.45 442 A 1 
ATOM   3390 C  CB  . ASN A 1 442 ? 12.627  -4.294  15.192  1.00 94.88 442 A 1 
ATOM   3391 C  CG  . ASN A 1 442 ? 12.513  -3.456  13.928  1.00 95.91 442 A 1 
ATOM   3392 O  OD1 . ASN A 1 442 ? 13.145  -2.437  13.716  1.00 89.25 442 A 1 
ATOM   3393 N  ND2 . ASN A 1 442 ? 11.735  -3.922  12.975  1.00 88.97 442 A 1 
ATOM   3394 N  N   . GLU A 1 443 ? 15.527  -3.517  15.901  1.00 98.16 443 A 1 
ATOM   3395 C  CA  . GLU A 1 443 ? 16.781  -3.049  15.326  1.00 98.09 443 A 1 
ATOM   3396 C  C   . GLU A 1 443 ? 17.096  -3.946  14.132  1.00 98.10 443 A 1 
ATOM   3397 O  O   . GLU A 1 443 ? 17.168  -5.171  14.272  1.00 96.97 443 A 1 
ATOM   3398 C  CB  . GLU A 1 443 ? 17.912  -3.139  16.356  1.00 95.91 443 A 1 
ATOM   3399 C  CG  . GLU A 1 443 ? 17.714  -2.236  17.574  1.00 83.80 443 A 1 
ATOM   3400 C  CD  . GLU A 1 443 ? 18.811  -2.407  18.642  1.00 86.48 443 A 1 
ATOM   3401 O  OE1 . GLU A 1 443 ? 18.586  -1.945  19.785  1.00 79.27 443 A 1 
ATOM   3402 O  OE2 . GLU A 1 443 ? 19.862  -3.024  18.352  1.00 81.21 443 A 1 
ATOM   3403 N  N   . THR A 1 444 ? 17.287  -3.360  12.947  1.00 98.01 444 A 1 
ATOM   3404 C  CA  . THR A 1 444 ? 17.624  -4.091  11.724  1.00 97.82 444 A 1 
ATOM   3405 C  C   . THR A 1 444 ? 18.974  -3.640  11.203  1.00 98.13 444 A 1 
ATOM   3406 O  O   . THR A 1 444 ? 19.226  -2.447  11.058  1.00 97.41 444 A 1 
ATOM   3407 C  CB  . THR A 1 444 ? 16.540  -3.927  10.649  1.00 96.57 444 A 1 
ATOM   3408 O  OG1 . THR A 1 444 ? 15.314  -4.414  11.136  1.00 89.67 444 A 1 
ATOM   3409 C  CG2 . THR A 1 444 ? 16.843  -4.695  9.363   1.00 90.37 444 A 1 
ATOM   3410 N  N   . GLN A 1 445 ? 19.832  -4.617  10.876  1.00 98.36 445 A 1 
ATOM   3411 C  CA  . GLN A 1 445 ? 21.025  -4.421  10.062  1.00 98.37 445 A 1 
ATOM   3412 C  C   . GLN A 1 445 ? 20.761  -4.961  8.669   1.00 98.48 445 A 1 
ATOM   3413 O  O   . GLN A 1 445 ? 20.220  -6.055  8.522   1.00 97.72 445 A 1 
ATOM   3414 C  CB  . GLN A 1 445 ? 22.231  -5.107  10.703  1.00 97.29 445 A 1 
ATOM   3415 C  CG  . GLN A 1 445 ? 22.583  -4.460  12.049  1.00 90.69 445 A 1 
ATOM   3416 C  CD  . GLN A 1 445 ? 23.808  -5.074  12.720  1.00 89.80 445 A 1 
ATOM   3417 O  OE1 . GLN A 1 445 ? 24.494  -5.941  12.211  1.00 80.77 445 A 1 
ATOM   3418 N  NE2 . GLN A 1 445 ? 24.143  -4.634  13.906  1.00 78.53 445 A 1 
ATOM   3419 N  N   . GLU A 1 446 ? 21.162  -4.201  7.651   1.00 98.59 446 A 1 
ATOM   3420 C  CA  . GLU A 1 446 ? 21.032  -4.608  6.262   1.00 98.42 446 A 1 
ATOM   3421 C  C   . GLU A 1 446 ? 22.309  -4.254  5.504   1.00 98.57 446 A 1 
ATOM   3422 O  O   . GLU A 1 446 ? 22.823  -3.144  5.618   1.00 98.00 446 A 1 
ATOM   3423 C  CB  . GLU A 1 446 ? 19.784  -3.971  5.657   1.00 97.94 446 A 1 
ATOM   3424 C  CG  . GLU A 1 446 ? 19.505  -4.449  4.228   1.00 96.42 446 A 1 
ATOM   3425 C  CD  . GLU A 1 446 ? 18.078  -4.129  3.752   1.00 96.72 446 A 1 
ATOM   3426 O  OE1 . GLU A 1 446 ? 17.662  -4.709  2.721   1.00 92.64 446 A 1 
ATOM   3427 O  OE2 . GLU A 1 446 ? 17.335  -3.395  4.428   1.00 93.30 446 A 1 
ATOM   3428 N  N   . TYR A 1 447 ? 22.833  -5.220  4.745   1.00 98.69 447 A 1 
ATOM   3429 C  CA  . TYR A 1 447 ? 24.045  -5.077  3.950   1.00 98.58 447 A 1 
ATOM   3430 C  C   . TYR A 1 447 ? 23.771  -5.597  2.551   1.00 98.65 447 A 1 
ATOM   3431 O  O   . TYR A 1 447 ? 23.132  -6.634  2.391   1.00 98.15 447 A 1 
ATOM   3432 C  CB  . TYR A 1 447 ? 25.201  -5.849  4.588   1.00 97.89 447 A 1 
ATOM   3433 C  CG  . TYR A 1 447 ? 25.433  -5.548  6.041   1.00 95.92 447 A 1 
ATOM   3434 C  CD1 . TYR A 1 447 ? 26.122  -4.391  6.429   1.00 89.11 447 A 1 
ATOM   3435 C  CD2 . TYR A 1 447 ? 24.930  -6.425  7.031   1.00 89.71 447 A 1 
ATOM   3436 C  CE1 . TYR A 1 447 ? 26.332  -4.105  7.785   1.00 85.36 447 A 1 
ATOM   3437 C  CE2 . TYR A 1 447 ? 25.130  -6.148  8.389   1.00 85.93 447 A 1 
ATOM   3438 C  CZ  . TYR A 1 447 ? 25.831  -4.986  8.761   1.00 84.98 447 A 1 
ATOM   3439 O  OH  . TYR A 1 447 ? 26.038  -4.713  10.094  1.00 80.81 447 A 1 
ATOM   3440 N  N   . GLY A 1 448 ? 24.299  -4.920  1.546   1.00 98.53 448 A 1 
ATOM   3441 C  CA  . GLY A 1 448 ? 24.106  -5.354  0.178   1.00 98.58 448 A 1 
ATOM   3442 C  C   . GLY A 1 448 ? 25.040  -4.687  -0.803  1.00 98.69 448 A 1 
ATOM   3443 O  O   . GLY A 1 448 ? 25.931  -3.913  -0.445  1.00 98.24 448 A 1 
ATOM   3444 N  N   . PHE A 1 449 ? 24.824  -5.034  -2.062  1.00 98.64 449 A 1 
ATOM   3445 C  CA  . PHE A 1 449 ? 25.544  -4.461  -3.187  1.00 98.60 449 A 1 
ATOM   3446 C  C   . PHE A 1 449 ? 24.618  -4.318  -4.388  1.00 98.64 449 A 1 
ATOM   3447 O  O   . PHE A 1 449 ? 23.578  -4.975  -4.482  1.00 98.30 449 A 1 
ATOM   3448 C  CB  . PHE A 1 449 ? 26.785  -5.307  -3.507  1.00 98.29 449 A 1 
ATOM   3449 C  CG  . PHE A 1 449 ? 26.489  -6.658  -4.126  1.00 98.29 449 A 1 
ATOM   3450 C  CD1 . PHE A 1 449 ? 26.110  -7.753  -3.323  1.00 97.28 449 A 1 
ATOM   3451 C  CD2 . PHE A 1 449 ? 26.606  -6.831  -5.513  1.00 97.16 449 A 1 
ATOM   3452 C  CE1 . PHE A 1 449 ? 25.856  -9.003  -3.899  1.00 96.43 449 A 1 
ATOM   3453 C  CE2 . PHE A 1 449 ? 26.356  -8.084  -6.099  1.00 96.44 449 A 1 
ATOM   3454 C  CZ  . PHE A 1 449 ? 25.982  -9.168  -5.293  1.00 96.55 449 A 1 
ATOM   3455 N  N   . GLY A 1 450 ? 25.017  -3.454  -5.315  1.00 98.43 450 A 1 
ATOM   3456 C  CA  . GLY A 1 450 ? 24.367  -3.262  -6.589  1.00 98.37 450 A 1 
ATOM   3457 C  C   . GLY A 1 450 ? 25.380  -3.268  -7.729  1.00 98.39 450 A 1 
ATOM   3458 O  O   . GLY A 1 450 ? 26.532  -2.877  -7.563  1.00 97.63 450 A 1 
ATOM   3459 N  N   . LEU A 1 451 ? 24.919  -3.732  -8.893  1.00 98.21 451 A 1 
ATOM   3460 C  CA  . LEU A 1 451 ? 25.640  -3.683  -10.151 1.00 97.99 451 A 1 
ATOM   3461 C  C   . LEU A 1 451 ? 24.770  -2.922  -11.146 1.00 97.78 451 A 1 
ATOM   3462 O  O   . LEU A 1 451 ? 23.598  -3.259  -11.312 1.00 96.96 451 A 1 
ATOM   3463 C  CB  . LEU A 1 451 ? 25.929  -5.099  -10.668 1.00 97.58 451 A 1 
ATOM   3464 C  CG  . LEU A 1 451 ? 26.715  -6.013  -9.720  1.00 96.07 451 A 1 
ATOM   3465 C  CD1 . LEU A 1 451 ? 26.783  -7.428  -10.288 1.00 94.08 451 A 1 
ATOM   3466 C  CD2 . LEU A 1 451 ? 28.151  -5.523  -9.512  1.00 93.81 451 A 1 
ATOM   3467 N  N   . ARG A 1 452 ? 25.350  -1.934  -11.826 1.00 96.92 452 A 1 
ATOM   3468 C  CA  . ARG A 1 452 ? 24.670  -1.169  -12.869 1.00 96.13 452 A 1 
ATOM   3469 C  C   . ARG A 1 452 ? 25.575  -1.023  -14.072 1.00 95.98 452 A 1 
ATOM   3470 O  O   . ARG A 1 452 ? 26.682  -0.508  -13.960 1.00 93.83 452 A 1 
ATOM   3471 C  CB  . ARG A 1 452 ? 24.208  0.181   -12.300 1.00 93.68 452 A 1 
ATOM   3472 C  CG  . ARG A 1 452 ? 23.347  0.950   -13.317 1.00 83.98 452 A 1 
ATOM   3473 C  CD  . ARG A 1 452 ? 22.731  2.214   -12.705 1.00 83.30 452 A 1 
ATOM   3474 N  NE  . ARG A 1 452 ? 23.759  3.182   -12.298 1.00 74.46 452 A 1 
ATOM   3475 C  CZ  . ARG A 1 452 ? 23.514  4.322   -11.662 1.00 70.09 452 A 1 
ATOM   3476 N  NH1 . ARG A 1 452 ? 22.299  4.687   -11.380 1.00 65.44 452 A 1 
ATOM   3477 N  NH2 . ARG A 1 452 ? 24.485  5.102   -11.302 1.00 59.56 452 A 1 
ATOM   3478 N  N   . PHE A 1 453 ? 25.090  -1.502  -15.197 1.00 95.69 453 A 1 
ATOM   3479 C  CA  . PHE A 1 453 ? 25.728  -1.349  -16.495 1.00 94.91 453 A 1 
ATOM   3480 C  C   . PHE A 1 453 ? 24.720  -0.684  -17.424 1.00 93.92 453 A 1 
ATOM   3481 O  O   . PHE A 1 453 ? 23.832  -1.341  -17.958 1.00 91.10 453 A 1 
ATOM   3482 C  CB  . PHE A 1 453 ? 26.183  -2.712  -17.018 1.00 94.06 453 A 1 
ATOM   3483 C  CG  . PHE A 1 453 ? 27.178  -3.440  -16.137 1.00 93.82 453 A 1 
ATOM   3484 C  CD1 . PHE A 1 453 ? 28.536  -3.107  -16.185 1.00 90.82 453 A 1 
ATOM   3485 C  CD2 . PHE A 1 453 ? 26.743  -4.450  -15.266 1.00 90.62 453 A 1 
ATOM   3486 C  CE1 . PHE A 1 453 ? 29.466  -3.794  -15.388 1.00 88.89 453 A 1 
ATOM   3487 C  CE2 . PHE A 1 453 ? 27.662  -5.140  -14.466 1.00 89.04 453 A 1 
ATOM   3488 C  CZ  . PHE A 1 453 ? 29.034  -4.816  -14.522 1.00 89.15 453 A 1 
ATOM   3489 N  N   . ASP A 1 454 ? 24.857  0.628   -17.588 1.00 88.28 454 A 1 
ATOM   3490 C  CA  . ASP A 1 454 ? 24.076  1.469   -18.483 1.00 85.04 454 A 1 
ATOM   3491 C  C   . ASP A 1 454 ? 25.008  2.054   -19.552 1.00 83.92 454 A 1 
ATOM   3492 O  O   . ASP A 1 454 ? 26.221  2.120   -19.352 1.00 74.87 454 A 1 
ATOM   3493 C  CB  . ASP A 1 454 ? 23.367  2.580   -17.695 1.00 79.06 454 A 1 
ATOM   3494 C  CG  . ASP A 1 454 ? 22.345  2.066   -16.671 1.00 73.18 454 A 1 
ATOM   3495 O  OD1 . ASP A 1 454 ? 21.669  1.057   -16.966 1.00 64.99 454 A 1 
ATOM   3496 O  OD2 . ASP A 1 454 ? 22.245  2.682   -15.587 1.00 66.51 454 A 1 
ATOM   3497 N  N   . ASP A 1 455 ? 24.439  2.472   -20.696 1.00 78.01 455 A 1 
ATOM   3498 C  CA  . ASP A 1 455 ? 25.176  3.116   -21.795 1.00 76.68 455 A 1 
ATOM   3499 C  C   . ASP A 1 455 ? 26.451  2.358   -22.224 1.00 77.16 455 A 1 
ATOM   3500 O  O   . ASP A 1 455 ? 27.500  2.941   -22.518 1.00 72.37 455 A 1 
ATOM   3501 C  CB  . ASP A 1 455 ? 25.421  4.601   -21.486 1.00 72.79 455 A 1 
ATOM   3502 C  CG  . ASP A 1 455 ? 24.132  5.417   -21.375 1.00 67.29 455 A 1 
ATOM   3503 O  OD1 . ASP A 1 455 ? 23.156  5.070   -22.076 1.00 62.28 455 A 1 
ATOM   3504 O  OD2 . ASP A 1 455 ? 24.157  6.413   -20.627 1.00 60.66 455 A 1 
ATOM   3505 N  N   . LEU A 1 456 ? 26.364  1.022   -22.297 1.00 74.46 456 A 1 
ATOM   3506 C  CA  . LEU A 1 456 ? 27.446  0.205   -22.831 1.00 72.15 456 A 1 
ATOM   3507 C  C   . LEU A 1 456 ? 27.719  0.656   -24.276 1.00 72.88 456 A 1 
ATOM   3508 O  O   . LEU A 1 456 ? 26.833  0.632   -25.124 1.00 64.72 456 A 1 
ATOM   3509 C  CB  . LEU A 1 456 ? 27.067  -1.288  -22.742 1.00 66.18 456 A 1 
ATOM   3510 C  CG  . LEU A 1 456 ? 27.149  -1.871  -21.325 1.00 60.95 456 A 1 
ATOM   3511 C  CD1 . LEU A 1 456 ? 26.391  -3.198  -21.249 1.00 57.96 456 A 1 
ATOM   3512 C  CD2 . LEU A 1 456 ? 28.600  -2.154  -20.915 1.00 57.04 456 A 1 
ATOM   3513 N  N   . MET A 1 457 ? 28.966  1.028   -24.586 1.00 70.29 457 A 1 
ATOM   3514 C  CA  . MET A 1 457 ? 29.393  1.691   -25.833 1.00 69.16 457 A 1 
ATOM   3515 C  C   . MET A 1 457 ? 28.786  1.145   -27.141 1.00 69.59 457 A 1 
ATOM   3516 O  O   . MET A 1 457 ? 28.657  1.902   -28.106 1.00 63.22 457 A 1 
ATOM   3517 C  CB  . MET A 1 457 ? 30.913  1.567   -25.984 1.00 64.77 457 A 1 
ATOM   3518 C  CG  . MET A 1 457 ? 31.731  2.458   -25.056 1.00 60.23 457 A 1 
ATOM   3519 S  SD  . MET A 1 457 ? 33.483  2.449   -25.559 1.00 51.88 457 A 1 
ATOM   3520 C  CE  . MET A 1 457 ? 34.161  3.559   -24.322 1.00 45.65 457 A 1 
ATOM   3521 N  N   . LEU A 1 458 ? 28.550  -0.167  -27.242 1.00 66.61 458 A 1 
ATOM   3522 C  CA  . LEU A 1 458 ? 28.179  -0.839  -28.491 1.00 66.89 458 A 1 
ATOM   3523 C  C   . LEU A 1 458 ? 26.788  -1.472  -28.473 1.00 68.97 458 A 1 
ATOM   3524 O  O   . LEU A 1 458 ? 26.295  -1.853  -29.533 1.00 61.49 458 A 1 
ATOM   3525 C  CB  . LEU A 1 458 ? 29.230  -1.907  -28.815 1.00 60.13 458 A 1 
ATOM   3526 C  CG  . LEU A 1 458 ? 30.564  -1.355  -29.340 1.00 55.37 458 A 1 
ATOM   3527 C  CD1 . LEU A 1 458 ? 31.618  -2.455  -29.321 1.00 49.79 458 A 1 
ATOM   3528 C  CD2 . LEU A 1 458 ? 30.439  -0.841  -30.770 1.00 52.66 458 A 1 
ATOM   3529 N  N   . SER A 1 459 ? 26.191  -1.656  -27.317 1.00 75.13 459 A 1 
ATOM   3530 C  CA  . SER A 1 459 ? 24.882  -2.291  -27.184 1.00 76.59 459 A 1 
ATOM   3531 C  C   . SER A 1 459 ? 23.984  -1.409  -26.321 1.00 80.02 459 A 1 
ATOM   3532 O  O   . SER A 1 459 ? 24.399  -0.962  -25.257 1.00 73.23 459 A 1 
ATOM   3533 C  CB  . SER A 1 459 ? 25.014  -3.701  -26.601 1.00 68.77 459 A 1 
ATOM   3534 O  OG  . SER A 1 459 ? 25.546  -3.725  -25.300 1.00 60.21 459 A 1 
ATOM   3535 N  N   . ASN A 1 460 ? 22.737  -1.212  -26.737 1.00 85.40 460 A 1 
ATOM   3536 C  CA  . ASN A 1 460 ? 21.710  -0.529  -25.952 1.00 85.91 460 A 1 
ATOM   3537 C  C   . ASN A 1 460 ? 21.213  -1.388  -24.776 1.00 87.81 460 A 1 
ATOM   3538 O  O   . ASN A 1 460 ? 20.063  -1.282  -24.351 1.00 82.71 460 A 1 
ATOM   3539 C  CB  . ASN A 1 460 ? 20.556  -0.127  -26.885 1.00 81.24 460 A 1 
ATOM   3540 C  CG  . ASN A 1 460 ? 20.921  0.840   -27.997 1.00 75.10 460 A 1 
ATOM   3541 O  OD1 . ASN A 1 460 ? 21.926  1.528   -27.991 1.00 66.68 460 A 1 
ATOM   3542 N  ND2 . ASN A 1 460 ? 20.092  0.898   -29.015 1.00 66.57 460 A 1 
ATOM   3543 N  N   . ASP A 1 461 ? 22.066  -2.298  -24.295 1.00 90.87 461 A 1 
ATOM   3544 C  CA  . ASP A 1 461 ? 21.733  -3.222  -23.225 1.00 90.74 461 A 1 
ATOM   3545 C  C   . ASP A 1 461 ? 22.013  -2.553  -21.882 1.00 92.06 461 A 1 
ATOM   3546 O  O   . ASP A 1 461 ? 23.101  -2.007  -21.660 1.00 89.90 461 A 1 
ATOM   3547 C  CB  . ASP A 1 461 ? 22.527  -4.531  -23.350 1.00 85.82 461 A 1 
ATOM   3548 C  CG  . ASP A 1 461 ? 22.300  -5.322  -24.645 1.00 80.35 461 A 1 
ATOM   3549 O  OD1 . ASP A 1 461 ? 21.431  -4.948  -25.458 1.00 69.13 461 A 1 
ATOM   3550 O  OD2 . ASP A 1 461 ? 23.007  -6.338  -24.809 1.00 76.11 461 A 1 
ATOM   3551 N  N   . ALA A 1 462 ? 21.070  -2.643  -20.966 1.00 94.12 462 A 1 
ATOM   3552 C  CA  . ALA A 1 462 ? 21.233  -2.205  -19.600 1.00 94.47 462 A 1 
ATOM   3553 C  C   . ALA A 1 462 ? 21.007  -3.381  -18.647 1.00 95.00 462 A 1 
ATOM   3554 O  O   . ALA A 1 462 ? 20.074  -4.168  -18.817 1.00 94.35 462 A 1 
ATOM   3555 C  CB  . ALA A 1 462 ? 20.296  -1.026  -19.323 1.00 92.96 462 A 1 
ATOM   3556 N  N   . LEU A 1 463 ? 21.856  -3.497  -17.622 1.00 95.49 463 A 1 
ATOM   3557 C  CA  . LEU A 1 463 ? 21.694  -4.437  -16.528 1.00 95.79 463 A 1 
ATOM   3558 C  C   . LEU A 1 463 ? 21.720  -3.677  -15.213 1.00 96.02 463 A 1 
ATOM   3559 O  O   . LEU A 1 463 ? 22.729  -3.059  -14.872 1.00 95.64 463 A 1 
ATOM   3560 C  CB  . LEU A 1 463 ? 22.785  -5.517  -16.597 1.00 95.31 463 A 1 
ATOM   3561 C  CG  . LEU A 1 463 ? 22.738  -6.535  -15.432 1.00 94.25 463 A 1 
ATOM   3562 C  CD1 . LEU A 1 463 ? 21.521  -7.446  -15.499 1.00 91.20 463 A 1 
ATOM   3563 C  CD2 . LEU A 1 463 ? 23.986  -7.420  -15.467 1.00 90.71 463 A 1 
ATOM   3564 N  N   . GLU A 1 464 ? 20.666  -3.797  -14.452 1.00 96.83 464 A 1 
ATOM   3565 C  CA  . GLU A 1 464 ? 20.611  -3.377  -13.068 1.00 96.93 464 A 1 
ATOM   3566 C  C   . GLU A 1 464 ? 20.410  -4.608  -12.173 1.00 97.42 464 A 1 
ATOM   3567 O  O   . GLU A 1 464 ? 19.544  -5.443  -12.427 1.00 97.00 464 A 1 
ATOM   3568 C  CB  . GLU A 1 464 ? 19.524  -2.311  -12.873 1.00 95.60 464 A 1 
ATOM   3569 C  CG  . GLU A 1 464 ? 19.674  -1.595  -11.526 1.00 86.52 464 A 1 
ATOM   3570 C  CD  . GLU A 1 464 ? 18.641  -0.463  -11.324 1.00 86.14 464 A 1 
ATOM   3571 O  OE1 . GLU A 1 464 ? 18.163  -0.316  -10.178 1.00 80.21 464 A 1 
ATOM   3572 O  OE2 . GLU A 1 464 ? 18.352  0.254   -12.297 1.00 80.93 464 A 1 
ATOM   3573 N  N   . PHE A 1 465 ? 21.243  -4.759  -11.141 1.00 97.68 465 A 1 
ATOM   3574 C  CA  . PHE A 1 465 ? 21.150  -5.827  -10.158 1.00 98.06 465 A 1 
ATOM   3575 C  C   . PHE A 1 465 ? 21.381  -5.256  -8.769  1.00 98.29 465 A 1 
ATOM   3576 O  O   . PHE A 1 465 ? 22.355  -4.541  -8.541  1.00 97.95 465 A 1 
ATOM   3577 C  CB  . PHE A 1 465 ? 22.171  -6.923  -10.489 1.00 97.97 465 A 1 
ATOM   3578 C  CG  . PHE A 1 465 ? 22.249  -8.036  -9.461  1.00 97.97 465 A 1 
ATOM   3579 C  CD1 . PHE A 1 465 ? 23.049  -7.891  -8.313  1.00 97.04 465 A 1 
ATOM   3580 C  CD2 . PHE A 1 465 ? 21.516  -9.220  -9.647  1.00 97.26 465 A 1 
ATOM   3581 C  CE1 . PHE A 1 465 ? 23.108  -8.917  -7.362  1.00 96.50 465 A 1 
ATOM   3582 C  CE2 . PHE A 1 465 ? 21.580  -10.250 -8.702  1.00 96.67 465 A 1 
ATOM   3583 C  CZ  . PHE A 1 465 ? 22.368  -10.102 -7.556  1.00 96.78 465 A 1 
ATOM   3584 N  N   . LYS A 1 466 ? 20.533  -5.612  -7.804  1.00 98.43 466 A 1 
ATOM   3585 C  CA  . LYS A 1 466 ? 20.703  -5.242  -6.404  1.00 98.54 466 A 1 
ATOM   3586 C  C   . LYS A 1 466 ? 20.323  -6.402  -5.501  1.00 98.65 466 A 1 
ATOM   3587 O  O   . LYS A 1 466 ? 19.288  -7.032  -5.707  1.00 98.26 466 A 1 
ATOM   3588 C  CB  . LYS A 1 466 ? 19.894  -3.967  -6.119  1.00 98.09 466 A 1 
ATOM   3589 C  CG  . LYS A 1 466 ? 20.301  -3.271  -4.820  1.00 97.13 466 A 1 
ATOM   3590 C  CD  . LYS A 1 466 ? 19.545  -1.949  -4.698  1.00 96.60 466 A 1 
ATOM   3591 C  CE  . LYS A 1 466 ? 19.983  -1.166  -3.450  1.00 95.30 466 A 1 
ATOM   3592 N  NZ  . LYS A 1 466 ? 19.302  0.136   -3.364  1.00 94.31 466 A 1 
ATOM   3593 N  N   . ALA A 1 467 ? 21.157  -6.687  -4.501  1.00 98.63 467 A 1 
ATOM   3594 C  CA  . ALA A 1 467 ? 20.899  -7.734  -3.528  1.00 98.62 467 A 1 
ATOM   3595 C  C   . ALA A 1 467 ? 21.256  -7.261  -2.123  1.00 98.75 467 A 1 
ATOM   3596 O  O   . ALA A 1 467 ? 22.227  -6.532  -1.935  1.00 98.29 467 A 1 
ATOM   3597 C  CB  . ALA A 1 467 ? 21.692  -8.988  -3.906  1.00 98.29 467 A 1 
ATOM   3598 N  N   . SER A 1 468 ? 20.493  -7.716  -1.128  1.00 98.71 468 A 1 
ATOM   3599 C  CA  . SER A 1 468 ? 20.774  -7.437  0.271   1.00 98.66 468 A 1 
ATOM   3600 C  C   . SER A 1 468 ? 20.511  -8.641  1.167   1.00 98.73 468 A 1 
ATOM   3601 O  O   . SER A 1 468 ? 19.702  -9.519  0.867   1.00 98.25 468 A 1 
ATOM   3602 C  CB  . SER A 1 468 ? 20.001  -6.214  0.766   1.00 97.68 468 A 1 
ATOM   3603 O  OG  . SER A 1 468 ? 18.636  -6.499  0.980   1.00 92.10 468 A 1 
ATOM   3604 N  N   . TYR A 1 469 ? 21.221  -8.668  2.299   1.00 98.72 469 A 1 
ATOM   3605 C  CA  . TYR A 1 469 ? 20.928  -9.491  3.459   1.00 98.73 469 A 1 
ATOM   3606 C  C   . TYR A 1 469 ? 20.431  -8.590  4.585   1.00 98.77 469 A 1 
ATOM   3607 O  O   . TYR A 1 469 ? 21.060  -7.569  4.867   1.00 98.47 469 A 1 
ATOM   3608 C  CB  . TYR A 1 469 ? 22.175  -10.260 3.886   1.00 98.60 469 A 1 
ATOM   3609 C  CG  . TYR A 1 469 ? 21.987  -11.045 5.164   1.00 98.13 469 A 1 
ATOM   3610 C  CD1 . TYR A 1 469 ? 22.508  -10.566 6.384   1.00 96.76 469 A 1 
ATOM   3611 C  CD2 . TYR A 1 469 ? 21.246  -12.238 5.158   1.00 96.98 469 A 1 
ATOM   3612 C  CE1 . TYR A 1 469 ? 22.297  -11.283 7.581   1.00 96.01 469 A 1 
ATOM   3613 C  CE2 . TYR A 1 469 ? 21.029  -12.961 6.340   1.00 96.00 469 A 1 
ATOM   3614 C  CZ  . TYR A 1 469 ? 21.559  -12.480 7.552   1.00 95.94 469 A 1 
ATOM   3615 O  OH  . TYR A 1 469 ? 21.341  -13.182 8.707   1.00 93.78 469 A 1 
ATOM   3616 N  N   . PHE A 1 470 ? 19.358  -8.982  5.254   1.00 98.66 470 A 1 
ATOM   3617 C  CA  . PHE A 1 470 ? 18.835  -8.281  6.419   1.00 98.59 470 A 1 
ATOM   3618 C  C   . PHE A 1 470 ? 18.773  -9.192  7.647   1.00 98.61 470 A 1 
ATOM   3619 O  O   . PHE A 1 470 ? 18.508  -10.389 7.542   1.00 98.29 470 A 1 
ATOM   3620 C  CB  . PHE A 1 470 ? 17.472  -7.638  6.097   1.00 98.33 470 A 1 
ATOM   3621 C  CG  . PHE A 1 470 ? 16.373  -8.608  5.749   1.00 98.41 470 A 1 
ATOM   3622 C  CD1 . PHE A 1 470 ? 16.128  -8.952  4.403   1.00 97.92 470 A 1 
ATOM   3623 C  CD2 . PHE A 1 470 ? 15.570  -9.174  6.761   1.00 97.76 470 A 1 
ATOM   3624 C  CE1 . PHE A 1 470 ? 15.088  -9.835  4.078   1.00 97.30 470 A 1 
ATOM   3625 C  CE2 . PHE A 1 470 ? 14.529  -10.065 6.429   1.00 97.19 470 A 1 
ATOM   3626 C  CZ  . PHE A 1 470 ? 14.295  -10.391 5.088   1.00 97.37 470 A 1 
ATOM   3627 N  N   . ASP A 1 471 ? 19.032  -8.610  8.821   1.00 98.51 471 A 1 
ATOM   3628 C  CA  . ASP A 1 471 ? 18.975  -9.255  10.128  1.00 98.46 471 A 1 
ATOM   3629 C  C   . ASP A 1 471 ? 18.297  -8.305  11.116  1.00 98.44 471 A 1 
ATOM   3630 O  O   . ASP A 1 471 ? 18.812  -7.232  11.432  1.00 97.69 471 A 1 
ATOM   3631 C  CB  . ASP A 1 471 ? 20.400  -9.645  10.566  1.00 97.85 471 A 1 
ATOM   3632 C  CG  . ASP A 1 471 ? 20.454  -10.623 11.752  1.00 95.23 471 A 1 
ATOM   3633 O  OD1 . ASP A 1 471 ? 19.865  -10.372 12.819  1.00 87.55 471 A 1 
ATOM   3634 O  OD2 . ASP A 1 471 ? 21.121  -11.673 11.634  1.00 86.93 471 A 1 
ATOM   3635 N  N   . THR A 1 472 ? 17.115  -8.685  11.583  1.00 98.14 472 A 1 
ATOM   3636 C  CA  . THR A 1 472 ? 16.285  -7.916  12.499  1.00 98.08 472 A 1 
ATOM   3637 C  C   . THR A 1 472 ? 16.221  -8.600  13.857  1.00 98.15 472 A 1 
ATOM   3638 O  O   . THR A 1 472 ? 15.870  -9.771  13.959  1.00 97.48 472 A 1 
ATOM   3639 C  CB  . THR A 1 472 ? 14.864  -7.721  11.942  1.00 97.36 472 A 1 
ATOM   3640 O  OG1 . THR A 1 472 ? 14.902  -7.011  10.729  1.00 93.30 472 A 1 
ATOM   3641 C  CG2 . THR A 1 472 ? 13.945  -6.943  12.883  1.00 93.78 472 A 1 
ATOM   3642 N  N   . LYS A 1 473 ? 16.491  -7.834  14.917  1.00 98.19 473 A 1 
ATOM   3643 C  CA  . LYS A 1 473 ? 16.190  -8.204  16.298  1.00 98.16 473 A 1 
ATOM   3644 C  C   . LYS A 1 473 ? 14.925  -7.482  16.729  1.00 98.08 473 A 1 
ATOM   3645 O  O   . LYS A 1 473 ? 14.940  -6.268  16.888  1.00 96.97 473 A 1 
ATOM   3646 C  CB  . LYS A 1 473 ? 17.362  -7.845  17.207  1.00 97.52 473 A 1 
ATOM   3647 C  CG  . LYS A 1 473 ? 18.617  -8.667  16.882  1.00 89.54 473 A 1 
ATOM   3648 C  CD  . LYS A 1 473 ? 19.781  -8.181  17.746  1.00 86.38 473 A 1 
ATOM   3649 C  CE  . LYS A 1 473 ? 21.060  -8.896  17.335  1.00 73.22 473 A 1 
ATOM   3650 N  NZ  . LYS A 1 473 ? 22.233  -8.278  17.989  1.00 63.06 473 A 1 
ATOM   3651 N  N   . ALA A 1 474 ? 13.847  -8.226  16.917  1.00 97.72 474 A 1 
ATOM   3652 C  CA  . ALA A 1 474 ? 12.605  -7.711  17.466  1.00 97.44 474 A 1 
ATOM   3653 C  C   . ALA A 1 474 ? 12.587  -7.897  18.983  1.00 97.43 474 A 1 
ATOM   3654 O  O   . ALA A 1 474 ? 13.011  -8.933  19.496  1.00 96.09 474 A 1 
ATOM   3655 C  CB  . ALA A 1 474 ? 11.421  -8.397  16.769  1.00 96.64 474 A 1 
ATOM   3656 N  N   . LYS A 1 475 ? 12.118  -6.887  19.713  1.00 97.69 475 A 1 
ATOM   3657 C  CA  . LYS A 1 475 ? 11.970  -6.893  21.169  1.00 97.53 475 A 1 
ATOM   3658 C  C   . LYS A 1 475 ? 10.574  -6.465  21.565  1.00 97.66 475 A 1 
ATOM   3659 O  O   . LYS A 1 475 ? 10.003  -5.576  20.938  1.00 96.05 475 A 1 
ATOM   3660 C  CB  . LYS A 1 475 ? 12.991  -5.963  21.826  1.00 96.41 475 A 1 
ATOM   3661 C  CG  . LYS A 1 475 ? 14.405  -6.549  21.849  1.00 85.59 475 A 1 
ATOM   3662 C  CD  . LYS A 1 475 ? 15.318  -5.601  22.607  1.00 79.96 475 A 1 
ATOM   3663 C  CE  . LYS A 1 475 ? 16.722  -6.189  22.688  1.00 67.23 475 A 1 
ATOM   3664 N  NZ  . LYS A 1 475 ? 17.661  -5.196  23.248  1.00 57.90 475 A 1 
ATOM   3665 N  N   . ASP A 1 476 ? 10.093  -7.060  22.652  1.00 96.42 476 A 1 
ATOM   3666 C  CA  . ASP A 1 476 ? 8.789   -6.768  23.222  1.00 96.67 476 A 1 
ATOM   3667 C  C   . ASP A 1 476 ? 7.646   -6.896  22.204  1.00 96.56 476 A 1 
ATOM   3668 O  O   . ASP A 1 476 ? 6.691   -6.128  22.252  1.00 94.57 476 A 1 
ATOM   3669 C  CB  . ASP A 1 476 ? 8.826   -5.412  23.969  1.00 96.36 476 A 1 
ATOM   3670 C  CG  . ASP A 1 476 ? 9.571   -5.435  25.303  1.00 95.87 476 A 1 
ATOM   3671 O  OD1 . ASP A 1 476 ? 9.623   -6.495  25.957  1.00 92.29 476 A 1 
ATOM   3672 O  OD2 . ASP A 1 476 ? 9.964   -4.362  25.793  1.00 92.36 476 A 1 
ATOM   3673 N  N   . TYR A 1 477 ? 7.737   -7.878  21.275  1.00 96.26 477 A 1 
ATOM   3674 C  CA  . TYR A 1 477 ? 6.666   -8.070  20.299  1.00 95.69 477 A 1 
ATOM   3675 C  C   . TYR A 1 477 ? 5.359   -8.411  21.017  1.00 95.92 477 A 1 
ATOM   3676 O  O   . TYR A 1 477 ? 5.342   -9.117  22.028  1.00 94.60 477 A 1 
ATOM   3677 C  CB  . TYR A 1 477 ? 7.039   -9.089  19.208  1.00 93.71 477 A 1 
ATOM   3678 C  CG  . TYR A 1 477 ? 6.822   -10.537 19.548  1.00 86.89 477 A 1 
ATOM   3679 C  CD1 . TYR A 1 477 ? 7.898   -11.325 20.001  1.00 80.41 477 A 1 
ATOM   3680 C  CD2 . TYR A 1 477 ? 5.561   -11.137 19.367  1.00 79.98 477 A 1 
ATOM   3681 C  CE1 . TYR A 1 477 ? 7.716   -12.689 20.271  1.00 73.71 477 A 1 
ATOM   3682 C  CE2 . TYR A 1 477 ? 5.369   -12.498 19.640  1.00 74.37 477 A 1 
ATOM   3683 C  CZ  . TYR A 1 477 ? 6.452   -13.274 20.097  1.00 71.54 477 A 1 
ATOM   3684 O  OH  . TYR A 1 477 ? 6.264   -14.610 20.370  1.00 70.53 477 A 1 
ATOM   3685 N  N   . ILE A 1 478 ? 4.268   -7.868  20.515  1.00 95.17 478 A 1 
ATOM   3686 C  CA  . ILE A 1 478 ? 2.975   -8.003  21.173  1.00 94.98 478 A 1 
ATOM   3687 C  C   . ILE A 1 478 ? 2.280   -9.270  20.669  1.00 94.17 478 A 1 
ATOM   3688 O  O   . ILE A 1 478 ? 2.021   -9.426  19.476  1.00 93.13 478 A 1 
ATOM   3689 C  CB  . ILE A 1 478 ? 2.121   -6.732  21.029  1.00 95.08 478 A 1 
ATOM   3690 C  CG1 . ILE A 1 478 ? 2.859   -5.525  21.661  1.00 93.83 478 A 1 
ATOM   3691 C  CG2 . ILE A 1 478 ? 0.753   -6.932  21.710  1.00 93.87 478 A 1 
ATOM   3692 C  CD1 . ILE A 1 478 ? 2.256   -4.171  21.285  1.00 91.72 478 A 1 
ATOM   3693 N  N   . SER A 1 479 ? 1.966   -10.165 21.616  1.00 94.15 479 A 1 
ATOM   3694 C  CA  . SER A 1 479 ? 1.232   -11.401 21.384  1.00 92.51 479 A 1 
ATOM   3695 C  C   . SER A 1 479 ? 0.106   -11.540 22.407  1.00 93.83 479 A 1 
ATOM   3696 O  O   . SER A 1 479 ? -0.069  -10.689 23.282  1.00 92.91 479 A 1 
ATOM   3697 C  CB  . SER A 1 479 ? 2.206   -12.580 21.436  1.00 90.42 479 A 1 
ATOM   3698 O  OG  . SER A 1 479 ? 1.590   -13.759 20.953  1.00 84.36 479 A 1 
ATOM   3699 N  N   . THR A 1 480 ? -0.655  -12.608 22.304  1.00 91.19 480 A 1 
ATOM   3700 C  CA  . THR A 1 480 ? -1.756  -12.929 23.217  1.00 91.03 480 A 1 
ATOM   3701 C  C   . THR A 1 480 ? -1.411  -14.104 24.117  1.00 91.65 480 A 1 
ATOM   3702 O  O   . THR A 1 480 ? -0.759  -15.060 23.700  1.00 89.82 480 A 1 
ATOM   3703 C  CB  . THR A 1 480 ? -3.058  -13.186 22.453  1.00 88.90 480 A 1 
ATOM   3704 O  OG1 . THR A 1 480 ? -2.835  -13.907 21.273  1.00 79.08 480 A 1 
ATOM   3705 C  CG2 . THR A 1 480 ? -3.713  -11.878 22.049  1.00 78.70 480 A 1 
ATOM   3706 N  N   . THR A 1 481 ? -1.862  -14.052 25.358  1.00 91.80 481 A 1 
ATOM   3707 C  CA  . THR A 1 481 ? -1.760  -15.154 26.318  1.00 91.99 481 A 1 
ATOM   3708 C  C   . THR A 1 481 ? -3.115  -15.440 26.936  1.00 92.70 481 A 1 
ATOM   3709 O  O   . THR A 1 481 ? -3.894  -14.531 27.206  1.00 91.88 481 A 1 
ATOM   3710 C  CB  . THR A 1 481 ? -0.680  -14.885 27.377  1.00 90.22 481 A 1 
ATOM   3711 O  OG1 . THR A 1 481 ? -0.498  -16.034 28.167  1.00 85.32 481 A 1 
ATOM   3712 C  CG2 . THR A 1 481 ? -0.989  -13.721 28.324  1.00 86.51 481 A 1 
ATOM   3713 N  N   . VAL A 1 482 ? -3.392  -16.726 27.159  1.00 91.10 482 A 1 
ATOM   3714 C  CA  . VAL A 1 482 ? -4.624  -17.208 27.786  1.00 90.11 482 A 1 
ATOM   3715 C  C   . VAL A 1 482 ? -4.288  -17.771 29.155  1.00 90.56 482 A 1 
ATOM   3716 O  O   . VAL A 1 482 ? -3.499  -18.713 29.264  1.00 89.94 482 A 1 
ATOM   3717 C  CB  . VAL A 1 482 ? -5.324  -18.269 26.911  1.00 88.44 482 A 1 
ATOM   3718 C  CG1 . VAL A 1 482 ? -6.624  -18.742 27.564  1.00 83.11 482 A 1 
ATOM   3719 C  CG2 . VAL A 1 482 ? -5.656  -17.736 25.517  1.00 86.12 482 A 1 
ATOM   3720 N  N   . ASP A 1 483 ? -4.915  -17.231 30.197  1.00 91.54 483 A 1 
ATOM   3721 C  CA  . ASP A 1 483 ? -4.938  -17.834 31.524  1.00 91.66 483 A 1 
ATOM   3722 C  C   . ASP A 1 483 ? -6.268  -18.578 31.708  1.00 91.88 483 A 1 
ATOM   3723 O  O   . ASP A 1 483 ? -7.327  -17.990 31.943  1.00 90.29 483 A 1 
ATOM   3724 C  CB  . ASP A 1 483 ? -4.677  -16.776 32.605  1.00 91.19 483 A 1 
ATOM   3725 C  CG  . ASP A 1 483 ? -4.520  -17.392 34.005  1.00 90.52 483 A 1 
ATOM   3726 O  OD1 . ASP A 1 483 ? -5.027  -18.517 34.237  1.00 85.50 483 A 1 
ATOM   3727 O  OD2 . ASP A 1 483 ? -3.895  -16.734 34.858  1.00 86.04 483 A 1 
ATOM   3728 N  N   . PHE A 1 484 ? -6.207  -19.912 31.589  1.00 93.12 484 A 1 
ATOM   3729 C  CA  . PHE A 1 484 ? -7.387  -20.755 31.750  1.00 91.83 484 A 1 
ATOM   3730 C  C   . PHE A 1 484 ? -7.924  -20.749 33.181  1.00 92.65 484 A 1 
ATOM   3731 O  O   . PHE A 1 484 ? -9.137  -20.850 33.373  1.00 91.29 484 A 1 
ATOM   3732 C  CB  . PHE A 1 484 ? -7.063  -22.191 31.311  1.00 90.33 484 A 1 
ATOM   3733 C  CG  . PHE A 1 484 ? -6.972  -22.360 29.810  1.00 85.51 484 A 1 
ATOM   3734 C  CD1 . PHE A 1 484 ? -8.139  -22.591 29.065  1.00 79.88 484 A 1 
ATOM   3735 C  CD2 . PHE A 1 484 ? -5.731  -22.290 29.154  1.00 81.15 484 A 1 
ATOM   3736 C  CE1 . PHE A 1 484 ? -8.076  -22.754 27.671  1.00 77.57 484 A 1 
ATOM   3737 C  CE2 . PHE A 1 484 ? -5.655  -22.446 27.764  1.00 76.66 484 A 1 
ATOM   3738 C  CZ  . PHE A 1 484 ? -6.826  -22.676 27.018  1.00 77.21 484 A 1 
ATOM   3739 N  N   . ALA A 1 485 ? -7.042  -20.641 34.190  1.00 91.55 485 A 1 
ATOM   3740 C  CA  . ALA A 1 485 ? -7.435  -20.678 35.597  1.00 91.80 485 A 1 
ATOM   3741 C  C   . ALA A 1 485 ? -8.124  -19.375 36.033  1.00 92.67 485 A 1 
ATOM   3742 O  O   . ALA A 1 485 ? -9.126  -19.414 36.742  1.00 90.91 485 A 1 
ATOM   3743 C  CB  . ALA A 1 485 ? -6.191  -20.980 36.440  1.00 91.28 485 A 1 
ATOM   3744 N  N   . ALA A 1 486 ? -7.618  -18.231 35.559  1.00 92.20 486 A 1 
ATOM   3745 C  CA  . ALA A 1 486 ? -8.214  -16.925 35.802  1.00 92.23 486 A 1 
ATOM   3746 C  C   . ALA A 1 486 ? -9.385  -16.602 34.846  1.00 93.30 486 A 1 
ATOM   3747 O  O   . ALA A 1 486 ? -10.105 -15.627 35.062  1.00 91.05 486 A 1 
ATOM   3748 C  CB  . ALA A 1 486 ? -7.103  -15.869 35.725  1.00 91.27 486 A 1 
ATOM   3749 N  N   . ALA A 1 487 ? -9.595  -17.418 33.802  1.00 91.98 487 A 1 
ATOM   3750 C  CA  . ALA A 1 487 ? -10.574 -17.186 32.735  1.00 92.97 487 A 1 
ATOM   3751 C  C   . ALA A 1 487 ? -10.361 -15.848 32.005  1.00 94.34 487 A 1 
ATOM   3752 O  O   . ALA A 1 487 ? -11.322 -15.151 31.661  1.00 92.36 487 A 1 
ATOM   3753 C  CB  . ALA A 1 487 ? -11.996 -17.420 33.266  1.00 91.50 487 A 1 
ATOM   3754 N  N   . THR A 1 488 ? -9.093  -15.511 31.771  1.00 92.96 488 A 1 
ATOM   3755 C  CA  . THR A 1 488 ? -8.689  -14.263 31.123  1.00 93.35 488 A 1 
ATOM   3756 C  C   . THR A 1 488 ? -7.804  -14.503 29.897  1.00 93.40 488 A 1 
ATOM   3757 O  O   . THR A 1 488 ? -7.086  -15.490 29.804  1.00 92.18 488 A 1 
ATOM   3758 C  CB  . THR A 1 488 ? -8.003  -13.291 32.093  1.00 92.60 488 A 1 
ATOM   3759 O  OG1 . THR A 1 488 ? -6.843  -13.855 32.651  1.00 86.71 488 A 1 
ATOM   3760 C  CG2 . THR A 1 488 ? -8.918  -12.865 33.240  1.00 87.56 488 A 1 
ATOM   3761 N  N   . THR A 1 489 ? -7.864  -13.579 28.955  1.00 94.22 489 A 1 
ATOM   3762 C  CA  . THR A 1 489 ? -6.947  -13.466 27.815  1.00 93.80 489 A 1 
ATOM   3763 C  C   . THR A 1 489 ? -6.452  -12.031 27.759  1.00 94.36 489 A 1 
ATOM   3764 O  O   . THR A 1 489 ? -7.235  -11.103 27.952  1.00 93.27 489 A 1 
ATOM   3765 C  CB  . THR A 1 489 ? -7.629  -13.867 26.503  1.00 92.63 489 A 1 
ATOM   3766 O  OG1 . THR A 1 489 ? -8.154  -15.171 26.594  1.00 87.19 489 A 1 
ATOM   3767 C  CG2 . THR A 1 489 ? -6.674  -13.874 25.311  1.00 88.28 489 A 1 
ATOM   3768 N  N   . MET A 1 490 ? -5.158  -11.819 27.508  1.00 95.10 490 A 1 
ATOM   3769 C  CA  . MET A 1 490 ? -4.605  -10.470 27.380  1.00 94.75 490 A 1 
ATOM   3770 C  C   . MET A 1 490 ? -3.478  -10.410 26.355  1.00 94.82 490 A 1 
ATOM   3771 O  O   . MET A 1 490 ? -2.805  -11.411 26.082  1.00 92.28 490 A 1 
ATOM   3772 C  CB  . MET A 1 490 ? -4.145  -9.940  28.749  1.00 91.78 490 A 1 
ATOM   3773 C  CG  . MET A 1 490 ? -2.996  -10.736 29.378  1.00 83.90 490 A 1 
ATOM   3774 S  SD  . MET A 1 490 ? -2.414  -10.069 30.972  1.00 83.60 490 A 1 
ATOM   3775 C  CE  . MET A 1 490 ? -3.869  -10.372 32.007  1.00 71.16 490 A 1 
ATOM   3776 N  N   . SER A 1 491 ? -3.249  -9.211  25.833  1.00 94.49 491 A 1 
ATOM   3777 C  CA  . SER A 1 491 ? -2.037  -8.900  25.086  1.00 94.78 491 A 1 
ATOM   3778 C  C   . SER A 1 491 ? -0.863  -8.693  26.044  1.00 94.81 491 A 1 
ATOM   3779 O  O   . SER A 1 491 ? -1.012  -8.113  27.118  1.00 93.81 491 A 1 
ATOM   3780 C  CB  . SER A 1 491 ? -2.248  -7.665  24.208  1.00 94.52 491 A 1 
ATOM   3781 O  OG  . SER A 1 491 ? -3.291  -7.915  23.280  1.00 91.02 491 A 1 
ATOM   3782 N  N   . TYR A 1 492 ? 0.325   -9.185  25.676  1.00 95.50 492 A 1 
ATOM   3783 C  CA  . TYR A 1 492 ? 1.553   -9.057  26.458  1.00 94.91 492 A 1 
ATOM   3784 C  C   . TYR A 1 492 ? 2.774   -8.958  25.535  1.00 95.27 492 A 1 
ATOM   3785 O  O   . TYR A 1 492 ? 2.707   -9.308  24.356  1.00 94.25 492 A 1 
ATOM   3786 C  CB  . TYR A 1 492 ? 1.681   -10.234 27.440  1.00 93.50 492 A 1 
ATOM   3787 C  CG  . TYR A 1 492 ? 2.193   -11.528 26.842  1.00 92.71 492 A 1 
ATOM   3788 C  CD1 . TYR A 1 492 ? 1.406   -12.253 25.916  1.00 91.23 492 A 1 
ATOM   3789 C  CD2 . TYR A 1 492 ? 3.460   -12.017 27.194  1.00 91.40 492 A 1 
ATOM   3790 C  CE1 . TYR A 1 492 ? 1.884   -13.438 25.350  1.00 89.52 492 A 1 
ATOM   3791 C  CE2 . TYR A 1 492 ? 3.946   -13.213 26.635  1.00 90.09 492 A 1 
ATOM   3792 C  CZ  . TYR A 1 492 ? 3.156   -13.918 25.708  1.00 89.89 492 A 1 
ATOM   3793 O  OH  . TYR A 1 492 ? 3.627   -15.084 25.158  1.00 86.94 492 A 1 
ATOM   3794 N  N   . ASN A 1 493 ? 3.891   -8.479  26.071  1.00 94.58 493 A 1 
ATOM   3795 C  CA  . ASN A 1 493 ? 5.146   -8.370  25.342  1.00 94.51 493 A 1 
ATOM   3796 C  C   . ASN A 1 493 ? 5.970   -9.653  25.479  1.00 94.30 493 A 1 
ATOM   3797 O  O   . ASN A 1 493 ? 6.355   -10.021 26.595  1.00 92.08 493 A 1 
ATOM   3798 C  CB  . ASN A 1 493 ? 5.928   -7.160  25.837  1.00 94.37 493 A 1 
ATOM   3799 C  CG  . ASN A 1 493 ? 5.193   -5.839  25.648  1.00 95.56 493 A 1 
ATOM   3800 O  OD1 . ASN A 1 493 ? 4.665   -5.277  26.598  1.00 88.96 493 A 1 
ATOM   3801 N  ND2 . ASN A 1 493 ? 5.172   -5.304  24.457  1.00 89.68 493 A 1 
ATOM   3802 N  N   . VAL A 1 494 ? 6.301   -10.285 24.357  1.00 94.81 494 A 1 
ATOM   3803 C  CA  . VAL A 1 494 ? 7.232   -11.415 24.295  1.00 93.79 494 A 1 
ATOM   3804 C  C   . VAL A 1 494 ? 8.641   -10.879 24.035  1.00 94.73 494 A 1 
ATOM   3805 O  O   . VAL A 1 494 ? 8.822   -10.065 23.134  1.00 94.53 494 A 1 
ATOM   3806 C  CB  . VAL A 1 494 ? 6.826   -12.430 23.221  1.00 91.94 494 A 1 
ATOM   3807 C  CG1 . VAL A 1 494 ? 7.743   -13.653 23.259  1.00 87.33 494 A 1 
ATOM   3808 C  CG2 . VAL A 1 494 ? 5.387   -12.901 23.420  1.00 89.10 494 A 1 
ATOM   3809 N  N   . PRO A 1 495 ? 9.670   -11.309 24.799  1.00 94.99 495 A 1 
ATOM   3810 C  CA  . PRO A 1 495 ? 10.937  -10.589 24.895  1.00 95.14 495 A 1 
ATOM   3811 C  C   . PRO A 1 495 ? 11.701  -10.421 23.582  1.00 95.95 495 A 1 
ATOM   3812 O  O   . PRO A 1 495 ? 12.144  -9.313  23.281  1.00 93.75 495 A 1 
ATOM   3813 C  CB  . PRO A 1 495 ? 11.754  -11.343 25.938  1.00 93.56 495 A 1 
ATOM   3814 C  CG  . PRO A 1 495 ? 10.707  -11.988 26.832  1.00 91.44 495 A 1 
ATOM   3815 C  CD  . PRO A 1 495 ? 9.588   -12.315 25.855  1.00 94.41 495 A 1 
ATOM   3816 N  N   . ASN A 1 496 ? 11.929  -11.513 22.832  1.00 96.45 496 A 1 
ATOM   3817 C  CA  . ASN A 1 496 ? 12.861  -11.510 21.711  1.00 96.53 496 A 1 
ATOM   3818 C  C   . ASN A 1 496 ? 12.368  -12.370 20.550  1.00 96.73 496 A 1 
ATOM   3819 O  O   . ASN A 1 496 ? 12.043  -13.540 20.718  1.00 94.15 496 A 1 
ATOM   3820 C  CB  . ASN A 1 496 ? 14.233  -12.022 22.179  1.00 94.37 496 A 1 
ATOM   3821 C  CG  . ASN A 1 496 ? 14.804  -11.286 23.372  1.00 90.45 496 A 1 
ATOM   3822 O  OD1 . ASN A 1 496 ? 15.247  -10.151 23.301  1.00 79.75 496 A 1 
ATOM   3823 N  ND2 . ASN A 1 496 ? 14.819  -11.943 24.513  1.00 78.91 496 A 1 
ATOM   3824 N  N   . ALA A 1 497 ? 12.467  -11.815 19.354  1.00 96.89 497 A 1 
ATOM   3825 C  CA  . ALA A 1 497 ? 12.388  -12.573 18.118  1.00 96.86 497 A 1 
ATOM   3826 C  C   . ALA A 1 497 ? 13.504  -12.141 17.160  1.00 97.54 497 A 1 
ATOM   3827 O  O   . ALA A 1 497 ? 14.061  -11.046 17.249  1.00 96.92 497 A 1 
ATOM   3828 C  CB  . ALA A 1 497 ? 10.991  -12.432 17.509  1.00 95.46 497 A 1 
ATOM   3829 N  N   . LYS A 1 498 ? 13.840  -13.025 16.207  1.00 97.79 498 A 1 
ATOM   3830 C  CA  . LYS A 1 498 ? 14.817  -12.760 15.166  1.00 97.60 498 A 1 
ATOM   3831 C  C   . LYS A 1 498 ? 14.184  -12.996 13.802  1.00 97.64 498 A 1 
ATOM   3832 O  O   . LYS A 1 498 ? 13.633  -14.063 13.560  1.00 96.41 498 A 1 
ATOM   3833 C  CB  . LYS A 1 498 ? 16.067  -13.624 15.413  1.00 96.57 498 A 1 
ATOM   3834 C  CG  . LYS A 1 498 ? 17.165  -13.213 14.434  1.00 85.25 498 A 1 
ATOM   3835 C  CD  . LYS A 1 498 ? 18.512  -13.891 14.711  1.00 80.13 498 A 1 
ATOM   3836 C  CE  . LYS A 1 498 ? 19.421  -13.270 13.660  1.00 66.43 498 A 1 
ATOM   3837 N  NZ  . LYS A 1 498 ? 20.851  -13.590 13.782  1.00 58.07 498 A 1 
ATOM   3838 N  N   . ILE A 1 499 ? 14.340  -12.030 12.905  1.00 97.69 499 A 1 
ATOM   3839 C  CA  . ILE A 1 499 ? 13.884  -12.094 11.519  1.00 97.72 499 A 1 
ATOM   3840 C  C   . ILE A 1 499 ? 15.108  -11.868 10.631  1.00 97.97 499 A 1 
ATOM   3841 O  O   . ILE A 1 499 ? 15.900  -10.968 10.885  1.00 97.64 499 A 1 
ATOM   3842 C  CB  . ILE A 1 499 ? 12.770  -11.073 11.239  1.00 97.43 499 A 1 
ATOM   3843 C  CG1 . ILE A 1 499 ? 11.556  -11.252 12.182  1.00 96.44 499 A 1 
ATOM   3844 C  CG2 . ILE A 1 499 ? 12.317  -11.164 9.770   1.00 96.66 499 A 1 
ATOM   3845 C  CD1 . ILE A 1 499 ? 10.675  -10.007 12.275  1.00 93.64 499 A 1 
ATOM   3846 N  N   . TRP A 1 500 ? 15.283  -12.694 9.601   1.00 98.09 500 A 1 
ATOM   3847 C  CA  . TRP A 1 500 ? 16.403  -12.576 8.670   1.00 98.12 500 A 1 
ATOM   3848 C  C   . TRP A 1 500 ? 16.008  -13.034 7.276   1.00 98.18 500 A 1 
ATOM   3849 O  O   . TRP A 1 500 ? 15.075  -13.822 7.098   1.00 97.11 500 A 1 
ATOM   3850 C  CB  . TRP A 1 500 ? 17.617  -13.364 9.183   1.00 97.50 500 A 1 
ATOM   3851 C  CG  . TRP A 1 500 ? 17.446  -14.846 9.143   1.00 96.74 500 A 1 
ATOM   3852 C  CD1 . TRP A 1 500 ? 17.886  -15.664 8.161   1.00 93.57 500 A 1 
ATOM   3853 C  CD2 . TRP A 1 500 ? 16.779  -15.713 10.115  1.00 95.39 500 A 1 
ATOM   3854 N  NE1 . TRP A 1 500 ? 17.545  -16.980 8.451   1.00 92.56 500 A 1 
ATOM   3855 C  CE2 . TRP A 1 500 ? 16.863  -17.046 9.641   1.00 94.52 500 A 1 
ATOM   3856 C  CE3 . TRP A 1 500 ? 16.118  -15.501 11.338  1.00 91.76 500 A 1 
ATOM   3857 C  CZ2 . TRP A 1 500 ? 16.307  -18.144 10.357  1.00 91.74 500 A 1 
ATOM   3858 C  CZ3 . TRP A 1 500 ? 15.565  -16.584 12.059  1.00 89.31 500 A 1 
ATOM   3859 C  CH2 . TRP A 1 500 ? 15.654  -17.886 11.566  1.00 89.30 500 A 1 
ATOM   3860 N  N   . GLY A 1 501 ? 16.764  -12.590 6.268   1.00 98.13 501 A 1 
ATOM   3861 C  CA  . GLY A 1 501 ? 16.517  -13.018 4.904   1.00 98.39 501 A 1 
ATOM   3862 C  C   . GLY A 1 501 ? 17.356  -12.302 3.864   1.00 98.68 501 A 1 
ATOM   3863 O  O   . GLY A 1 501 ? 18.359  -11.653 4.165   1.00 98.33 501 A 1 
ATOM   3864 N  N   . TRP A 1 502 ? 16.928  -12.477 2.630   1.00 98.63 502 A 1 
ATOM   3865 C  CA  . TRP A 1 502 ? 17.574  -11.948 1.442   1.00 98.66 502 A 1 
ATOM   3866 C  C   . TRP A 1 502 ? 16.526  -11.317 0.530   1.00 98.63 502 A 1 
ATOM   3867 O  O   . TRP A 1 502 ? 15.466  -11.905 0.317   1.00 97.96 502 A 1 
ATOM   3868 C  CB  . TRP A 1 502 ? 18.301  -13.069 0.704   1.00 97.93 502 A 1 
ATOM   3869 C  CG  . TRP A 1 502 ? 19.412  -13.719 1.474   1.00 95.33 502 A 1 
ATOM   3870 C  CD1 . TRP A 1 502 ? 19.267  -14.711 2.378   1.00 83.28 502 A 1 
ATOM   3871 C  CD2 . TRP A 1 502 ? 20.844  -13.421 1.422   1.00 89.63 502 A 1 
ATOM   3872 N  NE1 . TRP A 1 502 ? 20.516  -15.055 2.905   1.00 79.54 502 A 1 
ATOM   3873 C  CE2 . TRP A 1 502 ? 21.505  -14.281 2.338   1.00 86.20 502 A 1 
ATOM   3874 C  CE3 . TRP A 1 502 ? 21.633  -12.505 0.695   1.00 77.91 502 A 1 
ATOM   3875 C  CZ2 . TRP A 1 502 ? 22.908  -14.240 2.520   1.00 80.81 502 A 1 
ATOM   3876 C  CZ3 . TRP A 1 502 ? 23.030  -12.468 0.877   1.00 70.24 502 A 1 
ATOM   3877 C  CH2 . TRP A 1 502 ? 23.649  -13.321 1.786   1.00 72.91 502 A 1 
ATOM   3878 N  N   . ASP A 1 503 ? 16.864  -10.174 -0.063  1.00 98.67 503 A 1 
ATOM   3879 C  CA  . ASP A 1 503 ? 16.163  -9.612  -1.209  1.00 98.69 503 A 1 
ATOM   3880 C  C   . ASP A 1 503 ? 17.127  -9.528  -2.390  1.00 98.73 503 A 1 
ATOM   3881 O  O   . ASP A 1 503 ? 18.280  -9.119  -2.236  1.00 98.34 503 A 1 
ATOM   3882 C  CB  . ASP A 1 503 ? 15.587  -8.224  -0.880  1.00 98.18 503 A 1 
ATOM   3883 C  CG  . ASP A 1 503 ? 14.284  -8.294  -0.078  1.00 96.99 503 A 1 
ATOM   3884 O  OD1 . ASP A 1 503 ? 13.313  -8.906  -0.575  1.00 93.37 503 A 1 
ATOM   3885 O  OD2 . ASP A 1 503 ? 14.227  -7.693  1.012   1.00 93.26 503 A 1 
ATOM   3886 N  N   . VAL A 1 504 ? 16.663  -9.913  -3.574  1.00 98.72 504 A 1 
ATOM   3887 C  CA  . VAL A 1 504 ? 17.384  -9.761  -4.837  1.00 98.78 504 A 1 
ATOM   3888 C  C   . VAL A 1 504 ? 16.423  -9.186  -5.866  1.00 98.74 504 A 1 
ATOM   3889 O  O   . VAL A 1 504 ? 15.308  -9.677  -6.011  1.00 98.41 504 A 1 
ATOM   3890 C  CB  . VAL A 1 504 ? 17.986  -11.087 -5.334  1.00 98.44 504 A 1 
ATOM   3891 C  CG1 . VAL A 1 504 ? 18.812  -10.887 -6.609  1.00 96.88 504 A 1 
ATOM   3892 C  CG2 . VAL A 1 504 ? 18.906  -11.735 -4.290  1.00 97.16 504 A 1 
ATOM   3893 N  N   . MET A 1 505 ? 16.874  -8.175  -6.602  1.00 98.63 505 A 1 
ATOM   3894 C  CA  . MET A 1 505 ? 16.137  -7.590  -7.723  1.00 98.47 505 A 1 
ATOM   3895 C  C   . MET A 1 505 ? 17.101  -7.406  -8.887  1.00 98.58 505 A 1 
ATOM   3896 O  O   . MET A 1 505 ? 18.204  -6.892  -8.702  1.00 97.79 505 A 1 
ATOM   3897 C  CB  . MET A 1 505 ? 15.516  -6.247  -7.322  1.00 97.12 505 A 1 
ATOM   3898 C  CG  . MET A 1 505 ? 14.525  -6.381  -6.161  1.00 90.22 505 A 1 
ATOM   3899 S  SD  . MET A 1 505 ? 13.654  -4.868  -5.674  1.00 87.52 505 A 1 
ATOM   3900 C  CE  . MET A 1 505 ? 15.020  -3.830  -5.109  1.00 72.77 505 A 1 
ATOM   3901 N  N   . THR A 1 506 ? 16.690  -7.822  -10.079 1.00 98.35 506 A 1 
ATOM   3902 C  CA  . THR A 1 506 ? 17.460  -7.606  -11.297 1.00 98.08 506 A 1 
ATOM   3903 C  C   . THR A 1 506 ? 16.542  -7.191  -12.435 1.00 98.14 506 A 1 
ATOM   3904 O  O   . THR A 1 506 ? 15.418  -7.672  -12.537 1.00 97.41 506 A 1 
ATOM   3905 C  CB  . THR A 1 506 ? 18.318  -8.829  -11.652 1.00 96.19 506 A 1 
ATOM   3906 O  OG1 . THR A 1 506 ? 19.231  -8.524  -12.673 1.00 79.14 506 A 1 
ATOM   3907 C  CG2 . THR A 1 506 ? 17.529  -10.058 -12.103 1.00 78.43 506 A 1 
ATOM   3908 N  N   . LYS A 1 507 ? 17.043  -6.300  -13.297 1.00 97.59 507 A 1 
ATOM   3909 C  CA  . LYS A 1 507 ? 16.407  -5.891  -14.540 1.00 96.96 507 A 1 
ATOM   3910 C  C   . LYS A 1 507 ? 17.426  -5.928  -15.653 1.00 96.88 507 A 1 
ATOM   3911 O  O   . LYS A 1 507 ? 18.474  -5.278  -15.563 1.00 95.93 507 A 1 
ATOM   3912 C  CB  . LYS A 1 507 ? 15.794  -4.501  -14.352 1.00 95.65 507 A 1 
ATOM   3913 C  CG  . LYS A 1 507 ? 15.016  -4.064  -15.592 1.00 87.18 507 A 1 
ATOM   3914 C  CD  . LYS A 1 507 ? 14.376  -2.688  -15.363 1.00 83.20 507 A 1 
ATOM   3915 C  CE  . LYS A 1 507 ? 13.299  -2.442  -16.421 1.00 70.80 507 A 1 
ATOM   3916 N  NZ  . LYS A 1 507 ? 11.957  -2.471  -15.811 1.00 64.07 507 A 1 
ATOM   3917 N  N   . TYR A 1 508 ? 17.126  -6.674  -16.699 1.00 95.96 508 A 1 
ATOM   3918 C  CA  . TYR A 1 508 ? 17.889  -6.674  -17.938 1.00 95.33 508 A 1 
ATOM   3919 C  C   . TYR A 1 508 ? 17.030  -6.086  -19.055 1.00 95.37 508 A 1 
ATOM   3920 O  O   . TYR A 1 508 ? 15.922  -6.555  -19.285 1.00 94.80 508 A 1 
ATOM   3921 C  CB  . TYR A 1 508 ? 18.367  -8.090  -18.264 1.00 94.04 508 A 1 
ATOM   3922 C  CG  . TYR A 1 508 ? 19.233  -8.162  -19.499 1.00 93.03 508 A 1 
ATOM   3923 C  CD1 . TYR A 1 508 ? 18.804  -8.878  -20.637 1.00 91.16 508 A 1 
ATOM   3924 C  CD2 . TYR A 1 508 ? 20.470  -7.499  -19.529 1.00 91.30 508 A 1 
ATOM   3925 C  CE1 . TYR A 1 508 ? 19.622  -8.946  -21.786 1.00 90.01 508 A 1 
ATOM   3926 C  CE2 . TYR A 1 508 ? 21.292  -7.553  -20.673 1.00 89.57 508 A 1 
ATOM   3927 C  CZ  . TYR A 1 508 ? 20.862  -8.281  -21.793 1.00 89.20 508 A 1 
ATOM   3928 O  OH  . TYR A 1 508 ? 21.661  -8.339  -22.908 1.00 86.15 508 A 1 
ATOM   3929 N  N   . THR A 1 509 ? 17.505  -5.053  -19.721 1.00 94.94 509 A 1 
ATOM   3930 C  CA  . THR A 1 509 ? 16.779  -4.340  -20.776 1.00 94.34 509 A 1 
ATOM   3931 C  C   . THR A 1 509 ? 17.593  -4.357  -22.056 1.00 94.21 509 A 1 
ATOM   3932 O  O   . THR A 1 509 ? 18.789  -4.095  -22.028 1.00 92.97 509 A 1 
ATOM   3933 C  CB  . THR A 1 509 ? 16.456  -2.893  -20.349 1.00 92.85 509 A 1 
ATOM   3934 O  OG1 . THR A 1 509 ? 15.865  -2.870  -19.069 1.00 80.72 509 A 1 
ATOM   3935 C  CG2 . THR A 1 509 ? 15.471  -2.214  -21.297 1.00 80.18 509 A 1 
ATOM   3936 N  N   . THR A 1 510 ? 16.925  -4.653  -23.166 1.00 93.43 510 A 1 
ATOM   3937 C  CA  . THR A 1 510 ? 17.463  -4.573  -24.527 1.00 92.97 510 A 1 
ATOM   3938 C  C   . THR A 1 510 ? 16.438  -3.870  -25.426 1.00 92.96 510 A 1 
ATOM   3939 O  O   . THR A 1 510 ? 15.292  -3.657  -25.019 1.00 91.66 510 A 1 
ATOM   3940 C  CB  . THR A 1 510 ? 17.794  -5.959  -25.105 1.00 91.51 510 A 1 
ATOM   3941 O  OG1 . THR A 1 510 ? 16.630  -6.658  -25.484 1.00 82.80 510 A 1 
ATOM   3942 C  CG2 . THR A 1 510 ? 18.564  -6.866  -24.151 1.00 82.60 510 A 1 
ATOM   3943 N  N   . ASP A 1 511 ? 16.790  -3.577  -26.669 1.00 92.22 511 A 1 
ATOM   3944 C  CA  . ASP A 1 511 ? 15.837  -3.047  -27.659 1.00 91.54 511 A 1 
ATOM   3945 C  C   . ASP A 1 511 ? 14.735  -4.053  -28.038 1.00 92.66 511 A 1 
ATOM   3946 O  O   . ASP A 1 511 ? 13.678  -3.680  -28.550 1.00 90.58 511 A 1 
ATOM   3947 C  CB  . ASP A 1 511 ? 16.603  -2.635  -28.930 1.00 89.07 511 A 1 
ATOM   3948 C  CG  . ASP A 1 511 ? 17.543  -1.442  -28.739 1.00 85.17 511 A 1 
ATOM   3949 O  OD1 . ASP A 1 511 ? 17.288  -0.611  -27.845 1.00 80.24 511 A 1 
ATOM   3950 O  OD2 . ASP A 1 511 ? 18.516  -1.340  -29.516 1.00 80.51 511 A 1 
ATOM   3951 N  N   . LEU A 1 512 ? 14.970  -5.348  -27.812 1.00 93.11 512 A 1 
ATOM   3952 C  CA  . LEU A 1 512 ? 14.062  -6.433  -28.194 1.00 93.78 512 A 1 
ATOM   3953 C  C   . LEU A 1 512 ? 13.129  -6.857  -27.062 1.00 94.94 512 A 1 
ATOM   3954 O  O   . LEU A 1 512 ? 12.010  -7.297  -27.332 1.00 94.12 512 A 1 
ATOM   3955 C  CB  . LEU A 1 512 ? 14.887  -7.638  -28.673 1.00 91.73 512 A 1 
ATOM   3956 C  CG  . LEU A 1 512 ? 15.679  -7.401  -29.970 1.00 85.67 512 A 1 
ATOM   3957 C  CD1 . LEU A 1 512 ? 16.562  -8.625  -30.243 1.00 80.22 512 A 1 
ATOM   3958 C  CD2 . LEU A 1 512 ? 14.767  -7.194  -31.178 1.00 79.29 512 A 1 
ATOM   3959 N  N   . PHE A 1 513 ? 13.596  -6.804  -25.810 1.00 95.61 513 A 1 
ATOM   3960 C  CA  . PHE A 1 513 ? 12.836  -7.226  -24.641 1.00 95.64 513 A 1 
ATOM   3961 C  C   . PHE A 1 513 ? 13.396  -6.615  -23.354 1.00 95.71 513 A 1 
ATOM   3962 O  O   . PHE A 1 513 ? 14.555  -6.198  -23.297 1.00 95.06 513 A 1 
ATOM   3963 C  CB  . PHE A 1 513 ? 12.801  -8.756  -24.542 1.00 94.95 513 A 1 
ATOM   3964 C  CG  . PHE A 1 513 ? 14.124  -9.413  -24.211 1.00 94.86 513 A 1 
ATOM   3965 C  CD1 . PHE A 1 513 ? 15.031  -9.767  -25.233 1.00 93.02 513 A 1 
ATOM   3966 C  CD2 . PHE A 1 513 ? 14.467  -9.690  -22.873 1.00 92.77 513 A 1 
ATOM   3967 C  CE1 . PHE A 1 513 ? 16.255  -10.366 -24.927 1.00 91.78 513 A 1 
ATOM   3968 C  CE2 . PHE A 1 513 ? 15.698  -10.285 -22.563 1.00 91.87 513 A 1 
ATOM   3969 C  CZ  . PHE A 1 513 ? 16.590  -10.630 -23.583 1.00 91.19 513 A 1 
ATOM   3970 N  N   . SER A 1 514 ? 12.602  -6.635  -22.309 1.00 96.40 514 A 1 
ATOM   3971 C  CA  . SER A 1 514 ? 13.059  -6.453  -20.938 1.00 96.49 514 A 1 
ATOM   3972 C  C   . SER A 1 514 ? 12.683  -7.656  -20.079 1.00 97.31 514 A 1 
ATOM   3973 O  O   . SER A 1 514 ? 11.645  -8.286  -20.288 1.00 97.14 514 A 1 
ATOM   3974 C  CB  . SER A 1 514 ? 12.534  -5.146  -20.332 1.00 94.43 514 A 1 
ATOM   3975 O  OG  . SER A 1 514 ? 11.120  -5.139  -20.236 1.00 82.74 514 A 1 
ATOM   3976 N  N   . LEU A 1 515 ? 13.543  -7.994  -19.109 1.00 97.04 515 A 1 
ATOM   3977 C  CA  . LEU A 1 515 ? 13.338  -9.069  -18.148 1.00 97.33 515 A 1 
ATOM   3978 C  C   . LEU A 1 515 ? 13.625  -8.548  -16.738 1.00 97.39 515 A 1 
ATOM   3979 O  O   . LEU A 1 515 ? 14.772  -8.248  -16.410 1.00 96.92 515 A 1 
ATOM   3980 C  CB  . LEU A 1 515 ? 14.236  -10.262 -18.525 1.00 97.09 515 A 1 
ATOM   3981 C  CG  . LEU A 1 515 ? 14.126  -11.467 -17.570 1.00 96.37 515 A 1 
ATOM   3982 C  CD1 . LEU A 1 515 ? 12.757  -12.137 -17.662 1.00 94.73 515 A 1 
ATOM   3983 C  CD2 . LEU A 1 515 ? 15.187  -12.505 -17.923 1.00 94.59 515 A 1 
ATOM   3984 N  N   . ASP A 1 516 ? 12.593  -8.487  -15.924 1.00 98.16 516 A 1 
ATOM   3985 C  CA  . ASP A 1 516 ? 12.703  -8.246  -14.491 1.00 98.10 516 A 1 
ATOM   3986 C  C   . ASP A 1 516 ? 12.657  -9.592  -13.754 1.00 98.55 516 A 1 
ATOM   3987 O  O   . ASP A 1 516 ? 11.833  -10.448 -14.069 1.00 98.23 516 A 1 
ATOM   3988 C  CB  . ASP A 1 516 ? 11.576  -7.308  -14.023 1.00 96.74 516 A 1 
ATOM   3989 C  CG  . ASP A 1 516 ? 11.735  -5.884  -14.571 1.00 90.97 516 A 1 
ATOM   3990 O  OD1 . ASP A 1 516 ? 12.484  -5.090  -13.961 1.00 82.19 516 A 1 
ATOM   3991 O  OD2 . ASP A 1 516 ? 11.121  -5.527  -15.596 1.00 81.53 516 A 1 
ATOM   3992 N  N   . VAL A 1 517 ? 13.537  -9.794  -12.770 1.00 98.52 517 A 1 
ATOM   3993 C  CA  . VAL A 1 517 ? 13.501  -10.945 -11.857 1.00 98.63 517 A 1 
ATOM   3994 C  C   . VAL A 1 517 ? 13.710  -10.445 -10.437 1.00 98.77 517 A 1 
ATOM   3995 O  O   . VAL A 1 517 ? 14.649  -9.703  -10.162 1.00 98.38 517 A 1 
ATOM   3996 C  CB  . VAL A 1 517 ? 14.533  -12.031 -12.213 1.00 98.36 517 A 1 
ATOM   3997 C  CG1 . VAL A 1 517 ? 14.387  -13.265 -11.317 1.00 96.29 517 A 1 
ATOM   3998 C  CG2 . VAL A 1 517 ? 14.393  -12.519 -13.655 1.00 96.55 517 A 1 
ATOM   3999 N  N   . ALA A 1 518 ? 12.872  -10.894 -9.513  1.00 98.75 518 A 1 
ATOM   4000 C  CA  . ALA A 1 518 ? 13.026  -10.643 -8.092  1.00 98.69 518 A 1 
ATOM   4001 C  C   . ALA A 1 518 ? 12.989  -11.955 -7.310  1.00 98.70 518 A 1 
ATOM   4002 O  O   . ALA A 1 518 ? 12.322  -12.910 -7.696  1.00 98.51 518 A 1 
ATOM   4003 C  CB  . ALA A 1 518 ? 11.959  -9.650  -7.639  1.00 98.27 518 A 1 
ATOM   4004 N  N   . TYR A 1 519 ? 13.718  -12.007 -6.189  1.00 98.79 519 A 1 
ATOM   4005 C  CA  . TYR A 1 519 ? 13.738  -13.122 -5.252  1.00 98.77 519 A 1 
ATOM   4006 C  C   . TYR A 1 519 ? 13.698  -12.605 -3.825  1.00 98.72 519 A 1 
ATOM   4007 O  O   . TYR A 1 519 ? 14.381  -11.632 -3.491  1.00 98.54 519 A 1 
ATOM   4008 C  CB  . TYR A 1 519 ? 14.980  -13.989 -5.497  1.00 98.53 519 A 1 
ATOM   4009 C  CG  . TYR A 1 519 ? 15.326  -14.929 -4.351  1.00 98.21 519 A 1 
ATOM   4010 C  CD1 . TYR A 1 519 ? 16.373  -14.609 -3.456  1.00 97.13 519 A 1 
ATOM   4011 C  CD2 . TYR A 1 519 ? 14.586  -16.105 -4.149  1.00 97.26 519 A 1 
ATOM   4012 C  CE1 . TYR A 1 519 ? 16.686  -15.469 -2.396  1.00 96.37 519 A 1 
ATOM   4013 C  CE2 . TYR A 1 519 ? 14.889  -16.975 -3.086  1.00 96.27 519 A 1 
ATOM   4014 C  CZ  . TYR A 1 519 ? 15.950  -16.656 -2.211  1.00 96.13 519 A 1 
ATOM   4015 O  OH  . TYR A 1 519 ? 16.271  -17.505 -1.187  1.00 94.00 519 A 1 
ATOM   4016 N  N   . ASN A 1 520 ? 12.960  -13.283 -2.960  1.00 98.52 520 A 1 
ATOM   4017 C  CA  . ASN A 1 520 ? 12.971  -13.034 -1.534  1.00 98.41 520 A 1 
ATOM   4018 C  C   . ASN A 1 520 ? 13.056  -14.343 -0.738  1.00 98.48 520 A 1 
ATOM   4019 O  O   . ASN A 1 520 ? 12.421  -15.344 -1.077  1.00 97.94 520 A 1 
ATOM   4020 C  CB  . ASN A 1 520 ? 11.736  -12.213 -1.134  1.00 98.16 520 A 1 
ATOM   4021 C  CG  . ASN A 1 520 ? 11.683  -12.004 0.371   1.00 97.75 520 A 1 
ATOM   4022 O  OD1 . ASN A 1 520 ? 11.088  -12.792 1.091   1.00 88.20 520 A 1 
ATOM   4023 N  ND2 . ASN A 1 520 ? 12.335  -10.991 0.880   1.00 88.95 520 A 1 
ATOM   4024 N  N   . ARG A 1 521 ? 13.805  -14.286 0.377   1.00 98.30 521 A 1 
ATOM   4025 C  CA  . ARG A 1 521 ? 13.700  -15.193 1.510   1.00 98.15 521 A 1 
ATOM   4026 C  C   . ARG A 1 521 ? 13.404  -14.373 2.759   1.00 98.29 521 A 1 
ATOM   4027 O  O   . ARG A 1 521 ? 14.187  -13.489 3.105   1.00 97.29 521 A 1 
ATOM   4028 C  CB  . ARG A 1 521 ? 14.989  -16.007 1.646   1.00 97.26 521 A 1 
ATOM   4029 C  CG  . ARG A 1 521 ? 15.020  -16.859 2.925   1.00 95.39 521 A 1 
ATOM   4030 C  CD  . ARG A 1 521 ? 16.258  -17.747 2.964   1.00 93.04 521 A 1 
ATOM   4031 N  NE  . ARG A 1 521 ? 16.178  -18.817 1.952   1.00 89.28 521 A 1 
ATOM   4032 C  CZ  . ARG A 1 521 ? 17.108  -19.680 1.605   1.00 87.78 521 A 1 
ATOM   4033 N  NH1 . ARG A 1 521 ? 18.280  -19.674 2.155   1.00 80.44 521 A 1 
ATOM   4034 N  NH2 . ARG A 1 521 ? 16.848  -20.556 0.686   1.00 82.10 521 A 1 
ATOM   4035 N  N   . THR A 1 522 ? 12.355  -14.700 3.487   1.00 97.24 522 A 1 
ATOM   4036 C  CA  . THR A 1 522 ? 12.062  -14.133 4.803   1.00 97.08 522 A 1 
ATOM   4037 C  C   . THR A 1 522 ? 11.807  -15.250 5.790   1.00 96.47 522 A 1 
ATOM   4038 O  O   . THR A 1 522 ? 10.919  -16.079 5.587   1.00 95.17 522 A 1 
ATOM   4039 C  CB  . THR A 1 522 ? 10.882  -13.155 4.763   1.00 96.74 522 A 1 
ATOM   4040 O  OG1 . THR A 1 522 ? 11.129  -12.135 3.829   1.00 94.12 522 A 1 
ATOM   4041 C  CG2 . THR A 1 522 ? 10.654  -12.466 6.108   1.00 94.85 522 A 1 
ATOM   4042 N  N   . ARG A 1 523 ? 12.591  -15.301 6.879   1.00 96.64 523 A 1 
ATOM   4043 C  CA  . ARG A 1 523 ? 12.421  -16.253 7.974   1.00 96.24 523 A 1 
ATOM   4044 C  C   . ARG A 1 523 ? 12.398  -15.520 9.308   1.00 96.53 523 A 1 
ATOM   4045 O  O   . ARG A 1 523 ? 13.036  -14.486 9.453   1.00 95.24 523 A 1 
ATOM   4046 C  CB  . ARG A 1 523 ? 13.516  -17.322 7.951   1.00 94.87 523 A 1 
ATOM   4047 C  CG  . ARG A 1 523 ? 13.469  -18.138 6.654   1.00 90.76 523 A 1 
ATOM   4048 C  CD  . ARG A 1 523 ? 14.333  -19.388 6.749   1.00 85.93 523 A 1 
ATOM   4049 N  NE  . ARG A 1 523 ? 14.310  -20.132 5.485   1.00 82.59 523 A 1 
ATOM   4050 C  CZ  . ARG A 1 523 ? 14.536  -21.410 5.306   1.00 76.99 523 A 1 
ATOM   4051 N  NH1 . ARG A 1 523 ? 14.847  -22.203 6.285   1.00 69.29 523 A 1 
ATOM   4052 N  NH2 . ARG A 1 523 ? 14.436  -21.926 4.116   1.00 72.89 523 A 1 
ATOM   4053 N  N   . GLY A 1 524 ? 11.694  -16.075 10.286  1.00 95.46 524 A 1 
ATOM   4054 C  CA  . GLY A 1 524 ? 11.624  -15.494 11.605  1.00 95.27 524 A 1 
ATOM   4055 C  C   . GLY A 1 524 ? 11.332  -16.548 12.667  1.00 94.82 524 A 1 
ATOM   4056 O  O   . GLY A 1 524 ? 10.609  -17.506 12.414  1.00 93.42 524 A 1 
ATOM   4057 N  N   . LYS A 1 525 ? 11.937  -16.371 13.849  1.00 95.47 525 A 1 
ATOM   4058 C  CA  . LYS A 1 525 ? 11.740  -17.239 15.012  1.00 95.31 525 A 1 
ATOM   4059 C  C   . LYS A 1 525 ? 11.690  -16.413 16.289  1.00 95.97 525 A 1 
ATOM   4060 O  O   . LYS A 1 525 ? 12.458  -15.465 16.440  1.00 94.88 525 A 1 
ATOM   4061 C  CB  . LYS A 1 525 ? 12.873  -18.263 15.135  1.00 92.69 525 A 1 
ATOM   4062 C  CG  . LYS A 1 525 ? 12.752  -19.375 14.098  1.00 81.99 525 A 1 
ATOM   4063 C  CD  . LYS A 1 525 ? 13.789  -20.462 14.359  1.00 81.96 525 A 1 
ATOM   4064 C  CE  . LYS A 1 525 ? 13.485  -21.644 13.460  1.00 71.16 525 A 1 
ATOM   4065 N  NZ  . LYS A 1 525 ? 14.223  -22.862 13.873  1.00 64.27 525 A 1 
ATOM   4066 N  N   . ASP A 1 526 ? 10.862  -16.859 17.224  1.00 94.22 526 A 1 
ATOM   4067 C  CA  . ASP A 1 526 ? 11.040  -16.540 18.631  1.00 94.03 526 A 1 
ATOM   4068 C  C   . ASP A 1 526 ? 12.377  -17.152 19.094  1.00 94.36 526 A 1 
ATOM   4069 O  O   . ASP A 1 526 ? 12.659  -18.330 18.852  1.00 93.17 526 A 1 
ATOM   4070 C  CB  . ASP A 1 526 ? 9.832   -17.078 19.399  1.00 93.08 526 A 1 
ATOM   4071 C  CG  . ASP A 1 526 ? 9.870   -16.734 20.886  1.00 91.20 526 A 1 
ATOM   4072 O  OD1 . ASP A 1 526 ? 10.920  -16.985 21.520  1.00 85.89 526 A 1 
ATOM   4073 O  OD2 . ASP A 1 526 ? 8.841   -16.250 21.394  1.00 85.50 526 A 1 
ATOM   4074 N  N   . THR A 1 527 ? 13.263  -16.343 19.684  1.00 95.10 527 A 1 
ATOM   4075 C  CA  . THR A 1 527 ? 14.604  -16.778 20.090  1.00 95.41 527 A 1 
ATOM   4076 C  C   . THR A 1 527 ? 14.598  -17.618 21.354  1.00 95.46 527 A 1 
ATOM   4077 O  O   . THR A 1 527 ? 15.526  -18.405 21.546  1.00 92.18 527 A 1 
ATOM   4078 C  CB  . THR A 1 527 ? 15.557  -15.585 20.271  1.00 94.01 527 A 1 
ATOM   4079 O  OG1 . THR A 1 527 ? 14.908  -14.396 20.623  1.00 84.24 527 A 1 
ATOM   4080 C  CG2 . THR A 1 527 ? 16.287  -15.283 18.968  1.00 82.60 527 A 1 
ATOM   4081 N  N   . ASP A 1 528 ? 13.578  -17.478 22.182  1.00 94.85 528 A 1 
ATOM   4082 C  CA  . ASP A 1 528 ? 13.497  -18.144 23.480  1.00 94.33 528 A 1 
ATOM   4083 C  C   . ASP A 1 528 ? 12.769  -19.500 23.361  1.00 94.48 528 A 1 
ATOM   4084 O  O   . ASP A 1 528 ? 13.166  -20.481 23.994  1.00 91.91 528 A 1 
ATOM   4085 C  CB  . ASP A 1 528 ? 12.826  -17.190 24.493  1.00 93.43 528 A 1 
ATOM   4086 C  CG  . ASP A 1 528 ? 13.613  -15.877 24.697  1.00 90.14 528 A 1 
ATOM   4087 O  OD1 . ASP A 1 528 ? 14.861  -15.914 24.667  1.00 83.98 528 A 1 
ATOM   4088 O  OD2 . ASP A 1 528 ? 12.983  -14.820 24.889  1.00 83.74 528 A 1 
ATOM   4089 N  N   . THR A 1 529 ? 11.760  -19.602 22.489  1.00 93.99 529 A 1 
ATOM   4090 C  CA  . THR A 1 529 ? 10.997  -20.844 22.247  1.00 93.12 529 A 1 
ATOM   4091 C  C   . THR A 1 529 ? 11.476  -21.620 21.019  1.00 93.36 529 A 1 
ATOM   4092 O  O   . THR A 1 529 ? 11.290  -22.835 20.929  1.00 90.29 529 A 1 
ATOM   4093 C  CB  . THR A 1 529 ? 9.496   -20.561 22.106  1.00 91.47 529 A 1 
ATOM   4094 O  OG1 . THR A 1 529 ? 9.245   -19.825 20.944  1.00 85.90 529 A 1 
ATOM   4095 C  CG2 . THR A 1 529 ? 8.920   -19.790 23.297  1.00 84.97 529 A 1 
ATOM   4096 N  N   . GLY A 1 530 ? 12.094  -20.940 20.037  1.00 92.63 530 A 1 
ATOM   4097 C  CA  . GLY A 1 530 ? 12.477  -21.513 18.755  1.00 92.27 530 A 1 
ATOM   4098 C  C   . GLY A 1 530 ? 11.317  -21.718 17.768  1.00 92.37 530 A 1 
ATOM   4099 O  O   . GLY A 1 530 ? 11.533  -22.307 16.702  1.00 89.57 530 A 1 
ATOM   4100 N  N   . GLU A 1 531 ? 10.124  -21.256 18.104  1.00 92.00 531 A 1 
ATOM   4101 C  CA  . GLU A 1 531 ? 8.948   -21.350 17.240  1.00 91.02 531 A 1 
ATOM   4102 C  C   . GLU A 1 531 ? 9.031   -20.353 16.076  1.00 92.08 531 A 1 
ATOM   4103 O  O   . GLU A 1 531 ? 9.515   -19.229 16.214  1.00 91.10 531 A 1 
ATOM   4104 C  CB  . GLU A 1 531 ? 7.666   -21.191 18.062  1.00 88.36 531 A 1 
ATOM   4105 C  CG  . GLU A 1 531 ? 6.444   -21.691 17.294  1.00 77.87 531 A 1 
ATOM   4106 C  CD  . GLU A 1 531 ? 5.162   -21.807 18.119  1.00 71.89 531 A 1 
ATOM   4107 O  OE1 . GLU A 1 531 ? 4.247   -22.524 17.637  1.00 63.72 531 A 1 
ATOM   4108 O  OE2 . GLU A 1 531 ? 5.103   -21.209 19.206  1.00 62.78 531 A 1 
ATOM   4109 N  N   . TYR A 1 532 ? 8.598   -20.776 14.889  1.00 90.91 532 A 1 
ATOM   4110 C  CA  . TYR A 1 532 ? 8.586   -19.906 13.714  1.00 90.90 532 A 1 
ATOM   4111 C  C   . TYR A 1 532 ? 7.448   -18.884 13.797  1.00 90.78 532 A 1 
ATOM   4112 O  O   . TYR A 1 532 ? 6.340   -19.203 14.198  1.00 88.93 532 A 1 
ATOM   4113 C  CB  . TYR A 1 532 ? 8.496   -20.726 12.424  1.00 89.82 532 A 1 
ATOM   4114 C  CG  . TYR A 1 532 ? 9.764   -21.441 12.039  1.00 89.01 532 A 1 
ATOM   4115 C  CD1 . TYR A 1 532 ? 10.826  -20.713 11.473  1.00 86.16 532 A 1 
ATOM   4116 C  CD2 . TYR A 1 532 ? 9.896   -22.827 12.215  1.00 85.98 532 A 1 
ATOM   4117 C  CE1 . TYR A 1 532 ? 12.009  -21.362 11.080  1.00 84.27 532 A 1 
ATOM   4118 C  CE2 . TYR A 1 532 ? 11.072  -23.484 11.833  1.00 84.14 532 A 1 
ATOM   4119 C  CZ  . TYR A 1 532 ? 12.123  -22.749 11.270  1.00 84.94 532 A 1 
ATOM   4120 O  OH  . TYR A 1 532 ? 13.283  -23.391 10.900  1.00 82.22 532 A 1 
ATOM   4121 N  N   . ILE A 1 533 ? 7.748   -17.666 13.329  1.00 91.57 533 A 1 
ATOM   4122 C  CA  . ILE A 1 533 ? 6.763   -16.592 13.197  1.00 91.36 533 A 1 
ATOM   4123 C  C   . ILE A 1 533 ? 5.800   -16.926 12.046  1.00 91.08 533 A 1 
ATOM   4124 O  O   . ILE A 1 533 ? 6.186   -17.562 11.058  1.00 88.62 533 A 1 
ATOM   4125 C  CB  . ILE A 1 533 ? 7.492   -15.247 13.016  1.00 89.64 533 A 1 
ATOM   4126 C  CG1 . ILE A 1 533 ? 8.391   -14.955 14.248  1.00 84.45 533 A 1 
ATOM   4127 C  CG2 . ILE A 1 533 ? 6.513   -14.088 12.792  1.00 82.99 533 A 1 
ATOM   4128 C  CD1 . ILE A 1 533 ? 9.254   -13.700 14.114  1.00 78.64 533 A 1 
ATOM   4129 N  N   . SER A 1 534 ? 4.551   -16.494 12.161  1.00 89.60 534 A 1 
ATOM   4130 C  CA  . SER A 1 534 ? 3.500   -16.746 11.165  1.00 88.63 534 A 1 
ATOM   4131 C  C   . SER A 1 534 ? 3.522   -15.775 9.981   1.00 89.98 534 A 1 
ATOM   4132 O  O   . SER A 1 534 ? 3.206   -16.179 8.864   1.00 87.41 534 A 1 
ATOM   4133 C  CB  . SER A 1 534 ? 2.131   -16.700 11.848  1.00 84.97 534 A 1 
ATOM   4134 O  OG  . SER A 1 534 ? 1.993   -15.523 12.610  1.00 75.71 534 A 1 
ATOM   4135 N  N   . SER A 1 535 ? 3.933   -14.534 10.203  1.00 90.28 535 A 1 
ATOM   4136 C  CA  . SER A 1 535 ? 3.952   -13.453 9.203   1.00 91.17 535 A 1 
ATOM   4137 C  C   . SER A 1 535 ? 5.193   -13.493 8.298   1.00 92.21 535 A 1 
ATOM   4138 O  O   . SER A 1 535 ? 5.842   -12.478 8.047   1.00 90.51 535 A 1 
ATOM   4139 C  CB  . SER A 1 535 ? 3.790   -12.105 9.919   1.00 89.89 535 A 1 
ATOM   4140 O  OG  . SER A 1 535 ? 4.786   -11.945 10.900  1.00 82.98 535 A 1 
ATOM   4141 N  N   . ILE A 1 536 ? 5.553   -14.675 7.823   1.00 92.41 536 A 1 
ATOM   4142 C  CA  . ILE A 1 536 ? 6.674   -14.902 6.902   1.00 92.25 536 A 1 
ATOM   4143 C  C   . ILE A 1 536 ? 6.173   -15.551 5.616   1.00 92.74 536 A 1 
ATOM   4144 O  O   . ILE A 1 536 ? 5.080   -16.106 5.555   1.00 90.83 536 A 1 
ATOM   4145 C  CB  . ILE A 1 536 ? 7.805   -15.728 7.559   1.00 89.77 536 A 1 
ATOM   4146 C  CG1 . ILE A 1 536 ? 7.331   -17.127 8.011   1.00 82.56 536 A 1 
ATOM   4147 C  CG2 . ILE A 1 536 ? 8.423   -14.943 8.725   1.00 78.02 536 A 1 
ATOM   4148 C  CD1 . ILE A 1 536 ? 8.477   -18.067 8.392   1.00 73.53 536 A 1 
ATOM   4149 N  N   . ASN A 1 537 ? 7.009   -15.527 4.574   1.00 93.72 537 A 1 
ATOM   4150 C  CA  . ASN A 1 537 ? 6.729   -16.159 3.293   1.00 93.83 537 A 1 
ATOM   4151 C  C   . ASN A 1 537 ? 7.730   -17.290 2.987   1.00 94.43 537 A 1 
ATOM   4152 O  O   . ASN A 1 537 ? 8.867   -17.254 3.469   1.00 93.54 537 A 1 
ATOM   4153 C  CB  . ASN A 1 537 ? 6.701   -15.083 2.191   1.00 92.94 537 A 1 
ATOM   4154 C  CG  . ASN A 1 537 ? 8.004   -14.316 2.087   1.00 93.00 537 A 1 
ATOM   4155 O  OD1 . ASN A 1 537 ? 8.232   -13.336 2.775   1.00 86.37 537 A 1 
ATOM   4156 N  ND2 . ASN A 1 537 ? 8.897   -14.737 1.219   1.00 86.62 537 A 1 
ATOM   4157 N  N   . PRO A 1 538 ? 7.355   -18.286 2.168   1.00 94.90 538 A 1 
ATOM   4158 C  CA  . PRO A 1 538 ? 8.306   -19.196 1.554   1.00 95.13 538 A 1 
ATOM   4159 C  C   . PRO A 1 538 ? 9.215   -18.444 0.574   1.00 96.08 538 A 1 
ATOM   4160 O  O   . PRO A 1 538 ? 8.884   -17.354 0.109   1.00 95.40 538 A 1 
ATOM   4161 C  CB  . PRO A 1 538 ? 7.456   -20.260 0.863   1.00 93.39 538 A 1 
ATOM   4162 C  CG  . PRO A 1 538 ? 6.191   -19.498 0.488   1.00 90.80 538 A 1 
ATOM   4163 C  CD  . PRO A 1 538 ? 6.016   -18.520 1.645   1.00 93.49 538 A 1 
ATOM   4164 N  N   . ASP A 1 539 ? 10.354  -19.051 0.226   1.00 96.70 539 A 1 
ATOM   4165 C  CA  . ASP A 1 539 ? 11.227  -18.522 -0.825  1.00 97.10 539 A 1 
ATOM   4166 C  C   . ASP A 1 539 ? 10.431  -18.348 -2.119  1.00 97.44 539 A 1 
ATOM   4167 O  O   . ASP A 1 539 ? 9.788   -19.293 -2.588  1.00 96.81 539 A 1 
ATOM   4168 C  CB  . ASP A 1 539 ? 12.417  -19.464 -1.065  1.00 96.55 539 A 1 
ATOM   4169 C  CG  . ASP A 1 539 ? 13.485  -19.463 0.025   1.00 95.36 539 A 1 
ATOM   4170 O  OD1 . ASP A 1 539 ? 13.336  -18.826 1.095   1.00 91.69 539 A 1 
ATOM   4171 O  OD2 . ASP A 1 539 ? 14.543  -20.098 -0.178  1.00 91.22 539 A 1 
ATOM   4172 N  N   . THR A 1 540 ? 10.454  -17.144 -2.680  1.00 98.07 540 A 1 
ATOM   4173 C  CA  . THR A 1 540 ? 9.635   -16.787 -3.846  1.00 98.31 540 A 1 
ATOM   4174 C  C   . THR A 1 540 ? 10.484  -16.077 -4.884  1.00 98.61 540 A 1 
ATOM   4175 O  O   . THR A 1 540 ? 11.293  -15.214 -4.560  1.00 98.38 540 A 1 
ATOM   4176 C  CB  . THR A 1 540 ? 8.432   -15.920 -3.435  1.00 97.51 540 A 1 
ATOM   4177 O  OG1 . THR A 1 540 ? 7.669   -16.587 -2.455  1.00 92.32 540 A 1 
ATOM   4178 C  CG2 . THR A 1 540 ? 7.482   -15.637 -4.590  1.00 92.79 540 A 1 
ATOM   4179 N  N   . VAL A 1 541 ? 10.283  -16.447 -6.146  1.00 98.60 541 A 1 
ATOM   4180 C  CA  . VAL A 1 541 ? 10.825  -15.764 -7.324  1.00 98.73 541 A 1 
ATOM   4181 C  C   . VAL A 1 541 ? 9.657   -15.266 -8.171  1.00 98.74 541 A 1 
ATOM   4182 O  O   . VAL A 1 541 ? 8.768   -16.044 -8.503  1.00 98.47 541 A 1 
ATOM   4183 C  CB  . VAL A 1 541 ? 11.742  -16.685 -8.150  1.00 98.40 541 A 1 
ATOM   4184 C  CG1 . VAL A 1 541 ? 12.234  -16.020 -9.441  1.00 95.52 541 A 1 
ATOM   4185 C  CG2 . VAL A 1 541 ? 12.982  -17.091 -7.348  1.00 96.03 541 A 1 
ATOM   4186 N  N   . THR A 1 542 ? 9.689   -14.001 -8.569  1.00 98.74 542 A 1 
ATOM   4187 C  CA  . THR A 1 542 ? 8.794   -13.448 -9.591  1.00 98.77 542 A 1 
ATOM   4188 C  C   . THR A 1 542 ? 9.619   -12.965 -10.767 1.00 98.76 542 A 1 
ATOM   4189 O  O   . THR A 1 542 ? 10.692  -12.378 -10.586 1.00 98.42 542 A 1 
ATOM   4190 C  CB  . THR A 1 542 ? 7.909   -12.323 -9.034  1.00 98.01 542 A 1 
ATOM   4191 O  OG1 . THR A 1 542 ? 7.166   -12.806 -7.940  1.00 77.59 542 A 1 
ATOM   4192 C  CG2 . THR A 1 542 ? 6.891   -11.812 -10.049 1.00 77.02 542 A 1 
ATOM   4193 N  N   . SER A 1 543 ? 9.150   -13.220 -11.979 1.00 98.70 543 A 1 
ATOM   4194 C  CA  . SER A 1 543 ? 9.789   -12.800 -13.220 1.00 98.60 543 A 1 
ATOM   4195 C  C   . SER A 1 543 ? 8.772   -12.154 -14.144 1.00 98.66 543 A 1 
ATOM   4196 O  O   . SER A 1 543 ? 7.678   -12.688 -14.311 1.00 98.18 543 A 1 
ATOM   4197 C  CB  . SER A 1 543 ? 10.432  -14.016 -13.888 1.00 97.86 543 A 1 
ATOM   4198 O  OG  . SER A 1 543 ? 11.126  -13.626 -15.056 1.00 80.72 543 A 1 
ATOM   4199 N  N   . THR A 1 544 ? 9.136   -11.043 -14.781 1.00 98.67 544 A 1 
ATOM   4200 C  CA  . THR A 1 544 ? 8.326   -10.361 -15.790 1.00 98.46 544 A 1 
ATOM   4201 C  C   . THR A 1 544 ? 9.145   -10.199 -17.068 1.00 98.48 544 A 1 
ATOM   4202 O  O   . THR A 1 544 ? 10.180  -9.544  -17.074 1.00 97.74 544 A 1 
ATOM   4203 C  CB  . THR A 1 544 ? 7.827   -8.998  -15.295 1.00 97.57 544 A 1 
ATOM   4204 O  OG1 . THR A 1 544 ? 7.130   -9.165  -14.078 1.00 88.95 544 A 1 
ATOM   4205 C  CG2 . THR A 1 544 ? 6.868   -8.340  -16.278 1.00 87.57 544 A 1 
ATOM   4206 N  N   . LEU A 1 545 ? 8.682   -10.801 -18.150 1.00 98.50 545 A 1 
ATOM   4207 C  CA  . LEU A 1 545 ? 9.249   -10.647 -19.487 1.00 98.54 545 A 1 
ATOM   4208 C  C   . LEU A 1 545 ? 8.306   -9.781  -20.320 1.00 98.58 545 A 1 
ATOM   4209 O  O   . LEU A 1 545 ? 7.157   -10.158 -20.520 1.00 98.28 545 A 1 
ATOM   4210 C  CB  . LEU A 1 545 ? 9.454   -12.043 -20.106 1.00 98.41 545 A 1 
ATOM   4211 C  CG  . LEU A 1 545 ? 9.972   -12.027 -21.554 1.00 97.72 545 A 1 
ATOM   4212 C  CD1 . LEU A 1 545 ? 11.400  -11.502 -21.654 1.00 96.37 545 A 1 
ATOM   4213 C  CD2 . LEU A 1 545 ? 9.959   -13.450 -22.124 1.00 96.24 545 A 1 
ATOM   4214 N  N   . ASN A 1 546 ? 8.796   -8.671  -20.854 1.00 98.43 546 A 1 
ATOM   4215 C  CA  . ASN A 1 546 ? 8.070   -7.816  -21.792 1.00 98.15 546 A 1 
ATOM   4216 C  C   . ASN A 1 546 ? 8.782   -7.787  -23.143 1.00 98.11 546 A 1 
ATOM   4217 O  O   . ASN A 1 546 ? 9.979   -7.517  -23.209 1.00 97.78 546 A 1 
ATOM   4218 C  CB  . ASN A 1 546 ? 7.908   -6.419  -21.183 1.00 97.62 546 A 1 
ATOM   4219 C  CG  . ASN A 1 546 ? 7.141   -5.504  -22.124 1.00 95.98 546 A 1 
ATOM   4220 O  OD1 . ASN A 1 546 ? 6.031   -5.784  -22.548 1.00 89.17 546 A 1 
ATOM   4221 N  ND2 . ASN A 1 546 ? 7.720   -4.401  -22.525 1.00 88.67 546 A 1 
ATOM   4222 N  N   . ILE A 1 547 ? 8.049   -8.046  -24.227 1.00 98.12 547 A 1 
ATOM   4223 C  CA  . ILE A 1 547 ? 8.561   -8.083  -25.599 1.00 98.29 547 A 1 
ATOM   4224 C  C   . ILE A 1 547 ? 7.743   -7.097  -26.438 1.00 98.20 547 A 1 
ATOM   4225 O  O   . ILE A 1 547 ? 6.612   -7.421  -26.825 1.00 97.79 547 A 1 
ATOM   4226 C  CB  . ILE A 1 547 ? 8.522   -9.521  -26.184 1.00 98.00 547 A 1 
ATOM   4227 C  CG1 . ILE A 1 547 ? 9.229   -10.537 -25.265 1.00 96.78 547 A 1 
ATOM   4228 C  CG2 . ILE A 1 547 ? 9.143   -9.522  -27.591 1.00 96.98 547 A 1 
ATOM   4229 C  CD1 . ILE A 1 547 ? 9.118   -11.998 -25.729 1.00 93.07 547 A 1 
ATOM   4230 N  N   . PRO A 1 548 ? 8.262   -5.898  -26.739 1.00 98.07 548 A 1 
ATOM   4231 C  CA  . PRO A 1 548 ? 7.617   -4.992  -27.676 1.00 97.50 548 A 1 
ATOM   4232 C  C   . PRO A 1 548 ? 7.683   -5.559  -29.104 1.00 97.74 548 A 1 
ATOM   4233 O  O   . PRO A 1 548 ? 8.726   -6.030  -29.562 1.00 96.53 548 A 1 
ATOM   4234 C  CB  . PRO A 1 548 ? 8.355   -3.658  -27.529 1.00 95.93 548 A 1 
ATOM   4235 C  CG  . PRO A 1 548 ? 9.755   -4.070  -27.076 1.00 92.55 548 A 1 
ATOM   4236 C  CD  . PRO A 1 548 ? 9.513   -5.333  -26.250 1.00 96.39 548 A 1 
ATOM   4237 N  N   . ILE A 1 549 ? 6.571   -5.488  -29.840 1.00 97.32 549 A 1 
ATOM   4238 C  CA  . ILE A 1 549 ? 6.505   -5.937  -31.237 1.00 96.99 549 A 1 
ATOM   4239 C  C   . ILE A 1 549 ? 6.880   -4.768  -32.152 1.00 95.67 549 A 1 
ATOM   4240 O  O   . ILE A 1 549 ? 6.017   -4.073  -32.694 1.00 90.16 549 A 1 
ATOM   4241 C  CB  . ILE A 1 549 ? 5.142   -6.595  -31.572 1.00 96.14 549 A 1 
ATOM   4242 C  CG1 . ILE A 1 549 ? 4.828   -7.735  -30.573 1.00 93.53 549 A 1 
ATOM   4243 C  CG2 . ILE A 1 549 ? 5.171   -7.137  -33.016 1.00 93.56 549 A 1 
ATOM   4244 C  CD1 . ILE A 1 549 ? 3.510   -8.465  -30.845 1.00 84.68 549 A 1 
ATOM   4245 N  N   . ALA A 1 550 ? 8.178   -4.556  -32.308 1.00 93.52 550 A 1 
ATOM   4246 C  CA  . ALA A 1 550 ? 8.749   -3.465  -33.087 1.00 92.16 550 A 1 
ATOM   4247 C  C   . ALA A 1 550 ? 8.131   -2.102  -32.702 1.00 91.49 550 A 1 
ATOM   4248 O  O   . ALA A 1 550 ? 7.995   -1.784  -31.525 1.00 83.68 550 A 1 
ATOM   4249 C  CB  . ALA A 1 550 ? 8.687   -3.838  -34.578 1.00 88.38 550 A 1 
ATOM   4250 N  N   . HIS A 1 551 ? 7.716   -1.302  -33.672 1.00 91.39 551 A 1 
ATOM   4251 C  CA  . HIS A 1 551 ? 7.060   -0.007  -33.481 1.00 91.25 551 A 1 
ATOM   4252 C  C   . HIS A 1 551 ? 5.549   -0.054  -33.761 1.00 92.97 551 A 1 
ATOM   4253 O  O   . HIS A 1 551 ? 4.934   0.965   -34.064 1.00 88.62 551 A 1 
ATOM   4254 C  CB  . HIS A 1 551 ? 7.790   1.058   -34.318 1.00 87.45 551 A 1 
ATOM   4255 C  CG  . HIS A 1 551 ? 9.250   1.163   -34.007 1.00 83.34 551 A 1 
ATOM   4256 N  ND1 . HIS A 1 551 ? 9.808   1.441   -32.782 1.00 71.82 551 A 1 
ATOM   4257 C  CD2 . HIS A 1 551 ? 10.291  0.964   -34.881 1.00 70.27 551 A 1 
ATOM   4258 C  CE1 . HIS A 1 551 ? 11.148  1.410   -32.913 1.00 70.66 551 A 1 
ATOM   4259 N  NE2 . HIS A 1 551 ? 11.475  1.128   -34.177 1.00 71.78 551 A 1 
ATOM   4260 N  N   . SER A 1 552 ? 4.933   -1.233  -33.685 1.00 93.81 552 A 1 
ATOM   4261 C  CA  . SER A 1 552 ? 3.503   -1.413  -33.937 1.00 95.05 552 A 1 
ATOM   4262 C  C   . SER A 1 552 ? 2.604   -0.867  -32.815 1.00 95.85 552 A 1 
ATOM   4263 O  O   . SER A 1 552 ? 1.407   -0.710  -33.017 1.00 93.37 552 A 1 
ATOM   4264 C  CB  . SER A 1 552 ? 3.204   -2.900  -34.152 1.00 94.10 552 A 1 
ATOM   4265 O  OG  . SER A 1 552 ? 3.456   -3.636  -32.973 1.00 91.17 552 A 1 
ATOM   4266 N  N   . GLY A 1 553 ? 3.180   -0.595  -31.633 1.00 95.93 553 A 1 
ATOM   4267 C  CA  . GLY A 1 553 ? 2.445   -0.280  -30.408 1.00 96.57 553 A 1 
ATOM   4268 C  C   . GLY A 1 553 ? 1.973   -1.512  -29.637 1.00 97.53 553 A 1 
ATOM   4269 O  O   . GLY A 1 553 ? 1.504   -1.366  -28.514 1.00 96.30 553 A 1 
ATOM   4270 N  N   . PHE A 1 554 ? 2.118   -2.713  -30.204 1.00 97.92 554 A 1 
ATOM   4271 C  CA  . PHE A 1 554 ? 1.839   -3.958  -29.492 1.00 98.18 554 A 1 
ATOM   4272 C  C   . PHE A 1 554 ? 3.032   -4.390  -28.645 1.00 98.13 554 A 1 
ATOM   4273 O  O   . PHE A 1 554 ? 4.190   -4.237  -29.034 1.00 97.32 554 A 1 
ATOM   4274 C  CB  . PHE A 1 554 ? 1.429   -5.070  -30.464 1.00 97.78 554 A 1 
ATOM   4275 C  CG  . PHE A 1 554 ? 0.041   -4.909  -31.026 1.00 97.49 554 A 1 
ATOM   4276 C  CD1 . PHE A 1 554 ? -1.055  -5.508  -30.374 1.00 95.52 554 A 1 
ATOM   4277 C  CD2 . PHE A 1 554 ? -0.188  -4.180  -32.208 1.00 95.57 554 A 1 
ATOM   4278 C  CE1 . PHE A 1 554 ? -2.357  -5.380  -30.887 1.00 94.42 554 A 1 
ATOM   4279 C  CE2 . PHE A 1 554 ? -1.480  -4.040  -32.729 1.00 94.53 554 A 1 
ATOM   4280 C  CZ  . PHE A 1 554 ? -2.567  -4.636  -32.064 1.00 95.04 554 A 1 
ATOM   4281 N  N   . SER A 1 555 ? 2.741   -4.999  -27.494 1.00 98.39 555 A 1 
ATOM   4282 C  CA  . SER A 1 555 ? 3.696   -5.761  -26.702 1.00 98.26 555 A 1 
ATOM   4283 C  C   . SER A 1 555 ? 3.045   -7.054  -26.217 1.00 98.59 555 A 1 
ATOM   4284 O  O   . SER A 1 555 ? 1.828   -7.137  -26.044 1.00 98.08 555 A 1 
ATOM   4285 C  CB  . SER A 1 555 ? 4.250   -4.932  -25.539 1.00 96.87 555 A 1 
ATOM   4286 O  OG  . SER A 1 555 ? 3.225   -4.484  -24.677 1.00 82.94 555 A 1 
ATOM   4287 N  N   . VAL A 1 556 ? 3.866   -8.084  -26.024 1.00 98.54 556 A 1 
ATOM   4288 C  CA  . VAL A 1 556 ? 3.466   -9.337  -25.395 1.00 98.56 556 A 1 
ATOM   4289 C  C   . VAL A 1 556 ? 4.334   -9.572  -24.176 1.00 98.65 556 A 1 
ATOM   4290 O  O   . VAL A 1 556 ? 5.492   -9.156  -24.156 1.00 98.11 556 A 1 
ATOM   4291 C  CB  . VAL A 1 556 ? 3.513   -10.541 -26.353 1.00 97.74 556 A 1 
ATOM   4292 C  CG1 . VAL A 1 556 ? 2.481   -10.381 -27.474 1.00 90.85 556 A 1 
ATOM   4293 C  CG2 . VAL A 1 556 ? 4.891   -10.763 -26.980 1.00 90.60 556 A 1 
ATOM   4294 N  N   . GLY A 1 557 ? 3.797   -10.227 -23.153 1.00 98.66 557 A 1 
ATOM   4295 C  CA  . GLY A 1 557 ? 4.550   -10.466 -21.941 1.00 98.68 557 A 1 
ATOM   4296 C  C   . GLY A 1 557 ? 4.140   -11.728 -21.209 1.00 98.77 557 A 1 
ATOM   4297 O  O   . GLY A 1 557 ? 3.127   -12.367 -21.499 1.00 98.50 557 A 1 
ATOM   4298 N  N   . TRP A 1 558 ? 4.994   -12.080 -20.258 1.00 98.67 558 A 1 
ATOM   4299 C  CA  . TRP A 1 558 ? 4.834   -13.208 -19.359 1.00 98.75 558 A 1 
ATOM   4300 C  C   . TRP A 1 558 ? 5.196   -12.761 -17.945 1.00 98.73 558 A 1 
ATOM   4301 O  O   . TRP A 1 558 ? 6.227   -12.122 -17.740 1.00 98.50 558 A 1 
ATOM   4302 C  CB  . TRP A 1 558 ? 5.731   -14.358 -19.829 1.00 98.58 558 A 1 
ATOM   4303 C  CG  . TRP A 1 558 ? 5.987   -15.415 -18.805 1.00 98.40 558 A 1 
ATOM   4304 C  CD1 . TRP A 1 558 ? 5.077   -16.303 -18.346 1.00 96.64 558 A 1 
ATOM   4305 C  CD2 . TRP A 1 558 ? 7.230   -15.693 -18.069 1.00 97.91 558 A 1 
ATOM   4306 N  NE1 . TRP A 1 558 ? 5.667   -17.122 -17.384 1.00 96.47 558 A 1 
ATOM   4307 C  CE2 . TRP A 1 558 ? 6.986   -16.779 -17.199 1.00 97.42 558 A 1 
ATOM   4308 C  CE3 . TRP A 1 558 ? 8.524   -15.129 -18.087 1.00 96.29 558 A 1 
ATOM   4309 C  CZ2 . TRP A 1 558 ? 7.998   -17.303 -16.352 1.00 96.57 558 A 1 
ATOM   4310 C  CZ3 . TRP A 1 558 ? 9.528   -15.649 -17.251 1.00 94.82 558 A 1 
ATOM   4311 C  CH2 . TRP A 1 558 ? 9.258   -16.721 -16.396 1.00 94.96 558 A 1 
ATOM   4312 N  N   . VAL A 1 559 ? 4.376   -13.148 -16.980 1.00 98.71 559 A 1 
ATOM   4313 C  CA  . VAL A 1 559 ? 4.652   -13.009 -15.546 1.00 98.60 559 A 1 
ATOM   4314 C  C   . VAL A 1 559 ? 4.678   -14.405 -14.940 1.00 98.72 559 A 1 
ATOM   4315 O  O   . VAL A 1 559 ? 3.691   -15.139 -15.004 1.00 98.38 559 A 1 
ATOM   4316 C  CB  . VAL A 1 559 ? 3.630   -12.109 -14.842 1.00 98.29 559 A 1 
ATOM   4317 C  CG1 . VAL A 1 559 ? 4.010   -11.901 -13.380 1.00 97.07 559 A 1 
ATOM   4318 C  CG2 . VAL A 1 559 ? 3.534   -10.725 -15.511 1.00 97.35 559 A 1 
ATOM   4319 N  N   . GLY A 1 560 ? 5.815   -14.797 -14.369 1.00 98.75 560 A 1 
ATOM   4320 C  CA  . GLY A 1 560 ? 5.985   -16.060 -13.678 1.00 98.74 560 A 1 
ATOM   4321 C  C   . GLY A 1 560 ? 6.200   -15.842 -12.185 1.00 98.79 560 A 1 
ATOM   4322 O  O   . GLY A 1 560 ? 7.077   -15.070 -11.806 1.00 98.45 560 A 1 
ATOM   4323 N  N   . THR A 1 561 ? 5.457   -16.549 -11.342 1.00 98.69 561 A 1 
ATOM   4324 C  CA  . THR A 1 561 ? 5.656   -16.574 -9.890  1.00 98.68 561 A 1 
ATOM   4325 C  C   . THR A 1 561 ? 5.920   -18.008 -9.445  1.00 98.60 561 A 1 
ATOM   4326 O  O   . THR A 1 561 ? 5.117   -18.903 -9.707  1.00 98.33 561 A 1 
ATOM   4327 C  CB  . THR A 1 561 ? 4.459   -15.981 -9.139  1.00 98.08 561 A 1 
ATOM   4328 O  OG1 . THR A 1 561 ? 4.266   -14.645 -9.545  1.00 95.22 561 A 1 
ATOM   4329 C  CG2 . THR A 1 561 ? 4.674   -15.950 -7.633  1.00 95.25 561 A 1 
ATOM   4330 N  N   . PHE A 1 562 ? 7.042   -18.227 -8.765  1.00 98.62 562 A 1 
ATOM   4331 C  CA  . PHE A 1 562 ? 7.484   -19.527 -8.285  1.00 98.60 562 A 1 
ATOM   4332 C  C   . PHE A 1 562 ? 7.746   -19.440 -6.788  1.00 98.54 562 A 1 
ATOM   4333 O  O   . PHE A 1 562 ? 8.615   -18.686 -6.362  1.00 98.10 562 A 1 
ATOM   4334 C  CB  . PHE A 1 562 ? 8.741   -19.970 -9.043  1.00 98.60 562 A 1 
ATOM   4335 C  CG  . PHE A 1 562 ? 8.610   -19.932 -10.552 1.00 98.49 562 A 1 
ATOM   4336 C  CD1 . PHE A 1 562 ? 8.038   -21.009 -11.245 1.00 97.54 562 A 1 
ATOM   4337 C  CD2 . PHE A 1 562 ? 9.021   -18.794 -11.261 1.00 97.51 562 A 1 
ATOM   4338 C  CE1 . PHE A 1 562 ? 7.879   -20.955 -12.637 1.00 96.84 562 A 1 
ATOM   4339 C  CE2 . PHE A 1 562 ? 8.860   -18.733 -12.656 1.00 96.94 562 A 1 
ATOM   4340 C  CZ  . PHE A 1 562 ? 8.286   -19.812 -13.341 1.00 97.08 562 A 1 
ATOM   4341 N  N   . ALA A 1 563 ? 7.016   -20.208 -5.979  1.00 98.22 563 A 1 
ATOM   4342 C  CA  . ALA A 1 563 ? 7.183   -20.255 -4.533  1.00 98.06 563 A 1 
ATOM   4343 C  C   . ALA A 1 563 ? 7.595   -21.651 -4.073  1.00 98.13 563 A 1 
ATOM   4344 O  O   . ALA A 1 563 ? 7.088   -22.660 -4.581  1.00 97.25 563 A 1 
ATOM   4345 C  CB  . ALA A 1 563 ? 5.898   -19.768 -3.856  1.00 97.28 563 A 1 
ATOM   4346 N  N   . ASP A 1 564 ? 8.510   -21.720 -3.097  1.00 97.49 564 A 1 
ATOM   4347 C  CA  . ASP A 1 564 ? 8.840   -22.965 -2.417  1.00 96.84 564 A 1 
ATOM   4348 C  C   . ASP A 1 564 ? 7.685   -23.409 -1.493  1.00 96.21 564 A 1 
ATOM   4349 O  O   . ASP A 1 564 ? 6.751   -22.658 -1.186  1.00 94.31 564 A 1 
ATOM   4350 C  CB  . ASP A 1 564 ? 10.181  -22.829 -1.656  1.00 95.80 564 A 1 
ATOM   4351 C  CG  . ASP A 1 564 ? 10.803  -24.169 -1.219  1.00 93.36 564 A 1 
ATOM   4352 O  OD1 . ASP A 1 564 ? 10.351  -25.236 -1.695  1.00 89.55 564 A 1 
ATOM   4353 O  OD2 . ASP A 1 564 ? 11.729  -24.149 -0.381  1.00 88.40 564 A 1 
ATOM   4354 N  N   . ARG A 1 565 ? 7.750   -24.642 -1.016  1.00 95.45 565 A 1 
ATOM   4355 C  CA  . ARG A 1 565 ? 6.820   -25.176 -0.032  1.00 94.79 565 A 1 
ATOM   4356 C  C   . ARG A 1 565 ? 6.929   -24.421 1.300   1.00 94.40 565 A 1 
ATOM   4357 O  O   . ARG A 1 565 ? 8.030   -24.106 1.762   1.00 91.76 565 A 1 
ATOM   4358 C  CB  . ARG A 1 565 ? 7.031   -26.686 0.126   1.00 92.80 565 A 1 
ATOM   4359 C  CG  . ARG A 1 565 ? 8.455   -27.022 0.594   1.00 87.60 565 A 1 
ATOM   4360 C  CD  . ARG A 1 565 ? 8.682   -28.525 0.657   1.00 86.40 565 A 1 
ATOM   4361 N  NE  . ARG A 1 565 ? 10.065  -28.797 1.043   1.00 76.42 565 A 1 
ATOM   4362 C  CZ  . ARG A 1 565 ? 10.607  -29.983 1.264   1.00 69.52 565 A 1 
ATOM   4363 N  NH1 . ARG A 1 565 ? 9.898   -31.064 1.171   1.00 62.35 565 A 1 
ATOM   4364 N  NH2 . ARG A 1 565 ? 11.864  -30.073 1.584   1.00 60.18 565 A 1 
ATOM   4365 N  N   . SER A 1 566 ? 5.819   -24.241 1.993   1.00 92.79 566 A 1 
ATOM   4366 C  CA  . SER A 1 566 ? 5.776   -23.604 3.306   1.00 90.88 566 A 1 
ATOM   4367 C  C   . SER A 1 566 ? 6.206   -24.572 4.417   1.00 89.85 566 A 1 
ATOM   4368 O  O   . SER A 1 566 ? 5.398   -25.282 5.015   1.00 85.13 566 A 1 
ATOM   4369 C  CB  . SER A 1 566 ? 4.394   -22.985 3.545   1.00 87.63 566 A 1 
ATOM   4370 O  OG  . SER A 1 566 ? 3.369   -23.942 3.504   1.00 77.52 566 A 1 
ATOM   4371 N  N   . THR A 1 567 ? 7.514   -24.655 4.703   1.00 87.68 567 A 1 
ATOM   4372 C  CA  . THR A 1 567 ? 8.073   -25.562 5.727   1.00 83.93 567 A 1 
ATOM   4373 C  C   . THR A 1 567 ? 8.405   -24.903 7.050   1.00 81.26 567 A 1 
ATOM   4374 O  O   . THR A 1 567 ? 8.507   -25.597 8.062   1.00 69.36 567 A 1 
ATOM   4375 C  CB  . THR A 1 567 ? 9.334   -26.260 5.216   1.00 79.17 567 A 1 
ATOM   4376 O  OG1 . THR A 1 567 ? 10.259  -25.340 4.690   1.00 73.79 567 A 1 
ATOM   4377 C  CG2 . THR A 1 567 ? 9.005   -27.260 4.112   1.00 72.33 567 A 1 
ATOM   4378 N  N   . HIS A 1 568 ? 8.612   -23.588 7.061   1.00 72.07 568 A 1 
ATOM   4379 C  CA  . HIS A 1 568 ? 9.098   -22.811 8.203   1.00 68.53 568 A 1 
ATOM   4380 C  C   . HIS A 1 568 ? 8.033   -21.803 8.634   1.00 69.66 568 A 1 
ATOM   4381 O  O   . HIS A 1 568 ? 8.307   -20.614 8.704   1.00 64.22 568 A 1 
ATOM   4382 C  CB  . HIS A 1 568 ? 10.432  -22.137 7.857   1.00 63.69 568 A 1 
ATOM   4383 C  CG  . HIS A 1 568 ? 11.517  -23.075 7.420   1.00 60.75 568 A 1 
ATOM   4384 N  ND1 . HIS A 1 568 ? 11.692  -23.573 6.156   1.00 53.62 568 A 1 
ATOM   4385 C  CD2 . HIS A 1 568 ? 12.532  -23.590 8.177   1.00 53.32 568 A 1 
ATOM   4386 C  CE1 . HIS A 1 568 ? 12.769  -24.367 6.149   1.00 52.43 568 A 1 
ATOM   4387 N  NE2 . HIS A 1 568 ? 13.320  -24.400 7.362   1.00 52.56 568 A 1 
ATOM   4388 N  N   . ILE A 1 569 ? 6.821   -22.289 8.853   1.00 69.83 569 A 1 
ATOM   4389 C  CA  . ILE A 1 569 ? 5.673   -21.493 9.287   1.00 67.66 569 A 1 
ATOM   4390 C  C   . ILE A 1 569 ? 5.237   -21.975 10.673  1.00 69.37 569 A 1 
ATOM   4391 O  O   . ILE A 1 569 ? 5.463   -23.136 11.017  1.00 63.81 569 A 1 
ATOM   4392 C  CB  . ILE A 1 569 ? 4.586   -21.546 8.192   1.00 61.75 569 A 1 
ATOM   4393 C  CG1 . ILE A 1 569 ? 4.943   -20.478 7.132   1.00 56.14 569 A 1 
ATOM   4394 C  CG2 . ILE A 1 569 ? 3.162   -21.349 8.718   1.00 54.60 569 A 1 
ATOM   4395 C  CD1 . ILE A 1 569 ? 4.020   -20.430 5.929   1.00 50.99 569 A 1 
ATOM   4396 N  N   . SER A 1 570 ? 4.619   -21.075 11.433  1.00 64.64 570 A 1 
ATOM   4397 C  CA  . SER A 1 570 ? 4.021   -21.380 12.730  1.00 62.93 570 A 1 
ATOM   4398 C  C   . SER A 1 570 ? 3.153   -22.641 12.663  1.00 66.35 570 A 1 
ATOM   4399 O  O   . SER A 1 570 ? 2.457   -22.887 11.676  1.00 62.39 570 A 1 
ATOM   4400 C  CB  . SER A 1 570 ? 3.181   -20.191 13.209  1.00 57.32 570 A 1 
ATOM   4401 O  OG  . SER A 1 570 ? 2.354   -20.550 14.303  1.00 53.34 570 A 1 
ATOM   4402 N  N   . SER A 1 571 ? 3.153   -23.389 13.753  1.00 62.93 571 A 1 
ATOM   4403 C  CA  . SER A 1 571 ? 2.338   -24.597 13.928  1.00 62.17 571 A 1 
ATOM   4404 C  C   . SER A 1 571 ? 0.828   -24.387 13.699  1.00 65.25 571 A 1 
ATOM   4405 O  O   . SER A 1 571 ? 0.118   -25.352 13.446  1.00 61.61 571 A 1 
ATOM   4406 C  CB  . SER A 1 571 ? 2.575   -25.111 15.349  1.00 58.19 571 A 1 
ATOM   4407 O  OG  . SER A 1 571 ? 2.178   -24.142 16.294  1.00 54.57 571 A 1 
ATOM   4408 N  N   . SER A 1 572 ? 0.357   -23.147 13.771  1.00 70.07 572 A 1 
ATOM   4409 C  CA  . SER A 1 572 ? -1.035  -22.775 13.531  1.00 68.74 572 A 1 
ATOM   4410 C  C   . SER A 1 572 ? -1.454  -22.856 12.059  1.00 71.09 572 A 1 
ATOM   4411 O  O   . SER A 1 572 ? -2.639  -23.001 11.782  1.00 66.41 572 A 1 
ATOM   4412 C  CB  . SER A 1 572 ? -1.298  -21.359 14.056  1.00 63.71 572 A 1 
ATOM   4413 O  OG  . SER A 1 572 ? -0.353  -20.434 13.572  1.00 58.67 572 A 1 
ATOM   4414 N  N   . TYR A 1 573 ? -0.494  -22.786 11.110  1.00 74.58 573 A 1 
ATOM   4415 C  CA  . TYR A 1 573 ? -0.789  -22.873 9.684   1.00 74.53 573 A 1 
ATOM   4416 C  C   . TYR A 1 573 ? -0.435  -24.245 9.104   1.00 76.73 573 A 1 
ATOM   4417 O  O   . TYR A 1 573 ? 0.594   -24.849 9.404   1.00 73.67 573 A 1 
ATOM   4418 C  CB  . TYR A 1 573 ? -0.104  -21.733 8.921   1.00 70.11 573 A 1 
ATOM   4419 C  CG  . TYR A 1 573 ? -0.661  -20.359 9.229   1.00 69.64 573 A 1 
ATOM   4420 C  CD1 . TYR A 1 573 ? -1.998  -20.040 8.928   1.00 66.55 573 A 1 
ATOM   4421 C  CD2 . TYR A 1 573 ? 0.158   -19.382 9.813   1.00 66.24 573 A 1 
ATOM   4422 C  CE1 . TYR A 1 573 ? -2.517  -18.769 9.217   1.00 62.66 573 A 1 
ATOM   4423 C  CE2 . TYR A 1 573 ? -0.344  -18.106 10.097  1.00 63.33 573 A 1 
ATOM   4424 C  CZ  . TYR A 1 573 ? -1.686  -17.795 9.805   1.00 62.88 573 A 1 
ATOM   4425 O  OH  . TYR A 1 573 ? -2.185  -16.555 10.090  1.00 59.02 573 A 1 
ATOM   4426 N  N   . SER A 1 574 ? -1.289  -24.716 8.193   1.00 77.44 574 A 1 
ATOM   4427 C  CA  . SER A 1 574 ? -1.021  -25.917 7.420   1.00 78.15 574 A 1 
ATOM   4428 C  C   . SER A 1 574 ? 0.102   -25.680 6.403   1.00 82.43 574 A 1 
ATOM   4429 O  O   . SER A 1 574 ? 0.216   -24.623 5.801   1.00 79.32 574 A 1 
ATOM   4430 C  CB  . SER A 1 574 ? -2.296  -26.421 6.740   1.00 70.70 574 A 1 
ATOM   4431 O  OG  . SER A 1 574 ? -2.904  -25.404 5.976   1.00 61.48 574 A 1 
ATOM   4432 N  N   . LYS A 1 575 ? 0.942   -26.707 6.199   1.00 86.05 575 A 1 
ATOM   4433 C  CA  . LYS A 1 575 ? 2.017   -26.646 5.203   1.00 87.82 575 A 1 
ATOM   4434 C  C   . LYS A 1 575 ? 1.436   -26.755 3.797   1.00 90.46 575 A 1 
ATOM   4435 O  O   . LYS A 1 575 ? 0.726   -27.714 3.516   1.00 88.11 575 A 1 
ATOM   4436 C  CB  . LYS A 1 575 ? 3.050   -27.754 5.457   1.00 83.78 575 A 1 
ATOM   4437 C  CG  . LYS A 1 575 ? 3.799   -27.520 6.773   1.00 77.70 575 A 1 
ATOM   4438 C  CD  . LYS A 1 575 ? 4.833   -28.629 7.020   1.00 71.90 575 A 1 
ATOM   4439 C  CE  . LYS A 1 575 ? 5.509   -28.345 8.360   1.00 64.43 575 A 1 
ATOM   4440 N  NZ  . LYS A 1 575 ? 6.486   -29.386 8.723   1.00 56.32 575 A 1 
ATOM   4441 N  N   . GLN A 1 576 ? 1.817   -25.832 2.931   1.00 91.53 576 A 1 
ATOM   4442 C  CA  . GLN A 1 576 ? 1.388   -25.815 1.538   1.00 92.71 576 A 1 
ATOM   4443 C  C   . GLN A 1 576 ? 2.506   -26.302 0.609   1.00 94.16 576 A 1 
ATOM   4444 O  O   . GLN A 1 576 ? 3.691   -26.057 0.882   1.00 93.70 576 A 1 
ATOM   4445 C  CB  . GLN A 1 576 ? 0.881   -24.415 1.158   1.00 91.51 576 A 1 
ATOM   4446 C  CG  . GLN A 1 576 ? -0.255  -23.913 2.067   1.00 89.53 576 A 1 
ATOM   4447 C  CD  . GLN A 1 576 ? -1.463  -24.860 2.123   1.00 88.48 576 A 1 
ATOM   4448 O  OE1 . GLN A 1 576 ? -1.694  -25.679 1.254   1.00 81.76 576 A 1 
ATOM   4449 N  NE2 . GLN A 1 576 ? -2.247  -24.795 3.172   1.00 79.40 576 A 1 
ATOM   4450 N  N   . PRO A 1 577 ? 2.176   -27.012 -0.494  1.00 94.50 577 A 1 
ATOM   4451 C  CA  . PRO A 1 577 ? 3.147   -27.393 -1.510  1.00 95.27 577 A 1 
ATOM   4452 C  C   . PRO A 1 577 ? 3.648   -26.162 -2.278  1.00 96.23 577 A 1 
ATOM   4453 O  O   . PRO A 1 577 ? 2.928   -25.176 -2.437  1.00 95.38 577 A 1 
ATOM   4454 C  CB  . PRO A 1 577 ? 2.417   -28.396 -2.410  1.00 93.81 577 A 1 
ATOM   4455 C  CG  . PRO A 1 577 ? 0.963   -27.956 -2.307  1.00 91.15 577 A 1 
ATOM   4456 C  CD  . PRO A 1 577 ? 0.832   -27.447 -0.876  1.00 93.95 577 A 1 
ATOM   4457 N  N   . GLY A 1 578 ? 4.874   -26.240 -2.800  1.00 96.83 578 A 1 
ATOM   4458 C  CA  . GLY A 1 578 ? 5.399   -25.238 -3.717  1.00 97.38 578 A 1 
ATOM   4459 C  C   . GLY A 1 578 ? 4.684   -25.257 -5.062  1.00 97.74 578 A 1 
ATOM   4460 O  O   . GLY A 1 578 ? 4.070   -26.257 -5.448  1.00 96.85 578 A 1 
ATOM   4461 N  N   . TYR A 1 579 ? 4.779   -24.152 -5.798  1.00 98.03 579 A 1 
ATOM   4462 C  CA  . TYR A 1 579 ? 4.053   -23.975 -7.055  1.00 98.15 579 A 1 
ATOM   4463 C  C   . TYR A 1 579 ? 4.801   -23.069 -8.037  1.00 98.47 579 A 1 
ATOM   4464 O  O   . TYR A 1 579 ? 5.715   -22.329 -7.669  1.00 98.11 579 A 1 
ATOM   4465 C  CB  . TYR A 1 579 ? 2.648   -23.442 -6.767  1.00 97.64 579 A 1 
ATOM   4466 C  CG  . TYR A 1 579 ? 2.600   -22.089 -6.096  1.00 97.53 579 A 1 
ATOM   4467 C  CD1 . TYR A 1 579 ? 2.491   -21.989 -4.688  1.00 96.54 579 A 1 
ATOM   4468 C  CD2 . TYR A 1 579 ? 2.653   -20.908 -6.854  1.00 96.28 579 A 1 
ATOM   4469 C  CE1 . TYR A 1 579 ? 2.437   -20.742 -4.057  1.00 95.26 579 A 1 
ATOM   4470 C  CE2 . TYR A 1 579 ? 2.597   -19.648 -6.238  1.00 95.32 579 A 1 
ATOM   4471 C  CZ  . TYR A 1 579 ? 2.486   -19.570 -4.840  1.00 95.21 579 A 1 
ATOM   4472 O  OH  . TYR A 1 579 ? 2.427   -18.343 -4.225  1.00 93.24 579 A 1 
ATOM   4473 N  N   . GLY A 1 580 ? 4.380   -23.122 -9.301  1.00 98.42 580 A 1 
ATOM   4474 C  CA  . GLY A 1 580 ? 4.702   -22.139 -10.318 1.00 98.53 580 A 1 
ATOM   4475 C  C   . GLY A 1 580 ? 3.413   -21.711 -11.029 1.00 98.67 580 A 1 
ATOM   4476 O  O   . GLY A 1 580 ? 2.669   -22.567 -11.512 1.00 98.06 580 A 1 
ATOM   4477 N  N   . VAL A 1 581 ? 3.164   -20.409 -11.051 1.00 98.69 581 A 1 
ATOM   4478 C  CA  . VAL A 1 581 ? 2.016   -19.782 -11.724 1.00 98.58 581 A 1 
ATOM   4479 C  C   . VAL A 1 581 ? 2.546   -18.932 -12.856 1.00 98.62 581 A 1 
ATOM   4480 O  O   . VAL A 1 581 ? 3.589   -18.301 -12.726 1.00 98.16 581 A 1 
ATOM   4481 C  CB  . VAL A 1 581 ? 1.176   -18.951 -10.744 1.00 97.59 581 A 1 
ATOM   4482 C  CG1 . VAL A 1 581 ? -0.016  -18.269 -11.423 1.00 91.31 581 A 1 
ATOM   4483 C  CG2 . VAL A 1 581 ? 0.622   -19.861 -9.646  1.00 91.36 581 A 1 
ATOM   4484 N  N   . ASN A 1 582 ? 1.847   -18.941 -13.986 1.00 98.73 582 A 1 
ATOM   4485 C  CA  . ASN A 1 582 ? 2.252   -18.230 -15.180 1.00 98.79 582 A 1 
ATOM   4486 C  C   . ASN A 1 582 ? 1.068   -17.444 -15.741 1.00 98.68 582 A 1 
ATOM   4487 O  O   . ASN A 1 582 ? 0.032   -18.027 -16.054 1.00 98.09 582 A 1 
ATOM   4488 C  CB  . ASN A 1 582 ? 2.785   -19.226 -16.229 1.00 98.51 582 A 1 
ATOM   4489 C  CG  . ASN A 1 582 ? 4.009   -19.992 -15.759 1.00 98.29 582 A 1 
ATOM   4490 O  OD1 . ASN A 1 582 ? 5.143   -19.600 -15.976 1.00 91.23 582 A 1 
ATOM   4491 N  ND2 . ASN A 1 582 ? 3.830   -21.124 -15.120 1.00 92.20 582 A 1 
ATOM   4492 N  N   . ASP A 1 583 ? 1.280   -16.148 -15.935 1.00 98.74 583 A 1 
ATOM   4493 C  CA  . ASP A 1 583 ? 0.353   -15.251 -16.598 1.00 98.69 583 A 1 
ATOM   4494 C  C   . ASP A 1 583 ? 0.958   -14.817 -17.939 1.00 98.78 583 A 1 
ATOM   4495 O  O   . ASP A 1 583 ? 2.172   -14.690 -18.082 1.00 98.47 583 A 1 
ATOM   4496 C  CB  . ASP A 1 583 ? 0.050   -14.028 -15.714 1.00 98.17 583 A 1 
ATOM   4497 C  CG  . ASP A 1 583 ? -0.549  -14.352 -14.342 1.00 97.32 583 A 1 
ATOM   4498 O  OD1 . ASP A 1 583 ? -0.981  -15.510 -14.117 1.00 94.71 583 A 1 
ATOM   4499 O  OD2 . ASP A 1 583 ? -0.590  -13.427 -13.501 1.00 94.17 583 A 1 
ATOM   4500 N  N   . PHE A 1 584 ? 0.099   -14.577 -18.918 1.00 98.70 584 A 1 
ATOM   4501 C  CA  . PHE A 1 584 ? 0.493   -14.006 -20.198 1.00 98.72 584 A 1 
ATOM   4502 C  C   . PHE A 1 584 ? -0.357  -12.780 -20.498 1.00 98.79 584 A 1 
ATOM   4503 O  O   . PHE A 1 584 ? -1.545  -12.763 -20.182 1.00 98.43 584 A 1 
ATOM   4504 C  CB  . PHE A 1 584 ? 0.381   -15.045 -21.316 1.00 98.69 584 A 1 
ATOM   4505 C  CG  . PHE A 1 584 ? 1.308   -16.223 -21.160 1.00 98.69 584 A 1 
ATOM   4506 C  CD1 . PHE A 1 584 ? 2.653   -16.128 -21.567 1.00 98.13 584 A 1 
ATOM   4507 C  CD2 . PHE A 1 584 ? 0.853   -17.423 -20.578 1.00 98.09 584 A 1 
ATOM   4508 C  CE1 . PHE A 1 584 ? 3.529   -17.212 -21.404 1.00 97.61 584 A 1 
ATOM   4509 C  CE2 . PHE A 1 584 ? 1.724   -18.508 -20.410 1.00 97.64 584 A 1 
ATOM   4510 C  CZ  . PHE A 1 584 ? 3.058   -18.404 -20.821 1.00 97.86 584 A 1 
ATOM   4511 N  N   . TYR A 1 585 ? 0.216   -11.785 -21.156 1.00 98.68 585 A 1 
ATOM   4512 C  CA  . TYR A 1 585 ? -0.541  -10.624 -21.611 1.00 98.68 585 A 1 
ATOM   4513 C  C   . TYR A 1 585 ? -0.216  -10.237 -23.049 1.00 98.71 585 A 1 
ATOM   4514 O  O   . TYR A 1 585 ? 0.871   -10.499 -23.575 1.00 98.49 585 A 1 
ATOM   4515 C  CB  . TYR A 1 585 ? -0.378  -9.451  -20.637 1.00 98.39 585 A 1 
ATOM   4516 C  CG  . TYR A 1 585 ? 1.006   -8.854  -20.568 1.00 98.39 585 A 1 
ATOM   4517 C  CD1 . TYR A 1 585 ? 1.842   -9.126  -19.472 1.00 97.55 585 A 1 
ATOM   4518 C  CD2 . TYR A 1 585 ? 1.464   -7.988  -21.581 1.00 97.55 585 A 1 
ATOM   4519 C  CE1 . TYR A 1 585 ? 3.113   -8.540  -19.378 1.00 97.00 585 A 1 
ATOM   4520 C  CE2 . TYR A 1 585 ? 2.733   -7.404  -21.506 1.00 96.91 585 A 1 
ATOM   4521 C  CZ  . TYR A 1 585 ? 3.554   -7.679  -20.398 1.00 97.23 585 A 1 
ATOM   4522 O  OH  . TYR A 1 585 ? 4.790   -7.097  -20.312 1.00 95.69 585 A 1 
ATOM   4523 N  N   . VAL A 1 586 ? -1.170  -9.561  -23.673 1.00 98.63 586 A 1 
ATOM   4524 C  CA  . VAL A 1 586 ? -1.003  -8.784  -24.899 1.00 98.68 586 A 1 
ATOM   4525 C  C   . VAL A 1 586 ? -1.477  -7.371  -24.598 1.00 98.62 586 A 1 
ATOM   4526 O  O   . VAL A 1 586 ? -2.593  -7.197  -24.115 1.00 98.34 586 A 1 
ATOM   4527 C  CB  . VAL A 1 586 ? -1.783  -9.381  -26.086 1.00 97.95 586 A 1 
ATOM   4528 C  CG1 . VAL A 1 586 ? -1.578  -8.569  -27.360 1.00 90.37 586 A 1 
ATOM   4529 C  CG2 . VAL A 1 586 ? -1.342  -10.824 -26.365 1.00 91.55 586 A 1 
ATOM   4530 N  N   . SER A 1 587 ? -0.653  -6.377  -24.887 1.00 98.52 587 A 1 
ATOM   4531 C  CA  . SER A 1 587 ? -0.992  -4.974  -24.697 1.00 98.50 587 A 1 
ATOM   4532 C  C   . SER A 1 587 ? -0.826  -4.208  -26.001 1.00 98.55 587 A 1 
ATOM   4533 O  O   . SER A 1 587 ? 0.071   -4.496  -26.787 1.00 98.02 587 A 1 
ATOM   4534 C  CB  . SER A 1 587 ? -0.147  -4.364  -23.575 1.00 97.96 587 A 1 
ATOM   4535 O  OG  . SER A 1 587 ? -0.696  -3.129  -23.178 1.00 92.95 587 A 1 
ATOM   4536 N  N   . TYR A 1 588 ? -1.703  -3.227  -26.232 1.00 98.47 588 A 1 
ATOM   4537 C  CA  . TYR A 1 588 ? -1.644  -2.339  -27.375 1.00 98.34 588 A 1 
ATOM   4538 C  C   . TYR A 1 588 ? -1.766  -0.883  -26.926 1.00 98.32 588 A 1 
ATOM   4539 O  O   . TYR A 1 588 ? -2.772  -0.498  -26.325 1.00 97.79 588 A 1 
ATOM   4540 C  CB  . TYR A 1 588 ? -2.747  -2.705  -28.377 1.00 97.97 588 A 1 
ATOM   4541 C  CG  . TYR A 1 588 ? -2.868  -1.746  -29.540 1.00 97.75 588 A 1 
ATOM   4542 C  CD1 . TYR A 1 588 ? -4.011  -0.929  -29.684 1.00 96.76 588 A 1 
ATOM   4543 C  CD2 . TYR A 1 588 ? -1.823  -1.637  -30.480 1.00 96.94 588 A 1 
ATOM   4544 C  CE1 . TYR A 1 588 ? -4.112  -0.032  -30.759 1.00 96.08 588 A 1 
ATOM   4545 C  CE2 . TYR A 1 588 ? -1.911  -0.741  -31.556 1.00 96.02 588 A 1 
ATOM   4546 C  CZ  . TYR A 1 588 ? -3.065  0.055   -31.698 1.00 95.97 588 A 1 
ATOM   4547 O  OH  . TYR A 1 588 ? -3.154  0.926   -32.752 1.00 94.10 588 A 1 
ATOM   4548 N  N   . GLN A 1 589 ? -0.768  -0.081  -27.265 1.00 97.99 589 A 1 
ATOM   4549 C  CA  . GLN A 1 589 ? -0.842  1.373   -27.198 1.00 97.33 589 A 1 
ATOM   4550 C  C   . GLN A 1 589 ? -1.226  1.923   -28.568 1.00 97.41 589 A 1 
ATOM   4551 O  O   . GLN A 1 589 ? -0.541  1.677   -29.566 1.00 95.95 589 A 1 
ATOM   4552 C  CB  . GLN A 1 589 ? 0.478   1.980   -26.724 1.00 95.43 589 A 1 
ATOM   4553 C  CG  . GLN A 1 589 ? 0.586   1.982   -25.192 1.00 84.01 589 A 1 
ATOM   4554 C  CD  . GLN A 1 589 ? 1.746   2.853   -24.688 1.00 76.22 589 A 1 
ATOM   4555 O  OE1 . GLN A 1 589 ? 2.582   3.319   -25.434 1.00 66.05 589 A 1 
ATOM   4556 N  NE2 . GLN A 1 589 ? 1.805   3.110   -23.403 1.00 62.72 589 A 1 
ATOM   4557 N  N   . GLY A 1 590 ? -2.315  2.674   -28.601 1.00 96.62 590 A 1 
ATOM   4558 C  CA  . GLY A 1 590 ? -2.873  3.240   -29.812 1.00 96.53 590 A 1 
ATOM   4559 C  C   . GLY A 1 590 ? -1.887  4.140   -30.559 1.00 96.31 590 A 1 
ATOM   4560 O  O   . GLY A 1 590 ? -1.197  4.982   -29.978 1.00 94.14 590 A 1 
ATOM   4561 N  N   . GLN A 1 591 ? -1.867  3.985   -31.879 1.00 96.55 591 A 1 
ATOM   4562 C  CA  . GLN A 1 591 ? -1.030  4.724   -32.815 1.00 95.89 591 A 1 
ATOM   4563 C  C   . GLN A 1 591 ? -1.905  5.571   -33.744 1.00 95.60 591 A 1 
ATOM   4564 O  O   . GLN A 1 591 ? -3.049  5.212   -34.029 1.00 91.68 591 A 1 
ATOM   4565 C  CB  . GLN A 1 591 ? -0.157  3.725   -33.608 1.00 94.15 591 A 1 
ATOM   4566 C  CG  . GLN A 1 591 ? 0.811   2.893   -32.737 1.00 91.48 591 A 1 
ATOM   4567 C  CD  . GLN A 1 591 ? 1.978   3.696   -32.182 1.00 87.62 591 A 1 
ATOM   4568 O  OE1 . GLN A 1 591 ? 2.338   4.759   -32.679 1.00 76.19 591 A 1 
ATOM   4569 N  NE2 . GLN A 1 591 ? 2.626   3.219   -31.151 1.00 73.71 591 A 1 
ATOM   4570 N  N   . GLN A 1 592 ? -1.364  6.673   -34.243 1.00 93.57 592 A 1 
ATOM   4571 C  CA  . GLN A 1 592 ? -2.027  7.551   -35.215 1.00 93.44 592 A 1 
ATOM   4572 C  C   . GLN A 1 592 ? -3.455  7.953   -34.785 1.00 93.80 592 A 1 
ATOM   4573 O  O   . GLN A 1 592 ? -3.613  8.641   -33.779 1.00 89.08 592 A 1 
ATOM   4574 C  CB  . GLN A 1 592 ? -1.996  6.905   -36.623 1.00 90.50 592 A 1 
ATOM   4575 C  CG  . GLN A 1 592 ? -0.587  6.573   -37.130 1.00 83.66 592 A 1 
ATOM   4576 C  CD  . GLN A 1 592 ? -0.622  5.948   -38.529 1.00 74.45 592 A 1 
ATOM   4577 O  OE1 . GLN A 1 592 ? -1.657  5.730   -39.138 1.00 65.51 592 A 1 
ATOM   4578 N  NE2 . GLN A 1 592 ? 0.518   5.635   -39.098 1.00 63.94 592 A 1 
ATOM   4579 N  N   . ALA A 1 593 ? -4.482  7.520   -35.504 1.00 94.16 593 A 1 
ATOM   4580 C  CA  . ALA A 1 593 ? -5.884  7.824   -35.225 1.00 94.33 593 A 1 
ATOM   4581 C  C   . ALA A 1 593 ? -6.402  7.202   -33.913 1.00 95.00 593 A 1 
ATOM   4582 O  O   . ALA A 1 593 ? -7.407  7.650   -33.379 1.00 92.08 593 A 1 
ATOM   4583 C  CB  . ALA A 1 593 ? -6.721  7.355   -36.421 1.00 92.81 593 A 1 
ATOM   4584 N  N   . LEU A 1 594 ? -5.719  6.178   -33.387 1.00 95.91 594 A 1 
ATOM   4585 C  CA  . LEU A 1 594 ? -6.035  5.515   -32.126 1.00 96.57 594 A 1 
ATOM   4586 C  C   . LEU A 1 594 ? -5.135  5.992   -30.973 1.00 96.67 594 A 1 
ATOM   4587 O  O   . LEU A 1 594 ? -5.128  5.383   -29.909 1.00 94.74 594 A 1 
ATOM   4588 C  CB  . LEU A 1 594 ? -5.974  3.985   -32.318 1.00 95.49 594 A 1 
ATOM   4589 C  CG  . LEU A 1 594 ? -6.958  3.428   -33.363 1.00 93.13 594 A 1 
ATOM   4590 C  CD1 . LEU A 1 594 ? -6.726  1.919   -33.509 1.00 87.84 594 A 1 
ATOM   4591 C  CD2 . LEU A 1 594 ? -8.417  3.661   -32.975 1.00 86.93 594 A 1 
ATOM   4592 N  N   . LYS A 1 595 ? -4.359  7.059   -31.167 1.00 94.61 595 A 1 
ATOM   4593 C  CA  . LYS A 1 595 ? -3.499  7.606   -30.115 1.00 93.64 595 A 1 
ATOM   4594 C  C   . LYS A 1 595 ? -4.343  7.991   -28.903 1.00 93.67 595 A 1 
ATOM   4595 O  O   . LYS A 1 595 ? -5.398  8.600   -29.050 1.00 90.36 595 A 1 
ATOM   4596 C  CB  . LYS A 1 595 ? -2.686  8.778   -30.671 1.00 91.15 595 A 1 
ATOM   4597 C  CG  . LYS A 1 595 ? -1.582  9.194   -29.686 1.00 81.48 595 A 1 
ATOM   4598 C  CD  . LYS A 1 595 ? -0.752  10.359  -30.243 1.00 74.09 595 A 1 
ATOM   4599 C  CE  . LYS A 1 595 ? 0.310   10.725  -29.218 1.00 63.23 595 A 1 
ATOM   4600 N  NZ  . LYS A 1 595 ? 1.114   11.909  -29.623 1.00 56.11 595 A 1 
ATOM   4601 N  N   . GLY A 1 596 ? -3.858  7.634   -27.708 1.00 93.37 596 A 1 
ATOM   4602 C  CA  . GLY A 1 596 ? -4.583  7.800   -26.453 1.00 93.63 596 A 1 
ATOM   4603 C  C   . GLY A 1 596 ? -5.457  6.604   -26.062 1.00 95.00 596 A 1 
ATOM   4604 O  O   . GLY A 1 596 ? -5.885  6.532   -24.911 1.00 94.04 596 A 1 
ATOM   4605 N  N   . MET A 1 597 ? -5.684  5.648   -26.961 1.00 97.20 597 A 1 
ATOM   4606 C  CA  . MET A 1 597 ? -6.304  4.367   -26.614 1.00 97.54 597 A 1 
ATOM   4607 C  C   . MET A 1 597 ? -5.241  3.383   -26.135 1.00 97.76 597 A 1 
ATOM   4608 O  O   . MET A 1 597 ? -4.225  3.187   -26.798 1.00 96.94 597 A 1 
ATOM   4609 C  CB  . MET A 1 597 ? -7.094  3.821   -27.803 1.00 96.73 597 A 1 
ATOM   4610 C  CG  . MET A 1 597 ? -7.981  2.643   -27.395 1.00 88.62 597 A 1 
ATOM   4611 S  SD  . MET A 1 597 ? -8.985  1.954   -28.753 1.00 80.56 597 A 1 
ATOM   4612 C  CE  . MET A 1 597 ? -7.718  1.070   -29.673 1.00 68.40 597 A 1 
ATOM   4613 N  N   . THR A 1 598 ? -5.491  2.728   -25.015 1.00 97.84 598 A 1 
ATOM   4614 C  CA  . THR A 1 598 ? -4.692  1.605   -24.517 1.00 97.80 598 A 1 
ATOM   4615 C  C   . THR A 1 598 ? -5.625  0.438   -24.255 1.00 98.24 598 A 1 
ATOM   4616 O  O   . THR A 1 598 ? -6.687  0.619   -23.663 1.00 97.67 598 A 1 
ATOM   4617 C  CB  . THR A 1 598 ? -3.917  1.982   -23.245 1.00 96.37 598 A 1 
ATOM   4618 O  OG1 . THR A 1 598 ? -3.109  3.102   -23.496 1.00 88.27 598 A 1 
ATOM   4619 C  CG2 . THR A 1 598 ? -2.991  0.865   -22.768 1.00 86.97 598 A 1 
ATOM   4620 N  N   . THR A 1 599 ? -5.244  -0.759  -24.683 1.00 98.36 599 A 1 
ATOM   4621 C  CA  . THR A 1 599 ? -5.977  -1.984  -24.353 1.00 98.37 599 A 1 
ATOM   4622 C  C   . THR A 1 599 ? -5.013  -3.093  -23.986 1.00 98.53 599 A 1 
ATOM   4623 O  O   . THR A 1 599 ? -3.957  -3.225  -24.592 1.00 98.00 599 A 1 
ATOM   4624 C  CB  . THR A 1 599 ? -6.956  -2.385  -25.472 1.00 97.22 599 A 1 
ATOM   4625 O  OG1 . THR A 1 599 ? -7.769  -3.445  -25.043 1.00 86.63 599 A 1 
ATOM   4626 C  CG2 . THR A 1 599 ? -6.279  -2.821  -26.770 1.00 85.44 599 A 1 
ATOM   4627 N  N   . THR A 1 600 ? -5.366  -3.880  -22.981 1.00 98.54 600 A 1 
ATOM   4628 C  CA  . THR A 1 600 ? -4.558  -4.997  -22.491 1.00 98.53 600 A 1 
ATOM   4629 C  C   . THR A 1 600 ? -5.449  -6.194  -22.198 1.00 98.69 600 A 1 
ATOM   4630 O  O   . THR A 1 600 ? -6.497  -6.059  -21.581 1.00 98.15 600 A 1 
ATOM   4631 C  CB  . THR A 1 600 ? -3.738  -4.584  -21.261 1.00 97.75 600 A 1
[truncated: 24,493 more chars]
