# Supplementary material for: Inhibiting heme piracy by pathogenic Escherichia coli using de novo-designed proteins
Source: Nat Commun. 2025 Jul 9;16:6066. doi: 10.1038/s41467-025-60612-9 (PMC12241658; doi:10.1038/s41467-025-60612-9)
Supplement: Supplementary file 3 — Supplementary Data 1 [file 41467_2025_60612_MOESM3_ESM.zip › fold_chua_h420a_hemin/fold_chua_h420a_hemin_model_2.cif]

# By using this file you agree to the legally binding terms of use found at alphafoldserver.com/output-terms
data_3dad1291bd62a9be
#
_entry.id 3dad1291bd62a9be
#
loop_
_atom_type.symbol
C  
FE 
N  
O  
S  
#
loop_
_audit_author.name
_audit_author.pdbx_ordinal
"Google DeepMind" 1 
"Isomorphic Labs" 2 
#
_audit_conform.dict_location https://raw.githubusercontent.com/ihmwg/ModelCIF/master/dist/mmcif_ma.dic
_audit_conform.dict_name     mmcif_ma.dic
_audit_conform.dict_version  1.4.5
#
loop_
_chem_comp.formula
_chem_comp.formula_weight
_chem_comp.id
_chem_comp.mon_nstd_flag
_chem_comp.name
_chem_comp.pdbx_smiles
_chem_comp.pdbx_synonyms
_chem_comp.type
"C3 H7 N O2"       89.093  ALA y ALANINE                           C[C@H](N)C(O)=O                                                                               ?    "L-PEPTIDE LINKING" 
"C6 H15 N4 O2"     175.209 ARG y ARGININE                          N[C@@H](CCCNC(N)=[NH2+])C(O)=O                                                                ?    "L-PEPTIDE LINKING" 
"C4 H8 N2 O3"      132.118 ASN y ASPARAGINE                        N[C@@H](CC(N)=O)C(O)=O                                                                        ?    "L-PEPTIDE LINKING" 
"C4 H7 N O4"       133.103 ASP y "ASPARTIC ACID"                   N[C@@H](CC(O)=O)C(O)=O                                                                        ?    "L-PEPTIDE LINKING" 
"C5 H10 N2 O3"     146.144 GLN y GLUTAMINE                         N[C@@H](CCC(N)=O)C(O)=O                                                                       ?    "L-PEPTIDE LINKING" 
"C5 H9 N O4"       147.129 GLU y "GLUTAMIC ACID"                   N[C@@H](CCC(O)=O)C(O)=O                                                                       ?    "L-PEPTIDE LINKING" 
"C2 H5 N O2"       75.067  GLY y GLYCINE                           NCC(O)=O                                                                                      ?    "PEPTIDE LINKING"   
"C34 H32 Fe N4 O4" 616.487 HEM . "PROTOPORPHYRIN IX CONTAINING FE" CC1=C(CCC(O)=O)C2=Cc3n4[Fe]5|6|N2=C1C=c7n5c(=CC8=N|6C(=Cc4c(C)c3CCC(O)=O)C(=C8C=C)C)c(C)c7C=C HEME NON-POLYMER         
"C6 H10 N3 O2"     156.162 HIS y HISTIDINE                         N[C@@H](Cc1c[nH]c[nH+]1)C(O)=O                                                                ?    "L-PEPTIDE LINKING" 
"C6 H13 N O2"      131.173 ILE y ISOLEUCINE                        CC[C@H](C)[C@H](N)C(O)=O                                                                      ?    "L-PEPTIDE LINKING" 
"C6 H13 N O2"      131.173 LEU y LEUCINE                           CC(C)C[C@H](N)C(O)=O                                                                          ?    "L-PEPTIDE LINKING" 
"C6 H15 N2 O2"     147.195 LYS y LYSINE                            N[C@@H](CCCC[NH3+])C(O)=O                                                                     ?    "L-PEPTIDE LINKING" 
"C5 H11 N O2 S"    149.211 MET y METHIONINE                        CSCC[C@H](N)C(O)=O                                                                            ?    "L-PEPTIDE LINKING" 
"C9 H11 N O2"      165.189 PHE y PHENYLALANINE                     N[C@@H](Cc1ccccc1)C(O)=O                                                                      ?    "L-PEPTIDE LINKING" 
"C5 H9 N O2"       115.130 PRO y PROLINE                           OC(=O)[C@@H]1CCCN1                                                                            ?    "L-PEPTIDE LINKING" 
"C3 H7 N O3"       105.093 SER y SERINE                            N[C@@H](CO)C(O)=O                                                                             ?    "L-PEPTIDE LINKING" 
"C4 H9 N O3"       119.119 THR y THREONINE                         C[C@@H](O)[C@H](N)C(O)=O                                                                      ?    "L-PEPTIDE LINKING" 
"C11 H12 N2 O2"    204.225 TRP y TRYPTOPHAN                        N[C@@H](Cc1c[nH]c2ccccc12)C(O)=O                                                              ?    "L-PEPTIDE LINKING" 
"C9 H11 N O3"      181.189 TYR y TYROSINE                          N[C@@H](Cc1ccc(O)cc1)C(O)=O                                                                   ?    "L-PEPTIDE LINKING" 
"C5 H11 N O2"      117.146 VAL y VALINE                            CC(C)[C@H](N)C(O)=O                                                                           ?    "L-PEPTIDE LINKING" 
#
_citation.book_publisher          ?
_citation.country                 UK
_citation.id                      primary
_citation.journal_full            Nature
_citation.journal_id_ASTM         NATUAS
_citation.journal_id_CSD          0006
_citation.journal_id_ISSN         0028-0836
_citation.journal_volume          630
_citation.page_first              493
_citation.page_last               500
_citation.pdbx_database_id_DOI    10.1038/s41586-024-07487-w
_citation.pdbx_database_id_PubMed 38718835
_citation.title                   "Accurate structure prediction of biomolecular interactions with AlphaFold 3"
_citation.year                    2024
#
loop_
_citation_author.citation_id
_citation_author.name
_citation_author.ordinal
primary "Google DeepMind" 1 
primary "Isomorphic Labs" 2 
#
loop_
_entity.id
_entity.pdbx_description
_entity.type
1 . polymer     
2 . non-polymer 
#
_entity_poly.entity_id      1
_entity_poly.pdbx_strand_id A
_entity_poly.type           polypeptide(L)
#
loop_
_entity_poly_seq.entity_id
_entity_poly_seq.hetero
_entity_poly_seq.mon_id
_entity_poly_seq.num
1 n THR 1   
1 n GLU 2   
1 n THR 3   
1 n MET 4   
1 n THR 5   
1 n VAL 6   
1 n THR 7   
1 n ALA 8   
1 n THR 9   
1 n GLY 10  
1 n ASN 11  
1 n ALA 12  
1 n ARG 13  
1 n SER 14  
1 n SER 15  
1 n PHE 16  
1 n GLU 17  
1 n ALA 18  
1 n PRO 19  
1 n MET 20  
1 n MET 21  
1 n VAL 22  
1 n SER 23  
1 n VAL 24  
1 n ILE 25  
1 n ASP 26  
1 n THR 27  
1 n SER 28  
1 n ALA 29  
1 n PRO 30  
1 n GLU 31  
1 n ASN 32  
1 n GLN 33  
1 n THR 34  
1 n ALA 35  
1 n THR 36  
1 n SER 37  
1 n ALA 38  
1 n THR 39  
1 n ASP 40  
1 n LEU 41  
1 n LEU 42  
1 n ARG 43  
1 n HIS 44  
1 n VAL 45  
1 n PRO 46  
1 n GLY 47  
1 n ILE 48  
1 n THR 49  
1 n LEU 50  
1 n ASP 51  
1 n GLY 52  
1 n THR 53  
1 n GLY 54  
1 n ARG 55  
1 n THR 56  
1 n ASN 57  
1 n GLY 58  
1 n GLN 59  
1 n ASP 60  
1 n VAL 61  
1 n ASN 62  
1 n MET 63  
1 n ARG 64  
1 n GLY 65  
1 n TYR 66  
1 n ASP 67  
1 n HIS 68  
1 n ARG 69  
1 n GLY 70  
1 n VAL 71  
1 n LEU 72  
1 n VAL 73  
1 n LEU 74  
1 n VAL 75  
1 n ASP 76  
1 n GLY 77  
1 n VAL 78  
1 n ARG 79  
1 n GLN 80  
1 n GLY 81  
1 n THR 82  
1 n ASP 83  
1 n THR 84  
1 n GLY 85  
1 n HIS 86  
1 n LEU 87  
1 n ASN 88  
1 n GLY 89  
1 n THR 90  
1 n PHE 91  
1 n LEU 92  
1 n ASP 93  
1 n PRO 94  
1 n ALA 95  
1 n LEU 96  
1 n ILE 97  
1 n LYS 98  
1 n ARG 99  
1 n VAL 100 
1 n GLU 101 
1 n ILE 102 
1 n VAL 103 
1 n ARG 104 
1 n GLY 105 
1 n PRO 106 
1 n SER 107 
1 n ALA 108 
1 n LEU 109 
1 n LEU 110 
1 n TYR 111 
1 n GLY 112 
1 n SER 113 
1 n GLY 114 
1 n ALA 115 
1 n LEU 116 
1 n GLY 117 
1 n GLY 118 
1 n VAL 119 
1 n ILE 120 
1 n SER 121 
1 n TYR 122 
1 n ASP 123 
1 n THR 124 
1 n VAL 125 
1 n ASP 126 
1 n ALA 127 
1 n LYS 128 
1 n ASP 129 
1 n LEU 130 
1 n LEU 131 
1 n GLN 132 
1 n GLU 133 
1 n GLY 134 
1 n GLN 135 
1 n SER 136 
1 n SER 137 
1 n GLY 138 
1 n PHE 139 
1 n ARG 140 
1 n VAL 141 
1 n PHE 142 
1 n GLY 143 
1 n THR 144 
1 n GLY 145 
1 n GLY 146 
1 n THR 147 
1 n GLY 148 
1 n ASP 149 
1 n HIS 150 
1 n SER 151 
1 n LEU 152 
1 n GLY 153 
1 n LEU 154 
1 n GLY 155 
1 n ALA 156 
1 n SER 157 
1 n ALA 158 
1 n PHE 159 
1 n GLY 160 
1 n ARG 161 
1 n THR 162 
1 n GLU 163 
1 n ASN 164 
1 n LEU 165 
1 n ASP 166 
1 n GLY 167 
1 n ILE 168 
1 n VAL 169 
1 n ALA 170 
1 n TRP 171 
1 n SER 172 
1 n SER 173 
1 n ARG 174 
1 n ASP 175 
1 n ARG 176 
1 n GLY 177 
1 n ASP 178 
1 n LEU 179 
1 n ARG 180 
1 n GLN 181 
1 n SER 182 
1 n ASN 183 
1 n GLY 184 
1 n GLU 185 
1 n THR 186 
1 n ALA 187 
1 n PRO 188 
1 n ASN 189 
1 n ASP 190 
1 n GLU 191 
1 n SER 192 
1 n ILE 193 
1 n ASN 194 
1 n ASN 195 
1 n MET 196 
1 n LEU 197 
1 n ALA 198 
1 n LYS 199 
1 n GLY 200 
1 n THR 201 
1 n TRP 202 
1 n GLN 203 
1 n ILE 204 
1 n ASP 205 
1 n SER 206 
1 n ALA 207 
1 n GLN 208 
1 n SER 209 
1 n LEU 210 
1 n SER 211 
1 n GLY 212 
1 n LEU 213 
1 n VAL 214 
1 n ARG 215 
1 n TYR 216 
1 n TYR 217 
1 n ASN 218 
1 n ASN 219 
1 n ASP 220 
1 n ALA 221 
1 n ARG 222 
1 n GLU 223 
1 n PRO 224 
1 n LYS 225 
1 n ASN 226 
1 n PRO 227 
1 n GLN 228 
1 n THR 229 
1 n VAL 230 
1 n GLU 231 
1 n ALA 232 
1 n SER 233 
1 n ASP 234 
1 n SER 235 
1 n SER 236 
1 n ASN 237 
1 n PRO 238 
1 n MET 239 
1 n VAL 240 
1 n ASP 241 
1 n ARG 242 
1 n SER 243 
1 n THR 244 
1 n ILE 245 
1 n GLN 246 
1 n ARG 247 
1 n ASP 248 
1 n ALA 249 
1 n GLN 250 
1 n LEU 251 
1 n SER 252 
1 n TYR 253 
1 n LYS 254 
1 n LEU 255 
1 n ALA 256 
1 n PRO 257 
1 n GLN 258 
1 n GLY 259 
1 n ASN 260 
1 n ASP 261 
1 n TRP 262 
1 n LEU 263 
1 n ASN 264 
1 n ALA 265 
1 n ASP 266 
1 n ALA 267 
1 n LYS 268 
1 n ILE 269 
1 n TYR 270 
1 n TRP 271 
1 n SER 272 
1 n GLU 273 
1 n VAL 274 
1 n ARG 275 
1 n ILE 276 
1 n ASN 277 
1 n ALA 278 
1 n GLN 279 
1 n ASN 280 
1 n THR 281 
1 n GLY 282 
1 n SER 283 
1 n SER 284 
1 n GLY 285 
1 n GLU 286 
1 n TYR 287 
1 n ARG 288 
1 n GLU 289 
1 n GLN 290 
1 n ILE 291 
1 n THR 292 
1 n LYS 293 
1 n GLY 294 
1 n ALA 295 
1 n ARG 296 
1 n LEU 297 
1 n GLU 298 
1 n ASN 299 
1 n ARG 300 
1 n SER 301 
1 n THR 302 
1 n LEU 303 
1 n PHE 304 
1 n ALA 305 
1 n ASP 306 
1 n SER 307 
1 n PHE 308 
1 n ALA 309 
1 n SER 310 
1 n HIS 311 
1 n LEU 312 
1 n LEU 313 
1 n THR 314 
1 n TYR 315 
1 n GLY 316 
1 n GLY 317 
1 n GLU 318 
1 n TYR 319 
1 n TYR 320 
1 n ARG 321 
1 n GLN 322 
1 n GLU 323 
1 n GLN 324 
1 n HIS 325 
1 n PRO 326 
1 n GLY 327 
1 n GLY 328 
1 n ALA 329 
1 n THR 330 
1 n THR 331 
1 n GLY 332 
1 n PHE 333 
1 n PRO 334 
1 n GLN 335 
1 n ALA 336 
1 n LYS 337 
1 n ILE 338 
1 n ASP 339 
1 n PHE 340 
1 n SER 341 
1 n SER 342 
1 n GLY 343 
1 n TRP 344 
1 n LEU 345 
1 n GLN 346 
1 n ASP 347 
1 n GLU 348 
1 n ILE 349 
1 n THR 350 
1 n LEU 351 
1 n ARG 352 
1 n ASP 353 
1 n LEU 354 
1 n PRO 355 
1 n ILE 356 
1 n THR 357 
1 n LEU 358 
1 n LEU 359 
1 n GLY 360 
1 n GLY 361 
1 n THR 362 
1 n ARG 363 
1 n TYR 364 
1 n ASP 365 
1 n SER 366 
1 n TYR 367 
1 n ARG 368 
1 n GLY 369 
1 n SER 370 
1 n SER 371 
1 n ASP 372 
1 n GLY 373 
1 n TYR 374 
1 n LYS 375 
1 n ASP 376 
1 n VAL 377 
1 n ASP 378 
1 n ALA 379 
1 n ASP 380 
1 n LYS 381 
1 n TRP 382 
1 n SER 383 
1 n SER 384 
1 n ARG 385 
1 n ALA 386 
1 n GLY 387 
1 n MET 388 
1 n THR 389 
1 n ILE 390 
1 n ASN 391 
1 n PRO 392 
1 n THR 393 
1 n ASN 394 
1 n TRP 395 
1 n LEU 396 
1 n MET 397 
1 n LEU 398 
1 n PHE 399 
1 n GLY 400 
1 n SER 401 
1 n TYR 402 
1 n ALA 403 
1 n GLN 404 
1 n ALA 405 
1 n PHE 406 
1 n ARG 407 
1 n ALA 408 
1 n PRO 409 
1 n THR 410 
1 n MET 411 
1 n GLY 412 
1 n GLU 413 
1 n MET 414 
1 n TYR 415 
1 n ASN 416 
1 n ASP 417 
1 n SER 418 
1 n LYS 419 
1 n ALA 420 
1 n PHE 421 
1 n SER 422 
1 n ILE 423 
1 n GLY 424 
1 n ARG 425 
1 n PHE 426 
1 n TYR 427 
1 n THR 428 
1 n ASN 429 
1 n TYR 430 
1 n TRP 431 
1 n VAL 432 
1 n PRO 433 
1 n ASN 434 
1 n PRO 435 
1 n ASN 436 
1 n LEU 437 
1 n ARG 438 
1 n PRO 439 
1 n GLU 440 
1 n THR 441 
1 n ASN 442 
1 n GLU 443 
1 n THR 444 
1 n GLN 445 
1 n GLU 446 
1 n TYR 447 
1 n GLY 448 
1 n PHE 449 
1 n GLY 450 
1 n LEU 451 
1 n ARG 452 
1 n PHE 453 
1 n ASP 454 
1 n ASP 455 
1 n LEU 456 
1 n MET 457 
1 n LEU 458 
1 n SER 459 
1 n ASN 460 
1 n ASP 461 
1 n ALA 462 
1 n LEU 463 
1 n GLU 464 
1 n PHE 465 
1 n LYS 466 
1 n ALA 467 
1 n SER 468 
1 n TYR 469 
1 n PHE 470 
1 n ASP 471 
1 n THR 472 
1 n LYS 473 
1 n ALA 474 
1 n LYS 475 
1 n ASP 476 
1 n TYR 477 
1 n ILE 478 
1 n SER 479 
1 n THR 480 
1 n THR 481 
1 n VAL 482 
1 n ASP 483 
1 n PHE 484 
1 n ALA 485 
1 n ALA 486 
1 n ALA 487 
1 n THR 488 
1 n THR 489 
1 n MET 490 
1 n SER 491 
1 n TYR 492 
1 n ASN 493 
1 n VAL 494 
1 n PRO 495 
1 n ASN 496 
1 n ALA 497 
1 n LYS 498 
1 n ILE 499 
1 n TRP 500 
1 n GLY 501 
1 n TRP 502 
1 n ASP 503 
1 n VAL 504 
1 n MET 505 
1 n THR 506 
1 n LYS 507 
1 n TYR 508 
1 n THR 509 
1 n THR 510 
1 n ASP 511 
1 n LEU 512 
1 n PHE 513 
1 n SER 514 
1 n LEU 515 
1 n ASP 516 
1 n VAL 517 
1 n ALA 518 
1 n TYR 519 
1 n ASN 520 
1 n ARG 521 
1 n THR 522 
1 n ARG 523 
1 n GLY 524 
1 n LYS 525 
1 n ASP 526 
1 n THR 527 
1 n ASP 528 
1 n THR 529 
1 n GLY 530 
1 n GLU 531 
1 n TYR 532 
1 n ILE 533 
1 n SER 534 
1 n SER 535 
1 n ILE 536 
1 n ASN 537 
1 n PRO 538 
1 n ASP 539 
1 n THR 540 
1 n VAL 541 
1 n THR 542 
1 n SER 543 
1 n THR 544 
1 n LEU 545 
1 n ASN 546 
1 n ILE 547 
1 n PRO 548 
1 n ILE 549 
1 n ALA 550 
1 n HIS 551 
1 n SER 552 
1 n GLY 553 
1 n PHE 554 
1 n SER 555 
1 n VAL 556 
1 n GLY 557 
1 n TRP 558 
1 n VAL 559 
1 n GLY 560 
1 n THR 561 
1 n PHE 562 
1 n ALA 563 
1 n ASP 564 
1 n ARG 565 
1 n SER 566 
1 n THR 567 
1 n HIS 568 
1 n ILE 569 
1 n SER 570 
1 n SER 571 
1 n SER 572 
1 n TYR 573 
1 n SER 574 
1 n LYS 575 
1 n GLN 576 
1 n PRO 577 
1 n GLY 578 
1 n TYR 579 
1 n GLY 580 
1 n VAL 581 
1 n ASN 582 
1 n ASP 583 
1 n PHE 584 
1 n TYR 585 
1 n VAL 586 
1 n SER 587 
1 n TYR 588 
1 n GLN 589 
1 n GLY 590 
1 n GLN 591 
1 n GLN 592 
1 n ALA 593 
1 n LEU 594 
1 n LYS 595 
1 n GLY 596 
1 n MET 597 
1 n THR 598 
1 n THR 599 
1 n THR 600 
1 n LEU 601 
1 n VAL 602 
1 n LEU 603 
1 n GLY 604 
1 n ASN 605 
1 n ALA 606 
1 n PHE 607 
1 n ASP 608 
1 n LYS 609 
1 n GLU 610 
1 n TYR 611 
1 n TRP 612 
1 n SER 613 
1 n PRO 614 
1 n GLN 615 
1 n GLY 616 
1 n ILE 617 
1 n PRO 618 
1 n GLN 619 
1 n ASP 620 
1 n GLY 621 
1 n ARG 622 
1 n ASN 623 
1 n GLY 624 
1 n LYS 625 
1 n ILE 626 
1 n PHE 627 
1 n VAL 628 
1 n SER 629 
1 n TYR 630 
1 n GLN 631 
1 n TRP 632 
#
_ma_data.content_type "model coordinates"
_ma_data.id           1
_ma_data.name         Model
#
_ma_model_list.data_id          1
_ma_model_list.model_group_id   1
_ma_model_list.model_group_name "AlphaFold-beta-20231127 (2b86f29d-618d-47cf-8aef-20020b1102eb @ 2025-03-08 19:50:38)"
_ma_model_list.model_id         1
_ma_model_list.model_name       "Top ranked model"
_ma_model_list.model_type       "Ab initio model"
_ma_model_list.ordinal_id       1
#
loop_
_ma_protocol_step.method_type
_ma_protocol_step.ordinal_id
_ma_protocol_step.protocol_id
_ma_protocol_step.step_id
"coevolution MSA" 1 1 1 
"template search" 2 1 2 
modeling          3 1 3 
#
loop_
_ma_qa_metric.id
_ma_qa_metric.mode
_ma_qa_metric.name
_ma_qa_metric.software_group_id
_ma_qa_metric.type
1 global pLDDT 1 pLDDT 
2 local  pLDDT 1 pLDDT 
#
_ma_qa_metric_global.metric_id    1
_ma_qa_metric_global.metric_value 91.45
_ma_qa_metric_global.model_id     1
_ma_qa_metric_global.ordinal_id   1
#
_ma_software_group.group_id    1
_ma_software_group.ordinal_id  1
_ma_software_group.software_id 1
#
loop_
_ma_target_entity.data_id
_ma_target_entity.entity_id
_ma_target_entity.origin
1 1 . 
1 2 . 
#
loop_
_ma_target_entity_instance.asym_id
_ma_target_entity_instance.details
_ma_target_entity_instance.entity_id
A . 1 
B . 2 
#
loop_
_pdbx_data_usage.details
_pdbx_data_usage.id
_pdbx_data_usage.type
_pdbx_data_usage.url
;NON-COMMERCIAL USE ONLY, BY USING THIS FILE YOU AGREE TO THE TERMS OF USE FOUND
AT alphafoldserver.com/output-terms.
;
1 license    ? 
;THE INFORMATION IS NOT INTENDED FOR, HAS NOT BEEN VALIDATED FOR, AND IS NOT
APPROVED FOR CLINICAL USE. IT SHOULD NOT BE USED FOR CLINICAL PURPOSE OR RELIED
ON FOR MEDICAL OR OTHER PROFESSIONAL ADVICE. IT IS THEORETICAL MODELLING ONLY
AND CAUTION SHOULD BE EXERCISED IN ITS USE. IT IS PROVIDED "AS-IS" WITHOUT ANY
WARRANTY OF ANY KIND, WHETHER EXPRESSED OR IMPLIED. NO WARRANTY IS GIVEN THAT
USE OF THE INFORMATION SHALL NOT INFRINGE THE RIGHTS OF ANY THIRD PARTY.
;
2 disclaimer ? 
#
_pdbx_nonpoly_scheme.asym_id       B
_pdbx_nonpoly_scheme.auth_seq_num  1
_pdbx_nonpoly_scheme.entity_id     2
_pdbx_nonpoly_scheme.mon_id        HEM
_pdbx_nonpoly_scheme.pdb_ins_code  .
_pdbx_nonpoly_scheme.pdb_seq_num   1
_pdbx_nonpoly_scheme.pdb_strand_id B
#
loop_
_pdbx_poly_seq_scheme.asym_id
_pdbx_poly_seq_scheme.auth_seq_num
_pdbx_poly_seq_scheme.entity_id
_pdbx_poly_seq_scheme.hetero
_pdbx_poly_seq_scheme.mon_id
_pdbx_poly_seq_scheme.pdb_ins_code
_pdbx_poly_seq_scheme.pdb_seq_num
_pdbx_poly_seq_scheme.pdb_strand_id
_pdbx_poly_seq_scheme.seq_id
A 1   1 n THR . 1   A 1   
A 2   1 n GLU . 2   A 2   
A 3   1 n THR . 3   A 3   
A 4   1 n MET . 4   A 4   
A 5   1 n THR . 5   A 5   
A 6   1 n VAL . 6   A 6   
A 7   1 n THR . 7   A 7   
A 8   1 n ALA . 8   A 8   
A 9   1 n THR . 9   A 9   
A 10  1 n GLY . 10  A 10  
A 11  1 n ASN . 11  A 11  
A 12  1 n ALA . 12  A 12  
A 13  1 n ARG . 13  A 13  
A 14  1 n SER . 14  A 14  
A 15  1 n SER . 15  A 15  
A 16  1 n PHE . 16  A 16  
A 17  1 n GLU . 17  A 17  
A 18  1 n ALA . 18  A 18  
A 19  1 n PRO . 19  A 19  
A 20  1 n MET . 20  A 20  
A 21  1 n MET . 21  A 21  
A 22  1 n VAL . 22  A 22  
A 23  1 n SER . 23  A 23  
A 24  1 n VAL . 24  A 24  
A 25  1 n ILE . 25  A 25  
A 26  1 n ASP . 26  A 26  
A 27  1 n THR . 27  A 27  
A 28  1 n SER . 28  A 28  
A 29  1 n ALA . 29  A 29  
A 30  1 n PRO . 30  A 30  
A 31  1 n GLU . 31  A 31  
A 32  1 n ASN . 32  A 32  
A 33  1 n GLN . 33  A 33  
A 34  1 n THR . 34  A 34  
A 35  1 n ALA . 35  A 35  
A 36  1 n THR . 36  A 36  
A 37  1 n SER . 37  A 37  
A 38  1 n ALA . 38  A 38  
A 39  1 n THR . 39  A 39  
A 40  1 n ASP . 40  A 40  
A 41  1 n LEU . 41  A 41  
A 42  1 n LEU . 42  A 42  
A 43  1 n ARG . 43  A 43  
A 44  1 n HIS . 44  A 44  
A 45  1 n VAL . 45  A 45  
A 46  1 n PRO . 46  A 46  
A 47  1 n GLY . 47  A 47  
A 48  1 n ILE . 48  A 48  
A 49  1 n THR . 49  A 49  
A 50  1 n LEU . 50  A 50  
A 51  1 n ASP . 51  A 51  
A 52  1 n GLY . 52  A 52  
A 53  1 n THR . 53  A 53  
A 54  1 n GLY . 54  A 54  
A 55  1 n ARG . 55  A 55  
A 56  1 n THR . 56  A 56  
A 57  1 n ASN . 57  A 57  
A 58  1 n GLY . 58  A 58  
A 59  1 n GLN . 59  A 59  
A 60  1 n ASP . 60  A 60  
A 61  1 n VAL . 61  A 61  
A 62  1 n ASN . 62  A 62  
A 63  1 n MET . 63  A 63  
A 64  1 n ARG . 64  A 64  
A 65  1 n GLY . 65  A 65  
A 66  1 n TYR . 66  A 66  
A 67  1 n ASP . 67  A 67  
A 68  1 n HIS . 68  A 68  
A 69  1 n ARG . 69  A 69  
A 70  1 n GLY . 70  A 70  
A 71  1 n VAL . 71  A 71  
A 72  1 n LEU . 72  A 72  
A 73  1 n VAL . 73  A 73  
A 74  1 n LEU . 74  A 74  
A 75  1 n VAL . 75  A 75  
A 76  1 n ASP . 76  A 76  
A 77  1 n GLY . 77  A 77  
A 78  1 n VAL . 78  A 78  
A 79  1 n ARG . 79  A 79  
A 80  1 n GLN . 80  A 80  
A 81  1 n GLY . 81  A 81  
A 82  1 n THR . 82  A 82  
A 83  1 n ASP . 83  A 83  
A 84  1 n THR . 84  A 84  
A 85  1 n GLY . 85  A 85  
A 86  1 n HIS . 86  A 86  
A 87  1 n LEU . 87  A 87  
A 88  1 n ASN . 88  A 88  
A 89  1 n GLY . 89  A 89  
A 90  1 n THR . 90  A 90  
A 91  1 n PHE . 91  A 91  
A 92  1 n LEU . 92  A 92  
A 93  1 n ASP . 93  A 93  
A 94  1 n PRO . 94  A 94  
A 95  1 n ALA . 95  A 95  
A 96  1 n LEU . 96  A 96  
A 97  1 n ILE . 97  A 97  
A 98  1 n LYS . 98  A 98  
A 99  1 n ARG . 99  A 99  
A 100 1 n VAL . 100 A 100 
A 101 1 n GLU . 101 A 101 
A 102 1 n ILE . 102 A 102 
A 103 1 n VAL . 103 A 103 
A 104 1 n ARG . 104 A 104 
A 105 1 n GLY . 105 A 105 
A 106 1 n PRO . 106 A 106 
A 107 1 n SER . 107 A 107 
A 108 1 n ALA . 108 A 108 
A 109 1 n LEU . 109 A 109 
A 110 1 n LEU . 110 A 110 
A 111 1 n TYR . 111 A 111 
A 112 1 n GLY . 112 A 112 
A 113 1 n SER . 113 A 113 
A 114 1 n GLY . 114 A 114 
A 115 1 n ALA . 115 A 115 
A 116 1 n LEU . 116 A 116 
A 117 1 n GLY . 117 A 117 
A 118 1 n GLY . 118 A 118 
A 119 1 n VAL . 119 A 119 
A 120 1 n ILE . 120 A 120 
A 121 1 n SER . 121 A 121 
A 122 1 n TYR . 122 A 122 
A 123 1 n ASP . 123 A 123 
A 124 1 n THR . 124 A 124 
A 125 1 n VAL . 125 A 125 
A 126 1 n ASP . 126 A 126 
A 127 1 n ALA . 127 A 127 
A 128 1 n LYS . 128 A 128 
A 129 1 n ASP . 129 A 129 
A 130 1 n LEU . 130 A 130 
A 131 1 n LEU . 131 A 131 
A 132 1 n GLN . 132 A 132 
A 133 1 n GLU . 133 A 133 
A 134 1 n GLY . 134 A 134 
A 135 1 n GLN . 135 A 135 
A 136 1 n SER . 136 A 136 
A 137 1 n SER . 137 A 137 
A 138 1 n GLY . 138 A 138 
A 139 1 n PHE . 139 A 139 
A 140 1 n ARG . 140 A 140 
A 141 1 n VAL . 141 A 141 
A 142 1 n PHE . 142 A 142 
A 143 1 n GLY . 143 A 143 
A 144 1 n THR . 144 A 144 
A 145 1 n GLY . 145 A 145 
A 146 1 n GLY . 146 A 146 
A 147 1 n THR . 147 A 147 
A 148 1 n GLY . 148 A 148 
A 149 1 n ASP . 149 A 149 
A 150 1 n HIS . 150 A 150 
A 151 1 n SER . 151 A 151 
A 152 1 n LEU . 152 A 152 
A 153 1 n GLY . 153 A 153 
A 154 1 n LEU . 154 A 154 
A 155 1 n GLY . 155 A 155 
A 156 1 n ALA . 156 A 156 
A 157 1 n SER . 157 A 157 
A 158 1 n ALA . 158 A 158 
A 159 1 n PHE . 159 A 159 
A 160 1 n GLY . 160 A 160 
A 161 1 n ARG . 161 A 161 
A 162 1 n THR . 162 A 162 
A 163 1 n GLU . 163 A 163 
A 164 1 n ASN . 164 A 164 
A 165 1 n LEU . 165 A 165 
A 166 1 n ASP . 166 A 166 
A 167 1 n GLY . 167 A 167 
A 168 1 n ILE . 168 A 168 
A 169 1 n VAL . 169 A 169 
A 170 1 n ALA . 170 A 170 
A 171 1 n TRP . 171 A 171 
A 172 1 n SER . 172 A 172 
A 173 1 n SER . 173 A 173 
A 174 1 n ARG . 174 A 174 
A 175 1 n ASP . 175 A 175 
A 176 1 n ARG . 176 A 176 
A 177 1 n GLY . 177 A 177 
A 178 1 n ASP . 178 A 178 
A 179 1 n LEU . 179 A 179 
A 180 1 n ARG . 180 A 180 
A 181 1 n GLN . 181 A 181 
A 182 1 n SER . 182 A 182 
A 183 1 n ASN . 183 A 183 
A 184 1 n GLY . 184 A 184 
A 185 1 n GLU . 185 A 185 
A 186 1 n THR . 186 A 186 
A 187 1 n ALA . 187 A 187 
A 188 1 n PRO . 188 A 188 
A 189 1 n ASN . 189 A 189 
A 190 1 n ASP . 190 A 190 
A 191 1 n GLU . 191 A 191 
A 192 1 n SER . 192 A 192 
A 193 1 n ILE . 193 A 193 
A 194 1 n ASN . 194 A 194 
A 195 1 n ASN . 195 A 195 
A 196 1 n MET . 196 A 196 
A 197 1 n LEU . 197 A 197 
A 198 1 n ALA . 198 A 198 
A 199 1 n LYS . 199 A 199 
A 200 1 n GLY . 200 A 200 
A 201 1 n THR . 201 A 201 
A 202 1 n TRP . 202 A 202 
A 203 1 n GLN . 203 A 203 
A 204 1 n ILE . 204 A 204 
A 205 1 n ASP . 205 A 205 
A 206 1 n SER . 206 A 206 
A 207 1 n ALA . 207 A 207 
A 208 1 n GLN . 208 A 208 
A 209 1 n SER . 209 A 209 
A 210 1 n LEU . 210 A 210 
A 211 1 n SER . 211 A 211 
A 212 1 n GLY . 212 A 212 
A 213 1 n LEU . 213 A 213 
A 214 1 n VAL . 214 A 214 
A 215 1 n ARG . 215 A 215 
A 216 1 n TYR . 216 A 216 
A 217 1 n TYR . 217 A 217 
A 218 1 n ASN . 218 A 218 
A 219 1 n ASN . 219 A 219 
A 220 1 n ASP . 220 A 220 
A 221 1 n ALA . 221 A 221 
A 222 1 n ARG . 222 A 222 
A 223 1 n GLU . 223 A 223 
A 224 1 n PRO . 224 A 224 
A 225 1 n LYS . 225 A 225 
A 226 1 n ASN . 226 A 226 
A 227 1 n PRO . 227 A 227 
A 228 1 n GLN . 228 A 228 
A 229 1 n THR . 229 A 229 
A 230 1 n VAL . 230 A 230 
A 231 1 n GLU . 231 A 231 
A 232 1 n ALA . 232 A 232 
A 233 1 n SER . 233 A 233 
A 234 1 n ASP . 234 A 234 
A 235 1 n SER . 235 A 235 
A 236 1 n SER . 236 A 236 
A 237 1 n ASN . 237 A 237 
A 238 1 n PRO . 238 A 238 
A 239 1 n MET . 239 A 239 
A 240 1 n VAL . 240 A 240 
A 241 1 n ASP . 241 A 241 
A 242 1 n ARG . 242 A 242 
A 243 1 n SER . 243 A 243 
A 244 1 n THR . 244 A 244 
A 245 1 n ILE . 245 A 245 
A 246 1 n GLN . 246 A 246 
A 247 1 n ARG . 247 A 247 
A 248 1 n ASP . 248 A 248 
A 249 1 n ALA . 249 A 249 
A 250 1 n GLN . 250 A 250 
A 251 1 n LEU . 251 A 251 
A 252 1 n SER . 252 A 252 
A 253 1 n TYR . 253 A 253 
A 254 1 n LYS . 254 A 254 
A 255 1 n LEU . 255 A 255 
A 256 1 n ALA . 256 A 256 
A 257 1 n PRO . 257 A 257 
A 258 1 n GLN . 258 A 258 
A 259 1 n GLY . 259 A 259 
A 260 1 n ASN . 260 A 260 
A 261 1 n ASP . 261 A 261 
A 262 1 n TRP . 262 A 262 
A 263 1 n LEU . 263 A 263 
A 264 1 n ASN . 264 A 264 
A 265 1 n ALA . 265 A 265 
A 266 1 n ASP . 266 A 266 
A 267 1 n ALA . 267 A 267 
A 268 1 n LYS . 268 A 268 
A 269 1 n ILE . 269 A 269 
A 270 1 n TYR . 270 A 270 
A 271 1 n TRP . 271 A 271 
A 272 1 n SER . 272 A 272 
A 273 1 n GLU . 273 A 273 
A 274 1 n VAL . 274 A 274 
A 275 1 n ARG . 275 A 275 
A 276 1 n ILE . 276 A 276 
A 277 1 n ASN . 277 A 277 
A 278 1 n ALA . 278 A 278 
A 279 1 n GLN . 279 A 279 
A 280 1 n ASN . 280 A 280 
A 281 1 n THR . 281 A 281 
A 282 1 n GLY . 282 A 282 
A 283 1 n SER . 283 A 283 
A 284 1 n SER . 284 A 284 
A 285 1 n GLY . 285 A 285 
A 286 1 n GLU . 286 A 286 
A 287 1 n TYR . 287 A 287 
A 288 1 n ARG . 288 A 288 
A 289 1 n GLU . 289 A 289 
A 290 1 n GLN . 290 A 290 
A 291 1 n ILE . 291 A 291 
A 292 1 n THR . 292 A 292 
A 293 1 n LYS . 293 A 293 
A 294 1 n GLY . 294 A 294 
A 295 1 n ALA . 295 A 295 
A 296 1 n ARG . 296 A 296 
A 297 1 n LEU . 297 A 297 
A 298 1 n GLU . 298 A 298 
A 299 1 n ASN . 299 A 299 
A 300 1 n ARG . 300 A 300 
A 301 1 n SER . 301 A 301 
A 302 1 n THR . 302 A 302 
A 303 1 n LEU . 303 A 303 
A 304 1 n PHE . 304 A 304 
A 305 1 n ALA . 305 A 305 
A 306 1 n ASP . 306 A 306 
A 307 1 n SER . 307 A 307 
A 308 1 n PHE . 308 A 308 
A 309 1 n ALA . 309 A 309 
A 310 1 n SER . 310 A 310 
A 311 1 n HIS . 311 A 311 
A 312 1 n LEU . 312 A 312 
A 313 1 n LEU . 313 A 313 
A 314 1 n THR . 314 A 314 
A 315 1 n TYR . 315 A 315 
A 316 1 n GLY . 316 A 316 
A 317 1 n GLY . 317 A 317 
A 318 1 n GLU . 318 A 318 
A 319 1 n TYR . 319 A 319 
A 320 1 n TYR . 320 A 320 
A 321 1 n ARG . 321 A 321 
A 322 1 n GLN . 322 A 322 
A 323 1 n GLU . 323 A 323 
A 324 1 n GLN . 324 A 324 
A 325 1 n HIS . 325 A 325 
A 326 1 n PRO . 326 A 326 
A 327 1 n GLY . 327 A 327 
A 328 1 n GLY . 328 A 328 
A 329 1 n ALA . 329 A 329 
A 330 1 n THR . 330 A 330 
A 331 1 n THR . 331 A 331 
A 332 1 n GLY . 332 A 332 
A 333 1 n PHE . 333 A 333 
A 334 1 n PRO . 334 A 334 
A 335 1 n GLN . 335 A 335 
A 336 1 n ALA . 336 A 336 
A 337 1 n LYS . 337 A 337 
A 338 1 n ILE . 338 A 338 
A 339 1 n ASP . 339 A 339 
A 340 1 n PHE . 340 A 340 
A 341 1 n SER . 341 A 341 
A 342 1 n SER . 342 A 342 
A 343 1 n GLY . 343 A 343 
A 344 1 n TRP . 344 A 344 
A 345 1 n LEU . 345 A 345 
A 346 1 n GLN . 346 A 346 
A 347 1 n ASP . 347 A 347 
A 348 1 n GLU . 348 A 348 
A 349 1 n ILE . 349 A 349 
A 350 1 n THR . 350 A 350 
A 351 1 n LEU . 351 A 351 
A 352 1 n ARG . 352 A 352 
A 353 1 n ASP . 353 A 353 
A 354 1 n LEU . 354 A 354 
A 355 1 n PRO . 355 A 355 
A 356 1 n ILE . 356 A 356 
A 357 1 n THR . 357 A 357 
A 358 1 n LEU . 358 A 358 
A 359 1 n LEU . 359 A 359 
A 360 1 n GLY . 360 A 360 
A 361 1 n GLY . 361 A 361 
A 362 1 n THR . 362 A 362 
A 363 1 n ARG . 363 A 363 
A 364 1 n TYR . 364 A 364 
A 365 1 n ASP . 365 A 365 
A 366 1 n SER . 366 A 366 
A 367 1 n TYR . 367 A 367 
A 368 1 n ARG . 368 A 368 
A 369 1 n GLY . 369 A 369 
A 370 1 n SER . 370 A 370 
A 371 1 n SER . 371 A 371 
A 372 1 n ASP . 372 A 372 
A 373 1 n GLY . 373 A 373 
A 374 1 n TYR . 374 A 374 
A 375 1 n LYS . 375 A 375 
A 376 1 n ASP . 376 A 376 
A 377 1 n VAL . 377 A 377 
A 378 1 n ASP . 378 A 378 
A 379 1 n ALA . 379 A 379 
A 380 1 n ASP . 380 A 380 
A 381 1 n LYS . 381 A 381 
A 382 1 n TRP . 382 A 382 
A 383 1 n SER . 383 A 383 
A 384 1 n SER . 384 A 384 
A 385 1 n ARG . 385 A 385 
A 386 1 n ALA . 386 A 386 
A 387 1 n GLY . 387 A 387 
A 388 1 n MET . 388 A 388 
A 389 1 n THR . 389 A 389 
A 390 1 n ILE . 390 A 390 
A 391 1 n ASN . 391 A 391 
A 392 1 n PRO . 392 A 392 
A 393 1 n THR . 393 A 393 
A 394 1 n ASN . 394 A 394 
A 395 1 n TRP . 395 A 395 
A 396 1 n LEU . 396 A 396 
A 397 1 n MET . 397 A 397 
A 398 1 n LEU . 398 A 398 
A 399 1 n PHE . 399 A 399 
A 400 1 n GLY . 400 A 400 
A 401 1 n SER . 401 A 401 
A 402 1 n TYR . 402 A 402 
A 403 1 n ALA . 403 A 403 
A 404 1 n GLN . 404 A 404 
A 405 1 n ALA . 405 A 405 
A 406 1 n PHE . 406 A 406 
A 407 1 n ARG . 407 A 407 
A 408 1 n ALA . 408 A 408 
A 409 1 n PRO . 409 A 409 
A 410 1 n THR . 410 A 410 
A 411 1 n MET . 411 A 411 
A 412 1 n GLY . 412 A 412 
A 413 1 n GLU . 413 A 413 
A 414 1 n MET . 414 A 414 
A 415 1 n TYR . 415 A 415 
A 416 1 n ASN . 416 A 416 
A 417 1 n ASP . 417 A 417 
A 418 1 n SER . 418 A 418 
A 419 1 n LYS . 419 A 419 
A 420 1 n ALA . 420 A 420 
A 421 1 n PHE . 421 A 421 
A 422 1 n SER . 422 A 422 
A 423 1 n ILE . 423 A 423 
A 424 1 n GLY . 424 A 424 
A 425 1 n ARG . 425 A 425 
A 426 1 n PHE . 426 A 426 
A 427 1 n TYR . 427 A 427 
A 428 1 n THR . 428 A 428 
A 429 1 n ASN . 429 A 429 
A 430 1 n TYR . 430 A 430 
A 431 1 n TRP . 431 A 431 
A 432 1 n VAL . 432 A 432 
A 433 1 n PRO . 433 A 433 
A 434 1 n ASN . 434 A 434 
A 435 1 n PRO . 435 A 435 
A 436 1 n ASN . 436 A 436 
A 437 1 n LEU . 437 A 437 
A 438 1 n ARG . 438 A 438 
A 439 1 n PRO . 439 A 439 
A 440 1 n GLU . 440 A 440 
A 441 1 n THR . 441 A 441 
A 442 1 n ASN . 442 A 442 
A 443 1 n GLU . 443 A 443 
A 444 1 n THR . 444 A 444 
A 445 1 n GLN . 445 A 445 
A 446 1 n GLU . 446 A 446 
A 447 1 n TYR . 447 A 447 
A 448 1 n GLY . 448 A 448 
A 449 1 n PHE . 449 A 449 
A 450 1 n GLY . 450 A 450 
A 451 1 n LEU . 451 A 451 
A 452 1 n ARG . 452 A 452 
A 453 1 n PHE . 453 A 453 
A 454 1 n ASP . 454 A 454 
A 455 1 n ASP . 455 A 455 
A 456 1 n LEU . 456 A 456 
A 457 1 n MET . 457 A 457 
A 458 1 n LEU . 458 A 458 
A 459 1 n SER . 459 A 459 
A 460 1 n ASN . 460 A 460 
A 461 1 n ASP . 461 A 461 
A 462 1 n ALA . 462 A 462 
A 463 1 n LEU . 463 A 463 
A 464 1 n GLU . 464 A 464 
A 465 1 n PHE . 465 A 465 
A 466 1 n LYS . 466 A 466 
A 467 1 n ALA . 467 A 467 
A 468 1 n SER . 468 A 468 
A 469 1 n TYR . 469 A 469 
A 470 1 n PHE . 470 A 470 
A 471 1 n ASP . 471 A 471 
A 472 1 n THR . 472 A 472 
A 473 1 n LYS . 473 A 473 
A 474 1 n ALA . 474 A 474 
A 475 1 n LYS . 475 A 475 
A 476 1 n ASP . 476 A 476 
A 477 1 n TYR . 477 A 477 
A 478 1 n ILE . 478 A 478 
A 479 1 n SER . 479 A 479 
A 480 1 n THR . 480 A 480 
A 481 1 n THR . 481 A 481 
A 482 1 n VAL . 482 A 482 
A 483 1 n ASP . 483 A 483 
A 484 1 n PHE . 484 A 484 
A 485 1 n ALA . 485 A 485 
A 486 1 n ALA . 486 A 486 
A 487 1 n ALA . 487 A 487 
A 488 1 n THR . 488 A 488 
A 489 1 n THR . 489 A 489 
A 490 1 n MET . 490 A 490 
A 491 1 n SER . 491 A 491 
A 492 1 n TYR . 492 A 492 
A 493 1 n ASN . 493 A 493 
A 494 1 n VAL . 494 A 494 
A 495 1 n PRO . 495 A 495 
A 496 1 n ASN . 496 A 496 
A 497 1 n ALA . 497 A 497 
A 498 1 n LYS . 498 A 498 
A 499 1 n ILE . 499 A 499 
A 500 1 n TRP . 500 A 500 
A 501 1 n GLY . 501 A 501 
A 502 1 n TRP . 502 A 502 
A 503 1 n ASP . 503 A 503 
A 504 1 n VAL . 504 A 504 
A 505 1 n MET . 505 A 505 
A 506 1 n THR . 506 A 506 
A 507 1 n LYS . 507 A 507 
A 508 1 n TYR . 508 A 508 
A 509 1 n THR . 509 A 509 
A 510 1 n THR . 510 A 510 
A 511 1 n ASP . 511 A 511 
A 512 1 n LEU . 512 A 512 
A 513 1 n PHE . 513 A 513 
A 514 1 n SER . 514 A 514 
A 515 1 n LEU . 515 A 515 
A 516 1 n ASP . 516 A 516 
A 517 1 n VAL . 517 A 517 
A 518 1 n ALA . 518 A 518 
A 519 1 n TYR . 519 A 519 
A 520 1 n ASN . 520 A 520 
A 521 1 n ARG . 521 A 521 
A 522 1 n THR . 522 A 522 
A 523 1 n ARG . 523 A 523 
A 524 1 n GLY . 524 A 524 
A 525 1 n LYS . 525 A 525 
A 526 1 n ASP . 526 A 526 
A 527 1 n THR . 527 A 527 
A 528 1 n ASP . 528 A 528 
A 529 1 n THR . 529 A 529 
A 530 1 n GLY . 530 A 530 
A 531 1 n GLU . 531 A 531 
A 532 1 n TYR . 532 A 532 
A 533 1 n ILE . 533 A 533 
A 534 1 n SER . 534 A 534 
A 535 1 n SER . 535 A 535 
A 536 1 n ILE . 536 A 536 
A 537 1 n ASN . 537 A 537 
A 538 1 n PRO . 538 A 538 
A 539 1 n ASP . 539 A 539 
A 540 1 n THR . 540 A 540 
A 541 1 n VAL . 541 A 541 
A 542 1 n THR . 542 A 542 
A 543 1 n SER . 543 A 543 
A 544 1 n THR . 544 A 544 
A 545 1 n LEU . 545 A 545 
A 546 1 n ASN . 546 A 546 
A 547 1 n ILE . 547 A 547 
A 548 1 n PRO . 548 A 548 
A 549 1 n ILE . 549 A 549 
A 550 1 n ALA . 550 A 550 
A 551 1 n HIS . 551 A 551 
A 552 1 n SER . 552 A 552 
A 553 1 n GLY . 553 A 553 
A 554 1 n PHE . 554 A 554 
A 555 1 n SER . 555 A 555 
A 556 1 n VAL . 556 A 556 
A 557 1 n GLY . 557 A 557 
A 558 1 n TRP . 558 A 558 
A 559 1 n VAL . 559 A 559 
A 560 1 n GLY . 560 A 560 
A 561 1 n THR . 561 A 561 
A 562 1 n PHE . 562 A 562 
A 563 1 n ALA . 563 A 563 
A 564 1 n ASP . 564 A 564 
A 565 1 n ARG . 565 A 565 
A 566 1 n SER . 566 A 566 
A 567 1 n THR . 567 A 567 
A 568 1 n HIS . 568 A 568 
A 569 1 n ILE . 569 A 569 
A 570 1 n SER . 570 A 570 
A 571 1 n SER . 571 A 571 
A 572 1 n SER . 572 A 572 
A 573 1 n TYR . 573 A 573 
A 574 1 n SER . 574 A 574 
A 575 1 n LYS . 575 A 575 
A 576 1 n GLN . 576 A 576 
A 577 1 n PRO . 577 A 577 
A 578 1 n GLY . 578 A 578 
A 579 1 n TYR . 579 A 579 
A 580 1 n GLY . 580 A 580 
A 581 1 n VAL . 581 A 581 
A 582 1 n ASN . 582 A 582 
A 583 1 n ASP . 583 A 583 
A 584 1 n PHE . 584 A 584 
A 585 1 n TYR . 585 A 585 
A 586 1 n VAL . 586 A 586 
A 587 1 n SER . 587 A 587 
A 588 1 n TYR . 588 A 588 
A 589 1 n GLN . 589 A 589 
A 590 1 n GLY . 590 A 590 
A 591 1 n GLN . 591 A 591 
A 592 1 n GLN . 592 A 592 
A 593 1 n ALA . 593 A 593 
A 594 1 n LEU . 594 A 594 
A 595 1 n LYS . 595 A 595 
A 596 1 n GLY . 596 A 596 
A 597 1 n MET . 597 A 597 
A 598 1 n THR . 598 A 598 
A 599 1 n THR . 599 A 599 
A 600 1 n THR . 600 A 600 
A 601 1 n LEU . 601 A 601 
A 602 1 n VAL . 602 A 602 
A 603 1 n LEU . 603 A 603 
A 604 1 n GLY . 604 A 604 
A 605 1 n ASN . 605 A 605 
A 606 1 n ALA . 606 A 606 
A 607 1 n PHE . 607 A 607 
A 608 1 n ASP . 608 A 608 
A 609 1 n LYS . 609 A 609 
A 610 1 n GLU . 610 A 610 
A 611 1 n TYR . 611 A 611 
A 612 1 n TRP . 612 A 612 
A 613 1 n SER . 613 A 613 
A 614 1 n PRO . 614 A 614 
A 615 1 n GLN . 615 A 615 
A 616 1 n GLY . 616 A 616 
A 617 1 n ILE . 617 A 617 
A 618 1 n PRO . 618 A 618 
A 619 1 n GLN . 619 A 619 
A 620 1 n ASP . 620 A 620 
A 621 1 n GLY . 621 A 621 
A 622 1 n ARG . 622 A 622 
A 623 1 n ASN . 623 A 623 
A 624 1 n GLY . 624 A 624 
A 625 1 n LYS . 625 A 625 
A 626 1 n ILE . 626 A 626 
A 627 1 n PHE . 627 A 627 
A 628 1 n VAL . 628 A 628 
A 629 1 n SER . 629 A 629 
A 630 1 n TYR . 630 A 630 
A 631 1 n GLN . 631 A 631 
A 632 1 n TRP . 632 A 632 
#
_software.classification other
_software.date           ?
_software.description    "Structure prediction"
_software.name           AlphaFold
_software.pdbx_ordinal   1
_software.type           package
_software.version        "AlphaFold-beta-20231127 (2b86f29d-618d-47cf-8aef-20020b1102eb @ 2025-03-08 19:50:38)"
#
loop_
_struct_asym.entity_id
_struct_asym.id
1 A 
2 B 
#
loop_
_atom_site.group_PDB
_atom_site.id
_atom_site.type_symbol
_atom_site.label_atom_id
_atom_site.label_alt_id
_atom_site.label_comp_id
_atom_site.label_asym_id
_atom_site.label_entity_id
_atom_site.label_seq_id
_atom_site.pdbx_PDB_ins_code
_atom_site.Cartn_x
_atom_site.Cartn_y
_atom_site.Cartn_z
_atom_site.occupancy
_atom_site.B_iso_or_equiv
_atom_site.auth_seq_id
_atom_site.auth_asym_id
_atom_site.pdbx_PDB_model_num
ATOM   1    N  N   . THR A 1 1   ? -23.795 -7.946  1.190   1.00 74.67 1   A 1 
ATOM   2    C  CA  . THR A 1 1   ? -23.877 -6.494  1.465   1.00 81.57 1   A 1 
ATOM   3    C  C   . THR A 1 1   ? -23.016 -5.743  0.477   1.00 85.35 1   A 1 
ATOM   4    O  O   . THR A 1 1   ? -22.043 -6.298  -0.021  1.00 80.86 1   A 1 
ATOM   5    C  CB  . THR A 1 1   ? -23.442 -6.160  2.896   1.00 73.17 1   A 1 
ATOM   6    O  OG1 . THR A 1 1   ? -22.361 -6.982  3.264   1.00 62.78 1   A 1 
ATOM   7    C  CG2 . THR A 1 1   ? -24.575 -6.437  3.892   1.00 59.28 1   A 1 
ATOM   8    N  N   . GLU A 1 2   ? -23.377 -4.507  0.171   1.00 86.31 2   A 1 
ATOM   9    C  CA  . GLU A 1 2   ? -22.613 -3.669  -0.746  1.00 89.73 2   A 1 
ATOM   10   C  C   . GLU A 1 2   ? -21.238 -3.330  -0.164  1.00 92.35 2   A 1 
ATOM   11   O  O   . GLU A 1 2   ? -21.119 -3.025  1.023   1.00 90.43 2   A 1 
ATOM   12   C  CB  . GLU A 1 2   ? -23.442 -2.416  -1.026  1.00 86.16 2   A 1 
ATOM   13   C  CG  . GLU A 1 2   ? -22.757 -1.477  -2.013  1.00 81.91 2   A 1 
ATOM   14   C  CD  . GLU A 1 2   ? -23.755 -0.447  -2.549  1.00 80.81 2   A 1 
ATOM   15   O  OE1 . GLU A 1 2   ? -23.630 -0.129  -3.749  1.00 74.01 2   A 1 
ATOM   16   O  OE2 . GLU A 1 2   ? -24.662 -0.050  -1.796  1.00 76.89 2   A 1 
ATOM   17   N  N   . THR A 1 3   ? -20.203 -3.380  -0.992  1.00 92.85 3   A 1 
ATOM   18   C  CA  . THR A 1 3   ? -18.850 -3.003  -0.592  1.00 94.39 3   A 1 
ATOM   19   C  C   . THR A 1 3   ? -18.766 -1.487  -0.464  1.00 95.49 3   A 1 
ATOM   20   O  O   . THR A 1 3   ? -18.957 -0.756  -1.431  1.00 93.94 3   A 1 
ATOM   21   C  CB  . THR A 1 3   ? -17.800 -3.534  -1.570  1.00 92.53 3   A 1 
ATOM   22   O  OG1 . THR A 1 3   ? -17.936 -4.934  -1.677  1.00 85.53 3   A 1 
ATOM   23   C  CG2 . THR A 1 3   ? -16.379 -3.266  -1.089  1.00 85.80 3   A 1 
ATOM   24   N  N   . MET A 1 4   ? -18.475 -1.023  0.741   1.00 95.15 4   A 1 
ATOM   25   C  CA  . MET A 1 4   ? -18.357 0.394   1.053   1.00 95.75 4   A 1 
ATOM   26   C  C   . MET A 1 4   ? -16.896 0.844   1.053   1.00 96.14 4   A 1 
ATOM   27   O  O   . MET A 1 4   ? -16.003 0.087   1.432   1.00 94.48 4   A 1 
ATOM   28   C  CB  . MET A 1 4   ? -19.027 0.694   2.405   1.00 95.42 4   A 1 
ATOM   29   C  CG  . MET A 1 4   ? -20.499 0.275   2.466   1.00 93.79 4   A 1 
ATOM   30   S  SD  . MET A 1 4   ? -21.609 1.112   1.291   1.00 90.93 4   A 1 
ATOM   31   C  CE  . MET A 1 4   ? -21.789 2.716   2.103   1.00 78.31 4   A 1 
ATOM   32   N  N   . THR A 1 5   ? -16.674 2.098   0.669   1.00 95.98 5   A 1 
ATOM   33   C  CA  . THR A 1 5   ? -15.396 2.788   0.853   1.00 96.29 5   A 1 
ATOM   34   C  C   . THR A 1 5   ? -15.557 3.928   1.846   1.00 96.46 5   A 1 
ATOM   35   O  O   . THR A 1 5   ? -16.558 4.647   1.824   1.00 95.38 5   A 1 
ATOM   36   C  CB  . THR A 1 5   ? -14.799 3.262   -0.475  1.00 95.30 5   A 1 
ATOM   37   O  OG1 . THR A 1 5   ? -13.619 3.983   -0.234  1.00 92.41 5   A 1 
ATOM   38   C  CG2 . THR A 1 5   ? -15.725 4.165   -1.278  1.00 93.15 5   A 1 
ATOM   39   N  N   . VAL A 1 6   ? -14.581 4.104   2.706   1.00 95.94 6   A 1 
ATOM   40   C  CA  . VAL A 1 6   ? -14.449 5.247   3.615   1.00 95.54 6   A 1 
ATOM   41   C  C   . VAL A 1 6   ? -13.260 6.108   3.188   1.00 95.43 6   A 1 
ATOM   42   O  O   . VAL A 1 6   ? -13.352 7.325   3.146   1.00 92.91 6   A 1 
ATOM   43   C  CB  . VAL A 1 6   ? -14.299 4.779   5.076   1.00 94.19 6   A 1 
ATOM   44   C  CG1 . VAL A 1 6   ? -14.113 5.954   6.034   1.00 87.87 6   A 1 
ATOM   45   C  CG2 . VAL A 1 6   ? -15.529 3.994   5.521   1.00 90.16 6   A 1 
ATOM   46   N  N   . THR A 1 7   ? -12.161 5.477   2.785   1.00 96.21 7   A 1 
ATOM   47   C  CA  . THR A 1 7   ? -10.914 6.162   2.422   1.00 95.98 7   A 1 
ATOM   48   C  C   . THR A 1 7   ? -11.063 7.084   1.210   1.00 96.28 7   A 1 
ATOM   49   O  O   . THR A 1 7   ? -10.394 8.109   1.142   1.00 94.40 7   A 1 
ATOM   50   C  CB  . THR A 1 7   ? -9.825  5.115   2.156   1.00 95.23 7   A 1 
ATOM   51   O  OG1 . THR A 1 7   ? -9.732  4.256   3.267   1.00 90.59 7   A 1 
ATOM   52   C  CG2 . THR A 1 7   ? -8.442  5.715   1.955   1.00 91.92 7   A 1 
ATOM   53   N  N   . ALA A 1 8   ? -11.942 6.773   0.271   1.00 96.43 8   A 1 
ATOM   54   C  CA  . ALA A 1 8   ? -12.073 7.535   -0.964  1.00 96.17 8   A 1 
ATOM   55   C  C   . ALA A 1 8   ? -12.538 8.986   -0.757  1.00 96.53 8   A 1 
ATOM   56   O  O   . ALA A 1 8   ? -12.029 9.899   -1.411  1.00 94.64 8   A 1 
ATOM   57   C  CB  . ALA A 1 8   ? -13.014 6.783   -1.910  1.00 95.38 8   A 1 
ATOM   58   N  N   . THR A 1 9   ? -13.497 9.203   0.155   1.00 96.45 9   A 1 
ATOM   59   C  CA  . THR A 1 9   ? -14.074 10.541  0.421   1.00 96.46 9   A 1 
ATOM   60   C  C   . THR A 1 9   ? -14.109 10.902  1.907   1.00 96.51 9   A 1 
ATOM   61   O  O   . THR A 1 9   ? -14.586 11.971  2.272   1.00 94.02 9   A 1 
ATOM   62   C  CB  . THR A 1 9   ? -15.483 10.687  -0.184  1.00 95.73 9   A 1 
ATOM   63   O  OG1 . THR A 1 9   ? -16.398 9.841   0.461   1.00 92.56 9   A 1 
ATOM   64   C  CG2 . THR A 1 9   ? -15.508 10.373  -1.681  1.00 92.21 9   A 1 
ATOM   65   N  N   . GLY A 1 10  ? -13.620 10.027  2.789   1.00 96.04 10  A 1 
ATOM   66   C  CA  . GLY A 1 10  ? -13.669 10.200  4.239   1.00 95.96 10  A 1 
ATOM   67   C  C   . GLY A 1 10  ? -15.025 9.835   4.870   1.00 96.66 10  A 1 
ATOM   68   O  O   . GLY A 1 10  ? -15.127 9.760   6.092   1.00 94.75 10  A 1 
ATOM   69   N  N   . ASN A 1 11  ? -16.051 9.579   4.054   1.00 96.51 11  A 1 
ATOM   70   C  CA  . ASN A 1 11  ? -17.393 9.185   4.486   1.00 96.13 11  A 1 
ATOM   71   C  C   . ASN A 1 11  ? -17.787 7.861   3.821   1.00 96.31 11  A 1 
ATOM   72   O  O   . ASN A 1 11  ? -17.544 7.669   2.633   1.00 94.31 11  A 1 
ATOM   73   C  CB  . ASN A 1 11  ? -18.389 10.298  4.144   1.00 95.29 11  A 1 
ATOM   74   C  CG  . ASN A 1 11  ? -17.959 11.632  4.723   1.00 95.21 11  A 1 
ATOM   75   O  OD1 . ASN A 1 11  ? -17.807 11.793  5.929   1.00 89.56 11  A 1 
ATOM   76   N  ND2 . ASN A 1 11  ? -17.717 12.617  3.886   1.00 89.39 11  A 1 
ATOM   77   N  N   . ALA A 1 12  ? -18.404 6.969   4.571   1.00 96.10 12  A 1 
ATOM   78   C  CA  . ALA A 1 12  ? -18.828 5.678   4.051   1.00 96.01 12  A 1 
ATOM   79   C  C   . ALA A 1 12  ? -19.816 5.849   2.892   1.00 96.22 12  A 1 
ATOM   80   O  O   . ALA A 1 12  ? -20.887 6.431   3.055   1.00 94.22 12  A 1 
ATOM   81   C  CB  . ALA A 1 12  ? -19.419 4.840   5.186   1.00 94.77 12  A 1 
ATOM   82   N  N   . ARG A 1 13  ? -19.461 5.303   1.727   1.00 96.14 13  A 1 
ATOM   83   C  CA  . ARG A 1 13  ? -20.284 5.311   0.513   1.00 95.85 13  A 1 
ATOM   84   C  C   . ARG A 1 13  ? -20.026 4.056   -0.319  1.00 96.21 13  A 1 
ATOM   85   O  O   . ARG A 1 13  ? -18.987 3.404   -0.148  1.00 94.21 13  A 1 
ATOM   86   C  CB  . ARG A 1 13  ? -20.034 6.596   -0.298  1.00 92.59 13  A 1 
ATOM   87   C  CG  . ARG A 1 13  ? -18.604 6.701   -0.865  1.00 89.77 13  A 1 
ATOM   88   C  CD  . ARG A 1 13  ? -18.406 7.992   -1.671  1.00 89.21 13  A 1 
ATOM   89   N  NE  . ARG A 1 13  ? -19.212 7.991   -2.892  1.00 84.90 13  A 1 
ATOM   90   C  CZ  . ARG A 1 13  ? -19.546 9.048   -3.607  1.00 85.75 13  A 1 
ATOM   91   N  NH1 . ARG A 1 13  ? -19.159 10.252  -3.286  1.00 76.95 13  A 1 
ATOM   92   N  NH2 . ARG A 1 13  ? -20.284 8.917   -4.676  1.00 76.19 13  A 1 
ATOM   93   N  N   . SER A 1 14  ? -20.921 3.768   -1.258  1.00 95.79 14  A 1 
ATOM   94   C  CA  . SER A 1 14  ? -20.726 2.699   -2.232  1.00 95.45 14  A 1 
ATOM   95   C  C   . SER A 1 14  ? -19.395 2.847   -2.971  1.00 96.00 14  A 1 
ATOM   96   O  O   . SER A 1 14  ? -19.109 3.904   -3.534  1.00 95.02 14  A 1 
ATOM   97   C  CB  . SER A 1 14  ? -21.872 2.714   -3.245  1.00 94.20 14  A 1 
ATOM   98   O  OG  . SER A 1 14  ? -21.672 1.705   -4.216  1.00 91.83 14  A 1 
ATOM   99   N  N   . SER A 1 15  ? -18.578 1.789   -2.986  1.00 95.94 15  A 1 
ATOM   100  C  CA  . SER A 1 15  ? -17.343 1.782   -3.779  1.00 96.27 15  A 1 
ATOM   101  C  C   . SER A 1 15  ? -17.634 1.732   -5.281  1.00 96.51 15  A 1 
ATOM   102  O  O   . SER A 1 15  ? -16.903 2.328   -6.071  1.00 95.16 15  A 1 
ATOM   103  C  CB  . SER A 1 15  ? -16.443 0.615   -3.362  1.00 95.13 15  A 1 
ATOM   104  O  OG  . SER A 1 15  ? -17.022 -0.627  -3.697  1.00 83.19 15  A 1 
ATOM   105  N  N   . PHE A 1 16  ? -18.716 1.073   -5.673  1.00 96.23 16  A 1 
ATOM   106  C  CA  . PHE A 1 16  ? -19.169 0.998   -7.054  1.00 96.12 16  A 1 
ATOM   107  C  C   . PHE A 1 16  ? -19.606 2.374   -7.579  1.00 96.40 16  A 1 
ATOM   108  O  O   . PHE A 1 16  ? -19.140 2.807   -8.623  1.00 95.33 16  A 1 
ATOM   109  C  CB  . PHE A 1 16  ? -20.297 -0.035  -7.165  1.00 95.30 16  A 1 
ATOM   110  C  CG  . PHE A 1 16  ? -20.863 -0.156  -8.559  1.00 95.71 16  A 1 
ATOM   111  C  CD1 . PHE A 1 16  ? -22.038 0.534   -8.918  1.00 94.81 16  A 1 
ATOM   112  C  CD2 . PHE A 1 16  ? -20.195 -0.930  -9.528  1.00 94.68 16  A 1 
ATOM   113  C  CE1 . PHE A 1 16  ? -22.548 0.438   -10.219 1.00 93.57 16  A 1 
ATOM   114  C  CE2 . PHE A 1 16  ? -20.703 -1.033  -10.827 1.00 93.54 16  A 1 
ATOM   115  C  CZ  . PHE A 1 16  ? -21.880 -0.345  -11.170 1.00 93.83 16  A 1 
ATOM   116  N  N   . GLU A 1 17  ? -20.407 3.100   -6.805  1.00 95.89 17  A 1 
ATOM   117  C  CA  . GLU A 1 17  ? -20.922 4.430   -7.165  1.00 95.52 17  A 1 
ATOM   118  C  C   . GLU A 1 17  ? -19.873 5.556   -7.061  1.00 96.13 17  A 1 
ATOM   119  O  O   . GLU A 1 17  ? -20.102 6.672   -7.519  1.00 94.70 17  A 1 
ATOM   120  C  CB  . GLU A 1 17  ? -22.135 4.748   -6.269  1.00 93.75 17  A 1 
ATOM   121  C  CG  . GLU A 1 17  ? -23.342 3.839   -6.517  1.00 85.12 17  A 1 
ATOM   122  C  CD  . GLU A 1 17  ? -23.887 3.952   -7.950  1.00 76.82 17  A 1 
ATOM   123  O  OE1 . GLU A 1 17  ? -24.441 2.962   -8.462  1.00 67.88 17  A 1 
ATOM   124  O  OE2 . GLU A 1 17  ? -23.735 5.040   -8.546  1.00 69.39 17  A 1 
ATOM   125  N  N   . ALA A 1 18  ? -18.718 5.287   -6.462  1.00 95.69 18  A 1 
ATOM   126  C  CA  . ALA A 1 18  ? -17.684 6.292   -6.296  1.00 96.09 18  A 1 
ATOM   127  C  C   . ALA A 1 18  ? -17.089 6.735   -7.654  1.00 96.91 18  A 1 
ATOM   128  O  O   . ALA A 1 18  ? -16.804 5.887   -8.509  1.00 96.25 18  A 1 
ATOM   129  C  CB  . ALA A 1 18  ? -16.602 5.755   -5.350  1.00 95.09 18  A 1 
ATOM   130  N  N   . PRO A 1 19  ? -16.799 8.037   -7.862  1.00 96.94 19  A 1 
ATOM   131  C  CA  . PRO A 1 19  ? -16.213 8.545   -9.105  1.00 96.84 19  A 1 
ATOM   132  C  C   . PRO A 1 19  ? -14.688 8.278   -9.195  1.00 97.01 19  A 1 
ATOM   133  O  O   . PRO A 1 19  ? -13.900 9.158   -9.527  1.00 94.94 19  A 1 
ATOM   134  C  CB  . PRO A 1 19  ? -16.584 10.028  -9.124  1.00 96.00 19  A 1 
ATOM   135  C  CG  . PRO A 1 19  ? -16.540 10.403  -7.652  1.00 94.45 19  A 1 
ATOM   136  C  CD  . PRO A 1 19  ? -17.086 9.138   -6.964  1.00 96.56 19  A 1 
ATOM   137  N  N   . MET A 1 20  ? -14.278 7.063   -8.836  1.00 97.28 20  A 1 
ATOM   138  C  CA  . MET A 1 20  ? -12.895 6.586   -8.845  1.00 97.07 20  A 1 
ATOM   139  C  C   . MET A 1 20  ? -12.868 5.058   -8.740  1.00 97.64 20  A 1 
ATOM   140  O  O   . MET A 1 20  ? -13.876 4.428   -8.399  1.00 96.47 20  A 1 
ATOM   141  C  CB  . MET A 1 20  ? -12.095 7.244   -7.701  1.00 93.79 20  A 1 
ATOM   142  C  CG  . MET A 1 20  ? -12.672 6.995   -6.308  1.00 89.52 20  A 1 
ATOM   143  S  SD  . MET A 1 20  ? -12.054 8.138   -5.040  1.00 89.59 20  A 1 
ATOM   144  C  CE  . MET A 1 20  ? -12.965 9.623   -5.465  1.00 80.44 20  A 1 
ATOM   145  N  N   . MET A 1 21  ? -11.721 4.442   -9.017  1.00 97.74 21  A 1 
ATOM   146  C  CA  . MET A 1 21  ? -11.547 2.988   -8.901  1.00 98.03 21  A 1 
ATOM   147  C  C   . MET A 1 21  ? -11.017 2.634   -7.510  1.00 98.01 21  A 1 
ATOM   148  O  O   . MET A 1 21  ? -9.870  2.911   -7.176  1.00 97.03 21  A 1 
ATOM   149  C  CB  . MET A 1 21  ? -10.632 2.468   -10.014 1.00 97.73 21  A 1 
ATOM   150  C  CG  . MET A 1 21  ? -11.227 2.693   -11.406 1.00 96.51 21  A 1 
ATOM   151  S  SD  . MET A 1 21  ? -12.768 1.798   -11.753 1.00 96.76 21  A 1 
ATOM   152  C  CE  . MET A 1 21  ? -12.108 0.166   -12.167 1.00 92.92 21  A 1 
ATOM   153  N  N   . VAL A 1 22  ? -11.870 2.006   -6.711  1.00 98.00 22  A 1 
ATOM   154  C  CA  . VAL A 1 22  ? -11.548 1.568   -5.340  1.00 98.04 22  A 1 
ATOM   155  C  C   . VAL A 1 22  ? -11.572 0.050   -5.276  1.00 97.90 22  A 1 
ATOM   156  O  O   . VAL A 1 22  ? -12.445 -0.588  -5.858  1.00 97.12 22  A 1 
ATOM   157  C  CB  . VAL A 1 22  ? -12.501 2.191   -4.309  1.00 97.45 22  A 1 
ATOM   158  C  CG1 . VAL A 1 22  ? -12.071 1.855   -2.878  1.00 95.51 22  A 1 
ATOM   159  C  CG2 . VAL A 1 22  ? -12.545 3.719   -4.440  1.00 95.86 22  A 1 
ATOM   160  N  N   . SER A 1 23  ? -10.616 -0.536  -4.568  1.00 97.92 23  A 1 
ATOM   161  C  CA  . SER A 1 23  ? -10.660 -1.942  -4.169  1.00 97.75 23  A 1 
ATOM   162  C  C   . SER A 1 23  ? -10.647 -2.022  -2.647  1.00 97.87 23  A 1 
ATOM   163  O  O   . SER A 1 23  ? -9.835  -1.366  -2.009  1.00 96.92 23  A 1 
ATOM   164  C  CB  . SER A 1 23  ? -9.483  -2.732  -4.750  1.00 97.07 23  A 1 
ATOM   165  O  OG  . SER A 1 23  ? -9.469  -2.663  -6.164  1.00 94.03 23  A 1 
ATOM   166  N  N   . VAL A 1 24  ? -11.537 -2.830  -2.093  1.00 97.87 24  A 1 
ATOM   167  C  CA  . VAL A 1 24  ? -11.535 -3.173  -0.666  1.00 97.59 24  A 1 
ATOM   168  C  C   . VAL A 1 24  ? -11.103 -4.626  -0.562  1.00 97.21 24  A 1 
ATOM   169  O  O   . VAL A 1 24  ? -11.766 -5.507  -1.101  1.00 96.13 24  A 1 
ATOM   170  C  CB  . VAL A 1 24  ? -12.906 -2.944  -0.019  1.00 96.80 24  A 1 
ATOM   171  C  CG1 . VAL A 1 24  ? -12.848 -3.222  1.488   1.00 94.93 24  A 1 
ATOM   172  C  CG2 . VAL A 1 24  ? -13.374 -1.494  -0.215  1.00 95.49 24  A 1 
ATOM   173  N  N   . ILE A 1 25  ? -9.967  -4.866  0.082   1.00 97.55 25  A 1 
ATOM   174  C  CA  . ILE A 1 25  ? -9.410  -6.204  0.264   1.00 97.26 25  A 1 
ATOM   175  C  C   . ILE A 1 25  ? -9.939  -6.760  1.576   1.00 96.82 25  A 1 
ATOM   176  O  O   . ILE A 1 25  ? -9.730  -6.170  2.639   1.00 95.56 25  A 1 
ATOM   177  C  CB  . ILE A 1 25  ? -7.869  -6.183  0.213   1.00 96.88 25  A 1 
ATOM   178  C  CG1 . ILE A 1 25  ? -7.395  -5.606  -1.146  1.00 95.13 25  A 1 
ATOM   179  C  CG2 . ILE A 1 25  ? -7.302  -7.589  0.442   1.00 95.92 25  A 1 
ATOM   180  C  CD1 . ILE A 1 25  ? -5.884  -5.405  -1.219  1.00 87.98 25  A 1 
ATOM   181  N  N   . ASP A 1 26  ? -10.604 -7.902  1.495   1.00 95.59 26  A 1 
ATOM   182  C  CA  . ASP A 1 26  ? -11.021 -8.657  2.661   1.00 94.66 26  A 1 
ATOM   183  C  C   . ASP A 1 26  ? -9.876  -9.566  3.131   1.00 95.38 26  A 1 
ATOM   184  O  O   . ASP A 1 26  ? -9.478  -10.511 2.446   1.00 94.21 26  A 1 
ATOM   185  C  CB  . ASP A 1 26  ? -12.301 -9.446  2.346   1.00 91.98 26  A 1 
ATOM   186  C  CG  . ASP A 1 26  ? -12.848 -10.207 3.559   1.00 88.21 26  A 1 
ATOM   187  O  OD1 . ASP A 1 26  ? -12.230 -10.136 4.642   1.00 83.93 26  A 1 
ATOM   188  O  OD2 . ASP A 1 26  ? -13.893 -10.868 3.396   1.00 82.53 26  A 1 
ATOM   189  N  N   . THR A 1 27  ? -9.340  -9.287  4.306   1.00 95.54 27  A 1 
ATOM   190  C  CA  . THR A 1 27  ? -8.232  -10.057 4.893   1.00 95.88 27  A 1 
ATOM   191  C  C   . THR A 1 27  ? -8.662  -11.439 5.373   1.00 96.06 27  A 1 
ATOM   192  O  O   . THR A 1 27  ? -7.806  -12.279 5.642   1.00 94.93 27  A 1 
ATOM   193  C  CB  . THR A 1 27  ? -7.586  -9.287  6.047   1.00 95.09 27  A 1 
ATOM   194  O  OG1 . THR A 1 27  ? -8.535  -9.033  7.057   1.00 87.00 27  A 1 
ATOM   195  C  CG2 . THR A 1 27  ? -7.023  -7.949  5.596   1.00 86.88 27  A 1 
ATOM   196  N  N   . SER A 1 28  ? -9.956  -11.691 5.488   1.00 95.36 28  A 1 
ATOM   197  C  CA  . SER A 1 28  ? -10.504 -12.994 5.862   1.00 95.00 28  A 1 
ATOM   198  C  C   . SER A 1 28  ? -10.665 -13.951 4.679   1.00 95.97 28  A 1 
ATOM   199  O  O   . SER A 1 28  ? -10.903 -15.140 4.883   1.00 94.57 28  A 1 
ATOM   200  C  CB  . SER A 1 28  ? -11.827 -12.814 6.611   1.00 93.07 28  A 1 
ATOM   201  O  OG  . SER A 1 28  ? -12.904 -12.513 5.752   1.00 84.61 28  A 1 
ATOM   202  N  N   . ALA A 1 29  ? -10.493 -13.463 3.442   1.00 96.02 29  A 1 
ATOM   203  C  CA  . ALA A 1 29  ? -10.536 -14.297 2.256   1.00 96.34 29  A 1 
ATOM   204  C  C   . ALA A 1 29  ? -9.412  -15.360 2.299   1.00 96.91 29  A 1 
ATOM   205  O  O   . ALA A 1 29  ? -8.304  -15.063 2.735   1.00 96.06 29  A 1 
ATOM   206  C  CB  . ALA A 1 29  ? -10.447 -13.417 1.011   1.00 95.52 29  A 1 
ATOM   207  N  N   . PRO A 1 30  ? -9.675  -16.595 1.839   1.00 96.97 30  A 1 
ATOM   208  C  CA  . PRO A 1 30  ? -8.722  -17.701 1.944   1.00 96.98 30  A 1 
ATOM   209  C  C   . PRO A 1 30  ? -7.331  -17.412 1.390   1.00 96.99 30  A 1 
ATOM   210  O  O   . PRO A 1 30  ? -6.332  -17.782 1.996   1.00 95.35 30  A 1 
ATOM   211  C  CB  . PRO A 1 30  ? -9.387  -18.861 1.198   1.00 96.21 30  A 1 
ATOM   212  C  CG  . PRO A 1 30  ? -10.866 -18.598 1.388   1.00 94.82 30  A 1 
ATOM   213  C  CD  . PRO A 1 30  ? -10.945 -17.075 1.329   1.00 96.91 30  A 1 
ATOM   214  N  N   . GLU A 1 31  ? -7.255  -16.698 0.264   1.00 96.27 31  A 1 
ATOM   215  C  CA  . GLU A 1 31  ? -6.009  -16.291 -0.387  1.00 95.10 31  A 1 
ATOM   216  C  C   . GLU A 1 31  ? -5.196  -15.278 0.440   1.00 95.83 31  A 1 
ATOM   217  O  O   . GLU A 1 31  ? -3.981  -15.211 0.293   1.00 94.45 31  A 1 
ATOM   218  C  CB  . GLU A 1 31  ? -6.306  -15.747 -1.798  1.00 92.65 31  A 1 
ATOM   219  C  CG  . GLU A 1 31  ? -7.203  -14.499 -1.890  1.00 85.37 31  A 1 
ATOM   220  C  CD  . GLU A 1 31  ? -8.715  -14.774 -1.963  1.00 84.19 31  A 1 
ATOM   221  O  OE1 . GLU A 1 31  ? -9.433  -13.913 -2.510  1.00 76.98 31  A 1 
ATOM   222  O  OE2 . GLU A 1 31  ? -9.168  -15.835 -1.478  1.00 80.53 31  A 1 
ATOM   223  N  N   . ASN A 1 32  ? -5.850  -14.541 1.339   1.00 97.05 32  A 1 
ATOM   224  C  CA  . ASN A 1 32  ? -5.219  -13.499 2.152   1.00 97.45 32  A 1 
ATOM   225  C  C   . ASN A 1 32  ? -4.862  -13.956 3.573   1.00 97.64 32  A 1 
ATOM   226  O  O   . ASN A 1 32  ? -3.994  -13.363 4.206   1.00 96.65 32  A 1 
ATOM   227  C  CB  . ASN A 1 32  ? -6.137  -12.272 2.166   1.00 96.98 32  A 1 
ATOM   228  C  CG  . ASN A 1 32  ? -6.241  -11.611 0.806   1.00 96.69 32  A 1 
ATOM   229  O  OD1 . ASN A 1 32  ? -5.308  -11.550 0.031   1.00 91.55 32  A 1 
ATOM   230  N  ND2 . ASN A 1 32  ? -7.392  -11.053 0.498   1.00 91.43 32  A 1 
ATOM   231  N  N   . GLN A 1 33  ? -5.479  -15.031 4.076   1.00 97.19 33  A 1 
ATOM   232  C  CA  . GLN A 1 33  ? -5.216  -15.533 5.438   1.00 97.12 33  A 1 
ATOM   233  C  C   . GLN A 1 33  ? -3.767  -15.979 5.642   1.00 97.36 33  A 1 
ATOM   234  O  O   . GLN A 1 33  ? -3.254  -15.946 6.766   1.00 96.21 33  A 1 
ATOM   235  C  CB  . GLN A 1 33  ? -6.148  -16.714 5.734   1.00 96.58 33  A 1 
ATOM   236  C  CG  . GLN A 1 33  ? -7.615  -16.292 5.897   1.00 94.58 33  A 1 
ATOM   237  C  CD  . GLN A 1 33  ? -8.547  -17.498 6.032   1.00 93.75 33  A 1 
ATOM   238  O  OE1 . GLN A 1 33  ? -8.137  -18.630 6.226   1.00 84.86 33  A 1 
ATOM   239  N  NE2 . GLN A 1 33  ? -9.831  -17.290 5.932   1.00 83.27 33  A 1 
ATOM   240  N  N   . THR A 1 34  ? -3.089  -16.403 4.571   1.00 97.42 34  A 1 
ATOM   241  C  CA  . THR A 1 34  ? -1.704  -16.889 4.615   1.00 97.21 34  A 1 
ATOM   242  C  C   . THR A 1 34  ? -0.662  -15.823 4.263   1.00 97.16 34  A 1 
ATOM   243  O  O   . THR A 1 34  ? 0.512   -16.157 4.107   1.00 94.97 34  A 1 
ATOM   244  C  CB  . THR A 1 34  ? -1.522  -18.134 3.739   1.00 96.52 34  A 1 
ATOM   245  O  OG1 . THR A 1 34  ? -1.839  -17.859 2.396   1.00 92.54 34  A 1 
ATOM   246  C  CG2 . THR A 1 34  ? -2.414  -19.291 4.199   1.00 92.42 34  A 1 
ATOM   247  N  N   . ALA A 1 35  ? -1.062  -14.559 4.137   1.00 97.22 35  A 1 
ATOM   248  C  CA  . ALA A 1 35  ? -0.144  -13.450 3.906   1.00 97.19 35  A 1 
ATOM   249  C  C   . ALA A 1 35  ? 0.861   -13.326 5.064   1.00 97.10 35  A 1 
ATOM   250  O  O   . ALA A 1 35  ? 0.523   -13.556 6.229   1.00 95.99 35  A 1 
ATOM   251  C  CB  . ALA A 1 35  ? -0.944  -12.158 3.714   1.00 96.60 35  A 1 
ATOM   252  N  N   . THR A 1 36  ? 2.103   -12.955 4.746   1.00 96.71 36  A 1 
ATOM   253  C  CA  . THR A 1 36  ? 3.205   -12.868 5.715   1.00 96.34 36  A 1 
ATOM   254  C  C   . THR A 1 36  ? 3.670   -11.440 5.974   1.00 96.64 36  A 1 
ATOM   255  O  O   . THR A 1 36  ? 4.296   -11.171 7.000   1.00 93.78 36  A 1 
ATOM   256  C  CB  . THR A 1 36  ? 4.394   -13.739 5.289   1.00 94.73 36  A 1 
ATOM   257  O  OG1 . THR A 1 36  ? 4.846   -13.365 4.010   1.00 87.46 36  A 1 
ATOM   258  C  CG2 . THR A 1 36  ? 4.037   -15.226 5.238   1.00 86.59 36  A 1 
ATOM   259  N  N   . SER A 1 37  ? 3.317   -10.488 5.101   1.00 96.75 37  A 1 
ATOM   260  C  CA  . SER A 1 37  ? 3.574   -9.058  5.265   1.00 96.61 37  A 1 
ATOM   261  C  C   . SER A 1 37  ? 2.345   -8.229  4.880   1.00 97.25 37  A 1 
ATOM   262  O  O   . SER A 1 37  ? 1.432   -8.715  4.207   1.00 96.51 37  A 1 
ATOM   263  C  CB  . SER A 1 37  ? 4.797   -8.648  4.433   1.00 95.65 37  A 1 
ATOM   264  O  OG  . SER A 1 37  ? 4.485   -8.669  3.053   1.00 92.49 37  A 1 
ATOM   265  N  N   . ALA A 1 38  ? 2.310   -6.961  5.279   1.00 97.27 38  A 1 
ATOM   266  C  CA  . ALA A 1 38  ? 1.230   -6.050  4.910   1.00 97.51 38  A 1 
ATOM   267  C  C   . ALA A 1 38  ? 1.097   -5.886  3.389   1.00 97.71 38  A 1 
ATOM   268  O  O   . ALA A 1 38  ? -0.016  -5.783  2.868   1.00 96.77 38  A 1 
ATOM   269  C  CB  . ALA A 1 38  ? 1.485   -4.703  5.583   1.00 97.07 38  A 1 
ATOM   270  N  N   . THR A 1 39  ? 2.213   -5.887  2.661   1.00 97.30 39  A 1 
ATOM   271  C  CA  . THR A 1 39  ? 2.245   -5.749  1.203   1.00 97.20 39  A 1 
ATOM   272  C  C   . THR A 1 39  ? 1.858   -7.038  0.476   1.00 97.40 39  A 1 
ATOM   273  O  O   . THR A 1 39  ? 1.398   -6.957  -0.659  1.00 95.96 39  A 1 
ATOM   274  C  CB  . THR A 1 39  ? 3.615   -5.261  0.729   1.00 95.98 39  A 1 
ATOM   275  O  OG1 . THR A 1 39  ? 4.627   -6.017  1.330   1.00 88.59 39  A 1 
ATOM   276  C  CG2 . THR A 1 39  ? 3.848   -3.805  1.113   1.00 88.35 39  A 1 
ATOM   277  N  N   . ASP A 1 40  ? 1.934   -8.208  1.104   1.00 97.01 40  A 1 
ATOM   278  C  CA  . ASP A 1 40  ? 1.455   -9.458  0.503   1.00 96.54 40  A 1 
ATOM   279  C  C   . ASP A 1 40  ? -0.039  -9.406  0.162   1.00 97.36 40  A 1 
ATOM   280  O  O   . ASP A 1 40  ? -0.459  -9.964  -0.848  1.00 96.10 40  A 1 
ATOM   281  C  CB  . ASP A 1 40  ? 1.712   -10.664 1.416   1.00 94.16 40  A 1 
ATOM   282  C  CG  . ASP A 1 40  ? 3.158   -11.130 1.468   1.00 91.00 40  A 1 
ATOM   283  O  OD1 . ASP A 1 40  ? 3.952   -10.754 0.583   1.00 88.41 40  A 1 
ATOM   284  O  OD2 . ASP A 1 40  ? 3.451   -11.932 2.387   1.00 88.59 40  A 1 
ATOM   285  N  N   . LEU A 1 41  ? -0.819  -8.649  0.938   1.00 97.36 41  A 1 
ATOM   286  C  CA  . LEU A 1 41  ? -2.243  -8.400  0.678   1.00 97.70 41  A 1 
ATOM   287  C  C   . LEU A 1 41  ? -2.486  -7.640  -0.638  1.00 97.83 41  A 1 
ATOM   288  O  O   . LEU A 1 41  ? -3.615  -7.590  -1.116  1.00 96.93 41  A 1 
ATOM   289  C  CB  . LEU A 1 41  ? -2.843  -7.616  1.861   1.00 97.59 41  A 1 
ATOM   290  C  CG  . LEU A 1 41  ? -2.803  -8.349  3.215   1.00 97.17 41  A 1 
ATOM   291  C  CD1 . LEU A 1 41  ? -3.278  -7.418  4.326   1.00 96.42 41  A 1 
ATOM   292  C  CD2 . LEU A 1 41  ? -3.704  -9.584  3.213   1.00 95.93 41  A 1 
ATOM   293  N  N   . LEU A 1 42  ? -1.449  -7.071  -1.244  1.00 97.83 42  A 1 
ATOM   294  C  CA  . LEU A 1 42  ? -1.516  -6.318  -2.500  1.00 97.96 42  A 1 
ATOM   295  C  C   . LEU A 1 42  ? -1.067  -7.140  -3.718  1.00 97.99 42  A 1 
ATOM   296  O  O   . LEU A 1 42  ? -1.219  -6.675  -4.846  1.00 96.90 42  A 1 
ATOM   297  C  CB  . LEU A 1 42  ? -0.672  -5.033  -2.361  1.00 97.85 42  A 1 
ATOM   298  C  CG  . LEU A 1 42  ? -0.934  -4.194  -1.098  1.00 97.57 42  A 1 
ATOM   299  C  CD1 . LEU A 1 42  ? 0.011   -2.993  -1.071  1.00 97.11 42  A 1 
ATOM   300  C  CD2 . LEU A 1 42  ? -2.372  -3.683  -1.030  1.00 96.63 42  A 1 
ATOM   301  N  N   . ARG A 1 43  ? -0.523  -8.349  -3.524  1.00 97.40 43  A 1 
ATOM   302  C  CA  . ARG A 1 43  ? 0.103   -9.149  -4.600  1.00 96.80 43  A 1 
ATOM   303  C  C   . ARG A 1 43  ? -0.860  -9.574  -5.701  1.00 96.91 43  A 1 
ATOM   304  O  O   . ARG A 1 43  ? -0.425  -9.762  -6.836  1.00 95.03 43  A 1 
ATOM   305  C  CB  . ARG A 1 43  ? 0.783   -10.394 -4.025  1.00 95.07 43  A 1 
ATOM   306  C  CG  . ARG A 1 43  ? 2.072   -10.064 -3.293  1.00 88.15 43  A 1 
ATOM   307  C  CD  . ARG A 1 43  ? 2.792   -11.345 -2.856  1.00 85.53 43  A 1 
ATOM   308  N  NE  . ARG A 1 43  ? 3.996   -11.060 -2.067  1.00 83.97 43  A 1 
ATOM   309  C  CZ  . ARG A 1 43  ? 5.196   -10.671 -2.495  1.00 82.87 43  A 1 
ATOM   310  N  NH1 . ARG A 1 43  ? 5.482   -10.564 -3.760  1.00 72.88 43  A 1 
ATOM   311  N  NH2 . ARG A 1 43  ? 6.100   -10.389 -1.625  1.00 78.05 43  A 1 
ATOM   312  N  N   . HIS A 1 44  ? -2.142  -9.708  -5.390  1.00 97.19 44  A 1 
ATOM   313  C  CA  . HIS A 1 44  ? -3.158  -10.147 -6.343  1.00 97.27 44  A 1 
ATOM   314  C  C   . HIS A 1 44  ? -3.969  -8.984  -6.937  1.00 97.73 44  A 1 
ATOM   315  O  O   . HIS A 1 44  ? -5.058  -9.180  -7.462  1.00 96.48 44  A 1 
ATOM   316  C  CB  . HIS A 1 44  ? -4.046  -11.212 -5.675  1.00 96.13 44  A 1 
ATOM   317  C  CG  . HIS A 1 44  ? -3.262  -12.377 -5.115  1.00 94.83 44  A 1 
ATOM   318  N  ND1 . HIS A 1 44  ? -3.311  -12.835 -3.820  1.00 79.70 44  A 1 
ATOM   319  C  CD2 . HIS A 1 44  ? -2.359  -13.158 -5.783  1.00 80.92 44  A 1 
ATOM   320  C  CE1 . HIS A 1 44  ? -2.470  -13.880 -3.708  1.00 82.78 44  A 1 
ATOM   321  N  NE2 . HIS A 1 44  ? -1.865  -14.104 -4.879  1.00 86.20 44  A 1 
ATOM   322  N  N   . VAL A 1 45  ? -3.451  -7.755  -6.861  1.00 97.73 45  A 1 
ATOM   323  C  CA  . VAL A 1 45  ? -4.132  -6.563  -7.385  1.00 97.89 45  A 1 
ATOM   324  C  C   . VAL A 1 45  ? -3.419  -6.069  -8.643  1.00 98.06 45  A 1 
ATOM   325  O  O   . VAL A 1 45  ? -2.327  -5.505  -8.548  1.00 97.32 45  A 1 
ATOM   326  C  CB  . VAL A 1 45  ? -4.231  -5.461  -6.317  1.00 97.13 45  A 1 
ATOM   327  C  CG1 . VAL A 1 45  ? -5.031  -4.269  -6.848  1.00 95.20 45  A 1 
ATOM   328  C  CG2 . VAL A 1 45  ? -4.926  -5.977  -5.057  1.00 95.72 45  A 1 
ATOM   329  N  N   . PRO A 1 46  ? -4.022  -6.217  -9.840  1.00 98.17 46  A 1 
ATOM   330  C  CA  . PRO A 1 46  ? -3.438  -5.703  -11.069 1.00 98.10 46  A 1 
ATOM   331  C  C   . PRO A 1 46  ? -3.190  -4.187  -11.002 1.00 98.03 46  A 1 
ATOM   332  O  O   . PRO A 1 46  ? -4.027  -3.427  -10.535 1.00 97.08 46  A 1 
ATOM   333  C  CB  . PRO A 1 46  ? -4.420  -6.058  -12.187 1.00 97.75 46  A 1 
ATOM   334  C  CG  . PRO A 1 46  ? -5.122  -7.295  -11.632 1.00 96.68 46  A 1 
ATOM   335  C  CD  . PRO A 1 46  ? -5.215  -6.978  -10.141 1.00 98.04 46  A 1 
ATOM   336  N  N   . GLY A 1 47  ? -2.031  -3.765  -11.508 1.00 97.88 47  A 1 
ATOM   337  C  CA  . GLY A 1 47  ? -1.587  -2.372  -11.443 1.00 97.78 47  A 1 
ATOM   338  C  C   . GLY A 1 47  ? -0.823  -2.005  -10.176 1.00 97.71 47  A 1 
ATOM   339  O  O   . GLY A 1 47  ? -0.360  -0.871  -10.070 1.00 96.12 47  A 1 
ATOM   340  N  N   . ILE A 1 48  ? -0.675  -2.946  -9.247  1.00 97.75 48  A 1 
ATOM   341  C  CA  . ILE A 1 48  ? 0.259   -2.837  -8.126  1.00 97.88 48  A 1 
ATOM   342  C  C   . ILE A 1 48  ? 1.418   -3.803  -8.372  1.00 97.40 48  A 1 
ATOM   343  O  O   . ILE A 1 48  ? 1.212   -4.986  -8.616  1.00 96.41 48  A 1 
ATOM   344  C  CB  . ILE A 1 48  ? -0.425  -3.078  -6.769  1.00 97.85 48  A 1 
ATOM   345  C  CG1 . ILE A 1 48  ? -1.534  -2.025  -6.567  1.00 97.11 48  A 1 
ATOM   346  C  CG2 . ILE A 1 48  ? 0.612   -3.035  -5.630  1.00 97.39 48  A 1 
ATOM   347  C  CD1 . ILE A 1 48  ? -2.229  -2.070  -5.203  1.00 96.12 48  A 1 
ATOM   348  N  N   . THR A 1 49  ? 2.629   -3.286  -8.287  1.00 97.23 49  A 1 
ATOM   349  C  CA  . THR A 1 49  ? 3.849   -4.100  -8.242  1.00 96.65 49  A 1 
ATOM   350  C  C   . THR A 1 49  ? 4.615   -3.777  -6.972  1.00 96.86 49  A 1 
ATOM   351  O  O   . THR A 1 49  ? 4.578   -2.652  -6.477  1.00 95.42 49  A 1 
ATOM   352  C  CB  . THR A 1 49  ? 4.731   -3.925  -9.479  1.00 94.60 49  A 1 
ATOM   353  O  OG1 . THR A 1 49  ? 5.042   -2.576  -9.722  1.00 80.04 49  A 1 
ATOM   354  C  CG2 . THR A 1 49  ? 4.042   -4.463  -10.723 1.00 78.74 49  A 1 
ATOM   355  N  N   . LEU A 1 50  ? 5.283   -4.785  -6.425  1.00 96.24 50  A 1 
ATOM   356  C  CA  . LEU A 1 50  ? 6.133   -4.645  -5.259  1.00 95.91 50  A 1 
ATOM   357  C  C   . LEU A 1 50  ? 7.590   -4.736  -5.701  1.00 94.61 50  A 1 
ATOM   358  O  O   . LEU A 1 50  ? 7.972   -5.690  -6.394  1.00 92.18 50  A 1 
ATOM   359  C  CB  . LEU A 1 50  ? 5.795   -5.724  -4.210  1.00 95.66 50  A 1 
ATOM   360  C  CG  . LEU A 1 50  ? 4.335   -5.700  -3.727  1.00 94.83 50  A 1 
ATOM   361  C  CD1 . LEU A 1 50  ? 4.106   -6.824  -2.719  1.00 93.33 50  A 1 
ATOM   362  C  CD2 . LEU A 1 50  ? 3.960   -4.375  -3.055  1.00 92.60 50  A 1 
ATOM   363  N  N   . ASP A 1 51  ? 8.378   -3.750  -5.291  1.00 93.61 51  A 1 
ATOM   364  C  CA  . ASP A 1 51  ? 9.822   -3.815  -5.406  1.00 91.79 51  A 1 
ATOM   365  C  C   . ASP A 1 51  ? 10.396  -4.741  -4.324  1.00 91.63 51  A 1 
ATOM   366  O  O   . ASP A 1 51  ? 9.708   -5.185  -3.408  1.00 83.37 51  A 1 
ATOM   367  C  CB  . ASP A 1 51  ? 10.422  -2.390  -5.339  1.00 87.08 51  A 1 
ATOM   368  C  CG  . ASP A 1 51  ? 10.049  -1.532  -6.545  1.00 84.79 51  A 1 
ATOM   369  O  OD1 . ASP A 1 51  ? 9.810   -2.086  -7.642  1.00 78.17 51  A 1 
ATOM   370  O  OD2 . ASP A 1 51  ? 10.009  -0.291  -6.407  1.00 79.56 51  A 1 
ATOM   371  N  N   . GLY A 1 52  ? 11.673  -5.043  -4.440  1.00 91.70 52  A 1 
ATOM   372  C  CA  . GLY A 1 52  ? 12.348  -5.912  -3.483  1.00 92.36 52  A 1 
ATOM   373  C  C   . GLY A 1 52  ? 12.010  -7.394  -3.656  1.00 93.61 52  A 1 
ATOM   374  O  O   . GLY A 1 52  ? 11.551  -7.860  -4.695  1.00 89.56 52  A 1 
ATOM   375  N  N   . THR A 1 53  ? 12.317  -8.148  -2.603  1.00 94.56 53  A 1 
ATOM   376  C  CA  . THR A 1 53  ? 12.145  -9.605  -2.537  1.00 94.69 53  A 1 
ATOM   377  C  C   . THR A 1 53  ? 10.989  -9.967  -1.593  1.00 94.34 53  A 1 
ATOM   378  O  O   . THR A 1 53  ? 10.191  -9.108  -1.195  1.00 90.70 53  A 1 
ATOM   379  C  CB  . THR A 1 53  ? 13.464  -10.277 -2.105  1.00 93.69 53  A 1 
ATOM   380  O  OG1 . THR A 1 53  ? 13.764  -9.958  -0.768  1.00 87.79 53  A 1 
ATOM   381  C  CG2 . THR A 1 53  ? 14.661  -9.897  -2.963  1.00 88.84 53  A 1 
ATOM   382  N  N   . GLY A 1 54  ? 10.903  -11.230 -1.179  1.00 95.18 54  A 1 
ATOM   383  C  CA  . GLY A 1 54  ? 9.985   -11.634 -0.118  1.00 95.28 54  A 1 
ATOM   384  C  C   . GLY A 1 54  ? 10.322  -11.069 1.274   1.00 96.32 54  A 1 
ATOM   385  O  O   . GLY A 1 54  ? 9.476   -11.135 2.162   1.00 94.56 54  A 1 
ATOM   386  N  N   . ARG A 1 55  ? 11.514  -10.489 1.471   1.00 97.01 55  A 1 
ATOM   387  C  CA  . ARG A 1 55  ? 11.924  -9.867  2.743   1.00 97.11 55  A 1 
ATOM   388  C  C   . ARG A 1 55  ? 11.087  -8.623  3.019   1.00 97.28 55  A 1 
ATOM   389  O  O   . ARG A 1 55  ? 10.764  -7.883  2.093   1.00 95.74 55  A 1 
ATOM   390  C  CB  . ARG A 1 55  ? 13.412  -9.496  2.729   1.00 96.07 55  A 1 
ATOM   391  C  CG  . ARG A 1 55  ? 14.338  -10.669 2.410   1.00 94.53 55  A 1 
ATOM   392  C  CD  . ARG A 1 55  ? 15.796  -10.229 2.478   1.00 94.68 55  A 1 
ATOM   393  N  NE  . ARG A 1 55  ? 16.691  -11.275 1.956   1.00 93.84 55  A 1 
ATOM   394  C  CZ  . ARG A 1 55  ? 17.303  -11.285 0.776   1.00 95.52 55  A 1 
ATOM   395  N  NH1 . ARG A 1 55  ? 17.174  -10.332 -0.095  1.00 89.24 55  A 1 
ATOM   396  N  NH2 . ARG A 1 55  ? 18.084  -12.269 0.456   1.00 89.96 55  A 1 
ATOM   397  N  N   . THR A 1 56  ? 10.794  -8.352  4.284   1.00 97.42 56  A 1 
ATOM   398  C  CA  . THR A 1 56  ? 9.945   -7.218  4.671   1.00 97.40 56  A 1 
ATOM   399  C  C   . THR A 1 56  ? 10.583  -5.872  4.340   1.00 97.47 56  A 1 
ATOM   400  O  O   . THR A 1 56  ? 9.911   -4.978  3.829   1.00 96.20 56  A 1 
ATOM   401  C  CB  . THR A 1 56  ? 9.624   -7.289  6.170   1.00 97.07 56  A 1 
ATOM   402  O  OG1 . THR A 1 56  ? 9.103   -8.555  6.501   1.00 93.03 56  A 1 
ATOM   403  C  CG2 . THR A 1 56  ? 8.574   -6.256  6.583   1.00 93.50 56  A 1 
ATOM   404  N  N   . ASN A 1 57  ? 11.886  -5.722  4.581   1.00 97.23 57  A 1 
ATOM   405  C  CA  . ASN A 1 57  ? 12.631  -4.528  4.202   1.00 97.46 57  A 1 
ATOM   406  C  C   . ASN A 1 57  ? 12.891  -4.511  2.688   1.00 97.11 57  A 1 
ATOM   407  O  O   . ASN A 1 57  ? 13.442  -5.462  2.129   1.00 95.14 57  A 1 
ATOM   408  C  CB  . ASN A 1 57  ? 13.927  -4.426  5.013   1.00 97.27 57  A 1 
ATOM   409  C  CG  . ASN A 1 57  ? 13.669  -4.100  6.473   1.00 97.31 57  A 1 
ATOM   410  O  OD1 . ASN A 1 57  ? 13.444  -4.962  7.300   1.00 89.28 57  A 1 
ATOM   411  N  ND2 . ASN A 1 57  ? 13.686  -2.840  6.836   1.00 89.38 57  A 1 
ATOM   412  N  N   . GLY A 1 58  ? 12.504  -3.420  2.037   1.00 96.92 58  A 1 
ATOM   413  C  CA  . GLY A 1 58  ? 12.633  -3.221  0.598   1.00 96.64 58  A 1 
ATOM   414  C  C   . GLY A 1 58  ? 11.367  -3.515  -0.212  1.00 96.51 58  A 1 
ATOM   415  O  O   . GLY A 1 58  ? 11.388  -3.335  -1.430  1.00 93.75 58  A 1 
ATOM   416  N  N   . GLN A 1 59  ? 10.271  -3.935  0.426   1.00 96.92 59  A 1 
ATOM   417  C  CA  . GLN A 1 59  ? 8.975   -4.120  -0.237  1.00 96.80 59  A 1 
ATOM   418  C  C   . GLN A 1 59  ? 8.252   -2.781  -0.431  1.00 96.82 59  A 1 
ATOM   419  O  O   . GLN A 1 59  ? 7.307   -2.440  0.283   1.00 94.77 59  A 1 
ATOM   420  C  CB  . GLN A 1 59  ? 8.101   -5.124  0.534   1.00 95.43 59  A 1 
ATOM   421  C  CG  . GLN A 1 59  ? 8.611   -6.567  0.440   1.00 88.58 59  A 1 
ATOM   422  C  CD  . GLN A 1 59  ? 7.651   -7.568  1.075   1.00 86.67 59  A 1 
ATOM   423  O  OE1 . GLN A 1 59  ? 6.570   -7.258  1.554   1.00 77.63 59  A 1 
ATOM   424  N  NE2 . GLN A 1 59  ? 7.993   -8.837  1.093   1.00 75.54 59  A 1 
ATOM   425  N  N   . ASP A 1 60  ? 8.696   -2.022  -1.431  1.00 97.04 60  A 1 
ATOM   426  C  CA  . ASP A 1 60  ? 8.085   -0.756  -1.817  1.00 96.74 60  A 1 
ATOM   427  C  C   . ASP A 1 60  ? 6.943   -0.969  -2.824  1.00 96.99 60  A 1 
ATOM   428  O  O   . ASP A 1 60  ? 6.969   -1.870  -3.662  1.00 95.22 60  A 1 
ATOM   429  C  CB  . ASP A 1 60  ? 9.156   0.200   -2.365  1.00 95.15 60  A 1 
ATOM   430  C  CG  . ASP A 1 60  ? 10.074  0.764   -1.274  1.00 93.14 60  A 1 
ATOM   431  O  OD1 . ASP A 1 60  ? 9.594   0.962   -0.134  1.00 88.76 60  A 1 
ATOM   432  O  OD2 . ASP A 1 60  ? 11.247  1.086   -1.576  1.00 88.80 60  A 1 
ATOM   433  N  N   . VAL A 1 61  ? 5.910   -0.118  -2.751  1.00 97.42 61  A 1 
ATOM   434  C  CA  . VAL A 1 61  ? 4.703   -0.228  -3.584  1.00 97.62 61  A 1 
ATOM   435  C  C   . VAL A 1 61  ? 4.806   0.684   -4.795  1.00 97.43 61  A 1 
ATOM   436  O  O   . VAL A 1 61  ? 5.077   1.875   -4.655  1.00 96.11 61  A 1 
ATOM   437  C  CB  . VAL A 1 61  ? 3.438   0.091   -2.768  1.00 96.63 61  A 1 
ATOM   438  C  CG1 . VAL A 1 61  ? 2.178   -0.018  -3.628  1.00 88.98 61  A 1 
ATOM   439  C  CG2 . VAL A 1 61  ? 3.284   -0.870  -1.588  1.00 88.16 61  A 1 
ATOM   440  N  N   . ASN A 1 62  ? 4.487   0.160   -5.979  1.00 97.26 62  A 1 
ATOM   441  C  CA  . ASN A 1 62  ? 4.262   0.938   -7.190  1.00 97.08 62  A 1 
ATOM   442  C  C   . ASN A 1 62  ? 2.804   0.836   -7.626  1.00 97.69 62  A 1 
ATOM   443  O  O   . ASN A 1 62  ? 2.246   -0.260  -7.699  1.00 97.02 62  A 1 
ATOM   444  C  CB  . ASN A 1 62  ? 5.199   0.481   -8.316  1.00 95.75 62  A 1 
ATOM   445  C  CG  . ASN A 1 62  ? 6.667   0.528   -7.945  1.00 94.07 62  A 1 
ATOM   446  O  OD1 . ASN A 1 62  ? 7.347   1.508   -8.171  1.00 84.75 62  A 1 
ATOM   447  N  ND2 . ASN A 1 62  ? 7.189   -0.545  -7.394  1.00 83.52 62  A 1 
ATOM   448  N  N   . MET A 1 63  ? 2.181   1.978   -7.974  1.00 97.52 63  A 1 
ATOM   449  C  CA  . MET A 1 63  ? 0.801   2.050   -8.456  1.00 97.93 63  A 1 
ATOM   450  C  C   . MET A 1 63  ? 0.580   3.303   -9.301  1.00 97.84 63  A 1 
ATOM   451  O  O   . MET A 1 63  ? 1.095   4.380   -8.990  1.00 96.92 63  A 1 
ATOM   452  C  CB  . MET A 1 63  ? -0.162  2.009   -7.258  1.00 97.71 63  A 1 
ATOM   453  C  CG  . MET A 1 63  ? -1.639  1.951   -7.681  1.00 97.41 63  A 1 
ATOM   454  S  SD  . MET A 1 63  ? -2.837  1.822   -6.329  1.00 97.37 63  A 1 
ATOM   455  C  CE  . MET A 1 63  ? -2.593  3.399   -5.478  1.00 93.85 63  A 1 
ATOM   456  N  N   . ARG A 1 64  ? -0.226  3.196   -10.355 1.00 97.63 64  A 1 
ATOM   457  C  CA  . ARG A 1 64  ? -0.601  4.327   -11.227 1.00 97.55 64  A 1 
ATOM   458  C  C   . ARG A 1 64  ? 0.607   5.121   -11.767 1.00 97.24 64  A 1 
ATOM   459  O  O   . ARG A 1 64  ? 0.520   6.329   -11.982 1.00 94.15 64  A 1 
ATOM   460  C  CB  . ARG A 1 64  ? -1.636  5.225   -10.514 1.00 96.92 64  A 1 
ATOM   461  C  CG  . ARG A 1 64  ? -3.048  4.601   -10.451 1.00 94.40 64  A 1 
ATOM   462  C  CD  . ARG A 1 64  ? -3.770  4.801   -11.775 1.00 93.77 64  A 1 
ATOM   463  N  NE  . ARG A 1 64  ? -5.124  4.232   -11.779 1.00 94.03 64  A 1 
ATOM   464  C  CZ  . ARG A 1 64  ? -6.260  4.861   -12.034 1.00 95.67 64  A 1 
ATOM   465  N  NH1 . ARG A 1 64  ? -6.330  6.132   -12.279 1.00 88.52 64  A 1 
ATOM   466  N  NH2 . ARG A 1 64  ? -7.370  4.190   -12.060 1.00 89.44 64  A 1 
ATOM   467  N  N   . GLY A 1 65  ? 1.715   4.439   -12.018 1.00 96.53 65  A 1 
ATOM   468  C  CA  . GLY A 1 65  ? 2.943   5.033   -12.550 1.00 95.91 65  A 1 
ATOM   469  C  C   . GLY A 1 65  ? 3.827   5.723   -11.519 1.00 96.29 65  A 1 
ATOM   470  O  O   . GLY A 1 65  ? 4.783   6.382   -11.908 1.00 94.27 65  A 1 
ATOM   471  N  N   . TYR A 1 66  ? 3.521   5.581   -10.240 1.00 96.91 66  A 1 
ATOM   472  C  CA  . TYR A 1 66  ? 4.309   6.108   -9.138  1.00 97.28 66  A 1 
ATOM   473  C  C   . TYR A 1 66  ? 4.917   4.981   -8.296  1.00 97.01 66  A 1 
ATOM   474  O  O   . TYR A 1 66  ? 4.283   3.955   -8.081  1.00 95.72 66  A 1 
ATOM   475  C  CB  . TYR A 1 66  ? 3.457   7.033   -8.274  1.00 97.38 66  A 1 
ATOM   476  C  CG  . TYR A 1 66  ? 3.062   8.306   -8.988  1.00 97.80 66  A 1 
ATOM   477  C  CD1 . TYR A 1 66  ? 3.954   9.403   -8.999  1.00 96.92 66  A 1 
ATOM   478  C  CD2 . TYR A 1 66  ? 1.848   8.390   -9.682  1.00 96.89 66  A 1 
ATOM   479  C  CE1 . TYR A 1 66  ? 3.631   10.571  -9.687  1.00 96.76 66  A 1 
ATOM   480  C  CE2 . TYR A 1 66  ? 1.515   9.570   -10.386 1.00 96.81 66  A 1 
ATOM   481  C  CZ  . TYR A 1 66  ? 2.413   10.653  -10.386 1.00 97.49 66  A 1 
ATOM   482  O  OH  . TYR A 1 66  ? 2.103   11.792  -11.079 1.00 97.13 66  A 1 
ATOM   483  N  N   . ASP A 1 67  ? 6.121   5.216   -7.803  1.00 96.40 67  A 1 
ATOM   484  C  CA  . ASP A 1 67  ? 6.747   4.414   -6.754  1.00 96.06 67  A 1 
ATOM   485  C  C   . ASP A 1 67  ? 6.220   4.795   -5.357  1.00 96.82 67  A 1 
ATOM   486  O  O   . ASP A 1 67  ? 5.309   5.621   -5.221  1.00 96.19 67  A 1 
ATOM   487  C  CB  . ASP A 1 67  ? 8.285   4.522   -6.876  1.00 93.94 67  A 1 
ATOM   488  C  CG  . ASP A 1 67  ? 8.874   5.912   -6.607  1.00 92.68 67  A 1 
ATOM   489  O  OD1 . ASP A 1 67  ? 8.242   6.751   -5.931  1.00 89.11 67  A 1 
ATOM   490  O  OD2 . ASP A 1 67  ? 10.010  6.174   -7.049  1.00 87.21 67  A 1 
ATOM   491  N  N   . HIS A 1 68  ? 6.799   4.216   -4.308  1.00 96.40 68  A 1 
ATOM   492  C  CA  . HIS A 1 68  ? 6.404   4.443   -2.920  1.00 96.97 68  A 1 
ATOM   493  C  C   . HIS A 1 68  ? 6.366   5.927   -2.492  1.00 97.52 68  A 1 
ATOM   494  O  O   . HIS A 1 68  ? 5.614   6.298   -1.589  1.00 96.82 68  A 1 
ATOM   495  C  CB  . HIS A 1 68  ? 7.356   3.672   -1.991  1.00 96.09 68  A 1 
ATOM   496  C  CG  . HIS A 1 68  ? 8.762   4.198   -1.966  1.00 95.33 68  A 1 
ATOM   497  N  ND1 . HIS A 1 68  ? 9.800   3.820   -2.791  1.00 84.41 68  A 1 
ATOM   498  C  CD2 . HIS A 1 68  ? 9.275   5.162   -1.124  1.00 87.00 68  A 1 
ATOM   499  C  CE1 . HIS A 1 68  ? 10.893  4.526   -2.454  1.00 88.40 68  A 1 
ATOM   500  N  NE2 . HIS A 1 68  ? 10.609  5.355   -1.449  1.00 90.64 68  A 1 
ATOM   501  N  N   . ARG A 1 69  ? 7.121   6.811   -3.157  1.00 96.81 69  A 1 
ATOM   502  C  CA  . ARG A 1 69  ? 7.146   8.245   -2.849  1.00 96.89 69  A 1 
ATOM   503  C  C   . ARG A 1 69  ? 5.881   8.958   -3.321  1.00 97.38 69  A 1 
ATOM   504  O  O   . ARG A 1 69  ? 5.494   9.977   -2.760  1.00 95.93 69  A 1 
ATOM   505  C  CB  . ARG A 1 69  ? 8.396   8.875   -3.474  1.00 95.38 69  A 1 
ATOM   506  C  CG  . ARG A 1 69  ? 9.694   8.245   -2.945  1.00 93.31 69  A 1 
ATOM   507  C  CD  . ARG A 1 69  ? 10.918  8.780   -3.678  1.00 90.99 69  A 1 
ATOM   508  N  NE  . ARG A 1 69  ? 10.965  8.282   -5.063  1.00 86.80 69  A 1 
ATOM   509  C  CZ  . ARG A 1 69  ? 11.874  8.585   -5.966  1.00 84.99 69  A 1 
ATOM   510  N  NH1 . ARG A 1 69  ? 12.871  9.382   -5.698  1.00 77.28 69  A 1 
ATOM   511  N  NH2 . ARG A 1 69  ? 11.802  8.073   -7.160  1.00 78.23 69  A 1 
ATOM   512  N  N   . GLY A 1 70  ? 5.216   8.403   -4.339  1.00 97.11 70  A 1 
ATOM   513  C  CA  . GLY A 1 70  ? 3.984   8.904   -4.933  1.00 97.52 70  A 1 
ATOM   514  C  C   . GLY A 1 70  ? 2.728   8.086   -4.612  1.00 98.05 70  A 1 
ATOM   515  O  O   . GLY A 1 70  ? 1.638   8.440   -5.066  1.00 97.16 70  A 1 
ATOM   516  N  N   . VAL A 1 71  ? 2.856   7.014   -3.838  1.00 97.92 71  A 1 
ATOM   517  C  CA  . VAL A 1 71  ? 1.738   6.200   -3.352  1.00 98.19 71  A 1 
ATOM   518  C  C   . VAL A 1 71  ? 1.693   6.286   -1.828  1.00 98.27 71  A 1 
ATOM   519  O  O   . VAL A 1 71  ? 2.543   5.745   -1.133  1.00 97.57 71  A 1 
ATOM   520  C  CB  . VAL A 1 71  ? 1.834   4.737   -3.821  1.00 97.86 71  A 1 
ATOM   521  C  CG1 . VAL A 1 71  ? 0.625   3.922   -3.343  1.00 96.66 71  A 1 
ATOM   522  C  CG2 . VAL A 1 71  ? 1.877   4.657   -5.352  1.00 96.99 71  A 1 
ATOM   523  N  N   . LEU A 1 72  ? 0.699   6.985   -1.295  1.00 98.22 72  A 1 
ATOM   524  C  CA  . LEU A 1 72  ? 0.577   7.153   0.149   1.00 98.30 72  A 1 
ATOM   525  C  C   . LEU A 1 72  ? 0.084   5.860   0.805   1.00 98.41 72  A 1 
ATOM   526  O  O   . LEU A 1 72  ? -0.957  5.332   0.425   1.00 98.12 72  A 1 
ATOM   527  C  CB  . LEU A 1 72  ? -0.346  8.347   0.443   1.00 98.10 72  A 1 
ATOM   528  C  CG  . LEU A 1 72  ? -0.513  8.655   1.947   1.00 97.68 72  A 1 
ATOM   529  C  CD1 . LEU A 1 72  ? 0.796   9.090   2.598   1.00 96.82 72  A 1 
ATOM   530  C  CD2 . LEU A 1 72  ? -1.519  9.787   2.126   1.00 96.58 72  A 1 
ATOM   531  N  N   . VAL A 1 73  ? 0.783   5.408   1.835   1.00 98.45 73  A 1 
ATOM   532  C  CA  . VAL A 1 73  ? 0.321   4.320   2.704   1.00 98.45 73  A 1 
ATOM   533  C  C   . VAL A 1 73  ? -0.109  4.899   4.044   1.00 98.43 73  A 1 
ATOM   534  O  O   . VAL A 1 73  ? 0.588   5.737   4.621   1.00 97.87 73  A 1 
ATOM   535  C  CB  . VAL A 1 73  ? 1.380   3.210   2.847   1.00 98.24 73  A 1 
ATOM   536  C  CG1 . VAL A 1 73  ? 0.872   2.064   3.730   1.00 97.36 73  A 1 
ATOM   537  C  CG2 . VAL A 1 73  ? 1.748   2.622   1.476   1.00 97.58 73  A 1 
ATOM   538  N  N   . LEU A 1 74  ? -1.270  4.466   4.543   1.00 98.33 74  A 1 
ATOM   539  C  CA  . LEU A 1 74  ? -1.802  4.825   5.852   1.00 98.44 74  A 1 
ATOM   540  C  C   . LEU A 1 74  ? -2.001  3.564   6.696   1.00 98.40 74  A 1 
ATOM   541  O  O   . LEU A 1 74  ? -2.471  2.547   6.193   1.00 98.06 74  A 1 
ATOM   542  C  CB  . LEU A 1 74  ? -3.140  5.581   5.713   1.00 98.17 74  A 1 
ATOM   543  C  CG  . LEU A 1 74  ? -3.114  6.845   4.831   1.00 97.64 74  A 1 
ATOM   544  C  CD1 . LEU A 1 74  ? -4.531  7.417   4.721   1.00 96.78 74  A 1 
ATOM   545  C  CD2 . LEU A 1 74  ? -2.219  7.934   5.411   1.00 96.28 74  A 1 
ATOM   546  N  N   . VAL A 1 75  ? -1.724  3.672   7.992   1.00 98.40 75  A 1 
ATOM   547  C  CA  . VAL A 1 75  ? -2.164  2.697   8.995   1.00 98.56 75  A 1 
ATOM   548  C  C   . VAL A 1 75  ? -2.946  3.442   10.061  1.00 98.41 75  A 1 
ATOM   549  O  O   . VAL A 1 75  ? -2.438  4.392   10.654  1.00 97.89 75  A 1 
ATOM   550  C  CB  . VAL A 1 75  ? -1.002  1.898   9.604   1.00 98.38 75  A 1 
ATOM   551  C  CG1 . VAL A 1 75  ? -1.518  0.883   10.630  1.00 97.71 75  A 1 
ATOM   552  C  CG2 . VAL A 1 75  ? -0.226  1.128   8.534   1.00 97.87 75  A 1 
ATOM   553  N  N   . ASP A 1 76  ? -4.202  3.072   10.272  1.00 98.37 76  A 1 
ATOM   554  C  CA  . ASP A 1 76  ? -5.142  3.755   11.174  1.00 98.17 76  A 1 
ATOM   555  C  C   . ASP A 1 76  ? -5.186  5.283   10.962  1.00 98.10 76  A 1 
ATOM   556  O  O   . ASP A 1 76  ? -5.258  6.077   11.904  1.00 96.92 76  A 1 
ATOM   557  C  CB  . ASP A 1 76  ? -4.877  3.336   12.626  1.00 97.86 76  A 1 
ATOM   558  C  CG  . ASP A 1 76  ? -5.105  1.842   12.866  1.00 97.52 76  A 1 
ATOM   559  O  OD1 . ASP A 1 76  ? -6.174  1.327   12.470  1.00 95.63 76  A 1 
ATOM   560  O  OD2 . ASP A 1 76  ? -4.257  1.211   13.516  1.00 95.76 76  A 1 
ATOM   561  N  N   . GLY A 1 77  ? -5.102  5.701   9.687   1.00 97.55 77  A 1 
ATOM   562  C  CA  . GLY A 1 77  ? -5.133  7.105   9.278   1.00 97.45 77  A 1 
ATOM   563  C  C   . GLY A 1 77  ? -3.813  7.878   9.421   1.00 97.86 77  A 1 
ATOM   564  O  O   . GLY A 1 77  ? -3.792  9.076   9.139   1.00 96.81 77  A 1 
ATOM   565  N  N   . VAL A 1 78  ? -2.723  7.234   9.842   1.00 98.06 78  A 1 
ATOM   566  C  CA  . VAL A 1 78  ? -1.389  7.847   9.949   1.00 98.11 78  A 1 
ATOM   567  C  C   . VAL A 1 78  ? -0.518  7.408   8.783   1.00 98.28 78  A 1 
ATOM   568  O  O   . VAL A 1 78  ? -0.433  6.225   8.464   1.00 97.66 78  A 1 
ATOM   569  C  CB  . VAL A 1 78  ? -0.725  7.519   11.302  1.00 97.78 78  A 1 
ATOM   570  C  CG1 . VAL A 1 78  ? 0.694   8.082   11.417  1.00 96.25 78  A 1 
ATOM   571  C  CG2 . VAL A 1 78  ? -1.555  8.140   12.431  1.00 96.53 78  A 1 
ATOM   572  N  N   . ARG A 1 79  ? 0.148   8.392   8.143   1.00 98.02 79  A 1 
ATOM   573  C  CA  . ARG A 1 79  ? 1.063   8.140   7.024   1.00 97.95 79  A 1 
ATOM   574  C  C   . ARG A 1 79  ? 2.230   7.247   7.442   1.00 97.98 79  A 1 
ATOM   575  O  O   . ARG A 1 79  ? 2.809   7.415   8.511   1.00 96.43 79  A 1 
ATOM   576  C  CB  . ARG A 1 79  ? 1.550   9.465   6.407   1.00 96.44 79  A 1 
ATOM   577  C  CG  . ARG A 1 79  ? 2.399   10.328  7.372   1.00 91.51 79  A 1 
ATOM   578  C  CD  . ARG A 1 79  ? 2.896   11.624  6.725   1.00 93.98 79  A 1 
ATOM   579  N  NE  . ARG A 1 79  ? 1.784   12.449  6.229   1.00 92.53 79  A 1 
ATOM   580  C  CZ  . ARG A 1 79  ? 1.595   12.855  4.984   1.00 94.98 79  A 1 
ATOM   581  N  NH1 . ARG A 1 79  ? 2.479   12.666  4.057   1.00 84.11 79  A 1 
ATOM   582  N  NH2 . ARG A 1 79  ? 0.497   13.473  4.656   1.00 87.41 79  A 1 
ATOM   583  N  N   . GLN A 1 80  ? 2.571   6.330   6.548   1.00 97.65 80  A 1 
ATOM   584  C  CA  . GLN A 1 80  ? 3.740   5.476   6.626   1.00 96.69 80  A 1 
ATOM   585  C  C   . GLN A 1 80  ? 4.758   5.902   5.560   1.00 94.71 80  A 1 
ATOM   586  O  O   . GLN A 1 80  ? 4.474   6.743   4.707   1.00 86.58 80  A 1 
ATOM   587  C  CB  . GLN A 1 80  ? 3.330   3.996   6.432   1.00 96.05 80  A 1 
ATOM   588  C  CG  . GLN A 1 80  ? 2.151   3.539   7.309   1.00 95.91 80  A 1 
ATOM   589  C  CD  . GLN A 1 80  ? 2.450   3.668   8.798   1.00 96.75 80  A 1 
ATOM   590  O  OE1 . GLN A 1 80  ? 3.358   3.059   9.333   1.00 90.58 80  A 1 
ATOM   591  N  NE2 . GLN A 1 80  ? 1.695   4.464   9.520   1.00 90.92 80  A 1 
ATOM   592  N  N   . GLY A 1 81  ? 5.910   5.280   5.564   1.00 93.76 81  A 1 
ATOM   593  C  CA  . GLY A 1 81  ? 6.948   5.487   4.557   1.00 93.35 81  A 1 
ATOM   594  C  C   . GLY A 1 81  ? 8.160   6.236   5.101   1.00 95.37 81  A 1 
ATOM   595  O  O   . GLY A 1 81  ? 8.066   7.152   5.915   1.00 90.57 81  A 1 
ATOM   596  N  N   . THR A 1 82  ? 9.301   5.812   4.592   1.00 95.72 82  A 1 
ATOM   597  C  CA  . THR A 1 82  ? 10.635  6.355   4.854   1.00 96.21 82  A 1 
ATOM   598  C  C   . THR A 1 82  ? 11.340  6.525   3.510   1.00 95.94 82  A 1 
ATOM   599  O  O   . THR A 1 82  ? 10.864  6.026   2.494   1.00 93.93 82  A 1 
ATOM   600  C  CB  . THR A 1 82  ? 11.433  5.408   5.781   1.00 95.72 82  A 1 
ATOM   601  O  OG1 . THR A 1 82  ? 11.423  4.085   5.293   1.00 91.73 82  A 1 
ATOM   602  C  CG2 . THR A 1 82  ? 10.867  5.353   7.193   1.00 92.41 82  A 1 
ATOM   603  N  N   . ASP A 1 83  ? 12.474  7.218   3.484   1.00 95.95 83  A 1 
ATOM   604  C  CA  . ASP A 1 83  ? 13.313  7.350   2.287   1.00 95.34 83  A 1 
ATOM   605  C  C   . ASP A 1 83  ? 14.733  6.848   2.591   1.00 95.58 83  A 1 
ATOM   606  O  O   . ASP A 1 83  ? 15.690  7.603   2.750   1.00 92.73 83  A 1 
ATOM   607  C  CB  . ASP A 1 83  ? 13.265  8.786   1.757   1.00 93.52 83  A 1 
ATOM   608  C  CG  . ASP A 1 83  ? 13.990  8.940   0.413   1.00 88.83 83  A 1 
ATOM   609  O  OD1 . ASP A 1 83  ? 14.077  7.941   -0.330  1.00 83.96 83  A 1 
ATOM   610  O  OD2 . ASP A 1 83  ? 14.419  10.081  0.117   1.00 83.92 83  A 1 
ATOM   611  N  N   . THR A 1 84  ? 14.843  5.528   2.730   1.00 95.47 84  A 1 
ATOM   612  C  CA  . THR A 1 84  ? 16.096  4.841   3.078   1.00 95.01 84  A 1 
ATOM   613  C  C   . THR A 1 84  ? 16.842  4.292   1.861   1.00 93.77 84  A 1 
ATOM   614  O  O   . THR A 1 84  ? 17.970  3.812   1.994   1.00 88.88 84  A 1 
ATOM   615  C  CB  . THR A 1 84  ? 15.822  3.694   4.053   1.00 94.98 84  A 1 
ATOM   616  O  OG1 . THR A 1 84  ? 14.953  2.761   3.463   1.00 91.34 84  A 1 
ATOM   617  C  CG2 . THR A 1 84  ? 15.190  4.171   5.358   1.00 92.38 84  A 1 
ATOM   618  N  N   . GLY A 1 85  ? 16.212  4.341   0.679   1.00 93.21 85  A 1 
ATOM   619  C  CA  . GLY A 1 85  ? 16.675  3.664   -0.529  1.00 91.66 85  A 1 
ATOM   620  C  C   . GLY A 1 85  ? 16.165  2.224   -0.582  1.00 93.04 85  A 1 
ATOM   621  O  O   . GLY A 1 85  ? 15.110  1.962   -1.142  1.00 89.39 85  A 1 
ATOM   622  N  N   . HIS A 1 86  ? 16.895  1.299   0.032   1.00 95.32 86  A 1 
ATOM   623  C  CA  . HIS A 1 86  ? 16.632  -0.136  -0.114  1.00 95.37 86  A 1 
ATOM   624  C  C   . HIS A 1 86  ? 15.967  -0.800  1.096   1.00 96.39 86  A 1 
ATOM   625  O  O   . HIS A 1 86  ? 15.823  -2.024  1.104   1.00 94.77 86  A 1 
ATOM   626  C  CB  . HIS A 1 86  ? 17.950  -0.840  -0.455  1.00 93.52 86  A 1 
ATOM   627  C  CG  . HIS A 1 86  ? 18.567  -0.372  -1.746  1.00 92.62 86  A 1 
ATOM   628  N  ND1 . HIS A 1 86  ? 18.013  -0.524  -3.008  1.00 86.00 86  A 1 
ATOM   629  C  CD2 . HIS A 1 86  ? 19.771  0.266   -1.910  1.00 87.21 86  A 1 
ATOM   630  C  CE1 . HIS A 1 86  ? 18.866  0.009   -3.896  1.00 87.03 86  A 1 
ATOM   631  N  NE2 . HIS A 1 86  ? 19.944  0.489   -3.266  1.00 88.00 86  A 1 
ATOM   632  N  N   . LEU A 1 87  ? 15.596  -0.043  2.144   1.00 96.21 87  A 1 
ATOM   633  C  CA  . LEU A 1 87  ? 15.197  -0.584  3.450   1.00 97.08 87  A 1 
ATOM   634  C  C   . LEU A 1 87  ? 13.753  -0.284  3.841   1.00 97.57 87  A 1 
ATOM   635  O  O   . LEU A 1 87  ? 13.345  -0.643  4.945   1.00 96.19 87  A 1 
ATOM   636  C  CB  . LEU A 1 87  ? 16.160  -0.064  4.540   1.00 96.54 87  A 1 
ATOM   637  C  CG  . LEU A 1 87  ? 17.656  -0.245  4.258   1.00 95.73 87  A 1 
ATOM   638  C  CD1 . LEU A 1 87  ? 18.457  0.313   5.432   1.00 92.92 87  A 1 
ATOM   639  C  CD2 . LEU A 1 87  ? 18.044  -1.708  4.062   1.00 92.40 87  A 1 
ATOM   640  N  N   . ASN A 1 88  ? 12.977  0.395   2.989   1.00 97.47 88  A 1 
ATOM   641  C  CA  . ASN A 1 88  ? 11.608  0.785   3.303   1.00 97.56 88  A 1 
ATOM   642  C  C   . ASN A 1 88  ? 10.690  -0.444  3.399   1.00 97.71 88  A 1 
ATOM   643  O  O   . ASN A 1 88  ? 11.027  -1.547  2.985   1.00 96.50 88  A 1 
ATOM   644  C  CB  . ASN A 1 88  ? 11.074  1.783   2.261   1.00 96.84 88  A 1 
ATOM   645  C  CG  . ASN A 1 88  ? 12.018  2.912   1.941   1.00 96.77 88  A 1 
ATOM   646  O  OD1 . ASN A 1 88  ? 12.569  3.578   2.805   1.00 90.94 88  A 1 
ATOM   647  N  ND2 . ASN A 1 88  ? 12.248  3.148   0.668   1.00 90.08 88  A 1 
ATOM   648  N  N   . GLY A 1 89  ? 9.500   -0.223  3.943   1.00 97.52 89  A 1 
ATOM   649  C  CA  . GLY A 1 89  ? 8.462   -1.245  4.006   1.00 97.62 89  A 1 
ATOM   650  C  C   . GLY A 1 89  ? 7.220   -0.736  4.721   1.00 98.02 89  A 1 
ATOM   651  O  O   . GLY A 1 89  ? 7.190   0.362   5.279   1.00 96.95 89  A 1 
ATOM   652  N  N   . THR A 1 90  ? 6.177   -1.566  4.722   1.00 97.89 90  A 1 
ATOM   653  C  CA  . THR A 1 90  ? 4.984   -1.349  5.545   1.00 98.17 90  A 1 
ATOM   654  C  C   . THR A 1 90  ? 5.043   -2.297  6.739   1.00 98.22 90  A 1 
ATOM   655  O  O   . THR A 1 90  ? 4.695   -3.479  6.627   1.00 97.44 90  A 1 
ATOM   656  C  CB  . THR A 1 90  ? 3.695   -1.530  4.731   1.00 97.66 90  A 1 
ATOM   657  O  OG1 . THR A 1 90  ? 3.719   -0.679  3.613   1.00 95.01 90  A 1 
ATOM   658  C  CG2 . THR A 1 90  ? 2.464   -1.163  5.555   1.00 95.66 90  A 1 
ATOM   659  N  N   . PHE A 1 91  ? 5.492   -1.796  7.877   1.00 98.33 91  A 1 
ATOM   660  C  CA  . PHE A 1 91  ? 5.811   -2.589  9.063   1.00 98.48 91  A 1 
ATOM   661  C  C   . PHE A 1 91  ? 4.566   -2.880  9.901   1.00 98.43 91  A 1 
ATOM   662  O  O   . PHE A 1 91  ? 4.324   -2.293  10.959  1.00 97.65 91  A 1 
ATOM   663  C  CB  . PHE A 1 91  ? 6.938   -1.901  9.845   1.00 98.28 91  A 1 
ATOM   664  C  CG  . PHE A 1 91  ? 8.162   -1.560  9.013   1.00 98.37 91  A 1 
ATOM   665  C  CD1 . PHE A 1 91  ? 8.842   -2.569  8.311   1.00 97.76 91  A 1 
ATOM   666  C  CD2 . PHE A 1 91  ? 8.589   -0.224  8.907   1.00 97.63 91  A 1 
ATOM   667  C  CE1 . PHE A 1 91  ? 9.946   -2.244  7.502   1.00 97.25 91  A 1 
ATOM   668  C  CE2 . PHE A 1 91  ? 9.688   0.099   8.108   1.00 97.14 91  A 1 
ATOM   669  C  CZ  . PHE A 1 91  ? 10.370  -0.906  7.402   1.00 97.64 91  A 1 
ATOM   670  N  N   . LEU A 1 92  ? 3.740   -3.783  9.382   1.00 98.58 92  A 1 
ATOM   671  C  CA  . LEU A 1 92  ? 2.494   -4.225  9.993   1.00 98.50 92  A 1 
ATOM   672  C  C   . LEU A 1 92  ? 2.232   -5.683  9.590   1.00 98.42 92  A 1 
ATOM   673  O  O   . LEU A 1 92  ? 2.126   -5.981  8.398   1.00 97.50 92  A 1 
ATOM   674  C  CB  . LEU A 1 92  ? 1.372   -3.284  9.526   1.00 98.27 92  A 1 
ATOM   675  C  CG  . LEU A 1 92  ? -0.033  -3.640  10.029  1.00 98.00 92  A 1 
ATOM   676  C  CD1 . LEU A 1 92  ? -0.144  -3.548  11.548  1.00 97.12 92  A 1 
ATOM   677  C  CD2 . LEU A 1 92  ? -1.049  -2.671  9.421   1.00 96.83 92  A 1 
ATOM   678  N  N   . ASP A 1 93  ? 2.108   -6.573  10.564  1.00 98.44 93  A 1 
ATOM   679  C  CA  . ASP A 1 93  ? 1.808   -7.978  10.288  1.00 98.37 93  A 1 
ATOM   680  C  C   . ASP A 1 93  ? 0.337   -8.150  9.852   1.00 98.34 93  A 1 
ATOM   681  O  O   . ASP A 1 93  ? -0.552  -7.541  10.456  1.00 97.89 93  A 1 
ATOM   682  C  CB  . ASP A 1 93  ? 2.135   -8.863  11.501  1.00 97.95 93  A 1 
ATOM   683  C  CG  . ASP A 1 93  ? 2.015   -10.340 11.122  1.00 97.08 93  A 1 
ATOM   684  O  OD1 . ASP A 1 93  ? 0.904   -10.902 11.198  1.00 93.64 93  A 1 
ATOM   685  O  OD2 . ASP A 1 93  ? 3.006   -10.938 10.649  1.00 93.48 93  A 1 
ATOM   686  N  N   . PRO A 1 94  ? 0.056   -8.995  8.841   1.00 98.31 94  A 1 
ATOM   687  C  CA  . PRO A 1 94  ? -1.300  -9.236  8.365   1.00 98.18 94  A 1 
ATOM   688  C  C   . PRO A 1 94  ? -2.286  -9.663  9.443   1.00 98.06 94  A 1 
ATOM   689  O  O   . PRO A 1 94  ? -3.467  -9.342  9.360   1.00 96.68 94  A 1 
ATOM   690  C  CB  . PRO A 1 94  ? -1.169  -10.334 7.303   1.00 97.14 94  A 1 
ATOM   691  C  CG  . PRO A 1 94  ? 0.250   -10.167 6.802   1.00 94.82 94  A 1 
ATOM   692  C  CD  . PRO A 1 94  ? 1.013   -9.710  8.034   1.00 97.59 94  A 1 
ATOM   693  N  N   . ALA A 1 95  ? -1.825  -10.348 10.482  1.00 97.65 95  A 1 
ATOM   694  C  CA  . ALA A 1 95  ? -2.673  -10.802 11.585  1.00 97.38 95  A 1 
ATOM   695  C  C   . ALA A 1 95  ? -3.356  -9.655  12.353  1.00 97.43 95  A 1 
ATOM   696  O  O   . ALA A 1 95  ? -4.387  -9.871  12.987  1.00 96.39 95  A 1 
ATOM   697  C  CB  . ALA A 1 95  ? -1.807  -11.627 12.534  1.00 96.78 95  A 1 
ATOM   698  N  N   . LEU A 1 96  ? -2.791  -8.447  12.290  1.00 97.71 96  A 1 
ATOM   699  C  CA  . LEU A 1 96  ? -3.334  -7.251  12.930  1.00 97.84 96  A 1 
ATOM   700  C  C   . LEU A 1 96  ? -4.180  -6.392  11.983  1.00 97.72 96  A 1 
ATOM   701  O  O   . LEU A 1 96  ? -4.675  -5.349  12.393  1.00 97.07 96  A 1 
ATOM   702  C  CB  . LEU A 1 96  ? -2.189  -6.432  13.551  1.00 97.67 96  A 1 
ATOM   703  C  CG  . LEU A 1 96  ? -1.307  -7.194  14.555  1.00 96.38 96  A 1 
ATOM   704  C  CD1 . LEU A 1 96  ? -0.332  -6.210  15.191  1.00 94.07 96  A 1 
ATOM   705  C  CD2 . LEU A 1 96  ? -2.111  -7.847  15.681  1.00 93.37 96  A 1 
ATOM   706  N  N   . ILE A 1 97  ? -4.349  -6.811  10.725  1.00 97.81 97  A 1 
ATOM   707  C  CA  . ILE A 1 97  ? -5.075  -6.047  9.710   1.00 97.77 97  A 1 
ATOM   708  C  C   . ILE A 1 97  ? -6.482  -6.613  9.564   1.00 97.08 97  A 1 
ATOM   709  O  O   . ILE A 1 97  ? -6.652  -7.804  9.322   1.00 96.11 97  A 1 
ATOM   710  C  CB  . ILE A 1 97  ? -4.307  -6.041  8.370   1.00 97.90 97  A 1 
ATOM   711  C  CG1 . ILE A 1 97  ? -2.878  -5.476  8.538   1.00 97.45 97  A 1 
ATOM   712  C  CG2 . ILE A 1 97  ? -5.083  -5.216  7.323   1.00 97.51 97  A 1 
ATOM   713  C  CD1 . ILE A 1 97  ? -1.990  -5.630  7.301   1.00 96.77 97  A 1 
ATOM   714  N  N   . LYS A 1 98  ? -7.503  -5.769  9.667   1.00 96.00 98  A 1 
ATOM   715  C  CA  . LYS A 1 98  ? -8.890  -6.172  9.385   1.00 94.47 98  A 1 
ATOM   716  C  C   . LYS A 1 98  ? -9.322  -5.861  7.959   1.00 95.36 98  A 1 
ATOM   717  O  O   . LYS A 1 98  ? -10.159 -6.568  7.410   1.00 94.02 98  A 1 
ATOM   718  C  CB  . LYS A 1 98  ? -9.856  -5.575  10.414  1.00 89.91 98  A 1 
ATOM   719  C  CG  . LYS A 1 98  ? -10.198 -4.101  10.168  1.00 84.01 98  A 1 
ATOM   720  C  CD  . LYS A 1 98  ? -11.161 -3.592  11.236  1.00 82.97 98  A 1 
ATOM   721  C  CE  . LYS A 1 98  ? -11.523 -2.138  10.967  1.00 74.54 98  A 1 
ATOM   722  N  NZ  . LYS A 1 98  ? -12.246 -1.570  12.112  1.00 70.48 98  A 1 
ATOM   723  N  N   . ARG A 1 99  ? -8.803  -4.776  7.379   1.00 95.34 99  A 1 
ATOM   724  C  CA  . ARG A 1 99  ? -9.255  -4.254  6.084   1.00 95.39 99  A 1 
ATOM   725  C  C   . ARG A 1 99  ? -8.157  -3.448  5.421   1.00 96.66 99  A 1 
ATOM   726  O  O   . ARG A 1 99  ? -7.409  -2.752  6.094   1.00 95.88 99  A 1 
ATOM   727  C  CB  . ARG A 1 99  ? -10.500 -3.384  6.317   1.00 91.88 99  A 1 
ATOM   728  C  CG  . ARG A 1 99  ? -11.227 -3.044  4.998   1.00 85.45 99  A 1 
ATOM   729  C  CD  . ARG A 1 99  ? -12.480 -2.204  5.244   1.00 84.81 99  A 1 
ATOM   730  N  NE  . ARG A 1 99  ? -12.145 -0.809  5.556   1.00 81.46 99  A 1 
ATOM   731  C  CZ  . ARG A 1 99  ? -12.979 0.211   5.520   1.00 79.54 99  A 1 
ATOM   732  N  NH1 . ARG A 1 99  ? -14.253 0.038   5.327   1.00 69.93 99  A 1 
ATOM   733  N  NH2 . ARG A 1 99  ? -12.537 1.415   5.659   1.00 70.17 99  A 1 
ATOM   734  N  N   . VAL A 1 100 ? -8.134  -3.493  4.093   1.00 97.26 100 A 1 
ATOM   735  C  CA  . VAL A 1 100 ? -7.297  -2.628  3.264   1.00 97.70 100 A 1 
ATOM   736  C  C   . VAL A 1 100 ? -8.160  -1.987  2.191   1.00 97.95 100 A 1 
ATOM   737  O  O   . VAL A 1 100 ? -8.890  -2.680  1.481   1.00 97.06 100 A 1 
ATOM   738  C  CB  . VAL A 1 100 ? -6.135  -3.393  2.607   1.00 97.00 100 A 1 
ATOM   739  C  CG1 . VAL A 1 100 ? -5.110  -2.429  2.015   1.00 93.11 100 A 1 
ATOM   740  C  CG2 . VAL A 1 100 ? -5.410  -4.302  3.606   1.00 93.42 100 A 1 
ATOM   741  N  N   . GLU A 1 101 ? -8.101  -0.664  2.052   1.00 98.23 101 A 1 
ATOM   742  C  CA  . GLU A 1 101 ? -8.668  0.059   0.917   1.00 98.19 101 A 1 
ATOM   743  C  C   . GLU A 1 101 ? -7.564  0.562   -0.005  1.00 98.42 101 A 1 
ATOM   744  O  O   . GLU A 1 101 ? -6.599  1.168   0.441   1.00 98.01 101 A 1 
ATOM   745  C  CB  . GLU A 1 101 ? -9.545  1.230   1.370   1.00 96.56 101 A 1 
ATOM   746  C  CG  . GLU A 1 101 ? -10.918 0.783   1.853   1.00 92.07 101 A 1 
ATOM   747  C  CD  . GLU A 1 101 ? -11.860 1.966   2.146   1.00 93.67 101 A 1 
ATOM   748  O  OE1 . GLU A 1 101 ? -12.714 1.837   3.048   1.00 88.94 101 A 1 
ATOM   749  O  OE2 . GLU A 1 101 ? -11.769 3.010   1.466   1.00 90.50 101 A 1 
ATOM   750  N  N   . ILE A 1 102 ? -7.743  0.358   -1.305  1.00 98.19 102 A 1 
ATOM   751  C  CA  . ILE A 1 102 ? -6.896  0.903   -2.354  1.00 98.23 102 A 1 
ATOM   752  C  C   . ILE A 1 102 ? -7.725  1.925   -3.123  1.00 98.16 102 A 1 
ATOM   753  O  O   . ILE A 1 102 ? -8.683  1.561   -3.803  1.00 97.51 102 A 1 
ATOM   754  C  CB  . ILE A 1 102 ? -6.378  -0.204  -3.285  1.00 98.08 102 A 1 
ATOM   755  C  CG1 . ILE A 1 102 ? -5.622  -1.297  -2.503  1.00 97.28 102 A 1 
ATOM   756  C  CG2 . ILE A 1 102 ? -5.481  0.404   -4.379  1.00 97.71 102 A 1 
ATOM   757  C  CD1 . ILE A 1 102 ? -5.359  -2.546  -3.346  1.00 95.29 102 A 1 
ATOM   758  N  N   . VAL A 1 103 ? -7.357  3.193   -3.040  1.00 98.11 103 A 1 
ATOM   759  C  CA  . VAL A 1 103 ? -7.985  4.288   -3.784  1.00 98.00 103 A 1 
ATOM   760  C  C   . VAL A 1 103 ? -7.012  4.750   -4.852  1.00 98.02 103 A 1 
ATOM   761  O  O   . VAL A 1 103 ? -5.963  5.317   -4.546  1.00 97.40 103 A 1 
ATOM   762  C  CB  . VAL A 1 103 ? -8.400  5.441   -2.861  1.00 97.61 103 A 1 
ATOM   763  C  CG1 . VAL A 1 103 ? -9.117  6.540   -3.647  1.00 96.19 103 A 1 
ATOM   764  C  CG2 . VAL A 1 103 ? -9.333  4.957   -1.753  1.00 96.73 103 A 1 
ATOM   765  N  N   . ARG A 1 104 ? -7.348  4.514   -6.124  1.00 97.97 104 A 1 
ATOM   766  C  CA  . ARG A 1 104 ? -6.518  4.884   -7.261  1.00 97.92 104 A 1 
ATOM   767  C  C   . ARG A 1 104 ? -6.784  6.320   -7.688  1.00 97.78 104 A 1 
ATOM   768  O  O   . ARG A 1 104 ? -7.926  6.774   -7.692  1.00 96.15 104 A 1 
ATOM   769  C  CB  . ARG A 1 104 ? -6.745  3.906   -8.419  1.00 97.14 104 A 1 
ATOM   770  C  CG  . ARG A 1 104 ? -6.393  2.458   -8.053  1.00 95.96 104 A 1 
ATOM   771  C  CD  . ARG A 1 104 ? -6.773  1.517   -9.196  1.00 96.08 104 A 1 
ATOM   772  N  NE  . ARG A 1 104 ? -6.564  0.102   -8.881  1.00 95.30 104 A 1 
ATOM   773  C  CZ  . ARG A 1 104 ? -7.331  -0.668  -8.123  1.00 96.47 104 A 1 
ATOM   774  N  NH1 . ARG A 1 104 ? -8.390  -0.223  -7.513  1.00 90.14 104 A 1 
ATOM   775  N  NH2 . ARG A 1 104 ? -7.053  -1.930  -7.972  1.00 92.14 104 A 1 
ATOM   776  N  N   . GLY A 1 105 ? -5.735  7.009   -8.099  1.00 96.80 105 A 1 
ATOM   777  C  CA  . GLY A 1 105 ? -5.781  8.398   -8.545  1.00 96.71 105 A 1 
ATOM   778  C  C   . GLY A 1 105 ? -5.462  9.409   -7.441  1.00 97.33 105 A 1 
ATOM   779  O  O   . GLY A 1 105 ? -5.385  9.060   -6.262  1.00 95.38 105 A 1 
ATOM   780  N  N   . PRO A 1 106 ? -5.292  10.692  -7.824  1.00 97.27 106 A 1 
ATOM   781  C  CA  . PRO A 1 106 ? -4.873  11.739  -6.904  1.00 96.83 106 A 1 
ATOM   782  C  C   . PRO A 1 106 ? -5.771  11.834  -5.673  1.00 96.79 106 A 1 
ATOM   783  O  O   . PRO A 1 106 ? -6.986  11.976  -5.789  1.00 93.70 106 A 1 
ATOM   784  C  CB  . PRO A 1 106 ? -4.902  13.034  -7.714  1.00 95.95 106 A 1 
ATOM   785  C  CG  . PRO A 1 106 ? -4.738  12.561  -9.152  1.00 94.78 106 A 1 
ATOM   786  C  CD  . PRO A 1 106 ? -5.445  11.215  -9.160  1.00 96.99 106 A 1 
ATOM   787  N  N   . SER A 1 107 ? -5.173  11.784  -4.495  1.00 95.79 107 A 1 
ATOM   788  C  CA  . SER A 1 107 ? -5.891  11.752  -3.222  1.00 95.67 107 A 1 
ATOM   789  C  C   . SER A 1 107 ? -5.384  12.814  -2.239  1.00 96.10 107 A 1 
ATOM   790  O  O   . SER A 1 107 ? -5.544  12.681  -1.031  1.00 94.12 107 A 1 
ATOM   791  C  CB  . SER A 1 107 ? -5.869  10.333  -2.635  1.00 95.05 107 A 1 
ATOM   792  O  OG  . SER A 1 107 ? -6.477  9.434   -3.545  1.00 92.04 107 A 1 
ATOM   793  N  N   . ALA A 1 108 ? -4.803  13.895  -2.762  1.00 95.67 108 A 1 
ATOM   794  C  CA  . ALA A 1 108 ? -4.279  14.978  -1.942  1.00 94.94 108 A 1 
ATOM   795  C  C   . ALA A 1 108 ? -5.351  15.658  -1.093  1.00 95.89 108 A 1 
ATOM   796  O  O   . ALA A 1 108 ? -5.072  16.005  0.049   1.00 93.59 108 A 1 
ATOM   797  C  CB  . ALA A 1 108 ? -3.587  15.999  -2.843  1.00 92.86 108 A 1 
ATOM   798  N  N   . LEU A 1 109 ? -6.581  15.811  -1.601  1.00 96.21 109 A 1 
ATOM   799  C  CA  . LEU A 1 109 ? -7.653  16.576  -0.948  1.00 96.34 109 A 1 
ATOM   800  C  C   . LEU A 1 109 ? -7.845  16.213  0.533   1.00 96.64 109 A 1 
ATOM   801  O  O   . LEU A 1 109 ? -7.970  17.100  1.369   1.00 95.12 109 A 1 
ATOM   802  C  CB  . LEU A 1 109 ? -8.947  16.380  -1.740  1.00 95.42 109 A 1 
ATOM   803  C  CG  . LEU A 1 109 ? -10.172 17.091  -1.124  1.00 93.67 109 A 1 
ATOM   804  C  CD1 . LEU A 1 109 ? -9.997  18.604  -1.076  1.00 90.42 109 A 1 
ATOM   805  C  CD2 . LEU A 1 109 ? -11.408 16.791  -1.957  1.00 90.87 109 A 1 
ATOM   806  N  N   . LEU A 1 110 ? -7.822  14.908  0.865   1.00 96.60 110 A 1 
ATOM   807  C  CA  . LEU A 1 110 ? -8.016  14.430  2.233   1.00 96.63 110 A 1 
ATOM   808  C  C   . LEU A 1 110 ? -6.710  14.064  2.951   1.00 96.97 110 A 1 
ATOM   809  O  O   . LEU A 1 110 ? -6.704  13.953  4.176   1.00 94.88 110 A 1 
ATOM   810  C  CB  . LEU A 1 110 ? -8.969  13.231  2.216   1.00 95.73 110 A 1 
ATOM   811  C  CG  . LEU A 1 110 ? -10.381 13.559  1.686   1.00 94.90 110 A 1 
ATOM   812  C  CD1 . LEU A 1 110 ? -11.194 12.275  1.660   1.00 92.67 110 A 1 
ATOM   813  C  CD2 . LEU A 1 110 ? -11.117 14.573  2.565   1.00 91.89 110 A 1 
ATOM   814  N  N   . TYR A 1 111 ? -5.615  13.859  2.207   1.00 97.04 111 A 1 
ATOM   815  C  CA  . TYR A 1 111 ? -4.410  13.225  2.752   1.00 97.08 111 A 1 
ATOM   816  C  C   . TYR A 1 111 ? -3.116  14.027  2.552   1.00 97.13 111 A 1 
ATOM   817  O  O   . TYR A 1 111 ? -2.119  13.757  3.225   1.00 93.70 111 A 1 
ATOM   818  C  CB  . TYR A 1 111 ? -4.302  11.807  2.188   1.00 96.50 111 A 1 
ATOM   819  C  CG  . TYR A 1 111 ? -5.541  10.965  2.414   1.00 97.09 111 A 1 
ATOM   820  C  CD1 . TYR A 1 111 ? -5.932  10.611  3.721   1.00 95.67 111 A 1 
ATOM   821  C  CD2 . TYR A 1 111 ? -6.345  10.557  1.327   1.00 95.84 111 A 1 
ATOM   822  C  CE1 . TYR A 1 111 ? -7.100  9.883   3.948   1.00 95.19 111 A 1 
ATOM   823  C  CE2 . TYR A 1 111 ? -7.522  9.829   1.544   1.00 95.28 111 A 1 
ATOM   824  C  CZ  . TYR A 1 111 ? -7.905  9.495   2.853   1.00 96.40 111 A 1 
ATOM   825  O  OH  . TYR A 1 111 ? -9.068  8.805   3.072   1.00 95.54 111 A 1 
ATOM   826  N  N   . GLY A 1 112 ? -3.109  15.018  1.676   1.00 95.99 112 A 1 
ATOM   827  C  CA  . GLY A 1 112 ? -1.961  15.888  1.438   1.00 96.01 112 A 1 
ATOM   828  C  C   . GLY A 1 112 ? -0.847  15.250  0.605   1.00 96.74 112 A 1 
ATOM   829  O  O   . GLY A 1 112 ? -1.100  14.588  -0.407  1.00 94.27 112 A 1 
ATOM   830  N  N   . SER A 1 113 ? 0.395   15.486  1.018   1.00 96.44 113 A 1 
ATOM   831  C  CA  . SER A 1 113 ? 1.594   15.050  0.303   1.00 96.47 113 A 1 
ATOM   832  C  C   . SER A 1 113 ? 1.674   13.537  0.126   1.00 96.74 113 A 1 
ATOM   833  O  O   . SER A 1 113 ? 1.336   12.786  1.032   1.00 95.07 113 A 1 
ATOM   834  C  CB  . SER A 1 113 ? 2.841   15.545  1.055   1.00 95.46 113 A 1 
ATOM   835  O  OG  . SER A 1 113 ? 4.018   15.248  0.332   1.00 93.45 113 A 1 
ATOM   836  N  N   . GLY A 1 114 ? 2.174   13.104  -1.034  1.00 95.93 114 A 1 
ATOM   837  C  CA  . GLY A 1 114 ? 2.492   11.700  -1.321  1.00 96.16 114 A 1 
ATOM   838  C  C   . GLY A 1 114 ? 1.375   10.896  -1.985  1.00 97.31 114 A 1 
ATOM   839  O  O   . GLY A 1 114 ? 1.637   9.815   -2.498  1.00 95.21 114 A 1 
ATOM   840  N  N   . ALA A 1 115 ? 0.148   11.406  -2.046  1.00 97.08 115 A 1 
ATOM   841  C  CA  . ALA A 1 115 ? -0.994  10.713  -2.645  1.00 97.40 115 A 1 
ATOM   842  C  C   . ALA A 1 115 ? -1.166  11.020  -4.152  1.00 97.62 115 A 1 
ATOM   843  O  O   . ALA A 1 115 ? -2.271  11.346  -4.601  1.00 96.04 115 A 1 
ATOM   844  C  CB  . ALA A 1 115 ? -2.237  11.006  -1.798  1.00 96.85 115 A 1 
ATOM   845  N  N   . LEU A 1 116 ? -0.086  10.941  -4.933  1.00 97.60 116 A 1 
ATOM   846  C  CA  . LEU A 1 116 ? -0.080  11.246  -6.375  1.00 97.72 116 A 1 
ATOM   847  C  C   . LEU A 1 116 ? -0.788  10.157  -7.199  1.00 97.60 116 A 1 
ATOM   848  O  O   . LEU A 1 116 ? -1.723  10.453  -7.939  1.00 96.14 116 A 1 
ATOM   849  C  CB  . LEU A 1 116 ? 1.379   11.397  -6.852  1.00 97.43 116 A 1 
ATOM   850  C  CG  . LEU A 1 116 ? 2.061   12.707  -6.432  1.00 96.71 116 A 1 
ATOM   851  C  CD1 . LEU A 1 116 ? 3.570   12.587  -6.623  1.00 94.63 116 A 1 
ATOM   852  C  CD2 . LEU A 1 116 ? 1.585   13.889  -7.283  1.00 93.78 116 A 1 
ATOM   853  N  N   . GLY A 1 117 ? -0.366  8.902   -7.060  1.00 97.68 117 A 1 
ATOM   854  C  CA  . GLY A 1 117 ? -0.963  7.739   -7.718  1.00 97.67 117 A 1 
ATOM   855  C  C   . GLY A 1 117 ? -2.170  7.168   -6.978  1.00 97.81 117 A 1 
ATOM   856  O  O   . GLY A 1 117 ? -2.992  6.464   -7.568  1.00 96.65 117 A 1 
ATOM   857  N  N   . GLY A 1 118 ? -2.298  7.489   -5.710  1.00 97.73 118 A 1 
ATOM   858  C  CA  . GLY A 1 118 ? -3.383  7.036   -4.859  1.00 97.91 118 A 1 
ATOM   859  C  C   . GLY A 1 118 ? -2.994  6.893   -3.395  1.00 98.20 118 A 1 
ATOM   860  O  O   . GLY A 1 118 ? -1.969  7.400   -2.941  1.00 97.64 118 A 1 
ATOM   861  N  N   . VAL A 1 119 ? -3.857  6.195   -2.673  1.00 98.22 119 A 1 
ATOM   862  C  CA  . VAL A 1 119 ? -3.663  5.881   -1.255  1.00 98.31 119 A 1 
ATOM   863  C  C   . VAL A 1 119 ? -4.045  4.435   -0.982  1.00 98.41 119 A 1 
ATOM   864  O  O   . VAL A 1 119 ? -5.041  3.931   -1.501  1.00 97.81 119 A 1 
ATOM   865  C  CB  . VAL A 1 119 ? -4.414  6.886   -0.367  1.00 96.87 119 A 1 
ATOM   866  C  CG1 . VAL A 1 119 ? -5.932  6.878   -0.564  1.00 88.23 119 A 1 
ATOM   867  C  CG2 . VAL A 1 119 ? -4.127  6.665   1.118   1.00 88.26 119 A 1 
ATOM   868  N  N   . ILE A 1 120 ? -3.239  3.764   -0.164  1.00 98.42 120 A 1 
ATOM   869  C  CA  . ILE A 1 120 ? -3.509  2.430   0.366   1.00 98.49 120 A 1 
ATOM   870  C  C   . ILE A 1 120 ? -3.678  2.582   1.877   1.00 98.40 120 A 1 
ATOM   871  O  O   . ILE A 1 120 ? -2.753  2.992   2.571   1.00 98.07 120 A 1 
ATOM   872  C  CB  . ILE A 1 120 ? -2.382  1.457   -0.011  1.00 98.32 120 A 1 
ATOM   873  C  CG1 . ILE A 1 120 ? -2.225  1.379   -1.550  1.00 97.34 120 A 1 
ATOM   874  C  CG2 . ILE A 1 120 ? -2.677  0.074   0.587   1.00 98.03 120 A 1 
ATOM   875  C  CD1 . ILE A 1 120 ? -1.033  0.536   -2.020  1.00 94.70 120 A 1 
ATOM   876  N  N   . SER A 1 121 ? -4.874  2.307   2.383   1.00 98.42 121 A 1 
ATOM   877  C  CA  . SER A 1 121 ? -5.229  2.506   3.783   1.00 98.46 121 A 1 
ATOM   878  C  C   . SER A 1 121 ? -5.458  1.170   4.477   1.00 98.47 121 A 1 
ATOM   879  O  O   . SER A 1 121 ? -6.336  0.407   4.075   1.00 97.72 121 A 1 
ATOM   880  C  CB  . SER A 1 121 ? -6.475  3.379   3.888   1.00 97.77 121 A 1 
ATOM   881  O  OG  . SER A 1 121 ? -6.748  3.696   5.237   1.00 92.31 121 A 1 
ATOM   882  N  N   . TYR A 1 122 ? -4.704  0.917   5.531   1.00 98.47 122 A 1 
ATOM   883  C  CA  . TYR A 1 122 ? -4.847  -0.239  6.398   1.00 98.44 122 A 1 
ATOM   884  C  C   . TYR A 1 122 ? -5.579  0.161   7.679   1.00 98.32 122 A 1 
ATOM   885  O  O   . TYR A 1 122 ? -5.164  1.086   8.379   1.00 97.58 122 A 1 
ATOM   886  C  CB  . TYR A 1 122 ? -3.463  -0.817  6.735   1.00 98.41 122 A 1 
ATOM   887  C  CG  . TYR A 1 122 ? -2.692  -1.370  5.553   1.00 98.52 122 A 1 
ATOM   888  C  CD1 . TYR A 1 122 ? -2.690  -2.754  5.284   1.00 98.07 122 A 1 
ATOM   889  C  CD2 . TYR A 1 122 ? -1.946  -0.514  4.715   1.00 98.00 122 A 1 
ATOM   890  C  CE1 . TYR A 1 122 ? -1.976  -3.277  4.203   1.00 97.78 122 A 1 
ATOM   891  C  CE2 . TYR A 1 122 ? -1.228  -1.031  3.614   1.00 97.76 122 A 1 
ATOM   892  C  CZ  . TYR A 1 122 ? -1.254  -2.411  3.377   1.00 98.17 122 A 1 
ATOM   893  O  OH  . TYR A 1 122 ? -0.556  -2.924  2.299   1.00 97.60 122 A 1 
ATOM   894  N  N   . ASP A 1 123 ? -6.641  -0.576  8.008   1.00 97.92 123 A 1 
ATOM   895  C  CA  . ASP A 1 123 ? -7.289  -0.495  9.318   1.00 97.66 123 A 1 
ATOM   896  C  C   . ASP A 1 123 ? -6.884  -1.713  10.145  1.00 97.81 123 A 1 
ATOM   897  O  O   . ASP A 1 123 ? -6.990  -2.854  9.692   1.00 97.13 123 A 1 
ATOM   898  C  CB  . ASP A 1 123 ? -8.813  -0.418  9.191   1.00 96.67 123 A 1 
ATOM   899  C  CG  . ASP A 1 123 ? -9.352  0.829   8.483   1.00 93.88 123 A 1 
ATOM   900  O  OD1 . ASP A 1 123 ? -8.755  1.909   8.611   1.00 88.87 123 A 1 
ATOM   901  O  OD2 . ASP A 1 123 ? -10.441 0.701   7.861   1.00 87.84 123 A 1 
ATOM   902  N  N   . THR A 1 124 ? -6.441  -1.485  11.380  1.00 97.68 124 A 1 
ATOM   903  C  CA  . THR A 1 124 ? -6.116  -2.568  12.307  1.00 97.61 124 A 1 
ATOM   904  C  C   . THR A 1 124 ? -7.369  -3.161  12.954  1.00 97.14 124 A 1 
ATOM   905  O  O   . THR A 1 124 ? -8.427  -2.523  13.011  1.00 96.24 124 A 1 
ATOM   906  C  CB  . THR A 1 124 ? -5.090  -2.156  13.370  1.00 97.55 124 A 1 
ATOM   907  O  OG1 . THR A 1 124 ? -5.540  -1.076  14.127  1.00 95.34 124 A 1 
ATOM   908  C  CG2 . THR A 1 124 ? -3.749  -1.790  12.745  1.00 94.92 124 A 1 
ATOM   909  N  N   . VAL A 1 125 ? -7.251  -4.380  13.458  1.00 97.02 125 A 1 
ATOM   910  C  CA  . VAL A 1 125 ? -8.336  -5.106  14.124  1.00 96.81 125 A 1 
ATOM   911  C  C   . VAL A 1 125 ? -8.927  -4.307  15.292  1.00 96.87 125 A 1 
ATOM   912  O  O   . VAL A 1 125 ? -8.218  -3.646  16.043  1.00 96.21 125 A 1 
ATOM   913  C  CB  . VAL A 1 125 ? -7.914  -6.513  14.583  1.00 96.03 125 A 1 
ATOM   914  C  CG1 . VAL A 1 125 ? -7.661  -7.422  13.380  1.00 92.40 125 A 1 
ATOM   915  C  CG2 . VAL A 1 125 ? -6.667  -6.516  15.468  1.00 93.15 125 A 1 
ATOM   916  N  N   . ASP A 1 126 ? -10.249 -4.390  15.444  1.00 95.71 126 A 1 
ATOM   917  C  CA  . ASP A 1 126 ? -11.017 -3.735  16.495  1.00 94.83 126 A 1 
ATOM   918  C  C   . ASP A 1 126 ? -11.839 -4.755  17.285  1.00 94.88 126 A 1 
ATOM   919  O  O   . ASP A 1 126 ? -12.311 -5.753  16.742  1.00 91.80 126 A 1 
ATOM   920  C  CB  . ASP A 1 126 ? -11.946 -2.667  15.884  1.00 91.80 126 A 1 
ATOM   921  C  CG  . ASP A 1 126 ? -11.236 -1.345  15.594  1.00 85.44 126 A 1 
ATOM   922  O  OD1 . ASP A 1 126 ? -10.672 -0.766  16.553  1.00 78.13 126 A 1 
ATOM   923  O  OD2 . ASP A 1 126 ? -11.297 -0.850  14.455  1.00 78.38 126 A 1 
ATOM   924  N  N   . ALA A 1 127 ? -12.074 -4.480  18.569  1.00 94.80 127 A 1 
ATOM   925  C  CA  . ALA A 1 127 ? -12.881 -5.343  19.431  1.00 94.27 127 A 1 
ATOM   926  C  C   . ALA A 1 127 ? -14.308 -5.527  18.905  1.00 93.21 127 A 1 
ATOM   927  O  O   . ALA A 1 127 ? -14.816 -6.646  18.864  1.00 90.03 127 A 1 
ATOM   928  C  CB  . ALA A 1 127 ? -12.902 -4.734  20.836  1.00 93.28 127 A 1 
ATOM   929  N  N   . LYS A 1 128 ? -14.942 -4.446  18.458  1.00 92.37 128 A 1 
ATOM   930  C  CA  . LYS A 1 128 ? -16.324 -4.436  17.956  1.00 90.20 128 A 1 
ATOM   931  C  C   . LYS A 1 128 ? -16.536 -5.334  16.734  1.00 89.87 128 A 1 
ATOM   932  O  O   . LYS A 1 128 ? -17.643 -5.823  16.551  1.00 84.54 128 A 1 
ATOM   933  C  CB  . LYS A 1 128 ? -16.741 -2.986  17.657  1.00 86.41 128 A 1 
ATOM   934  C  CG  . LYS A 1 128 ? -15.966 -2.400  16.464  1.00 75.03 128 A 1 
ATOM   935  C  CD  . LYS A 1 128 ? -16.272 -0.927  16.218  1.00 71.33 128 A 1 
ATOM   936  C  CE  . LYS A 1 128 ? -15.439 -0.528  15.016  1.00 60.15 128 A 1 
ATOM   937  N  NZ  . LYS A 1 128 ? -15.530 0.922   14.723  1.00 53.64 128 A 1 
ATOM   938  N  N   . ASP A 1 129 ? -15.492 -5.544  15.925  1.00 90.08 129 A 1 
ATOM   939  C  CA  . ASP A 1 129 ? -15.579 -6.342  14.704  1.00 87.44 129 A 1 
ATOM   940  C  C   . ASP A 1 129 ? -15.368 -7.834  14.987  1.00 87.40 129 A 1 
ATOM   941  O  O   . ASP A 1 129 ? -15.827 -8.687  14.228  1.00 82.02 129 A 1 
ATOM   942  C  CB  . ASP A 1 129 ? -14.552 -5.831  13.684  1.00 84.22 129 A 1 
ATOM   943  C  CG  . ASP A 1 129 ? -14.737 -4.356  13.303  1.00 80.30 129 A 1 
ATOM   944  O  OD1 . ASP A 1 129 ? -15.884 -3.881  13.158  1.00 75.60 129 A 1 
ATOM   945  O  OD2 . ASP A 1 129 ? -13.706 -3.652  13.135  1.00 75.56 129 A 1 
ATOM   946  N  N   . LEU A 1 130 ? -14.704 -8.174  16.099  1.00 78.97 130 A 1 
ATOM   947  C  CA  . LEU A 1 130 ? -14.434 -9.550  16.512  1.00 73.71 130 A 1 
ATOM   948  C  C   . LEU A 1 130 ? -15.497 -10.099 17.472  1.00 75.14 130 A 1 
ATOM   949  O  O   . LEU A 1 130 ? -15.804 -11.291 17.442  1.00 71.30 130 A 1 
ATOM   950  C  CB  . LEU A 1 130 ? -13.039 -9.616  17.156  1.00 69.30 130 A 1 
ATOM   951  C  CG  . LEU A 1 130 ? -11.870 -9.359  16.189  1.00 68.61 130 A 1 
ATOM   952  C  CD1 . LEU A 1 130 ? -10.567 -9.340  16.984  1.00 69.04 130 A 1 
ATOM   953  C  CD2 . LEU A 1 130 ? -11.747 -10.446 15.118  1.00 68.34 130 A 1 
ATOM   954  N  N   . LEU A 1 131 ? -16.048 -9.247  18.328  1.00 77.74 131 A 1 
ATOM   955  C  CA  . LEU A 1 131 ? -17.078 -9.636  19.289  1.00 70.67 131 A 1 
ATOM   956  C  C   . LEU A 1 131 ? -18.362 -10.033 18.562  1.00 71.64 131 A 1 
ATOM   957  O  O   . LEU A 1 131 ? -18.942 -9.257  17.815  1.00 70.09 131 A 1 
ATOM   958  C  CB  . LEU A 1 131 ? -17.346 -8.482  20.261  1.00 64.28 131 A 1 
ATOM   959  C  CG  . LEU A 1 131 ? -16.256 -8.301  21.329  1.00 61.78 131 A 1 
ATOM   960  C  CD1 . LEU A 1 131 ? -16.460 -6.962  22.037  1.00 61.35 131 A 1 
ATOM   961  C  CD2 . LEU A 1 131 ? -16.309 -9.404  22.385  1.00 63.02 131 A 1 
ATOM   962  N  N   . GLN A 1 132 ? -18.830 -11.239 18.850  1.00 65.85 132 A 1 
ATOM   963  C  CA  . GLN A 1 132 ? -20.130 -11.691 18.379  1.00 61.49 132 A 1 
ATOM   964  C  C   . GLN A 1 132 ? -21.259 -10.948 19.096  1.00 65.34 132 A 1 
ATOM   965  O  O   . GLN A 1 132 ? -21.098 -10.387 20.179  1.00 60.06 132 A 1 
ATOM   966  C  CB  . GLN A 1 132 ? -20.267 -13.217 18.522  1.00 53.58 132 A 1 
ATOM   967  C  CG  . GLN A 1 132 ? -19.217 -13.947 17.666  1.00 49.13 132 A 1 
ATOM   968  C  CD  . GLN A 1 132 ? -19.406 -15.469 17.629  1.00 41.00 132 A 1 
ATOM   969  O  OE1 . GLN A 1 132 ? -20.389 -16.043 18.056  1.00 38.47 132 A 1 
ATOM   970  N  NE2 . GLN A 1 132 ? -18.446 -16.176 17.077  1.00 39.27 132 A 1 
ATOM   971  N  N   . GLU A 1 133 ? -22.427 -10.973 18.486  1.00 67.83 133 A 1 
ATOM   972  C  CA  . GLU A 1 133 ? -23.607 -10.348 19.062  1.00 65.15 133 A 1 
ATOM   973  C  C   . GLU A 1 133 ? -23.941 -10.961 20.439  1.00 68.39 133 A 1 
ATOM   974  O  O   . GLU A 1 133 ? -23.964 -12.181 20.617  1.00 61.18 133 A 1 
ATOM   975  C  CB  . GLU A 1 133 ? -24.765 -10.460 18.059  1.00 57.79 133 A 1 
ATOM   976  C  CG  . GLU A 1 133 ? -25.799 -9.364  18.282  1.00 49.79 133 A 1 
ATOM   977  C  CD  . GLU A 1 133 ? -26.922 -9.357  17.233  1.00 42.33 133 A 1 
ATOM   978  O  OE1 . GLU A 1 133 ? -27.619 -8.332  17.157  1.00 37.04 133 A 1 
ATOM   979  O  OE2 . GLU A 1 133 ? -27.076 -10.379 16.529  1.00 40.60 133 A 1 
ATOM   980  N  N   . GLY A 1 134 ? -24.127 -10.092 21.435  1.00 75.11 134 A 1 
ATOM   981  C  CA  . GLY A 1 134 ? -24.347 -10.502 22.824  1.00 75.86 134 A 1 
ATOM   982  C  C   . GLY A 1 134 ? -23.086 -10.930 23.596  1.00 79.40 134 A 1 
ATOM   983  O  O   . GLY A 1 134 ? -23.158 -11.088 24.813  1.00 74.82 134 A 1 
ATOM   984  N  N   . GLN A 1 135 ? -21.939 -11.080 22.946  1.00 83.27 135 A 1 
ATOM   985  C  CA  . GLN A 1 135 ? -20.686 -11.411 23.614  1.00 84.31 135 A 1 
ATOM   986  C  C   . GLN A 1 135 ? -20.045 -10.157 24.223  1.00 86.81 135 A 1 
ATOM   987  O  O   . GLN A 1 135 ? -19.923 -9.124  23.559  1.00 84.62 135 A 1 
ATOM   988  C  CB  . GLN A 1 135 ? -19.768 -12.123 22.610  1.00 78.19 135 A 1 
ATOM   989  C  CG  . GLN A 1 135 ? -18.605 -12.861 23.269  1.00 68.37 135 A 1 
ATOM   990  C  CD  . GLN A 1 135 ? -17.714 -13.576 22.252  1.00 65.35 135 A 1 
ATOM   991  O  OE1 . GLN A 1 135 ? -17.815 -13.380 21.050  1.00 59.47 135 A 1 
ATOM   992  N  NE2 . GLN A 1 135 ? -16.817 -14.424 22.681  1.00 58.45 135 A 1 
ATOM   993  N  N   . SER A 1 136 ? -19.616 -10.245 25.477  1.00 91.55 136 A 1 
ATOM   994  C  CA  . SER A 1 136 ? -18.928 -9.160  26.182  1.00 92.30 136 A 1 
ATOM   995  C  C   . SER A 1 136 ? -17.412 -9.328  26.230  1.00 93.73 136 A 1 
ATOM   996  O  O   . SER A 1 136 ? -16.695 -8.370  26.484  1.00 91.78 136 A 1 
ATOM   997  C  CB  . SER A 1 136 ? -19.477 -9.030  27.607  1.00 89.36 136 A 1 
ATOM   998  O  OG  . SER A 1 136 ? -19.351 -10.250 28.302  1.00 77.81 136 A 1 
ATOM   999  N  N   . SER A 1 137 ? -16.907 -10.544 25.995  1.00 94.29 137 A 1 
ATOM   1000 C  CA  . SER A 1 137 ? -15.475 -10.833 25.920  1.00 94.30 137 A 1 
ATOM   1001 C  C   . SER A 1 137 ? -15.229 -12.032 25.023  1.00 94.38 137 A 1 
ATOM   1002 O  O   . SER A 1 137 ? -16.096 -12.887 24.870  1.00 92.48 137 A 1 
ATOM   1003 C  CB  . SER A 1 137 ? -14.890 -11.085 27.311  1.00 92.42 137 A 1 
ATOM   1004 O  OG  . SER A 1 137 ? -15.501 -12.190 27.930  1.00 80.13 137 A 1 
ATOM   1005 N  N   . GLY A 1 138 ? -14.030 -12.113 24.453  1.00 94.70 138 A 1 
ATOM   1006 C  CA  . GLY A 1 138 ? -13.629 -13.223 23.630  1.00 94.65 138 A 1 
ATOM   1007 C  C   . GLY A 1 138 ? -12.123 -13.276 23.433  1.00 95.51 138 A 1 
ATOM   1008 O  O   . GLY A 1 138 ? -11.385 -12.346 23.769  1.00 95.10 138 A 1 
ATOM   1009 N  N   . PHE A 1 139 ? -11.687 -14.395 22.885  1.00 95.88 139 A 1 
ATOM   1010 C  CA  . PHE A 1 139 ? -10.293 -14.663 22.577  1.00 95.96 139 A 1 
ATOM   1011 C  C   . PHE A 1 139 ? -10.184 -15.260 21.182  1.00 95.55 139 A 1 
ATOM   1012 O  O   . PHE A 1 139 ? -11.086 -15.944 20.703  1.00 94.81 139 A 1 
ATOM   1013 C  CB  . PHE A 1 139 ? -9.698  -15.609 23.626  1.00 95.65 139 A 1 
ATOM   1014 C  CG  . PHE A 1 139 ? -9.780  -15.095 25.047  1.00 94.92 139 A 1 
ATOM   1015 C  CD1 . PHE A 1 139 ? -8.765  -14.275 25.569  1.00 91.08 139 A 1 
ATOM   1016 C  CD2 . PHE A 1 139 ? -10.892 -15.413 25.855  1.00 91.34 139 A 1 
ATOM   1017 C  CE1 . PHE A 1 139 ? -8.855  -13.773 26.874  1.00 89.69 139 A 1 
ATOM   1018 C  CE2 . PHE A 1 139 ? -10.994 -14.908 27.160  1.00 90.09 139 A 1 
ATOM   1019 C  CZ  . PHE A 1 139 ? -9.972  -14.091 27.665  1.00 90.33 139 A 1 
ATOM   1020 N  N   . ARG A 1 140 ? -9.052  -15.031 20.534  1.00 96.33 140 A 1 
ATOM   1021 C  CA  . ARG A 1 140 ? -8.700  -15.661 19.265  1.00 96.48 140 A 1 
ATOM   1022 C  C   . ARG A 1 140 ? -7.225  -16.033 19.285  1.00 96.99 140 A 1 
ATOM   1023 O  O   . ARG A 1 140 ? -6.393  -15.232 19.708  1.00 96.97 140 A 1 
ATOM   1024 C  CB  . ARG A 1 140 ? -9.063  -14.723 18.112  1.00 95.64 140 A 1 
ATOM   1025 C  CG  . ARG A 1 140 ? -8.753  -15.316 16.733  1.00 92.43 140 A 1 
ATOM   1026 C  CD  . ARG A 1 140 ? -9.253  -14.386 15.628  1.00 89.52 140 A 1 
ATOM   1027 N  NE  . ARG A 1 140 ? -8.969  -14.914 14.285  1.00 82.22 140 A 1 
ATOM   1028 C  CZ  . ARG A 1 140 ? -7.996  -14.541 13.464  1.00 77.08 140 A 1 
ATOM   1029 N  NH1 . ARG A 1 140 ? -7.139  -13.618 13.790  1.00 68.70 140 A 1 
ATOM   1030 N  NH2 . ARG A 1 140 ? -7.876  -15.098 12.300  1.00 68.54 140 A 1 
ATOM   1031 N  N   . VAL A 1 141 ? -6.924  -17.231 18.796  1.00 97.63 141 A 1 
ATOM   1032 C  CA  . VAL A 1 141 ? -5.555  -17.683 18.531  1.00 97.94 141 A 1 
ATOM   1033 C  C   . VAL A 1 141 ? -5.444  -18.116 17.081  1.00 98.07 141 A 1 
ATOM   1034 O  O   . VAL A 1 141 ? -6.432  -18.534 16.479  1.00 97.68 141 A 1 
ATOM   1035 C  CB  . VAL A 1 141 ? -5.100  -18.799 19.495  1.00 97.62 141 A 1 
ATOM   1036 C  CG1 . VAL A 1 141 ? -5.049  -18.289 20.933  1.00 94.11 141 A 1 
ATOM   1037 C  CG2 . VAL A 1 141 ? -5.995  -20.041 19.437  1.00 94.28 141 A 1 
ATOM   1038 N  N   . PHE A 1 142 ? -4.240  -18.026 16.512  1.00 98.26 142 A 1 
ATOM   1039 C  CA  . PHE A 1 142 ? -3.959  -18.576 15.193  1.00 98.37 142 A 1 
ATOM   1040 C  C   . PHE A 1 142 ? -2.554  -19.174 15.127  1.00 98.53 142 A 1 
ATOM   1041 O  O   . PHE A 1 142 ? -1.672  -18.829 15.908  1.00 98.38 142 A 1 
ATOM   1042 C  CB  . PHE A 1 142 ? -4.199  -17.522 14.092  1.00 97.97 142 A 1 
ATOM   1043 C  CG  . PHE A 1 142 ? -3.083  -16.517 13.935  1.00 97.90 142 A 1 
ATOM   1044 C  CD1 . PHE A 1 142 ? -3.075  -15.331 14.697  1.00 96.80 142 A 1 
ATOM   1045 C  CD2 . PHE A 1 142 ? -2.018  -16.772 13.053  1.00 96.89 142 A 1 
ATOM   1046 C  CE1 . PHE A 1 142 ? -2.016  -14.425 14.587  1.00 95.82 142 A 1 
ATOM   1047 C  CE2 . PHE A 1 142 ? -0.953  -15.867 12.939  1.00 95.94 142 A 1 
ATOM   1048 C  CZ  . PHE A 1 142 ? -0.948  -14.698 13.712  1.00 95.90 142 A 1 
ATOM   1049 N  N   . GLY A 1 143 ? -2.370  -20.064 14.157  1.00 98.40 143 A 1 
ATOM   1050 C  CA  . GLY A 1 143 ? -1.091  -20.568 13.707  1.00 98.41 143 A 1 
ATOM   1051 C  C   . GLY A 1 143 ? -1.050  -20.568 12.184  1.00 98.56 143 A 1 
ATOM   1052 O  O   . GLY A 1 143 ? -2.069  -20.761 11.521  1.00 98.06 143 A 1 
ATOM   1053 N  N   . THR A 1 144 ? 0.135   -20.359 11.618  1.00 98.49 144 A 1 
ATOM   1054 C  CA  . THR A 1 144 ? 0.351   -20.404 10.173  1.00 98.39 144 A 1 
ATOM   1055 C  C   . THR A 1 144 ? 1.741   -20.942 9.861   1.00 98.43 144 A 1 
ATOM   1056 O  O   . THR A 1 144 ? 2.637   -20.876 10.699  1.00 97.74 144 A 1 
ATOM   1057 C  CB  . THR A 1 144 ? 0.086   -19.030 9.538   1.00 97.26 144 A 1 
ATOM   1058 O  OG1 . THR A 1 144 ? 0.167   -19.091 8.137   1.00 87.65 144 A 1 
ATOM   1059 C  CG2 . THR A 1 144 ? 1.049   -17.946 9.996   1.00 89.61 144 A 1 
ATOM   1060 N  N   . GLY A 1 145 ? 1.915   -21.507 8.667   1.00 98.37 145 A 1 
ATOM   1061 C  CA  . GLY A 1 145 ? 3.198   -22.011 8.206   1.00 98.35 145 A 1 
ATOM   1062 C  C   . GLY A 1 145 ? 3.290   -21.957 6.689   1.00 98.46 145 A 1 
ATOM   1063 O  O   . GLY A 1 145 ? 2.279   -22.059 5.989   1.00 97.85 145 A 1 
ATOM   1064 N  N   . GLY A 1 146 ? 4.511   -21.805 6.174   1.00 98.14 146 A 1 
ATOM   1065 C  CA  . GLY A 1 146 ? 4.804   -21.769 4.751   1.00 98.05 146 A 1 
ATOM   1066 C  C   . GLY A 1 146 ? 6.097   -22.515 4.428   1.00 98.01 146 A 1 
ATOM   1067 O  O   . GLY A 1 146 ? 7.073   -22.438 5.167   1.00 96.67 146 A 1 
ATOM   1068 N  N   . THR A 1 147 ? 6.112   -23.244 3.310   1.00 97.79 147 A 1 
ATOM   1069 C  CA  . THR A 1 147 ? 7.306   -23.998 2.893   1.00 97.48 147 A 1 
ATOM   1070 C  C   . THR A 1 147 ? 8.269   -23.172 2.050   1.00 97.14 147 A 1 
ATOM   1071 O  O   . THR A 1 147 ? 9.462   -23.464 2.037   1.00 94.93 147 A 1 
ATOM   1072 C  CB  . THR A 1 147 ? 6.930   -25.273 2.116   1.00 96.71 147 A 1 
ATOM   1073 O  OG1 . THR A 1 147 ? 6.260   -24.950 0.917   1.00 93.01 147 A 1 
ATOM   1074 C  CG2 . THR A 1 147 ? 6.034   -26.211 2.920   1.00 93.47 147 A 1 
ATOM   1075 N  N   . GLY A 1 148 ? 7.769   -22.173 1.322   1.00 96.79 148 A 1 
ATOM   1076 C  CA  . GLY A 1 148 ? 8.557   -21.383 0.377   1.00 96.32 148 A 1 
ATOM   1077 C  C   . GLY A 1 148 ? 9.526   -20.407 1.046   1.00 96.67 148 A 1 
ATOM   1078 O  O   . GLY A 1 148 ? 10.576  -20.116 0.484   1.00 94.41 148 A 1 
ATOM   1079 N  N   . ASP A 1 149 ? 9.194   -19.964 2.247   1.00 96.93 149 A 1 
ATOM   1080 C  CA  . ASP A 1 149 ? 9.985   -19.062 3.087   1.00 96.86 149 A 1 
ATOM   1081 C  C   . ASP A 1 149 ? 10.320  -19.680 4.454   1.00 97.15 149 A 1 
ATOM   1082 O  O   . ASP A 1 149 ? 10.768  -18.985 5.356   1.00 95.09 149 A 1 
ATOM   1083 C  CB  . ASP A 1 149 ? 9.225   -17.739 3.229   1.00 95.45 149 A 1 
ATOM   1084 C  CG  . ASP A 1 149 ? 7.861   -17.860 3.920   1.00 95.46 149 A 1 
ATOM   1085 O  OD1 . ASP A 1 149 ? 7.358   -18.995 4.099   1.00 92.18 149 A 1 
ATOM   1086 O  OD2 . ASP A 1 149 ? 7.300   -16.801 4.253   1.00 91.83 149 A 1 
ATOM   1087 N  N   . HIS A 1 150 ? 10.085  -20.985 4.617   1.00 97.01 150 A 1 
ATOM   1088 C  CA  . HIS A 1 150 ? 10.290  -21.714 5.870   1.00 97.15 150 A 1 
ATOM   1089 C  C   . HIS A 1 150 ? 9.638   -21.006 7.065   1.00 97.60 150 A 1 
ATOM   1090 O  O   . HIS A 1 150 ? 10.227  -20.915 8.143   1.00 95.52 150 A 1 
ATOM   1091 C  CB  . HIS A 1 150 ? 11.778  -22.016 6.082   1.00 95.63 150 A 1 
ATOM   1092 C  CG  . HIS A 1 150 ? 12.444  -22.673 4.914   1.00 91.27 150 A 1 
ATOM   1093 N  ND1 . HIS A 1 150 ? 12.954  -22.029 3.812   1.00 77.34 150 A 1 
ATOM   1094 C  CD2 . HIS A 1 150 ? 12.657  -24.013 4.709   1.00 76.52 150 A 1 
ATOM   1095 C  CE1 . HIS A 1 150 ? 13.466  -22.948 2.981   1.00 78.09 150 A 1 
ATOM   1096 N  NE2 . HIS A 1 150 ? 13.308  -24.174 3.489   1.00 79.13 150 A 1 
ATOM   1097 N  N   . SER A 1 151 ? 8.437   -20.456 6.864   1.00 97.84 151 A 1 
ATOM   1098 C  CA  . SER A 1 151 ? 7.800   -19.591 7.842   1.00 97.88 151 A 1 
ATOM   1099 C  C   . SER A 1 151 ? 6.957   -20.353 8.859   1.00 98.29 151 A 1 
ATOM   1100 O  O   . SER A 1 151 ? 6.286   -21.339 8.555   1.00 97.38 151 A 1 
ATOM   1101 C  CB  . SER A 1 151 ? 7.002   -18.471 7.169   1.00 96.23 151 A 1 
ATOM   1102 O  OG  . SER A 1 151 ? 5.922   -18.943 6.401   1.00 90.13 151 A 1 
ATOM   1103 N  N   . LEU A 1 152 ? 6.971   -19.830 10.092  1.00 98.12 152 A 1 
ATOM   1104 C  CA  . LEU A 1 152 ? 6.074   -20.208 11.170  1.00 98.22 152 A 1 
ATOM   1105 C  C   . LEU A 1 152 ? 5.508   -18.937 11.797  1.00 98.32 152 A 1 
ATOM   1106 O  O   . LEU A 1 152 ? 6.255   -18.056 12.209  1.00 97.39 152 A 1 
ATOM   1107 C  CB  . LEU A 1 152 ? 6.858   -21.047 12.198  1.00 97.30 152 A 1 
ATOM   1108 C  CG  . LEU A 1 152 ? 5.956   -21.662 13.279  1.00 84.95 152 A 1 
ATOM   1109 C  CD1 . LEU A 1 152 ? 5.180   -22.869 12.747  1.00 79.30 152 A 1 
ATOM   1110 C  CD2 . LEU A 1 152 ? 6.791   -22.130 14.468  1.00 79.48 152 A 1 
ATOM   1111 N  N   . GLY A 1 153 ? 4.190   -18.829 11.880  1.00 98.22 153 A 1 
ATOM   1112 C  CA  . GLY A 1 153 ? 3.513   -17.707 12.507  1.00 98.29 153 A 1 
ATOM   1113 C  C   . GLY A 1 153 ? 2.570   -18.178 13.606  1.00 98.47 153 A 1 
ATOM   1114 O  O   . GLY A 1 153 ? 1.886   -19.191 13.473  1.00 97.86 153 A 1 
ATOM   1115 N  N   . LEU A 1 154 ? 2.516   -17.419 14.695  1.00 98.37 154 A 1 
ATOM   1116 C  CA  . LEU A 1 154 ? 1.644   -17.647 15.839  1.00 98.29 154 A 1 
ATOM   1117 C  C   . LEU A 1 154 ? 1.062   -16.311 16.292  1.00 98.48 154 A 1 
ATOM   1118 O  O   . LEU A 1 154 ? 1.697   -15.275 16.155  1.00 97.56 154 A 1 
ATOM   1119 C  CB  . LEU A 1 154 ? 2.457   -18.290 16.985  1.00 95.84 154 A 1 
ATOM   1120 C  CG  . LEU A 1 154 ? 2.990   -19.699 16.689  1.00 84.06 154 A 1 
ATOM   1121 C  CD1 . LEU A 1 154 ? 3.979   -20.124 17.783  1.00 77.58 154 A 1 
ATOM   1122 C  CD2 . LEU A 1 154 ? 1.867   -20.747 16.655  1.00 76.66 154 A 1 
ATOM   1123 N  N   . GLY A 1 155 ? -0.131  -16.314 16.884  1.00 98.36 155 A 1 
ATOM   1124 C  CA  . GLY A 1 155 ? -0.645  -15.106 17.505  1.00 98.31 155 A 1 
ATOM   1125 C  C   . GLY A 1 155 ? -1.881  -15.343 18.347  1.00 98.58 155 A 1 
ATOM   1126 O  O   . GLY A 1 155 ? -2.529  -16.392 18.286  1.00 98.05 155 A 1 
ATOM   1127 N  N   . ALA A 1 156 ? -2.184  -14.344 19.148  1.00 98.03 156 A 1 
ATOM   1128 C  CA  . ALA A 1 156 ? -3.321  -14.347 20.041  1.00 98.06 156 A 1 
ATOM   1129 C  C   . ALA A 1 156 ? -3.907  -12.942 20.160  1.00 98.19 156 A 1 
ATOM   1130 O  O   . ALA A 1 156 ? -3.198  -11.941 20.089  1.00 97.65 156 A 1 
ATOM   1131 C  CB  . ALA A 1 156 ? -2.887  -14.892 21.404  1.00 97.58 156 A 1 
ATOM   1132 N  N   . SER A 1 157 ? -5.210  -12.869 20.406  1.00 97.25 157 A 1 
ATOM   1133 C  CA  . SER A 1 157 ? -5.892  -11.630 20.754  1.00 96.84 157 A 1 
ATOM   1134 C  C   . SER A 1 157 ? -6.914  -11.869 21.855  1.00 96.77 157 A 1 
ATOM   1135 O  O   . SER A 1 157 ? -7.534  -12.929 21.927  1.00 96.15 157 A 1 
ATOM   1136 C  CB  . SER A 1 157 ? -6.516  -10.968 19.521  1.00 95.48 157 A 1 
ATOM   1137 O  OG  . SER A 1 157 ? -7.382  -11.844 18.830  1.00 82.70 157 A 1 
ATOM   1138 N  N   . ALA A 1 158 ? -7.077  -10.865 22.720  1.00 96.51 158 A 1 
ATOM   1139 C  CA  . ALA A 1 158 ? -8.115  -10.796 23.726  1.00 96.79 158 A 1 
ATOM   1140 C  C   . ALA A 1 158 ? -8.891  -9.496  23.524  1.00 96.88 158 A 1 
ATOM   1141 O  O   . ALA A 1 158 ? -8.288  -8.434  23.359  1.00 96.57 158 A 1 
ATOM   1142 C  CB  . ALA A 1 158 ? -7.482  -10.879 25.120  1.00 96.39 158 A 1 
ATOM   1143 N  N   . PHE A 1 159 ? -10.208 -9.574  23.539  1.00 96.08 159 A 1 
ATOM   1144 C  CA  . PHE A 1 159 ? -11.077 -8.428  23.272  1.00 95.99 159 A 1 
ATOM   1145 C  C   . PHE A 1 159 ? -12.318 -8.478  24.148  1.00 95.72 159 A 1 
ATOM   1146 O  O   . PHE A 1 159 ? -12.783 -9.540  24.542  1.00 95.12 159 A 1 
ATOM   1147 C  CB  . PHE A 1 159 ? -11.404 -8.352  21.772  1.00 95.37 159 A 1 
ATOM   1148 C  CG  . PHE A 1 159 ? -11.756 -9.678  21.129  1.00 95.48 159 A 1 
ATOM   1149 C  CD1 . PHE A 1 159 ? -10.743 -10.453 20.525  1.00 94.32 159 A 1 
ATOM   1150 C  CD2 . PHE A 1 159 ? -13.071 -10.151 21.135  1.00 94.14 159 A 1 
ATOM   1151 C  CE1 . PHE A 1 159 ? -11.056 -11.691 19.942  1.00 93.12 159 A 1 
ATOM   1152 C  CE2 . PHE A 1 159 ? -13.389 -11.394 20.559  1.00 93.30 159 A 1 
ATOM   1153 C  CZ  . PHE A 1 159 ? -12.378 -12.166 19.959  1.00 93.23 159 A 1 
ATOM   1154 N  N   . GLY A 1 160 ? -12.847 -7.302  24.473  1.00 95.43 160 A 1 
ATOM   1155 C  CA  . GLY A 1 160 ? -13.996 -7.187  25.345  1.00 95.20 160 A 1 
ATOM   1156 C  C   . GLY A 1 160 ? -14.695 -5.849  25.215  1.00 95.51 160 A 1 
ATOM   1157 O  O   . GLY A 1 160 ? -14.162 -4.894  24.641  1.00 94.99 160 A 1 
ATOM   1158 N  N   . ARG A 1 161 ? -15.901 -5.787  25.769  1.00 95.03 161 A 1 
ATOM   1159 C  CA  . ARG A 1 161 ? -16.687 -4.560  25.869  1.00 94.41 161 A 1 
ATOM   1160 C  C   . ARG A 1 161 ? -17.455 -4.516  27.181  1.00 94.75 161 A 1 
ATOM   1161 O  O   . ARG A 1 161 ? -17.863 -5.549  27.723  1.00 93.88 161 A 1 
ATOM   1162 C  CB  . ARG A 1 161 ? -17.614 -4.389  24.652  1.00 91.51 161 A 1 
ATOM   1163 C  CG  . ARG A 1 161 ? -18.719 -5.449  24.574  1.00 83.31 161 A 1 
ATOM   1164 C  CD  . ARG A 1 161 ? -19.585 -5.231  23.329  1.00 81.60 161 A 1 
ATOM   1165 N  NE  . ARG A 1 161 ? -20.610 -6.270  23.205  1.00 72.60 161 A 1 
ATOM   1166 C  CZ  . ARG A 1 161 ? -21.377 -6.491  22.159  1.00 67.39 161 A 1 
ATOM   1167 N  NH1 . ARG A 1 161 ? -21.344 -5.713  21.114  1.00 62.27 161 A 1 
ATOM   1168 N  NH2 . ARG A 1 161 ? -22.187 -7.504  22.149  1.00 57.94 161 A 1 
ATOM   1169 N  N   . THR A 1 162 ? -17.689 -3.306  27.649  1.00 94.89 162 A 1 
ATOM   1170 C  CA  . THR A 1 162 ? -18.699 -2.966  28.657  1.00 94.58 162 A 1 
ATOM   1171 C  C   . THR A 1 162 ? -19.754 -2.066  28.016  1.00 94.18 162 A 1 
ATOM   1172 O  O   . THR A 1 162 ? -19.757 -1.888  26.790  1.00 91.89 162 A 1 
ATOM   1173 C  CB  . THR A 1 162 ? -18.031 -2.311  29.880  1.00 93.24 162 A 1 
ATOM   1174 O  OG1 . THR A 1 162 ? -17.500 -1.056  29.552  1.00 84.34 162 A 1 
ATOM   1175 C  CG2 . THR A 1 162 ? -16.895 -3.154  30.462  1.00 82.71 162 A 1 
ATOM   1176 N  N   . GLU A 1 163 ? -20.649 -1.458  28.801  1.00 93.81 163 A 1 
ATOM   1177 C  CA  . GLU A 1 163 ? -21.598 -0.470  28.264  1.00 93.15 163 A 1 
ATOM   1178 C  C   . GLU A 1 163 ? -20.888 0.730   27.616  1.00 93.68 163 A 1 
ATOM   1179 O  O   . GLU A 1 163 ? -21.314 1.201   26.567  1.00 90.06 163 A 1 
ATOM   1180 C  CB  . GLU A 1 163 ? -22.530 0.026   29.377  1.00 90.76 163 A 1 
ATOM   1181 C  CG  . GLU A 1 163 ? -23.723 -0.909  29.583  1.00 78.15 163 A 1 
ATOM   1182 C  CD  . GLU A 1 163 ? -24.704 -0.399  30.645  1.00 69.57 163 A 1 
ATOM   1183 O  OE1 . GLU A 1 163 ? -25.901 -0.725  30.520  1.00 61.99 163 A 1 
ATOM   1184 O  OE2 . GLU A 1 163 ? -24.258 0.293   31.580  1.00 63.57 163 A 1 
ATOM   1185 N  N   . ASN A 1 164 ? -19.780 1.183   28.209  1.00 96.18 164 A 1 
ATOM   1186 C  CA  . ASN A 1 164 ? -19.126 2.434   27.827  1.00 96.64 164 A 1 
ATOM   1187 C  C   . ASN A 1 164 ? -17.689 2.240   27.327  1.00 97.51 164 A 1 
ATOM   1188 O  O   . ASN A 1 164 ? -17.032 3.206   26.954  1.00 95.87 164 A 1 
ATOM   1189 C  CB  . ASN A 1 164 ? -19.147 3.396   29.024  1.00 94.19 164 A 1 
ATOM   1190 C  CG  . ASN A 1 164 ? -20.535 3.696   29.570  1.00 88.40 164 A 1 
ATOM   1191 O  OD1 . ASN A 1 164 ? -21.558 3.218   29.119  1.00 69.72 164 A 1 
ATOM   1192 N  ND2 . ASN A 1 164 ? -20.617 4.493   30.600  1.00 75.13 164 A 1 
ATOM   1193 N  N   . LEU A 1 165 ? -17.146 1.014   27.364  1.00 96.44 165 A 1 
ATOM   1194 C  CA  . LEU A 1 165 ? -15.767 0.716   26.995  1.00 96.48 165 A 1 
ATOM   1195 C  C   . LEU A 1 165 ? -15.712 -0.480  26.050  1.00 96.21 165 A 1 
ATOM   1196 O  O   . LEU A 1 165 ? -16.343 -1.497  26.319  1.00 95.21 165 A 1 
ATOM   1197 C  CB  . LEU A 1 165 ? -14.916 0.468   28.255  1.00 95.74 165 A 1 
ATOM   1198 C  CG  . LEU A 1 165 ? -13.628 1.323   28.323  1.00 89.90 165 A 1 
ATOM   1199 C  CD1 . LEU A 1 165 ? -13.780 2.419   29.378  1.00 84.00 165 A 1 
ATOM   1200 C  CD2 . LEU A 1 165 ? -12.422 0.479   28.690  1.00 84.39 165 A 1 
ATOM   1201 N  N   . ASP A 1 166 ? -14.895 -0.387  25.012  1.00 96.13 166 A 1 
ATOM   1202 C  CA  . ASP A 1 166 ? -14.397 -1.541  24.283  1.00 95.86 166 A 1 
ATOM   1203 C  C   . ASP A 1 166 ? -12.867 -1.531  24.259  1.00 96.64 166 A 1 
ATOM   1204 O  O   . ASP A 1 166 ? -12.222 -0.497  24.478  1.00 96.21 166 A 1 
ATOM   1205 C  CB  . ASP A 1 166 ? -15.039 -1.647  22.889  1.00 93.28 166 A 1 
ATOM   1206 C  CG  . ASP A 1 166 ? -14.595 -0.564  21.902  1.00 88.96 166 A 1 
ATOM   1207 O  OD1 . ASP A 1 166 ? -13.379 -0.412  21.672  1.00 79.35 166 A 1 
ATOM   1208 O  OD2 . ASP A 1 166 ? -15.484 0.091   21.311  1.00 82.82 166 A 1 
ATOM   1209 N  N   . GLY A 1 167 ? -12.269 -2.697  24.049  1.00 96.39 167 A 1 
ATOM   1210 C  CA  . GLY A 1 167 ? -10.832 -2.825  23.958  1.00 96.53 167 A 1 
ATOM   1211 C  C   . GLY A 1 167 ? -10.382 -4.138  23.342  1.00 96.66 167 A 1 
ATOM   1212 O  O   . GLY A 1 167 ? -11.048 -5.166  23.447  1.00 95.99 167 A 1 
ATOM   1213 N  N   . ILE A 1 168 ? -9.214  -4.084  22.738  1.00 96.76 168 A 1 
ATOM   1214 C  CA  . ILE A 1 168 ? -8.514  -5.241  22.189  1.00 97.07 168 A 1 
ATOM   1215 C  C   . ILE A 1 168 ? -7.028  -5.144  22.525  1.00 97.49 168 A 1 
ATOM   1216 O  O   . ILE A 1 168 ? -6.425  -4.080  22.452  1.00 97.51 168 A 1 
ATOM   1217 C  CB  . ILE A 1 168 ? -8.777  -5.397  20.675  1.00 96.42 168 A 1 
ATOM   1218 C  CG1 . ILE A 1 168 ? -8.088  -6.651  20.111  1.00 95.64 168 A 1 
ATOM   1219 C  CG2 . ILE A 1 168 ? -8.352  -4.141  19.873  1.00 94.64 168 A 1 
ATOM   1220 C  CD1 . ILE A 1 168 ? -8.541  -7.030  18.704  1.00 93.47 168 A 1 
ATOM   1221 N  N   . VAL A 1 169 ? -6.433  -6.289  22.854  1.00 97.54 169 A 1 
ATOM   1222 C  CA  . VAL A 1 169 ? -4.990  -6.512  22.860  1.00 97.73 169 A 1 
ATOM   1223 C  C   . VAL A 1 169 ? -4.708  -7.659  21.907  1.00 97.66 169 A 1 
ATOM   1224 O  O   . VAL A 1 169 ? -5.327  -8.715  22.021  1.00 97.29 169 A 1 
ATOM   1225 C  CB  . VAL A 1 169 ? -4.456  -6.798  24.272  1.00 97.23 169 A 1 
ATOM   1226 C  CG1 . VAL A 1 169 ? -2.942  -7.016  24.258  1.00 85.20 169 A 1 
ATOM   1227 C  CG2 . VAL A 1 169 ? -4.744  -5.633  25.217  1.00 85.20 169 A 1 
ATOM   1228 N  N   . ALA A 1 170 ? -3.799  -7.457  20.962  1.00 97.78 170 A 1 
ATOM   1229 C  CA  . ALA A 1 170 ? -3.408  -8.460  19.987  1.00 97.72 170 A 1 
ATOM   1230 C  C   . ALA A 1 170 ? -1.887  -8.542  19.883  1.00 98.08 170 A 1 
ATOM   1231 O  O   . ALA A 1 170 ? -1.185  -7.540  19.997  1.00 97.87 170 A 1 
ATOM   1232 C  CB  . ALA A 1 170 ? -4.076  -8.157  18.640  1.00 97.22 170 A 1 
ATOM   1233 N  N   . TRP A 1 171 ? -1.385  -9.756  19.646  1.00 98.34 171 A 1 
ATOM   1234 C  CA  . TRP A 1 171 ? 0.019   -10.052 19.436  1.00 98.49 171 A 1 
ATOM   1235 C  C   . TRP A 1 171 ? 0.155   -11.074 18.311  1.00 98.42 171 A 1 
ATOM   1236 O  O   . TRP A 1 171 ? -0.607  -12.036 18.248  1.00 98.02 171 A 1 
ATOM   1237 C  CB  . TRP A 1 171 ? 0.633   -10.570 20.738  1.00 97.89 171 A 1 
ATOM   1238 C  CG  . TRP A 1 171 ? 1.924   -11.303 20.569  1.00 90.60 171 A 1 
ATOM   1239 C  CD1 . TRP A 1 171 ? 3.126   -10.734 20.293  1.00 77.18 171 A 1 
ATOM   1240 C  CD2 . TRP A 1 171 ? 2.160   -12.746 20.599  1.00 85.89 171 A 1 
ATOM   1241 N  NE1 . TRP A 1 171 ? 4.089   -11.726 20.159  1.00 69.94 171 A 1 
ATOM   1242 C  CE2 . TRP A 1 171 ? 3.534   -12.972 20.337  1.00 78.25 171 A 1 
ATOM   1243 C  CE3 . TRP A 1 171 ? 1.339   -13.869 20.818  1.00 67.76 171 A 1 
ATOM   1244 C  CZ2 . TRP A 1 171 ? 4.092   -14.276 20.304  1.00 72.91 171 A 1 
ATOM   1245 C  CZ3 . TRP A 1 171 ? 1.884   -15.171 20.779  1.00 63.58 171 A 1 
ATOM   1246 C  CH2 . TRP A 1 171 ? 3.248   -15.362 20.523  1.00 64.38 171 A 1 
ATOM   1247 N  N   . SER A 1 172 ? 1.151   -10.885 17.465  1.00 98.62 172 A 1 
ATOM   1248 C  CA  . SER A 1 172 ? 1.608   -11.877 16.503  1.00 98.53 172 A 1 
ATOM   1249 C  C   . SER A 1 172 ? 3.127   -11.993 16.543  1.00 98.60 172 A 1 
ATOM   1250 O  O   . SER A 1 172 ? 3.835   -11.014 16.766  1.00 98.13 172 A 1 
ATOM   1251 C  CB  . SER A 1 172 ? 1.126   -11.550 15.082  1.00 97.05 172 A 1 
ATOM   1252 O  OG  . SER A 1 172 ? 1.707   -10.360 14.609  1.00 82.00 172 A 1 
ATOM   1253 N  N   . SER A 1 173 ? 3.621   -13.211 16.316  1.00 98.53 173 A 1 
ATOM   1254 C  CA  . SER A 1 173 ? 5.026   -13.525 16.086  1.00 98.45 173 A 1 
ATOM   1255 C  C   . SER A 1 173 ? 5.139   -14.345 14.817  1.00 98.56 173 A 1 
ATOM   1256 O  O   . SER A 1 173 ? 4.307   -15.220 14.572  1.00 97.42 173 A 1 
ATOM   1257 C  CB  . SER A 1 173 ? 5.599   -14.298 17.270  1.00 97.23 173 A 1 
ATOM   1258 O  OG  . SER A 1 173 ? 6.971   -14.555 17.089  1.00 83.68 173 A 1 
ATOM   1259 N  N   . ARG A 1 174 ? 6.148   -14.068 13.998  1.00 98.38 174 A 1 
ATOM   1260 C  CA  . ARG A 1 174 ? 6.394   -14.768 12.744  1.00 98.14 174 A 1 
ATOM   1261 C  C   . ARG A 1 174 ? 7.884   -14.893 12.509  1.00 98.49 174 A 1 
ATOM   1262 O  O   . ARG A 1 174 ? 8.580   -13.890 12.451  1.00 97.81 174 A 1 
ATOM   1263 C  CB  . ARG A 1 174 ? 5.686   -14.001 11.619  1.00 96.28 174 A 1 
ATOM   1264 C  CG  . ARG A 1 174 ? 5.705   -14.740 10.276  1.00 90.47 174 A 1 
ATOM   1265 C  CD  . ARG A 1 174 ? 5.090   -13.874 9.173   1.00 90.34 174 A 1 
ATOM   1266 N  NE  . ARG A 1 174 ? 3.725   -13.422 9.492   1.00 90.72 174 A 1 
ATOM   1267 C  CZ  . ARG A 1 174 ? 2.567   -14.027 9.249   1.00 93.82 174 A 1 
ATOM   1268 N  NH1 . ARG A 1 174 ? 2.492   -15.163 8.625   1.00 84.37 174 A 1 
ATOM   1269 N  NH2 . ARG A 1 174 ? 1.470   -13.457 9.631   1.00 87.64 174 A 1 
ATOM   1270 N  N   . ASP A 1 175 ? 8.333   -16.124 12.320  1.00 98.44 175 A 1 
ATOM   1271 C  CA  . ASP A 1 175 ? 9.699   -16.414 11.897  1.00 98.36 175 A 1 
ATOM   1272 C  C   . ASP A 1 175 ? 9.690   -16.837 10.429  1.00 98.31 175 A 1 
ATOM   1273 O  O   . ASP A 1 175 ? 8.789   -17.556 9.988   1.00 97.45 175 A 1 
ATOM   1274 C  CB  . ASP A 1 175 ? 10.327  -17.481 12.802  1.00 97.71 175 A 1 
ATOM   1275 C  CG  . ASP A 1 175 ? 10.347  -17.053 14.272  1.00 93.45 175 A 1 
ATOM   1276 O  OD1 . ASP A 1 175 ? 10.901  -15.978 14.569  1.00 85.78 175 A 1 
ATOM   1277 O  OD2 . ASP A 1 175 ? 9.760   -17.794 15.098  1.00 85.20 175 A 1 
ATOM   1278 N  N   . ARG A 1 176 ? 10.665  -16.368 9.643   1.00 98.31 176 A 1 
ATOM   1279 C  CA  . ARG A 1 176 ? 10.838  -16.685 8.218   1.00 98.14 176 A 1 
ATOM   1280 C  C   . ARG A 1 176 ? 12.309  -16.950 7.934   1.00 98.34 176 A 1 
ATOM   1281 O  O   . ARG A 1 176 ? 13.162  -16.187 8.371   1.00 97.11 176 A 1 
ATOM   1282 C  CB  . ARG A 1 176 ? 10.328  -15.527 7.349   1.00 95.80 176 A 1 
ATOM   1283 C  CG  . ARG A 1 176 ? 8.858   -15.151 7.622   1.00 88.81 176 A 1 
ATOM   1284 C  CD  . ARG A 1 176 ? 8.419   -13.968 6.775   1.00 88.59 176 A 1 
ATOM   1285 N  NE  . ARG A 1 176 ? 8.315   -14.314 5.361   1.00 86.45 176 A 1 
ATOM   1286 C  CZ  . ARG A 1 176 ? 8.638   -13.568 4.322   1.00 88.88 176 A 1 
ATOM   1287 N  NH1 . ARG A 1 176 ? 9.052   -12.340 4.446   1.00 78.33 176 A 1 
ATOM   1288 N  NH2 . ARG A 1 176 ? 8.529   -14.053 3.130   1.00 79.33 176 A 1 
ATOM   1289 N  N   . GLY A 1 177 ? 12.591  -18.008 7.187   1.00 97.78 177 A 1 
ATOM   1290 C  CA  . GLY A 1 177 ? 13.946  -18.368 6.778   1.00 97.65 177 A 1 
ATOM   1291 C  C   . GLY A 1 177 ? 14.243  -18.005 5.323   1.00 97.89 177 A 1 
ATOM   1292 O  O   . GLY A 1 177 ? 13.677  -17.069 4.753   1.00 96.36 177 A 1 
ATOM   1293 N  N   . ASP A 1 178 ? 15.126  -18.788 4.709   1.00 97.42 178 A 1 
ATOM   1294 C  CA  . ASP A 1 178 ? 15.522  -18.632 3.309   1.00 97.36 178 A 1 
ATOM   1295 C  C   . ASP A 1 178 ? 14.322  -18.679 2.356   1.00 97.46 178 A 1 
ATOM   1296 O  O   . ASP A 1 178 ? 13.420  -19.510 2.470   1.00 96.10 178 A 1 
ATOM   1297 C  CB  . ASP A 1 178 ? 16.522  -19.733 2.909   1.00 96.23 178 A 1 
ATOM   1298 C  CG  . ASP A 1 178 ? 17.898  -19.610 3.553   1.00 94.80 178 A 1 
ATOM   1299 O  OD1 . ASP A 1 178 ? 18.260  -18.501 4.000   1.00 91.47 178 A 1 
ATOM   1300 O  OD2 . ASP A 1 178 ? 18.617  -20.631 3.547   1.00 90.78 178 A 1 
ATOM   1301 N  N   . LEU A 1 179 ? 14.352  -17.816 1.350   1.00 97.47 179 A 1 
ATOM   1302 C  CA  . LEU A 1 179 ? 13.305  -17.702 0.344   1.00 97.20 179 A 1 
ATOM   1303 C  C   . LEU A 1 179 ? 13.620  -18.621 -0.837  1.00 97.07 179 A 1 
ATOM   1304 O  O   . LEU A 1 179 ? 14.590  -18.405 -1.563  1.00 95.78 179 A 1 
ATOM   1305 C  CB  . LEU A 1 179 ? 13.157  -16.241 -0.112  1.00 96.83 179 A 1 
ATOM   1306 C  CG  . LEU A 1 179 ? 12.996  -15.212 1.015   1.00 96.01 179 A 1 
ATOM   1307 C  CD1 . LEU A 1 179 ? 12.935  -13.812 0.410   1.00 94.17 179 A 1 
ATOM   1308 C  CD2 . LEU A 1 179 ? 11.728  -15.445 1.832   1.00 93.62 179 A 1 
ATOM   1309 N  N   . ARG A 1 180 ? 12.761  -19.607 -1.075  1.00 96.86 180 A 1 
ATOM   1310 C  CA  . ARG A 1 180 ? 12.842  -20.455 -2.270  1.00 96.55 180 A 1 
ATOM   1311 C  C   . ARG A 1 180 ? 12.225  -19.741 -3.457  1.00 96.69 180 A 1 
ATOM   1312 O  O   . ARG A 1 180 ? 11.061  -19.351 -3.420  1.00 95.14 180 A 1 
ATOM   1313 C  CB  . ARG A 1 180 ? 12.148  -21.797 -2.044  1.00 94.84 180 A 1 
ATOM   1314 C  CG  . ARG A 1 180 ? 12.925  -22.656 -1.048  1.00 78.25 180 A 1 
ATOM   1315 C  CD  . ARG A 1 180 ? 12.263  -24.029 -0.931  1.00 73.13 180 A 1 
ATOM   1316 N  NE  . ARG A 1 180 ? 12.977  -24.864 0.033   1.00 64.19 180 A 1 
ATOM   1317 C  CZ  . ARG A 1 180 ? 12.693  -26.115 0.328   1.00 55.68 180 A 1 
ATOM   1318 N  NH1 . ARG A 1 180 ? 11.717  -26.753 -0.259  1.00 50.23 180 A 1 
ATOM   1319 N  NH2 . ARG A 1 180 ? 13.396  -26.740 1.234   1.00 47.64 180 A 1 
ATOM   1320 N  N   . GLN A 1 181 ? 12.989  -19.644 -4.544  1.00 96.31 181 A 1 
ATOM   1321 C  CA  . GLN A 1 181 ? 12.595  -18.914 -5.730  1.00 96.09 181 A 1 
ATOM   1322 C  C   . GLN A 1 181 ? 12.259  -19.847 -6.890  1.00 96.61 181 A 1 
ATOM   1323 O  O   . GLN A 1 181 ? 12.685  -21.002 -6.934  1.00 95.13 181 A 1 
ATOM   1324 C  CB  . GLN A 1 181 ? 13.714  -17.939 -6.081  1.00 93.50 181 A 1 
ATOM   1325 C  CG  . GLN A 1 181 ? 13.898  -16.913 -4.971  1.00 87.24 181 A 1 
ATOM   1326 C  CD  . GLN A 1 181 ? 14.983  -15.912 -5.318  1.00 81.22 181 A 1 
ATOM   1327 O  OE1 . GLN A 1 181 ? 15.886  -16.170 -6.079  1.00 72.30 181 A 1 
ATOM   1328 N  NE2 . GLN A 1 181 ? 14.901  -14.734 -4.763  1.00 69.02 181 A 1 
ATOM   1329 N  N   . SER A 1 182 ? 11.493  -19.338 -7.842  1.00 96.47 182 A 1 
ATOM   1330 C  CA  . SER A 1 182 ? 11.015  -20.109 -8.989  1.00 96.59 182 A 1 
ATOM   1331 C  C   . SER A 1 182 ? 12.110  -20.532 -9.966  1.00 96.49 182 A 1 
ATOM   1332 O  O   . SER A 1 182 ? 11.905  -21.462 -10.741 1.00 94.03 182 A 1 
ATOM   1333 C  CB  . SER A 1 182 ? 9.950   -19.295 -9.723  1.00 95.82 182 A 1 
ATOM   1334 O  OG  . SER A 1 182 ? 10.496  -18.102 -10.246 1.00 93.02 182 A 1 
ATOM   1335 N  N   . ASN A 1 183 ? 13.272  -19.887 -9.928  1.00 95.43 183 A 1 
ATOM   1336 C  CA  . ASN A 1 183 ? 14.458  -20.273 -10.703 1.00 93.87 183 A 1 
ATOM   1337 C  C   . ASN A 1 183 ? 15.267  -21.418 -10.060 1.00 93.04 183 A 1 
ATOM   1338 O  O   . ASN A 1 183 ? 16.270  -21.844 -10.615 1.00 86.86 183 A 1 
ATOM   1339 C  CB  . ASN A 1 183 ? 15.317  -19.019 -10.959 1.00 91.17 183 A 1 
ATOM   1340 C  CG  . ASN A 1 183 ? 16.017  -18.504 -9.719  1.00 91.16 183 A 1 
ATOM   1341 O  OD1 . ASN A 1 183 ? 15.631  -18.776 -8.603  1.00 83.09 183 A 1 
ATOM   1342 N  ND2 . ASN A 1 183 ? 17.084  -17.755 -9.896  1.00 84.27 183 A 1 
ATOM   1343 N  N   . GLY A 1 184 ? 14.845  -21.917 -8.896  1.00 90.05 184 A 1 
ATOM   1344 C  CA  . GLY A 1 184 ? 15.525  -22.981 -8.154  1.00 88.02 184 A 1 
ATOM   1345 C  C   . GLY A 1 184 ? 16.596  -22.496 -7.172  1.00 89.51 184 A 1 
ATOM   1346 O  O   . GLY A 1 184 ? 17.093  -23.306 -6.384  1.00 85.27 184 A 1 
ATOM   1347 N  N   . GLU A 1 185 ? 16.914  -21.204 -7.170  1.00 92.69 185 A 1 
ATOM   1348 C  CA  . GLU A 1 185 ? 17.843  -20.608 -6.210  1.00 92.04 185 A 1 
ATOM   1349 C  C   . GLU A 1 185 ? 17.126  -20.193 -4.919  1.00 93.67 185 A 1 
ATOM   1350 O  O   . GLU A 1 185 ? 15.901  -20.058 -4.856  1.00 92.20 185 A 1 
ATOM   1351 C  CB  . GLU A 1 185 ? 18.574  -19.418 -6.841  1.00 88.57 185 A 1 
ATOM   1352 C  CG  . GLU A 1 185 ? 19.469  -19.843 -8.012  1.00 81.84 185 A 1 
ATOM   1353 C  CD  . GLU A 1 185 ? 20.123  -18.662 -8.729  1.00 74.90 185 A 1 
ATOM   1354 O  OE1 . GLU A 1 185 ? 21.045  -18.925 -9.536  1.00 68.50 185 A 1 
ATOM   1355 O  OE2 . GLU A 1 185 ? 19.636  -17.517 -8.538  1.00 67.04 185 A 1 
ATOM   1356 N  N   . THR A 1 186 ? 17.923  -19.975 -3.868  1.00 95.14 186 A 1 
ATOM   1357 C  CA  . THR A 1 186 ? 17.436  -19.483 -2.578  1.00 95.52 186 A 1 
ATOM   1358 C  C   . THR A 1 186 ? 18.037  -18.124 -2.268  1.00 95.87 186 A 1 
ATOM   1359 O  O   . THR A 1 186 ? 19.239  -17.912 -2.410  1.00 93.60 186 A 1 
ATOM   1360 C  CB  . THR A 1 186 ? 17.730  -20.465 -1.433  1.00 93.46 186 A 1 
ATOM   1361 O  OG1 . THR A 1 186 ? 19.071  -20.887 -1.444  1.00 82.11 186 A 1 
ATOM   1362 C  CG2 . THR A 1 186 ? 16.868  -21.715 -1.532  1.00 79.31 186 A 1 
ATOM   1363 N  N   . ALA A 1 187 ? 17.200  -17.194 -1.805  1.00 96.18 187 A 1 
ATOM   1364 C  CA  . ALA A 1 187 ? 17.665  -15.932 -1.249  1.00 96.26 187 A 1 
ATOM   1365 C  C   . ALA A 1 187 ? 17.929  -16.106 0.253   1.00 96.87 187 A 1 
ATOM   1366 O  O   . ALA A 1 187 ? 16.996  -16.489 0.972   1.00 96.02 187 A 1 
ATOM   1367 C  CB  . ALA A 1 187 ? 16.631  -14.840 -1.529  1.00 95.19 187 A 1 
ATOM   1368 N  N   . PRO A 1 188 ? 19.132  -15.817 0.762   1.00 96.80 188 A 1 
ATOM   1369 C  CA  . PRO A 1 188 ? 19.414  -15.918 2.183   1.00 96.75 188 A 1 
ATOM   1370 C  C   . PRO A 1 188 ? 18.580  -14.899 2.960   1.00 97.09 188 A 1 
ATOM   1371 O  O   . PRO A 1 188 ? 18.573  -13.707 2.636   1.00 95.87 188 A 1 
ATOM   1372 C  CB  . PRO A 1 188 ? 20.920  -15.688 2.325   1.00 95.44 188 A 1 
ATOM   1373 C  CG  . PRO A 1 188 ? 21.259  -14.833 1.111   1.00 93.10 188 A 1 
ATOM   1374 C  CD  . PRO A 1 188 ? 20.301  -15.339 0.037   1.00 95.91 188 A 1 
ATOM   1375 N  N   . ASN A 1 189 ? 17.883  -15.380 3.981   1.00 97.24 189 A 1 
ATOM   1376 C  CA  . ASN A 1 189 ? 17.017  -14.580 4.830   1.00 97.58 189 A 1 
ATOM   1377 C  C   . ASN A 1 189 ? 16.788  -15.287 6.170   1.00 97.74 189 A 1 
ATOM   1378 O  O   . ASN A 1 189 ? 16.620  -16.503 6.204   1.00 96.74 189 A 1 
ATOM   1379 C  CB  . ASN A 1 189 ? 15.675  -14.363 4.115   1.00 96.61 189 A 1 
ATOM   1380 C  CG  . ASN A 1 189 ? 14.780  -13.409 4.870   1.00 96.46 189 A 1 
ATOM   1381 O  OD1 . ASN A 1 189 ? 15.209  -12.347 5.266   1.00 90.84 189 A 1 
ATOM   1382 N  ND2 . ASN A 1 189 ? 13.526  -13.744 5.076   1.00 91.12 189 A 1 
ATOM   1383 N  N   . ASP A 1 190 ? 16.724  -14.504 7.240   1.00 97.70 190 A 1 
ATOM   1384 C  CA  . ASP A 1 190 ? 16.252  -14.941 8.546   1.00 97.85 190 A 1 
ATOM   1385 C  C   . ASP A 1 190 ? 15.575  -13.736 9.204   1.00 98.14 190 A 1 
ATOM   1386 O  O   . ASP A 1 190 ? 16.213  -12.709 9.409   1.00 97.05 190 A 1 
ATOM   1387 C  CB  . ASP A 1 190 ? 17.440  -15.464 9.366   1.00 96.86 190 A 1 
ATOM   1388 C  CG  . ASP A 1 190 ? 17.053  -16.165 10.663  1.00 91.97 190 A 1 
ATOM   1389 O  OD1 . ASP A 1 190 ? 15.849  -16.217 10.975  1.00 84.65 190 A 1 
ATOM   1390 O  OD2 . ASP A 1 190 ? 17.991  -16.669 11.328  1.00 82.81 190 A 1 
ATOM   1391 N  N   . GLU A 1 191 ? 14.269  -13.820 9.433   1.00 98.23 191 A 1 
ATOM   1392 C  CA  . GLU A 1 191 ? 13.476  -12.746 10.027  1.00 98.37 191 A 1 
ATOM   1393 C  C   . GLU A 1 191 ? 12.693  -13.284 11.224  1.00 98.45 191 A 1 
ATOM   1394 O  O   . GLU A 1 191 ? 11.912  -14.230 11.094  1.00 97.83 191 A 1 
ATOM   1395 C  CB  . GLU A 1 191 ? 12.494  -12.123 9.016   1.00 97.56 191 A 1 
ATOM   1396 C  CG  . GLU A 1 191 ? 13.140  -11.406 7.825   1.00 95.77 191 A 1 
ATOM   1397 C  CD  . GLU A 1 191 ? 12.066  -10.859 6.857   1.00 96.80 191 A 1 
ATOM   1398 O  OE1 . GLU A 1 191 ? 11.639  -9.696  7.004   1.00 92.20 191 A 1 
ATOM   1399 O  OE2 . GLU A 1 191 ? 11.626  -11.603 5.958   1.00 93.08 191 A 1 
ATOM   1400 N  N   . SER A 1 192 ? 12.828  -12.620 12.379  1.00 98.32 192 A 1 
ATOM   1401 C  CA  . SER A 1 192 ? 11.972  -12.811 13.547  1.00 98.46 192 A 1 
ATOM   1402 C  C   . SER A 1 192 ? 11.132  -11.555 13.765  1.00 98.50 192 A 1 
ATOM   1403 O  O   . SER A 1 192 ? 11.619  -10.515 14.209  1.00 97.93 192 A 1 
ATOM   1404 C  CB  . SER A 1 192 ? 12.801  -13.169 14.779  1.00 97.99 192 A 1 
ATOM   1405 O  OG  . SER A 1 192 ? 11.943  -13.621 15.798  1.00 83.77 192 A 1 
ATOM   1406 N  N   . ILE A 1 193 ? 9.855   -11.650 13.415  1.00 98.52 193 A 1 
ATOM   1407 C  CA  . ILE A 1 193 ? 8.906   -10.534 13.415  1.00 98.59 193 A 1 
ATOM   1408 C  C   . ILE A 1 193 ? 7.972   -10.674 14.606  1.00 98.51 193 A 1 
ATOM   1409 O  O   . ILE A 1 193 ? 7.267   -11.671 14.741  1.00 98.12 193 A 1 
ATOM   1410 C  CB  . ILE A 1 193 ? 8.138   -10.464 12.083  1.00 98.30 193 A 1 
ATOM   1411 C  CG1 . ILE A 1 193 ? 9.099   -10.354 10.873  1.00 97.44 193 A 1 
ATOM   1412 C  CG2 . ILE A 1 193 ? 7.149   -9.280  12.101  1.00 97.64 193 A 1 
ATOM   1413 C  CD1 . ILE A 1 193 ? 8.426   -10.542 9.509   1.00 94.14 193 A 1 
ATOM   1414 N  N   . ASN A 1 194 ? 7.895   -9.636  15.438  1.00 98.73 194 A 1 
ATOM   1415 C  CA  . ASN A 1 194 ? 6.899   -9.489  16.487  1.00 98.66 194 A 1 
ATOM   1416 C  C   . ASN A 1 194 ? 6.077   -8.225  16.250  1.00 98.76 194 A 1 
ATOM   1417 O  O   . ASN A 1 194 ? 6.624   -7.162  15.969  1.00 98.28 194 A 1 
ATOM   1418 C  CB  . ASN A 1 194 ? 7.576   -9.482  17.863  1.00 98.17 194 A 1 
ATOM   1419 C  CG  . ASN A 1 194 ? 7.969   -10.885 18.290  1.00 94.49 194 A 1 
ATOM   1420 O  OD1 . ASN A 1 194 ? 7.171   -11.611 18.855  1.00 81.72 194 A 1 
ATOM   1421 N  ND2 . ASN A 1 194 ? 9.190   -11.301 18.019  1.00 81.20 194 A 1 
ATOM   1422 N  N   . ASN A 1 195 ? 4.758   -8.325  16.398  1.00 98.61 195 A 1 
ATOM   1423 C  CA  . ASN A 1 195 ? 3.868   -7.175  16.273  1.00 98.68 195 A 1 
ATOM   1424 C  C   . ASN A 1 195 ? 2.782   -7.227  17.340  1.00 98.65 195 A 1 
ATOM   1425 O  O   . ASN A 1 195 ? 2.109   -8.244  17.517  1.00 98.10 195 A 1 
ATOM   1426 C  CB  . ASN A 1 195 ? 3.341   -7.112  14.833  1.00 98.21 195 A 1 
ATOM   1427 C  CG  . ASN A 1 195 ? 2.865   -5.735  14.393  1.00 98.01 195 A 1 
ATOM   1428 O  OD1 . ASN A 1 195 ? 2.208   -5.588  13.374  1.00 92.73 195 A 1 
ATOM   1429 N  ND2 . ASN A 1 195 ? 3.201   -4.673  15.083  1.00 92.49 195 A 1 
ATOM   1430 N  N   . MET A 1 196 ? 2.626   -6.124  18.079  1.00 98.75 196 A 1 
ATOM   1431 C  CA  . MET A 1 196 ? 1.666   -5.987  19.168  1.00 98.69 196 A 1 
ATOM   1432 C  C   . MET A 1 196 ? 0.789   -4.768  18.938  1.00 98.79 196 A 1 
ATOM   1433 O  O   . MET A 1 196 ? 1.267   -3.722  18.501  1.00 98.39 196 A 1 
ATOM   1434 C  CB  . MET A 1 196 ? 2.374   -5.872  20.524  1.00 97.66 196 A 1 
ATOM   1435 C  CG  . MET A 1 196 ? 3.196   -7.114  20.878  1.00 79.90 196 A 1 
ATOM   1436 S  SD  . MET A 1 196 ? 3.940   -7.032  22.532  1.00 75.73 196 A 1 
ATOM   1437 C  CE  . MET A 1 196 ? 4.817   -8.599  22.558  1.00 63.09 196 A 1 
ATOM   1438 N  N   . LEU A 1 197 ? -0.488  -4.884  19.297  1.00 98.55 197 A 1 
ATOM   1439 C  CA  . LEU A 1 197 ? -1.482  -3.825  19.201  1.00 98.57 197 A 1 
ATOM   1440 C  C   . LEU A 1 197 ? -2.319  -3.798  20.476  1.00 98.64 197 A 1 
ATOM   1441 O  O   . LEU A 1 197 ? -2.786  -4.838  20.940  1.00 98.33 197 A 1 
ATOM   1442 C  CB  . LEU A 1 197 ? -2.341  -4.100  17.959  1.00 97.81 197 A 1 
ATOM   1443 C  CG  . LEU A 1 197 ? -3.535  -3.148  17.758  1.00 96.55 197 A 1 
ATOM   1444 C  CD1 . LEU A 1 197 ? -3.077  -1.762  17.340  1.00 93.72 197 A 1 
ATOM   1445 C  CD2 . LEU A 1 197 ? -4.453  -3.706  16.670  1.00 93.62 197 A 1 
ATOM   1446 N  N   . ALA A 1 198 ? -2.572  -2.608  21.013  1.00 98.50 198 A 1 
ATOM   1447 C  CA  . ALA A 1 198 ? -3.635  -2.373  21.974  1.00 98.51 198 A 1 
ATOM   1448 C  C   . ALA A 1 198 ? -4.489  -1.193  21.509  1.00 98.58 198 A 1 
ATOM   1449 O  O   . ALA A 1 198 ? -3.964  -0.132  21.169  1.00 98.15 198 A 1 
ATOM   1450 C  CB  . ALA A 1 198 ? -3.040  -2.170  23.371  1.00 98.29 198 A 1 
ATOM   1451 N  N   . LYS A 1 199 ? -5.798  -1.388  21.498  1.00 98.22 199 A 1 
ATOM   1452 C  CA  . LYS A 1 199 ? -6.796  -0.359  21.187  1.00 97.93 199 A 1 
ATOM   1453 C  C   . LYS A 1 199 ? -7.861  -0.325  22.262  1.00 98.01 199 A 1 
ATOM   1454 O  O   . LYS A 1 199 ? -8.230  -1.371  22.793  1.00 97.37 199 A 1 
ATOM   1455 C  CB  . LYS A 1 199 ? -7.463  -0.651  19.831  1.00 95.62 199 A 1 
ATOM   1456 C  CG  . LYS A 1 199 ? -6.789  0.009   18.626  1.00 88.09 199 A 1 
ATOM   1457 C  CD  . LYS A 1 199 ? -7.483  -0.483  17.368  1.00 91.62 199 A 1 
ATOM   1458 C  CE  . LYS A 1 199 ? -7.309  0.422   16.159  1.00 89.41 199 A 1 
ATOM   1459 N  NZ  . LYS A 1 199 ? -8.078  -0.095  15.009  1.00 89.21 199 A 1 
ATOM   1460 N  N   . GLY A 1 200 ? -8.393  0.862   22.528  1.00 97.71 200 A 1 
ATOM   1461 C  CA  . GLY A 1 200 ? -9.538  1.025   23.409  1.00 97.69 200 A 1 
ATOM   1462 C  C   . GLY A 1 200 ? -10.341 2.266   23.038  1.00 97.94 200 A 1 
ATOM   1463 O  O   . GLY A 1 200 ? -9.777  3.277   22.628  1.00 97.52 200 A 1 
ATOM   1464 N  N   . THR A 1 201 ? -11.658 2.182   23.205  1.00 97.82 201 A 1 
ATOM   1465 C  CA  . THR A 1 201 ? -12.576 3.307   23.048  1.00 97.69 201 A 1 
ATOM   1466 C  C   . THR A 1 201 ? -13.415 3.449   24.304  1.00 97.68 201 A 1 
ATOM   1467 O  O   . THR A 1 201 ? -13.972 2.475   24.806  1.00 96.95 201 A 1 
ATOM   1468 C  CB  . THR A 1 201 ? -13.461 3.148   21.808  1.00 96.72 201 A 1 
ATOM   1469 O  OG1 . THR A 1 201 ? -12.655 3.043   20.663  1.00 89.56 201 A 1 
ATOM   1470 C  CG2 . THR A 1 201 ? -14.384 4.345   21.589  1.00 88.65 201 A 1 
ATOM   1471 N  N   . TRP A 1 202 ? -13.503 4.666   24.829  1.00 98.10 202 A 1 
ATOM   1472 C  CA  . TRP A 1 202 ? -14.392 5.043   25.913  1.00 98.15 202 A 1 
ATOM   1473 C  C   . TRP A 1 202 ? -15.498 5.945   25.369  1.00 98.29 202 A 1 
ATOM   1474 O  O   . TRP A 1 202 ? -15.226 7.053   24.905  1.00 97.49 202 A 1 
ATOM   1475 C  CB  . TRP A 1 202 ? -13.589 5.727   27.021  1.00 97.74 202 A 1 
ATOM   1476 C  CG  . TRP A 1 202 ? -14.395 6.249   28.166  1.00 96.30 202 A 1 
ATOM   1477 C  CD1 . TRP A 1 202 ? -15.549 5.703   28.629  1.00 90.04 202 A 1 
ATOM   1478 C  CD2 . TRP A 1 202 ? -14.146 7.432   28.984  1.00 93.70 202 A 1 
ATOM   1479 N  NE1 . TRP A 1 202 ? -16.036 6.469   29.682  1.00 89.97 202 A 1 
ATOM   1480 C  CE2 . TRP A 1 202 ? -15.199 7.533   29.931  1.00 92.32 202 A 1 
ATOM   1481 C  CE3 . TRP A 1 202 ? -13.129 8.411   29.016  1.00 88.29 202 A 1 
ATOM   1482 C  CZ2 . TRP A 1 202 ? -15.250 8.580   30.878  1.00 89.18 202 A 1 
ATOM   1483 C  CZ3 . TRP A 1 202 ? -13.187 9.447   29.962  1.00 83.14 202 A 1 
ATOM   1484 C  CH2 . TRP A 1 202 ? -14.241 9.527   30.876  1.00 83.78 202 A 1 
ATOM   1485 N  N   . GLN A 1 203 ? -16.727 5.480   25.455  1.00 97.66 203 A 1 
ATOM   1486 C  CA  . GLN A 1 203 ? -17.917 6.274   25.190  1.00 97.29 203 A 1 
ATOM   1487 C  C   . GLN A 1 203 ? -18.260 7.070   26.451  1.00 97.47 203 A 1 
ATOM   1488 O  O   . GLN A 1 203 ? -18.755 6.518   27.432  1.00 96.22 203 A 1 
ATOM   1489 C  CB  . GLN A 1 203 ? -19.047 5.337   24.733  1.00 95.64 203 A 1 
ATOM   1490 C  CG  . GLN A 1 203 ? -20.154 6.102   23.991  1.00 84.14 203 A 1 
ATOM   1491 C  CD  . GLN A 1 203 ? -19.727 6.550   22.595  1.00 80.65 203 A 1 
ATOM   1492 O  OE1 . GLN A 1 203 ? -18.954 5.894   21.912  1.00 71.69 203 A 1 
ATOM   1493 N  NE2 . GLN A 1 203 ? -20.206 7.671   22.122  1.00 69.72 203 A 1 
ATOM   1494 N  N   . ILE A 1 204 ? -17.938 8.358   26.438  1.00 97.79 204 A 1 
ATOM   1495 C  CA  . ILE A 1 204 ? -18.137 9.258   27.583  1.00 97.69 204 A 1 
ATOM   1496 C  C   . ILE A 1 204 ? -19.635 9.525   27.777  1.00 97.20 204 A 1 
ATOM   1497 O  O   . ILE A 1 204 ? -20.147 9.445   28.885  1.00 95.01 204 A 1 
ATOM   1498 C  CB  . ILE A 1 204 ? -17.354 10.574  27.367  1.00 97.19 204 A 1 
ATOM   1499 C  CG1 . ILE A 1 204 ? -15.837 10.307  27.191  1.00 94.97 204 A 1 
ATOM   1500 C  CG2 . ILE A 1 204 ? -17.592 11.544  28.541  1.00 94.84 204 A 1 
ATOM   1501 C  CD1 . ILE A 1 204 ? -15.046 11.518  26.675  1.00 91.73 204 A 1 
ATOM   1502 N  N   . ASP A 1 205 ? -20.318 9.827   26.684  1.00 97.07 205 A 1 
ATOM   1503 C  CA  . ASP A 1 205 ? -21.766 10.007  26.596  1.00 96.56 205 A 1 
ATOM   1504 C  C   . ASP A 1 205 ? -22.264 9.646   25.184  1.00 96.77 205 A 1 
ATOM   1505 O  O   . ASP A 1 205 ? -21.528 9.055   24.379  1.00 94.43 205 A 1 
ATOM   1506 C  CB  . ASP A 1 205 ? -22.124 11.443  27.039  1.00 94.69 205 A 1 
ATOM   1507 C  CG  . ASP A 1 205 ? -21.524 12.548  26.174  1.00 93.93 205 A 1 
ATOM   1508 O  OD1 . ASP A 1 205 ? -21.450 12.360  24.945  1.00 89.35 205 A 1 
ATOM   1509 O  OD2 . ASP A 1 205 ? -21.179 13.610  26.725  1.00 89.52 205 A 1 
ATOM   1510 N  N   . SER A 1 206 ? -23.501 9.973   24.856  1.00 96.05 206 A 1 
ATOM   1511 C  CA  . SER A 1 206 ? -24.081 9.700   23.544  1.00 95.47 206 A 1 
ATOM   1512 C  C   . SER A 1 206 ? -23.433 10.467  22.382  1.00 95.99 206 A 1 
ATOM   1513 O  O   . SER A 1 206 ? -23.637 10.100  21.226  1.00 92.62 206 A 1 
ATOM   1514 C  CB  . SER A 1 206 ? -25.579 10.004  23.576  1.00 93.34 206 A 1 
ATOM   1515 O  OG  . SER A 1 206 ? -25.816 11.355  23.927  1.00 83.71 206 A 1 
ATOM   1516 N  N   . ALA A 1 207 ? -22.679 11.526  22.664  1.00 96.97 207 A 1 
ATOM   1517 C  CA  . ALA A 1 207 ? -22.042 12.391  21.680  1.00 97.18 207 A 1 
ATOM   1518 C  C   . ALA A 1 207 ? -20.517 12.265  21.661  1.00 97.51 207 A 1 
ATOM   1519 O  O   . ALA A 1 207 ? -19.898 12.460  20.618  1.00 95.90 207 A 1 
ATOM   1520 C  CB  . ALA A 1 207 ? -22.462 13.833  21.982  1.00 95.85 207 A 1 
ATOM   1521 N  N   . GLN A 1 208 ? -19.901 11.963  22.796  1.00 98.18 208 A 1 
ATOM   1522 C  CA  . GLN A 1 208 ? -18.468 12.023  22.990  1.00 98.16 208 A 1 
ATOM   1523 C  C   . GLN A 1 208 ? -17.851 10.633  23.124  1.00 98.13 208 A 1 
ATOM   1524 O  O   . GLN A 1 208 ? -18.300 9.816   23.933  1.00 97.11 208 A 1 
ATOM   1525 C  CB  . GLN A 1 208 ? -18.133 12.872  24.224  1.00 97.13 208 A 1 
ATOM   1526 C  CG  . GLN A 1 208 ? -18.595 14.322  24.082  1.00 94.27 208 A 1 
ATOM   1527 C  CD  . GLN A 1 208 ? -18.213 15.139  25.320  1.00 94.86 208 A 1 
ATOM   1528 O  OE1 . GLN A 1 208 ? -17.085 15.582  25.464  1.00 86.30 208 A 1 
ATOM   1529 N  NE2 . GLN A 1 208 ? -19.120 15.321  26.248  1.00 84.99 208 A 1 
ATOM   1530 N  N   . SER A 1 209 ? -16.765 10.386  22.406  1.00 98.11 209 A 1 
ATOM   1531 C  CA  . SER A 1 209 ? -15.921 9.218   22.612  1.00 98.03 209 A 1 
ATOM   1532 C  C   . SER A 1 209 ? -14.442 9.574   22.566  1.00 98.40 209 A 1 
ATOM   1533 O  O   . SER A 1 209 ? -14.019 10.487  21.861  1.00 97.86 209 A 1 
ATOM   1534 C  CB  . SER A 1 209 ? -16.264 8.089   21.638  1.00 95.28 209 A 1 
ATOM   1535 O  OG  . SER A 1 209 ? -15.991 8.444   20.296  1.00 83.62 209 A 1 
ATOM   1536 N  N   . LEU A 1 210 ? -13.649 8.841   23.341  1.00 98.49 210 A 1 
ATOM   1537 C  CA  . LEU A 1 210 ? -12.197 8.943   23.374  1.00 98.55 210 A 1 
ATOM   1538 C  C   . LEU A 1 210 ? -11.597 7.585   23.020  1.00 98.51 210 A 1 
ATOM   1539 O  O   . LEU A 1 210 ? -11.922 6.585   23.653  1.00 98.07 210 A 1 
ATOM   1540 C  CB  . LEU A 1 210 ? -11.762 9.424   24.768  1.00 98.11 210 A 1 
ATOM   1541 C  CG  . LEU A 1 210 ? -10.280 9.818   24.842  1.00 94.49 210 A 1 
ATOM   1542 C  CD1 . LEU A 1 210 ? -10.015 11.173  24.187  1.00 89.52 210 A 1 
ATOM   1543 C  CD2 . LEU A 1 210 ? -9.838  9.912   26.309  1.00 89.95 210 A 1 
ATOM   1544 N  N   . SER A 1 211 ? -10.712 7.546   22.025  1.00 98.54 211 A 1 
ATOM   1545 C  CA  . SER A 1 211 ? -10.043 6.326   21.571  1.00 98.47 211 A 1 
ATOM   1546 C  C   . SER A 1 211 ? -8.536  6.447   21.726  1.00 98.63 211 A 1 
ATOM   1547 O  O   . SER A 1 211 ? -7.954  7.483   21.401  1.00 98.21 211 A 1 
ATOM   1548 C  CB  . SER A 1 211 ? -10.412 5.994   20.124  1.00 97.55 211 A 1 
ATOM   1549 O  OG  . SER A 1 211 ? -11.811 5.840   19.982  1.00 90.67 211 A 1 
ATOM   1550 N  N   . GLY A 1 212 ? -7.905  5.381   22.206  1.00 98.66 212 A 1 
ATOM   1551 C  CA  . GLY A 1 212 ? -6.462  5.234   22.281  1.00 98.52 212 A 1 
ATOM   1552 C  C   . GLY A 1 212 ? -5.993  4.033   21.463  1.00 98.58 212 A 1 
ATOM   1553 O  O   . GLY A 1 212 ? -6.668  3.008   21.404  1.00 97.75 212 A 1 
ATOM   1554 N  N   . LEU A 1 213 ? -4.822  4.172   20.864  1.00 98.51 213 A 1 
ATOM   1555 C  CA  . LEU A 1 213 ? -4.145  3.123   20.099  1.00 98.43 213 A 1 
ATOM   1556 C  C   . LEU A 1 213 ? -2.650  3.175   20.407  1.00 98.65 213 A 1 
ATOM   1557 O  O   . LEU A 1 213 ? -2.043  4.242   20.339  1.00 98.16 213 A 1 
ATOM   1558 C  CB  . LEU A 1 213 ? -4.464  3.328   18.606  1.00 96.28 213 A 1 
ATOM   1559 C  CG  . LEU A 1 213 ? -3.388  2.855   17.608  1.00 93.08 213 A 1 
ATOM   1560 C  CD1 . LEU A 1 213 ? -3.364  1.347   17.445  1.00 85.19 213 A 1 
ATOM   1561 C  CD2 . LEU A 1 213 ? -3.641  3.445   16.232  1.00 83.84 213 A 1 
ATOM   1562 N  N   . VAL A 1 214 ? -2.053  2.018   20.675  1.00 98.80 214 A 1 
ATOM   1563 C  CA  . VAL A 1 214 ? -0.606  1.822   20.673  1.00 98.80 214 A 1 
ATOM   1564 C  C   . VAL A 1 214 ? -0.265  0.591   19.845  1.00 98.84 214 A 1 
ATOM   1565 O  O   . VAL A 1 214 ? -0.962  -0.420  19.894  1.00 98.47 214 A 1 
ATOM   1566 C  CB  . VAL A 1 214 ? 0.006   1.733   22.086  1.00 98.34 214 A 1 
ATOM   1567 C  CG1 . VAL A 1 214 ? -0.098  3.082   22.808  1.00 92.29 214 A 1 
ATOM   1568 C  CG2 . VAL A 1 214 ? -0.646  0.665   22.968  1.00 92.36 214 A 1 
ATOM   1569 N  N   . ARG A 1 215 ? 0.828   0.665   19.076  1.00 98.80 215 A 1 
ATOM   1570 C  CA  . ARG A 1 215 ? 1.343   -0.429  18.265  1.00 98.72 215 A 1 
ATOM   1571 C  C   . ARG A 1 215 ? 2.856   -0.503  18.409  1.00 98.88 215 A 1 
ATOM   1572 O  O   . ARG A 1 215 ? 3.528   0.525   18.428  1.00 98.59 215 A 1 
ATOM   1573 C  CB  . ARG A 1 215 ? 0.874   -0.241  16.818  1.00 98.00 215 A 1 
ATOM   1574 C  CG  . ARG A 1 215 ? 1.276   -1.381  15.874  1.00 92.06 215 A 1 
ATOM   1575 C  CD  . ARG A 1 215 ? 0.554   -1.273  14.527  1.00 90.22 215 A 1 
ATOM   1576 N  NE  . ARG A 1 215 ? 0.825   -0.015  13.823  1.00 84.78 215 A 1 
ATOM   1577 C  CZ  . ARG A 1 215 ? 1.610   0.181   12.778  1.00 85.94 215 A 1 
ATOM   1578 N  NH1 . ARG A 1 215 ? 2.255   -0.787  12.193  1.00 75.97 215 A 1 
ATOM   1579 N  NH2 . ARG A 1 215 ? 1.770   1.372   12.287  1.00 77.45 215 A 1 
ATOM   1580 N  N   . TYR A 1 216 ? 3.376   -1.715  18.507  1.00 98.88 216 A 1 
ATOM   1581 C  CA  . TYR A 1 216 ? 4.800   -2.007  18.514  1.00 98.87 216 A 1 
ATOM   1582 C  C   . TYR A 1 216 ? 5.097   -3.066  17.469  1.00 98.80 216 A 1 
ATOM   1583 O  O   . TYR A 1 216 ? 4.467   -4.123  17.465  1.00 98.55 216 A 1 
ATOM   1584 C  CB  . TYR A 1 216 ? 5.224   -2.461  19.915  1.00 98.70 216 A 1 
ATOM   1585 C  CG  . TYR A 1 216 ? 6.680   -2.867  20.007  1.00 98.37 216 A 1 
ATOM   1586 C  CD1 . TYR A 1 216 ? 7.057   -4.226  19.941  1.00 97.36 216 A 1 
ATOM   1587 C  CD2 . TYR A 1 216 ? 7.682   -1.888  20.139  1.00 97.65 216 A 1 
ATOM   1588 C  CE1 . TYR A 1 216 ? 8.404   -4.603  20.022  1.00 96.82 216 A 1 
ATOM   1589 C  CE2 . TYR A 1 216 ? 9.042   -2.247  20.224  1.00 96.83 216 A 1 
ATOM   1590 C  CZ  . TYR A 1 216 ? 9.387   -3.606  20.170  1.00 96.84 216 A 1 
ATOM   1591 O  OH  . TYR A 1 216 ? 10.722  -3.972  20.252  1.00 95.07 216 A 1 
ATOM   1592 N  N   . TYR A 1 217 ? 6.062   -2.796  16.587  1.00 98.74 217 A 1 
ATOM   1593 C  CA  . TYR A 1 217 ? 6.583   -3.728  15.609  1.00 98.77 217 A 1 
ATOM   1594 C  C   . TYR A 1 217 ? 8.082   -3.898  15.828  1.00 98.81 217 A 1 
ATOM   1595 O  O   . TYR A 1 217 ? 8.786   -2.908  16.036  1.00 98.61 217 A 1 
ATOM   1596 C  CB  . TYR A 1 217 ? 6.273   -3.216  14.203  1.00 98.66 217 A 1 
ATOM   1597 C  CG  . TYR A 1 217 ? 6.818   -4.067  13.080  1.00 98.69 217 A 1 
ATOM   1598 C  CD1 . TYR A 1 217 ? 8.143   -3.902  12.627  1.00 98.42 217 A 1 
ATOM   1599 C  CD2 . TYR A 1 217 ? 5.995   -5.029  12.460  1.00 98.43 217 A 1 
ATOM   1600 C  CE1 . TYR A 1 217 ? 8.639   -4.683  11.582  1.00 98.16 217 A 1 
ATOM   1601 C  CE2 . TYR A 1 217 ? 6.479   -5.810  11.405  1.00 98.12 217 A 1 
ATOM   1602 C  CZ  . TYR A 1 217 ? 7.806   -5.639  10.964  1.00 98.25 217 A 1 
ATOM   1603 O  OH  . TYR A 1 217 ? 8.277   -6.391  9.928   1.00 97.57 217 A 1 
ATOM   1604 N  N   . ASN A 1 218 ? 8.562   -5.134  15.767  1.00 98.75 218 A 1 
ATOM   1605 C  CA  . ASN A 1 218 ? 9.975   -5.468  15.776  1.00 98.76 218 A 1 
ATOM   1606 C  C   . ASN A 1 218 ? 10.247  -6.553  14.734  1.00 98.79 218 A 1 
ATOM   1607 O  O   . ASN A 1 218 ? 9.564   -7.571  14.739  1.00 98.12 218 A 1 
ATOM   1608 C  CB  . ASN A 1 218 ? 10.377  -5.935  17.188  1.00 97.92 218 A 1 
ATOM   1609 C  CG  . ASN A 1 218 ? 11.878  -6.158  17.290  1.00 95.70 218 A 1 
ATOM   1610 O  OD1 . ASN A 1 218 ? 12.661  -5.476  16.682  1.00 85.16 218 A 1 
ATOM   1611 N  ND2 . ASN A 1 218 ? 12.335  -7.110  18.075  1.00 82.94 218 A 1 
ATOM   1612 N  N   . ASN A 1 219 ? 11.246  -6.348  13.876  1.00 98.50 219 A 1 
ATOM   1613 C  CA  . ASN A 1 219 ? 11.804  -7.364  12.998  1.00 98.58 219 A 1 
ATOM   1614 C  C   . ASN A 1 219 ? 13.311  -7.411  13.212  1.00 98.56 219 A 1 
ATOM   1615 O  O   . ASN A 1 219 ? 14.012  -6.468  12.848  1.00 97.97 219 A 1 
ATOM   1616 C  CB  . ASN A 1 219 ? 11.424  -7.071  11.536  1.00 98.17 219 A 1 
ATOM   1617 C  CG  . ASN A 1 219 ? 11.925  -8.119  10.560  1.00 97.92 219 A 1 
ATOM   1618 O  OD1 . ASN A 1 219 ? 12.511  -9.120  10.920  1.00 93.61 219 A 1 
ATOM   1619 N  ND2 . ASN A 1 219 ? 11.683  -7.935  9.282   1.00 93.12 219 A 1 
ATOM   1620 N  N   . ASP A 1 220 ? 13.798  -8.506  13.790  1.00 98.38 220 A 1 
ATOM   1621 C  CA  . ASP A 1 220 ? 15.215  -8.823  13.846  1.00 98.21 220 A 1 
ATOM   1622 C  C   . ASP A 1 220 ? 15.542  -9.740  12.664  1.00 98.26 220 A 1 
ATOM   1623 O  O   . ASP A 1 220 ? 15.018  -10.853 12.567  1.00 97.19 220 A 1 
ATOM   1624 C  CB  . ASP A 1 220 ? 15.583  -9.445  15.199  1.00 97.26 220 A 1 
ATOM   1625 C  CG  . ASP A 1 220 ? 15.456  -8.445  16.362  1.00 92.11 220 A 1 
ATOM   1626 O  OD1 . ASP A 1 220 ? 15.928  -7.280  16.218  1.00 86.43 220 A 1 
ATOM   1627 O  OD2 . ASP A 1 220 ? 14.900  -8.817  17.417  1.00 85.83 220 A 1 
ATOM   1628 N  N   . ALA A 1 221 ? 16.363  -9.254  11.738  1.00 97.86 221 A 1 
ATOM   1629 C  CA  . ALA A 1 221 ? 16.654  -9.916  10.482  1.00 97.61 221 A 1 
ATOM   1630 C  C   . ALA A 1 221 ? 18.154  -10.119 10.283  1.00 97.44 221 A 1 
ATOM   1631 O  O   . ALA A 1 221 ? 18.973  -9.258  10.586  1.00 96.52 221 A 1 
ATOM   1632 C  CB  . ALA A 1 221 ? 16.031  -9.118  9.330   1.00 97.20 221 A 1 
ATOM   1633 N  N   . ARG A 1 222 ? 18.510  -11.254 9.658   1.00 96.98 222 A 1 
ATOM   1634 C  CA  . ARG A 1 222 ? 19.806  -11.477 9.036   1.00 96.69 222 A 1 
ATOM   1635 C  C   . ARG A 1 222 ? 19.619  -11.547 7.528   1.00 96.80 222 A 1 
ATOM   1636 O  O   . ARG A 1 222 ? 19.059  -12.506 7.005   1.00 95.81 222 A 1 
ATOM   1637 C  CB  . ARG A 1 222 ? 20.464  -12.706 9.639   1.00 95.38 222 A 1 
ATOM   1638 C  CG  . ARG A 1 222 ? 21.916  -12.783 9.177   1.00 88.18 222 A 1 
ATOM   1639 C  CD  . ARG A 1 222 ? 22.622  -13.892 9.945   1.00 80.10 222 A 1 
ATOM   1640 N  NE  . ARG A 1 222 ? 24.036  -13.905 9.606   1.00 71.53 222 A 1 
ATOM   1641 C  CZ  . ARG A 1 222 ? 24.962  -14.634 10.213  1.00 63.16 222 A 1 
ATOM   1642 N  NH1 . ARG A 1 222 ? 24.640  -15.456 11.173  1.00 56.48 222 A 1 
ATOM   1643 N  NH2 . ARG A 1 222 ? 26.208  -14.528 9.855   1.00 56.63 222 A 1 
ATOM   1644 N  N   . GLU A 1 223 ? 20.081  -10.517 6.827   1.00 96.65 223 A 1 
ATOM   1645 C  CA  . GLU A 1 223 ? 19.796  -10.305 5.412   1.00 96.57 223 A 1 
ATOM   1646 C  C   . GLU A 1 223 ? 20.944  -9.546  4.726   1.00 96.39 223 A 1 
ATOM   1647 O  O   . GLU A 1 223 ? 21.807  -8.983  5.405   1.00 95.61 223 A 1 
ATOM   1648 C  CB  . GLU A 1 223 ? 18.452  -9.572  5.280   1.00 95.94 223 A 1 
ATOM   1649 C  CG  . GLU A 1 223 ? 18.422  -8.182  5.922   1.00 95.54 223 A 1 
ATOM   1650 C  CD  . GLU A 1 223 ? 17.091  -7.450  5.739   1.00 96.73 223 A 1 
ATOM   1651 O  OE1 . GLU A 1 223 ? 17.099  -6.197  5.875   1.00 93.86 223 A 1 
ATOM   1652 O  OE2 . GLU A 1 223 ? 16.071  -8.097  5.446   1.00 94.65 223 A 1 
ATOM   1653 N  N   . PRO A 1 224 ? 20.994  -9.509  3.375   1.00 96.10 224 A 1 
ATOM   1654 C  CA  . PRO A 1 224 ? 21.971  -8.694  2.670   1.00 95.88 224 A 1 
ATOM   1655 C  C   . PRO A 1 224 ? 21.860  -7.214  3.045   1.00 95.78 224 A 1 
ATOM   1656 O  O   . PRO A 1 224 ? 20.782  -6.704  3.346   1.00 95.00 224 A 1 
ATOM   1657 C  CB  . PRO A 1 224 ? 21.703  -8.921  1.174   1.00 95.27 224 A 1 
ATOM   1658 C  CG  . PRO A 1 224 ? 20.979  -10.261 1.136   1.00 94.26 224 A 1 
ATOM   1659 C  CD  . PRO A 1 224 ? 20.185  -10.256 2.438   1.00 95.80 224 A 1 
ATOM   1660 N  N   . LYS A 1 225 ? 22.965  -6.478  2.939   1.00 94.17 225 A 1 
ATOM   1661 C  CA  . LYS A 1 225 ? 22.964  -5.028  3.182   1.00 93.53 225 A 1 
ATOM   1662 C  C   . LYS A 1 225 ? 21.944  -4.285  2.315   1.00 94.32 225 A 1 
ATOM   1663 O  O   . LYS A 1 225 ? 21.301  -3.344  2.793   1.00 93.11 225 A 1 
ATOM   1664 C  CB  . LYS A 1 225 ? 24.387  -4.486  2.977   1.00 91.56 225 A 1 
ATOM   1665 C  CG  . LYS A 1 225 ? 24.445  -2.991  3.327   1.00 86.47 225 A 1 
ATOM   1666 C  CD  . LYS A 1 225 ? 25.871  -2.444  3.317   1.00 81.92 225 A 1 
ATOM   1667 C  CE  . LYS A 1 225 ? 25.753  -0.980  3.759   1.00 75.10 225 A 1 
ATOM   1668 N  NZ  . LYS A 1 225 ? 27.055  -0.342  4.045   1.00 67.04 225 A 1 
ATOM   1669 N  N   . ASN A 1 226 ? 21.763  -4.722  1.061   1.00 93.71 226 A 1 
ATOM   1670 C  CA  . ASN A 1 226 ? 20.639  -4.363  0.206   1.00 93.91 226 A 1 
ATOM   1671 C  C   . ASN A 1 226 ? 19.665  -5.553  0.150   1.00 94.46 226 A 1 
ATOM   1672 O  O   . ASN A 1 226 ? 19.891  -6.480  -0.634  1.00 94.10 226 A 1 
ATOM   1673 C  CB  . ASN A 1 226 ? 21.160  -3.947  -1.177  1.00 92.91 226 A 1 
ATOM   1674 C  CG  . ASN A 1 226 ? 20.031  -3.593  -2.129  1.00 91.56 226 A 1 
ATOM   1675 O  OD1 . ASN A 1 226 ? 18.859  -3.621  -1.800  1.00 87.85 226 A 1 
ATOM   1676 N  ND2 . ASN A 1 226 ? 20.351  -3.238  -3.355  1.00 86.67 226 A 1 
ATOM   1677 N  N   . PRO A 1 227 ? 18.589  -5.546  0.953   1.00 96.09 227 A 1 
ATOM   1678 C  CA  . PRO A 1 227 ? 17.648  -6.660  1.014   1.00 96.29 227 A 1 
ATOM   1679 C  C   . PRO A 1 227 ? 16.736  -6.757  -0.213  1.00 95.98 227 A 1 
ATOM   1680 O  O   . PRO A 1 227 ? 16.047  -7.756  -0.380  1.00 93.50 227 A 1 
ATOM   1681 C  CB  . PRO A 1 227 ? 16.867  -6.439  2.308   1.00 95.71 227 A 1 
ATOM   1682 C  CG  . PRO A 1 227 ? 16.845  -4.925  2.439   1.00 94.64 227 A 1 
ATOM   1683 C  CD  . PRO A 1 227 ? 18.215  -4.515  1.901   1.00 95.94 227 A 1 
ATOM   1684 N  N   . GLN A 1 228 ? 16.763  -5.769  -1.114  1.00 94.90 228 A 1 
ATOM   1685 C  CA  . GLN A 1 228 ? 16.055  -5.822  -2.401  1.00 94.24 228 A 1 
ATOM   1686 C  C   . GLN A 1 228 ? 16.757  -6.712  -3.436  1.00 93.66 228 A 1 
ATOM   1687 O  O   . GLN A 1 228 ? 16.175  -7.014  -4.480  1.00 91.18 228 A 1 
ATOM   1688 C  CB  . GLN A 1 228 ? 15.872  -4.401  -2.958  1.00 93.81 228 A 1 
ATOM   1689 C  CG  . GLN A 1 228 ? 14.938  -3.540  -2.104  1.00 93.36 228 A 1 
ATOM   1690 C  CD  . GLN A 1 228 ? 14.694  -2.162  -2.722  1.00 94.34 228 A 1 
ATOM   1691 O  OE1 . GLN A 1 228 ? 15.593  -1.540  -3.254  1.00 89.81 228 A 1 
ATOM   1692 N  NE2 . GLN A 1 228 ? 13.492  -1.650  -2.670  1.00 88.90 228 A 1 
ATOM   1693 N  N   . THR A 1 229 ? 17.964  -7.151  -3.175  1.00 93.92 229 A 1 
ATOM   1694 C  CA  . THR A 1 229 ? 18.658  -8.128  -4.022  1.00 93.27 229 A 1 
ATOM   1695 C  C   . THR A 1 229 ? 18.439  -9.548  -3.506  1.00 93.84 229 A 1 
ATOM   1696 O  O   . THR A 1 229 ? 18.322  -9.776  -2.307  1.00 92.61 229 A 1 
ATOM   1697 C  CB  . THR A 1 229 ? 20.162  -7.842  -4.138  1.00 91.04 229 A 1 
ATOM   1698 O  OG1 . THR A 1 229 ? 20.810  -7.995  -2.908  1.00 82.54 229 A 1 
ATOM   1699 C  CG2 . THR A 1 229 ? 20.435  -6.433  -4.658  1.00 81.65 229 A 1 
ATOM   1700 N  N   . VAL A 1 230 ? 18.417  -10.500 -4.432  1.00 93.53 230 A 1 
ATOM   1701 C  CA  . VAL A 1 230 ? 18.336  -11.928 -4.111  1.00 93.27 230 A 1 
ATOM   1702 C  C   . VAL A 1 230 ? 19.575  -12.386 -3.347  1.00 93.81 230 A 1 
ATOM   1703 O  O   . VAL A 1 230 ? 19.483  -12.860 -2.216  1.00 91.72 230 A 1 
ATOM   1704 C  CB  . VAL A 1 230 ? 18.182  -12.726 -5.418  1.00 91.00 230 A 1 
ATOM   1705 C  CG1 . VAL A 1 230 ? 18.288  -14.235 -5.211  1.00 82.71 230 A 1 
ATOM   1706 C  CG2 . VAL A 1 230 ? 16.848  -12.371 -6.082  1.00 83.33 230 A 1 
ATOM   1707 N  N   . GLU A 1 231 ? 20.726  -12.196 -3.965  1.00 91.57 231 A 1 
ATOM   1708 C  CA  . GLU A 1 231 ? 21.995  -12.732 -3.500  1.00 90.89 231 A 1 
ATOM   1709 C  C   . GLU A 1 231 ? 22.697  -11.781 -2.526  1.00 92.06 231 A 1 
ATOM   1710 O  O   . GLU A 1 231 ? 22.649  -10.557 -2.655  1.00 88.66 231 A 1 
ATOM   1711 C  CB  . GLU A 1 231 ? 22.904  -13.056 -4.691  1.00 86.45 231 A 1 
ATOM   1712 C  CG  . GLU A 1 231 ? 22.316  -14.147 -5.596  1.00 74.91 231 A 1 
ATOM   1713 C  CD  . GLU A 1 231 ? 23.235  -14.530 -6.766  1.00 64.35 231 A 1 
ATOM   1714 O  OE1 . GLU A 1 231 ? 22.787  -15.324 -7.611  1.00 57.07 231 A 1 
ATOM   1715 O  OE2 . GLU A 1 231 ? 24.383  -14.005 -6.820  1.00 56.42 231 A 1 
ATOM   1716 N  N   . ALA A 1 232 ? 23.408  -12.360 -1.582  1.00 91.53 232 A 1 
ATOM   1717 C  CA  . ALA A 1 232 ? 24.435  -11.681 -0.818  1.00 91.05 232 A 1 
ATOM   1718 C  C   . ALA A 1 232 ? 25.794  -11.860 -1.508  1.00 90.68 232 A 1 
ATOM   1719 O  O   . ALA A 1 232 ? 26.048  -12.866 -2.171  1.00 85.48 232 A 1 
ATOM   1720 C  CB  . ALA A 1 232 ? 24.446  -12.216 0.610   1.00 88.64 232 A 1 
ATOM   1721 N  N   . SER A 1 233 ? 26.682  -10.889 -1.321  1.00 90.03 233 A 1 
ATOM   1722 C  CA  . SER A 1 233 ? 28.069  -10.999 -1.787  1.00 88.62 233 A 1 
ATOM   1723 C  C   . SER A 1 233 ? 29.019  -10.483 -0.717  1.00 88.56 233 A 1 
ATOM   1724 O  O   . SER A 1 233 ? 28.784  -9.438  -0.118  1.00 82.83 233 A 1 
ATOM   1725 C  CB  . SER A 1 233 ? 28.259  -10.237 -3.102  1.00 84.53 233 A 1 
ATOM   1726 O  OG  . SER A 1 233 ? 28.249  -8.850  -2.874  1.00 75.44 233 A 1 
ATOM   1727 N  N   . ASP A 1 234 ? 30.141  -11.167 -0.531  1.00 82.92 234 A 1 
ATOM   1728 C  CA  . ASP A 1 234 ? 31.070  -10.889 0.572   1.00 81.57 234 A 1 
ATOM   1729 C  C   . ASP A 1 234 ? 31.617  -9.456  0.603   1.00 82.16 234 A 1 
ATOM   1730 O  O   . ASP A 1 234 ? 31.929  -8.921  1.671   1.00 75.73 234 A 1 
ATOM   1731 C  CB  . ASP A 1 234 ? 32.260  -11.863 0.478   1.00 76.42 234 A 1 
ATOM   1732 C  CG  . ASP A 1 234 ? 31.896  -13.313 0.761   1.00 69.12 234 A 1 
ATOM   1733 O  OD1 . ASP A 1 234 ? 30.879  -13.534 1.443   1.00 61.67 234 A 1 
ATOM   1734 O  OD2 . ASP A 1 234 ? 32.666  -14.187 0.301   1.00 61.47 234 A 1 
ATOM   1735 N  N   . SER A 1 235 ? 31.764  -8.801  -0.551  1.00 81.53 235 A 1 
ATOM   1736 C  CA  . SER A 1 235 ? 32.428  -7.499  -0.658  1.00 80.43 235 A 1 
ATOM   1737 C  C   . SER A 1 235 ? 31.484  -6.331  -0.924  1.00 81.58 235 A 1 
ATOM   1738 O  O   . SER A 1 235 ? 31.663  -5.264  -0.346  1.00 75.30 235 A 1 
ATOM   1739 C  CB  . SER A 1 235 ? 33.523  -7.569  -1.729  1.00 74.94 235 A 1 
ATOM   1740 O  OG  . SER A 1 235 ? 32.983  -7.861  -3.000  1.00 65.13 235 A 1 
ATOM   1741 N  N   . SER A 1 236 ? 30.498  -6.487  -1.810  1.00 83.58 236 A 1 
ATOM   1742 C  CA  . SER A 1 236 ? 29.631  -5.393  -2.254  1.00 83.51 236 A 1 
ATOM   1743 C  C   . SER A 1 236 ? 28.254  -5.381  -1.599  1.00 85.99 236 A 1 
ATOM   1744 O  O   . SER A 1 236 ? 27.663  -4.314  -1.466  1.00 82.30 236 A 1 
ATOM   1745 C  CB  . SER A 1 236 ? 29.484  -5.405  -3.779  1.00 79.44 236 A 1 
ATOM   1746 O  OG  . SER A 1 236 ? 29.050  -6.659  -4.257  1.00 70.67 236 A 1 
ATOM   1747 N  N   . ASN A 1 237 ? 27.758  -6.529  -1.173  1.00 88.97 237 A 1 
ATOM   1748 C  CA  . ASN A 1 237 ? 26.457  -6.682  -0.539  1.00 90.71 237 A 1 
ATOM   1749 C  C   . ASN A 1 237 ? 26.501  -7.744  0.568   1.00 91.52 237 A 1 
ATOM   1750 O  O   . ASN A 1 237 ? 25.875  -8.801  0.442   1.00 90.49 237 A 1 
ATOM   1751 C  CB  . ASN A 1 237 ? 25.423  -6.984  -1.636  1.00 90.52 237 A 1 
ATOM   1752 C  CG  . ASN A 1 237 ? 23.998  -6.893  -1.139  1.00 90.19 237 A 1 
ATOM   1753 O  OD1 . ASN A 1 237 ? 23.671  -6.124  -0.254  1.00 88.03 237 A 1 
ATOM   1754 N  ND2 . ASN A 1 237 ? 23.110  -7.648  -1.730  1.00 87.64 237 A 1 
ATOM   1755 N  N   . PRO A 1 238 ? 27.288  -7.523  1.630   1.00 91.43 238 A 1 
ATOM   1756 C  CA  . PRO A 1 238 ? 27.486  -8.501  2.682   1.00 91.43 238 A 1 
ATOM   1757 C  C   . PRO A 1 238 ? 26.201  -8.737  3.480   1.00 92.58 238 A 1 
ATOM   1758 O  O   . PRO A 1 238 ? 25.333  -7.863  3.560   1.00 91.65 238 A 1 
ATOM   1759 C  CB  . PRO A 1 238 ? 28.600  -7.936  3.557   1.00 89.08 238 A 1 
ATOM   1760 C  CG  . PRO A 1 238 ? 28.445  -6.424  3.385   1.00 87.18 238 A 1 
ATOM   1761 C  CD  . PRO A 1 238 ? 28.010  -6.293  1.933   1.00 89.88 238 A 1 
ATOM   1762 N  N   . MET A 1 239 ? 26.114  -9.894  4.135   1.00 92.53 239 A 1 
ATOM   1763 C  CA  . MET A 1 239 ? 25.099  -10.150 5.158   1.00 92.93 239 A 1 
ATOM   1764 C  C   . MET A 1 239 ? 25.294  -9.206  6.345   1.00 93.02 239 A 1 
ATOM   1765 O  O   . MET A 1 239 ? 26.420  -8.930  6.763   1.00 91.89 239 A 1 
ATOM   1766 C  CB  . MET A 1 239 ? 25.142  -11.613 5.620   1.00 92.59 239 A 1 
ATOM   1767 C  CG  . MET A 1 239 ? 24.771  -12.608 4.519   1.00 90.24 239 A 1 
ATOM   1768 S  SD  . MET A 1 239 ? 23.075  -12.474 3.864   1.00 90.82 239 A 1 
ATOM   1769 C  CE  . MET A 1 239 ? 22.124  -13.164 5.236   1.00 85.52 239 A 1 
ATOM   1770 N  N   . VAL A 1 240 ? 24.174  -8.732  6.897   1.00 93.42 240 A 1 
ATOM   1771 C  CA  . VAL A 1 240 ? 24.130  -7.854  8.070   1.00 93.99 240 A 1 
ATOM   1772 C  C   . VAL A 1 240 ? 23.069  -8.350  9.044   1.00 94.60 240 A 1 
ATOM   1773 O  O   . VAL A 1 240 ? 22.086  -8.972  8.630   1.00 94.44 240 A 1 
ATOM   1774 C  CB  . VAL A 1 240 ? 23.886  -6.381  7.687   1.00 93.07 240 A 1 
ATOM   1775 C  CG1 . VAL A 1 240 ? 24.970  -5.855  6.743   1.00 88.87 240 A 1 
ATOM   1776 C  CG2 . VAL A 1 240 ? 22.521  -6.128  7.039   1.00 88.78 240 A 1 
ATOM   1777 N  N   . ASP A 1 241 ? 23.245  -8.026  10.323  1.00 94.81 241 A 1 
ATOM   1778 C  CA  . ASP A 1 241 ? 22.184  -8.153  11.320  1.00 94.94 241 A 1 
ATOM   1779 C  C   . ASP A 1 241 ? 21.448  -6.810  11.397  1.00 95.41 241 A 1 
ATOM   1780 O  O   . ASP A 1 241 ? 22.041  -5.779  11.725  1.00 94.58 241 A 1 
ATOM   1781 C  CB  . ASP A 1 241 ? 22.764  -8.601  12.672  1.00 94.06 241 A 1 
ATOM   1782 C  CG  . ASP A 1 241 ? 23.505  -9.945  12.593  1.00 92.20 241 A 1 
ATOM   1783 O  OD1 . ASP A 1 241 ? 22.979  -10.907 11.988  1.00 88.44 241 A 1 
ATOM   1784 O  OD2 . ASP A 1 241 ? 24.646  -10.018 13.104  1.00 87.91 241 A 1 
ATOM   1785 N  N   . ARG A 1 242 ? 20.160  -6.797  11.041  1.00 96.87 242 A 1 
ATOM   1786 C  CA  . ARG A 1 242 ? 19.310  -5.607  10.989  1.00 97.29 242 A 1 
ATOM   1787 C  C   . ARG A 1 242 ? 18.175  -5.726  11.995  1.00 97.63 242 A 1 
ATOM   1788 O  O   . ARG A 1 242 ? 17.540  -6.756  12.097  1.00 97.35 242 A 1 
ATOM   1789 C  CB  . ARG A 1 242 ? 18.787  -5.401  9.560   1.00 96.48 242 A 1 
ATOM   1790 C  CG  . ARG A 1 242 ? 18.127  -4.032  9.389   1.00 93.83 242 A 1 
ATOM   1791 C  CD  . ARG A 1 242 ? 17.455  -3.877  8.014   1.00 92.50 242 A 1 
ATOM   1792 N  NE  . ARG A 1 242 ? 18.292  -4.274  6.887   1.00 89.28 242 A 1 
ATOM   1793 C  CZ  . ARG A 1 242 ? 19.331  -3.649  6.357   1.00 91.39 242 A 1 
ATOM   1794 N  NH1 . ARG A 1 242 ? 19.750  -2.498  6.792   1.00 80.45 242 A 1 
ATOM   1795 N  NH2 . ARG A 1 242 ? 19.957  -4.187  5.356   1.00 84.19 242 A 1 
ATOM   1796 N  N   . SER A 1 243 ? 17.882  -4.620  12.683  1.00 97.69 243 A 1 
ATOM   1797 C  CA  . SER A 1 243 ? 16.701  -4.477  13.527  1.00 97.56 243 A 1 
ATOM   1798 C  C   . SER A 1 243 ? 15.822  -3.366  12.976  1.00 97.98 243 A 1 
ATOM   1799 O  O   . SER A 1 243 ? 16.286  -2.241  12.778  1.00 97.14 243 A 1 
ATOM   1800 C  CB  . SER A 1 243 ? 17.123  -4.214  14.974  1.00 96.28 243 A 1 
ATOM   1801 O  OG  . SER A 1 243 ? 16.012  -4.244  15.837  1.00 84.10 243 A 1 
ATOM   1802 N  N   . THR A 1 244 ? 14.566  -3.679  12.711  1.00 97.98 244 A 1 
ATOM   1803 C  CA  . THR A 1 244 ? 13.546  -2.707  12.304  1.00 98.21 244 A 1 
ATOM   1804 C  C   . THR A 1 244 ? 12.482  -2.634  13.385  1.00 98.41 244 A 1 
ATOM   1805 O  O   . THR A 1 244 ? 11.779  -3.604  13.636  1.00 98.14 244 A 1 
ATOM   1806 C  CB  . THR A 1 244 ? 12.921  -3.077  10.952  1.00 97.96 244 A 1 
ATOM   1807 O  OG1 . THR A 1 244 ? 13.929  -3.122  9.967   1.00 95.93 244 A 1 
ATOM   1808 C  CG2 . THR A 1 244 ? 11.896  -2.042  10.497  1.00 96.52 244 A 1 
ATOM   1809 N  N   . ILE A 1 245 ? 12.349  -1.474  14.022  1.00 98.47 245 A 1 
ATOM   1810 C  CA  . ILE A 1 245 ? 11.385  -1.229  15.086  1.00 98.54 245 A 1 
ATOM   1811 C  C   . ILE A 1 245 ? 10.485  -0.075  14.667  1.00 98.52 245 A 1 
ATOM   1812 O  O   . ILE A 1 245 ? 10.972  1.006   14.346  1.00 98.07 245 A 1 
ATOM   1813 C  CB  . ILE A 1 245 ? 12.096  -0.962  16.432  1.00 98.18 245 A 1 
ATOM   1814 C  CG1 . ILE A 1 245 ? 12.949  -2.187  16.852  1.00 96.32 245 A 1 
ATOM   1815 C  CG2 . ILE A 1 245 ? 11.064  -0.621  17.526  1.00 96.64 245 A 1 
ATOM   1816 C  CD1 . ILE A 1 245 ? 13.819  -1.967  18.089  1.00 91.07 245 A 1 
ATOM   1817 N  N   . GLN A 1 246 ? 9.168   -0.273  14.746  1.00 98.61 246 A 1 
ATOM   1818 C  CA  . GLN A 1 246 ? 8.197   0.804   14.634  1.00 98.72 246 A 1 
ATOM   1819 C  C   . GLN A 1 246 ? 7.355   0.881   15.902  1.00 98.72 246 A 1 
ATOM   1820 O  O   . GLN A 1 246 ? 6.874   -0.131  16.416  1.00 98.55 246 A 1 
ATOM   1821 C  CB  . GLN A 1 246 ? 7.363   0.659   13.356  1.00 98.41 246 A 1 
ATOM   1822 C  CG  . GLN A 1 246 ? 6.306   1.771   13.239  1.00 97.53 246 A 1 
ATOM   1823 C  CD  . GLN A 1 246 ? 5.625   1.865   11.875  1.00 97.62 246 A 1 
ATOM   1824 O  OE1 . GLN A 1 246 ? 6.028   1.289   10.884  1.00 91.87 246 A 1 
ATOM   1825 N  NE2 . GLN A 1 246 ? 4.565   2.637   11.772  1.00 91.21 246 A 1 
ATOM   1826 N  N   . ARG A 1 247 ? 7.140   2.105   16.393  1.00 98.71 247 A 1 
ATOM   1827 C  CA  . ARG A 1 247 ? 6.292   2.404   17.547  1.00 98.71 247 A 1 
ATOM   1828 C  C   . ARG A 1 247 ? 5.286   3.469   17.176  1.00 98.66 247 A 1 
ATOM   1829 O  O   . ARG A 1 247 ? 5.675   4.533   16.705  1.00 98.11 247 A 1 
ATOM   1830 C  CB  . ARG A 1 247 ? 7.159   2.848   18.728  1.00 98.23 247 A 1 
ATOM   1831 C  CG  . ARG A 1 247 ? 8.042   1.705   19.241  1.00 94.53 247 A 1 
ATOM   1832 C  CD  . ARG A 1 247 ? 8.864   2.125   20.462  1.00 92.88 247 A 1 
ATOM   1833 N  NE  . ARG A 1 247 ? 9.975   3.032   20.100  1.00 83.12 247 A 1 
ATOM   1834 C  CZ  . ARG A 1 247 ? 10.942  3.420   20.908  1.00 76.60 247 A 1 
ATOM   1835 N  NH1 . ARG A 1 247 ? 10.983  3.052   22.152  1.00 69.81 247 A 1 
ATOM   1836 N  NH2 . ARG A 1 247 ? 11.898  4.187   20.479  1.00 64.56 247 A 1 
ATOM   1837 N  N   . ASP A 1 248 ? 4.018   3.205   17.439  1.00 98.83 248 A 1 
ATOM   1838 C  CA  . ASP A 1 248 ? 2.931   4.126   17.156  1.00 98.77 248 A 1 
ATOM   1839 C  C   . ASP A 1 248 ? 2.096   4.370   18.409  1.00 98.88 248 A 1 
ATOM   1840 O  O   . ASP A 1 248 ? 1.796   3.446   19.175  1.00 98.51 248 A 1 
ATOM   1841 C  CB  . ASP A 1 248 ? 2.051   3.590   16.022  1.00 98.40 248 A 1 
ATOM   1842 C  CG  . ASP A 1 248 ? 2.805   3.520   14.696  1.00 97.10 248 A 1 
ATOM   1843 O  OD1 . ASP A 1 248 ? 2.761   4.518   13.937  1.00 90.13 248 A 1 
ATOM   1844 O  OD2 . ASP A 1 248 ? 3.386   2.465   14.390  1.00 90.55 248 A 1 
ATOM   1845 N  N   . ALA A 1 249 ? 1.670   5.623   18.599  1.00 98.79 249 A 1 
ATOM   1846 C  CA  . ALA A 1 249 ? 0.691   6.016   19.590  1.00 98.74 249 A 1 
ATOM   1847 C  C   . ALA A 1 249 ? -0.281  7.026   18.981  1.00 98.80 249 A 1 
ATOM   1848 O  O   . ALA A 1 249 ? 0.127   7.983   18.325  1.00 98.39 249 A 1 
ATOM   1849 C  CB  . ALA A 1 249 ? 1.401   6.563   20.830  1.00 98.43 249 A 1 
ATOM   1850 N  N   . GLN A 1 250 ? -1.572  6.843   19.242  1.00 98.81 250 A 1 
ATOM   1851 C  CA  . GLN A 1 250 ? -2.617  7.760   18.821  1.00 98.77 250 A 1 
ATOM   1852 C  C   . GLN A 1 250 ? -3.623  7.976   19.950  1.00 98.89 250 A 1 
ATOM   1853 O  O   . GLN A 1 250 ? -4.004  7.032   20.643  1.00 98.44 250 A 1 
ATOM   1854 C  CB  . GLN A 1 250 ? -3.359  7.272   17.572  1.00 97.75 250 A 1 
ATOM   1855 C  CG  . GLN A 1 250 ? -2.459  6.893   16.387  1.00 92.37 250 A 1 
ATOM   1856 C  CD  . GLN A 1 250 ? -3.272  6.567   15.133  1.00 93.15 250 A 1 
ATOM   1857 O  OE1 . GLN A 1 250 ? -4.415  6.982   14.979  1.00 85.10 250 A 1 
ATOM   1858 N  NE2 . GLN A 1 250 ? -2.734  5.840   14.186  1.00 84.22 250 A 1 
ATOM   1859 N  N   . LEU A 1 251 ? -4.100  9.209   20.063  1.00 98.75 251 A 1 
ATOM   1860 C  CA  . LEU A 1 251 ? -5.252  9.563   20.871  1.00 98.72 251 A 1 
ATOM   1861 C  C   . LEU A 1 251 ? -6.237  10.308  19.974  1.00 98.78 251 A 1 
ATOM   1862 O  O   . LEU A 1 251 ? -5.865  11.272  19.308  1.00 98.47 251 A 1 
ATOM   1863 C  CB  . LEU A 1 251 ? -4.786  10.399  22.076  1.00 98.38 251 A 1 
ATOM   1864 C  CG  . LEU A 1 251 ? -5.885  10.672  23.115  1.00 91.54 251 A 1 
ATOM   1865 C  CD1 . LEU A 1 251 ? -6.235  9.405   23.904  1.00 85.61 251 A 1 
ATOM   1866 C  CD2 . LEU A 1 251 ? -5.413  11.730  24.105  1.00 85.81 251 A 1 
ATOM   1867 N  N   . SER A 1 252 ? -7.486  9.856   19.946  1.00 98.73 252 A 1 
ATOM   1868 C  CA  . SER A 1 252 ? -8.538  10.450  19.124  1.00 98.60 252 A 1 
ATOM   1869 C  C   . SER A 1 252 ? -9.753  10.768  19.982  1.00 98.73 252 A 1 
ATOM   1870 O  O   . SER A 1 252 ? -10.144 9.969   20.820  1.00 98.14 252 A 1 
ATOM   1871 C  CB  . SER A 1 252 ? -8.932  9.518   17.966  1.00 97.37 252 A 1 
ATOM   1872 O  OG  . SER A 1 252 ? -7.799  9.147   17.207  1.00 82.72 252 A 1 
ATOM   1873 N  N   . TYR A 1 253 ? -10.347 11.937  19.761  1.00 98.54 253 A 1 
ATOM   1874 C  CA  . TYR A 1 253 ? -11.589 12.370  20.384  1.00 98.68 253 A 1 
ATOM   1875 C  C   . TYR A 1 253 ? -12.621 12.635  19.305  1.00 98.64 253 A 1 
ATOM   1876 O  O   . TYR A 1 253 ? -12.329 13.303  18.316  1.00 98.22 253 A 1 
ATOM   1877 C  CB  . TYR A 1 253 ? -11.324 13.609  21.238  1.00 98.43 253 A 1 
ATOM   1878 C  CG  . TYR A 1 253 ? -12.578 14.283  21.737  1.00 98.26 253 A 1 
ATOM   1879 C  CD1 . TYR A 1 253 ? -13.055 15.452  21.102  1.00 97.37 253 A 1 
ATOM   1880 C  CD2 . TYR A 1 253 ? -13.293 13.749  22.827  1.00 97.67 253 A 1 
ATOM   1881 C  CE1 . TYR A 1 253 ? -14.220 16.081  21.559  1.00 97.03 253 A 1 
ATOM   1882 C  CE2 . TYR A 1 253 ? -14.454 14.379  23.293  1.00 96.89 253 A 1 
ATOM   1883 C  CZ  . TYR A 1 253 ? -14.911 15.556  22.664  1.00 97.03 253 A 1 
ATOM   1884 O  OH  . TYR A 1 253 ? -16.035 16.201  23.121  1.00 95.54 253 A 1 
ATOM   1885 N  N   . LYS A 1 254 ? -13.836 12.131  19.500  1.00 98.50 254 A 1 
ATOM   1886 C  CA  . LYS A 1 254 ? -14.963 12.327  18.606  1.00 98.35 254 A 1 
ATOM   1887 C  C   . LYS A 1 254 ? -16.096 13.051  19.322  1.00 98.44 254 A 1 
ATOM   1888 O  O   . LYS A 1 254 ? -16.453 12.673  20.439  1.00 97.93 254 A 1 
ATOM   1889 C  CB  . LYS A 1 254 ? -15.386 10.971  18.028  1.00 97.45 254 A 1 
ATOM   1890 C  CG  . LYS A 1 254 ? -16.493 11.136  16.987  1.00 83.69 254 A 1 
ATOM   1891 C  CD  . LYS A 1 254 ? -16.680 9.840   16.201  1.00 78.26 254 A 1 
ATOM   1892 C  CE  . LYS A 1 254 ? -17.590 10.169  15.020  1.00 65.47 254 A 1 
ATOM   1893 N  NZ  . LYS A 1 254 ? -17.346 9.260   13.885  1.00 58.15 254 A 1 
ATOM   1894 N  N   . LEU A 1 255 ? -16.669 14.046  18.652  1.00 98.27 255 A 1 
ATOM   1895 C  CA  . LEU A 1 255 ? -17.830 14.800  19.103  1.00 98.21 255 A 1 
ATOM   1896 C  C   . LEU A 1 255 ? -18.890 14.785  17.997  1.00 98.27 255 A 1 
ATOM   1897 O  O   . LEU A 1 255 ? -18.796 15.537  17.025  1.00 97.29 255 A 1 
ATOM   1898 C  CB  . LEU A 1 255 ? -17.382 16.222  19.483  1.00 97.83 255 A 1 
ATOM   1899 C  CG  . LEU A 1 255 ? -18.534 17.143  19.935  1.00 96.74 255 A 1 
ATOM   1900 C  CD1 . LEU A 1 255 ? -19.191 16.643  21.221  1.00 94.60 255 A 1 
ATOM   1901 C  CD2 . LEU A 1 255 ? -17.992 18.548  20.186  1.00 94.46 255 A 1 
ATOM   1902 N  N   . ALA A 1 256 ? -19.892 13.924  18.156  1.00 97.84 256 A 1 
ATOM   1903 C  CA  . ALA A 1 256 ? -20.969 13.740  17.199  1.00 97.52 256 A 1 
ATOM   1904 C  C   . ALA A 1 256 ? -22.312 13.584  17.938  1.00 97.59 256 A 1 
ATOM   1905 O  O   . ALA A 1 256 ? -22.769 12.458  18.157  1.00 95.21 256 A 1 
ATOM   1906 C  CB  . ALA A 1 256 ? -20.624 12.537  16.310  1.00 96.22 256 A 1 
ATOM   1907 N  N   . PRO A 1 257 ? -22.930 14.688  18.360  1.00 97.73 257 A 1 
ATOM   1908 C  CA  . PRO A 1 257 ? -24.236 14.645  19.009  1.00 97.12 257 A 1 
ATOM   1909 C  C   . PRO A 1 257 ? -25.282 13.995  18.100  1.00 96.62 257 A 1 
ATOM   1910 O  O   . PRO A 1 257 ? -25.378 14.315  16.915  1.00 94.11 257 A 1 
ATOM   1911 C  CB  . PRO A 1 257 ? -24.603 16.095  19.340  1.00 96.20 257 A 1 
ATOM   1912 C  CG  . PRO A 1 257 ? -23.268 16.825  19.322  1.00 94.81 257 A 1 
ATOM   1913 C  CD  . PRO A 1 257 ? -22.462 16.056  18.277  1.00 97.19 257 A 1 
ATOM   1914 N  N   . GLN A 1 258 ? -26.084 13.105  18.651  1.00 95.70 258 A 1 
ATOM   1915 C  CA  . GLN A 1 258 ? -27.113 12.410  17.893  1.00 94.34 258 A 1 
ATOM   1916 C  C   . GLN A 1 258 ? -28.146 13.401  17.337  1.00 94.25 258 A 1 
ATOM   1917 O  O   . GLN A 1 258 ? -28.624 14.272  18.064  1.00 90.10 258 A 1 
ATOM   1918 C  CB  . GLN A 1 258 ? -27.756 11.335  18.785  1.00 91.52 258 A 1 
ATOM   1919 C  CG  . GLN A 1 258 ? -27.820 9.975   18.087  1.00 78.40 258 A 1 
ATOM   1920 C  CD  . GLN A 1 258 ? -28.414 8.874   18.970  1.00 69.12 258 A 1 
ATOM   1921 O  OE1 . GLN A 1 258 ? -28.919 9.107   20.052  1.00 61.14 258 A 1 
ATOM   1922 N  NE2 . GLN A 1 258 ? -28.374 7.637   18.535  1.00 58.46 258 A 1 
ATOM   1923 N  N   . GLY A 1 259 ? -28.468 13.273  16.048  1.00 92.78 259 A 1 
ATOM   1924 C  CA  . GLY A 1 259 ? -29.398 14.178  15.361  1.00 92.59 259 A 1 
ATOM   1925 C  C   . GLY A 1 259 ? -28.835 15.562  15.038  1.00 93.87 259 A 1 
ATOM   1926 O  O   . GLY A 1 259 ? -29.594 16.447  14.655  1.00 89.37 259 A 1 
ATOM   1927 N  N   . ASN A 1 260 ? -27.526 15.768  15.185  1.00 94.98 260 A 1 
ATOM   1928 C  CA  . ASN A 1 260 ? -26.884 17.022  14.806  1.00 95.48 260 A 1 
ATOM   1929 C  C   . ASN A 1 260 ? -26.205 16.890  13.429  1.00 95.71 260 A 1 
ATOM   1930 O  O   . ASN A 1 260 ? -25.124 16.316  13.308  1.00 93.46 260 A 1 
ATOM   1931 C  CB  . ASN A 1 260 ? -25.908 17.443  15.912  1.00 93.85 260 A 1 
ATOM   1932 C  CG  . ASN A 1 260 ? -25.406 18.859  15.717  1.00 92.96 260 A 1 
ATOM   1933 O  OD1 . ASN A 1 260 ? -25.232 19.365  14.626  1.00 84.73 260 A 1 
ATOM   1934 N  ND2 . ASN A 1 260 ? -25.172 19.566  16.799  1.00 84.65 260 A 1 
ATOM   1935 N  N   . ASP A 1 261 ? -26.818 17.474  12.415  1.00 96.18 261 A 1 
ATOM   1936 C  CA  . ASP A 1 261 ? -26.356 17.377  11.030  1.00 96.18 261 A 1 
ATOM   1937 C  C   . ASP A 1 261 ? -25.135 18.261  10.713  1.00 96.97 261 A 1 
ATOM   1938 O  O   . ASP A 1 261 ? -24.501 18.088  9.678   1.00 94.90 261 A 1 
ATOM   1939 C  CB  . ASP A 1 261 ? -27.515 17.737  10.091  1.00 93.66 261 A 1 
ATOM   1940 C  CG  . ASP A 1 261 ? -28.679 16.745  10.154  1.00 88.36 261 A 1 
ATOM   1941 O  OD1 . ASP A 1 261 ? -28.425 15.575  10.510  1.00 80.54 261 A 1 
ATOM   1942 O  OD2 . ASP A 1 261 ? -29.801 17.182  9.829   1.00 81.77 261 A 1 
ATOM   1943 N  N   . TRP A 1 262 ? -24.782 19.196  11.575  1.00 96.95 262 A 1 
ATOM   1944 C  CA  . TRP A 1 262 ? -23.701 20.151  11.328  1.00 97.11 262 A 1 
ATOM   1945 C  C   . TRP A 1 262 ? -22.475 19.948  12.214  1.00 97.67 262 A 1 
ATOM   1946 O  O   . TRP A 1 262 ? -21.410 20.515  11.922  1.00 95.97 262 A 1 
ATOM   1947 C  CB  . TRP A 1 262 ? -24.261 21.579  11.417  1.00 94.66 262 A 1 
ATOM   1948 C  CG  . TRP A 1 262 ? -24.947 21.918  12.701  1.00 84.35 262 A 1 
ATOM   1949 C  CD1 . TRP A 1 262 ? -26.228 21.612  13.009  1.00 65.34 262 A 1 
ATOM   1950 C  CD2 . TRP A 1 262 ? -24.404 22.606  13.870  1.00 75.30 262 A 1 
ATOM   1951 N  NE1 . TRP A 1 262 ? -26.518 22.042  14.297  1.00 58.92 262 A 1 
ATOM   1952 C  CE2 . TRP A 1 262 ? -25.416 22.655  14.856  1.00 66.55 262 A 1 
ATOM   1953 C  CE3 . TRP A 1 262 ? -23.153 23.173  14.180  1.00 57.21 262 A 1 
ATOM   1954 C  CZ2 . TRP A 1 262 ? -25.194 23.245  16.127  1.00 59.24 262 A 1 
ATOM   1955 C  CZ3 . TRP A 1 262 ? -22.935 23.757  15.444  1.00 54.13 262 A 1 
ATOM   1956 C  CH2 . TRP A 1 262 ? -23.947 23.779  16.405  1.00 55.56 262 A 1 
ATOM   1957 N  N   . LEU A 1 263 ? -22.566 19.121  13.253  1.00 97.63 263 A 1 
ATOM   1958 C  CA  . LEU A 1 263 ? -21.472 18.798  14.166  1.00 97.77 263 A 1 
ATOM   1959 C  C   . LEU A 1 263 ? -21.230 17.285  14.226  1.00 97.61 263 A 1 
ATOM   1960 O  O   . LEU A 1 263 ? -21.958 16.550  14.879  1.00 96.10 263 A 1 
ATOM   1961 C  CB  . LEU A 1 263 ? -21.764 19.408  15.545  1.00 97.10 263 A 1 
ATOM   1962 C  CG  . LEU A 1 263 ? -20.647 19.184  16.578  1.00 96.35 263 A 1 
ATOM   1963 C  CD1 . LEU A 1 263 ? -19.329 19.856  16.176  1.00 94.44 263 A 1 
ATOM   1964 C  CD2 . LEU A 1 263 ? -21.082 19.772  17.922  1.00 94.00 263 A 1 
ATOM   1965 N  N   . ASN A 1 264 ? -20.161 16.858  13.572  1.00 98.07 264 A 1 
ATOM   1966 C  CA  . ASN A 1 264 ? -19.597 15.515  13.644  1.00 97.83 264 A 1 
ATOM   1967 C  C   . ASN A 1 264 ? -18.072 15.653  13.532  1.00 98.07 264 A 1 
ATOM   1968 O  O   . ASN A 1 264 ? -17.488 15.483  12.457  1.00 96.91 264 A 1 
ATOM   1969 C  CB  . ASN A 1 264 ? -20.229 14.644  12.547  1.00 96.56 264 A 1 
ATOM   1970 C  CG  . ASN A 1 264 ? -19.735 13.207  12.538  1.00 94.59 264 A 1 
ATOM   1971 O  OD1 . ASN A 1 264 ? -18.806 12.794  13.205  1.00 88.21 264 A 1 
ATOM   1972 N  ND2 . ASN A 1 264 ? -20.368 12.369  11.743  1.00 85.98 264 A 1 
ATOM   1973 N  N   . ALA A 1 265 ? -17.451 16.051  14.625  1.00 98.17 265 A 1 
ATOM   1974 C  CA  . ALA A 1 265 ? -16.051 16.430  14.670  1.00 98.14 265 A 1 
ATOM   1975 C  C   . ALA A 1 265 ? -15.173 15.299  15.195  1.00 98.37 265 A 1 
ATOM   1976 O  O   . ALA A 1 265 ? -15.530 14.582  16.128  1.00 97.48 265 A 1 
ATOM   1977 C  CB  . ALA A 1 265 ? -15.896 17.713  15.493  1.00 97.21 265 A 1 
ATOM   1978 N  N   . ASP A 1 266 ? -13.981 15.186  14.630  1.00 98.16 266 A 1 
ATOM   1979 C  CA  . ASP A 1 266 ? -12.932 14.267  15.036  1.00 97.73 266 A 1 
ATOM   1980 C  C   . ASP A 1 266 ? -11.636 15.065  15.264  1.00 98.34 266 A 1 
ATOM   1981 O  O   . ASP A 1 266 ? -11.191 15.833  14.413  1.00 97.64 266 A 1 
ATOM   1982 C  CB  . ASP A 1 266 ? -12.737 13.176  13.966  1.00 94.59 266 A 1 
ATOM   1983 C  CG  . ASP A 1 266 ? -13.926 12.212  13.807  1.00 82.36 266 A 1 
ATOM   1984 O  OD1 . ASP A 1 266 ? -13.999 11.242  14.593  1.00 70.95 266 A 1 
ATOM   1985 O  OD2 . ASP A 1 266 ? -14.715 12.349  12.845  1.00 72.11 266 A 1 
ATOM   1986 N  N   . ALA A 1 267 ? -10.993 14.856  16.413  1.00 98.52 267 A 1 
ATOM   1987 C  CA  . ALA A 1 267 ? -9.674  15.381  16.717  1.00 98.66 267 A 1 
ATOM   1988 C  C   . ALA A 1 267 ? -8.716  14.223  16.980  1.00 98.70 267 A 1 
ATOM   1989 O  O   . ALA A 1 267 ? -9.029  13.306  17.729  1.00 98.19 267 A 1 
ATOM   1990 C  CB  . ALA A 1 267 ? -9.759  16.342  17.907  1.00 98.07 267 A 1 
ATOM   1991 N  N   . LYS A 1 268 ? -7.512  14.270  16.395  1.00 98.76 268 A 1 
ATOM   1992 C  CA  . LYS A 1 268 ? -6.486  13.242  16.573  1.00 98.62 268 A 1 
ATOM   1993 C  C   . LYS A 1 268 ? -5.141  13.884  16.849  1.00 98.73 268 A 1 
ATOM   1994 O  O   . LYS A 1 268 ? -4.745  14.818  16.154  1.00 98.35 268 A 1 
ATOM   1995 C  CB  . LYS A 1 268 ? -6.470  12.319  15.335  1.00 97.61 268 A 1 
ATOM   1996 C  CG  . LYS A 1 268 ? -5.363  11.247  15.399  1.00 93.89 268 A 1 
ATOM   1997 C  CD  . LYS A 1 268 ? -5.349  10.285  14.198  1.00 91.82 268 A 1 
ATOM   1998 C  CE  . LYS A 1 268 ? -6.509  9.275   14.289  1.00 85.06 268 A 1 
ATOM   1999 N  NZ  . LYS A 1 268 ? -6.260  8.072   13.446  1.00 81.13 268 A 1 
ATOM   2000 N  N   . ILE A 1 269 ? -4.413  13.334  17.812  1.00 98.83 269 A 1 
ATOM   2001 C  CA  . ILE A 1 269 ? -2.973  13.535  17.967  1.00 98.72 269 A 1 
ATOM   2002 C  C   . ILE A 1 269 ? -2.274  12.191  17.776  1.00 98.86 269 A 1 
ATOM   2003 O  O   . ILE A 1 269 ? -2.802  11.155  18.185  1.00 98.55 269 A 1 
ATOM   2004 C  CB  . ILE A 1 269 ? -2.608  14.204  19.312  1.00 98.21 269 A 1 
ATOM   2005 C  CG1 . ILE A 1 269 ? -3.089  13.389  20.533  1.00 85.43 269 A 1 
ATOM   2006 C  CG2 . ILE A 1 269 ? -3.158  15.630  19.328  1.00 86.31 269 A 1 
ATOM   2007 C  CD1 . ILE A 1 269 ? -2.629  13.950  21.883  1.00 84.69 269 A 1 
ATOM   2008 N  N   . TYR A 1 270 ? -1.105  12.198  17.139  1.00 98.78 270 A 1 
ATOM   2009 C  CA  . TYR A 1 270 ? -0.395  10.971  16.820  1.00 98.72 270 A 1 
ATOM   2010 C  C   . TYR A 1 270 ? 1.121   11.151  16.858  1.00 98.70 270 A 1 
ATOM   2011 O  O   . TYR A 1 270 ? 1.649   12.243  16.648  1.00 98.47 270 A 1 
ATOM   2012 C  CB  . TYR A 1 270 ? -0.865  10.419  15.468  1.00 98.52 270 A 1 
ATOM   2013 C  CG  . TYR A 1 270 ? -0.670  11.360  14.297  1.00 98.62 270 A 1 
ATOM   2014 C  CD1 . TYR A 1 270 ? -1.704  12.230  13.895  1.00 98.20 270 A 1 
ATOM   2015 C  CD2 . TYR A 1 270 ? 0.549   11.365  13.587  1.00 98.13 270 A 1 
ATOM   2016 C  CE1 . TYR A 1 270 ? -1.540  13.084  12.795  1.00 97.70 270 A 1 
ATOM   2017 C  CE2 . TYR A 1 270 ? 0.725   12.215  12.483  1.00 97.69 270 A 1 
ATOM   2018 C  CZ  . TYR A 1 270 ? -0.320  13.069  12.089  1.00 97.82 270 A 1 
ATOM   2019 O  OH  . TYR A 1 270 ? -0.153  13.880  11.001  1.00 96.69 270 A 1 
ATOM   2020 N  N   . TRP A 1 271 ? 1.791   10.027  17.110  1.00 98.71 271 A 1 
ATOM   2021 C  CA  . TRP A 1 271 ? 3.238   9.886   17.101  1.00 98.70 271 A 1 
ATOM   2022 C  C   . TRP A 1 271 ? 3.600   8.528   16.512  1.00 98.71 271 A 1 
ATOM   2023 O  O   . TRP A 1 271 ? 3.004   7.512   16.884  1.00 98.26 271 A 1 
ATOM   2024 C  CB  . TRP A 1 271 ? 3.756   10.051  18.523  1.00 98.34 271 A 1 
ATOM   2025 C  CG  . TRP A 1 271 ? 5.236   9.925   18.667  1.00 96.42 271 A 1 
ATOM   2026 C  CD1 . TRP A 1 271 ? 6.125   10.937  18.598  1.00 89.47 271 A 1 
ATOM   2027 C  CD2 . TRP A 1 271 ? 6.008   8.711   18.926  1.00 93.86 271 A 1 
ATOM   2028 N  NE1 . TRP A 1 271 ? 7.409   10.444  18.822  1.00 86.90 271 A 1 
ATOM   2029 C  CE2 . TRP A 1 271 ? 7.369   9.089   19.042  1.00 91.63 271 A 1 
ATOM   2030 C  CE3 . TRP A 1 271 ? 5.682   7.353   19.116  1.00 84.79 271 A 1 
ATOM   2031 C  CZ2 . TRP A 1 271 ? 8.381   8.148   19.371  1.00 87.99 271 A 1 
ATOM   2032 C  CZ3 . TRP A 1 271 ? 6.684   6.415   19.420  1.00 81.04 271 A 1 
ATOM   2033 C  CH2 . TRP A 1 271 ? 8.007   6.816   19.553  1.00 82.45 271 A 1 
ATOM   2034 N  N   . SER A 1 272 ? 4.554   8.511   15.583  1.00 98.69 272 A 1 
ATOM   2035 C  CA  . SER A 1 272 ? 5.060   7.311   14.928  1.00 98.59 272 A 1 
ATOM   2036 C  C   . SER A 1 272 ? 6.575   7.409   14.786  1.00 98.62 272 A 1 
ATOM   2037 O  O   . SER A 1 272 ? 7.079   8.411   14.278  1.00 97.94 272 A 1 
ATOM   2038 C  CB  . SER A 1 272 ? 4.395   7.140   13.558  1.00 97.98 272 A 1 
ATOM   2039 O  OG  . SER A 1 272 ? 4.826   5.953   12.924  1.00 93.55 272 A 1 
ATOM   2040 N  N   . GLU A 1 273 ? 7.300   6.388   15.223  1.00 98.59 273 A 1 
ATOM   2041 C  CA  . GLU A 1 273 ? 8.753   6.302   15.114  1.00 98.56 273 A 1 
ATOM   2042 C  C   . GLU A 1 273 ? 9.136   4.999   14.420  1.00 98.60 273 A 1 
ATOM   2043 O  O   . GLU A 1 273 ? 8.671   3.927   14.796  1.00 98.11 273 A 1 
ATOM   2044 C  CB  . GLU A 1 273 ? 9.369   6.376   16.509  1.00 97.85 273 A 1 
ATOM   2045 C  CG  . GLU A 1 273 ? 10.902  6.241   16.542  1.00 95.26 273 A 1 
ATOM   2046 C  CD  . GLU A 1 273 ? 11.441  6.041   17.972  1.00 93.90 273 A 1 
ATOM   2047 O  OE1 . GLU A 1 273 ? 12.670  6.064   18.197  1.00 87.18 273 A 1 
ATOM   2048 O  OE2 . GLU A 1 273 ? 10.652  5.756   18.903  1.00 88.21 273 A 1 
ATOM   2049 N  N   . VAL A 1 274 ? 10.032  5.098   13.448  1.00 98.40 274 A 1 
ATOM   2050 C  CA  . VAL A 1 274 ? 10.690  3.965   12.803  1.00 98.44 274 A 1 
ATOM   2051 C  C   . VAL A 1 274 ? 12.179  4.057   13.075  1.00 98.30 274 A 1 
ATOM   2052 O  O   . VAL A 1 274 ? 12.805  5.083   12.802  1.00 97.80 274 A 1 
ATOM   2053 C  CB  . VAL A 1 274 ? 10.398  3.920   11.293  1.00 97.75 274 A 1 
ATOM   2054 C  CG1 . VAL A 1 274 ? 11.107  2.744   10.615  1.00 94.02 274 A 1 
ATOM   2055 C  CG2 . VAL A 1 274 ? 8.897   3.767   11.018  1.00 94.43 274 A 1 
ATOM   2056 N  N   . ARG A 1 275 ? 12.773  2.976   13.571  1.00 98.23 275 A 1 
ATOM   2057 C  CA  . ARG A 1 275 ? 14.222  2.796   13.687  1.00 98.14 275 A 1 
ATOM   2058 C  C   . ARG A 1 275 ? 14.657  1.607   12.852  1.00 98.28 275 A 1 
ATOM   2059 O  O   . ARG A 1 275 ? 14.122  0.527   13.016  1.00 97.46 275 A 1 
ATOM   2060 C  CB  . ARG A 1 275 ? 14.632  2.597   15.150  1.00 97.33 275 A 1 
ATOM   2061 C  CG  . ARG A 1 275 ? 14.550  3.914   15.926  1.00 88.19 275 A 1 
ATOM   2062 C  CD  . ARG A 1 275 ? 15.041  3.710   17.362  1.00 85.56 275 A 1 
ATOM   2063 N  NE  . ARG A 1 275 ? 15.061  4.983   18.075  1.00 75.43 275 A 1 
ATOM   2064 C  CZ  . ARG A 1 275 ? 15.707  5.286   19.172  1.00 67.73 275 A 1 
ATOM   2065 N  NH1 . ARG A 1 275 ? 16.360  4.393   19.860  1.00 61.47 275 A 1 
ATOM   2066 N  NH2 . ARG A 1 275 ? 15.702  6.517   19.583  1.00 57.78 275 A 1 
ATOM   2067 N  N   . ILE A 1 276 ? 15.650  1.812   11.991  1.00 97.84 276 A 1 
ATOM   2068 C  CA  . ILE A 1 276 ? 16.264  0.766   11.181  1.00 97.72 276 A 1 
ATOM   2069 C  C   . ILE A 1 276 ? 17.765  0.784   11.465  1.00 97.34 276 A 1 
ATOM   2070 O  O   . ILE A 1 276 ? 18.484  1.679   11.014  1.00 96.45 276 A 1 
ATOM   2071 C  CB  . ILE A 1 276 ? 15.933  0.917   9.684   1.00 97.67 276 A 1 
ATOM   2072 C  CG1 . ILE A 1 276 ? 14.409  0.978   9.446   1.00 96.93 276 A 1 
ATOM   2073 C  CG2 . ILE A 1 276 ? 16.561  -0.263  8.915   1.00 97.14 276 A 1 
ATOM   2074 C  CD1 . ILE A 1 276 ? 14.006  1.265   7.989   1.00 94.48 276 A 1 
ATOM   2075 N  N   . ASN A 1 277 ? 18.214  -0.187  12.227  1.00 97.04 277 A 1 
ATOM   2076 C  CA  . ASN A 1 277 ? 19.589  -0.291  12.697  1.00 96.79 277 A 1 
ATOM   2077 C  C   . ASN A 1 277 ? 20.230  -1.531  12.090  1.00 96.74 277 A 1 
ATOM   2078 O  O   . ASN A 1 277 ? 19.663  -2.613  12.171  1.00 95.63 277 A 1 
ATOM   2079 C  CB  . ASN A 1 277 ? 19.586  -0.327  14.228  1.00 95.53 277 A 1 
ATOM   2080 C  CG  . ASN A 1 277 ? 19.038  0.938   14.857  1.00 92.39 277 A 1 
ATOM   2081 O  OD1 . ASN A 1 277 ? 19.153  2.041   14.352  1.00 85.30 277 A 1 
ATOM   2082 N  ND2 . ASN A 1 277 ? 18.432  0.825   16.021  1.00 84.71 277 A 1 
ATOM   2083 N  N   . ALA A 1 278 ? 21.423  -1.398  11.531  1.00 95.52 278 A 1 
ATOM   2084 C  CA  . ALA A 1 278 ? 22.192  -2.528  11.045  1.00 94.41 278 A 1 
ATOM   2085 C  C   . ALA A 1 278 ? 23.572  -2.562  11.700  1.00 93.91 278 A 1 
ATOM   2086 O  O   . ALA A 1 278 ? 24.230  -1.535  11.839  1.00 90.17 278 A 1 
ATOM   2087 C  CB  . ALA A 1 278 ? 22.284  -2.479  9.520   1.00 92.08 278 A 1 
ATOM   2088 N  N   . GLN A 1 279 ? 24.038  -3.751  12.065  1.00 89.10 279 A 1 
ATOM   2089 C  CA  . GLN A 1 279 ? 25.435  -3.977  12.425  1.00 85.60 279 A 1 
ATOM   2090 C  C   . GLN A 1 279 ? 26.136  -4.672  11.265  1.00 83.51 279 A 1 
ATOM   2091 O  O   . GLN A 1 279 ? 25.792  -5.788  10.881  1.00 75.85 279 A 1 
ATOM   2092 C  CB  . GLN A 1 279 ? 25.571  -4.748  13.738  1.00 80.50 279 A 1 
ATOM   2093 C  CG  . GLN A 1 279 ? 25.112  -3.892  14.926  1.00 71.88 279 A 1 
ATOM   2094 C  CD  . GLN A 1 279 ? 25.765  -4.297  16.256  1.00 66.31 279 A 1 
ATOM   2095 O  OE1 . GLN A 1 279 ? 26.544  -5.223  16.364  1.00 58.93 279 A 1 
ATOM   2096 N  NE2 . GLN A 1 279 ? 25.493  -3.581  17.311  1.00 57.15 279 A 1 
ATOM   2097 N  N   . ASN A 1 280 ? 27.150  -4.000  10.715  1.00 78.20 280 A 1 
ATOM   2098 C  CA  . ASN A 1 280 ? 28.033  -4.604  9.733   1.00 72.74 280 A 1 
ATOM   2099 C  C   . ASN A 1 280 ? 29.107  -5.401  10.467  1.00 71.93 280 A 1 
ATOM   2100 O  O   . ASN A 1 280 ? 29.704  -4.924  11.434  1.00 66.77 280 A 1 
ATOM   2101 C  CB  . ASN A 1 280 ? 28.642  -3.502  8.848   1.00 67.43 280 A 1 
ATOM   2102 C  CG  . ASN A 1 280 ? 27.608  -2.738  8.041   1.00 62.15 280 A 1 
ATOM   2103 O  OD1 . ASN A 1 280 ? 26.646  -3.271  7.539   1.00 57.84 280 A 1 
ATOM   2104 N  ND2 . ASN A 1 280 ? 27.800  -1.443  7.874   1.00 55.88 280 A 1 
ATOM   2105 N  N   . THR A 1 281 ? 29.406  -6.592  9.976   1.00 68.97 281 A 1 
ATOM   2106 C  CA  . THR A 1 281 ? 30.515  -7.394  10.490  1.00 66.50 281 A 1 
ATOM   2107 C  C   . THR A 1 281 ? 31.837  -6.623  10.415  1.00 66.31 281 A 1 
ATOM   2108 O  O   . THR A 1 281 ? 32.288  -6.232  9.342   1.00 59.39 281 A 1 
ATOM   2109 C  CB  . THR A 1 281 ? 30.634  -8.734  9.742   1.00 61.45 281 A 1 
ATOM   2110 O  OG1 . THR A 1 281 ? 30.157  -8.644  8.422   1.00 55.21 281 A 1 
ATOM   2111 C  CG2 . THR A 1 281 ? 29.811  -9.820  10.430  1.00 52.96 281 A 1 
ATOM   2112 N  N   . GLY A 1 282 ? 32.452  -6.373  11.581  1.00 65.34 282 A 1 
ATOM   2113 C  CA  . GLY A 1 282 ? 33.764  -5.717  11.681  1.00 64.41 282 A 1 
ATOM   2114 C  C   . GLY A 1 282 ? 33.784  -4.198  11.466  1.00 66.57 282 A 1 
ATOM   2115 O  O   . GLY A 1 282 ? 34.866  -3.613  11.487  1.00 61.45 282 A 1 
ATOM   2116 N  N   . SER A 1 283 ? 32.631  -3.541  11.288  1.00 67.34 283 A 1 
ATOM   2117 C  CA  . SER A 1 283 ? 32.542  -2.088  11.133  1.00 66.34 283 A 1 
ATOM   2118 C  C   . SER A 1 283 ? 31.531  -1.468  12.106  1.00 69.27 283 A 1 
ATOM   2119 O  O   . SER A 1 283 ? 30.774  -2.163  12.787  1.00 63.07 283 A 1 
ATOM   2120 C  CB  . SER A 1 283 ? 32.240  -1.719  9.676   1.00 58.89 283 A 1 
ATOM   2121 O  OG  . SER A 1 283 ? 30.931  -2.082  9.309   1.00 52.39 283 A 1 
ATOM   2122 N  N   . SER A 1 284 ? 31.526  -0.131  12.194  1.00 74.35 284 A 1 
ATOM   2123 C  CA  . SER A 1 284 ? 30.499  0.607   12.914  1.00 75.81 284 A 1 
ATOM   2124 C  C   . SER A 1 284 ? 29.120  0.333   12.322  1.00 79.55 284 A 1 
ATOM   2125 O  O   . SER A 1 284 ? 28.972  0.285   11.100  1.00 74.20 284 A 1 
ATOM   2126 C  CB  . SER A 1 284 ? 30.797  2.111   12.862  1.00 68.35 284 A 1 
ATOM   2127 O  OG  . SER A 1 284 ? 31.010  2.510   11.525  1.00 59.49 284 A 1 
ATOM   2128 N  N   . GLY A 1 285 ? 28.108  0.235   13.174  1.00 86.06 285 A 1 
ATOM   2129 C  CA  . GLY A 1 285 ? 26.730  0.069   12.750  1.00 88.41 285 A 1 
ATOM   2130 C  C   . GLY A 1 285 ? 26.192  1.266   11.956  1.00 90.58 285 A 1 
ATOM   2131 O  O   . GLY A 1 285 ? 26.715  2.377   12.027  1.00 87.63 285 A 1 
ATOM   2132 N  N   . GLU A 1 286 ? 25.120  1.017   11.218  1.00 93.33 286 A 1 
ATOM   2133 C  CA  . GLU A 1 286 ? 24.346  2.017   10.499  1.00 93.70 286 A 1 
ATOM   2134 C  C   . GLU A 1 286 ? 22.994  2.177   11.185  1.00 94.86 286 A 1 
ATOM   2135 O  O   . GLU A 1 286 ? 22.249  1.202   11.333  1.00 93.88 286 A 1 
ATOM   2136 C  CB  . GLU A 1 286 ? 24.156  1.607   9.038   1.00 91.62 286 A 1 
ATOM   2137 C  CG  . GLU A 1 286 ? 25.460  1.648   8.233   1.00 86.18 286 A 1 
ATOM   2138 C  CD  . GLU A 1 286 ? 25.297  1.204   6.770   1.00 85.68 286 A 1 
ATOM   2139 O  OE1 . GLU A 1 286 ? 26.333  1.030   6.086   1.00 77.97 286 A 1 
ATOM   2140 O  OE2 . GLU A 1 286 ? 24.161  0.995   6.291   1.00 78.58 286 A 1 
ATOM   2141 N  N   . TYR A 1 287 ? 22.653  3.392   11.579  1.00 94.59 287 A 1 
ATOM   2142 C  CA  . TYR A 1 287 ? 21.422  3.688   12.300  1.00 94.80 287 A 1 
ATOM   2143 C  C   . TYR A 1 287 ? 20.603  4.727   11.538  1.00 94.89 287 A 1 
ATOM   2144 O  O   . TYR A 1 287 ? 21.129  5.748   11.112  1.00 93.19 287 A 1 
ATOM   2145 C  CB  . TYR A 1 287 ? 21.739  4.155   13.722  1.00 93.82 287 A 1 
ATOM   2146 C  CG  . TYR A 1 287 ? 22.767  3.311   14.453  1.00 92.55 287 A 1 
ATOM   2147 C  CD1 . TYR A 1 287 ? 22.448  2.016   14.896  1.00 89.32 287 A 1 
ATOM   2148 C  CD2 . TYR A 1 287 ? 24.072  3.804   14.656  1.00 89.55 287 A 1 
ATOM   2149 C  CE1 . TYR A 1 287 ? 23.405  1.211   15.529  1.00 86.72 287 A 1 
ATOM   2150 C  CE2 . TYR A 1 287 ? 25.041  3.008   15.288  1.00 87.48 287 A 1 
ATOM   2151 C  CZ  . TYR A 1 287 ? 24.707  1.710   15.719  1.00 87.41 287 A 1 
ATOM   2152 O  OH  . TYR A 1 287 ? 25.656  0.922   16.319  1.00 84.85 287 A 1 
ATOM   2153 N  N   . ARG A 1 288 ? 19.304  4.469   11.381  1.00 96.48 288 A 1 
ATOM   2154 C  CA  . ARG A 1 288 ? 18.332  5.375   10.776  1.00 96.78 288 A 1 
ATOM   2155 C  C   . ARG A 1 288 ? 17.127  5.469   11.698  1.00 97.19 288 A 1 
ATOM   2156 O  O   . ARG A 1 288 ? 16.551  4.449   12.048  1.00 96.40 288 A 1 
ATOM   2157 C  CB  . ARG A 1 288 ? 17.924  4.870   9.385   1.00 96.12 288 A 1 
ATOM   2158 C  CG  . ARG A 1 288 ? 19.092  4.831   8.390   1.00 94.61 288 A 1 
ATOM   2159 C  CD  . ARG A 1 288 ? 18.670  4.217   7.056   1.00 93.81 288 A 1 
ATOM   2160 N  NE  . ARG A 1 288 ? 19.774  4.183   6.078   1.00 91.59 288 A 1 
ATOM   2161 C  CZ  . ARG A 1 288 ? 20.787  3.313   6.021   1.00 91.49 288 A 1 
ATOM   2162 N  NH1 . ARG A 1 288 ? 20.924  2.320   6.860   1.00 85.20 288 A 1 
ATOM   2163 N  NH2 . ARG A 1 288 ? 21.700  3.441   5.119   1.00 86.56 288 A 1 
ATOM   2164 N  N   . GLU A 1 289 ? 16.741  6.678   12.064  1.00 97.25 289 A 1 
ATOM   2165 C  CA  . GLU A 1 289 ? 15.530  6.954   12.843  1.00 97.45 289 A 1 
ATOM   2166 C  C   . GLU A 1 289 ? 14.676  7.969   12.091  1.00 97.48 289 A 1 
ATOM   2167 O  O   . GLU A 1 289 ? 15.181  8.990   11.632  1.00 96.48 289 A 1 
ATOM   2168 C  CB  . GLU A 1 289 ? 15.919  7.439   14.243  1.00 96.79 289 A 1 
ATOM   2169 C  CG  . GLU A 1 289 ? 14.731  7.844   15.131  1.00 94.06 289 A 1 
ATOM   2170 C  CD  . GLU A 1 289 ? 15.211  8.234   16.548  1.00 93.35 289 A 1 
ATOM   2171 O  OE1 . GLU A 1 289 ? 14.647  7.715   17.538  1.00 86.11 289 A 1 
ATOM   2172 O  OE2 . GLU A 1 289 ? 16.175  9.005   16.661  1.00 87.60 289 A 1 
ATOM   2173 N  N   . GLN A 1 290 ? 13.373  7.711   11.977  1.00 98.21 290 A 1 
ATOM   2174 C  CA  . GLN A 1 290 ? 12.403  8.689   11.499  1.00 98.25 290 A 1 
ATOM   2175 C  C   . GLN A 1 290 ? 11.263  8.800   12.503  1.00 98.41 290 A 1 
ATOM   2176 O  O   . GLN A 1 290 ? 10.683  7.793   12.907  1.00 98.03 290 A 1 
ATOM   2177 C  CB  . GLN A 1 290 ? 11.899  8.310   10.107  1.00 97.43 290 A 1 
ATOM   2178 C  CG  . GLN A 1 290 ? 10.919  9.367   9.555   1.00 95.15 290 A 1 
ATOM   2179 C  CD  . GLN A 1 290 ? 10.465  9.045   8.133   1.00 93.59 290 A 1 
ATOM   2180 O  OE1 . GLN A 1 290 ? 11.242  9.107   7.196   1.00 84.27 290 A 1 
ATOM   2181 N  NE2 . GLN A 1 290 ? 9.221   8.697   7.926   1.00 82.30 290 A 1 
ATOM   2182 N  N   . ILE A 1 291 ? 10.889  10.028  12.839  1.00 98.30 291 A 1 
ATOM   2183 C  CA  . ILE A 1 291 ? 9.754   10.339  13.701  1.00 98.39 291 A 1 
ATOM   2184 C  C   . ILE A 1 291 ? 8.745   11.147  12.898  1.00 98.38 291 A 1 
ATOM   2185 O  O   . ILE A 1 291 ? 9.089   12.158  12.294  1.00 97.61 291 A 1 
ATOM   2186 C  CB  . ILE A 1 291 ? 10.214  11.070  14.985  1.00 97.74 291 A 1 
ATOM   2187 C  CG1 . ILE A 1 291 ? 11.221  10.200  15.783  1.00 93.79 291 A 1 
ATOM   2188 C  CG2 . ILE A 1 291 ? 8.990   11.423  15.858  1.00 94.59 291 A 1 
ATOM   2189 C  CD1 . ILE A 1 291 ? 11.896  10.938  16.944  1.00 87.09 291 A 1 
ATOM   2190 N  N   . THR A 1 292 ? 7.479   10.732  12.913  1.00 98.31 292 A 1 
ATOM   2191 C  CA  . THR A 1 292 ? 6.337   11.493  12.394  1.00 98.24 292 A 1 
ATOM   2192 C  C   . THR A 1 292 ? 5.402   11.787  13.556  1.00 98.45 292 A 1 
ATOM   2193 O  O   . THR A 1 292 ? 4.971   10.872  14.251  1.00 97.71 292 A 1 
ATOM   2194 C  CB  . THR A 1 292 ? 5.596   10.712  11.297  1.00 97.07 292 A 1 
ATOM   2195 O  OG1 . THR A 1 292 ? 6.480   10.377  10.254  1.00 92.68 292 A 1 
ATOM   2196 C  CG2 . THR A 1 292 ? 4.456   11.515  10.678  1.00 92.90 292 A 1 
ATOM   2197 N  N   . LYS A 1 293 ? 5.066   13.062  13.786  1.00 98.45 293 A 1 
ATOM   2198 C  CA  . LYS A 1 293 ? 4.163   13.470  14.864  1.00 98.38 293 A 1 
ATOM   2199 C  C   . LYS A 1 293 ? 3.269   14.609  14.401  1.00 98.59 293 A 1 
ATOM   2200 O  O   . LYS A 1 293 ? 3.732   15.505  13.694  1.00 97.79 293 A 1 
ATOM   2201 C  CB  . LYS A 1 293 ? 4.966   13.812  16.137  1.00 96.02 293 A 1 
ATOM   2202 C  CG  . LYS A 1 293 ? 5.954   14.984  15.944  1.00 88.36 293 A 1 
ATOM   2203 C  CD  . LYS A 1 293 ? 6.971   15.097  17.097  1.00 89.37 293 A 1 
ATOM   2204 C  CE  . LYS A 1 293 ? 7.967   16.203  16.754  1.00 77.33 293 A 1 
ATOM   2205 N  NZ  . LYS A 1 293 ? 9.280   16.067  17.461  1.00 71.93 293 A 1 
ATOM   2206 N  N   . GLY A 1 294 ? 2.005   14.604  14.811  1.00 98.55 294 A 1 
ATOM   2207 C  CA  . GLY A 1 294 ? 1.080   15.628  14.349  1.00 98.59 294 A 1 
ATOM   2208 C  C   . GLY A 1 294 ? -0.254  15.642  15.076  1.00 98.74 294 A 1 
ATOM   2209 O  O   . GLY A 1 294 ? -0.516  14.866  15.999  1.00 98.35 294 A 1 
ATOM   2210 N  N   . ALA A 1 295 ? -1.089  16.592  14.646  1.00 98.73 295 A 1 
ATOM   2211 C  CA  . ALA A 1 295 ? -2.442  16.783  15.133  1.00 98.70 295 A 1 
ATOM   2212 C  C   . ALA A 1 295 ? -3.371  17.140  13.970  1.00 98.77 295 A 1 
ATOM   2213 O  O   . ALA A 1 295 ? -3.023  17.948  13.108  1.00 98.17 295 A 1 
ATOM   2214 C  CB  . ALA A 1 295 ? -2.435  17.886  16.197  1.00 98.19 295 A 1 
ATOM   2215 N  N   . ARG A 1 296 ? -4.563  16.561  13.977  1.00 98.77 296 A 1 
ATOM   2216 C  CA  . ARG A 1 296 ? -5.610  16.777  12.987  1.00 98.65 296 A 1 
ATOM   2217 C  C   . ARG A 1 296 ? -6.915  17.139  13.671  1.00 98.76 296 A 1 
ATOM   2218 O  O   . ARG A 1 296 ? -7.271  16.547  14.682  1.00 98.24 296 A 1 
ATOM   2219 C  CB  . ARG A 1 296 ? -5.726  15.518  12.114  1.00 97.31 296 A 1 
ATOM   2220 C  CG  . ARG A 1 296 ? -6.834  15.605  11.054  1.00 89.81 296 A 1 
ATOM   2221 C  CD  . ARG A 1 296 ? -6.839  14.330  10.204  1.00 87.00 296 A 1 
ATOM   2222 N  NE  . ARG A 1 296 ? -7.941  14.310  9.240   1.00 76.72 296 A 1 
ATOM   2223 C  CZ  . ARG A 1 296 ? -7.971  13.659  8.096   1.00 72.17 296 A 1 
ATOM   2224 N  NH1 . ARG A 1 296 ? -6.956  12.954  7.676   1.00 64.78 296 A 1 
ATOM   2225 N  NH2 . ARG A 1 296 ? -9.020  13.692  7.341   1.00 62.01 296 A 1 
ATOM   2226 N  N   . LEU A 1 297 ? -7.640  18.099  13.085  1.00 98.54 297 A 1 
ATOM   2227 C  CA  . LEU A 1 297 ? -9.005  18.455  13.460  1.00 98.55 297 A 1 
ATOM   2228 C  C   . LEU A 1 297 ? -9.868  18.453  12.200  1.00 98.57 297 A 1 
ATOM   2229 O  O   . LEU A 1 297 ? -9.518  19.098  11.214  1.00 97.97 297 A 1 
ATOM   2230 C  CB  . LEU A 1 297 ? -8.989  19.837  14.137  1.00 97.87 297 A 1 
ATOM   2231 C  CG  . LEU A 1 297 ? -10.337 20.205  14.788  1.00 85.88 297 A 1 
ATOM   2232 C  CD1 . LEU A 1 297 ? -10.539 19.485  16.116  1.00 80.21 297 A 1 
ATOM   2233 C  CD2 . LEU A 1 297 ? -10.391 21.710  15.060  1.00 80.98 297 A 1 
ATOM   2234 N  N   . GLU A 1 298 ? -10.992 17.748  12.232  1.00 98.57 298 A 1 
ATOM   2235 C  CA  . GLU A 1 298 ? -11.917 17.636  11.103  1.00 98.32 298 A 1 
ATOM   2236 C  C   . GLU A 1 298 ? -13.362 17.717  11.603  1.00 98.48 298 A 1 
ATOM   2237 O  O   . GLU A 1 298 ? -13.665 17.295  12.712  1.00 97.71 298 A 1 
ATOM   2238 C  CB  . GLU A 1 298 ? -11.626 16.331  10.361  1.00 96.87 298 A 1 
ATOM   2239 C  CG  . GLU A 1 298 ? -12.507 16.101  9.120   1.00 92.07 298 A 1 
ATOM   2240 C  CD  . GLU A 1 298 ? -11.984 14.882  8.334   1.00 91.01 298 A 1 
ATOM   2241 O  OE1 . GLU A 1 298 ? -11.459 15.075  7.224   1.00 83.37 298 A 1 
ATOM   2242 O  OE2 . GLU A 1 298 ? -12.012 13.751  8.865   1.00 84.43 298 A 1 
ATOM   2243 N  N   . ASN A 1 299 ? -14.266 18.252  10.787  1.00 98.37 299 A 1 
ATOM   2244 C  CA  . ASN A 1 299 ? -15.699 18.221  11.037  1.00 98.32 299 A 1 
ATOM   2245 C  C   . ASN A 1 299 ? -16.464 17.863  9.766   1.00 98.34 299 A 1 
ATOM   2246 O  O   . ASN A 1 299 ? -16.024 18.142  8.655   1.00 97.80 299 A 1 
ATOM   2247 C  CB  . ASN A 1 299 ? -16.160 19.568  11.633  1.00 98.07 299 A 1 
ATOM   2248 C  CG  . ASN A 1 299 ? -17.611 19.532  12.071  1.00 97.70 299 A 1 
ATOM   2249 O  OD1 . ASN A 1 299 ? -18.043 18.669  12.807  1.00 92.73 299 A 1 
ATOM   2250 N  ND2 . ASN A 1 299 ? -18.429 20.458  11.628  1.00 92.77 299 A 1 
ATOM   2251 N  N   . ARG A 1 300 ? -17.638 17.266  9.947   1.00 98.19 300 A 1 
ATOM   2252 C  CA  . ARG A 1 300 ? -18.611 16.990  8.891   1.00 98.01 300 A 1 
ATOM   2253 C  C   . ARG A 1 300 ? -19.891 17.763  9.163   1.00 98.15 300 A 1 
ATOM   2254 O  O   . ARG A 1 300 ? -20.327 17.869  10.310  1.00 96.81 300 A 1 
ATOM   2255 C  CB  . ARG A 1 300 ? -18.882 15.489  8.804   1.00 96.72 300 A 1 
ATOM   2256 C  CG  . ARG A 1 300 ? -17.617 14.711  8.411   1.00 91.43 300 A 1 
ATOM   2257 C  CD  . ARG A 1 300 ? -17.860 13.199  8.460   1.00 88.71 300 A 1 
ATOM   2258 N  NE  . ARG A 1 300 ? -16.634 12.455  8.153   1.00 85.21 300 A 1 
ATOM   2259 C  CZ  . ARG A 1 300 ? -15.609 12.236  8.982   1.00 83.52 300 A 1 
ATOM   2260 N  NH1 . ARG A 1 300 ? -15.653 12.562  10.244  1.00 71.54 300 A 1 
ATOM   2261 N  NH2 . ARG A 1 300 ? -14.524 11.697  8.531   1.00 77.19 300 A 1 
ATOM   2262 N  N   . SER A 1 301 ? -20.490 18.307  8.110   1.00 97.89 301 A 1 
ATOM   2263 C  CA  . SER A 1 301 ? -21.763 19.011  8.187   1.00 97.87 301 A 1 
ATOM   2264 C  C   . SER A 1 301 ? -22.613 18.665  6.974   1.00 97.86 301 A 1 
ATOM   2265 O  O   . SER A 1 301 ? -22.165 18.848  5.845   1.00 96.81 301 A 1 
ATOM   2266 C  CB  . SER A 1 301 ? -21.549 20.534  8.248   1.00 97.22 301 A 1 
ATOM   2267 O  OG  . SER A 1 301 ? -20.759 20.889  9.367   1.00 93.03 301 A 1 
ATOM   2268 N  N   . THR A 1 302 ? -23.835 18.206  7.202   1.00 97.19 302 A 1 
ATOM   2269 C  CA  . THR A 1 302 ? -24.827 18.025  6.142   1.00 96.76 302 A 1 
ATOM   2270 C  C   . THR A 1 302 ? -25.648 19.300  6.037   1.00 96.66 302 A 1 
ATOM   2271 O  O   . THR A 1 302 ? -26.221 19.770  7.020   1.00 94.66 302 A 1 
ATOM   2272 C  CB  . THR A 1 302 ? -25.720 16.810  6.402   1.00 95.18 302 A 1 
ATOM   2273 O  OG1 . THR A 1 302 ? -24.924 15.667  6.606   1.00 86.69 302 A 1 
ATOM   2274 C  CG2 . THR A 1 302 ? -26.619 16.504  5.201   1.00 85.24 302 A 1 
ATOM   2275 N  N   . LEU A 1 303 ? -25.683 19.894  4.848   1.00 96.71 303 A 1 
ATOM   2276 C  CA  . LEU A 1 303 ? -26.412 21.134  4.590   1.00 96.45 303 A 1 
ATOM   2277 C  C   . LEU A 1 303 ? -27.463 20.918  3.508   1.00 96.26 303 A 1 
ATOM   2278 O  O   . LEU A 1 303 ? -27.238 20.219  2.522   1.00 93.43 303 A 1 
ATOM   2279 C  CB  . LEU A 1 303 ? -25.440 22.263  4.202   1.00 94.86 303 A 1 
ATOM   2280 C  CG  . LEU A 1 303 ? -24.391 22.641  5.259   1.00 91.14 303 A 1 
ATOM   2281 C  CD1 . LEU A 1 303 ? -23.552 23.803  4.726   1.00 84.84 303 A 1 
ATOM   2282 C  CD2 . LEU A 1 303 ? -25.011 23.091  6.579   1.00 84.61 303 A 1 
ATOM   2283 N  N   . PHE A 1 304 ? -28.594 21.587  3.674   1.00 94.86 304 A 1 
ATOM   2284 C  CA  . PHE A 1 304 ? -29.689 21.599  2.693   1.00 95.29 304 A 1 
ATOM   2285 C  C   . PHE A 1 304 ? -30.204 20.202  2.329   1.00 95.35 304 A 1 
ATOM   2286 O  O   . PHE A 1 304 ? -30.596 19.973  1.186   1.00 91.75 304 A 1 
ATOM   2287 C  CB  . PHE A 1 304 ? -29.281 22.434  1.471   1.00 93.23 304 A 1 
ATOM   2288 C  CG  . PHE A 1 304 ? -28.593 23.744  1.784   1.00 91.33 304 A 1 
ATOM   2289 C  CD1 . PHE A 1 304 ? -29.312 24.789  2.395   1.00 85.44 304 A 1 
ATOM   2290 C  CD2 . PHE A 1 304 ? -27.232 23.919  1.493   1.00 85.70 304 A 1 
ATOM   2291 C  CE1 . PHE A 1 304 ? -28.677 26.001  2.698   1.00 82.96 304 A 1 
ATOM   2292 C  CE2 . PHE A 1 304 ? -26.598 25.129  1.787   1.00 82.16 304 A 1 
ATOM   2293 C  CZ  . PHE A 1 304 ? -27.321 26.172  2.389   1.00 83.20 304 A 1 
ATOM   2294 N  N   . ALA A 1 305 ? -30.243 19.281  3.287   1.00 92.83 305 A 1 
ATOM   2295 C  CA  . ALA A 1 305 ? -30.624 17.884  3.081   1.00 91.38 305 A 1 
ATOM   2296 C  C   . ALA A 1 305 ? -31.976 17.717  2.355   1.00 91.03 305 A 1 
ATOM   2297 O  O   . ALA A 1 305 ? -32.091 16.918  1.427   1.00 85.58 305 A 1 
ATOM   2298 C  CB  . ALA A 1 305 ? -30.643 17.196  4.446   1.00 88.24 305 A 1 
ATOM   2299 N  N   . ASP A 1 306 ? -32.957 18.538  2.691   1.00 92.19 306 A 1 
ATOM   2300 C  CA  . ASP A 1 306 ? -34.307 18.498  2.092   1.00 91.43 306 A 1 
ATOM   2301 C  C   . ASP A 1 306 ? -34.461 19.370  0.837   1.00 92.17 306 A 1 
ATOM   2302 O  O   . ASP A 1 306 ? -35.569 19.656  0.382   1.00 86.24 306 A 1 
ATOM   2303 C  CB  . ASP A 1 306 ? -35.345 18.881  3.162   1.00 87.23 306 A 1 
ATOM   2304 C  CG  . ASP A 1 306 ? -35.370 17.911  4.340   1.00 75.87 306 A 1 
ATOM   2305 O  OD1 . ASP A 1 306 ? -35.237 16.698  4.095   1.00 66.14 306 A 1 
ATOM   2306 O  OD2 . ASP A 1 306 ? -35.551 18.415  5.468   1.00 66.97 306 A 1 
ATOM   2307 N  N   . SER A 1 307 ? -33.363 19.829  0.251   1.00 93.14 307 A 1 
ATOM   2308 C  CA  . SER A 1 307 ? -33.361 20.659  -0.948  1.00 93.41 307 A 1 
ATOM   2309 C  C   . SER A 1 307 ? -33.123 19.842  -2.219  1.00 94.19 307 A 1 
ATOM   2310 O  O   . SER A 1 307 ? -33.052 18.615  -2.191  1.00 89.97 307 A 1 
ATOM   2311 C  CB  . SER A 1 307 ? -32.364 21.806  -0.777  1.00 89.53 307 A 1 
ATOM   2312 O  OG  . SER A 1 307 ? -31.069 21.396  -1.151  1.00 79.17 307 A 1 
ATOM   2313 N  N   . PHE A 1 308 ? -32.994 20.519  -3.355  1.00 94.98 308 A 1 
ATOM   2314 C  CA  . PHE A 1 308 ? -32.655 19.858  -4.624  1.00 95.00 308 A 1 
ATOM   2315 C  C   . PHE A 1 308 ? -31.243 19.241  -4.617  1.00 95.83 308 A 1 
ATOM   2316 O  O   . PHE A 1 308 ? -30.996 18.293  -5.350  1.00 93.41 308 A 1 
ATOM   2317 C  CB  . PHE A 1 308 ? -32.813 20.859  -5.782  1.00 91.91 308 A 1 
ATOM   2318 C  CG  . PHE A 1 308 ? -31.535 21.506  -6.256  1.00 81.85 308 A 1 
ATOM   2319 C  CD1 . PHE A 1 308 ? -31.062 22.689  -5.654  1.00 70.30 308 A 1 
ATOM   2320 C  CD2 . PHE A 1 308 ? -30.786 20.910  -7.279  1.00 70.19 308 A 1 
ATOM   2321 C  CE1 . PHE A 1 308 ? -29.852 23.267  -6.066  1.00 60.56 308 A 1 
ATOM   2322 C  CE2 . PHE A 1 308 ? -29.569 21.478  -7.700  1.00 60.50 308 A 1 
ATOM   2323 C  CZ  . PHE A 1 308 ? -29.102 22.657  -7.092  1.00 59.06 308 A 1 
ATOM   2324 N  N   . ALA A 1 309 ? -30.333 19.781  -3.805  1.00 95.29 309 A 1 
ATOM   2325 C  CA  . ALA A 1 309 ? -28.976 19.320  -3.636  1.00 95.81 309 A 1 
ATOM   2326 C  C   . ALA A 1 309 ? -28.655 19.247  -2.140  1.00 96.39 309 A 1 
ATOM   2327 O  O   . ALA A 1 309 ? -28.627 20.269  -1.462  1.00 94.35 309 A 1 
ATOM   2328 C  CB  . ALA A 1 309 ? -28.029 20.261  -4.381  1.00 94.29 309 A 1 
ATOM   2329 N  N   . SER A 1 310 ? -28.427 18.038  -1.638  1.00 96.55 310 A 1 
ATOM   2330 C  CA  . SER A 1 310 ? -27.913 17.807  -0.297  1.00 96.70 310 A 1 
ATOM   2331 C  C   . SER A 1 310 ? -26.389 17.872  -0.321  1.00 97.12 310 A 1 
ATOM   2332 O  O   . SER A 1 310 ? -25.763 17.193  -1.138  1.00 95.91 310 A 1 
ATOM   2333 C  CB  . SER A 1 310 ? -28.378 16.443  0.218   1.00 95.07 310 A 1 
ATOM   2334 O  OG  . SER A 1 310 ? -27.868 16.211  1.516   1.00 85.93 310 A 1 
ATOM   2335 N  N   . HIS A 1 311 ? -25.803 18.651  0.560   1.00 97.43 311 A 1 
ATOM   2336 C  CA  . HIS A 1 311 ? -24.368 18.866  0.647   1.00 97.59 311 A 1 
ATOM   2337 C  C   . HIS A 1 311 ? -23.807 18.204  1.911   1.00 97.61 311 A 1 
ATOM   2338 O  O   . HIS A 1 311 ? -24.139 18.613  3.015   1.00 96.46 311 A 1 
ATOM   2339 C  CB  . HIS A 1 311 ? -24.073 20.373  0.657   1.00 96.86 311 A 1 
ATOM   2340 C  CG  . HIS A 1 311 ? -24.400 21.073  -0.631  1.00 96.86 311 A 1 
ATOM   2341 N  ND1 . HIS A 1 311 ? -23.482 21.433  -1.599  1.00 89.41 311 A 1 
ATOM   2342 C  CD2 . HIS A 1 311 ? -25.620 21.502  -1.085  1.00 91.54 311 A 1 
ATOM   2343 C  CE1 . HIS A 1 311 ? -24.128 22.054  -2.595  1.00 91.77 311 A 1 
ATOM   2344 N  NE2 . HIS A 1 311 ? -25.439 22.119  -2.313  1.00 92.73 311 A 1 
ATOM   2345 N  N   . LEU A 1 312 ? -22.922 17.221  1.756   1.00 97.46 312 A 1 
ATOM   2346 C  CA  . LEU A 1 312 ? -22.114 16.679  2.839   1.00 97.40 312 A 1 
ATOM   2347 C  C   . LEU A 1 312 ? -20.725 17.331  2.789   1.00 97.64 312 A 1 
ATOM   2348 O  O   . LEU A 1 312 ? -19.864 16.933  2.007   1.00 96.88 312 A 1 
ATOM   2349 C  CB  . LEU A 1 312 ? -22.078 15.148  2.752   1.00 96.79 312 A 1 
ATOM   2350 C  CG  . LEU A 1 312 ? -21.157 14.479  3.788   1.00 95.37 312 A 1 
ATOM   2351 C  CD1 . LEU A 1 312 ? -21.536 14.812  5.232   1.00 92.97 312 A 1 
ATOM   2352 C  CD2 . LEU A 1 312 ? -21.226 12.963  3.619   1.00 92.78 312 A 1 
ATOM   2353 N  N   . LEU A 1 313 ? -20.526 18.321  3.641   1.00 98.07 313 A 1 
ATOM   2354 C  CA  . LEU A 1 313 ? -19.241 18.989  3.776   1.00 98.00 313 A 1 
ATOM   2355 C  C   . LEU A 1 313 ? -18.336 18.215  4.735   1.00 98.11 313 A 1 
ATOM   2356 O  O   . LEU A 1 313 ? -18.725 17.911  5.851   1.00 97.36 313 A 1 
ATOM   2357 C  CB  . LEU A 1 313 ? -19.430 20.444  4.238   1.00 97.50 313 A 1 
ATOM   2358 C  CG  . LEU A 1 313 ? -20.265 21.334  3.293   1.00 95.04 313 A 1 
ATOM   2359 C  CD1 . LEU A 1 313 ? -20.277 22.762  3.842   1.00 92.30 313 A 1 
ATOM   2360 C  CD2 . LEU A 1 313 ? -19.697 21.384  1.882   1.00 91.94 313 A 1 
ATOM   2361 N  N   . THR A 1 314 ? -17.104 17.974  4.308   1.00 98.09 314 A 1 
ATOM   2362 C  CA  . THR A 1 314 ? -16.017 17.462  5.144   1.00 97.93 314 A 1 
ATOM   2363 C  C   . THR A 1 314 ? -14.864 18.448  5.076   1.00 98.18 314 A 1 
ATOM   2364 O  O   . THR A 1 314 ? -14.327 18.700  3.996   1.00 97.37 314 A 1 
ATOM   2365 C  CB  . THR A 1 314 ? -15.558 16.073  4.683   1.00 96.89 314 A 1 
ATOM   2366 O  OG1 . THR A 1 314 ? -16.650 15.193  4.648   1.00 93.17 314 A 1 
ATOM   2367 C  CG2 . THR A 1 314 ? -14.518 15.462  5.619   1.00 93.21 314 A 1 
ATOM   2368 N  N   . TYR A 1 315 ? -14.493 19.022  6.206   1.00 98.23 315 A 1 
ATOM   2369 C  CA  . TYR A 1 315 ? -13.482 20.072  6.246   1.00 98.30 315 A 1 
ATOM   2370 C  C   . TYR A 1 315 ? -12.644 19.989  7.506   1.00 98.47 315 A 1 
ATOM   2371 O  O   . TYR A 1 315 ? -13.112 19.584  8.570   1.00 97.84 315 A 1 
ATOM   2372 C  CB  . TYR A 1 315 ? -14.143 21.450  6.091   1.00 97.74 315 A 1 
ATOM   2373 C  CG  . TYR A 1 315 ? -15.246 21.745  7.082   1.00 97.98 315 A 1 
ATOM   2374 C  CD1 . TYR A 1 315 ? -16.566 21.339  6.809   1.00 96.73 315 A 1 
ATOM   2375 C  CD2 . TYR A 1 315 ? -14.969 22.430  8.280   1.00 96.54 315 A 1 
ATOM   2376 C  CE1 . TYR A 1 315 ? -17.599 21.615  7.708   1.00 96.05 315 A 1 
ATOM   2377 C  CE2 . TYR A 1 315 ? -16.001 22.712  9.198   1.00 95.98 315 A 1 
ATOM   2378 C  CZ  . TYR A 1 315 ? -17.313 22.303  8.904   1.00 96.46 315 A 1 
ATOM   2379 O  OH  . TYR A 1 315 ? -18.317 22.589  9.795   1.00 95.02 315 A 1 
ATOM   2380 N  N   . GLY A 1 316 ? -11.383 20.397  7.390   1.00 98.38 316 A 1 
ATOM   2381 C  CA  . GLY A 1 316 ? -10.468 20.295  8.507   1.00 98.35 316 A 1 
ATOM   2382 C  C   . GLY A 1 316 ? -9.116  20.937  8.259   1.00 98.68 316 A 1 
ATOM   2383 O  O   . GLY A 1 316 ? -8.867  21.576  7.233   1.00 98.13 316 A 1 
ATOM   2384 N  N   . GLY A 1 317 ? -8.238  20.731  9.233   1.00 98.55 317 A 1 
ATOM   2385 C  CA  . GLY A 1 317 ? -6.854  21.154  9.179   1.00 98.59 317 A 1 
ATOM   2386 C  C   . GLY A 1 317 ? -5.951  20.161  9.895   1.00 98.66 317 A 1 
ATOM   2387 O  O   . GLY A 1 317 ? -6.377  19.448  10.807  1.00 98.06 317 A 1 
ATOM   2388 N  N   . GLU A 1 318 ? -4.690  20.137  9.479   1.00 98.64 318 A 1 
ATOM   2389 C  CA  . GLU A 1 318 ? -3.680  19.254  10.055  1.00 98.51 318 A 1 
ATOM   2390 C  C   . GLU A 1 318 ? -2.327  19.951  10.085  1.00 98.66 318 A 1 
ATOM   2391 O  O   . GLU A 1 318 ? -1.934  20.645  9.146   1.00 98.20 318 A 1 
ATOM   2392 C  CB  . GLU A 1 318 ? -3.648  17.938  9.269   1.00 97.51 318 A 1 
ATOM   2393 C  CG  . GLU A 1 318 ? -2.682  16.896  9.840   1.00 94.27 318 A 1 
ATOM   2394 C  CD  . GLU A 1 318 ? -2.822  15.511  9.171   1.00 93.62 318 A 1 
ATOM   2395 O  OE1 . GLU A 1 318 ? -2.444  14.516  9.823   1.00 86.63 318 A 1 
ATOM   2396 O  OE2 . GLU A 1 318 ? -3.317  15.439  8.024   1.00 87.99 318 A 1 
ATOM   2397 N  N   . TYR A 1 319 ? -1.601  19.741  11.180  1.00 98.53 319 A 1 
ATOM   2398 C  CA  . TYR A 1 319 ? -0.186  20.023  11.280  1.00 98.54 319 A 1 
ATOM   2399 C  C   . TYR A 1 319 ? 0.541   18.735  11.643  1.00 98.67 319 A 1 
ATOM   2400 O  O   . TYR A 1 319 ? 0.132   18.032  12.569  1.00 98.31 319 A 1 
ATOM   2401 C  CB  . TYR A 1 319 ? 0.081   21.113  12.324  1.00 98.38 319 A 1 
ATOM   2402 C  CG  . TYR A 1 319 ? 1.540   21.233  12.717  1.00 97.44 319 A 1 
ATOM   2403 C  CD1 . TYR A 1 319 ? 2.016   20.602  13.894  1.00 95.42 319 A 1 
ATOM   2404 C  CD2 . TYR A 1 319 ? 2.450   21.917  11.888  1.00 96.16 319 A 1 
ATOM   2405 C  CE1 . TYR A 1 319 ? 3.377   20.664  14.237  1.00 94.75 319 A 1 
ATOM   2406 C  CE2 . TYR A 1 319 ? 3.816   21.987  12.224  1.00 94.78 319 A 1 
ATOM   2407 C  CZ  . TYR A 1 319 ? 4.273   21.362  13.402  1.00 94.41 319 A 1 
ATOM   2408 O  OH  . TYR A 1 319 ? 5.607   21.424  13.746  1.00 92.12 319 A 1 
ATOM   2409 N  N   . TYR A 1 320 ? 1.638   18.438  10.938  1.00 98.53 320 A 1 
ATOM   2410 C  CA  . TYR A 1 320 ? 2.540   17.369  11.328  1.00 98.44 320 A 1 
ATOM   2411 C  C   . TYR A 1 320 ? 3.992   17.708  10.981  1.00 98.56 320 A 1 
ATOM   2412 O  O   . TYR A 1 320 ? 4.277   18.480  10.076  1.00 98.26 320 A 1 
ATOM   2413 C  CB  . TYR A 1 320 ? 2.110   16.023  10.725  1.00 98.11 320 A 1 
ATOM   2414 C  CG  . TYR A 1 320 ? 2.313   15.895  9.235   1.00 98.14 320 A 1 
ATOM   2415 C  CD1 . TYR A 1 320 ? 1.331   16.365  8.338   1.00 97.33 320 A 1 
ATOM   2416 C  CD2 . TYR A 1 320 ? 3.476   15.296  8.722   1.00 97.30 320 A 1 
ATOM   2417 C  CE1 . TYR A 1 320 ? 1.506   16.239  6.957   1.00 96.55 320 A 1 
ATOM   2418 C  CE2 . TYR A 1 320 ? 3.668   15.167  7.338   1.00 96.47 320 A 1 
ATOM   2419 C  CZ  . TYR A 1 320 ? 2.679   15.635  6.451   1.00 96.57 320 A 1 
ATOM   2420 O  OH  . TYR A 1 320 ? 2.849   15.508  5.100   1.00 94.95 320 A 1 
ATOM   2421 N  N   . ARG A 1 321 ? 4.897   17.069  11.699  1.00 98.57 321 A 1 
ATOM   2422 C  CA  . ARG A 1 321 ? 6.335   17.116  11.464  1.00 98.54 321 A 1 
ATOM   2423 C  C   . ARG A 1 321 ? 6.850   15.718  11.172  1.00 98.57 321 A 1 
ATOM   2424 O  O   . ARG A 1 321 ? 6.450   14.760  11.837  1.00 97.81 321 A 1 
ATOM   2425 C  CB  . ARG A 1 321 ? 7.026   17.755  12.670  1.00 97.82 321 A 1 
ATOM   2426 C  CG  . ARG A 1 321 ? 8.554   17.767  12.533  1.00 95.79 321 A 1 
ATOM   2427 C  CD  . ARG A 1 321 ? 9.212   18.501  13.704  1.00 93.87 321 A 1 
ATOM   2428 N  NE  . ARG A 1 321 ? 8.948   19.943  13.619  1.00 89.14 321 A 1 
ATOM   2429 C  CZ  . ARG A 1 321 ? 9.399   20.901  14.402  1.00 89.02 321 A 1 
ATOM   2430 N  NH1 . ARG A 1 321 ? 10.162  20.650  15.428  1.00 80.50 321 A 1 
ATOM   2431 N  NH2 . ARG A 1 321 ? 9.081   22.132  14.135  1.00 81.09 321 A 1 
ATOM   2432 N  N   . GLN A 1 322 ? 7.795   15.638  10.242  1.00 98.45 322 A 1 
ATOM   2433 C  CA  . GLN A 1 322 ? 8.684   14.493  10.109  1.00 98.38 322 A 1 
ATOM   2434 C  C   . GLN A 1 322 ? 10.120  14.928  10.409  1.00 98.34 322 A 1 
ATOM   2435 O  O   . GLN A 1 322 ? 10.545  15.999  9.995   1.00 97.67 322 A 1 
ATOM   2436 C  CB  . GLN A 1 322 ? 8.556   13.845  8.725   1.00 97.69 322 A 1 
ATOM   2437 C  CG  . GLN A 1 322 ? 7.142   13.323  8.465   1.00 93.70 322 A 1 
ATOM   2438 C  CD  . GLN A 1 322 ? 7.035   12.538  7.157   1.00 93.37 322 A 1 
ATOM   2439 O  OE1 . GLN A 1 322 ? 7.160   13.070  6.075   1.00 84.80 322 A 1 
ATOM   2440 N  NE2 . GLN A 1 322 ? 6.803   11.247  7.221   1.00 82.86 322 A 1 
ATOM   2441 N  N   . GLU A 1 323 ? 10.847  14.096  11.144  1.00 98.25 323 A 1 
ATOM   2442 C  CA  . GLU A 1 323 ? 12.250  14.291  11.475  1.00 97.92 323 A 1 
ATOM   2443 C  C   . GLU A 1 323 ? 12.983  12.990  11.152  1.00 98.22 323 A 1 
ATOM   2444 O  O   . GLU A 1 323 ? 12.452  11.916  11.413  1.00 96.96 323 A 1 
ATOM   2445 C  CB  . GLU A 1 323 ? 12.412  14.643  12.973  1.00 94.62 323 A 1 
ATOM   2446 C  CG  . GLU A 1 323 ? 11.694  15.943  13.376  1.00 81.66 323 A 1 
ATOM   2447 C  CD  . GLU A 1 323 ? 11.685  16.232  14.896  1.00 85.20 323 A 1 
ATOM   2448 O  OE1 . GLU A 1 323 ? 10.813  17.016  15.342  1.00 79.49 323 A 1 
ATOM   2449 O  OE2 . GLU A 1 323 ? 12.481  15.668  15.647  1.00 80.66 323 A 1 
ATOM   2450 N  N   . GLN A 1 324 ? 14.190  13.070  10.602  1.00 97.76 324 A 1 
ATOM   2451 C  CA  . GLN A 1 324 ? 15.046  11.901  10.421  1.00 97.24 324 A 1 
ATOM   2452 C  C   . GLN A 1 324 ? 16.455  12.151  10.961  1.00 97.54 324 A 1 
ATOM   2453 O  O   . GLN A 1 324 ? 17.020  13.238  10.794  1.00 96.38 324 A 1 
ATOM   2454 C  CB  . GLN A 1 324 ? 15.030  11.401  8.972   1.00 93.55 324 A 1 
ATOM   2455 C  CG  . GLN A 1 324 ? 15.735  12.329  7.974   1.00 88.09 324 A 1 
ATOM   2456 C  CD  . GLN A 1 324 ? 15.753  11.763  6.555   1.00 93.19 324 A 1 
ATOM   2457 O  OE1 . GLN A 1 324 ? 14.816  11.142  6.085   1.00 85.42 324 A 1 
ATOM   2458 N  NE2 . GLN A 1 324 ? 16.814  11.955  5.828   1.00 85.93 324 A 1 
ATOM   2459 N  N   . HIS A 1 325 ? 17.008  11.123  11.588  1.00 96.70 325 A 1 
ATOM   2460 C  CA  . HIS A 1 325 ? 18.287  11.168  12.261  1.00 96.42 325 A 1 
ATOM   2461 C  C   . HIS A 1 325 ? 19.150  9.983   11.825  1.00 96.38 325 A 1 
ATOM   2462 O  O   . HIS A 1 325 ? 18.802  8.828   12.103  1.00 94.68 325 A 1 
ATOM   2463 C  CB  . HIS A 1 325 ? 18.067  11.194  13.783  1.00 95.29 325 A 1 
ATOM   2464 C  CG  . HIS A 1 325 ? 17.196  12.327  14.252  1.00 90.73 325 A 1 
ATOM   2465 N  ND1 . HIS A 1 325 ? 17.540  13.659  14.315  1.00 77.96 325 A 1 
ATOM   2466 C  CD2 . HIS A 1 325 ? 15.889  12.240  14.659  1.00 76.57 325 A 1 
ATOM   2467 C  CE1 . HIS A 1 325 ? 16.465  14.350  14.747  1.00 78.22 325 A 1 
ATOM   2468 N  NE2 . HIS A 1 325 ? 15.453  13.518  14.966  1.00 79.47 325 A 1 
ATOM   2469 N  N   . PRO A 1 326 ? 20.287  10.224  11.139  1.00 95.57 326 A 1 
ATOM   2470 C  CA  . PRO A 1 326 ? 21.270  9.190   10.861  1.00 94.32 326 A 1 
ATOM   2471 C  C   . PRO A 1 326 ? 22.180  8.965   12.072  1.00 93.92 326 A 1 
ATOM   2472 O  O   . PRO A 1 326 ? 22.376  9.837   12.917  1.00 89.99 326 A 1 
ATOM   2473 C  CB  . PRO A 1 326 ? 22.053  9.712   9.660   1.00 92.26 326 A 1 
ATOM   2474 C  CG  . PRO A 1 326 ? 22.077  11.220  9.898   1.00 92.32 326 A 1 
ATOM   2475 C  CD  . PRO A 1 326 ? 20.731  11.494  10.572  1.00 94.68 326 A 1 
ATOM   2476 N  N   . GLY A 1 327 ? 22.821  7.799   12.129  1.00 92.11 327 A 1 
ATOM   2477 C  CA  . GLY A 1 327 ? 23.857  7.486   13.095  1.00 90.86 327 A 1 
ATOM   2478 C  C   . GLY A 1 327 ? 24.862  6.466   12.560  1.00 91.30 327 A 1 
ATOM   2479 O  O   . GLY A 1 327 ? 24.577  5.710   11.627  1.00 87.65 327 A 1 
ATOM   2480 N  N   . GLY A 1 328 ? 26.034  6.431   13.162  1.00 89.59 328 A 1 
ATOM   2481 C  CA  . GLY A 1 328 ? 27.105  5.522   12.762  1.00 88.19 328 A 1 
ATOM   2482 C  C   . GLY A 1 328 ? 27.629  5.817   11.354  1.00 88.73 328 A 1 
ATOM   2483 O  O   . GLY A 1 328 ? 27.885  6.968   11.014  1.00 83.59 328 A 1 
ATOM   2484 N  N   . ALA A 1 329 ? 27.784  4.775   10.535  1.00 87.75 329 A 1 
ATOM   2485 C  CA  . ALA A 1 329 ? 28.307  4.866   9.172   1.00 86.09 329 A 1 
ATOM   2486 C  C   . ALA A 1 329 ? 27.201  5.053   8.105   1.00 86.98 329 A 1 
ATOM   2487 O  O   . ALA A 1 329 ? 27.448  4.810   6.922   1.00 82.78 329 A 1 
ATOM   2488 C  CB  . ALA A 1 329 ? 29.187  3.641   8.911   1.00 83.32 329 A 1 
ATOM   2489 N  N   . THR A 1 330 ? 26.001  5.448   8.498   1.00 87.88 330 A 1 
ATOM   2490 C  CA  . THR A 1 330 ? 24.863  5.629   7.589   1.00 88.45 330 A 1 
ATOM   2491 C  C   . THR A 1 330 ? 25.153  6.708   6.550   1.00 89.00 330 A 1 
ATOM   2492 O  O   . THR A 1 330 ? 25.600  7.805   6.884   1.00 85.99 330 A 1 
ATOM   2493 C  CB  . THR A 1 330 ? 23.587  5.973   8.364   1.00 85.41 330 A 1 
ATOM   2494 O  OG1 . THR A 1 330 ? 23.265  4.876   9.179   1.00 79.47 330 A 1 
ATOM   2495 C  CG2 . THR A 1 330 ? 22.373  6.232   7.476   1.00 81.04 330 A 1 
ATOM   2496 N  N   . THR A 1 331 ? 24.851  6.409   5.289   1.00 88.70 331 A 1 
ATOM   2497 C  CA  . THR A 1 331 ? 24.952  7.336   4.161   1.00 87.55 331 A 1 
ATOM   2498 C  C   . THR A 1 331 ? 23.604  7.479   3.463   1.00 88.82 331 A 1 
ATOM   2499 O  O   . THR A 1 331 ? 22.734  6.613   3.585   1.00 84.01 331 A 1 
ATOM   2500 C  CB  . THR A 1 331 ? 26.025  6.882   3.155   1.00 83.31 331 A 1 
ATOM   2501 O  OG1 . THR A 1 331 ? 25.736  5.614   2.631   1.00 76.82 331 A 1 
ATOM   2502 C  CG2 . THR A 1 331 ? 27.418  6.817   3.779   1.00 76.46 331 A 1 
ATOM   2503 N  N   . GLY A 1 332 ? 23.406  8.588   2.744   1.00 90.25 332 A 1 
ATOM   2504 C  CA  . GLY A 1 332 ? 22.168  8.835   1.991   1.00 90.93 332 A 1 
ATOM   2505 C  C   . GLY A 1 332 ? 20.913  9.037   2.854   1.00 93.34 332 A 1 
ATOM   2506 O  O   . GLY A 1 332 ? 19.813  8.990   2.329   1.00 90.33 332 A 1 
ATOM   2507 N  N   . PHE A 1 333 ? 21.082  9.266   4.152   1.00 94.35 333 A 1 
ATOM   2508 C  CA  . PHE A 1 333 ? 19.998  9.523   5.095   1.00 95.34 333 A 1 
ATOM   2509 C  C   . PHE A 1 333 ? 20.322  10.778  5.925   1.00 95.85 333 A 1 
ATOM   2510 O  O   . PHE A 1 333 ? 20.732  10.670  7.082   1.00 93.87 333 A 1 
ATOM   2511 C  CB  . PHE A 1 333 ? 19.763  8.263   5.942   1.00 95.10 333 A 1 
ATOM   2512 C  CG  . PHE A 1 333 ? 18.441  8.257   6.668   1.00 95.79 333 A 1 
ATOM   2513 C  CD1 . PHE A 1 333 ? 18.358  8.641   8.019   1.00 95.53 333 A 1 
ATOM   2514 C  CD2 . PHE A 1 333 ? 17.278  7.851   5.993   1.00 95.57 333 A 1 
ATOM   2515 C  CE1 . PHE A 1 333 ? 17.127  8.602   8.693   1.00 94.85 333 A 1 
ATOM   2516 C  CE2 . PHE A 1 333 ? 16.047  7.809   6.661   1.00 95.21 333 A 1 
ATOM   2517 C  CZ  . PHE A 1 333 ? 15.966  8.181   8.014   1.00 95.87 333 A 1 
ATOM   2518 N  N   . PRO A 1 334 ? 20.234  11.977  5.329   1.00 95.83 334 A 1 
ATOM   2519 C  CA  . PRO A 1 334 ? 20.646  13.213  5.988   1.00 95.85 334 A 1 
ATOM   2520 C  C   . PRO A 1 334 ? 19.799  13.505  7.228   1.00 96.26 334 A 1 
ATOM   2521 O  O   . PRO A 1 334 ? 18.615  13.180  7.283   1.00 94.97 334 A 1 
ATOM   2522 C  CB  . PRO A 1 334 ? 20.502  14.310  4.937   1.00 94.80 334 A 1 
ATOM   2523 C  CG  . PRO A 1 334 ? 19.427  13.759  4.010   1.00 93.59 334 A 1 
ATOM   2524 C  CD  . PRO A 1 334 ? 19.722  12.264  4.001   1.00 95.34 334 A 1 
ATOM   2525 N  N   . GLN A 1 335 ? 20.396  14.183  8.223   1.00 96.12 335 A 1 
ATOM   2526 C  CA  . GLN A 1 335 ? 19.628  14.742  9.332   1.00 96.53 335 A 1 
ATOM   2527 C  C   . GLN A 1 335 ? 18.818  15.929  8.829   1.00 97.00 335 A 1 
ATOM   2528 O  O   . GLN A 1 335 ? 19.366  16.918  8.354   1.00 95.80 335 A 1 
ATOM   2529 C  CB  . GLN A 1 335 ? 20.555  15.102  10.495  1.00 95.16 335 A 1 
ATOM   2530 C  CG  . GLN A 1 335 ? 19.757  15.718  11.663  1.00 90.80 335 A 1 
ATOM   2531 C  CD  . GLN A 1 335 ? 20.476  15.623  13.008  1.00 87.78 335 A 1 
ATOM   2532 O  OE1 . GLN A 1 335 ? 21.258  14.737  13.274  1.00 78.86 335 A 1 
ATOM   2533 N  NE2 . GLN A 1 335 ? 20.185  16.514  13.922  1.00 75.28 335 A 1 
ATOM   2534 N  N   . ALA A 1 336 ? 17.498  15.837  8.943   1.00 97.04 336 A 1 
ATOM   2535 C  CA  . ALA A 1 336 ? 16.594  16.862  8.463   1.00 97.48 336 A 1 
ATOM   2536 C  C   . ALA A 1 336 ? 15.252  16.798  9.197   1.00 97.82 336 A 1 
ATOM   2537 O  O   . ALA A 1 336 ? 14.922  15.827  9.879   1.00 97.10 336 A 1 
ATOM   2538 C  CB  . ALA A 1 336 ? 16.410  16.692  6.954   1.00 96.59 336 A 1 
ATOM   2539 N  N   . LYS A 1 337 ? 14.464  17.848  9.013   1.00 97.86 337 A 1 
ATOM   2540 C  CA  . LYS A 1 337 ? 13.051  17.884  9.409   1.00 97.93 337 A 1 
ATOM   2541 C  C   . LYS A 1 337 ? 12.220  18.552  8.324   1.00 98.14 337 A 1 
ATOM   2542 O  O   . LYS A 1 337 ? 12.726  19.379  7.560   1.00 97.24 337 A 1 
ATOM   2543 C  CB  . LYS A 1 337 ? 12.890  18.552  10.790  1.00 96.03 337 A 1 
ATOM   2544 C  CG  . LYS A 1 337 ? 13.249  20.043  10.751  1.00 89.08 337 A 1 
ATOM   2545 C  CD  . LYS A 1 337 ? 13.226  20.690  12.144  1.00 89.24 337 A 1 
ATOM   2546 C  CE  . LYS A 1 337 ? 13.634  22.149  11.948  1.00 77.23 337 A 1 
ATOM   2547 N  NZ  . LYS A 1 337 ? 13.879  22.841  13.231  1.00 71.42 337 A 1 
ATOM   2548 N  N   . ILE A 1 338 ? 10.937  18.245  8.300   1.00 98.15 338 A 1 
ATOM   2549 C  CA  . ILE A 1 338 ? 9.958   18.917  7.456   1.00 98.20 338 A 1 
ATOM   2550 C  C   . ILE A 1 338 ? 8.661   19.107  8.247   1.00 98.32 338 A 1 
ATOM   2551 O  O   . ILE A 1 338 ? 8.147   18.173  8.856   1.00 97.94 338 A 1 
ATOM   2552 C  CB  . ILE A 1 338 ? 9.791   18.192  6.108   1.00 97.70 338 A 1 
ATOM   2553 C  CG1 . ILE A 1 338 ? 8.900   19.007  5.150   1.00 94.43 338 A 1 
ATOM   2554 C  CG2 . ILE A 1 338 ? 9.280   16.749  6.279   1.00 94.37 338 A 1 
ATOM   2555 C  CD1 . ILE A 1 338 ? 8.955   18.504  3.700   1.00 92.90 338 A 1 
ATOM   2556 N  N   . ASP A 1 339 ? 8.148   20.335  8.247   1.00 98.44 339 A 1 
ATOM   2557 C  CA  . ASP A 1 339 ? 6.880   20.706  8.852   1.00 98.44 339 A 1 
ATOM   2558 C  C   . ASP A 1 339 ? 5.827   20.887  7.749   1.00 98.45 339 A 1 
ATOM   2559 O  O   . ASP A 1 339 ? 6.087   21.566  6.761   1.00 97.67 339 A 1 
ATOM   2560 C  CB  . ASP A 1 339 ? 7.041   21.997  9.668   1.00 97.93 339 A 1 
ATOM   2561 C  CG  . ASP A 1 339 ? 7.853   21.786  10.948  1.00 96.65 339 A 1 
ATOM   2562 O  OD1 . ASP A 1 339 ? 7.383   21.044  11.834  1.00 90.93 339 A 1 
ATOM   2563 O  OD2 . ASP A 1 339 ? 8.931   22.378  11.137  1.00 91.10 339 A 1 
ATOM   2564 N  N   . PHE A 1 340 ? 4.651   20.321  7.934   1.00 98.45 340 A 1 
ATOM   2565 C  CA  . PHE A 1 340 ? 3.505   20.456  7.041   1.00 98.45 340 A 1 
ATOM   2566 C  C   . PHE A 1 340 ? 2.339   21.098  7.790   1.00 98.52 340 A 1 
ATOM   2567 O  O   . PHE A 1 340 ? 1.983   20.664  8.886   1.00 98.17 340 A 1 
ATOM   2568 C  CB  . PHE A 1 340 ? 3.083   19.095  6.493   1.00 97.98 340 A 1 
ATOM   2569 C  CG  . PHE A 1 340 ? 4.056   18.473  5.519   1.00 97.63 340 A 1 
ATOM   2570 C  CD1 . PHE A 1 340 ? 3.862   18.630  4.133   1.00 96.05 340 A 1 
ATOM   2571 C  CD2 . PHE A 1 340 ? 5.123   17.689  5.983   1.00 96.30 340 A 1 
ATOM   2572 C  CE1 . PHE A 1 340 ? 4.715   17.993  3.217   1.00 95.20 340 A 1 
ATOM   2573 C  CE2 . PHE A 1 340 ? 5.985   17.052  5.071   1.00 95.09 340 A 1 
ATOM   2574 C  CZ  . PHE A 1 340 ? 5.772   17.196  3.689   1.00 95.16 340 A 1 
ATOM   2575 N  N   . SER A 1 341 ? 1.700   22.071  7.147   1.00 98.40 341 A 1 
ATOM   2576 C  CA  . SER A 1 341 ? 0.446   22.665  7.585   1.00 98.49 341 A 1 
ATOM   2577 C  C   . SER A 1 341 ? -0.549  22.626  6.439   1.00 98.41 341 A 1 
ATOM   2578 O  O   . SER A 1 341 ? -0.194  22.918  5.299   1.00 97.43 341 A 1 
ATOM   2579 C  CB  . SER A 1 341 ? 0.654   24.104  8.060   1.00 97.98 341 A 1 
ATOM   2580 O  OG  . SER A 1 341 ? 1.508   24.129  9.186   1.00 91.41 341 A 1 
ATOM   2581 N  N   . SER A 1 342 ? -1.796  22.257  6.721   1.00 98.59 342 A 1 
ATOM   2582 C  CA  . SER A 1 342 ? -2.800  22.140  5.671   1.00 98.31 342 A 1 
ATOM   2583 C  C   . SER A 1 342 ? -4.211  22.400  6.171   1.00 98.56 342 A 1 
ATOM   2584 O  O   . SER A 1 342 ? -4.512  22.254  7.356   1.00 97.88 342 A 1 
ATOM   2585 C  CB  . SER A 1 342 ? -2.705  20.769  5.008   1.00 96.62 342 A 1 
ATOM   2586 O  OG  . SER A 1 342 ? -2.831  19.723  5.950   1.00 84.19 342 A 1 
ATOM   2587 N  N   . GLY A 1 343 ? -5.087  22.760  5.231   1.00 98.49 343 A 1 
ATOM   2588 C  CA  . GLY A 1 343 ? -6.527  22.838  5.443   1.00 98.42 343 A 1 
ATOM   2589 C  C   . GLY A 1 343 ? -7.267  22.413  4.181   1.00 98.58 343 A 1 
ATOM   2590 O  O   . GLY A 1 343 ? -6.791  22.644  3.070   1.00 97.78 343 A 1 
ATOM   2591 N  N   . TRP A 1 344 ? -8.422  21.791  4.349   1.00 98.43 344 A 1 
ATOM   2592 C  CA  . TRP A 1 344 ? -9.224  21.291  3.238   1.00 98.55 344 A 1 
ATOM   2593 C  C   . TRP A 1 344 ? -10.708 21.516  3.450   1.00 98.54 344 A 1 
ATOM   2594 O  O   . TRP A 1 344 ? -11.191 21.608  4.574   1.00 98.10 344 A 1 
ATOM   2595 C  CB  . TRP A 1 344 ? -8.930  19.809  2.969   1.00 98.08 344 A 1 
ATOM   2596 C  CG  . TRP A 1 344 ? -9.247  18.896  4.110   1.00 98.14 344 A 1 
ATOM   2597 C  CD1 . TRP A 1 344 ? -10.407 18.217  4.285   1.00 96.63 344 A 1 
ATOM   2598 C  CD2 . TRP A 1 344 ? -8.409  18.562  5.261   1.00 97.71 344 A 1 
ATOM   2599 N  NE1 . TRP A 1 344 ? -10.345 17.490  5.467   1.00 96.34 344 A 1 
ATOM   2600 C  CE2 . TRP A 1 344 ? -9.133  17.683  6.096   1.00 97.30 344 A 1 
ATOM   2601 C  CE3 . TRP A 1 344 ? -7.109  18.934  5.666   1.00 96.62 344 A 1 
ATOM   2602 C  CZ2 . TRP A 1 344 ? -8.596  17.182  7.305   1.00 96.22 344 A 1 
ATOM   2603 C  CZ3 . TRP A 1 344 ? -6.574  18.446  6.870   1.00 95.67 344 A 1 
ATOM   2604 C  CH2 . TRP A 1 344 ? -7.314  17.585  7.681   1.00 95.42 344 A 1 
ATOM   2605 N  N   . LEU A 1 345 ? -11.436 21.569  2.329   1.00 98.38 345 A 1 
ATOM   2606 C  CA  . LEU A 1 345 ? -12.892 21.570  2.254   1.00 98.49 345 A 1 
ATOM   2607 C  C   . LEU A 1 345 ? -13.297 20.663  1.096   1.00 98.43 345 A 1 
ATOM   2608 O  O   . LEU A 1 345 ? -12.904 20.898  -0.044  1.00 97.83 345 A 1 
ATOM   2609 C  CB  . LEU A 1 345 ? -13.381 23.018  2.055   1.00 97.87 345 A 1 
ATOM   2610 C  CG  . LEU A 1 345 ? -14.888 23.136  1.774   1.00 95.50 345 A 1 
ATOM   2611 C  CD1 . LEU A 1 345 ? -15.733 22.692  2.963   1.00 90.32 345 A 1 
ATOM   2612 C  CD2 . LEU A 1 345 ? -15.238 24.597  1.466   1.00 89.58 345 A 1 
ATOM   2613 N  N   . GLN A 1 346 ? -14.087 19.638  1.400   1.00 98.33 346 A 1 
ATOM   2614 C  CA  . GLN A 1 346 ? -14.718 18.747  0.439   1.00 98.19 346 A 1 
ATOM   2615 C  C   . GLN A 1 346 ? -16.234 18.898  0.523   1.00 98.27 346 A 1 
ATOM   2616 O  O   . GLN A 1 346 ? -16.779 19.081  1.606   1.00 97.72 346 A 1 
ATOM   2617 C  CB  . GLN A 1 346 ? -14.278 17.298  0.720   1.00 97.12 346 A 1 
ATOM   2618 C  CG  . GLN A 1 346 ? -14.903 16.287  -0.248  1.00 95.98 346 A 1 
ATOM   2619 C  CD  . GLN A 1 346 ? -14.439 14.866  0.059   1.00 96.80 346 A 1 
ATOM   2620 O  OE1 . GLN A 1 346 ? -13.462 14.383  -0.485  1.00 89.69 346 A 1 
ATOM   2621 N  NE2 . GLN A 1 346 ? -15.117 14.179  0.940   1.00 89.21 346 A 1 
ATOM   2622 N  N   . ASP A 1 347 ? -16.904 18.753  -0.626  1.00 98.20 347 A 1 
ATOM   2623 C  CA  . ASP A 1 347 ? -18.354 18.696  -0.740  1.00 98.10 347 A 1 
ATOM   2624 C  C   . ASP A 1 347 ? -18.766 17.450  -1.534  1.00 98.04 347 A 1 
ATOM   2625 O  O   . ASP A 1 347 ? -18.344 17.257  -2.675  1.00 97.17 347 A 1 
ATOM   2626 C  CB  . ASP A 1 347 ? -18.852 19.993  -1.393  1.00 97.65 347 A 1 
ATOM   2627 C  CG  . ASP A 1 347 ? -20.358 20.208  -1.256  1.00 97.06 347 A 1 
ATOM   2628 O  OD1 . ASP A 1 347 ? -21.032 19.366  -0.635  1.00 94.85 347 A 1 
ATOM   2629 O  OD2 . ASP A 1 347 ? -20.842 21.244  -1.753  1.00 94.48 347 A 1 
ATOM   2630 N  N   . GLU A 1 348 ? -19.567 16.592  -0.912  1.00 97.76 348 A 1 
ATOM   2631 C  CA  . GLU A 1 348 ? -20.253 15.479  -1.559  1.00 97.55 348 A 1 
ATOM   2632 C  C   . GLU A 1 348 ? -21.715 15.873  -1.766  1.00 97.64 348 A 1 
ATOM   2633 O  O   . GLU A 1 348 ? -22.501 15.929  -0.821  1.00 96.63 348 A 1 
ATOM   2634 C  CB  . GLU A 1 348 ? -20.126 14.182  -0.740  1.00 96.76 348 A 1 
ATOM   2635 C  CG  . GLU A 1 348 ? -18.691 13.677  -0.688  1.00 94.54 348 A 1 
ATOM   2636 C  CD  . GLU A 1 348 ? -18.560 12.347  0.072   1.00 95.21 348 A 1 
ATOM   2637 O  OE1 . GLU A 1 348 ? -18.757 11.277  -0.548  1.00 89.80 348 A 1 
ATOM   2638 O  OE2 . GLU A 1 348 ? -18.220 12.369  1.270   1.00 90.66 348 A 1 
ATOM   2639 N  N   . ILE A 1 349 ? -22.078 16.161  -3.007  1.00 97.77 349 A 1 
ATOM   2640 C  CA  . ILE A 1 349 ? -23.396 16.683  -3.383  1.00 97.63 349 A 1 
ATOM   2641 C  C   . ILE A 1 349 ? -24.237 15.546  -3.935  1.00 97.53 349 A 1 
ATOM   2642 O  O   . ILE A 1 349 ? -23.908 14.950  -4.959  1.00 96.71 349 A 1 
ATOM   2643 C  CB  . ILE A 1 349 ? -23.277 17.845  -4.389  1.00 97.36 349 A 1 
ATOM   2644 C  CG1 . ILE A 1 349 ? -22.270 18.919  -3.916  1.00 96.18 349 A 1 
ATOM   2645 C  CG2 . ILE A 1 349 ? -24.673 18.445  -4.626  1.00 96.19 349 A 1 
ATOM   2646 C  CD1 . ILE A 1 349 ? -22.049 20.065  -4.917  1.00 93.82 349 A 1 
ATOM   2647 N  N   . THR A 1 350 ? -25.369 15.274  -3.305  1.00 96.94 350 A 1 
ATOM   2648 C  CA  . THR A 1 350 ? -26.380 14.339  -3.809  1.00 96.58 350 A 1 
ATOM   2649 C  C   . THR A 1 350 ? -27.580 15.124  -4.300  1.00 96.78 350 A 1 
ATOM   2650 O  O   . THR A 1 350 ? -28.203 15.853  -3.530  1.00 95.45 350 A 1 
ATOM   2651 C  CB  . THR A 1 350 ? -26.775 13.315  -2.739  1.00 95.09 350 A 1 
ATOM   2652 O  OG1 . THR A 1 350 ? -25.626 12.652  -2.279  1.00 86.92 350 A 1 
ATOM   2653 C  CG2 . THR A 1 350 ? -27.715 12.243  -3.284  1.00 85.78 350 A 1 
ATOM   2654 N  N   . LEU A 1 351 ? -27.921 14.978  -5.581  1.00 96.89 351 A 1 
ATOM   2655 C  CA  . LEU A 1 351 ? -29.129 15.583  -6.137  1.00 96.77 351 A 1 
ATOM   2656 C  C   . LEU A 1 351 ? -30.350 14.721  -5.792  1.00 96.08 351 A 1 
ATOM   2657 O  O   . LEU A 1 351 ? -30.309 13.506  -5.929  1.00 93.94 351 A 1 
ATOM   2658 C  CB  . LEU A 1 351 ? -28.992 15.803  -7.649  1.00 96.34 351 A 1 
ATOM   2659 C  CG  . LEU A 1 351 ? -27.808 16.691  -8.078  1.00 95.18 351 A 1 
ATOM   2660 C  CD1 . LEU A 1 351 ? -27.892 16.966  -9.579  1.00 92.51 351 A 1 
ATOM   2661 C  CD2 . LEU A 1 351 ? -27.791 18.045  -7.363  1.00 91.67 351 A 1 
ATOM   2662 N  N   . ARG A 1 352 ? -31.432 15.351  -5.359  1.00 95.61 352 A 1 
ATOM   2663 C  CA  . ARG A 1 352 ? -32.667 14.653  -4.988  1.00 94.61 352 A 1 
ATOM   2664 C  C   . ARG A 1 352 ? -33.475 14.230  -6.215  1.00 94.43 352 A 1 
ATOM   2665 O  O   . ARG A 1 352 ? -34.013 13.132  -6.247  1.00 91.04 352 A 1 
ATOM   2666 C  CB  . ARG A 1 352 ? -33.489 15.563  -4.065  1.00 92.74 352 A 1 
ATOM   2667 C  CG  . ARG A 1 352 ? -34.718 14.834  -3.486  1.00 87.89 352 A 1 
ATOM   2668 C  CD  . ARG A 1 352 ? -35.612 15.808  -2.713  1.00 85.79 352 A 1 
ATOM   2669 N  NE  . ARG A 1 352 ? -36.154 16.819  -3.612  1.00 79.03 352 A 1 
ATOM   2670 C  CZ  . ARG A 1 352 ? -36.597 18.028  -3.308  1.00 76.06 352 A 1 
ATOM   2671 N  NH1 . ARG A 1 352 ? -36.708 18.420  -2.064  1.00 69.44 352 A 1 
ATOM   2672 N  NH2 . ARG A 1 352 ? -36.912 18.836  -4.269  1.00 68.19 352 A 1 
ATOM   2673 N  N   . ASP A 1 353 ? -33.568 15.114  -7.201  1.00 94.64 353 A 1 
ATOM   2674 C  CA  . ASP A 1 353 ? -34.504 14.975  -8.329  1.00 94.48 353 A 1 
ATOM   2675 C  C   . ASP A 1 353 ? -33.823 14.420  -9.594  1.00 95.08 353 A 1 
ATOM   2676 O  O   . ASP A 1 353 ? -34.465 14.232  -10.627 1.00 91.58 353 A 1 
ATOM   2677 C  CB  . ASP A 1 353 ? -35.198 16.330  -8.584  1.00 92.49 353 A 1 
ATOM   2678 C  CG  . ASP A 1 353 ? -35.858 16.957  -7.343  1.00 88.59 353 A 1 
ATOM   2679 O  OD1 . ASP A 1 353 ? -36.370 16.228  -6.459  1.00 82.97 353 A 1 
ATOM   2680 O  OD2 . ASP A 1 353 ? -35.835 18.207  -7.221  1.00 83.12 353 A 1 
ATOM   2681 N  N   . LEU A 1 354 ? -32.512 14.153  -9.534  1.00 96.29 354 A 1 
ATOM   2682 C  CA  . LEU A 1 354 ? -31.711 13.585  -10.616 1.00 96.68 354 A 1 
ATOM   2683 C  C   . LEU A 1 354 ? -30.763 12.506  -10.059 1.00 96.91 354 A 1 
ATOM   2684 O  O   . LEU A 1 354 ? -30.211 12.698  -8.978  1.00 95.36 354 A 1 
ATOM   2685 C  CB  . LEU A 1 354 ? -30.901 14.694  -11.310 1.00 95.47 354 A 1 
ATOM   2686 C  CG  . LEU A 1 354 ? -31.720 15.715  -12.106 1.00 92.44 354 A 1 
ATOM   2687 C  CD1 . LEU A 1 354 ? -30.813 16.852  -12.580 1.00 87.48 354 A 1 
ATOM   2688 C  CD2 . LEU A 1 354 ? -32.363 15.086  -13.348 1.00 86.70 354 A 1 
ATOM   2689 N  N   . PRO A 1 355 ? -30.480 11.429  -10.802 1.00 96.71 355 A 1 
ATOM   2690 C  CA  . PRO A 1 355 ? -29.551 10.377  -10.390 1.00 96.76 355 A 1 
ATOM   2691 C  C   . PRO A 1 355 ? -28.092 10.812  -10.607 1.00 97.11 355 A 1 
ATOM   2692 O  O   . PRO A 1 355 ? -27.345 10.192  -11.369 1.00 95.74 355 A 1 
ATOM   2693 C  CB  . PRO A 1 355 ? -29.978 9.159   -11.205 1.00 95.51 355 A 1 
ATOM   2694 C  CG  . PRO A 1 355 ? -30.416 9.782   -12.527 1.00 93.41 355 A 1 
ATOM   2695 C  CD  . PRO A 1 355 ? -31.079 11.092  -12.075 1.00 95.98 355 A 1 
ATOM   2696 N  N   . ILE A 1 356 ? -27.711 11.912  -9.986  1.00 97.41 356 A 1 
ATOM   2697 C  CA  . ILE A 1 356 ? -26.387 12.515  -10.126 1.00 97.63 356 A 1 
ATOM   2698 C  C   . ILE A 1 356 ? -25.805 12.776  -8.742  1.00 97.69 356 A 1 
ATOM   2699 O  O   . ILE A 1 356 ? -26.454 13.351  -7.874  1.00 96.69 356 A 1 
ATOM   2700 C  CB  . ILE A 1 356 ? -26.435 13.807  -10.986 1.00 97.20 356 A 1 
ATOM   2701 C  CG1 . ILE A 1 356 ? -26.998 13.519  -12.394 1.00 95.43 356 A 1 
ATOM   2702 C  CG2 . ILE A 1 356 ? -25.042 14.442  -11.074 1.00 95.58 356 A 1 
ATOM   2703 C  CD1 . ILE A 1 356 ? -27.183 14.760  -13.278 1.00 92.06 356 A 1 
ATOM   2704 N  N   . THR A 1 357 ? -24.552 12.401  -8.571  1.00 97.74 357 A 1 
ATOM   2705 C  CA  . THR A 1 357 ? -23.746 12.755  -7.404  1.00 97.68 357 A 1 
ATOM   2706 C  C   . THR A 1 357 ? -22.519 13.534  -7.870  1.00 97.97 357 A 1 
ATOM   2707 O  O   . THR A 1 357 ? -21.893 13.171  -8.868  1.00 97.18 357 A 1 
ATOM   2708 C  CB  . THR A 1 357 ? -23.323 11.517  -6.605  1.00 96.02 357 A 1 
ATOM   2709 O  OG1 . THR A 1 357 ? -24.409 10.634  -6.433  1.00 80.65 357 A 1 
ATOM   2710 C  CG2 . THR A 1 357 ? -22.825 11.871  -5.212  1.00 79.45 357 A 1 
ATOM   2711 N  N   . LEU A 1 358 ? -22.182 14.597  -7.164  1.00 97.83 358 A 1 
ATOM   2712 C  CA  . LEU A 1 358 ? -21.015 15.422  -7.430  1.00 97.90 358 A 1 
ATOM   2713 C  C   . LEU A 1 358 ? -20.029 15.308  -6.269  1.00 97.96 358 A 1 
ATOM   2714 O  O   . LEU A 1 358 ? -20.427 15.202  -5.115  1.00 97.25 358 A 1 
ATOM   2715 C  CB  . LEU A 1 358 ? -21.438 16.887  -7.677  1.00 97.68 358 A 1 
ATOM   2716 C  CG  . LEU A 1 358 ? -22.444 17.086  -8.821  1.00 96.01 358 A 1 
ATOM   2717 C  CD1 . LEU A 1 358 ? -22.934 18.542  -8.847  1.00 92.10 358 A 1 
ATOM   2718 C  CD2 . LEU A 1 358 ? -21.830 16.777  -10.184 1.00 90.99 358 A 1 
ATOM   2719 N  N   . LEU A 1 359 ? -18.747 15.348  -6.587  1.00 97.64 359 A 1 
ATOM   2720 C  CA  . LEU A 1 359 ? -17.662 15.418  -5.616  1.00 97.51 359 A 1 
ATOM   2721 C  C   . LEU A 1 359 ? -16.793 16.620  -5.966  1.00 97.81 359 A 1 
ATOM   2722 O  O   . LEU A 1 359 ? -16.222 16.676  -7.050  1.00 97.16 359 A 1 
ATOM   2723 C  CB  . LEU A 1 359 ? -16.883 14.095  -5.644  1.00 96.53 359 A 1 
ATOM   2724 C  CG  . LEU A 1 359 ? -15.652 14.072  -4.709  1.00 95.47 359 A 1 
ATOM   2725 C  CD1 . LEU A 1 359 ? -16.045 14.163  -3.238  1.00 93.58 359 A 1 
ATOM   2726 C  CD2 . LEU A 1 359 ? -14.886 12.774  -4.921  1.00 93.37 359 A 1 
ATOM   2727 N  N   . GLY A 1 360 ? -16.688 17.562  -5.053  1.00 97.97 360 A 1 
ATOM   2728 C  CA  . GLY A 1 360 ? -15.858 18.745  -5.216  1.00 97.97 360 A 1 
ATOM   2729 C  C   . GLY A 1 360 ? -14.997 18.995  -3.993  1.00 98.24 360 A 1 
ATOM   2730 O  O   . GLY A 1 360 ? -15.299 18.544  -2.890  1.00 97.26 360 A 1 
ATOM   2731 N  N   . GLY A 1 361 ? -13.909 19.732  -4.166  1.00 98.04 361 A 1 
ATOM   2732 C  CA  . GLY A 1 361 ? -13.140 20.177  -3.017  1.00 98.19 361 A 1 
ATOM   2733 C  C   . GLY A 1 361 ? -11.810 20.814  -3.379  1.00 98.43 361 A 1 
ATOM   2734 O  O   . GLY A 1 361 ? -11.323 20.728  -4.510  1.00 97.81 361 A 1 
ATOM   2735 N  N   . THR A 1 362 ? -11.225 21.449  -2.374  1.00 98.34 362 A 1 
ATOM   2736 C  CA  . THR A 1 362 ? -9.899  22.039  -2.478  1.00 98.42 362 A 1 
ATOM   2737 C  C   . THR A 1 362 ? -9.143  21.889  -1.163  1.00 98.56 362 A 1 
ATOM   2738 O  O   . THR A 1 362 ? -9.739  21.831  -0.084  1.00 97.77 362 A 1 
ATOM   2739 C  CB  . THR A 1 362 ? -9.974  23.503  -2.944  1.00 97.37 362 A 1 
ATOM   2740 O  OG1 . THR A 1 362 ? -8.703  23.938  -3.351  1.00 89.65 362 A 1 
ATOM   2741 C  CG2 . THR A 1 362 ? -10.494 24.471  -1.888  1.00 89.41 362 A 1 
ATOM   2742 N  N   . ARG A 1 363 ? -7.822  21.828  -1.271  1.00 98.34 363 A 1 
ATOM   2743 C  CA  . ARG A 1 363 ? -6.896  21.770  -0.143  1.00 98.25 363 A 1 
ATOM   2744 C  C   . ARG A 1 363 ? -5.765  22.757  -0.363  1.00 98.44 363 A 1 
ATOM   2745 O  O   . ARG A 1 363 ? -5.268  22.884  -1.478  1.00 97.37 363 A 1 
ATOM   2746 C  CB  . ARG A 1 363 ? -6.392  20.330  -0.006  1.00 96.85 363 A 1 
ATOM   2747 C  CG  . ARG A 1 363 ? -5.386  20.154  1.132   1.00 95.45 363 A 1 
ATOM   2748 C  CD  . ARG A 1 363 ? -4.940  18.706  1.206   1.00 94.16 363 A 1 
ATOM   2749 N  NE  . ARG A 1 363 ? -4.020  18.501  2.327   1.00 91.75 363 A 1 
ATOM   2750 C  CZ  . ARG A 1 363 ? -4.238  17.795  3.418   1.00 93.76 363 A 1 
ATOM   2751 N  NH1 . ARG A 1 363 ? -5.350  17.155  3.642   1.00 83.59 363 A 1 
ATOM   2752 N  NH2 . ARG A 1 363 ? -3.304  17.710  4.319   1.00 87.14 363 A 1 
ATOM   2753 N  N   . TYR A 1 364 ? -5.363  23.413  0.716   1.00 98.32 364 A 1 
ATOM   2754 C  CA  . TYR A 1 364 ? -4.134  24.177  0.790   1.00 98.32 364 A 1 
ATOM   2755 C  C   . TYR A 1 364 ? -3.123  23.417  1.644   1.00 98.44 364 A 1 
ATOM   2756 O  O   . TYR A 1 364 ? -3.442  23.022  2.759   1.00 97.80 364 A 1 
ATOM   2757 C  CB  . TYR A 1 364 ? -4.419  25.556  1.376   1.00 97.96 364 A 1 
ATOM   2758 C  CG  . TYR A 1 364 ? -3.187  26.406  1.551   1.00 97.29 364 A 1 
ATOM   2759 C  CD1 . TYR A 1 364 ? -2.658  26.635  2.839   1.00 95.36 364 A 1 
ATOM   2760 C  CD2 . TYR A 1 364 ? -2.543  26.964  0.426   1.00 95.56 364 A 1 
ATOM   2761 C  CE1 . TYR A 1 364 ? -1.533  27.445  3.006   1.00 94.49 364 A 1 
ATOM   2762 C  CE2 . TYR A 1 364 ? -1.407  27.779  0.588   1.00 94.32 364 A 1 
ATOM   2763 C  CZ  . TYR A 1 364 ? -0.912  28.025  1.879   1.00 94.54 364 A 1 
ATOM   2764 O  OH  . TYR A 1 364 ? 0.166   28.848  2.053   1.00 92.14 364 A 1 
ATOM   2765 N  N   . ASP A 1 365 ? -1.930  23.212  1.114   1.00 98.16 365 A 1 
ATOM   2766 C  CA  . ASP A 1 365 ? -0.790  22.650  1.824   1.00 97.84 365 A 1 
ATOM   2767 C  C   . ASP A 1 365 ? 0.371   23.642  1.785   1.00 98.04 365 A 1 
ATOM   2768 O  O   . ASP A 1 365 ? 0.663   24.227  0.742   1.00 97.46 365 A 1 
ATOM   2769 C  CB  . ASP A 1 365 ? -0.380  21.300  1.215   1.00 96.93 365 A 1 
ATOM   2770 C  CG  . ASP A 1 365 ? -1.393  20.176  1.472   1.00 95.04 365 A 1 
ATOM   2771 O  OD1 . ASP A 1 365 ? -1.308  19.510  2.535   1.00 89.66 365 A 1 
ATOM   2772 O  OD2 . ASP A 1 365 ? -2.255  19.901  0.612   1.00 89.77 365 A 1 
ATOM   2773 N  N   . SER A 1 366 ? 1.051   23.795  2.912   1.00 98.00 366 A 1 
ATOM   2774 C  CA  . SER A 1 366 ? 2.301   24.526  3.040   1.00 98.15 366 A 1 
ATOM   2775 C  C   . SER A 1 366 ? 3.302   23.658  3.785   1.00 98.32 366 A 1 
ATOM   2776 O  O   . SER A 1 366 ? 2.949   23.017  4.779   1.00 97.57 366 A 1 
ATOM   2777 C  CB  . SER A 1 366 ? 2.080   25.845  3.774   1.00 97.00 366 A 1 
ATOM   2778 O  OG  . SER A 1 366 ? 3.271   26.600  3.826   1.00 88.18 366 A 1 
ATOM   2779 N  N   . TYR A 1 367 ? 4.544   23.625  3.314   1.00 98.00 367 A 1 
ATOM   2780 C  CA  . TYR A 1 367 ? 5.604   22.897  3.995   1.00 97.94 367 A 1 
ATOM   2781 C  C   . TYR A 1 367 ? 6.902   23.695  4.054   1.00 98.06 367 A 1 
ATOM   2782 O  O   . TYR A 1 367 ? 7.197   24.513  3.180   1.00 97.42 367 A 1 
ATOM   2783 C  CB  . TYR A 1 367 ? 5.820   21.519  3.365   1.00 97.43 367 A 1 
ATOM   2784 C  CG  . TYR A 1 367 ? 6.387   21.520  1.963   1.00 97.66 367 A 1 
ATOM   2785 C  CD1 . TYR A 1 367 ? 5.540   21.344  0.849   1.00 95.86 367 A 1 
ATOM   2786 C  CD2 . TYR A 1 367 ? 7.769   21.680  1.746   1.00 96.09 367 A 1 
ATOM   2787 C  CE1 . TYR A 1 367 ? 6.058   21.321  -0.450  1.00 95.19 367 A 1 
ATOM   2788 C  CE2 . TYR A 1 367 ? 8.305   21.668  0.450   1.00 95.03 367 A 1 
ATOM   2789 C  CZ  . TYR A 1 367 ? 7.446   21.485  -0.649  1.00 95.93 367 A 1 
ATOM   2790 O  OH  . TYR A 1 367 ? 7.968   21.454  -1.915  1.00 94.31 367 A 1 
ATOM   2791 N  N   . ARG A 1 368 ? 7.696   23.399  5.078   1.00 97.71 368 A 1 
ATOM   2792 C  CA  . ARG A 1 368 ? 9.065   23.875  5.263   1.00 97.81 368 A 1 
ATOM   2793 C  C   . ARG A 1 368 ? 9.976   22.708  5.608   1.00 97.99 368 A 1 
ATOM   2794 O  O   . ARG A 1 368 ? 9.873   22.149  6.704   1.00 96.84 368 A 1 
ATOM   2795 C  CB  . ARG A 1 368 ? 9.074   24.974  6.329   1.00 97.08 368 A 1 
ATOM   2796 C  CG  . ARG A 1 368 ? 10.506  25.389  6.702   1.00 93.51 368 A 1 
ATOM   2797 C  CD  . ARG A 1 368 ? 10.503  26.662  7.548   1.00 89.92 368 A 1 
ATOM   2798 N  NE  . ARG A 1 368 ? 10.108  27.802  6.723   1.00 80.90 368 A 1 
ATOM   2799 C  CZ  . ARG A 1 368 ? 9.775   29.021  7.087   1.00 75.00 368 A 1 
ATOM   2800 N  NH1 . ARG A 1 368 ? 9.793   29.400  8.341   1.00 67.42 368 A 1 
ATOM   2801 N  NH2 . ARG A 1 368 ? 9.431   29.867  6.154   1.00 66.96 368 A 1 
ATOM   2802 N  N   . GLY A 1 369 ? 10.865  22.366  4.693   1.00 97.39 369 A 1 
ATOM   2803 C  CA  . GLY A 1 369 ? 11.990  21.472  4.935   1.00 97.12 369 A 1 
ATOM   2804 C  C   . GLY A 1 369 ? 13.197  22.253  5.451   1.00 97.34 369 A 1 
ATOM   2805 O  O   . GLY A 1 369 ? 13.467  23.345  4.968   1.00 96.28 369 A 1 
ATOM   2806 N  N   . SER A 1 370 ? 13.919  21.713  6.427   1.00 97.31 370 A 1 
ATOM   2807 C  CA  . SER A 1 370 ? 15.137  22.323  6.957   1.00 97.31 370 A 1 
ATOM   2808 C  C   . SER A 1 370 ? 16.165  21.275  7.362   1.00 97.45 370 A 1 
ATOM   2809 O  O   . SER A 1 370 ? 15.811  20.216  7.896   1.00 95.73 370 A 1 
ATOM   2810 C  CB  . SER A 1 370 ? 14.808  23.244  8.139   1.00 95.45 370 A 1 
ATOM   2811 O  OG  . SER A 1 370 ? 14.244  22.525  9.222   1.00 83.82 370 A 1 
ATOM   2812 N  N   . SER A 1 371 ? 17.441  21.606  7.160   1.00 96.95 371 A 1 
ATOM   2813 C  CA  . SER A 1 371 ? 18.575  20.799  7.597   1.00 96.72 371 A 1 
ATOM   2814 C  C   . SER A 1 371 ? 19.734  21.718  7.984   1.00 96.37 371 A 1 
ATOM   2815 O  O   . SER A 1 371 ? 19.887  22.801  7.418   1.00 93.77 371 A 1 
ATOM   2816 C  CB  . SER A 1 371 ? 19.001  19.852  6.481   1.00 95.87 371 A 1 
ATOM   2817 O  OG  . SER A 1 371 ? 20.046  19.001  6.914   1.00 92.76 371 A 1 
ATOM   2818 N  N   . ASP A 1 372 ? 20.540  21.290  8.951   1.00 95.14 372 A 1 
ATOM   2819 C  CA  . ASP A 1 372 ? 21.668  22.081  9.421   1.00 93.76 372 A 1 
ATOM   2820 C  C   . ASP A 1 372 ? 22.694  22.337  8.308   1.00 93.46 372 A 1 
ATOM   2821 O  O   . ASP A 1 372 ? 23.127  21.430  7.600   1.00 87.76 372 A 1 
ATOM   2822 C  CB  . ASP A 1 372 ? 22.333  21.414  10.641  1.00 90.89 372 A 1 
ATOM   2823 C  CG  . ASP A 1 372 ? 21.586  21.646  11.966  1.00 81.09 372 A 1 
ATOM   2824 O  OD1 . ASP A 1 372 ? 20.878  22.665  12.062  1.00 73.67 372 A 1 
ATOM   2825 O  OD2 . ASP A 1 372 ? 21.772  20.821  12.881  1.00 73.95 372 A 1 
ATOM   2826 N  N   . GLY A 1 373 ? 23.079  23.607  8.162   1.00 92.68 373 A 1 
ATOM   2827 C  CA  . GLY A 1 373 ? 24.059  24.049  7.163   1.00 92.81 373 A 1 
ATOM   2828 C  C   . GLY A 1 373 ? 23.507  24.294  5.754   1.00 94.01 373 A 1 
ATOM   2829 O  O   . GLY A 1 373 ? 24.215  24.871  4.921   1.00 89.97 373 A 1 
ATOM   2830 N  N   . TYR A 1 374 ? 22.246  23.946  5.483   1.00 95.10 374 A 1 
ATOM   2831 C  CA  . TYR A 1 374 ? 21.594  24.151  4.190   1.00 95.67 374 A 1 
ATOM   2832 C  C   . TYR A 1 374 ? 20.430  25.139  4.282   1.00 96.00 374 A 1 
ATOM   2833 O  O   . TYR A 1 374 ? 19.939  25.481  5.352   1.00 93.52 374 A 1 
ATOM   2834 C  CB  . TYR A 1 374 ? 21.179  22.797  3.609   1.00 94.48 374 A 1 
ATOM   2835 C  CG  . TYR A 1 374 ? 22.354  21.873  3.386   1.00 94.90 374 A 1 
ATOM   2836 C  CD1 . TYR A 1 374 ? 23.327  22.169  2.410   1.00 92.02 374 A 1 
ATOM   2837 C  CD2 . TYR A 1 374 ? 22.524  20.722  4.187   1.00 92.32 374 A 1 
ATOM   2838 C  CE1 . TYR A 1 374 ? 24.447  21.351  2.226   1.00 90.74 374 A 1 
ATOM   2839 C  CE2 . TYR A 1 374 ? 23.639  19.886  4.005   1.00 91.38 374 A 1 
ATOM   2840 C  CZ  . TYR A 1 374 ? 24.598  20.205  3.027   1.00 91.88 374 A 1 
ATOM   2841 O  OH  . TYR A 1 374 ? 25.692  19.398  2.843   1.00 90.01 374 A 1 
ATOM   2842 N  N   . LYS A 1 375 ? 19.980  25.634  3.125   1.00 95.44 375 A 1 
ATOM   2843 C  CA  . LYS A 1 375 ? 18.809  26.508  3.062   1.00 95.53 375 A 1 
ATOM   2844 C  C   . LYS A 1 375 ? 17.532  25.703  3.264   1.00 96.33 375 A 1 
ATOM   2845 O  O   . LYS A 1 375 ? 17.426  24.577  2.787   1.00 94.89 375 A 1 
ATOM   2846 C  CB  . LYS A 1 375 ? 18.751  27.275  1.738   1.00 93.48 375 A 1 
ATOM   2847 C  CG  . LYS A 1 375 ? 19.811  28.382  1.669   1.00 82.57 375 A 1 
ATOM   2848 C  CD  . LYS A 1 375 ? 19.591  29.215  0.412   1.00 74.91 375 A 1 
ATOM   2849 C  CE  . LYS A 1 375 ? 20.581  30.378  0.369   1.00 63.84 375 A 1 
ATOM   2850 N  NZ  . LYS A 1 375 ? 20.350  31.232  -0.823  1.00 54.68 375 A 1 
ATOM   2851 N  N   . ASP A 1 376 ? 16.549  26.359  3.878   1.00 96.35 376 A 1 
ATOM   2852 C  CA  . ASP A 1 376 ? 15.193  25.846  3.949   1.00 96.50 376 A 1 
ATOM   2853 C  C   . ASP A 1 376 ? 14.593  25.698  2.541   1.00 96.51 376 A 1 
ATOM   2854 O  O   . ASP A 1 376 ? 14.859  26.498  1.638   1.00 94.44 376 A 1 
ATOM   2855 C  CB  . ASP A 1 376 ? 14.310  26.770  4.815   1.00 95.65 376 A 1 
ATOM   2856 C  CG  . ASP A 1 376 ? 14.668  26.801  6.307   1.00 94.92 376 A 1 
ATOM   2857 O  OD1 . ASP A 1 376 ? 15.625  26.107  6.728   1.00 90.72 376 A 1 
ATOM   2858 O  OD2 . ASP A 1 376 ? 13.966  27.525  7.048   1.00 90.70 376 A 1 
ATOM   2859 N  N   . VAL A 1 377 ? 13.772  24.666  2.365   1.00 96.60 377 A 1 
ATOM   2860 C  CA  . VAL A 1 377 ? 12.976  24.429  1.160   1.00 96.57 377 A 1 
ATOM   2861 C  C   . VAL A 1 377 ? 11.515  24.625  1.526   1.00 96.86 377 A 1 
ATOM   2862 O  O   . VAL A 1 377 ? 10.914  23.796  2.217   1.00 95.87 377 A 1 
ATOM   2863 C  CB  . VAL A 1 377 ? 13.236  23.037  0.562   1.00 95.56 377 A 1 
ATOM   2864 C  CG1 . VAL A 1 377 ? 12.386  22.799  -0.681  1.00 91.93 377 A 1 
ATOM   2865 C  CG2 . VAL A 1 377 ? 14.709  22.882  0.153   1.00 92.90 377 A 1 
ATOM   2866 N  N   . ASP A 1 378 ? 10.931  25.735  1.059   1.00 96.53 378 A 1 
ATOM   2867 C  CA  . ASP A 1 378 ? 9.555   26.133  1.329   1.00 96.44 378 A 1 
ATOM   2868 C  C   . ASP A 1 378 ? 8.723   26.025  0.050   1.00 96.77 378 A 1 
ATOM   2869 O  O   . ASP A 1 378 ? 9.175   26.418  -1.028  1.00 93.90 378 A 1 
ATOM   2870 C  CB  . ASP A 1 378 ? 9.517   27.569  1.879   1.00 93.27 378 A 1 
ATOM   2871 C  CG  . ASP A 1 378 ? 10.125  27.736  3.274   1.00 88.30 378 A 1 
ATOM   2872 O  OD1 . ASP A 1 378 ? 9.986   26.817  4.094   1.00 78.69 378 A 1 
ATOM   2873 O  OD2 . ASP A 1 378 ? 10.633  28.826  3.609   1.00 79.67 378 A 1 
ATOM   2874 N  N   . ALA A 1 379 ? 7.483   25.527  0.158   1.00 97.11 379 A 1 
ATOM   2875 C  CA  . ALA A 1 379 ? 6.493   25.665  -0.897  1.00 97.13 379 A 1 
ATOM   2876 C  C   . ALA A 1 379 ? 5.070   25.548  -0.358  1.00 97.51 379 A 1 
ATOM   2877 O  O   . ALA A 1 379 ? 4.797   24.874  0.634   1.00 96.47 379 A 1 
ATOM   2878 C  CB  . ALA A 1 379 ? 6.726   24.628  -1.997  1.00 96.05 379 A 1 
ATOM   2879 N  N   . ASP A 1 380 ? 4.159   26.153  -1.117  1.00 97.17 380 A 1 
ATOM   2880 C  CA  . ASP A 1 380 ? 2.726   26.138  -0.874  1.00 96.50 380 A 1 
ATOM   2881 C  C   . ASP A 1 380 ? 2.042   25.559  -2.113  1.00 97.13 380 A 1 
ATOM   2882 O  O   . ASP A 1 380 ? 2.447   25.804  -3.253  1.00 94.95 380 A 1 
ATOM   2883 C  CB  . ASP A 1 380 ? 2.179   27.553  -0.622  1.00 92.13 380 A 1 
ATOM   2884 C  CG  . ASP A 1 380 ? 2.966   28.504  0.276   1.00 85.75 380 A 1 
ATOM   2885 O  OD1 . ASP A 1 380 ? 4.190   28.354  0.443   1.00 75.97 380 A 1 
ATOM   2886 O  OD2 . ASP A 1 380 ? 2.308   29.460  0.738   1.00 79.41 380 A 1 
ATOM   2887 N  N   . LYS A 1 381 ? 0.946   24.815  -1.917  1.00 97.32 381 A 1 
ATOM   2888 C  CA  . LYS A 1 381 ? 0.215   24.212  -3.023  1.00 97.04 381 A 1 
ATOM   2889 C  C   . LYS A 1 381 ? -1.281  24.167  -2.751  1.00 97.85 381 A 1 
ATOM   2890 O  O   . LYS A 1 381 ? -1.718  23.687  -1.716  1.00 97.07 381 A 1 
ATOM   2891 C  CB  . LYS A 1 381 ? 0.794   22.814  -3.304  1.00 94.51 381 A 1 
ATOM   2892 C  CG  . LYS A 1 381 ? 0.477   22.303  -4.725  1.00 84.89 381 A 1 
ATOM   2893 C  CD  . LYS A 1 381 ? 1.316   23.004  -5.784  1.00 82.40 381 A 1 
ATOM   2894 C  CE  . LYS A 1 381 ? 0.849   22.569  -7.164  1.00 77.20 381 A 1 
ATOM   2895 N  NZ  . LYS A 1 381 ? 1.733   23.088  -8.242  1.00 69.17 381 A 1 
ATOM   2896 N  N   . TRP A 1 382 ? -2.063  24.596  -3.736  1.00 97.83 382 A 1 
ATOM   2897 C  CA  . TRP A 1 382 ? -3.484  24.282  -3.819  1.00 98.09 382 A 1 
ATOM   2898 C  C   . TRP A 1 382 ? -3.673  23.011  -4.643  1.00 97.98 382 A 1 
ATOM   2899 O  O   . TRP A 1 382 ? -3.101  22.880  -5.727  1.00 96.62 382 A 1 
ATOM   2900 C  CB  . TRP A 1 382 ? -4.254  25.463  -4.406  1.00 97.72 382 A 1 
ATOM   2901 C  CG  . TRP A 1 382 ? -4.323  26.640  -3.482  1.00 97.44 382 A 1 
ATOM   2902 C  CD1 . TRP A 1 382 ? -3.428  27.656  -3.436  1.00 95.14 382 A 1 
ATOM   2903 C  CD2 . TRP A 1 382 ? -5.324  26.922  -2.449  1.00 96.28 382 A 1 
ATOM   2904 N  NE1 . TRP A 1 382 ? -3.807  28.560  -2.441  1.00 94.57 382 A 1 
ATOM   2905 C  CE2 . TRP A 1 382 ? -4.965  28.139  -1.821  1.00 95.73 382 A 1 
ATOM   2906 C  CE3 . TRP A 1 382 ? -6.490  26.256  -2.008  1.00 94.85 382 A 1 
ATOM   2907 C  CZ2 . TRP A 1 382 ? -5.748  28.687  -0.773  1.00 94.36 382 A 1 
ATOM   2908 C  CZ3 . TRP A 1 382 ? -7.269  26.809  -0.964  1.00 93.23 382 A 1 
ATOM   2909 C  CH2 . TRP A 1 382 ? -6.889  28.002  -0.362  1.00 93.04 382 A 1 
ATOM   2910 N  N   . SER A 1 383 ? -4.485  22.080  -4.144  1.00 98.04 383 A 1 
ATOM   2911 C  CA  . SER A 1 383 ? -4.872  20.844  -4.833  1.00 97.70 383 A 1 
ATOM   2912 C  C   . SER A 1 383 ? -6.387  20.744  -4.825  1.00 98.04 383 A 1 
ATOM   2913 O  O   . SER A 1 383 ? -6.999  20.724  -3.762  1.00 97.19 383 A 1 
ATOM   2914 C  CB  . SER A 1 383 ? -4.260  19.620  -4.154  1.00 96.24 383 A 1 
ATOM   2915 O  OG  . SER A 1 383 ? -2.847  19.748  -4.053  1.00 90.83 383 A 1 
ATOM   2916 N  N   . SER A 1 384 ? -6.997  20.686  -6.009  1.00 98.11 384 A 1 
ATOM   2917 C  CA  . SER A 1 384 ? -8.452  20.664  -6.165  1.00 98.26 384 A 1 
ATOM   2918 C  C   . SER A 1 384 ? -8.919  19.379  -6.844  1.00 98.25 384 A 1 
ATOM   2919 O  O   . SER A 1 384 ? -8.160  18.711  -7.544  1.00 97.42 384 A 1 
ATOM   2920 C  CB  . SER A 1 384 ? -8.935  21.902  -6.930  1.00 97.71 384 A 1 
ATOM   2921 O  OG  . SER A 1 384 ? -8.545  23.082  -6.244  1.00 94.83 384 A 1 
ATOM   2922 N  N   . ARG A 1 385 ? -10.178 19.033  -6.628  1.00 98.31 385 A 1 
ATOM   2923 C  CA  . ARG A 1 385 ? -10.847 17.867  -7.197  1.00 98.04 385 A 1 
ATOM   2924 C  C   . ARG A 1 385 ? -12.234 18.256  -7.664  1.00 98.47 385 A 1 
ATOM   2925 O  O   . ARG A 1 385 ? -12.929 18.993  -6.978  1.00 97.83 385 A 1 
ATOM   2926 C  CB  . ARG A 1 385 ? -10.868 16.759  -6.134  1.00 95.09 385 A 1 
ATOM   2927 C  CG  . ARG A 1 385 ? -11.726 15.545  -6.501  1.00 88.04 385 A 1 
ATOM   2928 C  CD  . ARG A 1 385 ? -11.774 14.523  -5.361  1.00 87.49 385 A 1 
ATOM   2929 N  NE  . ARG A 1 385 ? -10.490 13.846  -5.148  1.00 79.10 385 A 1 
ATOM   2930 C  CZ  . ARG A 1 385 ? -10.270 12.859  -4.295  1.00 75.42 385 A 1 
ATOM   2931 N  NH1 . ARG A 1 385 ? -11.192 12.416  -3.493  1.00 68.81 385 A 1 
ATOM   2932 N  NH2 . ARG A 1 385 ? -9.111  12.281  -4.241  1.00 65.66 385 A 1 
ATOM   2933 N  N   . ALA A 1 386 ? -12.649 17.691  -8.805  1.00 98.14 386 A 1 
ATOM   2934 C  CA  . ALA A 1 386 ? -14.029 17.686  -9.251  1.00 98.25 386 A 1 
ATOM   2935 C  C   . ALA A 1 386 ? -14.355 16.302  -9.817  1.00 98.28 386 A 1 
ATOM   2936 O  O   . ALA A 1 386 ? -13.590 15.760  -10.611 1.00 97.38 386 A 1 
ATOM   2937 C  CB  . ALA A 1 386 ? -14.236 18.793  -10.288 1.00 97.34 386 A 1 
ATOM   2938 N  N   . GLY A 1 387 ? -15.477 15.721  -9.415  1.00 97.90 387 A 1 
ATOM   2939 C  CA  . GLY A 1 387 ? -15.936 14.425  -9.895  1.00 97.77 387 A 1 
ATOM   2940 C  C   . GLY A 1 387 ? -17.450 14.392  -10.009 1.00 98.04 387 A 1 
ATOM   2941 O  O   . GLY A 1 387 ? -18.157 15.146  -9.334  1.00 97.24 387 A 1 
ATOM   2942 N  N   . MET A 1 388 ? -17.951 13.530  -10.882 1.00 98.00 388 A 1 
ATOM   2943 C  CA  . MET A 1 388 ? -19.374 13.358  -11.107 1.00 98.14 388 A 1 
ATOM   2944 C  C   . MET A 1 388 ? -19.671 11.895  -11.387 1.00 98.26 388 A 1 
ATOM   2945 O  O   . MET A 1 388 ? -18.977 11.253  -12.169 1.00 97.61 388 A 1 
ATOM   2946 C  CB  . MET A 1 388 ? -19.814 14.254  -12.273 1.00 97.10 388 A 1 
ATOM   2947 C  CG  . MET A 1 388 ? -21.295 14.111  -12.617 1.00 93.08 388 A 1 
ATOM   2948 S  SD  . MET A 1 388 ? -21.903 15.311  -13.851 1.00 91.14 388 A 1 
ATOM   2949 C  CE  . MET A 1 388 ? -20.878 14.870  -15.279 1.00 79.02 388 A 1 
ATOM   2950 N  N   . THR A 1 389 ? -20.740 11.389  -10.782 1.00 98.17 389 A 1 
ATOM   2951 C  CA  . THR A 1 389 ? -21.346 10.093  -11.067 1.00 98.09 389 A 1 
ATOM   2952 C  C   . THR A 1 389 ? -22.772 10.315  -11.555 1.00 98.11 389 A 1 
ATOM   2953 O  O   . THR A 1 389 ? -23.497 11.125  -10.984 1.00 97.24 389 A 1 
ATOM   2954 C  CB  . THR A 1 389 ? -21.348 9.192   -9.823  1.00 96.73 389 A 1 
ATOM   2955 O  OG1 . THR A 1 389 ? -20.032 9.015   -9.352  1.00 87.53 389 A 1 
ATOM   2956 C  CG2 . THR A 1 389 ? -21.900 7.809   -10.113 1.00 86.85 389 A 1 
ATOM   2957 N  N   . ILE A 1 390 ? -23.162 9.611   -12.616 1.00 98.10 390 A 1 
ATOM   2958 C  CA  . ILE A 1 390 ? -24.506 9.646   -13.181 1.00 98.18 390 A 1 
ATOM   2959 C  C   . ILE A 1 390 ? -25.001 8.208   -13.309 1.00 98.13 390 A 1 
ATOM   2960 O  O   . ILE A 1 390 ? -24.292 7.369   -13.862 1.00 97.54 390 A 1 
ATOM   2961 C  CB  . ILE A 1 390 ? -24.539 10.355  -14.560 1.00 97.10 390 A 1 
ATOM   2962 C  CG1 . ILE A 1 390 ? -23.886 11.756  -14.502 1.00 80.83 390 A 1 
ATOM   2963 C  CG2 . ILE A 1 390 ? -25.984 10.447  -15.073 1.00 82.76 390 A 1 
ATOM   2964 C  CD1 . ILE A 1 390 ? -23.815 12.463  -15.860 1.00 79.39 390 A 1 
ATOM   2965 N  N   . ASN A 1 391 ? -26.221 7.936   -12.879 1.00 97.74 391 A 1 
ATOM   2966 C  CA  . ASN A 1 391 ? -26.893 6.651   -13.031 1.00 97.34 391 A 1 
ATOM   2967 C  C   . ASN A 1 391 ? -28.047 6.789   -14.034 1.00 97.40 391 A 1 
ATOM   2968 O  O   . ASN A 1 391 ? -29.191 7.008   -13.632 1.00 95.90 391 A 1 
ATOM   2969 C  CB  . ASN A 1 391 ? -27.356 6.156   -11.658 1.00 95.86 391 A 1 
ATOM   2970 C  CG  . ASN A 1 391 ? -26.188 5.944   -10.723 1.00 92.42 391 A 1 
ATOM   2971 O  OD1 . ASN A 1 391 ? -25.636 6.878   -10.174 1.00 80.21 391 A 1 
ATOM   2972 N  ND2 . ASN A 1 391 ? -25.759 4.711   -10.555 1.00 79.99 391 A 1 
ATOM   2973 N  N   . PRO A 1 392 ? -27.790 6.673   -15.360 1.00 97.73 392 A 1 
ATOM   2974 C  CA  . PRO A 1 392 ? -28.847 6.815   -16.370 1.00 97.36 392 A 1 
ATOM   2975 C  C   . PRO A 1 392 ? -29.948 5.763   -16.240 1.00 96.91 392 A 1 
ATOM   2976 O  O   . PRO A 1 392 ? -31.087 5.989   -16.631 1.00 94.41 392 A 1 
ATOM   2977 C  CB  . PRO A 1 392 ? -28.133 6.690   -17.726 1.00 96.60 392 A 1 
ATOM   2978 C  CG  . PRO A 1 392 ? -26.674 7.003   -17.409 1.00 95.28 392 A 1 
ATOM   2979 C  CD  . PRO A 1 392 ? -26.505 6.463   -15.998 1.00 97.53 392 A 1 
ATOM   2980 N  N   . THR A 1 393 ? -29.604 4.609   -15.708 1.00 97.16 393 A 1 
ATOM   2981 C  CA  . THR A 1 393 ? -30.504 3.504   -15.374 1.00 96.77 393 A 1 
ATOM   2982 C  C   . THR A 1 393 ? -30.106 2.932   -14.015 1.00 96.40 393 A 1 
ATOM   2983 O  O   . THR A 1 393 ? -29.063 3.279   -13.456 1.00 94.09 393 A 1 
ATOM   2984 C  CB  . THR A 1 393 ? -30.470 2.398   -16.440 1.00 95.18 393 A 1 
ATOM   2985 O  OG1 . THR A 1 393 ? -29.253 1.698   -16.375 1.00 87.07 393 A 1 
ATOM   2986 C  CG2 . THR A 1 393 ? -30.628 2.904   -17.873 1.00 85.85 393 A 1 
ATOM   2987 N  N   . ASN A 1 394 ? -30.892 2.013   -13.486 1.00 94.78 394 A 1 
ATOM   2988 C  CA  . ASN A 1 394 ? -30.597 1.298   -12.246 1.00 93.27 394 A 1 
ATOM   2989 C  C   . ASN A 1 394 ? -29.407 0.322   -12.356 1.00 93.91 394 A 1 
ATOM   2990 O  O   . ASN A 1 394 ? -28.848 -0.062  -11.338 1.00 91.26 394 A 1 
ATOM   2991 C  CB  . ASN A 1 394 ? -31.878 0.564   -11.791 1.00 89.72 394 A 1 
ATOM   2992 C  CG  . ASN A 1 394 ? -32.407 -0.449  -12.801 1.00 79.91 394 A 1 
ATOM   2993 O  OD1 . ASN A 1 394 ? -32.265 -0.315  -14.004 1.00 67.33 394 A 1 
ATOM   2994 N  ND2 . ASN A 1 394 ? -33.068 -1.480  -12.338 1.00 70.76 394 A 1 
ATOM   2995 N  N   . TRP A 1 395 ? -29.014 -0.072  -13.566 1.00 95.54 395 A 1 
ATOM   2996 C  CA  . TRP A 1 395 ? -27.911 -1.013  -13.817 1.00 96.03 395 A 1 
ATOM   2997 C  C   . TRP A 1 395 ? -26.667 -0.360  -14.426 1.00 96.60 395 A 1 
ATOM   2998 O  O   . TRP A 1 395 ? -25.634 -1.017  -14.533 1.00 95.92 395 A 1 
ATOM   2999 C  CB  . TRP A 1 395 ? -28.430 -2.149  -14.706 1.00 95.43 395 A 1 
ATOM   3000 C  CG  . TRP A 1 395 ? -29.050 -1.731  -16.001 1.00 94.98 395 A 1 
ATOM   3001 C  CD1 . TRP A 1 395 ? -30.378 -1.602  -16.232 1.00 92.73 395 A 1 
ATOM   3002 C  CD2 . TRP A 1 395 ? -28.383 -1.353  -17.251 1.00 94.04 395 A 1 
ATOM   3003 N  NE1 . TRP A 1 395 ? -30.589 -1.173  -17.534 1.00 91.84 395 A 1 
ATOM   3004 C  CE2 . TRP A 1 395 ? -29.391 -1.001  -18.190 1.00 93.14 395 A 1 
ATOM   3005 C  CE3 . TRP A 1 395 ? -27.052 -1.282  -17.674 1.00 91.39 395 A 1 
ATOM   3006 C  CZ2 . TRP A 1 395 ? -29.076 -0.574  -19.503 1.00 90.50 395 A 1 
ATOM   3007 C  CZ3 . TRP A 1 395 ? -26.731 -0.856  -18.975 1.00 89.50 395 A 1 
ATOM   3008 C  CH2 . TRP A 1 395 ? -27.733 -0.501  -19.874 1.00 89.17 395 A 1 
ATOM   3009 N  N   . LEU A 1 396 ? -26.742 0.901   -14.835 1.00 97.45 396 A 1 
ATOM   3010 C  CA  . LEU A 1 396 ? -25.655 1.629   -15.475 1.00 97.75 396 A 1 
ATOM   3011 C  C   . LEU A 1 396 ? -25.206 2.800   -14.605 1.00 97.86 396 A 1 
ATOM   3012 O  O   . LEU A 1 396 ? -26.008 3.642   -14.211 1.00 97.09 396 A 1 
ATOM   3013 C  CB  . LEU A 1 396 ? -26.104 2.089   -16.873 1.00 97.55 396 A 1 
ATOM   3014 C  CG  . LEU A 1 396 ? -25.065 2.923   -17.649 1.00 97.09 396 A 1 
ATOM   3015 C  CD1 . LEU A 1 396 ? -23.797 2.136   -17.975 1.00 95.81 396 A 1 
ATOM   3016 C  CD2 . LEU A 1 396 ? -25.665 3.398   -18.971 1.00 95.51 396 A 1 
ATOM   3017 N  N   . MET A 1 397 ? -23.909 2.885   -14.406 1.00 97.66 397 A 1 
ATOM   3018 C  CA  . MET A 1 397 ? -23.222 3.996   -13.766 1.00 97.59 397 A 1 
ATOM   3019 C  C   . MET A 1 397 ? -22.197 4.575   -14.743 1.00 98.18 397 A 1 
ATOM   3020 O  O   . MET A 1 397 ? -21.457 3.835   -15.391 1.00 97.65 397 A 1 
ATOM   3021 C  CB  . MET A 1 397 ? -22.615 3.464   -12.460 1.00 95.24 397 A 1 
ATOM   3022 C  CG  . MET A 1 397 ? -21.782 4.468   -11.684 1.00 91.39 397 A 1 
ATOM   3023 S  SD  . MET A 1 397 ? -20.041 4.557   -12.168 1.00 88.87 397 A 1 
ATOM   3024 C  CE  . MET A 1 397 ? -19.373 5.270   -10.651 1.00 80.64 397 A 1 
ATOM   3025 N  N   . LEU A 1 398 ? -22.141 5.895   -14.853 1.00 98.37 398 A 1 
ATOM   3026 C  CA  . LEU A 1 398 ? -21.104 6.620   -15.582 1.00 98.43 398 A 1 
ATOM   3027 C  C   . LEU A 1 398 ? -20.405 7.555   -14.607 1.00 98.49 398 A 1 
ATOM   3028 O  O   . LEU A 1 398 ? -21.058 8.170   -13.772 1.00 97.92 398 A 1 
ATOM   3029 C  CB  . LEU A 1 398 ? -21.721 7.428   -16.736 1.00 98.20 398 A 1 
ATOM   3030 C  CG  . LEU A 1 398 ? -22.517 6.615   -17.778 1.00 96.90 398 A 1 
ATOM   3031 C  CD1 . LEU A 1 398 ? -23.133 7.565   -18.808 1.00 94.59 398 A 1 
ATOM   3032 C  CD2 . LEU A 1 398 ? -21.635 5.621   -18.521 1.00 94.22 398 A 1 
ATOM   3033 N  N   . PHE A 1 399 ? -19.097 7.714   -14.731 1.00 98.51 399 A 1 
ATOM   3034 C  CA  . PHE A 1 399 ? -18.382 8.697   -13.932 1.00 98.51 399 A 1 
ATOM   3035 C  C   . PHE A 1 399 ? -17.267 9.388   -14.715 1.00 98.62 399 A 1 
ATOM   3036 O  O   . PHE A 1 399 ? -16.703 8.842   -15.661 1.00 98.34 399 A 1 
ATOM   3037 C  CB  . PHE A 1 399 ? -17.875 8.078   -12.629 1.00 98.16 399 A 1 
ATOM   3038 C  CG  . PHE A 1 399 ? -16.634 7.226   -12.762 1.00 98.16 399 A 1 
ATOM   3039 C  CD1 . PHE A 1 399 ? -16.742 5.860   -13.096 1.00 97.27 399 A 1 
ATOM   3040 C  CD2 . PHE A 1 399 ? -15.367 7.786   -12.532 1.00 97.13 399 A 1 
ATOM   3041 C  CE1 . PHE A 1 399 ? -15.593 5.063   -13.183 1.00 96.37 399 A 1 
ATOM   3042 C  CE2 . PHE A 1 399 ? -14.212 6.993   -12.618 1.00 96.30 399 A 1 
ATOM   3043 C  CZ  . PHE A 1 399 ? -14.323 5.630   -12.940 1.00 96.25 399 A 1 
ATOM   3044 N  N   . GLY A 1 400 ? -16.950 10.594  -14.281 1.00 98.47 400 A 1 
ATOM   3045 C  CA  . GLY A 1 400 ? -15.779 11.332  -14.689 1.00 98.44 400 A 1 
ATOM   3046 C  C   . GLY A 1 400 ? -15.185 12.062  -13.496 1.00 98.48 400 A 1 
ATOM   3047 O  O   . GLY A 1 400 ? -15.914 12.539  -12.625 1.00 97.66 400 A 1 
ATOM   3048 N  N   . SER A 1 401 ? -13.867 12.168  -13.468 1.00 98.37 401 A 1 
ATOM   3049 C  CA  . SER A 1 401 ? -13.175 12.918  -12.434 1.00 98.01 401 A 1 
ATOM   3050 C  C   . SER A 1 401 ? -11.983 13.684  -12.983 1.00 98.47 401 A 1 
ATOM   3051 O  O   . SER A 1 401 ? -11.323 13.274  -13.933 1.00 97.69 401 A 1 
ATOM   3052 C  CB  . SER A 1 401 ? -12.782 12.008  -11.259 1.00 95.69 401 A 1 
ATOM   3053 O  OG  . SER A 1 401 ? -11.687 11.179  -11.578 1.00 78.54 401 A 1 
ATOM   3054 N  N   . TYR A 1 402 ? -11.718 14.821  -12.355 1.00 98.30 402 A 1 
ATOM   3055 C  CA  . TYR A 1 402 ? -10.482 15.581  -12.477 1.00 98.39 402 A 1 
ATOM   3056 C  C   . TYR A 1 402 ? -9.946  15.809  -11.069 1.00 98.31 402 A 1 
ATOM   3057 O  O   . TYR A 1 402 ? -10.680 16.284  -10.200 1.00 97.90 402 A 1 
ATOM   3058 C  CB  . TYR A 1 402 ? -10.749 16.897  -13.206 1.00 98.08 402 A 1 
ATOM   3059 C  CG  . TYR A 1 402 ? -9.588  17.857  -13.151 1.00 97.35 402 A 1 
ATOM   3060 C  CD1 . TYR A 1 402 ? -9.533  18.846  -12.140 1.00 95.40 402 A 1 
ATOM   3061 C  CD2 . TYR A 1 402 ? -8.537  17.767  -14.084 1.00 95.92 402 A 1 
ATOM   3062 C  CE1 . TYR A 1 402 ? -8.464  19.747  -12.082 1.00 94.56 402 A 1 
ATOM   3063 C  CE2 . TYR A 1 402 ? -7.460  18.670  -14.035 1.00 94.72 402 A 1 
ATOM   3064 C  CZ  . TYR A 1 402 ? -7.437  19.663  -13.038 1.00 94.58 402 A 1 
ATOM   3065 O  OH  . TYR A 1 402 ? -6.405  20.573  -12.992 1.00 92.08 402 A 1 
ATOM   3066 N  N   . ALA A 1 403 ? -8.696  15.472  -10.829 1.00 98.17 403 A 1 
ATOM   3067 C  CA  . ALA A 1 403 ? -8.088  15.643  -9.521  1.00 98.05 403 A 1 
ATOM   3068 C  C   . ALA A 1 403 ? -6.616  16.038  -9.635  1.00 98.13 403 A 1 
ATOM   3069 O  O   . ALA A 1 403 ? -5.895  15.583  -10.521 1.00 97.38 403 A 1 
ATOM   3070 C  CB  . ALA A 1 403 ? -8.295  14.372  -8.696  1.00 97.31 403 A 1 
ATOM   3071 N  N   . GLN A 1 404 ? -6.187  16.854  -8.680  1.00 97.77 404 A 1 
ATOM   3072 C  CA  . GLN A 1 404 ? -4.810  17.306  -8.527  1.00 97.80 404 A 1 
ATOM   3073 C  C   . GLN A 1 404 ? -4.183  16.682  -7.277  1.00 97.82 404 A 1 
ATOM   3074 O  O   . GLN A 1 404 ? -4.845  16.522  -6.244  1.00 96.81 404 A 1 
ATOM   3075 C  CB  . GLN A 1 404 ? -4.763  18.832  -8.456  1.00 97.26 404 A 1 
ATOM   3076 C  CG  . GLN A 1 404 ? -5.268  19.500  -9.739  1.00 96.40 404 A 1 
ATOM   3077 C  CD  . GLN A 1 404 ? -5.262  21.025  -9.647  1.00 96.76 404 A 1 
ATOM   3078 O  OE1 . GLN A 1 404 ? -5.524  21.611  -8.613  1.00 91.72 404 A 1 
ATOM   3079 N  NE2 . GLN A 1 404 ? -4.986  21.709  -10.725 1.00 91.06 404 A 1 
ATOM   3080 N  N   . ALA A 1 405 ? -2.901  16.386  -7.363  1.00 97.89 405 A 1 
ATOM   3081 C  CA  . ALA A 1 405 ? -2.103  15.989  -6.216  1.00 97.75 405 A 1 
ATOM   3082 C  C   . ALA A 1 405 ? -0.701  16.578  -6.296  1.00 97.92 405 A 1 
ATOM   3083 O  O   . ALA A 1 405 ? -0.271  17.100  -7.320  1.00 97.01 405 A 1 
ATOM   3084 C  CB  . ALA A 1 405 ? -2.077  14.461  -6.098  1.00 97.00 405 A 1 
ATOM   3085 N  N   . PHE A 1 406 ? 0.010   16.485  -5.177  1.00 97.71 406 A 1 
ATOM   3086 C  CA  . PHE A 1 406 ? 1.401   16.874  -5.070  1.00 97.70 406 A 1 
ATOM   3087 C  C   . PHE A 1 406 ? 2.127   15.974  -4.075  1.00 97.86 406 A 1 
ATOM   3088 O  O   . PHE A 1 406 ? 1.509   15.293  -3.246  1.00 97.11 406 A 1 
ATOM   3089 C  CB  . PHE A 1 406 ? 1.501   18.361  -4.671  1.00 97.02 406 A 1 
ATOM   3090 C  CG  . PHE A 1 406 ? 1.377   18.621  -3.193  1.00 97.34 406 A 1 
ATOM   3091 C  CD1 . PHE A 1 406 ? 0.136   18.516  -2.539  1.00 96.12 406 A 1 
ATOM   3092 C  CD2 . PHE A 1 406 ? 2.535   18.896  -2.429  1.00 96.22 406 A 1 
ATOM   3093 C  CE1 . PHE A 1 406 ? 0.049   18.642  -1.149  1.00 95.16 406 A 1 
ATOM   3094 C  CE2 . PHE A 1 406 ? 2.450   19.031  -1.033  1.00 95.19 406 A 1 
ATOM   3095 C  CZ  . PHE A 1 406 ? 1.212   18.897  -0.397  1.00 95.50 406 A 1 
ATOM   3096 N  N   . ARG A 1 407 ? 3.453   16.031  -4.112  1.00 97.74 407 A 1 
ATOM   3097 C  CA  . ARG A 1 407 ? 4.289   15.642  -2.981  1.00 97.51 407 A 1 
ATOM   3098 C  C   . ARG A 1 407 ? 5.364   16.680  -2.741  1.00 97.91 407 A 1 
ATOM   3099 O  O   . ARG A 1 407 ? 5.881   17.277  -3.687  1.00 97.15 407 A 1 
ATOM   3100 C  CB  . ARG A 1 407 ? 4.854   14.223  -3.145  1.00 94.68 407 A 1 
ATOM   3101 C  CG  . ARG A 1 407 ? 5.928   14.092  -4.226  1.00 92.05 407 A 1 
ATOM   3102 C  CD  . ARG A 1 407 ? 6.500   12.671  -4.221  1.00 92.87 407 A 1 
ATOM   3103 N  NE  . ARG A 1 407 ? 7.607   12.514  -5.161  1.00 91.82 407 A 1 
ATOM   3104 C  CZ  . ARG A 1 407 ? 8.903   12.660  -4.889  1.00 94.40 407 A 1 
ATOM   3105 N  NH1 . ARG A 1 407 ? 9.342   13.098  -3.750  1.00 85.63 407 A 1 
ATOM   3106 N  NH2 . ARG A 1 407 ? 9.785   12.361  -5.774  1.00 87.10 407 A 1 
ATOM   3107 N  N   . ALA A 1 408 ? 5.727   16.869  -1.484  1.00 97.21 408 A 1 
ATOM   3108 C  CA  . ALA A 1 408 ? 6.981   17.510  -1.151  1.00 97.19 408 A 1 
ATOM   3109 C  C   . ALA A 1 408 ? 8.160   16.623  -1.594  1.00 97.23 408 A 1 
ATOM   3110 O  O   . ALA A 1 408 ? 7.990   15.401  -1.671  1.00 96.29 408 A 1 
ATOM   3111 C  CB  . ALA A 1 408 ? 7.015   17.772  0.358   1.00 96.58 408 A 1 
ATOM   3112 N  N   . PRO A 1 409 ? 9.340   17.202  -1.864  1.00 97.33 409 A 1 
ATOM   3113 C  CA  . PRO A 1 409 ? 10.568  16.428  -1.893  1.00 97.10 409 A 1 
ATOM   3114 C  C   . PRO A 1 409 ? 10.729  15.641  -0.590  1.00 97.27 409 A 1 
ATOM   3115 O  O   . PRO A 1 409 ? 10.316  16.108  0.478   1.00 96.41 409 A 1 
ATOM   3116 C  CB  . PRO A 1 409 ? 11.695  17.444  -2.081  1.00 96.50 409 A 1 
ATOM   3117 C  CG  . PRO A 1 409 ? 11.001  18.687  -2.634  1.00 94.91 409 A 1 
ATOM   3118 C  CD  . PRO A 1 409 ? 9.613   18.617  -2.012  1.00 96.88 409 A 1 
ATOM   3119 N  N   . THR A 1 410 ? 11.326  14.459  -0.658  1.00 96.67 410 A 1 
ATOM   3120 C  CA  . THR A 1 410 ? 11.726  13.762  0.561   1.00 96.32 410 A 1 
ATOM   3121 C  C   . THR A 1 410 ? 12.871  14.515  1.241   1.00 96.74 410 A 1 
ATOM   3122 O  O   . THR A 1 410 ? 13.573  15.309  0.619   1.00 96.04 410 A 1 
ATOM   3123 C  CB  . THR A 1 410 ? 12.115  12.294  0.312   1.00 95.79 410 A 1 
ATOM   3124 O  OG1 . THR A 1 410 ? 13.369  12.235  -0.315  1.00 91.09 410 A 1 
ATOM   3125 C  CG2 . THR A 1 410 ? 11.091  11.520  -0.522  1.00 91.71 410 A 1 
ATOM   3126 N  N   . MET A 1 411 ? 13.099  14.270  2.514   1.00 96.43 411 A 1 
ATOM   3127 C  CA  . MET A 1 411 ? 14.256  14.845  3.209   1.00 96.42 411 A 1 
ATOM   3128 C  C   . MET A 1 411 ? 15.578  14.376  2.576   1.00 96.48 411 A 1 
ATOM   3129 O  O   . MET A 1 411 ? 16.523  15.153  2.496   1.00 95.17 411 A 1 
ATOM   3130 C  CB  . MET A 1 411 ? 14.197  14.493  4.699   1.00 96.21 411 A 1 
ATOM   3131 C  CG  . MET A 1 411 ? 13.055  15.224  5.408   1.00 95.04 411 A 1 
ATOM   3132 S  SD  . MET A 1 411 ? 12.834  14.805  7.170   1.00 95.26 411 A 1 
ATOM   3133 C  CE  . MET A 1 411 ? 12.030  13.197  7.019   1.00 88.70 411 A 1 
ATOM   3134 N  N   . GLY A 1 412 ? 15.628  13.150  2.067   1.00 95.84 412 A 1 
ATOM   3135 C  CA  . GLY A 1 412 ? 16.758  12.628  1.297   1.00 95.32 412 A 1 
ATOM   3136 C  C   . GLY A 1 412 ? 16.962  13.366  -0.024  1.00 95.83 412 A 1 
ATOM   3137 O  O   . GLY A 1 412 ? 18.073  13.816  -0.309  1.00 94.66 412 A 1 
ATOM   3138 N  N   . GLU A 1 413 ? 15.902  13.594  -0.789  1.00 96.06 413 A 1 
ATOM   3139 C  CA  . GLU A 1 413 ? 15.953  14.358  -2.042  1.00 95.56 413 A 1 
ATOM   3140 C  C   . GLU A 1 413 ? 16.395  15.816  -1.821  1.00 95.75 413 A 1 
ATOM   3141 O  O   . GLU A 1 413 ? 17.133  16.361  -2.636  1.00 94.14 413 A 1 
ATOM   3142 C  CB  . GLU A 1 413 ? 14.571  14.343  -2.719  1.00 95.28 413 A 1 
ATOM   3143 C  CG  . GLU A 1 413 ? 14.206  12.986  -3.352  1.00 94.61 413 A 1 
ATOM   3144 C  CD  . GLU A 1 413 ? 12.748  12.936  -3.848  1.00 96.24 413 A 1 
ATOM   3145 O  OE1 . GLU A 1 413 ? 12.432  12.155  -4.768  1.00 92.17 413 A 1 
ATOM   3146 O  OE2 . GLU A 1 413 ? 11.876  13.663  -3.311  1.00 93.24 413 A 1 
ATOM   3147 N  N   . MET A 1 414 ? 15.982  16.436  -0.719  1.00 95.92 414 A 1 
ATOM   3148 C  CA  . MET A 1 414 ? 16.356  17.806  -0.391  1.00 95.81 414 A 1 
ATOM   3149 C  C   . MET A 1 414 ? 17.815  17.933  0.070   1.00 95.78 414 A 1 
ATOM   3150 O  O   . MET A 1 414 ? 18.482  18.884  -0.324  1.00 94.14 414 A 1 
ATOM   3151 C  CB  . MET A 1 414 ? 15.432  18.372  0.695   1.00 95.50 414 A 1 
ATOM   3152 C  CG  . MET A 1 414 ? 14.016  18.646  0.177   1.00 93.52 414 A 1 
ATOM   3153 S  SD  . MET A 1 414 ? 12.903  19.466  1.352   1.00 93.20 414 A 1 
ATOM   3154 C  CE  . MET A 1 414 ? 12.671  18.160  2.572   1.00 84.69 414 A 1 
ATOM   3155 N  N   . TYR A 1 415 ? 18.282  17.018  0.916   1.00 96.28 415 A 1 
ATOM   3156 C  CA  . TYR A 1 415 ? 19.458  17.270  1.754   1.00 96.22 415 A 1 
ATOM   3157 C  C   . TYR A 1 415 ? 20.543  16.187  1.720   1.00 95.89 415 A 1 
ATOM   3158 O  O   . TYR A 1 415 ? 21.503  16.279  2.479   1.00 93.12 415 A 1 
ATOM   3159 C  CB  . TYR A 1 415 ? 18.989  17.541  3.192   1.00 96.08 415 A 1 
ATOM   3160 C  CG  . TYR A 1 415 ? 18.167  18.797  3.333   1.00 96.77 415 A 1 
ATOM   3161 C  CD1 . TYR A 1 415 ? 18.709  20.045  2.982   1.00 95.97 415 A 1 
ATOM   3162 C  CD2 . TYR A 1 415 ? 16.844  18.741  3.828   1.00 96.15 415 A 1 
ATOM   3163 C  CE1 . TYR A 1 415 ? 17.967  21.217  3.116   1.00 95.94 415 A 1 
ATOM   3164 C  CE2 . TYR A 1 415 ? 16.085  19.908  3.973   1.00 96.18 415 A 1 
ATOM   3165 C  CZ  . TYR A 1 415 ? 16.650  21.149  3.614   1.00 96.71 415 A 1 
ATOM   3166 O  OH  . TYR A 1 415 ? 15.920  22.297  3.755   1.00 96.27 415 A 1 
ATOM   3167 N  N   . ASN A 1 416 ? 20.441  15.183  0.853   1.00 95.07 416 A 1 
ATOM   3168 C  CA  . ASN A 1 416 ? 21.512  14.206  0.704   1.00 94.72 416 A 1 
ATOM   3169 C  C   . ASN A 1 416 ? 22.804  14.900  0.232   1.00 94.76 416 A 1 
ATOM   3170 O  O   . ASN A 1 416 ? 22.819  15.575  -0.786  1.00 93.22 416 A 1 
ATOM   3171 C  CB  . ASN A 1 416 ? 21.066  13.086  -0.242  1.00 93.38 416 A 1 
ATOM   3172 C  CG  . ASN A 1 416 ? 22.035  11.921  -0.306  1.00 91.24 416 A 1 
ATOM   3173 O  OD1 . ASN A 1 416 ? 23.024  11.834  0.400   1.00 85.11 416 A 1 
ATOM   3174 N  ND2 . ASN A 1 416 ? 21.766  10.958  -1.172  1.00 83.80 416 A 1 
ATOM   3175 N  N   . ASP A 1 417 ? 23.882  14.706  0.986   1.00 92.85 417 A 1 
ATOM   3176 C  CA  . ASP A 1 417 ? 25.225  15.238  0.737   1.00 91.83 417 A 1 
ATOM   3177 C  C   . ASP A 1 417 ? 26.303  14.143  0.754   1.00 92.43 417 A 1 
ATOM   3178 O  O   . ASP A 1 417 ? 27.507  14.395  0.730   1.00 88.34 417 A 1 
ATOM   3179 C  CB  . ASP A 1 417 ? 25.522  16.350  1.753   1.00 88.22 417 A 1 
ATOM   3180 C  CG  . ASP A 1 417 ? 25.505  15.907  3.225   1.00 87.04 417 A 1 
ATOM   3181 O  OD1 . ASP A 1 417 ? 25.298  14.705  3.505   1.00 81.46 417 A 1 
ATOM   3182 O  OD2 . ASP A 1 417 ? 25.687  16.807  4.073   1.00 82.77 417 A 1 
ATOM   3183 N  N   . SER A 1 418 ? 25.866  12.886  0.764   1.00 92.38 418 A 1 
ATOM   3184 C  CA  . SER A 1 418 ? 26.752  11.738  0.830   1.00 92.10 418 A 1 
ATOM   3185 C  C   . SER A 1 418 ? 27.493  11.509  -0.489  1.00 93.19 418 A 1 
ATOM   3186 O  O   . SER A 1 418 ? 27.125  11.983  -1.552  1.00 90.80 418 A 1 
ATOM   3187 C  CB  . SER A 1 418 ? 25.971  10.487  1.231   1.00 89.29 418 A 1 
ATOM   3188 O  OG  . SER A 1 418 ? 25.425  10.643  2.522   1.00 80.29 418 A 1 
ATOM   3189 N  N   . LYS A 1 419 ? 28.533  10.698  -0.424  1.00 90.71 419 A 1 
ATOM   3190 C  CA  . LYS A 1 419 ? 29.217  10.205  -1.615  1.00 90.06 419 A 1 
ATOM   3191 C  C   . LYS A 1 419 ? 28.241  9.409   -2.487  1.00 90.13 419 A 1 
ATOM   3192 O  O   . LYS A 1 419 ? 27.687  8.420   -2.019  1.00 87.55 419 A 1 
ATOM   3193 C  CB  . LYS A 1 419 ? 30.412  9.362   -1.161  1.00 88.02 419 A 1 
ATOM   3194 C  CG  . LYS A 1 419 ? 31.142  8.747   -2.342  1.00 82.06 419 A 1 
ATOM   3195 C  CD  . LYS A 1 419 ? 32.311  7.895   -1.842  1.00 78.46 419 A 1 
ATOM   3196 C  CE  . LYS A 1 419 ? 32.900  7.210   -3.059  1.00 70.17 419 A 1 
ATOM   3197 N  NZ  . LYS A 1 419 ? 34.107  6.434   -2.723  1.00 62.68 419 A 1 
ATOM   3198 N  N   . ALA A 1 420 ? 28.117  9.783   -3.766  1.00 90.42 420 A 1 
ATOM   3199 C  CA  . ALA A 1 420 ? 27.317  9.034   -4.729  1.00 89.52 420 A 1 
ATOM   3200 C  C   . ALA A 1 420 ? 28.096  7.830   -5.288  1.00 90.33 420 A 1 
ATOM   3201 O  O   . ALA A 1 420 ? 27.693  6.685   -5.117  1.00 86.70 420 A 1 
ATOM   3202 C  CB  . ALA A 1 420 ? 26.833  9.989   -5.827  1.00 87.74 420 A 1 
ATOM   3203 N  N   . PHE A 1 421 ? 29.241  8.091   -5.932  1.00 91.49 421 A 1 
ATOM   3204 C  CA  . PHE A 1 421 ? 30.102  7.045   -6.476  1.00 90.54 421 A 1 
ATOM   3205 C  C   . PHE A 1 421 ? 31.554  7.526   -6.642  1.00 91.36 421 A 1 
ATOM   3206 O  O   . PHE A 1 421 ? 31.860  8.710   -6.523  1.00 90.27 421 A 1 
ATOM   3207 C  CB  . PHE A 1 421 ? 29.532  6.516   -7.804  1.00 89.20 421 A 1 
ATOM   3208 C  CG  . PHE A 1 421 ? 29.410  7.548   -8.904  1.00 90.10 421 A 1 
ATOM   3209 C  CD1 . PHE A 1 421 ? 28.239  8.331   -9.017  1.00 88.29 421 A 1 
ATOM   3210 C  CD2 . PHE A 1 421 ? 30.450  7.735   -9.829  1.00 89.24 421 A 1 
ATOM   3211 C  CE1 . PHE A 1 421 ? 28.116  9.284   -10.032 1.00 87.10 421 A 1 
ATOM   3212 C  CE2 . PHE A 1 421 ? 30.333  8.690   -10.848 1.00 88.38 421 A 1 
ATOM   3213 C  CZ  . PHE A 1 421 ? 29.174  9.470   -10.954 1.00 88.23 421 A 1 
ATOM   3214 N  N   . SER A 1 422 ? 32.451  6.592   -6.926  1.00 89.97 422 A 1 
ATOM   3215 C  CA  . SER A 1 422 ? 33.835  6.910   -7.296  1.00 88.73 422 A 1 
ATOM   3216 C  C   . SER A 1 422 ? 34.209  6.257   -8.616  1.00 88.48 422 A 1 
ATOM   3217 O  O   . SER A 1 422 ? 33.828  5.116   -8.872  1.00 85.77 422 A 1 
ATOM   3218 C  CB  . SER A 1 422 ? 34.834  6.453   -6.231  1.00 86.66 422 A 1 
ATOM   3219 O  OG  . SER A 1 422 ? 34.867  7.350   -5.160  1.00 78.18 422 A 1 
ATOM   3220 N  N   . ILE A 1 423 ? 35.031  6.958   -9.395  1.00 91.42 423 A 1 
ATOM   3221 C  CA  . ILE A 1 423 ? 35.705  6.404   -10.578 1.00 89.95 423 A 1 
ATOM   3222 C  C   . ILE A 1 423 ? 37.207  6.432   -10.301 1.00 89.17 423 A 1 
ATOM   3223 O  O   . ILE A 1 423 ? 37.850  7.485   -10.306 1.00 84.76 423 A 1 
ATOM   3224 C  CB  . ILE A 1 423 ? 35.294  7.159   -11.863 1.00 87.61 423 A 1 
ATOM   3225 C  CG1 . ILE A 1 423 ? 33.759  7.147   -12.055 1.00 82.50 423 A 1 
ATOM   3226 C  CG2 . ILE A 1 423 ? 36.000  6.524   -13.070 1.00 81.97 423 A 1 
ATOM   3227 C  CD1 . ILE A 1 423 ? 33.269  7.962   -13.263 1.00 77.13 423 A 1 
ATOM   3228 N  N   . GLY A 1 424 ? 37.765  5.283   -10.003 1.00 88.45 424 A 1 
ATOM   3229 C  CA  . GLY A 1 424 ? 39.157  5.168   -9.582  1.00 87.67 424 A 1 
ATOM   3230 C  C   . GLY A 1 424 ? 39.431  5.835   -8.230  1.00 88.85 424 A 1 
ATOM   3231 O  O   . GLY A 1 424 ? 38.552  5.959   -7.384  1.00 83.46 424 A 1 
ATOM   3232 N  N   . ARG A 1 425 ? 40.693  6.242   -8.010  1.00 89.65 425 A 1 
ATOM   3233 C  CA  . ARG A 1 425 ? 41.126  6.834   -6.727  1.00 90.40 425 A 1 
ATOM   3234 C  C   . ARG A 1 425 ? 41.008  8.358   -6.665  1.00 91.12 425 A 1 
ATOM   3235 O  O   . ARG A 1 425 ? 41.053  8.903   -5.576  1.00 85.43 425 A 1 
ATOM   3236 C  CB  . ARG A 1 425 ? 42.579  6.421   -6.415  1.00 86.42 425 A 1 
ATOM   3237 C  CG  . ARG A 1 425 ? 42.698  4.950   -5.986  1.00 74.27 425 A 1 
ATOM   3238 C  CD  . ARG A 1 425 ? 44.139  4.661   -5.552  1.00 68.61 425 A 1 
ATOM   3239 N  NE  . ARG A 1 425 ? 44.289  3.277   -5.049  1.00 59.55 425 A 1 
ATOM   3240 C  CZ  . ARG A 1 425 ? 45.408  2.742   -4.604  1.00 51.96 425 A 1 
ATOM   3241 N  NH1 . ARG A 1 425 ? 46.533  3.407   -4.575  1.00 48.98 425 A 1 
ATOM   3242 N  NH2 . ARG A 1 425 ? 45.417  1.506   -4.165  1.00 47.25 425 A 1 
ATOM   3243 N  N   . PHE A 1 426 ? 40.897  9.024   -7.798  1.00 91.78 426 A 1 
ATOM   3244 C  CA  . PHE A 1 426 ? 41.019  10.486  -7.905  1.00 92.16 426 A 1 
ATOM   3245 C  C   . PHE A 1 426 ? 39.705  11.182  -8.262  1.00 93.38 426 A 1 
ATOM   3246 O  O   . PHE A 1 426 ? 39.655  12.410  -8.293  1.00 89.37 426 A 1 
ATOM   3247 C  CB  . PHE A 1 426 ? 42.122  10.835  -8.909  1.00 89.58 426 A 1 
ATOM   3248 C  CG  . PHE A 1 426 ? 43.472  10.271  -8.544  1.00 84.08 426 A 1 
ATOM   3249 C  CD1 . PHE A 1 426 ? 44.186  10.796  -7.441  1.00 76.86 426 A 1 
ATOM   3250 C  CD2 . PHE A 1 426 ? 44.030  9.222   -9.288  1.00 76.48 426 A 1 
ATOM   3251 C  CE1 . PHE A 1 426 ? 45.439  10.286  -7.098  1.00 70.19 426 A 1 
ATOM   3252 C  CE2 . PHE A 1 426 ? 45.293  8.702   -8.946  1.00 70.31 426 A 1 
ATOM   3253 C  CZ  . PHE A 1 426 ? 45.990  9.233   -7.852  1.00 70.29 426 A 1 
ATOM   3254 N  N   . TYR A 1 427 ? 38.649  10.422  -8.519  1.00 88.74 427 A 1 
ATOM   3255 C  CA  . TYR A 1 427 ? 37.335  10.968  -8.812  1.00 90.45 427 A 1 
ATOM   3256 C  C   . TYR A 1 427 ? 36.316  10.419  -7.818  1.00 91.51 427 A 1 
ATOM   3257 O  O   . TYR A 1 427 ? 36.095  9.208   -7.730  1.00 87.98 427 A 1 
ATOM   3258 C  CB  . TYR A 1 427 ? 36.955  10.653  -10.260 1.00 88.69 427 A 1 
ATOM   3259 C  CG  . TYR A 1 427 ? 35.643  11.272  -10.667 1.00 90.28 427 A 1 
ATOM   3260 C  CD1 . TYR A 1 427 ? 34.422  10.602  -10.424 1.00 88.82 427 A 1 
ATOM   3261 C  CD2 . TYR A 1 427 ? 35.616  12.537  -11.297 1.00 89.25 427 A 1 
ATOM   3262 C  CE1 . TYR A 1 427 ? 33.199  11.170  -10.808 1.00 86.17 427 A 1 
ATOM   3263 C  CE2 . TYR A 1 427 ? 34.400  13.113  -11.689 1.00 88.14 427 A 1 
ATOM   3264 C  CZ  . TYR A 1 427 ? 33.192  12.427  -11.451 1.00 89.48 427 A 1 
ATOM   3265 O  OH  . TYR A 1 427 ? 32.011  12.981  -11.839 1.00 87.97 427 A 1 
ATOM   3266 N  N   . THR A 1 428 ? 35.692  11.319  -7.072  1.00 92.49 428 A 1 
ATOM   3267 C  CA  . THR A 1 428 ? 34.553  11.008  -6.211  1.00 92.53 428 A 1 
ATOM   3268 C  C   . THR A 1 428 ? 33.437  11.983  -6.538  1.00 93.30 428 A 1 
ATOM   3269 O  O   . THR A 1 428 ? 33.649  13.188  -6.519  1.00 91.19 428 A 1 
ATOM   3270 C  CB  . THR A 1 428 ? 34.934  11.073  -4.728  1.00 89.89 428 A 1 
ATOM   3271 O  OG1 . THR A 1 428 ? 35.942  10.113  -4.468  1.00 82.50 428 A 1 
ATOM   3272 C  CG2 . THR A 1 428 ? 33.770  10.745  -3.806  1.00 82.72 428 A 1 
ATOM   3273 N  N   . ASN A 1 429 ? 32.269  11.447  -6.854  1.00 93.41 429 A 1 
ATOM   3274 C  CA  . ASN A 1 429 ? 31.061  12.216  -7.096  1.00 93.05 429 A 1 
ATOM   3275 C  C   . ASN A 1 429 ? 30.245  12.281  -5.796  1.00 92.82 429 A 1 
ATOM   3276 O  O   . ASN A 1 429 ? 30.050  11.255  -5.139  1.00 91.24 429 A 1 
ATOM   3277 C  CB  . ASN A 1 429 ? 30.310  11.563  -8.261  1.00 91.96 429 A 1 
ATOM   3278 C  CG  . ASN A 1 429 ? 29.222  12.458  -8.819  1.00 92.79 429 A 1 
ATOM   3279 O  OD1 . ASN A 1 429 ? 28.215  12.712  -8.194  1.00 85.92 429 A 1 
ATOM   3280 N  ND2 . ASN A 1 429 ? 29.395  12.958  -10.028 1.00 86.81 429 A 1 
ATOM   3281 N  N   . TYR A 1 430 ? 29.800  13.478  -5.430  1.00 94.33 430 A 1 
ATOM   3282 C  CA  . TYR A 1 430 ? 29.021  13.716  -4.226  1.00 94.58 430 A 1 
ATOM   3283 C  C   . TYR A 1 430 ? 27.614  14.179  -4.572  1.00 94.96 430 A 1 
ATOM   3284 O  O   . TYR A 1 430 ? 27.412  14.950  -5.506  1.00 92.58 430 A 1 
ATOM   3285 C  CB  . TYR A 1 430 ? 29.718  14.742  -3.324  1.00 93.22 430 A 1 
ATOM   3286 C  CG  . TYR A 1 430 ? 31.002  14.228  -2.705  1.00 92.08 430 A 1 
ATOM   3287 C  CD1 . TYR A 1 430 ? 30.968  13.528  -1.483  1.00 87.71 430 A 1 
ATOM   3288 C  CD2 . TYR A 1 430 ? 32.236  14.443  -3.345  1.00 88.34 430 A 1 
ATOM   3289 C  CE1 . TYR A 1 430 ? 32.150  13.047  -0.900  1.00 86.29 430 A 1 
ATOM   3290 C  CE2 . TYR A 1 430 ? 33.425  13.963  -2.773  1.00 86.62 430 A 1 
ATOM   3291 C  CZ  . TYR A 1 430 ? 33.378  13.267  -1.549  1.00 87.76 430 A 1 
ATOM   3292 O  OH  . TYR A 1 430 ? 34.539  12.794  -0.990  1.00 85.21 430 A 1 
ATOM   3293 N  N   . TRP A 1 431 ? 26.640  13.735  -3.775  1.00 95.50 431 A 1 
ATOM   3294 C  CA  . TRP A 1 431 ? 25.332  14.361  -3.745  1.00 95.17 431 A 1 
ATOM   3295 C  C   . TRP A 1 431 ? 25.475  15.801  -3.250  1.00 95.15 431 A 1 
ATOM   3296 O  O   . TRP A 1 431 ? 26.259  16.097  -2.347  1.00 93.49 431 A 1 
ATOM   3297 C  CB  . TRP A 1 431 ? 24.396  13.564  -2.848  1.00 94.23 431 A 1 
ATOM   3298 C  CG  . TRP A 1 431 ? 23.975  12.248  -3.428  1.00 92.90 431 A 1 
ATOM   3299 C  CD1 . TRP A 1 431 ? 24.610  11.068  -3.252  1.00 87.91 431 A 1 
ATOM   3300 C  CD2 . TRP A 1 431 ? 22.834  11.987  -4.298  1.00 90.96 431 A 1 
ATOM   3301 N  NE1 . TRP A 1 431 ? 23.931  10.074  -3.951  1.00 87.12 431 A 1 
ATOM   3302 C  CE2 . TRP A 1 431 ? 22.830  10.596  -4.599  1.00 89.50 431 A 1 
ATOM   3303 C  CE3 . TRP A 1 431 ? 21.807  12.786  -4.835  1.00 87.10 431 A 1 
ATOM   3304 C  CZ2 . TRP A 1 431 ? 21.831  10.010  -5.404  1.00 87.24 431 A 1 
ATOM   3305 C  CZ3 . TRP A 1 431 ? 20.809  12.206  -5.638  1.00 82.59 431 A 1 
ATOM   3306 C  CH2 . TRP A 1 431 ? 20.823  10.834  -5.922  1.00 83.24 431 A 1 
ATOM   3307 N  N   . VAL A 1 432 ? 24.706  16.705  -3.840  1.00 94.97 432 A 1 
ATOM   3308 C  CA  . VAL A 1 432 ? 24.612  18.096  -3.408  1.00 94.91 432 A 1 
ATOM   3309 C  C   . VAL A 1 432 ? 23.142  18.490  -3.277  1.00 95.05 432 A 1 
ATOM   3310 O  O   . VAL A 1 432 ? 22.370  18.271  -4.210  1.00 93.38 432 A 1 
ATOM   3311 C  CB  . VAL A 1 432 ? 25.372  19.066  -4.337  1.00 93.16 432 A 1 
ATOM   3312 C  CG1 . VAL A 1 432 ? 26.858  19.095  -3.957  1.00 82.17 432 A 1 
ATOM   3313 C  CG2 . VAL A 1 432 ? 25.263  18.709  -5.825  1.00 83.25 432 A 1 
ATOM   3314 N  N   . PRO A 1 433 ? 22.740  19.070  -2.136  1.00 95.19 433 A 1 
ATOM   3315 C  CA  . PRO A 1 433 ? 21.391  19.582  -1.957  1.00 94.52 433 A 1 
ATOM   3316 C  C   . PRO A 1 433 ? 21.037  20.625  -3.016  1.00 94.49 433 A 1 
ATOM   3317 O  O   . PRO A 1 433 ? 21.820  21.533  -3.303  1.00 92.49 433 A 1 
ATOM   3318 C  CB  . PRO A 1 433 ? 21.354  20.171  -0.546  1.00 93.41 433 A 1 
ATOM   3319 C  CG  . PRO A 1 433 ? 22.415  19.369  0.192   1.00 92.09 433 A 1 
ATOM   3320 C  CD  . PRO A 1 433 ? 23.484  19.164  -0.884  1.00 94.01 433 A 1 
ATOM   3321 N  N   . ASN A 1 434 ? 19.839  20.518  -3.594  1.00 94.28 434 A 1 
ATOM   3322 C  CA  . ASN A 1 434 ? 19.324  21.478  -4.557  1.00 93.83 434 A 1 
ATOM   3323 C  C   . ASN A 1 434 ? 18.354  22.450  -3.859  1.00 94.18 434 A 1 
ATOM   3324 O  O   . ASN A 1 434 ? 17.212  22.080  -3.598  1.00 92.79 434 A 1 
ATOM   3325 C  CB  . ASN A 1 434 ? 18.677  20.725  -5.728  1.00 93.13 434 A 1 
ATOM   3326 C  CG  . ASN A 1 434 ? 18.133  21.663  -6.796  1.00 93.44 434 A 1 
ATOM   3327 O  OD1 . ASN A 1 434 ? 18.236  22.885  -6.739  1.00 90.45 434 A 1 
ATOM   3328 N  ND2 . ASN A 1 434 ? 17.530  21.106  -7.816  1.00 89.49 434 A 1 
ATOM   3329 N  N   . PRO A 1 435 ? 18.749  23.712  -3.608  1.00 92.75 435 A 1 
ATOM   3330 C  CA  . PRO A 1 435 ? 17.891  24.677  -2.917  1.00 90.92 435 A 1 
ATOM   3331 C  C   . PRO A 1 435 ? 16.688  25.135  -3.753  1.00 92.15 435 A 1 
ATOM   3332 O  O   . PRO A 1 435 ? 15.809  25.816  -3.234  1.00 90.01 435 A 1 
ATOM   3333 C  CB  . PRO A 1 435 ? 18.823  25.850  -2.581  1.00 89.53 435 A 1 
ATOM   3334 C  CG  . PRO A 1 435 ? 19.852  25.818  -3.709  1.00 87.30 435 A 1 
ATOM   3335 C  CD  . PRO A 1 435 ? 20.022  24.318  -3.968  1.00 90.49 435 A 1 
ATOM   3336 N  N   . ASN A 1 436 ? 16.638  24.789  -5.043  1.00 93.89 436 A 1 
ATOM   3337 C  CA  . ASN A 1 436 ? 15.567  25.157  -5.970  1.00 93.89 436 A 1 
ATOM   3338 C  C   . ASN A 1 436 ? 14.591  24.002  -6.234  1.00 94.92 436 A 1 
ATOM   3339 O  O   . ASN A 1 436 ? 13.792  24.087  -7.168  1.00 92.33 436 A 1 
ATOM   3340 C  CB  . ASN A 1 436 ? 16.197  25.685  -7.263  1.00 92.28 436 A 1 
ATOM   3341 C  CG  . ASN A 1 436 ? 17.083  26.895  -7.047  1.00 88.90 436 A 1 
ATOM   3342 O  OD1 . ASN A 1 436 ? 16.767  27.833  -6.346  1.00 80.07 436 A 1 
ATOM   3343 N  ND2 . ASN A 1 436 ? 18.239  26.915  -7.670  1.00 78.84 436 A 1 
ATOM   3344 N  N   . LEU A 1 437 ? 14.672  22.922  -5.475  1.00 94.89 437 A 1 
ATOM   3345 C  CA  . LEU A 1 437 ? 13.818  21.757  -5.658  1.00 95.49 437 A 1 
ATOM   3346 C  C   . LEU A 1 437 ? 12.355  22.118  -5.359  1.00 96.42 437 A 1 
ATOM   3347 O  O   . LEU A 1 437 ? 12.023  22.587  -4.274  1.00 95.14 437 A 1 
ATOM   3348 C  CB  . LEU A 1 437 ? 14.347  20.608  -4.783  1.00 93.40 437 A 1 
ATOM   3349 C  CG  . LEU A 1 437 ? 13.801  19.223  -5.159  1.00 91.12 437 A 1 
ATOM   3350 C  CD1 . LEU A 1 437 ? 14.251  18.784  -6.555  1.00 89.73 437 A 1 
ATOM   3351 C  CD2 . LEU A 1 437 ? 14.342  18.190  -4.165  1.00 89.10 437 A 1 
ATOM   3352 N  N   . ARG A 1 438 ? 11.478  21.919  -6.351  1.00 96.62 438 A 1 
ATOM   3353 C  CA  . ARG A 1 438 ? 10.046  22.218  -6.272  1.00 96.90 438 A 1 
ATOM   3354 C  C   . ARG A 1 438 ? 9.252   20.965  -5.912  1.00 97.28 438 A 1 
ATOM   3355 O  O   . ARG A 1 438 ? 9.742   19.861  -6.141  1.00 96.16 438 A 1 
ATOM   3356 C  CB  . ARG A 1 438 ? 9.566   22.825  -7.599  1.00 96.00 438 A 1 
ATOM   3357 C  CG  . ARG A 1 438 ? 10.191  24.209  -7.866  1.00 92.55 438 A 1 
ATOM   3358 C  CD  . ARG A 1 438 ? 9.525   24.898  -9.061  1.00 91.19 438 A 1 
ATOM   3359 N  NE  . ARG A 1 438 ? 9.670   24.142  -10.319 1.00 83.11 438 A 1 
ATOM   3360 C  CZ  . ARG A 1 438 ? 10.718  24.107  -11.132 1.00 78.89 438 A 1 
ATOM   3361 N  NH1 . ARG A 1 438 ? 11.798  24.800  -10.888 1.00 69.22 438 A 1 
ATOM   3362 N  NH2 . ARG A 1 438 ? 10.665  23.385  -12.207 1.00 70.88 438 A 1 
ATOM   3363 N  N   . PRO A 1 439 ? 8.023   21.116  -5.392  1.00 97.37 439 A 1 
ATOM   3364 C  CA  . PRO A 1 439 ? 7.131   19.978  -5.223  1.00 97.25 439 A 1 
ATOM   3365 C  C   . PRO A 1 439 ? 6.827   19.328  -6.575  1.00 97.33 439 A 1 
ATOM   3366 O  O   . PRO A 1 439 ? 6.589   20.010  -7.576  1.00 96.01 439 A 1 
ATOM   3367 C  CB  . PRO A 1 439 ? 5.868   20.530  -4.564  1.00 96.37 439 A 1 
ATOM   3368 C  CG  . PRO A 1 439 ? 5.858   22.003  -4.971  1.00 94.29 439 A 1 
ATOM   3369 C  CD  . PRO A 1 439 ? 7.343   22.348  -5.028  1.00 96.71 439 A 1 
ATOM   3370 N  N   . GLU A 1 440 ? 6.772   18.008  -6.577  1.00 97.70 440 A 1 
ATOM   3371 C  CA  . GLU A 1 440 ? 6.232   17.232  -7.684  1.00 97.47 440 A 1 
ATOM   3372 C  C   . GLU A 1 440 ? 4.708   17.347  -7.681  1.00 97.97 440 A 1 
ATOM   3373 O  O   . GLU A 1 440 ? 4.078   17.331  -6.620  1.00 97.06 440 A 1 
ATOM   3374 C  CB  . GLU A 1 440 ? 6.685   15.778  -7.530  1.00 94.92 440 A 1 
ATOM   3375 C  CG  . GLU A 1 440 ? 6.312   14.920  -8.744  1.00 88.35 440 A 1 
ATOM   3376 C  CD  . GLU A 1 440 ? 6.794   13.466  -8.616  1.00 93.00 440 A 1 
ATOM   3377 O  OE1 . GLU A 1 440 ? 6.141   12.589  -9.224  1.00 87.60 440 A 1 
ATOM   3378 O  OE2 . GLU A 1 440 ? 7.803   13.227  -7.923  1.00 89.49 440 A 1 
ATOM   3379 N  N   . THR A 1 441 ? 4.083   17.473  -8.856  1.00 97.62 441 A 1 
ATOM   3380 C  CA  . THR A 1 441 ? 2.633   17.632  -8.965  1.00 97.71 441 A 1 
ATOM   3381 C  C   . THR A 1 441 ? 2.055   16.796  -10.084 1.00 97.78 441 A 1 
ATOM   3382 O  O   . THR A 1 441 ? 2.751   16.472  -11.044 1.00 96.66 441 A 1 
ATOM   3383 C  CB  . THR A 1 441 ? 2.223   19.106  -9.153  1.00 97.07 441 A 1 
ATOM   3384 O  OG1 . THR A 1 441 ? 2.667   19.655  -10.368 1.00 90.63 441 A 1 
ATOM   3385 C  CG2 . THR A 1 441 ? 2.779   19.994  -8.048  1.00 90.75 441 A 1 
ATOM   3386 N  N   . ASN A 1 442 ? 0.766   16.492  -10.011 1.00 97.63 442 A 1 
ATOM   3387 C  CA  . ASN A 1 442 ? 0.039   15.938  -11.141 1.00 97.46 442 A 1 
ATOM   3388 C  C   . ASN A 1 442 ? -1.369  16.507  -11.266 1.00 98.01 442 A 1 
ATOM   3389 O  O   . ASN A 1 442 ? -1.936  17.093  -10.340 1.00 97.33 442 A 1 
ATOM   3390 C  CB  . ASN A 1 442 ? 0.112   14.400  -11.136 1.00 94.68 442 A 1 
ATOM   3391 C  CG  . ASN A 1 442 ? -0.858  13.683  -10.210 1.00 95.77 442 A 1 
ATOM   3392 O  OD1 . ASN A 1 442 ? -1.878  14.160  -9.768  1.00 88.94 442 A 1 
ATOM   3393 N  ND2 . ASN A 1 442 ? -0.589  12.418  -9.940  1.00 88.72 442 A 1 
ATOM   3394 N  N   . GLU A 1 443 ? -1.927  16.281  -12.457 1.00 98.16 443 A 1 
ATOM   3395 C  CA  . GLU A 1 443 ? -3.336  16.418  -12.781 1.00 97.99 443 A 1 
ATOM   3396 C  C   . GLU A 1 443 ? -3.771  15.135  -13.482 1.00 98.00 443 A 1 
ATOM   3397 O  O   . GLU A 1 443 ? -3.177  14.749  -14.497 1.00 96.77 443 A 1 
ATOM   3398 C  CB  . GLU A 1 443 ? -3.571  17.624  -13.693 1.00 95.58 443 A 1 
ATOM   3399 C  CG  . GLU A 1 443 ? -3.169  18.959  -13.055 1.00 83.16 443 A 1 
ATOM   3400 C  CD  . GLU A 1 443 ? -3.403  20.176  -13.966 1.00 85.73 443 A 1 
ATOM   3401 O  OE1 . GLU A 1 443 ? -3.120  21.298  -13.493 1.00 78.52 443 A 1 
ATOM   3402 O  OE2 . GLU A 1 443 ? -3.854  20.006  -15.116 1.00 80.43 443 A 1 
ATOM   3403 N  N   . THR A 1 444 ? -4.790  14.467  -12.965 1.00 97.91 444 A 1 
ATOM   3404 C  CA  . THR A 1 444 ? -5.337  13.238  -13.543 1.00 97.72 444 A 1 
ATOM   3405 C  C   . THR A 1 444 ? -6.778  13.459  -13.959 1.00 98.03 444 A 1 
ATOM   3406 O  O   . THR A 1 444 ? -7.597  13.942  -13.172 1.00 97.25 444 A 1 
ATOM   3407 C  CB  . THR A 1 444 ? -5.223  12.055  -12.576 1.00 96.41 444 A 1 
ATOM   3408 O  OG1 . THR A 1 444 ? -3.873  11.823  -12.263 1.00 89.33 444 A 1 
ATOM   3409 C  CG2 . THR A 1 444 ? -5.772  10.747  -13.151 1.00 90.11 444 A 1 
ATOM   3410 N  N   . GLN A 1 445 ? -7.100  13.048  -15.192 1.00 98.36 445 A 1 
ATOM   3411 C  CA  . GLN A 1 445 ? -8.467  12.848  -15.652 1.00 98.27 445 A 1 
ATOM   3412 C  C   . GLN A 1 445 ? -8.755  11.352  -15.677 1.00 98.48 445 A 1 
ATOM   3413 O  O   . GLN A 1 445 ? -7.929  10.571  -16.156 1.00 97.60 445 A 1 
ATOM   3414 C  CB  . GLN A 1 445 ? -8.668  13.471  -17.031 1.00 97.11 445 A 1 
ATOM   3415 C  CG  . GLN A 1 445 ? -8.500  15.000  -16.979 1.00 90.26 445 A 1 
ATOM   3416 C  CD  . GLN A 1 445 ? -8.733  15.685  -18.323 1.00 89.44 445 A 1 
ATOM   3417 O  OE1 . GLN A 1 445 ? -9.110  15.101  -19.329 1.00 80.51 445 A 1 
ATOM   3418 N  NE2 . GLN A 1 445 ? -8.532  16.972  -18.390 1.00 78.20 445 A 1 
ATOM   3419 N  N   . GLU A 1 446 ? -9.922  10.966  -15.180 1.00 98.49 446 A 1 
ATOM   3420 C  CA  . GLU A 1 446 ? -10.358 9.578   -15.199 1.00 98.42 446 A 1 
ATOM   3421 C  C   . GLU A 1 446 ? -11.835 9.521   -15.590 1.00 98.47 446 A 1 
ATOM   3422 O  O   . GLU A 1 446 ? -12.661 10.260  -15.068 1.00 97.88 446 A 1 
ATOM   3423 C  CB  . GLU A 1 446 ? -10.072 8.929   -13.841 1.00 97.83 446 A 1 
ATOM   3424 C  CG  . GLU A 1 446 ? -10.388 7.435   -13.806 1.00 96.19 446 A 1 
ATOM   3425 C  CD  . GLU A 1 446 ? -9.739  6.702   -12.611 1.00 96.54 446 A 1 
ATOM   3426 O  OE1 . GLU A 1 446 ? -9.746  5.453   -12.625 1.00 92.19 446 A 1 
ATOM   3427 O  OE2 . GLU A 1 446 ? -9.153  7.346   -11.724 1.00 93.02 446 A 1 
ATOM   3428 N  N   . TYR A 1 447 ? -12.151 8.646   -16.556 1.00 98.59 447 A 1 
ATOM   3429 C  CA  . TYR A 1 447 ? -13.498 8.440   -17.068 1.00 98.48 447 A 1 
ATOM   3430 C  C   . TYR A 1 447 ? -13.798 6.956   -17.072 1.00 98.65 447 A 1 
ATOM   3431 O  O   . TYR A 1 447 ? -12.953 6.153   -17.462 1.00 98.00 447 A 1 
ATOM   3432 C  CB  . TYR A 1 447 ? -13.623 9.014   -18.480 1.00 97.65 447 A 1 
ATOM   3433 C  CG  . TYR A 1 447 ? -13.205 10.454  -18.608 1.00 95.42 447 A 1 
ATOM   3434 C  CD1 . TYR A 1 447 ? -14.068 11.484  -18.205 1.00 87.91 447 A 1 
ATOM   3435 C  CD2 . TYR A 1 447 ? -11.928 10.774  -19.110 1.00 88.57 447 A 1 
ATOM   3436 C  CE1 . TYR A 1 447 ? -13.677 12.827  -18.307 1.00 83.65 447 A 1 
ATOM   3437 C  CE2 . TYR A 1 447 ? -11.518 12.117  -19.214 1.00 84.20 447 A 1 
ATOM   3438 C  CZ  . TYR A 1 447 ? -12.402 13.136  -18.813 1.00 82.89 447 A 1 
ATOM   3439 O  OH  . TYR A 1 447 ? -12.013 14.452  -18.919 1.00 78.78 447 A 1 
ATOM   3440 N  N   . GLY A 1 448 ? -15.011 6.588   -16.709 1.00 98.53 448 A 1 
ATOM   3441 C  CA  . GLY A 1 448 ? -15.388 5.194   -16.697 1.00 98.58 448 A 1 
ATOM   3442 C  C   . GLY A 1 448 ? -16.880 4.971   -16.608 1.00 98.69 448 A 1 
ATOM   3443 O  O   . GLY A 1 448 ? -17.688 5.902   -16.606 1.00 98.15 448 A 1 
ATOM   3444 N  N   . PHE A 1 449 ? -17.225 3.702   -16.555 1.00 98.54 449 A 1 
ATOM   3445 C  CA  . PHE A 1 449 ? -18.588 3.250   -16.384 1.00 98.50 449 A 1 
ATOM   3446 C  C   . PHE A 1 449 ? -18.636 2.005   -15.501 1.00 98.64 449 A 1 
ATOM   3447 O  O   . PHE A 1 449 ? -17.633 1.292   -15.355 1.00 98.22 449 A 1 
ATOM   3448 C  CB  . PHE A 1 449 ? -19.250 3.018   -17.750 1.00 98.19 449 A 1 
ATOM   3449 C  CG  . PHE A 1 449 ? -18.737 1.812   -18.506 1.00 98.21 449 A 1 
ATOM   3450 C  CD1 . PHE A 1 449 ? -17.536 1.872   -19.236 1.00 97.09 449 A 1 
ATOM   3451 C  CD2 . PHE A 1 449 ? -19.472 0.614   -18.491 1.00 96.97 449 A 1 
ATOM   3452 C  CE1 . PHE A 1 449 ? -17.074 0.760   -19.944 1.00 96.23 449 A 1 
ATOM   3453 C  CE2 . PHE A 1 449 ? -19.012 -0.509  -19.202 1.00 96.25 449 A 1 
ATOM   3454 C  CZ  . PHE A 1 449 ? -17.818 -0.435  -19.925 1.00 96.34 449 A 1 
ATOM   3455 N  N   . GLY A 1 450 ? -19.798 1.752   -14.934 1.00 98.43 450 A 1 
ATOM   3456 C  CA  . GLY A 1 450 ? -20.097 0.559   -14.177 1.00 98.27 450 A 1 
ATOM   3457 C  C   . GLY A 1 450 ? -21.406 -0.064  -14.636 1.00 98.29 450 A 1 
ATOM   3458 O  O   . GLY A 1 450 ? -22.329 0.627   -15.069 1.00 97.50 450 A 1 
ATOM   3459 N  N   . LEU A 1 451 ? -21.471 -1.388  -14.537 1.00 98.11 451 A 1 
ATOM   3460 C  CA  . LEU A 1 451 ? -22.673 -2.177  -14.737 1.00 97.89 451 A 1 
ATOM   3461 C  C   . LEU A 1 451 ? -22.935 -2.951  -13.454 1.00 97.68 451 A 1 
ATOM   3462 O  O   . LEU A 1 451 ? -22.030 -3.610  -12.945 1.00 96.77 451 A 1 
ATOM   3463 C  CB  . LEU A 1 451 ? -22.503 -3.139  -15.925 1.00 97.40 451 A 1 
ATOM   3464 C  CG  . LEU A 1 451 ? -22.131 -2.495  -17.264 1.00 95.73 451 A 1 
ATOM   3465 C  CD1 . LEU A 1 451 ? -21.852 -3.578  -18.305 1.00 93.51 451 A 1 
ATOM   3466 C  CD2 . LEU A 1 451 ? -23.246 -1.602  -17.803 1.00 93.26 451 A 1 
ATOM   3467 N  N   . ARG A 1 452 ? -24.168 -2.894  -12.976 1.00 96.22 452 A 1 
ATOM   3468 C  CA  . ARG A 1 452 ? -24.606 -3.651  -11.809 1.00 95.33 452 A 1 
ATOM   3469 C  C   . ARG A 1 452 ? -25.928 -4.324  -12.097 1.00 95.08 452 A 1 
ATOM   3470 O  O   . ARG A 1 452 ? -26.903 -3.662  -12.438 1.00 92.93 452 A 1 
ATOM   3471 C  CB  . ARG A 1 452 ? -24.683 -2.705  -10.604 1.00 92.92 452 A 1 
ATOM   3472 C  CG  . ARG A 1 452 ? -24.847 -3.504  -9.304  1.00 83.27 452 A 1 
ATOM   3473 C  CD  . ARG A 1 452 ? -24.906 -2.541  -8.132  1.00 82.56 452 A 1 
ATOM   3474 N  NE  . ARG A 1 452 ? -24.668 -3.252  -6.867  1.00 73.70 452 A 1 
ATOM   3475 C  CZ  . ARG A 1 452 ? -24.474 -2.667  -5.705  1.00 69.34 452 A 1 
ATOM   3476 N  NH1 . ARG A 1 452 ? -24.665 -1.391  -5.552  1.00 64.62 452 A 1 
ATOM   3477 N  NH2 . ARG A 1 452 ? -24.045 -3.353  -4.705  1.00 58.66 452 A 1 
ATOM   3478 N  N   . PHE A 1 453 ? -25.923 -5.633  -11.960 1.00 94.79 453 A 1 
ATOM   3479 C  CA  . PHE A 1 453 ? -27.125 -6.444  -12.069 1.00 94.01 453 A 1 
ATOM   3480 C  C   . PHE A 1 453 ? -27.206 -7.334  -10.841 1.00 93.12 453 A 1 
ATOM   3481 O  O   . PHE A 1 453 ? -26.334 -8.173  -10.626 1.00 90.50 453 A 1 
ATOM   3482 C  CB  . PHE A 1 453 ? -27.087 -7.260  -13.355 1.00 93.31 453 A 1 
ATOM   3483 C  CG  . PHE A 1 453 ? -27.001 -6.454  -14.635 1.00 93.00 453 A 1 
ATOM   3484 C  CD1 . PHE A 1 453 ? -28.159 -5.925  -15.215 1.00 90.10 453 A 1 
ATOM   3485 C  CD2 . PHE A 1 453 ? -25.756 -6.254  -15.257 1.00 90.00 453 A 1 
ATOM   3486 C  CE1 . PHE A 1 453 ? -28.085 -5.214  -16.422 1.00 88.14 453 A 1 
ATOM   3487 C  CE2 . PHE A 1 453 ? -25.674 -5.545  -16.468 1.00 88.33 453 A 1 
ATOM   3488 C  CZ  . PHE A 1 453 ? -26.847 -5.025  -17.055 1.00 88.29 453 A 1 
ATOM   3489 N  N   . ASP A 1 454 ? -28.266 -7.142  -10.070 1.00 89.38 454 A 1 
ATOM   3490 C  CA  . ASP A 1 454 ? -28.635 -7.983  -8.939  1.00 86.14 454 A 1 
ATOM   3491 C  C   . ASP A 1 454 ? -29.886 -8.789  -9.342  1.00 84.22 454 A 1 
ATOM   3492 O  O   . ASP A 1 454 ? -30.673 -8.331  -10.165 1.00 73.43 454 A 1 
ATOM   3493 C  CB  . ASP A 1 454 ? -28.852 -7.105  -7.694  1.00 80.95 454 A 1 
ATOM   3494 C  CG  . ASP A 1 454 ? -27.610 -6.271  -7.296  1.00 74.17 454 A 1 
ATOM   3495 O  OD1 . ASP A 1 454 ? -26.484 -6.808  -7.350  1.00 65.12 454 A 1 
ATOM   3496 O  OD2 . ASP A 1 454 ? -27.769 -5.084  -6.938  1.00 67.56 454 A 1 
ATOM   3497 N  N   . ASP A 1 455 ? -30.039 -10.005 -8.808  1.00 77.51 455 A 1 
ATOM   3498 C  CA  . ASP A 1 455 ? -31.153 -10.929 -9.100  1.00 75.18 455 A 1 
ATOM   3499 C  C   . ASP A 1 455 ? -31.363 -11.181 -10.610 1.00 74.76 455 A 1 
ATOM   3500 O  O   . ASP A 1 455 ? -32.470 -11.098 -11.153 1.00 69.93 455 A 1 
ATOM   3501 C  CB  . ASP A 1 455 ? -32.426 -10.486 -8.367  1.00 71.48 455 A 1 
ATOM   3502 C  CG  . ASP A 1 455 ? -32.270 -10.461 -6.843  1.00 66.09 455 A 1 
ATOM   3503 O  OD1 . ASP A 1 455 ? -31.569 -11.353 -6.309  1.00 61.50 455 A 1 
ATOM   3504 O  OD2 . ASP A 1 455 ? -32.897 -9.587  -6.216  1.00 59.81 455 A 1 
ATOM   3505 N  N   . LEU A 1 456 ? -30.251 -11.479 -11.321 1.00 72.16 456 A 1 
ATOM   3506 C  CA  . LEU A 1 456 ? -30.194 -11.456 -12.784 1.00 69.85 456 A 1 
ATOM   3507 C  C   . LEU A 1 456 ? -30.974 -12.600 -13.439 1.00 70.28 456 A 1 
ATOM   3508 O  O   . LEU A 1 456 ? -31.797 -12.373 -14.328 1.00 63.29 456 A 1 
ATOM   3509 C  CB  . LEU A 1 456 ? -28.697 -11.469 -13.174 1.00 64.70 456 A 1 
ATOM   3510 C  CG  . LEU A 1 456 ? -28.331 -10.519 -14.310 1.00 60.13 456 A 1 
ATOM   3511 C  CD1 . LEU A 1 456 ? -26.880 -10.091 -14.140 1.00 57.58 456 A 1 
ATOM   3512 C  CD2 . LEU A 1 456 ? -28.458 -11.152 -15.682 1.00 56.22 456 A 1 
ATOM   3513 N  N   . MET A 1 457 ? -30.704 -13.845 -13.027 1.00 68.59 457 A 1 
ATOM   3514 C  CA  . MET A 1 457 ? -31.319 -15.036 -13.617 1.00 67.16 457 A 1 
ATOM   3515 C  C   . MET A 1 457 ? -32.298 -15.716 -12.646 1.00 67.09 457 A 1 
ATOM   3516 O  O   . MET A 1 457 ? -33.446 -15.293 -12.525 1.00 62.04 457 A 1 
ATOM   3517 C  CB  . MET A 1 457 ? -30.255 -16.007 -14.168 1.00 63.24 457 A 1 
ATOM   3518 C  CG  . MET A 1 457 ? -29.490 -15.457 -15.365 1.00 57.76 457 A 1 
ATOM   3519 S  SD  . MET A 1 457 ? -28.688 -16.782 -16.309 1.00 52.69 457 A 1 
ATOM   3520 C  CE  . MET A 1 457 ? -27.756 -15.806 -17.488 1.00 47.85 457 A 1 
ATOM   3521 N  N   . LEU A 1 458 ? -31.868 -16.807 -12.029 1.00 63.91 458 A 1 
ATOM   3522 C  CA  . LEU A 1 458 ? -32.772 -17.688 -11.280 1.00 62.79 458 A 1 
ATOM   3523 C  C   . LEU A 1 458 ? -32.761 -17.443 -9.773  1.00 64.37 458 A 1 
ATOM   3524 O  O   . LEU A 1 458 ? -33.825 -17.430 -9.162  1.00 58.69 458 A 1 
ATOM   3525 C  CB  . LEU A 1 458 ? -32.436 -19.149 -11.604 1.00 56.90 458 A 1 
ATOM   3526 C  CG  . LEU A 1 458 ? -33.024 -19.645 -12.941 1.00 52.09 458 A 1 
ATOM   3527 C  CD1 . LEU A 1 458 ? -32.313 -20.913 -13.395 1.00 48.66 458 A 1 
ATOM   3528 C  CD2 . LEU A 1 458 ? -34.512 -19.954 -12.819 1.00 47.27 458 A 1 
ATOM   3529 N  N   . SER A 1 459 ? -31.574 -17.316 -9.170  1.00 67.33 459 A 1 
ATOM   3530 C  CA  . SER A 1 459 ? -31.433 -17.246 -7.719  1.00 67.49 459 A 1 
ATOM   3531 C  C   . SER A 1 459 ? -30.176 -16.477 -7.331  1.00 70.82 459 A 1 
ATOM   3532 O  O   . SER A 1 459 ? -29.080 -17.012 -7.483  1.00 65.36 459 A 1 
ATOM   3533 C  CB  . SER A 1 459 ? -31.387 -18.654 -7.120  1.00 60.21 459 A 1 
ATOM   3534 O  OG  . SER A 1 459 ? -30.318 -19.421 -7.639  1.00 52.18 459 A 1 
ATOM   3535 N  N   . ASN A 1 460 ? -30.338 -15.273 -6.780  1.00 79.50 460 A 1 
ATOM   3536 C  CA  . ASN A 1 460 ? -29.277 -14.489 -6.136  1.00 80.31 460 A 1 
ATOM   3537 C  C   . ASN A 1 460 ? -28.017 -14.254 -6.986  1.00 83.71 460 A 1 
ATOM   3538 O  O   . ASN A 1 460 ? -26.938 -14.024 -6.436  1.00 80.10 460 A 1 
ATOM   3539 C  CB  . ASN A 1 460 ? -28.943 -15.106 -4.770  1.00 74.61 460 A 1 
ATOM   3540 C  CG  . ASN A 1 460 ? -30.123 -15.202 -3.825  1.00 68.20 460 A 1 
ATOM   3541 O  OD1 . ASN A 1 460 ? -31.015 -14.382 -3.796  1.00 61.84 460 A 1 
ATOM   3542 N  ND2 . ASN A 1 460 ? -30.137 -16.236 -3.003  1.00 61.19 460 A 1 
ATOM   3543 N  N   . ASP A 1 461 ? -28.133 -14.314 -8.308  1.00 88.07 461 A 1 
ATOM   3544 C  CA  . ASP A 1 461 ? -27.022 -14.016 -9.202  1.00 88.44 461 A 1 
ATOM   3545 C  C   . ASP A 1 461 ? -26.772 -12.506 -9.207  1.00 90.36 461 A 1 
ATOM   3546 O  O   . ASP A 1 461 ? -27.688 -11.706 -9.391  1.00 88.42 461 A 1 
ATOM   3547 C  CB  . ASP A 1 461 ? -27.308 -14.515 -10.628 1.00 83.34 461 A 1 
ATOM   3548 C  CG  . ASP A 1 461 ? -27.290 -16.037 -10.796 1.00 77.19 461 A 1 
ATOM   3549 O  OD1 . ASP A 1 461 ? -27.034 -16.766 -9.823  1.00 65.75 461 A 1 
ATOM   3550 O  OD2 . ASP A 1 461 ? -27.506 -16.475 -11.946 1.00 73.06 461 A 1 
ATOM   3551 N  N   . ALA A 1 462 ? -25.509 -12.114 -9.048  1.00 93.42 462 A 1 
ATOM   3552 C  CA  . ALA A 1 462 ? -25.104 -10.724 -9.103  1.00 93.57 462 A 1 
ATOM   3553 C  C   . ALA A 1 462 ? -23.902 -10.550 -10.037 1.00 94.40 462 A 1 
ATOM   3554 O  O   . ALA A 1 462 ? -22.955 -11.334 -10.009 1.00 93.79 462 A 1 
ATOM   3555 C  CB  . ALA A 1 462 ? -24.826 -10.214 -7.688  1.00 91.97 462 A 1 
ATOM   3556 N  N   . LEU A 1 463 ? -23.934 -9.504  -10.852 1.00 94.99 463 A 1 
ATOM   3557 C  CA  . LEU A 1 463 ? -22.821 -9.067  -11.674 1.00 95.29 463 A 1 
ATOM   3558 C  C   . LEU A 1 463 ? -22.496 -7.611  -11.365 1.00 95.52 463 A 1 
ATOM   3559 O  O   . LEU A 1 463 ? -23.321 -6.727  -11.608 1.00 95.12 463 A 1 
ATOM   3560 C  CB  . LEU A 1 463 ? -23.164 -9.280  -13.158 1.00 94.74 463 A 1 
ATOM   3561 C  CG  . LEU A 1 463 ? -22.073 -8.796  -14.137 1.00 93.55 463 A 1 
ATOM   3562 C  CD1 . LEU A 1 463 ? -20.816 -9.660  -14.077 1.00 89.89 463 A 1 
ATOM   3563 C  CD2 . LEU A 1 463 ? -22.598 -8.842  -15.574 1.00 89.22 463 A 1 
ATOM   3564 N  N   . GLU A 1 464 ? -21.299 -7.360  -10.921 1.00 96.43 464 A 1 
ATOM   3565 C  CA  . GLU A 1 464 ? -20.697 -6.036  -10.898 1.00 96.53 464 A 1 
ATOM   3566 C  C   . GLU A 1 464 ? -19.555 -5.967  -11.912 1.00 97.02 464 A 1 
ATOM   3567 O  O   . GLU A 1 464 ? -18.675 -6.819  -11.953 1.00 96.60 464 A 1 
ATOM   3568 C  CB  . GLU A 1 464 ? -20.210 -5.646  -9.492  1.00 95.13 464 A 1 
ATOM   3569 C  CG  . GLU A 1 464 ? -21.367 -5.211  -8.587  1.00 85.45 464 A 1 
ATOM   3570 C  CD  . GLU A 1 464 ? -20.905 -4.622  -7.237  1.00 84.95 464 A 1 
ATOM   3571 O  OE1 . GLU A 1 464 ? -21.763 -4.064  -6.514  1.00 79.09 464 A 1 
ATOM   3572 O  OE2 . GLU A 1 464 ? -19.696 -4.694  -6.926  1.00 79.74 464 A 1 
ATOM   3573 N  N   . PHE A 1 465 ? -19.560 -4.912  -12.731 1.00 97.68 465 A 1 
ATOM   3574 C  CA  . PHE A 1 465 ? -18.489 -4.592  -13.651 1.00 98.06 465 A 1 
ATOM   3575 C  C   . PHE A 1 465 ? -18.178 -3.102  -13.559 1.00 98.19 465 A 1 
ATOM   3576 O  O   . PHE A 1 465 ? -19.087 -2.278  -13.642 1.00 97.91 465 A 1 
ATOM   3577 C  CB  . PHE A 1 465 ? -18.896 -4.992  -15.075 1.00 97.95 465 A 1 
ATOM   3578 C  CG  . PHE A 1 465 ? -17.891 -4.613  -16.137 1.00 97.95 465 A 1 
ATOM   3579 C  CD1 . PHE A 1 465 ? -17.898 -3.324  -16.699 1.00 97.00 465 A 1 
ATOM   3580 C  CD2 . PHE A 1 465 ? -16.941 -5.547  -16.574 1.00 97.23 465 A 1 
ATOM   3581 C  CE1 . PHE A 1 465 ? -16.957 -2.973  -17.680 1.00 96.47 465 A 1 
ATOM   3582 C  CE2 . PHE A 1 465 ? -16.002 -5.213  -17.551 1.00 96.62 465 A 1 
ATOM   3583 C  CZ  . PHE A 1 465 ? -16.001 -3.922  -18.105 1.00 96.77 465 A 1 
ATOM   3584 N  N   . LYS A 1 466 ? -16.903 -2.741  -13.437 1.00 98.33 466 A 1 
ATOM   3585 C  CA  . LYS A 1 466 ? -16.474 -1.347  -13.467 1.00 98.44 466 A 1 
ATOM   3586 C  C   . LYS A 1 466 ? -15.181 -1.229  -14.265 1.00 98.55 466 A 1 
ATOM   3587 O  O   . LYS A 1 466 ? -14.253 -2.005  -14.059 1.00 98.17 466 A 1 
ATOM   3588 C  CB  . LYS A 1 466 ? -16.347 -0.817  -12.035 1.00 97.98 466 A 1 
ATOM   3589 C  CG  . LYS A 1 466 ? -16.291 0.711   -11.961 1.00 96.96 466 A 1 
ATOM   3590 C  CD  . LYS A 1 466 ? -16.316 1.164   -10.504 1.00 96.43 466 A 1 
ATOM   3591 C  CE  . LYS A 1 466 ? -16.336 2.696   -10.404 1.00 95.08 466 A 1 
ATOM   3592 N  NZ  . LYS A 1 466 ? -16.426 3.147   -9.001  1.00 94.10 466 A 1 
ATOM   3593 N  N   . ALA A 1 467 ? -15.128 -0.256  -15.174 1.00 98.63 467 A 1 
ATOM   3594 C  CA  . ALA A 1 467 ? -13.950 0.013   -15.978 1.00 98.62 467 A 1 
ATOM   3595 C  C   . ALA A 1 467 ? -13.679 1.509   -16.050 1.00 98.65 467 A 1 
ATOM   3596 O  O   . ALA A 1 467 ? -14.617 2.307   -16.133 1.00 98.19 467 A 1 
ATOM   3597 C  CB  . ALA A 1 467 ? -14.127 -0.594  -17.369 1.00 98.23 467 A 1 
ATOM   3598 N  N   . SER A 1 468 ? -12.408 1.890   -16.074 1.00 98.61 468 A 1 
ATOM   3599 C  CA  . SER A 1 468 ? -12.005 3.278   -16.265 1.00 98.56 468 A 1 
ATOM   3600 C  C   . SER A 1 468 ? -10.776 3.405   -17.153 1.00 98.63 468 A 1 
ATOM   3601 O  O   . SER A 1 468 ? -9.940  2.510   -17.249 1.00 98.17 468 A 1 
ATOM   3602 C  CB  . SER A 1 468 ? -11.790 3.987   -14.927 1.00 97.52 468 A 1 
ATOM   3603 O  OG  . SER A 1 468 ? -10.591 3.590   -14.301 1.00 91.62 468 A 1 
ATOM   3604 N  N   . TYR A 1 469 ? -10.682 4.560   -17.812 1.00 98.62 469 A 1 
ATOM   3605 C  CA  . TYR A 1 469 ? -9.475  5.069   -18.438 1.00 98.73 469 A 1 
ATOM   3606 C  C   . TYR A 1 469 ? -8.960  6.247   -17.624 1.00 98.77 469 A 1 
ATOM   3607 O  O   . TYR A 1 469 ? -9.731  7.139   -17.289 1.00 98.40 469 A 1 
ATOM   3608 C  CB  . TYR A 1 469 ? -9.780  5.493   -19.876 1.00 98.55 469 A 1 
ATOM   3609 C  CG  . TYR A 1 469 ? -8.601  6.139   -20.565 1.00 98.04 469 A 1 
ATOM   3610 C  CD1 . TYR A 1 469 ? -8.541  7.537   -20.728 1.00 96.54 469 A 1 
ATOM   3611 C  CD2 . TYR A 1 469 ? -7.530  5.353   -21.019 1.00 96.78 469 A 1 
ATOM   3612 C  CE1 . TYR A 1 469 ? -7.427  8.140   -21.348 1.00 95.78 469 A 1 
ATOM   3613 C  CE2 . TYR A 1 469 ? -6.416  5.937   -21.635 1.00 95.75 469 A 1 
ATOM   3614 C  CZ  . TYR A 1 469 ? -6.360  7.335   -21.801 1.00 95.69 469 A 1 
ATOM   3615 O  OH  . TYR A 1 469 ? -5.275  7.909   -22.402 1.00 93.48 469 A 1 
ATOM   3616 N  N   . PHE A 1 470 ? -7.666  6.274   -17.354 1.00 98.66 470 A 1 
ATOM   3617 C  CA  . PHE A 1 470 ? -7.013  7.387   -16.681 1.00 98.59 470 A 1 
ATOM   3618 C  C   . PHE A 1 470 ? -5.898  7.987   -17.533 1.00 98.51 470 A 1 
ATOM   3619 O  O   . PHE A 1 470 ? -5.203  7.285   -18.264 1.00 98.23 470 A 1 
ATOM   3620 C  CB  . PHE A 1 470 ? -6.516  6.959   -15.287 1.00 98.27 470 A 1 
ATOM   3621 C  CG  . PHE A 1 470 ? -5.458  5.877   -15.293 1.00 98.36 470 A 1 
ATOM   3622 C  CD1 . PHE A 1 470 ? -5.827  4.521   -15.202 1.00 97.82 470 A 1 
ATOM   3623 C  CD2 . PHE A 1 470 ? -4.097  6.211   -15.373 1.00 97.66 470 A 1 
ATOM   3624 C  CE1 . PHE A 1 470 ? -4.852  3.519   -15.184 1.00 97.18 470 A 1 
ATOM   3625 C  CE2 . PHE A 1 470 ? -3.111  5.207   -15.357 1.00 97.06 470 A 1 
ATOM   3626 C  CZ  . PHE A 1 470 ? -3.492  3.864   -15.259 1.00 97.25 470 A 1 
ATOM   3627 N  N   . ASP A 1 471 ? -5.740  9.306   -17.430 1.00 98.41 471 A 1 
ATOM   3628 C  CA  . ASP A 1 471 ? -4.708  10.095  -18.095 1.00 98.46 471 A 1 
ATOM   3629 C  C   . ASP A 1 471 ? -4.151  11.111  -17.090 1.00 98.44 471 A 1 
ATOM   3630 O  O   . ASP A 1 471 ? -4.848  12.026  -16.653 1.00 97.58 471 A 1 
ATOM   3631 C  CB  . ASP A 1 471 ? -5.296  10.759  -19.348 1.00 97.75 471 A 1 
ATOM   3632 C  CG  . ASP A 1 471 ? -4.242  11.343  -20.300 1.00 95.00 471 A 1 
ATOM   3633 O  OD1 . ASP A 1 471 ? -3.404  12.174  -19.908 1.00 87.09 471 A 1 
ATOM   3634 O  OD2 . ASP A 1 471 ? -4.257  10.985  -21.504 1.00 86.44 471 A 1 
ATOM   3635 N  N   . THR A 1 472 ? -2.902  10.920  -16.701 1.00 98.14 472 A 1 
ATOM   3636 C  CA  . THR A 1 472 ? -2.194  11.754  -15.740 1.00 98.08 472 A 1 
ATOM   3637 C  C   . THR A 1 472 ? -1.112  12.561  -16.442 1.00 98.15 472 A 1 
ATOM   3638 O  O   . THR A 1 472 ? -0.255  12.011  -17.130 1.00 97.40 472 A 1 
ATOM   3639 C  CB  . THR A 1 472 ? -1.575  10.910  -14.613 1.00 97.26 472 A 1 
ATOM   3640 O  OG1 . THR A 1 472 ? -2.575  10.226  -13.903 1.00 93.10 472 A 1 
ATOM   3641 C  CG2 . THR A 1 472 ? -0.798  11.742  -13.600 1.00 93.58 472 A 1 
ATOM   3642 N  N   . LYS A 1 473 ? -1.114  13.867  -16.208 1.00 98.09 473 A 1 
ATOM   3643 C  CA  . LYS A 1 473 ? -0.002  14.765  -16.532 1.00 98.06 473 A 1 
ATOM   3644 C  C   . LYS A 1 473 ? 0.781   15.039  -15.255 1.00 98.08 473 A 1 
ATOM   3645 O  O   . LYS A 1 473 ? 0.292   15.744  -14.376 1.00 96.86 473 A 1 
ATOM   3646 C  CB  . LYS A 1 473 ? -0.529  16.056  -17.153 1.00 97.42 473 A 1 
ATOM   3647 C  CG  . LYS A 1 473 ? -1.183  15.798  -18.513 1.00 89.29 473 A 1 
ATOM   3648 C  CD  . LYS A 1 473 ? -1.779  17.097  -19.052 1.00 86.15 473 A 1 
ATOM   3649 C  CE  . LYS A 1 473 ? -2.535  16.819  -20.338 1.00 72.89 473 A 1 
ATOM   3650 N  NZ  . LYS A 1 473 ? -3.303  18.009  -20.770 1.00 62.80 473 A 1 
ATOM   3651 N  N   . ALA A 1 474 ? 1.982   14.491  -15.169 1.00 97.62 474 A 1 
ATOM   3652 C  CA  . ALA A 1 474 ? 2.912   14.783  -14.097 1.00 97.34 474 A 1 
ATOM   3653 C  C   . ALA A 1 474 ? 3.790   15.972  -14.484 1.00 97.43 474 A 1 
ATOM   3654 O  O   . ALA A 1 474 ? 4.249   16.071  -15.625 1.00 95.99 474 A 1 
ATOM   3655 C  CB  . ALA A 1 474 ? 3.720   13.523  -13.781 1.00 96.52 474 A 1 
ATOM   3656 N  N   . LYS A 1 475 ? 4.010   16.878  -13.546 1.00 97.59 475 A 1 
ATOM   3657 C  CA  . LYS A 1 475 ? 4.874   18.050  -13.701 1.00 97.53 475 A 1 
ATOM   3658 C  C   . LYS A 1 475 ? 5.864   18.124  -12.562 1.00 97.56 475 A 1 
ATOM   3659 O  O   . LYS A 1 475 ? 5.520   17.819  -11.424 1.00 95.87 475 A 1 
ATOM   3660 C  CB  . LYS A 1 475 ? 4.053   19.335  -13.749 1.00 96.28 475 A 1 
ATOM   3661 C  CG  . LYS A 1 475 ? 3.336   19.532  -15.088 1.00 85.30 475 A 1 
ATOM   3662 C  CD  . LYS A 1 475 ? 2.663   20.897  -15.091 1.00 79.65 475 A 1 
ATOM   3663 C  CE  . LYS A 1 475 ? 1.993   21.147  -16.432 1.00 66.85 475 A 1 
ATOM   3664 N  NZ  . LYS A 1 475 ? 1.205   22.393  -16.396 1.00 57.58 475 A 1 
ATOM   3665 N  N   . ASP A 1 476 ? 7.051   18.612  -12.894 1.00 96.22 476 A 1 
ATOM   3666 C  CA  . ASP A 1 476 ? 8.139   18.797  -11.947 1.00 96.47 476 A 1 
ATOM   3667 C  C   . ASP A 1 476 ? 8.465   17.516  -11.155 1.00 96.36 476 A 1 
ATOM   3668 O  O   . ASP A 1 476 ? 8.831   17.593  -9.986  1.00 94.34 476 A 1 
ATOM   3669 C  CB  . ASP A 1 476 ? 7.864   20.032  -11.065 1.00 96.13 476 A 1 
ATOM   3670 C  CG  . ASP A 1 476 ? 8.016   21.372  -11.789 1.00 95.61 476 A 1 
ATOM   3671 O  OD1 . ASP A 1 476 ? 8.799   21.456  -12.756 1.00 91.96 476 A 1 
ATOM   3672 O  OD2 . ASP A 1 476 ? 7.489   22.382  -11.303 1.00 92.07 476 A 1 
ATOM   3673 N  N   . TYR A 1 477 ? 8.331   16.337  -11.800 1.00 95.96 477 A 1 
ATOM   3674 C  CA  . TYR A 1 477 ? 8.645   15.086  -11.106 1.00 95.39 477 A 1 
ATOM   3675 C  C   . TYR A 1 477 ? 10.121  15.072  -10.705 1.00 95.72 477 A 1 
ATOM   3676 O  O   . TYR A 1 477 ? 10.993  15.554  -11.427 1.00 94.45 477 A 1 
ATOM   3677 C  CB  . TYR A 1 477 ? 8.229   13.847  -11.922 1.00 93.45 477 A 1 
ATOM   3678 C  CG  . TYR A 1 477 ? 9.188   13.401  -12.986 1.00 86.68 477 A 1 
ATOM   3679 C  CD1 . TYR A 1 477 ? 8.993   13.784  -14.326 1.00 80.21 477 A 1 
ATOM   3680 C  CD2 . TYR A 1 477 ? 10.254  12.538  -12.667 1.00 79.77 477 A 1 
ATOM   3681 C  CE1 . TYR A 1 477 ? 9.849   13.319  -15.333 1.00 73.56 477 A 1 
ATOM   3682 C  CE2 . TYR A 1 477 ? 11.124  12.072  -13.666 1.00 74.18 477 A 1 
ATOM   3683 C  CZ  . TYR A 1 477 ? 10.917  12.468  -14.998 1.00 71.34 477 A 1 
ATOM   3684 O  OH  . TYR A 1 477 ? 11.767  12.008  -15.979 1.00 70.39 477 A 1 
ATOM   3685 N  N   . ILE A 1 478 ? 10.378  14.560  -9.518  1.00 95.07 478 A 1 
ATOM   3686 C  CA  . ILE A 1 478 ? 11.717  14.615  -8.951  1.00 94.88 478 A 1 
ATOM   3687 C  C   . ILE A 1 478 ? 12.504  13.390  -9.400  1.00 94.17 478 A 1 
ATOM   3688 O  O   . ILE A 1 478 ? 12.128  12.251  -9.141  1.00 93.06 478 A 1 
ATOM   3689 C  CB  . ILE A 1 478 ? 11.677  14.804  -7.427  1.00 95.02 478 A 1 
ATOM   3690 C  CG1 . ILE A 1 478 ? 10.933  16.106  -7.056  1.00 93.74 478 A 1 
ATOM   3691 C  CG2 . ILE A 1 478 ? 13.113  14.836  -6.861  1.00 93.74 478 A 1 
ATOM   3692 C  CD1 . ILE A 1 478 ? 10.548  16.210  -5.585  1.00 91.53 478 A 1 
ATOM   3693 N  N   . SER A 1 479 ? 13.621  13.658  -10.071 1.00 94.15 479 A 1 
ATOM   3694 C  CA  . SER A 1 479 ? 14.582  12.657  -10.524 1.00 92.61 479 A 1 
ATOM   3695 C  C   . SER A 1 479 ? 15.988  13.059  -10.109 1.00 93.73 479 A 1 
ATOM   3696 O  O   . SER A 1 479 ? 16.202  14.120  -9.510  1.00 92.74 479 A 1 
ATOM   3697 C  CB  . SER A 1 479 ? 14.450  12.494  -12.043 1.00 90.41 479 A 1 
ATOM   3698 O  OG  . SER A 1 479 ? 15.165  11.357  -12.481 1.00 84.08 479 A 1 
ATOM   3699 N  N   . THR A 1 480 ? 16.956  12.227  -10.426 1.00 91.49 480 A 1 
ATOM   3700 C  CA  . THR A 1 480 ? 18.369  12.477  -10.151 1.00 91.23 480 A 1 
ATOM   3701 C  C   . THR A 1 480 ? 19.132  12.780  -11.431 1.00 91.85 480 A 1 
ATOM   3702 O  O   . THR A 1 480 ? 18.869  12.197  -12.484 1.00 90.02 480 A 1 
ATOM   3703 C  CB  . THR A 1 480 ? 19.011  11.315  -9.388  1.00 89.10 480 A 1 
ATOM   3704 O  OG1 . THR A 1 480 ? 18.777  10.097  -10.027 1.00 78.82 480 A 1 
ATOM   3705 C  CG2 . THR A 1 480 ? 18.435  11.200  -7.980  1.00 78.52 480 A 1 
ATOM   3706 N  N   . THR A 1 481 ? 20.085  13.683  -11.349 1.00 91.90 481 A 1 
ATOM   3707 C  CA  . THR A 1 481 ? 21.009  13.991  -12.440 1.00 91.89 481 A 1 
ATOM   3708 C  C   . THR A 1 481 ? 22.446  13.937  -11.946 1.00 92.60 481 A 1 
ATOM   3709 O  O   . THR A 1 481 ? 22.747  14.346  -10.827 1.00 91.81 481 A 1 
ATOM   3710 C  CB  . THR A 1 481 ? 20.673  15.333  -13.106 1.00 90.24 481 A 1 
ATOM   3711 O  OG1 . THR A 1 481 ? 21.467  15.498  -14.260 1.00 85.57 481 A 1 
ATOM   3712 C  CG2 . THR A 1 481 ? 20.893  16.558  -12.218 1.00 86.62 481 A 1 
ATOM   3713 N  N   . VAL A 1 482 ? 23.327  13.416  -12.788 1.00 91.10 482 A 1 
ATOM   3714 C  CA  . VAL A 1 482 ? 24.760  13.317  -12.521 1.00 90.21 482 A 1 
ATOM   3715 C  C   . VAL A 1 482 ? 25.491  14.293  -13.429 1.00 90.66 482 A 1 
ATOM   3716 O  O   . VAL A 1 482 ? 25.420  14.177  -14.655 1.00 90.00 482 A 1 
ATOM   3717 C  CB  . VAL A 1 482 ? 25.278  11.879  -12.727 1.00 88.52 482 A 1 
ATOM   3718 C  CG1 . VAL A 1 482 ? 26.773  11.790  -12.418 1.00 83.27 482 A 1 
ATOM   3719 C  CG2 . VAL A 1 482 ? 24.545  10.875  -11.837 1.00 86.42 482 A 1 
ATOM   3720 N  N   . ASP A 1 483 ? 26.225  15.231  -12.836 1.00 91.84 483 A 1 
ATOM   3721 C  CA  . ASP A 1 483 ? 27.202  16.052  -13.542 1.00 91.86 483 A 1 
ATOM   3722 C  C   . ASP A 1 483 ? 28.596  15.454  -13.329 1.00 92.08 483 A 1 
ATOM   3723 O  O   . ASP A 1 483 ? 29.228  15.603  -12.279 1.00 90.45 483 A 1 
ATOM   3724 C  CB  . ASP A 1 483 ? 27.088  17.518  -13.104 1.00 91.31 483 A 1 
ATOM   3725 C  CG  . ASP A 1 483 ? 27.978  18.449  -13.946 1.00 90.51 483 A 1 
ATOM   3726 O  OD1 . ASP A 1 483 ? 28.968  17.965  -14.540 1.00 85.49 483 A 1 
ATOM   3727 O  OD2 . ASP A 1 483 ? 27.669  19.653  -13.983 1.00 86.12 483 A 1 
ATOM   3728 N  N   . PHE A 1 484 ? 29.071  14.734  -14.349 1.00 93.02 484 A 1 
ATOM   3729 C  CA  . PHE A 1 484 ? 30.389  14.113  -14.304 1.00 91.63 484 A 1 
ATOM   3730 C  C   . PHE A 1 484 ? 31.528  15.136  -14.260 1.00 92.35 484 A 1 
ATOM   3731 O  O   . PHE A 1 484 ? 32.552  14.873  -13.629 1.00 91.05 484 A 1 
ATOM   3732 C  CB  . PHE A 1 484 ? 30.565  13.183  -15.515 1.00 90.19 484 A 1 
ATOM   3733 C  CG  . PHE A 1 484 ? 29.798  11.887  -15.399 1.00 85.50 484 A 1 
ATOM   3734 C  CD1 . PHE A 1 484 ? 30.370  10.800  -14.720 1.00 79.96 484 A 1 
ATOM   3735 C  CD2 . PHE A 1 484 ? 28.516  11.758  -15.965 1.00 81.36 484 A 1 
ATOM   3736 C  CE1 . PHE A 1 484 ? 29.669  9.585   -14.604 1.00 77.79 484 A 1 
ATOM   3737 C  CE2 . PHE A 1 484 ? 27.811  10.555  -15.849 1.00 76.93 484 A 1 
ATOM   3738 C  CZ  . PHE A 1 484 ? 28.382  9.464   -15.171 1.00 77.49 484 A 1 
ATOM   3739 N  N   . ALA A 1 485 ? 31.358  16.294  -14.917 1.00 91.45 485 A 1 
ATOM   3740 C  CA  . ALA A 1 485 ? 32.391  17.323  -14.978 1.00 91.70 485 A 1 
ATOM   3741 C  C   . ALA A 1 485 ? 32.527  18.078  -13.650 1.00 92.57 485 A 1 
ATOM   3742 O  O   . ALA A 1 485 ? 33.642  18.339  -13.194 1.00 90.76 485 A 1 
ATOM   3743 C  CB  . ALA A 1 485 ? 32.073  18.263  -16.145 1.00 91.15 485 A 1 
ATOM   3744 N  N   . ALA A 1 486 ? 31.393  18.375  -12.993 1.00 92.00 486 A 1 
ATOM   3745 C  CA  . ALA A 1 486 ? 31.362  19.005  -11.677 1.00 92.03 486 A 1 
ATOM   3746 C  C   . ALA A 1 486 ? 31.575  18.008  -10.519 1.00 93.10 486 A 1 
ATOM   3747 O  O   . ALA A 1 486 ? 31.761  18.428  -9.377  1.00 90.87 486 A 1 
ATOM   3748 C  CB  . ALA A 1 486 ? 30.048  19.775  -11.547 1.00 91.02 486 A 1 
ATOM   3749 N  N   . ALA A 1 487 ? 31.556  16.702  -10.805 1.00 91.68 487 A 1 
ATOM   3750 C  CA  . ALA A 1 487 ? 31.613  15.629  -9.811  1.00 92.67 487 A 1 
ATOM   3751 C  C   . ALA A 1 487 ? 30.479  15.705  -8.773  1.00 94.14 487 A 1 
ATOM   3752 O  O   . ALA A 1 487 ? 30.681  15.444  -7.581  1.00 92.19 487 A 1 
ATOM   3753 C  CB  . ALA A 1 487 ? 33.026  15.528  -9.219  1.00 91.17 487 A 1 
ATOM   3754 N  N   . THR A 1 488 ? 29.286  16.056  -9.243  1.00 92.86 488 A 1 
ATOM   3755 C  CA  . THR A 1 488 ? 28.094  16.212  -8.403  1.00 93.25 488 A 1 
ATOM   3756 C  C   . THR A 1 488 ? 26.930  15.358  -8.903  1.00 93.40 488 A 1 
ATOM   3757 O  O   . THR A 1 488 ? 26.797  15.051  -10.083 1.00 92.18 488 A 1 
ATOM   3758 C  CB  . THR A 1 488 ? 27.660  17.680  -8.275  1.00 92.45 488 A 1 
ATOM   3759 O  OG1 . THR A 1 488 ? 27.363  18.242  -9.529  1.00 86.47 488 A 1 
ATOM   3760 C  CG2 . THR A 1 488 ? 28.725  18.548  -7.610  1.00 87.37 488 A 1 
ATOM   3761 N  N   . THR A 1 489 ? 26.070  14.966  -7.974  1.00 93.92 489 A 1 
ATOM   3762 C  CA  . THR A 1 489 ? 24.756  14.375  -8.248  1.00 93.50 489 A 1 
ATOM   3763 C  C   . THR A 1 489 ? 23.726  15.141  -7.435  1.00 94.06 489 A 1 
ATOM   3764 O  O   . THR A 1 489 ? 23.968  15.463  -6.275  1.00 92.92 489 A 1 
ATOM   3765 C  CB  . THR A 1 489 ? 24.729  12.881  -7.899  1.00 92.30 489 A 1 
ATOM   3766 O  OG1 . THR A 1 489 ? 25.754  12.195  -8.587  1.00 86.80 489 A 1 
ATOM   3767 C  CG2 . THR A 1 489 ? 23.419  12.203  -8.293  1.00 87.85 489 A 1 
ATOM   3768 N  N   . MET A 1 490 ? 22.572  15.456  -8.025  1.00 95.00 490 A 1 
ATOM   3769 C  CA  . MET A 1 490 ? 21.501  16.146  -7.311  1.00 94.55 490 A 1 
ATOM   3770 C  C   . MET A 1 490 ? 20.123  15.675  -7.757  1.00 94.72 490 A 1 
ATOM   3771 O  O   . MET A 1 490 ? 19.944  15.212  -8.884  1.00 92.20 490 A 1 
ATOM   3772 C  CB  . MET A 1 490 ? 21.647  17.670  -7.454  1.00 91.48 490 A 1 
ATOM   3773 C  CG  . MET A 1 490 ? 21.515  18.183  -8.890  1.00 83.38 490 A 1 
ATOM   3774 S  SD  . MET A 1 490 ? 21.562  20.002  -9.042  1.00 82.95 490 A 1 
ATOM   3775 C  CE  . MET A 1 490 ? 23.250  20.342  -8.496  1.00 70.64 490 A 1 
ATOM   3776 N  N   . SER A 1 491 ? 19.147  15.863  -6.878  1.00 94.49 491 A 1 
ATOM   3777 C  CA  . SER A 1 491 ? 17.744  15.794  -7.245  1.00 94.58 491 A 1 
ATOM   3778 C  C   . SER A 1 491 ? 17.337  17.067  -7.989  1.00 94.71 491 A 1 
ATOM   3779 O  O   . SER A 1 491 ? 17.749  18.170  -7.638  1.00 93.65 491 A 1 
ATOM   3780 C  CB  . SER A 1 491 ? 16.867  15.582  -6.010  1.00 94.33 491 A 1 
ATOM   3781 O  OG  . SER A 1 491 ? 17.224  14.356  -5.383  1.00 90.73 491 A 1 
ATOM   3782 N  N   . TYR A 1 492 ? 16.516  16.925  -9.037  1.00 95.50 492 A 1 
ATOM   3783 C  CA  . TYR A 1 492 ? 16.009  18.033  -9.833  1.00 94.91 492 A 1 
ATOM   3784 C  C   . TYR A 1 492 ? 14.597  17.724  -10.337 1.00 95.37 492 A 1 
ATOM   3785 O  O   . TYR A 1 492 ? 14.168  16.570  -10.360 1.00 94.24 492 A 1 
ATOM   3786 C  CB  . TYR A 1 492 ? 16.972  18.337  -10.998 1.00 93.41 492 A 1 
ATOM   3787 C  CG  . TYR A 1 492 ? 16.853  17.410  -12.191 1.00 92.66 492 A 1 
ATOM   3788 C  CD1 . TYR A 1 492 ? 17.246  16.054  -12.089 1.00 91.09 492 A 1 
ATOM   3789 C  CD2 . TYR A 1 492 ? 16.348  17.888  -13.410 1.00 91.32 492 A 1 
ATOM   3790 C  CE1 . TYR A 1 492 ? 17.131  15.195  -13.188 1.00 89.40 492 A 1 
ATOM   3791 C  CE2 . TYR A 1 492 ? 16.232  17.031  -14.520 1.00 89.98 492 A 1 
ATOM   3792 C  CZ  . TYR A 1 492 ? 16.617  15.684  -14.401 1.00 89.62 492 A 1 
ATOM   3793 O  OH  . TYR A 1 492 ? 16.503  14.842  -15.478 1.00 86.58 492 A 1 
ATOM   3794 N  N   . ASN A 1 493 ? 13.871  18.761  -10.746 1.00 94.48 493 A 1 
ATOM   3795 C  CA  . ASN A 1 493 ? 12.530  18.624  -11.301 1.00 94.51 493 A 1 
ATOM   3796 C  C   . ASN A 1 493 ? 12.593  18.423  -12.821 1.00 94.30 493 A 1 
ATOM   3797 O  O   . ASN A 1 493 ? 13.039  19.320  -13.548 1.00 92.18 493 A 1 
ATOM   3798 C  CB  . ASN A 1 493 ? 11.701  19.855  -10.943 1.00 94.29 493 A 1 
ATOM   3799 C  CG  . ASN A 1 493 ? 11.528  20.054  -9.443  1.00 95.42 493 A 1 
ATOM   3800 O  OD1 . ASN A 1 493 ? 12.155  20.906  -8.842  1.00 88.84 493 A 1 
ATOM   3801 N  ND2 . ASN A 1 493 ? 10.650  19.302  -8.823  1.00 89.64 493 A 1 
ATOM   3802 N  N   . VAL A 1 494 ? 12.092  17.290  -13.298 1.00 94.81 494 A 1 
ATOM   3803 C  CA  . VAL A 1 494 ? 11.898  17.031  -14.727 1.00 93.89 494 A 1 
ATOM   3804 C  C   . VAL A 1 494 ? 10.544  17.587  -15.145 1.00 94.73 494 A 1 
ATOM   3805 O  O   . VAL A 1 494 ? 9.544   17.308  -14.489 1.00 94.40 494 A 1 
ATOM   3806 C  CB  . VAL A 1 494 ? 12.005  15.537  -15.053 1.00 91.94 494 A 1 
ATOM   3807 C  CG1 . VAL A 1 494 ? 11.880  15.301  -16.558 1.00 87.26 494 A 1 
ATOM   3808 C  CG2 . VAL A 1 494 ? 13.341  14.961  -14.587 1.00 89.10 494 A 1 
ATOM   3809 N  N   . PRO A 1 495 ? 10.453  18.368  -16.237 1.00 94.99 495 A 1 
ATOM   3810 C  CA  . PRO A 1 495 ? 9.294   19.209  -16.508 1.00 95.04 495 A 1 
ATOM   3811 C  C   . PRO A 1 495 ? 7.968   18.456  -16.639 1.00 95.85 495 A 1 
ATOM   3812 O  O   . PRO A 1 495 ? 6.982   18.856  -16.020 1.00 93.57 495 A 1 
ATOM   3813 C  CB  . PRO A 1 495 ? 9.633   19.982  -17.784 1.00 93.46 495 A 1 
ATOM   3814 C  CG  . PRO A 1 495 ? 11.155  20.050  -17.764 1.00 91.37 495 A 1 
ATOM   3815 C  CD  . PRO A 1 495 ? 11.554  18.727  -17.129 1.00 94.39 495 A 1 
ATOM   3816 N  N   . ASN A 1 496 ? 7.916   17.411  -17.481 1.00 96.45 496 A 1 
ATOM   3817 C  CA  . ASN A 1 496 ? 6.666   16.772  -17.854 1.00 96.43 496 A 1 
ATOM   3818 C  C   . ASN A 1 496 ? 6.832   15.259  -18.022 1.00 96.63 496 A 1 
ATOM   3819 O  O   . ASN A 1 496 ? 7.707   14.790  -18.746 1.00 94.07 496 A 1 
ATOM   3820 C  CB  . ASN A 1 496 ? 6.132   17.370  -19.160 1.00 94.36 496 A 1 
ATOM   3821 C  CG  . ASN A 1 496 ? 5.981   18.885  -19.129 1.00 90.36 496 A 1 
ATOM   3822 O  OD1 . ASN A 1 496 ? 5.073   19.439  -18.530 1.00 79.65 496 A 1 
ATOM   3823 N  ND2 . ASN A 1 496 ? 6.865   19.581  -19.809 1.00 78.82 496 A 1 
ATOM   3824 N  N   . ALA A 1 497 ? 5.901   14.521  -17.459 1.00 96.79 497 A 1 
ATOM   3825 C  CA  . ALA A 1 497 ? 5.671   13.131  -17.802 1.00 96.76 497 A 1 
ATOM   3826 C  C   . ALA A 1 497 ? 4.172   12.875  -18.011 1.00 97.44 497 A 1 
ATOM   3827 O  O   . ALA A 1 497 ? 3.310   13.613  -17.539 1.00 96.84 497 A 1 
ATOM   3828 C  CB  . ALA A 1 497 ? 6.280   12.226  -16.731 1.00 95.39 497 A 1 
ATOM   3829 N  N   . LYS A 1 498 ? 3.859   11.803  -18.743 1.00 97.79 498 A 1 
ATOM   3830 C  CA  . LYS A 1 498 ? 2.498   11.369  -18.995 1.00 97.60 498 A 1 
ATOM   3831 C  C   . LYS A 1 498 ? 2.337   9.920   -18.553 1.00 97.64 498 A 1 
ATOM   3832 O  O   . LYS A 1 498 ? 3.097   9.064   -18.994 1.00 96.33 498 A 1 
ATOM   3833 C  CB  . LYS A 1 498 ? 2.153   11.594  -20.472 1.00 96.52 498 A 1 
ATOM   3834 C  CG  . LYS A 1 498 ? 0.660   11.372  -20.673 1.00 85.09 498 A 1 
ATOM   3835 C  CD  . LYS A 1 498 ? 0.179   11.713  -22.086 1.00 79.93 498 A 1 
ATOM   3836 C  CE  . LYS A 1 498 ? -1.317  11.488  -21.989 1.00 66.17 498 A 1 
ATOM   3837 N  NZ  . LYS A 1 498 ? -2.093  11.801  -23.189 1.00 57.89 498 A 1 
ATOM   3838 N  N   . ILE A 1 499 ? 1.322   9.657   -17.749 1.00 97.69 499 A 1 
ATOM   3839 C  CA  . ILE A 1 499 ? 0.946   8.319   -17.296 1.00 97.72 499 A 1 
ATOM   3840 C  C   . ILE A 1 499 ? -0.493  8.087   -17.747 1.00 97.97 499 A 1 
ATOM   3841 O  O   . ILE A 1 499 ? -1.342  8.952   -17.592 1.00 97.58 499 A 1 
ATOM   3842 C  CB  . ILE A 1 499 ? 1.103   8.176   -15.771 1.00 97.38 499 A 1 
ATOM   3843 C  CG1 . ILE A 1 499 ? 2.543   8.479   -15.301 1.00 96.37 499 A 1 
ATOM   3844 C  CG2 . ILE A 1 499 ? 0.678   6.769   -15.323 1.00 96.59 499 A 1 
ATOM   3845 C  CD1 . ILE A 1 499 ? 2.639   8.823   -13.810 1.00 93.50 499 A 1 
ATOM   3846 N  N   . TRP A 1 500 ? -0.763  6.920   -18.330 1.00 98.09 500 A 1 
ATOM   3847 C  CA  . TRP A 1 500 ? -2.099  6.573   -18.785 1.00 98.02 500 A 1 
ATOM   3848 C  C   . TRP A 1 500 ? -2.338  5.071   -18.684 1.00 98.18 500 A 1 
ATOM   3849 O  O   . TRP A 1 500 ? -1.401  4.274   -18.673 1.00 96.97 500 A 1 
ATOM   3850 C  CB  . TRP A 1 500 ? -2.319  7.060   -20.232 1.00 97.48 500 A 1 
ATOM   3851 C  CG  . TRP A 1 500 ? -1.534  6.315   -21.264 1.00 96.76 500 A 1 
ATOM   3852 C  CD1 . TRP A 1 500 ? -1.996  5.288   -22.015 1.00 93.71 500 A 1 
ATOM   3853 C  CD2 . TRP A 1 500 ? -0.143  6.512   -21.657 1.00 95.49 500 A 1 
ATOM   3854 N  NE1 . TRP A 1 500 ? -0.987  4.844   -22.862 1.00 92.71 500 A 1 
ATOM   3855 C  CE2 . TRP A 1 500 ? 0.167   5.565   -22.666 1.00 94.64 500 A 1 
ATOM   3856 C  CE3 . TRP A 1 500 ? 0.881   7.395   -21.259 1.00 92.03 500 A 1 
ATOM   3857 C  CZ2 . TRP A 1 500 ? 1.454   5.500   -23.273 1.00 91.99 500 A 1 
ATOM   3858 C  CZ3 . TRP A 1 500 ? 2.158   7.329   -21.853 1.00 89.59 500 A 1 
ATOM   3859 C  CH2 . TRP A 1 500 ? 2.439   6.387   -22.842 1.00 89.57 500 A 1 
ATOM   3860 N  N   . GLY A 1 501 ? -3.611  4.679   -18.659 1.00 98.03 501 A 1 
ATOM   3861 C  CA  . GLY A 1 501 ? -3.949  3.268   -18.627 1.00 98.29 501 A 1 
ATOM   3862 C  C   . GLY A 1 501 ? -5.429  2.987   -18.427 1.00 98.58 501 A 1 
ATOM   3863 O  O   . GLY A 1 501 ? -6.282  3.857   -18.595 1.00 98.26 501 A 1 
ATOM   3864 N  N   . TRP A 1 502 ? -5.679  1.740   -18.107 1.00 98.53 502 A 1 
ATOM   3865 C  CA  . TRP A 1 502 ? -7.018  1.197   -17.899 1.00 98.56 502 A 1 
ATOM   3866 C  C   . TRP A 1 502 ? -7.041  0.375   -16.612 1.00 98.63 502 A 1 
ATOM   3867 O  O   . TRP A 1 502 ? -6.123  -0.408  -16.365 1.00 97.88 502 A 1 
ATOM   3868 C  CB  . TRP A 1 502 ? -7.408  0.325   -19.087 1.00 97.89 502 A 1 
ATOM   3869 C  CG  . TRP A 1 502 ? -7.497  1.040   -20.393 1.00 95.30 502 A 1 
ATOM   3870 C  CD1 . TRP A 1 502 ? -6.467  1.293   -21.231 1.00 83.31 502 A 1 
ATOM   3871 C  CD2 . TRP A 1 502 ? -8.687  1.619   -21.028 1.00 89.65 502 A 1 
ATOM   3872 N  NE1 . TRP A 1 502 ? -6.923  1.997   -22.345 1.00 79.57 502 A 1 
ATOM   3873 C  CE2 . TRP A 1 502 ? -8.283  2.211   -22.255 1.00 86.17 502 A 1 
ATOM   3874 C  CE3 . TRP A 1 502 ? -10.047 1.688   -20.677 1.00 78.22 502 A 1 
ATOM   3875 C  CZ2 . TRP A 1 502 ? -9.206  2.856   -23.104 1.00 80.93 502 A 1 
ATOM   3876 C  CZ3 . TRP A 1 502 ? -10.962 2.332   -21.526 1.00 70.55 502 A 1 
ATOM   3877 C  CH2 . TRP A 1 502 ? -10.541 2.914   -22.726 1.00 73.07 502 A 1 
ATOM   3878 N  N   . ASP A 1 503 ? -8.127  0.498   -15.860 1.00 98.67 503 A 1 
ATOM   3879 C  CA  . ASP A 1 503 ? -8.492  -0.448  -14.816 1.00 98.69 503 A 1 
ATOM   3880 C  C   . ASP A 1 503 ? -9.837  -1.076  -15.163 1.00 98.63 503 A 1 
ATOM   3881 O  O   . ASP A 1 503 ? -10.763 -0.394  -15.592 1.00 98.27 503 A 1 
ATOM   3882 C  CB  . ASP A 1 503 ? -8.554  0.232   -13.442 1.00 98.11 503 A 1 
ATOM   3883 C  CG  . ASP A 1 503 ? -7.176  0.380   -12.795 1.00 96.88 503 A 1 
ATOM   3884 O  OD1 . ASP A 1 503 ? -6.517  -0.660  -12.567 1.00 93.19 503 A 1 
ATOM   3885 O  OD2 . ASP A 1 503 ? -6.786  1.518   -12.481 1.00 93.10 503 A 1 
ATOM   3886 N  N   . VAL A 1 504 ? -9.951  -2.387  -14.983 1.00 98.62 504 A 1 
ATOM   3887 C  CA  . VAL A 1 504 ? -11.202 -3.132  -15.117 1.00 98.78 504 A 1 
ATOM   3888 C  C   . VAL A 1 504 ? -11.335 -4.057  -13.915 1.00 98.74 504 A 1 
ATOM   3889 O  O   . VAL A 1 504 ? -10.385 -4.755  -13.564 1.00 98.35 504 A 1 
ATOM   3890 C  CB  . VAL A 1 504 ? -11.266 -3.938  -16.424 1.00 98.38 504 A 1 
ATOM   3891 C  CG1 . VAL A 1 504 ? -12.625 -4.628  -16.594 1.00 96.75 504 A 1 
ATOM   3892 C  CG2 . VAL A 1 504 ? -11.058 -3.045  -17.662 1.00 97.04 504 A 1 
ATOM   3893 N  N   . MET A 1 505 ? -12.513 -4.075  -13.309 1.00 98.63 505 A 1 
ATOM   3894 C  CA  . MET A 1 505 ? -12.863 -4.986  -12.218 1.00 98.37 505 A 1 
ATOM   3895 C  C   . MET A 1 505 ? -14.226 -5.594  -12.511 1.00 98.48 505 A 1 
ATOM   3896 O  O   . MET A 1 505 ? -15.173 -4.879  -12.837 1.00 97.68 505 A 1 
ATOM   3897 C  CB  . MET A 1 505 ? -12.888 -4.244  -10.882 1.00 96.89 505 A 1 
ATOM   3898 C  CG  . MET A 1 505 ? -11.495 -3.775  -10.446 1.00 89.57 505 A 1 
ATOM   3899 S  SD  . MET A 1 505 ? -11.480 -2.967  -8.832  1.00 86.82 505 A 1 
ATOM   3900 C  CE  . MET A 1 505 ? -11.249 -1.248  -9.313  1.00 72.20 505 A 1 
ATOM   3901 N  N   . THR A 1 506 ? -14.317 -6.914  -12.392 1.00 98.35 506 A 1 
ATOM   3902 C  CA  . THR A 1 506 ? -15.563 -7.658  -12.563 1.00 98.18 506 A 1 
ATOM   3903 C  C   . THR A 1 506 ? -15.725 -8.635  -11.414 1.00 98.24 506 A 1 
ATOM   3904 O  O   . THR A 1 506 ? -14.775 -9.328  -11.075 1.00 97.46 506 A 1 
ATOM   3905 C  CB  . THR A 1 506 ? -15.578 -8.424  -13.898 1.00 95.99 506 A 1 
ATOM   3906 O  OG1 . THR A 1 506 ? -15.328 -7.538  -14.965 1.00 78.70 506 A 1 
ATOM   3907 C  CG2 . THR A 1 506 ? -16.926 -9.078  -14.186 1.00 77.10 506 A 1 
ATOM   3908 N  N   . LYS A 1 507 ? -16.933 -8.714  -10.869 1.00 97.39 507 A 1 
ATOM   3909 C  CA  . LYS A 1 507 ? -17.330 -9.747  -9.921  1.00 96.66 507 A 1 
ATOM   3910 C  C   . LYS A 1 507 ? -18.637 -10.364 -10.379 1.00 96.68 507 A 1 
ATOM   3911 O  O   . LYS A 1 507 ? -19.622 -9.662  -10.563 1.00 95.74 507 A 1 
ATOM   3912 C  CB  . LYS A 1 507 ? -17.430 -9.136  -8.521  1.00 95.25 507 A 1 
ATOM   3913 C  CG  . LYS A 1 507 ? -17.678 -10.209 -7.458  1.00 87.26 507 A 1 
ATOM   3914 C  CD  . LYS A 1 507 ? -17.763 -9.584  -6.059  1.00 82.26 507 A 1 
ATOM   3915 C  CE  . LYS A 1 507 ? -17.658 -10.664 -4.984  1.00 69.37 507 A 1 
ATOM   3916 N  NZ  . LYS A 1 507 ? -16.250 -10.827 -4.543  1.00 63.14 507 A 1 
ATOM   3917 N  N   . TYR A 1 508 ? -18.634 -11.677 -10.551 1.00 95.66 508 A 1 
ATOM   3918 C  CA  . TYR A 1 508 ? -19.843 -12.457 -10.781 1.00 95.23 508 A 1 
ATOM   3919 C  C   . TYR A 1 508 ? -20.064 -13.399 -9.598  1.00 95.37 508 A 1 
ATOM   3920 O  O   . TYR A 1 508 ? -19.164 -14.157 -9.244  1.00 94.97 508 A 1 
ATOM   3921 C  CB  . TYR A 1 508 ? -19.744 -13.210 -12.103 1.00 94.02 508 A 1 
ATOM   3922 C  CG  . TYR A 1 508 ? -20.998 -13.974 -12.456 1.00 92.88 508 A 1 
ATOM   3923 C  CD1 . TYR A 1 508 ? -20.985 -15.380 -12.541 1.00 91.07 508 A 1 
ATOM   3924 C  CD2 . TYR A 1 508 ? -22.203 -13.282 -12.680 1.00 91.06 508 A 1 
ATOM   3925 C  CE1 . TYR A 1 508 ? -22.161 -16.083 -12.870 1.00 89.32 508 A 1 
ATOM   3926 C  CE2 . TYR A 1 508 ? -23.379 -13.976 -13.000 1.00 88.96 508 A 1 
ATOM   3927 C  CZ  . TYR A 1 508 ? -23.356 -15.379 -13.097 1.00 88.45 508 A 1 
ATOM   3928 O  OH  . TYR A 1 508 ? -24.507 -16.056 -13.402 1.00 84.75 508 A 1 
ATOM   3929 N  N   . THR A 1 509 ? -21.216 -13.321 -8.972  1.00 94.54 509 A 1 
ATOM   3930 C  CA  . THR A 1 509 ? -21.557 -14.104 -7.779  1.00 94.14 509 A 1 
ATOM   3931 C  C   . THR A 1 509 ? -22.809 -14.912 -8.053  1.00 93.91 509 A 1 
ATOM   3932 O  O   . THR A 1 509 ? -23.772 -14.387 -8.592  1.00 92.79 509 A 1 
ATOM   3933 C  CB  . THR A 1 509 ? -21.765 -13.207 -6.542  1.00 92.76 509 A 1 
ATOM   3934 O  OG1 . THR A 1 509 ? -20.801 -12.175 -6.481  1.00 80.12 509 A 1 
ATOM   3935 C  CG2 . THR A 1 509 ? -21.648 -13.988 -5.241  1.00 77.78 509 A 1 
ATOM   3936 N  N   . THR A 1 510 ? -22.776 -16.186 -7.667  1.00 93.23 510 A 1 
ATOM   3937 C  CA  . THR A 1 510 ? -23.923 -17.106 -7.687  1.00 92.87 510 A 1 
ATOM   3938 C  C   . THR A 1 510 ? -23.937 -17.891 -6.379  1.00 92.76 510 A 1 
ATOM   3939 O  O   . THR A 1 510 ? -22.963 -17.865 -5.620  1.00 91.38 510 A 1 
ATOM   3940 C  CB  . THR A 1 510 ? -23.863 -18.076 -8.881  1.00 91.43 510 A 1 
ATOM   3941 O  OG1 . THR A 1 510 ? -22.900 -19.078 -8.687  1.00 82.26 510 A 1 
ATOM   3942 C  CG2 . THR A 1 510 ? -23.543 -17.412 -10.220 1.00 81.55 510 A 1 
ATOM   3943 N  N   . ASP A 1 511 ? -24.984 -18.670 -6.132  1.00 92.02 511 A 1 
ATOM   3944 C  CA  . ASP A 1 511 ? -25.026 -19.591 -4.988  1.00 91.44 511 A 1 
ATOM   3945 C  C   . ASP A 1 511 ? -24.008 -20.740 -5.110  1.00 92.36 511 A 1 
ATOM   3946 O  O   . ASP A 1 511 ? -23.637 -21.376 -4.115  1.00 90.16 511 A 1 
ATOM   3947 C  CB  . ASP A 1 511 ? -26.447 -20.156 -4.839  1.00 89.05 511 A 1 
ATOM   3948 C  CG  . ASP A 1 511 ? -27.501 -19.120 -4.439  1.00 85.26 511 A 1 
ATOM   3949 O  OD1 . ASP A 1 511 ? -27.137 -18.124 -3.787  1.00 79.94 511 A 1 
ATOM   3950 O  OD2 . ASP A 1 511 ? -28.693 -19.344 -4.760  1.00 80.28 511 A 1 
ATOM   3951 N  N   . LEU A 1 512 ? -23.543 -21.042 -6.327  1.00 93.11 512 A 1 
ATOM   3952 C  CA  . LEU A 1 512 ? -22.622 -22.145 -6.609  1.00 93.68 512 A 1 
ATOM   3953 C  C   . LEU A 1 512 ? -21.151 -21.720 -6.573  1.00 94.84 512 A 1 
ATOM   3954 O  O   . LEU A 1 512 ? -20.301 -22.528 -6.195  1.00 94.04 512 A 1 
ATOM   3955 C  CB  . LEU A 1 512 ? -22.954 -22.740 -7.992  1.00 91.69 512 A 1 
ATOM   3956 C  CG  . LEU A 1 512 ? -24.324 -23.421 -8.087  1.00 86.20 512 A 1 
ATOM   3957 C  CD1 . LEU A 1 512 ? -24.569 -23.840 -9.542  1.00 80.65 512 A 1 
ATOM   3958 C  CD2 . LEU A 1 512 ? -24.408 -24.671 -7.212  1.00 79.29 512 A 1 
ATOM   3959 N  N   . PHE A 1 513 ? -20.845 -20.506 -7.016  1.00 95.11 513 A 1 
ATOM   3960 C  CA  . PHE A 1 513 ? -19.486 -19.984 -7.067  1.00 95.34 513 A 1 
ATOM   3961 C  C   . PHE A 1 513 ? -19.483 -18.454 -7.139  1.00 95.41 513 A 1 
ATOM   3962 O  O   . PHE A 1 513 ? -20.463 -17.833 -7.532  1.00 94.80 513 A 1 
ATOM   3963 C  CB  . PHE A 1 513 ? -18.725 -20.586 -8.259  1.00 94.67 513 A 1 
ATOM   3964 C  CG  . PHE A 1 513 ? -19.187 -20.133 -9.620  1.00 94.56 513 A 1 
ATOM   3965 C  CD1 . PHE A 1 513 ? -20.247 -20.798 -10.277 1.00 93.05 513 A 1 
ATOM   3966 C  CD2 . PHE A 1 513 ? -18.575 -19.036 -10.257 1.00 92.61 513 A 1 
ATOM   3967 C  CE1 . PHE A 1 513 ? -20.684 -20.369 -11.537 1.00 91.51 513 A 1 
ATOM   3968 C  CE2 . PHE A 1 513 ? -19.009 -18.602 -11.511 1.00 91.65 513 A 1 
ATOM   3969 C  CZ  . PHE A 1 513 ? -20.063 -19.271 -12.154 1.00 91.24 513 A 1 
ATOM   3970 N  N   . SER A 1 514 ? -18.343 -17.857 -6.840  1.00 96.40 514 A 1 
ATOM   3971 C  CA  . SER A 1 514 ? -18.031 -16.480 -7.191  1.00 96.59 514 A 1 
ATOM   3972 C  C   . SER A 1 514 ? -16.770 -16.415 -8.051  1.00 97.31 514 A 1 
ATOM   3973 O  O   . SER A 1 514 ? -15.844 -17.214 -7.873  1.00 97.09 514 A 1 
ATOM   3974 C  CB  . SER A 1 514 ? -17.915 -15.586 -5.955  1.00 94.80 514 A 1 
ATOM   3975 O  OG  . SER A 1 514 ? -16.836 -15.975 -5.119  1.00 83.25 514 A 1 
ATOM   3976 N  N   . LEU A 1 515 ? -16.731 -15.481 -8.994  1.00 97.34 515 A 1 
ATOM   3977 C  CA  . LEU A 1 515 ? -15.598 -15.217 -9.865  1.00 97.63 515 A 1 
ATOM   3978 C  C   . LEU A 1 515 ? -15.302 -13.718 -9.866  1.00 97.69 515 A 1 
ATOM   3979 O  O   . LEU A 1 515 ? -16.096 -12.928 -10.380 1.00 97.05 515 A 1 
ATOM   3980 C  CB  . LEU A 1 515 ? -15.908 -15.752 -11.270 1.00 97.21 515 A 1 
ATOM   3981 C  CG  . LEU A 1 515 ? -14.777 -15.514 -12.297 1.00 95.96 515 A 1 
ATOM   3982 C  CD1 . LEU A 1 515 ? -13.524 -16.323 -11.963 1.00 93.54 515 A 1 
ATOM   3983 C  CD2 . LEU A 1 515 ? -15.251 -15.928 -13.690 1.00 93.31 515 A 1 
ATOM   3984 N  N   . ASP A 1 516 ? -14.149 -13.355 -9.333  1.00 98.16 516 A 1 
ATOM   3985 C  CA  . ASP A 1 516 ? -13.587 -12.019 -9.442  1.00 98.00 516 A 1 
ATOM   3986 C  C   . ASP A 1 516 ? -12.543 -12.013 -10.565 1.00 98.55 516 A 1 
ATOM   3987 O  O   . ASP A 1 516 ? -11.705 -12.914 -10.652 1.00 98.18 516 A 1 
ATOM   3988 C  CB  . ASP A 1 516 ? -12.973 -11.590 -8.096  1.00 96.62 516 A 1 
ATOM   3989 C  CG  . ASP A 1 516 ? -14.030 -11.413 -7.008  1.00 90.48 516 A 1 
ATOM   3990 O  OD1 . ASP A 1 516 ? -14.608 -10.309 -6.905  1.00 81.66 516 A 1 
ATOM   3991 O  OD2 . ASP A 1 516 ? -14.298 -12.345 -6.222  1.00 80.96 516 A 1 
ATOM   3992 N  N   . VAL A 1 517 ? -12.567 -11.002 -11.435 1.00 98.52 517 A 1 
ATOM   3993 C  CA  . VAL A 1 517 ? -11.549 -10.760 -12.464 1.00 98.63 517 A 1 
ATOM   3994 C  C   . VAL A 1 517 ? -11.184 -9.287  -12.446 1.00 98.67 517 A 1 
ATOM   3995 O  O   . VAL A 1 517 ? -12.054 -8.425  -12.499 1.00 98.31 517 A 1 
ATOM   3996 C  CB  . VAL A 1 517 ? -12.002 -11.190 -13.869 1.00 98.18 517 A 1 
ATOM   3997 C  CG1 . VAL A 1 517 ? -10.877 -11.030 -14.896 1.00 95.55 517 A 1 
ATOM   3998 C  CG2 . VAL A 1 517 ? -12.434 -12.661 -13.915 1.00 95.98 517 A 1 
ATOM   3999 N  N   . ALA A 1 518 ? -9.893  -9.000  -12.419 1.00 98.75 518 A 1 
ATOM   4000 C  CA  . ALA A 1 518 ? -9.381  -7.649  -12.551 1.00 98.69 518 A 1 
ATOM   4001 C  C   . ALA A 1 518 ? -8.326  -7.584  -13.657 1.00 98.70 518 A 1 
ATOM   4002 O  O   . ALA A 1 518 ? -7.596  -8.542  -13.900 1.00 98.46 518 A 1 
ATOM   4003 C  CB  . ALA A 1 518 ? -8.853  -7.180  -11.194 1.00 98.18 518 A 1 
ATOM   4004 N  N   . TYR A 1 519 ? -8.243  -6.438  -14.332 1.00 98.79 519 A 1 
ATOM   4005 C  CA  . TYR A 1 519 ? -7.244  -6.144  -15.348 1.00 98.77 519 A 1 
ATOM   4006 C  C   . TYR A 1 519 ? -6.709  -4.729  -15.151 1.00 98.72 519 A 1 
ATOM   4007 O  O   . TYR A 1 519 ? -7.470  -3.801  -14.888 1.00 98.48 519 A 1 
ATOM   4008 C  CB  . TYR A 1 519 ? -7.851  -6.322  -16.741 1.00 98.48 519 A 1 
ATOM   4009 C  CG  . TYR A 1 519 ? -7.058  -5.663  -17.857 1.00 98.15 519 A 1 
ATOM   4010 C  CD1 . TYR A 1 519 ? -7.497  -4.438  -18.413 1.00 96.99 519 A 1 
ATOM   4011 C  CD2 . TYR A 1 519 ? -5.868  -6.244  -18.328 1.00 97.14 519 A 1 
ATOM   4012 C  CE1 . TYR A 1 519 ? -6.764  -3.816  -19.429 1.00 96.23 519 A 1 
ATOM   4013 C  CE2 . TYR A 1 519 ? -5.127  -5.628  -19.351 1.00 96.13 519 A 1 
ATOM   4014 C  CZ  . TYR A 1 519 ? -5.578  -4.410  -19.909 1.00 95.99 519 A 1 
ATOM   4015 O  OH  . TYR A 1 519 ? -4.879  -3.816  -20.917 1.00 93.82 519 A 1 
ATOM   4016 N  N   . ASN A 1 520 ? -5.417  -4.558  -15.353 1.00 98.52 520 A 1 
ATOM   4017 C  CA  . ASN A 1 520 ? -4.783  -3.253  -15.393 1.00 98.41 520 A 1 
ATOM   4018 C  C   . ASN A 1 520 ? -3.821  -3.139  -16.575 1.00 98.38 520 A 1 
ATOM   4019 O  O   . ASN A 1 520 ? -3.072  -4.066  -16.893 1.00 97.87 520 A 1 
ATOM   4020 C  CB  . ASN A 1 520 ? -4.077  -2.974  -14.060 1.00 98.11 520 A 1 
ATOM   4021 C  CG  . ASN A 1 520 ? -3.340  -1.645  -14.096 1.00 97.69 520 A 1 
ATOM   4022 O  OD1 . ASN A 1 520 ? -2.181  -1.580  -14.469 1.00 87.84 520 A 1 
ATOM   4023 N  ND2 . ASN A 1 520 ? -4.000  -0.568  -13.774 1.00 88.65 520 A 1 
ATOM   4024 N  N   . ARG A 1 521 ? -3.803  -1.940  -17.172 1.00 98.20 521 A 1 
ATOM   4025 C  CA  . ARG A 1 521 ? -2.713  -1.425  -17.991 1.00 98.15 521 A 1 
ATOM   4026 C  C   . ARG A 1 521 ? -2.227  -0.117  -17.378 1.00 98.29 521 A 1 
ATOM   4027 O  O   . ARG A 1 521 ? -3.015  0.818   -17.246 1.00 97.23 521 A 1 
ATOM   4028 C  CB  . ARG A 1 521 ? -3.183  -1.249  -19.434 1.00 97.21 521 A 1 
ATOM   4029 C  CG  . ARG A 1 521 ? -2.131  -0.551  -20.312 1.00 95.30 521 A 1 
ATOM   4030 C  CD  . ARG A 1 521 ? -2.574  -0.486  -21.769 1.00 92.89 521 A 1 
ATOM   4031 N  NE  . ARG A 1 521 ? -2.546  -1.826  -22.382 1.00 89.05 521 A 1 
ATOM   4032 C  CZ  . ARG A 1 521 ? -3.005  -2.196  -23.561 1.00 87.48 521 A 1 
ATOM   4033 N  NH1 . ARG A 1 521 ? -3.565  -1.352  -24.362 1.00 79.97 521 A 1 
ATOM   4034 N  NH2 . ARG A 1 521 ? -2.888  -3.429  -23.923 1.00 81.62 521 A 1 
ATOM   4035 N  N   . THR A 1 522 ? -0.954  -0.007  -17.090 1.00 97.14 522 A 1 
ATOM   4036 C  CA  . THR A 1 522 ? -0.322  1.250   -16.686 1.00 96.98 522 A 1 
ATOM   4037 C  C   . THR A 1 522 ? 0.910   1.490   -17.540 1.00 96.47 522 A 1 
ATOM   4038 O  O   . THR A 1 522 ? 1.832   0.677   -17.570 1.00 95.13 522 A 1 
ATOM   4039 C  CB  . THR A 1 522 ? 0.036   1.257   -15.192 1.00 96.68 522 A 1 
ATOM   4040 O  OG1 . THR A 1 522 ? -1.117  1.027   -14.420 1.00 93.95 522 A 1 
ATOM   4041 C  CG2 . THR A 1 522 ? 0.602   2.605   -14.744 1.00 94.71 522 A 1 
ATOM   4042 N  N   . ARG A 1 523 ? 0.925   2.618   -18.255 1.00 96.54 523 A 1 
ATOM   4043 C  CA  . ARG A 1 523 ? 2.068   3.073   -19.041 1.00 96.24 523 A 1 
ATOM   4044 C  C   . ARG A 1 523 ? 2.446   4.488   -18.633 1.00 96.43 523 A 1 
ATOM   4045 O  O   . ARG A 1 523 ? 1.584   5.268   -18.244 1.00 95.15 523 A 1 
ATOM   4046 C  CB  . ARG A 1 523 ? 1.766   2.983   -20.538 1.00 94.81 523 A 1 
ATOM   4047 C  CG  . ARG A 1 523 ? 1.565   1.532   -20.992 1.00 90.72 523 A 1 
ATOM   4048 C  CD  . ARG A 1 523 ? 1.428   1.456   -22.511 1.00 85.88 523 A 1 
ATOM   4049 N  NE  . ARG A 1 523 ? 1.237   0.076   -22.959 1.00 82.42 523 A 1 
ATOM   4050 C  CZ  . ARG A 1 523 ? 1.139   -0.347  -24.206 1.00 76.78 523 A 1 
ATOM   4051 N  NH1 . ARG A 1 523 ? 1.196   0.473   -25.221 1.00 69.12 523 A 1 
ATOM   4052 N  NH2 . ARG A 1 523 ? 0.981   -1.610  -24.454 1.00 72.58 523 A 1 
ATOM   4053 N  N   . GLY A 1 524 ? 3.713   4.822   -18.759 1.00 95.46 524 A 1 
ATOM   4054 C  CA  . GLY A 1 524 ? 4.188   6.150   -18.443 1.00 95.17 524 A 1 
ATOM   4055 C  C   . GLY A 1 524 ? 5.442   6.484   -19.239 1.00 94.72 524 A 1 
ATOM   4056 O  O   . GLY A 1 524 ? 6.287   5.621   -19.468 1.00 93.27 524 A 1 
ATOM   4057 N  N   . LYS A 1 525 ? 5.537   7.744   -19.686 1.00 95.47 525 A 1 
ATOM   4058 C  CA  . LYS A 1 525 ? 6.684   8.265   -20.432 1.00 95.31 525 A 1 
ATOM   4059 C  C   . LYS A 1 525 ? 7.014   9.673   -19.982 1.00 95.97 525 A 1 
ATOM   4060 O  O   . LYS A 1 525 ? 6.112   10.473  -19.742 1.00 94.82 525 A 1 
ATOM   4061 C  CB  . LYS A 1 525 ? 6.403   8.280   -21.939 1.00 92.65 525 A 1 
ATOM   4062 C  CG  . LYS A 1 525 ? 6.379   6.882   -22.544 1.00 81.85 525 A 1 
ATOM   4063 C  CD  . LYS A 1 525 ? 6.288   6.966   -24.066 1.00 81.86 525 A 1 
ATOM   4064 C  CE  . LYS A 1 525 ? 6.431   5.579   -24.657 1.00 71.00 525 A 1 
ATOM   4065 N  NZ  . LYS A 1 525 ? 6.767   5.630   -26.102 1.00 64.12 525 A 1 
ATOM   4066 N  N   . ASP A 1 526 ? 8.294   9.972   -19.973 1.00 94.02 526 A 1 
ATOM   4067 C  CA  . ASP A 1 526 ? 8.764   11.348  -20.075 1.00 93.93 526 A 1 
ATOM   4068 C  C   . ASP A 1 526 ? 8.332   11.897  -21.447 1.00 94.26 526 A 1 
ATOM   4069 O  O   . ASP A 1 526 ? 8.546   11.260  -22.482 1.00 93.01 526 A 1 
ATOM   4070 C  CB  . ASP A 1 526 ? 10.278  11.347  -19.874 1.00 92.91 526 A 1 
ATOM   4071 C  CG  . ASP A 1 526 ? 10.881  12.743  -19.867 1.00 90.98 526 A 1 
ATOM   4072 O  OD1 . ASP A 1 526 ? 10.605  13.510  -20.815 1.00 85.54 526 A 1 
ATOM   4073 O  OD2 . ASP A 1 526 ? 11.646  13.038  -18.926 1.00 85.25 526 A 1 
ATOM   4074 N  N   . THR A 1 527 ? 7.638   13.042  -21.471 1.00 95.00 527 A 1 
ATOM   4075 C  CA  . THR A 1 527 ? 7.093   13.600  -22.714 1.00 95.31 527 A 1 
ATOM   4076 C  C   . THR A 1 527 ? 8.153   14.282  -23.568 1.00 95.46 527 A 1 
ATOM   4077 O  O   . THR A 1 527 ? 7.954   14.399  -24.779 1.00 92.09 527 A 1 
ATOM   4078 C  CB  . THR A 1 527 ? 5.964   14.596  -22.442 1.00 93.88 527 A 1 
ATOM   4079 O  OG1 . THR A 1 527 ? 6.274   15.499  -21.424 1.00 83.96 527 A 1 
ATOM   4080 C  CG2 . THR A 1 527 ? 4.696   13.869  -21.994 1.00 82.29 527 A 1 
ATOM   4081 N  N   . ASP A 1 528 ? 9.249   14.693  -22.969 1.00 94.85 528 A 1 
ATOM   4082 C  CA  . ASP A 1 528 ? 10.302  15.446  -23.641 1.00 94.43 528 A 1 
ATOM   4083 C  C   . ASP A 1 528 ? 11.376  14.505  -24.217 1.00 94.58 528 A 1 
ATOM   4084 O  O   . ASP A 1 528 ? 11.866  14.718  -25.325 1.00 91.89 528 A 1 
ATOM   4085 C  CB  . ASP A 1 528 ? 10.877  16.485  -22.660 1.00 93.39 528 A 1 
ATOM   4086 C  CG  . ASP A 1 528 ? 9.831   17.502  -22.164 1.00 89.94 528 A 1 
ATOM   4087 O  OD1 . ASP A 1 528 ? 8.942   17.883  -22.954 1.00 83.60 528 A 1 
ATOM   4088 O  OD2 . ASP A 1 528 ? 9.896   17.915  -20.988 1.00 83.44 528 A 1 
ATOM   4089 N  N   . THR A 1 529 ? 11.680  13.396  -23.519 1.00 93.99 529 A 1 
ATOM   4090 C  CA  . THR A 1 529 ? 12.661  12.389  -23.973 1.00 93.12 529 A 1 
ATOM   4091 C  C   . THR A 1 529 ? 12.019  11.186  -24.662 1.00 93.26 529 A 1 
ATOM   4092 O  O   . THR A 1 529 ? 12.648  10.521  -25.490 1.00 90.27 529 A 1 
ATOM   4093 C  CB  . THR A 1 529 ? 13.533  11.890  -22.812 1.00 91.40 529 A 1 
ATOM   4094 O  OG1 . THR A 1 529 ? 12.759  11.164  -21.899 1.00 85.73 529 A 1 
ATOM   4095 C  CG2 . THR A 1 529 ? 14.228  13.024  -22.053 1.00 84.79 529 A 1 
ATOM   4096 N  N   . GLY A 1 530 ? 10.757  10.874  -24.339 1.00 92.43 530 A 1 
ATOM   4097 C  CA  . GLY A 1 530 ? 10.055  9.683   -24.812 1.00 92.17 530 A 1 
ATOM   4098 C  C   . GLY A 1 530 ? 10.455  8.380   -24.118 1.00 92.37 530 A 1 
ATOM   4099 O  O   . GLY A 1 530 ? 9.949   7.314   -24.513 1.00 89.47 530 A 1 
ATOM   4100 N  N   . GLU A 1 531 ? 11.320  8.424   -23.116 1.00 92.00 531 A 1 
ATOM   4101 C  CA  . GLU A 1 531 ? 11.666  7.257   -22.308 1.00 91.02 531 A 1 
ATOM   4102 C  C   . GLU A 1 531 ? 10.501  6.822   -21.411 1.00 92.08 531 A 1 
ATOM   4103 O  O   . GLU A 1 531 ? 9.747   7.635   -20.873 1.00 91.01 531 A 1 
ATOM   4104 C  CB  . GLU A 1 531 ? 12.916  7.473   -21.453 1.00 88.44 531 A 1 
ATOM   4105 C  CG  . GLU A 1 531 ? 14.231  7.299   -22.235 1.00 77.97 531 A 1 
ATOM   4106 C  CD  . GLU A 1 531 ? 15.331  6.658   -21.367 1.00 71.90 531 A 1 
ATOM   4107 O  OE1 . GLU A 1 531 ? 16.037  5.758   -21.888 1.00 63.57 531 A 1 
ATOM   4108 O  OE2 . GLU A 1 531 ? 15.415  6.987   -20.173 1.00 62.71 531 A 1 
ATOM   4109 N  N   . TYR A 1 532 ? 10.353  5.508   -21.250 1.00 91.01 532 A 1 
ATOM   4110 C  CA  . TYR A 1 532 ? 9.379   4.945   -20.331 1.00 90.90 532 A 1 
ATOM   4111 C  C   . TYR A 1 532 ? 9.824   5.117   -18.879 1.00 90.78 532 A 1 
ATOM   4112 O  O   . TYR A 1 532 ? 10.990  4.954   -18.551 1.00 88.84 532 A 1 
ATOM   4113 C  CB  . TYR A 1 532 ? 9.118   3.468   -20.657 1.00 89.88 532 A 1 
ATOM   4114 C  CG  . TYR A 1 532 ? 8.289   3.240   -21.887 1.00 89.14 532 A 1 
ATOM   4115 C  CD1 . TYR A 1 532 ? 6.898   3.438   -21.839 1.00 86.39 532 A 1 
ATOM   4116 C  CD2 . TYR A 1 532 ? 8.883   2.812   -23.089 1.00 86.27 532 A 1 
ATOM   4117 C  CE1 . TYR A 1 532 ? 6.100   3.197   -22.967 1.00 84.59 532 A 1 
ATOM   4118 C  CE2 . TYR A 1 532 ? 8.089   2.573   -24.230 1.00 84.49 532 A 1 
ATOM   4119 C  CZ  . TYR A 1 532 ? 6.701   2.766   -24.162 1.00 85.26 532 A 1 
ATOM   4120 O  OH  . TYR A 1 532 ? 5.926   2.540   -25.267 1.00 82.54 532 A 1 
ATOM   4121 N  N   . ILE A 1 533 ? 8.845   5.380   -18.012 1.00 91.57 533 A 1 
ATOM   4122 C  CA  . ILE A 1 533 ? 9.053   5.480   -16.569 1.00 91.36 533 A 1 
ATOM   4123 C  C   . ILE A 1 533 ? 9.300   4.072   -15.997 1.00 90.98 533 A 1 
ATOM   4124 O  O   . ILE A 1 533 ? 8.804   3.074   -16.521 1.00 88.48 533 A 1 
ATOM   4125 C  CB  . ILE A 1 533 ? 7.868   6.189   -15.881 1.00 89.61 533 A 1 
ATOM   4126 C  CG1 . ILE A 1 533 ? 7.412   7.443   -16.670 1.00 84.41 533 A 1 
ATOM   4127 C  CG2 . ILE A 1 533 ? 8.240   6.597   -14.452 1.00 83.04 533 A 1 
ATOM   4128 C  CD1 . ILE A 1 533 ? 6.226   8.180   -16.045 1.00 78.61 533 A 1 
ATOM   4129 N  N   . SER A 1 534 ? 10.061  3.990   -14.915 1.00 89.60 534 A 1 
ATOM   4130 C  CA  . SER A 1 534 ? 10.411  2.728   -14.253 1.00 88.73 534 A 1 
ATOM   4131 C  C   . SER A 1 534 ? 9.292   2.150   -13.388 1.00 90.08 534 A 1 
ATOM   4132 O  O   . SER A 1 534 ? 9.136   0.935   -13.325 1.00 87.35 534 A 1 
ATOM   4133 C  CB  . SER A 1 534 ? 11.666  2.941   -13.399 1.00 84.88 534 A 1 
ATOM   4134 O  OG  . SER A 1 534 ? 11.511  4.067   -12.562 1.00 75.43 534 A 1 
ATOM   4135 N  N   . SER A 1 535 ? 8.489   3.007   -12.760 1.00 90.18 535 A 1 
ATOM   4136 C  CA  . SER A 1 535 ? 7.436   2.641   -11.800 1.00 91.07 535 A 1 
ATOM   4137 C  C   . SER A 1 535 ? 6.108   2.257   -12.466 1.00 92.11 535 A 1 
ATOM   4138 O  O   . SER A 1 535 ? 5.030   2.675   -12.046 1.00 90.37 535 A 1 
ATOM   4139 C  CB  . SER A 1 535 ? 7.272   3.782   -10.785 1.00 89.82 535 A 1 
ATOM   4140 O  OG  . SER A 1 535 ? 7.027   4.994   -11.454 1.00 83.02 535 A 1 
ATOM   4141 N  N   . ILE A 1 536 ? 6.176   1.480   -13.542 1.00 92.31 536 A 1 
ATOM   4142 C  CA  . ILE A 1 536 ? 5.009   0.971   -14.269 1.00 92.15 536 A 1 
ATOM   4143 C  C   . ILE A 1 536 ? 4.996   -0.558  -14.242 1.00 92.64 536 A 1 
ATOM   4144 O  O   . ILE A 1 536 ? 6.007   -1.201  -13.966 1.00 90.79 536 A 1 
ATOM   4145 C  CB  . ILE A 1 536 ? 4.927   1.523   -15.706 1.00 89.66 536 A 1 
ATOM   4146 C  CG1 . ILE A 1 536 ? 6.138   1.112   -16.566 1.00 82.47 536 A 1 
ATOM   4147 C  CG2 . ILE A 1 536 ? 4.752   3.052   -15.676 1.00 77.91 536 A 1 
ATOM   4148 C  CD1 . ILE A 1 536 ? 5.953   1.409   -18.056 1.00 73.44 536 A 1 
ATOM   4149 N  N   . ASN A 1 537 ? 3.852   -1.145  -14.580 1.00 93.62 537 A 1 
ATOM   4150 C  CA  . ASN A 1 537 ? 3.677   -2.593  -14.664 1.00 93.83 537 A 1 
ATOM   4151 C  C   . ASN A 1 537 ? 3.314   -3.040  -16.088 1.00 94.33 537 A 1 
ATOM   4152 O  O   . ASN A 1 537 ? 2.727   -2.268  -16.853 1.00 93.39 537 A 1 
ATOM   4153 C  CB  . ASN A 1 537 ? 2.638   -3.039  -13.621 1.00 92.83 537 A 1 
ATOM   4154 C  CG  . ASN A 1 537 ? 1.290   -2.388  -13.823 1.00 92.94 537 A 1 
ATOM   4155 O  OD1 . ASN A 1 537 ? 1.023   -1.294  -13.354 1.00 86.11 537 A 1 
ATOM   4156 N  ND2 . ASN A 1 537 ? 0.384   -3.040  -14.527 1.00 86.43 537 A 1 
ATOM   4157 N  N   . PRO A 1 538 ? 3.601   -4.296  -16.457 1.00 94.80 538 A 1 
ATOM   4158 C  CA  . PRO A 1 538 ? 3.017   -4.939  -17.624 1.00 95.03 538 A 1 
ATOM   4159 C  C   . PRO A 1 538 ? 1.498   -5.058  -17.493 1.00 95.98 538 A 1 
ATOM   4160 O  O   . PRO A 1 538 ? 0.957   -5.050  -16.388 1.00 95.23 538 A 1 
ATOM   4161 C  CB  . PRO A 1 538 ? 3.675   -6.325  -17.717 1.00 93.19 538 A 1 
ATOM   4162 C  CG  . PRO A 1 538 ? 4.898   -6.216  -16.825 1.00 90.55 538 A 1 
ATOM   4163 C  CD  . PRO A 1 538 ? 4.480   -5.213  -15.765 1.00 93.30 538 A 1 
ATOM   4164 N  N   . ASP A 1 539 ? 0.813   -5.253  -18.626 1.00 96.50 539 A 1 
ATOM   4165 C  CA  . ASP A 1 539 ? -0.608  -5.623  -18.613 1.00 96.90 539 A 1 
ATOM   4166 C  C   . ASP A 1 539 ? -0.798  -6.889  -17.776 1.00 97.34 539 A 1 
ATOM   4167 O  O   . ASP A 1 539 ? -0.142  -7.906  -18.018 1.00 96.70 539 A 1 
ATOM   4168 C  CB  . ASP A 1 539 ? -1.122  -5.845  -20.044 1.00 96.38 539 A 1 
ATOM   4169 C  CG  . ASP A 1 539 ? -1.331  -4.581  -20.869 1.00 95.13 539 A 1 
ATOM   4170 O  OD1 . ASP A 1 539 ? -1.001  -3.453  -20.434 1.00 91.36 539 A 1 
ATOM   4171 O  OD2 . ASP A 1 539 ? -1.872  -4.678  -21.992 1.00 90.89 539 A 1 
ATOM   4172 N  N   . THR A 1 540 ? -1.682  -6.826  -16.793 1.00 97.97 540 A 1 
ATOM   4173 C  CA  . THR A 1 540 ? -1.870  -7.906  -15.821 1.00 98.21 540 A 1 
ATOM   4174 C  C   . THR A 1 540 ? -3.355  -8.199  -15.638 1.00 98.51 540 A 1 
ATOM   4175 O  O   . THR A 1 540 ? -4.162  -7.282  -15.534 1.00 98.31 540 A 1 
ATOM   4176 C  CB  . THR A 1 540 ? -1.210  -7.567  -14.466 1.00 97.40 540 A 1 
ATOM   4177 O  OG1 . THR A 1 540 ? 0.157   -7.298  -14.661 1.00 92.05 540 A 1 
ATOM   4178 C  CG2 . THR A 1 540 ? -1.286  -8.711  -13.465 1.00 92.49 540 A 1 
ATOM   4179 N  N   . VAL A 1 541 ? -3.691  -9.475  -15.590 1.00 98.50 541 A 1 
ATOM   4180 C  CA  . VAL A 1 541 ? -5.013  -9.983  -15.215 1.00 98.63 541 A 1 
ATOM   4181 C  C   . VAL A 1 541 ? -4.864  -10.854 -13.979 1.00 98.74 541 A 1 
ATOM   4182 O  O   . VAL A 1 541 ? -4.042  -11.768 -13.970 1.00 98.43 541 A 1 
ATOM   4183 C  CB  . VAL A 1 541 ? -5.665  -10.781 -16.365 1.00 98.34 541 A 1 
ATOM   4184 C  CG1 . VAL A 1 541 ? -7.007  -11.398 -15.959 1.00 95.36 541 A 1 
ATOM   4185 C  CG2 . VAL A 1 541 ? -5.926  -9.880  -17.580 1.00 95.88 541 A 1 
ATOM   4186 N  N   . THR A 1 542 ? -5.686  -10.618 -12.966 1.00 98.74 542 A 1 
ATOM   4187 C  CA  . THR A 1 542 ? -5.846  -11.522 -11.824 1.00 98.67 542 A 1 
ATOM   4188 C  C   . THR A 1 542 ? -7.280  -12.020 -11.783 1.00 98.76 542 A 1 
ATOM   4189 O  O   . THR A 1 542 ? -8.216  -11.256 -12.016 1.00 98.36 542 A 1 
ATOM   4190 C  CB  . THR A 1 542 ? -5.445  -10.860 -10.499 1.00 97.93 542 A 1 
ATOM   4191 O  OG1 . THR A 1 542 ? -4.103  -10.432 -10.575 1.00 77.30 542 A 1 
ATOM   4192 C  CG2 . THR A 1 542 ? -5.518  -11.810 -9.307  1.00 76.69 542 A 1 
ATOM   4193 N  N   . SER A 1 543 ? -7.457  -13.299 -11.504 1.00 98.60 543 A 1 
ATOM   4194 C  CA  . SER A 1 543 ? -8.759  -13.942 -11.377 1.00 98.50 543 A 1 
ATOM   4195 C  C   . SER A 1 543 ? -8.817  -14.759 -10.097 1.00 98.66 543 A 1 
ATOM   4196 O  O   . SER A 1 543 ? -7.886  -15.503 -9.808  1.00 98.11 543 A 1 
ATOM   4197 C  CB  . SER A 1 543 ? -9.007  -14.827 -12.596 1.00 97.80 543 A 1 
ATOM   4198 O  OG  . SER A 1 543 ? -10.293 -15.407 -12.524 1.00 80.82 543 A 1 
ATOM   4199 N  N   . THR A 1 544 ? -9.922  -14.667 -9.364  1.00 98.57 544 A 1 
ATOM   4200 C  CA  . THR A 1 544 ? -10.187 -15.471 -8.166  1.00 98.46 544 A 1 
ATOM   4201 C  C   . THR A 1 544 ? -11.515 -16.203 -8.337  1.00 98.48 544 A 1 
ATOM   4202 O  O   . THR A 1 544 ? -12.563 -15.578 -8.475  1.00 97.73 544 A 1 
ATOM   4203 C  CB  . THR A 1 544 ? -10.208 -14.605 -6.897  1.00 97.47 544 A 1 
ATOM   4204 O  OG1 . THR A 1 544 ? -9.007  -13.865 -6.806  1.00 88.40 544 A 1 
ATOM   4205 C  CG2 . THR A 1 544 ? -10.318 -15.449 -5.632  1.00 86.90 544 A 1 
ATOM   4206 N  N   . LEU A 1 545 ? -11.465 -17.516 -8.334  1.00 98.50 545 A 1 
ATOM   4207 C  CA  . LEU A 1 545 ? -12.641 -18.385 -8.354  1.00 98.54 545 A 1 
ATOM   4208 C  C   . LEU A 1 545 ? -12.804 -19.013 -6.973  1.00 98.58 545 A 1 
ATOM   4209 O  O   . LEU A 1 545 ? -11.911 -19.730 -6.526  1.00 98.19 545 A 1 
ATOM   4210 C  CB  . LEU A 1 545 ? -12.464 -19.440 -9.456  1.00 98.32 545 A 1 
ATOM   4211 C  CG  . LEU A 1 545 ? -13.598 -20.485 -9.535  1.00 97.57 545 A 1 
ATOM   4212 C  CD1 . LEU A 1 545 ? -14.930 -19.877 -9.970  1.00 96.06 545 A 1 
ATOM   4213 C  CD2 . LEU A 1 545 ? -13.227 -21.572 -10.544 1.00 95.94 545 A 1 
ATOM   4214 N  N   . ASN A 1 546 ? -13.947 -18.816 -6.339  1.00 98.33 546 A 1 
ATOM   4215 C  CA  . ASN A 1 546 ? -14.310 -19.469 -5.090  1.00 98.15 546 A 1 
ATOM   4216 C  C   . ASN A 1 546 ? -15.548 -20.346 -5.282  1.00 98.11 546 A 1 
ATOM   4217 O  O   . ASN A 1 546 ? -16.559 -19.881 -5.799  1.00 97.72 546 A 1 
ATOM   4218 C  CB  . ASN A 1 546 ? -14.502 -18.412 -3.993  1.00 97.54 546 A 1 
ATOM   4219 C  CG  . ASN A 1 546 ? -14.873 -19.052 -2.667  1.00 95.83 546 A 1 
ATOM   4220 O  OD1 . ASN A 1 546 ? -14.195 -19.932 -2.155  1.00 88.83 546 A 1 
ATOM   4221 N  ND2 . ASN A 1 546 ? -15.987 -18.679 -2.085  1.00 88.37 546 A 1 
ATOM   4222 N  N   . ILE A 1 547 ? -15.476 -21.607 -4.858  1.00 98.12 547 A 1 
ATOM   4223 C  CA  . ILE A 1 547 ? -16.547 -22.596 -4.986  1.00 98.19 547 A 1 
ATOM   4224 C  C   . ILE A 1 547 ? -16.861 -23.140 -3.587  1.00 98.10 547 A 1 
ATOM   4225 O  O   . ILE A 1 547 ? -16.108 -23.987 -3.080  1.00 97.63 547 A 1 
ATOM   4226 C  CB  . ILE A 1 547 ? -16.166 -23.731 -5.974  1.00 97.89 547 A 1 
ATOM   4227 C  CG1 . ILE A 1 547 ? -15.723 -23.168 -7.344  1.00 96.57 547 A 1 
ATOM   4228 C  CG2 . ILE A 1 547 ? -17.352 -24.695 -6.131  1.00 96.77 547 A 1 
ATOM   4229 C  CD1 . ILE A 1 547 ? -15.208 -24.233 -8.327  1.00 92.61 547 A 1 
ATOM   4230 N  N   . PRO A 1 548 ? -17.938 -22.683 -2.937  1.00 97.97 548 A 1 
ATOM   4231 C  CA  . PRO A 1 548 ? -18.393 -23.285 -1.690  1.00 97.40 548 A 1 
ATOM   4232 C  C   . PRO A 1 548 ? -18.935 -24.698 -1.945  1.00 97.64 548 A 1 
ATOM   4233 O  O   . PRO A 1 548 ? -19.713 -24.936 -2.873  1.00 96.24 548 A 1 
ATOM   4234 C  CB  . PRO A 1 548 ? -19.457 -22.327 -1.141  1.00 95.64 548 A 1 
ATOM   4235 C  CG  . PRO A 1 548 ? -20.013 -21.647 -2.392  1.00 92.33 548 A 1 
ATOM   4236 C  CD  . PRO A 1 548 ? -18.820 -21.598 -3.343  1.00 96.17 548 A 1 
ATOM   4237 N  N   . ILE A 1 549 ? -18.547 -25.662 -1.094  1.00 97.22 549 A 1 
ATOM   4238 C  CA  . ILE A 1 549 ? -19.025 -27.041 -1.183  1.00 96.89 549 A 1 
ATOM   4239 C  C   . ILE A 1 549 ? -20.320 -27.170 -0.366  1.00 95.47 549 A 1 
ATOM   4240 O  O   . ILE A 1 549 ? -20.314 -27.625 0.781   1.00 89.73 549 A 1 
ATOM   4241 C  CB  . ILE A 1 549 ? -17.929 -28.069 -0.799  1.00 95.98 549 A 1 
ATOM   4242 C  CG1 . ILE A 1 549 ? -16.643 -27.826 -1.639  1.00 93.32 549 A 1 
ATOM   4243 C  CG2 . ILE A 1 549 ? -18.453 -29.500 -1.022  1.00 93.26 549 A 1 
ATOM   4244 C  CD1 . ILE A 1 549 ? -15.511 -28.813 -1.343  1.00 84.38 549 A 1 
ATOM   4245 N  N   . ALA A 1 550 ? -21.416 -26.753 -0.971  1.00 93.12 550 A 1 
ATOM   4246 C  CA  . ALA A 1 550 ? -22.735 -26.721 -0.354  1.00 91.66 550 A 1 
ATOM   4247 C  C   . ALA A 1 550 ? -22.711 -26.035 1.028   1.00 90.99 550 A 1 
ATOM   4248 O  O   . ALA A 1 550 ? -22.104 -24.978 1.196   1.00 83.15 550 A 1 
ATOM   4249 C  CB  . ALA A 1 550 ? -23.326 -28.146 -0.387  1.00 87.80 550 A 1 
ATOM   4250 N  N   . HIS A 1 551 ? -23.320 -26.634 2.037   1.00 91.29 551 A 1 
ATOM   4251 C  CA  . HIS A 1 551 ? -23.349 -26.141 3.415   1.00 90.95 551 A 1 
ATOM   4252 C  C   . HIS A 1 551 ? -22.402 -26.911 4.346   1.00 92.67 551 A 1 
ATOM   4253 O  O   . HIS A 1 551 ? -22.581 -26.915 5.559   1.00 88.15 551 A 1 
ATOM   4254 C  CB  . HIS A 1 551 ? -24.802 -26.131 3.917   1.00 87.26 551 A 1 
ATOM   4255 C  CG  . HIS A 1 551 ? -25.731 -25.351 3.039   1.00 83.13 551 A 1 
ATOM   4256 N  ND1 . HIS A 1 551 ? -25.592 -24.039 2.658   1.00 71.86 551 A 1 
ATOM   4257 C  CD2 . HIS A 1 551 ? -26.864 -25.822 2.422   1.00 70.24 551 A 1 
ATOM   4258 C  CE1 . HIS A 1 551 ? -26.610 -23.726 1.839   1.00 70.81 551 A 1 
ATOM   4259 N  NE2 . HIS A 1 551 ? -27.409 -24.784 1.675   1.00 71.86 551 A 1 
ATOM   4260 N  N   . SER A 1 552 ? -21.386 -27.574 3.791   1.00 93.71 552 A 1 
ATOM   4261 C  CA  . SER A 1 552 ? -20.413 -28.341 4.570   1.00 94.95 552 A 1 
ATOM   4262 C  C   . SER A 1 552 ? -19.442 -27.471 5.374   1.00 95.75 552 A 1 
ATOM   4263 O  O   . SER A 1 552 ? -18.760 -27.976 6.266   1.00 93.11 552 A 1 
ATOM   4264 C  CB  . SER A 1 552 ? -19.615 -29.256 3.633   1.00 93.88 552 A 1 
ATOM   4265 O  OG  . SER A 1 552 ? -18.843 -28.496 2.726   1.00 90.78 552 A 1 
ATOM   4266 N  N   . GLY A 1 553 ? -19.358 -26.174 5.047   1.00 95.73 553 A 1 
ATOM   4267 C  CA  . GLY A 1 553 ? -18.342 -25.255 5.555   1.00 96.37 553 A 1 
ATOM   4268 C  C   . GLY A 1 553 ? -17.027 -25.296 4.773   1.00 97.43 553 A 1 
ATOM   4269 O  O   . GLY A 1 553 ? -16.171 -24.448 5.002   1.00 96.07 553 A 1 
ATOM   4270 N  N   . PHE A 1 554 ? -16.857 -26.235 3.842   1.00 97.82 554 A 1 
ATOM   4271 C  CA  . PHE A 1 554 ? -15.708 -26.268 2.946   1.00 98.08 554 A 1 
ATOM   4272 C  C   . PHE A 1 554 ? -15.921 -25.351 1.744   1.00 98.03 554 A 1 
ATOM   4273 O  O   . PHE A 1 554 ? -17.021 -25.232 1.211   1.00 97.11 554 A 1 
ATOM   4274 C  CB  . PHE A 1 554 ? -15.401 -27.699 2.497   1.00 97.63 554 A 1 
ATOM   4275 C  CG  . PHE A 1 554 ? -14.782 -28.564 3.573   1.00 97.33 554 A 1 
ATOM   4276 C  CD1 . PHE A 1 554 ? -13.387 -28.621 3.704   1.00 95.20 554 A 1 
ATOM   4277 C  CD2 . PHE A 1 554 ? -15.588 -29.320 4.441   1.00 95.26 554 A 1 
ATOM   4278 C  CE1 . PHE A 1 554 ? -12.796 -29.425 4.692   1.00 94.05 554 A 1 
ATOM   4279 C  CE2 . PHE A 1 554 ? -15.011 -30.115 5.436   1.00 94.17 554 A 1 
ATOM   4280 C  CZ  . PHE A 1 554 ? -13.615 -30.171 5.564   1.00 94.72 554 A 1 
ATOM   4281 N  N   . SER A 1 555 ? -14.830 -24.762 1.272   1.00 98.29 555 A 1 
ATOM   4282 C  CA  . SER A 1 555 ? -14.741 -24.117 -0.031  1.00 98.26 555 A 1 
ATOM   4283 C  C   . SER A 1 555 ? -13.423 -24.486 -0.697  1.00 98.59 555 A 1 
ATOM   4284 O  O   . SER A 1 555 ? -12.424 -24.775 -0.031  1.00 97.99 555 A 1 
ATOM   4285 C  CB  . SER A 1 555 ? -14.925 -22.598 0.078   1.00 96.74 555 A 1 
ATOM   4286 O  OG  . SER A 1 555 ? -13.953 -22.010 0.919   1.00 82.74 555 A 1 
ATOM   4287 N  N   . VAL A 1 556 ? -13.423 -24.501 -2.024  1.00 98.54 556 A 1 
ATOM   4288 C  CA  . VAL A 1 556 ? -12.214 -24.652 -2.836  1.00 98.56 556 A 1 
ATOM   4289 C  C   . VAL A 1 556 ? -12.088 -23.442 -3.743  1.00 98.55 556 A 1 
ATOM   4290 O  O   . VAL A 1 556 ? -13.096 -22.878 -4.156  1.00 98.01 556 A 1 
ATOM   4291 C  CB  . VAL A 1 556 ? -12.190 -25.966 -3.645  1.00 97.64 556 A 1 
ATOM   4292 C  CG1 . VAL A 1 556 ? -12.128 -27.175 -2.700  1.00 90.55 556 A 1 
ATOM   4293 C  CG2 . VAL A 1 556 ? -13.394 -26.129 -4.569  1.00 90.31 556 A 1 
ATOM   4294 N  N   . GLY A 1 557 ? -10.867 -23.053 -4.061  1.00 98.56 557 A 1 
ATOM   4295 C  CA  . GLY A 1 557 ? -10.652 -21.885 -4.895  1.00 98.58 557 A 1 
ATOM   4296 C  C   . GLY A 1 557 ? -9.396  -21.966 -5.737  1.00 98.77 557 A 1 
ATOM   4297 O  O   . GLY A 1 557 ? -8.526  -22.820 -5.545  1.00 98.43 557 A 1 
ATOM   4298 N  N   . TRP A 1 558 ? -9.343  -21.062 -6.694  1.00 98.67 558 A 1 
ATOM   4299 C  CA  . TRP A 1 558 ? -8.236  -20.857 -7.602  1.00 98.75 558 A 1 
ATOM   4300 C  C   . TRP A 1 558 ? -7.963  -19.358 -7.719  1.00 98.73 558 A 1 
ATOM   4301 O  O   . TRP A 1 558 ? -8.893  -18.571 -7.909  1.00 98.45 558 A 1 
ATOM   4302 C  CB  . TRP A 1 558 ? -8.578  -21.465 -8.967  1.00 98.53 558 A 1 
ATOM   4303 C  CG  . TRP A 1 558 ? -7.720  -20.988 -10.097 1.00 98.34 558 A 1 
ATOM   4304 C  CD1 . TRP A 1 558 ? -6.420  -21.292 -10.281 1.00 96.50 558 A 1 
ATOM   4305 C  CD2 . TRP A 1 558 ? -8.089  -20.082 -11.191 1.00 97.83 558 A 1 
ATOM   4306 N  NE1 . TRP A 1 558 ? -5.944  -20.649 -11.420 1.00 96.34 558 A 1 
ATOM   4307 C  CE2 . TRP A 1 558 ? -6.946  -19.900 -12.008 1.00 97.32 558 A 1 
ATOM   4308 C  CE3 . TRP A 1 558 ? -9.276  -19.417 -11.563 1.00 96.14 558 A 1 
ATOM   4309 C  CZ2 . TRP A 1 558 ? -6.964  -19.088 -13.168 1.00 96.45 558 A 1 
ATOM   4310 C  CZ3 . TRP A 1 558 ? -9.302  -18.603 -12.711 1.00 94.62 558 A 1 
ATOM   4311 C  CH2 . TRP A 1 558 ? -8.152  -18.450 -13.496 1.00 94.79 558 A 1 
ATOM   4312 N  N   . VAL A 1 559 ? -6.697  -18.981 -7.660  1.00 98.61 559 A 1 
ATOM   4313 C  CA  . VAL A 1 559 ? -6.212  -17.631 -7.956  1.00 98.60 559 A 1 
ATOM   4314 C  C   . VAL A 1 559 ? -5.251  -17.730 -9.131  1.00 98.62 559 A 1 
ATOM   4315 O  O   . VAL A 1 559 ? -4.238  -18.419 -9.063  1.00 98.34 559 A 1 
ATOM   4316 C  CB  . VAL A 1 559 ? -5.548  -16.974 -6.735  1.00 98.21 559 A 1 
ATOM   4317 C  CG1 . VAL A 1 559 ? -5.146  -15.535 -7.048  1.00 96.89 559 A 1 
ATOM   4318 C  CG2 . VAL A 1 559 ? -6.487  -16.955 -5.522  1.00 97.20 559 A 1 
ATOM   4319 N  N   . GLY A 1 560 ? -5.577  -17.065 -10.228 1.00 98.65 560 A 1 
ATOM   4320 C  CA  . GLY A 1 560 ? -4.735  -16.982 -11.410 1.00 98.64 560 A 1 
ATOM   4321 C  C   . GLY A 1 560 ? -4.223  -15.565 -11.613 1.00 98.79 560 A 1 
ATOM   4322 O  O   . GLY A 1 560 ? -5.017  -14.632 -11.645 1.00 98.38 560 A 1 
ATOM   4323 N  N   . THR A 1 561 ? -2.919  -15.410 -11.816 1.00 98.69 561 A 1 
ATOM   4324 C  CA  . THR A 1 561 ? -2.295  -14.140 -12.194 1.00 98.58 561 A 1 
ATOM   4325 C  C   . THR A 1 561 ? -1.559  -14.310 -13.520 1.00 98.60 561 A 1 
ATOM   4326 O  O   . THR A 1 561 ? -0.697  -15.177 -13.647 1.00 98.28 561 A 1 
ATOM   4327 C  CB  . THR A 1 561 ? -1.347  -13.624 -11.103 1.00 98.02 561 A 1 
ATOM   4328 O  OG1 . THR A 1 561 ? -2.071  -13.437 -9.907  1.00 95.04 561 A 1 
ATOM   4329 C  CG2 . THR A 1 561 ? -0.734  -12.276 -11.460 1.00 95.06 561 A 1 
ATOM   4330 N  N   . PHE A 1 562 ? -1.900  -13.486 -14.501 1.00 98.62 562 A 1 
ATOM   4331 C  CA  . PHE A 1 562 ? -1.338  -13.512 -15.843 1.00 98.60 562 A 1 
ATOM   4332 C  C   . PHE A 1 562 ? -0.790  -12.131 -16.178 1.00 98.54 562 A 1 
ATOM   4333 O  O   . PHE A 1 562 ? -1.545  -11.169 -16.236 1.00 98.02 562 A 1 
ATOM   4334 C  CB  . PHE A 1 562 ? -2.411  -13.940 -16.858 1.00 98.55 562 A 1 
ATOM   4335 C  CG  . PHE A 1 562 ? -3.123  -15.226 -16.503 1.00 98.45 562 A 1 
ATOM   4336 C  CD1 . PHE A 1 562 ? -2.565  -16.467 -16.843 1.00 97.44 562 A 1 
ATOM   4337 C  CD2 . PHE A 1 562 ? -4.334  -15.186 -15.793 1.00 97.42 562 A 1 
ATOM   4338 C  CE1 . PHE A 1 562 ? -3.203  -17.659 -16.479 1.00 96.74 562 A 1 
ATOM   4339 C  CE2 . PHE A 1 562 ? -4.976  -16.375 -15.424 1.00 96.84 562 A 1 
ATOM   4340 C  CZ  . PHE A 1 562 ? -4.409  -17.611 -15.765 1.00 96.99 562 A 1 
ATOM   4341 N  N   . ALA A 1 563 ? 0.515   -12.031 -16.416 1.00 98.22 563 A 1 
ATOM   4342 C  CA  . ALA A 1 563 ? 1.173   -10.787 -16.795 1.00 97.96 563 A 1 
ATOM   4343 C  C   . ALA A 1 563 ? 1.773   -10.891 -18.196 1.00 98.03 563 A 1 
ATOM   4344 O  O   . ALA A 1 563 ? 2.353   -11.918 -18.563 1.00 97.09 563 A 1 
ATOM   4345 C  CB  . ALA A 1 563 ? 2.221   -10.421 -15.735 1.00 97.14 563 A 1 
ATOM   4346 N  N   . ASP A 1 564 ? 1.650   -9.809  -18.974 1.00 97.39 564 A 1 
ATOM   4347 C  CA  . ASP A 1 564 ? 2.355   -9.686  -20.246 1.00 96.74 564 A 1 
ATOM   4348 C  C   . ASP A 1 564 ? 3.866   -9.484  -20.017 1.00 96.01 564 A 1 
ATOM   4349 O  O   . ASP A 1 564 ? 4.342   -9.187  -18.914 1.00 94.13 564 A 1 
ATOM   4350 C  CB  . ASP A 1 564 ? 1.726   -8.561  -21.103 1.00 95.66 564 A 1 
ATOM   4351 C  CG  . ASP A 1 564 ? 2.134   -8.598  -22.589 1.00 93.16 564 A 1 
ATOM   4352 O  OD1 . ASP A 1 564 ? 2.709   -9.615  -23.040 1.00 89.21 564 A 1 
ATOM   4353 O  OD2 . ASP A 1 564 ? 1.900   -7.595  -23.295 1.00 88.07 564 A 1 
ATOM   4354 N  N   . ARG A 1 565 ? 4.640   -9.624  -21.077 1.00 95.35 565 A 1 
ATOM   4355 C  CA  . ARG A 1 565 ? 6.075   -9.334  -21.073 1.00 94.69 565 A 1 
ATOM   4356 C  C   . ARG A 1 565 ? 6.339   -7.852  -20.795 1.00 94.30 565 A 1 
ATOM   4357 O  O   . ARG A 1 565 ? 5.637   -6.974  -21.290 1.00 91.58 565 A 1 
ATOM   4358 C  CB  . ARG A 1 565 ? 6.706   -9.817  -22.387 1.00 92.61 565 A 1 
ATOM   4359 C  CG  . ARG A 1 565 ? 6.040   -9.184  -23.615 1.00 87.39 565 A 1 
ATOM   4360 C  CD  . ARG A 1 565 ? 6.589   -9.766  -24.899 1.00 86.16 565 A 1 
ATOM   4361 N  NE  . ARG A 1 565 ? 5.758   -9.341  -26.029 1.00 76.16 565 A 1 
ATOM   4362 C  CZ  . ARG A 1 565 ? 5.909   -9.679  -27.296 1.00 69.21 565 A 1 
ATOM   4363 N  NH1 . ARG A 1 565 ? 6.909   -10.417 -27.668 1.00 62.09 565 A 1 
ATOM   4364 N  NH2 . ARG A 1 565 ? 5.049   -9.278  -28.173 1.00 59.83 565 A 1 
ATOM   4365 N  N   . SER A 1 566 ? 7.423   -7.564  -20.104 1.00 92.69 566 A 1 
ATOM   4366 C  CA  . SER A 1 566 ? 7.826   -6.202  -19.758 1.00 90.78 566 A 1 
ATOM   4367 C  C   . SER A 1 566 ? 8.495   -5.481  -20.938 1.00 89.85 566 A 1 
ATOM   4368 O  O   . SER A 1 566 ? 9.719   -5.369  -21.021 1.00 85.00 566 A 1 
ATOM   4369 C  CB  . SER A 1 566 ? 8.686   -6.230  -18.496 1.00 87.51 566 A 1 
ATOM   4370 O  OG  . SER A 1 566 ? 9.885   -6.934  -18.683 1.00 77.35 566 A 1 
ATOM   4371 N  N   . THR A 1 567 ? 7.705   -4.999  -21.904 1.00 87.88 567 A 1 
ATOM   4372 C  CA  . THR A 1 567 ? 8.212   -4.316  -23.108 1.00 84.43 567 A 1 
ATOM   4373 C  C   . THR A 1 567 ? 8.307   -2.804  -22.991 1.00 82.16 567 A 1 
ATOM   4374 O  O   . THR A 1 567 ? 9.064   -2.186  -23.733 1.00 70.41 567 A 1 
ATOM   4375 C  CB  . THR A 1 567 ? 7.350   -4.642  -24.331 1.00 79.44 567 A 1 
ATOM   4376 O  OG1 . THR A 1 567 ? 5.984   -4.441  -24.064 1.00 73.92 567 A 1 
ATOM   4377 C  CG2 . THR A 1 567 ? 7.524   -6.098  -24.757 1.00 72.40 567 A 1 
ATOM   4378 N  N   . HIS A 1 568 ? 7.522   -2.195  -22.099 1.00 71.67 568 A 1 
ATOM   4379 C  CA  . HIS A 1 568 ? 7.366   -0.747  -21.972 1.00 68.43 568 A 1 
ATOM   4380 C  C   . HIS A 1 568 ? 7.971   -0.237  -20.665 1.00 69.86 568 A 1 
ATOM   4381 O  O   . HIS A 1 568 ? 7.384   0.618   -20.013 1.00 64.60 568 A 1 
ATOM   4382 C  CB  . HIS A 1 568 ? 5.887   -0.366  -22.120 1.00 63.78 568 A 1 
ATOM   4383 C  CG  . HIS A 1 568 ? 5.251   -0.827  -23.399 1.00 61.45 568 A 1 
ATOM   4384 N  ND1 . HIS A 1 568 ? 4.612   -2.022  -23.597 1.00 54.69 568 A 1 
ATOM   4385 C  CD2 . HIS A 1 568 ? 5.188   -0.153  -24.592 1.00 54.29 568 A 1 
ATOM   4386 C  CE1 . HIS A 1 568 ? 4.178   -2.076  -24.867 1.00 54.17 568 A 1 
ATOM   4387 N  NE2 . HIS A 1 568 ? 4.506   -0.949  -25.509 1.00 54.51 568 A 1 
ATOM   4388 N  N   . ILE A 1 569 ? 9.105   -0.795  -20.266 1.00 70.83 569 A 1 
ATOM   4389 C  CA  . ILE A 1 569 ? 9.813   -0.425  -19.039 1.00 68.46 569 A 1 
ATOM   4390 C  C   . ILE A 1 569 ? 11.047  0.399   -19.410 1.00 70.37 569 A 1 
ATOM   4391 O  O   . ILE A 1 569 ? 11.571  0.268   -20.519 1.00 64.86 569 A 1 
ATOM   4392 C  CB  . ILE A 1 569 ? 10.100  -1.694  -18.201 1.00 62.30 569 A 1 
ATOM   4393 C  CG1 . ILE A 1 569 ? 8.748   -2.312  -17.790 1.00 56.77 569 A 1 
ATOM   4394 C  CG2 . ILE A 1 569 ? 10.970  -1.395  -16.976 1.00 55.32 569 A 1 
ATOM   4395 C  CD1 . ILE A 1 569 ? 8.832   -3.486  -16.830 1.00 51.66 569 A 1 
ATOM   4396 N  N   . SER A 1 570 ? 11.487  1.242   -18.485 1.00 65.04 570 A 1 
ATOM   4397 C  CA  . SER A 1 570 ? 12.711  2.025   -18.611 1.00 63.33 570 A 1 
ATOM   4398 C  C   . SER A 1 570 ? 13.890  1.173   -19.094 1.00 66.85 570 A 1 
ATOM   4399 O  O   . SER A 1 570 ? 14.041  0.013   -18.698 1.00 63.08 570 A 1 
ATOM   4400 C  CB  . SER A 1 570 ? 13.064  2.660   -17.259 1.00 57.84 570 A 1 
ATOM   4401 O  OG  . SER A 1 570 ? 14.347  3.256   -17.299 1.00 54.18 570 A 1 
ATOM   4402 N  N   . SER A 1 571 ? 14.739  1.777   -19.895 1.00 63.73 571 A 1 
ATOM   4403 C  CA  . SER A 1 571 ? 15.967  1.160   -20.413 1.00 62.97 571 A 1 
ATOM   4404 C  C   . SER A 1 571 ? 16.906  0.610   -19.326 1.00 66.15 571 A 1 
ATOM   4405 O  O   . SER A 1 571 ? 17.731  -0.253  -19.614 1.00 62.62 571 A 1 
ATOM   4406 C  CB  . SER A 1 571 ? 16.704  2.218   -21.255 1.00 59.15 571 A 1 
ATOM   4407 O  OG  . SER A 1 571 ? 17.029  3.341   -20.466 1.00 55.52 571 A 1 
ATOM   4408 N  N   . SER A 1 572 ? 16.754  1.070   -18.084 1.00 70.67 572 A 1 
ATOM   4409 C  CA  . SER A 1 572 ? 17.515  0.602   -16.924 1.00 69.24 572 A 1 
ATOM   4410 C  C   . SER A 1 572 ? 17.138  -0.805  -16.456 1.00 71.49 572 A 1 
ATOM   4411 O  O   . SER A 1 572 ? 17.947  -1.463  -15.809 1.00 66.84 572 A 1 
ATOM   4412 C  CB  . SER A 1 572 ? 17.342  1.585   -15.762 1.00 64.39 572 A 1 
ATOM   4413 O  OG  . SER A 1 572 ? 15.984  1.756   -15.426 1.00 59.31 572 A 1 
ATOM   4414 N  N   . TYR A 1 573 ? 15.926  -1.287  -16.776 1.00 75.18 573 A 1 
ATOM   4415 C  CA  . TYR A 1 573 ? 15.471  -2.614  -16.373 1.00 75.13 573 A 1 
ATOM   4416 C  C   . TYR A 1 573 ? 15.560  -3.635  -17.507 1.00 77.23 573 A 1 
ATOM   4417 O  O   . TYR A 1 573 ? 15.270  -3.362  -18.671 1.00 74.32 573 A 1 
ATOM   4418 C  CB  . TYR A 1 573 ? 14.058  -2.543  -15.774 1.00 70.76 573 A 1 
ATOM   4419 C  CG  . TYR A 1 573 ? 13.955  -1.819  -14.449 1.00 70.05 573 A 1 
ATOM   4420 C  CD1 . TYR A 1 573 ? 14.843  -2.101  -13.389 1.00 66.84 573 A 1 
ATOM   4421 C  CD2 . TYR A 1 573 ? 12.944  -0.869  -14.249 1.00 66.53 573 A 1 
ATOM   4422 C  CE1 . TYR A 1 573 ? 14.739  -1.431  -12.165 1.00 62.75 573 A 1 
ATOM   4423 C  CE2 . TYR A 1 573 ? 12.826  -0.199  -13.023 1.00 63.48 573 A 1 
ATOM   4424 C  CZ  . TYR A 1 573 ? 13.725  -0.474  -11.979 1.00 63.01 573 A 1 
ATOM   4425 O  OH  . TYR A 1 573 ? 13.620  0.184   -10.788 1.00 59.19 573 A 1 
ATOM   4426 N  N   . SER A 1 574 ? 15.915  -4.863  -17.130 1.00 77.74 574 A 1 
ATOM   4427 C  CA  . SER A 1 574 ? 15.877  -5.998  -18.037 1.00 78.35 574 A 1 
ATOM   4428 C  C   . SER A 1 574 ? 14.437  -6.367  -18.396 1.00 82.63 574 A 1 
ATOM   4429 O  O   . SER A 1 574 ? 13.535  -6.333  -17.569 1.00 79.52 574 A 1 
ATOM   4430 C  CB  . SER A 1 574 ? 16.628  -7.191  -17.429 1.00 71.03 574 A 1 
ATOM   4431 O  OG  . SER A 1 574 ? 16.115  -7.517  -16.164 1.00 61.83 574 A 1 
ATOM   4432 N  N   . LYS A 1 575 ? 14.221  -6.765  -19.656 1.00 86.05 575 A 1 
ATOM   4433 C  CA  . LYS A 1 575 ? 12.905  -7.217  -20.119 1.00 87.82 575 A 1 
ATOM   4434 C  C   . LYS A 1 575 ? 12.639  -8.628  -19.616 1.00 90.36 575 A 1 
ATOM   4435 O  O   . LYS A 1 575 ? 13.432  -9.527  -19.885 1.00 87.95 575 A 1 
ATOM   4436 C  CB  . LYS A 1 575 ? 12.819  -7.145  -21.647 1.00 83.85 575 A 1 
ATOM   4437 C  CG  . LYS A 1 575 ? 12.857  -5.690  -22.132 1.00 77.81 575 A 1 
ATOM   4438 C  CD  . LYS A 1 575 ? 12.764  -5.609  -23.659 1.00 72.02 575 A 1 
ATOM   4439 C  CE  . LYS A 1 575 ? 12.857  -4.136  -24.048 1.00 64.51 575 A 1 
ATOM   4440 N  NZ  . LYS A 1 575 ? 12.855  -3.943  -25.508 1.00 56.32 575 A 1 
ATOM   4441 N  N   . GLN A 1 576 ? 11.500  -8.814  -18.965 1.00 91.33 576 A 1 
ATOM   4442 C  CA  . GLN A 1 576 ? 11.072  -10.107 -18.455 1.00 92.61 576 A 1 
ATOM   4443 C  C   . GLN A 1 576 ? 10.009  -10.737 -19.366 1.00 93.96 576 A 1 
ATOM   4444 O  O   . GLN A 1 576 ? 9.190   -10.018 -19.948 1.00 93.52 576 A 1 
ATOM   4445 C  CB  . GLN A 1 576 ? 10.584  -9.966  -17.002 1.00 91.34 576 A 1 
ATOM   4446 C  CG  . GLN A 1 576 ? 11.645  -9.384  -16.059 1.00 89.40 576 A 1 
ATOM   4447 C  CD  . GLN A 1 576 ? 12.965  -10.167 -16.051 1.00 88.36 576 A 1 
ATOM   4448 O  OE1 . GLN A 1 576 ? 13.031  -11.336 -16.390 1.00 81.63 576 A 1 
ATOM   4449 N  NE2 . GLN A 1 576 ? 14.059  -9.545  -15.699 1.00 79.28 576 A 1 
ATOM   4450 N  N   . PRO A 1 577 ? 10.004  -12.079 -19.525 1.00 94.40 577 A 1 
ATOM   4451 C  CA  . PRO A 1 577 ? 8.956   -12.775 -20.260 1.00 95.17 577 A 1 
ATOM   4452 C  C   . PRO A 1 577 ? 7.621   -12.706 -19.505 1.00 96.13 577 A 1 
ATOM   4453 O  O   . PRO A 1 577 ? 7.590   -12.641 -18.282 1.00 95.15 577 A 1 
ATOM   4454 C  CB  . PRO A 1 577 ? 9.470   -14.213 -20.423 1.00 93.65 577 A 1 
ATOM   4455 C  CG  . PRO A 1 577 ? 10.353  -14.412 -19.194 1.00 91.05 577 A 1 
ATOM   4456 C  CD  . PRO A 1 577 ? 10.960  -13.031 -18.960 1.00 93.85 577 A 1 
ATOM   4457 N  N   . GLY A 1 578 ? 6.514   -12.761 -20.244 1.00 96.63 578 A 1 
ATOM   4458 C  CA  . GLY A 1 578 ? 5.192   -12.905 -19.654 1.00 97.18 578 A 1 
ATOM   4459 C  C   . GLY A 1 578 ? 4.998   -14.273 -18.997 1.00 97.64 578 A 1 
ATOM   4460 O  O   . GLY A 1 578 ? 5.689   -15.237 -19.329 1.00 96.72 578 A 1 
ATOM   4461 N  N   . TYR A 1 579 ? 4.053   -14.357 -18.078 1.00 97.93 579 A 1 
ATOM   4462 C  CA  . TYR A 1 579 ? 3.824   -15.561 -17.287 1.00 98.15 579 A 1 
ATOM   4463 C  C   . TYR A 1 579 ? 2.357   -15.738 -16.891 1.00 98.47 579 A 1 
ATOM   4464 O  O   . TYR A 1 579 ? 1.560   -14.800 -16.938 1.00 98.04 579 A 1 
ATOM   4465 C  CB  . TYR A 1 579 ? 4.738   -15.543 -16.056 1.00 97.56 579 A 1 
ATOM   4466 C  CG  . TYR A 1 579 ? 4.490   -14.407 -15.094 1.00 97.46 579 A 1 
ATOM   4467 C  CD1 . TYR A 1 579 ? 5.244   -13.212 -15.184 1.00 96.44 579 A 1 
ATOM   4468 C  CD2 . TYR A 1 579 ? 3.515   -14.522 -14.086 1.00 96.18 579 A 1 
ATOM   4469 C  CE1 . TYR A 1 579 ? 5.028   -12.157 -14.285 1.00 95.16 579 A 1 
ATOM   4470 C  CE2 . TYR A 1 579 ? 3.289   -13.474 -13.180 1.00 95.21 579 A 1 
ATOM   4471 C  CZ  . TYR A 1 579 ? 4.046   -12.293 -13.282 1.00 95.10 579 A 1 
ATOM   4472 O  OH  . TYR A 1 579 ? 3.837   -11.268 -12.396 1.00 93.12 579 A 1 
ATOM   4473 N  N   . GLY A 1 580 ? 2.018   -16.953 -16.477 1.00 98.32 580 A 1 
ATOM   4474 C  CA  . GLY A 1 580 ? 0.796   -17.267 -15.754 1.00 98.43 580 A 1 
ATOM   4475 C  C   . GLY A 1 580 ? 1.148   -18.075 -14.503 1.00 98.57 580 A 1 
ATOM   4476 O  O   . GLY A 1 580 ? 1.812   -19.105 -14.608 1.00 97.95 580 A 1 
ATOM   4477 N  N   . VAL A 1 581 ? 0.719   -17.588 -13.353 1.00 98.59 581 A 1 
ATOM   4478 C  CA  . VAL A 1 581 ? 0.883   -18.237 -12.047 1.00 98.58 581 A 1 
ATOM   4479 C  C   . VAL A 1 581 ? -0.492  -18.644 -11.546 1.00 98.62 581 A 1 
ATOM   4480 O  O   . VAL A 1 581 ? -1.455  -17.910 -11.738 1.00 98.11 581 A 1 
ATOM   4481 C  CB  . VAL A 1 581 ? 1.600   -17.325 -11.046 1.00 97.45 581 A 1 
ATOM   4482 C  CG1 . VAL A 1 581 ? 1.728   -17.949 -9.657  1.00 90.91 581 A 1 
ATOM   4483 C  CG2 . VAL A 1 581 ? 3.016   -17.035 -11.552 1.00 90.96 581 A 1 
ATOM   4484 N  N   . ASN A 1 582 ? -0.577  -19.813 -10.939 1.00 98.63 582 A 1 
ATOM   4485 C  CA  . ASN A 1 582 ? -1.830  -20.373 -10.472 1.00 98.69 582 A 1 
ATOM   4486 C  C   . ASN A 1 582 ? -1.662  -20.876 -9.041  1.00 98.68 582 A 1 
ATOM   4487 O  O   . ASN A 1 582 ? -0.804  -21.733 -8.778  1.00 97.97 582 A 1 
ATOM   4488 C  CB  . ASN A 1 582 ? -2.276  -21.515 -11.403 1.00 98.46 582 A 1 
ATOM   4489 C  CG  . ASN A 1 582 ? -2.538  -21.069 -12.828 1.00 98.22 582 A 1 
ATOM   4490 O  OD1 . ASN A 1 582 ? -3.647  -20.734 -13.215 1.00 90.89 582 A 1 
ATOM   4491 N  ND2 . ASN A 1 582 ? -1.534  -21.064 -13.675 1.00 91.86 582 A 1 
ATOM   4492 N  N   . ASP A 1 583 ? -2.527  -20.404 -8.164  1.00 98.64 583 A 1 
ATOM   4493 C  CA  . ASP A 1 583 ? -2.644  -20.862 -6.790  1.00 98.69 583 A 1 
ATOM   4494 C  C   . ASP A 1 583 ? -3.972  -21.604 -6.630  1.00 98.78 583 A 1 
ATOM   4495 O  O   . ASP A 1 583 ? -4.973  -21.279 -7.267  1.00 98.42 583 A 1 
ATOM   4496 C  CB  . ASP A 1 583 ? -2.548  -19.686 -5.808  1.00 98.07 583 A 1 
ATOM   4497 C  CG  . ASP A 1 583 ? -1.274  -18.831 -5.948  1.00 97.17 583 A 1 
ATOM   4498 O  OD1 . ASP A 1 583 ? -0.264  -19.343 -6.485  1.00 94.50 583 A 1 
ATOM   4499 O  OD2 . ASP A 1 583 ? -1.315  -17.665 -5.510  1.00 93.94 583 A 1 
ATOM   4500 N  N   . PHE A 1 584 ? -3.984  -22.601 -5.756  1.00 98.60 584 A 1 
ATOM   4501 C  CA  . PHE A 1 584 ? -5.194  -23.296 -5.362  1.00 98.72 584 A 1 
ATOM   4502 C  C   . PHE A 1 584 ? -5.328  -23.273 -3.848  1.00 98.79 584 A 1 
ATOM   4503 O  O   . PHE A 1 584 ? -4.332  -23.382 -3.140  1.00 98.34 584 A 1 
ATOM   4504 C  CB  . PHE A 1 584 ? -5.213  -24.728 -5.897  1.00 98.63 584 A 1 
ATOM   4505 C  CG  . PHE A 1 584 ? -5.235  -24.816 -7.404  1.00 98.64 584 A 1 
ATOM   4506 C  CD1 . PHE A 1 584 ? -6.457  -24.702 -8.101  1.00 98.03 584 A 1 
ATOM   4507 C  CD2 . PHE A 1 584 ? -4.044  -25.001 -8.131  1.00 97.98 584 A 1 
ATOM   4508 C  CE1 . PHE A 1 584 ? -6.485  -24.763 -9.503  1.00 97.48 584 A 1 
ATOM   4509 C  CE2 . PHE A 1 584 ? -4.070  -25.063 -9.532  1.00 97.51 584 A 1 
ATOM   4510 C  CZ  . PHE A 1 584 ? -5.284  -24.939 -10.219 1.00 97.75 584 A 1 
ATOM   4511 N  N   . TYR A 1 585 ? -6.549  -23.204 -3.342  1.00 98.68 585 A 1 
ATOM   4512 C  CA  . TYR A 1 585 ? -6.802  -23.312 -1.913  1.00 98.68 585 A 1 
ATOM   4513 C  C   . TYR A 1 585 ? -7.963  -24.239 -1.591  1.00 98.61 585 A 1 
ATOM   4514 O  O   . TYR A 1 585 ? -8.885  -24.452 -2.380  1.00 98.41 585 A 1 
ATOM   4515 C  CB  . TYR A 1 585 ? -6.960  -21.924 -1.279  1.00 98.29 585 A 1 
ATOM   4516 C  CG  . TYR A 1 585 ? -8.189  -21.156 -1.713  1.00 98.29 585 A 1 
ATOM   4517 C  CD1 . TYR A 1 585 ? -8.071  -20.091 -2.622  1.00 97.35 585 A 1 
ATOM   4518 C  CD2 . TYR A 1 585 ? -9.453  -21.472 -1.185  1.00 97.35 585 A 1 
ATOM   4519 C  CE1 . TYR A 1 585 ? -9.189  -19.339 -2.987  1.00 96.74 585 A 1 
ATOM   4520 C  CE2 . TYR A 1 585 ? -10.589 -20.733 -1.552  1.00 96.64 585 A 1 
ATOM   4521 C  CZ  . TYR A 1 585 ? -10.451 -19.665 -2.453  1.00 96.99 585 A 1 
ATOM   4522 O  OH  . TYR A 1 585 ? -11.550 -18.924 -2.795  1.00 95.35 585 A 1 
ATOM   4523 N  N   . VAL A 1 586 ? -7.917  -24.769 -0.372  1.00 98.63 586 A 1 
ATOM   4524 C  CA  . VAL A 1 586 ? -9.044  -25.405 0.307   1.00 98.58 586 A 1 
ATOM   4525 C  C   . VAL A 1 586 ? -9.219  -24.686 1.632   1.00 98.62 586 A 1 
ATOM   4526 O  O   . VAL A 1 586 ? -8.252  -24.553 2.392   1.00 98.22 586 A 1 
ATOM   4527 C  CB  . VAL A 1 586 ? -8.812  -26.915 0.527   1.00 97.79 586 A 1 
ATOM   4528 C  CG1 . VAL A 1 586 ? -10.002 -27.562 1.228   1.00 89.74 586 A 1 
ATOM   4529 C  CG2 . VAL A 1 586 ? -8.597  -27.639 -0.806  1.00 90.90 586 A 1 
ATOM   4530 N  N   . SER A 1 587 ? -10.425 -24.238 1.923   1.00 98.52 587 A 1 
ATOM   4531 C  CA  . SER A 1 587 ? -10.756 -23.569 3.177   1.00 98.40 587 A 1 
ATOM   4532 C  C   . SER A 1 587 ? -11.914 -24.276 3.868   1.00 98.55 587 A 1 
ATOM   4533 O  O   . SER A 1 587 ? -12.832 -24.765 3.213   1.00 97.94 587 A 1 
ATOM   4534 C  CB  . SER A 1 587 ? -11.066 -22.086 2.932   1.00 97.79 587 A 1 
ATOM   4535 O  OG  . SER A 1 587 ? -11.082 -21.391 4.156   1.00 92.07 587 A 1 
ATOM   4536 N  N   . TYR A 1 588 ? -11.866 -24.343 5.198   1.00 98.37 588 A 1 
ATOM   4537 C  CA  . TYR A 1 588 ? -12.905 -24.908 6.036   1.00 98.24 588 A 1 
ATOM   4538 C  C   . TYR A 1 588 ? -13.280 -23.936 7.150   1.00 98.22 588 A 1 
ATOM   4539 O  O   . TYR A 1 588 ? -12.429 -23.571 7.970   1.00 97.65 588 A 1 
ATOM   4540 C  CB  . TYR A 1 588 ? -12.438 -26.249 6.598   1.00 97.85 588 A 1 
ATOM   4541 C  CG  . TYR A 1 588 ? -13.402 -26.872 7.589   1.00 97.62 588 A 1 
ATOM   4542 C  CD1 . TYR A 1 588 ? -13.049 -27.020 8.944   1.00 96.52 588 A 1 
ATOM   4543 C  CD2 . TYR A 1 588 ? -14.688 -27.270 7.165   1.00 96.73 588 A 1 
ATOM   4544 C  CE1 . TYR A 1 588 ? -13.953 -27.580 9.860   1.00 95.84 588 A 1 
ATOM   4545 C  CE2 . TYR A 1 588 ? -15.602 -27.826 8.069   1.00 95.77 588 A 1 
ATOM   4546 C  CZ  . TYR A 1 588 ? -15.227 -27.985 9.422   1.00 95.72 588 A 1 
ATOM   4547 O  OH  . TYR A 1 588 ? -16.124 -28.534 10.305  1.00 93.80 588 A 1 
ATOM   4548 N  N   . GLN A 1 589 ? -14.552 -23.570 7.211   1.00 97.79 589 A 1 
ATOM   4549 C  CA  . GLN A 1 589 ? -15.141 -22.909 8.368   1.00 97.13 589 A 1 
ATOM   4550 C  C   . GLN A 1 589 ? -15.825 -23.948 9.249   1.00 97.31 589 A 1 
ATOM   4551 O  O   . GLN A 1 589 ? -16.720 -24.670 8.800   1.00 95.80 589 A 1 
ATOM   4552 C  CB  . GLN A 1 589 ? -16.117 -21.811 7.959   1.00 95.27 589 A 1 
ATOM   4553 C  CG  . GLN A 1 589 ? -15.379 -20.552 7.464   1.00 83.92 589 A 1 
ATOM   4554 C  CD  . GLN A 1 589 ? -16.279 -19.317 7.444   1.00 76.09 589 A 1 
ATOM   4555 O  OE1 . GLN A 1 589 ? -17.472 -19.366 7.696   1.00 65.93 589 A 1 
ATOM   4556 N  NE2 . GLN A 1 589 ? -15.731 -18.159 7.164   1.00 62.53 589 A 1 
ATOM   4557 N  N   . GLY A 1 590 ? -15.403 -24.014 10.499  1.00 96.42 590 A 1 
ATOM   4558 C  CA  . GLY A 1 590 ? -15.887 -24.975 11.471  1.00 96.33 590 A 1 
ATOM   4559 C  C   . GLY A 1 590 ? -17.395 -24.903 11.691  1.00 96.11 590 A 1 
ATOM   4560 O  O   . GLY A 1 590 ? -17.978 -23.831 11.834  1.00 93.92 590 A 1 
ATOM   4561 N  N   . GLN A 1 591 ? -18.015 -26.075 11.760  1.00 96.45 591 A 1 
ATOM   4562 C  CA  . GLN A 1 591 ? -19.443 -26.264 11.985  1.00 95.79 591 A 1 
ATOM   4563 C  C   . GLN A 1 591 ? -19.676 -26.964 13.324  1.00 95.40 591 A 1 
ATOM   4564 O  O   . GLN A 1 591 ? -18.827 -27.726 13.801  1.00 91.40 591 A 1 
ATOM   4565 C  CB  . GLN A 1 591 ? -20.042 -27.069 10.811  1.00 93.94 591 A 1 
ATOM   4566 C  CG  . GLN A 1 591 ? -19.857 -26.412 9.429   1.00 91.21 591 A 1 
ATOM   4567 C  CD  . GLN A 1 591 ? -20.582 -25.075 9.297   1.00 87.21 591 A 1 
ATOM   4568 O  OE1 . GLN A 1 591 ? -21.607 -24.823 9.920   1.00 75.71 591 A 1 
ATOM   4569 N  NE2 . GLN A 1 591 ? -20.076 -24.169 8.492   1.00 73.20 591 A 1 
ATOM   4570 N  N   . GLN A 1 592 ? -20.836 -26.747 13.923  1.00 93.37 592 A 1 
ATOM   4571 C  CA  . GLN A 1 592 ? -21.261 -27.398 15.167  1.00 93.24 592 A 1 
ATOM   4572 C  C   . GLN A 1 592 ? -20.202 -27.294 16.285  1.00 93.70 592 A 1 
ATOM   4573 O  O   . GLN A 1 592 ? -19.908 -26.190 16.740  1.00 88.88 592 A 1 
ATOM   4574 C  CB  . GLN A 1 592 ? -21.687 -28.861 14.887  1.00 90.26 592 A 1 
ATOM   4575 C  CG  . GLN A 1 592 ? -22.818 -28.995 13.852  1.00 83.42 592 A 1 
ATOM   4576 C  CD  . GLN A 1 592 ? -23.200 -30.464 13.624  1.00 74.22 592 A 1 
ATOM   4577 O  OE1 . GLN A 1 592 ? -22.623 -31.392 14.166  1.00 65.30 592 A 1 
ATOM   4578 N  NE2 . GLN A 1 592 ? -24.199 -30.730 12.816  1.00 63.73 592 A 1 
ATOM   4579 N  N   . ALA A 1 593 ? -19.617 -28.402 16.701  1.00 93.96 593 A 1 
ATOM   4580 C  CA  . ALA A 1 593 ? -18.601 -28.461 17.756  1.00 94.13 593 A 1 
ATOM   4581 C  C   . ALA A 1 593 ? -17.277 -27.776 17.375  1.00 94.80 593 A 1 
ATOM   4582 O  O   . ALA A 1 593 ? -16.493 -27.424 18.252  1.00 91.83 593 A 1 
ATOM   4583 C  CB  . ALA A 1 593 ? -18.371 -29.932 18.116  1.00 92.63 593 A 1 
ATOM   4584 N  N   . LEU A 1 594 ? -17.026 -27.563 16.079  1.00 95.81 594 A 1 
ATOM   4585 C  CA  . LEU A 1 594 ? -15.846 -26.876 15.556  1.00 96.47 594 A 1 
ATOM   4586 C  C   . LEU A 1 594 ? -16.152 -25.416 15.174  1.00 96.47 594 A 1 
ATOM   4587 O  O   . LEU A 1 594 ? -15.322 -24.764 14.542  1.00 94.51 594 A 1 
ATOM   4588 C  CB  . LEU A 1 594 ? -15.265 -27.675 14.371  1.00 95.36 594 A 1 
ATOM   4589 C  CG  . LEU A 1 594 ? -14.808 -29.106 14.717  1.00 93.01 594 A 1 
ATOM   4590 C  CD1 . LEU A 1 594 ? -14.337 -29.799 13.440  1.00 87.68 594 A 1 
ATOM   4591 C  CD2 . LEU A 1 594 ? -13.667 -29.116 15.730  1.00 86.79 594 A 1 
ATOM   4592 N  N   . LYS A 1 595 ? -17.316 -24.895 15.529  1.00 94.41 595 A 1 
ATOM   4593 C  CA  . LYS A 1 595 ? -17.671 -23.510 15.240  1.00 93.44 595 A 1 
ATOM   4594 C  C   . LYS A 1 595 ? -16.655 -22.559 15.872  1.00 93.47 595 A 1 
ATOM   4595 O  O   . LYS A 1 595 ? -16.272 -22.738 17.024  1.00 90.04 595 A 1 
ATOM   4596 C  CB  . LYS A 1 595 ? -19.103 -23.233 15.701  1.00 90.87 595 A 1 
ATOM   4597 C  CG  . LYS A 1 595 ? -19.606 -21.881 15.157  1.00 81.13 595 A 1 
ATOM   4598 C  CD  . LYS A 1 595 ? -21.051 -21.616 15.598  1.00 73.68 595 A 1 
ATOM   4599 C  CE  . LYS A 1 595 ? -21.489 -20.275 15.024  1.00 62.80 595 A 1 
ATOM   4600 N  NZ  . LYS A 1 595 ? -22.862 -19.894 15.457  1.00 55.77 595 A 1 
ATOM   4601 N  N   . GLY A 1 596 ? -16.228 -21.550 15.104  1.00 93.17 596 A 1 
ATOM   4602 C  CA  . GLY A 1 596 ? -15.150 -20.638 15.494  1.00 93.43 596 A 1 
ATOM   4603 C  C   . GLY A 1 596 ? -13.759 -21.086 15.048  1.00 94.80 596 A 1 
ATOM   4604 O  O   . GLY A 1 596 ? -12.829 -20.284 15.108  1.00 93.81 596 A 1 
ATOM   4605 N  N   . MET A 1 597 ? -13.587 -22.318 14.570  1.00 97.00 597 A 1 
ATOM   4606 C  CA  . MET A 1 597 ? -12.356 -22.761 13.923  1.00 97.34 597 A 1 
ATOM   4607 C  C   . MET A 1 597 ? -12.397 -22.436 12.432  1.00 97.56 597 A 1 
ATOM   4608 O  O   . MET A 1 597 ? -13.383 -22.720 11.759  1.00 96.69 597 A 1 
ATOM   4609 C  CB  . MET A 1 597 ? -12.124 -24.251 14.172  1.00 96.49 597 A 1 
ATOM   4610 C  CG  . MET A 1 597 ? -10.698 -24.672 13.797  1.00 88.07 597 A 1 
ATOM   4611 S  SD  . MET A 1 597 ? -10.341 -26.440 14.056  1.00 80.09 597 A 1 
ATOM   4612 C  CE  . MET A 1 597 ? -11.138 -27.143 12.605  1.00 67.98 597 A 1 
ATOM   4613 N  N   . THR A 1 598 ? -11.314 -21.886 11.902  1.00 97.74 598 A 1 
ATOM   4614 C  CA  . THR A 1 598 ? -11.097 -21.704 10.461  1.00 97.60 598 A 1 
ATOM   4615 C  C   . THR A 1 598 ? -9.758  -22.330 10.100  1.00 98.04 598 A 1 
ATOM   4616 O  O   . THR A 1 598 ? -8.771  -22.110 10.800  1.00 97.38 598 A 1 
ATOM   4617 C  CB  . THR A 1 598 ? -11.129 -20.221 10.073  1.00 96.11 598 A 1 
ATOM   4618 O  OG1 . THR A 1 598 ? -12.358 -19.655 10.457  1.00 87.57 598 A 1 
ATOM   4619 C  CG2 . THR A 1 598 ? -11.000 -20.004 8.563   1.00 85.95 598 A 1 
ATOM   4620 N  N   . THR A 1 599 ? -9.712  -23.103 9.026   1.00 98.26 599 A 1 
ATOM   4621 C  CA  . THR A 1 599 ? -8.475  -23.682 8.500   1.00 98.27 599 A 1 
ATOM   4622 C  C   . THR A 1 599 ? -8.434  -23.501 6.995   1.00 98.43 599 A 1 
ATOM   4623 O  O   . THR A 1 599 ? -9.402  -23.817 6.317   1.00 97.83 599 A 1 
ATOM   4624 C  CB  . THR A 1 599 ? -8.354  -25.174 8.862   1.00 96.49 599 A 1 
ATOM   4625 O  OG1 . THR A 1 599 ? -8.339  -25.314 10.257  1.00 83.61 599 A 1 
ATOM   4626 C  CG2 . THR A 1 599 ? -7.050  -25.800 8.353   1.00 81.83 599 A 1 
ATOM   4627 N  N   . THR A 1 600 ? -7.308  -23.038 6.480   1.00 98.44 600 A 1 
ATOM   4628 C  CA  . THR A 1 600 ? -7.083  -22.853 5.048   1.00 98.43 600 A 1 
ATOM   4629 C  C   . THR A 1 600 ? -5.733  -23.430 4.645   1.00 98.59 600 A 1 
ATOM   4630 O  O   . THR A 1 600 ? -4.730  -23.200 5.312   1.00 98.06 600 A 1 
ATOM   4631 C  CB  . THR A 1 600 ? -7.214  -21.378 4.659   1.00 97.56 600 A 1
[truncated: 24,493 more chars]
