# Supplementary material for: Inhibiting heme piracy by pathogenic Escherichia coli using de novo-designed proteins
Source: Nat Commun. 2025 Jul 9;16:6066. doi: 10.1038/s41467-025-60612-9 (PMC12241658; doi:10.1038/s41467-025-60612-9)
Supplement: Supplementary file 3 — Supplementary Data 1 [file 41467_2025_60612_MOESM3_ESM.zip › fold_chua_h420a_hemin/fold_chua_h420a_hemin_model_3.cif]

# By using this file you agree to the legally binding terms of use found at alphafoldserver.com/output-terms
data_3dad1291bd62a9be
#
_entry.id 3dad1291bd62a9be
#
loop_
_atom_type.symbol
C  
FE 
N  
O  
S  
#
loop_
_audit_author.name
_audit_author.pdbx_ordinal
"Google DeepMind" 1 
"Isomorphic Labs" 2 
#
_audit_conform.dict_location https://raw.githubusercontent.com/ihmwg/ModelCIF/master/dist/mmcif_ma.dic
_audit_conform.dict_name     mmcif_ma.dic
_audit_conform.dict_version  1.4.5
#
loop_
_chem_comp.formula
_chem_comp.formula_weight
_chem_comp.id
_chem_comp.mon_nstd_flag
_chem_comp.name
_chem_comp.pdbx_smiles
_chem_comp.pdbx_synonyms
_chem_comp.type
"C3 H7 N O2"       89.093  ALA y ALANINE                           C[C@H](N)C(O)=O                                                                               ?    "L-PEPTIDE LINKING" 
"C6 H15 N4 O2"     175.209 ARG y ARGININE                          N[C@@H](CCCNC(N)=[NH2+])C(O)=O                                                                ?    "L-PEPTIDE LINKING" 
"C4 H8 N2 O3"      132.118 ASN y ASPARAGINE                        N[C@@H](CC(N)=O)C(O)=O                                                                        ?    "L-PEPTIDE LINKING" 
"C4 H7 N O4"       133.103 ASP y "ASPARTIC ACID"                   N[C@@H](CC(O)=O)C(O)=O                                                                        ?    "L-PEPTIDE LINKING" 
"C5 H10 N2 O3"     146.144 GLN y GLUTAMINE                         N[C@@H](CCC(N)=O)C(O)=O                                                                       ?    "L-PEPTIDE LINKING" 
"C5 H9 N O4"       147.129 GLU y "GLUTAMIC ACID"                   N[C@@H](CCC(O)=O)C(O)=O                                                                       ?    "L-PEPTIDE LINKING" 
"C2 H5 N O2"       75.067  GLY y GLYCINE                           NCC(O)=O                                                                                      ?    "PEPTIDE LINKING"   
"C34 H32 Fe N4 O4" 616.487 HEM . "PROTOPORPHYRIN IX CONTAINING FE" CC1=C(CCC(O)=O)C2=Cc3n4[Fe]5|6|N2=C1C=c7n5c(=CC8=N|6C(=Cc4c(C)c3CCC(O)=O)C(=C8C=C)C)c(C)c7C=C HEME NON-POLYMER         
"C6 H10 N3 O2"     156.162 HIS y HISTIDINE                         N[C@@H](Cc1c[nH]c[nH+]1)C(O)=O                                                                ?    "L-PEPTIDE LINKING" 
"C6 H13 N O2"      131.173 ILE y ISOLEUCINE                        CC[C@H](C)[C@H](N)C(O)=O                                                                      ?    "L-PEPTIDE LINKING" 
"C6 H13 N O2"      131.173 LEU y LEUCINE                           CC(C)C[C@H](N)C(O)=O                                                                          ?    "L-PEPTIDE LINKING" 
"C6 H15 N2 O2"     147.195 LYS y LYSINE                            N[C@@H](CCCC[NH3+])C(O)=O                                                                     ?    "L-PEPTIDE LINKING" 
"C5 H11 N O2 S"    149.211 MET y METHIONINE                        CSCC[C@H](N)C(O)=O                                                                            ?    "L-PEPTIDE LINKING" 
"C9 H11 N O2"      165.189 PHE y PHENYLALANINE                     N[C@@H](Cc1ccccc1)C(O)=O                                                                      ?    "L-PEPTIDE LINKING" 
"C5 H9 N O2"       115.130 PRO y PROLINE                           OC(=O)[C@@H]1CCCN1                                                                            ?    "L-PEPTIDE LINKING" 
"C3 H7 N O3"       105.093 SER y SERINE                            N[C@@H](CO)C(O)=O                                                                             ?    "L-PEPTIDE LINKING" 
"C4 H9 N O3"       119.119 THR y THREONINE                         C[C@@H](O)[C@H](N)C(O)=O                                                                      ?    "L-PEPTIDE LINKING" 
"C11 H12 N2 O2"    204.225 TRP y TRYPTOPHAN                        N[C@@H](Cc1c[nH]c2ccccc12)C(O)=O                                                              ?    "L-PEPTIDE LINKING" 
"C9 H11 N O3"      181.189 TYR y TYROSINE                          N[C@@H](Cc1ccc(O)cc1)C(O)=O                                                                   ?    "L-PEPTIDE LINKING" 
"C5 H11 N O2"      117.146 VAL y VALINE                            CC(C)[C@H](N)C(O)=O                                                                           ?    "L-PEPTIDE LINKING" 
#
_citation.book_publisher          ?
_citation.country                 UK
_citation.id                      primary
_citation.journal_full            Nature
_citation.journal_id_ASTM         NATUAS
_citation.journal_id_CSD          0006
_citation.journal_id_ISSN         0028-0836
_citation.journal_volume          630
_citation.page_first              493
_citation.page_last               500
_citation.pdbx_database_id_DOI    10.1038/s41586-024-07487-w
_citation.pdbx_database_id_PubMed 38718835
_citation.title                   "Accurate structure prediction of biomolecular interactions with AlphaFold 3"
_citation.year                    2024
#
loop_
_citation_author.citation_id
_citation_author.name
_citation_author.ordinal
primary "Google DeepMind" 1 
primary "Isomorphic Labs" 2 
#
loop_
_entity.id
_entity.pdbx_description
_entity.type
1 . polymer     
2 . non-polymer 
#
_entity_poly.entity_id      1
_entity_poly.pdbx_strand_id A
_entity_poly.type           polypeptide(L)
#
loop_
_entity_poly_seq.entity_id
_entity_poly_seq.hetero
_entity_poly_seq.mon_id
_entity_poly_seq.num
1 n THR 1   
1 n GLU 2   
1 n THR 3   
1 n MET 4   
1 n THR 5   
1 n VAL 6   
1 n THR 7   
1 n ALA 8   
1 n THR 9   
1 n GLY 10  
1 n ASN 11  
1 n ALA 12  
1 n ARG 13  
1 n SER 14  
1 n SER 15  
1 n PHE 16  
1 n GLU 17  
1 n ALA 18  
1 n PRO 19  
1 n MET 20  
1 n MET 21  
1 n VAL 22  
1 n SER 23  
1 n VAL 24  
1 n ILE 25  
1 n ASP 26  
1 n THR 27  
1 n SER 28  
1 n ALA 29  
1 n PRO 30  
1 n GLU 31  
1 n ASN 32  
1 n GLN 33  
1 n THR 34  
1 n ALA 35  
1 n THR 36  
1 n SER 37  
1 n ALA 38  
1 n THR 39  
1 n ASP 40  
1 n LEU 41  
1 n LEU 42  
1 n ARG 43  
1 n HIS 44  
1 n VAL 45  
1 n PRO 46  
1 n GLY 47  
1 n ILE 48  
1 n THR 49  
1 n LEU 50  
1 n ASP 51  
1 n GLY 52  
1 n THR 53  
1 n GLY 54  
1 n ARG 55  
1 n THR 56  
1 n ASN 57  
1 n GLY 58  
1 n GLN 59  
1 n ASP 60  
1 n VAL 61  
1 n ASN 62  
1 n MET 63  
1 n ARG 64  
1 n GLY 65  
1 n TYR 66  
1 n ASP 67  
1 n HIS 68  
1 n ARG 69  
1 n GLY 70  
1 n VAL 71  
1 n LEU 72  
1 n VAL 73  
1 n LEU 74  
1 n VAL 75  
1 n ASP 76  
1 n GLY 77  
1 n VAL 78  
1 n ARG 79  
1 n GLN 80  
1 n GLY 81  
1 n THR 82  
1 n ASP 83  
1 n THR 84  
1 n GLY 85  
1 n HIS 86  
1 n LEU 87  
1 n ASN 88  
1 n GLY 89  
1 n THR 90  
1 n PHE 91  
1 n LEU 92  
1 n ASP 93  
1 n PRO 94  
1 n ALA 95  
1 n LEU 96  
1 n ILE 97  
1 n LYS 98  
1 n ARG 99  
1 n VAL 100 
1 n GLU 101 
1 n ILE 102 
1 n VAL 103 
1 n ARG 104 
1 n GLY 105 
1 n PRO 106 
1 n SER 107 
1 n ALA 108 
1 n LEU 109 
1 n LEU 110 
1 n TYR 111 
1 n GLY 112 
1 n SER 113 
1 n GLY 114 
1 n ALA 115 
1 n LEU 116 
1 n GLY 117 
1 n GLY 118 
1 n VAL 119 
1 n ILE 120 
1 n SER 121 
1 n TYR 122 
1 n ASP 123 
1 n THR 124 
1 n VAL 125 
1 n ASP 126 
1 n ALA 127 
1 n LYS 128 
1 n ASP 129 
1 n LEU 130 
1 n LEU 131 
1 n GLN 132 
1 n GLU 133 
1 n GLY 134 
1 n GLN 135 
1 n SER 136 
1 n SER 137 
1 n GLY 138 
1 n PHE 139 
1 n ARG 140 
1 n VAL 141 
1 n PHE 142 
1 n GLY 143 
1 n THR 144 
1 n GLY 145 
1 n GLY 146 
1 n THR 147 
1 n GLY 148 
1 n ASP 149 
1 n HIS 150 
1 n SER 151 
1 n LEU 152 
1 n GLY 153 
1 n LEU 154 
1 n GLY 155 
1 n ALA 156 
1 n SER 157 
1 n ALA 158 
1 n PHE 159 
1 n GLY 160 
1 n ARG 161 
1 n THR 162 
1 n GLU 163 
1 n ASN 164 
1 n LEU 165 
1 n ASP 166 
1 n GLY 167 
1 n ILE 168 
1 n VAL 169 
1 n ALA 170 
1 n TRP 171 
1 n SER 172 
1 n SER 173 
1 n ARG 174 
1 n ASP 175 
1 n ARG 176 
1 n GLY 177 
1 n ASP 178 
1 n LEU 179 
1 n ARG 180 
1 n GLN 181 
1 n SER 182 
1 n ASN 183 
1 n GLY 184 
1 n GLU 185 
1 n THR 186 
1 n ALA 187 
1 n PRO 188 
1 n ASN 189 
1 n ASP 190 
1 n GLU 191 
1 n SER 192 
1 n ILE 193 
1 n ASN 194 
1 n ASN 195 
1 n MET 196 
1 n LEU 197 
1 n ALA 198 
1 n LYS 199 
1 n GLY 200 
1 n THR 201 
1 n TRP 202 
1 n GLN 203 
1 n ILE 204 
1 n ASP 205 
1 n SER 206 
1 n ALA 207 
1 n GLN 208 
1 n SER 209 
1 n LEU 210 
1 n SER 211 
1 n GLY 212 
1 n LEU 213 
1 n VAL 214 
1 n ARG 215 
1 n TYR 216 
1 n TYR 217 
1 n ASN 218 
1 n ASN 219 
1 n ASP 220 
1 n ALA 221 
1 n ARG 222 
1 n GLU 223 
1 n PRO 224 
1 n LYS 225 
1 n ASN 226 
1 n PRO 227 
1 n GLN 228 
1 n THR 229 
1 n VAL 230 
1 n GLU 231 
1 n ALA 232 
1 n SER 233 
1 n ASP 234 
1 n SER 235 
1 n SER 236 
1 n ASN 237 
1 n PRO 238 
1 n MET 239 
1 n VAL 240 
1 n ASP 241 
1 n ARG 242 
1 n SER 243 
1 n THR 244 
1 n ILE 245 
1 n GLN 246 
1 n ARG 247 
1 n ASP 248 
1 n ALA 249 
1 n GLN 250 
1 n LEU 251 
1 n SER 252 
1 n TYR 253 
1 n LYS 254 
1 n LEU 255 
1 n ALA 256 
1 n PRO 257 
1 n GLN 258 
1 n GLY 259 
1 n ASN 260 
1 n ASP 261 
1 n TRP 262 
1 n LEU 263 
1 n ASN 264 
1 n ALA 265 
1 n ASP 266 
1 n ALA 267 
1 n LYS 268 
1 n ILE 269 
1 n TYR 270 
1 n TRP 271 
1 n SER 272 
1 n GLU 273 
1 n VAL 274 
1 n ARG 275 
1 n ILE 276 
1 n ASN 277 
1 n ALA 278 
1 n GLN 279 
1 n ASN 280 
1 n THR 281 
1 n GLY 282 
1 n SER 283 
1 n SER 284 
1 n GLY 285 
1 n GLU 286 
1 n TYR 287 
1 n ARG 288 
1 n GLU 289 
1 n GLN 290 
1 n ILE 291 
1 n THR 292 
1 n LYS 293 
1 n GLY 294 
1 n ALA 295 
1 n ARG 296 
1 n LEU 297 
1 n GLU 298 
1 n ASN 299 
1 n ARG 300 
1 n SER 301 
1 n THR 302 
1 n LEU 303 
1 n PHE 304 
1 n ALA 305 
1 n ASP 306 
1 n SER 307 
1 n PHE 308 
1 n ALA 309 
1 n SER 310 
1 n HIS 311 
1 n LEU 312 
1 n LEU 313 
1 n THR 314 
1 n TYR 315 
1 n GLY 316 
1 n GLY 317 
1 n GLU 318 
1 n TYR 319 
1 n TYR 320 
1 n ARG 321 
1 n GLN 322 
1 n GLU 323 
1 n GLN 324 
1 n HIS 325 
1 n PRO 326 
1 n GLY 327 
1 n GLY 328 
1 n ALA 329 
1 n THR 330 
1 n THR 331 
1 n GLY 332 
1 n PHE 333 
1 n PRO 334 
1 n GLN 335 
1 n ALA 336 
1 n LYS 337 
1 n ILE 338 
1 n ASP 339 
1 n PHE 340 
1 n SER 341 
1 n SER 342 
1 n GLY 343 
1 n TRP 344 
1 n LEU 345 
1 n GLN 346 
1 n ASP 347 
1 n GLU 348 
1 n ILE 349 
1 n THR 350 
1 n LEU 351 
1 n ARG 352 
1 n ASP 353 
1 n LEU 354 
1 n PRO 355 
1 n ILE 356 
1 n THR 357 
1 n LEU 358 
1 n LEU 359 
1 n GLY 360 
1 n GLY 361 
1 n THR 362 
1 n ARG 363 
1 n TYR 364 
1 n ASP 365 
1 n SER 366 
1 n TYR 367 
1 n ARG 368 
1 n GLY 369 
1 n SER 370 
1 n SER 371 
1 n ASP 372 
1 n GLY 373 
1 n TYR 374 
1 n LYS 375 
1 n ASP 376 
1 n VAL 377 
1 n ASP 378 
1 n ALA 379 
1 n ASP 380 
1 n LYS 381 
1 n TRP 382 
1 n SER 383 
1 n SER 384 
1 n ARG 385 
1 n ALA 386 
1 n GLY 387 
1 n MET 388 
1 n THR 389 
1 n ILE 390 
1 n ASN 391 
1 n PRO 392 
1 n THR 393 
1 n ASN 394 
1 n TRP 395 
1 n LEU 396 
1 n MET 397 
1 n LEU 398 
1 n PHE 399 
1 n GLY 400 
1 n SER 401 
1 n TYR 402 
1 n ALA 403 
1 n GLN 404 
1 n ALA 405 
1 n PHE 406 
1 n ARG 407 
1 n ALA 408 
1 n PRO 409 
1 n THR 410 
1 n MET 411 
1 n GLY 412 
1 n GLU 413 
1 n MET 414 
1 n TYR 415 
1 n ASN 416 
1 n ASP 417 
1 n SER 418 
1 n LYS 419 
1 n ALA 420 
1 n PHE 421 
1 n SER 422 
1 n ILE 423 
1 n GLY 424 
1 n ARG 425 
1 n PHE 426 
1 n TYR 427 
1 n THR 428 
1 n ASN 429 
1 n TYR 430 
1 n TRP 431 
1 n VAL 432 
1 n PRO 433 
1 n ASN 434 
1 n PRO 435 
1 n ASN 436 
1 n LEU 437 
1 n ARG 438 
1 n PRO 439 
1 n GLU 440 
1 n THR 441 
1 n ASN 442 
1 n GLU 443 
1 n THR 444 
1 n GLN 445 
1 n GLU 446 
1 n TYR 447 
1 n GLY 448 
1 n PHE 449 
1 n GLY 450 
1 n LEU 451 
1 n ARG 452 
1 n PHE 453 
1 n ASP 454 
1 n ASP 455 
1 n LEU 456 
1 n MET 457 
1 n LEU 458 
1 n SER 459 
1 n ASN 460 
1 n ASP 461 
1 n ALA 462 
1 n LEU 463 
1 n GLU 464 
1 n PHE 465 
1 n LYS 466 
1 n ALA 467 
1 n SER 468 
1 n TYR 469 
1 n PHE 470 
1 n ASP 471 
1 n THR 472 
1 n LYS 473 
1 n ALA 474 
1 n LYS 475 
1 n ASP 476 
1 n TYR 477 
1 n ILE 478 
1 n SER 479 
1 n THR 480 
1 n THR 481 
1 n VAL 482 
1 n ASP 483 
1 n PHE 484 
1 n ALA 485 
1 n ALA 486 
1 n ALA 487 
1 n THR 488 
1 n THR 489 
1 n MET 490 
1 n SER 491 
1 n TYR 492 
1 n ASN 493 
1 n VAL 494 
1 n PRO 495 
1 n ASN 496 
1 n ALA 497 
1 n LYS 498 
1 n ILE 499 
1 n TRP 500 
1 n GLY 501 
1 n TRP 502 
1 n ASP 503 
1 n VAL 504 
1 n MET 505 
1 n THR 506 
1 n LYS 507 
1 n TYR 508 
1 n THR 509 
1 n THR 510 
1 n ASP 511 
1 n LEU 512 
1 n PHE 513 
1 n SER 514 
1 n LEU 515 
1 n ASP 516 
1 n VAL 517 
1 n ALA 518 
1 n TYR 519 
1 n ASN 520 
1 n ARG 521 
1 n THR 522 
1 n ARG 523 
1 n GLY 524 
1 n LYS 525 
1 n ASP 526 
1 n THR 527 
1 n ASP 528 
1 n THR 529 
1 n GLY 530 
1 n GLU 531 
1 n TYR 532 
1 n ILE 533 
1 n SER 534 
1 n SER 535 
1 n ILE 536 
1 n ASN 537 
1 n PRO 538 
1 n ASP 539 
1 n THR 540 
1 n VAL 541 
1 n THR 542 
1 n SER 543 
1 n THR 544 
1 n LEU 545 
1 n ASN 546 
1 n ILE 547 
1 n PRO 548 
1 n ILE 549 
1 n ALA 550 
1 n HIS 551 
1 n SER 552 
1 n GLY 553 
1 n PHE 554 
1 n SER 555 
1 n VAL 556 
1 n GLY 557 
1 n TRP 558 
1 n VAL 559 
1 n GLY 560 
1 n THR 561 
1 n PHE 562 
1 n ALA 563 
1 n ASP 564 
1 n ARG 565 
1 n SER 566 
1 n THR 567 
1 n HIS 568 
1 n ILE 569 
1 n SER 570 
1 n SER 571 
1 n SER 572 
1 n TYR 573 
1 n SER 574 
1 n LYS 575 
1 n GLN 576 
1 n PRO 577 
1 n GLY 578 
1 n TYR 579 
1 n GLY 580 
1 n VAL 581 
1 n ASN 582 
1 n ASP 583 
1 n PHE 584 
1 n TYR 585 
1 n VAL 586 
1 n SER 587 
1 n TYR 588 
1 n GLN 589 
1 n GLY 590 
1 n GLN 591 
1 n GLN 592 
1 n ALA 593 
1 n LEU 594 
1 n LYS 595 
1 n GLY 596 
1 n MET 597 
1 n THR 598 
1 n THR 599 
1 n THR 600 
1 n LEU 601 
1 n VAL 602 
1 n LEU 603 
1 n GLY 604 
1 n ASN 605 
1 n ALA 606 
1 n PHE 607 
1 n ASP 608 
1 n LYS 609 
1 n GLU 610 
1 n TYR 611 
1 n TRP 612 
1 n SER 613 
1 n PRO 614 
1 n GLN 615 
1 n GLY 616 
1 n ILE 617 
1 n PRO 618 
1 n GLN 619 
1 n ASP 620 
1 n GLY 621 
1 n ARG 622 
1 n ASN 623 
1 n GLY 624 
1 n LYS 625 
1 n ILE 626 
1 n PHE 627 
1 n VAL 628 
1 n SER 629 
1 n TYR 630 
1 n GLN 631 
1 n TRP 632 
#
_ma_data.content_type "model coordinates"
_ma_data.id           1
_ma_data.name         Model
#
_ma_model_list.data_id          1
_ma_model_list.model_group_id   1
_ma_model_list.model_group_name "AlphaFold-beta-20231127 (2b86f29d-618d-47cf-8aef-20020b1102eb @ 2025-03-08 19:50:38)"
_ma_model_list.model_id         1
_ma_model_list.model_name       "Top ranked model"
_ma_model_list.model_type       "Ab initio model"
_ma_model_list.ordinal_id       1
#
loop_
_ma_protocol_step.method_type
_ma_protocol_step.ordinal_id
_ma_protocol_step.protocol_id
_ma_protocol_step.step_id
"coevolution MSA" 1 1 1 
"template search" 2 1 2 
modeling          3 1 3 
#
loop_
_ma_qa_metric.id
_ma_qa_metric.mode
_ma_qa_metric.name
_ma_qa_metric.software_group_id
_ma_qa_metric.type
1 global pLDDT 1 pLDDT 
2 local  pLDDT 1 pLDDT 
#
_ma_qa_metric_global.metric_id    1
_ma_qa_metric_global.metric_value 91.52
_ma_qa_metric_global.model_id     1
_ma_qa_metric_global.ordinal_id   1
#
_ma_software_group.group_id    1
_ma_software_group.ordinal_id  1
_ma_software_group.software_id 1
#
loop_
_ma_target_entity.data_id
_ma_target_entity.entity_id
_ma_target_entity.origin
1 1 . 
1 2 . 
#
loop_
_ma_target_entity_instance.asym_id
_ma_target_entity_instance.details
_ma_target_entity_instance.entity_id
A . 1 
B . 2 
#
loop_
_pdbx_data_usage.details
_pdbx_data_usage.id
_pdbx_data_usage.type
_pdbx_data_usage.url
;NON-COMMERCIAL USE ONLY, BY USING THIS FILE YOU AGREE TO THE TERMS OF USE FOUND
AT alphafoldserver.com/output-terms.
;
1 license    ? 
;THE INFORMATION IS NOT INTENDED FOR, HAS NOT BEEN VALIDATED FOR, AND IS NOT
APPROVED FOR CLINICAL USE. IT SHOULD NOT BE USED FOR CLINICAL PURPOSE OR RELIED
ON FOR MEDICAL OR OTHER PROFESSIONAL ADVICE. IT IS THEORETICAL MODELLING ONLY
AND CAUTION SHOULD BE EXERCISED IN ITS USE. IT IS PROVIDED "AS-IS" WITHOUT ANY
WARRANTY OF ANY KIND, WHETHER EXPRESSED OR IMPLIED. NO WARRANTY IS GIVEN THAT
USE OF THE INFORMATION SHALL NOT INFRINGE THE RIGHTS OF ANY THIRD PARTY.
;
2 disclaimer ? 
#
_pdbx_nonpoly_scheme.asym_id       B
_pdbx_nonpoly_scheme.auth_seq_num  1
_pdbx_nonpoly_scheme.entity_id     2
_pdbx_nonpoly_scheme.mon_id        HEM
_pdbx_nonpoly_scheme.pdb_ins_code  .
_pdbx_nonpoly_scheme.pdb_seq_num   1
_pdbx_nonpoly_scheme.pdb_strand_id B
#
loop_
_pdbx_poly_seq_scheme.asym_id
_pdbx_poly_seq_scheme.auth_seq_num
_pdbx_poly_seq_scheme.entity_id
_pdbx_poly_seq_scheme.hetero
_pdbx_poly_seq_scheme.mon_id
_pdbx_poly_seq_scheme.pdb_ins_code
_pdbx_poly_seq_scheme.pdb_seq_num
_pdbx_poly_seq_scheme.pdb_strand_id
_pdbx_poly_seq_scheme.seq_id
A 1   1 n THR . 1   A 1   
A 2   1 n GLU . 2   A 2   
A 3   1 n THR . 3   A 3   
A 4   1 n MET . 4   A 4   
A 5   1 n THR . 5   A 5   
A 6   1 n VAL . 6   A 6   
A 7   1 n THR . 7   A 7   
A 8   1 n ALA . 8   A 8   
A 9   1 n THR . 9   A 9   
A 10  1 n GLY . 10  A 10  
A 11  1 n ASN . 11  A 11  
A 12  1 n ALA . 12  A 12  
A 13  1 n ARG . 13  A 13  
A 14  1 n SER . 14  A 14  
A 15  1 n SER . 15  A 15  
A 16  1 n PHE . 16  A 16  
A 17  1 n GLU . 17  A 17  
A 18  1 n ALA . 18  A 18  
A 19  1 n PRO . 19  A 19  
A 20  1 n MET . 20  A 20  
A 21  1 n MET . 21  A 21  
A 22  1 n VAL . 22  A 22  
A 23  1 n SER . 23  A 23  
A 24  1 n VAL . 24  A 24  
A 25  1 n ILE . 25  A 25  
A 26  1 n ASP . 26  A 26  
A 27  1 n THR . 27  A 27  
A 28  1 n SER . 28  A 28  
A 29  1 n ALA . 29  A 29  
A 30  1 n PRO . 30  A 30  
A 31  1 n GLU . 31  A 31  
A 32  1 n ASN . 32  A 32  
A 33  1 n GLN . 33  A 33  
A 34  1 n THR . 34  A 34  
A 35  1 n ALA . 35  A 35  
A 36  1 n THR . 36  A 36  
A 37  1 n SER . 37  A 37  
A 38  1 n ALA . 38  A 38  
A 39  1 n THR . 39  A 39  
A 40  1 n ASP . 40  A 40  
A 41  1 n LEU . 41  A 41  
A 42  1 n LEU . 42  A 42  
A 43  1 n ARG . 43  A 43  
A 44  1 n HIS . 44  A 44  
A 45  1 n VAL . 45  A 45  
A 46  1 n PRO . 46  A 46  
A 47  1 n GLY . 47  A 47  
A 48  1 n ILE . 48  A 48  
A 49  1 n THR . 49  A 49  
A 50  1 n LEU . 50  A 50  
A 51  1 n ASP . 51  A 51  
A 52  1 n GLY . 52  A 52  
A 53  1 n THR . 53  A 53  
A 54  1 n GLY . 54  A 54  
A 55  1 n ARG . 55  A 55  
A 56  1 n THR . 56  A 56  
A 57  1 n ASN . 57  A 57  
A 58  1 n GLY . 58  A 58  
A 59  1 n GLN . 59  A 59  
A 60  1 n ASP . 60  A 60  
A 61  1 n VAL . 61  A 61  
A 62  1 n ASN . 62  A 62  
A 63  1 n MET . 63  A 63  
A 64  1 n ARG . 64  A 64  
A 65  1 n GLY . 65  A 65  
A 66  1 n TYR . 66  A 66  
A 67  1 n ASP . 67  A 67  
A 68  1 n HIS . 68  A 68  
A 69  1 n ARG . 69  A 69  
A 70  1 n GLY . 70  A 70  
A 71  1 n VAL . 71  A 71  
A 72  1 n LEU . 72  A 72  
A 73  1 n VAL . 73  A 73  
A 74  1 n LEU . 74  A 74  
A 75  1 n VAL . 75  A 75  
A 76  1 n ASP . 76  A 76  
A 77  1 n GLY . 77  A 77  
A 78  1 n VAL . 78  A 78  
A 79  1 n ARG . 79  A 79  
A 80  1 n GLN . 80  A 80  
A 81  1 n GLY . 81  A 81  
A 82  1 n THR . 82  A 82  
A 83  1 n ASP . 83  A 83  
A 84  1 n THR . 84  A 84  
A 85  1 n GLY . 85  A 85  
A 86  1 n HIS . 86  A 86  
A 87  1 n LEU . 87  A 87  
A 88  1 n ASN . 88  A 88  
A 89  1 n GLY . 89  A 89  
A 90  1 n THR . 90  A 90  
A 91  1 n PHE . 91  A 91  
A 92  1 n LEU . 92  A 92  
A 93  1 n ASP . 93  A 93  
A 94  1 n PRO . 94  A 94  
A 95  1 n ALA . 95  A 95  
A 96  1 n LEU . 96  A 96  
A 97  1 n ILE . 97  A 97  
A 98  1 n LYS . 98  A 98  
A 99  1 n ARG . 99  A 99  
A 100 1 n VAL . 100 A 100 
A 101 1 n GLU . 101 A 101 
A 102 1 n ILE . 102 A 102 
A 103 1 n VAL . 103 A 103 
A 104 1 n ARG . 104 A 104 
A 105 1 n GLY . 105 A 105 
A 106 1 n PRO . 106 A 106 
A 107 1 n SER . 107 A 107 
A 108 1 n ALA . 108 A 108 
A 109 1 n LEU . 109 A 109 
A 110 1 n LEU . 110 A 110 
A 111 1 n TYR . 111 A 111 
A 112 1 n GLY . 112 A 112 
A 113 1 n SER . 113 A 113 
A 114 1 n GLY . 114 A 114 
A 115 1 n ALA . 115 A 115 
A 116 1 n LEU . 116 A 116 
A 117 1 n GLY . 117 A 117 
A 118 1 n GLY . 118 A 118 
A 119 1 n VAL . 119 A 119 
A 120 1 n ILE . 120 A 120 
A 121 1 n SER . 121 A 121 
A 122 1 n TYR . 122 A 122 
A 123 1 n ASP . 123 A 123 
A 124 1 n THR . 124 A 124 
A 125 1 n VAL . 125 A 125 
A 126 1 n ASP . 126 A 126 
A 127 1 n ALA . 127 A 127 
A 128 1 n LYS . 128 A 128 
A 129 1 n ASP . 129 A 129 
A 130 1 n LEU . 130 A 130 
A 131 1 n LEU . 131 A 131 
A 132 1 n GLN . 132 A 132 
A 133 1 n GLU . 133 A 133 
A 134 1 n GLY . 134 A 134 
A 135 1 n GLN . 135 A 135 
A 136 1 n SER . 136 A 136 
A 137 1 n SER . 137 A 137 
A 138 1 n GLY . 138 A 138 
A 139 1 n PHE . 139 A 139 
A 140 1 n ARG . 140 A 140 
A 141 1 n VAL . 141 A 141 
A 142 1 n PHE . 142 A 142 
A 143 1 n GLY . 143 A 143 
A 144 1 n THR . 144 A 144 
A 145 1 n GLY . 145 A 145 
A 146 1 n GLY . 146 A 146 
A 147 1 n THR . 147 A 147 
A 148 1 n GLY . 148 A 148 
A 149 1 n ASP . 149 A 149 
A 150 1 n HIS . 150 A 150 
A 151 1 n SER . 151 A 151 
A 152 1 n LEU . 152 A 152 
A 153 1 n GLY . 153 A 153 
A 154 1 n LEU . 154 A 154 
A 155 1 n GLY . 155 A 155 
A 156 1 n ALA . 156 A 156 
A 157 1 n SER . 157 A 157 
A 158 1 n ALA . 158 A 158 
A 159 1 n PHE . 159 A 159 
A 160 1 n GLY . 160 A 160 
A 161 1 n ARG . 161 A 161 
A 162 1 n THR . 162 A 162 
A 163 1 n GLU . 163 A 163 
A 164 1 n ASN . 164 A 164 
A 165 1 n LEU . 165 A 165 
A 166 1 n ASP . 166 A 166 
A 167 1 n GLY . 167 A 167 
A 168 1 n ILE . 168 A 168 
A 169 1 n VAL . 169 A 169 
A 170 1 n ALA . 170 A 170 
A 171 1 n TRP . 171 A 171 
A 172 1 n SER . 172 A 172 
A 173 1 n SER . 173 A 173 
A 174 1 n ARG . 174 A 174 
A 175 1 n ASP . 175 A 175 
A 176 1 n ARG . 176 A 176 
A 177 1 n GLY . 177 A 177 
A 178 1 n ASP . 178 A 178 
A 179 1 n LEU . 179 A 179 
A 180 1 n ARG . 180 A 180 
A 181 1 n GLN . 181 A 181 
A 182 1 n SER . 182 A 182 
A 183 1 n ASN . 183 A 183 
A 184 1 n GLY . 184 A 184 
A 185 1 n GLU . 185 A 185 
A 186 1 n THR . 186 A 186 
A 187 1 n ALA . 187 A 187 
A 188 1 n PRO . 188 A 188 
A 189 1 n ASN . 189 A 189 
A 190 1 n ASP . 190 A 190 
A 191 1 n GLU . 191 A 191 
A 192 1 n SER . 192 A 192 
A 193 1 n ILE . 193 A 193 
A 194 1 n ASN . 194 A 194 
A 195 1 n ASN . 195 A 195 
A 196 1 n MET . 196 A 196 
A 197 1 n LEU . 197 A 197 
A 198 1 n ALA . 198 A 198 
A 199 1 n LYS . 199 A 199 
A 200 1 n GLY . 200 A 200 
A 201 1 n THR . 201 A 201 
A 202 1 n TRP . 202 A 202 
A 203 1 n GLN . 203 A 203 
A 204 1 n ILE . 204 A 204 
A 205 1 n ASP . 205 A 205 
A 206 1 n SER . 206 A 206 
A 207 1 n ALA . 207 A 207 
A 208 1 n GLN . 208 A 208 
A 209 1 n SER . 209 A 209 
A 210 1 n LEU . 210 A 210 
A 211 1 n SER . 211 A 211 
A 212 1 n GLY . 212 A 212 
A 213 1 n LEU . 213 A 213 
A 214 1 n VAL . 214 A 214 
A 215 1 n ARG . 215 A 215 
A 216 1 n TYR . 216 A 216 
A 217 1 n TYR . 217 A 217 
A 218 1 n ASN . 218 A 218 
A 219 1 n ASN . 219 A 219 
A 220 1 n ASP . 220 A 220 
A 221 1 n ALA . 221 A 221 
A 222 1 n ARG . 222 A 222 
A 223 1 n GLU . 223 A 223 
A 224 1 n PRO . 224 A 224 
A 225 1 n LYS . 225 A 225 
A 226 1 n ASN . 226 A 226 
A 227 1 n PRO . 227 A 227 
A 228 1 n GLN . 228 A 228 
A 229 1 n THR . 229 A 229 
A 230 1 n VAL . 230 A 230 
A 231 1 n GLU . 231 A 231 
A 232 1 n ALA . 232 A 232 
A 233 1 n SER . 233 A 233 
A 234 1 n ASP . 234 A 234 
A 235 1 n SER . 235 A 235 
A 236 1 n SER . 236 A 236 
A 237 1 n ASN . 237 A 237 
A 238 1 n PRO . 238 A 238 
A 239 1 n MET . 239 A 239 
A 240 1 n VAL . 240 A 240 
A 241 1 n ASP . 241 A 241 
A 242 1 n ARG . 242 A 242 
A 243 1 n SER . 243 A 243 
A 244 1 n THR . 244 A 244 
A 245 1 n ILE . 245 A 245 
A 246 1 n GLN . 246 A 246 
A 247 1 n ARG . 247 A 247 
A 248 1 n ASP . 248 A 248 
A 249 1 n ALA . 249 A 249 
A 250 1 n GLN . 250 A 250 
A 251 1 n LEU . 251 A 251 
A 252 1 n SER . 252 A 252 
A 253 1 n TYR . 253 A 253 
A 254 1 n LYS . 254 A 254 
A 255 1 n LEU . 255 A 255 
A 256 1 n ALA . 256 A 256 
A 257 1 n PRO . 257 A 257 
A 258 1 n GLN . 258 A 258 
A 259 1 n GLY . 259 A 259 
A 260 1 n ASN . 260 A 260 
A 261 1 n ASP . 261 A 261 
A 262 1 n TRP . 262 A 262 
A 263 1 n LEU . 263 A 263 
A 264 1 n ASN . 264 A 264 
A 265 1 n ALA . 265 A 265 
A 266 1 n ASP . 266 A 266 
A 267 1 n ALA . 267 A 267 
A 268 1 n LYS . 268 A 268 
A 269 1 n ILE . 269 A 269 
A 270 1 n TYR . 270 A 270 
A 271 1 n TRP . 271 A 271 
A 272 1 n SER . 272 A 272 
A 273 1 n GLU . 273 A 273 
A 274 1 n VAL . 274 A 274 
A 275 1 n ARG . 275 A 275 
A 276 1 n ILE . 276 A 276 
A 277 1 n ASN . 277 A 277 
A 278 1 n ALA . 278 A 278 
A 279 1 n GLN . 279 A 279 
A 280 1 n ASN . 280 A 280 
A 281 1 n THR . 281 A 281 
A 282 1 n GLY . 282 A 282 
A 283 1 n SER . 283 A 283 
A 284 1 n SER . 284 A 284 
A 285 1 n GLY . 285 A 285 
A 286 1 n GLU . 286 A 286 
A 287 1 n TYR . 287 A 287 
A 288 1 n ARG . 288 A 288 
A 289 1 n GLU . 289 A 289 
A 290 1 n GLN . 290 A 290 
A 291 1 n ILE . 291 A 291 
A 292 1 n THR . 292 A 292 
A 293 1 n LYS . 293 A 293 
A 294 1 n GLY . 294 A 294 
A 295 1 n ALA . 295 A 295 
A 296 1 n ARG . 296 A 296 
A 297 1 n LEU . 297 A 297 
A 298 1 n GLU . 298 A 298 
A 299 1 n ASN . 299 A 299 
A 300 1 n ARG . 300 A 300 
A 301 1 n SER . 301 A 301 
A 302 1 n THR . 302 A 302 
A 303 1 n LEU . 303 A 303 
A 304 1 n PHE . 304 A 304 
A 305 1 n ALA . 305 A 305 
A 306 1 n ASP . 306 A 306 
A 307 1 n SER . 307 A 307 
A 308 1 n PHE . 308 A 308 
A 309 1 n ALA . 309 A 309 
A 310 1 n SER . 310 A 310 
A 311 1 n HIS . 311 A 311 
A 312 1 n LEU . 312 A 312 
A 313 1 n LEU . 313 A 313 
A 314 1 n THR . 314 A 314 
A 315 1 n TYR . 315 A 315 
A 316 1 n GLY . 316 A 316 
A 317 1 n GLY . 317 A 317 
A 318 1 n GLU . 318 A 318 
A 319 1 n TYR . 319 A 319 
A 320 1 n TYR . 320 A 320 
A 321 1 n ARG . 321 A 321 
A 322 1 n GLN . 322 A 322 
A 323 1 n GLU . 323 A 323 
A 324 1 n GLN . 324 A 324 
A 325 1 n HIS . 325 A 325 
A 326 1 n PRO . 326 A 326 
A 327 1 n GLY . 327 A 327 
A 328 1 n GLY . 328 A 328 
A 329 1 n ALA . 329 A 329 
A 330 1 n THR . 330 A 330 
A 331 1 n THR . 331 A 331 
A 332 1 n GLY . 332 A 332 
A 333 1 n PHE . 333 A 333 
A 334 1 n PRO . 334 A 334 
A 335 1 n GLN . 335 A 335 
A 336 1 n ALA . 336 A 336 
A 337 1 n LYS . 337 A 337 
A 338 1 n ILE . 338 A 338 
A 339 1 n ASP . 339 A 339 
A 340 1 n PHE . 340 A 340 
A 341 1 n SER . 341 A 341 
A 342 1 n SER . 342 A 342 
A 343 1 n GLY . 343 A 343 
A 344 1 n TRP . 344 A 344 
A 345 1 n LEU . 345 A 345 
A 346 1 n GLN . 346 A 346 
A 347 1 n ASP . 347 A 347 
A 348 1 n GLU . 348 A 348 
A 349 1 n ILE . 349 A 349 
A 350 1 n THR . 350 A 350 
A 351 1 n LEU . 351 A 351 
A 352 1 n ARG . 352 A 352 
A 353 1 n ASP . 353 A 353 
A 354 1 n LEU . 354 A 354 
A 355 1 n PRO . 355 A 355 
A 356 1 n ILE . 356 A 356 
A 357 1 n THR . 357 A 357 
A 358 1 n LEU . 358 A 358 
A 359 1 n LEU . 359 A 359 
A 360 1 n GLY . 360 A 360 
A 361 1 n GLY . 361 A 361 
A 362 1 n THR . 362 A 362 
A 363 1 n ARG . 363 A 363 
A 364 1 n TYR . 364 A 364 
A 365 1 n ASP . 365 A 365 
A 366 1 n SER . 366 A 366 
A 367 1 n TYR . 367 A 367 
A 368 1 n ARG . 368 A 368 
A 369 1 n GLY . 369 A 369 
A 370 1 n SER . 370 A 370 
A 371 1 n SER . 371 A 371 
A 372 1 n ASP . 372 A 372 
A 373 1 n GLY . 373 A 373 
A 374 1 n TYR . 374 A 374 
A 375 1 n LYS . 375 A 375 
A 376 1 n ASP . 376 A 376 
A 377 1 n VAL . 377 A 377 
A 378 1 n ASP . 378 A 378 
A 379 1 n ALA . 379 A 379 
A 380 1 n ASP . 380 A 380 
A 381 1 n LYS . 381 A 381 
A 382 1 n TRP . 382 A 382 
A 383 1 n SER . 383 A 383 
A 384 1 n SER . 384 A 384 
A 385 1 n ARG . 385 A 385 
A 386 1 n ALA . 386 A 386 
A 387 1 n GLY . 387 A 387 
A 388 1 n MET . 388 A 388 
A 389 1 n THR . 389 A 389 
A 390 1 n ILE . 390 A 390 
A 391 1 n ASN . 391 A 391 
A 392 1 n PRO . 392 A 392 
A 393 1 n THR . 393 A 393 
A 394 1 n ASN . 394 A 394 
A 395 1 n TRP . 395 A 395 
A 396 1 n LEU . 396 A 396 
A 397 1 n MET . 397 A 397 
A 398 1 n LEU . 398 A 398 
A 399 1 n PHE . 399 A 399 
A 400 1 n GLY . 400 A 400 
A 401 1 n SER . 401 A 401 
A 402 1 n TYR . 402 A 402 
A 403 1 n ALA . 403 A 403 
A 404 1 n GLN . 404 A 404 
A 405 1 n ALA . 405 A 405 
A 406 1 n PHE . 406 A 406 
A 407 1 n ARG . 407 A 407 
A 408 1 n ALA . 408 A 408 
A 409 1 n PRO . 409 A 409 
A 410 1 n THR . 410 A 410 
A 411 1 n MET . 411 A 411 
A 412 1 n GLY . 412 A 412 
A 413 1 n GLU . 413 A 413 
A 414 1 n MET . 414 A 414 
A 415 1 n TYR . 415 A 415 
A 416 1 n ASN . 416 A 416 
A 417 1 n ASP . 417 A 417 
A 418 1 n SER . 418 A 418 
A 419 1 n LYS . 419 A 419 
A 420 1 n ALA . 420 A 420 
A 421 1 n PHE . 421 A 421 
A 422 1 n SER . 422 A 422 
A 423 1 n ILE . 423 A 423 
A 424 1 n GLY . 424 A 424 
A 425 1 n ARG . 425 A 425 
A 426 1 n PHE . 426 A 426 
A 427 1 n TYR . 427 A 427 
A 428 1 n THR . 428 A 428 
A 429 1 n ASN . 429 A 429 
A 430 1 n TYR . 430 A 430 
A 431 1 n TRP . 431 A 431 
A 432 1 n VAL . 432 A 432 
A 433 1 n PRO . 433 A 433 
A 434 1 n ASN . 434 A 434 
A 435 1 n PRO . 435 A 435 
A 436 1 n ASN . 436 A 436 
A 437 1 n LEU . 437 A 437 
A 438 1 n ARG . 438 A 438 
A 439 1 n PRO . 439 A 439 
A 440 1 n GLU . 440 A 440 
A 441 1 n THR . 441 A 441 
A 442 1 n ASN . 442 A 442 
A 443 1 n GLU . 443 A 443 
A 444 1 n THR . 444 A 444 
A 445 1 n GLN . 445 A 445 
A 446 1 n GLU . 446 A 446 
A 447 1 n TYR . 447 A 447 
A 448 1 n GLY . 448 A 448 
A 449 1 n PHE . 449 A 449 
A 450 1 n GLY . 450 A 450 
A 451 1 n LEU . 451 A 451 
A 452 1 n ARG . 452 A 452 
A 453 1 n PHE . 453 A 453 
A 454 1 n ASP . 454 A 454 
A 455 1 n ASP . 455 A 455 
A 456 1 n LEU . 456 A 456 
A 457 1 n MET . 457 A 457 
A 458 1 n LEU . 458 A 458 
A 459 1 n SER . 459 A 459 
A 460 1 n ASN . 460 A 460 
A 461 1 n ASP . 461 A 461 
A 462 1 n ALA . 462 A 462 
A 463 1 n LEU . 463 A 463 
A 464 1 n GLU . 464 A 464 
A 465 1 n PHE . 465 A 465 
A 466 1 n LYS . 466 A 466 
A 467 1 n ALA . 467 A 467 
A 468 1 n SER . 468 A 468 
A 469 1 n TYR . 469 A 469 
A 470 1 n PHE . 470 A 470 
A 471 1 n ASP . 471 A 471 
A 472 1 n THR . 472 A 472 
A 473 1 n LYS . 473 A 473 
A 474 1 n ALA . 474 A 474 
A 475 1 n LYS . 475 A 475 
A 476 1 n ASP . 476 A 476 
A 477 1 n TYR . 477 A 477 
A 478 1 n ILE . 478 A 478 
A 479 1 n SER . 479 A 479 
A 480 1 n THR . 480 A 480 
A 481 1 n THR . 481 A 481 
A 482 1 n VAL . 482 A 482 
A 483 1 n ASP . 483 A 483 
A 484 1 n PHE . 484 A 484 
A 485 1 n ALA . 485 A 485 
A 486 1 n ALA . 486 A 486 
A 487 1 n ALA . 487 A 487 
A 488 1 n THR . 488 A 488 
A 489 1 n THR . 489 A 489 
A 490 1 n MET . 490 A 490 
A 491 1 n SER . 491 A 491 
A 492 1 n TYR . 492 A 492 
A 493 1 n ASN . 493 A 493 
A 494 1 n VAL . 494 A 494 
A 495 1 n PRO . 495 A 495 
A 496 1 n ASN . 496 A 496 
A 497 1 n ALA . 497 A 497 
A 498 1 n LYS . 498 A 498 
A 499 1 n ILE . 499 A 499 
A 500 1 n TRP . 500 A 500 
A 501 1 n GLY . 501 A 501 
A 502 1 n TRP . 502 A 502 
A 503 1 n ASP . 503 A 503 
A 504 1 n VAL . 504 A 504 
A 505 1 n MET . 505 A 505 
A 506 1 n THR . 506 A 506 
A 507 1 n LYS . 507 A 507 
A 508 1 n TYR . 508 A 508 
A 509 1 n THR . 509 A 509 
A 510 1 n THR . 510 A 510 
A 511 1 n ASP . 511 A 511 
A 512 1 n LEU . 512 A 512 
A 513 1 n PHE . 513 A 513 
A 514 1 n SER . 514 A 514 
A 515 1 n LEU . 515 A 515 
A 516 1 n ASP . 516 A 516 
A 517 1 n VAL . 517 A 517 
A 518 1 n ALA . 518 A 518 
A 519 1 n TYR . 519 A 519 
A 520 1 n ASN . 520 A 520 
A 521 1 n ARG . 521 A 521 
A 522 1 n THR . 522 A 522 
A 523 1 n ARG . 523 A 523 
A 524 1 n GLY . 524 A 524 
A 525 1 n LYS . 525 A 525 
A 526 1 n ASP . 526 A 526 
A 527 1 n THR . 527 A 527 
A 528 1 n ASP . 528 A 528 
A 529 1 n THR . 529 A 529 
A 530 1 n GLY . 530 A 530 
A 531 1 n GLU . 531 A 531 
A 532 1 n TYR . 532 A 532 
A 533 1 n ILE . 533 A 533 
A 534 1 n SER . 534 A 534 
A 535 1 n SER . 535 A 535 
A 536 1 n ILE . 536 A 536 
A 537 1 n ASN . 537 A 537 
A 538 1 n PRO . 538 A 538 
A 539 1 n ASP . 539 A 539 
A 540 1 n THR . 540 A 540 
A 541 1 n VAL . 541 A 541 
A 542 1 n THR . 542 A 542 
A 543 1 n SER . 543 A 543 
A 544 1 n THR . 544 A 544 
A 545 1 n LEU . 545 A 545 
A 546 1 n ASN . 546 A 546 
A 547 1 n ILE . 547 A 547 
A 548 1 n PRO . 548 A 548 
A 549 1 n ILE . 549 A 549 
A 550 1 n ALA . 550 A 550 
A 551 1 n HIS . 551 A 551 
A 552 1 n SER . 552 A 552 
A 553 1 n GLY . 553 A 553 
A 554 1 n PHE . 554 A 554 
A 555 1 n SER . 555 A 555 
A 556 1 n VAL . 556 A 556 
A 557 1 n GLY . 557 A 557 
A 558 1 n TRP . 558 A 558 
A 559 1 n VAL . 559 A 559 
A 560 1 n GLY . 560 A 560 
A 561 1 n THR . 561 A 561 
A 562 1 n PHE . 562 A 562 
A 563 1 n ALA . 563 A 563 
A 564 1 n ASP . 564 A 564 
A 565 1 n ARG . 565 A 565 
A 566 1 n SER . 566 A 566 
A 567 1 n THR . 567 A 567 
A 568 1 n HIS . 568 A 568 
A 569 1 n ILE . 569 A 569 
A 570 1 n SER . 570 A 570 
A 571 1 n SER . 571 A 571 
A 572 1 n SER . 572 A 572 
A 573 1 n TYR . 573 A 573 
A 574 1 n SER . 574 A 574 
A 575 1 n LYS . 575 A 575 
A 576 1 n GLN . 576 A 576 
A 577 1 n PRO . 577 A 577 
A 578 1 n GLY . 578 A 578 
A 579 1 n TYR . 579 A 579 
A 580 1 n GLY . 580 A 580 
A 581 1 n VAL . 581 A 581 
A 582 1 n ASN . 582 A 582 
A 583 1 n ASP . 583 A 583 
A 584 1 n PHE . 584 A 584 
A 585 1 n TYR . 585 A 585 
A 586 1 n VAL . 586 A 586 
A 587 1 n SER . 587 A 587 
A 588 1 n TYR . 588 A 588 
A 589 1 n GLN . 589 A 589 
A 590 1 n GLY . 590 A 590 
A 591 1 n GLN . 591 A 591 
A 592 1 n GLN . 592 A 592 
A 593 1 n ALA . 593 A 593 
A 594 1 n LEU . 594 A 594 
A 595 1 n LYS . 595 A 595 
A 596 1 n GLY . 596 A 596 
A 597 1 n MET . 597 A 597 
A 598 1 n THR . 598 A 598 
A 599 1 n THR . 599 A 599 
A 600 1 n THR . 600 A 600 
A 601 1 n LEU . 601 A 601 
A 602 1 n VAL . 602 A 602 
A 603 1 n LEU . 603 A 603 
A 604 1 n GLY . 604 A 604 
A 605 1 n ASN . 605 A 605 
A 606 1 n ALA . 606 A 606 
A 607 1 n PHE . 607 A 607 
A 608 1 n ASP . 608 A 608 
A 609 1 n LYS . 609 A 609 
A 610 1 n GLU . 610 A 610 
A 611 1 n TYR . 611 A 611 
A 612 1 n TRP . 612 A 612 
A 613 1 n SER . 613 A 613 
A 614 1 n PRO . 614 A 614 
A 615 1 n GLN . 615 A 615 
A 616 1 n GLY . 616 A 616 
A 617 1 n ILE . 617 A 617 
A 618 1 n PRO . 618 A 618 
A 619 1 n GLN . 619 A 619 
A 620 1 n ASP . 620 A 620 
A 621 1 n GLY . 621 A 621 
A 622 1 n ARG . 622 A 622 
A 623 1 n ASN . 623 A 623 
A 624 1 n GLY . 624 A 624 
A 625 1 n LYS . 625 A 625 
A 626 1 n ILE . 626 A 626 
A 627 1 n PHE . 627 A 627 
A 628 1 n VAL . 628 A 628 
A 629 1 n SER . 629 A 629 
A 630 1 n TYR . 630 A 630 
A 631 1 n GLN . 631 A 631 
A 632 1 n TRP . 632 A 632 
#
_software.classification other
_software.date           ?
_software.description    "Structure prediction"
_software.name           AlphaFold
_software.pdbx_ordinal   1
_software.type           package
_software.version        "AlphaFold-beta-20231127 (2b86f29d-618d-47cf-8aef-20020b1102eb @ 2025-03-08 19:50:38)"
#
loop_
_struct_asym.entity_id
_struct_asym.id
1 A 
2 B 
#
loop_
_atom_site.group_PDB
_atom_site.id
_atom_site.type_symbol
_atom_site.label_atom_id
_atom_site.label_alt_id
_atom_site.label_comp_id
_atom_site.label_asym_id
_atom_site.label_entity_id
_atom_site.label_seq_id
_atom_site.pdbx_PDB_ins_code
_atom_site.Cartn_x
_atom_site.Cartn_y
_atom_site.Cartn_z
_atom_site.occupancy
_atom_site.B_iso_or_equiv
_atom_site.auth_seq_id
_atom_site.auth_asym_id
_atom_site.pdbx_PDB_model_num
ATOM   1    N  N   . THR A 1 1   ? -11.905 19.821  -8.732  1.00 74.37 1   A 1 
ATOM   2    C  CA  . THR A 1 1   ? -10.921 19.403  -9.750  1.00 81.17 1   A 1 
ATOM   3    C  C   . THR A 1 1   ? -10.914 17.894  -9.845  1.00 84.85 1   A 1 
ATOM   4    O  O   . THR A 1 1   ? -11.227 17.227  -8.864  1.00 80.25 1   A 1 
ATOM   5    C  CB  . THR A 1 1   ? -9.504  19.910  -9.428  1.00 72.82 1   A 1 
ATOM   6    O  OG1 . THR A 1 1   ? -9.318  19.930  -8.037  1.00 62.46 1   A 1 
ATOM   7    C  CG2 . THR A 1 1   ? -9.319  21.344  -9.928  1.00 58.88 1   A 1 
ATOM   8    N  N   . GLU A 1 2   ? -10.596 17.345  -11.008 1.00 86.31 2   A 1 
ATOM   9    C  CA  . GLU A 1 2   ? -10.560 15.905  -11.217 1.00 89.63 2   A 1 
ATOM   10   C  C   . GLU A 1 2   ? -9.436  15.252  -10.410 1.00 92.35 2   A 1 
ATOM   11   O  O   . GLU A 1 2   ? -8.313  15.762  -10.371 1.00 90.41 2   A 1 
ATOM   12   C  CB  . GLU A 1 2   ? -10.422 15.649  -12.717 1.00 85.97 2   A 1 
ATOM   13   C  CG  . GLU A 1 2   ? -10.408 14.162  -13.043 1.00 81.57 2   A 1 
ATOM   14   C  CD  . GLU A 1 2   ? -10.721 13.936  -14.518 1.00 80.58 2   A 1 
ATOM   15   O  OE1 . GLU A 1 2   ? -11.425 12.940  -14.784 1.00 73.60 2   A 1 
ATOM   16   O  OE2 . GLU A 1 2   ? -10.363 14.793  -15.345 1.00 76.63 2   A 1 
ATOM   17   N  N   . THR A 1 3   ? -9.725  14.120  -9.777  1.00 92.75 3   A 1 
ATOM   18   C  CA  . THR A 1 3   ? -8.730  13.344  -9.039  1.00 94.29 3   A 1 
ATOM   19   C  C   . THR A 1 3   ? -7.803  12.641  -10.026 1.00 95.49 3   A 1 
ATOM   20   O  O   . THR A 1 3   ? -8.231  11.786  -10.802 1.00 93.87 3   A 1 
ATOM   21   C  CB  . THR A 1 3   ? -9.392  12.347  -8.089  1.00 92.57 3   A 1 
ATOM   22   O  OG1 . THR A 1 3   ? -10.233 13.053  -7.203  1.00 85.48 3   A 1 
ATOM   23   C  CG2 . THR A 1 3   ? -8.376  11.611  -7.233  1.00 85.83 3   A 1 
ATOM   24   N  N   . MET A 1 4   ? -6.535  12.996  -9.979  1.00 95.35 4   A 1 
ATOM   25   C  CA  . MET A 1 4   ? -5.502  12.421  -10.832 1.00 95.95 4   A 1 
ATOM   26   C  C   . MET A 1 4   ? -4.756  11.297  -10.116 1.00 96.34 4   A 1 
ATOM   27   O  O   . MET A 1 4   ? -4.577  11.333  -8.895  1.00 94.57 4   A 1 
ATOM   28   C  CB  . MET A 1 4   ? -4.532  13.523  -11.288 1.00 95.58 4   A 1 
ATOM   29   C  CG  . MET A 1 4   ? -5.223  14.674  -12.025 1.00 93.93 4   A 1 
ATOM   30   S  SD  . MET A 1 4   ? -6.069  14.227  -13.572 1.00 91.08 4   A 1 
ATOM   31   C  CE  . MET A 1 4   ? -4.652  14.035  -14.668 1.00 78.48 4   A 1 
ATOM   32   N  N   . THR A 1 5   ? -4.272  10.323  -10.886 1.00 96.08 5   A 1 
ATOM   33   C  CA  . THR A 1 5   ? -3.313  9.312   -10.425 1.00 96.39 5   A 1 
ATOM   34   C  C   . THR A 1 5   ? -2.001  9.467   -11.171 1.00 96.56 5   A 1 
ATOM   35   O  O   . THR A 1 5   ? -1.987  9.728   -12.376 1.00 95.43 5   A 1 
ATOM   36   C  CB  . THR A 1 5   ? -3.878  7.890   -10.545 1.00 95.34 5   A 1 
ATOM   37   O  OG1 . THR A 1 5   ? -2.905  6.956   -10.158 1.00 92.37 5   A 1 
ATOM   38   C  CG2 . THR A 1 5   ? -4.333  7.516   -11.949 1.00 93.17 5   A 1 
ATOM   39   N  N   . VAL A 1 6   ? -0.894  9.296   -10.471 1.00 96.04 6   A 1 
ATOM   40   C  CA  . VAL A 1 6   ? 0.464   9.227   -11.031 1.00 95.64 6   A 1 
ATOM   41   C  C   . VAL A 1 6   ? 1.017   7.813   -10.866 1.00 95.63 6   A 1 
ATOM   42   O  O   . VAL A 1 6   ? 1.576   7.254   -11.799 1.00 93.11 6   A 1 
ATOM   43   C  CB  . VAL A 1 6   ? 1.392   10.266  -10.369 1.00 94.39 6   A 1 
ATOM   44   C  CG1 . VAL A 1 6   ? 2.817   10.188  -10.911 1.00 88.11 6   A 1 
ATOM   45   C  CG2 . VAL A 1 6   ? 0.877   11.688  -10.608 1.00 90.36 6   A 1 
ATOM   46   N  N   . THR A 1 7   ? 0.782   7.187   -9.709  1.00 96.31 7   A 1 
ATOM   47   C  CA  . THR A 1 7   ? 1.315   5.860   -9.380  1.00 96.18 7   A 1 
ATOM   48   C  C   . THR A 1 7   ? 0.805   4.753   -10.309 1.00 96.48 7   A 1 
ATOM   49   O  O   . THR A 1 7   ? 1.526   3.794   -10.562 1.00 94.53 7   A 1 
ATOM   50   C  CB  . THR A 1 7   ? 0.955   5.525   -7.922  1.00 95.35 7   A 1 
ATOM   51   O  OG1 . THR A 1 7   ? 1.410   6.568   -7.097  1.00 90.65 7   A 1 
ATOM   52   C  CG2 . THR A 1 7   ? 1.610   4.246   -7.413  1.00 91.98 7   A 1 
ATOM   53   N  N   . ALA A 1 8   ? -0.397  4.876   -10.860 1.00 96.53 8   A 1 
ATOM   54   C  CA  . ALA A 1 8   ? -0.994  3.828   -11.677 1.00 96.17 8   A 1 
ATOM   55   C  C   . ALA A 1 8   ? -0.231  3.537   -12.985 1.00 96.63 8   A 1 
ATOM   56   O  O   . ALA A 1 8   ? -0.094  2.371   -13.359 1.00 94.72 8   A 1 
ATOM   57   C  CB  . ALA A 1 8   ? -2.449  4.203   -11.957 1.00 95.41 8   A 1 
ATOM   58   N  N   . THR A 1 9   ? 0.263   4.577   -13.666 1.00 96.45 9   A 1 
ATOM   59   C  CA  . THR A 1 9   ? 0.985   4.446   -14.950 1.00 96.56 9   A 1 
ATOM   60   C  C   . THR A 1 9   ? 2.302   5.222   -15.001 1.00 96.61 9   A 1 
ATOM   61   O  O   . THR A 1 9   ? 2.970   5.232   -16.024 1.00 94.13 9   A 1 
ATOM   62   C  CB  . THR A 1 9   ? 0.096   4.841   -16.147 1.00 95.82 9   A 1 
ATOM   63   O  OG1 . THR A 1 9   ? -0.212  6.204   -16.119 1.00 92.63 9   A 1 
ATOM   64   C  CG2 . THR A 1 9   ? -1.218  4.059   -16.183 1.00 92.32 9   A 1 
ATOM   65   N  N   . GLY A 1 10  ? 2.685   5.894   -13.907 1.00 96.14 10  A 1 
ATOM   66   C  CA  . GLY A 1 10  ? 3.874   6.753   -13.844 1.00 96.06 10  A 1 
ATOM   67   C  C   . GLY A 1 10  ? 3.675   8.150   -14.451 1.00 96.76 10  A 1 
ATOM   68   O  O   . GLY A 1 10  ? 4.522   9.018   -14.262 1.00 94.82 10  A 1 
ATOM   69   N  N   . ASN A 1 11  ? 2.548   8.390   -15.138 1.00 96.61 11  A 1 
ATOM   70   C  CA  . ASN A 1 11  ? 2.188   9.675   -15.741 1.00 96.23 11  A 1 
ATOM   71   C  C   . ASN A 1 11  ? 0.834   10.140  -15.203 1.00 96.31 11  A 1 
ATOM   72   O  O   . ASN A 1 11  ? -0.104  9.350   -15.104 1.00 94.39 11  A 1 
ATOM   73   C  CB  . ASN A 1 11  ? 2.166   9.532   -17.269 1.00 95.42 11  A 1 
ATOM   74   C  CG  . ASN A 1 11  ? 3.473   8.984   -17.798 1.00 95.34 11  A 1 
ATOM   75   O  OD1 . ASN A 1 11  ? 4.538   9.569   -17.631 1.00 89.69 11  A 1 
ATOM   76   N  ND2 . ASN A 1 11  ? 3.444   7.834   -18.432 1.00 89.57 11  A 1 
ATOM   77   N  N   . ALA A 1 12  ? 0.712   11.423  -14.885 1.00 96.20 12  A 1 
ATOM   78   C  CA  . ALA A 1 12  ? -0.528  11.980  -14.362 1.00 96.01 12  A 1 
ATOM   79   C  C   . ALA A 1 12  ? -1.681  11.790  -15.362 1.00 96.32 12  A 1 
ATOM   80   O  O   . ALA A 1 12  ? -1.631  12.273  -16.490 1.00 94.37 12  A 1 
ATOM   81   C  CB  . ALA A 1 12  ? -0.313  13.455  -14.014 1.00 94.86 12  A 1 
ATOM   82   N  N   . ARG A 1 13  ? -2.745  11.113  -14.912 1.00 96.04 13  A 1 
ATOM   83   C  CA  . ARG A 1 13  ? -3.963  10.859  -15.690 1.00 95.85 13  A 1 
ATOM   84   C  C   . ARG A 1 13  ? -5.187  10.815  -14.783 1.00 96.21 13  A 1 
ATOM   85   O  O   . ARG A 1 13  ? -5.049  10.633  -13.572 1.00 94.14 13  A 1 
ATOM   86   C  CB  . ARG A 1 13  ? -3.811  9.556   -16.500 1.00 92.69 13  A 1 
ATOM   87   C  CG  . ARG A 1 13  ? -3.691  8.293   -15.620 1.00 89.88 13  A 1 
ATOM   88   C  CD  . ARG A 1 13  ? -3.528  7.026   -16.472 1.00 89.33 13  A 1 
ATOM   89   N  NE  . ARG A 1 13  ? -4.743  6.718   -17.223 1.00 85.04 13  A 1 
ATOM   90   C  CZ  . ARG A 1 13  ? -4.809  6.012   -18.337 1.00 85.96 13  A 1 
ATOM   91   N  NH1 . ARG A 1 13  ? -3.753  5.493   -18.891 1.00 77.13 13  A 1 
ATOM   92   N  NH2 . ARG A 1 13  ? -5.959  5.802   -18.916 1.00 76.39 13  A 1 
ATOM   93   N  N   . SER A 1 14  ? -6.376  10.922  -15.368 1.00 95.89 14  A 1 
ATOM   94   C  CA  . SER A 1 14  ? -7.633  10.747  -14.645 1.00 95.45 14  A 1 
ATOM   95   C  C   . SER A 1 14  ? -7.665  9.403   -13.912 1.00 95.90 14  A 1 
ATOM   96   O  O   . SER A 1 14  ? -7.453  8.350   -14.508 1.00 94.95 14  A 1 
ATOM   97   C  CB  . SER A 1 14  ? -8.806  10.829  -15.621 1.00 94.22 14  A 1 
ATOM   98   O  OG  . SER A 1 14  ? -10.021 10.590  -14.935 1.00 91.80 14  A 1 
ATOM   99   N  N   . SER A 1 15  ? -7.956  9.430   -12.604 1.00 96.04 15  A 1 
ATOM   100  C  CA  . SER A 1 15  ? -8.172  8.218   -11.809 1.00 96.27 15  A 1 
ATOM   101  C  C   . SER A 1 15  ? -9.441  7.485   -12.248 1.00 96.61 15  A 1 
ATOM   102  O  O   . SER A 1 15  ? -9.456  6.252   -12.307 1.00 95.17 15  A 1 
ATOM   103  C  CB  . SER A 1 15  ? -8.249  8.594   -10.326 1.00 95.05 15  A 1 
ATOM   104  O  OG  . SER A 1 15  ? -8.483  7.444   -9.539  1.00 82.22 15  A 1 
ATOM   105  N  N   . PHE A 1 16  ? -10.492 8.221   -12.596 1.00 96.23 16  A 1 
ATOM   106  C  CA  . PHE A 1 16  ? -11.752 7.668   -13.079 1.00 96.12 16  A 1 
ATOM   107  C  C   . PHE A 1 16  ? -11.572 6.934   -14.414 1.00 96.40 16  A 1 
ATOM   108  O  O   . PHE A 1 16  ? -11.978 5.778   -14.537 1.00 95.42 16  A 1 
ATOM   109  C  CB  . PHE A 1 16  ? -12.785 8.799   -13.203 1.00 95.41 16  A 1 
ATOM   110  C  CG  . PHE A 1 16  ? -14.107 8.342   -13.759 1.00 95.77 16  A 1 
ATOM   111  C  CD1 . PHE A 1 16  ? -14.419 8.540   -15.120 1.00 94.83 16  A 1 
ATOM   112  C  CD2 . PHE A 1 16  ? -15.033 7.676   -12.928 1.00 94.73 16  A 1 
ATOM   113  C  CE1 . PHE A 1 16  ? -15.636 8.092   -15.643 1.00 93.68 16  A 1 
ATOM   114  C  CE2 . PHE A 1 16  ? -16.255 7.234   -13.451 1.00 93.63 16  A 1 
ATOM   115  C  CZ  . PHE A 1 16  ? -16.556 7.442   -14.803 1.00 93.93 16  A 1 
ATOM   116  N  N   . GLU A 1 17  ? -10.870 7.541   -15.365 1.00 95.89 17  A 1 
ATOM   117  C  CA  . GLU A 1 17  ? -10.625 6.993   -16.704 1.00 95.52 17  A 1 
ATOM   118  C  C   . GLU A 1 17  ? -9.578  5.861   -16.734 1.00 96.13 17  A 1 
ATOM   119  O  O   . GLU A 1 17  ? -9.410  5.180   -17.743 1.00 94.77 17  A 1 
ATOM   120  C  CB  . GLU A 1 17  ? -10.180 8.147   -17.620 1.00 93.87 17  A 1 
ATOM   121  C  CG  . GLU A 1 17  ? -11.289 9.185   -17.892 1.00 85.50 17  A 1 
ATOM   122  C  CD  . GLU A 1 17  ? -12.437 8.625   -18.743 1.00 77.35 17  A 1 
ATOM   123  O  OE1 . GLU A 1 17  ? -13.574 9.107   -18.607 1.00 68.29 17  A 1 
ATOM   124  O  OE2 . GLU A 1 17  ? -12.165 7.713   -19.549 1.00 69.86 17  A 1 
ATOM   125  N  N   . ALA A 1 18  ? -8.856  5.629   -15.635 1.00 95.89 18  A 1 
ATOM   126  C  CA  . ALA A 1 18  ? -7.808  4.616   -15.582 1.00 96.29 18  A 1 
ATOM   127  C  C   . ALA A 1 18  ? -8.386  3.187   -15.686 1.00 97.11 18  A 1 
ATOM   128  O  O   . ALA A 1 18  ? -9.397  2.883   -15.043 1.00 96.37 18  A 1 
ATOM   129  C  CB  . ALA A 1 18  ? -6.984  4.809   -14.306 1.00 95.16 18  A 1 
ATOM   130  N  N   . PRO A 1 19  ? -7.725  2.249   -16.403 1.00 97.04 19  A 1 
ATOM   131  C  CA  . PRO A 1 19  ? -8.181  0.856   -16.533 1.00 97.04 19  A 1 
ATOM   132  C  C   . PRO A 1 19  ? -7.856  0.003   -15.288 1.00 97.21 19  A 1 
ATOM   133  O  O   . PRO A 1 19  ? -7.368  -1.116  -15.386 1.00 95.18 19  A 1 
ATOM   134  C  CB  . PRO A 1 19  ? -7.517  0.360   -17.822 1.00 96.14 19  A 1 
ATOM   135  C  CG  . PRO A 1 19  ? -6.181  1.086   -17.813 1.00 94.54 19  A 1 
ATOM   136  C  CD  . PRO A 1 19  ? -6.552  2.456   -17.221 1.00 96.66 19  A 1 
ATOM   137  N  N   . MET A 1 20  ? -8.083  0.566   -14.095 1.00 97.38 20  A 1 
ATOM   138  C  CA  . MET A 1 20  ? -7.871  -0.062  -12.796 1.00 97.17 20  A 1 
ATOM   139  C  C   . MET A 1 20  ? -8.589  0.735   -11.699 1.00 97.74 20  A 1 
ATOM   140  O  O   . MET A 1 20  ? -8.983  1.885   -11.915 1.00 96.54 20  A 1 
ATOM   141  C  CB  . MET A 1 20  ? -6.365  -0.195  -12.507 1.00 93.95 20  A 1 
ATOM   142  C  CG  . MET A 1 20  ? -5.626  1.142   -12.440 1.00 89.71 20  A 1 
ATOM   143  S  SD  . MET A 1 20  ? -3.840  0.991   -12.733 1.00 89.79 20  A 1 
ATOM   144  C  CE  . MET A 1 20  ? -3.820  0.939   -14.522 1.00 80.70 20  A 1 
ATOM   145  N  N   . MET A 1 21  ? -8.743  0.143   -10.509 1.00 97.84 21  A 1 
ATOM   146  C  CA  . MET A 1 21  ? -9.348  0.820   -9.353  1.00 98.13 21  A 1 
ATOM   147  C  C   . MET A 1 21  ? -8.262  1.521   -8.532  1.00 98.11 21  A 1 
ATOM   148  O  O   . MET A 1 21  ? -7.442  0.879   -7.884  1.00 97.11 21  A 1 
ATOM   149  C  CB  . MET A 1 21  ? -10.149 -0.170  -8.512  1.00 97.80 21  A 1 
ATOM   150  C  CG  . MET A 1 21  ? -11.340 -0.747  -9.275  1.00 96.62 21  A 1 
ATOM   151  S  SD  . MET A 1 21  ? -12.614 0.443   -9.777  1.00 96.83 21  A 1 
ATOM   152  C  CE  . MET A 1 21  ? -13.480 0.666   -8.207  1.00 93.09 21  A 1 
ATOM   153  N  N   . VAL A 1 22  ? -8.277  2.851   -8.562  1.00 98.00 22  A 1 
ATOM   154  C  CA  . VAL A 1 22  ? -7.340  3.699   -7.814  1.00 98.04 22  A 1 
ATOM   155  C  C   . VAL A 1 22  ? -8.104  4.496   -6.764  1.00 97.90 22  A 1 
ATOM   156  O  O   . VAL A 1 22  ? -9.205  4.976   -7.026  1.00 97.17 22  A 1 
ATOM   157  C  CB  . VAL A 1 22  ? -6.544  4.626   -8.747  1.00 97.51 22  A 1 
ATOM   158  C  CG1 . VAL A 1 22  ? -5.465  5.399   -7.980  1.00 95.61 22  A 1 
ATOM   159  C  CG2 . VAL A 1 22  ? -5.844  3.835   -9.855  1.00 95.93 22  A 1 
ATOM   160  N  N   . SER A 1 23  ? -7.533  4.638   -5.576  1.00 97.92 23  A 1 
ATOM   161  C  CA  . SER A 1 23  ? -7.992  5.594   -4.573  1.00 97.75 23  A 1 
ATOM   162  C  C   . SER A 1 23  ? -6.870  6.568   -4.263  1.00 97.87 23  A 1 
ATOM   163  O  O   . SER A 1 23  ? -5.734  6.150   -4.069  1.00 97.00 23  A 1 
ATOM   164  C  CB  . SER A 1 23  ? -8.457  4.895   -3.289  1.00 97.16 23  A 1 
ATOM   165  O  OG  . SER A 1 23  ? -9.495  3.965   -3.563  1.00 94.28 23  A 1 
ATOM   166  N  N   . VAL A 1 24  ? -7.193  7.851   -4.215  1.00 97.87 24  A 1 
ATOM   167  C  CA  . VAL A 1 24  ? -6.280  8.901   -3.752  1.00 97.59 24  A 1 
ATOM   168  C  C   . VAL A 1 24  ? -6.814  9.403   -2.425  1.00 97.31 24  A 1 
ATOM   169  O  O   . VAL A 1 24  ? -7.939  9.892   -2.363  1.00 96.23 24  A 1 
ATOM   170  C  CB  . VAL A 1 24  ? -6.147  10.040  -4.775  1.00 96.88 24  A 1 
ATOM   171  C  CG1 . VAL A 1 24  ? -5.137  11.082  -4.286  1.00 95.03 24  A 1 
ATOM   172  C  CG2 . VAL A 1 24  ? -5.671  9.507   -6.135  1.00 95.57 24  A 1 
ATOM   173  N  N   . ILE A 1 25  ? -6.035  9.234   -1.357  1.00 97.65 25  A 1 
ATOM   174  C  CA  . ILE A 1 25  ? -6.425  9.643   -0.006  1.00 97.46 25  A 1 
ATOM   175  C  C   . ILE A 1 25  ? -5.957  11.080  0.209   1.00 97.02 25  A 1 
ATOM   176  O  O   . ILE A 1 25  ? -4.763  11.369  0.097   1.00 95.74 25  A 1 
ATOM   177  C  CB  . ILE A 1 25  ? -5.872  8.665   1.047   1.00 97.00 25  A 1 
ATOM   178  C  CG1 . ILE A 1 25  ? -6.411  7.240   0.768   1.00 95.26 25  A 1 
ATOM   179  C  CG2 . ILE A 1 25  ? -6.244  9.131   2.463   1.00 96.09 25  A 1 
ATOM   180  C  CD1 . ILE A 1 25  ? -5.874  6.177   1.718   1.00 88.03 25  A 1 
ATOM   181  N  N   . ASP A 1 26  ? -6.895  11.949  0.542   1.00 95.89 26  A 1 
ATOM   182  C  CA  . ASP A 1 26  ? -6.598  13.310  0.962   1.00 95.06 26  A 1 
ATOM   183  C  C   . ASP A 1 26  ? -6.236  13.330  2.451   1.00 95.88 26  A 1 
ATOM   184  O  O   . ASP A 1 26  ? -7.078  13.108  3.324   1.00 94.69 26  A 1 
ATOM   185  C  CB  . ASP A 1 26  ? -7.783  14.232  0.639   1.00 92.56 26  A 1 
ATOM   186  C  CG  . ASP A 1 26  ? -7.519  15.695  1.014   1.00 88.99 26  A 1 
ATOM   187  O  OD1 . ASP A 1 26  ? -6.396  15.999  1.480   1.00 84.77 26  A 1 
ATOM   188  O  OD2 . ASP A 1 26  ? -8.442  16.509  0.846   1.00 83.37 26  A 1 
ATOM   189  N  N   . THR A 1 27  ? -4.979  13.599  2.749   1.00 95.84 27  A 1 
ATOM   190  C  CA  . THR A 1 27  ? -4.466  13.650  4.127   1.00 96.08 27  A 1 
ATOM   191  C  C   . THR A 1 27  ? -4.963  14.873  4.897   1.00 96.26 27  A 1 
ATOM   192  O  O   . THR A 1 27  ? -4.852  14.909  6.121   1.00 95.20 27  A 1 
ATOM   193  C  CB  . THR A 1 27  ? -2.935  13.633  4.142   1.00 95.39 27  A 1 
ATOM   194  O  OG1 . THR A 1 27  ? -2.411  14.727  3.430   1.00 87.68 27  A 1 
ATOM   195  C  CG2 . THR A 1 27  ? -2.381  12.362  3.505   1.00 87.63 27  A 1 
ATOM   196  N  N   . SER A 1 28  ? -5.511  15.868  4.215   1.00 95.76 28  A 1 
ATOM   197  C  CA  . SER A 1 28  ? -6.085  17.065  4.824   1.00 95.30 28  A 1 
ATOM   198  C  C   . SER A 1 28  ? -7.563  16.912  5.193   1.00 96.27 28  A 1 
ATOM   199  O  O   . SER A 1 28  ? -8.103  17.762  5.899   1.00 94.87 28  A 1 
ATOM   200  C  CB  . SER A 1 28  ? -5.868  18.277  3.912   1.00 93.42 28  A 1 
ATOM   201  O  OG  . SER A 1 28  ? -6.743  18.296  2.807   1.00 85.37 28  A 1 
ATOM   202  N  N   . ALA A 1 29  ? -8.212  15.819  4.772   1.00 96.32 29  A 1 
ATOM   203  C  CA  . ALA A 1 29  ? -9.588  15.533  5.138   1.00 96.54 29  A 1 
ATOM   204  C  C   . ALA A 1 29  ? -9.723  15.374  6.667   1.00 97.11 29  A 1 
ATOM   205  O  O   . ALA A 1 29  ? -8.840  14.789  7.303   1.00 96.28 29  A 1 
ATOM   206  C  CB  . ALA A 1 29  ? -10.064 14.293  4.383   1.00 95.85 29  A 1 
ATOM   207  N  N   . PRO A 1 30  ? -10.818 15.851  7.279   1.00 97.27 30  A 1 
ATOM   208  C  CA  . PRO A 1 30  ? -10.987 15.837  8.737   1.00 97.18 30  A 1 
ATOM   209  C  C   . PRO A 1 30  ? -10.787 14.477  9.390   1.00 97.09 30  A 1 
ATOM   210  O  O   . PRO A 1 30  ? -10.180 14.388  10.455  1.00 95.54 30  A 1 
ATOM   211  C  CB  . PRO A 1 30  ? -12.409 16.361  8.967   1.00 96.44 30  A 1 
ATOM   212  C  CG  . PRO A 1 30  ? -12.632 17.292  7.793   1.00 94.99 30  A 1 
ATOM   213  C  CD  . PRO A 1 30  ? -11.906 16.581  6.655   1.00 97.03 30  A 1 
ATOM   214  N  N   . GLU A 1 31  ? -11.246 13.403  8.746   1.00 96.47 31  A 1 
ATOM   215  C  CA  . GLU A 1 31  ? -11.097 12.025  9.203   1.00 95.30 31  A 1 
ATOM   216  C  C   . GLU A 1 31  ? -9.636  11.536  9.212   1.00 96.03 31  A 1 
ATOM   217  O  O   . GLU A 1 31  ? -9.309  10.626  9.971   1.00 94.76 31  A 1 
ATOM   218  C  CB  . GLU A 1 31  ? -11.989 11.094  8.352   1.00 92.87 31  A 1 
ATOM   219  C  CG  . GLU A 1 31  ? -11.706 11.038  6.840   1.00 86.03 31  A 1 
ATOM   220  C  CD  . GLU A 1 31  ? -12.485 12.064  5.997   1.00 85.16 31  A 1 
ATOM   221  O  OE1 . GLU A 1 31  ? -12.779 11.748  4.826   1.00 77.85 31  A 1 
ATOM   222  O  OE2 . GLU A 1 31  ? -12.798 13.166  6.503   1.00 81.43 31  A 1 
ATOM   223  N  N   . ASN A 1 32  ? -8.756  12.161  8.430   1.00 97.35 32  A 1 
ATOM   224  C  CA  . ASN A 1 32  ? -7.358  11.761  8.285   1.00 97.65 32  A 1 
ATOM   225  C  C   . ASN A 1 32  ? -6.379  12.633  9.081   1.00 97.84 32  A 1 
ATOM   226  O  O   . ASN A 1 32  ? -5.262  12.199  9.364   1.00 96.85 32  A 1 
ATOM   227  C  CB  . ASN A 1 32  ? -7.010  11.731  6.792   1.00 97.22 32  A 1 
ATOM   228  C  CG  . ASN A 1 32  ? -7.751  10.632  6.043   1.00 96.96 32  A 1 
ATOM   229  O  OD1 . ASN A 1 32  ? -7.986  9.549   6.536   1.00 91.81 32  A 1 
ATOM   230  N  ND2 . ASN A 1 32  ? -8.098  10.887  4.804   1.00 91.67 32  A 1 
ATOM   231  N  N   . GLN A 1 33  ? -6.779  13.841  9.493   1.00 97.39 33  A 1 
ATOM   232  C  CA  . GLN A 1 33  ? -5.893  14.765  10.219  1.00 97.32 33  A 1 
ATOM   233  C  C   . GLN A 1 33  ? -5.430  14.217  11.577  1.00 97.56 33  A 1 
ATOM   234  O  O   . GLN A 1 33  ? -4.356  14.582  12.060  1.00 96.39 33  A 1 
ATOM   235  C  CB  . GLN A 1 33  ? -6.618  16.094  10.450  1.00 96.78 33  A 1 
ATOM   236  C  CG  . GLN A 1 33  ? -6.809  16.904  9.163   1.00 94.77 33  A 1 
ATOM   237  C  CD  . GLN A 1 33  ? -7.652  18.162  9.393   1.00 93.94 33  A 1 
ATOM   238  O  OE1 . GLN A 1 33  ? -7.970  18.546  10.509  1.00 85.08 33  A 1 
ATOM   239  N  NE2 . GLN A 1 33  ? -8.040  18.833  8.349   1.00 83.44 33  A 1 
ATOM   240  N  N   . THR A 1 34  ? -6.222  13.328  12.194  1.00 97.52 34  A 1 
ATOM   241  C  CA  . THR A 1 34  ? -5.928  12.737  13.508  1.00 97.41 34  A 1 
ATOM   242  C  C   . THR A 1 34  ? -5.261  11.363  13.429  1.00 97.26 34  A 1 
ATOM   243  O  O   . THR A 1 34  ? -5.127  10.702  14.461  1.00 95.17 34  A 1 
ATOM   244  C  CB  . THR A 1 34  ? -7.181  12.685  14.392  1.00 96.65 34  A 1 
ATOM   245  O  OG1 . THR A 1 34  ? -8.191  11.915  13.796  1.00 92.66 34  A 1 
ATOM   246  C  CG2 . THR A 1 34  ? -7.749  14.084  14.650  1.00 92.60 34  A 1 
ATOM   247  N  N   . ALA A 1 35  ? -4.846  10.917  12.245  1.00 97.32 35  A 1 
ATOM   248  C  CA  . ALA A 1 35  ? -4.102  9.676   12.069  1.00 97.29 35  A 1 
ATOM   249  C  C   . ALA A 1 35  ? -2.774  9.727   12.854  1.00 97.20 35  A 1 
ATOM   250  O  O   . ALA A 1 35  ? -2.123  10.766  12.939  1.00 96.10 35  A 1 
ATOM   251  C  CB  . ALA A 1 35  ? -3.868  9.428   10.578  1.00 96.74 35  A 1 
ATOM   252  N  N   . THR A 1 36  ? -2.366  8.581   13.414  1.00 96.71 36  A 1 
ATOM   253  C  CA  . THR A 1 36  ? -1.178  8.465   14.274  1.00 96.44 36  A 1 
ATOM   254  C  C   . THR A 1 36  ? -0.052  7.645   13.650  1.00 96.74 36  A 1 
ATOM   255  O  O   . THR A 1 36  ? 1.102   7.786   14.046  1.00 93.93 36  A 1 
ATOM   256  C  CB  . THR A 1 36  ? -1.540  7.897   15.650  1.00 94.87 36  A 1 
ATOM   257  O  OG1 . THR A 1 36  ? -2.189  6.657   15.520  1.00 87.55 36  A 1 
ATOM   258  C  CG2 . THR A 1 36  ? -2.469  8.826   16.433  1.00 86.70 36  A 1 
ATOM   259  N  N   . SER A 1 37  ? -0.353  6.842   12.623  1.00 96.75 37  A 1 
ATOM   260  C  CA  . SER A 1 37  ? 0.622   6.098   11.819  1.00 96.71 37  A 1 
ATOM   261  C  C   . SER A 1 37  ? 0.317   6.219   10.325  1.00 97.35 37  A 1 
ATOM   262  O  O   . SER A 1 37  ? -0.790  6.600   9.930   1.00 96.57 37  A 1 
ATOM   263  C  CB  . SER A 1 37  ? 0.650   4.627   12.262  1.00 95.62 37  A 1 
ATOM   264  O  OG  . SER A 1 37  ? -0.524  3.957   11.853  1.00 92.40 37  A 1 
ATOM   265  N  N   . ALA A 1 38  ? 1.277   5.879   9.469   1.00 97.27 38  A 1 
ATOM   266  C  CA  . ALA A 1 38  ? 1.078   5.894   8.021   1.00 97.61 38  A 1 
ATOM   267  C  C   . ALA A 1 38  ? -0.058  4.964   7.575   1.00 97.81 38  A 1 
ATOM   268  O  O   . ALA A 1 38  ? -0.828  5.300   6.671   1.00 96.91 38  A 1 
ATOM   269  C  CB  . ALA A 1 38  ? 2.396   5.499   7.350   1.00 97.15 38  A 1 
ATOM   270  N  N   . THR A 1 39  ? -0.204  3.803   8.222   1.00 97.40 39  A 1 
ATOM   271  C  CA  . THR A 1 39  ? -1.248  2.819   7.911   1.00 97.40 39  A 1 
ATOM   272  C  C   . THR A 1 39  ? -2.626  3.216   8.436   1.00 97.50 39  A 1 
ATOM   273  O  O   . THR A 1 39  ? -3.620  2.757   7.887   1.00 96.18 39  A 1 
ATOM   274  C  CB  . THR A 1 39  ? -0.864  1.430   8.420   1.00 96.22 39  A 1 
ATOM   275  O  OG1 . THR A 1 39  ? -0.424  1.501   9.750   1.00 89.07 39  A 1 
ATOM   276  C  CG2 . THR A 1 39  ? 0.285   0.835   7.609   1.00 88.90 39  A 1 
ATOM   277  N  N   . ASP A 1 40  ? -2.732  4.122   9.409   1.00 97.21 40  A 1 
ATOM   278  C  CA  . ASP A 1 40  ? -4.031  4.635   9.862   1.00 96.74 40  A 1 
ATOM   279  C  C   . ASP A 1 40  ? -4.808  5.325   8.738   1.00 97.46 40  A 1 
ATOM   280  O  O   . ASP A 1 40  ? -6.033  5.234   8.685   1.00 96.32 40  A 1 
ATOM   281  C  CB  . ASP A 1 40  ? -3.865  5.633   11.022  1.00 94.50 40  A 1 
ATOM   282  C  CG  . ASP A 1 40  ? -3.551  4.999   12.374  1.00 91.37 40  A 1 
ATOM   283  O  OD1 . ASP A 1 40  ? -3.702  3.770   12.525  1.00 88.79 40  A 1 
ATOM   284  O  OD2 . ASP A 1 40  ? -3.215  5.789   13.294  1.00 88.98 40  A 1 
ATOM   285  N  N   . LEU A 1 41  ? -4.101  5.934   7.779   1.00 97.46 41  A 1 
ATOM   286  C  CA  . LEU A 1 41  ? -4.690  6.542   6.580   1.00 97.70 41  A 1 
ATOM   287  C  C   . LEU A 1 41  ? -5.400  5.517   5.674   1.00 97.93 41  A 1 
ATOM   288  O  O   . LEU A 1 41  ? -6.158  5.903   4.790   1.00 97.03 41  A 1 
ATOM   289  C  CB  . LEU A 1 41  ? -3.585  7.274   5.795   1.00 97.69 41  A 1 
ATOM   290  C  CG  . LEU A 1 41  ? -2.920  8.444   6.540   1.00 97.25 41  A 1 
ATOM   291  C  CD1 . LEU A 1 41  ? -1.743  8.974   5.735   1.00 96.53 41  A 1 
ATOM   292  C  CD2 . LEU A 1 41  ? -3.901  9.596   6.767   1.00 96.04 41  A 1 
ATOM   293  N  N   . LEU A 1 42  ? -5.187  4.223   5.893   1.00 97.93 42  A 1 
ATOM   294  C  CA  . LEU A 1 42  ? -5.782  3.126   5.123   1.00 98.06 42  A 1 
ATOM   295  C  C   . LEU A 1 42  ? -7.002  2.498   5.812   1.00 97.99 42  A 1 
ATOM   296  O  O   . LEU A 1 42  ? -7.688  1.678   5.199   1.00 96.99 42  A 1 
ATOM   297  C  CB  . LEU A 1 42  ? -4.701  2.067   4.839   1.00 97.94 42  A 1 
ATOM   298  C  CG  . LEU A 1 42  ? -3.364  2.596   4.285   1.00 97.65 42  A 1 
ATOM   299  C  CD1 . LEU A 1 42  ? -2.375  1.441   4.117   1.00 97.19 42  A 1 
ATOM   300  C  CD2 . LEU A 1 42  ? -3.536  3.293   2.932   1.00 96.73 42  A 1 
ATOM   301  N  N   . ARG A 1 43  ? -7.307  2.861   7.072   1.00 97.40 43  A 1 
ATOM   302  C  CA  . ARG A 1 43  ? -8.323  2.176   7.898   1.00 96.90 43  A 1 
ATOM   303  C  C   . ARG A 1 43  ? -9.747  2.300   7.365   1.00 97.01 43  A 1 
ATOM   304  O  O   . ARG A 1 43  ? -10.561 1.425   7.640   1.00 95.14 43  A 1 
ATOM   305  C  CB  . ARG A 1 43  ? -8.283  2.694   9.339   1.00 95.19 43  A 1 
ATOM   306  C  CG  . ARG A 1 43  ? -7.060  2.185   10.099  1.00 88.28 43  A 1 
ATOM   307  C  CD  . ARG A 1 43  ? -7.121  2.620   11.565  1.00 85.66 43  A 1 
ATOM   308  N  NE  . ARG A 1 43  ? -5.916  2.221   12.302  1.00 84.14 43  A 1 
ATOM   309  C  CZ  . ARG A 1 43  ? -5.605  1.033   12.810  1.00 83.05 43  A 1 
ATOM   310  N  NH1 . ARG A 1 43  ? -6.419  0.012   12.761  1.00 73.09 43  A 1 
ATOM   311  N  NH2 . ARG A 1 43  ? -4.460  0.877   13.372  1.00 78.23 43  A 1 
ATOM   312  N  N   . HIS A 1 44  ? -10.050 3.350   6.609   1.00 97.29 44  A 1 
ATOM   313  C  CA  . HIS A 1 44  ? -11.384 3.597   6.072   1.00 97.47 44  A 1 
ATOM   314  C  C   . HIS A 1 44  ? -11.525 3.169   4.601   1.00 97.83 44  A 1 
ATOM   315  O  O   . HIS A 1 44  ? -12.452 3.584   3.910   1.00 96.61 44  A 1 
ATOM   316  C  CB  . HIS A 1 44  ? -11.751 5.077   6.301   1.00 96.33 44  A 1 
ATOM   317  C  CG  . HIS A 1 44  ? -11.645 5.492   7.746   1.00 95.07 44  A 1 
ATOM   318  N  ND1 . HIS A 1 44  ? -10.836 6.488   8.240   1.00 79.95 44  A 1 
ATOM   319  C  CD2 . HIS A 1 44  ? -12.301 4.942   8.812   1.00 81.22 44  A 1 
ATOM   320  C  CE1 . HIS A 1 44  ? -11.012 6.549   9.571   1.00 83.16 44  A 1 
ATOM   321  N  NE2 . HIS A 1 44  ? -11.890 5.618   9.959   1.00 86.58 44  A 1 
ATOM   322  N  N   . VAL A 1 45  ? -10.615 2.321   4.101   1.00 97.83 45  A 1 
ATOM   323  C  CA  . VAL A 1 45  ? -10.637 1.847   2.711   1.00 97.99 45  A 1 
ATOM   324  C  C   . VAL A 1 45  ? -11.083 0.383   2.675   1.00 98.16 45  A 1 
ATOM   325  O  O   . VAL A 1 45  ? -10.323 -0.499  3.075   1.00 97.39 45  A 1 
ATOM   326  C  CB  . VAL A 1 45  ? -9.270  2.036   2.034   1.00 97.27 45  A 1 
ATOM   327  C  CG1 . VAL A 1 45  ? -9.345  1.637   0.558   1.00 95.43 45  A 1 
ATOM   328  C  CG2 . VAL A 1 45  ? -8.819  3.494   2.109   1.00 95.92 45  A 1 
ATOM   329  N  N   . PRO A 1 46  ? -12.293 0.075   2.155   1.00 98.17 46  A 1 
ATOM   330  C  CA  . PRO A 1 46  ? -12.752 -1.304  2.024   1.00 98.10 46  A 1 
ATOM   331  C  C   . PRO A 1 46  ? -11.804 -2.145  1.167   1.00 98.13 46  A 1 
ATOM   332  O  O   . PRO A 1 46  ? -11.330 -1.710  0.125   1.00 97.14 46  A 1 
ATOM   333  C  CB  . PRO A 1 46  ? -14.145 -1.228  1.398   1.00 97.82 46  A 1 
ATOM   334  C  CG  . PRO A 1 46  ? -14.626 0.157   1.792   1.00 96.77 46  A 1 
ATOM   335  C  CD  . PRO A 1 46  ? -13.343 0.982   1.751   1.00 98.10 46  A 1 
ATOM   336  N  N   . GLY A 1 47  ? -11.550 -3.380  1.611   1.00 97.98 47  A 1 
ATOM   337  C  CA  . GLY A 1 47  ? -10.604 -4.292  0.968   1.00 97.78 47  A 1 
ATOM   338  C  C   . GLY A 1 47  ? -9.160  -4.154  1.449   1.00 97.71 47  A 1 
ATOM   339  O  O   . GLY A 1 47  ? -8.307  -4.913  0.987   1.00 96.22 47  A 1 
ATOM   340  N  N   . ILE A 1 48  ? -8.892  -3.230  2.370   1.00 97.85 48  A 1 
ATOM   341  C  CA  . ILE A 1 48  ? -7.641  -3.167  3.121   1.00 97.88 48  A 1 
ATOM   342  C  C   . ILE A 1 48  ? -7.920  -3.567  4.568   1.00 97.40 48  A 1 
ATOM   343  O  O   . ILE A 1 48  ? -8.819  -3.033  5.209   1.00 96.42 48  A 1 
ATOM   344  C  CB  . ILE A 1 48  ? -6.969  -1.783  3.017   1.00 97.89 48  A 1 
ATOM   345  C  CG1 . ILE A 1 48  ? -6.650  -1.480  1.536   1.00 97.16 48  A 1 
ATOM   346  C  CG2 . ILE A 1 48  ? -5.701  -1.724  3.889   1.00 97.44 48  A 1 
ATOM   347  C  CD1 . ILE A 1 48  ? -5.886  -0.181  1.289   1.00 96.21 48  A 1 
ATOM   348  N  N   . THR A 1 49  ? -7.132  -4.503  5.079   1.00 97.23 49  A 1 
ATOM   349  C  CA  . THR A 1 49  ? -7.085  -4.834  6.507   1.00 96.65 49  A 1 
ATOM   350  C  C   . THR A 1 49  ? -5.657  -4.685  7.012   1.00 96.76 49  A 1 
ATOM   351  O  O   . THR A 1 49  ? -4.702  -4.891  6.267   1.00 95.39 49  A 1 
ATOM   352  C  CB  . THR A 1 49  ? -7.630  -6.231  6.817   1.00 94.46 49  A 1 
ATOM   353  O  OG1 . THR A 1 49  ? -6.979  -7.233  6.079   1.00 79.90 49  A 1 
ATOM   354  C  CG2 . THR A 1 49  ? -9.116  -6.329  6.489   1.00 78.33 49  A 1 
ATOM   355  N  N   . LEU A 1 50  ? -5.525  -4.300  8.277   1.00 96.24 50  A 1 
ATOM   356  C  CA  . LEU A 1 50  ? -4.243  -4.174  8.944   1.00 95.81 50  A 1 
ATOM   357  C  C   . LEU A 1 50  ? -4.107  -5.299  9.963   1.00 94.41 50  A 1 
ATOM   358  O  O   . LEU A 1 50  ? -5.009  -5.517  10.781  1.00 91.98 50  A 1 
ATOM   359  C  CB  . LEU A 1 50  ? -4.111  -2.792  9.616   1.00 95.62 50  A 1 
ATOM   360  C  CG  . LEU A 1 50  ? -4.252  -1.603  8.654   1.00 94.82 50  A 1 
ATOM   361  C  CD1 . LEU A 1 50  ? -4.127  -0.293  9.432   1.00 93.41 50  A 1 
ATOM   362  C  CD2 . LEU A 1 50  ? -3.188  -1.600  7.552   1.00 92.67 50  A 1 
ATOM   363  N  N   . ASP A 1 51  ? -2.972  -5.998  9.909   1.00 93.41 51  A 1 
ATOM   364  C  CA  . ASP A 1 51  ? -2.581  -6.938  10.947  1.00 91.39 51  A 1 
ATOM   365  C  C   . ASP A 1 51  ? -2.080  -6.182  12.190  1.00 91.03 51  A 1 
ATOM   366  O  O   . ASP A 1 51  ? -1.878  -4.967  12.179  1.00 82.41 51  A 1 
ATOM   367  C  CB  . ASP A 1 51  ? -1.527  -7.924  10.403  1.00 86.83 51  A 1 
ATOM   368  C  CG  . ASP A 1 51  ? -2.070  -8.875  9.338   1.00 84.76 51  A 1 
ATOM   369  O  OD1 . ASP A 1 51  ? -3.304  -9.089  9.278   1.00 78.39 51  A 1 
ATOM   370  O  OD2 . ASP A 1 51  ? -1.262  -9.429  8.562   1.00 79.75 51  A 1 
ATOM   371  N  N   . GLY A 1 52  ? -1.874  -6.917  13.268  1.00 91.40 52  A 1 
ATOM   372  C  CA  . GLY A 1 52  ? -1.375  -6.347  14.513  1.00 91.86 52  A 1 
ATOM   373  C  C   . GLY A 1 52  ? -2.409  -5.535  15.286  1.00 93.11 52  A 1 
ATOM   374  O  O   . GLY A 1 52  ? -3.622  -5.754  15.203  1.00 88.65 52  A 1 
ATOM   375  N  N   . THR A 1 53  ? -1.897  -4.616  16.100  1.00 94.26 53  A 1 
ATOM   376  C  CA  . THR A 1 53  ? -2.679  -3.759  17.003  1.00 94.49 53  A 1 
ATOM   377  C  C   . THR A 1 53  ? -2.553  -2.290  16.581  1.00 94.14 53  A 1 
ATOM   378  O  O   . THR A 1 53  ? -2.085  -1.979  15.479  1.00 90.28 53  A 1 
ATOM   379  C  CB  . THR A 1 53  ? -2.230  -3.970  18.463  1.00 93.39 53  A 1 
ATOM   380  O  OG1 . THR A 1 53  ? -0.928  -3.477  18.652  1.00 87.39 53  A 1 
ATOM   381  C  CG2 . THR A 1 53  ? -2.252  -5.429  18.907  1.00 88.47 53  A 1 
ATOM   382  N  N   . GLY A 1 54  ? -2.921  -1.360  17.456  1.00 95.08 54  A 1 
ATOM   383  C  CA  . GLY A 1 54  ? -2.645  0.062   17.243  1.00 95.28 54  A 1 
ATOM   384  C  C   . GLY A 1 54  ? -1.153  0.438   17.291  1.00 96.32 54  A 1 
ATOM   385  O  O   . GLY A 1 54  ? -0.805  1.539   16.871  1.00 94.58 54  A 1 
ATOM   386  N  N   . ARG A 1 55  ? -0.267  -0.459  17.755  1.00 97.01 55  A 1 
ATOM   387  C  CA  . ARG A 1 55  ? 1.180   -0.225  17.808  1.00 97.11 55  A 1 
ATOM   388  C  C   . ARG A 1 55  ? 1.759   -0.147  16.398  1.00 97.28 55  A 1 
ATOM   389  O  O   . ARG A 1 55  ? 1.335   -0.888  15.516  1.00 95.73 55  A 1 
ATOM   390  C  CB  . ARG A 1 55  ? 1.904   -1.333  18.586  1.00 96.08 55  A 1 
ATOM   391  C  CG  . ARG A 1 55  ? 1.378   -1.534  20.010  1.00 94.54 55  A 1 
ATOM   392  C  CD  . ARG A 1 55  ? 2.183   -2.618  20.725  1.00 94.66 55  A 1 
ATOM   393  N  NE  . ARG A 1 55  ? 1.548   -2.992  21.997  1.00 93.75 55  A 1 
ATOM   394  C  CZ  . ARG A 1 55  ? 0.867   -4.101  22.254  1.00 95.39 55  A 1 
ATOM   395  N  NH1 . ARG A 1 55  ? 0.665   -5.033  21.367  1.00 89.22 55  A 1 
ATOM   396  N  NH2 . ARG A 1 55  ? 0.380   -4.307  23.434  1.00 89.86 55  A 1 
ATOM   397  N  N   . THR A 1 56  ? 2.765   0.704   16.190  1.00 97.42 56  A 1 
ATOM   398  C  CA  . THR A 1 56  ? 3.373   0.919   14.869  1.00 97.40 56  A 1 
ATOM   399  C  C   . THR A 1 56  ? 4.069   -0.335  14.346  1.00 97.47 56  A 1 
ATOM   400  O  O   . THR A 1 56  ? 3.907   -0.691  13.174  1.00 96.24 56  A 1 
ATOM   401  C  CB  . THR A 1 56  ? 4.370   2.080   14.929  1.00 97.11 56  A 1 
ATOM   402  O  OG1 . THR A 1 56  ? 3.751   3.222   15.480  1.00 93.16 56  A 1 
ATOM   403  C  CG2 . THR A 1 56  ? 4.881   2.477   13.545  1.00 93.56 56  A 1 
ATOM   404  N  N   . ASN A 1 57  ? 4.808   -1.049  15.202  1.00 97.23 57  A 1 
ATOM   405  C  CA  . ASN A 1 57  ? 5.415   -2.327  14.851  1.00 97.36 57  A 1 
ATOM   406  C  C   . ASN A 1 57  ? 4.344   -3.433  14.798  1.00 97.11 57  A 1 
ATOM   407  O  O   . ASN A 1 57  ? 3.614   -3.650  15.764  1.00 95.00 57  A 1 
ATOM   408  C  CB  . ASN A 1 57  ? 6.555   -2.662  15.819  1.00 97.18 57  A 1 
ATOM   409  C  CG  . ASN A 1 57  ? 7.758   -1.761  15.633  1.00 97.18 57  A 1 
ATOM   410  O  OD1 . ASN A 1 57  ? 7.859   -0.690  16.192  1.00 89.11 57  A 1 
ATOM   411  N  ND2 . ASN A 1 57  ? 8.708   -2.165  14.826  1.00 89.28 57  A 1 
ATOM   412  N  N   . GLY A 1 58  ? 4.281   -4.139  13.670  1.00 96.92 58  A 1 
ATOM   413  C  CA  . GLY A 1 58  ? 3.319   -5.205  13.413  1.00 96.54 58  A 1 
ATOM   414  C  C   . GLY A 1 58  ? 2.087   -4.788  12.600  1.00 96.51 58  A 1 
ATOM   415  O  O   . GLY A 1 58  ? 1.262   -5.650  12.302  1.00 93.76 58  A 1 
ATOM   416  N  N   . GLN A 1 59  ? 1.956   -3.516  12.217  1.00 96.82 59  A 1 
ATOM   417  C  CA  . GLN A 1 59  ? 0.894   -3.045  11.323  1.00 96.70 59  A 1 
ATOM   418  C  C   . GLN A 1 59  ? 1.212   -3.380  9.858   1.00 96.82 59  A 1 
ATOM   419  O  O   . GLN A 1 59  ? 1.607   -2.513  9.066   1.00 94.67 59  A 1 
ATOM   420  C  CB  . GLN A 1 59  ? 0.627   -1.545  11.510  1.00 95.35 59  A 1 
ATOM   421  C  CG  . GLN A 1 59  ? -0.063  -1.218  12.842  1.00 88.37 59  A 1 
ATOM   422  C  CD  . GLN A 1 59  ? -0.499  0.243   12.927  1.00 86.42 59  A 1 
ATOM   423  O  OE1 . GLN A 1 59  ? -0.356  1.052   12.022  1.00 77.44 59  A 1 
ATOM   424  N  NE2 . GLN A 1 59  ? -1.082  0.651   14.037  1.00 75.40 59  A 1 
ATOM   425  N  N   . ASP A 1 60  ? 1.010   -4.644  9.488   1.00 96.94 60  A 1 
ATOM   426  C  CA  . ASP A 1 60  ? 1.173   -5.121  8.121   1.00 96.74 60  A 1 
ATOM   427  C  C   . ASP A 1 60  ? -0.132  -4.956  7.313   1.00 96.99 60  A 1 
ATOM   428  O  O   . ASP A 1 60  ? -1.237  -5.082  7.833   1.00 95.25 60  A 1 
ATOM   429  C  CB  . ASP A 1 60  ? 1.659   -6.580  8.128   1.00 95.07 60  A 1 
ATOM   430  C  CG  . ASP A 1 60  ? 3.133   -6.726  8.521   1.00 93.00 60  A 1 
ATOM   431  O  OD1 . ASP A 1 60  ? 3.923   -5.795  8.245   1.00 88.60 60  A 1 
ATOM   432  O  OD2 . ASP A 1 60  ? 3.525   -7.802  9.028   1.00 88.64 60  A 1 
ATOM   433  N  N   . VAL A 1 61  ? 0.003   -4.670  6.012   1.00 97.32 61  A 1 
ATOM   434  C  CA  . VAL A 1 61  ? -1.135  -4.383  5.124   1.00 97.62 61  A 1 
ATOM   435  C  C   . VAL A 1 61  ? -1.560  -5.640  4.378   1.00 97.43 61  A 1 
ATOM   436  O  O   . VAL A 1 61  ? -0.734  -6.302  3.756   1.00 96.14 61  A 1 
ATOM   437  C  CB  . VAL A 1 61  ? -0.804  -3.252  4.139   1.00 96.62 61  A 1 
ATOM   438  C  CG1 . VAL A 1 61  ? -1.982  -2.950  3.216   1.00 89.01 61  A 1 
ATOM   439  C  CG2 . VAL A 1 61  ? -0.445  -1.963  4.875   1.00 88.19 61  A 1 
ATOM   440  N  N   . ASN A 1 62  ? -2.872  -5.910  4.334   1.00 97.26 62  A 1 
ATOM   441  C  CA  . ASN A 1 62  ? -3.482  -6.891  3.458   1.00 97.18 62  A 1 
ATOM   442  C  C   . ASN A 1 62  ? -4.386  -6.204  2.437   1.00 97.69 62  A 1 
ATOM   443  O  O   . ASN A 1 62  ? -5.222  -5.376  2.797   1.00 97.07 62  A 1 
ATOM   444  C  CB  . ASN A 1 62  ? -4.266  -7.940  4.262   1.00 95.84 62  A 1 
ATOM   445  C  CG  . ASN A 1 62  ? -3.441  -8.631  5.328   1.00 94.21 62  A 1 
ATOM   446  O  OD1 . ASN A 1 62  ? -2.882  -9.689  5.108   1.00 84.92 62  A 1 
ATOM   447  N  ND2 . ASN A 1 62  ? -3.384  -8.068  6.511   1.00 83.69 62  A 1 
ATOM   448  N  N   . MET A 1 63  ? -4.271  -6.581  1.150   1.00 97.52 63  A 1 
ATOM   449  C  CA  . MET A 1 63  ? -5.103  -6.066  0.062   1.00 97.93 63  A 1 
ATOM   450  C  C   . MET A 1 63  ? -5.162  -7.061  -1.098  1.00 97.94 63  A 1 
ATOM   451  O  O   . MET A 1 63  ? -4.173  -7.701  -1.439  1.00 97.01 63  A 1 
ATOM   452  C  CB  . MET A 1 63  ? -4.556  -4.702  -0.402  1.00 97.77 63  A 1 
ATOM   453  C  CG  . MET A 1 63  ? -5.443  -4.028  -1.461  1.00 97.47 63  A 1 
ATOM   454  S  SD  . MET A 1 63  ? -4.894  -2.393  -2.022  1.00 97.43 63  A 1 
ATOM   455  C  CE  . MET A 1 63  ? -3.329  -2.798  -2.820  1.00 93.96 63  A 1 
ATOM   456  N  N   . ARG A 1 64  ? -6.325  -7.153  -1.753  1.00 97.63 64  A 1 
ATOM   457  C  CA  . ARG A 1 64  ? -6.520  -8.011  -2.940  1.00 97.65 64  A 1 
ATOM   458  C  C   . ARG A 1 64  ? -6.085  -9.475  -2.733  1.00 97.44 64  A 1 
ATOM   459  O  O   . ARG A 1 64  ? -5.643  -10.139 -3.670  1.00 94.41 64  A 1 
ATOM   460  C  CB  . ARG A 1 64  ? -5.860  -7.359  -4.174  1.00 97.05 64  A 1 
ATOM   461  C  CG  . ARG A 1 64  ? -6.638  -6.136  -4.720  1.00 94.55 64  A 1 
ATOM   462  C  CD  . ARG A 1 64  ? -7.754  -6.593  -5.639  1.00 93.95 64  A 1 
ATOM   463  N  NE  . ARG A 1 64  ? -8.525  -5.463  -6.197  1.00 94.12 64  A 1 
ATOM   464  C  CZ  . ARG A 1 64  ? -8.803  -5.222  -7.474  1.00 95.80 64  A 1 
ATOM   465  N  NH1 . ARG A 1 64  ? -8.347  -5.938  -8.452  1.00 88.68 64  A 1 
ATOM   466  N  NH2 . ARG A 1 64  ? -9.577  -4.238  -7.782  1.00 89.62 64  A 1 
ATOM   467  N  N   . GLY A 1 65  ? -6.235  -9.987  -1.514  1.00 96.53 65  A 1 
ATOM   468  C  CA  . GLY A 1 65  ? -5.897  -11.359 -1.149  1.00 96.01 65  A 1 
ATOM   469  C  C   . GLY A 1 65  ? -4.422  -11.599 -0.839  1.00 96.39 65  A 1 
ATOM   470  O  O   . GLY A 1 65  ? -4.034  -12.754 -0.684  1.00 94.44 65  A 1 
ATOM   471  N  N   . TYR A 1 66  ? -3.619  -10.553 -0.746  1.00 97.11 66  A 1 
ATOM   472  C  CA  . TYR A 1 66  ? -2.209  -10.625 -0.386  1.00 97.38 66  A 1 
ATOM   473  C  C   . TYR A 1 66  ? -1.929  -9.934  0.946   1.00 97.11 66  A 1 
ATOM   474  O  O   . TYR A 1 66  ? -2.531  -8.904  1.251   1.00 95.88 66  A 1 
ATOM   475  C  CB  . TYR A 1 66  ? -1.356  -10.030 -1.502  1.00 97.44 66  A 1 
ATOM   476  C  CG  . TYR A 1 66  ? -1.355  -10.871 -2.754  1.00 97.83 66  A 1 
ATOM   477  C  CD1 . TYR A 1 66  ? -0.457  -11.955 -2.862  1.00 96.97 66  A 1 
ATOM   478  C  CD2 . TYR A 1 66  ? -2.271  -10.621 -3.791  1.00 96.95 66  A 1 
ATOM   479  C  CE1 . TYR A 1 66  ? -0.459  -12.771 -4.001  1.00 96.81 66  A 1 
ATOM   480  C  CE2 . TYR A 1 66  ? -2.284  -11.446 -4.939  1.00 96.87 66  A 1 
ATOM   481  C  CZ  . TYR A 1 66  ? -1.374  -12.518 -5.031  1.00 97.53 66  A 1 
ATOM   482  O  OH  . TYR A 1 66  ? -1.383  -13.325 -6.139  1.00 97.16 66  A 1 
ATOM   483  N  N   . ASP A 1 67  ? -0.995  -10.492 1.704   1.00 96.50 67  A 1 
ATOM   484  C  CA  . ASP A 1 67  ? -0.390  -9.854  2.869   1.00 96.16 67  A 1 
ATOM   485  C  C   . ASP A 1 67  ? 0.720   -8.860  2.463   1.00 96.92 67  A 1 
ATOM   486  O  O   . ASP A 1 67  ? 0.951   -8.615  1.269   1.00 96.33 67  A 1 
ATOM   487  C  CB  . ASP A 1 67  ? 0.096   -10.941 3.857   1.00 94.27 67  A 1 
ATOM   488  C  CG  . ASP A 1 67  ? 1.255   -11.822 3.367   1.00 93.15 67  A 1 
ATOM   489  O  OD1 . ASP A 1 67  ? 1.984   -11.451 2.427   1.00 89.92 67  A 1 
ATOM   490  O  OD2 . ASP A 1 67  ? 1.463   -12.903 3.955   1.00 88.00 67  A 1 
ATOM   491  N  N   . HIS A 1 68  ? 1.441   -8.315  3.442   1.00 96.50 68  A 1 
ATOM   492  C  CA  . HIS A 1 68  ? 2.508   -7.329  3.227   1.00 97.07 68  A 1 
ATOM   493  C  C   . HIS A 1 68  ? 3.596   -7.770  2.228   1.00 97.52 68  A 1 
ATOM   494  O  O   . HIS A 1 68  ? 4.239   -6.932  1.593   1.00 96.86 68  A 1 
ATOM   495  C  CB  . HIS A 1 68  ? 3.159   -7.001  4.581   1.00 96.15 68  A 1 
ATOM   496  C  CG  . HIS A 1 68  ? 3.958   -8.123  5.181   1.00 95.35 68  A 1 
ATOM   497  N  ND1 . HIS A 1 68  ? 3.501   -9.105  6.028   1.00 84.42 68  A 1 
ATOM   498  C  CD2 . HIS A 1 68  ? 5.304   -8.380  4.993   1.00 87.00 68  A 1 
ATOM   499  C  CE1 . HIS A 1 68  ? 4.525   -9.926  6.330   1.00 88.41 68  A 1 
ATOM   500  N  NE2 . HIS A 1 68  ? 5.630   -9.518  5.713   1.00 90.67 68  A 1 
ATOM   501  N  N   . ARG A 1 69  ? 3.799   -9.077  2.024   1.00 96.81 69  A 1 
ATOM   502  C  CA  . ARG A 1 69  ? 4.795   -9.604  1.081   1.00 96.89 69  A 1 
ATOM   503  C  C   . ARG A 1 69  ? 4.351   -9.451  -0.370  1.00 97.38 69  A 1 
ATOM   504  O  O   . ARG A 1 69  ? 5.188   -9.383  -1.269  1.00 95.99 69  A 1 
ATOM   505  C  CB  . ARG A 1 69  ? 5.082   -11.071 1.415   1.00 95.48 69  A 1 
ATOM   506  C  CG  . ARG A 1 69  ? 5.650   -11.244 2.838   1.00 93.51 69  A 1 
ATOM   507  C  CD  . ARG A 1 69  ? 5.782   -12.717 3.217   1.00 91.25 69  A 1 
ATOM   508  N  NE  . ARG A 1 69  ? 4.466   -13.325 3.439   1.00 87.15 69  A 1 
ATOM   509  C  CZ  . ARG A 1 69  ? 4.239   -14.557 3.866   1.00 85.41 69  A 1 
ATOM   510  N  NH1 . ARG A 1 69  ? 5.216   -15.381 4.132   1.00 77.74 69  A 1 
ATOM   511  N  NH2 . ARG A 1 69  ? 3.021   -14.977 4.045   1.00 78.76 69  A 1 
ATOM   512  N  N   . GLY A 1 70  ? 3.040   -9.369  -0.601  1.00 97.21 70  A 1 
ATOM   513  C  CA  . GLY A 1 70  ? 2.410   -9.225  -1.912  1.00 97.62 70  A 1 
ATOM   514  C  C   . GLY A 1 70  ? 1.768   -7.855  -2.177  1.00 98.05 70  A 1 
ATOM   515  O  O   . GLY A 1 70  ? 1.250   -7.631  -3.270  1.00 97.27 70  A 1 
ATOM   516  N  N   . VAL A 1 71  ? 1.812   -6.945  -1.211  1.00 98.02 71  A 1 
ATOM   517  C  CA  . VAL A 1 71  ? 1.361   -5.552  -1.360  1.00 98.29 71  A 1 
ATOM   518  C  C   . VAL A 1 71  ? 2.559   -4.629  -1.218  1.00 98.27 71  A 1 
ATOM   519  O  O   . VAL A 1 71  ? 3.108   -4.455  -0.134  1.00 97.60 71  A 1 
ATOM   520  C  CB  . VAL A 1 71  ? 0.254   -5.189  -0.351  1.00 97.92 71  A 1 
ATOM   521  C  CG1 . VAL A 1 71  ? -0.241  -3.754  -0.570  1.00 96.79 71  A 1 
ATOM   522  C  CG2 . VAL A 1 71  ? -0.958  -6.127  -0.503  1.00 97.08 71  A 1 
ATOM   523  N  N   . LEU A 1 72  ? 2.986   -4.020  -2.315  1.00 98.22 72  A 1 
ATOM   524  C  CA  . LEU A 1 72  ? 4.146   -3.137  -2.296  1.00 98.30 72  A 1 
ATOM   525  C  C   . LEU A 1 72  ? 3.790   -1.785  -1.672  1.00 98.51 72  A 1 
ATOM   526  O  O   . LEU A 1 72  ? 2.886   -1.105  -2.139  1.00 98.18 72  A 1 
ATOM   527  C  CB  . LEU A 1 72  ? 4.696   -2.996  -3.727  1.00 98.16 72  A 1 
ATOM   528  C  CG  . LEU A 1 72  ? 5.960   -2.123  -3.822  1.00 97.74 72  A 1 
ATOM   529  C  CD1 . LEU A 1 72  ? 7.149   -2.735  -3.088  1.00 96.92 72  A 1 
ATOM   530  C  CD2 . LEU A 1 72  ? 6.359   -1.966  -5.293  1.00 96.69 72  A 1 
ATOM   531  N  N   . VAL A 1 73  ? 4.572   -1.368  -0.677  1.00 98.45 73  A 1 
ATOM   532  C  CA  . VAL A 1 73  ? 4.506   -0.012  -0.122  1.00 98.55 73  A 1 
ATOM   533  C  C   . VAL A 1 73  ? 5.695   0.794   -0.639  1.00 98.43 73  A 1 
ATOM   534  O  O   . VAL A 1 73  ? 6.828   0.314   -0.644  1.00 97.91 73  A 1 
ATOM   535  C  CB  . VAL A 1 73  ? 4.422   -0.021  1.414   1.00 98.29 73  A 1 
ATOM   536  C  CG1 . VAL A 1 73  ? 4.330   1.401   1.980   1.00 97.45 73  A 1 
ATOM   537  C  CG2 . VAL A 1 73  ? 3.177   -0.793  1.879   1.00 97.65 73  A 1 
ATOM   538  N  N   . LEU A 1 74  ? 5.440   2.022   -1.087  1.00 98.43 74  A 1 
ATOM   539  C  CA  . LEU A 1 74  ? 6.450   2.989   -1.514  1.00 98.44 74  A 1 
ATOM   540  C  C   . LEU A 1 74  ? 6.368   4.251   -0.652  1.00 98.40 74  A 1 
ATOM   541  O  O   . LEU A 1 74  ? 5.276   4.721   -0.342  1.00 98.12 74  A 1 
ATOM   542  C  CB  . LEU A 1 74  ? 6.266   3.361   -3.001  1.00 98.22 74  A 1 
ATOM   543  C  CG  . LEU A 1 74  ? 6.256   2.192   -4.002  1.00 97.69 74  A 1 
ATOM   544  C  CD1 . LEU A 1 74  ? 5.989   2.722   -5.408  1.00 96.88 74  A 1 
ATOM   545  C  CD2 . LEU A 1 74  ? 7.585   1.446   -4.032  1.00 96.41 74  A 1 
ATOM   546  N  N   . VAL A 1 75  ? 7.521   4.838   -0.348  1.00 98.50 75  A 1 
ATOM   547  C  CA  . VAL A 1 75  ? 7.621   6.213   0.153   1.00 98.56 75  A 1 
ATOM   548  C  C   . VAL A 1 75  ? 8.560   6.978   -0.759  1.00 98.41 75  A 1 
ATOM   549  O  O   . VAL A 1 75  ? 9.691   6.555   -0.976  1.00 97.93 75  A 1 
ATOM   550  C  CB  . VAL A 1 75  ? 8.073   6.285   1.620   1.00 98.42 75  A 1 
ATOM   551  C  CG1 . VAL A 1 75  ? 8.112   7.738   2.100   1.00 97.79 75  A 1 
ATOM   552  C  CG2 . VAL A 1 75  ? 7.133   5.511   2.547   1.00 97.94 75  A 1 
ATOM   553  N  N   . ASP A 1 76  ? 8.086   8.065   -1.348  1.00 98.37 76  A 1 
ATOM   554  C  CA  . ASP A 1 76  ? 8.801   8.864   -2.357  1.00 98.27 76  A 1 
ATOM   555  C  C   . ASP A 1 76  ? 9.427   8.007   -3.476  1.00 98.10 76  A 1 
ATOM   556  O  O   . ASP A 1 76  ? 10.554  8.228   -3.937  1.00 97.00 76  A 1 
ATOM   557  C  CB  . ASP A 1 76  ? 9.800   9.813   -1.666  1.00 97.93 76  A 1 
ATOM   558  C  CG  . ASP A 1 76  ? 9.116   10.811  -0.728  1.00 97.60 76  A 1 
ATOM   559  O  OD1 . ASP A 1 76  ? 8.153   11.476  -1.159  1.00 95.74 76  A 1 
ATOM   560  O  OD2 . ASP A 1 76  ? 9.592   10.972  0.409   1.00 95.86 76  A 1 
ATOM   561  N  N   . GLY A 1 77  ? 8.688   6.964   -3.903  1.00 97.65 77  A 1 
ATOM   562  C  CA  . GLY A 1 77  ? 9.088   6.041   -4.966  1.00 97.55 77  A 1 
ATOM   563  C  C   . GLY A 1 77  ? 10.087  4.951   -4.563  1.00 97.96 77  A 1 
ATOM   564  O  O   . GLY A 1 77  ? 10.526  4.187   -5.432  1.00 96.88 77  A 1 
ATOM   565  N  N   . VAL A 1 78  ? 10.450  4.833   -3.282  1.00 98.16 78  A 1 
ATOM   566  C  CA  . VAL A 1 78  ? 11.341  3.784   -2.755  1.00 98.21 78  A 1 
ATOM   567  C  C   . VAL A 1 78  ? 10.522  2.743   -1.999  1.00 98.28 78  A 1 
ATOM   568  O  O   . VAL A 1 78  ? 9.688   3.085   -1.169  1.00 97.67 78  A 1 
ATOM   569  C  CB  . VAL A 1 78  ? 12.453  4.372   -1.868  1.00 97.83 78  A 1 
ATOM   570  C  CG1 . VAL A 1 78  ? 13.365  3.301   -1.275  1.00 96.35 78  A 1 
ATOM   571  C  CG2 . VAL A 1 78  ? 13.330  5.305   -2.708  1.00 96.62 78  A 1 
ATOM   572  N  N   . ARG A 1 79  ? 10.779  1.452   -2.293  1.00 98.12 79  A 1 
ATOM   573  C  CA  . ARG A 1 79  ? 10.098  0.337   -1.615  1.00 97.95 79  A 1 
ATOM   574  C  C   . ARG A 1 79  ? 10.396  0.330   -0.113  1.00 97.98 79  A 1 
ATOM   575  O  O   . ARG A 1 79  ? 11.526  0.565   0.309   1.00 96.41 79  A 1 
ATOM   576  C  CB  . ARG A 1 79  ? 10.443  -1.007  -2.275  1.00 96.42 79  A 1 
ATOM   577  C  CG  . ARG A 1 79  ? 11.921  -1.428  -2.118  1.00 91.60 79  A 1 
ATOM   578  C  CD  . ARG A 1 79  ? 12.195  -2.823  -2.692  1.00 94.08 79  A 1 
ATOM   579  N  NE  . ARG A 1 79  ? 11.783  -2.934  -4.095  1.00 92.63 79  A 1 
ATOM   580  C  CZ  . ARG A 1 79  ? 10.971  -3.825  -4.623  1.00 95.05 79  A 1 
ATOM   581  N  NH1 . ARG A 1 79  ? 10.525  -4.846  -3.955  1.00 84.41 79  A 1 
ATOM   582  N  NH2 . ARG A 1 79  ? 10.589  -3.715  -5.863  1.00 87.52 79  A 1 
ATOM   583  N  N   . GLN A 1 80  ? 9.365   0.005   0.651   1.00 97.65 80  A 1 
ATOM   584  C  CA  . GLN A 1 80  ? 9.413   -0.198  2.090   1.00 96.59 80  A 1 
ATOM   585  C  C   . GLN A 1 80  ? 9.168   -1.680  2.411   1.00 94.01 80  A 1 
ATOM   586  O  O   . GLN A 1 80  ? 8.836   -2.475  1.530   1.00 84.63 80  A 1 
ATOM   587  C  CB  . GLN A 1 80  ? 8.363   0.699   2.779   1.00 96.00 80  A 1 
ATOM   588  C  CG  . GLN A 1 80  ? 8.410   2.175   2.356   1.00 95.99 80  A 1 
ATOM   589  C  CD  . GLN A 1 80  ? 9.746   2.835   2.670   1.00 96.79 80  A 1 
ATOM   590  O  OE1 . GLN A 1 80  ? 10.168  2.921   3.807   1.00 90.71 80  A 1 
ATOM   591  N  NE2 . GLN A 1 80  ? 10.460  3.323   1.680   1.00 91.00 80  A 1 
ATOM   592  N  N   . GLY A 1 81  ? 9.273   -2.037  3.667   1.00 93.36 81  A 1 
ATOM   593  C  CA  . GLY A 1 81  ? 8.981   -3.375  4.162   1.00 92.65 81  A 1 
ATOM   594  C  C   . GLY A 1 81  ? 10.230  -4.180  4.508   1.00 95.07 81  A 1 
ATOM   595  O  O   . GLY A 1 81  ? 11.291  -4.060  3.898   1.00 90.26 81  A 1 
ATOM   596  N  N   . THR A 1 82  ? 10.046  -5.026  5.514   1.00 95.42 82  A 1 
ATOM   597  C  CA  . THR A 1 82  ? 11.031  -5.956  6.073   1.00 96.11 82  A 1 
ATOM   598  C  C   . THR A 1 82  ? 10.370  -7.320  6.243   1.00 95.94 82  A 1 
ATOM   599  O  O   . THR A 1 82  ? 9.150   -7.437  6.104   1.00 93.89 82  A 1 
ATOM   600  C  CB  . THR A 1 82  ? 11.557  -5.429  7.427   1.00 95.57 82  A 1 
ATOM   601  O  OG1 . THR A 1 82  ? 10.491  -5.072  8.284   1.00 91.38 82  A 1 
ATOM   602  C  CG2 . THR A 1 82  ? 12.421  -4.181  7.278   1.00 92.04 82  A 1 
ATOM   603  N  N   . ASP A 1 83  ? 11.147  -8.352  6.545   1.00 95.85 83  A 1 
ATOM   604  C  CA  . ASP A 1 83  ? 10.638  -9.697  6.850   1.00 95.14 83  A 1 
ATOM   605  C  C   . ASP A 1 83  ? 11.092  -10.125 8.253   1.00 95.48 83  A 1 
ATOM   606  O  O   . ASP A 1 83  ? 11.981  -10.952 8.441   1.00 92.52 83  A 1 
ATOM   607  C  CB  . ASP A 1 83  ? 11.034  -10.679 5.750   1.00 93.10 83  A 1 
ATOM   608  C  CG  . ASP A 1 83  ? 10.420  -12.069 5.952   1.00 87.91 83  A 1 
ATOM   609  O  OD1 . ASP A 1 83  ? 9.323   -12.149 6.534   1.00 82.50 83  A 1 
ATOM   610  O  OD2 . ASP A 1 83  ? 11.042  -13.046 5.484   1.00 82.61 83  A 1 
ATOM   611  N  N   . THR A 1 84  ? 10.489  -9.503  9.262   1.00 95.37 84  A 1 
ATOM   612  C  CA  . THR A 1 84  ? 10.816  -9.720  10.679  1.00 95.01 84  A 1 
ATOM   613  C  C   . THR A 1 84  ? 9.858   -10.674 11.388  1.00 93.77 84  A 1 
ATOM   614  O  O   . THR A 1 84  ? 10.104  -11.058 12.533  1.00 89.01 84  A 1 
ATOM   615  C  CB  . THR A 1 84  ? 10.842  -8.385  11.434  1.00 94.88 84  A 1 
ATOM   616  O  OG1 . THR A 1 84  ? 9.571   -7.787  11.383  1.00 91.18 84  A 1 
ATOM   617  C  CG2 . THR A 1 84  ? 11.859  -7.402  10.863  1.00 92.21 84  A 1 
ATOM   618  N  N   . GLY A 1 85  ? 8.762   -11.053 10.724  1.00 93.01 85  A 1 
ATOM   619  C  CA  . GLY A 1 85  ? 7.643   -11.792 11.318  1.00 91.56 85  A 1 
ATOM   620  C  C   . GLY A 1 85  ? 6.627   -10.845 11.959  1.00 92.94 85  A 1 
ATOM   621  O  O   . GLY A 1 85  ? 5.606   -10.539 11.353  1.00 89.33 85  A 1 
ATOM   622  N  N   . HIS A 1 86  ? 6.921   -10.355 13.164  1.00 95.12 86  A 1 
ATOM   623  C  CA  . HIS A 1 86  ? 5.951   -9.604  13.961  1.00 95.17 86  A 1 
ATOM   624  C  C   . HIS A 1 86  ? 6.270   -8.111  14.142  1.00 96.29 86  A 1 
ATOM   625  O  O   . HIS A 1 86  ? 5.563   -7.441  14.894  1.00 94.68 86  A 1 
ATOM   626  C  CB  . HIS A 1 86  ? 5.813   -10.290 15.329  1.00 93.40 86  A 1 
ATOM   627  C  CG  . HIS A 1 86  ? 5.312   -11.702 15.247  1.00 92.47 86  A 1 
ATOM   628  N  ND1 . HIS A 1 86  ? 4.096   -12.100 14.723  1.00 85.82 86  A 1 
ATOM   629  C  CD2 . HIS A 1 86  ? 5.959   -12.837 15.669  1.00 87.05 86  A 1 
ATOM   630  C  CE1 . HIS A 1 86  ? 4.013   -13.433 14.828  1.00 86.86 86  A 1 
ATOM   631  N  NE2 . HIS A 1 86  ? 5.128   -13.913 15.402  1.00 87.82 86  A 1 
ATOM   632  N  N   . LEU A 1 87  ? 7.337   -7.595  13.517  1.00 96.21 87  A 1 
ATOM   633  C  CA  . LEU A 1 87  ? 7.887   -6.269  13.814  1.00 97.08 87  A 1 
ATOM   634  C  C   . LEU A 1 87  ? 7.827   -5.285  12.639  1.00 97.57 87  A 1 
ATOM   635  O  O   . LEU A 1 87  ? 8.333   -4.172  12.775  1.00 96.15 87  A 1 
ATOM   636  C  CB  . LEU A 1 87  ? 9.347   -6.410  14.307  1.00 96.55 87  A 1 
ATOM   637  C  CG  . LEU A 1 87  ? 9.580   -7.424  15.437  1.00 95.75 87  A 1 
ATOM   638  C  CD1 . LEU A 1 87  ? 11.056  -7.404  15.833  1.00 93.04 87  A 1 
ATOM   639  C  CD2 . LEU A 1 87  ? 8.752   -7.119  16.680  1.00 92.51 87  A 1 
ATOM   640  N  N   . ASN A 1 88  ? 7.267   -5.673  11.499  1.00 97.57 88  A 1 
ATOM   641  C  CA  . ASN A 1 88  ? 7.224   -4.831  10.317  1.00 97.66 88  A 1 
ATOM   642  C  C   . ASN A 1 88  ? 6.304   -3.617  10.532  1.00 97.71 88  A 1 
ATOM   643  O  O   . ASN A 1 88  ? 5.530   -3.549  11.478  1.00 96.52 88  A 1 
ATOM   644  C  CB  . ASN A 1 88  ? 6.777   -5.633  9.084   1.00 96.88 88  A 1 
ATOM   645  C  CG  . ASN A 1 88  ? 7.447   -6.972  8.925   1.00 96.75 88  A 1 
ATOM   646  O  OD1 . ASN A 1 88  ? 8.655   -7.127  9.031   1.00 90.99 88  A 1 
ATOM   647  N  ND2 . ASN A 1 88  ? 6.659   -7.997  8.674   1.00 90.16 88  A 1 
ATOM   648  N  N   . GLY A 1 89  ? 6.401   -2.652  9.618   1.00 97.52 89  A 1 
ATOM   649  C  CA  . GLY A 1 89  ? 5.529   -1.490  9.606   1.00 97.62 89  A 1 
ATOM   650  C  C   . GLY A 1 89  ? 5.897   -0.523  8.485   1.00 98.02 89  A 1 
ATOM   651  O  O   . GLY A 1 89  ? 6.883   -0.696  7.770   1.00 96.97 89  A 1 
ATOM   652  N  N   . THR A 1 90  ? 5.090   0.531   8.349   1.00 97.99 90  A 1 
ATOM   653  C  CA  . THR A 1 90  ? 5.410   1.675   7.486   1.00 98.17 90  A 1 
ATOM   654  C  C   . THR A 1 90  ? 5.845   2.838   8.370   1.00 98.32 90  A 1 
ATOM   655  O  O   . THR A 1 90  ? 5.008   3.550   8.937   1.00 97.49 90  A 1 
ATOM   656  C  CB  . THR A 1 90  ? 4.221   2.049   6.590   1.00 97.71 90  A 1 
ATOM   657  O  OG1 . THR A 1 90  ? 3.828   0.926   5.838   1.00 95.10 90  A 1 
ATOM   658  C  CG2 . THR A 1 90  ? 4.595   3.148   5.598   1.00 95.72 90  A 1 
ATOM   659  N  N   . PHE A 1 91  ? 7.148   3.033   8.501   1.00 98.33 91  A 1 
ATOM   660  C  CA  . PHE A 1 91  ? 7.753   3.964   9.448   1.00 98.48 91  A 1 
ATOM   661  C  C   . PHE A 1 91  ? 7.797   5.393   8.896   1.00 98.43 91  A 1 
ATOM   662  O  O   . PHE A 1 91  ? 8.829   5.910   8.456   1.00 97.71 91  A 1 
ATOM   663  C  CB  . PHE A 1 91  ? 9.124   3.425   9.883   1.00 98.32 91  A 1 
ATOM   664  C  CG  . PHE A 1 91  ? 9.108   1.997   10.385  1.00 98.39 91  A 1 
ATOM   665  C  CD1 . PHE A 1 91  ? 8.274   1.623   11.450  1.00 97.81 91  A 1 
ATOM   666  C  CD2 . PHE A 1 91  ? 9.892   1.016   9.749   1.00 97.70 91  A 1 
ATOM   667  C  CE1 . PHE A 1 91  ? 8.221   0.287   11.887  1.00 97.32 91  A 1 
ATOM   668  C  CE2 . PHE A 1 91  ? 9.846   -0.314  10.177  1.00 97.23 91  A 1 
ATOM   669  C  CZ  . PHE A 1 91  ? 9.013   -0.683  11.245  1.00 97.65 91  A 1 
ATOM   670  N  N   . LEU A 1 92  ? 6.623   6.020   8.883   1.00 98.58 92  A 1 
ATOM   671  C  CA  . LEU A 1 92  ? 6.406   7.382   8.412   1.00 98.50 92  A 1 
ATOM   672  C  C   . LEU A 1 92  ? 5.242   8.001   9.188   1.00 98.42 92  A 1 
ATOM   673  O  O   . LEU A 1 92  ? 4.124   7.484   9.136   1.00 97.53 92  A 1 
ATOM   674  C  CB  . LEU A 1 92  ? 6.133   7.324   6.899   1.00 98.30 92  A 1 
ATOM   675  C  CG  . LEU A 1 92  ? 5.842   8.674   6.240   1.00 98.03 92  A 1 
ATOM   676  C  CD1 . LEU A 1 92  ? 7.044   9.620   6.303   1.00 97.19 92  A 1 
ATOM   677  C  CD2 . LEU A 1 92  ? 5.496   8.455   4.765   1.00 96.92 92  A 1 
ATOM   678  N  N   . ASP A 1 93  ? 5.482   9.105   9.893   1.00 98.44 93  A 1 
ATOM   679  C  CA  . ASP A 1 93  ? 4.423   9.798   10.623  1.00 98.37 93  A 1 
ATOM   680  C  C   . ASP A 1 93  ? 3.474   10.524  9.644   1.00 98.34 93  A 1 
ATOM   681  O  O   . ASP A 1 93  ? 3.946   11.158  8.689   1.00 97.89 93  A 1 
ATOM   682  C  CB  . ASP A 1 93  ? 5.008   10.770  11.655  1.00 97.96 93  A 1 
ATOM   683  C  CG  . ASP A 1 93  ? 3.904   11.330  12.547  1.00 97.11 93  A 1 
ATOM   684  O  OD1 . ASP A 1 93  ? 3.269   12.344  12.169  1.00 93.73 93  A 1 
ATOM   685  O  OD2 . ASP A 1 93  ? 3.573   10.718  13.588  1.00 93.57 93  A 1 
ATOM   686  N  N   . PRO A 1 94  ? 2.152   10.486  9.871   1.00 98.31 94  A 1 
ATOM   687  C  CA  . PRO A 1 94  ? 1.169   11.145  9.012   1.00 98.18 94  A 1 
ATOM   688  C  C   . PRO A 1 94  ? 1.426   12.635  8.793   1.00 98.06 94  A 1 
ATOM   689  O  O   . PRO A 1 94  ? 1.099   13.153  7.731   1.00 96.69 94  A 1 
ATOM   690  C  CB  . PRO A 1 94  ? -0.182  10.939  9.704   1.00 97.19 94  A 1 
ATOM   691  C  CG  . PRO A 1 94  ? 0.026   9.661   10.495  1.00 94.84 94  A 1 
ATOM   692  C  CD  . PRO A 1 94  ? 1.481   9.734   10.912  1.00 97.62 94  A 1 
ATOM   693  N  N   . ALA A 1 95  ? 2.037   13.320  9.749   1.00 97.65 95  A 1 
ATOM   694  C  CA  . ALA A 1 95  ? 2.345   14.745  9.642   1.00 97.38 95  A 1 
ATOM   695  C  C   . ALA A 1 95  ? 3.290   15.092  8.480   1.00 97.43 95  A 1 
ATOM   696  O  O   . ALA A 1 95  ? 3.299   16.227  8.004   1.00 96.44 95  A 1 
ATOM   697  C  CB  . ALA A 1 95  ? 2.950   15.199  10.969  1.00 96.82 95  A 1 
ATOM   698  N  N   . LEU A 1 96  ? 4.087   14.115  8.017   1.00 97.71 96  A 1 
ATOM   699  C  CA  . LEU A 1 96  ? 5.010   14.267  6.894   1.00 97.84 96  A 1 
ATOM   700  C  C   . LEU A 1 96  ? 4.427   13.780  5.566   1.00 97.72 96  A 1 
ATOM   701  O  O   . LEU A 1 96  ? 5.107   13.848  4.546   1.00 97.05 96  A 1 
ATOM   702  C  CB  . LEU A 1 96  ? 6.336   13.557  7.220   1.00 97.70 96  A 1 
ATOM   703  C  CG  . LEU A 1 96  ? 7.022   14.007  8.518   1.00 96.43 96  A 1 
ATOM   704  C  CD1 . LEU A 1 96  ? 8.388   13.333  8.608   1.00 94.15 96  A 1 
ATOM   705  C  CD2 . LEU A 1 96  ? 7.251   15.518  8.586   1.00 93.44 96  A 1 
ATOM   706  N  N   . ILE A 1 97  ? 3.186   13.290  5.560   1.00 97.91 97  A 1 
ATOM   707  C  CA  . ILE A 1 97  ? 2.554   12.726  4.368   1.00 97.87 97  A 1 
ATOM   708  C  C   . ILE A 1 97  ? 1.716   13.797  3.674   1.00 97.28 97  A 1 
ATOM   709  O  O   . ILE A 1 97  ? 0.798   14.367  4.249   1.00 96.38 97  A 1 
ATOM   710  C  CB  . ILE A 1 97  ? 1.739   11.457  4.703   1.00 97.97 97  A 1 
ATOM   711  C  CG1 . ILE A 1 97  ? 2.642   10.394  5.367   1.00 97.52 97  A 1 
ATOM   712  C  CG2 . ILE A 1 97  ? 1.101   10.889  3.425   1.00 97.60 97  A 1 
ATOM   713  C  CD1 . ILE A 1 97  ? 1.891   9.164   5.876   1.00 96.86 97  A 1 
ATOM   714  N  N   . LYS A 1 98  ? 2.015   14.031  2.406   1.00 96.90 98  A 1 
ATOM   715  C  CA  . LYS A 1 98  ? 1.253   14.895  1.509   1.00 95.87 98  A 1 
ATOM   716  C  C   . LYS A 1 98  ? 0.079   14.159  0.882   1.00 96.16 98  A 1 
ATOM   717  O  O   . LYS A 1 98  ? -1.008  14.716  0.756   1.00 94.82 98  A 1 
ATOM   718  C  CB  . LYS A 1 98  ? 2.232   15.405  0.437   1.00 92.87 98  A 1 
ATOM   719  C  CG  . LYS A 1 98  ? 1.576   16.059  -0.775  1.00 88.99 98  A 1 
ATOM   720  C  CD  . LYS A 1 98  ? 2.659   16.387  -1.797  1.00 87.99 98  A 1 
ATOM   721  C  CE  . LYS A 1 98  ? 2.051   16.721  -3.148  1.00 81.28 98  A 1 
ATOM   722  N  NZ  . LYS A 1 98  ? 3.135   16.973  -4.116  1.00 78.12 98  A 1 
ATOM   723  N  N   . ARG A 1 99  ? 0.321   12.934  0.408   1.00 96.04 99  A 1 
ATOM   724  C  CA  . ARG A 1 99  ? -0.606  12.202  -0.459  1.00 96.09 99  A 1 
ATOM   725  C  C   . ARG A 1 99  ? -0.368  10.707  -0.342  1.00 97.06 99  A 1 
ATOM   726  O  O   . ARG A 1 99  ? 0.768   10.275  -0.188  1.00 96.36 99  A 1 
ATOM   727  C  CB  . ARG A 1 99  ? -0.374  12.688  -1.897  1.00 92.80 99  A 1 
ATOM   728  C  CG  . ARG A 1 99  ? -1.368  12.098  -2.898  1.00 86.82 99  A 1 
ATOM   729  C  CD  . ARG A 1 99  ? -1.101  12.688  -4.280  1.00 86.07 99  A 1 
ATOM   730  N  NE  . ARG A 1 99  ? -2.102  12.250  -5.245  1.00 82.70 99  A 1 
ATOM   731  C  CZ  . ARG A 1 99  ? -1.909  12.042  -6.526  1.00 81.29 99  A 1 
ATOM   732  N  NH1 . ARG A 1 99  ? -0.780  12.296  -7.108  1.00 71.71 99  A 1 
ATOM   733  N  NH2 . ARG A 1 99  ? -2.848  11.553  -7.238  1.00 72.41 99  A 1 
ATOM   734  N  N   . VAL A 1 100 ? -1.447  9.931   -0.493  1.00 97.46 100 A 1 
ATOM   735  C  CA  . VAL A 1 100 ? -1.390  8.473   -0.611  1.00 97.80 100 A 1 
ATOM   736  C  C   . VAL A 1 100 ? -2.194  8.043   -1.824  1.00 97.95 100 A 1 
ATOM   737  O  O   . VAL A 1 100 ? -3.352  8.427   -1.979  1.00 97.14 100 A 1 
ATOM   738  C  CB  . VAL A 1 100 ? -1.922  7.764   0.648   1.00 97.07 100 A 1 
ATOM   739  C  CG1 . VAL A 1 100 ? -1.553  6.284   0.630   1.00 93.19 100 A 1 
ATOM   740  C  CG2 . VAL A 1 100 ? -1.363  8.379   1.937   1.00 93.48 100 A 1 
ATOM   741  N  N   . GLU A 1 101 ? -1.608  7.230   -2.697  1.00 98.23 101 A 1 
ATOM   742  C  CA  . GLU A 1 101 ? -2.314  6.530   -3.771  1.00 98.19 101 A 1 
ATOM   743  C  C   . GLU A 1 101 ? -2.370  5.034   -3.479  1.00 98.42 101 A 1 
ATOM   744  O  O   . GLU A 1 101 ? -1.370  4.416   -3.143  1.00 98.02 101 A 1 
ATOM   745  C  CB  . GLU A 1 101 ? -1.671  6.771   -5.133  1.00 96.66 101 A 1 
ATOM   746  C  CG  . GLU A 1 101 ? -1.845  8.198   -5.646  1.00 92.40 101 A 1 
ATOM   747  C  CD  . GLU A 1 101 ? -1.410  8.355   -7.113  1.00 94.05 101 A 1 
ATOM   748  O  OE1 . GLU A 1 101 ? -0.972  9.468   -7.493  1.00 89.27 101 A 1 
ATOM   749  O  OE2 . GLU A 1 101 ? -1.565  7.410   -7.915  1.00 90.94 101 A 1 
ATOM   750  N  N   . ILE A 1 102 ? -3.546  4.443   -3.676  1.00 98.29 102 A 1 
ATOM   751  C  CA  . ILE A 1 102 ? -3.769  3.000   -3.611  1.00 98.33 102 A 1 
ATOM   752  C  C   . ILE A 1 102 ? -4.107  2.530   -5.021  1.00 98.16 102 A 1 
ATOM   753  O  O   . ILE A 1 102 ? -5.168  2.860   -5.547  1.00 97.54 102 A 1 
ATOM   754  C  CB  . ILE A 1 102 ? -4.891  2.658   -2.613  1.00 98.13 102 A 1 
ATOM   755  C  CG1 . ILE A 1 102 ? -4.593  3.220   -1.209  1.00 97.36 102 A 1 
ATOM   756  C  CG2 . ILE A 1 102 ? -5.100  1.133   -2.570  1.00 97.75 102 A 1 
ATOM   757  C  CD1 . ILE A 1 102 ? -5.804  3.153   -0.278  1.00 95.48 102 A 1 
ATOM   758  N  N   . VAL A 1 103 ? -3.229  1.739   -5.625  1.00 98.21 103 A 1 
ATOM   759  C  CA  . VAL A 1 103 ? -3.429  1.134   -6.947  1.00 98.10 103 A 1 
ATOM   760  C  C   . VAL A 1 103 ? -3.667  -0.353  -6.762  1.00 98.12 103 A 1 
ATOM   761  O  O   . VAL A 1 103 ? -2.761  -1.090  -6.376  1.00 97.47 103 A 1 
ATOM   762  C  CB  . VAL A 1 103 ? -2.240  1.401   -7.888  1.00 97.67 103 A 1 
ATOM   763  C  CG1 . VAL A 1 103 ? -2.510  0.836   -9.282  1.00 96.32 103 A 1 
ATOM   764  C  CG2 . VAL A 1 103 ? -1.975  2.904   -8.027  1.00 96.84 103 A 1 
ATOM   765  N  N   . ARG A 1 104 ? -4.893  -0.811  -7.028  1.00 98.07 104 A 1 
ATOM   766  C  CA  . ARG A 1 104 ? -5.293  -2.207  -6.875  1.00 97.92 104 A 1 
ATOM   767  C  C   . ARG A 1 104 ? -4.941  -3.014  -8.120  1.00 97.88 104 A 1 
ATOM   768  O  O   . ARG A 1 104 ? -5.126  -2.543  -9.243  1.00 96.32 104 A 1 
ATOM   769  C  CB  . ARG A 1 104 ? -6.779  -2.294  -6.550  1.00 97.27 104 A 1 
ATOM   770  C  CG  . ARG A 1 104 ? -7.154  -1.579  -5.241  1.00 96.12 104 A 1 
ATOM   771  C  CD  . ARG A 1 104 ? -8.669  -1.545  -5.071  1.00 96.21 104 A 1 
ATOM   772  N  NE  . ARG A 1 104 ? -9.116  -0.796  -3.886  1.00 95.41 104 A 1 
ATOM   773  C  CZ  . ARG A 1 104 ? -9.196  0.519   -3.765  1.00 96.55 104 A 1 
ATOM   774  N  NH1 . ARG A 1 104 ? -8.832  1.340   -4.711  1.00 90.31 104 A 1 
ATOM   775  N  NH2 . ARG A 1 104 ? -9.665  1.052   -2.675  1.00 92.31 104 A 1 
ATOM   776  N  N   . GLY A 1 105 ? -4.508  -4.246  -7.923  1.00 96.90 105 A 1 
ATOM   777  C  CA  . GLY A 1 105 ? -4.136  -5.181  -8.980  1.00 96.81 105 A 1 
ATOM   778  C  C   . GLY A 1 105 ? -2.637  -5.195  -9.291  1.00 97.43 105 A 1 
ATOM   779  O  O   . GLY A 1 105 ? -1.886  -4.331  -8.826  1.00 95.64 105 A 1 
ATOM   780  N  N   . PRO A 1 106 ? -2.179  -6.173  -10.097 1.00 97.47 106 A 1 
ATOM   781  C  CA  . PRO A 1 106 ? -0.767  -6.386  -10.370 1.00 96.93 106 A 1 
ATOM   782  C  C   . PRO A 1 106 ? -0.085  -5.118  -10.903 1.00 96.89 106 A 1 
ATOM   783  O  O   . PRO A 1 106 ? -0.542  -4.531  -11.877 1.00 93.93 106 A 1 
ATOM   784  C  CB  . PRO A 1 106 ? -0.699  -7.517  -11.390 1.00 96.12 106 A 1 
ATOM   785  C  CG  . PRO A 1 106 ? -2.012  -8.265  -11.183 1.00 94.96 106 A 1 
ATOM   786  C  CD  . PRO A 1 106 ? -2.982  -7.163  -10.778 1.00 97.14 106 A 1 
ATOM   787  N  N   . SER A 1 107 ? 1.014   -4.723  -10.266 1.00 95.99 107 A 1 
ATOM   788  C  CA  . SER A 1 107 ? 1.719   -3.476  -10.586 1.00 95.87 107 A 1 
ATOM   789  C  C   . SER A 1 107 ? 3.218   -3.699  -10.798 1.00 96.30 107 A 1 
ATOM   790  O  O   . SER A 1 107 ? 4.025   -2.801  -10.605 1.00 94.33 107 A 1 
ATOM   791  C  CB  . SER A 1 107 ? 1.410   -2.416  -9.517  1.00 95.25 107 A 1 
ATOM   792  O  OG  . SER A 1 107 ? 0.017   -2.172  -9.476  1.00 92.25 107 A 1 
ATOM   793  N  N   . ALA A 1 108 ? 3.599   -4.909  -11.237 1.00 95.77 108 A 1 
ATOM   794  C  CA  . ALA A 1 108 ? 4.993   -5.246  -11.490 1.00 95.14 108 A 1 
ATOM   795  C  C   . ALA A 1 108 ? 5.625   -4.386  -12.586 1.00 95.99 108 A 1 
ATOM   796  O  O   . ALA A 1 108 ? 6.785   -4.028  -12.452 1.00 93.81 108 A 1 
ATOM   797  C  CB  . ALA A 1 108 ? 5.095   -6.727  -11.854 1.00 93.07 108 A 1 
ATOM   798  N  N   . LEU A 1 109 ? 4.870   -4.010  -13.632 1.00 96.41 109 A 1 
ATOM   799  C  CA  . LEU A 1 109 ? 5.398   -3.312  -14.820 1.00 96.44 109 A 1 
ATOM   800  C  C   . LEU A 1 109 ? 6.284   -2.110  -14.470 1.00 96.74 109 A 1 
ATOM   801  O  O   . LEU A 1 109 ? 7.365   -1.969  -15.030 1.00 95.28 109 A 1 
ATOM   802  C  CB  . LEU A 1 109 ? 4.217   -2.906  -15.711 1.00 95.64 109 A 1 
ATOM   803  C  CG  . LEU A 1 109 ? 4.628   -2.122  -16.973 1.00 93.92 109 A 1 
ATOM   804  C  CD1 . LEU A 1 109 ? 5.515   -2.936  -17.900 1.00 90.76 109 A 1 
ATOM   805  C  CD2 . LEU A 1 109 ? 3.383   -1.720  -17.753 1.00 91.21 109 A 1 
ATOM   806  N  N   . LEU A 1 110 ? 5.857   -1.275  -13.506 1.00 96.70 110 A 1 
ATOM   807  C  CA  . LEU A 1 110 ? 6.598   -0.087  -13.089 1.00 96.73 110 A 1 
ATOM   808  C  C   . LEU A 1 110 ? 7.405   -0.279  -11.793 1.00 97.07 110 A 1 
ATOM   809  O  O   . LEU A 1 110 ? 8.304   0.509   -11.521 1.00 95.02 110 A 1 
ATOM   810  C  CB  . LEU A 1 110 ? 5.622   1.089   -12.935 1.00 95.88 110 A 1 
ATOM   811  C  CG  . LEU A 1 110 ? 4.909   1.491   -14.238 1.00 95.04 110 A 1 
ATOM   812  C  CD1 . LEU A 1 110 ? 3.914   2.608   -13.923 1.00 92.89 110 A 1 
ATOM   813  C  CD2 . LEU A 1 110 ? 5.876   1.999   -15.306 1.00 92.12 110 A 1 
ATOM   814  N  N   . TYR A 1 111 ? 7.091   -1.314  -10.998 1.00 97.14 111 A 1 
ATOM   815  C  CA  . TYR A 1 111 ? 7.588   -1.417  -9.617  1.00 97.18 111 A 1 
ATOM   816  C  C   . TYR A 1 111 ? 8.318   -2.727  -9.296  1.00 97.23 111 A 1 
ATOM   817  O  O   . TYR A 1 111 ? 9.044   -2.791  -8.300  1.00 93.85 111 A 1 
ATOM   818  C  CB  . TYR A 1 111 ? 6.428   -1.153  -8.655  1.00 96.62 111 A 1 
ATOM   819  C  CG  . TYR A 1 111 ? 5.711   0.161   -8.910  1.00 97.18 111 A 1 
ATOM   820  C  CD1 . TYR A 1 111 ? 6.386   1.384   -8.720  1.00 95.81 111 A 1 
ATOM   821  C  CD2 . TYR A 1 111 ? 4.384   0.182   -9.382  1.00 96.00 111 A 1 
ATOM   822  C  CE1 . TYR A 1 111 ? 5.753   2.603   -9.006  1.00 95.36 111 A 1 
ATOM   823  C  CE2 . TYR A 1 111 ? 3.739   1.397   -9.665  1.00 95.45 111 A 1 
ATOM   824  C  CZ  . TYR A 1 111 ? 4.433   2.607   -9.481  1.00 96.50 111 A 1 
ATOM   825  O  OH  . TYR A 1 111 ? 3.821   3.797   -9.790  1.00 95.63 111 A 1 
ATOM   826  N  N   . GLY A 1 112 ? 8.185   -3.761  -10.111 1.00 96.09 112 A 1 
ATOM   827  C  CA  . GLY A 1 112 ? 8.877   -5.035  -9.950  1.00 96.11 112 A 1 
ATOM   828  C  C   . GLY A 1 112 ? 8.304   -5.933  -8.854  1.00 96.74 112 A 1 
ATOM   829  O  O   . GLY A 1 112 ? 7.086   -6.072  -8.704  1.00 94.36 112 A 1 
ATOM   830  N  N   . SER A 1 113 ? 9.193   -6.577  -8.093  1.00 96.64 113 A 1 
ATOM   831  C  CA  . SER A 1 113 ? 8.849   -7.557  -7.064  1.00 96.57 113 A 1 
ATOM   832  C  C   . SER A 1 113 ? 7.927   -6.989  -5.982  1.00 96.84 113 A 1 
ATOM   833  O  O   . SER A 1 113 ? 8.094   -5.859  -5.560  1.00 94.99 113 A 1 
ATOM   834  C  CB  . SER A 1 113 ? 10.135  -8.082  -6.417  1.00 95.59 113 A 1 
ATOM   835  O  OG  . SER A 1 113 ? 9.852   -9.109  -5.483  1.00 93.58 113 A 1 
ATOM   836  N  N   . GLY A 1 114 ? 6.987   -7.815  -5.509  1.00 96.03 114 A 1 
ATOM   837  C  CA  . GLY A 1 114 ? 6.129   -7.509  -4.362  1.00 96.26 114 A 1 
ATOM   838  C  C   . GLY A 1 114 ? 4.805   -6.814  -4.693  1.00 97.31 114 A 1 
ATOM   839  O  O   . GLY A 1 114 ? 3.930   -6.747  -3.836  1.00 95.23 114 A 1 
ATOM   840  N  N   . ALA A 1 115 ? 4.605   -6.338  -5.920  1.00 97.18 115 A 1 
ATOM   841  C  CA  . ALA A 1 115 ? 3.378   -5.656  -6.334  1.00 97.40 115 A 1 
ATOM   842  C  C   . ALA A 1 115 ? 2.308   -6.626  -6.900  1.00 97.72 115 A 1 
ATOM   843  O  O   . ALA A 1 115 ? 1.749   -6.393  -7.977  1.00 96.06 115 A 1 
ATOM   844  C  CB  . ALA A 1 115 ? 3.758   -4.525  -7.294  1.00 96.82 115 A 1 
ATOM   845  N  N   . LEU A 1 116 ? 2.036   -7.734  -6.189  1.00 97.70 116 A 1 
ATOM   846  C  CA  . LEU A 1 116 ? 1.092   -8.774  -6.618  1.00 97.82 116 A 1 
ATOM   847  C  C   . LEU A 1 116 ? -0.372  -8.319  -6.485  1.00 97.70 116 A 1 
ATOM   848  O  O   . LEU A 1 116 ? -1.126  -8.368  -7.457  1.00 96.34 116 A 1 
ATOM   849  C  CB  . LEU A 1 116 ? 1.323   -10.046 -5.775  1.00 97.56 116 A 1 
ATOM   850  C  CG  . LEU A 1 116 ? 2.596   -10.835 -6.128  1.00 96.82 116 A 1 
ATOM   851  C  CD1 . LEU A 1 116 ? 2.916   -11.825 -5.021  1.00 94.83 116 A 1 
ATOM   852  C  CD2 . LEU A 1 116 ? 2.420   -11.634 -7.424  1.00 93.97 116 A 1 
ATOM   853  N  N   . GLY A 1 117 ? -0.776  -7.860  -5.299  1.00 97.78 117 A 1 
ATOM   854  C  CA  . GLY A 1 117 ? -2.114  -7.330  -5.014  1.00 97.67 117 A 1 
ATOM   855  C  C   . GLY A 1 117 ? -2.270  -5.854  -5.357  1.00 97.81 117 A 1 
ATOM   856  O  O   . GLY A 1 117 ? -3.393  -5.378  -5.560  1.00 96.69 117 A 1 
ATOM   857  N  N   . GLY A 1 118 ? -1.175  -5.134  -5.459  1.00 97.83 118 A 1 
ATOM   858  C  CA  . GLY A 1 118 ? -1.156  -3.723  -5.786  1.00 98.01 118 A 1 
ATOM   859  C  C   . GLY A 1 118 ? 0.022   -2.967  -5.185  1.00 98.20 118 A 1 
ATOM   860  O  O   . GLY A 1 118 ? 1.005   -3.550  -4.718  1.00 97.64 118 A 1 
ATOM   861  N  N   . VAL A 1 119 ? -0.113  -1.639  -5.223  1.00 98.32 119 A 1 
ATOM   862  C  CA  . VAL A 1 119 ? 0.859   -0.691  -4.679  1.00 98.31 119 A 1 
ATOM   863  C  C   . VAL A 1 119 ? 0.138   0.348   -3.833  1.00 98.51 119 A 1 
ATOM   864  O  O   . VAL A 1 119 ? -0.913  0.851   -4.229  1.00 97.84 119 A 1 
ATOM   865  C  CB  . VAL A 1 119 ? 1.678   -0.057  -5.823  1.00 96.70 119 A 1 
ATOM   866  C  CG1 . VAL A 1 119 ? 2.019   1.418   -5.646  1.00 86.75 119 A 1 
ATOM   867  C  CG2 . VAL A 1 119 ? 3.012   -0.787  -5.965  1.00 86.86 119 A 1 
ATOM   868  N  N   . ILE A 1 120 ? 0.725   0.688   -2.695  1.00 98.42 120 A 1 
ATOM   869  C  CA  . ILE A 1 120 ? 0.340   1.829   -1.864  1.00 98.49 120 A 1 
ATOM   870  C  C   . ILE A 1 120 ? 1.523   2.794   -1.857  1.00 98.40 120 A 1 
ATOM   871  O  O   . ILE A 1 120 ? 2.600   2.457   -1.373  1.00 98.10 120 A 1 
ATOM   872  C  CB  . ILE A 1 120 ? -0.070  1.373   -0.454  1.00 98.36 120 A 1 
ATOM   873  C  CG1 . ILE A 1 120 ? -1.243  0.359   -0.532  1.00 97.40 120 A 1 
ATOM   874  C  CG2 . ILE A 1 120 ? -0.437  2.596   0.396   1.00 98.07 120 A 1 
ATOM   875  C  CD1 . ILE A 1 120 ? -1.632  -0.260  0.816   1.00 94.77 120 A 1 
ATOM   876  N  N   . SER A 1 121 ? 1.345   3.975   -2.432  1.00 98.52 121 A 1 
ATOM   877  C  CA  . SER A 1 121 ? 2.405   4.962   -2.615  1.00 98.46 121 A 1 
ATOM   878  C  C   . SER A 1 121 ? 2.160   6.183   -1.744  1.00 98.47 121 A 1 
ATOM   879  O  O   . SER A 1 121 ? 1.131   6.839   -1.875  1.00 97.76 121 A 1 
ATOM   880  C  CB  . SER A 1 121 ? 2.491   5.364   -4.082  1.00 97.83 121 A 1 
ATOM   881  O  OG  . SER A 1 121 ? 3.601   6.216   -4.301  1.00 92.70 121 A 1 
ATOM   882  N  N   . TYR A 1 122 ? 3.123   6.494   -0.890  1.00 98.47 122 A 1 
ATOM   883  C  CA  . TYR A 1 122 ? 3.144   7.691   -0.060  1.00 98.54 122 A 1 
ATOM   884  C  C   . TYR A 1 122 ? 4.102   8.723   -0.656  1.00 98.32 122 A 1 
ATOM   885  O  O   . TYR A 1 122 ? 5.268   8.420   -0.909  1.00 97.65 122 A 1 
ATOM   886  C  CB  . TYR A 1 122 ? 3.573   7.332   1.367   1.00 98.44 122 A 1 
ATOM   887  C  CG  . TYR A 1 122 ? 2.632   6.410   2.114   1.00 98.54 122 A 1 
ATOM   888  C  CD1 . TYR A 1 122 ? 1.687   6.936   3.021   1.00 98.13 122 A 1 
ATOM   889  C  CD2 . TYR A 1 122 ? 2.694   5.019   1.924   1.00 98.06 122 A 1 
ATOM   890  C  CE1 . TYR A 1 122 ? 0.817   6.096   3.719   1.00 97.85 122 A 1 
ATOM   891  C  CE2 . TYR A 1 122 ? 1.813   4.159   2.620   1.00 97.83 122 A 1 
ATOM   892  C  CZ  . TYR A 1 122 ? 0.882   4.711   3.513   1.00 98.21 122 A 1 
ATOM   893  O  OH  . TYR A 1 122 ? 0.016   3.883   4.191   1.00 97.65 122 A 1 
ATOM   894  N  N   . ASP A 1 123 ? 3.618   9.953   -0.819  1.00 98.02 123 A 1 
ATOM   895  C  CA  . ASP A 1 123 ? 4.468   11.104  -1.129  1.00 97.76 123 A 1 
ATOM   896  C  C   . ASP A 1 123 ? 4.597   11.974  0.120   1.00 97.81 123 A 1 
ATOM   897  O  O   . ASP A 1 123 ? 3.607   12.279  0.794   1.00 97.17 123 A 1 
ATOM   898  C  CB  . ASP A 1 123 ? 3.908   11.914  -2.303  1.00 96.90 123 A 1 
ATOM   899  C  CG  . ASP A 1 123 ? 3.880   11.168  -3.642  1.00 94.53 123 A 1 
ATOM   900  O  OD1 . ASP A 1 123 ? 4.797   10.359  -3.894  1.00 89.80 123 A 1 
ATOM   901  O  OD2 . ASP A 1 123 ? 2.951   11.457  -4.435  1.00 88.84 123 A 1 
ATOM   902  N  N   . THR A 1 124 ? 5.814   12.399  0.431   1.00 97.68 124 A 1 
ATOM   903  C  CA  . THR A 1 124 ? 6.065   13.307  1.551   1.00 97.61 124 A 1 
ATOM   904  C  C   . THR A 1 124 ? 5.814   14.766  1.171   1.00 97.14 124 A 1 
ATOM   905  O  O   . THR A 1 124 ? 5.851   15.144  -0.004  1.00 96.15 124 A 1 
ATOM   906  C  CB  . THR A 1 124 ? 7.463   13.128  2.159   1.00 97.54 124 A 1 
ATOM   907  O  OG1 . THR A 1 124 ? 8.468   13.343  1.207   1.00 95.33 124 A 1 
ATOM   908  C  CG2 . THR A 1 124 ? 7.648   11.742  2.761   1.00 94.89 124 A 1 
ATOM   909  N  N   . VAL A 1 125 ? 5.568   15.600  2.172   1.00 97.02 125 A 1 
ATOM   910  C  CA  . VAL A 1 125 ? 5.297   17.031  2.006   1.00 96.81 125 A 1 
ATOM   911  C  C   . VAL A 1 125 ? 6.398   17.744  1.221   1.00 96.77 125 A 1 
ATOM   912  O  O   . VAL A 1 125 ? 7.589   17.490  1.403   1.00 96.19 125 A 1 
ATOM   913  C  CB  . VAL A 1 125 ? 5.032   17.744  3.344   1.00 96.03 125 A 1 
ATOM   914  C  CG1 . VAL A 1 125 ? 3.714   17.271  3.961   1.00 92.48 125 A 1 
ATOM   915  C  CG2 . VAL A 1 125 ? 6.150   17.554  4.371   1.00 93.19 125 A 1 
ATOM   916  N  N   . ASP A 1 126 ? 5.995   18.669  0.346   1.00 95.61 126 A 1 
ATOM   917  C  CA  . ASP A 1 126 ? 6.868   19.489  -0.488  1.00 94.83 126 A 1 
ATOM   918  C  C   . ASP A 1 126 ? 6.653   20.979  -0.212  1.00 94.88 126 A 1 
ATOM   919  O  O   . ASP A 1 126 ? 5.539   21.423  0.061   1.00 91.77 126 A 1 
ATOM   920  C  CB  . ASP A 1 126 ? 6.603   19.190  -1.975  1.00 91.70 126 A 1 
ATOM   921  C  CG  . ASP A 1 126 ? 7.230   17.883  -2.447  1.00 85.48 126 A 1 
ATOM   922  O  OD1 . ASP A 1 126 ? 8.469   17.755  -2.315  1.00 78.30 126 A 1 
ATOM   923  O  OD2 . ASP A 1 126 ? 6.521   17.024  -2.999  1.00 78.57 126 A 1 
ATOM   924  N  N   . ALA A 1 127 ? 7.706   21.784  -0.361  1.00 94.70 127 A 1 
ATOM   925  C  CA  . ALA A 1 127 ? 7.634   23.241  -0.199  1.00 94.27 127 A 1 
ATOM   926  C  C   . ALA A 1 127 ? 6.627   23.895  -1.154  1.00 93.21 127 A 1 
ATOM   927  O  O   . ALA A 1 127 ? 5.832   24.728  -0.745  1.00 90.11 127 A 1 
ATOM   928  C  CB  . ALA A 1 127 ? 9.032   23.820  -0.415  1.00 93.26 127 A 1 
ATOM   929  N  N   . LYS A 1 128 ? 6.641   23.491  -2.428  1.00 92.47 128 A 1 
ATOM   930  C  CA  . LYS A 1 128 ? 5.792   24.047  -3.486  1.00 90.30 128 A 1 
ATOM   931  C  C   . LYS A 1 128 ? 4.294   23.905  -3.223  1.00 89.97 128 A 1 
ATOM   932  O  O   . LYS A 1 128 ? 3.524   24.730  -3.699  1.00 84.70 128 A 1 
ATOM   933  C  CB  . LYS A 1 128 ? 6.175   23.412  -4.837  1.00 86.48 128 A 1 
ATOM   934  C  CG  . LYS A 1 128 ? 5.833   21.913  -4.890  1.00 75.09 128 A 1 
ATOM   935  C  CD  . LYS A 1 128 ? 6.304   21.235  -6.175  1.00 71.45 128 A 1 
ATOM   936  C  CE  . LYS A 1 128 ? 5.894   19.783  -6.062  1.00 60.29 128 A 1 
ATOM   937  N  NZ  . LYS A 1 128 ? 6.411   18.960  -7.186  1.00 53.78 128 A 1 
ATOM   938  N  N   . ASP A 1 129 ? 3.877   22.868  -2.466  1.00 89.68 129 A 1 
ATOM   939  C  CA  . ASP A 1 129 ? 2.465   22.600  -2.194  1.00 86.94 129 A 1 
ATOM   940  C  C   . ASP A 1 129 ? 1.964   23.346  -0.952  1.00 86.80 129 A 1 
ATOM   941  O  O   . ASP A 1 129 ? 0.766   23.595  -0.815  1.00 81.71 129 A 1 
ATOM   942  C  CB  . ASP A 1 129 ? 2.250   21.097  -2.028  1.00 84.09 129 A 1 
ATOM   943  C  CG  . ASP A 1 129 ? 2.736   20.286  -3.229  1.00 80.73 129 A 1 
ATOM   944  O  OD1 . ASP A 1 129 ? 2.327   20.530  -4.381  1.00 76.31 129 A 1 
ATOM   945  O  OD2 . ASP A 1 129 ? 3.525   19.337  -3.010  1.00 76.17 129 A 1 
ATOM   946  N  N   . LEU A 1 130 ? 2.865   23.736  -0.051  1.00 78.67 130 A 1 
ATOM   947  C  CA  . LEU A 1 130 ? 2.547   24.484  1.164   1.00 73.21 130 A 1 
ATOM   948  C  C   . LEU A 1 130 ? 2.632   25.999  0.951   1.00 74.84 130 A 1 
ATOM   949  O  O   . LEU A 1 130 ? 1.869   26.753  1.562   1.00 70.89 130 A 1 
ATOM   950  C  CB  . LEU A 1 130 ? 3.492   24.037  2.291   1.00 68.67 130 A 1 
ATOM   951  C  CG  . LEU A 1 130 ? 3.296   22.588  2.768   1.00 68.03 130 A 1 
ATOM   952  C  CD1 . LEU A 1 130 ? 4.371   22.248  3.798   1.00 68.46 130 A 1 
ATOM   953  C  CD2 . LEU A 1 130 ? 1.932   22.371  3.427   1.00 67.77 130 A 1 
ATOM   954  N  N   . LEU A 1 131 ? 3.548   26.460  0.096   1.00 77.74 131 A 1 
ATOM   955  C  CA  . LEU A 1 131 ? 3.713   27.875  -0.212  1.00 70.57 131 A 1 
ATOM   956  C  C   . LEU A 1 131 ? 2.499   28.409  -0.976  1.00 71.54 131 A 1 
ATOM   957  O  O   . LEU A 1 131 ? 2.158   27.926  -2.048  1.00 69.86 131 A 1 
ATOM   958  C  CB  . LEU A 1 131 ? 4.998   28.085  -1.033  1.00 64.17 131 A 1 
ATOM   959  C  CG  . LEU A 1 131 ? 6.284   28.005  -0.197  1.00 61.69 131 A 1 
ATOM   960  C  CD1 . LEU A 1 131 ? 7.487   27.905  -1.132  1.00 61.26 131 A 1 
ATOM   961  C  CD2 . LEU A 1 131 ? 6.466   29.244  0.684   1.00 62.87 131 A 1 
ATOM   962  N  N   . GLN A 1 132 ? 1.893   29.465  -0.437  1.00 65.15 132 A 1 
ATOM   963  C  CA  . GLN A 1 132 ? 0.860   30.196  -1.146  1.00 60.79 132 A 1 
ATOM   964  C  C   . GLN A 1 132 ? 1.454   31.009  -2.293  1.00 64.74 132 A 1 
ATOM   965  O  O   . GLN A 1 132 ? 2.638   31.357  -2.315  1.00 59.44 132 A 1 
ATOM   966  C  CB  . GLN A 1 132 ? 0.046   31.081  -0.179  1.00 52.78 132 A 1 
ATOM   967  C  CG  . GLN A 1 132 ? -0.684  30.225  0.868   1.00 48.35 132 A 1 
ATOM   968  C  CD  . GLN A 1 132 ? -1.652  31.017  1.744   1.00 40.26 132 A 1 
ATOM   969  O  OE1 . GLN A 1 132 ? -1.993  32.165  1.523   1.00 37.85 132 A 1 
ATOM   970  N  NE2 . GLN A 1 132 ? -2.167  30.397  2.791   1.00 38.71 132 A 1 
ATOM   971  N  N   . GLU A 1 133 ? 0.608   31.331  -3.249  1.00 67.03 133 A 1 
ATOM   972  C  CA  . GLU A 1 133 ? 0.999   32.146  -4.387  1.00 64.25 133 A 1 
ATOM   973  C  C   . GLU A 1 133 ? 1.542   33.509  -3.932  1.00 67.39 133 A 1 
ATOM   974  O  O   . GLU A 1 133 ? 0.952   34.199  -3.099  1.00 60.28 133 A 1 
ATOM   975  C  CB  . GLU A 1 133 ? -0.200  32.263  -5.341  1.00 56.84 133 A 1 
ATOM   976  C  CG  . GLU A 1 133 ? 0.250   32.482  -6.782  1.00 49.07 133 A 1 
ATOM   977  C  CD  . GLU A 1 133 ? -0.912  32.483  -7.790  1.00 41.70 133 A 1 
ATOM   978  O  OE1 . GLU A 1 133 ? -0.612  32.321  -8.990  1.00 36.56 133 A 1 
ATOM   979  O  OE2 . GLU A 1 133 ? -2.066  32.653  -7.357  1.00 40.26 133 A 1 
ATOM   980  N  N   . GLY A 1 134 ? 2.720   33.876  -4.436  1.00 74.21 134 A 1 
ATOM   981  C  CA  . GLY A 1 134 ? 3.427   35.104  -4.045  1.00 74.66 134 A 1 
ATOM   982  C  C   . GLY A 1 134 ? 4.246   35.017  -2.751  1.00 78.00 134 A 1 
ATOM   983  O  O   . GLY A 1 134 ? 5.077   35.888  -2.522  1.00 73.27 134 A 1 
ATOM   984  N  N   . GLN A 1 135 ? 4.088   33.980  -1.931  1.00 83.47 135 A 1 
ATOM   985  C  CA  . GLN A 1 135 ? 4.948   33.786  -0.759  1.00 84.31 135 A 1 
ATOM   986  C  C   . GLN A 1 135 ? 6.279   33.133  -1.149  1.00 87.01 135 A 1 
ATOM   987  O  O   . GLN A 1 135 ? 6.319   32.171  -1.921  1.00 84.75 135 A 1 
ATOM   988  C  CB  . GLN A 1 135 ? 4.240   32.970  0.327   1.00 78.23 135 A 1 
ATOM   989  C  CG  . GLN A 1 135 ? 3.134   33.772  1.017   1.00 68.40 135 A 1 
ATOM   990  C  CD  . GLN A 1 135 ? 2.508   32.996  2.179   1.00 65.37 135 A 1 
ATOM   991  O  OE1 . GLN A 1 135 ? 2.371   31.794  2.154   1.00 59.48 135 A 1 
ATOM   992  N  NE2 . GLN A 1 135 ? 2.104   33.665  3.232   1.00 58.42 135 A 1 
ATOM   993  N  N   . SER A 1 136 ? 7.366   33.634  -0.574  1.00 91.35 136 A 1 
ATOM   994  C  CA  . SER A 1 136 ? 8.715   33.070  -0.718  1.00 92.20 136 A 1 
ATOM   995  C  C   . SER A 1 136 ? 9.141   32.215  0.473   1.00 93.73 136 A 1 
ATOM   996  O  O   . SER A 1 136 ? 10.105  31.464  0.376   1.00 91.80 136 A 1 
ATOM   997  C  CB  . SER A 1 136 ? 9.726   34.205  -0.928  1.00 89.34 136 A 1 
ATOM   998  O  OG  . SER A 1 136 ? 9.672   35.114  0.152   1.00 77.77 136 A 1 
ATOM   999  N  N   . SER A 1 137 ? 8.445   32.321  1.606   1.00 94.39 137 A 1 
ATOM   1000 C  CA  . SER A 1 137 ? 8.698   31.519  2.802   1.00 94.30 137 A 1 
ATOM   1001 C  C   . SER A 1 137 ? 7.427   31.361  3.618   1.00 94.38 137 A 1 
ATOM   1002 O  O   . SER A 1 137 ? 6.496   32.158  3.499   1.00 92.48 137 A 1 
ATOM   1003 C  CB  . SER A 1 137 ? 9.813   32.142  3.656   1.00 92.41 137 A 1 
ATOM   1004 O  OG  . SER A 1 137 ? 9.463   33.440  4.075   1.00 80.01 137 A 1 
ATOM   1005 N  N   . GLY A 1 138 ? 7.393   30.341  4.476   1.00 94.60 138 A 1 
ATOM   1006 C  CA  . GLY A 1 138 ? 6.310   30.106  5.398   1.00 94.65 138 A 1 
ATOM   1007 C  C   . GLY A 1 138 ? 6.686   29.096  6.471   1.00 95.41 138 A 1 
ATOM   1008 O  O   . GLY A 1 138 ? 7.708   28.405  6.396   1.00 95.09 138 A 1 
ATOM   1009 N  N   . PHE A 1 139 ? 5.831   29.028  7.482   1.00 95.78 139 A 1 
ATOM   1010 C  CA  . PHE A 1 139 ? 5.962   28.119  8.601   1.00 95.96 139 A 1 
ATOM   1011 C  C   . PHE A 1 139 ? 4.620   27.462  8.883   1.00 95.55 139 A 1 
ATOM   1012 O  O   . PHE A 1 139 ? 3.563   28.039  8.648   1.00 94.82 139 A 1 
ATOM   1013 C  CB  . PHE A 1 139 ? 6.475   28.874  9.837   1.00 95.63 139 A 1 
ATOM   1014 C  CG  . PHE A 1 139 ? 7.800   29.569  9.641   1.00 94.89 139 A 1 
ATOM   1015 C  CD1 . PHE A 1 139 ? 9.010   28.882  9.870   1.00 91.04 139 A 1 
ATOM   1016 C  CD2 . PHE A 1 139 ? 7.849   30.904  9.191   1.00 91.31 139 A 1 
ATOM   1017 C  CE1 . PHE A 1 139 ? 10.242  29.516  9.664   1.00 89.68 139 A 1 
ATOM   1018 C  CE2 . PHE A 1 139 ? 9.080   31.544  8.976   1.00 90.10 139 A 1 
ATOM   1019 C  CZ  . PHE A 1 139 ? 10.274  30.847  9.216   1.00 90.30 139 A 1 
ATOM   1020 N  N   . ARG A 1 140 ? 4.652   26.250  9.426   1.00 96.33 140 A 1 
ATOM   1021 C  CA  . ARG A 1 140 ? 3.478   25.549  9.927   1.00 96.58 140 A 1 
ATOM   1022 C  C   . ARG A 1 140 ? 3.823   24.839  11.225  1.00 97.09 140 A 1 
ATOM   1023 O  O   . ARG A 1 140 ? 4.868   24.206  11.317  1.00 97.00 140 A 1 
ATOM   1024 C  CB  . ARG A 1 140 ? 2.960   24.587  8.846   1.00 95.73 140 A 1 
ATOM   1025 C  CG  . ARG A 1 140 ? 1.696   23.828  9.270   1.00 92.55 140 A 1 
ATOM   1026 C  CD  . ARG A 1 140 ? 1.181   22.970  8.112   1.00 89.72 140 A 1 
ATOM   1027 N  NE  . ARG A 1 140 ? -0.022  22.209  8.480   1.00 82.42 140 A 1 
ATOM   1028 C  CZ  . ARG A 1 140 ? -0.097  20.915  8.772   1.00 77.35 140 A 1 
ATOM   1029 N  NH1 . ARG A 1 140 ? 0.954   20.148  8.767   1.00 68.85 140 A 1 
ATOM   1030 N  NH2 . ARG A 1 140 ? -1.243  20.380  9.075   1.00 68.62 140 A 1 
ATOM   1031 N  N   . VAL A 1 141 ? 2.922   24.919  12.194  1.00 97.63 141 A 1 
ATOM   1032 C  CA  . VAL A 1 141 ? 2.973   24.135  13.432  1.00 97.94 141 A 1 
ATOM   1033 C  C   . VAL A 1 141 ? 1.674   23.369  13.593  1.00 97.97 141 A 1 
ATOM   1034 O  O   . VAL A 1 141 ? 0.632   23.798  13.100  1.00 97.68 141 A 1 
ATOM   1035 C  CB  . VAL A 1 141 ? 3.281   25.006  14.669  1.00 97.61 141 A 1 
ATOM   1036 C  CG1 . VAL A 1 141 ? 4.675   25.633  14.560  1.00 94.07 141 A 1 
ATOM   1037 C  CG2 . VAL A 1 141 ? 2.254   26.121  14.891  1.00 94.29 141 A 1 
ATOM   1038 N  N   . PHE A 1 142 ? 1.723   22.239  14.297  1.00 98.26 142 A 1 
ATOM   1039 C  CA  . PHE A 1 142 ? 0.521   21.504  14.674  1.00 98.47 142 A 1 
ATOM   1040 C  C   . PHE A 1 142 ? 0.654   20.909  16.080  1.00 98.53 142 A 1 
ATOM   1041 O  O   . PHE A 1 142 ? 1.756   20.692  16.585  1.00 98.40 142 A 1 
ATOM   1042 C  CB  . PHE A 1 142 ? 0.167   20.436  13.621  1.00 98.03 142 A 1 
ATOM   1043 C  CG  . PHE A 1 142 ? 0.982   19.166  13.710  1.00 97.96 142 A 1 
ATOM   1044 C  CD1 . PHE A 1 142 ? 2.197   19.042  13.013  1.00 96.91 142 A 1 
ATOM   1045 C  CD2 . PHE A 1 142 ? 0.549   18.105  14.526  1.00 97.00 142 A 1 
ATOM   1046 C  CE1 . PHE A 1 142 ? 2.975   17.888  13.133  1.00 95.97 142 A 1 
ATOM   1047 C  CE2 . PHE A 1 142 ? 1.327   16.942  14.654  1.00 96.07 142 A 1 
ATOM   1048 C  CZ  . PHE A 1 142 ? 2.542   16.836  13.961  1.00 96.00 142 A 1 
ATOM   1049 N  N   . GLY A 1 143 ? -0.492  20.624  16.687  1.00 98.50 143 A 1 
ATOM   1050 C  CA  . GLY A 1 143 ? -0.646  19.800  17.866  1.00 98.41 143 A 1 
ATOM   1051 C  C   . GLY A 1 143 ? -1.808  18.829  17.672  1.00 98.56 143 A 1 
ATOM   1052 O  O   . GLY A 1 143 ? -2.775  19.132  16.978  1.00 98.11 143 A 1 
ATOM   1053 N  N   . THR A 1 144 ? -1.713  17.649  18.282  1.00 98.59 144 A 1 
ATOM   1054 C  CA  . THR A 1 144 ? -2.773  16.638  18.238  1.00 98.49 144 A 1 
ATOM   1055 C  C   . THR A 1 144 ? -2.801  15.841  19.538  1.00 98.43 144 A 1 
ATOM   1056 O  O   . THR A 1 144 ? -1.794  15.764  20.244  1.00 97.79 144 A 1 
ATOM   1057 C  CB  . THR A 1 144 ? -2.626  15.749  16.992  1.00 97.36 144 A 1 
ATOM   1058 O  OG1 . THR A 1 144 ? -3.694  14.849  16.876  1.00 87.82 144 A 1 
ATOM   1059 C  CG2 . THR A 1 144 ? -1.342  14.925  16.976  1.00 89.83 144 A 1 
ATOM   1060 N  N   . GLY A 1 145 ? -3.953  15.264  19.871  1.00 98.47 145 A 1 
ATOM   1061 C  CA  . GLY A 1 145 ? -4.115  14.417  21.042  1.00 98.35 145 A 1 
ATOM   1062 C  C   . GLY A 1 145 ? -5.223  13.390  20.832  1.00 98.46 145 A 1 
ATOM   1063 O  O   . GLY A 1 145 ? -6.167  13.635  20.081  1.00 97.85 145 A 1 
ATOM   1064 N  N   . GLY A 1 146 ? -5.111  12.251  21.518  1.00 98.14 146 A 1 
ATOM   1065 C  CA  . GLY A 1 146 ? -6.082  11.170  21.473  1.00 98.05 146 A 1 
ATOM   1066 C  C   . GLY A 1 146 ? -6.262  10.517  22.845  1.00 98.01 146 A 1 
ATOM   1067 O  O   . GLY A 1 146 ? -5.301  10.331  23.583  1.00 96.66 146 A 1 
ATOM   1068 N  N   . THR A 1 147 ? -7.497  10.165  23.195  1.00 97.79 147 A 1 
ATOM   1069 C  CA  . THR A 1 147 ? -7.794  9.533   24.492  1.00 97.48 147 A 1 
ATOM   1070 C  C   . THR A 1 147 ? -7.668  8.013   24.461  1.00 97.24 147 A 1 
ATOM   1071 O  O   . THR A 1 147 ? -7.430  7.405   25.498  1.00 94.93 147 A 1 
ATOM   1072 C  CB  . THR A 1 147 ? -9.195  9.904   25.003  1.00 96.67 147 A 1 
ATOM   1073 O  OG1 . THR A 1 147 ? -10.194 9.425   24.129  1.00 92.76 147 A 1 
ATOM   1074 C  CG2 . THR A 1 147 ? -9.389  11.413  25.154  1.00 93.22 147 A 1 
ATOM   1075 N  N   . GLY A 1 148 ? -7.869  7.389   23.295  1.00 96.89 148 A 1 
ATOM   1076 C  CA  . GLY A 1 148 ? -7.888  5.929   23.151  1.00 96.32 148 A 1 
ATOM   1077 C  C   . GLY A 1 148 ? -6.510  5.280   23.269  1.00 96.67 148 A 1 
ATOM   1078 O  O   . GLY A 1 148 ? -6.413  4.138   23.716  1.00 94.47 148 A 1 
ATOM   1079 N  N   . ASP A 1 149 ? -5.470  6.019   22.934  1.00 96.93 149 A 1 
ATOM   1080 C  CA  . ASP A 1 149 ? -4.063  5.617   22.979  1.00 96.86 149 A 1 
ATOM   1081 C  C   . ASP A 1 149 ? -3.216  6.564   23.843  1.00 97.15 149 A 1 
ATOM   1082 O  O   . ASP A 1 149 ? -1.986  6.502   23.820  1.00 95.02 149 A 1 
ATOM   1083 C  CB  . ASP A 1 149 ? -3.536  5.522   21.546  1.00 95.46 149 A 1 
ATOM   1084 C  CG  . ASP A 1 149 ? -3.571  6.846   20.772  1.00 95.48 149 A 1 
ATOM   1085 O  OD1 . ASP A 1 149 ? -4.216  7.819   21.225  1.00 92.19 149 A 1 
ATOM   1086 O  OD2 . ASP A 1 149 ? -2.960  6.885   19.686  1.00 91.85 149 A 1 
ATOM   1087 N  N   . HIS A 1 150 ? -3.861  7.453   24.595  1.00 97.01 150 A 1 
ATOM   1088 C  CA  . HIS A 1 150 ? -3.207  8.463   25.435  1.00 97.15 150 A 1 
ATOM   1089 C  C   . HIS A 1 150 ? -2.151  9.265   24.667  1.00 97.60 150 A 1 
ATOM   1090 O  O   . HIS A 1 150 ? -1.062  9.529   25.176  1.00 95.59 150 A 1 
ATOM   1091 C  CB  . HIS A 1 150 ? -2.669  7.820   26.724  1.00 95.69 150 A 1 
ATOM   1092 C  CG  . HIS A 1 150 ? -3.679  6.998   27.464  1.00 91.32 150 A 1 
ATOM   1093 N  ND1 . HIS A 1 150 ? -4.013  5.692   27.190  1.00 77.34 150 A 1 
ATOM   1094 C  CD2 . HIS A 1 150 ? -4.474  7.389   28.515  1.00 76.54 150 A 1 
ATOM   1095 C  CE1 . HIS A 1 150 ? -4.968  5.304   28.054  1.00 78.21 150 A 1 
ATOM   1096 N  NE2 . HIS A 1 150 ? -5.277  6.308   28.881  1.00 79.27 150 A 1 
ATOM   1097 N  N   . SER A 1 151 ? -2.442  9.609   23.409  1.00 97.84 151 A 1 
ATOM   1098 C  CA  . SER A 1 151 ? -1.463  10.195  22.502  1.00 97.98 151 A 1 
ATOM   1099 C  C   . SER A 1 151 ? -1.385  11.711  22.602  1.00 98.29 151 A 1 
ATOM   1100 O  O   . SER A 1 151 ? -2.384  12.414  22.775  1.00 97.39 151 A 1 
ATOM   1101 C  CB  . SER A 1 151 ? -1.680  9.722   21.063  1.00 96.23 151 A 1 
ATOM   1102 O  OG  . SER A 1 151 ? -2.921  10.131  20.532  1.00 90.04 151 A 1 
ATOM   1103 N  N   . LEU A 1 152 ? -0.158  12.220  22.438  1.00 98.12 152 A 1 
ATOM   1104 C  CA  . LEU A 1 152 ? 0.147   13.627  22.252  1.00 98.22 152 A 1 
ATOM   1105 C  C   . LEU A 1 152 ? 1.117   13.760  21.070  1.00 98.32 152 A 1 
ATOM   1106 O  O   . LEU A 1 152 ? 2.170   13.132  21.058  1.00 97.39 152 A 1 
ATOM   1107 C  CB  . LEU A 1 152 ? 0.751   14.187  23.550  1.00 97.26 152 A 1 
ATOM   1108 C  CG  . LEU A 1 152 ? 1.011   15.701  23.506  1.00 84.54 152 A 1 
ATOM   1109 C  CD1 . LEU A 1 152 ? -0.291  16.501  23.563  1.00 78.87 152 A 1 
ATOM   1110 C  CD2 . LEU A 1 152 ? 1.875   16.119  24.691  1.00 79.01 152 A 1 
ATOM   1111 N  N   . GLY A 1 153 ? 0.772   14.578  20.085  1.00 98.22 153 A 1 
ATOM   1112 C  CA  . GLY A 1 153 ? 1.621   14.851  18.933  1.00 98.29 153 A 1 
ATOM   1113 C  C   . GLY A 1 153 ? 1.867   16.344  18.768  1.00 98.47 153 A 1 
ATOM   1114 O  O   . GLY A 1 153 ? 0.967   17.163  18.964  1.00 97.87 153 A 1 
ATOM   1115 N  N   . LEU A 1 154 ? 3.090   16.690  18.376  1.00 98.37 154 A 1 
ATOM   1116 C  CA  . LEU A 1 154 ? 3.520   18.053  18.091  1.00 98.29 154 A 1 
ATOM   1117 C  C   . LEU A 1 154 ? 4.388   18.048  16.836  1.00 98.58 154 A 1 
ATOM   1118 O  O   . LEU A 1 154 ? 5.078   17.079  16.556  1.00 97.58 154 A 1 
ATOM   1119 C  CB  . LEU A 1 154 ? 4.330   18.594  19.287  1.00 95.86 154 A 1 
ATOM   1120 C  CG  . LEU A 1 154 ? 3.529   18.775  20.595  1.00 84.06 154 A 1 
ATOM   1121 C  CD1 . LEU A 1 154 ? 4.486   19.085  21.754  1.00 77.56 154 A 1 
ATOM   1122 C  CD2 . LEU A 1 154 ? 2.531   19.937  20.501  1.00 76.62 154 A 1 
ATOM   1123 N  N   . GLY A 1 155 ? 4.400   19.148  16.085  1.00 98.26 155 A 1 
ATOM   1124 C  CA  . GLY A 1 155 ? 5.343   19.266  14.982  1.00 98.31 155 A 1 
ATOM   1125 C  C   . GLY A 1 155 ? 5.414   20.658  14.390  1.00 98.58 155 A 1 
ATOM   1126 O  O   . GLY A 1 155 ? 4.581   21.532  14.651  1.00 98.05 155 A 1 
ATOM   1127 N  N   . ALA A 1 156 ? 6.447   20.852  13.590  1.00 97.93 156 A 1 
ATOM   1128 C  CA  . ALA A 1 156 ? 6.719   22.105  12.918  1.00 98.06 156 A 1 
ATOM   1129 C  C   . ALA A 1 156 ? 7.344   21.854  11.547  1.00 98.09 156 A 1 
ATOM   1130 O  O   . ALA A 1 156 ? 8.074   20.888  11.343  1.00 97.61 156 A 1 
ATOM   1131 C  CB  . ALA A 1 156 ? 7.629   22.957  13.810  1.00 97.53 156 A 1 
ATOM   1132 N  N   . SER A 1 157 ? 7.095   22.768  10.612  1.00 97.15 157 A 1 
ATOM   1133 C  CA  . SER A 1 157 ? 7.777   22.801  9.327   1.00 96.74 157 A 1 
ATOM   1134 C  C   . SER A 1 157 ? 8.121   24.230  8.937   1.00 96.77 157 A 1 
ATOM   1135 O  O   . SER A 1 157 ? 7.387   25.169  9.247   1.00 96.06 157 A 1 
ATOM   1136 C  CB  . SER A 1 157 ? 6.956   22.089  8.243   1.00 95.44 157 A 1 
ATOM   1137 O  OG  . SER A 1 157 ? 5.633   22.584  8.160   1.00 82.89 157 A 1 
ATOM   1138 N  N   . ALA A 1 158 ? 9.257   24.382  8.253   1.00 96.51 158 A 1 
ATOM   1139 C  CA  . ALA A 1 158 ? 9.691   25.620  7.628   1.00 96.79 158 A 1 
ATOM   1140 C  C   . ALA A 1 158 ? 9.958   25.346  6.150   1.00 96.88 158 A 1 
ATOM   1141 O  O   . ALA A 1 158 ? 10.615  24.361  5.809   1.00 96.53 158 A 1 
ATOM   1142 C  CB  . ALA A 1 158 ? 10.937  26.150  8.352   1.00 96.35 158 A 1 
ATOM   1143 N  N   . PHE A 1 159 ? 9.440   26.194  5.276   1.00 96.08 159 A 1 
ATOM   1144 C  CA  . PHE A 1 159 ? 9.543   26.009  3.833   1.00 95.99 159 A 1 
ATOM   1145 C  C   . PHE A 1 159 ? 9.745   27.342  3.122   1.00 95.72 159 A 1 
ATOM   1146 O  O   . PHE A 1 159 ? 9.306   28.388  3.596   1.00 95.09 159 A 1 
ATOM   1147 C  CB  . PHE A 1 159 ? 8.315   25.235  3.314   1.00 95.42 159 A 1 
ATOM   1148 C  CG  . PHE A 1 159 ? 6.989   25.693  3.878   1.00 95.53 159 A 1 
ATOM   1149 C  CD1 . PHE A 1 159 ? 6.469   25.083  5.040   1.00 94.39 159 A 1 
ATOM   1150 C  CD2 . PHE A 1 159 ? 6.267   26.729  3.275   1.00 94.21 159 A 1 
ATOM   1151 C  CE1 . PHE A 1 159 ? 5.251   25.509  5.583   1.00 93.23 159 A 1 
ATOM   1152 C  CE2 . PHE A 1 159 ? 5.045   27.163  3.816   1.00 93.39 159 A 1 
ATOM   1153 C  CZ  . PHE A 1 159 ? 4.536   26.552  4.974   1.00 93.32 159 A 1 
ATOM   1154 N  N   . GLY A 1 160 ? 10.432  27.301  1.986   1.00 95.43 160 A 1 
ATOM   1155 C  CA  . GLY A 1 160 ? 10.760  28.496  1.240   1.00 95.20 160 A 1 
ATOM   1156 C  C   . GLY A 1 160 ? 11.149  28.197  -0.192  1.00 95.51 160 A 1 
ATOM   1157 O  O   . GLY A 1 160 ? 11.402  27.053  -0.576  1.00 94.99 160 A 1 
ATOM   1158 N  N   . ARG A 1 161 ? 11.200  29.262  -0.992  1.00 94.93 161 A 1 
ATOM   1159 C  CA  . ARG A 1 161 ? 11.670  29.219  -2.379  1.00 94.31 161 A 1 
ATOM   1160 C  C   . ARG A 1 161 ? 12.437  30.481  -2.732  1.00 94.65 161 A 1 
ATOM   1161 O  O   . ARG A 1 161 ? 12.176  31.563  -2.207  1.00 93.84 161 A 1 
ATOM   1162 C  CB  . ARG A 1 161 ? 10.501  28.958  -3.348  1.00 91.55 161 A 1 
ATOM   1163 C  CG  . ARG A 1 161 ? 9.499   30.120  -3.422  1.00 83.58 161 A 1 
ATOM   1164 C  CD  . ARG A 1 161 ? 8.375   29.796  -4.410  1.00 81.81 161 A 1 
ATOM   1165 N  NE  . ARG A 1 161 ? 7.360   30.856  -4.423  1.00 72.84 161 A 1 
ATOM   1166 C  CZ  . ARG A 1 161 ? 6.164   30.790  -4.984  1.00 67.56 161 A 1 
ATOM   1167 N  NH1 . ARG A 1 161 ? 5.803   29.766  -5.699  1.00 62.39 161 A 1 
ATOM   1168 N  NH2 . ARG A 1 161 ? 5.319   31.759  -4.815  1.00 58.03 161 A 1 
ATOM   1169 N  N   . THR A 1 162 ? 13.352  30.334  -3.681  1.00 94.89 162 A 1 
ATOM   1170 C  CA  . THR A 1 162 ? 13.965  31.419  -4.442  1.00 94.58 162 A 1 
ATOM   1171 C  C   . THR A 1 162 ? 13.570  31.281  -5.916  1.00 94.18 162 A 1 
ATOM   1172 O  O   . THR A 1 162 ? 12.663  30.497  -6.242  1.00 91.89 162 A 1 
ATOM   1173 C  CB  . THR A 1 162 ? 15.493  31.419  -4.245  1.00 93.28 162 A 1 
ATOM   1174 O  OG1 . THR A 1 162 ? 16.062  30.259  -4.797  1.00 84.49 162 A 1 
ATOM   1175 C  CG2 . THR A 1 162 ? 15.902  31.473  -2.768  1.00 82.86 162 A 1 
ATOM   1176 N  N   . GLU A 1 163 ? 14.221  31.990  -6.828  1.00 93.91 163 A 1 
ATOM   1177 C  CA  . GLU A 1 163 ? 13.958  31.838  -8.269  1.00 93.25 163 A 1 
ATOM   1178 C  C   . GLU A 1 163 ? 14.261  30.422  -8.784  1.00 93.68 163 A 1 
ATOM   1179 O  O   . GLU A 1 163 ? 13.560  29.916  -9.656  1.00 90.22 163 A 1 
ATOM   1180 C  CB  . GLU A 1 163 ? 14.791  32.849  -9.066  1.00 90.95 163 A 1 
ATOM   1181 C  CG  . GLU A 1 163 ? 14.258  34.288  -8.922  1.00 78.51 163 A 1 
ATOM   1182 C  CD  . GLU A 1 163 ? 15.008  35.286  -9.810  1.00 70.04 163 A 1 
ATOM   1183 O  OE1 . GLU A 1 163 ? 14.408  36.338  -10.113 1.00 62.54 163 A 1 
ATOM   1184 O  OE2 . GLU A 1 163 ? 16.169  35.009  -10.171 1.00 64.32 163 A 1 
ATOM   1185 N  N   . ASN A 1 164 ? 15.290  29.778  -8.237  1.00 96.18 164 A 1 
ATOM   1186 C  CA  . ASN A 1 164 ? 15.804  28.506  -8.734  1.00 96.64 164 A 1 
ATOM   1187 C  C   . ASN A 1 164 ? 15.964  27.427  -7.653  1.00 97.51 164 A 1 
ATOM   1188 O  O   . ASN A 1 164 ? 16.440  26.333  -7.947  1.00 95.94 164 A 1 
ATOM   1189 C  CB  . ASN A 1 164 ? 17.109  28.778  -9.490  1.00 94.30 164 A 1 
ATOM   1190 C  CG  . ASN A 1 164 ? 18.228  29.341  -8.620  1.00 88.52 164 A 1 
ATOM   1191 O  OD1 . ASN A 1 164 ? 18.045  29.822  -7.518  1.00 69.86 164 A 1 
ATOM   1192 N  ND2 . ASN A 1 164 ? 19.439  29.316  -9.120  1.00 75.27 164 A 1 
ATOM   1193 N  N   . LEU A 1 165 ? 15.578  27.704  -6.395  1.00 96.44 165 A 1 
ATOM   1194 C  CA  . LEU A 1 165 ? 15.619  26.754  -5.293  1.00 96.58 165 A 1 
ATOM   1195 C  C   . LEU A 1 165 ? 14.264  26.726  -4.588  1.00 96.21 165 A 1 
ATOM   1196 O  O   . LEU A 1 165 ? 13.679  27.772  -4.334  1.00 95.23 165 A 1 
ATOM   1197 C  CB  . LEU A 1 165 ? 16.728  27.144  -4.288  1.00 95.84 165 A 1 
ATOM   1198 C  CG  . LEU A 1 165 ? 18.159  26.935  -4.810  1.00 90.12 165 A 1 
ATOM   1199 C  CD1 . LEU A 1 165 ? 19.156  27.773  -4.009  1.00 84.32 165 A 1 
ATOM   1200 C  CD2 . LEU A 1 165 ? 18.582  25.476  -4.677  1.00 84.75 165 A 1 
ATOM   1201 N  N   . ASP A 1 166 ? 13.822  25.537  -4.191  1.00 96.13 166 A 1 
ATOM   1202 C  CA  . ASP A 1 166 ? 12.828  25.351  -3.139  1.00 95.86 166 A 1 
ATOM   1203 C  C   . ASP A 1 166 ? 13.357  24.387  -2.079  1.00 96.64 166 A 1 
ATOM   1204 O  O   . ASP A 1 166 ? 14.307  23.626  -2.305  1.00 96.21 166 A 1 
ATOM   1205 C  CB  . ASP A 1 166 ? 11.457  24.958  -3.718  1.00 93.38 166 A 1 
ATOM   1206 C  CG  . ASP A 1 166 ? 11.371  23.555  -4.323  1.00 89.26 166 A 1 
ATOM   1207 O  OD1 . ASP A 1 166 ? 11.854  22.583  -3.696  1.00 79.81 166 A 1 
ATOM   1208 O  OD2 . ASP A 1 166 ? 10.747  23.419  -5.397  1.00 83.14 166 A 1 
ATOM   1209 N  N   . GLY A 1 167 ? 12.781  24.452  -0.888  1.00 96.39 167 A 1 
ATOM   1210 C  CA  . GLY A 1 167 ? 13.156  23.569  0.199   1.00 96.53 167 A 1 
ATOM   1211 C  C   . GLY A 1 167 ? 12.146  23.547  1.335   1.00 96.66 167 A 1 
ATOM   1212 O  O   . GLY A 1 167 ? 11.445  24.526  1.600   1.00 96.00 167 A 1 
ATOM   1213 N  N   . ILE A 1 168 ? 12.118  22.426  2.029   1.00 96.76 168 A 1 
ATOM   1214 C  CA  . ILE A 1 168 ? 11.334  22.215  3.237   1.00 96.97 168 A 1 
ATOM   1215 C  C   . ILE A 1 168 ? 12.172  21.465  4.270   1.00 97.49 168 A 1 
ATOM   1216 O  O   . ILE A 1 168 ? 12.890  20.528  3.944   1.00 97.46 168 A 1 
ATOM   1217 C  CB  . ILE A 1 168 ? 9.994   21.511  2.923   1.00 96.38 168 A 1 
ATOM   1218 C  CG1 . ILE A 1 168 ? 9.137   21.356  4.195   1.00 95.61 168 A 1 
ATOM   1219 C  CG2 . ILE A 1 168 ? 10.202  20.137  2.241   1.00 94.62 168 A 1 
ATOM   1220 C  CD1 . ILE A 1 168 ? 7.689   20.950  3.922   1.00 93.48 168 A 1 
ATOM   1221 N  N   . VAL A 1 169 ? 12.029  21.859  5.532   1.00 97.54 169 A 1 
ATOM   1222 C  CA  . VAL A 1 169 ? 12.432  21.077  6.702   1.00 97.63 169 A 1 
ATOM   1223 C  C   . VAL A 1 169 ? 11.192  20.870  7.548   1.00 97.66 169 A 1 
ATOM   1224 O  O   . VAL A 1 169 ? 10.492  21.828  7.866   1.00 97.23 169 A 1 
ATOM   1225 C  CB  . VAL A 1 169 ? 13.556  21.762  7.498   1.00 97.19 169 A 1 
ATOM   1226 C  CG1 . VAL A 1 169 ? 13.971  20.927  8.701   1.00 85.11 169 A 1 
ATOM   1227 C  CG2 . VAL A 1 169 ? 14.795  21.975  6.625   1.00 85.27 169 A 1 
ATOM   1228 N  N   . ALA A 1 170 ? 10.905  19.623  7.913   1.00 97.68 170 A 1 
ATOM   1229 C  CA  . ALA A 1 170 ? 9.765   19.261  8.736   1.00 97.62 170 A 1 
ATOM   1230 C  C   . ALA A 1 170 ? 10.195  18.305  9.854   1.00 97.98 170 A 1 
ATOM   1231 O  O   . ALA A 1 170 ? 11.081  17.475  9.676   1.00 97.79 170 A 1 
ATOM   1232 C  CB  . ALA A 1 170 ? 8.658   18.670  7.856   1.00 97.13 170 A 1 
ATOM   1233 N  N   . TRP A 1 171 ? 9.544   18.441  11.013  1.00 98.34 171 A 1 
ATOM   1234 C  CA  . TRP A 1 171 ? 9.742   17.597  12.180  1.00 98.49 171 A 1 
ATOM   1235 C  C   . TRP A 1 171 ? 8.391   17.313  12.835  1.00 98.42 171 A 1 
ATOM   1236 O  O   . TRP A 1 171 ? 7.561   18.209  12.949  1.00 98.02 171 A 1 
ATOM   1237 C  CB  . TRP A 1 171 ? 10.704  18.280  13.151  1.00 97.86 171 A 1 
ATOM   1238 C  CG  . TRP A 1 171 ? 10.680  17.739  14.545  1.00 90.35 171 A 1 
ATOM   1239 C  CD1 . TRP A 1 171 ? 11.248  16.583  14.954  1.00 76.71 171 A 1 
ATOM   1240 C  CD2 . TRP A 1 171 ? 10.002  18.294  15.714  1.00 85.46 171 A 1 
ATOM   1241 N  NE1 . TRP A 1 171 ? 10.974  16.382  16.304  1.00 69.44 171 A 1 
ATOM   1242 C  CE2 . TRP A 1 171 ? 10.208  17.413  16.802  1.00 77.70 171 A 1 
ATOM   1243 C  CE3 . TRP A 1 171 ? 9.230   19.453  15.945  1.00 67.13 171 A 1 
ATOM   1244 C  CZ2 . TRP A 1 171 ? 9.671   17.659  18.086  1.00 72.22 171 A 1 
ATOM   1245 C  CZ3 . TRP A 1 171 ? 8.694   19.707  17.225  1.00 62.95 171 A 1 
ATOM   1246 C  CH2 . TRP A 1 171 ? 8.913   18.814  18.281  1.00 63.80 171 A 1 
ATOM   1247 N  N   . SER A 1 172 ? 8.207   16.087  13.285  1.00 98.62 172 A 1 
ATOM   1248 C  CA  . SER A 1 172 ? 7.110   15.692  14.159  1.00 98.53 172 A 1 
ATOM   1249 C  C   . SER A 1 172 ? 7.617   14.830  15.310  1.00 98.60 172 A 1 
ATOM   1250 O  O   . SER A 1 172 ? 8.562   14.060  15.153  1.00 98.12 172 A 1 
ATOM   1251 C  CB  . SER A 1 172 ? 6.012   14.957  13.377  1.00 97.08 172 A 1 
ATOM   1252 O  OG  . SER A 1 172 ? 6.490   13.749  12.833  1.00 82.16 172 A 1 
ATOM   1253 N  N   . SER A 1 173 ? 6.972   14.969  16.470  1.00 98.53 173 A 1 
ATOM   1254 C  CA  . SER A 1 173 ? 7.135   14.117  17.640  1.00 98.45 173 A 1 
ATOM   1255 C  C   . SER A 1 173 ? 5.765   13.670  18.113  1.00 98.56 173 A 1 
ATOM   1256 O  O   . SER A 1 173 ? 4.828   14.465  18.115  1.00 97.40 173 A 1 
ATOM   1257 C  CB  . SER A 1 173 ? 7.860   14.876  18.753  1.00 97.23 173 A 1 
ATOM   1258 O  OG  . SER A 1 173 ? 8.088   14.046  19.864  1.00 83.70 173 A 1 
ATOM   1259 N  N   . ARG A 1 174 ? 5.635   12.400  18.493  1.00 98.38 174 A 1 
ATOM   1260 C  CA  . ARG A 1 174 ? 4.381   11.816  18.950  1.00 98.14 174 A 1 
ATOM   1261 C  C   . ARG A 1 174 ? 4.666   10.804  20.045  1.00 98.49 174 A 1 
ATOM   1262 O  O   . ARG A 1 174 ? 5.389   9.847   19.822  1.00 97.80 174 A 1 
ATOM   1263 C  CB  . ARG A 1 174 ? 3.677   11.180  17.746  1.00 96.34 174 A 1 
ATOM   1264 C  CG  . ARG A 1 174 ? 2.257   10.701  18.058  1.00 90.71 174 A 1 
ATOM   1265 C  CD  . ARG A 1 174 ? 1.651   9.967   16.862  1.00 90.49 174 A 1 
ATOM   1266 N  NE  . ARG A 1 174 ? 1.642   10.782  15.633  1.00 90.82 174 A 1 
ATOM   1267 C  CZ  . ARG A 1 174 ? 0.708   11.618  15.194  1.00 93.88 174 A 1 
ATOM   1268 N  NH1 . ARG A 1 174 ? -0.404  11.819  15.833  1.00 84.45 174 A 1 
ATOM   1269 N  NH2 . ARG A 1 174 ? 0.901   12.242  14.078  1.00 87.74 174 A 1 
ATOM   1270 N  N   . ASP A 1 175 ? 4.027   10.991  21.184  1.00 98.44 175 A 1 
ATOM   1271 C  CA  . ASP A 1 175 ? 4.026   10.021  22.272  1.00 98.36 175 A 1 
ATOM   1272 C  C   . ASP A 1 175 ? 2.667   9.322   22.319  1.00 98.31 175 A 1 
ATOM   1273 O  O   . ASP A 1 175 ? 1.624   9.955   22.118  1.00 97.44 175 A 1 
ATOM   1274 C  CB  . ASP A 1 175 ? 4.379   10.697  23.602  1.00 97.66 175 A 1 
ATOM   1275 C  CG  . ASP A 1 175 ? 5.741   11.397  23.553  1.00 93.28 175 A 1 
ATOM   1276 O  OD1 . ASP A 1 175 ? 6.741   10.720  23.240  1.00 85.60 175 A 1 
ATOM   1277 O  OD2 . ASP A 1 175 ? 5.768   12.628  23.788  1.00 85.00 175 A 1 
ATOM   1278 N  N   . ARG A 1 176 ? 2.658   8.000   22.555  1.00 98.31 176 A 1 
ATOM   1279 C  CA  . ARG A 1 176 ? 1.456   7.167   22.665  1.00 98.14 176 A 1 
ATOM   1280 C  C   . ARG A 1 176 ? 1.619   6.206   23.835  1.00 98.34 176 A 1 
ATOM   1281 O  O   . ARG A 1 176 ? 2.673   5.604   23.992  1.00 97.11 176 A 1 
ATOM   1282 C  CB  . ARG A 1 176 ? 1.220   6.389   21.370  1.00 95.73 176 A 1 
ATOM   1283 C  CG  . ARG A 1 176 ? 1.122   7.289   20.117  1.00 88.55 176 A 1 
ATOM   1284 C  CD  . ARG A 1 176 ? 0.930   6.462   18.848  1.00 88.37 176 A 1 
ATOM   1285 N  NE  . ARG A 1 176 ? -0.381  5.828   18.800  1.00 86.17 176 A 1 
ATOM   1286 C  CZ  . ARG A 1 176 ? -0.687  4.625   18.336  1.00 88.54 176 A 1 
ATOM   1287 N  NH1 . ARG A 1 176 ? 0.202   3.844   17.794  1.00 77.98 176 A 1 
ATOM   1288 N  NH2 . ARG A 1 176 ? -1.903  4.202   18.422  1.00 78.96 176 A 1 
ATOM   1289 N  N   . GLY A 1 177 ? 0.567   6.059   24.645  1.00 97.78 177 A 1 
ATOM   1290 C  CA  . GLY A 1 177 ? 0.542   5.135   25.774  1.00 97.65 177 A 1 
ATOM   1291 C  C   . GLY A 1 177 ? -0.272  3.870   25.495  1.00 97.79 177 A 1 
ATOM   1292 O  O   . GLY A 1 177 ? -0.415  3.422   24.352  1.00 96.37 177 A 1 
ATOM   1293 N  N   . ASP A 1 178 ? -0.835  3.312   26.560  1.00 97.42 178 A 1 
ATOM   1294 C  CA  . ASP A 1 178 ? -1.681  2.121   26.512  1.00 97.36 178 A 1 
ATOM   1295 C  C   . ASP A 1 178 ? -2.880  2.277   25.560  1.00 97.46 178 A 1 
ATOM   1296 O  O   . ASP A 1 178 ? -3.546  3.313   25.513  1.00 96.06 178 A 1 
ATOM   1297 C  CB  . ASP A 1 178 ? -2.197  1.789   27.920  1.00 96.27 178 A 1 
ATOM   1298 C  CG  . ASP A 1 178 ? -1.131  1.296   28.890  1.00 94.84 178 A 1 
ATOM   1299 O  OD1 . ASP A 1 178 ? -0.077  0.806   28.433  1.00 91.55 178 A 1 
ATOM   1300 O  OD2 . ASP A 1 178 ? -1.405  1.346   30.109  1.00 90.87 178 A 1 
ATOM   1301 N  N   . LEU A 1 179 ? -3.194  1.203   24.845  1.00 97.37 179 A 1 
ATOM   1302 C  CA  . LEU A 1 179 ? -4.274  1.161   23.866  1.00 97.10 179 A 1 
ATOM   1303 C  C   . LEU A 1 179 ? -5.561  0.647   24.524  1.00 97.07 179 A 1 
ATOM   1304 O  O   . LEU A 1 179 ? -5.657  -0.527  24.880  1.00 95.67 179 A 1 
ATOM   1305 C  CB  . LEU A 1 179 ? -3.874  0.283   22.672  1.00 96.64 179 A 1 
ATOM   1306 C  CG  . LEU A 1 179 ? -2.518  0.616   22.033  1.00 95.70 179 A 1 
ATOM   1307 C  CD1 . LEU A 1 179 ? -2.245  -0.375  20.901  1.00 93.67 179 A 1 
ATOM   1308 C  CD2 . LEU A 1 179 ? -2.485  2.027   21.452  1.00 93.13 179 A 1 
ATOM   1309 N  N   . ARG A 1 180 ? -6.578  1.506   24.616  1.00 96.86 180 A 1 
ATOM   1310 C  CA  . ARG A 1 180 ? -7.915  1.094   25.055  1.00 96.55 180 A 1 
ATOM   1311 C  C   . ARG A 1 180 ? -8.664  0.439   23.912  1.00 96.79 180 A 1 
ATOM   1312 O  O   . ARG A 1 180 ? -8.853  1.029   22.861  1.00 95.30 180 A 1 
ATOM   1313 C  CB  . ARG A 1 180 ? -8.715  2.279   25.593  1.00 94.82 180 A 1 
ATOM   1314 C  CG  . ARG A 1 180 ? -8.242  2.661   26.994  1.00 78.13 180 A 1 
ATOM   1315 C  CD  . ARG A 1 180 ? -9.159  3.747   27.553  1.00 72.87 180 A 1 
ATOM   1316 N  NE  . ARG A 1 180 ? -8.822  4.047   28.939  1.00 63.92 180 A 1 
ATOM   1317 C  CZ  . ARG A 1 180 ? -9.485  4.861   29.736  1.00 55.36 180 A 1 
ATOM   1318 N  NH1 . ARG A 1 180 ? -10.546 5.501   29.324  1.00 49.92 180 A 1 
ATOM   1319 N  NH2 . ARG A 1 180 ? -9.094  5.028   30.971  1.00 47.25 180 A 1 
ATOM   1320 N  N   . GLN A 1 181 ? -9.170  -0.780  24.170  1.00 96.41 181 A 1 
ATOM   1321 C  CA  . GLN A 1 181 ? -9.848  -1.587  23.170  1.00 96.29 181 A 1 
ATOM   1322 C  C   . GLN A 1 181 ? -11.348 -1.705  23.446  1.00 96.71 181 A 1 
ATOM   1323 O  O   . GLN A 1 181 ? -11.816 -1.517  24.568  1.00 95.35 181 A 1 
ATOM   1324 C  CB  . GLN A 1 181 ? -9.159  -2.944  23.101  1.00 93.88 181 A 1 
ATOM   1325 C  CG  . GLN A 1 181 ? -7.713  -2.792  22.631  1.00 87.50 181 A 1 
ATOM   1326 C  CD  . GLN A 1 181 ? -7.041  -4.145  22.475  1.00 81.28 181 A 1 
ATOM   1327 O  OE1 . GLN A 1 181 ? -7.344  -5.094  23.161  1.00 72.15 181 A 1 
ATOM   1328 N  NE2 . GLN A 1 181 ? -6.117  -4.264  21.560  1.00 68.84 181 A 1 
ATOM   1329 N  N   . SER A 1 182 ? -12.106 -2.030  22.407  1.00 96.47 182 A 1 
ATOM   1330 C  CA  . SER A 1 182 ? -13.566 -2.086  22.445  1.00 96.69 182 A 1 
ATOM   1331 C  C   . SER A 1 182 ? -14.136 -3.200  23.320  1.00 96.59 182 A 1 
ATOM   1332 O  O   . SER A 1 182 ? -15.289 -3.111  23.736  1.00 94.13 182 A 1 
ATOM   1333 C  CB  . SER A 1 182 ? -14.088 -2.226  21.017  1.00 95.91 182 A 1 
ATOM   1334 O  OG  . SER A 1 182 ? -13.650 -3.431  20.432  1.00 93.12 182 A 1 
ATOM   1335 N  N   . ASN A 1 183 ? -13.350 -4.230  23.630  1.00 95.53 183 A 1 
ATOM   1336 C  CA  . ASN A 1 183 ? -13.725 -5.319  24.545  1.00 93.97 183 A 1 
ATOM   1337 C  C   . ASN A 1 183 ? -13.497 -4.973  26.031  1.00 93.14 183 A 1 
ATOM   1338 O  O   . ASN A 1 183 ? -13.769 -5.796  26.895  1.00 87.14 183 A 1 
ATOM   1339 C  CB  . ASN A 1 183 ? -12.984 -6.597  24.125  1.00 91.49 183 A 1 
ATOM   1340 C  CG  . ASN A 1 183 ? -11.499 -6.562  24.413  1.00 91.50 183 A 1 
ATOM   1341 O  OD1 . ASN A 1 183 ? -10.896 -5.522  24.548  1.00 84.04 183 A 1 
ATOM   1342 N  ND2 . ASN A 1 183 ? -10.886 -7.718  24.530  1.00 84.88 183 A 1 
ATOM   1343 N  N   . GLY A 1 184 ? -12.999 -3.779  26.337  1.00 91.05 184 A 1 
ATOM   1344 C  CA  . GLY A 1 184 ? -12.690 -3.328  27.695  1.00 89.22 184 A 1 
ATOM   1345 C  C   . GLY A 1 184 ? -11.269 -3.650  28.170  1.00 90.31 184 A 1 
ATOM   1346 O  O   . GLY A 1 184 ? -10.862 -3.140  29.216  1.00 85.77 184 A 1 
ATOM   1347 N  N   . GLU A 1 185 ? -10.505 -4.433  27.408  1.00 92.09 185 A 1 
ATOM   1348 C  CA  . GLU A 1 185 ? -9.098  -4.692  27.699  1.00 91.04 185 A 1 
ATOM   1349 C  C   . GLU A 1 185 ? -8.213  -3.519  27.264  1.00 92.87 185 A 1 
ATOM   1350 O  O   . GLU A 1 185 ? -8.556  -2.710  26.399  1.00 91.39 185 A 1 
ATOM   1351 C  CB  . GLU A 1 185 ? -8.639  -5.992  27.037  1.00 87.25 185 A 1 
ATOM   1352 C  CG  . GLU A 1 185 ? -9.335  -7.230  27.615  1.00 80.85 185 A 1 
ATOM   1353 C  CD  . GLU A 1 185 ? -9.017  -8.514  26.850  1.00 74.15 185 A 1 
ATOM   1354 O  OE1 . GLU A 1 185 ? -9.428  -9.589  27.337  1.00 68.01 185 A 1 
ATOM   1355 O  OE2 . GLU A 1 185 ? -8.472  -8.412  25.718  1.00 66.49 185 A 1 
ATOM   1356 N  N   . THR A 1 186 ? -7.032  -3.449  27.888  1.00 94.94 186 A 1 
ATOM   1357 C  CA  . THR A 1 186 ? -6.010  -2.463  27.549  1.00 95.32 186 A 1 
ATOM   1358 C  C   . THR A 1 186 ? -4.748  -3.185  27.098  1.00 95.67 186 A 1 
ATOM   1359 O  O   . THR A 1 186 ? -4.202  -3.997  27.836  1.00 93.32 186 A 1 
ATOM   1360 C  CB  . THR A 1 186 ? -5.724  -1.542  28.745  1.00 93.36 186 A 1 
ATOM   1361 O  OG1 . THR A 1 186 ? -6.912  -0.894  29.145  1.00 82.33 186 A 1 
ATOM   1362 C  CG2 . THR A 1 186 ? -4.737  -0.445  28.406  1.00 79.65 186 A 1 
ATOM   1363 N  N   . ALA A 1 187 ? -4.269  -2.878  25.893  1.00 96.08 187 A 1 
ATOM   1364 C  CA  . ALA A 1 187 ? -2.996  -3.387  25.410  1.00 96.16 187 A 1 
ATOM   1365 C  C   . ALA A 1 187 ? -1.851  -2.516  25.953  1.00 96.77 187 A 1 
ATOM   1366 O  O   . ALA A 1 187 ? -1.848  -1.312  25.675  1.00 95.94 187 A 1 
ATOM   1367 C  CB  . ALA A 1 187 ? -3.019  -3.432  23.880  1.00 95.13 187 A 1 
ATOM   1368 N  N   . PRO A 1 188 ? -0.872  -3.073  26.680  1.00 96.70 188 A 1 
ATOM   1369 C  CA  . PRO A 1 188 ? 0.250   -2.300  27.190  1.00 96.65 188 A 1 
ATOM   1370 C  C   . PRO A 1 188 ? 1.101   -1.786  26.028  1.00 96.99 188 A 1 
ATOM   1371 O  O   . PRO A 1 188 ? 1.494   -2.551  25.139  1.00 95.73 188 A 1 
ATOM   1372 C  CB  . PRO A 1 188 ? 1.020   -3.242  28.113  1.00 95.30 188 A 1 
ATOM   1373 C  CG  . PRO A 1 188 ? 0.694   -4.622  27.554  1.00 92.94 188 A 1 
ATOM   1374 C  CD  . PRO A 1 188 ? -0.739  -4.473  27.052  1.00 95.77 188 A 1 
ATOM   1375 N  N   . ASN A 1 189 ? 1.385   -0.489  26.036  1.00 97.14 189 A 1 
ATOM   1376 C  CA  . ASN A 1 189 ? 2.166   0.191   25.017  1.00 97.48 189 A 1 
ATOM   1377 C  C   . ASN A 1 189 ? 2.731   1.498   25.560  1.00 97.74 189 A 1 
ATOM   1378 O  O   . ASN A 1 189 ? 2.057   2.203   26.306  1.00 96.74 189 A 1 
ATOM   1379 C  CB  . ASN A 1 189 ? 1.260   0.474   23.803  1.00 96.59 189 A 1 
ATOM   1380 C  CG  . ASN A 1 189 ? 2.041   1.017   22.632  1.00 96.46 189 A 1 
ATOM   1381 O  OD1 . ASN A 1 189 ? 3.073   0.489   22.278  1.00 90.93 189 A 1 
ATOM   1382 N  ND2 . ASN A 1 189 ? 1.567   2.060   21.981  1.00 91.26 189 A 1 
ATOM   1383 N  N   . ASP A 1 190 ? 3.940   1.847   25.125  1.00 97.70 190 A 1 
ATOM   1384 C  CA  . ASP A 1 190 ? 4.537   3.166   25.301  1.00 97.85 190 A 1 
ATOM   1385 C  C   . ASP A 1 190 ? 5.439   3.408   24.086  1.00 98.14 190 A 1 
ATOM   1386 O  O   . ASP A 1 190 ? 6.374   2.643   23.858  1.00 97.03 190 A 1 
ATOM   1387 C  CB  . ASP A 1 190 ? 5.309   3.202   26.624  1.00 96.82 190 A 1 
ATOM   1388 C  CG  . ASP A 1 190 ? 5.780   4.596   27.037  1.00 91.88 190 A 1 
ATOM   1389 O  OD1 . ASP A 1 190 ? 5.588   5.546   26.256  1.00 84.52 190 A 1 
ATOM   1390 O  OD2 . ASP A 1 190 ? 6.319   4.690   28.166  1.00 82.69 190 A 1 
ATOM   1391 N  N   . GLU A 1 191 ? 5.108   4.398   23.261  1.00 98.23 191 A 1 
ATOM   1392 C  CA  . GLU A 1 191 ? 5.856   4.738   22.052  1.00 98.37 191 A 1 
ATOM   1393 C  C   . GLU A 1 191 ? 6.212   6.226   22.066  1.00 98.45 191 A 1 
ATOM   1394 O  O   . GLU A 1 191 ? 5.329   7.082   22.164  1.00 97.82 191 A 1 
ATOM   1395 C  CB  . GLU A 1 191 ? 5.066   4.411   20.765  1.00 97.59 191 A 1 
ATOM   1396 C  CG  . GLU A 1 191 ? 4.767   2.923   20.540  1.00 95.84 191 A 1 
ATOM   1397 C  CD  . GLU A 1 191 ? 3.939   2.710   19.249  1.00 96.79 191 A 1 
ATOM   1398 O  OE1 . GLU A 1 191 ? 4.532   2.456   18.184  1.00 92.21 191 A 1 
ATOM   1399 O  OE2 . GLU A 1 191 ? 2.697   2.828   19.301  1.00 93.11 191 A 1 
ATOM   1400 N  N   . SER A 1 192 ? 7.500   6.537   21.882  1.00 98.32 192 A 1 
ATOM   1401 C  CA  . SER A 1 192 ? 7.987   7.886   21.603  1.00 98.46 192 A 1 
ATOM   1402 C  C   . SER A 1 192 ? 8.532   7.944   20.177  1.00 98.50 192 A 1 
ATOM   1403 O  O   . SER A 1 192 ? 9.598   7.414   19.868  1.00 97.92 192 A 1 
ATOM   1404 C  CB  . SER A 1 192 ? 9.028   8.313   22.635  1.00 97.98 192 A 1 
ATOM   1405 O  OG  . SER A 1 192 ? 9.214   9.708   22.551  1.00 83.72 192 A 1 
ATOM   1406 N  N   . ILE A 1 193 ? 7.757   8.562   19.286  1.00 98.52 193 A 1 
ATOM   1407 C  CA  . ILE A 1 193 ? 8.014   8.604   17.849  1.00 98.59 193 A 1 
ATOM   1408 C  C   . ILE A 1 193 ? 8.524   9.986   17.465  1.00 98.51 193 A 1 
ATOM   1409 O  O   . ILE A 1 193 ? 7.854   10.994  17.683  1.00 98.14 193 A 1 
ATOM   1410 C  CB  . ILE A 1 193 ? 6.746   8.219   17.048  1.00 98.34 193 A 1 
ATOM   1411 C  CG1 . ILE A 1 193 ? 6.214   6.824   17.461  1.00 97.50 193 A 1 
ATOM   1412 C  CG2 . ILE A 1 193 ? 7.044   8.268   15.537  1.00 97.69 193 A 1 
ATOM   1413 C  CD1 . ILE A 1 193 ? 4.825   6.489   16.902  1.00 94.34 193 A 1 
ATOM   1414 N  N   . ASN A 1 194 ? 9.691   10.041  16.818  1.00 98.63 194 A 1 
ATOM   1415 C  CA  . ASN A 1 194 ? 10.226  11.230  16.179  1.00 98.66 194 A 1 
ATOM   1416 C  C   . ASN A 1 194 ? 10.416  10.979  14.687  1.00 98.76 194 A 1 
ATOM   1417 O  O   . ASN A 1 194 ? 10.943  9.943   14.280  1.00 98.25 194 A 1 
ATOM   1418 C  CB  . ASN A 1 194 ? 11.536  11.655  16.859  1.00 98.16 194 A 1 
ATOM   1419 C  CG  . ASN A 1 194 ? 11.267  12.337  18.188  1.00 94.44 194 A 1 
ATOM   1420 O  OD1 . ASN A 1 194 ? 11.026  13.529  18.241  1.00 81.61 194 A 1 
ATOM   1421 N  ND2 . ASN A 1 194 ? 11.280  11.603  19.284  1.00 81.15 194 A 1 
ATOM   1422 N  N   . ASN A 1 195 ? 10.011  11.937  13.852  1.00 98.61 195 A 1 
ATOM   1423 C  CA  . ASN A 1 195 ? 10.188  11.841  12.407  1.00 98.68 195 A 1 
ATOM   1424 C  C   . ASN A 1 195 ? 10.590  13.200  11.832  1.00 98.65 195 A 1 
ATOM   1425 O  O   . ASN A 1 195 ? 9.952   14.218  12.101  1.00 98.08 195 A 1 
ATOM   1426 C  CB  . ASN A 1 195 ? 8.920   11.248  11.784  1.00 98.21 195 A 1 
ATOM   1427 C  CG  . ASN A 1 195 ? 9.122   10.623  10.415  1.00 98.01 195 A 1 
ATOM   1428 O  OD1 . ASN A 1 195 ? 8.170   10.319  9.713   1.00 92.62 195 A 1 
ATOM   1429 N  ND2 . ASN A 1 195 ? 10.328  10.366  9.981   1.00 92.39 195 A 1 
ATOM   1430 N  N   . MET A 1 196 ? 11.680  13.215  11.062  1.00 98.75 196 A 1 
ATOM   1431 C  CA  . MET A 1 196 ? 12.245  14.420  10.464  1.00 98.69 196 A 1 
ATOM   1432 C  C   . MET A 1 196 ? 12.416  14.222  8.962   1.00 98.79 196 A 1 
ATOM   1433 O  O   . MET A 1 196 ? 12.812  13.156  8.511   1.00 98.38 196 A 1 
ATOM   1434 C  CB  . MET A 1 196 ? 13.593  14.764  11.102  1.00 97.66 196 A 1 
ATOM   1435 C  CG  . MET A 1 196 ? 13.496  15.061  12.608  1.00 79.68 196 A 1 
ATOM   1436 S  SD  . MET A 1 196 ? 15.088  15.475  13.392  1.00 75.53 196 A 1 
ATOM   1437 C  CE  . MET A 1 196 ? 15.447  17.064  12.626  1.00 62.97 196 A 1 
ATOM   1438 N  N   . LEU A 1 197 ? 12.169  15.291  8.203   1.00 98.55 197 A 1 
ATOM   1439 C  CA  . LEU A 1 197 ? 12.307  15.326  6.753   1.00 98.57 197 A 1 
ATOM   1440 C  C   . LEU A 1 197 ? 12.994  16.623  6.337   1.00 98.64 197 A 1 
ATOM   1441 O  O   . LEU A 1 197 ? 12.641  17.694  6.810   1.00 98.32 197 A 1 
ATOM   1442 C  CB  . LEU A 1 197 ? 10.898  15.206  6.147   1.00 97.83 197 A 1 
ATOM   1443 C  CG  . LEU A 1 197 ? 10.831  15.319  4.612   1.00 96.58 197 A 1 
ATOM   1444 C  CD1 . LEU A 1 197 ? 11.393  14.082  3.937   1.00 93.73 197 A 1 
ATOM   1445 C  CD2 . LEU A 1 197 ? 9.375   15.502  4.179   1.00 93.63 197 A 1 
ATOM   1446 N  N   . ALA A 1 198 ? 13.938  16.533  5.390   1.00 98.50 198 A 1 
ATOM   1447 C  CA  . ALA A 1 198 ? 14.405  17.678  4.624   1.00 98.51 198 A 1 
ATOM   1448 C  C   . ALA A 1 198 ? 14.366  17.330  3.137   1.00 98.58 198 A 1 
ATOM   1449 O  O   . ALA A 1 198 ? 14.871  16.285  2.726   1.00 98.15 198 A 1 
ATOM   1450 C  CB  . ALA A 1 198 ? 15.798  18.099  5.108   1.00 98.30 198 A 1 
ATOM   1451 N  N   . LYS A 1 199 ? 13.768  18.205  2.327   1.00 98.22 199 A 1 
ATOM   1452 C  CA  . LYS A 1 199 ? 13.740  18.109  0.864   1.00 97.93 199 A 1 
ATOM   1453 C  C   . LYS A 1 199 ? 14.165  19.433  0.256   1.00 98.11 199 A 1 
ATOM   1454 O  O   . LYS A 1 199 ? 13.861  20.489  0.803   1.00 97.36 199 A 1 
ATOM   1455 C  CB  . LYS A 1 199 ? 12.344  17.710  0.349   1.00 95.81 199 A 1 
ATOM   1456 C  CG  . LYS A 1 199 ? 11.927  16.294  0.778   1.00 88.39 199 A 1 
ATOM   1457 C  CD  . LYS A 1 199 ? 10.473  15.958  0.462   1.00 91.78 199 A 1 
ATOM   1458 C  CE  . LYS A 1 199 ? 10.196  15.738  -1.030  1.00 89.47 199 A 1 
ATOM   1459 N  NZ  . LYS A 1 199 ? 8.780   15.314  -1.245  1.00 89.32 199 A 1 
ATOM   1460 N  N   . GLY A 1 200 ? 14.810  19.366  -0.904  1.00 97.71 200 A 1 
ATOM   1461 C  CA  . GLY A 1 200 ? 15.143  20.552  -1.678  1.00 97.79 200 A 1 
ATOM   1462 C  C   . GLY A 1 200 ? 15.247  20.218  -3.162  1.00 97.94 200 A 1 
ATOM   1463 O  O   . GLY A 1 200 ? 15.668  19.122  -3.530  1.00 97.50 200 A 1 
ATOM   1464 N  N   . THR A 1 201 ? 14.867  21.175  -4.005  1.00 97.82 201 A 1 
ATOM   1465 C  CA  . THR A 1 201 ? 15.014  21.094  -5.458  1.00 97.69 201 A 1 
ATOM   1466 C  C   . THR A 1 201 ? 15.764  22.316  -5.959  1.00 97.68 201 A 1 
ATOM   1467 O  O   . THR A 1 201 ? 15.448  23.443  -5.598  1.00 96.93 201 A 1 
ATOM   1468 C  CB  . THR A 1 201 ? 13.657  20.945  -6.165  1.00 96.71 201 A 1 
ATOM   1469 O  OG1 . THR A 1 201 ? 12.993  19.808  -5.684  1.00 89.64 201 A 1 
ATOM   1470 C  CG2 . THR A 1 201 ? 13.804  20.772  -7.678  1.00 88.77 201 A 1 
ATOM   1471 N  N   . TRP A 1 202 ? 16.770  22.094  -6.793  1.00 98.10 202 A 1 
ATOM   1472 C  CA  . TRP A 1 202 ? 17.493  23.121  -7.531  1.00 98.15 202 A 1 
ATOM   1473 C  C   . TRP A 1 202 ? 17.134  23.024  -9.009  1.00 98.29 202 A 1 
ATOM   1474 O  O   . TRP A 1 202 ? 17.466  22.030  -9.666  1.00 97.50 202 A 1 
ATOM   1475 C  CB  . TRP A 1 202 ? 18.997  22.961  -7.285  1.00 97.75 202 A 1 
ATOM   1476 C  CG  . TRP A 1 202 ? 19.877  23.891  -8.055  1.00 96.38 202 A 1 
ATOM   1477 C  CD1 . TRP A 1 202 ? 19.546  25.145  -8.460  1.00 90.20 202 A 1 
ATOM   1478 C  CD2 . TRP A 1 202 ? 21.236  23.653  -8.535  1.00 93.81 202 A 1 
ATOM   1479 N  NE1 . TRP A 1 202 ? 20.605  25.701  -9.168  1.00 90.17 202 A 1 
ATOM   1480 C  CE2 . TRP A 1 202 ? 21.662  24.823  -9.228  1.00 92.47 202 A 1 
ATOM   1481 C  CE3 . TRP A 1 202 ? 22.142  22.578  -8.444  1.00 88.47 202 A 1 
ATOM   1482 C  CZ2 . TRP A 1 202 ? 22.942  24.920  -9.828  1.00 89.29 202 A 1 
ATOM   1483 C  CZ3 . TRP A 1 202 ? 23.412  22.675  -9.032  1.00 83.17 202 A 1 
ATOM   1484 C  CH2 . TRP A 1 202 ? 23.799  23.836  -9.720  1.00 83.88 202 A 1 
ATOM   1485 N  N   . GLN A 1 203 ? 16.495  24.063  -9.532  1.00 97.76 203 A 1 
ATOM   1486 C  CA  . GLN A 1 203 ? 16.313  24.272  -10.961 1.00 97.29 203 A 1 
ATOM   1487 C  C   . GLN A 1 203 ? 17.610  24.854  -11.534 1.00 97.47 203 A 1 
ATOM   1488 O  O   . GLN A 1 203 ? 17.920  26.025  -11.315 1.00 96.26 203 A 1 
ATOM   1489 C  CB  . GLN A 1 203 ? 15.102  25.194  -11.190 1.00 95.67 203 A 1 
ATOM   1490 C  CG  . GLN A 1 203 ? 14.141  24.627  -12.244 1.00 84.09 203 A 1 
ATOM   1491 C  CD  . GLN A 1 203 ? 13.283  23.475  -11.738 1.00 80.73 203 A 1 
ATOM   1492 O  OE1 . GLN A 1 203 ? 13.044  23.305  -10.560 1.00 71.76 203 A 1 
ATOM   1493 N  NE2 . GLN A 1 203 ? 12.766  22.653  -12.622 1.00 69.71 203 A 1 
ATOM   1494 N  N   . ILE A 1 204 ? 18.384  24.022  -12.212 1.00 97.79 204 A 1 
ATOM   1495 C  CA  . ILE A 1 204 ? 19.672  24.427  -12.806 1.00 97.69 204 A 1 
ATOM   1496 C  C   . ILE A 1 204 ? 19.425  25.340  -14.005 1.00 97.20 204 A 1 
ATOM   1497 O  O   . ILE A 1 204 ? 20.052  26.389  -14.131 1.00 95.09 204 A 1 
ATOM   1498 C  CB  . ILE A 1 204 ? 20.483  23.167  -13.212 1.00 97.21 204 A 1 
ATOM   1499 C  CG1 . ILE A 1 204 ? 20.764  22.250  -11.990 1.00 94.99 204 A 1 
ATOM   1500 C  CG2 . ILE A 1 204 ? 21.809  23.575  -13.880 1.00 94.87 204 A 1 
ATOM   1501 C  CD1 . ILE A 1 204 ? 21.284  20.858  -12.358 1.00 91.76 204 A 1 
ATOM   1502 N  N   . ASP A 1 205 ? 18.483  24.940  -14.858 1.00 97.17 205 A 1 
ATOM   1503 C  CA  . ASP A 1 205 ? 17.989  25.700  -16.000 1.00 96.66 205 A 1 
ATOM   1504 C  C   . ASP A 1 205 ? 16.529  25.298  -16.313 1.00 96.77 205 A 1 
ATOM   1505 O  O   . ASP A 1 205 ? 15.860  24.635  -15.512 1.00 94.40 205 A 1 
ATOM   1506 C  CB  . ASP A 1 205 ? 18.957  25.526  -17.190 1.00 94.71 205 A 1 
ATOM   1507 C  CG  . ASP A 1 205 ? 19.124  24.090  -17.679 1.00 93.93 205 A 1 
ATOM   1508 O  OD1 . ASP A 1 205 ? 18.113  23.362  -17.700 1.00 89.30 205 A 1 
ATOM   1509 O  OD2 . ASP A 1 205 ? 20.248  23.724  -18.076 1.00 89.46 205 A 1 
ATOM   1510 N  N   . SER A 1 206 ? 16.012  25.695  -17.461 1.00 96.15 206 A 1 
ATOM   1511 C  CA  . SER A 1 206 ? 14.654  25.363  -17.894 1.00 95.57 206 A 1 
ATOM   1512 C  C   . SER A 1 206 ? 14.410  23.868  -18.166 1.00 95.99 206 A 1 
ATOM   1513 O  O   . SER A 1 206 ? 13.257  23.449  -18.240 1.00 92.69 206 A 1 
ATOM   1514 C  CB  . SER A 1 206 ? 14.302  26.172  -19.147 1.00 93.41 206 A 1 
ATOM   1515 O  OG  . SER A 1 206 ? 15.207  25.900  -20.198 1.00 83.73 206 A 1 
ATOM   1516 N  N   . ALA A 1 207 ? 15.467  23.085  -18.345 1.00 96.97 207 A 1 
ATOM   1517 C  CA  . ALA A 1 207 ? 15.405  21.656  -18.652 1.00 97.18 207 A 1 
ATOM   1518 C  C   . ALA A 1 207 ? 15.866  20.768  -17.493 1.00 97.61 207 A 1 
ATOM   1519 O  O   . ALA A 1 207 ? 15.386  19.644  -17.357 1.00 95.94 207 A 1 
ATOM   1520 C  CB  . ALA A 1 207 ? 16.268  21.412  -19.893 1.00 95.92 207 A 1 
ATOM   1521 N  N   . GLN A 1 208 ? 16.789  21.247  -16.662 1.00 98.28 208 A 1 
ATOM   1522 C  CA  . GLN A 1 208 ? 17.488  20.450  -15.667 1.00 98.16 208 A 1 
ATOM   1523 C  C   . GLN A 1 208 ? 17.058  20.816  -14.248 1.00 98.23 208 A 1 
ATOM   1524 O  O   . GLN A 1 208 ? 17.061  21.988  -13.869 1.00 97.13 208 A 1 
ATOM   1525 C  CB  . GLN A 1 208 ? 19.004  20.614  -15.831 1.00 97.17 208 A 1 
ATOM   1526 C  CG  . GLN A 1 208 ? 19.510  20.118  -17.184 1.00 94.32 208 A 1 
ATOM   1527 C  CD  . GLN A 1 208 ? 21.032  20.282  -17.284 1.00 94.88 208 A 1 
ATOM   1528 O  OE1 . GLN A 1 208 ? 21.790  19.456  -16.809 1.00 86.38 208 A 1 
ATOM   1529 N  NE2 . GLN A 1 208 ? 21.504  21.355  -17.871 1.00 85.05 208 A 1 
ATOM   1530 N  N   . SER A 1 209 ? 16.774  19.812  -13.425 1.00 98.21 209 A 1 
ATOM   1531 C  CA  . SER A 1 209 ? 16.614  19.984  -11.988 1.00 98.03 209 A 1 
ATOM   1532 C  C   . SER A 1 209 ? 17.297  18.869  -11.200 1.00 98.50 209 A 1 
ATOM   1533 O  O   . SER A 1 209 ? 17.395  17.730  -11.648 1.00 97.88 209 A 1 
ATOM   1534 C  CB  . SER A 1 209 ? 15.146  20.135  -11.595 1.00 95.31 209 A 1 
ATOM   1535 O  OG  . SER A 1 209 ? 14.394  18.962  -11.848 1.00 83.55 209 A 1 
ATOM   1536 N  N   . LEU A 1 210 ? 17.781  19.219  -10.008 1.00 98.49 210 A 1 
ATOM   1537 C  CA  . LEU A 1 210 ? 18.376  18.295  -9.055  1.00 98.55 210 A 1 
ATOM   1538 C  C   . LEU A 1 210 ? 17.591  18.368  -7.744  1.00 98.51 210 A 1 
ATOM   1539 O  O   . LEU A 1 210 ? 17.440  19.446  -7.181  1.00 98.06 210 A 1 
ATOM   1540 C  CB  . LEU A 1 210 ? 19.859  18.658  -8.872  1.00 98.09 210 A 1 
ATOM   1541 C  CG  . LEU A 1 210 ? 20.652  17.606  -8.064  1.00 94.43 210 A 1 
ATOM   1542 C  CD1 . LEU A 1 210 ? 20.930  16.352  -8.894  1.00 89.42 210 A 1 
ATOM   1543 C  CD2 . LEU A 1 210 ? 21.999  18.197  -7.636  1.00 89.89 210 A 1 
ATOM   1544 N  N   . SER A 1 211 ? 17.122  17.229  -7.247  1.00 98.54 211 A 1 
ATOM   1545 C  CA  . SER A 1 211 ? 16.362  17.133  -6.001  1.00 98.47 211 A 1 
ATOM   1546 C  C   . SER A 1 211 ? 17.094  16.243  -5.001  1.00 98.63 211 A 1 
ATOM   1547 O  O   . SER A 1 211 ? 17.598  15.179  -5.360  1.00 98.20 211 A 1 
ATOM   1548 C  CB  . SER A 1 211 ? 14.944  16.616  -6.241  1.00 97.57 211 A 1 
ATOM   1549 O  OG  . SER A 1 211 ? 14.252  17.452  -7.152  1.00 90.79 211 A 1 
ATOM   1550 N  N   . GLY A 1 212 ? 17.121  16.666  -3.736  1.00 98.66 212 A 1 
ATOM   1551 C  CA  . GLY A 1 212 ? 17.626  15.891  -2.613  1.00 98.52 212 A 1 
ATOM   1552 C  C   . GLY A 1 212 ? 16.540  15.670  -1.563  1.00 98.58 212 A 1 
ATOM   1553 O  O   . GLY A 1 212 ? 15.713  16.551  -1.319  1.00 97.76 212 A 1 
ATOM   1554 N  N   . LEU A 1 213 ? 16.562  14.499  -0.932  1.00 98.51 213 A 1 
ATOM   1555 C  CA  . LEU A 1 213 ? 15.674  14.132  0.167   1.00 98.43 213 A 1 
ATOM   1556 C  C   . LEU A 1 213 ? 16.468  13.375  1.224   1.00 98.65 213 A 1 
ATOM   1557 O  O   . LEU A 1 213 ? 17.200  12.436  0.901   1.00 98.17 213 A 1 
ATOM   1558 C  CB  . LEU A 1 213 ? 14.495  13.316  -0.405  1.00 96.40 213 A 1 
ATOM   1559 C  CG  . LEU A 1 213 ? 13.512  12.723  0.636   1.00 93.27 213 A 1 
ATOM   1560 C  CD1 . LEU A 1 213 ? 12.154  12.513  -0.018  1.00 85.54 213 A 1 
ATOM   1561 C  CD2 . LEU A 1 213 ? 13.941  11.356  1.173   1.00 84.22 213 A 1 
ATOM   1562 N  N   . VAL A 1 214 ? 16.275  13.742  2.488   1.00 98.80 214 A 1 
ATOM   1563 C  CA  . VAL A 1 214 ? 16.693  12.949  3.645   1.00 98.80 214 A 1 
ATOM   1564 C  C   . VAL A 1 214 ? 15.525  12.817  4.616   1.00 98.84 214 A 1 
ATOM   1565 O  O   . VAL A 1 214 ? 14.787  13.768  4.849   1.00 98.47 214 A 1 
ATOM   1566 C  CB  . VAL A 1 214 ? 17.952  13.506  4.352   1.00 98.34 214 A 1 
ATOM   1567 C  CG1 . VAL A 1 214 ? 19.182  13.383  3.446   1.00 92.16 214 A 1 
ATOM   1568 C  CG2 . VAL A 1 214 ? 17.814  14.968  4.774   1.00 92.26 214 A 1 
ATOM   1569 N  N   . ARG A 1 215 ? 15.353  11.617  5.206   1.00 98.80 215 A 1 
ATOM   1570 C  CA  . ARG A 1 215 ? 14.359  11.329  6.232   1.00 98.72 215 A 1 
ATOM   1571 C  C   . ARG A 1 215 ? 14.997  10.552  7.366   1.00 98.88 215 A 1 
ATOM   1572 O  O   . ARG A 1 215 ? 15.809  9.661   7.140   1.00 98.59 215 A 1 
ATOM   1573 C  CB  . ARG A 1 215 ? 13.150  10.603  5.603   1.00 98.03 215 A 1 
ATOM   1574 C  CG  . ARG A 1 215 ? 11.973  10.448  6.576   1.00 92.20 215 A 1 
ATOM   1575 C  CD  . ARG A 1 215 ? 10.738  9.828   5.910   1.00 90.30 215 A 1 
ATOM   1576 N  NE  . ARG A 1 215 ? 10.887  8.401   5.589   1.00 84.91 215 A 1 
ATOM   1577 C  CZ  . ARG A 1 215 ? 10.763  7.808   4.416   1.00 86.11 215 A 1 
ATOM   1578 N  NH1 . ARG A 1 215 ? 10.447  8.456   3.338   1.00 76.11 215 A 1 
ATOM   1579 N  NH2 . ARG A 1 215 ? 10.934  6.532   4.298   1.00 77.61 215 A 1 
ATOM   1580 N  N   . TYR A 1 216 ? 14.627  10.883  8.592   1.00 98.88 216 A 1 
ATOM   1581 C  CA  . TYR A 1 216 ? 14.991  10.157  9.800   1.00 98.87 216 A 1 
ATOM   1582 C  C   . TYR A 1 216 ? 13.725  9.839   10.584  1.00 98.80 216 A 1 
ATOM   1583 O  O   . TYR A 1 216 ? 12.939  10.740  10.872  1.00 98.55 216 A 1 
ATOM   1584 C  CB  . TYR A 1 216 ? 15.971  10.987  10.625  1.00 98.70 216 A 1 
ATOM   1585 C  CG  . TYR A 1 216 ? 16.344  10.351  11.947  1.00 98.36 216 A 1 
ATOM   1586 C  CD1 . TYR A 1 216 ? 15.724  10.760  13.151  1.00 97.33 216 A 1 
ATOM   1587 C  CD2 . TYR A 1 216 ? 17.303  9.318   11.986  1.00 97.63 216 A 1 
ATOM   1588 C  CE1 . TYR A 1 216 ? 16.067  10.167  14.375  1.00 96.77 216 A 1 
ATOM   1589 C  CE2 . TYR A 1 216 ? 17.660  8.714   13.211  1.00 96.79 216 A 1 
ATOM   1590 C  CZ  . TYR A 1 216 ? 17.046  9.148   14.397  1.00 96.79 216 A 1 
ATOM   1591 O  OH  . TYR A 1 216 ? 17.400  8.563   15.599  1.00 94.97 216 A 1 
ATOM   1592 N  N   . TYR A 1 217 ? 13.535  8.561   10.926  1.00 98.74 217 A 1 
ATOM   1593 C  CA  . TYR A 1 217 ? 12.470  8.082   11.790  1.00 98.77 217 A 1 
ATOM   1594 C  C   . TYR A 1 217 ? 13.083  7.377   12.997  1.00 98.71 217 A 1 
ATOM   1595 O  O   . TYR A 1 217 ? 14.027  6.600   12.840  1.00 98.59 217 A 1 
ATOM   1596 C  CB  . TYR A 1 217 ? 11.553  7.148   10.997  1.00 98.66 217 A 1 
ATOM   1597 C  CG  . TYR A 1 217 ? 10.420  6.555   11.798  1.00 98.69 217 A 1 
ATOM   1598 C  CD1 . TYR A 1 217 ? 10.611  5.385   12.566  1.00 98.42 217 A 1 
ATOM   1599 C  CD2 . TYR A 1 217 ? 9.143   7.149   11.763  1.00 98.44 217 A 1 
ATOM   1600 C  CE1 . TYR A 1 217 ? 9.551   4.827   13.287  1.00 98.17 217 A 1 
ATOM   1601 C  CE2 . TYR A 1 217 ? 8.074   6.596   12.479  1.00 98.13 217 A 1 
ATOM   1602 C  CZ  . TYR A 1 217 ? 8.277   5.429   13.241  1.00 98.25 217 A 1 
ATOM   1603 O  OH  . TYR A 1 217 ? 7.231   4.880   13.925  1.00 97.56 217 A 1 
ATOM   1604 N  N   . ASN A 1 218 ? 12.547  7.638   14.181  1.00 98.75 218 A 1 
ATOM   1605 C  CA  . ASN A 1 218 ? 12.894  6.951   15.413  1.00 98.66 218 A 1 
ATOM   1606 C  C   . ASN A 1 218 ? 11.619  6.669   16.211  1.00 98.79 218 A 1 
ATOM   1607 O  O   . ASN A 1 218 ? 10.847  7.591   16.453  1.00 98.11 218 A 1 
ATOM   1608 C  CB  . ASN A 1 218 ? 13.868  7.822   16.219  1.00 97.90 218 A 1 
ATOM   1609 C  CG  . ASN A 1 218 ? 14.366  7.099   17.462  1.00 95.63 218 A 1 
ATOM   1610 O  OD1 . ASN A 1 218 ? 14.955  6.049   17.370  1.00 85.15 218 A 1 
ATOM   1611 N  ND2 . ASN A 1 218 ? 14.160  7.631   18.642  1.00 82.88 218 A 1 
ATOM   1612 N  N   . ASN A 1 219 ? 11.420  5.417   16.634  1.00 98.50 219 A 1 
ATOM   1613 C  CA  . ASN A 1 219 ? 10.403  5.026   17.600  1.00 98.58 219 A 1 
ATOM   1614 C  C   . ASN A 1 219 ? 11.078  4.251   18.727  1.00 98.46 219 A 1 
ATOM   1615 O  O   . ASN A 1 219 ? 11.559  3.142   18.503  1.00 97.96 219 A 1 
ATOM   1616 C  CB  . ASN A 1 219 ? 9.300   4.218   16.890  1.00 98.18 219 A 1 
ATOM   1617 C  CG  . ASN A 1 219 ? 8.158   3.816   17.816  1.00 97.93 219 A 1 
ATOM   1618 O  OD1 . ASN A 1 219 ? 8.140   4.115   18.992  1.00 93.61 219 A 1 
ATOM   1619 N  ND2 . ASN A 1 219 ? 7.161   3.138   17.296  1.00 93.18 219 A 1 
ATOM   1620 N  N   . ASP A 1 220 ? 11.106  4.836   19.909  1.00 98.38 220 A 1 
ATOM   1621 C  CA  . ASP A 1 220 ? 11.474  4.146   21.137  1.00 98.11 220 A 1 
ATOM   1622 C  C   . ASP A 1 220 ? 10.190  3.651   21.806  1.00 98.26 220 A 1 
ATOM   1623 O  O   . ASP A 1 220 ? 9.336   4.447   22.201  1.00 97.14 220 A 1 
ATOM   1624 C  CB  . ASP A 1 220 ? 12.300  5.058   22.054  1.00 97.18 220 A 1 
ATOM   1625 C  CG  . ASP A 1 220 ? 13.694  5.363   21.483  1.00 91.91 220 A 1 
ATOM   1626 O  OD1 . ASP A 1 220 ? 14.359  4.430   20.964  1.00 86.23 220 A 1 
ATOM   1627 O  OD2 . ASP A 1 220 ? 14.125  6.536   21.550  1.00 85.62 220 A 1 
ATOM   1628 N  N   . ALA A 1 221 ? 10.031  2.331   21.898  1.00 97.76 221 A 1 
ATOM   1629 C  CA  . ALA A 1 221 ? 8.823   1.688   22.364  1.00 97.61 221 A 1 
ATOM   1630 C  C   . ALA A 1 221 ? 9.094   0.745   23.533  1.00 97.34 221 A 1 
ATOM   1631 O  O   . ALA A 1 221 ? 10.084  0.026   23.567  1.00 96.41 221 A 1 
ATOM   1632 C  CB  . ALA A 1 221 ? 8.151   0.961   21.192  1.00 97.18 221 A 1 
ATOM   1633 N  N   . ARG A 1 222 ? 8.127   0.678   24.458  1.00 96.98 222 A 1 
ATOM   1634 C  CA  . ARG A 1 222 ? 7.998   -0.393  25.435  1.00 96.59 222 A 1 
ATOM   1635 C  C   . ARG A 1 222 ? 6.741   -1.187  25.133  1.00 96.70 222 A 1 
ATOM   1636 O  O   . ARG A 1 222 ? 5.625   -0.716  25.336  1.00 95.61 222 A 1 
ATOM   1637 C  CB  . ARG A 1 222 ? 8.036   0.190   26.840  1.00 95.21 222 A 1 
ATOM   1638 C  CG  . ARG A 1 222 ? 8.171   -0.942  27.859  1.00 88.11 222 A 1 
ATOM   1639 C  CD  . ARG A 1 222 ? 8.354   -0.351  29.244  1.00 79.89 222 A 1 
ATOM   1640 N  NE  . ARG A 1 222 ? 8.634   -1.417  30.199  1.00 71.23 222 A 1 
ATOM   1641 C  CZ  . ARG A 1 222 ? 8.771   -1.255  31.505  1.00 62.83 222 A 1 
ATOM   1642 N  NH1 . ARG A 1 222 ? 8.627   -0.081  32.055  1.00 56.17 222 A 1 
ATOM   1643 N  NH2 . ARG A 1 222 ? 9.054   -2.279  32.252  1.00 56.25 222 A 1 
ATOM   1644 N  N   . GLU A 1 223 ? 6.917   -2.406  24.626  1.00 96.45 223 A 1 
ATOM   1645 C  CA  . GLU A 1 223 ? 5.838   -3.214  24.079  1.00 96.37 223 A 1 
ATOM   1646 C  C   . GLU A 1 223 ? 6.143   -4.716  24.208  1.00 96.19 223 A 1 
ATOM   1647 O  O   . GLU A 1 223 ? 7.286   -5.095  24.496  1.00 95.35 223 A 1 
ATOM   1648 C  CB  . GLU A 1 223 ? 5.582   -2.779  22.628  1.00 95.73 223 A 1 
ATOM   1649 C  CG  . GLU A 1 223 ? 6.771   -2.971  21.674  1.00 95.42 223 A 1 
ATOM   1650 C  CD  . GLU A 1 223 ? 6.492   -2.466  20.249  1.00 96.65 223 A 1 
ATOM   1651 O  OE1 . GLU A 1 223 ? 7.314   -2.768  19.354  1.00 93.81 223 A 1 
ATOM   1652 O  OE2 . GLU A 1 223 ? 5.457   -1.820  20.014  1.00 94.62 223 A 1 
ATOM   1653 N  N   . PRO A 1 224 ? 5.152   -5.617  24.011  1.00 95.80 224 A 1 
ATOM   1654 C  CA  . PRO A 1 224 ? 5.403   -7.048  24.014  1.00 95.58 224 A 1 
ATOM   1655 C  C   . PRO A 1 224 ? 6.450   -7.452  22.966  1.00 95.58 224 A 1 
ATOM   1656 O  O   . PRO A 1 224 ? 6.554   -6.841  21.903  1.00 94.69 224 A 1 
ATOM   1657 C  CB  . PRO A 1 224 ? 4.045   -7.713  23.740  1.00 94.89 224 A 1 
ATOM   1658 C  CG  . PRO A 1 224 ? 3.034   -6.663  24.180  1.00 93.91 224 A 1 
ATOM   1659 C  CD  . PRO A 1 224 ? 3.736   -5.348  23.842  1.00 95.48 224 A 1 
ATOM   1660 N  N   . LYS A 1 225 ? 7.167   -8.549  23.205  1.00 93.77 225 A 1 
ATOM   1661 C  CA  . LYS A 1 225 ? 8.123   -9.093  22.228  1.00 93.13 225 A 1 
ATOM   1662 C  C   . LYS A 1 225 ? 7.477   -9.363  20.860  1.00 93.92 225 A 1 
ATOM   1663 O  O   . LYS A 1 225 ? 8.103   -9.119  19.829  1.00 92.66 225 A 1 
ATOM   1664 C  CB  . LYS A 1 225 ? 8.776   -10.364 22.809  1.00 91.17 225 A 1 
ATOM   1665 C  CG  . LYS A 1 225 ? 9.842   -10.913 21.853  1.00 86.12 225 A 1 
ATOM   1666 C  CD  . LYS A 1 225 ? 10.649  -12.055 22.469  1.00 81.65 225 A 1 
ATOM   1667 C  CE  . LYS A 1 225 ? 11.690  -12.458 21.419  1.00 74.81 225 A 1 
ATOM   1668 N  NZ  . LYS A 1 225 ? 12.732  -13.367 21.943  1.00 66.83 225 A 1 
ATOM   1669 N  N   . ASN A 1 226 ? 6.216   -9.830  20.854  1.00 93.41 226 A 1 
ATOM   1670 C  CA  . ASN A 1 226 ? 5.340   -9.834  19.697  1.00 93.51 226 A 1 
ATOM   1671 C  C   . ASN A 1 226 ? 4.301   -8.699  19.851  1.00 94.06 226 A 1 
ATOM   1672 O  O   . ASN A 1 226 ? 3.301   -8.895  20.545  1.00 93.70 226 A 1 
ATOM   1673 C  CB  . ASN A 1 226 ? 4.692   -11.227 19.556  1.00 92.43 226 A 1 
ATOM   1674 C  CG  . ASN A 1 226 ? 3.723   -11.291 18.388  1.00 90.99 226 A 1 
ATOM   1675 O  OD1 . ASN A 1 226 ? 3.530   -10.350 17.641  1.00 87.27 226 A 1 
ATOM   1676 N  ND2 . ASN A 1 226 ? 3.080   -12.419 18.186  1.00 86.16 226 A 1 
ATOM   1677 N  N   . PRO A 1 227 ? 4.517   -7.543  19.216  1.00 95.79 227 A 1 
ATOM   1678 C  CA  . PRO A 1 227 ? 3.626   -6.393  19.362  1.00 95.99 227 A 1 
ATOM   1679 C  C   . PRO A 1 227 ? 2.305   -6.546  18.603  1.00 95.68 227 A 1 
ATOM   1680 O  O   . PRO A 1 227 ? 1.404   -5.734  18.787  1.00 92.85 227 A 1 
ATOM   1681 C  CB  . PRO A 1 227 ? 4.450   -5.202  18.871  1.00 95.40 227 A 1 
ATOM   1682 C  CG  . PRO A 1 227 ? 5.329   -5.822  17.792  1.00 94.38 227 A 1 
ATOM   1683 C  CD  . PRO A 1 227 ? 5.638   -7.212  18.362  1.00 95.74 227 A 1 
ATOM   1684 N  N   . GLN A 1 228 ? 2.140   -7.602  17.798  1.00 94.60 228 A 1 
ATOM   1685 C  CA  . GLN A 1 228 ? 0.871   -7.938  17.137  1.00 93.94 228 A 1 
ATOM   1686 C  C   . GLN A 1 228 ? -0.158  -8.568  18.094  1.00 93.36 228 A 1 
ATOM   1687 O  O   . GLN A 1 228 ? -1.324  -8.711  17.742  1.00 90.72 228 A 1 
ATOM   1688 C  CB  . GLN A 1 228 ? 1.128   -8.866  15.940  1.00 93.49 228 A 1 
ATOM   1689 C  CG  . GLN A 1 228 ? 1.922   -8.177  14.816  1.00 93.06 228 A 1 
ATOM   1690 C  CD  . GLN A 1 228 ? 2.107   -9.083  13.598  1.00 94.11 228 A 1 
ATOM   1691 O  OE1 . GLN A 1 228 ? 2.373   -10.267 13.717  1.00 89.50 228 A 1 
ATOM   1692 N  NE2 . GLN A 1 228 ? 1.990   -8.563  12.399  1.00 88.62 228 A 1 
ATOM   1693 N  N   . THR A 1 229 ? 0.248   -8.937  19.289  1.00 93.62 229 A 1 
ATOM   1694 C  CA  . THR A 1 229 ? -0.658  -9.441  20.328  1.00 92.97 229 A 1 
ATOM   1695 C  C   . THR A 1 229 ? -1.139  -8.309  21.236  1.00 93.54 229 A 1 
ATOM   1696 O  O   . THR A 1 229 ? -0.414  -7.347  21.480  1.00 92.16 229 A 1 
ATOM   1697 C  CB  . THR A 1 229 ? -0.012  -10.536 21.181  1.00 90.56 229 A 1 
ATOM   1698 O  OG1 . THR A 1 229 ? 1.072   -10.048 21.924  1.00 81.89 229 A 1 
ATOM   1699 C  CG2 . THR A 1 229 ? 0.481   -11.702 20.328  1.00 80.97 229 A 1 
ATOM   1700 N  N   . VAL A 1 230 ? -2.357  -8.448  21.767  1.00 93.23 230 A 1 
ATOM   1701 C  CA  . VAL A 1 230 ? -2.918  -7.497  22.734  1.00 92.97 230 A 1 
ATOM   1702 C  C   . VAL A 1 230 ? -2.119  -7.513  24.031  1.00 93.51 230 A 1 
ATOM   1703 O  O   . VAL A 1 230 ? -1.547  -6.502  24.435  1.00 91.40 230 A 1 
ATOM   1704 C  CB  . VAL A 1 230 ? -4.400  -7.832  22.999  1.00 90.65 230 A 1 
ATOM   1705 C  CG1 . VAL A 1 230 ? -5.021  -6.918  24.063  1.00 82.50 230 A 1 
ATOM   1706 C  CG2 . VAL A 1 230 ? -5.197  -7.734  21.700  1.00 83.14 230 A 1 
ATOM   1707 N  N   . GLU A 1 231 ? -2.036  -8.691  24.647  1.00 91.17 231 A 1 
ATOM   1708 C  CA  . GLU A 1 231 ? -1.454  -8.884  25.960  1.00 90.49 231 A 1 
ATOM   1709 C  C   . GLU A 1 231 ? 0.028   -9.255  25.887  1.00 91.56 231 A 1 
ATOM   1710 O  O   . GLU A 1 231 ? 0.491   -9.940  24.977  1.00 88.01 231 A 1 
ATOM   1711 C  CB  . GLU A 1 231 ? -2.237  -9.934  26.743  1.00 86.01 231 A 1 
ATOM   1712 C  CG  . GLU A 1 231 ? -3.705  -9.532  26.975  1.00 74.61 231 A 1 
ATOM   1713 C  CD  . GLU A 1 231 ? -4.445  -10.480 27.925  1.00 64.19 231 A 1 
ATOM   1714 O  OE1 . GLU A 1 231 ? -5.513  -10.069 28.415  1.00 56.83 231 A 1 
ATOM   1715 O  OE2 . GLU A 1 231 ? -3.924  -11.593 28.185  1.00 56.08 231 A 1 
ATOM   1716 N  N   . ALA A 1 232 ? 0.768   -8.833  26.896  1.00 91.13 232 A 1 
ATOM   1717 C  CA  . ALA A 1 232 ? 2.070   -9.386  27.225  1.00 90.55 232 A 1 
ATOM   1718 C  C   . ALA A 1 232 ? 1.902   -10.590 28.162  1.00 90.18 232 A 1 
ATOM   1719 O  O   . ALA A 1 232 ? 0.942   -10.685 28.920  1.00 84.64 232 A 1 
ATOM   1720 C  CB  . ALA A 1 232 ? 2.941   -8.293  27.851  1.00 87.89 232 A 1 
ATOM   1721 N  N   . SER A 1 233 ? 2.874   -11.512 28.136  1.00 89.23 233 A 1 
ATOM   1722 C  CA  . SER A 1 233 ? 2.937   -12.615 29.093  1.00 87.82 233 A 1 
ATOM   1723 C  C   . SER A 1 233 ? 4.353   -12.755 29.634  1.00 87.76 233 A 1 
ATOM   1724 O  O   . SER A 1 233 ? 5.322   -12.679 28.882  1.00 81.82 233 A 1 
ATOM   1725 C  CB  . SER A 1 233 ? 2.463   -13.923 28.457  1.00 83.72 233 A 1 
ATOM   1726 O  OG  . SER A 1 233 ? 3.400   -14.384 27.511  1.00 74.61 233 A 1 
ATOM   1727 N  N   . ASP A 1 234 ? 4.477   -13.048 30.930  1.00 82.32 234 A 1 
ATOM   1728 C  CA  . ASP A 1 234 ? 5.770   -13.041 31.628  1.00 81.07 234 A 1 
ATOM   1729 C  C   . ASP A 1 234 ? 6.825   -13.992 31.034  1.00 81.76 234 A 1 
ATOM   1730 O  O   . ASP A 1 234 ? 8.027   -13.749 31.151  1.00 75.31 234 A 1 
ATOM   1731 C  CB  . ASP A 1 234 ? 5.539   -13.428 33.097  1.00 75.82 234 A 1 
ATOM   1732 C  CG  . ASP A 1 234 ? 4.734   -12.401 33.893  1.00 68.41 234 A 1 
ATOM   1733 O  OD1 . ASP A 1 234 ? 4.740   -11.226 33.486  1.00 60.77 234 A 1 
ATOM   1734 O  OD2 . ASP A 1 234 ? 4.146   -12.816 34.914  1.00 60.69 234 A 1 
ATOM   1735 N  N   . SER A 1 235 ? 6.401   -15.096 30.398  1.00 81.43 235 A 1 
ATOM   1736 C  CA  . SER A 1 235 ? 7.308   -16.155 29.952  1.00 80.23 235 A 1 
ATOM   1737 C  C   . SER A 1 235 ? 7.433   -16.275 28.433  1.00 81.38 235 A 1 
ATOM   1738 O  O   . SER A 1 235 ? 8.531   -16.455 27.925  1.00 74.91 235 A 1 
ATOM   1739 C  CB  . SER A 1 235 ? 6.882   -17.493 30.568  1.00 74.87 235 A 1 
ATOM   1740 O  OG  . SER A 1 235 ? 5.584   -17.854 30.167  1.00 65.04 235 A 1 
ATOM   1741 N  N   . SER A 1 236 ? 6.324   -16.213 27.687  1.00 82.98 236 A 1 
ATOM   1742 C  CA  . SER A 1 236 ? 6.309   -16.464 26.242  1.00 82.81 236 A 1 
ATOM   1743 C  C   . SER A 1 236 ? 6.307   -15.200 25.393  1.00 85.29 236 A 1 
ATOM   1744 O  O   . SER A 1 236 ? 6.807   -15.232 24.271  1.00 81.38 236 A 1 
ATOM   1745 C  CB  . SER A 1 236 ? 5.109   -17.348 25.869  1.00 78.62 236 A 1 
ATOM   1746 O  OG  . SER A 1 236 ? 3.892   -16.789 26.309  1.00 69.80 236 A 1 
ATOM   1747 N  N   . ASN A 1 237 ? 5.782   -14.096 25.906  1.00 88.37 237 A 1 
ATOM   1748 C  CA  . ASN A 1 237 ? 5.688   -12.821 25.211  1.00 90.01 237 A 1 
ATOM   1749 C  C   . ASN A 1 237 ? 5.968   -11.644 26.171  1.00 90.62 237 A 1 
ATOM   1750 O  O   . ASN A 1 237 ? 5.074   -10.840 26.434  1.00 89.44 237 A 1 
ATOM   1751 C  CB  . ASN A 1 237 ? 4.316   -12.746 24.526  1.00 89.76 237 A 1 
ATOM   1752 C  CG  . ASN A 1 237 ? 4.216   -11.592 23.548  1.00 89.40 237 A 1 
ATOM   1753 O  OD1 . ASN A 1 237 ? 5.180   -11.195 22.921  1.00 87.29 237 A 1 
ATOM   1754 N  ND2 . ASN A 1 237 ? 3.033   -11.072 23.351  1.00 86.90 237 A 1 
ATOM   1755 N  N   . PRO A 1 238 ? 7.175   -11.564 26.746  1.00 91.03 238 A 1 
ATOM   1756 C  CA  . PRO A 1 238 ? 7.507   -10.549 27.737  1.00 90.93 238 A 1 
ATOM   1757 C  C   . PRO A 1 238 ? 7.522   -9.146  27.128  1.00 92.18 238 A 1 
ATOM   1758 O  O   . PRO A 1 238 ? 7.738   -8.981  25.924  1.00 91.10 238 A 1 
ATOM   1759 C  CB  . PRO A 1 238 ? 8.881   -10.954 28.277  1.00 88.44 238 A 1 
ATOM   1760 C  CG  . PRO A 1 238 ? 9.523   -11.668 27.092  1.00 86.56 238 A 1 
ATOM   1761 C  CD  . PRO A 1 238 ? 8.343   -12.387 26.452  1.00 89.31 238 A 1 
ATOM   1762 N  N   . MET A 1 239 ? 7.369   -8.135  27.983  1.00 92.23 239 A 1 
ATOM   1763 C  CA  . MET A 1 239 ? 7.641   -6.749  27.612  1.00 92.73 239 A 1 
ATOM   1764 C  C   . MET A 1 239 ? 9.125   -6.563  27.291  1.00 92.82 239 A 1 
ATOM   1765 O  O   . MET A 1 239 ? 9.995   -7.131  27.954  1.00 91.62 239 A 1 
ATOM   1766 C  CB  . MET A 1 239 ? 7.210   -5.789  28.734  1.00 92.30 239 A 1 
ATOM   1767 C  CG  . MET A 1 239 ? 5.697   -5.776  28.977  1.00 89.91 239 A 1 
ATOM   1768 S  SD  . MET A 1 239 ? 4.685   -5.171  27.599  1.00 90.43 239 A 1 
ATOM   1769 C  CE  . MET A 1 239 ? 5.011   -3.396  27.684  1.00 85.13 239 A 1 
ATOM   1770 N  N   . VAL A 1 240 ? 9.408   -5.747  26.277  1.00 93.32 240 A 1 
ATOM   1771 C  CA  . VAL A 1 240 ? 10.758  -5.394  25.835  1.00 93.89 240 A 1 
ATOM   1772 C  C   . VAL A 1 240 ? 10.845  -3.897  25.572  1.00 94.50 240 A 1 
ATOM   1773 O  O   . VAL A 1 240 ? 9.839   -3.266  25.243  1.00 94.30 240 A 1 
ATOM   1774 C  CB  . VAL A 1 240 ? 11.185  -6.191  24.584  1.00 92.91 240 A 1 
ATOM   1775 C  CG1 . VAL A 1 240 ? 11.167  -7.701  24.847  1.00 88.67 240 A 1 
ATOM   1776 C  CG2 . VAL A 1 240 ? 10.331  -5.905  23.349  1.00 88.52 240 A 1 
ATOM   1777 N  N   . ASP A 1 241 ? 12.060  -3.350  25.665  1.00 94.71 241 A 1 
ATOM   1778 C  CA  . ASP A 1 241 ? 12.359  -2.015  25.164  1.00 94.84 241 A 1 
ATOM   1779 C  C   . ASP A 1 241 ? 12.883  -2.154  23.730  1.00 95.41 241 A 1 
ATOM   1780 O  O   . ASP A 1 241 ? 13.898  -2.817  23.485  1.00 94.51 241 A 1 
ATOM   1781 C  CB  . ASP A 1 241 ? 13.347  -1.294  26.094  1.00 93.87 241 A 1 
ATOM   1782 C  CG  . ASP A 1 241 ? 12.828  -1.157  27.537  1.00 91.97 241 A 1 
ATOM   1783 O  OD1 . ASP A 1 241 ? 11.638  -0.836  27.734  1.00 88.19 241 A 1 
ATOM   1784 O  OD2 . ASP A 1 241 ? 13.616  -1.422  28.469  1.00 87.63 241 A 1 
ATOM   1785 N  N   . ARG A 1 242 ? 12.162  -1.588  22.757  1.00 96.77 242 A 1 
ATOM   1786 C  CA  . ARG A 1 242 ? 12.464  -1.686  21.327  1.00 97.19 242 A 1 
ATOM   1787 C  C   . ARG A 1 242 ? 12.763  -0.307  20.751  1.00 97.53 242 A 1 
ATOM   1788 O  O   . ARG A 1 242 ? 12.049  0.643   21.021  1.00 97.25 242 A 1 
ATOM   1789 C  CB  . ARG A 1 242 ? 11.302  -2.392  20.601  1.00 96.38 242 A 1 
ATOM   1790 C  CG  . ARG A 1 242 ? 11.562  -2.552  19.098  1.00 93.77 242 A 1 
ATOM   1791 C  CD  . ARG A 1 242 ? 10.465  -3.383  18.431  1.00 92.42 242 A 1 
ATOM   1792 N  NE  . ARG A 1 242 ? 10.479  -4.770  18.919  1.00 89.23 242 A 1 
ATOM   1793 C  CZ  . ARG A 1 242 ? 9.461   -5.471  19.394  1.00 91.29 242 A 1 
ATOM   1794 N  NH1 . ARG A 1 242 ? 8.262   -5.004  19.433  1.00 80.35 242 A 1 
ATOM   1795 N  NH2 . ARG A 1 242 ? 9.637   -6.662  19.851  1.00 84.11 242 A 1 
ATOM   1796 N  N   . SER A 1 243 ? 13.786  -0.233  19.907  1.00 97.59 243 A 1 
ATOM   1797 C  CA  . SER A 1 243 ? 14.100  0.947   19.107  1.00 97.56 243 A 1 
ATOM   1798 C  C   . SER A 1 243 ? 13.947  0.608   17.631  1.00 97.88 243 A 1 
ATOM   1799 O  O   . SER A 1 243 ? 14.569  -0.334  17.139  1.00 97.02 243 A 1 
ATOM   1800 C  CB  . SER A 1 243 ? 15.511  1.438   19.437  1.00 96.14 243 A 1 
ATOM   1801 O  OG  . SER A 1 243 ? 15.813  2.621   18.739  1.00 84.06 243 A 1 
ATOM   1802 N  N   . THR A 1 244 ? 13.110  1.357   16.929  1.00 97.98 244 A 1 
ATOM   1803 C  CA  . THR A 1 244 ? 12.950  1.274   15.472  1.00 98.21 244 A 1 
ATOM   1804 C  C   . THR A 1 244 ? 13.451  2.560   14.849  1.00 98.31 244 A 1 
ATOM   1805 O  O   . THR A 1 244 ? 12.902  3.626   15.081  1.00 98.12 244 A 1 
ATOM   1806 C  CB  . THR A 1 244 ? 11.496  1.005   15.081  1.00 97.94 244 A 1 
ATOM   1807 O  OG1 . THR A 1 244 ? 11.062  -0.202  15.671  1.00 95.91 244 A 1 
ATOM   1808 C  CG2 . THR A 1 244 ? 11.332  0.846   13.574  1.00 96.51 244 A 1 
ATOM   1809 N  N   . ILE A 1 245 ? 14.505  2.461   14.039  1.00 98.47 245 A 1 
ATOM   1810 C  CA  . ILE A 1 245 ? 15.117  3.598   13.348  1.00 98.44 245 A 1 
ATOM   1811 C  C   . ILE A 1 245 ? 15.085  3.328   11.849  1.00 98.52 245 A 1 
ATOM   1812 O  O   . ILE A 1 245 ? 15.575  2.300   11.391  1.00 98.05 245 A 1 
ATOM   1813 C  CB  . ILE A 1 245 ? 16.549  3.860   13.867  1.00 98.16 245 A 1 
ATOM   1814 C  CG1 . ILE A 1 245 ? 16.525  4.205   15.376  1.00 96.30 245 A 1 
ATOM   1815 C  CG2 . ILE A 1 245 ? 17.206  4.999   13.057  1.00 96.60 245 A 1 
ATOM   1816 C  CD1 . ILE A 1 245 ? 17.900  4.345   16.027  1.00 90.96 245 A 1 
ATOM   1817 N  N   . GLN A 1 246 ? 14.577  4.290   11.074  1.00 98.61 246 A 1 
ATOM   1818 C  CA  . GLN A 1 246 ? 14.712  4.291   9.623   1.00 98.72 246 A 1 
ATOM   1819 C  C   . GLN A 1 246 ? 15.435  5.556   9.165   1.00 98.72 246 A 1 
ATOM   1820 O  O   . GLN A 1 246 ? 15.144  6.663   9.617   1.00 98.54 246 A 1 
ATOM   1821 C  CB  . GLN A 1 246 ? 13.349  4.096   8.947   1.00 98.40 246 A 1 
ATOM   1822 C  CG  . GLN A 1 246 ? 13.469  4.103   7.413   1.00 97.47 246 A 1 
ATOM   1823 C  CD  . GLN A 1 246 ? 12.203  3.651   6.674   1.00 97.55 246 A 1 
ATOM   1824 O  OE1 . GLN A 1 246 ? 11.292  3.065   7.226   1.00 91.72 246 A 1 
ATOM   1825 N  NE2 . GLN A 1 246 ? 12.128  3.885   5.387   1.00 91.01 246 A 1 
ATOM   1826 N  N   . ARG A 1 247 ? 16.374  5.389   8.229   1.00 98.71 247 A 1 
ATOM   1827 C  CA  . ARG A 1 247 ? 17.120  6.477   7.602   1.00 98.71 247 A 1 
ATOM   1828 C  C   . ARG A 1 247 ? 17.014  6.351   6.088   1.00 98.76 247 A 1 
ATOM   1829 O  O   . ARG A 1 247 ? 17.340  5.301   5.540   1.00 98.13 247 A 1 
ATOM   1830 C  CB  . ARG A 1 247 ? 18.587  6.428   8.025   1.00 98.23 247 A 1 
ATOM   1831 C  CG  . ARG A 1 247 ? 18.767  6.656   9.527   1.00 94.51 247 A 1 
ATOM   1832 C  CD  . ARG A 1 247 ? 20.242  6.475   9.872   1.00 92.83 247 A 1 
ATOM   1833 N  NE  . ARG A 1 247 ? 20.492  6.613   11.307  1.00 83.05 247 A 1 
ATOM   1834 C  CZ  . ARG A 1 247 ? 21.444  6.004   11.980  1.00 76.56 247 A 1 
ATOM   1835 N  NH1 . ARG A 1 247 ? 22.277  5.185   11.398  1.00 69.78 247 A 1 
ATOM   1836 N  NH2 . ARG A 1 247 ? 21.569  6.214   13.257  1.00 64.49 247 A 1 
ATOM   1837 N  N   . ASP A 1 248 ? 16.618  7.427   5.436   1.00 98.83 248 A 1 
ATOM   1838 C  CA  . ASP A 1 248 ? 16.496  7.485   3.991   1.00 98.77 248 A 1 
ATOM   1839 C  C   . ASP A 1 248 ? 17.300  8.653   3.431   1.00 98.88 248 A 1 
ATOM   1840 O  O   . ASP A 1 248 ? 17.294  9.758   3.978   1.00 98.52 248 A 1 
ATOM   1841 C  CB  . ASP A 1 248 ? 15.026  7.601   3.581   1.00 98.45 248 A 1 
ATOM   1842 C  CG  . ASP A 1 248 ? 14.258  6.313   3.833   1.00 97.34 248 A 1 
ATOM   1843 O  OD1 . ASP A 1 248 ? 14.172  5.485   2.892   1.00 90.85 248 A 1 
ATOM   1844 O  OD2 . ASP A 1 248 ? 13.706  6.149   4.934   1.00 91.32 248 A 1 
ATOM   1845 N  N   . ALA A 1 249 ? 17.965  8.421   2.294   1.00 98.79 249 A 1 
ATOM   1846 C  CA  . ALA A 1 249 ? 18.578  9.446   1.481   1.00 98.74 249 A 1 
ATOM   1847 C  C   . ALA A 1 249 ? 18.299  9.178   -0.000  1.00 98.80 249 A 1 
ATOM   1848 O  O   . ALA A 1 249 ? 18.443  8.047   -0.474  1.00 98.37 249 A 1 
ATOM   1849 C  CB  . ALA A 1 249 ? 20.084  9.513   1.780   1.00 98.42 249 A 1 
ATOM   1850 N  N   . GLN A 1 250 ? 17.917  10.215  -0.736  1.00 98.81 250 A 1 
ATOM   1851 C  CA  . GLN A 1 250 ? 17.683  10.143  -2.171  1.00 98.77 250 A 1 
ATOM   1852 C  C   . GLN A 1 250 ? 18.300  11.360  -2.865  1.00 98.89 250 A 1 
ATOM   1853 O  O   . GLN A 1 250 ? 18.202  12.483  -2.371  1.00 98.42 250 A 1 
ATOM   1854 C  CB  . GLN A 1 250 ? 16.188  10.060  -2.506  1.00 97.62 250 A 1 
ATOM   1855 C  CG  . GLN A 1 250 ? 15.432  8.940   -1.785  1.00 91.95 250 A 1 
ATOM   1856 C  CD  . GLN A 1 250 ? 13.989  8.801   -2.283  1.00 92.84 250 A 1 
ATOM   1857 O  OE1 . GLN A 1 250 ? 13.660  9.196   -3.394  1.00 84.99 250 A 1 
ATOM   1858 N  NE2 . GLN A 1 250 ? 13.096  8.241   -1.510  1.00 83.98 250 A 1 
ATOM   1859 N  N   . LEU A 1 251 ? 18.864  11.126  -4.042  1.00 98.75 251 A 1 
ATOM   1860 C  CA  . LEU A 1 251 ? 19.258  12.167  -4.980  1.00 98.72 251 A 1 
ATOM   1861 C  C   . LEU A 1 251 ? 18.608  11.845  -6.329  1.00 98.78 251 A 1 
ATOM   1862 O  O   . LEU A 1 251 ? 18.742  10.734  -6.835  1.00 98.46 251 A 1 
ATOM   1863 C  CB  . LEU A 1 251 ? 20.788  12.226  -5.052  1.00 98.37 251 A 1 
ATOM   1864 C  CG  . LEU A 1 251 ? 21.329  13.446  -5.826  1.00 91.49 251 A 1 
ATOM   1865 C  CD1 . LEU A 1 251 ? 21.165  14.738  -5.021  1.00 85.65 251 A 1 
ATOM   1866 C  CD2 . LEU A 1 251 ? 22.814  13.256  -6.112  1.00 85.89 251 A 1 
ATOM   1867 N  N   . SER A 1 252 ? 17.893  12.821  -6.895  1.00 98.73 252 A 1 
ATOM   1868 C  CA  . SER A 1 252 ? 17.201  12.663  -8.169  1.00 98.60 252 A 1 
ATOM   1869 C  C   . SER A 1 252 ? 17.595  13.790  -9.119  1.00 98.73 252 A 1 
ATOM   1870 O  O   . SER A 1 252 ? 17.652  14.945  -8.714  1.00 98.15 252 A 1 
ATOM   1871 C  CB  . SER A 1 252 ? 15.677  12.636  -7.983  1.00 97.41 252 A 1 
ATOM   1872 O  OG  . SER A 1 252 ? 15.302  11.652  -7.035  1.00 82.97 252 A 1 
ATOM   1873 N  N   . TYR A 1 253 ? 17.855  13.454  -10.376 1.00 98.54 253 A 1 
ATOM   1874 C  CA  . TYR A 1 253 ? 18.123  14.400  -11.455 1.00 98.68 253 A 1 
ATOM   1875 C  C   . TYR A 1 253 ? 17.072  14.234  -12.539 1.00 98.64 253 A 1 
ATOM   1876 O  O   . TYR A 1 253 ? 16.779  13.111  -12.949 1.00 98.22 253 A 1 
ATOM   1877 C  CB  . TYR A 1 253 ? 19.531  14.167  -11.996 1.00 98.43 253 A 1 
ATOM   1878 C  CG  . TYR A 1 253 ? 19.833  14.930  -13.267 1.00 98.26 253 A 1 
ATOM   1879 C  CD1 . TYR A 1 253 ? 19.801  14.262  -14.512 1.00 97.36 253 A 1 
ATOM   1880 C  CD2 . TYR A 1 253 ? 20.127  16.308  -13.227 1.00 97.68 253 A 1 
ATOM   1881 C  CE1 . TYR A 1 253 ? 20.081  14.957  -15.692 1.00 97.05 253 A 1 
ATOM   1882 C  CE2 . TYR A 1 253 ? 20.409  17.004  -14.402 1.00 96.91 253 A 1 
ATOM   1883 C  CZ  . TYR A 1 253 ? 20.391  16.326  -15.641 1.00 97.03 253 A 1 
ATOM   1884 O  OH  . TYR A 1 253 ? 20.693  16.998  -16.801 1.00 95.55 253 A 1 
ATOM   1885 N  N   . LYS A 1 254 ? 16.506  15.350  -13.008 1.00 98.50 254 A 1 
ATOM   1886 C  CA  . LYS A 1 254 ? 15.531  15.390  -14.088 1.00 98.45 254 A 1 
ATOM   1887 C  C   . LYS A 1 254 ? 16.074  16.180  -15.264 1.00 98.44 254 A 1 
ATOM   1888 O  O   . LYS A 1 254 ? 16.610  17.273  -15.082 1.00 97.95 254 A 1 
ATOM   1889 C  CB  . LYS A 1 254 ? 14.212  15.969  -13.545 1.00 97.47 254 A 1 
ATOM   1890 C  CG  . LYS A 1 254 ? 13.087  15.867  -14.580 1.00 83.67 254 A 1 
ATOM   1891 C  CD  . LYS A 1 254 ? 11.762  16.320  -13.963 1.00 78.30 254 A 1 
ATOM   1892 C  CE  . LYS A 1 254 ? 10.624  16.021  -14.951 1.00 65.44 254 A 1 
ATOM   1893 N  NZ  . LYS A 1 254 ? 9.762   14.926  -14.459 1.00 58.09 254 A 1 
ATOM   1894 N  N   . LEU A 1 255 ? 15.896  15.638  -16.470 1.00 98.37 255 A 1 
ATOM   1895 C  CA  . LEU A 1 255 ? 16.232  16.271  -17.737 1.00 98.31 255 A 1 
ATOM   1896 C  C   . LEU A 1 255 ? 15.006  16.252  -18.652 1.00 98.27 255 A 1 
ATOM   1897 O  O   . LEU A 1 255 ? 14.684  15.223  -19.250 1.00 97.33 255 A 1 
ATOM   1898 C  CB  . LEU A 1 255 ? 17.444  15.542  -18.349 1.00 97.86 255 A 1 
ATOM   1899 C  CG  . LEU A 1 255 ? 17.876  16.089  -19.729 1.00 96.77 255 A 1 
ATOM   1900 C  CD1 . LEU A 1 255 ? 18.378  17.529  -19.639 1.00 94.62 255 A 1 
ATOM   1901 C  CD2 . LEU A 1 255 ? 19.007  15.222  -20.287 1.00 94.49 255 A 1 
ATOM   1902 N  N   . ALA A 1 256 ? 14.322  17.388  -18.740 1.00 97.84 256 A 1 
ATOM   1903 C  CA  . ALA A 1 256 ? 13.102  17.552  -19.511 1.00 97.52 256 A 1 
ATOM   1904 C  C   . ALA A 1 256 ? 13.104  18.917  -20.233 1.00 97.59 256 A 1 
ATOM   1905 O  O   . ALA A 1 256 ? 12.507  19.877  -19.732 1.00 95.25 256 A 1 
ATOM   1906 C  CB  . ALA A 1 256 ? 11.902  17.371  -18.570 1.00 96.28 256 A 1 
ATOM   1907 N  N   . PRO A 1 257 ? 13.779  19.040  -21.380 1.00 97.73 257 A 1 
ATOM   1908 C  CA  . PRO A 1 257 ? 13.775  20.269  -22.164 1.00 97.12 257 A 1 
ATOM   1909 C  C   . PRO A 1 257 ? 12.352  20.653  -22.571 1.00 96.62 257 A 1 
ATOM   1910 O  O   . PRO A 1 257 ? 11.587  19.814  -23.040 1.00 94.15 257 A 1 
ATOM   1911 C  CB  . PRO A 1 257 ? 14.663  20.001  -23.385 1.00 96.27 257 A 1 
ATOM   1912 C  CG  . PRO A 1 257 ? 15.521  18.812  -22.964 1.00 94.89 257 A 1 
ATOM   1913 C  CD  . PRO A 1 257 ? 14.611  18.031  -22.017 1.00 97.22 257 A 1 
ATOM   1914 N  N   . GLN A 1 258 ? 11.978  21.919  -22.418 1.00 95.80 258 A 1 
ATOM   1915 C  CA  . GLN A 1 258 ? 10.667  22.397  -22.828 1.00 94.44 258 A 1 
ATOM   1916 C  C   . GLN A 1 258 ? 10.431  22.166  -24.328 1.00 94.45 258 A 1 
ATOM   1917 O  O   . GLN A 1 258 ? 11.300  22.451  -25.154 1.00 90.46 258 A 1 
ATOM   1918 C  CB  . GLN A 1 258 ? 10.486  23.889  -22.502 1.00 91.56 258 A 1 
ATOM   1919 C  CG  . GLN A 1 258 ? 10.093  24.122  -21.030 1.00 78.32 258 A 1 
ATOM   1920 C  CD  . GLN A 1 258 ? 9.732   25.584  -20.747 1.00 69.07 258 A 1 
ATOM   1921 O  OE1 . GLN A 1 258 ? 9.939   26.483  -21.542 1.00 61.08 258 A 1 
ATOM   1922 N  NE2 . GLN A 1 258 ? 9.169   25.875  -19.600 1.00 58.32 258 A 1 
ATOM   1923 N  N   . GLY A 1 259 ? 9.245   21.661  -24.659 1.00 92.98 259 A 1 
ATOM   1924 C  CA  . GLY A 1 259 ? 8.857   21.364  -26.039 1.00 92.89 259 A 1 
ATOM   1925 C  C   . GLY A 1 259 ? 9.540   20.133  -26.641 1.00 94.17 259 A 1 
ATOM   1926 O  O   . GLY A 1 259 ? 9.451   19.928  -27.846 1.00 89.74 259 A 1 
ATOM   1927 N  N   . ASN A 1 260 ? 10.213  19.314  -25.824 1.00 95.18 260 A 1 
ATOM   1928 C  CA  . ASN A 1 260 ? 10.824  18.075  -26.286 1.00 95.58 260 A 1 
ATOM   1929 C  C   . ASN A 1 260 ? 9.934   16.871  -25.935 1.00 95.71 260 A 1 
ATOM   1930 O  O   . ASN A 1 260 ? 9.888   16.432  -24.789 1.00 93.43 260 A 1 
ATOM   1931 C  CB  . ASN A 1 260 ? 12.238  17.971  -25.698 1.00 93.94 260 A 1 
ATOM   1932 C  CG  . ASN A 1 260 ? 13.028  16.850  -26.336 1.00 93.04 260 A 1 
ATOM   1933 O  OD1 . ASN A 1 260 ? 12.529  15.803  -26.718 1.00 84.85 260 A 1 
ATOM   1934 N  ND2 . ASN A 1 260 ? 14.319  17.040  -26.487 1.00 84.76 260 A 1 
ATOM   1935 N  N   . ASP A 1 261 ? 9.285   16.309  -26.938 1.00 96.28 261 A 1 
ATOM   1936 C  CA  . ASP A 1 261 ? 8.343   15.202  -26.774 1.00 96.28 261 A 1 
ATOM   1937 C  C   . ASP A 1 261 ? 9.021   13.831  -26.565 1.00 97.07 261 A 1 
ATOM   1938 O  O   . ASP A 1 261 ? 8.371   12.874  -26.155 1.00 95.03 261 A 1 
ATOM   1939 C  CB  . ASP A 1 261 ? 7.420   15.142  -27.994 1.00 93.79 261 A 1 
ATOM   1940 C  CG  . ASP A 1 261 ? 6.498   16.360  -28.122 1.00 88.59 261 A 1 
ATOM   1941 O  OD1 . ASP A 1 261 ? 6.204   16.979  -27.080 1.00 80.82 261 A 1 
ATOM   1942 O  OD2 . ASP A 1 261 ? 6.091   16.630  -29.270 1.00 81.98 261 A 1 
ATOM   1943 N  N   . TRP A 1 262 ? 10.310  13.716  -26.836 1.00 96.95 262 A 1 
ATOM   1944 C  CA  . TRP A 1 262 ? 11.022  12.431  -26.768 1.00 97.11 262 A 1 
ATOM   1945 C  C   . TRP A 1 262 ? 12.008  12.333  -25.599 1.00 97.67 262 A 1 
ATOM   1946 O  O   . TRP A 1 262 ? 12.422  11.217  -25.259 1.00 96.05 262 A 1 
ATOM   1947 C  CB  . TRP A 1 262 ? 11.699  12.155  -28.119 1.00 94.67 262 A 1 
ATOM   1948 C  CG  . TRP A 1 262 ? 12.644  13.218  -28.592 1.00 84.18 262 A 1 
ATOM   1949 C  CD1 . TRP A 1 262 ? 12.317  14.267  -29.377 1.00 65.19 262 A 1 
ATOM   1950 C  CD2 . TRP A 1 262 ? 14.071  13.369  -28.290 1.00 75.16 262 A 1 
ATOM   1951 N  NE1 . TRP A 1 262 ? 13.433  15.070  -29.583 1.00 58.71 262 A 1 
ATOM   1952 C  CE2 . TRP A 1 262 ? 14.521  14.550  -28.923 1.00 66.30 262 A 1 
ATOM   1953 C  CE3 . TRP A 1 262 ? 15.001  12.620  -27.545 1.00 57.08 262 A 1 
ATOM   1954 C  CZ2 . TRP A 1 262 ? 15.865  15.004  -28.794 1.00 58.93 262 A 1 
ATOM   1955 C  CZ3 . TRP A 1 262 ? 16.337  13.065  -27.421 1.00 54.04 262 A 1 
ATOM   1956 C  CH2 . TRP A 1 262 ? 16.749  14.243  -28.034 1.00 55.37 262 A 1 
ATOM   1957 N  N   . LEU A 1 263 ? 12.356  13.441  -24.954 1.00 97.63 263 A 1 
ATOM   1958 C  CA  . LEU A 1 263 ? 13.274  13.491  -23.816 1.00 97.77 263 A 1 
ATOM   1959 C  C   . LEU A 1 263 ? 12.599  14.122  -22.600 1.00 97.61 263 A 1 
ATOM   1960 O  O   . LEU A 1 263 ? 12.459  15.338  -22.500 1.00 96.12 263 A 1 
ATOM   1961 C  CB  . LEU A 1 263 ? 14.563  14.218  -24.229 1.00 97.13 263 A 1 
ATOM   1962 C  CG  . LEU A 1 263 ? 15.630  14.289  -23.118 1.00 96.38 263 A 1 
ATOM   1963 C  CD1 . LEU A 1 263 ? 16.129  12.906  -22.699 1.00 94.50 263 A 1 
ATOM   1964 C  CD2 . LEU A 1 263 ? 16.833  15.091  -23.621 1.00 94.10 263 A 1 
ATOM   1965 N  N   . ASN A 1 264 ? 12.239  13.277  -21.639 1.00 98.07 264 A 1 
ATOM   1966 C  CA  . ASN A 1 264 ? 11.784  13.631  -20.302 1.00 97.83 264 A 1 
ATOM   1967 C  C   . ASN A 1 264 ? 12.297  12.554  -19.339 1.00 98.07 264 A 1 
ATOM   1968 O  O   . ASN A 1 264 ? 11.579  11.621  -18.975 1.00 97.00 264 A 1 
ATOM   1969 C  CB  . ASN A 1 264 ? 10.253  13.781  -20.320 1.00 96.69 264 A 1 
ATOM   1970 C  CG  . ASN A 1 264 ? 9.654   14.170  -18.979 1.00 94.81 264 A 1 
ATOM   1971 O  OD1 . ASN A 1 264 ? 10.279  14.221  -17.937 1.00 88.60 264 A 1 
ATOM   1972 N  ND2 . ASN A 1 264 ? 8.370   14.464  -18.971 1.00 86.39 264 A 1 
ATOM   1973 N  N   . ALA A 1 265 ? 13.576  12.643  -19.012 1.00 98.17 265 A 1 
ATOM   1974 C  CA  . ALA A 1 265 ? 14.293  11.619  -18.274 1.00 98.24 265 A 1 
ATOM   1975 C  C   . ALA A 1 265 ? 14.417  11.970  -16.789 1.00 98.37 265 A 1 
ATOM   1976 O  O   . ALA A 1 265 ? 14.645  13.117  -16.416 1.00 97.52 265 A 1 
ATOM   1977 C  CB  . ALA A 1 265 ? 15.667  11.396  -18.929 1.00 97.37 265 A 1 
ATOM   1978 N  N   . ASP A 1 266 ? 14.336  10.941  -15.953 1.00 98.26 266 A 1 
ATOM   1979 C  CA  . ASP A 1 266 ? 14.551  11.004  -14.517 1.00 97.83 266 A 1 
ATOM   1980 C  C   . ASP A 1 266 ? 15.606  9.950   -14.125 1.00 98.34 266 A 1 
ATOM   1981 O  O   . ASP A 1 266 ? 15.504  8.776   -14.474 1.00 97.65 266 A 1 
ATOM   1982 C  CB  . ASP A 1 266 ? 13.220  10.771  -13.768 1.00 94.66 266 A 1 
ATOM   1983 C  CG  . ASP A 1 266 ? 12.167  11.874  -13.976 1.00 82.34 266 A 1 
ATOM   1984 O  OD1 . ASP A 1 266 ? 12.232  12.897  -13.259 1.00 70.97 266 A 1 
ATOM   1985 O  OD2 . ASP A 1 266 ? 11.214  11.688  -14.765 1.00 72.09 266 A 1 
ATOM   1986 N  N   . ALA A 1 267 ? 16.616  10.367  -13.366 1.00 98.52 267 A 1 
ATOM   1987 C  CA  . ALA A 1 267 ? 17.599  9.482   -12.762 1.00 98.66 267 A 1 
ATOM   1988 C  C   . ALA A 1 267 ? 17.538  9.616   -11.239 1.00 98.70 267 A 1 
ATOM   1989 O  O   . ALA A 1 267 ? 17.530  10.721  -10.712 1.00 98.20 267 A 1 
ATOM   1990 C  CB  . ALA A 1 267 ? 18.993  9.802   -13.315 1.00 98.05 267 A 1 
ATOM   1991 N  N   . LYS A 1 268 ? 17.530  8.486   -10.516 1.00 98.76 268 A 1 
ATOM   1992 C  CA  . LYS A 1 268 ? 17.492  8.466   -9.058  1.00 98.62 268 A 1 
ATOM   1993 C  C   . LYS A 1 268 ? 18.527  7.491   -8.509  1.00 98.73 268 A 1 
ATOM   1994 O  O   . LYS A 1 268 ? 18.623  6.369   -8.982  1.00 98.34 268 A 1 
ATOM   1995 C  CB  . LYS A 1 268 ? 16.052  8.134   -8.593  1.00 97.61 268 A 1 
ATOM   1996 C  CG  . LYS A 1 268 ? 15.932  8.001   -7.058  1.00 93.91 268 A 1 
ATOM   1997 C  CD  . LYS A 1 268 ? 14.496  7.717   -6.568  1.00 91.83 268 A 1 
ATOM   1998 C  CE  . LYS A 1 268 ? 13.612  8.972   -6.671  1.00 85.07 268 A 1 
ATOM   1999 N  NZ  . LYS A 1 268 ? 12.401  8.863   -5.815  1.00 81.04 268 A 1 
ATOM   2000 N  N   . ILE A 1 269 ? 19.241  7.918   -7.469  1.00 98.83 269 A 1 
ATOM   2001 C  CA  . ILE A 1 269 ? 19.981  7.035   -6.563  1.00 98.72 269 A 1 
ATOM   2002 C  C   . ILE A 1 269 ? 19.369  7.138   -5.172  1.00 98.86 269 A 1 
ATOM   2003 O  O   . ILE A 1 269 ? 18.932  8.218   -4.764  1.00 98.55 269 A 1 
ATOM   2004 C  CB  . ILE A 1 269 ? 21.498  7.318   -6.564  1.00 98.24 269 A 1 
ATOM   2005 C  CG1 . ILE A 1 269 ? 21.830  8.767   -6.132  1.00 85.76 269 A 1 
ATOM   2006 C  CG2 . ILE A 1 269 ? 22.074  6.999   -7.950  1.00 86.60 269 A 1 
ATOM   2007 C  CD1 . ILE A 1 269 ? 23.335  9.049   -5.980  1.00 84.92 269 A 1 
ATOM   2008 N  N   . TYR A 1 270 ? 19.313  6.019   -4.444  1.00 98.78 270 A 1 
ATOM   2009 C  CA  . TYR A 1 270 ? 18.677  5.986   -3.140  1.00 98.72 270 A 1 
ATOM   2010 C  C   . TYR A 1 270 ? 19.341  4.989   -2.196  1.00 98.80 270 A 1 
ATOM   2011 O  O   . TYR A 1 270 ? 19.945  4.000   -2.615  1.00 98.47 270 A 1 
ATOM   2012 C  CB  . TYR A 1 270 ? 17.173  5.704   -3.294  1.00 98.53 270 A 1 
ATOM   2013 C  CG  . TYR A 1 270 ? 16.840  4.401   -3.981  1.00 98.63 270 A 1 
ATOM   2014 C  CD1 . TYR A 1 270 ? 16.638  4.351   -5.381  1.00 98.22 270 A 1 
ATOM   2015 C  CD2 . TYR A 1 270 ? 16.720  3.211   -3.233  1.00 98.15 270 A 1 
ATOM   2016 C  CE1 . TYR A 1 270 ? 16.310  3.149   -6.013  1.00 97.73 270 A 1 
ATOM   2017 C  CE2 . TYR A 1 270 ? 16.397  1.998   -3.861  1.00 97.71 270 A 1 
ATOM   2018 C  CZ  . TYR A 1 270 ? 16.185  1.969   -5.252  1.00 97.83 270 A 1 
ATOM   2019 O  OH  . TYR A 1 270 ? 15.856  0.781   -5.852  1.00 96.70 270 A 1 
ATOM   2020 N  N   . TRP A 1 271 ? 19.179  5.281   -0.897  1.00 98.71 271 A 1 
ATOM   2021 C  CA  . TRP A 1 271 ? 19.624  4.451   0.211   1.00 98.70 271 A 1 
ATOM   2022 C  C   . TRP A 1 271 ? 18.582  4.522   1.326   1.00 98.71 271 A 1 
ATOM   2023 O  O   . TRP A 1 271 ? 18.115  5.609   1.665   1.00 98.26 271 A 1 
ATOM   2024 C  CB  . TRP A 1 271 ? 20.991  4.944   0.668   1.00 98.33 271 A 1 
ATOM   2025 C  CG  . TRP A 1 271 ? 21.606  4.146   1.774   1.00 96.39 271 A 1 
ATOM   2026 C  CD1 . TRP A 1 271 ? 22.440  3.096   1.622   1.00 89.36 271 A 1 
ATOM   2027 C  CD2 . TRP A 1 271 ? 21.445  4.351   3.212   1.00 93.74 271 A 1 
ATOM   2028 N  NE1 . TRP A 1 271 ? 22.838  2.637   2.869   1.00 86.72 271 A 1 
ATOM   2029 C  CE2 . TRP A 1 271 ? 22.264  3.389   3.869   1.00 91.47 271 A 1 
ATOM   2030 C  CE3 . TRP A 1 271 ? 20.732  5.264   4.013   1.00 84.52 271 A 1 
ATOM   2031 C  CZ2 . TRP A 1 271 ? 22.390  3.356   5.276   1.00 87.78 271 A 1 
ATOM   2032 C  CZ3 . TRP A 1 271 ? 20.843  5.218   5.412   1.00 80.70 271 A 1 
ATOM   2033 C  CH2 . TRP A 1 271 ? 21.667  4.279   6.026   1.00 82.14 271 A 1 
ATOM   2034 N  N   . SER A 1 272 ? 18.210  3.362   1.877   1.00 98.79 272 A 1 
ATOM   2035 C  CA  . SER A 1 272 ? 17.254  3.224   2.972   1.00 98.69 272 A 1 
ATOM   2036 C  C   . SER A 1 272 ? 17.751  2.162   3.950   1.00 98.62 272 A 1 
ATOM   2037 O  O   . SER A 1 272 ? 18.034  1.040   3.540   1.00 97.94 272 A 1 
ATOM   2038 C  CB  . SER A 1 272 ? 15.877  2.859   2.416   1.00 97.97 272 A 1 
ATOM   2039 O  OG  . SER A 1 272 ? 14.911  2.792   3.452   1.00 93.28 272 A 1 
ATOM   2040 N  N   . GLU A 1 273 ? 17.857  2.510   5.226   1.00 98.69 273 A 1 
ATOM   2041 C  CA  . GLU A 1 273 ? 18.256  1.608   6.312   1.00 98.56 273 A 1 
ATOM   2042 C  C   . GLU A 1 273 ? 17.141  1.556   7.356   1.00 98.60 273 A 1 
ATOM   2043 O  O   . GLU A 1 273 ? 16.681  2.590   7.828   1.00 98.12 273 A 1 
ATOM   2044 C  CB  . GLU A 1 273 ? 19.571  2.108   6.927   1.00 97.81 273 A 1 
ATOM   2045 C  CG  . GLU A 1 273 ? 20.065  1.308   8.143   1.00 94.99 273 A 1 
ATOM   2046 C  CD  . GLU A 1 273 ? 21.241  2.021   8.869   1.00 93.48 273 A 1 
ATOM   2047 O  OE1 . GLU A 1 273 ? 22.306  1.417   9.082   1.00 86.60 273 A 1 
ATOM   2048 O  OE2 . GLU A 1 273 ? 21.091  3.196   9.275   1.00 87.68 273 A 1 
ATOM   2049 N  N   . VAL A 1 274 ? 16.761  0.346   7.759   1.00 98.40 274 A 1 
ATOM   2050 C  CA  . VAL A 1 274 ? 15.883  0.086   8.894   1.00 98.34 274 A 1 
ATOM   2051 C  C   . VAL A 1 274 ? 16.657  -0.719  9.929   1.00 98.30 274 A 1 
ATOM   2052 O  O   . VAL A 1 274 ? 17.217  -1.767  9.615   1.00 97.78 274 A 1 
ATOM   2053 C  CB  . VAL A 1 274 ? 14.593  -0.652  8.472   1.00 97.75 274 A 1 
ATOM   2054 C  CG1 . VAL A 1 274 ? 13.689  -0.936  9.672   1.00 94.08 274 A 1 
ATOM   2055 C  CG2 . VAL A 1 274 ? 13.784  0.183   7.473   1.00 94.46 274 A 1 
ATOM   2056 N  N   . ARG A 1 275 ? 16.652  -0.253  11.176  1.00 98.23 275 A 1 
ATOM   2057 C  CA  . ARG A 1 275 ? 17.178  -0.982  12.337  1.00 98.14 275 A 1 
ATOM   2058 C  C   . ARG A 1 275 ? 16.064  -1.188  13.346  1.00 98.18 275 A 1 
ATOM   2059 O  O   . ARG A 1 275 ? 15.428  -0.226  13.756  1.00 97.45 275 A 1 
ATOM   2060 C  CB  . ARG A 1 275 ? 18.349  -0.235  12.982  1.00 97.30 275 A 1 
ATOM   2061 C  CG  . ARG A 1 275 ? 19.547  -0.137  12.039  1.00 88.28 275 A 1 
ATOM   2062 C  CD  . ARG A 1 275 ? 20.730  0.533   12.753  1.00 85.46 275 A 1 
ATOM   2063 N  NE  . ARG A 1 275 ? 21.838  0.748   11.835  1.00 75.45 275 A 1 
ATOM   2064 C  CZ  . ARG A 1 275 ? 23.126  0.668   12.073  1.00 67.77 275 A 1 
ATOM   2065 N  NH1 . ARG A 1 275 ? 23.603  0.490   13.270  1.00 61.55 275 A 1 
ATOM   2066 N  NH2 . ARG A 1 275 ? 23.957  0.754   11.073  1.00 58.02 275 A 1 
ATOM   2067 N  N   . ILE A 1 276 ? 15.866  -2.434  13.770  1.00 97.84 276 A 1 
ATOM   2068 C  CA  . ILE A 1 276 ? 14.900  -2.804  14.805  1.00 97.62 276 A 1 
ATOM   2069 C  C   . ILE A 1 276 ? 15.658  -3.559  15.897  1.00 97.24 276 A 1 
ATOM   2070 O  O   . ILE A 1 276 ? 16.037  -4.715  15.724  1.00 96.38 276 A 1 
ATOM   2071 C  CB  . ILE A 1 276 ? 13.713  -3.601  14.233  1.00 97.60 276 A 1 
ATOM   2072 C  CG1 . ILE A 1 276 ? 13.028  -2.844  13.076  1.00 96.87 276 A 1 
ATOM   2073 C  CG2 . ILE A 1 276 ? 12.710  -3.884  15.371  1.00 97.06 276 A 1 
ATOM   2074 C  CD1 . ILE A 1 276 ? 11.910  -3.631  12.370  1.00 94.42 276 A 1 
ATOM   2075 N  N   . ASN A 1 277 ? 15.895  -2.874  17.003  1.00 96.94 277 A 1 
ATOM   2076 C  CA  . ASN A 1 277 ? 16.698  -3.368  18.108  1.00 96.69 277 A 1 
ATOM   2077 C  C   . ASN A 1 277 ? 15.815  -3.528  19.349  1.00 96.64 277 A 1 
ATOM   2078 O  O   . ASN A 1 277 ? 15.097  -2.607  19.704  1.00 95.51 277 A 1 
ATOM   2079 C  CB  . ASN A 1 277 ? 17.851  -2.390  18.350  1.00 95.37 277 A 1 
ATOM   2080 C  CG  . ASN A 1 277 ? 18.807  -2.278  17.177  1.00 92.14 277 A 1 
ATOM   2081 O  OD1 . ASN A 1 277 ? 19.026  -3.197  16.409  1.00 85.06 277 A 1 
ATOM   2082 N  ND2 . ASN A 1 277 ? 19.448  -1.138  17.016  1.00 84.47 277 A 1 
ATOM   2083 N  N   . ALA A 1 278 ? 15.897  -4.673  20.019  1.00 95.42 278 A 1 
ATOM   2084 C  CA  . ALA A 1 278 ? 15.210  -4.904  21.278  1.00 94.31 278 A 1 
ATOM   2085 C  C   . ALA A 1 278 ? 16.210  -5.259  22.375  1.00 93.71 278 A 1 
ATOM   2086 O  O   . ALA A 1 278 ? 17.085  -6.105  22.188  1.00 90.05 278 A 1 
ATOM   2087 C  CB  . ALA A 1 278 ? 14.137  -5.981  21.096  1.00 92.05 278 A 1 
ATOM   2088 N  N   . GLN A 1 279 ? 16.058  -4.644  23.540  1.00 88.30 279 A 1 
ATOM   2089 C  CA  . GLN A 1 279 ? 16.814  -4.975  24.739  1.00 84.20 279 A 1 
ATOM   2090 C  C   . GLN A 1 279 ? 15.928  -5.824  25.649  1.00 81.91 279 A 1 
ATOM   2091 O  O   . GLN A 1 279 ? 14.922  -5.359  26.182  1.00 73.52 279 A 1 
ATOM   2092 C  CB  . GLN A 1 279 ? 17.314  -3.684  25.404  1.00 78.38 279 A 1 
ATOM   2093 C  CG  . GLN A 1 279 ? 18.588  -3.911  26.220  1.00 69.41 279 A 1 
ATOM   2094 C  CD  . GLN A 1 279 ? 19.858  -4.053  25.360  1.00 63.69 279 A 1 
ATOM   2095 O  OE1 . GLN A 1 279 ? 19.920  -3.691  24.202  1.00 56.43 279 A 1 
ATOM   2096 N  NE2 . GLN A 1 279 ? 20.920  -4.574  25.910  1.00 54.25 279 A 1 
ATOM   2097 N  N   . ASN A 1 280 ? 16.298  -7.084  25.826  1.00 76.80 280 A 1 
ATOM   2098 C  CA  . ASN A 1 280 ? 15.637  -7.949  26.797  1.00 71.54 280 A 1 
ATOM   2099 C  C   . ASN A 1 280 ? 16.195  -7.657  28.190  1.00 70.53 280 A 1 
ATOM   2100 O  O   . ASN A 1 280 ? 17.408  -7.551  28.378  1.00 65.18 280 A 1 
ATOM   2101 C  CB  . ASN A 1 280 ? 15.817  -9.418  26.396  1.00 66.30 280 A 1 
ATOM   2102 C  CG  . ASN A 1 280 ? 15.092  -9.789  25.112  1.00 60.55 280 A 1 
ATOM   2103 O  OD1 . ASN A 1 280 ? 14.039  -9.284  24.796  1.00 56.21 280 A 1 
ATOM   2104 N  ND2 . ASN A 1 280 ? 15.633  -10.717 24.349  1.00 54.21 280 A 1 
ATOM   2105 N  N   . THR A 1 281 ? 15.329  -7.590  29.198  1.00 67.97 281 A 1 
ATOM   2106 C  CA  . THR A 1 281 ? 15.736  -7.428  30.593  1.00 65.50 281 A 1 
ATOM   2107 C  C   . THR A 1 281 ? 16.696  -8.543  31.025  1.00 65.31 281 A 1 
ATOM   2108 O  O   . THR A 1 281 ? 16.350  -9.724  31.018  1.00 58.61 281 A 1 
ATOM   2109 C  CB  . THR A 1 281 ? 14.520  -7.376  31.537  1.00 60.44 281 A 1 
ATOM   2110 O  OG1 . THR A 1 281 ? 13.433  -8.108  31.032  1.00 54.21 281 A 1 
ATOM   2111 C  CG2 . THR A 1 281 ? 14.036  -5.939  31.729  1.00 51.93 281 A 1 
ATOM   2112 N  N   . GLY A 1 282 ? 17.935  -8.170  31.372  1.00 63.74 282 A 1 
ATOM   2113 C  CA  . GLY A 1 282 ? 18.944  -9.093  31.902  1.00 62.91 282 A 1 
ATOM   2114 C  C   . GLY A 1 282 ? 19.585  -10.054 30.889  1.00 65.17 282 A 1 
ATOM   2115 O  O   . GLY A 1 282 ? 20.335  -10.937 31.304  1.00 60.17 282 A 1 
ATOM   2116 N  N   . SER A 1 283 ? 19.337  -9.903  29.577  1.00 66.74 283 A 1 
ATOM   2117 C  CA  . SER A 1 283 ? 19.904  -10.761 28.535  1.00 65.74 283 A 1 
ATOM   2118 C  C   . SER A 1 283 ? 20.490  -9.954  27.365  1.00 68.67 283 A 1 
ATOM   2119 O  O   . SER A 1 283 ? 20.387  -8.725  27.310  1.00 62.48 283 A 1 
ATOM   2120 C  CB  . SER A 1 283 ? 18.868  -11.787 28.061  1.00 58.34 283 A 1 
ATOM   2121 O  OG  . SER A 1 283 ? 17.817  -11.169 27.350  1.00 51.69 283 A 1 
ATOM   2122 N  N   . SER A 1 284 ? 21.137  -10.651 26.424  1.00 73.55 284 A 1 
ATOM   2123 C  CA  . SER A 1 284 ? 21.598  -10.061 25.175  1.00 75.01 284 A 1 
ATOM   2124 C  C   . SER A 1 284 ? 20.416  -9.517  24.381  1.00 78.75 284 A 1 
ATOM   2125 O  O   . SER A 1 284 ? 19.416  -10.224 24.205  1.00 73.51 284 A 1 
ATOM   2126 C  CB  . SER A 1 284 ? 22.330  -11.119 24.338  1.00 67.52 284 A 1 
ATOM   2127 O  OG  . SER A 1 284 ? 21.515  -12.263 24.198  1.00 58.76 284 A 1 
ATOM   2128 N  N   . GLY A 1 285 ? 20.562  -8.320  23.825  1.00 85.66 285 A 1 
ATOM   2129 C  CA  . GLY A 1 285 ? 19.580  -7.735  22.931  1.00 87.91 285 A 1 
ATOM   2130 C  C   . GLY A 1 285 ? 19.407  -8.513  21.623  1.00 90.18 285 A 1 
ATOM   2131 O  O   . GLY A 1 285 ? 20.243  -9.334  21.242  1.00 87.45 285 A 1 
ATOM   2132 N  N   . GLU A 1 286 ? 18.319  -8.225  20.922  1.00 93.03 286 A 1 
ATOM   2133 C  CA  . GLU A 1 286 ? 18.030  -8.715  19.580  1.00 93.50 286 A 1 
ATOM   2134 C  C   . GLU A 1 286 ? 18.130  -7.553  18.598  1.00 94.76 286 A 1 
ATOM   2135 O  O   . GLU A 1 286 ? 17.447  -6.541  18.754  1.00 93.75 286 A 1 
ATOM   2136 C  CB  . GLU A 1 286 ? 16.626  -9.341  19.523  1.00 91.39 286 A 1 
ATOM   2137 C  CG  . GLU A 1 286 ? 16.508  -10.616 20.351  1.00 85.99 286 A 1 
ATOM   2138 C  CD  . GLU A 1 286 ? 15.099  -11.238 20.316  1.00 85.53 286 A 1 
ATOM   2139 O  OE1 . GLU A 1 286 ? 14.840  -12.167 21.118  1.00 78.00 286 A 1 
ATOM   2140 O  OE2 . GLU A 1 286 ? 14.235  -10.808 19.527  1.00 78.49 286 A 1 
ATOM   2141 N  N   . TYR A 1 287 ? 18.954  -7.701  17.568  1.00 94.49 287 A 1 
ATOM   2142 C  CA  . TYR A 1 287 ? 19.202  -6.654  16.591  1.00 94.70 287 A 1 
ATOM   2143 C  C   . TYR A 1 287 ? 18.867  -7.147  15.190  1.00 94.89 287 A 1 
ATOM   2144 O  O   . TYR A 1 287 ? 19.276  -8.235  14.793  1.00 93.14 287 A 1 
ATOM   2145 C  CB  . TYR A 1 287 ? 20.654  -6.171  16.696  1.00 93.71 287 A 1 
ATOM   2146 C  CG  . TYR A 1 287 ? 21.132  -5.893  18.100  1.00 92.39 287 A 1 
ATOM   2147 C  CD1 . TYR A 1 287 ? 20.638  -4.796  18.830  1.00 89.19 287 A 1 
ATOM   2148 C  CD2 . TYR A 1 287 ? 22.052  -6.767  18.727  1.00 89.41 287 A 1 
ATOM   2149 C  CE1 . TYR A 1 287 ? 21.050  -4.555  20.152  1.00 86.55 287 A 1 
ATOM   2150 C  CE2 . TYR A 1 287 ? 22.472  -6.540  20.049  1.00 87.32 287 A 1 
ATOM   2151 C  CZ  . TYR A 1 287 ? 21.960  -5.432  20.758  1.00 87.17 287 A 1 
ATOM   2152 O  OH  . TYR A 1 287 ? 22.355  -5.217  22.061  1.00 84.58 287 A 1 
ATOM   2153 N  N   . ARG A 1 288 ? 18.137  -6.337  14.423  1.00 96.48 288 A 1 
ATOM   2154 C  CA  . ARG A 1 288 ? 17.798  -6.569  13.020  1.00 96.78 288 A 1 
ATOM   2155 C  C   . ARG A 1 288 ? 18.114  -5.311  12.231  1.00 97.19 288 A 1 
ATOM   2156 O  O   . ARG A 1 288 ? 17.624  -4.241  12.577  1.00 96.43 288 A 1 
ATOM   2157 C  CB  . ARG A 1 288 ? 16.312  -6.941  12.891  1.00 96.12 288 A 1 
ATOM   2158 C  CG  . ARG A 1 288 ? 15.953  -8.257  13.597  1.00 94.58 288 A 1 
ATOM   2159 C  CD  . ARG A 1 288 ? 14.438  -8.525  13.532  1.00 93.78 288 A 1 
ATOM   2160 N  NE  . ARG A 1 288 ? 14.063  -9.785  14.196  1.00 91.50 288 A 1 
ATOM   2161 C  CZ  . ARG A 1 288 ? 13.950  -10.015 15.509  1.00 91.41 288 A 1 
ATOM   2162 N  NH1 . ARG A 1 288 ? 14.139  -9.085  16.409  1.00 85.01 288 A 1 
ATOM   2163 N  NH2 . ARG A 1 288 ? 13.646  -11.197 15.936  1.00 86.42 288 A 1 
ATOM   2164 N  N   . GLU A 1 289 ? 18.905  -5.433  11.174  1.00 97.25 289 A 1 
ATOM   2165 C  CA  . GLU A 1 289 ? 19.219  -4.338  10.251  1.00 97.45 289 A 1 
ATOM   2166 C  C   . GLU A 1 289 ? 18.868  -4.780  8.830   1.00 97.48 289 A 1 
ATOM   2167 O  O   . GLU A 1 289 ? 19.232  -5.876  8.414   1.00 96.54 289 A 1 
ATOM   2168 C  CB  . GLU A 1 289 ? 20.691  -3.952  10.396  1.00 96.78 289 A 1 
ATOM   2169 C  CG  . GLU A 1 289 ? 21.171  -2.886  9.402   1.00 94.07 289 A 1 
ATOM   2170 C  CD  . GLU A 1 289 ? 22.648  -2.497  9.673   1.00 93.36 289 A 1 
ATOM   2171 O  OE1 . GLU A 1 289 ? 22.943  -1.286  9.734   1.00 86.12 289 A 1 
ATOM   2172 O  OE2 . GLU A 1 289 ? 23.477  -3.399  9.888   1.00 87.62 289 A 1 
ATOM   2173 N  N   . GLN A 1 290 ? 18.184  -3.925  8.077   1.00 98.21 290 A 1 
ATOM   2174 C  CA  . GLN A 1 290 ? 17.984  -4.096  6.641   1.00 98.25 290 A 1 
ATOM   2175 C  C   . GLN A 1 290 ? 18.398  -2.827  5.912   1.00 98.41 290 A 1 
ATOM   2176 O  O   . GLN A 1 290 ? 17.977  -1.735  6.272   1.00 98.00 290 A 1 
ATOM   2177 C  CB  . GLN A 1 290 ? 16.534  -4.483  6.338   1.00 97.43 290 A 1 
ATOM   2178 C  CG  . GLN A 1 290 ? 16.315  -4.744  4.833   1.00 95.21 290 A 1 
ATOM   2179 C  CD  . GLN A 1 290 ? 14.889  -5.219  4.532   1.00 93.67 290 A 1 
ATOM   2180 O  OE1 . GLN A 1 290 ? 14.513  -6.323  4.850   1.00 84.48 290 A 1 
ATOM   2181 N  NE2 . GLN A 1 290 ? 14.073  -4.399  3.920   1.00 82.50 290 A 1 
ATOM   2182 N  N   . ILE A 1 291 ? 19.166  -2.987  4.838   1.00 98.30 291 A 1 
ATOM   2183 C  CA  . ILE A 1 291 ? 19.577  -1.898  3.956   1.00 98.39 291 A 1 
ATOM   2184 C  C   . ILE A 1 291 ? 19.019  -2.169  2.564   1.00 98.38 291 A 1 
ATOM   2185 O  O   . ILE A 1 291 ? 19.222  -3.251  2.007   1.00 97.66 291 A 1 
ATOM   2186 C  CB  . ILE A 1 291 ? 21.114  -1.734  3.957   1.00 97.78 291 A 1 
ATOM   2187 C  CG1 . ILE A 1 291 ? 21.643  -1.449  5.387   1.00 93.92 291 A 1 
ATOM   2188 C  CG2 . ILE A 1 291 ? 21.521  -0.593  2.994   1.00 94.65 291 A 1 
ATOM   2189 C  CD1 . ILE A 1 291 ? 23.170  -1.484  5.507   1.00 87.18 291 A 1 
ATOM   2190 N  N   . THR A 1 292 ? 18.346  -1.184  1.965   1.00 98.31 292 A 1 
ATOM   2191 C  CA  . THR A 1 292 ? 17.944  -1.171  0.556   1.00 98.24 292 A 1 
ATOM   2192 C  C   . THR A 1 292 ? 18.655  -0.018  -0.131  1.00 98.45 292 A 1 
ATOM   2193 O  O   . THR A 1 292 ? 18.558  1.120   0.309   1.00 97.73 292 A 1 
ATOM   2194 C  CB  . THR A 1 292 ? 16.421  -1.024  0.412   1.00 97.05 292 A 1 
ATOM   2195 O  OG1 . THR A 1 292 ? 15.755  -2.056  1.097   1.00 92.72 292 A 1 
ATOM   2196 C  CG2 . THR A 1 292 ? 15.964  -1.092  -1.047  1.00 92.85 292 A 1 
ATOM   2197 N  N   . LYS A 1 293 ? 19.386  -0.289  -1.230  1.00 98.45 293 A 1 
ATOM   2198 C  CA  . LYS A 1 293 ? 20.110  0.738   -1.974  1.00 98.38 293 A 1 
ATOM   2199 C  C   . LYS A 1 293 ? 20.046  0.448   -3.469  1.00 98.59 293 A 1 
ATOM   2200 O  O   . LYS A 1 293 ? 20.144  -0.712  -3.868  1.00 97.80 293 A 1 
ATOM   2201 C  CB  . LYS A 1 293 ? 21.555  0.874   -1.448  1.00 96.00 293 A 1 
ATOM   2202 C  CG  . LYS A 1 293 ? 22.378  -0.430  -1.565  1.00 88.17 293 A 1 
ATOM   2203 C  CD  . LYS A 1 293 ? 23.689  -0.374  -0.749  1.00 89.24 293 A 1 
ATOM   2204 C  CE  . LYS A 1 293 ? 24.333  -1.757  -0.795  1.00 77.07 293 A 1 
ATOM   2205 N  NZ  . LYS A 1 293 ? 25.310  -2.001  0.307   1.00 71.72 293 A 1 
ATOM   2206 N  N   . GLY A 1 294 ? 19.911  1.483   -4.295  1.00 98.55 294 A 1 
ATOM   2207 C  CA  . GLY A 1 294 ? 19.781  1.269   -5.729  1.00 98.69 294 A 1 
ATOM   2208 C  C   . GLY A 1 294 ? 19.868  2.533   -6.569  1.00 98.74 294 A 1 
ATOM   2209 O  O   . GLY A 1 294 ? 20.047  3.647   -6.067  1.00 98.36 294 A 1 
ATOM   2210 N  N   . ALA A 1 295 ? 19.742  2.321   -7.881  1.00 98.73 295 A 1 
ATOM   2211 C  CA  . ALA A 1 295 ? 19.726  3.363   -8.886  1.00 98.70 295 A 1 
ATOM   2212 C  C   . ALA A 1 295 ? 18.687  3.039   -9.963  1.00 98.77 295 A 1 
ATOM   2213 O  O   . ALA A 1 295 ? 18.567  1.895   -10.401 1.00 98.18 295 A 1 
ATOM   2214 C  CB  . ALA A 1 295 ? 21.128  3.500   -9.491  1.00 98.20 295 A 1 
ATOM   2215 N  N   . ARG A 1 296 ? 17.948  4.060   -10.409 1.00 98.77 296 A 1 
ATOM   2216 C  CA  . ARG A 1 296 ? 16.934  3.982   -11.459 1.00 98.65 296 A 1 
ATOM   2217 C  C   . ARG A 1 296 ? 17.190  5.033   -12.518 1.00 98.76 296 A 1 
ATOM   2218 O  O   . ARG A 1 296 ? 17.524  6.168   -12.198 1.00 98.29 296 A 1 
ATOM   2219 C  CB  . ARG A 1 296 ? 15.547  4.143   -10.815 1.00 97.44 296 A 1 
ATOM   2220 C  CG  . ARG A 1 296 ? 14.404  3.899   -11.815 1.00 89.98 296 A 1 
ATOM   2221 C  CD  . ARG A 1 296 ? 13.035  4.147   -11.167 1.00 87.08 296 A 1 
ATOM   2222 N  NE  . ARG A 1 296 ? 12.791  3.231   -10.039 1.00 76.92 296 A 1 
ATOM   2223 C  CZ  . ARG A 1 296 ? 11.871  3.348   -9.108  1.00 72.48 296 A 1 
ATOM   2224 N  NH1 . ARG A 1 296 ? 10.990  4.302   -9.127  1.00 64.98 296 A 1 
ATOM   2225 N  NH2 . ARG A 1 296 ? 11.830  2.492   -8.128  1.00 62.45 296 A 1 
ATOM   2226 N  N   . LEU A 1 297 ? 16.991  4.653   -13.775 1.00 98.54 297 A 1 
ATOM   2227 C  CA  . LEU A 1 297 ? 16.964  5.562   -14.920 1.00 98.55 297 A 1 
ATOM   2228 C  C   . LEU A 1 297 ? 15.682  5.305   -15.705 1.00 98.67 297 A 1 
ATOM   2229 O  O   . LEU A 1 297 ? 15.403  4.167   -16.075 1.00 97.99 297 A 1 
ATOM   2230 C  CB  . LEU A 1 297 ? 18.219  5.311   -15.773 1.00 97.87 297 A 1 
ATOM   2231 C  CG  . LEU A 1 297 ? 18.383  6.324   -16.921 1.00 85.64 297 A 1 
ATOM   2232 C  CD1 . LEU A 1 297 ? 18.835  7.692   -16.412 1.00 80.04 297 A 1 
ATOM   2233 C  CD2 . LEU A 1 297 ? 19.449  5.824   -17.902 1.00 80.90 297 A 1 
ATOM   2234 N  N   . GLU A 1 298 ? 14.918  6.357   -15.978 1.00 98.57 298 A 1 
ATOM   2235 C  CA  . GLU A 1 298 ? 13.655  6.285   -16.718 1.00 98.32 298 A 1 
ATOM   2236 C  C   . GLU A 1 298 ? 13.572  7.439   -17.714 1.00 98.48 298 A 1 
ATOM   2237 O  O   . GLU A 1 298 ? 14.101  8.523   -17.473 1.00 97.74 298 A 1 
ATOM   2238 C  CB  . GLU A 1 298 ? 12.487  6.284   -15.719 1.00 96.89 298 A 1 
ATOM   2239 C  CG  . GLU A 1 298 ? 11.120  6.103   -16.389 1.00 92.15 298 A 1 
ATOM   2240 C  CD  . GLU A 1 298 ? 9.994   5.983   -15.340 1.00 91.12 298 A 1 
ATOM   2241 O  OE1 . GLU A 1 298 ? 9.479   4.865   -15.171 1.00 83.47 298 A 1 
ATOM   2242 O  OE2 . GLU A 1 298 ? 9.654   7.012   -14.717 1.00 84.65 298 A 1 
ATOM   2243 N  N   . ASN A 1 299 ? 12.914  7.228   -18.853 1.00 98.37 299 A 1 
ATOM   2244 C  CA  . ASN A 1 299 ? 12.586  8.271   -19.810 1.00 98.42 299 A 1 
ATOM   2245 C  C   . ASN A 1 299 ? 11.141  8.140   -20.285 1.00 98.34 299 A 1 
ATOM   2246 O  O   . ASN A 1 299 ? 10.579  7.046   -20.329 1.00 97.82 299 A 1 
ATOM   2247 C  CB  . ASN A 1 299 ? 13.589  8.247   -20.982 1.00 98.07 299 A 1 
ATOM   2248 C  CG  . ASN A 1 299 ? 13.400  9.433   -21.910 1.00 97.69 299 A 1 
ATOM   2249 O  OD1 . ASN A 1 299 ? 13.348  10.574  -21.505 1.00 92.65 299 A 1 
ATOM   2250 N  ND2 . ASN A 1 299 ? 13.286  9.216   -23.201 1.00 92.75 299 A 1 
ATOM   2251 N  N   . ARG A 1 300 ? 10.544  9.270   -20.674 1.00 98.19 300 A 1 
ATOM   2252 C  CA  . ARG A 1 300 ? 9.238   9.368   -21.313 1.00 98.01 300 A 1 
ATOM   2253 C  C   . ARG A 1 300 ? 9.400   9.934   -22.713 1.00 98.15 300 A 1 
ATOM   2254 O  O   . ARG A 1 300 ? 10.177  10.870  -22.920 1.00 96.91 300 A 1 
ATOM   2255 C  CB  . ARG A 1 300 ? 8.308   10.244  -20.466 1.00 96.74 300 A 1 
ATOM   2256 C  CG  . ARG A 1 300 ? 8.011   9.598   -19.102 1.00 91.33 300 A 1 
ATOM   2257 C  CD  . ARG A 1 300 ? 7.347   10.590  -18.135 1.00 88.51 300 A 1 
ATOM   2258 N  NE  . ARG A 1 300 ? 7.094   9.984   -16.832 1.00 85.01 300 A 1 
ATOM   2259 C  CZ  . ARG A 1 300 ? 8.008   9.684   -15.897 1.00 83.15 300 A 1 
ATOM   2260 N  NH1 . ARG A 1 300 ? 9.255   10.068  -15.981 1.00 71.09 300 A 1 
ATOM   2261 N  NH2 . ARG A 1 300 ? 7.682   8.961   -14.881 1.00 76.77 300 A 1 
ATOM   2262 N  N   . SER A 1 301 ? 8.683   9.370   -23.675 1.00 97.99 301 A 1 
ATOM   2263 C  CA  . SER A 1 301 ? 8.668   9.844   -25.053 1.00 97.87 301 A 1 
ATOM   2264 C  C   . SER A 1 301 ? 7.254   9.783   -25.604 1.00 97.86 301 A 1 
ATOM   2265 O  O   . SER A 1 301 ? 6.637   8.720   -25.577 1.00 96.90 301 A 1 
ATOM   2266 C  CB  . SER A 1 301 ? 9.597   9.004   -25.943 1.00 97.28 301 A 1 
ATOM   2267 O  OG  . SER A 1 301 ? 10.935  9.048   -25.473 1.00 93.11 301 A 1 
ATOM   2268 N  N   . THR A 1 302 ? 6.747   10.896  -26.135 1.00 97.29 302 A 1 
ATOM   2269 C  CA  . THR A 1 302 ? 5.499   10.920  -26.889 1.00 96.86 302 A 1 
ATOM   2270 C  C   . THR A 1 302 ? 5.822   10.733  -28.365 1.00 96.86 302 A 1 
ATOM   2271 O  O   . THR A 1 302 ? 6.596   11.485  -28.942 1.00 94.88 302 A 1 
ATOM   2272 C  CB  . THR A 1 302 ? 4.712   12.218  -26.656 1.00 95.32 302 A 1 
ATOM   2273 O  OG1 . THR A 1 302 ? 4.522   12.407  -25.271 1.00 86.78 302 A 1 
ATOM   2274 C  CG2 . THR A 1 302 ? 3.321   12.164  -27.282 1.00 85.28 302 A 1 
ATOM   2275 N  N   . LEU A 1 303 ? 5.249   9.700   -28.978 1.00 96.81 303 A 1 
ATOM   2276 C  CA  . LEU A 1 303 ? 5.478   9.371   -30.382 1.00 96.55 303 A 1 
ATOM   2277 C  C   . LEU A 1 303 ? 4.172   9.426   -31.163 1.00 96.36 303 A 1 
ATOM   2278 O  O   . LEU A 1 303 ? 3.113   9.029   -30.680 1.00 93.72 303 A 1 
ATOM   2279 C  CB  . LEU A 1 303 ? 6.141   7.986   -30.512 1.00 94.97 303 A 1 
ATOM   2280 C  CG  . LEU A 1 303 ? 7.521   7.841   -29.845 1.00 91.11 303 A 1 
ATOM   2281 C  CD1 . LEU A 1 303 ? 8.052   6.432   -30.121 1.00 84.71 303 A 1 
ATOM   2282 C  CD2 . LEU A 1 303 ? 8.553   8.834   -30.383 1.00 84.47 303 A 1 
ATOM   2283 N  N   . PHE A 1 304 ? 4.263   9.867   -32.407 1.00 95.06 304 A 1 
ATOM   2284 C  CA  . PHE A 1 304 ? 3.149   9.894   -33.351 1.00 95.49 304 A 1 
ATOM   2285 C  C   . PHE A 1 304 ? 1.931   10.680  -32.840 1.00 95.55 304 A 1 
ATOM   2286 O  O   . PHE A 1 304 ? 0.796   10.327  -33.156 1.00 91.99 304 A 1 
ATOM   2287 C  CB  . PHE A 1 304 ? 2.804   8.467   -33.793 1.00 93.45 304 A 1 
ATOM   2288 C  CG  . PHE A 1 304 ? 3.995   7.599   -34.155 1.00 91.46 304 A 1 
ATOM   2289 C  CD1 . PHE A 1 304 ? 4.757   7.887   -35.300 1.00 85.56 304 A 1 
ATOM   2290 C  CD2 . PHE A 1 304 ? 4.360   6.525   -33.330 1.00 85.82 304 A 1 
ATOM   2291 C  CE1 . PHE A 1 304 ? 5.866   7.100   -35.632 1.00 83.18 304 A 1 
ATOM   2292 C  CE2 . PHE A 1 304 ? 5.467   5.730   -33.659 1.00 82.36 304 A 1 
ATOM   2293 C  CZ  . PHE A 1 304 ? 6.222   6.018   -34.812 1.00 83.39 304 A 1 
ATOM   2294 N  N   . ALA A 1 305 ? 2.145   11.762  -32.089 1.00 92.93 305 A 1 
ATOM   2295 C  CA  . ALA A 1 305 ? 1.094   12.552  -31.450 1.00 91.48 305 A 1 
ATOM   2296 C  C   . ALA A 1 305 ? -0.011  13.007  -32.427 1.00 91.13 305 A 1 
ATOM   2297 O  O   . ALA A 1 305 ? -1.198  12.889  -32.118 1.00 85.57 305 A 1 
ATOM   2298 C  CB  . ALA A 1 305 ? 1.762   13.751  -30.771 1.00 88.31 305 A 1 
ATOM   2299 N  N   . ASP A 1 306 ? 0.357   13.424  -33.632 1.00 92.19 306 A 1 
ATOM   2300 C  CA  . ASP A 1 306 ? -0.579  13.900  -34.668 1.00 91.43 306 A 1 
ATOM   2301 C  C   . ASP A 1 306 ? -1.105  12.789  -35.589 1.00 92.27 306 A 1 
ATOM   2302 O  O   . ASP A 1 306 ? -1.583  13.037  -36.702 1.00 86.40 306 A 1 
ATOM   2303 C  CB  . ASP A 1 306 ? 0.078   15.031  -35.473 1.00 87.22 306 A 1 
ATOM   2304 C  CG  . ASP A 1 306 ? 0.419   16.256  -34.627 1.00 75.85 306 A 1 
ATOM   2305 O  OD1 . ASP A 1 306 ? -0.397  16.585  -33.737 1.00 66.10 306 A 1 
ATOM   2306 O  OD2 . ASP A 1 306 ? 1.471   16.855  -34.906 1.00 66.91 306 A 1 
ATOM   2307 N  N   . SER A 1 307 ? -1.021  11.533  -35.159 1.00 93.34 307 A 1 
ATOM   2308 C  CA  . SER A 1 307 ? -1.460  10.375  -35.938 1.00 93.81 307 A 1 
ATOM   2309 C  C   . SER A 1 307 ? -2.780  9.792   -35.417 1.00 94.49 307 A 1 
ATOM   2310 O  O   . SER A 1 307 ? -3.415  10.335  -34.513 1.00 90.43 307 A 1 
ATOM   2311 C  CB  . SER A 1 307 ? -0.328  9.341   -36.003 1.00 90.09 307 A 1 
ATOM   2312 O  OG  . SER A 1 307 ? -0.340  8.517   -34.860 1.00 79.81 307 A 1 
ATOM   2313 N  N   . PHE A 1 308 ? -3.203  8.675   -35.985 1.00 95.28 308 A 1 
ATOM   2314 C  CA  . PHE A 1 308 ? -4.364  7.924   -35.510 1.00 95.30 308 A 1 
ATOM   2315 C  C   . PHE A 1 308 ? -4.214  7.429   -34.057 1.00 96.13 308 A 1 
ATOM   2316 O  O   . PHE A 1 308 ? -5.199  7.366   -33.329 1.00 93.82 308 A 1 
ATOM   2317 C  CB  . PHE A 1 308 ? -4.595  6.729   -36.453 1.00 92.48 308 A 1 
ATOM   2318 C  CG  . PHE A 1 308 ? -5.666  5.769   -35.978 1.00 82.50 308 A 1 
ATOM   2319 C  CD1 . PHE A 1 308 ? -5.306  4.537   -35.400 1.00 70.89 308 A 1 
ATOM   2320 C  CD2 . PHE A 1 308 ? -7.015  6.129   -36.056 1.00 70.99 308 A 1 
ATOM   2321 C  CE1 . PHE A 1 308 ? -6.296  3.671   -34.914 1.00 61.35 308 A 1 
ATOM   2322 C  CE2 . PHE A 1 308 ? -8.014  5.266   -35.571 1.00 61.32 308 A 1 
ATOM   2323 C  CZ  . PHE A 1 308 ? -7.659  4.035   -34.997 1.00 59.91 308 A 1 
ATOM   2324 N  N   . ALA A 1 309 ? -3.003  7.100   -33.648 1.00 95.49 309 A 1 
ATOM   2325 C  CA  . ALA A 1 309 ? -2.671  6.630   -32.320 1.00 96.01 309 A 1 
ATOM   2326 C  C   . ALA A 1 309 ? -1.457  7.408   -31.792 1.00 96.49 309 A 1 
ATOM   2327 O  O   . ALA A 1 309 ? -0.370  7.304   -32.349 1.00 94.45 309 A 1 
ATOM   2328 C  CB  . ALA A 1 309 ? -2.422  5.122   -32.381 1.00 94.59 309 A 1 
ATOM   2329 N  N   . SER A 1 310 ? -1.663  8.185   -30.726 1.00 96.75 310 A 1 
ATOM   2330 C  CA  . SER A 1 310 ? -0.595  8.838   -29.978 1.00 96.80 310 A 1 
ATOM   2331 C  C   . SER A 1 310 ? -0.051  7.873   -28.928 1.00 97.22 310 A 1 
ATOM   2332 O  O   . SER A 1 310 ? -0.833  7.316   -28.152 1.00 96.05 310 A 1 
ATOM   2333 C  CB  . SER A 1 310 ? -1.121  10.109  -29.314 1.00 95.28 310 A 1 
ATOM   2334 O  OG  . SER A 1 310 ? -0.092  10.728  -28.563 1.00 86.14 310 A 1 
ATOM   2335 N  N   . HIS A 1 311 ? 1.252   7.691   -28.887 1.00 97.53 311 A 1 
ATOM   2336 C  CA  . HIS A 1 311 ? 1.933   6.771   -27.989 1.00 97.69 311 A 1 
ATOM   2337 C  C   . HIS A 1 311 ? 2.734   7.548   -26.943 1.00 97.61 311 A 1 
ATOM   2338 O  O   . HIS A 1 311 ? 3.702   8.230   -27.283 1.00 96.56 311 A 1 
ATOM   2339 C  CB  . HIS A 1 311 ? 2.854   5.857   -28.806 1.00 96.99 311 A 1 
ATOM   2340 C  CG  . HIS A 1 311 ? 2.132   4.910   -29.718 1.00 97.01 311 A 1 
ATOM   2341 N  ND1 . HIS A 1 311 ? 1.893   3.574   -29.463 1.00 89.82 311 A 1 
ATOM   2342 C  CD2 . HIS A 1 311 ? 1.603   5.164   -30.961 1.00 91.91 311 A 1 
ATOM   2343 C  CE1 . HIS A 1 311 ? 1.247   3.047   -30.506 1.00 92.12 311 A 1 
ATOM   2344 N  NE2 . HIS A 1 311 ? 1.050   3.990   -31.446 1.00 93.03 311 A 1 
ATOM   2345 N  N   . LEU A 1 312 ? 2.382   7.427   -25.661 1.00 97.56 312 A 1 
ATOM   2346 C  CA  . LEU A 1 312 ? 3.198   7.871   -24.539 1.00 97.50 312 A 1 
ATOM   2347 C  C   . LEU A 1 312 ? 4.001   6.677   -24.006 1.00 97.74 312 A 1 
ATOM   2348 O  O   . LEU A 1 312 ? 3.492   5.856   -23.242 1.00 96.99 312 A 1 
ATOM   2349 C  CB  . LEU A 1 312 ? 2.314   8.539   -23.477 1.00 96.89 312 A 1 
ATOM   2350 C  CG  . LEU A 1 312 ? 3.066   8.952   -22.197 1.00 95.45 312 A 1 
ATOM   2351 C  CD1 . LEU A 1 312 ? 4.210   9.929   -22.464 1.00 93.12 312 A 1 
ATOM   2352 C  CD2 . LEU A 1 312 ? 2.088   9.621   -21.228 1.00 92.93 312 A 1 
ATOM   2353 N  N   . LEU A 1 313 ? 5.257   6.601   -24.406 1.00 98.07 313 A 1 
ATOM   2354 C  CA  . LEU A 1 313 ? 6.175   5.575   -23.931 1.00 98.10 313 A 1 
ATOM   2355 C  C   . LEU A 1 313 ? 6.816   5.997   -22.614 1.00 98.11 313 A 1 
ATOM   2356 O  O   . LEU A 1 313 ? 7.375   7.083   -22.509 1.00 97.40 313 A 1 
ATOM   2357 C  CB  . LEU A 1 313 ? 7.240   5.262   -24.997 1.00 97.58 313 A 1 
ATOM   2358 C  CG  . LEU A 1 313 ? 6.699   4.753   -26.341 1.00 95.20 313 A 1 
ATOM   2359 C  CD1 . LEU A 1 313 ? 7.885   4.373   -27.240 1.00 92.54 313 A 1 
ATOM   2360 C  CD2 . LEU A 1 313 ? 5.820   3.517   -26.196 1.00 92.16 313 A 1 
ATOM   2361 N  N   . THR A 1 314 ? 6.790   5.098   -21.633 1.00 98.19 314 A 1 
ATOM   2362 C  CA  . THR A 1 314 ? 7.545   5.198   -20.382 1.00 98.03 314 A 1 
ATOM   2363 C  C   . THR A 1 314 ? 8.420   3.964   -20.258 1.00 98.28 314 A 1 
ATOM   2364 O  O   . THR A 1 314 ? 7.911   2.845   -20.217 1.00 97.42 314 A 1 
ATOM   2365 C  CB  . THR A 1 314 ? 6.615   5.325   -19.174 1.00 96.97 314 A 1 
ATOM   2366 O  OG1 . THR A 1 314 ? 5.759   6.431   -19.336 1.00 93.33 314 A 1 
ATOM   2367 C  CG2 . THR A 1 314 ? 7.376   5.539   -17.866 1.00 93.35 314 A 1 
ATOM   2368 N  N   . TYR A 1 315 ? 9.734   4.153   -20.224 1.00 98.23 315 A 1 
ATOM   2369 C  CA  . TYR A 1 315 ? 10.680  3.042   -20.240 1.00 98.30 315 A 1 
ATOM   2370 C  C   . TYR A 1 315 ? 11.913  3.343   -19.412 1.00 98.47 315 A 1 
ATOM   2371 O  O   . TYR A 1 315 ? 12.358  4.486   -19.312 1.00 97.86 315 A 1 
ATOM   2372 C  CB  . TYR A 1 315 ? 11.038  2.670   -21.686 1.00 97.80 315 A 1 
ATOM   2373 C  CG  . TYR A 1 315 ? 11.576  3.809   -22.523 1.00 98.05 315 A 1 
ATOM   2374 C  CD1 . TYR A 1 315 ? 10.690  4.670   -23.198 1.00 96.90 315 A 1 
ATOM   2375 C  CD2 . TYR A 1 315 ? 12.966  4.018   -22.635 1.00 96.73 315 A 1 
ATOM   2376 C  CE1 . TYR A 1 315 ? 11.173  5.718   -23.976 1.00 96.27 315 A 1 
ATOM   2377 C  CE2 . TYR A 1 315 ? 13.469  5.073   -23.419 1.00 96.18 315 A 1 
ATOM   2378 C  CZ  . TYR A 1 315 ? 12.568  5.923   -24.094 1.00 96.64 315 A 1 
ATOM   2379 O  OH  . TYR A 1 315 ? 13.058  6.942   -24.862 1.00 95.27 315 A 1 
ATOM   2380 N  N   . GLY A 1 316 ? 12.488  2.296   -18.824 1.00 98.38 316 A 1 
ATOM   2381 C  CA  . GLY A 1 316 ? 13.621  2.476   -17.942 1.00 98.45 316 A 1 
ATOM   2382 C  C   . GLY A 1 316 ? 14.264  1.180   -17.488 1.00 98.68 316 A 1 
ATOM   2383 O  O   . GLY A 1 316 ? 13.914  0.077   -17.924 1.00 98.15 316 A 1 
ATOM   2384 N  N   . GLY A 1 317 ? 15.220  1.341   -16.585 1.00 98.55 317 A 1 
ATOM   2385 C  CA  . GLY A 1 317 ? 15.913  0.247   -15.923 1.00 98.59 317 A 1 
ATOM   2386 C  C   . GLY A 1 317 ? 16.262  0.614   -14.487 1.00 98.66 317 A 1 
ATOM   2387 O  O   . GLY A 1 317 ? 16.425  1.790   -14.142 1.00 98.09 317 A 1 
ATOM   2388 N  N   . GLU A 1 318 ? 16.383  -0.411  -13.644 1.00 98.64 318 A 1 
ATOM   2389 C  CA  . GLU A 1 318 ? 16.723  -0.251  -12.237 1.00 98.51 318 A 1 
ATOM   2390 C  C   . GLU A 1 318 ? 17.611  -1.404  -11.769 1.00 98.66 318 A 1 
ATOM   2391 O  O   . GLU A 1 318 ? 17.400  -2.565  -12.117 1.00 98.22 318 A 1 
ATOM   2392 C  CB  . GLU A 1 318 ? 15.436  -0.127  -11.413 1.00 97.59 318 A 1 
ATOM   2393 C  CG  . GLU A 1 318 ? 15.666  0.102   -9.905  1.00 94.54 318 A 1 
ATOM   2394 C  CD  . GLU A 1 318 ? 14.374  0.503   -9.163  1.00 93.96 318 A 1 
ATOM   2395 O  OE1 . GLU A 1 318 ? 14.487  1.139   -8.092  1.00 86.85 318 A 1 
ATOM   2396 O  OE2 . GLU A 1 318 ? 13.256  0.274   -9.667  1.00 88.44 318 A 1 
ATOM   2397 N  N   . TYR A 1 319 ? 18.599  -1.061  -10.952 1.00 98.53 319 A 1 
ATOM   2398 C  CA  . TYR A 1 319 ? 19.335  -2.011  -10.131 1.00 98.64 319 A 1 
ATOM   2399 C  C   . TYR A 1 319 ? 19.175  -1.606  -8.672  1.00 98.67 319 A 1 
ATOM   2400 O  O   . TYR A 1 319 ? 19.357  -0.440  -8.325  1.00 98.35 319 A 1 
ATOM   2401 C  CB  . TYR A 1 319 ? 20.809  -2.047  -10.540 1.00 98.43 319 A 1 
ATOM   2402 C  CG  . TYR A 1 319 ? 21.695  -2.756  -9.531  1.00 97.55 319 A 1 
ATOM   2403 C  CD1 . TYR A 1 319 ? 22.439  -2.017  -8.584  1.00 95.58 319 A 1 
ATOM   2404 C  CD2 . TYR A 1 319 ? 21.742  -4.167  -9.491  1.00 96.33 319 A 1 
ATOM   2405 C  CE1 . TYR A 1 319 ? 23.223  -2.670  -7.616  1.00 94.96 319 A 1 
ATOM   2406 C  CE2 . TYR A 1 319 ? 22.530  -4.831  -8.531  1.00 94.99 319 A 1 
ATOM   2407 C  CZ  . TYR A 1 319 ? 23.272  -4.075  -7.599  1.00 94.60 319 A 1 
ATOM   2408 O  OH  . TYR A 1 319 ? 24.046  -4.715  -6.654  1.00 92.34 319 A 1 
ATOM   2409 N  N   . TYR A 1 320 ? 18.862  -2.578  -7.796  1.00 98.63 320 A 1 
ATOM   2410 C  CA  . TYR A 1 320 ? 18.916  -2.369  -6.364  1.00 98.54 320 A 1 
ATOM   2411 C  C   . TYR A 1 320 ? 19.351  -3.637  -5.628  1.00 98.66 320 A 1 
ATOM   2412 O  O   . TYR A 1 320 ? 19.176  -4.755  -6.109  1.00 98.29 320 A 1 
ATOM   2413 C  CB  . TYR A 1 320 ? 17.580  -1.826  -5.823  1.00 98.19 320 A 1 
ATOM   2414 C  CG  . TYR A 1 320 ? 16.437  -2.817  -5.813  1.00 98.21 320 A 1 
ATOM   2415 C  CD1 . TYR A 1 320 ? 15.643  -2.993  -6.965  1.00 97.47 320 A 1 
ATOM   2416 C  CD2 . TYR A 1 320 ? 16.144  -3.563  -4.656  1.00 97.45 320 A 1 
ATOM   2417 C  CE1 . TYR A 1 320 ? 14.574  -3.901  -6.963  1.00 96.75 320 A 1 
ATOM   2418 C  CE2 . TYR A 1 320 ? 15.079  -4.474  -4.641  1.00 96.66 320 A 1 
ATOM   2419 C  CZ  . TYR A 1 320 ? 14.289  -4.644  -5.795  1.00 96.72 320 A 1 
ATOM   2420 O  OH  . TYR A 1 320 ? 13.249  -5.524  -5.788  1.00 95.12 320 A 1 
ATOM   2421 N  N   . ARG A 1 321 ? 19.889  -3.438  -4.434  1.00 98.57 321 A 1 
ATOM   2422 C  CA  . ARG A 1 321 ? 20.258  -4.491  -3.492  1.00 98.54 321 A 1 
ATOM   2423 C  C   . ARG A 1 321 ? 19.481  -4.316  -2.204  1.00 98.57 321 A 1 
ATOM   2424 O  O   . ARG A 1 321 ? 19.331  -3.193  -1.723  1.00 97.86 321 A 1 
ATOM   2425 C  CB  . ARG A 1 321 ? 21.774  -4.474  -3.278  1.00 97.88 321 A 1 
ATOM   2426 C  CG  . ARG A 1 321 ? 22.237  -5.512  -2.246  1.00 95.91 321 A 1 
ATOM   2427 C  CD  . ARG A 1 321 ? 23.763  -5.536  -2.128  1.00 93.97 321 A 1 
ATOM   2428 N  NE  . ARG A 1 321 ? 24.368  -6.111  -3.338  1.00 89.28 321 A 1 
ATOM   2429 C  CZ  . ARG A 1 321 ? 25.639  -6.321  -3.594  1.00 89.10 321 A 1 
ATOM   2430 N  NH1 . ARG A 1 321 ? 26.580  -5.992  -2.749  1.00 80.65 321 A 1 
ATOM   2431 N  NH2 . ARG A 1 321 ? 25.973  -6.880  -4.717  1.00 81.26 321 A 1 
ATOM   2432 N  N   . GLN A 1 322 ? 19.063  -5.433  -1.618  1.00 98.45 322 A 1 
ATOM   2433 C  CA  . GLN A 1 322 ? 18.671  -5.506  -0.213  1.00 98.38 322 A 1 
ATOM   2434 C  C   . GLN A 1 322 ? 19.663  -6.399  0.540   1.00 98.34 322 A 1 
ATOM   2435 O  O   . GLN A 1 322 ? 20.080  -7.434  0.024   1.00 97.71 322 A 1 
ATOM   2436 C  CB  . GLN A 1 322 ? 17.228  -5.985  -0.055  1.00 97.73 322 A 1 
ATOM   2437 C  CG  . GLN A 1 322 ? 16.231  -5.032  -0.725  1.00 93.82 322 A 1 
ATOM   2438 C  CD  . GLN A 1 322 ? 14.777  -5.411  -0.448  1.00 93.50 322 A 1 
ATOM   2439 O  OE1 . GLN A 1 322 ? 14.277  -6.423  -0.903  1.00 85.03 322 A 1 
ATOM   2440 N  NE2 . GLN A 1 322 ? 14.056  -4.612  0.299   1.00 83.10 322 A 1 
ATOM   2441 N  N   . GLU A 1 323 ? 20.040  -5.976  1.739   1.00 98.25 323 A 1 
ATOM   2442 C  CA  . GLU A 1 323 ? 20.911  -6.721  2.648   1.00 97.92 323 A 1 
ATOM   2443 C  C   . GLU A 1 323 ? 20.232  -6.747  4.017   1.00 98.22 323 A 1 
ATOM   2444 O  O   . GLU A 1 323 ? 19.662  -5.734  4.423   1.00 96.99 323 A 1 
ATOM   2445 C  CB  . GLU A 1 323 ? 22.296  -6.048  2.739   1.00 94.74 323 A 1 
ATOM   2446 C  CG  . GLU A 1 323 ? 23.046  -6.002  1.395   1.00 81.75 323 A 1 
ATOM   2447 C  CD  . GLU A 1 323 ? 24.342  -5.161  1.393   1.00 85.37 323 A 1 
ATOM   2448 O  OE1 . GLU A 1 323 ? 24.866  -4.884  0.289   1.00 79.78 323 A 1 
ATOM   2449 O  OE2 . GLU A 1 323 ? 24.809  -4.702  2.443   1.00 81.02 323 A 1 
ATOM   2450 N  N   . GLN A 1 324 ? 20.302  -7.866  4.735   1.00 97.76 324 A 1 
ATOM   2451 C  CA  . GLN A 1 324 ? 19.856  -7.932  6.122   1.00 97.34 324 A 1 
ATOM   2452 C  C   . GLN A 1 324 ? 20.908  -8.585  7.021   1.00 97.54 324 A 1 
ATOM   2453 O  O   . GLN A 1 324 ? 21.566  -9.552  6.633   1.00 96.42 324 A 1 
ATOM   2454 C  CB  . GLN A 1 324 ? 18.471  -8.585  6.253   1.00 93.68 324 A 1 
ATOM   2455 C  CG  . GLN A 1 324 ? 18.443  -10.088 5.954   1.00 88.19 324 A 1 
ATOM   2456 C  CD  . GLN A 1 324 ? 17.059  -10.697 6.151   1.00 93.20 324 A 1 
ATOM   2457 O  OE1 . GLN A 1 324 ? 16.032  -10.108 5.848   1.00 85.51 324 A 1 
ATOM   2458 N  NE2 . GLN A 1 324 ? 16.975  -11.900 6.657   1.00 85.99 324 A 1 
ATOM   2459 N  N   . HIS A 1 325 ? 21.030  -8.038  8.226   1.00 96.70 325 A 1 
ATOM   2460 C  CA  . HIS A 1 325 ? 22.029  -8.435  9.203   1.00 96.42 325 A 1 
ATOM   2461 C  C   . HIS A 1 325 ? 21.367  -8.651  10.569  1.00 96.38 325 A 1 
ATOM   2462 O  O   . HIS A 1 325 ? 20.817  -7.712  11.146  1.00 94.65 325 A 1 
ATOM   2463 C  CB  . HIS A 1 325 ? 23.132  -7.368  9.263   1.00 95.24 325 A 1 
ATOM   2464 C  CG  . HIS A 1 325 ? 23.812  -7.119  7.949   1.00 90.59 325 A 1 
ATOM   2465 N  ND1 . HIS A 1 325 ? 24.683  -7.973  7.299   1.00 77.59 325 A 1 
ATOM   2466 C  CD2 . HIS A 1 325 ? 23.653  -6.029  7.126   1.00 76.35 325 A 1 
ATOM   2467 C  CE1 . HIS A 1 325 ? 25.032  -7.404  6.130   1.00 77.74 325 A 1 
ATOM   2468 N  NE2 . HIS A 1 325 ? 24.430  -6.228  5.998   1.00 79.11 325 A 1 
ATOM   2469 N  N   . PRO A 1 326 ? 21.404  -9.897  11.115  1.00 95.47 326 A 1 
ATOM   2470 C  CA  . PRO A 1 326 ? 21.008  -10.155 12.486  1.00 94.22 326 A 1 
ATOM   2471 C  C   . PRO A 1 326 ? 22.142  -9.821  13.457  1.00 93.82 326 A 1 
ATOM   2472 O  O   . PRO A 1 326 ? 23.321  -9.830  13.111  1.00 89.81 326 A 1 
ATOM   2473 C  CB  . PRO A 1 326 ? 20.663  -11.645 12.515  1.00 92.06 326 A 1 
ATOM   2474 C  CG  . PRO A 1 326 ? 21.665  -12.237 11.527  1.00 92.14 326 A 1 
ATOM   2475 C  CD  . PRO A 1 326 ? 21.835  -11.133 10.477  1.00 94.52 326 A 1 
ATOM   2476 N  N   . GLY A 1 327 ? 21.791  -9.585  14.722  1.00 92.01 327 A 1 
ATOM   2477 C  CA  . GLY A 1 327 ? 22.749  -9.440  15.804  1.00 90.76 327 A 1 
ATOM   2478 C  C   . GLY A 1 327 ? 22.182  -9.888  17.151  1.00 91.20 327 A 1 
ATOM   2479 O  O   . GLY A 1 327 ? 20.967  -9.970  17.345  1.00 87.54 327 A 1 
ATOM   2480 N  N   . GLY A 1 328 ? 23.063  -10.179 18.094  1.00 89.49 328 A 1 
ATOM   2481 C  CA  . GLY A 1 328 ? 22.682  -10.633 19.425  1.00 88.09 328 A 1 
ATOM   2482 C  C   . GLY A 1 328 ? 21.980  -11.994 19.402  1.00 88.53 328 A 1 
ATOM   2483 O  O   . GLY A 1 328 ? 22.445  -12.928 18.763  1.00 83.46 328 A 1 
ATOM   2484 N  N   . ALA A 1 329 ? 20.849  -12.097 20.107  1.00 87.65 329 A 1 
ATOM   2485 C  CA  . ALA A 1 329 ? 20.058  -13.321 20.224  1.00 85.99 329 A 1 
ATOM   2486 C  C   . ALA A 1 329 ? 18.958  -13.452 19.154  1.00 86.68 329 A 1 
ATOM   2487 O  O   . ALA A 1 329 ? 18.048  -14.273 19.303  1.00 82.49 329 A 1 
ATOM   2488 C  CB  . ALA A 1 329 ? 19.510  -13.407 21.652  1.00 83.15 329 A 1 
ATOM   2489 N  N   . THR A 1 330 ? 18.998  -12.649 18.093  1.00 87.38 330 A 1 
ATOM   2490 C  CA  . THR A 1 330 ? 17.992  -12.653 17.016  1.00 88.05 330 A 1 
ATOM   2491 C  C   . THR A 1 330 ? 17.936  -14.009 16.318  1.00 88.60 330 A 1 
ATOM   2492 O  O   . THR A 1 330 ? 18.958  -14.568 15.939  1.00 85.61 330 A 1 
ATOM   2493 C  CB  . THR A 1 330 ? 18.268  -11.544 16.000  1.00 84.93 330 A 1 
ATOM   2494 O  OG1 . THR A 1 330 ? 18.145  -10.306 16.648  1.00 78.89 330 A 1 
ATOM   2495 C  CG2 . THR A 1 330 ? 17.288  -11.519 14.829  1.00 80.43 330 A 1 
ATOM   2496 N  N   . THR A 1 331 ? 16.715  -14.509 16.105  1.00 88.00 331 A 1 
ATOM   2497 C  CA  . THR A 1 331 ? 16.427  -15.734 15.363  1.00 86.85 331 A 1 
ATOM   2498 C  C   . THR A 1 331 ? 15.432  -15.455 14.235  1.00 88.02 331 A 1 
ATOM   2499 O  O   . THR A 1 331 ? 14.707  -14.462 14.276  1.00 83.31 331 A 1 
ATOM   2500 C  CB  . THR A 1 331 ? 15.882  -16.841 16.292  1.00 82.45 331 A 1 
ATOM   2501 O  OG1 . THR A 1 331 ? 14.712  -16.424 16.946  1.00 76.31 331 A 1 
ATOM   2502 C  CG2 . THR A 1 331 ? 16.889  -17.244 17.366  1.00 76.03 331 A 1 
ATOM   2503 N  N   . GLY A 1 332 ? 15.406  -16.321 13.215  1.00 89.95 332 A 1 
ATOM   2504 C  CA  . GLY A 1 332 ? 14.475  -16.175 12.090  1.00 90.83 332 A 1 
ATOM   2505 C  C   . GLY A 1 332 ? 14.734  -14.962 11.184  1.00 93.24 332 A 1 
ATOM   2506 O  O   . GLY A 1 332 ? 13.890  -14.636 10.359  1.00 90.29 332 A 1 
ATOM   2507 N  N   . PHE A 1 333 ? 15.890  -14.317 11.327  1.00 94.35 333 A 1 
ATOM   2508 C  CA  . PHE A 1 333 ? 16.316  -13.176 10.505  1.00 95.34 333 A 1 
ATOM   2509 C  C   . PHE A 1 333 ? 17.740  -13.442 9.982   1.00 95.85 333 A 1 
ATOM   2510 O  O   . PHE A 1 333 ? 18.710  -12.906 10.519  1.00 93.92 333 A 1 
ATOM   2511 C  CB  . PHE A 1 333 ? 16.193  -11.890 11.332  1.00 95.16 333 A 1 
ATOM   2512 C  CG  . PHE A 1 333 ? 16.251  -10.632 10.502  1.00 95.87 333 A 1 
ATOM   2513 C  CD1 . PHE A 1 333 ? 17.452  -9.907  10.368  1.00 95.44 333 A 1 
ATOM   2514 C  CD2 . PHE A 1 333 ? 15.085  -10.156 9.872   1.00 95.53 333 A 1 
ATOM   2515 C  CE1 . PHE A 1 333 ? 17.480  -8.722  9.619   1.00 94.85 333 A 1 
ATOM   2516 C  CE2 . PHE A 1 333 ? 15.114  -8.966  9.127   1.00 95.16 333 A 1 
ATOM   2517 C  CZ  . PHE A 1 333 ? 16.307  -8.245  9.000   1.00 95.85 333 A 1 
ATOM   2518 N  N   . PRO A 1 334 ? 17.896  -14.328 8.982   1.00 95.93 334 A 1 
ATOM   2519 C  CA  . PRO A 1 334 ? 19.212  -14.751 8.519   1.00 95.95 334 A 1 
ATOM   2520 C  C   . PRO A 1 334 ? 20.007  -13.604 7.900   1.00 96.26 334 A 1 
ATOM   2521 O  O   . PRO A 1 334 ? 19.438  -12.686 7.299   1.00 95.13 334 A 1 
ATOM   2522 C  CB  . PRO A 1 334 ? 18.948  -15.865 7.499   1.00 94.93 334 A 1 
ATOM   2523 C  CG  . PRO A 1 334 ? 17.562  -15.525 6.975   1.00 93.65 334 A 1 
ATOM   2524 C  CD  . PRO A 1 334 ? 16.856  -14.985 8.218   1.00 95.38 334 A 1 
ATOM   2525 N  N   . GLN A 1 335 ? 21.345  -13.673 7.995   1.00 96.22 335 A 1 
ATOM   2526 C  CA  . GLN A 1 335 ? 22.216  -12.790 7.232   1.00 96.63 335 A 1 
ATOM   2527 C  C   . GLN A 1 335 ? 22.158  -13.182 5.755   1.00 97.10 335 A 1 
ATOM   2528 O  O   . GLN A 1 335 ? 22.496  -14.300 5.385   1.00 95.97 335 A 1 
ATOM   2529 C  CB  . GLN A 1 335 ? 23.634  -12.839 7.787   1.00 95.30 335 A 1 
ATOM   2530 C  CG  . GLN A 1 335 ? 24.587  -11.914 6.998   1.00 90.85 335 A 1 
ATOM   2531 C  CD  . GLN A 1 335 ? 25.926  -11.716 7.701   1.00 87.79 335 A 1 
ATOM   2532 O  OE1 . GLN A 1 335 ? 26.012  -11.565 8.903   1.00 78.83 335 A 1 
ATOM   2533 N  NE2 . GLN A 1 335 ? 27.011  -11.684 6.973   1.00 75.22 335 A 1 
ATOM   2534 N  N   . ALA A 1 336 ? 21.720  -12.255 4.902   1.00 97.14 336 A 1 
ATOM   2535 C  CA  . ALA A 1 336 ? 21.562  -12.503 3.482   1.00 97.48 336 A 1 
ATOM   2536 C  C   . ALA A 1 336 ? 21.607  -11.196 2.679   1.00 97.82 336 A 1 
ATOM   2537 O  O   . ALA A 1 336 ? 21.501  -10.095 3.221   1.00 97.16 336 A 1 
ATOM   2538 C  CB  . ALA A 1 336 ? 20.242  -13.245 3.253   1.00 96.70 336 A 1 
ATOM   2539 N  N   . LYS A 1 337 ? 21.732  -11.340 1.363   1.00 97.96 337 A 1 
ATOM   2540 C  CA  . LYS A 1 337 ? 21.545  -10.254 0.403   1.00 97.93 337 A 1 
ATOM   2541 C  C   . LYS A 1 337 ? 20.765  -10.747 -0.804  1.00 98.14 337 A 1 
ATOM   2542 O  O   . LYS A 1 337 ? 20.793  -11.937 -1.131  1.00 97.29 337 A 1 
ATOM   2543 C  CB  . LYS A 1 337 ? 22.902  -9.620  0.023   1.00 96.08 337 A 1 
ATOM   2544 C  CG  . LYS A 1 337 ? 23.789  -10.599 -0.756  1.00 89.06 337 A 1 
ATOM   2545 C  CD  . LYS A 1 337 ? 25.194  -10.034 -1.018  1.00 89.20 337 A 1 
ATOM   2546 C  CE  . LYS A 1 337 ? 25.976  -11.120 -1.748  1.00 77.21 337 A 1 
ATOM   2547 N  NZ  . LYS A 1 337 ? 27.406  -10.782 -1.891  1.00 71.40 337 A 1 
ATOM   2548 N  N   . ILE A 1 338 ? 20.110  -9.832  -1.501  1.00 98.15 338 A 1 
ATOM   2549 C  CA  . ILE A 1 338 ? 19.456  -10.085 -2.776  1.00 98.20 338 A 1 
ATOM   2550 C  C   . ILE A 1 338 ? 19.689  -8.895  -3.710  1.00 98.32 338 A 1 
ATOM   2551 O  O   . ILE A 1 338 ? 19.478  -7.747  -3.334  1.00 98.02 338 A 1 
ATOM   2552 C  CB  . ILE A 1 338 ? 17.973  -10.470 -2.579  1.00 97.77 338 A 1 
ATOM   2553 C  CG1 . ILE A 1 338 ? 17.344  -10.922 -3.911  1.00 94.68 338 A 1 
ATOM   2554 C  CG2 . ILE A 1 338 ? 17.163  -9.347  -1.907  1.00 94.59 338 A 1 
ATOM   2555 C  CD1 . ILE A 1 338 ? 15.983  -11.613 -3.735  1.00 93.13 338 A 1 
ATOM   2556 N  N   . ASP A 1 339 ? 20.155  -9.186  -4.922  1.00 98.44 339 A 1 
ATOM   2557 C  CA  . ASP A 1 339 ? 20.353  -8.216  -5.991  1.00 98.44 339 A 1 
ATOM   2558 C  C   . ASP A 1 339 ? 19.222  -8.344  -7.013  1.00 98.45 339 A 1 
ATOM   2559 O  O   . ASP A 1 339 ? 18.904  -9.449  -7.445  1.00 97.74 339 A 1 
ATOM   2560 C  CB  . ASP A 1 339 ? 21.719  -8.443  -6.657  1.00 97.96 339 A 1 
ATOM   2561 C  CG  . ASP A 1 339 ? 22.886  -8.019  -5.765  1.00 96.62 339 A 1 
ATOM   2562 O  OD1 . ASP A 1 339 ? 22.963  -6.815  -5.433  1.00 90.83 339 A 1 
ATOM   2563 O  OD2 . ASP A 1 339 ? 23.762  -8.828  -5.412  1.00 90.99 339 A 1 
ATOM   2564 N  N   . PHE A 1 340 ? 18.639  -7.228  -7.418  1.00 98.55 340 A 1 
ATOM   2565 C  CA  . PHE A 1 340 ? 17.619  -7.142  -8.456  1.00 98.45 340 A 1 
ATOM   2566 C  C   . PHE A 1 340 ? 18.117  -6.275  -9.607  1.00 98.52 340 A 1 
ATOM   2567 O  O   . PHE A 1 340 ? 18.622  -5.172  -9.398  1.00 98.21 340 A 1 
ATOM   2568 C  CB  . PHE A 1 340 ? 16.323  -6.565  -7.898  1.00 98.04 340 A 1 
ATOM   2569 C  CG  . PHE A 1 340 ? 15.580  -7.475  -6.947  1.00 97.69 340 A 1 
ATOM   2570 C  CD1 . PHE A 1 340 ? 14.534  -8.297  -7.421  1.00 96.18 340 A 1 
ATOM   2571 C  CD2 . PHE A 1 340 ? 15.884  -7.465  -5.579  1.00 96.42 340 A 1 
ATOM   2572 C  CE1 . PHE A 1 340 ? 13.794  -9.081  -6.533  1.00 95.34 340 A 1 
ATOM   2573 C  CE2 . PHE A 1 340 ? 15.147  -8.257  -4.681  1.00 95.23 340 A 1 
ATOM   2574 C  CZ  . PHE A 1 340 ? 14.095  -9.061  -5.157  1.00 95.27 340 A 1 
ATOM   2575 N  N   . SER A 1 341 ? 17.904  -6.745  -10.840 1.00 98.50 341 A 1 
ATOM   2576 C  CA  . SER A 1 341 ? 18.101  -5.980  -12.067 1.00 98.59 341 A 1 
ATOM   2577 C  C   . SER A 1 341 ? 16.841  -6.062  -12.909 1.00 98.51 341 A 1 
ATOM   2578 O  O   . SER A 1 341 ? 16.238  -7.133  -13.021 1.00 97.54 341 A 1 
ATOM   2579 C  CB  . SER A 1 341 ? 19.299  -6.510  -12.853 1.00 98.03 341 A 1 
ATOM   2580 O  OG  . SER A 1 341 ? 20.484  -6.367  -12.091 1.00 91.58 341 A 1 
ATOM   2581 N  N   . SER A 1 342 ? 16.418  -4.942  -13.491 1.00 98.59 342 A 1 
ATOM   2582 C  CA  . SER A 1 342 ? 15.180  -4.903  -14.262 1.00 98.41 342 A 1 
ATOM   2583 C  C   . SER A 1 342 ? 15.217  -3.873  -15.385 1.00 98.56 342 A 1 
ATOM   2584 O  O   . SER A 1 342 ? 15.950  -2.886  -15.323 1.00 97.93 342 A 1 
ATOM   2585 C  CB  . SER A 1 342 ? 13.994  -4.636  -13.334 1.00 96.68 342 A 1 
ATOM   2586 O  OG  . SER A 1 342 ? 14.155  -3.421  -12.631 1.00 83.81 342 A 1 
ATOM   2587 N  N   . GLY A 1 343 ? 14.363  -4.096  -16.393 1.00 98.59 343 A 1 
ATOM   2588 C  CA  . GLY A 1 343 ? 14.060  -3.123  -17.431 1.00 98.52 343 A 1 
ATOM   2589 C  C   . GLY A 1 343 ? 12.597  -3.230  -17.838 1.00 98.68 343 A 1 
ATOM   2590 O  O   . GLY A 1 343 ? 12.030  -4.330  -17.831 1.00 97.87 343 A 1 
ATOM   2591 N  N   . TRP A 1 344 ? 11.980  -2.112  -18.192 1.00 98.53 344 A 1 
ATOM   2592 C  CA  . TRP A 1 344 ? 10.573  -2.058  -18.571 1.00 98.55 344 A 1 
ATOM   2593 C  C   . TRP A 1 344 ? 10.322  -1.126  -19.746 1.00 98.64 344 A 1 
ATOM   2594 O  O   . TRP A 1 344 ? 11.071  -0.187  -19.980 1.00 98.13 344 A 1 
ATOM   2595 C  CB  . TRP A 1 344 ? 9.689   -1.677  -17.376 1.00 98.13 344 A 1 
ATOM   2596 C  CG  . TRP A 1 344 ? 9.973   -0.336  -16.779 1.00 98.17 344 A 1 
ATOM   2597 C  CD1 . TRP A 1 344 ? 9.335   0.823   -17.084 1.00 96.67 344 A 1 
ATOM   2598 C  CD2 . TRP A 1 344 ? 10.975  0.007   -15.775 1.00 97.72 344 A 1 
ATOM   2599 N  NE1 . TRP A 1 344 ? 9.875   1.858   -16.332 1.00 96.38 344 A 1 
ATOM   2600 C  CE2 . TRP A 1 344 ? 10.883  1.399   -15.516 1.00 97.32 344 A 1 
ATOM   2601 C  CE3 . TRP A 1 344 ? 11.945  -0.730  -15.061 1.00 96.65 344 A 1 
ATOM   2602 C  CZ2 . TRP A 1 344 ? 11.727  2.045   -14.582 1.00 96.21 344 A 1 
ATOM   2603 C  CZ3 . TRP A 1 344 ? 12.786  -0.087  -14.133 1.00 95.63 344 A 1 
ATOM   2604 C  CH2 . TRP A 1 344 ? 12.680  1.286   -13.903 1.00 95.39 344 A 1 
ATOM   2605 N  N   . LEU A 1 345 ? 9.229   -1.398  -20.463 1.00 98.38 345 A 1 
ATOM   2606 C  CA  . LEU A 1 345 ? 8.654   -0.550  -21.495 1.00 98.49 345 A 1 
ATOM   2607 C  C   . LEU A 1 345 ? 7.137   -0.570  -21.327 1.00 98.43 345 A 1 
ATOM   2608 O  O   . LEU A 1 345 ? 6.524   -1.637  -21.408 1.00 97.87 345 A 1 
ATOM   2609 C  CB  . LEU A 1 345 ? 9.091   -1.072  -22.876 1.00 97.91 345 A 1 
ATOM   2610 C  CG  . LEU A 1 345 ? 8.412   -0.370  -24.067 1.00 95.61 345 A 1 
ATOM   2611 C  CD1 . LEU A 1 345 ? 8.809   1.102   -24.169 1.00 90.57 345 A 1 
ATOM   2612 C  CD2 . LEU A 1 345 ? 8.817   -1.055  -25.372 1.00 89.82 345 A 1 
ATOM   2613 N  N   . GLN A 1 346 ? 6.543   0.594   -21.109 1.00 98.43 346 A 1 
ATOM   2614 C  CA  . GLN A 1 346 ? 5.105   0.832   -21.084 1.00 98.29 346 A 1 
ATOM   2615 C  C   . GLN A 1 346 ? 4.714   1.725   -22.252 1.00 98.37 346 A 1 
ATOM   2616 O  O   . GLN A 1 346 ? 5.457   2.633   -22.619 1.00 97.80 346 A 1 
ATOM   2617 C  CB  . GLN A 1 346 ? 4.711   1.459   -19.730 1.00 97.23 346 A 1 
ATOM   2618 C  CG  . GLN A 1 346 ? 3.212   1.748   -19.615 1.00 96.10 346 A 1 
ATOM   2619 C  CD  . GLN A 1 346 ? 2.861   2.364   -18.264 1.00 96.88 346 A 1 
ATOM   2620 O  OE1 . GLN A 1 346 ? 2.523   1.668   -17.318 1.00 89.78 346 A 1 
ATOM   2621 N  NE2 . GLN A 1 346 ? 2.940   3.661   -18.138 1.00 89.29 346 A 1 
ATOM   2622 N  N   . ASP A 1 347 ? 3.514   1.504   -22.788 1.00 98.20 347 A 1 
ATOM   2623 C  CA  . ASP A 1 347 ? 2.877   2.350   -23.795 1.00 98.10 347 A 1 
ATOM   2624 C  C   . ASP A 1 347 ? 1.458   2.720   -23.345 1.00 98.04 347 A 1 
ATOM   2625 O  O   . ASP A 1 347 ? 0.625   1.848   -23.094 1.00 97.24 347 A 1 
ATOM   2626 C  CB  . ASP A 1 347 ? 2.890   1.614   -25.139 1.00 97.67 347 A 1 
ATOM   2627 C  CG  . ASP A 1 347 ? 2.578   2.517   -26.332 1.00 97.10 347 A 1 
ATOM   2628 O  OD1 . ASP A 1 347 ? 2.368   3.730   -26.134 1.00 94.91 347 A 1 
ATOM   2629 O  OD2 . ASP A 1 347 ? 2.584   1.997   -27.467 1.00 94.56 347 A 1 
ATOM   2630 N  N   . GLU A 1 348 ? 1.182   4.019   -23.223 1.00 97.86 348 A 1 
ATOM   2631 C  CA  . GLU A 1 348 ? -0.158  4.580   -23.051 1.00 97.65 348 A 1 
ATOM   2632 C  C   . GLU A 1 348 ? -0.612  5.150   -24.396 1.00 97.74 348 A 1 
ATOM   2633 O  O   . GLU A 1 348 ? -0.140  6.196   -24.844 1.00 96.75 348 A 1 
ATOM   2634 C  CB  . GLU A 1 348 ? -0.189  5.655   -21.943 1.00 96.85 348 A 1 
ATOM   2635 C  CG  . GLU A 1 348 ? 0.111   5.068   -20.567 1.00 94.68 348 A 1 
ATOM   2636 C  CD  . GLU A 1 348 ? 0.000   6.114   -19.449 1.00 95.34 348 A 1 
ATOM   2637 O  OE1 . GLU A 1 348 ? -1.122  6.350   -18.942 1.00 89.98 348 A 1 
ATOM   2638 O  OE2 . GLU A 1 348 ? 1.041   6.671   -19.036 1.00 90.90 348 A 1 
ATOM   2639 N  N   . ILE A 1 349 ? -1.527  4.448   -25.046 1.00 97.77 349 A 1 
ATOM   2640 C  CA  . ILE A 1 349 ? -1.991  4.758   -26.401 1.00 97.73 349 A 1 
ATOM   2641 C  C   . ILE A 1 349 ? -3.320  5.498   -26.324 1.00 97.53 349 A 1 
ATOM   2642 O  O   . ILE A 1 349 ? -4.305  4.973   -25.809 1.00 96.82 349 A 1 
ATOM   2643 C  CB  . ILE A 1 349 ? -2.098  3.488   -27.270 1.00 97.44 349 A 1 
ATOM   2644 C  CG1 . ILE A 1 349 ? -0.810  2.638   -27.205 1.00 96.28 349 A 1 
ATOM   2645 C  CG2 . ILE A 1 349 ? -2.437  3.890   -28.715 1.00 96.32 349 A 1 
ATOM   2646 C  CD1 . ILE A 1 349 ? -0.883  1.310   -27.977 1.00 93.95 349 A 1 
ATOM   2647 N  N   . THR A 1 350 ? -3.389  6.696   -26.889 1.00 97.04 350 A 1 
ATOM   2648 C  CA  . THR A 1 350 ? -4.631  7.459   -27.057 1.00 96.68 350 A 1 
ATOM   2649 C  C   . THR A 1 350 ? -4.999  7.486   -28.528 1.00 96.98 350 A 1 
ATOM   2650 O  O   . THR A 1 350 ? -4.223  7.957   -29.352 1.00 95.67 350 A 1 
ATOM   2651 C  CB  . THR A 1 350 ? -4.497  8.873   -26.485 1.00 95.19 350 A 1 
ATOM   2652 O  OG1 . THR A 1 350 ? -4.091  8.806   -25.142 1.00 86.89 350 A 1 
ATOM   2653 C  CG2 . THR A 1 350 ? -5.822  9.640   -26.510 1.00 85.64 350 A 1 
ATOM   2654 N  N   . LEU A 1 351 ? -6.193  6.990   -28.866 1.00 96.99 351 A 1 
ATOM   2655 C  CA  . LEU A 1 351 ? -6.706  7.065   -30.232 1.00 96.87 351 A 1 
ATOM   2656 C  C   . LEU A 1 351 ? -7.330  8.444   -30.480 1.00 96.18 351 A 1 
ATOM   2657 O  O   . LEU A 1 351 ? -8.073  8.947   -29.649 1.00 94.09 351 A 1 
ATOM   2658 C  CB  . LEU A 1 351 ? -7.697  5.926   -30.512 1.00 96.48 351 A 1 
ATOM   2659 C  CG  . LEU A 1 351 ? -7.130  4.507   -30.332 1.00 95.30 351 A 1 
ATOM   2660 C  CD1 . LEU A 1 351 ? -8.159  3.477   -30.803 1.00 92.62 351 A 1 
ATOM   2661 C  CD2 . LEU A 1 351 ? -5.846  4.264   -31.128 1.00 91.78 351 A 1 
ATOM   2662 N  N   . ARG A 1 352 ? -7.046  9.042   -31.628 1.00 95.71 352 A 1 
ATOM   2663 C  CA  . ARG A 1 352 ? -7.561  10.374  -31.988 1.00 94.61 352 A 1 
ATOM   2664 C  C   . ARG A 1 352 ? -9.020  10.330  -32.421 1.00 94.33 352 A 1 
ATOM   2665 O  O   . ARG A 1 352 ? -9.803  11.187  -32.037 1.00 90.75 352 A 1 
ATOM   2666 C  CB  . ARG A 1 352 ? -6.672  10.955  -33.098 1.00 92.69 352 A 1 
ATOM   2667 C  CG  . ARG A 1 352 ? -7.042  12.416  -33.415 1.00 87.68 352 A 1 
ATOM   2668 C  CD  . ARG A 1 352 ? -6.262  12.923  -34.638 1.00 85.59 352 A 1 
ATOM   2669 N  NE  . ARG A 1 352 ? -6.639  12.162  -35.832 1.00 78.84 352 A 1 
ATOM   2670 C  CZ  . ARG A 1 352 ? -5.911  11.942  -36.917 1.00 75.87 352 A 1 
ATOM   2671 N  NH1 . ARG A 1 352 ? -4.758  12.522  -37.095 1.00 69.25 352 A 1 
ATOM   2672 N  NH2 . ARG A 1 352 ? -6.364  11.115  -37.808 1.00 67.95 352 A 1 
ATOM   2673 N  N   . ASP A 1 353 ? -9.375  9.342   -33.229 1.00 94.64 353 A 1 
ATOM   2674 C  CA  . ASP A 1 353 ? -10.666 9.295   -33.941 1.00 94.38 353 A 1 
ATOM   2675 C  C   . ASP A 1 353 ? -11.680 8.352   -33.262 1.00 95.08 353 A 1 
ATOM   2676 O  O   . ASP A 1 353 ? -12.795 8.173   -33.754 1.00 91.32 353 A 1 
ATOM   2677 C  CB  . ASP A 1 353 ? -10.413 8.930   -35.418 1.00 92.01 353 A 1 
ATOM   2678 C  CG  . ASP A 1 353 ? -9.379  9.820   -36.122 1.00 87.54 353 A 1 
ATOM   2679 O  OD1 . ASP A 1 353 ? -9.365  11.055  -35.914 1.00 81.53 353 A 1 
ATOM   2680 O  OD2 . ASP A 1 353 ? -8.529  9.287   -36.868 1.00 81.82 353 A 1 
ATOM   2681 N  N   . LEU A 1 354 ? -11.308 7.734   -32.140 1.00 96.29 354 A 1 
ATOM   2682 C  CA  . LEU A 1 354 ? -12.146 6.842   -31.338 1.00 96.68 354 A 1 
ATOM   2683 C  C   . LEU A 1 354 ? -11.962 7.144   -29.844 1.00 97.01 354 A 1 
ATOM   2684 O  O   . LEU A 1 354 ? -10.837 7.395   -29.420 1.00 95.47 354 A 1 
ATOM   2685 C  CB  . LEU A 1 354 ? -11.782 5.373   -31.628 1.00 95.47 354 A 1 
ATOM   2686 C  CG  . LEU A 1 354 ? -12.133 4.872   -33.041 1.00 92.40 354 A 1 
ATOM   2687 C  CD1 . LEU A 1 354 ? -11.553 3.471   -33.246 1.00 87.45 354 A 1 
ATOM   2688 C  CD2 . LEU A 1 354 ? -13.647 4.786   -33.255 1.00 86.66 354 A 1 
ATOM   2689 N  N   . PRO A 1 355 ? -13.012 7.038   -29.010 1.00 96.91 355 A 1 
ATOM   2690 C  CA  . PRO A 1 355 ? -12.927 7.249   -27.562 1.00 96.86 355 A 1 
ATOM   2691 C  C   . PRO A 1 355 ? -12.346 6.011   -26.852 1.00 97.21 355 A 1 
ATOM   2692 O  O   . PRO A 1 355 ? -12.994 5.388   -26.016 1.00 95.92 355 A 1 
ATOM   2693 C  CB  . PRO A 1 355 ? -14.356 7.599   -27.155 1.00 95.66 355 A 1 
ATOM   2694 C  CG  . PRO A 1 355 ? -15.192 6.724   -28.087 1.00 93.45 355 A 1 
ATOM   2695 C  CD  . PRO A 1 355 ? -14.381 6.763   -29.391 1.00 96.06 355 A 1 
ATOM   2696 N  N   . ILE A 1 356 ? -11.140 5.626   -27.232 1.00 97.51 356 A 1 
ATOM   2697 C  CA  . ILE A 1 356 ? -10.456 4.437   -26.730 1.00 97.73 356 A 1 
ATOM   2698 C  C   . ILE A 1 356 ? -9.048  4.816   -26.287 1.00 97.79 356 A 1 
ATOM   2699 O  O   . ILE A 1 356 ? -8.300  5.467   -27.008 1.00 96.86 356 A 1 
ATOM   2700 C  CB  . ILE A 1 356 ? -10.445 3.295   -27.774 1.00 97.32 356 A 1 
ATOM   2701 C  CG1 . ILE A 1 356 ? -11.873 2.905   -28.192 1.00 95.58 356 A 1 
ATOM   2702 C  CG2 . ILE A 1 356 ? -9.683  2.078   -27.228 1.00 95.75 356 A 1 
ATOM   2703 C  CD1 . ILE A 1 356 ? -11.957 1.848   -29.304 1.00 92.17 356 A 1 
ATOM   2704 N  N   . THR A 1 357 ? -8.674  4.337   -25.100 1.00 97.84 357 A 1 
ATOM   2705 C  CA  . THR A 1 357 ? -7.311  4.405   -24.573 1.00 97.68 357 A 1 
ATOM   2706 C  C   . THR A 1 357 ? -6.814  2.992   -24.313 1.00 97.97 357 A 1 
ATOM   2707 O  O   . THR A 1 357 ? -7.560  2.146   -23.810 1.00 97.25 357 A 1 
ATOM   2708 C  CB  . THR A 1 357 ? -7.220  5.240   -23.280 1.00 96.07 357 A 1 
ATOM   2709 O  OG1 . THR A 1 357 ? -8.209  6.246   -23.230 1.00 80.51 357 A 1 
ATOM   2710 C  CG2 . THR A 1 357 ? -5.878  5.936   -23.156 1.00 79.32 357 A 1 
ATOM   2711 N  N   . LEU A 1 358 ? -5.566  2.710   -24.659 1.00 97.93 358 A 1 
ATOM   2712 C  CA  . LEU A 1 358 ? -4.921  1.426   -24.440 1.00 98.00 358 A 1 
ATOM   2713 C  C   . LEU A 1 358 ? -3.746  1.603   -23.477 1.00 97.96 358 A 1 
ATOM   2714 O  O   . LEU A 1 358 ? -3.054  2.610   -23.506 1.00 97.32 358 A 1 
ATOM   2715 C  CB  . LEU A 1 358 ? -4.461  0.821   -25.785 1.00 97.72 358 A 1 
ATOM   2716 C  CG  . LEU A 1 358 ? -5.584  0.625   -26.824 1.00 96.05 358 A 1 
ATOM   2717 C  CD1 . LEU A 1 358 ? -4.986  0.208   -28.171 1.00 92.22 358 A 1 
ATOM   2718 C  CD2 . LEU A 1 358 ? -6.566  -0.455  -26.393 1.00 91.10 358 A 1 
ATOM   2719 N  N   . LEU A 1 359 ? -3.523  0.599   -22.637 1.00 97.74 359 A 1 
ATOM   2720 C  CA  . LEU A 1 359 ? -2.359  0.492   -21.772 1.00 97.61 359 A 1 
ATOM   2721 C  C   . LEU A 1 359 ? -1.687  -0.843  -22.055 1.00 97.81 359 A 1 
ATOM   2722 O  O   . LEU A 1 359 ? -2.297  -1.894  -21.874 1.00 97.22 359 A 1 
ATOM   2723 C  CB  . LEU A 1 359 ? -2.807  0.635   -20.307 1.00 96.69 359 A 1 
ATOM   2724 C  CG  . LEU A 1 359 ? -1.659  0.464   -19.284 1.00 95.70 359 A 1 
ATOM   2725 C  CD1 . LEU A 1 359 ? -0.625  1.579   -19.391 1.00 93.91 359 A 1 
ATOM   2726 C  CD2 . LEU A 1 359 ? -2.235  0.484   -17.876 1.00 93.70 359 A 1 
ATOM   2727 N  N   . GLY A 1 360 ? -0.431  -0.811  -22.462 1.00 97.97 360 A 1 
ATOM   2728 C  CA  . GLY A 1 360 ? 0.356   -2.001  -22.726 1.00 97.97 360 A 1 
ATOM   2729 C  C   . GLY A 1 360 ? 1.750   -1.892  -22.123 1.00 98.24 360 A 1 
ATOM   2730 O  O   . GLY A 1 360 ? 2.252   -0.801  -21.883 1.00 97.27 360 A 1 
ATOM   2731 N  N   . GLY A 1 361 ? 2.391   -3.028  -21.893 1.00 98.14 361 A 1 
ATOM   2732 C  CA  . GLY A 1 361 ? 3.786   -3.004  -21.493 1.00 98.29 361 A 1 
ATOM   2733 C  C   . GLY A 1 361 ? 4.319   -4.351  -21.040 1.00 98.53 361 A 1 
ATOM   2734 O  O   . GLY A 1 361 ? 3.575   -5.312  -20.801 1.00 97.86 361 A 1 
ATOM   2735 N  N   . THR A 1 362 ? 5.637   -4.407  -20.919 1.00 98.44 362 A 1 
ATOM   2736 C  CA  . THR A 1 362 ? 6.341   -5.573  -20.401 1.00 98.42 362 A 1 
ATOM   2737 C  C   . THR A 1 362 ? 7.547   -5.149  -19.578 1.00 98.56 362 A 1 
ATOM   2738 O  O   . THR A 1 362 ? 8.145   -4.095  -19.813 1.00 97.83 362 A 1 
ATOM   2739 C  CB  . THR A 1 362 ? 6.719   -6.537  -21.534 1.00 97.43 362 A 1 
ATOM   2740 O  OG1 . THR A 1 362 ? 7.095   -7.783  -20.992 1.00 89.67 362 A 1 
ATOM   2741 C  CG2 . THR A 1 362 ? 7.860   -6.047  -22.421 1.00 89.40 362 A 1 
ATOM   2742 N  N   . ARG A 1 363 ? 7.893   -5.984  -18.598 1.00 98.34 363 A 1 
ATOM   2743 C  CA  . ARG A 1 363 ? 9.060   -5.826  -17.734 1.00 98.25 363 A 1 
ATOM   2744 C  C   . ARG A 1 363 ? 9.814   -7.135  -17.651 1.00 98.44 363 A 1 
ATOM   2745 O  O   . ARG A 1 363 ? 9.200   -8.194  -17.535 1.00 97.48 363 A 1 
ATOM   2746 C  CB  . ARG A 1 363 ? 8.577   -5.340  -16.364 1.00 96.98 363 A 1 
ATOM   2747 C  CG  . ARG A 1 363 ? 9.714   -5.192  -15.352 1.00 95.62 363 A 1 
ATOM   2748 C  CD  . ARG A 1 363 ? 9.155   -4.698  -14.031 1.00 94.35 363 A 1 
ATOM   2749 N  NE  . ARG A 1 363 ? 10.224  -4.518  -13.050 1.00 91.99 363 A 1 
ATOM   2750 C  CZ  . ARG A 1 363 ? 10.649  -3.384  -12.529 1.00 93.94 363 A 1 
ATOM   2751 N  NH1 . ARG A 1 363 ? 10.133  -2.229  -12.830 1.00 83.93 363 A 1 
ATOM   2752 N  NH2 . ARG A 1 363 ? 11.622  -3.418  -11.668 1.00 87.42 363 A 1 
ATOM   2753 N  N   . TYR A 1 364 ? 11.140  -7.042  -17.673 1.00 98.32 364 A 1 
ATOM   2754 C  CA  . TYR A 1 364 ? 12.037  -8.127  -17.318 1.00 98.42 364 A 1 
ATOM   2755 C  C   . TYR A 1 364 ? 12.639  -7.847  -15.940 1.00 98.44 364 A 1 
ATOM   2756 O  O   . TYR A 1 364 ? 13.185  -6.765  -15.723 1.00 97.88 364 A 1 
ATOM   2757 C  CB  . TYR A 1 364 ? 13.128  -8.261  -18.374 1.00 98.05 364 A 1 
ATOM   2758 C  CG  . TYR A 1 364 ? 14.128  -9.351  -18.073 1.00 97.43 364 A 1 
ATOM   2759 C  CD1 . TYR A 1 364 ? 15.435  -9.030  -17.645 1.00 95.56 364 A 1 
ATOM   2760 C  CD2 . TYR A 1 364 ? 13.753  -10.703 -18.208 1.00 95.79 364 A 1 
ATOM   2761 C  CE1 . TYR A 1 364 ? 16.360  -10.048 -17.384 1.00 94.77 364 A 1 
ATOM   2762 C  CE2 . TYR A 1 364 ? 14.678  -11.729 -17.950 1.00 94.59 364 A 1 
ATOM   2763 C  CZ  . TYR A 1 364 ? 15.983  -11.397 -17.549 1.00 94.82 364 A 1 
ATOM   2764 O  OH  . TYR A 1 364 ? 16.896  -12.393 -17.314 1.00 92.47 364 A 1 
ATOM   2765 N  N   . ASP A 1 365 ? 12.538  -8.805  -15.032 1.00 98.16 365 A 1 
ATOM   2766 C  CA  . ASP A 1 365 ? 13.199  -8.787  -13.738 1.00 97.94 365 A 1 
ATOM   2767 C  C   . ASP A 1 365 ? 14.110  -10.010 -13.615 1.00 98.14 365 A 1 
ATOM   2768 O  O   . ASP A 1 365 ? 13.713  -11.125 -13.959 1.00 97.59 365 A 1 
ATOM   2769 C  CB  . ASP A 1 365 ? 12.170  -8.758  -12.594 1.00 97.09 365 A 1 
ATOM   2770 C  CG  . ASP A 1 365 ? 11.467  -7.403  -12.442 1.00 95.26 365 A 1 
ATOM   2771 O  OD1 . ASP A 1 365 ? 12.026  -6.494  -11.783 1.00 89.98 365 A 1 
ATOM   2772 O  OD2 . ASP A 1 365 ? 10.332  -7.228  -12.936 1.00 90.13 365 A 1 
ATOM   2773 N  N   . SER A 1 366 ? 15.311  -9.807  -13.086 1.00 98.10 366 A 1 
ATOM   2774 C  CA  . SER A 1 366 ? 16.253  -10.846 -12.700 1.00 98.25 366 A 1 
ATOM   2775 C  C   . SER A 1 366 ? 16.733  -10.586 -11.284 1.00 98.42 366 A 1 
ATOM   2776 O  O   . SER A 1 366 ? 17.064  -9.448  -10.945 1.00 97.64 366 A 1 
ATOM   2777 C  CB  . SER A 1 366 ? 17.440  -10.880 -13.667 1.00 97.15 366 A 1 
ATOM   2778 O  OG  . SER A 1 366 ? 18.340  -11.915 -13.322 1.00 88.69 366 A 1 
ATOM   2779 N  N   . TYR A 1 367 ? 16.787  -11.627 -10.452 1.00 98.00 367 A 1 
ATOM   2780 C  CA  . TYR A 1 367 ? 17.315  -11.514 -9.101  1.00 98.04 367 A 1 
ATOM   2781 C  C   . TYR A 1 367 ? 18.246  -12.672 -8.748  1.00 98.16 367 A 1 
ATOM   2782 O  O   . TYR A 1 367 ? 18.113  -13.785 -9.259  1.00 97.52 367 A 1 
ATOM   2783 C  CB  . TYR A 1 367 ? 16.179  -11.376 -8.080  1.00 97.55 367 A 1 
ATOM   2784 C  CG  . TYR A 1 367 ? 15.300  -12.590 -7.911  1.00 97.80 367 A 1 
ATOM   2785 C  CD1 . TYR A 1 367 ? 14.033  -12.652 -8.539  1.00 96.18 367 A 1 
ATOM   2786 C  CD2 . TYR A 1 367 ? 15.714  -13.676 -7.109  1.00 96.38 367 A 1 
ATOM   2787 C  CE1 . TYR A 1 367 ? 13.200  -13.762 -8.361  1.00 95.58 367 A 1 
ATOM   2788 C  CE2 . TYR A 1 367 ? 14.890  -14.798 -6.931  1.00 95.41 367 A 1 
ATOM   2789 C  CZ  . TYR A 1 367 ? 13.632  -14.835 -7.553  1.00 96.21 367 A 1 
ATOM   2790 O  OH  . TYR A 1 367 ? 12.823  -15.920 -7.365  1.00 94.67 367 A 1 
ATOM   2791 N  N   . ARG A 1 368 ? 19.167  -12.384 -7.830  1.00 97.71 368 A 1 
ATOM   2792 C  CA  . ARG A 1 368 ? 20.037  -13.357 -7.170  1.00 97.91 368 A 1 
ATOM   2793 C  C   . ARG A 1 368 ? 20.033  -13.118 -5.669  1.00 98.09 368 A 1 
ATOM   2794 O  O   . ARG A 1 368 ? 20.550  -12.106 -5.200  1.00 96.94 368 A 1 
ATOM   2795 C  CB  . ARG A 1 368 ? 21.441  -13.265 -7.780  1.00 97.18 368 A 1 
ATOM   2796 C  CG  . ARG A 1 368 ? 22.453  -14.114 -7.005  1.00 93.74 368 A 1 
ATOM   2797 C  CD  . ARG A 1 368 ? 23.759  -14.258 -7.784  1.00 90.19 368 A 1 
ATOM   2798 N  NE  . ARG A 1 368 ? 23.550  -15.124 -8.947  1.00 81.26 368 A 1 
ATOM   2799 C  CZ  . ARG A 1 368 ? 24.363  -15.373 -9.961  1.00 75.40 368 A 1 
ATOM   2800 N  NH1 . ARG A 1 368 ? 25.552  -14.841 -10.036 1.00 67.76 368 A 1 
ATOM   2801 N  NH2 . ARG A 1 368 ? 23.950  -16.184 -10.891 1.00 67.44 368 A 1 
ATOM   2802 N  N   . GLY A 1 369 ? 19.462  -14.063 -4.928  1.00 97.49 369 A 1 
ATOM   2803 C  CA  . GLY A 1 369 ? 19.596  -14.156 -3.482  1.00 97.22 369 A 1 
ATOM   2804 C  C   . GLY A 1 369 ? 20.846  -14.941 -3.106  1.00 97.44 369 A 1 
ATOM   2805 O  O   . GLY A 1 369 ? 21.146  -15.953 -3.739  1.00 96.42 369 A 1 
ATOM   2806 N  N   . SER A 1 370 ? 21.578  -14.496 -2.089  1.00 97.41 370 A 1 
ATOM   2807 C  CA  . SER A 1 370 ? 22.753  -15.202 -1.580  1.00 97.41 370 A 1 
ATOM   2808 C  C   . SER A 1 370 ? 22.894  -15.052 -0.064  1.00 97.55 370 A 1 
ATOM   2809 O  O   . SER A 1 370 ? 22.579  -14.001 0.500   1.00 95.86 370 A 1 
ATOM   2810 C  CB  . SER A 1 370 ? 24.026  -14.734 -2.297  1.00 95.49 370 A 1 
ATOM   2811 O  OG  . SER A 1 370 ? 24.225  -13.337 -2.198  1.00 83.78 370 A 1 
ATOM   2812 N  N   . SER A 1 371 ? 23.402  -16.117 0.581   1.00 97.05 371 A 1 
ATOM   2813 C  CA  . SER A 1 371 ? 23.710  -16.150 2.002   1.00 96.72 371 A 1 
ATOM   2814 C  C   . SER A 1 371 ? 24.916  -17.053 2.242   1.00 96.47 371 A 1 
ATOM   2815 O  O   . SER A 1 371 ? 25.129  -18.021 1.510   1.00 93.91 371 A 1 
ATOM   2816 C  CB  . SER A 1 371 ? 22.504  -16.655 2.785   1.00 95.93 371 A 1 
ATOM   2817 O  OG  . SER A 1 371 ? 22.757  -16.629 4.177   1.00 92.85 371 A 1 
ATOM   2818 N  N   . ASP A 1 372 ? 25.708  -16.743 3.263   1.00 95.24 372 A 1 
ATOM   2819 C  CA  . ASP A 1 372 ? 26.908  -17.495 3.589   1.00 93.76 372 A 1 
ATOM   2820 C  C   . ASP A 1 372 ? 26.574  -18.950 3.957   1.00 93.46 372 A 1 
ATOM   2821 O  O   . ASP A 1 372 ? 25.722  -19.238 4.796   1.00 87.80 372 A 1 
ATOM   2822 C  CB  . ASP A 1 372 ? 27.694  -16.805 4.719   1.00 90.88 372 A 1 
ATOM   2823 C  CG  . ASP A 1 372 ? 28.388  -15.504 4.280   1.00 81.00 372 A 1 
ATOM   2824 O  OD1 . ASP A 1 372 ? 28.775  -15.433 3.096   1.00 73.51 372 A 1 
ATOM   2825 O  OD2 . ASP A 1 372 ? 28.541  -14.609 5.132   1.00 73.80 372 A 1 
ATOM   2826 N  N   . GLY A 1 373 ? 27.273  -19.890 3.301   1.00 92.78 373 A 1 
ATOM   2827 C  CA  . GLY A 1 373 ? 27.113  -21.327 3.531   1.00 92.81 373 A 1 
ATOM   2828 C  C   . GLY A 1 373 ? 25.963  -21.999 2.773   1.00 94.21 373 A 1 
ATOM   2829 O  O   . GLY A 1 373 ? 25.891  -23.231 2.761   1.00 90.18 373 A 1 
ATOM   2830 N  N   . TYR A 1 374 ? 25.097  -21.237 2.087   1.00 95.10 374 A 1 
ATOM   2831 C  CA  . TYR A 1 374 ? 23.978  -21.758 1.304   1.00 95.67 374 A 1 
ATOM   2832 C  C   . TYR A 1 374 ? 24.129  -21.470 -0.189  1.00 96.00 374 A 1 
ATOM   2833 O  O   . TYR A 1 374 ? 24.924  -20.645 -0.621  1.00 93.53 374 A 1 
ATOM   2834 C  CB  . TYR A 1 374 ? 22.660  -21.231 1.887   1.00 94.64 374 A 1 
ATOM   2835 C  CG  . TYR A 1 374 ? 22.448  -21.660 3.321   1.00 95.08 374 A 1 
ATOM   2836 C  CD1 . TYR A 1 374 ? 22.231  -23.016 3.637   1.00 92.29 374 A 1 
ATOM   2837 C  CD2 . TYR A 1 374 ? 22.521  -20.717 4.369   1.00 92.61 374 A 1 
ATOM   2838 C  CE1 . TYR A 1 374 ? 22.089  -23.435 4.968   1.00 91.10 374 A 1 
ATOM   2839 C  CE2 . TYR A 1 374 ? 22.375  -21.121 5.711   1.00 91.75 374 A 1 
ATOM   2840 C  CZ  . TYR A 1 374 ? 22.168  -22.487 5.998   1.00 92.24 374 A 1 
ATOM   2841 O  OH  . TYR A 1 374 ? 22.040  -22.898 7.299   1.00 90.43 374 A 1 
ATOM   2842 N  N   . LYS A 1 375 ? 23.346  -22.178 -1.008  1.00 95.54 375 A 1 
ATOM   2843 C  CA  . LYS A 1 375 ? 23.320  -21.935 -2.450  1.00 95.53 375 A 1 
ATOM   2844 C  C   . LYS A 1 375 ? 22.570  -20.643 -2.754  1.00 96.43 375 A 1 
ATOM   2845 O  O   . LYS A 1 375 ? 21.574  -20.337 -2.106  1.00 94.92 375 A 1 
ATOM   2846 C  CB  . LYS A 1 375 ? 22.682  -23.103 -3.205  1.00 93.43 375 A 1 
ATOM   2847 C  CG  . LYS A 1 375 ? 23.590  -24.341 -3.225  1.00 82.53 375 A 1 
ATOM   2848 C  CD  . LYS A 1 375 ? 22.965  -25.409 -4.115  1.00 74.93 375 A 1 
ATOM   2849 C  CE  . LYS A 1 375 ? 23.895  -26.617 -4.217  1.00 63.90 375 A 1 
ATOM   2850 N  NZ  . LYS A 1 375 ? 23.324  -27.650 -5.119  1.00 54.72 375 A 1 
ATOM   2851 N  N   . ASP A 1 376 ? 23.015  -19.973 -3.824  1.00 96.35 376 A 1 
ATOM   2852 C  CA  . ASP A 1 376 ? 22.289  -18.859 -4.406  1.00 96.60 376 A 1 
ATOM   2853 C  C   . ASP A 1 376 ? 20.909  -19.306 -4.905  1.00 96.61 376 A 1 
ATOM   2854 O  O   . ASP A 1 376 ? 20.727  -20.429 -5.396  1.00 94.47 376 A 1 
ATOM   2855 C  CB  . ASP A 1 376 ? 23.097  -18.231 -5.557  1.00 95.70 376 A 1 
ATOM   2856 C  CG  . ASP A 1 376 ? 24.404  -17.534 -5.135  1.00 95.04 376 A 1 
ATOM   2857 O  OD1 . ASP A 1 376 ? 24.712  -17.484 -3.921  1.00 90.95 376 A 1 
ATOM   2858 O  OD2 . ASP A 1 376 ? 25.099  -17.033 -6.044  1.00 90.92 376 A 1 
ATOM   2859 N  N   . VAL A 1 377 ? 19.926  -18.417 -4.786  1.00 96.70 377 A 1 
ATOM   2860 C  CA  . VAL A 1 377 ? 18.577  -18.573 -5.341  1.00 96.67 377 A 1 
ATOM   2861 C  C   . VAL A 1 377 ? 18.416  -17.548 -6.454  1.00 96.96 377 A 1 
ATOM   2862 O  O   . VAL A 1 377 ? 18.308  -16.348 -6.204  1.00 95.98 377 A 1 
ATOM   2863 C  CB  . VAL A 1 377 ? 17.492  -18.427 -4.268  1.00 95.70 377 A 1 
ATOM   2864 C  CG1 . VAL A 1 377 ? 16.088  -18.566 -4.870  1.00 92.14 377 A 1 
ATOM   2865 C  CG2 . VAL A 1 377 ? 17.634  -19.515 -3.184  1.00 93.11 377 A 1 
ATOM   2866 N  N   . ASP A 1 378 ? 18.391  -18.036 -7.699  1.00 96.73 378 A 1 
ATOM   2867 C  CA  . ASP A 1 378 ? 18.322  -17.222 -8.899  1.00 96.64 378 A 1 
ATOM   2868 C  C   . ASP A 1 378 ? 16.985  -17.451 -9.615  1.00 96.97 378 A 1 
ATOM   2869 O  O   . ASP A 1 378 ? 16.531  -18.589 -9.759  1.00 94.35 378 A 1 
ATOM   2870 C  CB  . ASP A 1 378 ? 19.490  -17.559 -9.848  1.00 93.60 378 A 1 
ATOM   2871 C  CG  . ASP A 1 378 ? 20.886  -17.212 -9.308  1.00 88.79 378 A 1 
ATOM   2872 O  OD1 . ASP A 1 378 ? 21.000  -16.387 -8.395  1.00 79.26 378 A 1 
ATOM   2873 O  OD2 . ASP A 1 378 ? 21.890  -17.683 -9.887  1.00 80.19 378 A 1 
ATOM   2874 N  N   . ALA A 1 379 ? 16.375  -16.374 -10.118 1.00 97.31 379 A 1 
ATOM   2875 C  CA  . ALA A 1 379 ? 15.307  -16.469 -11.101 1.00 97.33 379 A 1 
ATOM   2876 C  C   . ALA A 1 379 ? 15.208  -15.188 -11.933 1.00 97.71 379 A 1 
ATOM   2877 O  O   . ALA A 1 379 ? 15.620  -14.109 -11.517 1.00 96.84 379 A 1 
ATOM   2878 C  CB  . ALA A 1 379 ? 13.969  -16.775 -10.422 1.00 96.27 379 A 1 
ATOM   2879 N  N   . ASP A 1 380 ? 14.583  -15.328 -13.093 1.00 97.67 380 A 1 
ATOM   2880 C  CA  . ASP A 1 380 ? 14.170  -14.231 -13.944 1.00 97.20 380 A 1 
ATOM   2881 C  C   . ASP A 1 380 ? 12.699  -14.384 -14.345 1.00 97.43 380 A 1 
ATOM   2882 O  O   . ASP A 1 380 ? 12.137  -15.484 -14.368 1.00 95.46 380 A 1 
ATOM   2883 C  CB  . ASP A 1 380 ? 15.121  -14.110 -15.144 1.00 94.53 380 A 1 
ATOM   2884 C  CG  . ASP A 1 380 ? 15.135  -15.312 -16.092 1.00 89.29 380 A 1 
ATOM   2885 O  OD1 . ASP A 1 380 ? 14.906  -16.449 -15.637 1.00 81.59 380 A 1 
ATOM   2886 O  OD2 . ASP A 1 380 ? 15.374  -15.068 -17.294 1.00 82.66 380 A 1 
ATOM   2887 N  N   . LYS A 1 381 ? 12.030  -13.250 -14.592 1.00 97.72 381 A 1 
ATOM   2888 C  CA  . LYS A 1 381 ? 10.612  -13.210 -14.940 1.00 97.34 381 A 1 
ATOM   2889 C  C   . LYS A 1 381 ? 10.309  -12.086 -15.915 1.00 97.95 381 A 1 
ATOM   2890 O  O   . LYS A 1 381 ? 10.745  -10.954 -15.730 1.00 97.19 381 A 1 
ATOM   2891 C  CB  . LYS A 1 381 ? 9.751   -13.057 -13.668 1.00 95.00 381 A 1 
ATOM   2892 C  CG  . LYS A 1 381 ? 9.590   -14.355 -12.855 1.00 85.23 381 A 1 
ATOM   2893 C  CD  . LYS A 1 381 ? 8.732   -15.390 -13.584 1.00 82.58 381 A 1 
ATOM   2894 C  CE  . LYS A 1 381 ? 8.655   -16.669 -12.771 1.00 77.57 381 A 1 
ATOM   2895 N  NZ  . LYS A 1 381 ? 7.739   -17.659 -13.385 1.00 69.70 381 A 1 
ATOM   2896 N  N   . TRP A 1 382 ? 9.466   -12.408 -16.893 1.00 97.93 382 A 1 
ATOM   2897 C  CA  . TRP A 1 382 ? 8.744   -11.422 -17.684 1.00 98.19 382 A 1 
ATOM   2898 C  C   . TRP A 1 382 ? 7.368   -11.194 -17.059 1.00 98.08 382 A 1 
ATOM   2899 O  O   . TRP A 1 382 ? 6.639   -12.153 -16.790 1.00 96.73 382 A 1 
ATOM   2900 C  CB  . TRP A 1 382 ? 8.647   -11.887 -19.131 1.00 97.83 382 A 1 
ATOM   2901 C  CG  . TRP A 1 382 ? 9.967   -11.870 -19.848 1.00 97.56 382 A 1 
ATOM   2902 C  CD1 . TRP A 1 382 ? 10.846  -12.895 -19.905 1.00 95.35 382 A 1 
ATOM   2903 C  CD2 . TRP A 1 382 ? 10.578  -10.757 -20.584 1.00 96.47 382 A 1 
ATOM   2904 N  NE1 . TRP A 1 382 ? 11.968  -12.503 -20.634 1.00 94.79 382 A 1 
ATOM   2905 C  CE2 . TRP A 1 382 ? 11.834  -11.199 -21.069 1.00 95.91 382 A 1 
ATOM   2906 C  CE3 . TRP A 1 382 ? 10.175  -9.436  -20.877 1.00 95.07 382 A 1 
ATOM   2907 C  CZ2 . TRP A 1 382 ? 12.676  -10.352 -21.829 1.00 94.55 382 A 1 
ATOM   2908 C  CZ3 . TRP A 1 382 ? 11.018  -8.594  -21.640 1.00 93.47 382 A 1 
ATOM   2909 C  CH2 . TRP A 1 382 ? 12.248  -9.051  -22.100 1.00 93.26 382 A 1 
ATOM   2910 N  N   . SER A 1 383 ? 7.004   -9.940  -16.839 1.00 98.14 383 A 1 
ATOM   2911 C  CA  . SER A 1 383 ? 5.687   -9.524  -16.353 1.00 97.80 383 A 1 
ATOM   2912 C  C   . SER A 1 383 ? 5.099   -8.534  -17.341 1.00 98.14 383 A 1 
ATOM   2913 O  O   . SER A 1 383 ? 5.682   -7.476  -17.574 1.00 97.25 383 A 1 
ATOM   2914 C  CB  . SER A 1 383 ? 5.790   -8.899  -14.961 1.00 96.33 383 A 1 
ATOM   2915 O  OG  . SER A 1 383 ? 6.398   -9.804  -14.047 1.00 90.78 383 A 1 
ATOM   2916 N  N   . SER A 1 384 ? 3.952   -8.872  -17.929 1.00 98.11 384 A 1 
ATOM   2917 C  CA  . SER A 1 384 ? 3.306   -8.059  -18.956 1.00 98.26 384 A 1 
ATOM   2918 C  C   . SER A 1 384 ? 1.930   -7.580  -18.505 1.00 98.35 384 A 1 
ATOM   2919 O  O   . SER A 1 384 ? 1.296   -8.177  -17.633 1.00 97.55 384 A 1 
ATOM   2920 C  CB  . SER A 1 384 ? 3.223   -8.825  -20.282 1.00 97.80 384 A 1 
ATOM   2921 O  OG  . SER A 1 384 ? 4.516   -9.226  -20.704 1.00 95.04 384 A 1 
ATOM   2922 N  N   . ARG A 1 385 ? 1.457   -6.497  -19.110 1.00 98.31 385 A 1 
ATOM   2923 C  CA  . ARG A 1 385 ? 0.139   -5.909  -18.881 1.00 98.14 385 A 1 
ATOM   2924 C  C   . ARG A 1 385 ? -0.484  -5.512  -20.201 1.00 98.47 385 A 1 
ATOM   2925 O  O   . ARG A 1 385 ? 0.202   -5.001  -21.084 1.00 97.91 385 A 1 
ATOM   2926 C  CB  . ARG A 1 385 ? 0.287   -4.737  -17.895 1.00 95.63 385 A 1 
ATOM   2927 C  CG  . ARG A 1 385 ? -0.944  -3.817  -17.824 1.00 88.97 385 A 1 
ATOM   2928 C  CD  . ARG A 1 385 ? -0.794  -2.742  -16.740 1.00 88.10 385 A 1 
ATOM   2929 N  NE  . ARG A 1 385 ? -1.530  -3.099  -15.512 1.00 79.67 385 A 1 
ATOM   2930 C  CZ  . ARG A 1 385 ? -1.639  -2.340  -14.436 1.00 76.07 385 A 1 
ATOM   2931 N  NH1 . ARG A 1 385 ? -1.003  -1.211  -14.313 1.00 69.41 385 A 1 
ATOM   2932 N  NH2 . ARG A 1 385 ? -2.417  -2.701  -13.459 1.00 66.56 385 A 1 
ATOM   2933 N  N   . ALA A 1 386 ? -1.809  -5.690  -20.307 1.00 98.24 386 A 1 
ATOM   2934 C  CA  . ALA A 1 386 ? -2.633  -5.111  -21.354 1.00 98.25 386 A 1 
ATOM   2935 C  C   . ALA A 1 386 ? -3.929  -4.593  -20.731 1.00 98.38 386 A 1 
ATOM   2936 O  O   . ALA A 1 386 ? -4.573  -5.298  -19.957 1.00 97.45 386 A 1 
ATOM   2937 C  CB  . ALA A 1 386 ? -2.895  -6.170  -22.433 1.00 97.42 386 A 1 
ATOM   2938 N  N   . GLY A 1 387 ? -4.326  -3.365  -21.050 1.00 98.00 387 A 1 
ATOM   2939 C  CA  . GLY A 1 387 ? -5.551  -2.748  -20.568 1.00 97.87 387 A 1 
ATOM   2940 C  C   . GLY A 1 387 ? -6.195  -1.888  -21.649 1.00 98.14 387 A 1 
ATOM   2941 O  O   . GLY A 1 387 ? -5.523  -1.416  -22.570 1.00 97.30 387 A 1 
ATOM   2942 N  N   . MET A 1 388 ? -7.509  -1.703  -21.541 1.00 98.00 388 A 1 
ATOM   2943 C  CA  . MET A 1 388 ? -8.282  -0.887  -22.465 1.00 98.14 388 A 1 
ATOM   2944 C  C   . MET A 1 388 ? -9.359  -0.134  -21.700 1.00 98.26 388 A 1 
ATOM   2945 O  O   . MET A 1 388 ? -10.044 -0.718  -20.863 1.00 97.64 388 A 1 
ATOM   2946 C  CB  . MET A 1 388 ? -8.893  -1.791  -23.552 1.00 97.16 388 A 1 
ATOM   2947 C  CG  . MET A 1 388 ? -9.739  -1.018  -24.565 1.00 93.20 388 A 1 
ATOM   2948 S  SD  . MET A 1 388 ? -10.513 -2.056  -25.854 1.00 91.24 388 A 1 
ATOM   2949 C  CE  . MET A 1 388 ? -9.055  -2.572  -26.791 1.00 79.20 388 A 1 
ATOM   2950 N  N   . THR A 1 389 ? -9.550  1.142   -22.044 1.00 98.27 389 A 1 
ATOM   2951 C  CA  . THR A 1 389 ? -10.671 1.972   -21.613 1.00 98.09 389 A 1 
ATOM   2952 C  C   . THR A 1 389 ? -11.436 2.435   -22.852 1.00 98.11 389 A 1 
ATOM   2953 O  O   . THR A 1 389 ? -10.825 2.852   -23.831 1.00 97.30 389 A 1 
ATOM   2954 C  CB  . THR A 1 389 ? -10.189 3.180   -20.800 1.00 96.74 389 A 1 
ATOM   2955 O  OG1 . THR A 1 389 ? -9.423  2.750   -19.699 1.00 87.29 389 A 1 
ATOM   2956 C  CG2 . THR A 1 389 ? -11.343 3.994   -20.240 1.00 86.64 389 A 1 
ATOM   2957 N  N   . ILE A 1 390 ? -12.762 2.349   -22.798 1.00 98.10 390 A 1 
ATOM   2958 C  CA  . ILE A 1 390 ? -13.655 2.794   -23.865 1.00 98.18 390 A 1 
ATOM   2959 C  C   . ILE A 1 390 ? -14.697 3.721   -23.254 1.00 98.23 390 A 1 
ATOM   2960 O  O   . ILE A 1 390 ? -15.337 3.345   -22.277 1.00 97.60 390 A 1 
ATOM   2961 C  CB  . ILE A 1 390 ? -14.335 1.599   -24.586 1.00 97.12 390 A 1 
ATOM   2962 C  CG1 . ILE A 1 390 ? -13.296 0.563   -25.081 1.00 80.66 390 A 1 
ATOM   2963 C  CG2 . ILE A 1 390 ? -15.207 2.115   -25.743 1.00 82.51 390 A 1 
ATOM   2964 C  CD1 . ILE A 1 390 ? -13.911 -0.679  -25.740 1.00 78.97 390 A 1 
ATOM   2965 N  N   . ASN A 1 391 ? -14.943 4.884   -23.862 1.00 97.74 391 A 1 
ATOM   2966 C  CA  . ASN A 1 391 ? -15.988 5.824   -23.473 1.00 97.34 391 A 1 
ATOM   2967 C  C   . ASN A 1 391 ? -17.096 5.838   -24.529 1.00 97.50 391 A 1 
ATOM   2968 O  O   . ASN A 1 391 ? -17.074 6.676   -25.433 1.00 95.97 391 A 1 
ATOM   2969 C  CB  . ASN A 1 391 ? -15.360 7.199   -23.218 1.00 95.89 391 A 1 
ATOM   2970 C  CG  . ASN A 1 391 ? -14.456 7.203   -22.005 1.00 92.41 391 A 1 
ATOM   2971 O  OD1 . ASN A 1 391 ? -14.379 6.254   -21.247 1.00 80.10 391 A 1 
ATOM   2972 N  ND2 . ASN A 1 391 ? -13.727 8.267   -21.777 1.00 79.85 391 A 1 
ATOM   2973 N  N   . PRO A 1 392 ? -18.090 4.920   -24.459 1.00 97.73 392 A 1 
ATOM   2974 C  CA  . PRO A 1 392 ? -19.160 4.851   -25.450 1.00 97.36 392 A 1 
ATOM   2975 C  C   . PRO A 1 392 ? -20.024 6.111   -25.495 1.00 96.91 392 A 1 
ATOM   2976 O  O   . PRO A 1 392 ? -20.618 6.432   -26.515 1.00 94.44 392 A 1 
ATOM   2977 C  CB  . PRO A 1 392 ? -20.000 3.627   -25.063 1.00 96.58 392 A 1 
ATOM   2978 C  CG  . PRO A 1 392 ? -19.078 2.795   -24.174 1.00 95.23 392 A 1 
ATOM   2979 C  CD  . PRO A 1 392 ? -18.238 3.853   -23.481 1.00 97.51 392 A 1 
ATOM   2980 N  N   . THR A 1 393 ? -20.118 6.805   -24.360 1.00 97.06 393 A 1 
ATOM   2981 C  CA  . THR A 1 393 ? -20.821 8.082   -24.191 1.00 96.67 393 A 1 
ATOM   2982 C  C   . THR A 1 393 ? -19.994 8.983   -23.270 1.00 96.30 393 A 1 
ATOM   2983 O  O   . THR A 1 393 ? -19.064 8.529   -22.613 1.00 94.05 393 A 1 
ATOM   2984 C  CB  . THR A 1 393 ? -22.222 7.899   -23.591 1.00 95.05 393 A 1 
ATOM   2985 O  OG1 . THR A 1 393 ? -22.130 7.547   -22.237 1.00 86.88 393 A 1 
ATOM   2986 C  CG2 . THR A 1 393 ? -23.071 6.830   -24.283 1.00 85.71 393 A 1 
ATOM   2987 N  N   . ASN A 1 394 ? -20.388 10.244  -23.130 1.00 94.58 394 A 1 
ATOM   2988 C  CA  . ASN A 1 394 ? -19.703 11.216  -22.274 1.00 92.97 394 A 1 
ATOM   2989 C  C   . ASN A 1 394 ? -19.820 10.891  -20.773 1.00 93.71 394 A 1 
ATOM   2990 O  O   . ASN A 1 394 ? -19.038 11.394  -19.982 1.00 91.13 394 A 1 
ATOM   2991 C  CB  . ASN A 1 394 ? -20.293 12.612  -22.537 1.00 89.40 394 A 1 
ATOM   2992 C  CG  . ASN A 1 394 ? -20.200 13.076  -23.981 1.00 79.71 394 A 1 
ATOM   2993 O  OD1 . ASN A 1 394 ? -19.682 12.424  -24.868 1.00 67.40 394 A 1 
ATOM   2994 N  ND2 . ASN A 1 394 ? -20.749 14.229  -24.271 1.00 70.54 394 A 1 
ATOM   2995 N  N   . TRP A 1 395 ? -20.803 10.074  -20.373 1.00 95.54 395 A 1 
ATOM   2996 C  CA  . TRP A 1 395 ? -21.097 9.732   -18.973 1.00 96.03 395 A 1 
ATOM   2997 C  C   . TRP A 1 395 ? -20.757 8.289   -18.608 1.00 96.60 395 A 1 
ATOM   2998 O  O   . TRP A 1 395 ? -20.837 7.923   -17.438 1.00 96.05 395 A 1 
ATOM   2999 C  CB  . TRP A 1 395 ? -22.574 10.038  -18.703 1.00 95.57 395 A 1 
ATOM   3000 C  CG  . TRP A 1 395 ? -23.553 9.372   -19.622 1.00 95.18 395 A 1 
ATOM   3001 C  CD1 . TRP A 1 395 ? -24.141 9.939   -20.702 1.00 92.84 395 A 1 
ATOM   3002 C  CD2 . TRP A 1 395 ? -24.067 7.991   -19.561 1.00 94.22 395 A 1 
ATOM   3003 N  NE1 . TRP A 1 395 ? -24.977 9.025   -21.318 1.00 92.04 395 A 1 
ATOM   3004 C  CE2 . TRP A 1 395 ? -24.954 7.819   -20.651 1.00 93.38 395 A 1 
ATOM   3005 C  CE3 . TRP A 1 395 ? -23.864 6.908   -18.696 1.00 91.62 395 A 1 
ATOM   3006 C  CZ2 . TRP A 1 395 ? -25.615 6.584   -20.883 1.00 90.76 395 A 1 
ATOM   3007 C  CZ3 . TRP A 1 395 ? -24.515 5.680   -18.927 1.00 89.62 395 A 1 
ATOM   3008 C  CH2 . TRP A 1 395 ? -25.371 5.525   -20.010 1.00 89.32 395 A 1 
ATOM   3009 N  N   . LEU A 1 396 ? -20.400 7.455   -19.584 1.00 97.45 396 A 1 
ATOM   3010 C  CA  . LEU A 1 396 ? -20.108 6.040   -19.394 1.00 97.75 396 A 1 
ATOM   3011 C  C   . LEU A 1 396 ? -18.668 5.739   -19.806 1.00 97.86 396 A 1 
ATOM   3012 O  O   . LEU A 1 396 ? -18.279 6.027   -20.937 1.00 97.12 396 A 1 
ATOM   3013 C  CB  . LEU A 1 396 ? -21.118 5.202   -20.204 1.00 97.57 396 A 1 
ATOM   3014 C  CG  . LEU A 1 396 ? -20.885 3.676   -20.165 1.00 97.13 396 A 1 
ATOM   3015 C  CD1 . LEU A 1 396 ? -21.064 3.086   -18.773 1.00 95.92 396 A 1 
ATOM   3016 C  CD2 . LEU A 1 396 ? -21.884 2.981   -21.094 1.00 95.62 396 A 1 
ATOM   3017 N  N   . MET A 1 397 ? -17.938 5.074   -18.931 1.00 97.66 397 A 1 
ATOM   3018 C  CA  . MET A 1 397 ? -16.664 4.432   -19.252 1.00 97.49 397 A 1 
ATOM   3019 C  C   . MET A 1 397 ? -16.761 2.924   -19.010 1.00 98.28 397 A 1 
ATOM   3020 O  O   . MET A 1 397 ? -17.413 2.465   -18.071 1.00 97.68 397 A 1 
ATOM   3021 C  CB  . MET A 1 397 ? -15.500 5.138   -18.524 1.00 94.66 397 A 1 
ATOM   3022 C  CG  . MET A 1 397 ? -15.205 4.647   -17.106 1.00 89.75 397 A 1 
ATOM   3023 S  SD  . MET A 1 397 ? -14.105 3.196   -16.975 1.00 86.41 397 A 1 
ATOM   3024 C  CE  . MET A 1 397 ? -12.516 4.011   -17.206 1.00 77.85 397 A 1 
ATOM   3025 N  N   . LEU A 1 398 ? -16.111 2.148   -19.867 1.00 98.37 398 A 1 
ATOM   3026 C  CA  . LEU A 1 398 ? -15.924 0.709   -19.710 1.00 98.43 398 A 1 
ATOM   3027 C  C   . LEU A 1 398 ? -14.428 0.429   -19.722 1.00 98.59 398 A 1 
ATOM   3028 O  O   . LEU A 1 398 ? -13.696 1.037   -20.500 1.00 97.97 398 A 1 
ATOM   3029 C  CB  . LEU A 1 398 ? -16.609 -0.044  -20.861 1.00 98.24 398 A 1 
ATOM   3030 C  CG  . LEU A 1 398 ? -18.119 0.196   -21.010 1.00 96.99 398 A 1 
ATOM   3031 C  CD1 . LEU A 1 398 ? -18.640 -0.550  -22.244 1.00 94.77 398 A 1 
ATOM   3032 C  CD2 . LEU A 1 398 ? -18.909 -0.296  -19.802 1.00 94.40 398 A 1 
ATOM   3033 N  N   . PHE A 1 399 ? -13.959 -0.515  -18.921 1.00 98.51 399 A 1 
ATOM   3034 C  CA  . PHE A 1 399 ? -12.568 -0.932  -18.970 1.00 98.51 399 A 1 
ATOM   3035 C  C   . PHE A 1 399 ? -12.400 -2.436  -18.775 1.00 98.62 399 A 1 
ATOM   3036 O  O   . PHE A 1 399 ? -13.203 -3.108  -18.135 1.00 98.37 399 A 1 
ATOM   3037 C  CB  . PHE A 1 399 ? -11.709 -0.117  -17.991 1.00 98.21 399 A 1 
ATOM   3038 C  CG  . PHE A 1 399 ? -11.844 -0.518  -16.541 1.00 98.23 399 A 1 
ATOM   3039 C  CD1 . PHE A 1 399 ? -12.866 0.039   -15.738 1.00 97.44 399 A 1 
ATOM   3040 C  CD2 . PHE A 1 399 ? -10.948 -1.442  -15.980 1.00 97.31 399 A 1 
ATOM   3041 C  CE1 . PHE A 1 399 ? -12.963 -0.313  -14.390 1.00 96.62 399 A 1 
ATOM   3042 C  CE2 . PHE A 1 399 ? -11.042 -1.792  -14.628 1.00 96.53 399 A 1 
ATOM   3043 C  CZ  . PHE A 1 399 ? -12.050 -1.225  -13.829 1.00 96.48 399 A 1 
ATOM   3044 N  N   . GLY A 1 400 ? -11.308 -2.950  -19.322 1.00 98.57 400 A 1 
ATOM   3045 C  CA  . GLY A 1 400 ? -10.807 -4.286  -19.076 1.00 98.44 400 A 1 
ATOM   3046 C  C   . GLY A 1 400 ? -9.291  -4.254  -18.932 1.00 98.48 400 A 1 
ATOM   3047 O  O   . GLY A 1 400 ? -8.607  -3.479  -19.600 1.00 97.72 400 A 1 
ATOM   3048 N  N   . SER A 1 401 ? -8.761  -5.101  -18.060 1.00 98.37 401 A 1 
ATOM   3049 C  CA  . SER A 1 401 ? -7.329  -5.206  -17.814 1.00 98.11 401 A 1 
ATOM   3050 C  C   . SER A 1 401 ? -6.913  -6.658  -17.627 1.00 98.47 401 A 1 
ATOM   3051 O  O   . SER A 1 401 ? -7.606  -7.441  -16.983 1.00 97.82 401 A 1 
ATOM   3052 C  CB  . SER A 1 401 ? -6.947  -4.361  -16.593 1.00 95.89 401 A 1 
ATOM   3053 O  OG  . SER A 1 401 ? -5.540  -4.315  -16.433 1.00 78.74 401 A 1 
ATOM   3054 N  N   . TYR A 1 402 ? -5.760  -7.008  -18.180 1.00 98.30 402 A 1 
ATOM   3055 C  CA  . TYR A 1 402 ? -5.010  -8.213  -17.867 1.00 98.49 402 A 1 
ATOM   3056 C  C   . TYR A 1 402 ? -3.613  -7.794  -17.426 1.00 98.41 402 A 1 
ATOM   3057 O  O   . TYR A 1 402 ? -2.955  -7.027  -18.127 1.00 97.96 402 A 1 
ATOM   3058 C  CB  . TYR A 1 402 ? -4.966  -9.137  -19.086 1.00 98.15 402 A 1 
ATOM   3059 C  CG  . TYR A 1 402 ? -4.026  -10.312 -18.909 1.00 97.46 402 A 1 
ATOM   3060 C  CD1 . TYR A 1 402 ? -2.688  -10.228 -19.361 1.00 95.60 402 A 1 
ATOM   3061 C  CD2 . TYR A 1 402 ? -4.472  -11.483 -18.272 1.00 96.12 402 A 1 
ATOM   3062 C  CE1 . TYR A 1 402 ? -1.816  -11.312 -19.192 1.00 94.83 402 A 1 
ATOM   3063 C  CE2 . TYR A 1 402 ? -3.603  -12.578 -18.104 1.00 94.96 402 A 1 
ATOM   3064 C  CZ  . TYR A 1 402 ? -2.277  -12.485 -18.570 1.00 94.84 402 A 1 
ATOM   3065 O  OH  . TYR A 1 402 ? -1.425  -13.561 -18.423 1.00 92.38 402 A 1 
ATOM   3066 N  N   . ALA A 1 403 ? -3.162  -8.269  -16.278 1.00 98.27 403 A 1 
ATOM   3067 C  CA  . ALA A 1 403 ? -1.844  -7.927  -15.769 1.00 98.15 403 A 1 
ATOM   3068 C  C   . ALA A 1 403 ? -1.199  -9.097  -15.033 1.00 98.23 403 A 1 
ATOM   3069 O  O   . ALA A 1 403 ? -1.870  -9.893  -14.375 1.00 97.51 403 A 1 
ATOM   3070 C  CB  . ALA A 1 403 ? -1.952  -6.678  -14.891 1.00 97.45 403 A 1 
ATOM   3071 N  N   . GLN A 1 404 ? 0.126   -9.159  -15.118 1.00 97.97 404 A 1 
ATOM   3072 C  CA  . GLN A 1 404 ? 0.968   -10.136 -14.444 1.00 97.90 404 A 1 
ATOM   3073 C  C   . GLN A 1 404 ? 1.843   -9.455  -13.390 1.00 97.92 404 A 1 
ATOM   3074 O  O   . GLN A 1 404 ? 2.312   -8.325  -13.580 1.00 96.98 404 A 1 
ATOM   3075 C  CB  . GLN A 1 404 ? 1.839   -10.874 -15.464 1.00 97.38 404 A 1 
ATOM   3076 C  CG  . GLN A 1 404 ? 1.004   -11.730 -16.426 1.00 96.50 404 A 1 
ATOM   3077 C  CD  . GLN A 1 404 ? 1.854   -12.390 -17.509 1.00 96.84 404 A 1 
ATOM   3078 O  OE1 . GLN A 1 404 ? 2.880   -11.887 -17.936 1.00 91.81 404 A 1 
ATOM   3079 N  NE2 . GLN A 1 404 ? 1.442   -13.522 -18.010 1.00 91.16 404 A 1 
ATOM   3080 N  N   . ALA A 1 405 ? 2.093   -10.169 -12.305 1.00 97.99 405 A 1 
ATOM   3081 C  CA  . ALA A 1 405 ? 3.054   -9.761  -11.297 1.00 97.85 405 A 1 
ATOM   3082 C  C   . ALA A 1 405 ? 3.796   -10.966 -10.727 1.00 97.92 405 A 1 
ATOM   3083 O  O   . ALA A 1 405 ? 3.434   -12.119 -10.951 1.00 97.08 405 A 1 
ATOM   3084 C  CB  . ALA A 1 405 ? 2.349   -8.952  -10.203 1.00 97.13 405 A 1 
ATOM   3085 N  N   . PHE A 1 406 ? 4.862   -10.670 -9.977  1.00 97.81 406 A 1 
ATOM   3086 C  CA  . PHE A 1 406 ? 5.627   -11.663 -9.239  1.00 97.80 406 A 1 
ATOM   3087 C  C   . PHE A 1 406 ? 6.174   -11.056 -7.944  1.00 97.86 406 A 1 
ATOM   3088 O  O   . PHE A 1 406 ? 6.233   -9.833  -7.785  1.00 97.18 406 A 1 
ATOM   3089 C  CB  . PHE A 1 406 ? 6.763   -12.215 -10.131 1.00 97.15 406 A 1 
ATOM   3090 C  CG  . PHE A 1 406 ? 8.011   -11.370 -10.160 1.00 97.46 406 A 1 
ATOM   3091 C  CD1 . PHE A 1 406 ? 8.044   -10.152 -10.854 1.00 96.33 406 A 1 
ATOM   3092 C  CD2 . PHE A 1 406 ? 9.142   -11.770 -9.418  1.00 96.42 406 A 1 
ATOM   3093 C  CE1 . PHE A 1 406 ? 9.173   -9.330  -10.793 1.00 95.46 406 A 1 
ATOM   3094 C  CE2 . PHE A 1 406 ? 10.281  -10.953 -9.357  1.00 95.44 406 A 1 
ATOM   3095 C  CZ  . PHE A 1 406 ? 10.291  -9.727  -10.039 1.00 95.73 406 A 1 
ATOM   3096 N  N   . ARG A 1 407 ? 6.638   -11.919 -7.049  1.00 97.84 407 A 1 
ATOM   3097 C  CA  . ARG A 1 407 ? 7.588   -11.547 -6.005  1.00 97.61 407 A 1 
ATOM   3098 C  C   . ARG A 1 407 ? 8.713   -12.564 -5.925  1.00 98.01 407 A 1 
ATOM   3099 O  O   . ARG A 1 407 ? 8.487   -13.759 -6.125  1.00 97.18 407 A 1 
ATOM   3100 C  CB  . ARG A 1 407 ? 6.899   -11.304 -4.656  1.00 94.86 407 A 1 
ATOM   3101 C  CG  . ARG A 1 407 ? 6.394   -12.575 -3.959  1.00 92.26 407 A 1 
ATOM   3102 C  CD  . ARG A 1 407 ? 5.872   -12.230 -2.558  1.00 93.10 407 A 1 
ATOM   3103 N  NE  . ARG A 1 407 ? 5.497   -13.422 -1.801  1.00 92.04 407 A 1 
ATOM   3104 C  CZ  . ARG A 1 407 ? 6.277   -14.111 -0.965  1.00 94.54 407 A 1 
ATOM   3105 N  NH1 . ARG A 1 407 ? 7.547   -13.874 -0.808  1.00 85.91 407 A 1 
ATOM   3106 N  NH2 . ARG A 1 407 ? 5.788   -15.064 -0.252  1.00 87.31 407 A 1 
ATOM   3107 N  N   . ALA A 1 408 ? 9.915   -12.098 -5.610  1.00 97.21 408 A 1 
ATOM   3108 C  CA  . ALA A 1 408 ? 10.962  -12.972 -5.129  1.00 97.29 408 A 1 
ATOM   3109 C  C   . ALA A 1 408 ? 10.581  -13.540 -3.748  1.00 97.23 408 A 1 
ATOM   3110 O  O   . ALA A 1 408 ? 9.810   -12.897 -3.029  1.00 96.34 408 A 1 
ATOM   3111 C  CB  . ALA A 1 408 ? 12.274  -12.188 -5.069  1.00 96.64 408 A 1 
ATOM   3112 N  N   . PRO A 1 409 ? 11.114  -14.711 -3.350  1.00 97.43 409 A 1 
ATOM   3113 C  CA  . PRO A 1 409 ? 11.141  -15.102 -1.953  1.00 97.20 409 A 1 
ATOM   3114 C  C   . PRO A 1 409 ? 11.777  -13.994 -1.104  1.00 97.37 409 A 1 
ATOM   3115 O  O   . PRO A 1 409 ? 12.674  -13.290 -1.572  1.00 96.47 409 A 1 
ATOM   3116 C  CB  . PRO A 1 409 ? 11.954  -16.397 -1.892  1.00 96.56 409 A 1 
ATOM   3117 C  CG  . PRO A 1 409 ? 11.932  -16.925 -3.326  1.00 94.92 409 A 1 
ATOM   3118 C  CD  . PRO A 1 409 ? 11.854  -15.659 -4.164  1.00 96.93 409 A 1 
ATOM   3119 N  N   . THR A 1 410 ? 11.338  -13.853 0.145   1.00 96.67 410 A 1 
ATOM   3120 C  CA  . THR A 1 410 ? 12.049  -12.992 1.087   1.00 96.42 410 A 1 
ATOM   3121 C  C   . THR A 1 410 ? 13.399  -13.628 1.455   1.00 96.74 410 A 1 
ATOM   3122 O  O   . THR A 1 410 ? 13.607  -14.829 1.283   1.00 96.14 410 A 1 
ATOM   3123 C  CB  . THR A 1 410 ? 11.232  -12.694 2.358   1.00 95.87 410 A 1 
ATOM   3124 O  OG1 . THR A 1 410 ? 11.192  -13.836 3.171   1.00 91.16 410 A 1 
ATOM   3125 C  CG2 . THR A 1 410 ? 9.810   -12.224 2.065   1.00 91.79 410 A 1 
ATOM   3126 N  N   . MET A 1 411 ? 14.328  -12.856 1.976   1.00 96.43 411 A 1 
ATOM   3127 C  CA  . MET A 1 411 ? 15.593  -13.408 2.475   1.00 96.52 411 A 1 
ATOM   3128 C  C   . MET A 1 411 ? 15.362  -14.388 3.641   1.00 96.48 411 A 1 
ATOM   3129 O  O   . MET A 1 411 ? 16.067  -15.383 3.747   1.00 95.18 411 A 1 
ATOM   3130 C  CB  . MET A 1 411 ? 16.535  -12.268 2.881   1.00 96.26 411 A 1 
ATOM   3131 C  CG  . MET A 1 411 ? 17.047  -11.493 1.664   1.00 95.05 411 A 1 
ATOM   3132 S  SD  . MET A 1 411 ? 18.109  -10.064 2.037   1.00 95.29 411 A 1 
ATOM   3133 C  CE  . MET A 1 411 ? 16.859  -8.866  2.561   1.00 88.86 411 A 1 
ATOM   3134 N  N   . GLY A 1 412 ? 14.338  -14.144 4.461   1.00 95.84 412 A 1 
ATOM   3135 C  CA  . GLY A 1 412 ? 13.906  -15.067 5.512   1.00 95.42 412 A 1 
ATOM   3136 C  C   . GLY A 1 412 ? 13.357  -16.379 4.954   1.00 95.83 412 A 1 
ATOM   3137 O  O   . GLY A 1 412 ? 13.786  -17.456 5.372   1.00 94.66 412 A 1 
ATOM   3138 N  N   . GLU A 1 413 ? 12.494  -16.323 3.944   1.00 95.96 413 A 1 
ATOM   3139 C  CA  . GLU A 1 413 ? 11.953  -17.509 3.266   1.00 95.56 413 A 1 
ATOM   3140 C  C   . GLU A 1 413 ? 13.059  -18.340 2.592   1.00 95.75 413 A 1 
ATOM   3141 O  O   . GLU A 1 413 ? 13.002  -19.565 2.612   1.00 94.13 413 A 1 
ATOM   3142 C  CB  . GLU A 1 413 ? 10.919  -17.081 2.209   1.00 95.30 413 A 1 
ATOM   3143 C  CG  . GLU A 1 413 ? 9.573   -16.605 2.803   1.00 94.60 413 A 1 
ATOM   3144 C  CD  . GLU A 1 413 ? 8.637   -15.991 1.742   1.00 96.25 413 A 1 
ATOM   3145 O  OE1 . GLU A 1 413 ? 7.403   -15.982 1.926   1.00 92.06 413 A 1 
ATOM   3146 O  OE2 . GLU A 1 413 ? 9.118   -15.482 0.698   1.00 93.15 413 A 1 
ATOM   3147 N  N   . MET A 1 414 ? 14.078  -17.697 2.027   1.00 96.02 414 A 1 
ATOM   3148 C  CA  . MET A 1 414 ? 15.198  -18.381 1.378   1.00 95.91 414 A 1 
ATOM   3149 C  C   . MET A 1 414 ? 16.154  -19.031 2.373   1.00 95.88 414 A 1 
ATOM   3150 O  O   . MET A 1 414 ? 16.601  -20.150 2.129   1.00 94.27 414 A 1 
ATOM   3151 C  CB  . MET A 1 414 ? 15.983  -17.399 0.488   1.00 95.63 414 A 1 
ATOM   3152 C  CG  . MET A 1 414 ? 15.206  -17.004 -0.773  1.00 93.64 414 A 1 
ATOM   3153 S  SD  . MET A 1 414 ? 16.129  -15.983 -1.956  1.00 93.36 414 A 1 
ATOM   3154 C  CE  . MET A 1 414 ? 16.291  -14.448 -1.029  1.00 85.02 414 A 1 
ATOM   3155 N  N   . TYR A 1 415 ? 16.506  -18.341 3.460   1.00 96.28 415 A 1 
ATOM   3156 C  CA  . TYR A 1 415 ? 17.717  -18.650 4.227   1.00 96.32 415 A 1 
ATOM   3157 C  C   . TYR A 1 415 ? 17.532  -18.811 5.739   1.00 95.89 415 A 1 
ATOM   3158 O  O   . TYR A 1 415 ? 18.518  -18.951 6.452   1.00 93.12 415 A 1 
ATOM   3159 C  CB  . TYR A 1 415 ? 18.783  -17.586 3.902   1.00 96.18 415 A 1 
ATOM   3160 C  CG  . TYR A 1 415 ? 19.245  -17.609 2.468   1.00 96.86 415 A 1 
ATOM   3161 C  CD1 . TYR A 1 415 ? 19.828  -18.771 1.929   1.00 96.08 415 A 1 
ATOM   3162 C  CD2 . TYR A 1 415 ? 19.106  -16.471 1.651   1.00 96.27 415 A 1 
ATOM   3163 C  CE1 . TYR A 1 415 ? 20.261  -18.802 0.603   1.00 96.05 415 A 1 
ATOM   3164 C  CE2 . TYR A 1 415 ? 19.544  -16.482 0.318   1.00 96.28 415 A 1 
ATOM   3165 C  CZ  . TYR A 1 415 ? 20.124  -17.659 -0.201  1.00 96.79 415 A 1 
ATOM   3166 O  OH  . TYR A 1 415 ? 20.552  -17.686 -1.501  1.00 96.39 415 A 1 
ATOM   3167 N  N   . ASN A 1 416 ? 16.297  -18.831 6.248   1.00 94.87 416 A 1 
ATOM   3168 C  CA  . ASN A 1 416 ? 16.079  -19.129 7.657   1.00 94.42 416 A 1 
ATOM   3169 C  C   . ASN A 1 416 ? 16.579  -20.544 7.998   1.00 94.56 416 A 1 
ATOM   3170 O  O   . ASN A 1 416 ? 16.172  -21.516 7.375   1.00 93.01 416 A 1 
ATOM   3171 C  CB  . ASN A 1 416 ? 14.599  -18.931 8.003   1.00 93.14 416 A 1 
ATOM   3172 C  CG  . ASN A 1 416 ? 14.303  -19.029 9.482   1.00 91.10 416 A 1 
ATOM   3173 O  OD1 . ASN A 1 416 ? 15.174  -19.094 10.332  1.00 85.11 416 A 1 
ATOM   3174 N  ND2 . ASN A 1 416 ? 13.036  -19.023 9.851   1.00 83.77 416 A 1 
ATOM   3175 N  N   . ASP A 1 417 ? 17.459  -20.645 8.991   1.00 92.55 417 A 1 
ATOM   3176 C  CA  . ASP A 1 417 ? 18.068  -21.875 9.502   1.00 91.63 417 A 1 
ATOM   3177 C  C   . ASP A 1 417 ? 17.948  -22.006 11.025  1.00 92.13 417 A 1 
ATOM   3178 O  O   . ASP A 1 417 ? 18.527  -22.892 11.660  1.00 88.10 417 A 1 
ATOM   3179 C  CB  . ASP A 1 417 ? 19.524  -21.944 9.035   1.00 88.19 417 A 1 
ATOM   3180 C  CG  . ASP A 1 417 ? 20.435  -20.826 9.578   1.00 87.18 417 A 1 
ATOM   3181 O  OD1 . ASP A 1 417 ? 19.941  -19.935 10.305  1.00 81.78 417 A 1 
ATOM   3182 O  OD2 . ASP A 1 417 ? 21.631  -20.877 9.235   1.00 82.97 417 A 1 
ATOM   3183 N  N   . SER A 1 418 ? 17.167  -21.119 11.647  1.00 92.38 418 A 1 
ATOM   3184 C  CA  . SER A 1 418 ? 16.986  -21.095 13.091  1.00 92.00 418 A 1 
ATOM   3185 C  C   . SER A 1 418 ? 16.096  -22.240 13.579  1.00 93.19 418 A 1 
ATOM   3186 O  O   . SER A 1 418 ? 15.423  -22.937 12.827  1.00 90.76 418 A 1 
ATOM   3187 C  CB  . SER A 1 418 ? 16.479  -19.718 13.536  1.00 89.08 418 A 1 
ATOM   3188 O  OG  . SER A 1 418 ? 15.146  -19.503 13.146  1.00 80.02 418 A 1 
ATOM   3189 N  N   . LYS A 1 419 ? 16.076  -22.428 14.884  1.00 90.31 419 A 1 
ATOM   3190 C  CA  . LYS A 1 419 ? 15.160  -23.367 15.525  1.00 89.86 419 A 1 
ATOM   3191 C  C   . LYS A 1 419 ? 13.712  -22.938 15.263  1.00 89.93 419 A 1 
ATOM   3192 O  O   . LYS A 1 419 ? 13.337  -21.833 15.630  1.00 87.50 419 A 1 
ATOM   3193 C  CB  . LYS A 1 419 ? 15.491  -23.411 17.021  1.00 87.88 419 A 1 
ATOM   3194 C  CG  . LYS A 1 419 ? 14.528  -24.290 17.792  1.00 82.11 419 A 1 
ATOM   3195 C  CD  . LYS A 1 419 ? 14.878  -24.280 19.284  1.00 78.62 419 A 1 
ATOM   3196 C  CE  . LYS A 1 419 ? 13.771  -25.023 19.997  1.00 70.46 419 A 1 
ATOM   3197 N  NZ  . LYS A 1 419 ? 14.054  -25.188 21.436  1.00 62.97 419 A 1 
ATOM   3198 N  N   . ALA A 1 420 ? 12.891  -23.848 14.722  1.00 90.22 420 A 1 
ATOM   3199 C  CA  . ALA A 1 420 ? 11.462  -23.605 14.547  1.00 89.42 420 A 1 
ATOM   3200 C  C   . ALA A 1 420 ? 10.688  -23.837 15.852  1.00 90.13 420 A 1 
ATOM   3201 O  O   . ALA A 1 420 ? 10.064  -22.927 16.387  1.00 86.55 420 A 1 
ATOM   3202 C  CB  . ALA A 1 420 ? 10.939  -24.467 13.385  1.00 87.69 420 A 1 
ATOM   3203 N  N   . PHE A 1 421 ? 10.768  -25.070 16.403  1.00 91.49 421 A 1 
ATOM   3204 C  CA  . PHE A 1 421 ? 10.124  -25.421 17.670  1.00 90.54 421 A 1 
ATOM   3205 C  C   . PHE A 1 421 ? 10.785  -26.639 18.327  1.00 91.36 421 A 1 
ATOM   3206 O  O   . PHE A 1 421 ? 11.612  -27.327 17.736  1.00 90.22 421 A 1 
ATOM   3207 C  CB  . PHE A 1 421 ? 8.609   -25.650 17.455  1.00 89.15 421 A 1 
ATOM   3208 C  CG  . PHE A 1 421 ? 8.268   -26.767 16.502  1.00 90.03 421 A 1 
ATOM   3209 C  CD1 . PHE A 1 421 ? 8.155   -26.511 15.116  1.00 88.29 421 A 1 
ATOM   3210 C  CD2 . PHE A 1 421 ? 8.034   -28.067 16.979  1.00 89.20 421 A 1 
ATOM   3211 C  CE1 . PHE A 1 421 ? 7.829   -27.542 14.222  1.00 87.06 421 A 1 
ATOM   3212 C  CE2 . PHE A 1 421 ? 7.711   -29.106 16.081  1.00 88.33 421 A 1 
ATOM   3213 C  CZ  . PHE A 1 421 ? 7.607   -28.847 14.710  1.00 88.14 421 A 1 
ATOM   3214 N  N   . SER A 1 422 ? 10.403  -26.924 19.569  1.00 89.97 422 A 1 
ATOM   3215 C  CA  . SER A 1 422 ? 10.796  -28.160 20.252  1.00 88.83 422 A 1 
ATOM   3216 C  C   . SER A 1 422 ? 9.579   -28.878 20.826  1.00 88.58 422 A 1 
ATOM   3217 O  O   . SER A 1 422 ? 8.662   -28.238 21.335  1.00 85.83 422 A 1 
ATOM   3218 C  CB  . SER A 1 422 ? 11.789  -27.898 21.385  1.00 86.76 422 A 1 
ATOM   3219 O  OG  . SER A 1 422 ? 13.078  -27.693 20.876  1.00 78.32 422 A 1 
ATOM   3220 N  N   . ILE A 1 423 ? 9.631   -30.209 20.811  1.00 91.32 423 A 1 
ATOM   3221 C  CA  . ILE A 1 423 ? 8.688   -31.071 21.519  1.00 89.85 423 A 1 
ATOM   3222 C  C   . ILE A 1 423 ? 9.473   -31.818 22.604  1.00 89.07 423 A 1 
ATOM   3223 O  O   . ILE A 1 423 ? 10.234  -32.746 22.331  1.00 84.71 423 A 1 
ATOM   3224 C  CB  . ILE A 1 423 ? 7.943   -32.010 20.541  1.00 87.46 423 A 1 
ATOM   3225 C  CG1 . ILE A 1 423 ? 7.217   -31.201 19.434  1.00 82.36 423 A 1 
ATOM   3226 C  CG2 . ILE A 1 423 ? 6.944   -32.870 21.323  1.00 81.79 423 A 1 
ATOM   3227 C  CD1 . ILE A 1 423 ? 6.544   -32.068 18.355  1.00 76.97 423 A 1 
ATOM   3228 N  N   . GLY A 1 424 ? 9.327   -31.379 23.831  1.00 88.55 424 A 1 
ATOM   3229 C  CA  . GLY A 1 424 ? 10.109  -31.898 24.948  1.00 87.77 424 A 1 
ATOM   3230 C  C   . GLY A 1 424 ? 11.604  -31.563 24.835  1.00 88.95 424 A 1 
ATOM   3231 O  O   . GLY A 1 424 ? 12.006  -30.586 24.213  1.00 83.54 424 A 1 
ATOM   3232 N  N   . ARG A 1 425 ? 12.448  -32.392 25.481  1.00 89.85 425 A 1 
ATOM   3233 C  CA  . ARG A 1 425 ? 13.905  -32.167 25.530  1.00 90.60 425 A 1 
ATOM   3234 C  C   . ARG A 1 425 ? 14.682  -32.841 24.396  1.00 91.32 425 A 1 
ATOM   3235 O  O   . ARG A 1 425 ? 15.836  -32.497 24.192  1.00 85.65 425 A 1 
ATOM   3236 C  CB  . ARG A 1 425 ? 14.476  -32.629 26.887  1.00 86.63 425 A 1 
ATOM   3237 C  CG  . ARG A 1 425 ? 14.099  -31.679 28.035  1.00 74.43 425 A 1 
ATOM   3238 C  CD  . ARG A 1 425 ? 14.813  -32.126 29.319  1.00 68.84 425 A 1 
ATOM   3239 N  NE  . ARG A 1 425 ? 14.570  -31.189 30.432  1.00 59.81 425 A 1 
ATOM   3240 C  CZ  . ARG A 1 425 ? 15.042  -31.306 31.660  1.00 52.27 425 A 1 
ATOM   3241 N  NH1 . ARG A 1 425 ? 15.793  -32.319 32.014  1.00 49.23 425 A 1 
ATOM   3242 N  NH2 . ARG A 1 425 ? 14.765  -30.401 32.565  1.00 47.47 425 A 1 
ATOM   3243 N  N   . PHE A 1 426 ? 14.088  -33.795 23.707  1.00 91.98 426 A 1 
ATOM   3244 C  CA  . PHE A 1 426 ? 14.785  -34.685 22.771  1.00 92.46 426 A 1 
ATOM   3245 C  C   . PHE A 1 426 ? 14.395  -34.465 21.306  1.00 93.58 426 A 1 
ATOM   3246 O  O   . PHE A 1 426 ? 14.954  -35.116 20.427  1.00 89.58 426 A 1 
ATOM   3247 C  CB  . PHE A 1 426 ? 14.559  -36.141 23.193  1.00 89.89 426 A 1 
ATOM   3248 C  CG  . PHE A 1 426 ? 15.023  -36.451 24.599  1.00 84.46 426 A 1 
ATOM   3249 C  CD1 . PHE A 1 426 ? 16.404  -36.478 24.900  1.00 77.36 426 A 1 
ATOM   3250 C  CD2 . PHE A 1 426 ? 14.093  -36.697 25.615  1.00 77.03 426 A 1 
ATOM   3251 C  CE1 . PHE A 1 426 ? 16.841  -36.771 26.194  1.00 70.81 426 A 1 
ATOM   3252 C  CE2 . PHE A 1 426 ? 14.527  -36.987 26.919  1.00 70.90 426 A 1 
ATOM   3253 C  CZ  . PHE A 1 426 ? 15.904  -37.019 27.204  1.00 70.83 426 A 1 
ATOM   3254 N  N   . TYR A 1 427 ? 13.465  -33.564 21.047  1.00 88.74 427 A 1 
ATOM   3255 C  CA  . TYR A 1 427 ? 13.048  -33.218 19.692  1.00 90.45 427 A 1 
ATOM   3256 C  C   . TYR A 1 427 ? 13.139  -31.709 19.492  1.00 91.61 427 A 1 
ATOM   3257 O  O   . TYR A 1 427 ? 12.483  -30.933 20.195  1.00 88.02 427 A 1 
ATOM   3258 C  CB  . TYR A 1 427 ? 11.633  -33.753 19.439  1.00 88.74 427 A 1 
ATOM   3259 C  CG  . TYR A 1 427 ? 11.176  -33.532 18.020  1.00 90.40 427 A 1 
ATOM   3260 C  CD1 . TYR A 1 427 ? 10.556  -32.317 17.635  1.00 88.86 427 A 1 
ATOM   3261 C  CD2 . TYR A 1 427 ? 11.359  -34.546 17.049  1.00 89.38 427 A 1 
ATOM   3262 C  CE1 . TYR A 1 427 ? 10.130  -32.116 16.317  1.00 86.36 427 A 1 
ATOM   3263 C  CE2 . TYR A 1 427 ? 10.931  -34.355 15.728  1.00 88.27 427 A 1 
ATOM   3264 C  CZ  . TYR A 1 427 ? 10.305  -33.141 15.366  1.00 89.58 427 A 1 
ATOM   3265 O  OH  . TYR A 1 427 ? 9.878   -32.960 14.084  1.00 88.04 427 A 1 
ATOM   3266 N  N   . THR A 1 428 ? 13.952  -31.299 18.527  1.00 92.49 428 A 1 
ATOM   3267 C  CA  . THR A 1 428 ? 14.025  -29.914 18.063  1.00 92.63 428 A 1 
ATOM   3268 C  C   . THR A 1 428 ? 13.878  -29.919 16.557  1.00 93.30 428 A 1 
ATOM   3269 O  O   . THR A 1 428 ? 14.616  -30.617 15.867  1.00 91.23 428 A 1 
ATOM   3270 C  CB  . THR A 1 428 ? 15.328  -29.239 18.505  1.00 89.94 428 A 1 
ATOM   3271 O  OG1 . THR A 1 428 ? 15.375  -29.205 19.920  1.00 82.50 428 A 1 
ATOM   3272 C  CG2 . THR A 1 428 ? 15.434  -27.799 18.034  1.00 82.77 428 A 1 
ATOM   3273 N  N   . ASN A 1 429 ? 12.927  -29.145 16.050  1.00 93.31 429 A 1 
ATOM   3274 C  CA  . ASN A 1 429 ? 12.704  -28.931 14.634  1.00 92.95 429 A 1 
ATOM   3275 C  C   . ASN A 1 429 ? 13.427  -27.644 14.203  1.00 92.72 429 A 1 
ATOM   3276 O  O   . ASN A 1 429 ? 13.317  -26.623 14.881  1.00 91.18 429 A 1 
ATOM   3277 C  CB  . ASN A 1 429 ? 11.188  -28.894 14.396  1.00 91.91 429 A 1 
ATOM   3278 C  CG  . ASN A 1 429 ? 10.833  -29.011 12.930  1.00 92.72 429 A 1 
ATOM   3279 O  OD1 . ASN A 1 429 ? 11.058  -28.120 12.141  1.00 85.86 429 A 1 
ATOM   3280 N  ND2 . ASN A 1 429 ? 10.244  -30.120 12.522  1.00 86.71 429 A 1 
ATOM   3281 N  N   . TYR A 1 430 ? 14.170  -27.719 13.107  1.00 94.33 430 A 1 
ATOM   3282 C  CA  . TYR A 1 430 ? 14.926  -26.596 12.567  1.00 94.48 430 A 1 
ATOM   3283 C  C   . TYR A 1 430 ? 14.383  -26.184 11.199  1.00 94.86 430 A 1 
ATOM   3284 O  O   . TYR A 1 430 ? 14.003  -27.028 10.387  1.00 92.42 430 A 1 
ATOM   3285 C  CB  . TYR A 1 430 ? 16.414  -26.937 12.468  1.00 93.14 430 A 1 
ATOM   3286 C  CG  . TYR A 1 430 ? 17.095  -27.055 13.820  1.00 92.05 430 A 1 
ATOM   3287 C  CD1 . TYR A 1 430 ? 17.661  -25.919 14.436  1.00 87.70 430 A 1 
ATOM   3288 C  CD2 . TYR A 1 430 ? 17.172  -28.299 14.477  1.00 88.34 430 A 1 
ATOM   3289 C  CE1 . TYR A 1 430 ? 18.291  -26.017 15.684  1.00 86.33 430 A 1 
ATOM   3290 C  CE2 . TYR A 1 430 ? 17.792  -28.410 15.730  1.00 86.67 430 A 1 
ATOM   3291 C  CZ  . TYR A 1 430 ? 18.358  -27.265 16.331  1.00 87.81 430 A 1 
ATOM   3292 O  OH  . TYR A 1 430 ? 18.967  -27.370 17.558  1.00 85.30 430 A 1 
ATOM   3293 N  N   . TRP A 1 431 ? 14.397  -24.879 10.939  1.00 95.50 431 A 1 
ATOM   3294 C  CA  . TRP A 1 431 ? 14.247  -24.371 9.590   1.00 95.17 431 A 1 
ATOM   3295 C  C   . TRP A 1 431 ? 15.432  -24.836 8.736   1.00 95.15 431 A 1 
ATOM   3296 O  O   . TRP A 1 431 ? 16.574  -24.874 9.192   1.00 93.48 431 A 1 
ATOM   3297 C  CB  . TRP A 1 431 ? 14.159  -22.849 9.615   1.00 94.29 431 A 1 
ATOM   3298 C  CG  . TRP A 1 431 ? 12.841  -22.331 10.094  1.00 93.04 431 A 1 
ATOM   3299 C  CD1 . TRP A 1 431 ? 12.522  -22.026 11.372  1.00 88.20 431 A 1 
ATOM   3300 C  CD2 . TRP A 1 431 ? 11.645  -22.071 9.295   1.00 91.16 431 A 1 
ATOM   3301 N  NE1 . TRP A 1 431 ? 11.203  -21.574 11.428  1.00 87.46 431 A 1 
ATOM   3302 C  CE2 . TRP A 1 431 ? 10.637  -21.583 10.168  1.00 89.78 431 A 1 
ATOM   3303 C  CE3 . TRP A 1 431 ? 11.340  -22.189 7.923   1.00 87.46 431 A 1 
ATOM   3304 C  CZ2 . TRP A 1 431 ? 9.357   -21.216 9.698   1.00 87.61 431 A 1 
ATOM   3305 C  CZ3 . TRP A 1 431 ? 10.065  -21.826 7.456   1.00 83.04 431 A 1 
ATOM   3306 C  CH2 . TRP A 1 431 ? 9.085   -21.346 8.332   1.00 83.69 431 A 1 
ATOM   3307 N  N   . VAL A 1 432 ? 15.156  -25.174 7.478   1.00 95.07 432 A 1 
ATOM   3308 C  CA  . VAL A 1 432 ? 16.172  -25.501 6.480   1.00 95.01 432 A 1 
ATOM   3309 C  C   . VAL A 1 432 ? 15.925  -24.677 5.218   1.00 95.25 432 A 1 
ATOM   3310 O  O   . VAL A 1 432 ? 14.800  -24.657 4.718   1.00 93.53 432 A 1 
ATOM   3311 C  CB  . VAL A 1 432 ? 16.256  -27.009 6.173   1.00 93.27 432 A 1 
ATOM   3312 C  CG1 . VAL A 1 432 ? 16.823  -27.763 7.384   1.00 82.43 432 A 1 
ATOM   3313 C  CG2 . VAL A 1 432 ? 14.910  -27.642 5.796   1.00 83.42 432 A 1 
ATOM   3314 N  N   . PRO A 1 433 ? 16.955  -23.996 4.679   1.00 95.29 433 A 1 
ATOM   3315 C  CA  . PRO A 1 433 ? 16.847  -23.296 3.406   1.00 94.62 433 A 1 
ATOM   3316 C  C   . PRO A 1 433 ? 16.449  -24.235 2.275   1.00 94.69 433 A 1 
ATOM   3317 O  O   . PRO A 1 433 ? 16.975  -25.337 2.140   1.00 92.77 433 A 1 
ATOM   3318 C  CB  . PRO A 1 433 ? 18.217  -22.660 3.167   1.00 93.70 433 A 1 
ATOM   3319 C  CG  . PRO A 1 433 ? 18.760  -22.469 4.577   1.00 92.35 433 A 1 
ATOM   3320 C  CD  . PRO A 1 433 ? 18.243  -23.712 5.302   1.00 94.13 433 A 1 
ATOM   3321 N  N   . ASN A 1 434 ? 15.512  -23.792 1.423   1.00 94.38 434 A 1 
ATOM   3322 C  CA  . ASN A 1 434 ? 15.092  -24.524 0.233   1.00 94.03 434 A 1 
ATOM   3323 C  C   . ASN A 1 434 ? 15.765  -23.938 -1.014  1.00 94.28 434 A 1 
ATOM   3324 O  O   . ASN A 1 434 ? 15.332  -22.894 -1.504  1.00 93.03 434 A 1 
ATOM   3325 C  CB  . ASN A 1 434 ? 13.557  -24.502 0.140   1.00 93.30 434 A 1 
ATOM   3326 C  CG  . ASN A 1 434 ? 13.038  -25.248 -1.077  1.00 93.64 434 A 1 
ATOM   3327 O  OD1 . ASN A 1 434 ? 13.758  -25.888 -1.839  1.00 90.69 434 A 1 
ATOM   3328 N  ND2 . ASN A 1 434 ? 11.746  -25.189 -1.305  1.00 89.63 434 A 1 
ATOM   3329 N  N   . PRO A 1 435 ? 16.782  -24.622 -1.599  1.00 92.95 435 A 1 
ATOM   3330 C  CA  . PRO A 1 435 ? 17.480  -24.112 -2.778  1.00 91.22 435 A 1 
ATOM   3331 C  C   . PRO A 1 435 ? 16.627  -24.124 -4.050  1.00 92.45 435 A 1 
ATOM   3332 O  O   . PRO A 1 435 ? 17.037  -23.582 -5.068  1.00 90.43 435 A 1 
ATOM   3333 C  CB  . PRO A 1 435 ? 18.716  -25.007 -2.911  1.00 89.77 435 A 1 
ATOM   3334 C  CG  . PRO A 1 435 ? 18.248  -26.344 -2.340  1.00 87.48 435 A 1 
ATOM   3335 C  CD  . PRO A 1 435 ? 17.321  -25.917 -1.201  1.00 90.68 435 A 1 
ATOM   3336 N  N   . ASN A 1 436 ? 15.444  -24.753 -4.027  1.00 94.09 436 A 1 
ATOM   3337 C  CA  . ASN A 1 436 ? 14.528  -24.863 -5.161  1.00 94.19 436 A 1 
ATOM   3338 C  C   . ASN A 1 436 ? 13.337  -23.897 -5.067  1.00 95.12 436 A 1 
ATOM   3339 O  O   . ASN A 1 436 ? 12.376  -24.042 -5.825  1.00 92.63 436 A 1 
ATOM   3340 C  CB  . ASN A 1 436 ? 14.061  -26.325 -5.280  1.00 92.58 436 A 1 
ATOM   3341 C  CG  . ASN A 1 436 ? 15.208  -27.300 -5.474  1.00 89.20 436 A 1 
ATOM   3342 O  OD1 . ASN A 1 436 ? 16.114  -27.112 -6.253  1.00 80.44 436 A 1 
ATOM   3343 N  ND2 . ASN A 1 436 ? 15.180  -28.408 -4.760  1.00 79.07 436 A 1 
ATOM   3344 N  N   . LEU A 1 437 ? 13.356  -22.954 -4.128  1.00 95.09 437 A 1 
ATOM   3345 C  CA  . LEU A 1 437 ? 12.266  -22.006 -3.925  1.00 95.69 437 A 1 
ATOM   3346 C  C   . LEU A 1 437 ? 12.127  -21.101 -5.153  1.00 96.42 437 A 1 
ATOM   3347 O  O   . LEU A 1 437 ? 13.059  -20.406 -5.552  1.00 95.27 437 A 1 
ATOM   3348 C  CB  . LEU A 1 437 ? 12.521  -21.229 -2.625  1.00 93.67 437 A 1 
ATOM   3349 C  CG  . LEU A 1 437 ? 11.287  -20.481 -2.087  1.00 91.38 437 A 1 
ATOM   3350 C  CD1 . LEU A 1 437 ? 10.175  -21.444 -1.660  1.00 90.03 437 A 1 
ATOM   3351 C  CD2 . LEU A 1 437 ? 11.694  -19.676 -0.851  1.00 89.38 437 A 1 
ATOM   3352 N  N   . ARG A 1 438 ? 10.943  -21.128 -5.781  1.00 96.82 438 A 1 
ATOM   3353 C  CA  . ARG A 1 438 ? 10.627  -20.348 -6.980  1.00 97.00 438 A 1 
ATOM   3354 C  C   . ARG A 1 438 ? 9.960   -19.026 -6.607  1.00 97.38 438 A 1 
ATOM   3355 O  O   . ARG A 1 438 ? 9.370   -18.939 -5.531  1.00 96.26 438 A 1 
ATOM   3356 C  CB  . ARG A 1 438 ? 9.737   -21.171 -7.927  1.00 96.09 438 A 1 
ATOM   3357 C  CG  . ARG A 1 438 ? 10.474  -22.396 -8.497  1.00 92.56 438 A 1 
ATOM   3358 C  CD  . ARG A 1 438 ? 9.668   -23.061 -9.626  1.00 91.17 438 A 1 
ATOM   3359 N  NE  . ARG A 1 438 ? 8.356   -23.568 -9.168  1.00 83.04 438 A 1 
ATOM   3360 C  CZ  . ARG A 1 438 ? 8.097   -24.723 -8.579  1.00 78.78 438 A 1 
ATOM   3361 N  NH1 . ARG A 1 438 ? 9.040   -25.594 -8.323  1.00 68.99 438 A 1 
ATOM   3362 N  NH2 . ARG A 1 438 ? 6.874   -25.014 -8.252  1.00 70.63 438 A 1 
ATOM   3363 N  N   . PRO A 1 439 ? 10.001  -18.009 -7.489  1.00 97.37 439 A 1 
ATOM   3364 C  CA  . PRO A 1 439 ? 9.208   -16.811 -7.295  1.00 97.35 439 A 1 
ATOM   3365 C  C   . PRO A 1 439 ? 7.713   -17.144 -7.294  1.00 97.43 439 A 1 
ATOM   3366 O  O   . PRO A 1 439 ? 7.242   -17.956 -8.097  1.00 96.16 439 A 1 
ATOM   3367 C  CB  . PRO A 1 439 ? 9.578   -15.868 -8.447  1.00 96.45 439 A 1 
ATOM   3368 C  CG  . PRO A 1 439 ? 10.044  -16.830 -9.545  1.00 94.32 439 A 1 
ATOM   3369 C  CD  . PRO A 1 439 ? 10.702  -17.952 -8.755  1.00 96.77 439 A 1 
ATOM   3370 N  N   . GLU A 1 440 ? 6.972   -16.466 -6.444  1.00 97.70 440 A 1 
ATOM   3371 C  CA  . GLU A 1 440 ? 5.521   -16.428 -6.490  1.00 97.57 440 A 1 
ATOM   3372 C  C   . GLU A 1 440 ? 5.067   -15.555 -7.657  1.00 97.97 440 A 1 
ATOM   3373 O  O   . GLU A 1 440 ? 5.662   -14.510 -7.931  1.00 97.11 440 A 1 
ATOM   3374 C  CB  . GLU A 1 440 ? 5.004   -15.889 -5.148  1.00 95.11 440 A 1 
ATOM   3375 C  CG  . GLU A 1 440 ? 3.481   -15.987 -5.010  1.00 88.73 440 A 1 
ATOM   3376 C  CD  . GLU A 1 440 ? 2.973   -15.507 -3.638  1.00 93.35 440 A 1 
ATOM   3377 O  OE1 . GLU A 1 440 ? 1.777   -15.132 -3.572  1.00 87.81 440 A 1 
ATOM   3378 O  OE2 . GLU A 1 440 ? 3.757   -15.509 -2.673  1.00 89.79 440 A 1 
ATOM   3379 N  N   . THR A 1 441 ? 4.010   -15.964 -8.378  1.00 97.72 441 A 1 
ATOM   3380 C  CA  . THR A 1 441 ? 3.494   -15.211 -9.529  1.00 97.81 441 A 1 
ATOM   3381 C  C   . THR A 1 441 ? 1.979   -15.115 -9.494  1.00 97.78 441 A 1 
ATOM   3382 O  O   . THR A 1 441 ? 1.315   -15.962 -8.905  1.00 96.73 441 A 1 
ATOM   3383 C  CB  . THR A 1 441 ? 3.933   -15.822 -10.871 1.00 97.10 441 A 1 
ATOM   3384 O  OG1 . THR A 1 441 ? 3.449   -17.131 -11.054 1.00 90.73 441 A 1 
ATOM   3385 C  CG2 . THR A 1 441 ? 5.452   -15.894 -11.008 1.00 90.85 441 A 1 
ATOM   3386 N  N   . ASN A 1 442 ? 1.415   -14.127 -10.187 1.00 97.73 442 A 1 
ATOM   3387 C  CA  . ASN A 1 442 ? -0.004  -14.113 -10.499 1.00 97.56 442 A 1 
ATOM   3388 C  C   . ASN A 1 442 ? -0.286  -13.593 -11.909 1.00 98.11 442 A 1 
ATOM   3389 O  O   . ASN A 1 442 ? 0.546   -12.968 -12.559 1.00 97.42 442 A 1 
ATOM   3390 C  CB  . ASN A 1 442 ? -0.798  -13.401 -9.378  1.00 94.91 442 A 1 
ATOM   3391 C  CG  . ASN A 1 442 ? -0.812  -11.880 -9.427  1.00 95.96 442 A 1 
ATOM   3392 O  OD1 . ASN A 1 442 ? -0.586  -11.215 -10.413 1.00 89.24 442 A 1 
ATOM   3393 N  ND2 . ASN A 1 442 ? -1.176  -11.256 -8.321  1.00 88.93 442 A 1 
ATOM   3394 N  N   . GLU A 1 443 ? -1.521  -13.862 -12.349 1.00 98.16 443 A 1 
ATOM   3395 C  CA  . GLU A 1 443 ? -2.200  -13.193 -13.446 1.00 98.09 443 A 1 
ATOM   3396 C  C   . GLU A 1 443 ? -3.591  -12.775 -12.969 1.00 98.10 443 A 1 
ATOM   3397 O  O   . GLU A 1 443 ? -4.323  -13.562 -12.364 1.00 97.01 443 A 1 
ATOM   3398 C  CB  . GLU A 1 443 ? -2.233  -14.091 -14.702 1.00 96.05 443 A 1 
ATOM   3399 C  CG  . GLU A 1 443 ? -2.870  -15.473 -14.480 1.00 84.36 443 A 1 
ATOM   3400 C  CD  . GLU A 1 443 ? -2.831  -16.412 -15.701 1.00 86.88 443 A 1 
ATOM   3401 O  OE1 . GLU A 1 443 ? -3.260  -17.583 -15.548 1.00 79.47 443 A 1 
ATOM   3402 O  OE2 . GLU A 1 443 ? -2.383  -15.994 -16.790 1.00 81.68 443 A 1 
ATOM   3403 N  N   . THR A 1 444 ? -3.962  -11.512 -13.195 1.00 98.01 444 A 1 
ATOM   3404 C  CA  . THR A 1 444 ? -5.251  -10.947 -12.807 1.00 97.92 444 A 1 
ATOM   3405 C  C   . THR A 1 444 ? -5.969  -10.419 -14.032 1.00 98.13 444 A 1 
ATOM   3406 O  O   . THR A 1 444 ? -5.395  -9.660  -14.819 1.00 97.42 444 A 1 
ATOM   3407 C  CB  . THR A 1 444 ? -5.097  -9.845  -11.753 1.00 96.59 444 A 1 
ATOM   3408 O  OG1 . THR A 1 444 ? -4.487  -10.362 -10.598 1.00 89.75 444 A 1 
ATOM   3409 C  CG2 . THR A 1 444 ? -6.425  -9.225  -11.317 1.00 90.40 444 A 1 
ATOM   3410 N  N   . GLN A 1 445 ? -7.248  -10.773 -14.158 1.00 98.36 445 A 1 
ATOM   3411 C  CA  . GLN A 1 445 ? -8.195  -10.121 -15.050 1.00 98.37 445 A 1 
ATOM   3412 C  C   . GLN A 1 445 ? -9.100  -9.221  -14.223 1.00 98.48 445 A 1 
ATOM   3413 O  O   . GLN A 1 445 ? -9.592  -9.636  -13.176 1.00 97.72 445 A 1 
ATOM   3414 C  CB  . GLN A 1 445 ? -9.002  -11.160 -15.831 1.00 97.34 445 A 1 
ATOM   3415 C  CG  . GLN A 1 445 ? -8.101  -11.985 -16.757 1.00 90.93 445 A 1 
ATOM   3416 C  CD  . GLN A 1 445 ? -8.864  -12.999 -17.602 1.00 89.95 445 A 1 
ATOM   3417 O  OE1 . GLN A 1 445 ? -10.079 -13.103 -17.607 1.00 80.91 445 A 1 
ATOM   3418 N  NE2 . GLN A 1 445 ? -8.166  -13.797 -18.374 1.00 78.65 445 A 1 
ATOM   3419 N  N   . GLU A 1 446 ? -9.342  -8.006  -14.704 1.00 98.59 446 A 1 
ATOM   3420 C  CA  . GLU A 1 446 ? -10.241 -7.057  -14.068 1.00 98.42 446 A 1 
ATOM   3421 C  C   . GLU A 1 446 ? -11.093 -6.368  -15.126 1.00 98.57 446 A 1 
ATOM   3422 O  O   . GLU A 1 446 ? -10.579 -5.910  -16.148 1.00 98.00 446 A 1 
ATOM   3423 C  CB  . GLU A 1 446 ? -9.432  -6.074  -13.211 1.00 97.92 446 A 1 
ATOM   3424 C  CG  . GLU A 1 446 ? -10.316 -5.109  -12.410 1.00 96.29 446 A 1 
ATOM   3425 C  CD  . GLU A 1 446 ? -9.555  -4.401  -11.271 1.00 96.64 446 A 1 
ATOM   3426 O  OE1 . GLU A 1 446 ? -10.230 -3.790  -10.411 1.00 92.25 446 A 1 
ATOM   3427 O  OE2 . GLU A 1 446 ? -8.325  -4.517  -11.168 1.00 93.20 446 A 1 
ATOM   3428 N  N   . TYR A 1 447 ? -12.407 -6.315  -14.896 1.00 98.69 447 A 1 
ATOM   3429 C  CA  . TYR A 1 447 ? -13.377 -5.702  -15.790 1.00 98.58 447 A 1 
ATOM   3430 C  C   . TYR A 1 447 ? -14.292 -4.802  -14.987 1.00 98.65 447 A 1 
ATOM   3431 O  O   . TYR A 1 447 ? -14.718 -5.169  -13.893 1.00 98.14 447 A 1 
ATOM   3432 C  CB  . TYR A 1 447 ? -14.197 -6.782  -16.514 1.00 97.96 447 A 1 
ATOM   3433 C  CG  . TYR A 1 447 ? -13.372 -7.823  -17.216 1.00 96.06 447 A 1 
ATOM   3434 C  CD1 . TYR A 1 447 ? -12.789 -7.550  -18.461 1.00 89.53 447 A 1 
ATOM   3435 C  CD2 . TYR A 1 447 ? -13.160 -9.079  -16.603 1.00 90.15 447 A 1 
ATOM   3436 C  CE1 . TYR A 1 447 ? -12.000 -8.519  -19.112 1.00 86.08 447 A 1 
ATOM   3437 C  CE2 . TYR A 1 447 ? -12.374 -10.054 -17.241 1.00 86.67 447 A 1 
ATOM   3438 C  CZ  . TYR A 1 447 ? -11.797 -9.761  -18.497 1.00 85.85 447 A 1 
ATOM   3439 O  OH  . TYR A 1 447 ? -11.023 -10.708 -19.129 1.00 81.58 447 A 1 
ATOM   3440 N  N   . GLY A 1 448 ? -14.645 -3.649  -15.530 1.00 98.53 448 A 1 
ATOM   3441 C  CA  . GLY A 1 448 ? -15.521 -2.739  -14.834 1.00 98.58 448 A 1 
ATOM   3442 C  C   . GLY A 1 448 ? -16.092 -1.647  -15.721 1.00 98.69 448 A 1 
ATOM   3443 O  O   . GLY A 1 448 ? -15.883 -1.615  -16.936 1.00 98.22 448 A 1 
ATOM   3444 N  N   . PHE A 1 449 ? -16.841 -0.771  -15.072 1.00 98.54 449 A 1 
ATOM   3445 C  CA  . PHE A 1 449 ? -17.431 0.397   -15.699 1.00 98.50 449 A 1 
ATOM   3446 C  C   . PHE A 1 449 ? -17.436 1.576   -14.729 1.00 98.64 449 A 1 
ATOM   3447 O  O   . PHE A 1 449 ? -17.353 1.401   -13.511 1.00 98.25 449 A 1 
ATOM   3448 C  CB  . PHE A 1 449 ? -18.836 0.070   -16.220 1.00 98.24 449 A 1 
ATOM   3449 C  CG  . PHE A 1 449 ? -19.882 -0.128  -15.146 1.00 98.25 449 A 1 
ATOM   3450 C  CD1 . PHE A 1 449 ? -19.991 -1.350  -14.458 1.00 97.21 449 A 1 
ATOM   3451 C  CD2 . PHE A 1 449 ? -20.767 0.916   -14.829 1.00 97.10 449 A 1 
ATOM   3452 C  CE1 . PHE A 1 449 ? -20.964 -1.533  -13.470 1.00 96.38 449 A 1 
ATOM   3453 C  CE2 . PHE A 1 449 ? -21.754 0.741   -13.844 1.00 96.38 449 A 1 
ATOM   3454 C  CZ  . PHE A 1 449 ? -21.854 -0.479  -13.170 1.00 96.46 449 A 1 
ATOM   3455 N  N   . GLY A 1 450 ? -17.555 2.770   -15.273 1.00 98.43 450 A 1 
ATOM   3456 C  CA  . GLY A 1 450 ? -17.725 4.001   -14.531 1.00 98.37 450 A 1 
ATOM   3457 C  C   . GLY A 1 450 ? -18.860 4.840   -15.106 1.00 98.39 450 A 1 
ATOM   3458 O  O   . GLY A 1 450 ? -19.151 4.793   -16.300 1.00 97.58 450 A 1 
ATOM   3459 N  N   . LEU A 1 451 ? -19.506 5.599   -14.221 1.00 98.11 451 A 1 
ATOM   3460 C  CA  . LEU A 1 451 ? -20.527 6.575   -14.547 1.00 97.99 451 A 1 
ATOM   3461 C  C   . LEU A 1 451 ? -20.078 7.923   -13.997 1.00 97.68 451 A 1 
ATOM   3462 O  O   . LEU A 1 451 ? -19.696 8.013   -12.831 1.00 96.84 451 A 1 
ATOM   3463 C  CB  . LEU A 1 451 ? -21.876 6.171   -13.930 1.00 97.50 451 A 1 
ATOM   3464 C  CG  . LEU A 1 451 ? -22.400 4.774   -14.306 1.00 95.90 451 A 1 
ATOM   3465 C  CD1 . LEU A 1 451 ? -23.662 4.460   -13.498 1.00 93.78 451 A 1 
ATOM   3466 C  CD2 . LEU A 1 451 ? -22.751 4.677   -15.786 1.00 93.58 451 A 1 
ATOM   3467 N  N   . ARG A 1 452 ? -20.178 8.963   -14.812 1.00 96.42 452 A 1 
ATOM   3468 C  CA  . ARG A 1 452 ? -19.864 10.328  -14.417 1.00 95.63 452 A 1 
ATOM   3469 C  C   . ARG A 1 452 ? -20.941 11.270  -14.935 1.00 95.38 452 A 1 
ATOM   3470 O  O   . ARG A 1 452 ? -21.202 11.311  -16.137 1.00 93.18 452 A 1 
ATOM   3471 C  CB  . ARG A 1 452 ? -18.472 10.695  -14.943 1.00 93.17 452 A 1 
ATOM   3472 C  CG  . ARG A 1 452 ? -17.948 11.983  -14.298 1.00 83.44 452 A 1 
ATOM   3473 C  CD  . ARG A 1 452 ? -16.578 12.286  -14.887 1.00 82.64 452 A 1 
ATOM   3474 N  NE  . ARG A 1 452 ? -15.869 13.329  -14.137 1.00 73.80 452 A 1 
ATOM   3475 C  CZ  . ARG A 1 452 ? -14.598 13.643  -14.336 1.00 69.42 452 A 1 
ATOM   3476 N  NH1 . ARG A 1 452 ? -13.926 13.134  -15.326 1.00 64.72 452 A 1 
ATOM   3477 N  NH2 . ARG A 1 452 ? -13.973 14.437  -13.539 1.00 58.74 452 A 1 
ATOM   3478 N  N   . PHE A 1 453 ? -21.560 11.985  -14.016 1.00 95.29 453 A 1 
ATOM   3479 C  CA  . PHE A 1 453 ? -22.556 12.994  -14.319 1.00 94.51 453 A 1 
ATOM   3480 C  C   . PHE A 1 453 ? -22.225 14.263  -13.553 1.00 93.62 453 A 1 
ATOM   3481 O  O   . PHE A 1 453 ? -22.047 14.215  -12.335 1.00 90.75 453 A 1 
ATOM   3482 C  CB  . PHE A 1 453 ? -23.951 12.485  -13.938 1.00 93.70 453 A 1 
ATOM   3483 C  CG  . PHE A 1 453 ? -24.403 11.239  -14.667 1.00 93.36 453 A 1 
ATOM   3484 C  CD1 . PHE A 1 453 ? -24.946 11.338  -15.951 1.00 90.32 453 A 1 
ATOM   3485 C  CD2 . PHE A 1 453 ? -24.297 9.985   -14.050 1.00 90.22 453 A 1 
ATOM   3486 C  CE1 . PHE A 1 453 ? -25.410 10.193  -16.619 1.00 88.43 453 A 1 
ATOM   3487 C  CE2 . PHE A 1 453 ? -24.758 8.831   -14.711 1.00 88.65 453 A 1 
ATOM   3488 C  CZ  . PHE A 1 453 ? -25.322 8.934   -15.997 1.00 88.57 453 A 1 
ATOM   3489 N  N   . ASP A 1 454 ? -22.213 15.382  -14.257 1.00 89.48 454 A 1 
ATOM   3490 C  CA  . ASP A 1 454 ? -22.118 16.728  -13.707 1.00 86.04 454 A 1 
ATOM   3491 C  C   . ASP A 1 454 ? -23.463 17.437  -13.956 1.00 84.42 454 A 1 
ATOM   3492 O  O   . ASP A 1 454 ? -24.140 17.129  -14.939 1.00 73.44 454 A 1 
ATOM   3493 C  CB  . ASP A 1 454 ? -20.923 17.462  -14.338 1.00 80.31 454 A 1 
ATOM   3494 C  CG  . ASP A 1 454 ? -19.583 16.705  -14.190 1.00 73.93 454 A 1 
ATOM   3495 O  OD1 . ASP A 1 454 ? -19.253 16.268  -13.062 1.00 64.90 454 A 1 
ATOM   3496 O  OD2 . ASP A 1 454 ? -18.875 16.546  -15.207 1.00 67.17 454 A 1 
ATOM   3497 N  N   . ASP A 1 455 ? -23.893 18.344  -13.064 1.00 75.31 455 A 1 
ATOM   3498 C  CA  . ASP A 1 455 ? -25.178 19.065  -13.113 1.00 73.48 455 A 1 
ATOM   3499 C  C   . ASP A 1 455 ? -26.402 18.137  -13.300 1.00 73.96 455 A 1 
ATOM   3500 O  O   . ASP A 1 455 ? -27.221 18.300  -14.209 1.00 69.32 455 A 1 
ATOM   3501 C  CB  . ASP A 1 455 ? -25.120 20.210  -14.135 1.00 68.86 455 A 1 
ATOM   3502 C  CG  . ASP A 1 455 ? -24.144 21.333  -13.771 1.00 63.02 455 A 1 
ATOM   3503 O  OD1 . ASP A 1 455 ? -24.052 21.668  -12.567 1.00 58.32 455 A 1 
ATOM   3504 O  OD2 . ASP A 1 455 ? -23.574 21.924  -14.704 1.00 56.32 455 A 1 
ATOM   3505 N  N   . LEU A 1 456 ? -26.537 17.119  -12.417 1.00 71.26 456 A 1 
ATOM   3506 C  CA  . LEU A 1 456 ? -27.499 16.031  -12.582 1.00 69.05 456 A 1 
ATOM   3507 C  C   . LEU A 1 456 ? -28.931 16.403  -12.159 1.00 70.68 456 A 1 
ATOM   3508 O  O   . LEU A 1 456 ? -29.883 16.234  -12.926 1.00 63.85 456 A 1 
ATOM   3509 C  CB  . LEU A 1 456 ? -26.986 14.809  -11.780 1.00 63.40 456 A 1 
ATOM   3510 C  CG  . LEU A 1 456 ? -27.729 13.516  -12.118 1.00 59.51 456 A 1 
ATOM   3511 C  CD1 . LEU A 1 456 ? -27.205 12.893  -13.387 1.00 57.86 456 A 1 
ATOM   3512 C  CD2 . LEU A 1 456 ? -27.565 12.498  -10.986 1.00 56.50 456 A 1 
ATOM   3513 N  N   . MET A 1 457 ? -29.121 16.841  -10.909 1.00 70.29 457 A 1 
ATOM   3514 C  CA  . MET A 1 457 ? -30.428 17.192  -10.327 1.00 69.16 457 A 1 
ATOM   3515 C  C   . MET A 1 457 ? -30.472 18.637  -9.829  1.00 70.29 457 A 1 
ATOM   3516 O  O   . MET A 1 457 ? -31.526 19.281  -9.872  1.00 65.01 457 A 1 
ATOM   3517 C  CB  . MET A 1 457 ? -30.758 16.271  -9.145  1.00 64.24 457 A 1 
ATOM   3518 C  CG  . MET A 1 457 ? -30.837 14.789  -9.494  1.00 59.34 457 A 1 
ATOM   3519 S  SD  . MET A 1 457 ? -31.565 13.826  -8.140  1.00 54.06 457 A 1 
ATOM   3520 C  CE  . MET A 1 457 ? -31.322 12.168  -8.778  1.00 48.30 457 A 1 
ATOM   3521 N  N   . LEU A 1 458 ? -29.335 19.111  -9.299  1.00 70.21 458 A 1 
ATOM   3522 C  CA  . LEU A 1 458 ? -29.148 20.441  -8.758  1.00 69.79 458 A 1 
ATOM   3523 C  C   . LEU A 1 458 ? -28.030 21.129  -9.547  1.00 71.87 458 A 1 
ATOM   3524 O  O   . LEU A 1 458 ? -27.181 20.477  -10.137 1.00 66.32 458 A 1 
ATOM   3525 C  CB  . LEU A 1 458 ? -28.806 20.340  -7.258  1.00 64.10 458 A 1 
ATOM   3526 C  CG  . LEU A 1 458 ? -29.904 19.714  -6.383  1.00 59.84 458 A 1 
ATOM   3527 C  CD1 . LEU A 1 458 ? -29.364 19.429  -4.988  1.00 57.57 458 A 1 
ATOM   3528 C  CD2 . LEU A 1 458 ? -31.121 20.632  -6.252  1.00 56.44 458 A 1 
ATOM   3529 N  N   . SER A 1 459 ? -28.022 22.462  -9.549  1.00 73.63 459 A 1 
ATOM   3530 C  CA  . SER A 1 459 ? -26.868 23.186  -10.072 1.00 73.99 459 A 1 
ATOM   3531 C  C   . SER A 1 459 ? -25.613 22.832  -9.274  1.00 76.92 459 A 1 
ATOM   3532 O  O   . SER A 1 459 ? -25.641 22.923  -8.045  1.00 70.40 459 A 1 
ATOM   3533 C  CB  . SER A 1 459 ? -27.115 24.692  -9.993  1.00 66.10 459 A 1 
ATOM   3534 O  OG  . SER A 1 459 ? -27.428 25.059  -8.658  1.00 57.14 459 A 1 
ATOM   3535 N  N   . ASN A 1 460 ? -24.523 22.505  -9.970  1.00 83.00 460 A 1 
ATOM   3536 C  CA  . ASN A 1 460 ? -23.222 22.119  -9.402  1.00 83.81 460 A 1 
ATOM   3537 C  C   . ASN A 1 460 ? -23.206 20.774  -8.670  1.00 86.31 460 A 1 
ATOM   3538 O  O   . ASN A 1 460 ? -22.249 20.501  -7.948  1.00 81.99 460 A 1 
ATOM   3539 C  CB  . ASN A 1 460 ? -22.643 23.234  -8.515  1.00 78.70 460 A 1 
ATOM   3540 C  CG  . ASN A 1 460 ? -22.649 24.623  -9.112  1.00 72.38 460 A 1 
ATOM   3541 O  OD1 . ASN A 1 460 ? -22.519 24.841  -10.302 1.00 64.98 460 A 1 
ATOM   3542 N  ND2 . ASN A 1 460 ? -22.787 25.621  -8.266  1.00 64.63 460 A 1 
ATOM   3543 N  N   . ASP A 1 461 ? -24.214 19.917  -8.818  1.00 89.77 461 A 1 
ATOM   3544 C  CA  . ASP A 1 461 ? -24.102 18.558  -8.316  1.00 89.64 461 A 1 
ATOM   3545 C  C   . ASP A 1 461 ? -23.273 17.682  -9.264  1.00 90.96 461 A 1 
ATOM   3546 O  O   . ASP A 1 461 ? -23.178 17.909  -10.467 1.00 88.47 461 A 1 
ATOM   3547 C  CB  . ASP A 1 461 ? -25.457 17.966  -7.895  1.00 84.60 461 A 1 
ATOM   3548 C  CG  . ASP A 1 461 ? -26.387 17.453  -8.989  1.00 79.17 461 A 1 
ATOM   3549 O  OD1 . ASP A 1 461 ? -26.141 17.679  -10.183 1.00 67.93 461 A 1 
ATOM   3550 O  OD2 . ASP A 1 461 ? -27.395 16.810  -8.612  1.00 74.94 461 A 1 
ATOM   3551 N  N   . ALA A 1 462 ? -22.620 16.682  -8.690  1.00 93.92 462 A 1 
ATOM   3552 C  CA  . ALA A 1 462 ? -21.800 15.744  -9.424  1.00 94.17 462 A 1 
ATOM   3553 C  C   . ALA A 1 462 ? -21.946 14.343  -8.825  1.00 94.80 462 A 1 
ATOM   3554 O  O   . ALA A 1 462 ? -21.908 14.165  -7.608  1.00 94.19 462 A 1 
ATOM   3555 C  CB  . ALA A 1 462 ? -20.347 16.221  -9.438  1.00 92.40 462 A 1 
ATOM   3556 N  N   . LEU A 1 463 ? -22.068 13.345  -9.694  1.00 95.39 463 A 1 
ATOM   3557 C  CA  . LEU A 1 463 ? -22.044 11.936  -9.338  1.00 95.69 463 A 1 
ATOM   3558 C  C   . LEU A 1 463 ? -20.911 11.247  -10.087 1.00 95.82 463 A 1 
ATOM   3559 O  O   . LEU A 1 463 ? -20.913 11.202  -11.315 1.00 95.44 463 A 1 
ATOM   3560 C  CB  . LEU A 1 463 ? -23.405 11.296  -9.652  1.00 95.19 463 A 1 
ATOM   3561 C  CG  . LEU A 1 463 ? -23.472 9.781   -9.368  1.00 94.09 463 A 1 
ATOM   3562 C  CD1 . LEU A 1 463 ? -23.401 9.462   -7.879  1.00 90.65 463 A 1 
ATOM   3563 C  CD2 . LEU A 1 463 ? -24.789 9.208   -9.905  1.00 90.11 463 A 1 
ATOM   3564 N  N   . GLU A 1 464 ? -20.010 10.651  -9.350  1.00 96.73 464 A 1 
ATOM   3565 C  CA  . GLU A 1 464 ? -19.015 9.727   -9.873  1.00 96.73 464 A 1 
ATOM   3566 C  C   . GLU A 1 464 ? -19.256 8.336   -9.270  1.00 97.22 464 A 1 
ATOM   3567 O  O   . GLU A 1 464 ? -19.413 8.185   -8.063  1.00 96.80 464 A 1 
ATOM   3568 C  CB  . GLU A 1 464 ? -17.599 10.260  -9.613  1.00 95.38 464 A 1 
ATOM   3569 C  CG  . GLU A 1 464 ? -16.549 9.481   -10.416 1.00 85.69 464 A 1 
ATOM   3570 C  CD  . GLU A 1 464 ? -15.137 10.088  -10.293 1.00 85.18 464 A 1 
ATOM   3571 O  OE1 . GLU A 1 464 ? -14.237 9.369   -9.806  1.00 79.32 464 A 1 
ATOM   3572 O  OE2 . GLU A 1 464 ? -14.961 11.250  -10.703 1.00 80.04 464 A 1 
ATOM   3573 N  N   . PHE A 1 465 ? -19.305 7.307   -10.116 1.00 97.78 465 A 1 
ATOM   3574 C  CA  . PHE A 1 465 ? -19.457 5.915   -9.717  1.00 98.16 465 A 1 
ATOM   3575 C  C   . PHE A 1 465 ? -18.496 5.051   -10.529 1.00 98.29 465 A 1 
ATOM   3576 O  O   . PHE A 1 465 ? -18.451 5.158   -11.755 1.00 97.99 465 A 1 
ATOM   3577 C  CB  . PHE A 1 465 ? -20.907 5.470   -9.918  1.00 98.03 465 A 1 
ATOM   3578 C  CG  . PHE A 1 465 ? -21.164 4.006   -9.650  1.00 98.03 465 A 1 
ATOM   3579 C  CD1 . PHE A 1 465 ? -20.919 3.042   -10.650 1.00 97.08 465 A 1 
ATOM   3580 C  CD2 . PHE A 1 465 ? -21.638 3.588   -8.396  1.00 97.31 465 A 1 
ATOM   3581 C  CE1 . PHE A 1 465 ? -21.151 1.678   -10.387 1.00 96.56 465 A 1 
ATOM   3582 C  CE2 . PHE A 1 465 ? -21.874 2.235   -8.129  1.00 96.71 465 A 1 
ATOM   3583 C  CZ  . PHE A 1 465 ? -21.626 1.279   -9.129  1.00 96.88 465 A 1 
ATOM   3584 N  N   . LYS A 1 466 ? -17.778 4.145   -9.876  1.00 98.33 466 A 1 
ATOM   3585 C  CA  . LYS A 1 466 ? -16.917 3.173   -10.540 1.00 98.44 466 A 1 
ATOM   3586 C  C   . LYS A 1 466 ? -17.011 1.825   -9.840  1.00 98.55 466 A 1 
ATOM   3587 O  O   . LYS A 1 466 ? -16.952 1.755   -8.618  1.00 98.19 466 A 1 
ATOM   3588 C  CB  . LYS A 1 466 ? -15.484 3.718   -10.600 1.00 98.01 466 A 1 
ATOM   3589 C  CG  . LYS A 1 466 ? -14.598 2.967   -11.601 1.00 97.04 466 A 1 
ATOM   3590 C  CD  . LYS A 1 466 ? -13.245 3.669   -11.711 1.00 96.50 466 A 1 
ATOM   3591 C  CE  . LYS A 1 466 ? -12.353 2.986   -12.762 1.00 95.17 466 A 1 
ATOM   3592 N  NZ  . LYS A 1 466 ? -11.064 3.683   -12.915 1.00 94.15 466 A 1 
ATOM   3593 N  N   . ALA A 1 467 ? -17.153 0.753   -10.615 1.00 98.63 467 A 1 
ATOM   3594 C  CA  . ALA A 1 467 ? -17.206 -0.607  -10.102 1.00 98.62 467 A 1 
ATOM   3595 C  C   . ALA A 1 467 ? -16.367 -1.545  -10.962 1.00 98.65 467 A 1 
ATOM   3596 O  O   . ALA A 1 467 ? -16.335 -1.410  -12.184 1.00 98.23 467 A 1 
ATOM   3597 C  CB  . ALA A 1 467 ? -18.669 -1.068  -10.032 1.00 98.23 467 A 1 
ATOM   3598 N  N   . SER A 1 468 ? -15.735 -2.536  -10.332 1.00 98.61 468 A 1 
ATOM   3599 C  CA  . SER A 1 468 ? -14.991 -3.572  -11.033 1.00 98.66 468 A 1 
ATOM   3600 C  C   . SER A 1 468 ? -15.171 -4.951  -10.399 1.00 98.63 468 A 1 
ATOM   3601 O  O   . SER A 1 468 ? -15.438 -5.086  -9.206  1.00 98.22 468 A 1 
ATOM   3602 C  CB  . SER A 1 468 ? -13.505 -3.218  -11.140 1.00 97.58 468 A 1 
ATOM   3603 O  OG  . SER A 1 468 ? -12.834 -3.385  -9.913  1.00 91.76 468 A 1 
ATOM   3604 N  N   . TYR A 1 469 ? -15.020 -5.984  -11.233 1.00 98.72 469 A 1 
ATOM   3605 C  CA  . TYR A 1 469 ? -14.809 -7.363  -10.827 1.00 98.73 469 A 1 
ATOM   3606 C  C   . TYR A 1 469 ? -13.369 -7.751  -11.139 1.00 98.77 469 A 1 
ATOM   3607 O  O   . TYR A 1 469 ? -12.898 -7.499  -12.241 1.00 98.45 469 A 1 
ATOM   3608 C  CB  . TYR A 1 469 ? -15.789 -8.280  -11.565 1.00 98.58 469 A 1 
ATOM   3609 C  CG  . TYR A 1 469 ? -15.553 -9.745  -11.287 1.00 98.09 469 A 1 
ATOM   3610 C  CD1 . TYR A 1 469 ? -14.896 -10.565 -12.230 1.00 96.63 469 A 1 
ATOM   3611 C  CD2 . TYR A 1 469 ? -15.955 -10.308 -10.060 1.00 96.88 469 A 1 
ATOM   3612 C  CE1 . TYR A 1 469 ? -14.650 -11.918 -11.951 1.00 95.89 469 A 1 
ATOM   3613 C  CE2 . TYR A 1 469 ? -15.717 -11.662 -9.772  1.00 95.86 469 A 1 
ATOM   3614 C  CZ  . TYR A 1 469 ? -15.061 -12.473 -10.724 1.00 95.79 469 A 1 
ATOM   3615 O  OH  . TYR A 1 469 ? -14.819 -13.789 -10.436 1.00 93.62 469 A 1 
ATOM   3616 N  N   . PHE A 1 470 ? -12.696 -8.412  -10.200 1.00 98.66 470 A 1 
ATOM   3617 C  CA  . PHE A 1 470 ? -11.356 -8.940  -10.401 1.00 98.59 470 A 1 
ATOM   3618 C  C   . PHE A 1 470 ? -11.303 -10.453 -10.162 1.00 98.61 470 A 1 
ATOM   3619 O  O   . PHE A 1 470 ? -12.005 -10.989 -9.307  1.00 98.28 470 A 1 
ATOM   3620 C  CB  . PHE A 1 470 ? -10.342 -8.180  -9.535  1.00 98.33 470 A 1 
ATOM   3621 C  CG  . PHE A 1 470 ? -10.552 -8.303  -8.041  1.00 98.42 470 A 1 
ATOM   3622 C  CD1 . PHE A 1 470 ? -11.333 -7.347  -7.354  1.00 97.90 470 A 1 
ATOM   3623 C  CD2 . PHE A 1 470 ? -9.971  -9.358  -7.320  1.00 97.74 470 A 1 
ATOM   3624 C  CE1 . PHE A 1 470 ? -11.511 -7.442  -5.968  1.00 97.28 470 A 1 
ATOM   3625 C  CE2 . PHE A 1 470 ? -10.156 -9.460  -5.931  1.00 97.14 470 A 1 
ATOM   3626 C  CZ  . PHE A 1 470 ? -10.928 -8.505  -5.262  1.00 97.32 470 A 1 
ATOM   3627 N  N   . ASP A 1 471 ? -10.462 -11.137 -10.941 1.00 98.51 471 A 1 
ATOM   3628 C  CA  . ASP A 1 471 ? -10.198 -12.572 -10.859 1.00 98.46 471 A 1 
ATOM   3629 C  C   . ASP A 1 471 ? -8.693  -12.801 -11.015 1.00 98.44 471 A 1 
ATOM   3630 O  O   . ASP A 1 471 ? -8.115  -12.550 -12.075 1.00 97.67 471 A 1 
ATOM   3631 C  CB  . ASP A 1 471 ? -11.018 -13.301 -11.937 1.00 97.84 471 A 1 
ATOM   3632 C  CG  . ASP A 1 471 ? -11.093 -14.827 -11.745 1.00 95.24 471 A 1 
ATOM   3633 O  OD1 . ASP A 1 471 ? -10.062 -15.519 -11.643 1.00 87.56 471 A 1 
ATOM   3634 O  OD2 . ASP A 1 471 ? -12.218 -15.372 -11.718 1.00 86.97 471 A 1 
ATOM   3635 N  N   . THR A 1 472 ? -8.050  -13.249 -9.945  1.00 98.24 472 A 1 
ATOM   3636 C  CA  . THR A 1 472 ? -6.610  -13.497 -9.873  1.00 98.08 472 A 1 
ATOM   3637 C  C   . THR A 1 472 ? -6.346  -14.991 -9.764  1.00 98.15 472 A 1 
ATOM   3638 O  O   . THR A 1 472 ? -6.894  -15.672 -8.895  1.00 97.48 472 A 1 
ATOM   3639 C  CB  . THR A 1 472 ? -5.978  -12.765 -8.684  1.00 97.35 472 A 1 
ATOM   3640 O  OG1 . THR A 1 472 ? -6.154  -11.374 -8.809  1.00 93.36 472 A 1 
ATOM   3641 C  CG2 . THR A 1 472 ? -4.474  -13.014 -8.549  1.00 93.80 472 A 1 
ATOM   3642 N  N   . LYS A 1 473 ? -5.448  -15.499 -10.609 1.00 98.19 473 A 1 
ATOM   3643 C  CA  . LYS A 1 473 ? -4.830  -16.815 -10.450 1.00 98.16 473 A 1 
ATOM   3644 C  C   . LYS A 1 473 ? -3.419  -16.631 -9.910  1.00 98.08 473 A 1 
ATOM   3645 O  O   . LYS A 1 473 ? -2.557  -16.103 -10.607 1.00 96.97 473 A 1 
ATOM   3646 C  CB  . LYS A 1 473 ? -4.811  -17.560 -11.777 1.00 97.50 473 A 1 
ATOM   3647 C  CG  . LYS A 1 473 ? -6.223  -17.876 -12.291 1.00 89.46 473 A 1 
ATOM   3648 C  CD  . LYS A 1 473 ? -6.101  -18.488 -13.682 1.00 86.31 473 A 1 
ATOM   3649 C  CE  . LYS A 1 473 ? -7.468  -18.643 -14.328 1.00 73.09 473 A 1 
ATOM   3650 N  NZ  . LYS A 1 473 ? -7.302  -18.887 -15.775 1.00 62.86 473 A 1 
ATOM   3651 N  N   . ALA A 1 474 ? -3.199  -17.077 -8.683  1.00 97.72 474 A 1 
ATOM   3652 C  CA  . ALA A 1 474 ? -1.886  -17.118 -8.072  1.00 97.44 474 A 1 
ATOM   3653 C  C   . ALA A 1 474 ? -1.244  -18.488 -8.308  1.00 97.43 474 A 1 
ATOM   3654 O  O   . ALA A 1 474 ? -1.907  -19.521 -8.225  1.00 96.09 474 A 1 
ATOM   3655 C  CB  . ALA A 1 474 ? -2.015  -16.779 -6.581  1.00 96.66 474 A 1 
ATOM   3656 N  N   . LYS A 1 475 ? 0.052   -18.505 -8.617  1.00 97.69 475 A 1 
ATOM   3657 C  CA  . LYS A 1 475 ? 0.847   -19.714 -8.828  1.00 97.53 475 A 1 
ATOM   3658 C  C   . LYS A 1 475 ? 2.117   -19.658 -8.008  1.00 97.66 475 A 1 
ATOM   3659 O  O   . LYS A 1 475 ? 2.711   -18.592 -7.865  1.00 96.01 475 A 1 
ATOM   3660 C  CB  . LYS A 1 475 ? 1.195   -19.896 -10.308 1.00 96.42 475 A 1 
ATOM   3661 C  CG  . LYS A 1 475 ? -0.031  -20.240 -11.161 1.00 85.60 475 A 1 
ATOM   3662 C  CD  . LYS A 1 475 ? 0.409   -20.521 -12.588 1.00 79.96 475 A 1 
ATOM   3663 C  CE  . LYS A 1 475 ? -0.819  -20.872 -13.423 1.00 67.16 475 A 1 
ATOM   3664 N  NZ  . LYS A 1 475 ? -0.467  -20.982 -14.858 1.00 57.83 475 A 1 
ATOM   3665 N  N   . ASP A 1 476 ? 2.543   -20.829 -7.552  1.00 96.42 476 A 1 
ATOM   3666 C  CA  . ASP A 1 476 ? 3.763   -21.006 -6.773  1.00 96.67 476 A 1 
ATOM   3667 C  C   . ASP A 1 476 ? 3.824   -20.097 -5.533  1.00 96.56 476 A 1 
ATOM   3668 O  O   . ASP A 1 476 ? 4.896   -19.648 -5.148  1.00 94.45 476 A 1 
ATOM   3669 C  CB  . ASP A 1 476 ? 4.999   -20.894 -7.693  1.00 96.31 476 A 1 
ATOM   3670 C  CG  . ASP A 1 476 ? 5.231   -22.102 -8.605  1.00 95.77 476 A 1 
ATOM   3671 O  OD1 . ASP A 1 476 ? 4.820   -23.224 -8.246  1.00 92.10 476 A 1 
ATOM   3672 O  OD2 . ASP A 1 476 ? 5.975   -21.976 -9.594  1.00 92.15 476 A 1 
ATOM   3673 N  N   . TYR A 1 477 ? 2.661   -19.839 -4.889  1.00 96.06 477 A 1 
ATOM   3674 C  CA  . TYR A 1 477 ? 2.657   -19.005 -3.689  1.00 95.49 477 A 1 
ATOM   3675 C  C   . TYR A 1 477 ? 3.477   -19.663 -2.578  1.00 95.72 477 A 1 
ATOM   3676 O  O   . TYR A 1 477 ? 3.487   -20.884 -2.422  1.00 94.44 477 A 1 
ATOM   3677 C  CB  . TYR A 1 477 ? 1.236   -18.619 -3.243  1.00 93.67 477 A 1 
ATOM   3678 C  CG  . TYR A 1 477 ? 0.456   -19.690 -2.526  1.00 87.19 477 A 1 
ATOM   3679 C  CD1 . TYR A 1 477 ? -0.439  -20.509 -3.234  1.00 80.85 477 A 1 
ATOM   3680 C  CD2 . TYR A 1 477 ? 0.568   -19.833 -1.125  1.00 80.47 477 A 1 
ATOM   3681 C  CE1 . TYR A 1 477 ? -1.220  -21.459 -2.559  1.00 74.58 477 A 1 
ATOM   3682 C  CE2 . TYR A 1 477 ? -0.199  -20.784 -0.442  1.00 75.13 477 A 1 
ATOM   3683 C  CZ  . TYR A 1 477 ? -1.097  -21.594 -1.163  1.00 72.55 477 A 1 
ATOM   3684 O  OH  . TYR A 1 477 ? -1.862  -22.525 -0.496  1.00 71.66 477 A 1 
ATOM   3685 N  N   . ILE A 1 478 ? 4.215   -18.848 -1.845  1.00 95.07 478 A 1 
ATOM   3686 C  CA  . ILE A 1 478 ? 5.177   -19.353 -0.870  1.00 94.88 478 A 1 
ATOM   3687 C  C   . ILE A 1 478 ? 4.485   -19.538 0.479   1.00 94.07 478 A 1 
ATOM   3688 O  O   . ILE A 1 478 ? 3.936   -18.600 1.053   1.00 93.04 478 A 1 
ATOM   3689 C  CB  . ILE A 1 478 ? 6.433   -18.470 -0.806  1.00 95.01 478 A 1 
ATOM   3690 C  CG1 . ILE A 1 478 ? 7.121   -18.419 -2.191  1.00 93.73 478 A 1 
ATOM   3691 C  CG2 . ILE A 1 478 ? 7.412   -19.015 0.253   1.00 93.82 478 A 1 
ATOM   3692 C  CD1 . ILE A 1 478 ? 8.183   -17.325 -2.318  1.00 91.55 478 A 1 
ATOM   3693 N  N   . SER A 1 479 ? 4.554   -20.773 0.985   1.00 94.05 479 A 1 
ATOM   3694 C  CA  . SER A 1 479 ? 4.050   -21.169 2.294   1.00 92.41 479 A 1 
ATOM   3695 C  C   . SER A 1 479 ? 5.106   -21.973 3.048   1.00 93.63 479 A 1 
ATOM   3696 O  O   . SER A 1 479 ? 6.220   -22.194 2.547   1.00 92.69 479 A 1 
ATOM   3697 C  CB  . SER A 1 479 ? 2.748   -21.951 2.110   1.00 90.25 479 A 1 
ATOM   3698 O  OG  . SER A 1 479 ? 2.093   -22.127 3.350   1.00 84.07 479 A 1 
ATOM   3699 N  N   . THR A 1 480 ? 4.788   -22.418 4.248   1.00 91.19 480 A 1 
ATOM   3700 C  CA  . THR A 1 480 ? 5.677   -23.220 5.093   1.00 90.93 480 A 1 
ATOM   3701 C  C   . THR A 1 480 ? 5.159   -24.643 5.241   1.00 91.65 480 A 1 
ATOM   3702 O  O   . THR A 1 480 ? 3.954   -24.877 5.324   1.00 89.82 480 A 1 
ATOM   3703 C  CB  . THR A 1 480 ? 5.890   -22.577 6.466   1.00 88.87 480 A 1 
ATOM   3704 O  OG1 . THR A 1 480 ? 4.671   -22.375 7.124   1.00 79.01 480 A 1 
ATOM   3705 C  CG2 . THR A 1 480 ? 6.572   -21.211 6.350   1.00 78.64 480 A 1 
ATOM   3706 N  N   . THR A 1 481 ? 6.062   -25.606 5.304   1.00 91.60 481 A 1 
ATOM   3707 C  CA  . THR A 1 481 ? 5.747   -27.010 5.581   1.00 91.79 481 A 1 
ATOM   3708 C  C   . THR A 1 481 ? 6.650   -27.543 6.688   1.00 92.50 481 A 1 
ATOM   3709 O  O   . THR A 1 481 ? 7.821   -27.203 6.770   1.00 91.69 481 A 1 
ATOM   3710 C  CB  . THR A 1 481 ? 5.821   -27.864 4.305   1.00 90.15 481 A 1 
ATOM   3711 O  OG1 . THR A 1 481 ? 5.350   -29.165 4.577   1.00 85.32 481 A 1 
ATOM   3712 C  CG2 . THR A 1 481 ? 7.226   -28.001 3.713   1.00 86.43 481 A 1 
ATOM   3713 N  N   . VAL A 1 482 ? 6.072   -28.385 7.540   1.00 91.00 482 A 1 
ATOM   3714 C  CA  . VAL A 1 482 ? 6.775   -29.038 8.641   1.00 90.01 482 A 1 
ATOM   3715 C  C   . VAL A 1 482 ? 6.876   -30.531 8.341   1.00 90.46 482 A 1 
ATOM   3716 O  O   . VAL A 1 482 ? 5.859   -31.200 8.186   1.00 89.78 482 A 1 
ATOM   3717 C  CB  . VAL A 1 482 ? 6.056   -28.799 9.988   1.00 88.25 482 A 1 
ATOM   3718 C  CG1 . VAL A 1 482 ? 6.813   -29.470 11.135  1.00 82.77 482 A 1 
ATOM   3719 C  CG2 . VAL A 1 482 ? 5.921   -27.315 10.309  1.00 85.81 482 A 1 
ATOM   3720 N  N   . ASP A 1 483 ? 8.104   -31.058 8.305   1.00 91.54 483 A 1 
ATOM   3721 C  CA  . ASP A 1 483 ? 8.369   -32.491 8.320   1.00 91.56 483 A 1 
ATOM   3722 C  C   . ASP A 1 483 ? 8.738   -32.914 9.745   1.00 91.88 483 A 1 
ATOM   3723 O  O   . ASP A 1 483 ? 9.853   -32.706 10.233  1.00 90.21 483 A 1 
ATOM   3724 C  CB  . ASP A 1 483 ? 9.436   -32.861 7.282   1.00 91.17 483 A 1 
ATOM   3725 C  CG  . ASP A 1 483 ? 9.622   -34.377 7.141   1.00 90.49 483 A 1 
ATOM   3726 O  OD1 . ASP A 1 483 ? 9.297   -35.122 8.094   1.00 85.42 483 A 1 
ATOM   3727 O  OD2 . ASP A 1 483 ? 10.109  -34.801 6.075   1.00 86.01 483 A 1 
ATOM   3728 N  N   . PHE A 1 484 ? 7.766   -33.506 10.446  1.00 92.92 484 A 1 
ATOM   3729 C  CA  . PHE A 1 484 ? 7.965   -33.976 11.818  1.00 91.63 484 A 1 
ATOM   3730 C  C   . PHE A 1 484 ? 8.975   -35.130 11.906  1.00 92.45 484 A 1 
ATOM   3731 O  O   . PHE A 1 484 ? 9.700   -35.217 12.896  1.00 91.12 484 A 1 
ATOM   3732 C  CB  . PHE A 1 484 ? 6.624   -34.405 12.422  1.00 90.19 484 A 1 
ATOM   3733 C  CG  . PHE A 1 484 ? 5.734   -33.242 12.806  1.00 85.43 484 A 1 
ATOM   3734 C  CD1 . PHE A 1 484 ? 5.884   -32.638 14.059  1.00 79.84 484 A 1 
ATOM   3735 C  CD2 . PHE A 1 484 ? 4.761   -32.755 11.913  1.00 81.20 484 A 1 
ATOM   3736 C  CE1 . PHE A 1 484 ? 5.064   -31.559 14.437  1.00 77.63 484 A 1 
ATOM   3737 C  CE2 . PHE A 1 484 ? 3.939   -31.679 12.277  1.00 76.75 484 A 1 
ATOM   3738 C  CZ  . PHE A 1 484 ? 4.094   -31.076 13.538  1.00 77.27 484 A 1 
ATOM   3739 N  N   . ALA A 1 485 ? 9.021   -36.008 10.887  1.00 91.55 485 A 1 
ATOM   3740 C  CA  . ALA A 1 485 ? 9.903   -37.172 10.892  1.00 91.70 485 A 1 
ATOM   3741 C  C   . ALA A 1 485 ? 11.365  -36.782 10.644  1.00 92.57 485 A 1 
ATOM   3742 O  O   . ALA A 1 485 ? 12.268  -37.297 11.302  1.00 90.82 485 A 1 
ATOM   3743 C  CB  . ALA A 1 485 ? 9.393   -38.176 9.844   1.00 91.20 485 A 1 
ATOM   3744 N  N   . ALA A 1 486 ? 11.602  -35.828 9.729   1.00 92.00 486 A 1 
ATOM   3745 C  CA  . ALA A 1 486 ? 12.923  -35.276 9.455   1.00 92.03 486 A 1 
ATOM   3746 C  C   . ALA A 1 486 ? 13.353  -34.188 10.468  1.00 93.10 486 A 1 
ATOM   3747 O  O   . ALA A 1 486 ? 14.516  -33.791 10.485  1.00 90.88 486 A 1 
ATOM   3748 C  CB  . ALA A 1 486 ? 12.939  -34.763 8.016   1.00 91.13 486 A 1 
ATOM   3749 N  N   . ALA A 1 487 ? 12.433  -33.722 11.319  1.00 91.78 487 A 1 
ATOM   3750 C  CA  . ALA A 1 487 ? 12.633  -32.608 12.246  1.00 92.77 487 A 1 
ATOM   3751 C  C   . ALA A 1 487 ? 13.041  -31.298 11.543  1.00 94.24 487 A 1 
ATOM   3752 O  O   . ALA A 1 487 ? 13.882  -30.544 12.032  1.00 92.23 487 A 1 
ATOM   3753 C  CB  . ALA A 1 487 ? 13.557  -33.028 13.394  1.00 91.38 487 A 1 
ATOM   3754 N  N   . THR A 1 488 ? 12.419  -31.040 10.397  1.00 92.76 488 A 1 
ATOM   3755 C  CA  . THR A 1 488 ? 12.688  -29.862 9.573   1.00 93.15 488 A 1 
ATOM   3756 C  C   . THR A 1 488 ? 11.420  -29.054 9.290   1.00 93.30 488 A 1 
ATOM   3757 O  O   . THR A 1 488 ? 10.309  -29.574 9.259   1.00 92.01 488 A 1 
ATOM   3758 C  CB  . THR A 1 488 ? 13.403  -30.216 8.261   1.00 92.40 488 A 1 
ATOM   3759 O  OG1 . THR A 1 488 ? 12.634  -31.095 7.480   1.00 86.40 488 A 1 
ATOM   3760 C  CG2 . THR A 1 488 ? 14.768  -30.859 8.494   1.00 87.24 488 A 1 
ATOM   3761 N  N   . THR A 1 489 ? 11.599  -27.757 9.069   1.00 94.12 489 A 1 
ATOM   3762 C  CA  . THR A 1 489 ? 10.586  -26.842 8.533   1.00 93.70 489 A 1 
ATOM   3763 C  C   . THR A 1 489 ? 11.211  -26.065 7.392   1.00 94.26 489 A 1 
ATOM   3764 O  O   . THR A 1 489 ? 12.364  -25.657 7.483   1.00 93.10 489 A 1 
ATOM   3765 C  CB  . THR A 1 489 ? 10.052  -25.899 9.623   1.00 92.48 489 A 1 
ATOM   3766 O  OG1 . THR A 1 489 ? 9.542   -26.634 10.712  1.00 86.94 489 A 1 
ATOM   3767 C  CG2 . THR A 1 489 ? 8.912   -25.003 9.133   1.00 88.07 489 A 1 
ATOM   3768 N  N   . MET A 1 490 ? 10.472  -25.850 6.298   1.00 95.00 490 A 1 
ATOM   3769 C  CA  . MET A 1 490 ? 10.981  -25.120 5.142   1.00 94.75 490 A 1 
ATOM   3770 C  C   . MET A 1 490 ? 9.879   -24.325 4.441   1.00 94.72 490 A 1 
ATOM   3771 O  O   . MET A 1 490 ? 8.704   -24.695 4.492   1.00 92.19 490 A 1 
ATOM   3772 C  CB  . MET A 1 490 ? 11.689  -26.078 4.166   1.00 91.74 490 A 1 
ATOM   3773 C  CG  . MET A 1 490 ? 10.798  -27.216 3.665   1.00 83.92 490 A 1 
ATOM   3774 S  SD  . MET A 1 490 ? 11.632  -28.396 2.555   1.00 83.62 490 A 1 
ATOM   3775 C  CE  . MET A 1 490 ? 11.703  -27.426 1.048   1.00 71.23 490 A 1 
ATOM   3776 N  N   . SER A 1 491 ? 10.280  -23.277 3.738   1.00 94.29 491 A 1 
ATOM   3777 C  CA  . SER A 1 491 ? 9.426   -22.600 2.765   1.00 94.58 491 A 1 
ATOM   3778 C  C   . SER A 1 491 ? 9.352   -23.417 1.473   1.00 94.71 491 A 1 
ATOM   3779 O  O   . SER A 1 491 ? 10.341  -24.003 1.034   1.00 93.63 491 A 1 
ATOM   3780 C  CB  . SER A 1 491 ? 9.931   -21.192 2.491   1.00 94.37 491 A 1 
ATOM   3781 O  OG  . SER A 1 491 ? 9.906   -20.433 3.690   1.00 90.79 491 A 1 
ATOM   3782 N  N   . TYR A 1 492 ? 8.168   -23.471 0.858   1.00 95.40 492 A 1 
ATOM   3783 C  CA  . TYR A 1 492 ? 7.928   -24.187 -0.399  1.00 94.91 492 A 1 
ATOM   3784 C  C   . TYR A 1 492 ? 6.850   -23.482 -1.223  1.00 95.27 492 A 1 
ATOM   3785 O  O   . TYR A 1 492 ? 6.084   -22.668 -0.706  1.00 94.21 492 A 1 
ATOM   3786 C  CB  . TYR A 1 492 ? 7.558   -25.655 -0.113  1.00 93.44 492 A 1 
ATOM   3787 C  CG  . TYR A 1 492 ? 6.119   -25.893 0.295   1.00 92.78 492 A 1 
ATOM   3788 C  CD1 . TYR A 1 492 ? 5.628   -25.405 1.530   1.00 91.25 492 A 1 
ATOM   3789 C  CD2 . TYR A 1 492 ? 5.250   -26.597 -0.552  1.00 91.41 492 A 1 
ATOM   3790 C  CE1 . TYR A 1 492 ? 4.294   -25.612 1.904   1.00 89.65 492 A 1 
ATOM   3791 C  CE2 . TYR A 1 492 ? 3.910   -26.814 -0.192  1.00 90.11 492 A 1 
ATOM   3792 C  CZ  . TYR A 1 492 ? 3.432   -26.316 1.039   1.00 89.89 492 A 1 
ATOM   3793 O  OH  . TYR A 1 492 ? 2.124   -26.526 1.398   1.00 87.05 492 A 1 
ATOM   3794 N  N   . ASN A 1 493 ? 6.786   -23.805 -2.520  1.00 94.48 493 A 1 
ATOM   3795 C  CA  . ASN A 1 493 ? 5.789   -23.255 -3.427  1.00 94.51 493 A 1 
ATOM   3796 C  C   . ASN A 1 493 ? 4.532   -24.140 -3.466  1.00 94.30 493 A 1 
ATOM   3797 O  O   . ASN A 1 493 ? 4.617   -25.308 -3.866  1.00 92.23 493 A 1 
ATOM   3798 C  CB  . ASN A 1 493 ? 6.398   -23.099 -4.820  1.00 94.38 493 A 1 
ATOM   3799 C  CG  . ASN A 1 493 ? 7.588   -22.157 -4.859  1.00 95.52 493 A 1 
ATOM   3800 O  OD1 . ASN A 1 493 ? 8.727   -22.587 -4.928  1.00 89.01 493 A 1 
ATOM   3801 N  ND2 . ASN A 1 493 ? 7.361   -20.864 -4.873  1.00 89.80 493 A 1 
ATOM   3802 N  N   . VAL A 1 494 ? 3.374   -23.578 -3.133  1.00 94.81 494 A 1 
ATOM   3803 C  CA  . VAL A 1 494 ? 2.067   -24.222 -3.290  1.00 93.89 494 A 1 
ATOM   3804 C  C   . VAL A 1 494 ? 1.519   -23.893 -4.677  1.00 94.73 494 A 1 
ATOM   3805 O  O   . VAL A 1 494 ? 1.534   -22.727 -5.070  1.00 94.52 494 A 1 
ATOM   3806 C  CB  . VAL A 1 494 ? 1.085   -23.784 -2.194  1.00 92.00 494 A 1 
ATOM   3807 C  CG1 . VAL A 1 494 ? -0.228  -24.555 -2.307  1.00 87.27 494 A 1 
ATOM   3808 C  CG2 . VAL A 1 494 ? 1.657   -24.022 -0.796  1.00 89.07 494 A 1 
ATOM   3809 N  N   . PRO A 1 495 ? 1.015   -24.881 -5.453  1.00 94.99 495 A 1 
ATOM   3810 C  CA  . PRO A 1 495 ? 0.816   -24.720 -6.891  1.00 95.14 495 A 1 
ATOM   3811 C  C   . PRO A 1 495 ? -0.137  -23.604 -7.315  1.00 95.95 495 A 1 
ATOM   3812 O  O   . PRO A 1 495 ? 0.222   -22.804 -8.180  1.00 93.83 495 A 1 
ATOM   3813 C  CB  . PRO A 1 495 ? 0.338   -26.087 -7.389  1.00 93.56 495 A 1 
ATOM   3814 C  CG  . PRO A 1 495 ? 0.939   -27.067 -6.388  1.00 91.40 495 A 1 
ATOM   3815 C  CD  . PRO A 1 495 ? 0.899   -26.293 -5.085  1.00 94.39 495 A 1 
ATOM   3816 N  N   . ASN A 1 496 ? -1.360  -23.577 -6.769  1.00 96.55 496 A 1 
ATOM   3817 C  CA  . ASN A 1 496 ? -2.413  -22.702 -7.281  1.00 96.53 496 A 1 
ATOM   3818 C  C   . ASN A 1 496 ? -3.310  -22.167 -6.163  1.00 96.73 496 A 1 
ATOM   3819 O  O   . ASN A 1 496 ? -3.835  -22.922 -5.352  1.00 94.19 496 A 1 
ATOM   3820 C  CB  . ASN A 1 496 ? -3.280  -23.461 -8.294  1.00 94.54 496 A 1 
ATOM   3821 C  CG  . ASN A 1 496 ? -2.503  -24.103 -9.429  1.00 90.78 496 A 1 
ATOM   3822 O  OD1 . ASN A 1 496 ? -2.030  -23.455 -10.351 1.00 80.14 496 A 1 
ATOM   3823 N  ND2 . ASN A 1 496 ? -2.371  -25.410 -9.390  1.00 79.33 496 A 1 
ATOM   3824 N  N   . ALA A 1 497 ? -3.597  -20.875 -6.223  1.00 96.89 497 A 1 
ATOM   3825 C  CA  . ALA A 1 497 ? -4.693  -20.256 -5.504  1.00 96.86 497 A 1 
ATOM   3826 C  C   . ALA A 1 497 ? -5.514  -19.362 -6.435  1.00 97.54 497 A 1 
ATOM   3827 O  O   . ALA A 1 497 ? -5.049  -18.912 -7.485  1.00 96.93 497 A 1 
ATOM   3828 C  CB  . ALA A 1 497 ? -4.157  -19.506 -4.280  1.00 95.66 497 A 1 
ATOM   3829 N  N   . LYS A 1 498 ? -6.769  -19.098 -6.048  1.00 97.79 498 A 1 
ATOM   3830 C  CA  . LYS A 1 498 ? -7.652  -18.189 -6.757  1.00 97.60 498 A 1 
ATOM   3831 C  C   . LYS A 1 498 ? -8.146  -17.117 -5.803  1.00 97.64 498 A 1 
ATOM   3832 O  O   . LYS A 1 498 ? -8.653  -17.437 -4.730  1.00 96.40 498 A 1 
ATOM   3833 C  CB  . LYS A 1 498 ? -8.795  -18.991 -7.405  1.00 96.53 498 A 1 
ATOM   3834 C  CG  . LYS A 1 498 ? -9.643  -18.059 -8.274  1.00 85.09 498 A 1 
ATOM   3835 C  CD  . LYS A 1 498 ? -10.687 -18.787 -9.127  1.00 79.99 498 A 1 
ATOM   3836 C  CE  . LYS A 1 498 ? -11.324 -17.648 -9.897  1.00 66.17 498 A 1 
ATOM   3837 N  NZ  . LYS A 1 498 ? -12.214 -18.043 -11.006 1.00 57.86 498 A 1 
ATOM   3838 N  N   . ILE A 1 499 ? -8.057  -15.862 -6.229  1.00 97.69 499 A 1 
ATOM   3839 C  CA  . ILE A 1 499 ? -8.553  -14.695 -5.508  1.00 97.72 499 A 1 
ATOM   3840 C  C   . ILE A 1 499 ? -9.528  -13.972 -6.434  1.00 98.07 499 A 1 
ATOM   3841 O  O   . ILE A 1 499 ? -9.247  -13.799 -7.615  1.00 97.67 499 A 1 
ATOM   3842 C  CB  . ILE A 1 499 ? -7.399  -13.777 -5.061  1.00 97.41 499 A 1 
ATOM   3843 C  CG1 . ILE A 1 499 ? -6.357  -14.511 -4.189  1.00 96.41 499 A 1 
ATOM   3844 C  CG2 . ILE A 1 499 ? -7.957  -12.556 -4.307  1.00 96.65 499 A 1 
ATOM   3845 C  CD1 . ILE A 1 499 ? -4.994  -13.827 -4.171  1.00 93.58 499 A 1 
ATOM   3846 N  N   . TRP A 1 500 ? -10.691 -13.573 -5.916  1.00 98.09 500 A 1 
ATOM   3847 C  CA  . TRP A 1 500 ? -11.699 -12.868 -6.702  1.00 98.12 500 A 1 
ATOM   3848 C  C   . TRP A 1 500 ? -12.511 -11.927 -5.824  1.00 98.18 500 A 1 
ATOM   3849 O  O   . TRP A 1 500 ? -12.616 -12.113 -4.612  1.00 97.07 500 A 1 
ATOM   3850 C  CB  . TRP A 1 500 ? -12.617 -13.861 -7.423  1.00 97.56 500 A 1 
ATOM   3851 C  CG  . TRP A 1 500 ? -13.528 -14.642 -6.527  1.00 96.88 500 A 1 
ATOM   3852 C  CD1 . TRP A 1 500 ? -14.819 -14.338 -6.258  1.00 93.91 500 A 1 
ATOM   3853 C  CD2 . TRP A 1 500 ? -13.229 -15.844 -5.751  1.00 95.64 500 A 1 
ATOM   3854 N  NE1 . TRP A 1 500 ? -15.340 -15.278 -5.376  1.00 92.96 500 A 1 
ATOM   3855 C  CE2 . TRP A 1 500 ? -14.394 -16.210 -5.038  1.00 94.81 500 A 1 
ATOM   3856 C  CE3 . TRP A 1 500 ? -12.088 -16.654 -5.588  1.00 92.31 500 A 1 
ATOM   3857 C  CZ2 . TRP A 1 500 ? -14.431 -17.344 -4.182  1.00 92.23 500 A 1 
ATOM   3858 C  CZ3 . TRP A 1 500 ? -12.116 -17.779 -4.737  1.00 89.88 500 A 1 
ATOM   3859 C  CH2 . TRP A 1 500 ? -13.275 -18.111 -4.033  1.00 89.85 500 A 1 
ATOM   3860 N  N   . GLY A 1 501 ? -13.147 -10.931 -6.448  1.00 98.13 501 A 1 
ATOM   3861 C  CA  . GLY A 1 501 ? -13.995 -10.015 -5.712  1.00 98.39 501 A 1 
ATOM   3862 C  C   . GLY A 1 501 ? -14.511 -8.843  -6.528  1.00 98.68 501 A 1 
ATOM   3863 O  O   . GLY A 1 501 ? -14.470 -8.845  -7.760  1.00 98.31 501 A 1 
ATOM   3864 N  N   . TRP A 1 502 ? -15.021 -7.874  -5.796  1.00 98.53 502 A 1 
ATOM   3865 C  CA  . TRP A 1 502 ? -15.606 -6.656  -6.334  1.00 98.66 502 A 1 
ATOM   3866 C  C   . TRP A 1 502 ? -15.066 -5.445  -5.576  1.00 98.63 502 A 1 
ATOM   3867 O  O   . TRP A 1 502 ? -14.970 -5.478  -4.350  1.00 97.93 502 A 1 
ATOM   3868 C  CB  . TRP A 1 502 ? -17.131 -6.719  -6.207  1.00 97.90 502 A 1 
ATOM   3869 C  CG  . TRP A 1 502 ? -17.789 -7.759  -7.059  1.00 95.28 502 A 1 
ATOM   3870 C  CD1 . TRP A 1 502 ? -17.967 -9.057  -6.728  1.00 83.44 502 A 1 
ATOM   3871 C  CD2 . TRP A 1 502 ? -18.359 -7.598  -8.396  1.00 89.61 502 A 1 
ATOM   3872 N  NE1 . TRP A 1 502 ? -18.607 -9.732  -7.778  1.00 79.70 502 A 1 
ATOM   3873 C  CE2 . TRP A 1 502 ? -18.862 -8.861  -8.820  1.00 86.24 502 A 1 
ATOM   3874 C  CE3 . TRP A 1 502 ? -18.488 -6.515  -9.289  1.00 78.29 502 A 1 
ATOM   3875 C  CZ2 . TRP A 1 502 ? -19.481 -9.038  -10.081 1.00 81.09 502 A 1 
ATOM   3876 C  CZ3 . TRP A 1 502 ? -19.102 -6.690  -10.542 1.00 70.78 502 A 1 
ATOM   3877 C  CH2 . TRP A 1 502 ? -19.584 -7.946  -10.928 1.00 73.25 502 A 1 
ATOM   3878 N  N   . ASP A 1 503 ? -14.810 -4.370  -6.305  1.00 98.67 503 A 1 
ATOM   3879 C  CA  . ASP A 1 503 ? -14.652 -3.035  -5.745  1.00 98.69 503 A 1 
ATOM   3880 C  C   . ASP A 1 503 ? -15.740 -2.125  -6.309  1.00 98.73 503 A 1 
ATOM   3881 O  O   . ASP A 1 503 ? -16.028 -2.153  -7.506  1.00 98.31 503 A 1 
ATOM   3882 C  CB  . ASP A 1 503 ? -13.263 -2.460  -6.050  1.00 98.17 503 A 1 
ATOM   3883 C  CG  . ASP A 1 503 ? -12.182 -3.017  -5.123  1.00 96.99 503 A 1 
ATOM   3884 O  OD1 . ASP A 1 503 ? -12.264 -2.785  -3.896  1.00 93.38 503 A 1 
ATOM   3885 O  OD2 . ASP A 1 503 ? -11.234 -3.638  -5.640  1.00 93.28 503 A 1 
ATOM   3886 N  N   . VAL A 1 504 ? -16.341 -1.308  -5.452  1.00 98.72 504 A 1 
ATOM   3887 C  CA  . VAL A 1 504 ? -17.271 -0.250  -5.838  1.00 98.78 504 A 1 
ATOM   3888 C  C   . VAL A 1 504 ? -16.886 1.018   -5.091  1.00 98.74 504 A 1 
ATOM   3889 O  O   . VAL A 1 504 ? -16.673 0.988   -3.884  1.00 98.37 504 A 1 
ATOM   3890 C  CB  . VAL A 1 504 ? -18.738 -0.623  -5.539  1.00 98.40 504 A 1 
ATOM   3891 C  CG1 . VAL A 1 504 ? -19.705 0.463   -6.027  1.00 96.80 504 A 1 
ATOM   3892 C  CG2 . VAL A 1 504 ? -19.146 -1.937  -6.215  1.00 97.08 504 A 1 
ATOM   3893 N  N   . MET A 1 505 ? -16.822 2.140   -5.803  1.00 98.63 505 A 1 
ATOM   3894 C  CA  . MET A 1 505 ? -16.598 3.460   -5.230  1.00 98.47 505 A 1 
ATOM   3895 C  C   . MET A 1 505 ? -17.589 4.435   -5.848  1.00 98.48 505 A 1 
ATOM   3896 O  O   . MET A 1 505 ? -17.750 4.454   -7.069  1.00 97.76 505 A 1 
ATOM   3897 C  CB  . MET A 1 505 ? -15.161 3.926   -5.479  1.00 97.17 505 A 1 
ATOM   3898 C  CG  . MET A 1 505 ? -14.118 2.996   -4.840  1.00 90.24 505 A 1 
ATOM   3899 S  SD  . MET A 1 505 ? -12.388 3.501   -5.009  1.00 87.54 505 A 1 
ATOM   3900 C  CE  . MET A 1 505 ? -12.162 3.449   -6.800  1.00 72.67 505 A 1 
ATOM   3901 N  N   . THR A 1 506 ? -18.248 5.231   -5.013  1.00 98.45 506 A 1 
ATOM   3902 C  CA  . THR A 1 506 ? -19.147 6.282   -5.474  1.00 98.18 506 A 1 
ATOM   3903 C  C   . THR A 1 506 ? -18.944 7.546   -4.658  1.00 98.24 506 A 1 
ATOM   3904 O  O   . THR A 1 506 ? -18.697 7.482   -3.458  1.00 97.48 506 A 1 
ATOM   3905 C  CB  . THR A 1 506 ? -20.613 5.815   -5.494  1.00 96.33 506 A 1 
ATOM   3906 O  OG1 . THR A 1 506 ? -21.427 6.755   -6.146  1.00 79.95 506 A 1 
ATOM   3907 C  CG2 . THR A 1 506 ? -21.213 5.569   -4.109  1.00 78.41 506 A 1 
ATOM   3908 N  N   . LYS A 1 507 ? -19.072 8.692   -5.320  1.00 97.59 507 A 1 
ATOM   3909 C  CA  . LYS A 1 507 ? -19.066 10.011  -4.699  1.00 97.06 507 A 1 
ATOM   3910 C  C   . LYS A 1 507 ? -20.198 10.835  -5.273  1.00 96.98 507 A 1 
ATOM   3911 O  O   . LYS A 1 507 ? -20.294 11.001  -6.487  1.00 96.03 507 A 1 
ATOM   3912 C  CB  . LYS A 1 507 ? -17.697 10.665  -4.926  1.00 95.73 507 A 1 
ATOM   3913 C  CG  . LYS A 1 507 ? -17.591 12.003  -4.192  1.00 87.66 507 A 1 
ATOM   3914 C  CD  . LYS A 1 507 ? -16.205 12.637  -4.425  1.00 83.05 507 A 1 
ATOM   3915 C  CE  . LYS A 1 507 ? -15.965 13.765  -3.422  1.00 70.03 507 A 1 
ATOM   3916 N  NZ  . LYS A 1 507 ? -15.152 13.284  -2.274  1.00 63.67 507 A 1 
ATOM   3917 N  N   . TYR A 1 508 ? -21.039 11.358  -4.397  1.00 96.16 508 A 1 
ATOM   3918 C  CA  . TYR A 1 508 ? -22.041 12.351  -4.741  1.00 95.73 508 A 1 
ATOM   3919 C  C   . TYR A 1 508 ? -21.695 13.669  -4.053  1.00 95.77 508 A 1 
ATOM   3920 O  O   . TYR A 1 508 ? -21.531 13.708  -2.833  1.00 95.38 508 A 1 
ATOM   3921 C  CB  . TYR A 1 508 ? -23.436 11.854  -4.365  1.00 94.61 508 A 1 
ATOM   3922 C  CG  . TYR A 1 508 ? -24.541 12.801  -4.792  1.00 93.70 508 A 1 
ATOM   3923 C  CD1 . TYR A 1 508 ? -25.353 13.432  -3.828  1.00 92.00 508 A 1 
ATOM   3924 C  CD2 . TYR A 1 508 ? -24.755 13.061  -6.152  1.00 92.06 508 A 1 
ATOM   3925 C  CE1 . TYR A 1 508 ? -26.382 14.308  -4.229  1.00 90.62 508 A 1 
ATOM   3926 C  CE2 . TYR A 1 508 ? -25.771 13.939  -6.566  1.00 90.24 508 A 1 
ATOM   3927 C  CZ  . TYR A 1 508 ? -26.590 14.557  -5.602  1.00 89.90 508 A 1 
ATOM   3928 O  OH  . TYR A 1 508 ? -27.582 15.411  -6.005  1.00 86.67 508 A 1 
ATOM   3929 N  N   . THR A 1 509 ? -21.553 14.734  -4.811  1.00 95.24 509 A 1 
ATOM   3930 C  CA  . THR A 1 509 ? -21.145 16.055  -4.315  1.00 94.74 509 A 1 
ATOM   3931 C  C   . THR A 1 509 ? -22.207 17.080  -4.671  1.00 94.71 509 A 1 
ATOM   3932 O  O   . THR A 1 509 ? -22.689 17.094  -5.796  1.00 93.50 509 A 1 
ATOM   3933 C  CB  . THR A 1 509 ? -19.774 16.466  -4.876  1.00 93.29 509 A 1 
ATOM   3934 O  OG1 . THR A 1 509 ? -18.829 15.433  -4.678  1.00 80.46 509 A 1 
ATOM   3935 C  CG2 . THR A 1 509 ? -19.204 17.709  -4.191  1.00 78.68 509 A 1 
ATOM   3936 N  N   . THR A 1 510 ? -22.547 17.928  -3.711  1.00 93.83 510 A 1 
ATOM   3937 C  CA  . THR A 1 510 ? -23.423 19.087  -3.891  1.00 93.57 510 A 1 
ATOM   3938 C  C   . THR A 1 510 ? -22.822 20.286  -3.136  1.00 93.56 510 A 1 
ATOM   3939 O  O   . THR A 1 510 ? -21.897 20.116  -2.340  1.00 92.21 510 A 1 
ATOM   3940 C  CB  . THR A 1 510 ? -24.849 18.827  -3.374  1.00 92.22 510 A 1 
ATOM   3941 O  OG1 . THR A 1 510 ? -24.895 18.804  -1.968  1.00 83.10 510 A 1 
ATOM   3942 C  CG2 . THR A 1 510 ? -25.455 17.503  -3.852  1.00 82.60 510 A 1 
ATOM   3943 N  N   . ASP A 1 511 ? -23.394 21.470  -3.280  1.00 92.72 511 A 1 
ATOM   3944 C  CA  . ASP A 1 511 ? -23.006 22.646  -2.486  1.00 92.14 511 A 1 
ATOM   3945 C  C   . ASP A 1 511 ? -23.366 22.500  -0.990  1.00 92.96 511 A 1 
ATOM   3946 O  O   . ASP A 1 511 ? -22.807 23.181  -0.131  1.00 90.87 511 A 1 
ATOM   3947 C  CB  . ASP A 1 511 ? -23.674 23.900  -3.067  1.00 89.92 511 A 1 
ATOM   3948 C  CG  . ASP A 1 511 ? -23.191 24.283  -4.468  1.00 86.39 511 A 1 
ATOM   3949 O  OD1 . ASP A 1 511 ? -22.043 23.939  -4.816  1.00 81.45 511 A 1 
ATOM   3950 O  OD2 . ASP A 1 511 ? -23.966 24.957  -5.190  1.00 81.73 511 A 1 
ATOM   3951 N  N   . LEU A 1 512 ? -24.316 21.615  -0.653  1.00 94.01 512 A 1 
ATOM   3952 C  CA  . LEU A 1 512 ? -24.822 21.410  0.711   1.00 94.58 512 A 1 
ATOM   3953 C  C   . LEU A 1 512 ? -24.082 20.303  1.462   1.00 95.54 512 A 1 
ATOM   3954 O  O   . LEU A 1 512 ? -23.948 20.387  2.683   1.00 94.80 512 A 1 
ATOM   3955 C  CB  . LEU A 1 512 ? -26.320 21.088  0.652   1.00 92.84 512 A 1 
ATOM   3956 C  CG  . LEU A 1 512 ? -27.214 22.242  0.174   1.00 87.60 512 A 1 
ATOM   3957 C  CD1 . LEU A 1 512 ? -28.652 21.727  0.007   1.00 82.12 512 A 1 
ATOM   3958 C  CD2 . LEU A 1 512 ? -27.242 23.404  1.166   1.00 80.93 512 A 1 
ATOM   3959 N  N   . PHE A 1 513 ? -23.661 19.250  0.768   1.00 96.11 513 A 1 
ATOM   3960 C  CA  . PHE A 1 513 ? -22.966 18.106  1.353   1.00 96.24 513 A 1 
ATOM   3961 C  C   . PHE A 1 513 ? -22.214 17.309  0.285   1.00 96.31 513 A 1 
ATOM   3962 O  O   . PHE A 1 513 ? -22.527 17.385  -0.903  1.00 95.55 513 A 1 
ATOM   3963 C  CB  . PHE A 1 513 ? -23.953 17.202  2.107   1.00 95.80 513 A 1 
ATOM   3964 C  CG  . PHE A 1 513 ? -24.932 16.448  1.241   1.00 95.72 513 A 1 
ATOM   3965 C  CD1 . PHE A 1 513 ? -26.152 17.034  0.853   1.00 94.38 513 A 1 
ATOM   3966 C  CD2 . PHE A 1 513 ? -24.637 15.141  0.805   1.00 94.05 513 A 1 
ATOM   3967 C  CE1 . PHE A 1 513 ? -27.052 16.339  0.034   1.00 93.06 513 A 1 
ATOM   3968 C  CE2 . PHE A 1 513 ? -25.532 14.439  -0.015  1.00 93.12 513 A 1 
ATOM   3969 C  CZ  . PHE A 1 513 ? -26.744 15.041  -0.401  1.00 92.85 513 A 1 
ATOM   3970 N  N   . SER A 1 514 ? -21.285 16.494  0.723   1.00 97.10 514 A 1 
ATOM   3971 C  CA  . SER A 1 514 ? -20.727 15.406  -0.075  1.00 97.29 514 A 1 
ATOM   3972 C  C   . SER A 1 514 ? -20.918 14.067  0.632   1.00 97.81 514 A 1 
ATOM   3973 O  O   . SER A 1 514 ? -20.893 13.993  1.863   1.00 97.57 514 A 1 
ATOM   3974 C  CB  . SER A 1 514 ? -19.253 15.651  -0.421  1.00 95.46 514 A 1 
ATOM   3975 O  OG  . SER A 1 514 ? -18.431 15.663  0.730   1.00 83.57 514 A 1 
ATOM   3976 N  N   . LEU A 1 515 ? -21.136 12.998  -0.138  1.00 97.84 515 A 1 
ATOM   3977 C  CA  . LEU A 1 515 ? -21.262 11.631  0.341   1.00 98.03 515 A 1 
ATOM   3978 C  C   . LEU A 1 515 ? -20.369 10.721  -0.501  1.00 98.09 515 A 1 
ATOM   3979 O  O   . LEU A 1 515 ? -20.631 10.506  -1.683  1.00 97.47 515 A 1 
ATOM   3980 C  CB  . LEU A 1 515 ? -22.738 11.216  0.279   1.00 97.80 515 A 1 
ATOM   3981 C  CG  . LEU A 1 515 ? -23.011 9.766   0.745   1.00 96.70 515 A 1 
ATOM   3982 C  CD1 . LEU A 1 515 ? -22.731 9.593   2.238   1.00 94.47 515 A 1 
ATOM   3983 C  CD2 . LEU A 1 515 ? -24.472 9.407   0.489   1.00 94.24 515 A 1 
ATOM   3984 N  N   . ASP A 1 516 ? -19.352 10.158  0.131   1.00 98.26 516 A 1 
ATOM   3985 C  CA  . ASP A 1 516 ? -18.534 9.084   -0.420  1.00 98.10 516 A 1 
ATOM   3986 C  C   . ASP A 1 516 ? -19.030 7.747   0.127   1.00 98.55 516 A 1 
ATOM   3987 O  O   . ASP A 1 516 ? -19.302 7.620   1.321   1.00 98.23 516 A 1 
ATOM   3988 C  CB  . ASP A 1 516 ? -17.050 9.318   -0.071  1.00 96.73 516 A 1 
ATOM   3989 C  CG  . ASP A 1 516 ? -16.478 10.555  -0.763  1.00 90.56 516 A 1 
ATOM   3990 O  OD1 . ASP A 1 516 ? -16.081 10.449  -1.942  1.00 81.83 516 A 1 
ATOM   3991 O  OD2 . ASP A 1 516 ? -16.405 11.650  -0.162  1.00 81.13 516 A 1 
ATOM   3992 N  N   . VAL A 1 517 ? -19.158 6.732   -0.725  1.00 98.52 517 A 1 
ATOM   3993 C  CA  . VAL A 1 517 ? -19.446 5.344   -0.325  1.00 98.63 517 A 1 
ATOM   3994 C  C   . VAL A 1 517 ? -18.523 4.420   -1.102  1.00 98.67 517 A 1 
ATOM   3995 O  O   . VAL A 1 517 ? -18.416 4.517   -2.322  1.00 98.34 517 A 1 
ATOM   3996 C  CB  . VAL A 1 517 ? -20.918 4.948   -0.538  1.00 98.33 517 A 1 
ATOM   3997 C  CG1 . VAL A 1 517 ? -21.211 3.541   -0.009  1.00 96.22 517 A 1 
ATOM   3998 C  CG2 . VAL A 1 517 ? -21.886 5.900   0.179   1.00 96.49 517 A 1 
ATOM   3999 N  N   . ALA A 1 518 ? -17.890 3.483   -0.400  1.00 98.75 518 A 1 
ATOM   4000 C  CA  . ALA A 1 518 ? -17.113 2.428   -1.014  1.00 98.69 518 A 1 
ATOM   4001 C  C   . ALA A 1 518 ? -17.537 1.062   -0.484  1.00 98.70 518 A 1 
ATOM   4002 O  O   . ALA A 1 518 ? -17.997 0.926   0.646   1.00 98.48 518 A 1 
ATOM   4003 C  CB  . ALA A 1 518 ? -15.623 2.714   -0.799  1.00 98.23 518 A 1 
ATOM   4004 N  N   . TYR A 1 519 ? -17.398 0.029   -1.321  1.00 98.79 519 A 1 
ATOM   4005 C  CA  . TYR A 1 519 ? -17.665 -1.363  -0.981  1.00 98.77 519 A 1 
ATOM   4006 C  C   . TYR A 1 519 ? -16.574 -2.250  -1.560  1.00 98.72 519 A 1 
ATOM   4007 O  O   . TYR A 1 519 ? -16.152 -2.065  -2.700  1.00 98.50 519 A 1 
ATOM   4008 C  CB  . TYR A 1 519 ? -19.050 -1.768  -1.498  1.00 98.51 519 A 1 
ATOM   4009 C  CG  . TYR A 1 519 ? -19.271 -3.268  -1.601  1.00 98.21 519 A 1 
ATOM   4010 C  CD1 . TYR A 1 519 ? -19.227 -3.916  -2.854  1.00 97.12 519 A 1 
ATOM   4011 C  CD2 . TYR A 1 519 ? -19.480 -4.035  -0.440  1.00 97.27 519 A 1 
ATOM   4012 C  CE1 . TYR A 1 519 ? -19.412 -5.304  -2.950  1.00 96.41 519 A 1 
ATOM   4013 C  CE2 . TYR A 1 519 ? -19.660 -5.428  -0.521  1.00 96.31 519 A 1 
ATOM   4014 C  CZ  . TYR A 1 519 ? -19.633 -6.062  -1.782  1.00 96.18 519 A 1 
ATOM   4015 O  OH  . TYR A 1 519 ? -19.824 -7.411  -1.881  1.00 94.10 519 A 1 
ATOM   4016 N  N   . ASN A 1 520 ? -16.167 -3.261  -0.800  1.00 98.52 520 A 1 
ATOM   4017 C  CA  . ASN A 1 520 ? -15.287 -4.310  -1.281  1.00 98.41 520 A 1 
ATOM   4018 C  C   . ASN A 1 520 ? -15.789 -5.693  -0.862  1.00 98.48 520 A 1 
ATOM   4019 O  O   . ASN A 1 520 ? -16.250 -5.895  0.260   1.00 97.90 520 A 1 
ATOM   4020 C  CB  . ASN A 1 520 ? -13.855 -4.053  -0.787  1.00 98.14 520 A 1 
ATOM   4021 C  CG  . ASN A 1 520 ? -12.922 -5.179  -1.209  1.00 97.74 520 A 1 
ATOM   4022 O  OD1 . ASN A 1 520 ? -12.742 -6.148  -0.492  1.00 88.19 520 A 1 
ATOM   4023 N  ND2 . ASN A 1 520 ? -12.360 -5.096  -2.386  1.00 89.00 520 A 1 
ATOM   4024 N  N   . ARG A 1 521 ? -15.612 -6.661  -1.766  1.00 98.30 521 A 1 
ATOM   4025 C  CA  . ARG A 1 521 ? -15.581 -8.088  -1.482  1.00 98.15 521 A 1 
ATOM   4026 C  C   . ARG A 1 521 ? -14.243 -8.647  -1.951  1.00 98.29 521 A 1 
ATOM   4027 O  O   . ARG A 1 521 ? -13.923 -8.540  -3.136  1.00 97.29 521 A 1 
ATOM   4028 C  CB  . ARG A 1 521 ? -16.767 -8.773  -2.167  1.00 97.32 521 A 1 
ATOM   4029 C  CG  . ARG A 1 521 ? -16.699 -10.307 -2.053  1.00 95.55 521 A 1 
ATOM   4030 C  CD  . ARG A 1 521 ? -17.953 -10.959 -2.623  1.00 93.27 521 A 1 
ATOM   4031 N  NE  . ARG A 1 521 ? -19.116 -10.703 -1.750  1.00 89.57 521 A 1 
ATOM   4032 C  CZ  . ARG A 1 521 ? -20.380 -10.999 -1.968  1.00 88.19 521 A 1 
ATOM   4033 N  NH1 . ARG A 1 521 ? -20.760 -11.582 -3.063  1.00 80.81 521 A 1 
ATOM   4034 N  NH2 . ARG A 1 521 ? -21.268 -10.709 -1.072  1.00 82.41 521 A 1 
ATOM   4035 N  N   . THR A 1 522 ? -13.507 -9.313  -1.082  1.00 97.24 522 A 1 
ATOM   4036 C  CA  . THR A 1 522 ? -12.309 -10.068 -1.436  1.00 97.08 522 A 1 
ATOM   4037 C  C   . THR A 1 522 ? -12.418 -11.471 -0.873  1.00 96.57 522 A 1 
ATOM   4038 O  O   . THR A 1 522 ? -12.555 -11.659 0.335   1.00 95.20 522 A 1 
ATOM   4039 C  CB  . THR A 1 522 ? -11.023 -9.385  -0.956  1.00 96.77 522 A 1 
ATOM   4040 O  OG1 . THR A 1 522 ? -10.959 -8.070  -1.449  1.00 94.15 522 A 1 
ATOM   4041 C  CG2 . THR A 1 522 ? -9.768  -10.102 -1.452  1.00 94.87 522 A 1 
ATOM   4042 N  N   . ARG A 1 523 ? -12.372 -12.480 -1.750  1.00 96.64 523 A 1 
ATOM   4043 C  CA  . ARG A 1 523 ? -12.337 -13.895 -1.377  1.00 96.24 523 A 1 
ATOM   4044 C  C   . ARG A 1 523 ? -11.142 -14.569 -2.029  1.00 96.53 523 A 1 
ATOM   4045 O  O   . ARG A 1 523 ? -10.730 -14.179 -3.114  1.00 95.29 523 A 1 
ATOM   4046 C  CB  . ARG A 1 523 ? -13.647 -14.594 -1.754  1.00 94.93 523 A 1 
ATOM   4047 C  CG  . ARG A 1 523 ? -14.840 -14.013 -0.985  1.00 90.86 523 A 1 
ATOM   4048 C  CD  . ARG A 1 523 ? -16.102 -14.837 -1.243  1.00 86.10 523 A 1 
ATOM   4049 N  NE  . ARG A 1 523 ? -17.252 -14.284 -0.513  1.00 82.74 523 A 1 
ATOM   4050 C  CZ  . ARG A 1 523 ? -18.442 -14.836 -0.382  1.00 77.25 523 A 1 
ATOM   4051 N  NH1 . ARG A 1 523 ? -18.742 -15.982 -0.920  1.00 69.54 523 A 1 
ATOM   4052 N  NH2 . ARG A 1 523 ? -19.361 -14.225 0.313   1.00 73.04 523 A 1 
ATOM   4053 N  N   . GLY A 1 524 ? -10.617 -15.609 -1.390  1.00 95.46 524 A 1 
ATOM   4054 C  CA  . GLY A 1 524 ? -9.512  -16.360 -1.938  1.00 95.17 524 A 1 
ATOM   4055 C  C   . GLY A 1 524 ? -9.426  -17.738 -1.311  1.00 94.72 524 A 1 
ATOM   4056 O  O   . GLY A 1 524 ? -9.750  -17.923 -0.142  1.00 93.28 524 A 1 
ATOM   4057 N  N   . LYS A 1 525 ? -9.019  -18.731 -2.118  1.00 95.37 525 A 1 
ATOM   4058 C  CA  . LYS A 1 525 ? -8.817  -20.102 -1.666  1.00 95.11 525 A 1 
ATOM   4059 C  C   . LYS A 1 525 ? -7.733  -20.798 -2.475  1.00 95.77 525 A 1 
ATOM   4060 O  O   . LYS A 1 525 ? -7.553  -20.500 -3.657  1.00 94.79 525 A 1 
ATOM   4061 C  CB  . LYS A 1 525 ? -10.135 -20.887 -1.682  1.00 92.55 525 A 1 
ATOM   4062 C  CG  . LYS A 1 525 ? -10.772 -20.998 -3.078  1.00 83.57 525 A 1 
ATOM   4063 C  CD  . LYS A 1 525 ? -12.036 -21.850 -2.993  1.00 83.26 525 A 1 
ATOM   4064 C  CE  . LYS A 1 525 ? -12.625 -22.075 -4.387  1.00 73.37 525 A 1 
ATOM   4065 N  NZ  . LYS A 1 525 ? -13.715 -23.077 -4.331  1.00 66.16 525 A 1 
ATOM   4066 N  N   . ASP A 1 526 ? -7.084  -21.750 -1.836  1.00 93.92 526 A 1 
ATOM   4067 C  CA  . ASP A 1 526 ? -6.306  -22.768 -2.525  1.00 93.83 526 A 1 
ATOM   4068 C  C   . ASP A 1 526 ? -7.242  -23.582 -3.438  1.00 94.16 526 A 1 
ATOM   4069 O  O   . ASP A 1 526 ? -8.332  -23.985 -3.036  1.00 93.03 526 A 1 
ATOM   4070 C  CB  . ASP A 1 526 ? -5.609  -23.624 -1.462  1.00 92.87 526 A 1 
ATOM   4071 C  CG  . ASP A 1 526 ? -4.657  -24.657 -2.059  1.00 91.04 526 A 1 
ATOM   4072 O  OD1 . ASP A 1 526 ? -5.108  -25.439 -2.927  1.00 85.71 526 A 1 
ATOM   4073 O  OD2 . ASP A 1 526 ? -3.488  -24.681 -1.629  1.00 85.35 526 A 1 
ATOM   4074 N  N   . THR A 1 527 ? -6.876  -23.749 -4.716  1.00 95.10 527 A 1 
ATOM   4075 C  CA  . THR A 1 527 ? -7.742  -24.426 -5.685  1.00 95.41 527 A 1 
ATOM   4076 C  C   . THR A 1 527 ? -7.676  -25.938 -5.580  1.00 95.46 527 A 1 
ATOM   4077 O  O   . THR A 1 527 ? -8.625  -26.602 -6.008  1.00 92.17 527 A 1 
ATOM   4078 C  CB  . THR A 1 527 ? -7.409  -24.008 -7.130  1.00 93.98 527 A 1 
ATOM   4079 O  OG1 . THR A 1 527 ? -6.049  -24.080 -7.417  1.00 84.16 527 A 1 
ATOM   4080 C  CG2 . THR A 1 527 ? -7.846  -22.573 -7.384  1.00 82.55 527 A 1 
ATOM   4081 N  N   . ASP A 1 528 ? -6.607  -26.473 -5.014  1.00 94.75 528 A 1 
ATOM   4082 C  CA  . ASP A 1 528 ? -6.363  -27.909 -4.925  1.00 94.33 528 A 1 
ATOM   4083 C  C   . ASP A 1 528 ? -6.927  -28.480 -3.614  1.00 94.48 528 A 1 
ATOM   4084 O  O   . ASP A 1 528 ? -7.529  -29.553 -3.608  1.00 91.84 528 A 1 
ATOM   4085 C  CB  . ASP A 1 528 ? -4.852  -28.170 -5.094  1.00 93.38 528 A 1 
ATOM   4086 C  CG  . ASP A 1 528 ? -4.307  -27.699 -6.458  1.00 90.15 528 A 1 
ATOM   4087 O  OD1 . ASP A 1 528 ? -5.019  -27.846 -7.473  1.00 84.05 528 A 1 
ATOM   4088 O  OD2 . ASP A 1 528 ? -3.172  -27.171 -6.511  1.00 83.83 528 A 1 
ATOM   4089 N  N   . THR A 1 529 ? -6.830  -27.723 -2.505  1.00 93.99 529 A 1 
ATOM   4090 C  CA  . THR A 1 529 ? -7.373  -28.122 -1.194  1.00 93.22 529 A 1 
ATOM   4091 C  C   . THR A 1 529 ? -8.769  -27.558 -0.918  1.00 93.46 529 A 1 
ATOM   4092 O  O   . THR A 1 529 ? -9.543  -28.136 -0.159  1.00 90.50 529 A 1 
ATOM   4093 C  CB  . THR A 1 529 ? -6.432  -27.719 -0.051  1.00 91.51 529 A 1 
ATOM   4094 O  OG1 . THR A 1 529 ? -6.377  -26.328 0.066   1.00 86.01 529 A 1 
ATOM   4095 C  CG2 . THR A 1 529 ? -5.007  -28.245 -0.230  1.00 85.08 529 A 1 
ATOM   4096 N  N   . GLY A 1 530 ? -9.114  -26.426 -1.533  1.00 92.53 530 A 1 
ATOM   4097 C  CA  . GLY A 1 530 ? -10.345 -25.686 -1.266  1.00 92.27 530 A 1 
ATOM   4098 C  C   . GLY A 1 530 ? -10.329 -24.856 0.021   1.00 92.37 530 A 1 
ATOM   4099 O  O   . GLY A 1 530 ? -11.355 -24.249 0.351   1.00 89.49 530 A 1 
ATOM   4100 N  N   . GLU A 1 531 ? -9.208  -24.800 0.733   1.00 92.10 531 A 1 
ATOM   4101 C  CA  . GLU A 1 531 ? -9.064  -24.005 1.947   1.00 91.12 531 A 1 
ATOM   4102 C  C   . GLU A 1 531 ? -9.017  -22.505 1.629   1.00 92.18 531 A 1 
ATOM   4103 O  O   . GLU A 1 531 ? -8.354  -22.068 0.689   1.00 91.12 531 A 1 
ATOM   4104 C  CB  . GLU A 1 531 ? -7.832  -24.457 2.744   1.00 88.59 531 A 1 
ATOM   4105 C  CG  . GLU A 1 531 ? -7.793  -23.774 4.118   1.00 78.12 531 A 1 
ATOM   4106 C  CD  . GLU A 1 531 ? -6.721  -24.301 5.078   1.00 72.17 531 A 1 
ATOM   4107 O  OE1 . GLU A 1 531 ? -6.833  -23.946 6.276   1.00 63.75 531 A 1 
ATOM   4108 O  OE2 . GLU A 1 531 ? -5.831  -25.051 4.636   1.00 63.00 531 A 1 
ATOM   4109 N  N   . TYR A 1 532 ? -9.746  -21.704 2.411   1.00 91.01 532 A 1 
ATOM   4110 C  CA  . TYR A 1 532 ? -9.701  -20.251 2.274   1.00 91.00 532 A 1 
ATOM   4111 C  C   . TYR A 1 532 ? -8.375  -19.696 2.777   1.00 91.08 532 A 1 
ATOM   4112 O  O   . TYR A 1 532 ? -7.866  -20.111 3.816   1.00 89.27 532 A 1 
ATOM   4113 C  CB  . TYR A 1 532 ? -10.882 -19.604 3.008   1.00 90.03 532 A 1 
ATOM   4114 C  CG  . TYR A 1 532 ? -12.218 -19.828 2.340   1.00 89.28 532 A 1 
ATOM   4115 C  CD1 . TYR A 1 532 ? -12.550 -19.103 1.182   1.00 86.54 532 A 1 
ATOM   4116 C  CD2 . TYR A 1 532 ? -13.130 -20.768 2.850   1.00 86.40 532 A 1 
ATOM   4117 C  CE1 . TYR A 1 532 ? -13.782 -19.308 0.539   1.00 84.81 532 A 1 
ATOM   4118 C  CE2 . TYR A 1 532 ? -14.364 -20.980 2.218   1.00 84.73 532 A 1 
ATOM   4119 C  CZ  . TYR A 1 532 ? -14.687 -20.248 1.065   1.00 85.51 532 A 1 
ATOM   4120 O  OH  . TYR A 1 532 ? -15.887 -20.454 0.436   1.00 82.90 532 A 1 
ATOM   4121 N  N   . ILE A 1 533 ? -7.842  -18.711 2.057   1.00 91.77 533 A 1 
ATOM   4122 C  CA  . ILE A 1 533 ? -6.622  -18.002 2.458   1.00 91.56 533 A 1 
ATOM   4123 C  C   . ILE A 1 533 ? -6.914  -17.005 3.583   1.00 91.08 533 A 1 
ATOM   4124 O  O   . ILE A 1 533 ? -8.059  -16.586 3.788   1.00 88.64 533 A 1 
ATOM   4125 C  CB  . ILE A 1 533 ? -5.901  -17.372 1.252   1.00 89.83 533 A 1 
ATOM   4126 C  CG1 . ILE A 1 533 ? -6.754  -16.270 0.586   1.00 84.56 533 A 1 
ATOM   4127 C  CG2 . ILE A 1 533 ? -5.499  -18.469 0.248   1.00 83.12 533 A 1 
ATOM   4128 C  CD1 . ILE A 1 533 ? -6.019  -15.536 -0.537  1.00 78.85 533 A 1 
ATOM   4129 N  N   . SER A 1 534 ? -5.878  -16.620 4.325   1.00 89.70 534 A 1 
ATOM   4130 C  CA  . SER A 1 534 ? -5.984  -15.755 5.506   1.00 88.63 534 A 1 
ATOM   4131 C  C   . SER A 1 534 ? -5.960  -14.262 5.190   1.00 89.98 534 A 1 
ATOM   4132 O  O   . SER A 1 534 ? -6.599  -13.482 5.886   1.00 87.51 534 A 1 
ATOM   4133 C  CB  . SER A 1 534 ? -4.862  -16.097 6.483   1.00 85.04 534 A 1 
ATOM   4134 O  OG  . SER A 1 534 ? -3.615  -16.094 5.832   1.00 76.05 534 A 1 
ATOM   4135 N  N   . SER A 1 535 ? -5.255  -13.864 4.134   1.00 90.28 535 A 1 
ATOM   4136 C  CA  . SER A 1 535 ? -5.035  -12.465 3.744   1.00 91.17 535 A 1 
ATOM   4137 C  C   . SER A 1 535 ? -6.199  -11.869 2.949   1.00 92.21 535 A 1 
ATOM   4138 O  O   . SER A 1 535 ? -6.027  -11.256 1.895   1.00 90.52 535 A 1 
ATOM   4139 C  CB  . SER A 1 535 ? -3.693  -12.358 3.004   1.00 89.92 535 A 1 
ATOM   4140 O  OG  . SER A 1 535 ? -3.645  -13.270 1.933   1.00 82.95 535 A 1 
ATOM   4141 N  N   . ILE A 1 536 ? -7.416  -12.067 3.439   1.00 92.41 536 A 1 
ATOM   4142 C  CA  . ILE A 1 536 ? -8.662  -11.560 2.854   1.00 92.25 536 A 1 
ATOM   4143 C  C   . ILE A 1 536 ? -9.458  -10.779 3.903   1.00 92.74 536 A 1 
ATOM   4144 O  O   . ILE A 1 536 ? -9.181  -10.849 5.099   1.00 90.82 536 A 1 
ATOM   4145 C  CB  . ILE A 1 536 ? -9.511  -12.697 2.238   1.00 89.88 536 A 1 
ATOM   4146 C  CG1 . ILE A 1 536 ? -9.879  -13.783 3.267   1.00 82.65 536 A 1 
ATOM   4147 C  CG2 . ILE A 1 536 ? -8.784  -13.299 1.027   1.00 78.16 536 A 1 
ATOM   4148 C  CD1 . ILE A 1 536 ? -10.959 -14.746 2.765   1.00 73.64 536 A 1 
ATOM   4149 N  N   . ASN A 1 537 ? -10.489 -10.070 3.460   1.00 93.72 537 A 1 
ATOM   4150 C  CA  . ASN A 1 537 ? -11.395 -9.327  4.322   1.00 93.83 537 A 1 
ATOM   4151 C  C   . ASN A 1 537 ? -12.850 -9.801  4.155   1.00 94.43 537 A 1 
ATOM   4152 O  O   . ASN A 1 537 ? -13.221 -10.303 3.092   1.00 93.52 537 A 1 
ATOM   4153 C  CB  . ASN A 1 537 ? -11.234 -7.822  4.055   1.00 93.03 537 A 1 
ATOM   4154 C  CG  . ASN A 1 537 ? -11.516 -7.449  2.610   1.00 93.12 537 A 1 
ATOM   4155 O  OD1 . ASN A 1 537 ? -10.655 -7.513  1.753   1.00 86.35 537 A 1 
ATOM   4156 N  ND2 . ASN A 1 537 ? -12.733 -7.061  2.301   1.00 86.64 537 A 1 
ATOM   4157 N  N   . PRO A 1 538 ? -13.705 -9.613  5.171   1.00 94.90 538 A 1 
ATOM   4158 C  CA  . PRO A 1 538 ? -15.148 -9.683  5.018   1.00 95.13 538 A 1 
ATOM   4159 C  C   . PRO A 1 538 ? -15.655 -8.603  4.051   1.00 96.08 538 A 1 
ATOM   4160 O  O   . PRO A 1 538 ? -14.991 -7.589  3.834   1.00 95.40 538 A 1 
ATOM   4161 C  CB  . PRO A 1 538 ? -15.736 -9.475  6.422   1.00 93.37 538 A 1 
ATOM   4162 C  CG  . PRO A 1 538 ? -14.553 -9.678  7.350   1.00 90.66 538 A 1 
ATOM   4163 C  CD  . PRO A 1 538 ? -13.361 -9.237  6.524   1.00 93.41 538 A 1 
ATOM   4164 N  N   . ASP A 1 539 ? -16.870 -8.789  3.525   1.00 96.70 539 A 1 
ATOM   4165 C  CA  . ASP A 1 539 ? -17.559 -7.733  2.788   1.00 97.10 539 A 1 
ATOM   4166 C  C   . ASP A 1 539 ? -17.656 -6.479  3.664   1.00 97.44 539 A 1 
ATOM   4167 O  O   . ASP A 1 539 ? -18.157 -6.543  4.792   1.00 96.83 539 A 1 
ATOM   4168 C  CB  . ASP A 1 539 ? -18.964 -8.186  2.364   1.00 96.55 539 A 1 
ATOM   4169 C  CG  . ASP A 1 539 ? -19.001 -9.199  1.224   1.00 95.33 539 A 1 
ATOM   4170 O  OD1 . ASP A 1 539 ? -17.950 -9.654  0.717   1.00 91.59 539 A 1 
ATOM   4171 O  OD2 . ASP A 1 539 ? -20.114 -9.550  0.772   1.00 91.13 539 A 1 
ATOM   4172 N  N   . THR A 1 540 ? -17.175 -5.360  3.165   1.00 97.97 540 A 1 
ATOM   4173 C  CA  . THR A 1 540 ? -17.068 -4.118  3.933   1.00 98.21 540 A 1 
ATOM   4174 C  C   . THR A 1 540 ? -17.608 -2.948  3.123   1.00 98.51 540 A 1 
ATOM   4175 O  O   . THR A 1 540 ? -17.329 -2.829  1.936   1.00 98.34 540 A 1 
ATOM   4176 C  CB  . THR A 1 540 ? -15.613 -3.852  4.379   1.00 97.55 540 A 1 
ATOM   4177 O  OG1 . THR A 1 540 ? -15.132 -4.950  5.121   1.00 92.76 540 A 1 
ATOM   4178 C  CG2 . THR A 1 540 ? -15.479 -2.635  5.283   1.00 93.25 540 A 1 
ATOM   4179 N  N   . VAL A 1 541 ? -18.373 -2.088  3.782   1.00 98.60 541 A 1 
ATOM   4180 C  CA  . VAL A 1 541 ? -18.818 -0.790  3.266   1.00 98.63 541 A 1 
ATOM   4181 C  C   . VAL A 1 541 ? -18.269 0.300   4.172   1.00 98.74 541 A 1 
ATOM   4182 O  O   . VAL A 1 541 ? -18.435 0.231   5.388   1.00 98.43 541 A 1 
ATOM   4183 C  CB  . VAL A 1 541 ? -20.356 -0.714  3.182   1.00 98.36 541 A 1 
ATOM   4184 C  CG1 . VAL A 1 541 ? -20.852 0.668   2.745   1.00 95.42 541 A 1 
ATOM   4185 C  CG2 . VAL A 1 541 ? -20.911 -1.730  2.183   1.00 95.93 541 A 1 
ATOM   4186 N  N   . THR A 1 542 ? -17.663 1.332   3.593   1.00 98.74 542 A 1 
ATOM   4187 C  CA  . THR A 1 542 ? -17.381 2.588   4.292   1.00 98.67 542 A 1 
ATOM   4188 C  C   . THR A 1 542 ? -18.158 3.724   3.653   1.00 98.76 542 A 1 
ATOM   4189 O  O   . THR A 1 542 ? -18.400 3.725   2.442   1.00 98.38 542 A 1 
ATOM   4190 C  CB  . THR A 1 542 ? -15.891 2.946   4.354   1.00 97.98 542 A 1 
ATOM   4191 O  OG1 . THR A 1 542 ? -15.337 3.060   3.068   1.00 78.77 542 A 1 
ATOM   4192 C  CG2 . THR A 1 542 ? -15.100 1.900   5.132   1.00 78.28 542 A 1 
ATOM   4193 N  N   . SER A 1 543 ? -18.578 4.682   4.461   1.00 98.60 543 A 1 
ATOM   4194 C  CA  . SER A 1 543 ? -19.299 5.865   4.013   1.00 98.50 543 A 1 
ATOM   4195 C  C   . SER A 1 543 ? -18.785 7.093   4.750   1.00 98.66 543 A 1 
ATOM   4196 O  O   . SER A 1 543 ? -18.649 7.060   5.966   1.00 98.13 543 A 1 
ATOM   4197 C  CB  . SER A 1 543 ? -20.792 5.671   4.264   1.00 97.79 543 A 1 
ATOM   4198 O  OG  . SER A 1 543 ? -21.516 6.789   3.790   1.00 80.49 543 A 1 
ATOM   4199 N  N   . THR A 1 544 ? -18.549 8.185   4.026   1.00 98.67 544 A 1 
ATOM   4200 C  CA  . THR A 1 544 ? -18.161 9.477   4.591   1.00 98.46 544 A 1 
ATOM   4201 C  C   . THR A 1 544 ? -19.155 10.539  4.141   1.00 98.48 544 A 1 
ATOM   4202 O  O   . THR A 1 544 ? -19.295 10.806  2.949   1.00 97.81 544 A 1 
ATOM   4203 C  CB  . THR A 1 544 ? -16.733 9.863   4.189   1.00 97.56 544 A 1 
ATOM   4204 O  OG1 . THR A 1 544 ? -15.841 8.838   4.579   1.00 88.99 544 A 1 
ATOM   4205 C  CG2 . THR A 1 544 ? -16.272 11.143  4.882   1.00 87.62 544 A 1 
ATOM   4206 N  N   . LEU A 1 545 ? -19.857 11.131  5.090   1.00 98.50 545 A 1 
ATOM   4207 C  CA  . LEU A 1 545 ? -20.741 12.274  4.871   1.00 98.54 545 A 1 
ATOM   4208 C  C   . LEU A 1 545 ? -20.070 13.529  5.418   1.00 98.58 545 A 1 
ATOM   4209 O  O   . LEU A 1 545 ? -19.804 13.599  6.614   1.00 98.25 545 A 1 
ATOM   4210 C  CB  . LEU A 1 545 ? -22.093 11.994  5.547   1.00 98.40 545 A 1 
ATOM   4211 C  CG  . LEU A 1 545 ? -23.102 13.159  5.469   1.00 97.70 545 A 1 
ATOM   4212 C  CD1 . LEU A 1 545 ? -23.577 13.419  4.042   1.00 96.31 545 A 1 
ATOM   4213 C  CD2 . LEU A 1 545 ? -24.333 12.833  6.318   1.00 96.19 545 A 1 
ATOM   4214 N  N   . ASN A 1 546 ? -19.866 14.536  4.580   1.00 98.43 546 A 1 
ATOM   4215 C  CA  . ASN A 1 546 ? -19.377 15.849  4.984   1.00 98.25 546 A 1 
ATOM   4216 C  C   . ASN A 1 546 ? -20.424 16.920  4.691   1.00 98.21 546 A 1 
ATOM   4217 O  O   . ASN A 1 546 ? -20.934 17.008  3.576   1.00 97.89 546 A 1 
ATOM   4218 C  CB  . ASN A 1 546 ? -18.037 16.129  4.281   1.00 97.67 546 A 1 
ATOM   4219 C  CG  . ASN A 1 546 ? -17.500 17.497  4.671   1.00 96.00 546 A 1 
ATOM   4220 O  OD1 . ASN A 1 546 ? -17.250 17.794  5.826   1.00 89.02 546 A 1 
ATOM   4221 N  ND2 . ASN A 1 546 ? -17.356 18.394  3.731   1.00 88.59 546 A 1 
ATOM   4222 N  N   . ILE A 1 547 ? -20.745 17.744  5.688   1.00 98.22 547 A 1 
ATOM   4223 C  CA  . ILE A 1 547 ? -21.740 18.816  5.606   1.00 98.29 547 A 1 
ATOM   4224 C  C   . ILE A 1 547 ? -21.063 20.135  5.999   1.00 98.20 547 A 1 
ATOM   4225 O  O   . ILE A 1 547 ? -20.846 20.373  7.194   1.00 97.79 547 A 1 
ATOM   4226 C  CB  . ILE A 1 547 ? -22.976 18.514  6.490   1.00 98.04 547 A 1 
ATOM   4227 C  CG1 . ILE A 1 547 ? -23.584 17.128  6.177   1.00 96.80 547 A 1 
ATOM   4228 C  CG2 . ILE A 1 547 ? -24.022 19.626  6.311   1.00 97.01 547 A 1 
ATOM   4229 C  CD1 . ILE A 1 547 ? -24.734 16.718  7.105   1.00 92.99 547 A 1 
ATOM   4230 N  N   . PRO A 1 548 ? -20.720 21.008  5.045   1.00 98.17 548 A 1 
ATOM   4231 C  CA  . PRO A 1 548 ? -20.245 22.341  5.357   1.00 97.60 548 A 1 
ATOM   4232 C  C   . PRO A 1 548 ? -21.377 23.197  5.943   1.00 97.74 548 A 1 
ATOM   4233 O  O   . PRO A 1 548 ? -22.504 23.209  5.433   1.00 96.47 548 A 1 
ATOM   4234 C  CB  . PRO A 1 548 ? -19.703 22.903  4.033   1.00 96.02 548 A 1 
ATOM   4235 C  CG  . PRO A 1 548 ? -20.518 22.165  2.973   1.00 92.72 548 A 1 
ATOM   4236 C  CD  . PRO A 1 548 ? -20.787 20.800  3.603   1.00 96.49 548 A 1 
ATOM   4237 N  N   . ILE A 1 549 ? -21.099 23.941  7.013   1.00 97.32 549 A 1 
ATOM   4238 C  CA  . ILE A 1 549 ? -22.069 24.838  7.650   1.00 96.89 549 A 1 
ATOM   4239 C  C   . ILE A 1 549 ? -21.983 26.213  6.978   1.00 95.47 549 A 1 
ATOM   4240 O  O   . ILE A 1 549 ? -21.319 27.135  7.468   1.00 89.73 549 A 1 
ATOM   4241 C  CB  . ILE A 1 549 ? -21.908 24.876  9.193   1.00 96.03 549 A 1 
ATOM   4242 C  CG1 . ILE A 1 549 ? -21.973 23.445  9.773   1.00 93.38 549 A 1 
ATOM   4243 C  CG2 . ILE A 1 549 ? -23.013 25.760  9.807   1.00 93.34 549 A 1 
ATOM   4244 C  CD1 . ILE A 1 549 ? -21.882 23.386  11.295  1.00 84.46 549 A 1 
ATOM   4245 N  N   . ALA A 1 550 ? -22.664 26.336  5.852   1.00 93.32 550 A 1 
ATOM   4246 C  CA  . ALA A 1 550 ? -22.660 27.534  5.020   1.00 91.86 550 A 1 
ATOM   4247 C  C   . ALA A 1 550 ? -21.221 28.023  4.739   1.00 91.09 550 A 1 
ATOM   4248 O  O   . ALA A 1 550 ? -20.341 27.227  4.423   1.00 82.98 550 A 1 
ATOM   4249 C  CB  . ALA A 1 550 ? -23.609 28.572  5.649   1.00 87.96 550 A 1 
ATOM   4250 N  N   . HIS A 1 551 ? -20.961 29.318  4.880   1.00 91.19 551 A 1 
ATOM   4251 C  CA  . HIS A 1 551 ? -19.643 29.926  4.696   1.00 90.85 551 A 1 
ATOM   4252 C  C   . HIS A 1 551 ? -18.964 30.291  6.031   1.00 92.77 551 A 1 
ATOM   4253 O  O   . HIS A 1 551 ? -18.126 31.181  6.080   1.00 88.28 551 A 1 
ATOM   4254 C  CB  . HIS A 1 551 ? -19.764 31.121  3.744   1.00 86.93 551 A 1 
ATOM   4255 C  CG  . HIS A 1 551 ? -20.366 30.770  2.415   1.00 82.64 551 A 1 
ATOM   4256 N  ND1 . HIS A 1 551 ? -19.868 29.857  1.514   1.00 71.19 551 A 1 
ATOM   4257 C  CD2 . HIS A 1 551 ? -21.532 31.255  1.887   1.00 69.77 551 A 1 
ATOM   4258 C  CE1 . HIS A 1 551 ? -20.713 29.805  0.472   1.00 69.78 551 A 1 
ATOM   4259 N  NE2 . HIS A 1 551 ? -21.737 30.644  0.661   1.00 70.92 551 A 1 
ATOM   4260 N  N   . SER A 1 552 ? -19.338 29.613  7.119   1.00 93.81 552 A 1 
ATOM   4261 C  CA  . SER A 1 552 ? -18.767 29.869  8.449   1.00 94.95 552 A 1 
ATOM   4262 C  C   . SER A 1 552 ? -17.338 29.339  8.629   1.00 95.75 552 A 1 
ATOM   4263 O  O   . SER A 1 552 ? -16.671 29.706  9.589   1.00 93.21 552 A 1 
ATOM   4264 C  CB  . SER A 1 552 ? -19.672 29.247  9.518   1.00 93.95 552 A 1 
ATOM   4265 O  OG  . SER A 1 552 ? -19.706 27.842  9.389   1.00 90.86 552 A 1 
ATOM   4266 N  N   . GLY A 1 553 ? -16.881 28.457  7.723   1.00 95.83 553 A 1 
ATOM   4267 C  CA  . GLY A 1 553 ? -15.643 27.698  7.862   1.00 96.47 553 A 1 
ATOM   4268 C  C   . GLY A 1 553 ? -15.788 26.419  8.686   1.00 97.43 553 A 1 
ATOM   4269 O  O   . GLY A 1 553 ? -14.863 25.620  8.720   1.00 96.18 553 A 1 
ATOM   4270 N  N   . PHE A 1 554 ? -16.941 26.199  9.332   1.00 97.92 554 A 1 
ATOM   4271 C  CA  . PHE A 1 554 ? -17.234 24.952  10.019  1.00 98.08 554 A 1 
ATOM   4272 C  C   . PHE A 1 554 ? -17.766 23.898  9.052   1.00 98.03 554 A 1 
ATOM   4273 O  O   . PHE A 1 554 ? -18.519 24.191  8.130   1.00 97.23 554 A 1 
ATOM   4274 C  CB  . PHE A 1 554 ? -18.221 25.171  11.174  1.00 97.67 554 A 1 
ATOM   4275 C  CG  . PHE A 1 554 ? -17.612 25.876  12.364  1.00 97.37 554 A 1 
ATOM   4276 C  CD1 . PHE A 1 554 ? -17.032 25.116  13.403  1.00 95.32 554 A 1 
ATOM   4277 C  CD2 . PHE A 1 554 ? -17.629 27.274  12.466  1.00 95.37 554 A 1 
ATOM   4278 C  CE1 . PHE A 1 554 ? -16.470 25.751  14.524  1.00 94.19 554 A 1 
ATOM   4279 C  CE2 . PHE A 1 554 ? -17.067 27.914  13.581  1.00 94.31 554 A 1 
ATOM   4280 C  CZ  . PHE A 1 554 ? -16.485 27.160  14.609  1.00 94.81 554 A 1 
ATOM   4281 N  N   . SER A 1 555 ? -17.430 22.635  9.323   1.00 98.29 555 A 1 
ATOM   4282 C  CA  . SER A 1 555 ? -18.069 21.466  8.735   1.00 98.26 555 A 1 
ATOM   4283 C  C   . SER A 1 555 ? -18.309 20.414  9.814   1.00 98.59 555 A 1 
ATOM   4284 O  O   . SER A 1 555 ? -17.591 20.350  10.813  1.00 98.00 555 A 1 
ATOM   4285 C  CB  . SER A 1 555 ? -17.256 20.910  7.558   1.00 96.83 555 A 1 
ATOM   4286 O  OG  . SER A 1 555 ? -15.946 20.550  7.951   1.00 83.14 555 A 1 
ATOM   4287 N  N   . VAL A 1 556 ? -19.342 19.607  9.619   1.00 98.54 556 A 1 
ATOM   4288 C  CA  . VAL A 1 556 ? -19.630 18.430  10.435  1.00 98.56 556 A 1 
ATOM   4289 C  C   . VAL A 1 556 ? -19.652 17.208  9.538   1.00 98.55 556 A 1 
ATOM   4290 O  O   . VAL A 1 556 ? -20.043 17.305  8.375   1.00 98.05 556 A 1 
ATOM   4291 C  CB  . VAL A 1 556 ? -20.939 18.544  11.235  1.00 97.64 556 A 1 
ATOM   4292 C  CG1 . VAL A 1 556 ? -20.793 19.587  12.346  1.00 90.60 556 A 1 
ATOM   4293 C  CG2 . VAL A 1 556 ? -22.141 18.919  10.372  1.00 90.30 556 A 1 
ATOM   4294 N  N   . GLY A 1 557 ? -19.240 16.060  10.062  1.00 98.56 557 A 1 
ATOM   4295 C  CA  . GLY A 1 557 ? -19.193 14.850  9.271   1.00 98.68 557 A 1 
ATOM   4296 C  C   . GLY A 1 557 ? -19.427 13.581  10.072  1.00 98.77 557 A 1 
ATOM   4297 O  O   . GLY A 1 557 ? -19.404 13.569  11.304  1.00 98.43 557 A 1 
ATOM   4298 N  N   . TRP A 1 558 ? -19.676 12.519  9.324   1.00 98.67 558 A 1 
ATOM   4299 C  CA  . TRP A 1 558 ? -19.865 11.171  9.811   1.00 98.75 558 A 1 
ATOM   4300 C  C   . TRP A 1 558 ? -19.059 10.212  8.936   1.00 98.73 558 A 1 
ATOM   4301 O  O   . TRP A 1 558 ? -19.116 10.300  7.709   1.00 98.47 558 A 1 
ATOM   4302 C  CB  . TRP A 1 558 ? -21.357 10.825  9.777   1.00 98.55 558 A 1 
ATOM   4303 C  CG  . TRP A 1 558 ? -21.669 9.364   9.838   1.00 98.35 558 A 1 
ATOM   4304 C  CD1 . TRP A 1 558 ? -21.488 8.566   10.911  1.00 96.53 558 A 1 
ATOM   4305 C  CD2 . TRP A 1 558 ? -22.180 8.504   8.768   1.00 97.85 558 A 1 
ATOM   4306 N  NE1 . TRP A 1 558 ? -21.858 7.259   10.591  1.00 96.37 558 A 1 
ATOM   4307 C  CE2 . TRP A 1 558 ? -22.294 7.189   9.285   1.00 97.34 558 A 1 
ATOM   4308 C  CE3 . TRP A 1 558 ? -22.564 8.723   7.434   1.00 96.18 558 A 1 
ATOM   4309 C  CZ2 . TRP A 1 558 ? -22.782 6.111   8.509   1.00 96.47 558 A 1 
ATOM   4310 C  CZ3 . TRP A 1 558 ? -23.049 7.654   6.648   1.00 94.67 558 A 1 
ATOM   4311 C  CH2 . TRP A 1 558 ? -23.152 6.371   7.188   1.00 94.81 558 A 1 
ATOM   4312 N  N   . VAL A 1 559 ? -18.365 9.279   9.568   1.00 98.71 559 A 1 
ATOM   4313 C  CA  . VAL A 1 559 ? -17.697 8.146   8.918   1.00 98.60 559 A 1 
ATOM   4314 C  C   . VAL A 1 559 ? -18.317 6.869   9.464   1.00 98.62 559 A 1 
ATOM   4315 O  O   . VAL A 1 559 ? -18.254 6.595   10.658  1.00 98.33 559 A 1 
ATOM   4316 C  CB  . VAL A 1 559 ? -16.174 8.173   9.121   1.00 98.23 559 A 1 
ATOM   4317 C  CG1 . VAL A 1 559 ? -15.508 7.040   8.338   1.00 96.95 559 A 1 
ATOM   4318 C  CG2 . VAL A 1 559 ? -15.562 9.505   8.660   1.00 97.25 559 A 1 
ATOM   4319 N  N   . GLY A 1 560 ? -18.944 6.080   8.593   1.00 98.75 560 A 1 
ATOM   4320 C  CA  . GLY A 1 560 ? -19.504 4.783   8.923   1.00 98.64 560 A 1 
ATOM   4321 C  C   . GLY A 1 560 ? -18.694 3.663   8.284   1.00 98.79 560 A 1 
ATOM   4322 O  O   . GLY A 1 560 ? -18.426 3.704   7.088   1.00 98.39 560 A 1 
ATOM   4323 N  N   . THR A 1 561 ? -18.359 2.631   9.061   1.00 98.69 561 A 1 
ATOM   4324 C  CA  . THR A 1 561 ? -17.743 1.391   8.573   1.00 98.58 561 A 1 
ATOM   4325 C  C   . THR A 1 561 ? -18.617 0.206   8.977   1.00 98.60 561 A 1 
ATOM   4326 O  O   . THR A 1 561 ? -18.899 0.019   10.153  1.00 98.29 561 A 1 
ATOM   4327 C  CB  . THR A 1 561 ? -16.320 1.217   9.112   1.00 98.01 561 A 1 
ATOM   4328 O  OG1 . THR A 1 561 ? -15.529 2.325   8.741   1.00 94.90 561 A 1 
ATOM   4329 C  CG2 . THR A 1 561 ? -15.634 -0.021  8.550   1.00 94.86 561 A 1 
ATOM   4330 N  N   . PHE A 1 562 ? -19.036 -0.589  7.999   1.00 98.62 562 A 1 
ATOM   4331 C  CA  . PHE A 1 562 ? -19.893 -1.754  8.196   1.00 98.60 562 A 1 
ATOM   4332 C  C   . PHE A 1 562 ? -19.230 -2.969  7.568   1.00 98.54 562 A 1 
ATOM   4333 O  O   . PHE A 1 562 ? -19.004 -2.988  6.362   1.00 98.05 562 A 1 
ATOM   4334 C  CB  . PHE A 1 562 ? -21.275 -1.499  7.577   1.00 98.57 562 A 1 
ATOM   4335 C  CG  . PHE A 1 562 ? -21.936 -0.213  8.028   1.00 98.45 562 A 1 
ATOM   4336 C  CD1 . PHE A 1 562 ? -22.663 -0.171  9.229   1.00 97.45 562 A 1 
ATOM   4337 C  CD2 . PHE A 1 562 ? -21.783 0.959   7.273   1.00 97.43 562 A 1 
ATOM   4338 C  CE1 . PHE A 1 562 ? -23.236 1.031   9.667   1.00 96.75 562 A 1 
ATOM   4339 C  CE2 . PHE A 1 562 ? -22.354 2.163   7.709   1.00 96.85 562 A 1 
ATOM   4340 C  CZ  . PHE A 1 562 ? -23.080 2.198   8.909   1.00 97.00 562 A 1 
ATOM   4341 N  N   . ALA A 1 563 ? -18.925 -3.994  8.368   1.00 98.22 563 A 1 
ATOM   4342 C  CA  . ALA A 1 563 ? -18.310 -5.228  7.905   1.00 98.06 563 A 1 
ATOM   4343 C  C   . ALA A 1 563 ? -19.217 -6.430  8.169   1.00 98.03 563 A 1 
ATOM   4344 O  O   . ALA A 1 563 ? -19.845 -6.532  9.229   1.00 97.15 563 A 1 
ATOM   4345 C  CB  . ALA A 1 563 ? -16.931 -5.391  8.550   1.00 97.18 563 A 1 
ATOM   4346 N  N   . ASP A 1 564 ? -19.269 -7.362  7.212   1.00 97.39 564 A 1 
ATOM   4347 C  CA  . ASP A 1 564 ? -19.902 -8.658  7.413   1.00 96.74 564 A 1 
ATOM   4348 C  C   . ASP A 1 564 ? -19.064 -9.535  8.364   1.00 96.11 564 A 1 
ATOM   4349 O  O   . ASP A 1 564 ? -17.898 -9.260  8.670   1.00 94.31 564 A 1 
ATOM   4350 C  CB  . ASP A 1 564 ? -20.167 -9.344  6.056   1.00 95.80 564 A 1 
ATOM   4351 C  CG  . ASP A 1 564 ? -21.156 -10.526 6.123   1.00 93.41 564 A 1 
ATOM   4352 O  OD1 . ASP A 1 564 ? -21.832 -10.692 7.165   1.00 89.59 564 A 1 
ATOM   4353 O  OD2 . ASP A 1 564 ? -21.228 -11.295 5.145   1.00 88.51 564 A 1 
ATOM   4354 N  N   . ARG A 1 565 ? -19.640 -10.629 8.838   1.00 95.45 565 A 1 
ATOM   4355 C  CA  . ARG A 1 565 ? -18.934 -11.621 9.645   1.00 94.79 565 A 1 
ATOM   4356 C  C   . ARG A 1 565 ? -17.821 -12.300 8.838   1.00 94.40 565 A 1 
ATOM   4357 O  O   . ARG A 1 565 ? -17.991 -12.612 7.657   1.00 91.88 565 A 1 
ATOM   4358 C  CB  . ARG A 1 565 ? -19.932 -12.624 10.246  1.00 92.83 565 A 1 
ATOM   4359 C  CG  . ARG A 1 565 ? -20.681 -13.418 9.166   1.00 87.71 565 A 1 
ATOM   4360 C  CD  . ARG A 1 565 ? -21.694 -14.368 9.780   1.00 86.49 565 A 1 
ATOM   4361 N  NE  . ARG A 1 565 ? -22.382 -15.109 8.723   1.00 76.56 565 A 1 
ATOM   4362 C  CZ  . ARG A 1 565 ? -23.245 -16.102 8.877   1.00 69.64 565 A 1 
ATOM   4363 N  NH1 . ARG A 1 565 ? -23.574 -16.517 10.061  1.00 62.46 565 A 1 
ATOM   4364 N  NH2 . ARG A 1 565 ? -23.772 -16.668 7.839   1.00 60.28 565 A 1 
ATOM   4365 N  N   . SER A 1 566 ? -16.722 -12.653 9.487   1.00 92.89 566 A 1 
ATOM   4366 C  CA  . SER A 1 566 ? -15.601 -13.358 8.869   1.00 91.08 566 A 1 
ATOM   4367 C  C   . SER A 1 566 ? -15.889 -14.857 8.702   1.00 90.15 566 A 1 
ATOM   4368 O  O   . SER A 1 566 ? -15.534 -15.693 9.534   1.00 85.51 566 A 1 
ATOM   4369 C  CB  . SER A 1 566 ? -14.306 -13.082 9.651   1.00 87.67 566 A 1 
ATOM   4370 O  OG  . SER A 1 566 ? -14.417 -13.478 10.998  1.00 77.67 566 A 1 
ATOM   4371 N  N   . THR A 1 567 ? -16.587 -15.244 7.622   1.00 88.48 567 A 1 
ATOM   4372 C  CA  . THR A 1 567 ? -16.949 -16.645 7.349   1.00 85.23 567 A 1 
ATOM   4373 C  C   . THR A 1 567 ? -16.012 -17.361 6.390   1.00 83.06 567 A 1 
ATOM   4374 O  O   . THR A 1 567 ? -15.817 -18.570 6.527   1.00 71.28 567 A 1 
ATOM   4375 C  CB  . THR A 1 567 ? -18.370 -16.758 6.787   1.00 80.41 567 A 1 
ATOM   4376 O  OG1 . THR A 1 567 ? -18.565 -15.894 5.692   1.00 74.78 567 A 1 
ATOM   4377 C  CG2 . THR A 1 567 ? -19.407 -16.414 7.847   1.00 73.24 567 A 1 
ATOM   4378 N  N   . HIS A 1 568 ? -15.458 -16.647 5.415   1.00 72.57 568 A 1 
ATOM   4379 C  CA  . HIS A 1 568 ? -14.638 -17.194 4.342   1.00 69.33 568 A 1 
ATOM   4380 C  C   . HIS A 1 568 ? -13.160 -16.925 4.631   1.00 70.96 568 A 1 
ATOM   4381 O  O   . HIS A 1 568 ? -12.485 -16.288 3.837   1.00 65.69 568 A 1 
ATOM   4382 C  CB  . HIS A 1 568 ? -15.085 -16.615 2.986   1.00 64.59 568 A 1 
ATOM   4383 C  CG  . HIS A 1 568 ? -16.533 -16.842 2.675   1.00 62.37 568 A 1 
ATOM   4384 N  ND1 . HIS A 1 568 ? -17.580 -16.064 3.096   1.00 55.66 568 A 1 
ATOM   4385 C  CD2 . HIS A 1 568 ? -17.083 -17.849 1.925   1.00 55.19 568 A 1 
ATOM   4386 C  CE1 . HIS A 1 568 ? -18.723 -16.581 2.621   1.00 55.23 568 A 1 
ATOM   4387 N  NE2 . HIS A 1 568 ? -18.461 -17.667 1.899   1.00 55.57 568 A 1 
ATOM   4388 N  N   . ILE A 1 569 ? -12.692 -17.367 5.788   1.00 71.73 569 A 1 
ATOM   4389 C  CA  . ILE A 1 569 ? -11.324 -17.155 6.251   1.00 68.96 569 A 1 
ATOM   4390 C  C   . ILE A 1 569 ? -10.670 -18.501 6.562   1.00 70.97 569 A 1 
ATOM   4391 O  O   . ILE A 1 569 ? -11.380 -19.483 6.813   1.00 65.35 569 A 1 
ATOM   4392 C  CB  . ILE A 1 569 ? -11.328 -16.160 7.435   1.00 62.69 569 A 1 
ATOM   4393 C  CG1 . ILE A 1 569 ? -9.919  -15.608 7.707   1.00 57.41 569 A 1 
ATOM   4394 C  CG2 . ILE A 1 569 ? -11.948 -16.789 8.704   1.00 56.06 569 A 1 
ATOM   4395 C  CD1 . ILE A 1 569 ? -9.926  -14.330 8.528   1.00 52.44 569 A 1 
ATOM   4396 N  N   . SER A 1 570 ? -9.339  -18.546 6.524   1.00 65.24 570 A 1 
ATOM   4397 C  CA  . SER A 1 570 ? -8.572  -19.740 6.857   1.00 63.43 570 A 1 
ATOM   4398 C  C   . SER A 1 570 ? -8.999  -20.346 8.194   1.00 66.75 570 A 1 
ATOM   4399 O  O   . SER A 1 570 ? -9.327  -19.635 9.147   1.00 63.12 570 A 1 
ATOM   4400 C  CB  . SER A 1 570 ? -7.070  -19.409 6.891   1.00 57.91 570 A 1 
ATOM   4401 O  OG  . SER A 1 570 ? -6.327  -20.469 7.467   1.00 54.35 570 A 1 
ATOM   4402 N  N   . SER A 1 571 ? -8.951  -21.663 8.271   1.00 64.13 571 A 1 
ATOM   4403 C  CA  . SER A 1 571 ? -9.276  -22.443 9.473   1.00 63.17 571 A 1 
ATOM   4404 C  C   . SER A 1 571 ? -8.434  -22.068 10.709  1.00 66.25 571 A 1 
ATOM   4405 O  O   . SER A 1 571 ? -8.858  -22.329 11.833  1.00 62.71 571 A 1 
ATOM   4406 C  CB  . SER A 1 571 ? -9.082  -23.922 9.142   1.00 59.27 571 A 1 
ATOM   4407 O  OG  . SER A 1 571 ? -7.724  -24.203 8.883   1.00 55.72 571 A 1 
ATOM   4408 N  N   . SER A 1 572 ? -7.274  -21.441 10.496  1.00 70.47 572 A 1 
ATOM   4409 C  CA  . SER A 1 572 ? -6.377  -20.979 11.559  1.00 69.04 572 A 1 
ATOM   4410 C  C   . SER A 1 572 ? -6.896  -19.760 12.320  1.00 71.29 572 A 1 
ATOM   4411 O  O   . SER A 1 572 ? -6.441  -19.503 13.432  1.00 66.61 572 A 1 
ATOM   4412 C  CB  . SER A 1 572 ? -4.991  -20.681 10.975  1.00 64.05 572 A 1 
ATOM   4413 O  OG  . SER A 1 572 ? -5.069  -19.773 9.902   1.00 58.99 572 A 1 
ATOM   4414 N  N   . TYR A 1 573 ? -7.847  -19.005 11.756  1.00 75.08 573 A 1 
ATOM   4415 C  CA  . TYR A 1 573 ? -8.403  -17.808 12.385  1.00 75.03 573 A 1 
ATOM   4416 C  C   . TYR A 1 573 ? -9.788  -18.064 12.986  1.00 77.13 573 A 1 
ATOM   4417 O  O   . TYR A 1 573 ? -10.647 -18.735 12.418  1.00 74.29 573 A 1 
ATOM   4418 C  CB  . TYR A 1 573 ? -8.419  -16.637 11.399  1.00 70.62 573 A 1 
ATOM   4419 C  CG  . TYR A 1 573 ? -7.046  -16.086 11.102  1.00 69.72 573 A 1 
ATOM   4420 C  CD1 . TYR A 1 573 ? -6.431  -15.183 11.995  1.00 66.46 573 A 1 
ATOM   4421 C  CD2 . TYR A 1 573 ? -6.365  -16.468 9.939   1.00 66.10 573 A 1 
ATOM   4422 C  CE1 . TYR A 1 573 ? -5.152  -14.675 11.729  1.00 62.30 573 A 1 
ATOM   4423 C  CE2 . TYR A 1 573 ? -5.086  -15.973 9.664   1.00 63.04 573 A 1 
ATOM   4424 C  CZ  . TYR A 1 573 ? -4.472  -15.065 10.560  1.00 62.48 573 A 1 
ATOM   4425 O  OH  . TYR A 1 573 ? -3.225  -14.582 10.291  1.00 58.64 573 A 1 
ATOM   4426 N  N   . SER A 1 574 ? -10.025 -17.445 14.147  1.00 77.34 574 A 1 
ATOM   4427 C  CA  . SER A 1 574 ? -11.349 -17.408 14.758  1.00 77.95 574 A 1 
ATOM   4428 C  C   . SER A 1 574 ? -12.297 -16.521 13.948  1.00 82.23 574 A 1 
ATOM   4429 O  O   . SER A 1 574 ? -11.949 -15.433 13.509  1.00 78.91 574 A 1 
ATOM   4430 C  CB  . SER A 1 574 ? -11.255 -16.930 16.212  1.00 70.42 574 A 1 
ATOM   4431 O  OG  . SER A 1 574 ? -10.556 -15.713 16.298  1.00 61.10 574 A 1 
ATOM   4432 N  N   . LYS A 1 575 ? -13.540 -16.984 13.777  1.00 85.65 575 A 1 
ATOM   4433 C  CA  . LYS A 1 575 ? -14.573 -16.225 13.070  1.00 87.42 575 A 1 
ATOM   4434 C  C   . LYS A 1 575 ? -15.095 -15.100 13.953  1.00 90.16 575 A 1 
ATOM   4435 O  O   . LYS A 1 575 ? -15.516 -15.360 15.075  1.00 87.81 575 A 1 
ATOM   4436 C  CB  . LYS A 1 575 ? -15.707 -17.150 12.612  1.00 83.32 575 A 1 
ATOM   4437 C  CG  . LYS A 1 575 ? -15.202 -18.155 11.570  1.00 77.19 575 A 1 
ATOM   4438 C  CD  . LYS A 1 575 ? -16.321 -19.072 11.070  1.00 71.45 575 A 1 
ATOM   4439 C  CE  . LYS A 1 575 ? -15.693 -20.037 10.068  1.00 64.04 575 A 1 
ATOM   4440 N  NZ  . LYS A 1 575 ? -16.674 -20.974 9.483   1.00 55.93 575 A 1 
ATOM   4441 N  N   . GLN A 1 576 ? -15.133 -13.898 13.401  1.00 91.33 576 A 1 
ATOM   4442 C  CA  . GLN A 1 576 ? -15.616 -12.716 14.102  1.00 92.71 576 A 1 
ATOM   4443 C  C   . GLN A 1 576 ? -17.032 -12.328 13.636  1.00 94.16 576 A 1 
ATOM   4444 O  O   . GLN A 1 576 ? -17.374 -12.542 12.463  1.00 93.68 576 A 1 
ATOM   4445 C  CB  . GLN A 1 576 ? -14.616 -11.563 13.933  1.00 91.48 576 A 1 
ATOM   4446 C  CG  . GLN A 1 576 ? -13.200 -11.910 14.424  1.00 89.53 576 A 1 
ATOM   4447 C  CD  . GLN A 1 576 ? -13.145 -12.376 15.878  1.00 88.54 576 A 1 
ATOM   4448 O  OE1 . GLN A 1 576 ? -14.024 -12.111 16.687  1.00 81.79 576 A 1 
ATOM   4449 N  NE2 . GLN A 1 576 ? -12.135 -13.120 16.265  1.00 79.48 576 A 1 
ATOM   4450 N  N   . PRO A 1 577 ? -17.887 -11.784 14.533  1.00 94.60 577 A 1 
ATOM   4451 C  CA  . PRO A 1 577 ? -19.195 -11.266 14.161  1.00 95.37 577 A 1 
ATOM   4452 C  C   . PRO A 1 577 ? -19.064 -10.006 13.297  1.00 96.33 577 A 1 
ATOM   4453 O  O   . PRO A 1 577 ? -18.102 -9.249  13.416  1.00 95.41 577 A 1 
ATOM   4454 C  CB  . PRO A 1 577 ? -19.914 -10.996 15.488  1.00 93.89 577 A 1 
ATOM   4455 C  CG  . PRO A 1 577 ? -18.769 -10.674 16.443  1.00 91.22 577 A 1 
ATOM   4456 C  CD  . PRO A 1 577 ? -17.630 -11.563 15.957  1.00 94.04 577 A 1 
ATOM   4457 N  N   . GLY A 1 578 ? -20.071 -9.754  12.456  1.00 96.73 578 A 1 
ATOM   4458 C  CA  . GLY A 1 578 ? -20.180 -8.498  11.729  1.00 97.28 578 A 1 
ATOM   4459 C  C   . GLY A 1 578 ? -20.483 -7.318  12.653  1.00 97.74 578 A 1 
ATOM   4460 O  O   . GLY A 1 578 ? -20.992 -7.492  13.760  1.00 96.81 578 A 1 
ATOM   4461 N  N   . TYR A 1 579 ? -20.177 -6.108  12.188  1.00 98.03 579 A 1 
ATOM   4462 C  CA  . TYR A 1 579 ? -20.296 -4.904  13.003  1.00 98.15 579 A 1 
ATOM   4463 C  C   . TYR A 1 579 ? -20.592 -3.652  12.166  1.00 98.47 579 A 1 
ATOM   4464 O  O   . TYR A 1 579 ? -20.425 -3.638  10.946  1.00 98.06 579 A 1 
ATOM   4465 C  CB  . TYR A 1 579 ? -19.013 -4.720  13.828  1.00 97.59 579 A 1 
ATOM   4466 C  CG  . TYR A 1 579 ? -17.751 -4.529  13.018  1.00 97.49 579 A 1 
ATOM   4467 C  CD1 . TYR A 1 579 ? -16.933 -5.632  12.692  1.00 96.47 579 A 1 
ATOM   4468 C  CD2 . TYR A 1 579 ? -17.367 -3.247  12.588  1.00 96.22 579 A 1 
ATOM   4469 C  CE1 . TYR A 1 579 ? -15.754 -5.457  11.954  1.00 95.19 579 A 1 
ATOM   4470 C  CE2 . TYR A 1 579 ? -16.192 -3.056  11.843  1.00 95.24 579 A 1 
ATOM   4471 C  CZ  . TYR A 1 579 ? -15.386 -4.167  11.531  1.00 95.11 579 A 1 
ATOM   4472 O  OH  . TYR A 1 579 ? -14.231 -3.987  10.811  1.00 93.11 579 A 1 
ATOM   4473 N  N   . GLY A 1 580 ? -21.021 -2.604  12.852  1.00 98.32 580 A 1 
ATOM   4474 C  CA  . GLY A 1 580 ? -21.050 -1.240  12.332  1.00 98.43 580 A 1 
ATOM   4475 C  C   . GLY A 1 580 ? -20.380 -0.304  13.342  1.00 98.57 580 A 1 
ATOM   4476 O  O   . GLY A 1 580 ? -20.742 -0.310  14.518  1.00 97.99 580 A 1 
ATOM   4477 N  N   . VAL A 1 581 ? -19.417 0.469   12.875  1.00 98.59 581 A 1 
ATOM   4478 C  CA  . VAL A 1 581 ? -18.690 1.476   13.655  1.00 98.58 581 A 1 
ATOM   4479 C  C   . VAL A 1 581 ? -18.983 2.837   13.058  1.00 98.62 581 A 1 
ATOM   4480 O  O   . VAL A 1 581 ? -19.086 2.967   11.839  1.00 98.09 581 A 1 
ATOM   4481 C  CB  . VAL A 1 581 ? -17.180 1.190   13.693  1.00 97.53 581 A 1 
ATOM   4482 C  CG1 . VAL A 1 581 ? -16.381 2.267   14.427  1.00 91.15 581 A 1 
ATOM   4483 C  CG2 . VAL A 1 581 ? -16.940 -0.136  14.418  1.00 91.18 581 A 1 
ATOM   4484 N  N   . ASN A 1 582 ? -19.148 3.841   13.906  1.00 98.63 582 A 1 
ATOM   4485 C  CA  . ASN A 1 582 ? -19.512 5.185   13.492  1.00 98.69 582 A 1 
ATOM   4486 C  C   . ASN A 1 582 ? -18.609 6.201   14.188  1.00 98.68 582 A 1 
ATOM   4487 O  O   . ASN A 1 582 ? -18.549 6.239   15.421  1.00 97.99 582 A 1 
ATOM   4488 C  CB  . ASN A 1 582 ? -20.989 5.454   13.827  1.00 98.46 582 A 1 
ATOM   4489 C  CG  . ASN A 1 582 ? -21.956 4.512   13.123  1.00 98.23 582 A 1 
ATOM   4490 O  OD1 . ASN A 1 582 ? -22.454 4.781   12.045  1.00 91.07 582 A 1 
ATOM   4491 N  ND2 . ASN A 1 582 ? -22.266 3.380   13.719  1.00 92.03 582 A 1 
ATOM   4492 N  N   . ASP A 1 583 ? -17.997 7.060   13.397  1.00 98.64 583 A 1 
ATOM   4493 C  CA  . ASP A 1 583 ? -17.228 8.205   13.850  1.00 98.69 583 A 1 
ATOM   4494 C  C   . ASP A 1 583 ? -17.973 9.487   13.480  1.00 98.78 583 A 1 
ATOM   4495 O  O   . ASP A 1 583 ? -18.664 9.558   12.462  1.00 98.41 583 A 1 
ATOM   4496 C  CB  . ASP A 1 583 ? -15.816 8.198   13.243  1.00 98.10 583 A 1 
ATOM   4497 C  CG  . ASP A 1 583 ? -14.983 6.944   13.541  1.00 97.21 583 A 1 
ATOM   4498 O  OD1 . ASP A 1 583 ? -15.345 6.176   14.464  1.00 94.54 583 A 1 
ATOM   4499 O  OD2 . ASP A 1 583 ? -13.961 6.760   12.852  1.00 93.97 583 A 1 
ATOM   4500 N  N   . PHE A 1 584 ? -17.824 10.521  14.306  1.00 98.70 584 A 1 
ATOM   4501 C  CA  . PHE A 1 584 ? -18.326 11.856  14.013  1.00 98.72 584 A 1 
ATOM   4502 C  C   . PHE A 1 584 ? -17.198 12.867  14.150  1.00 98.79 584 A 1 
ATOM   4503 O  O   . PHE A 1 584 ? -16.352 12.736  15.026  1.00 98.34 584 A 1 
ATOM   4504 C  CB  . PHE A 1 584 ? -19.499 12.212  14.927  1.00 98.63 584 A 1 
ATOM   4505 C  CG  . PHE A 1 584 ? -20.709 11.330  14.739  1.00 98.64 584 A 1 
ATOM   4506 C  CD1 . PHE A 1 584 ? -21.614 11.572  13.688  1.00 98.03 584 A 1 
ATOM   4507 C  CD2 . PHE A 1 584 ? -20.936 10.242  15.601  1.00 97.98 584 A 1 
ATOM   4508 C  CE1 . PHE A 1 584 ? -22.729 10.740  13.500  1.00 97.47 584 A 1 
ATOM   4509 C  CE2 . PHE A 1 584 ? -22.051 9.399   15.417  1.00 97.50 584 A 1 
ATOM   4510 C  CZ  . PHE A 1 584 ? -22.940 9.653   14.364  1.00 97.74 584 A 1 
ATOM   4511 N  N   . TYR A 1 585 ? -17.208 13.911  13.333  1.00 98.68 585 A 1 
ATOM   4512 C  CA  . TYR A 1 585 ? -16.255 15.001  13.467  1.00 98.68 585 A 1 
ATOM   4513 C  C   . TYR A 1 585 ? -16.913 16.373  13.349  1.00 98.71 585 A 1 
ATOM   4514 O  O   . TYR A 1 585 ? -17.958 16.557  12.728  1.00 98.43 585 A 1 
ATOM   4515 C  CB  . TYR A 1 585 ? -15.092 14.829  12.485  1.00 98.31 585 A 1 
ATOM   4516 C  CG  . TYR A 1 585 ? -15.445 14.953  11.022  1.00 98.33 585 A 1 
ATOM   4517 C  CD1 . TYR A 1 585 ? -15.546 13.801  10.218  1.00 97.44 585 A 1 
ATOM   4518 C  CD2 . TYR A 1 585 ? -15.647 16.220  10.435  1.00 97.45 585 A 1 
ATOM   4519 C  CE1 . TYR A 1 585 ? -15.833 13.905  8.856   1.00 96.87 585 A 1 
ATOM   4520 C  CE2 . TYR A 1 585 ? -15.944 16.336  9.073   1.00 96.79 585 A 1 
ATOM   4521 C  CZ  . TYR A 1 585 ? -16.036 15.180  8.285   1.00 97.12 585 A 1 
ATOM   4522 O  OH  . TYR A 1 585 ? -16.307 15.288  6.948   1.00 95.56 585 A 1 
ATOM   4523 N  N   . VAL A 1 586 ? -16.247 17.352  13.941  1.00 98.63 586 A 1 
ATOM   4524 C  CA  . VAL A 1 586 ? -16.453 18.774  13.697  1.00 98.58 586 A 1 
ATOM   4525 C  C   . VAL A 1 586 ? -15.109 19.355  13.275  1.00 98.62 586 A 1 
ATOM   4526 O  O   . VAL A 1 586 ? -14.118 19.166  13.978  1.00 98.25 586 A 1 
ATOM   4527 C  CB  . VAL A 1 586 ? -16.994 19.507  14.939  1.00 97.84 586 A 1 
ATOM   4528 C  CG1 . VAL A 1 586 ? -17.207 20.993  14.670  1.00 90.20 586 A 1 
ATOM   4529 C  CG2 . VAL A 1 586 ? -18.334 18.913  15.389  1.00 91.29 586 A 1 
ATOM   4530 N  N   . SER A 1 587 ? -15.073 20.052  12.152  1.00 98.52 587 A 1 
ATOM   4531 C  CA  . SER A 1 587 ? -13.873 20.705  11.644  1.00 98.40 587 A 1 
ATOM   4532 C  C   . SER A 1 587 ? -14.122 22.187  11.434  1.00 98.55 587 A 1 
ATOM   4533 O  O   . SER A 1 587 ? -15.208 22.594  11.022  1.00 97.97 587 A 1 
ATOM   4534 C  CB  . SER A 1 587 ? -13.396 20.018  10.360  1.00 97.87 587 A 1 
ATOM   4535 O  OG  . SER A 1 587 ? -12.091 20.452  10.044  1.00 92.55 587 A 1 
ATOM   4536 N  N   . TYR A 1 588 ? -13.111 23.009  11.722  1.00 98.37 588 A 1 
ATOM   4537 C  CA  . TYR A 1 588 ? -13.122 24.447  11.502  1.00 98.24 588 A 1 
ATOM   4538 C  C   . TYR A 1 588 ? -11.885 24.874  10.721  1.00 98.22 588 A 1 
ATOM   4539 O  O   . TYR A 1 588 ? -10.756 24.665  11.172  1.00 97.65 588 A 1 
ATOM   4540 C  CB  . TYR A 1 588 ? -13.209 25.173  12.850  1.00 97.87 588 A 1 
ATOM   4541 C  CG  . TYR A 1 588 ? -13.091 26.674  12.738  1.00 97.66 588 A 1 
ATOM   4542 C  CD1 . TYR A 1 588 ? -11.975 27.353  13.269  1.00 96.63 588 A 1 
ATOM   4543 C  CD2 . TYR A 1 588 ? -14.093 27.416  12.070  1.00 96.84 588 A 1 
ATOM   4544 C  CE1 . TYR A 1 588 ? -11.864 28.745  13.153  1.00 95.97 588 A 1 
ATOM   4545 C  CE2 . TYR A 1 588 ? -13.987 28.807  11.941  1.00 95.90 588 A 1 
ATOM   4546 C  CZ  . TYR A 1 588 ? -12.871 29.472  12.494  1.00 95.84 588 A 1 
ATOM   4547 O  OH  . TYR A 1 588 ? -12.779 30.833  12.375  1.00 93.94 588 A 1 
ATOM   4548 N  N   . GLN A 1 589 ? -12.105 25.517  9.581   1.00 97.89 589 A 1 
ATOM   4549 C  CA  . GLN A 1 589 ? -11.069 26.250  8.858   1.00 97.23 589 A 1 
ATOM   4550 C  C   . GLN A 1 589 ? -11.170 27.734  9.205   1.00 97.31 589 A 1 
ATOM   4551 O  O   . GLN A 1 589 ? -12.208 28.365  8.991   1.00 95.85 589 A 1 
ATOM   4552 C  CB  . GLN A 1 589 ? -11.181 26.025  7.350   1.00 95.31 589 A 1 
ATOM   4553 C  CG  . GLN A 1 589 ? -10.690 24.622  6.948   1.00 83.85 589 A 1 
ATOM   4554 C  CD  . GLN A 1 589 ? -10.550 24.470  5.430   1.00 76.05 589 A 1 
ATOM   4555 O  OE1 . GLN A 1 589 ? -10.922 25.325  4.642   1.00 65.89 589 A 1 
ATOM   4556 N  NE2 . GLN A 1 589 ? -9.990  23.375  4.969   1.00 62.54 589 A 1 
ATOM   4557 N  N   . GLY A 1 590 ? -10.088 28.273  9.739   1.00 96.42 590 A 1 
ATOM   4558 C  CA  . GLY A 1 590 ? -10.005 29.651  10.193  1.00 96.43 590 A 1 
ATOM   4559 C  C   . GLY A 1 590 ? -10.262 30.656  9.073   1.00 96.21 590 A 1 
ATOM   4560 O  O   . GLY A 1 590 ? -9.796  30.516  7.946   1.00 93.97 590 A 1 
ATOM   4561 N  N   . GLN A 1 591 ? -10.988 31.721  9.431   1.00 96.45 591 A 1 
ATOM   4562 C  CA  . GLN A 1 591 ? -11.319 32.820  8.535   1.00 95.69 591 A 1 
ATOM   4563 C  C   . GLN A 1 591 ? -10.833 34.152  9.107   1.00 95.30 591 A 1 
ATOM   4564 O  O   . GLN A 1 591 ? -10.643 34.294  10.316  1.00 91.33 591 A 1 
ATOM   4565 C  CB  . GLN A 1 591 ? -12.827 32.836  8.249   1.00 93.82 591 A 1 
ATOM   4566 C  CG  . GLN A 1 591 ? -13.324 31.525  7.621   1.00 91.07 591 A 1 
ATOM   4567 C  CD  . GLN A 1 591 ? -14.522 31.706  6.701   1.00 87.05 591 A 1 
ATOM   4568 O  OE1 . GLN A 1 591 ? -15.008 32.806  6.466   1.00 75.61 591 A 1 
ATOM   4569 N  NE2 . GLN A 1 591 ? -14.999 30.646  6.084   1.00 73.11 591 A 1 
ATOM   4570 N  N   . GLN A 1 592 ? -10.656 35.142  8.242   1.00 93.37 592 A 1 
ATOM   4571 C  CA  . GLN A 1 592 ? -10.217 36.496  8.604   1.00 93.24 592 A 1 
ATOM   4572 C  C   . GLN A 1 592 ? -8.952  36.478  9.482   1.00 93.70 592 A 1 
ATOM   4573 O  O   . GLN A 1 592 ? -7.899  36.042  9.019   1.00 88.97 592 A 1 
ATOM   4574 C  CB  . GLN A 1 592 ? -11.385 37.280  9.242   1.00 90.26 592 A 1 
ATOM   4575 C  CG  . GLN A 1 592 ? -12.624 37.401  8.340   1.00 83.34 592 A 1 
ATOM   4576 C  CD  . GLN A 1 592 ? -13.719 38.243  8.997   1.00 74.12 592 A 1 
ATOM   4577 O  OE1 . GLN A 1 592 ? -13.623 38.703  10.117  1.00 65.27 592 A 1 
ATOM   4578 N  NE2 . GLN A 1 592 ? -14.811 38.489  8.310   1.00 63.71 592 A 1 
ATOM   4579 N  N   . ALA A 1 593 ? -9.049  36.910  10.737  1.00 93.96 593 A 1 
ATOM   4580 C  CA  . ALA A 1 593 ? -7.925  36.963  11.676  1.00 94.23 593 A 1 
ATOM   4581 C  C   . ALA A 1 593 ? -7.385  35.575  12.070  1.00 94.90 593 A 1 
ATOM   4582 O  O   . ALA A 1 593 ? -6.254  35.471  12.530  1.00 91.98 593 A 1 
ATOM   4583 C  CB  . ALA A 1 593 ? -8.384  37.743  12.914  1.00 92.74 593 A 1 
ATOM   4584 N  N   . LEU A 1 594 ? -8.177  34.513  11.887  1.00 95.71 594 A 1 
ATOM   4585 C  CA  . LEU A 1 594 ? -7.798  33.124  12.153  1.00 96.47 594 A 1 
ATOM   4586 C  C   . LEU A 1 594 ? -7.430  32.365  10.867  1.00 96.47 594 A 1 
ATOM   4587 O  O   . LEU A 1 594 ? -7.320  31.139  10.893  1.00 94.54 594 A 1 
ATOM   4588 C  CB  . LEU A 1 594 ? -8.920  32.418  12.941  1.00 95.44 594 A 1 
ATOM   4589 C  CG  . LEU A 1 594 ? -9.238  33.046  14.309  1.00 93.19 594 A 1 
ATOM   4590 C  CD1 . LEU A 1 594 ? -10.420 32.308  14.931  1.00 88.10 594 A 1 
ATOM   4591 C  CD2 . LEU A 1 594 ? -8.055  32.966  15.269  1.00 87.22 594 A 1 
ATOM   4592 N  N   . LYS A 1 595 ? -7.254  33.050  9.746   1.00 94.41 595 A 1 
ATOM   4593 C  CA  . LYS A 1 595 ? -6.874  32.407  8.493   1.00 93.44 595 A 1 
ATOM   4594 C  C   . LYS A 1 595 ? -5.542  31.674  8.654   1.00 93.47 595 A 1 
ATOM   4595 O  O   . LYS A 1 595 ? -4.612  32.208  9.249   1.00 89.97 595 A 1 
ATOM   4596 C  CB  . LYS A 1 595 ? -6.836  33.449  7.361   1.00 90.90 595 A 1 
ATOM   4597 C  CG  . LYS A 1 595 ? -6.742  32.764  5.990   1.00 81.08 595 A 1 
ATOM   4598 C  CD  . LYS A 1 595 ? -6.731  33.798  4.857   1.00 73.57 595 A 1 
ATOM   4599 C  CE  . LYS A 1 595 ? -6.642  33.062  3.529   1.00 62.73 595 A 1 
ATOM   4600 N  NZ  . LYS A 1 595 ? -6.528  33.988  2.368   1.00 55.66 595 A 1 
ATOM   4601 N  N   . GLY A 1 596 ? -5.470  30.443  8.127   1.00 93.07 596 A 1 
ATOM   4602 C  CA  . GLY A 1 596 ? -4.331  29.543  8.313   1.00 93.33 596 A 1 
ATOM   4603 C  C   . GLY A 1 596 ? -4.440  28.635  9.542   1.00 94.70 596 A 1 
ATOM   4604 O  O   . GLY A 1 596 ? -3.664  27.689  9.648   1.00 93.78 596 A 1 
ATOM   4605 N  N   . MET A 1 597 ? -5.390  28.873  10.450  1.00 97.00 597 A 1 
ATOM   4606 C  CA  . MET A 1 597 ? -5.703  27.951  11.544  1.00 97.34 597 A 1 
ATOM   4607 C  C   . MET A 1 597 ? -6.695  26.890  11.068  1.00 97.56 597 A 1 
ATOM   4608 O  O   . MET A 1 597 ? -7.714  27.206  10.466  1.00 96.73 597 A 1 
ATOM   4609 C  CB  . MET A 1 597 ? -6.233  28.737  12.740  1.00 96.51 597 A 1 
ATOM   4610 C  CG  . MET A 1 597 ? -6.377  27.866  13.988  1.00 88.09 597 A 1 
ATOM   4611 S  SD  . MET A 1 597 ? -6.996  28.785  15.432  1.00 80.10 597 A 1 
ATOM   4612 C  CE  . MET A 1 597 ? -7.019  27.479  16.666  1.00 67.98 597 A 1 
ATOM   4613 N  N   . THR A 1 598 ? -6.423  25.625  11.380  1.00 97.84 598 A 1 
ATOM   4614 C  CA  . THR A 1 598 ? -7.353  24.504  11.195  1.00 97.70 598 A 1 
ATOM   4615 C  C   . THR A 1 598 ? -7.484  23.762  12.512  1.00 98.04 598 A 1 
ATOM   4616 O  O   . THR A 1 598 ? -6.480  23.497  13.170  1.00 97.42 598 A 1 
ATOM   4617 C  CB  . THR A 1 598 ? -6.879  23.557  10.086  1.00 96.16 598 A 1 
ATOM   4618 O  OG1 . THR A 1 598 ? -6.707  24.279  8.888   1.00 87.65 598 A 1 
ATOM   4619 C  CG2 . THR A 1 598 ? -7.883  22.449  9.787   1.00 86.04 598 A 1 
ATOM   4620 N  N   . THR A 1 599 ? -8.706  23.433  12.912  1.00 98.36 599 A 1 
ATOM   4621 C  CA  . THR A 1 599 ? -8.970  22.621  14.105  1.00 98.27 599 A 1 
ATOM   4622 C  C   . THR A 1 599 ? -10.031 21.584  13.792  1.00 98.43 599 A 1 
ATOM   4623 O  O   . THR A 1 599 ? -11.068 21.923  13.238  1.00 97.87 599 A 1 
ATOM   4624 C  CB  . THR A 1 599 ? -9.412  23.496  15.291  1.00 96.57 599 A 1 
ATOM   4625 O  OG1 . THR A 1 599 ? -8.380  24.388  15.614  1.00 83.62 599 A 1 
ATOM   4626 C  CG2 . THR A 1 599 ? -9.686  22.684  16.561  1.00 81.85 599 A 1 
ATOM   4627 N  N   . THR A 1 600 ? -9.793  20.342  14.185  1.00 98.44 600 A 1 
ATOM   4628 C  CA  . THR A 1 600 ? -10.729 19.235  14.003  1.00 98.43 600 A 1 
ATOM   4629 C  C   . THR A 1 600 ? -10.857 18.434  15.291  1.00 98.59 600 A 1 
ATOM   4630 O  O   . THR A 1 600 ? -9.865  18.106  15.929  1.00 98.09 600 A 1 
ATOM   4631 C  CB  . THR A 1 600 ? -10.313 18.351  12.822  1.00 97.63 600 A 1
[truncated: 24,493 more chars]
