# Supplementary material for: Inhibiting heme piracy by pathogenic Escherichia coli using de novo-designed proteins
Source: Nat Commun. 2025 Jul 9;16:6066. doi: 10.1038/s41467-025-60612-9 (PMC12241658; doi:10.1038/s41467-025-60612-9)
Supplement: Supplementary file 3 — Supplementary Data 1 [file 41467_2025_60612_MOESM3_ESM.zip › fold_chua_h420a_hemin/fold_chua_h420a_hemin_model_4.cif]

# By using this file you agree to the legally binding terms of use found at alphafoldserver.com/output-terms
data_3dad1291bd62a9be
#
_entry.id 3dad1291bd62a9be
#
loop_
_atom_type.symbol
C  
FE 
N  
O  
S  
#
loop_
_audit_author.name
_audit_author.pdbx_ordinal
"Google DeepMind" 1 
"Isomorphic Labs" 2 
#
_audit_conform.dict_location https://raw.githubusercontent.com/ihmwg/ModelCIF/master/dist/mmcif_ma.dic
_audit_conform.dict_name     mmcif_ma.dic
_audit_conform.dict_version  1.4.5
#
loop_
_chem_comp.formula
_chem_comp.formula_weight
_chem_comp.id
_chem_comp.mon_nstd_flag
_chem_comp.name
_chem_comp.pdbx_smiles
_chem_comp.pdbx_synonyms
_chem_comp.type
"C3 H7 N O2"       89.093  ALA y ALANINE                           C[C@H](N)C(O)=O                                                                               ?    "L-PEPTIDE LINKING" 
"C6 H15 N4 O2"     175.209 ARG y ARGININE                          N[C@@H](CCCNC(N)=[NH2+])C(O)=O                                                                ?    "L-PEPTIDE LINKING" 
"C4 H8 N2 O3"      132.118 ASN y ASPARAGINE                        N[C@@H](CC(N)=O)C(O)=O                                                                        ?    "L-PEPTIDE LINKING" 
"C4 H7 N O4"       133.103 ASP y "ASPARTIC ACID"                   N[C@@H](CC(O)=O)C(O)=O                                                                        ?    "L-PEPTIDE LINKING" 
"C5 H10 N2 O3"     146.144 GLN y GLUTAMINE                         N[C@@H](CCC(N)=O)C(O)=O                                                                       ?    "L-PEPTIDE LINKING" 
"C5 H9 N O4"       147.129 GLU y "GLUTAMIC ACID"                   N[C@@H](CCC(O)=O)C(O)=O                                                                       ?    "L-PEPTIDE LINKING" 
"C2 H5 N O2"       75.067  GLY y GLYCINE                           NCC(O)=O                                                                                      ?    "PEPTIDE LINKING"   
"C34 H32 Fe N4 O4" 616.487 HEM . "PROTOPORPHYRIN IX CONTAINING FE" CC1=C(CCC(O)=O)C2=Cc3n4[Fe]5|6|N2=C1C=c7n5c(=CC8=N|6C(=Cc4c(C)c3CCC(O)=O)C(=C8C=C)C)c(C)c7C=C HEME NON-POLYMER         
"C6 H10 N3 O2"     156.162 HIS y HISTIDINE                         N[C@@H](Cc1c[nH]c[nH+]1)C(O)=O                                                                ?    "L-PEPTIDE LINKING" 
"C6 H13 N O2"      131.173 ILE y ISOLEUCINE                        CC[C@H](C)[C@H](N)C(O)=O                                                                      ?    "L-PEPTIDE LINKING" 
"C6 H13 N O2"      131.173 LEU y LEUCINE                           CC(C)C[C@H](N)C(O)=O                                                                          ?    "L-PEPTIDE LINKING" 
"C6 H15 N2 O2"     147.195 LYS y LYSINE                            N[C@@H](CCCC[NH3+])C(O)=O                                                                     ?    "L-PEPTIDE LINKING" 
"C5 H11 N O2 S"    149.211 MET y METHIONINE                        CSCC[C@H](N)C(O)=O                                                                            ?    "L-PEPTIDE LINKING" 
"C9 H11 N O2"      165.189 PHE y PHENYLALANINE                     N[C@@H](Cc1ccccc1)C(O)=O                                                                      ?    "L-PEPTIDE LINKING" 
"C5 H9 N O2"       115.130 PRO y PROLINE                           OC(=O)[C@@H]1CCCN1                                                                            ?    "L-PEPTIDE LINKING" 
"C3 H7 N O3"       105.093 SER y SERINE                            N[C@@H](CO)C(O)=O                                                                             ?    "L-PEPTIDE LINKING" 
"C4 H9 N O3"       119.119 THR y THREONINE                         C[C@@H](O)[C@H](N)C(O)=O                                                                      ?    "L-PEPTIDE LINKING" 
"C11 H12 N2 O2"    204.225 TRP y TRYPTOPHAN                        N[C@@H](Cc1c[nH]c2ccccc12)C(O)=O                                                              ?    "L-PEPTIDE LINKING" 
"C9 H11 N O3"      181.189 TYR y TYROSINE                          N[C@@H](Cc1ccc(O)cc1)C(O)=O                                                                   ?    "L-PEPTIDE LINKING" 
"C5 H11 N O2"      117.146 VAL y VALINE                            CC(C)[C@H](N)C(O)=O                                                                           ?    "L-PEPTIDE LINKING" 
#
_citation.book_publisher          ?
_citation.country                 UK
_citation.id                      primary
_citation.journal_full            Nature
_citation.journal_id_ASTM         NATUAS
_citation.journal_id_CSD          0006
_citation.journal_id_ISSN         0028-0836
_citation.journal_volume          630
_citation.page_first              493
_citation.page_last               500
_citation.pdbx_database_id_DOI    10.1038/s41586-024-07487-w
_citation.pdbx_database_id_PubMed 38718835
_citation.title                   "Accurate structure prediction of biomolecular interactions with AlphaFold 3"
_citation.year                    2024
#
loop_
_citation_author.citation_id
_citation_author.name
_citation_author.ordinal
primary "Google DeepMind" 1 
primary "Isomorphic Labs" 2 
#
loop_
_entity.id
_entity.pdbx_description
_entity.type
1 . polymer     
2 . non-polymer 
#
_entity_poly.entity_id      1
_entity_poly.pdbx_strand_id A
_entity_poly.type           polypeptide(L)
#
loop_
_entity_poly_seq.entity_id
_entity_poly_seq.hetero
_entity_poly_seq.mon_id
_entity_poly_seq.num
1 n THR 1   
1 n GLU 2   
1 n THR 3   
1 n MET 4   
1 n THR 5   
1 n VAL 6   
1 n THR 7   
1 n ALA 8   
1 n THR 9   
1 n GLY 10  
1 n ASN 11  
1 n ALA 12  
1 n ARG 13  
1 n SER 14  
1 n SER 15  
1 n PHE 16  
1 n GLU 17  
1 n ALA 18  
1 n PRO 19  
1 n MET 20  
1 n MET 21  
1 n VAL 22  
1 n SER 23  
1 n VAL 24  
1 n ILE 25  
1 n ASP 26  
1 n THR 27  
1 n SER 28  
1 n ALA 29  
1 n PRO 30  
1 n GLU 31  
1 n ASN 32  
1 n GLN 33  
1 n THR 34  
1 n ALA 35  
1 n THR 36  
1 n SER 37  
1 n ALA 38  
1 n THR 39  
1 n ASP 40  
1 n LEU 41  
1 n LEU 42  
1 n ARG 43  
1 n HIS 44  
1 n VAL 45  
1 n PRO 46  
1 n GLY 47  
1 n ILE 48  
1 n THR 49  
1 n LEU 50  
1 n ASP 51  
1 n GLY 52  
1 n THR 53  
1 n GLY 54  
1 n ARG 55  
1 n THR 56  
1 n ASN 57  
1 n GLY 58  
1 n GLN 59  
1 n ASP 60  
1 n VAL 61  
1 n ASN 62  
1 n MET 63  
1 n ARG 64  
1 n GLY 65  
1 n TYR 66  
1 n ASP 67  
1 n HIS 68  
1 n ARG 69  
1 n GLY 70  
1 n VAL 71  
1 n LEU 72  
1 n VAL 73  
1 n LEU 74  
1 n VAL 75  
1 n ASP 76  
1 n GLY 77  
1 n VAL 78  
1 n ARG 79  
1 n GLN 80  
1 n GLY 81  
1 n THR 82  
1 n ASP 83  
1 n THR 84  
1 n GLY 85  
1 n HIS 86  
1 n LEU 87  
1 n ASN 88  
1 n GLY 89  
1 n THR 90  
1 n PHE 91  
1 n LEU 92  
1 n ASP 93  
1 n PRO 94  
1 n ALA 95  
1 n LEU 96  
1 n ILE 97  
1 n LYS 98  
1 n ARG 99  
1 n VAL 100 
1 n GLU 101 
1 n ILE 102 
1 n VAL 103 
1 n ARG 104 
1 n GLY 105 
1 n PRO 106 
1 n SER 107 
1 n ALA 108 
1 n LEU 109 
1 n LEU 110 
1 n TYR 111 
1 n GLY 112 
1 n SER 113 
1 n GLY 114 
1 n ALA 115 
1 n LEU 116 
1 n GLY 117 
1 n GLY 118 
1 n VAL 119 
1 n ILE 120 
1 n SER 121 
1 n TYR 122 
1 n ASP 123 
1 n THR 124 
1 n VAL 125 
1 n ASP 126 
1 n ALA 127 
1 n LYS 128 
1 n ASP 129 
1 n LEU 130 
1 n LEU 131 
1 n GLN 132 
1 n GLU 133 
1 n GLY 134 
1 n GLN 135 
1 n SER 136 
1 n SER 137 
1 n GLY 138 
1 n PHE 139 
1 n ARG 140 
1 n VAL 141 
1 n PHE 142 
1 n GLY 143 
1 n THR 144 
1 n GLY 145 
1 n GLY 146 
1 n THR 147 
1 n GLY 148 
1 n ASP 149 
1 n HIS 150 
1 n SER 151 
1 n LEU 152 
1 n GLY 153 
1 n LEU 154 
1 n GLY 155 
1 n ALA 156 
1 n SER 157 
1 n ALA 158 
1 n PHE 159 
1 n GLY 160 
1 n ARG 161 
1 n THR 162 
1 n GLU 163 
1 n ASN 164 
1 n LEU 165 
1 n ASP 166 
1 n GLY 167 
1 n ILE 168 
1 n VAL 169 
1 n ALA 170 
1 n TRP 171 
1 n SER 172 
1 n SER 173 
1 n ARG 174 
1 n ASP 175 
1 n ARG 176 
1 n GLY 177 
1 n ASP 178 
1 n LEU 179 
1 n ARG 180 
1 n GLN 181 
1 n SER 182 
1 n ASN 183 
1 n GLY 184 
1 n GLU 185 
1 n THR 186 
1 n ALA 187 
1 n PRO 188 
1 n ASN 189 
1 n ASP 190 
1 n GLU 191 
1 n SER 192 
1 n ILE 193 
1 n ASN 194 
1 n ASN 195 
1 n MET 196 
1 n LEU 197 
1 n ALA 198 
1 n LYS 199 
1 n GLY 200 
1 n THR 201 
1 n TRP 202 
1 n GLN 203 
1 n ILE 204 
1 n ASP 205 
1 n SER 206 
1 n ALA 207 
1 n GLN 208 
1 n SER 209 
1 n LEU 210 
1 n SER 211 
1 n GLY 212 
1 n LEU 213 
1 n VAL 214 
1 n ARG 215 
1 n TYR 216 
1 n TYR 217 
1 n ASN 218 
1 n ASN 219 
1 n ASP 220 
1 n ALA 221 
1 n ARG 222 
1 n GLU 223 
1 n PRO 224 
1 n LYS 225 
1 n ASN 226 
1 n PRO 227 
1 n GLN 228 
1 n THR 229 
1 n VAL 230 
1 n GLU 231 
1 n ALA 232 
1 n SER 233 
1 n ASP 234 
1 n SER 235 
1 n SER 236 
1 n ASN 237 
1 n PRO 238 
1 n MET 239 
1 n VAL 240 
1 n ASP 241 
1 n ARG 242 
1 n SER 243 
1 n THR 244 
1 n ILE 245 
1 n GLN 246 
1 n ARG 247 
1 n ASP 248 
1 n ALA 249 
1 n GLN 250 
1 n LEU 251 
1 n SER 252 
1 n TYR 253 
1 n LYS 254 
1 n LEU 255 
1 n ALA 256 
1 n PRO 257 
1 n GLN 258 
1 n GLY 259 
1 n ASN 260 
1 n ASP 261 
1 n TRP 262 
1 n LEU 263 
1 n ASN 264 
1 n ALA 265 
1 n ASP 266 
1 n ALA 267 
1 n LYS 268 
1 n ILE 269 
1 n TYR 270 
1 n TRP 271 
1 n SER 272 
1 n GLU 273 
1 n VAL 274 
1 n ARG 275 
1 n ILE 276 
1 n ASN 277 
1 n ALA 278 
1 n GLN 279 
1 n ASN 280 
1 n THR 281 
1 n GLY 282 
1 n SER 283 
1 n SER 284 
1 n GLY 285 
1 n GLU 286 
1 n TYR 287 
1 n ARG 288 
1 n GLU 289 
1 n GLN 290 
1 n ILE 291 
1 n THR 292 
1 n LYS 293 
1 n GLY 294 
1 n ALA 295 
1 n ARG 296 
1 n LEU 297 
1 n GLU 298 
1 n ASN 299 
1 n ARG 300 
1 n SER 301 
1 n THR 302 
1 n LEU 303 
1 n PHE 304 
1 n ALA 305 
1 n ASP 306 
1 n SER 307 
1 n PHE 308 
1 n ALA 309 
1 n SER 310 
1 n HIS 311 
1 n LEU 312 
1 n LEU 313 
1 n THR 314 
1 n TYR 315 
1 n GLY 316 
1 n GLY 317 
1 n GLU 318 
1 n TYR 319 
1 n TYR 320 
1 n ARG 321 
1 n GLN 322 
1 n GLU 323 
1 n GLN 324 
1 n HIS 325 
1 n PRO 326 
1 n GLY 327 
1 n GLY 328 
1 n ALA 329 
1 n THR 330 
1 n THR 331 
1 n GLY 332 
1 n PHE 333 
1 n PRO 334 
1 n GLN 335 
1 n ALA 336 
1 n LYS 337 
1 n ILE 338 
1 n ASP 339 
1 n PHE 340 
1 n SER 341 
1 n SER 342 
1 n GLY 343 
1 n TRP 344 
1 n LEU 345 
1 n GLN 346 
1 n ASP 347 
1 n GLU 348 
1 n ILE 349 
1 n THR 350 
1 n LEU 351 
1 n ARG 352 
1 n ASP 353 
1 n LEU 354 
1 n PRO 355 
1 n ILE 356 
1 n THR 357 
1 n LEU 358 
1 n LEU 359 
1 n GLY 360 
1 n GLY 361 
1 n THR 362 
1 n ARG 363 
1 n TYR 364 
1 n ASP 365 
1 n SER 366 
1 n TYR 367 
1 n ARG 368 
1 n GLY 369 
1 n SER 370 
1 n SER 371 
1 n ASP 372 
1 n GLY 373 
1 n TYR 374 
1 n LYS 375 
1 n ASP 376 
1 n VAL 377 
1 n ASP 378 
1 n ALA 379 
1 n ASP 380 
1 n LYS 381 
1 n TRP 382 
1 n SER 383 
1 n SER 384 
1 n ARG 385 
1 n ALA 386 
1 n GLY 387 
1 n MET 388 
1 n THR 389 
1 n ILE 390 
1 n ASN 391 
1 n PRO 392 
1 n THR 393 
1 n ASN 394 
1 n TRP 395 
1 n LEU 396 
1 n MET 397 
1 n LEU 398 
1 n PHE 399 
1 n GLY 400 
1 n SER 401 
1 n TYR 402 
1 n ALA 403 
1 n GLN 404 
1 n ALA 405 
1 n PHE 406 
1 n ARG 407 
1 n ALA 408 
1 n PRO 409 
1 n THR 410 
1 n MET 411 
1 n GLY 412 
1 n GLU 413 
1 n MET 414 
1 n TYR 415 
1 n ASN 416 
1 n ASP 417 
1 n SER 418 
1 n LYS 419 
1 n ALA 420 
1 n PHE 421 
1 n SER 422 
1 n ILE 423 
1 n GLY 424 
1 n ARG 425 
1 n PHE 426 
1 n TYR 427 
1 n THR 428 
1 n ASN 429 
1 n TYR 430 
1 n TRP 431 
1 n VAL 432 
1 n PRO 433 
1 n ASN 434 
1 n PRO 435 
1 n ASN 436 
1 n LEU 437 
1 n ARG 438 
1 n PRO 439 
1 n GLU 440 
1 n THR 441 
1 n ASN 442 
1 n GLU 443 
1 n THR 444 
1 n GLN 445 
1 n GLU 446 
1 n TYR 447 
1 n GLY 448 
1 n PHE 449 
1 n GLY 450 
1 n LEU 451 
1 n ARG 452 
1 n PHE 453 
1 n ASP 454 
1 n ASP 455 
1 n LEU 456 
1 n MET 457 
1 n LEU 458 
1 n SER 459 
1 n ASN 460 
1 n ASP 461 
1 n ALA 462 
1 n LEU 463 
1 n GLU 464 
1 n PHE 465 
1 n LYS 466 
1 n ALA 467 
1 n SER 468 
1 n TYR 469 
1 n PHE 470 
1 n ASP 471 
1 n THR 472 
1 n LYS 473 
1 n ALA 474 
1 n LYS 475 
1 n ASP 476 
1 n TYR 477 
1 n ILE 478 
1 n SER 479 
1 n THR 480 
1 n THR 481 
1 n VAL 482 
1 n ASP 483 
1 n PHE 484 
1 n ALA 485 
1 n ALA 486 
1 n ALA 487 
1 n THR 488 
1 n THR 489 
1 n MET 490 
1 n SER 491 
1 n TYR 492 
1 n ASN 493 
1 n VAL 494 
1 n PRO 495 
1 n ASN 496 
1 n ALA 497 
1 n LYS 498 
1 n ILE 499 
1 n TRP 500 
1 n GLY 501 
1 n TRP 502 
1 n ASP 503 
1 n VAL 504 
1 n MET 505 
1 n THR 506 
1 n LYS 507 
1 n TYR 508 
1 n THR 509 
1 n THR 510 
1 n ASP 511 
1 n LEU 512 
1 n PHE 513 
1 n SER 514 
1 n LEU 515 
1 n ASP 516 
1 n VAL 517 
1 n ALA 518 
1 n TYR 519 
1 n ASN 520 
1 n ARG 521 
1 n THR 522 
1 n ARG 523 
1 n GLY 524 
1 n LYS 525 
1 n ASP 526 
1 n THR 527 
1 n ASP 528 
1 n THR 529 
1 n GLY 530 
1 n GLU 531 
1 n TYR 532 
1 n ILE 533 
1 n SER 534 
1 n SER 535 
1 n ILE 536 
1 n ASN 537 
1 n PRO 538 
1 n ASP 539 
1 n THR 540 
1 n VAL 541 
1 n THR 542 
1 n SER 543 
1 n THR 544 
1 n LEU 545 
1 n ASN 546 
1 n ILE 547 
1 n PRO 548 
1 n ILE 549 
1 n ALA 550 
1 n HIS 551 
1 n SER 552 
1 n GLY 553 
1 n PHE 554 
1 n SER 555 
1 n VAL 556 
1 n GLY 557 
1 n TRP 558 
1 n VAL 559 
1 n GLY 560 
1 n THR 561 
1 n PHE 562 
1 n ALA 563 
1 n ASP 564 
1 n ARG 565 
1 n SER 566 
1 n THR 567 
1 n HIS 568 
1 n ILE 569 
1 n SER 570 
1 n SER 571 
1 n SER 572 
1 n TYR 573 
1 n SER 574 
1 n LYS 575 
1 n GLN 576 
1 n PRO 577 
1 n GLY 578 
1 n TYR 579 
1 n GLY 580 
1 n VAL 581 
1 n ASN 582 
1 n ASP 583 
1 n PHE 584 
1 n TYR 585 
1 n VAL 586 
1 n SER 587 
1 n TYR 588 
1 n GLN 589 
1 n GLY 590 
1 n GLN 591 
1 n GLN 592 
1 n ALA 593 
1 n LEU 594 
1 n LYS 595 
1 n GLY 596 
1 n MET 597 
1 n THR 598 
1 n THR 599 
1 n THR 600 
1 n LEU 601 
1 n VAL 602 
1 n LEU 603 
1 n GLY 604 
1 n ASN 605 
1 n ALA 606 
1 n PHE 607 
1 n ASP 608 
1 n LYS 609 
1 n GLU 610 
1 n TYR 611 
1 n TRP 612 
1 n SER 613 
1 n PRO 614 
1 n GLN 615 
1 n GLY 616 
1 n ILE 617 
1 n PRO 618 
1 n GLN 619 
1 n ASP 620 
1 n GLY 621 
1 n ARG 622 
1 n ASN 623 
1 n GLY 624 
1 n LYS 625 
1 n ILE 626 
1 n PHE 627 
1 n VAL 628 
1 n SER 629 
1 n TYR 630 
1 n GLN 631 
1 n TRP 632 
#
_ma_data.content_type "model coordinates"
_ma_data.id           1
_ma_data.name         Model
#
_ma_model_list.data_id          1
_ma_model_list.model_group_id   1
_ma_model_list.model_group_name "AlphaFold-beta-20231127 (2b86f29d-618d-47cf-8aef-20020b1102eb @ 2025-03-08 19:50:38)"
_ma_model_list.model_id         1
_ma_model_list.model_name       "Top ranked model"
_ma_model_list.model_type       "Ab initio model"
_ma_model_list.ordinal_id       1
#
loop_
_ma_protocol_step.method_type
_ma_protocol_step.ordinal_id
_ma_protocol_step.protocol_id
_ma_protocol_step.step_id
"coevolution MSA" 1 1 1 
"template search" 2 1 2 
modeling          3 1 3 
#
loop_
_ma_qa_metric.id
_ma_qa_metric.mode
_ma_qa_metric.name
_ma_qa_metric.software_group_id
_ma_qa_metric.type
1 global pLDDT 1 pLDDT 
2 local  pLDDT 1 pLDDT 
#
_ma_qa_metric_global.metric_id    1
_ma_qa_metric_global.metric_value 91.46
_ma_qa_metric_global.model_id     1
_ma_qa_metric_global.ordinal_id   1
#
_ma_software_group.group_id    1
_ma_software_group.ordinal_id  1
_ma_software_group.software_id 1
#
loop_
_ma_target_entity.data_id
_ma_target_entity.entity_id
_ma_target_entity.origin
1 1 . 
1 2 . 
#
loop_
_ma_target_entity_instance.asym_id
_ma_target_entity_instance.details
_ma_target_entity_instance.entity_id
A . 1 
B . 2 
#
loop_
_pdbx_data_usage.details
_pdbx_data_usage.id
_pdbx_data_usage.type
_pdbx_data_usage.url
;NON-COMMERCIAL USE ONLY, BY USING THIS FILE YOU AGREE TO THE TERMS OF USE FOUND
AT alphafoldserver.com/output-terms.
;
1 license    ? 
;THE INFORMATION IS NOT INTENDED FOR, HAS NOT BEEN VALIDATED FOR, AND IS NOT
APPROVED FOR CLINICAL USE. IT SHOULD NOT BE USED FOR CLINICAL PURPOSE OR RELIED
ON FOR MEDICAL OR OTHER PROFESSIONAL ADVICE. IT IS THEORETICAL MODELLING ONLY
AND CAUTION SHOULD BE EXERCISED IN ITS USE. IT IS PROVIDED "AS-IS" WITHOUT ANY
WARRANTY OF ANY KIND, WHETHER EXPRESSED OR IMPLIED. NO WARRANTY IS GIVEN THAT
USE OF THE INFORMATION SHALL NOT INFRINGE THE RIGHTS OF ANY THIRD PARTY.
;
2 disclaimer ? 
#
_pdbx_nonpoly_scheme.asym_id       B
_pdbx_nonpoly_scheme.auth_seq_num  1
_pdbx_nonpoly_scheme.entity_id     2
_pdbx_nonpoly_scheme.mon_id        HEM
_pdbx_nonpoly_scheme.pdb_ins_code  .
_pdbx_nonpoly_scheme.pdb_seq_num   1
_pdbx_nonpoly_scheme.pdb_strand_id B
#
loop_
_pdbx_poly_seq_scheme.asym_id
_pdbx_poly_seq_scheme.auth_seq_num
_pdbx_poly_seq_scheme.entity_id
_pdbx_poly_seq_scheme.hetero
_pdbx_poly_seq_scheme.mon_id
_pdbx_poly_seq_scheme.pdb_ins_code
_pdbx_poly_seq_scheme.pdb_seq_num
_pdbx_poly_seq_scheme.pdb_strand_id
_pdbx_poly_seq_scheme.seq_id
A 1   1 n THR . 1   A 1   
A 2   1 n GLU . 2   A 2   
A 3   1 n THR . 3   A 3   
A 4   1 n MET . 4   A 4   
A 5   1 n THR . 5   A 5   
A 6   1 n VAL . 6   A 6   
A 7   1 n THR . 7   A 7   
A 8   1 n ALA . 8   A 8   
A 9   1 n THR . 9   A 9   
A 10  1 n GLY . 10  A 10  
A 11  1 n ASN . 11  A 11  
A 12  1 n ALA . 12  A 12  
A 13  1 n ARG . 13  A 13  
A 14  1 n SER . 14  A 14  
A 15  1 n SER . 15  A 15  
A 16  1 n PHE . 16  A 16  
A 17  1 n GLU . 17  A 17  
A 18  1 n ALA . 18  A 18  
A 19  1 n PRO . 19  A 19  
A 20  1 n MET . 20  A 20  
A 21  1 n MET . 21  A 21  
A 22  1 n VAL . 22  A 22  
A 23  1 n SER . 23  A 23  
A 24  1 n VAL . 24  A 24  
A 25  1 n ILE . 25  A 25  
A 26  1 n ASP . 26  A 26  
A 27  1 n THR . 27  A 27  
A 28  1 n SER . 28  A 28  
A 29  1 n ALA . 29  A 29  
A 30  1 n PRO . 30  A 30  
A 31  1 n GLU . 31  A 31  
A 32  1 n ASN . 32  A 32  
A 33  1 n GLN . 33  A 33  
A 34  1 n THR . 34  A 34  
A 35  1 n ALA . 35  A 35  
A 36  1 n THR . 36  A 36  
A 37  1 n SER . 37  A 37  
A 38  1 n ALA . 38  A 38  
A 39  1 n THR . 39  A 39  
A 40  1 n ASP . 40  A 40  
A 41  1 n LEU . 41  A 41  
A 42  1 n LEU . 42  A 42  
A 43  1 n ARG . 43  A 43  
A 44  1 n HIS . 44  A 44  
A 45  1 n VAL . 45  A 45  
A 46  1 n PRO . 46  A 46  
A 47  1 n GLY . 47  A 47  
A 48  1 n ILE . 48  A 48  
A 49  1 n THR . 49  A 49  
A 50  1 n LEU . 50  A 50  
A 51  1 n ASP . 51  A 51  
A 52  1 n GLY . 52  A 52  
A 53  1 n THR . 53  A 53  
A 54  1 n GLY . 54  A 54  
A 55  1 n ARG . 55  A 55  
A 56  1 n THR . 56  A 56  
A 57  1 n ASN . 57  A 57  
A 58  1 n GLY . 58  A 58  
A 59  1 n GLN . 59  A 59  
A 60  1 n ASP . 60  A 60  
A 61  1 n VAL . 61  A 61  
A 62  1 n ASN . 62  A 62  
A 63  1 n MET . 63  A 63  
A 64  1 n ARG . 64  A 64  
A 65  1 n GLY . 65  A 65  
A 66  1 n TYR . 66  A 66  
A 67  1 n ASP . 67  A 67  
A 68  1 n HIS . 68  A 68  
A 69  1 n ARG . 69  A 69  
A 70  1 n GLY . 70  A 70  
A 71  1 n VAL . 71  A 71  
A 72  1 n LEU . 72  A 72  
A 73  1 n VAL . 73  A 73  
A 74  1 n LEU . 74  A 74  
A 75  1 n VAL . 75  A 75  
A 76  1 n ASP . 76  A 76  
A 77  1 n GLY . 77  A 77  
A 78  1 n VAL . 78  A 78  
A 79  1 n ARG . 79  A 79  
A 80  1 n GLN . 80  A 80  
A 81  1 n GLY . 81  A 81  
A 82  1 n THR . 82  A 82  
A 83  1 n ASP . 83  A 83  
A 84  1 n THR . 84  A 84  
A 85  1 n GLY . 85  A 85  
A 86  1 n HIS . 86  A 86  
A 87  1 n LEU . 87  A 87  
A 88  1 n ASN . 88  A 88  
A 89  1 n GLY . 89  A 89  
A 90  1 n THR . 90  A 90  
A 91  1 n PHE . 91  A 91  
A 92  1 n LEU . 92  A 92  
A 93  1 n ASP . 93  A 93  
A 94  1 n PRO . 94  A 94  
A 95  1 n ALA . 95  A 95  
A 96  1 n LEU . 96  A 96  
A 97  1 n ILE . 97  A 97  
A 98  1 n LYS . 98  A 98  
A 99  1 n ARG . 99  A 99  
A 100 1 n VAL . 100 A 100 
A 101 1 n GLU . 101 A 101 
A 102 1 n ILE . 102 A 102 
A 103 1 n VAL . 103 A 103 
A 104 1 n ARG . 104 A 104 
A 105 1 n GLY . 105 A 105 
A 106 1 n PRO . 106 A 106 
A 107 1 n SER . 107 A 107 
A 108 1 n ALA . 108 A 108 
A 109 1 n LEU . 109 A 109 
A 110 1 n LEU . 110 A 110 
A 111 1 n TYR . 111 A 111 
A 112 1 n GLY . 112 A 112 
A 113 1 n SER . 113 A 113 
A 114 1 n GLY . 114 A 114 
A 115 1 n ALA . 115 A 115 
A 116 1 n LEU . 116 A 116 
A 117 1 n GLY . 117 A 117 
A 118 1 n GLY . 118 A 118 
A 119 1 n VAL . 119 A 119 
A 120 1 n ILE . 120 A 120 
A 121 1 n SER . 121 A 121 
A 122 1 n TYR . 122 A 122 
A 123 1 n ASP . 123 A 123 
A 124 1 n THR . 124 A 124 
A 125 1 n VAL . 125 A 125 
A 126 1 n ASP . 126 A 126 
A 127 1 n ALA . 127 A 127 
A 128 1 n LYS . 128 A 128 
A 129 1 n ASP . 129 A 129 
A 130 1 n LEU . 130 A 130 
A 131 1 n LEU . 131 A 131 
A 132 1 n GLN . 132 A 132 
A 133 1 n GLU . 133 A 133 
A 134 1 n GLY . 134 A 134 
A 135 1 n GLN . 135 A 135 
A 136 1 n SER . 136 A 136 
A 137 1 n SER . 137 A 137 
A 138 1 n GLY . 138 A 138 
A 139 1 n PHE . 139 A 139 
A 140 1 n ARG . 140 A 140 
A 141 1 n VAL . 141 A 141 
A 142 1 n PHE . 142 A 142 
A 143 1 n GLY . 143 A 143 
A 144 1 n THR . 144 A 144 
A 145 1 n GLY . 145 A 145 
A 146 1 n GLY . 146 A 146 
A 147 1 n THR . 147 A 147 
A 148 1 n GLY . 148 A 148 
A 149 1 n ASP . 149 A 149 
A 150 1 n HIS . 150 A 150 
A 151 1 n SER . 151 A 151 
A 152 1 n LEU . 152 A 152 
A 153 1 n GLY . 153 A 153 
A 154 1 n LEU . 154 A 154 
A 155 1 n GLY . 155 A 155 
A 156 1 n ALA . 156 A 156 
A 157 1 n SER . 157 A 157 
A 158 1 n ALA . 158 A 158 
A 159 1 n PHE . 159 A 159 
A 160 1 n GLY . 160 A 160 
A 161 1 n ARG . 161 A 161 
A 162 1 n THR . 162 A 162 
A 163 1 n GLU . 163 A 163 
A 164 1 n ASN . 164 A 164 
A 165 1 n LEU . 165 A 165 
A 166 1 n ASP . 166 A 166 
A 167 1 n GLY . 167 A 167 
A 168 1 n ILE . 168 A 168 
A 169 1 n VAL . 169 A 169 
A 170 1 n ALA . 170 A 170 
A 171 1 n TRP . 171 A 171 
A 172 1 n SER . 172 A 172 
A 173 1 n SER . 173 A 173 
A 174 1 n ARG . 174 A 174 
A 175 1 n ASP . 175 A 175 
A 176 1 n ARG . 176 A 176 
A 177 1 n GLY . 177 A 177 
A 178 1 n ASP . 178 A 178 
A 179 1 n LEU . 179 A 179 
A 180 1 n ARG . 180 A 180 
A 181 1 n GLN . 181 A 181 
A 182 1 n SER . 182 A 182 
A 183 1 n ASN . 183 A 183 
A 184 1 n GLY . 184 A 184 
A 185 1 n GLU . 185 A 185 
A 186 1 n THR . 186 A 186 
A 187 1 n ALA . 187 A 187 
A 188 1 n PRO . 188 A 188 
A 189 1 n ASN . 189 A 189 
A 190 1 n ASP . 190 A 190 
A 191 1 n GLU . 191 A 191 
A 192 1 n SER . 192 A 192 
A 193 1 n ILE . 193 A 193 
A 194 1 n ASN . 194 A 194 
A 195 1 n ASN . 195 A 195 
A 196 1 n MET . 196 A 196 
A 197 1 n LEU . 197 A 197 
A 198 1 n ALA . 198 A 198 
A 199 1 n LYS . 199 A 199 
A 200 1 n GLY . 200 A 200 
A 201 1 n THR . 201 A 201 
A 202 1 n TRP . 202 A 202 
A 203 1 n GLN . 203 A 203 
A 204 1 n ILE . 204 A 204 
A 205 1 n ASP . 205 A 205 
A 206 1 n SER . 206 A 206 
A 207 1 n ALA . 207 A 207 
A 208 1 n GLN . 208 A 208 
A 209 1 n SER . 209 A 209 
A 210 1 n LEU . 210 A 210 
A 211 1 n SER . 211 A 211 
A 212 1 n GLY . 212 A 212 
A 213 1 n LEU . 213 A 213 
A 214 1 n VAL . 214 A 214 
A 215 1 n ARG . 215 A 215 
A 216 1 n TYR . 216 A 216 
A 217 1 n TYR . 217 A 217 
A 218 1 n ASN . 218 A 218 
A 219 1 n ASN . 219 A 219 
A 220 1 n ASP . 220 A 220 
A 221 1 n ALA . 221 A 221 
A 222 1 n ARG . 222 A 222 
A 223 1 n GLU . 223 A 223 
A 224 1 n PRO . 224 A 224 
A 225 1 n LYS . 225 A 225 
A 226 1 n ASN . 226 A 226 
A 227 1 n PRO . 227 A 227 
A 228 1 n GLN . 228 A 228 
A 229 1 n THR . 229 A 229 
A 230 1 n VAL . 230 A 230 
A 231 1 n GLU . 231 A 231 
A 232 1 n ALA . 232 A 232 
A 233 1 n SER . 233 A 233 
A 234 1 n ASP . 234 A 234 
A 235 1 n SER . 235 A 235 
A 236 1 n SER . 236 A 236 
A 237 1 n ASN . 237 A 237 
A 238 1 n PRO . 238 A 238 
A 239 1 n MET . 239 A 239 
A 240 1 n VAL . 240 A 240 
A 241 1 n ASP . 241 A 241 
A 242 1 n ARG . 242 A 242 
A 243 1 n SER . 243 A 243 
A 244 1 n THR . 244 A 244 
A 245 1 n ILE . 245 A 245 
A 246 1 n GLN . 246 A 246 
A 247 1 n ARG . 247 A 247 
A 248 1 n ASP . 248 A 248 
A 249 1 n ALA . 249 A 249 
A 250 1 n GLN . 250 A 250 
A 251 1 n LEU . 251 A 251 
A 252 1 n SER . 252 A 252 
A 253 1 n TYR . 253 A 253 
A 254 1 n LYS . 254 A 254 
A 255 1 n LEU . 255 A 255 
A 256 1 n ALA . 256 A 256 
A 257 1 n PRO . 257 A 257 
A 258 1 n GLN . 258 A 258 
A 259 1 n GLY . 259 A 259 
A 260 1 n ASN . 260 A 260 
A 261 1 n ASP . 261 A 261 
A 262 1 n TRP . 262 A 262 
A 263 1 n LEU . 263 A 263 
A 264 1 n ASN . 264 A 264 
A 265 1 n ALA . 265 A 265 
A 266 1 n ASP . 266 A 266 
A 267 1 n ALA . 267 A 267 
A 268 1 n LYS . 268 A 268 
A 269 1 n ILE . 269 A 269 
A 270 1 n TYR . 270 A 270 
A 271 1 n TRP . 271 A 271 
A 272 1 n SER . 272 A 272 
A 273 1 n GLU . 273 A 273 
A 274 1 n VAL . 274 A 274 
A 275 1 n ARG . 275 A 275 
A 276 1 n ILE . 276 A 276 
A 277 1 n ASN . 277 A 277 
A 278 1 n ALA . 278 A 278 
A 279 1 n GLN . 279 A 279 
A 280 1 n ASN . 280 A 280 
A 281 1 n THR . 281 A 281 
A 282 1 n GLY . 282 A 282 
A 283 1 n SER . 283 A 283 
A 284 1 n SER . 284 A 284 
A 285 1 n GLY . 285 A 285 
A 286 1 n GLU . 286 A 286 
A 287 1 n TYR . 287 A 287 
A 288 1 n ARG . 288 A 288 
A 289 1 n GLU . 289 A 289 
A 290 1 n GLN . 290 A 290 
A 291 1 n ILE . 291 A 291 
A 292 1 n THR . 292 A 292 
A 293 1 n LYS . 293 A 293 
A 294 1 n GLY . 294 A 294 
A 295 1 n ALA . 295 A 295 
A 296 1 n ARG . 296 A 296 
A 297 1 n LEU . 297 A 297 
A 298 1 n GLU . 298 A 298 
A 299 1 n ASN . 299 A 299 
A 300 1 n ARG . 300 A 300 
A 301 1 n SER . 301 A 301 
A 302 1 n THR . 302 A 302 
A 303 1 n LEU . 303 A 303 
A 304 1 n PHE . 304 A 304 
A 305 1 n ALA . 305 A 305 
A 306 1 n ASP . 306 A 306 
A 307 1 n SER . 307 A 307 
A 308 1 n PHE . 308 A 308 
A 309 1 n ALA . 309 A 309 
A 310 1 n SER . 310 A 310 
A 311 1 n HIS . 311 A 311 
A 312 1 n LEU . 312 A 312 
A 313 1 n LEU . 313 A 313 
A 314 1 n THR . 314 A 314 
A 315 1 n TYR . 315 A 315 
A 316 1 n GLY . 316 A 316 
A 317 1 n GLY . 317 A 317 
A 318 1 n GLU . 318 A 318 
A 319 1 n TYR . 319 A 319 
A 320 1 n TYR . 320 A 320 
A 321 1 n ARG . 321 A 321 
A 322 1 n GLN . 322 A 322 
A 323 1 n GLU . 323 A 323 
A 324 1 n GLN . 324 A 324 
A 325 1 n HIS . 325 A 325 
A 326 1 n PRO . 326 A 326 
A 327 1 n GLY . 327 A 327 
A 328 1 n GLY . 328 A 328 
A 329 1 n ALA . 329 A 329 
A 330 1 n THR . 330 A 330 
A 331 1 n THR . 331 A 331 
A 332 1 n GLY . 332 A 332 
A 333 1 n PHE . 333 A 333 
A 334 1 n PRO . 334 A 334 
A 335 1 n GLN . 335 A 335 
A 336 1 n ALA . 336 A 336 
A 337 1 n LYS . 337 A 337 
A 338 1 n ILE . 338 A 338 
A 339 1 n ASP . 339 A 339 
A 340 1 n PHE . 340 A 340 
A 341 1 n SER . 341 A 341 
A 342 1 n SER . 342 A 342 
A 343 1 n GLY . 343 A 343 
A 344 1 n TRP . 344 A 344 
A 345 1 n LEU . 345 A 345 
A 346 1 n GLN . 346 A 346 
A 347 1 n ASP . 347 A 347 
A 348 1 n GLU . 348 A 348 
A 349 1 n ILE . 349 A 349 
A 350 1 n THR . 350 A 350 
A 351 1 n LEU . 351 A 351 
A 352 1 n ARG . 352 A 352 
A 353 1 n ASP . 353 A 353 
A 354 1 n LEU . 354 A 354 
A 355 1 n PRO . 355 A 355 
A 356 1 n ILE . 356 A 356 
A 357 1 n THR . 357 A 357 
A 358 1 n LEU . 358 A 358 
A 359 1 n LEU . 359 A 359 
A 360 1 n GLY . 360 A 360 
A 361 1 n GLY . 361 A 361 
A 362 1 n THR . 362 A 362 
A 363 1 n ARG . 363 A 363 
A 364 1 n TYR . 364 A 364 
A 365 1 n ASP . 365 A 365 
A 366 1 n SER . 366 A 366 
A 367 1 n TYR . 367 A 367 
A 368 1 n ARG . 368 A 368 
A 369 1 n GLY . 369 A 369 
A 370 1 n SER . 370 A 370 
A 371 1 n SER . 371 A 371 
A 372 1 n ASP . 372 A 372 
A 373 1 n GLY . 373 A 373 
A 374 1 n TYR . 374 A 374 
A 375 1 n LYS . 375 A 375 
A 376 1 n ASP . 376 A 376 
A 377 1 n VAL . 377 A 377 
A 378 1 n ASP . 378 A 378 
A 379 1 n ALA . 379 A 379 
A 380 1 n ASP . 380 A 380 
A 381 1 n LYS . 381 A 381 
A 382 1 n TRP . 382 A 382 
A 383 1 n SER . 383 A 383 
A 384 1 n SER . 384 A 384 
A 385 1 n ARG . 385 A 385 
A 386 1 n ALA . 386 A 386 
A 387 1 n GLY . 387 A 387 
A 388 1 n MET . 388 A 388 
A 389 1 n THR . 389 A 389 
A 390 1 n ILE . 390 A 390 
A 391 1 n ASN . 391 A 391 
A 392 1 n PRO . 392 A 392 
A 393 1 n THR . 393 A 393 
A 394 1 n ASN . 394 A 394 
A 395 1 n TRP . 395 A 395 
A 396 1 n LEU . 396 A 396 
A 397 1 n MET . 397 A 397 
A 398 1 n LEU . 398 A 398 
A 399 1 n PHE . 399 A 399 
A 400 1 n GLY . 400 A 400 
A 401 1 n SER . 401 A 401 
A 402 1 n TYR . 402 A 402 
A 403 1 n ALA . 403 A 403 
A 404 1 n GLN . 404 A 404 
A 405 1 n ALA . 405 A 405 
A 406 1 n PHE . 406 A 406 
A 407 1 n ARG . 407 A 407 
A 408 1 n ALA . 408 A 408 
A 409 1 n PRO . 409 A 409 
A 410 1 n THR . 410 A 410 
A 411 1 n MET . 411 A 411 
A 412 1 n GLY . 412 A 412 
A 413 1 n GLU . 413 A 413 
A 414 1 n MET . 414 A 414 
A 415 1 n TYR . 415 A 415 
A 416 1 n ASN . 416 A 416 
A 417 1 n ASP . 417 A 417 
A 418 1 n SER . 418 A 418 
A 419 1 n LYS . 419 A 419 
A 420 1 n ALA . 420 A 420 
A 421 1 n PHE . 421 A 421 
A 422 1 n SER . 422 A 422 
A 423 1 n ILE . 423 A 423 
A 424 1 n GLY . 424 A 424 
A 425 1 n ARG . 425 A 425 
A 426 1 n PHE . 426 A 426 
A 427 1 n TYR . 427 A 427 
A 428 1 n THR . 428 A 428 
A 429 1 n ASN . 429 A 429 
A 430 1 n TYR . 430 A 430 
A 431 1 n TRP . 431 A 431 
A 432 1 n VAL . 432 A 432 
A 433 1 n PRO . 433 A 433 
A 434 1 n ASN . 434 A 434 
A 435 1 n PRO . 435 A 435 
A 436 1 n ASN . 436 A 436 
A 437 1 n LEU . 437 A 437 
A 438 1 n ARG . 438 A 438 
A 439 1 n PRO . 439 A 439 
A 440 1 n GLU . 440 A 440 
A 441 1 n THR . 441 A 441 
A 442 1 n ASN . 442 A 442 
A 443 1 n GLU . 443 A 443 
A 444 1 n THR . 444 A 444 
A 445 1 n GLN . 445 A 445 
A 446 1 n GLU . 446 A 446 
A 447 1 n TYR . 447 A 447 
A 448 1 n GLY . 448 A 448 
A 449 1 n PHE . 449 A 449 
A 450 1 n GLY . 450 A 450 
A 451 1 n LEU . 451 A 451 
A 452 1 n ARG . 452 A 452 
A 453 1 n PHE . 453 A 453 
A 454 1 n ASP . 454 A 454 
A 455 1 n ASP . 455 A 455 
A 456 1 n LEU . 456 A 456 
A 457 1 n MET . 457 A 457 
A 458 1 n LEU . 458 A 458 
A 459 1 n SER . 459 A 459 
A 460 1 n ASN . 460 A 460 
A 461 1 n ASP . 461 A 461 
A 462 1 n ALA . 462 A 462 
A 463 1 n LEU . 463 A 463 
A 464 1 n GLU . 464 A 464 
A 465 1 n PHE . 465 A 465 
A 466 1 n LYS . 466 A 466 
A 467 1 n ALA . 467 A 467 
A 468 1 n SER . 468 A 468 
A 469 1 n TYR . 469 A 469 
A 470 1 n PHE . 470 A 470 
A 471 1 n ASP . 471 A 471 
A 472 1 n THR . 472 A 472 
A 473 1 n LYS . 473 A 473 
A 474 1 n ALA . 474 A 474 
A 475 1 n LYS . 475 A 475 
A 476 1 n ASP . 476 A 476 
A 477 1 n TYR . 477 A 477 
A 478 1 n ILE . 478 A 478 
A 479 1 n SER . 479 A 479 
A 480 1 n THR . 480 A 480 
A 481 1 n THR . 481 A 481 
A 482 1 n VAL . 482 A 482 
A 483 1 n ASP . 483 A 483 
A 484 1 n PHE . 484 A 484 
A 485 1 n ALA . 485 A 485 
A 486 1 n ALA . 486 A 486 
A 487 1 n ALA . 487 A 487 
A 488 1 n THR . 488 A 488 
A 489 1 n THR . 489 A 489 
A 490 1 n MET . 490 A 490 
A 491 1 n SER . 491 A 491 
A 492 1 n TYR . 492 A 492 
A 493 1 n ASN . 493 A 493 
A 494 1 n VAL . 494 A 494 
A 495 1 n PRO . 495 A 495 
A 496 1 n ASN . 496 A 496 
A 497 1 n ALA . 497 A 497 
A 498 1 n LYS . 498 A 498 
A 499 1 n ILE . 499 A 499 
A 500 1 n TRP . 500 A 500 
A 501 1 n GLY . 501 A 501 
A 502 1 n TRP . 502 A 502 
A 503 1 n ASP . 503 A 503 
A 504 1 n VAL . 504 A 504 
A 505 1 n MET . 505 A 505 
A 506 1 n THR . 506 A 506 
A 507 1 n LYS . 507 A 507 
A 508 1 n TYR . 508 A 508 
A 509 1 n THR . 509 A 509 
A 510 1 n THR . 510 A 510 
A 511 1 n ASP . 511 A 511 
A 512 1 n LEU . 512 A 512 
A 513 1 n PHE . 513 A 513 
A 514 1 n SER . 514 A 514 
A 515 1 n LEU . 515 A 515 
A 516 1 n ASP . 516 A 516 
A 517 1 n VAL . 517 A 517 
A 518 1 n ALA . 518 A 518 
A 519 1 n TYR . 519 A 519 
A 520 1 n ASN . 520 A 520 
A 521 1 n ARG . 521 A 521 
A 522 1 n THR . 522 A 522 
A 523 1 n ARG . 523 A 523 
A 524 1 n GLY . 524 A 524 
A 525 1 n LYS . 525 A 525 
A 526 1 n ASP . 526 A 526 
A 527 1 n THR . 527 A 527 
A 528 1 n ASP . 528 A 528 
A 529 1 n THR . 529 A 529 
A 530 1 n GLY . 530 A 530 
A 531 1 n GLU . 531 A 531 
A 532 1 n TYR . 532 A 532 
A 533 1 n ILE . 533 A 533 
A 534 1 n SER . 534 A 534 
A 535 1 n SER . 535 A 535 
A 536 1 n ILE . 536 A 536 
A 537 1 n ASN . 537 A 537 
A 538 1 n PRO . 538 A 538 
A 539 1 n ASP . 539 A 539 
A 540 1 n THR . 540 A 540 
A 541 1 n VAL . 541 A 541 
A 542 1 n THR . 542 A 542 
A 543 1 n SER . 543 A 543 
A 544 1 n THR . 544 A 544 
A 545 1 n LEU . 545 A 545 
A 546 1 n ASN . 546 A 546 
A 547 1 n ILE . 547 A 547 
A 548 1 n PRO . 548 A 548 
A 549 1 n ILE . 549 A 549 
A 550 1 n ALA . 550 A 550 
A 551 1 n HIS . 551 A 551 
A 552 1 n SER . 552 A 552 
A 553 1 n GLY . 553 A 553 
A 554 1 n PHE . 554 A 554 
A 555 1 n SER . 555 A 555 
A 556 1 n VAL . 556 A 556 
A 557 1 n GLY . 557 A 557 
A 558 1 n TRP . 558 A 558 
A 559 1 n VAL . 559 A 559 
A 560 1 n GLY . 560 A 560 
A 561 1 n THR . 561 A 561 
A 562 1 n PHE . 562 A 562 
A 563 1 n ALA . 563 A 563 
A 564 1 n ASP . 564 A 564 
A 565 1 n ARG . 565 A 565 
A 566 1 n SER . 566 A 566 
A 567 1 n THR . 567 A 567 
A 568 1 n HIS . 568 A 568 
A 569 1 n ILE . 569 A 569 
A 570 1 n SER . 570 A 570 
A 571 1 n SER . 571 A 571 
A 572 1 n SER . 572 A 572 
A 573 1 n TYR . 573 A 573 
A 574 1 n SER . 574 A 574 
A 575 1 n LYS . 575 A 575 
A 576 1 n GLN . 576 A 576 
A 577 1 n PRO . 577 A 577 
A 578 1 n GLY . 578 A 578 
A 579 1 n TYR . 579 A 579 
A 580 1 n GLY . 580 A 580 
A 581 1 n VAL . 581 A 581 
A 582 1 n ASN . 582 A 582 
A 583 1 n ASP . 583 A 583 
A 584 1 n PHE . 584 A 584 
A 585 1 n TYR . 585 A 585 
A 586 1 n VAL . 586 A 586 
A 587 1 n SER . 587 A 587 
A 588 1 n TYR . 588 A 588 
A 589 1 n GLN . 589 A 589 
A 590 1 n GLY . 590 A 590 
A 591 1 n GLN . 591 A 591 
A 592 1 n GLN . 592 A 592 
A 593 1 n ALA . 593 A 593 
A 594 1 n LEU . 594 A 594 
A 595 1 n LYS . 595 A 595 
A 596 1 n GLY . 596 A 596 
A 597 1 n MET . 597 A 597 
A 598 1 n THR . 598 A 598 
A 599 1 n THR . 599 A 599 
A 600 1 n THR . 600 A 600 
A 601 1 n LEU . 601 A 601 
A 602 1 n VAL . 602 A 602 
A 603 1 n LEU . 603 A 603 
A 604 1 n GLY . 604 A 604 
A 605 1 n ASN . 605 A 605 
A 606 1 n ALA . 606 A 606 
A 607 1 n PHE . 607 A 607 
A 608 1 n ASP . 608 A 608 
A 609 1 n LYS . 609 A 609 
A 610 1 n GLU . 610 A 610 
A 611 1 n TYR . 611 A 611 
A 612 1 n TRP . 612 A 612 
A 613 1 n SER . 613 A 613 
A 614 1 n PRO . 614 A 614 
A 615 1 n GLN . 615 A 615 
A 616 1 n GLY . 616 A 616 
A 617 1 n ILE . 617 A 617 
A 618 1 n PRO . 618 A 618 
A 619 1 n GLN . 619 A 619 
A 620 1 n ASP . 620 A 620 
A 621 1 n GLY . 621 A 621 
A 622 1 n ARG . 622 A 622 
A 623 1 n ASN . 623 A 623 
A 624 1 n GLY . 624 A 624 
A 625 1 n LYS . 625 A 625 
A 626 1 n ILE . 626 A 626 
A 627 1 n PHE . 627 A 627 
A 628 1 n VAL . 628 A 628 
A 629 1 n SER . 629 A 629 
A 630 1 n TYR . 630 A 630 
A 631 1 n GLN . 631 A 631 
A 632 1 n TRP . 632 A 632 
#
_software.classification other
_software.date           ?
_software.description    "Structure prediction"
_software.name           AlphaFold
_software.pdbx_ordinal   1
_software.type           package
_software.version        "AlphaFold-beta-20231127 (2b86f29d-618d-47cf-8aef-20020b1102eb @ 2025-03-08 19:50:38)"
#
loop_
_struct_asym.entity_id
_struct_asym.id
1 A 
2 B 
#
loop_
_atom_site.group_PDB
_atom_site.id
_atom_site.type_symbol
_atom_site.label_atom_id
_atom_site.label_alt_id
_atom_site.label_comp_id
_atom_site.label_asym_id
_atom_site.label_entity_id
_atom_site.label_seq_id
_atom_site.pdbx_PDB_ins_code
_atom_site.Cartn_x
_atom_site.Cartn_y
_atom_site.Cartn_z
_atom_site.occupancy
_atom_site.B_iso_or_equiv
_atom_site.auth_seq_id
_atom_site.auth_asym_id
_atom_site.pdbx_PDB_model_num
ATOM   1    N  N   . THR A 1 1   ? 12.594  10.406  -21.986 1.00 74.27 1   A 1 
ATOM   2    C  CA  . THR A 1 1   ? 13.329  10.810  -20.763 1.00 81.07 1   A 1 
ATOM   3    C  C   . THR A 1 1   ? 13.481  9.606   -19.872 1.00 85.05 1   A 1 
ATOM   4    O  O   . THR A 1 1   ? 12.564  8.797   -19.809 1.00 80.61 1   A 1 
ATOM   5    C  CB  . THR A 1 1   ? 12.606  11.931  -20.013 1.00 72.42 1   A 1 
ATOM   6    O  OG1 . THR A 1 1   ? 12.188  12.897  -20.942 1.00 61.77 1   A 1 
ATOM   7    C  CG2 . THR A 1 1   ? 13.509  12.640  -19.006 1.00 58.09 1   A 1 
ATOM   8    N  N   . GLU A 1 2   ? 14.608  9.441   -19.193 1.00 86.11 2   A 1 
ATOM   9    C  CA  . GLU A 1 2   ? 14.840  8.310   -18.301 1.00 89.63 2   A 1 
ATOM   10   C  C   . GLU A 1 2   ? 13.906  8.362   -17.086 1.00 92.35 2   A 1 
ATOM   11   O  O   . GLU A 1 2   ? 13.742  9.410   -16.467 1.00 90.44 2   A 1 
ATOM   12   C  CB  . GLU A 1 2   ? 16.314  8.291   -17.905 1.00 86.05 2   A 1 
ATOM   13   C  CG  . GLU A 1 2   ? 16.633  7.080   -17.030 1.00 81.72 2   A 1 
ATOM   14   C  CD  . GLU A 1 2   ? 18.138  6.864   -16.891 1.00 80.77 2   A 1 
ATOM   15   O  OE1 . GLU A 1 2   ? 18.516  5.671   -16.810 1.00 73.85 2   A 1 
ATOM   16   O  OE2 . GLU A 1 2   ? 18.892  7.857   -16.900 1.00 76.79 2   A 1 
ATOM   17   N  N   . THR A 1 3   ? 13.306  7.225   -16.740 1.00 92.85 3   A 1 
ATOM   18   C  CA  . THR A 1 3   ? 12.456  7.113   -15.559 1.00 94.39 3   A 1 
ATOM   19   C  C   . THR A 1 3   ? 13.328  7.098   -14.310 1.00 95.59 3   A 1 
ATOM   20   O  O   . THR A 1 3   ? 14.118  6.180   -14.094 1.00 93.96 3   A 1 
ATOM   21   C  CB  . THR A 1 3   ? 11.560  5.881   -15.625 1.00 92.48 3   A 1 
ATOM   22   O  OG1 . THR A 1 3   ? 10.764  5.951   -16.788 1.00 85.31 3   A 1 
ATOM   23   C  CG2 . THR A 1 3   ? 10.602  5.808   -14.449 1.00 85.58 3   A 1 
ATOM   24   N  N   . MET A 1 4   ? 13.161  8.110   -13.476 1.00 95.35 4   A 1 
ATOM   25   C  CA  . MET A 1 4   ? 13.901  8.257   -12.231 1.00 95.95 4   A 1 
ATOM   26   C  C   . MET A 1 4   ? 13.105  7.710   -11.044 1.00 96.24 4   A 1 
ATOM   27   O  O   . MET A 1 4   ? 11.878  7.780   -11.022 1.00 94.61 4   A 1 
ATOM   28   C  CB  . MET A 1 4   ? 14.271  9.732   -12.010 1.00 95.62 4   A 1 
ATOM   29   C  CG  . MET A 1 4   ? 15.077  10.332  -13.166 1.00 93.99 4   A 1 
ATOM   30   S  SD  . MET A 1 4   ? 16.687  9.547   -13.489 1.00 91.19 4   A 1 
ATOM   31   C  CE  . MET A 1 4   ? 17.663  10.239  -12.142 1.00 78.53 4   A 1 
ATOM   32   N  N   . THR A 1 5   ? 13.823  7.213   -10.035 1.00 96.08 5   A 1 
ATOM   33   C  CA  . THR A 1 5   ? 13.279  6.901   -8.712  1.00 96.29 5   A 1 
ATOM   34   C  C   . THR A 1 5   ? 13.915  7.799   -7.662  1.00 96.56 5   A 1 
ATOM   35   O  O   . THR A 1 5   ? 15.115  8.058   -7.709  1.00 95.40 5   A 1 
ATOM   36   C  CB  . THR A 1 5   ? 13.426  5.419   -8.366  1.00 95.28 5   A 1 
ATOM   37   O  OG1 . THR A 1 5   ? 12.976  5.182   -7.056  1.00 92.32 5   A 1 
ATOM   38   C  CG2 . THR A 1 5   ? 14.857  4.899   -8.446  1.00 93.16 5   A 1 
ATOM   39   N  N   . VAL A 1 6   ? 13.122  8.272   -6.726  1.00 95.94 6   A 1 
ATOM   40   C  CA  . VAL A 1 6   ? 13.565  8.996   -5.528  1.00 95.54 6   A 1 
ATOM   41   C  C   . VAL A 1 6   ? 13.340  8.137   -4.291  1.00 95.43 6   A 1 
ATOM   42   O  O   . VAL A 1 6   ? 14.204  8.041   -3.430  1.00 92.86 6   A 1 
ATOM   43   C  CB  . VAL A 1 6   ? 12.833  10.349  -5.400  1.00 94.23 6   A 1 
ATOM   44   C  CG1 . VAL A 1 6   ? 13.269  11.117  -4.154  1.00 87.95 6   A 1 
ATOM   45   C  CG2 . VAL A 1 6   ? 13.112  11.236  -6.620  1.00 90.24 6   A 1 
ATOM   46   N  N   . THR A 1 7   ? 12.215  7.421   -4.233  1.00 96.21 7   A 1 
ATOM   47   C  CA  . THR A 1 7   ? 11.824  6.606   -3.078  1.00 95.98 7   A 1 
ATOM   48   C  C   . THR A 1 7   ? 12.792  5.459   -2.788  1.00 96.28 7   A 1 
ATOM   49   O  O   . THR A 1 7   ? 12.980  5.100   -1.633  1.00 94.37 7   A 1 
ATOM   50   C  CB  . THR A 1 7   ? 10.408  6.057   -3.317  1.00 95.12 7   A 1 
ATOM   51   O  OG1 . THR A 1 7   ? 9.543   7.120   -3.607  1.00 90.44 7   A 1 
ATOM   52   C  CG2 . THR A 1 7   ? 9.830   5.338   -2.106  1.00 91.88 7   A 1 
ATOM   53   N  N   . ALA A 1 8   ? 13.449  4.901   -3.803  1.00 96.33 8   A 1 
ATOM   54   C  CA  . ALA A 1 8   ? 14.294  3.725   -3.634  1.00 96.07 8   A 1 
ATOM   55   C  C   . ALA A 1 8   ? 15.528  3.966   -2.744  1.00 96.53 8   A 1 
ATOM   56   O  O   . ALA A 1 8   ? 15.880  3.098   -1.940  1.00 94.62 8   A 1 
ATOM   57   C  CB  . ALA A 1 8   ? 14.709  3.223   -5.021  1.00 95.32 8   A 1 
ATOM   58   N  N   . THR A 1 9   ? 16.174  5.135   -2.873  1.00 96.35 9   A 1 
ATOM   59   C  CA  . THR A 1 9   ? 17.390  5.481   -2.109  1.00 96.46 9   A 1 
ATOM   60   C  C   . THR A 1 9   ? 17.327  6.863   -1.457  1.00 96.51 9   A 1 
ATOM   61   O  O   . THR A 1 9   ? 18.286  7.295   -0.831  1.00 93.94 9   A 1 
ATOM   62   C  CB  . THR A 1 9   ? 18.659  5.365   -2.969  1.00 95.69 9   A 1 
ATOM   63   O  OG1 . THR A 1 9   ? 18.667  6.325   -3.989  1.00 92.48 9   A 1 
ATOM   64   C  CG2 . THR A 1 9   ? 18.805  3.987   -3.616  1.00 92.13 9   A 1 
ATOM   65   N  N   . GLY A 1 10  ? 16.205  7.585   -1.601  1.00 96.04 10  A 1 
ATOM   66   C  CA  . GLY A 1 10  ? 16.036  8.949   -1.107  1.00 95.96 10  A 1 
ATOM   67   C  C   . GLY A 1 10  ? 16.666  10.028  -1.998  1.00 96.66 10  A 1 
ATOM   68   O  O   . GLY A 1 10  ? 16.415  11.212  -1.797  1.00 94.77 10  A 1 
ATOM   69   N  N   . ASN A 1 11  ? 17.445  9.633   -3.013  1.00 96.51 11  A 1 
ATOM   70   C  CA  . ASN A 1 11  ? 18.090  10.513  -3.977  1.00 96.23 11  A 1 
ATOM   71   C  C   . ASN A 1 11  ? 17.664  10.127  -5.396  1.00 96.31 11  A 1 
ATOM   72   O  O   . ASN A 1 11  ? 17.632  8.950   -5.735  1.00 94.39 11  A 1 
ATOM   73   C  CB  . ASN A 1 11  ? 19.610  10.430  -3.810  1.00 95.36 11  A 1 
ATOM   74   C  CG  . ASN A 1 11  ? 20.039  10.732  -2.391  1.00 95.28 11  A 1 
ATOM   75   O  OD1 . ASN A 1 11  ? 19.770  11.785  -1.843  1.00 89.63 11  A 1 
ATOM   76   N  ND2 . ASN A 1 11  ? 20.691  9.790   -1.737  1.00 89.49 11  A 1 
ATOM   77   N  N   . ALA A 1 12  ? 17.366  11.112  -6.230  1.00 96.20 12  A 1 
ATOM   78   C  CA  . ALA A 1 12  ? 16.966  10.865  -7.606  1.00 96.11 12  A 1 
ATOM   79   C  C   . ALA A 1 12  ? 18.056  10.102  -8.369  1.00 96.32 12  A 1 
ATOM   80   O  O   . ALA A 1 12  ? 19.188  10.572  -8.498  1.00 94.41 12  A 1 
ATOM   81   C  CB  . ALA A 1 12  ? 16.613  12.187  -8.287  1.00 94.92 12  A 1 
ATOM   82   N  N   . ARG A 1 13  ? 17.692  8.929   -8.900  1.00 96.24 13  A 1 
ATOM   83   C  CA  . ARG A 1 13  ? 18.573  8.071   -9.691  1.00 95.95 13  A 1 
ATOM   84   C  C   . ARG A 1 13  ? 17.778  7.307   -10.743 1.00 96.31 13  A 1 
ATOM   85   O  O   . ARG A 1 13  ? 16.554  7.173   -10.624 1.00 94.27 13  A 1 
ATOM   86   C  CB  . ARG A 1 13  ? 19.356  7.116   -8.771  1.00 92.69 13  A 1 
ATOM   87   C  CG  . ARG A 1 13  ? 18.465  6.096   -8.039  1.00 89.83 13  A 1 
ATOM   88   C  CD  . ARG A 1 13  ? 19.286  5.168   -7.130  1.00 89.29 13  A 1 
ATOM   89   N  NE  . ARG A 1 13  ? 20.170  4.298   -7.912  1.00 84.95 13  A 1 
ATOM   90   C  CZ  . ARG A 1 13  ? 21.259  3.694   -7.461  1.00 85.86 13  A 1 
ATOM   91   N  NH1 . ARG A 1 13  ? 21.650  3.797   -6.224  1.00 76.99 13  A 1 
ATOM   92   N  NH2 . ARG A 1 13  ? 21.982  2.959   -8.268  1.00 76.21 13  A 1 
ATOM   93   N  N   . SER A 1 14  ? 18.475  6.760   -11.729 1.00 95.79 14  A 1 
ATOM   94   C  CA  . SER A 1 14  ? 17.876  5.860   -12.708 1.00 95.35 14  A 1 
ATOM   95   C  C   . SER A 1 14  ? 17.128  4.707   -12.030 1.00 95.90 14  A 1 
ATOM   96   O  O   . SER A 1 14  ? 17.694  3.988   -11.206 1.00 94.95 14  A 1 
ATOM   97   C  CB  . SER A 1 14  ? 18.972  5.293   -13.610 1.00 94.19 14  A 1 
ATOM   98   O  OG  . SER A 1 14  ? 18.407  4.376   -14.531 1.00 91.83 14  A 1 
ATOM   99   N  N   . SER A 1 15  ? 15.867  4.512   -12.403 1.00 96.04 15  A 1 
ATOM   100  C  CA  . SER A 1 15  ? 15.083  3.351   -11.968 1.00 96.27 15  A 1 
ATOM   101  C  C   . SER A 1 15  ? 15.639  2.050   -12.556 1.00 96.51 15  A 1 
ATOM   102  O  O   . SER A 1 15  ? 15.681  1.026   -11.874 1.00 95.15 15  A 1 
ATOM   103  C  CB  . SER A 1 15  ? 13.618  3.551   -12.376 1.00 95.12 15  A 1 
ATOM   104  O  OG  . SER A 1 15  ? 12.844  2.441   -11.989 1.00 82.88 15  A 1 
ATOM   105  N  N   . PHE A 1 16  ? 16.103  2.087   -13.796 1.00 96.23 16  A 1 
ATOM   106  C  CA  . PHE A 1 16  ? 16.693  0.938   -14.477 1.00 96.12 16  A 1 
ATOM   107  C  C   . PHE A 1 16  ? 17.999  0.489   -13.808 1.00 96.40 16  A 1 
ATOM   108  O  O   . PHE A 1 16  ? 18.147  -0.693  -13.498 1.00 95.33 16  A 1 
ATOM   109  C  CB  . PHE A 1 16  ? 16.918  1.301   -15.947 1.00 95.36 16  A 1 
ATOM   110  C  CG  . PHE A 1 16  ? 17.575  0.204   -16.746 1.00 95.79 16  A 1 
ATOM   111  C  CD1 . PHE A 1 16  ? 18.967  0.222   -16.974 1.00 94.88 16  A 1 
ATOM   112  C  CD2 . PHE A 1 16  ? 16.807  -0.862  -17.260 1.00 94.78 16  A 1 
ATOM   113  C  CE1 . PHE A 1 16  ? 19.575  -0.793  -17.721 1.00 93.70 16  A 1 
ATOM   114  C  CE2 . PHE A 1 16  ? 17.413  -1.875  -18.001 1.00 93.67 16  A 1 
ATOM   115  C  CZ  . PHE A 1 16  ? 18.798  -1.840  -18.236 1.00 93.98 16  A 1 
ATOM   116  N  N   . GLU A 1 17  ? 18.880  1.426   -13.486 1.00 95.79 17  A 1 
ATOM   117  C  CA  . GLU A 1 17  ? 20.187  1.171   -12.869 1.00 95.42 17  A 1 
ATOM   118  C  C   . GLU A 1 17  ? 20.105  0.828   -11.371 1.00 96.13 17  A 1 
ATOM   119  O  O   . GLU A 1 17  ? 21.090  0.414   -10.760 1.00 94.64 17  A 1 
ATOM   120  C  CB  . GLU A 1 17  ? 21.083  2.402   -13.079 1.00 93.64 17  A 1 
ATOM   121  C  CG  . GLU A 1 17  ? 21.444  2.671   -14.551 1.00 84.90 17  A 1 
ATOM   122  C  CD  . GLU A 1 17  ? 22.236  1.523   -15.189 1.00 76.47 17  A 1 
ATOM   123  O  OE1 . GLU A 1 17  ? 22.123  1.339   -16.414 1.00 67.61 17  A 1 
ATOM   124  O  OE2 . GLU A 1 17  ? 22.954  0.825   -14.447 1.00 69.02 17  A 1 
ATOM   125  N  N   . ALA A 1 18  ? 18.941  0.996   -10.743 1.00 95.69 18  A 1 
ATOM   126  C  CA  . ALA A 1 18  ? 18.780  0.721   -9.323  1.00 96.09 18  A 1 
ATOM   127  C  C   . ALA A 1 18  ? 18.920  -0.784  -9.012  1.00 96.91 18  A 1 
ATOM   128  O  O   . ALA A 1 18  ? 18.359  -1.616  -9.726  1.00 96.25 18  A 1 
ATOM   129  C  CB  . ALA A 1 18  ? 17.432  1.280   -8.851  1.00 94.97 18  A 1 
ATOM   130  N  N   . PRO A 1 19  ? 19.588  -1.174  -7.901  1.00 96.94 19  A 1 
ATOM   131  C  CA  . PRO A 1 19  ? 19.749  -2.580  -7.512  1.00 96.84 19  A 1 
ATOM   132  C  C   . PRO A 1 19  ? 18.483  -3.155  -6.852  1.00 97.01 19  A 1 
ATOM   133  O  O   . PRO A 1 19  ? 18.536  -3.800  -5.802  1.00 94.96 19  A 1 
ATOM   134  C  CB  . PRO A 1 19  ? 20.988  -2.579  -6.602  1.00 95.95 19  A 1 
ATOM   135  C  CG  . PRO A 1 19  ? 20.875  -1.242  -5.889  1.00 94.35 19  A 1 
ATOM   136  C  CD  . PRO A 1 19  ? 20.315  -0.321  -6.982  1.00 96.50 19  A 1 
ATOM   137  N  N   . MET A 1 20  ? 17.325  -2.876  -7.442  1.00 97.28 20  A 1 
ATOM   138  C  CA  . MET A 1 20  ? 16.004  -3.331  -7.018  1.00 97.07 20  A 1 
ATOM   139  C  C   . MET A 1 20  ? 14.993  -3.119  -8.152  1.00 97.74 20  A 1 
ATOM   140  O  O   . MET A 1 20  ? 15.265  -2.400  -9.117  1.00 96.51 20  A 1 
ATOM   141  C  CB  . MET A 1 20  ? 15.569  -2.589  -5.737  1.00 93.79 20  A 1 
ATOM   142  C  CG  . MET A 1 20  ? 15.448  -1.080  -5.908  1.00 89.51 20  A 1 
ATOM   143  S  SD  . MET A 1 20  ? 15.483  -0.164  -4.340  1.00 89.55 20  A 1 
ATOM   144  C  CE  . MET A 1 20  ? 17.238  -0.201  -3.992  1.00 80.39 20  A 1 
ATOM   145  N  N   . MET A 1 21  ? 13.811  -3.728  -8.040  1.00 97.74 21  A 1 
ATOM   146  C  CA  . MET A 1 21  ? 12.725  -3.553  -9.016  1.00 98.03 21  A 1 
ATOM   147  C  C   . MET A 1 21  ? 11.815  -2.410  -8.580  1.00 98.01 21  A 1 
ATOM   148  O  O   . MET A 1 21  ? 11.105  -2.508  -7.585  1.00 97.09 21  A 1 
ATOM   149  C  CB  . MET A 1 21  ? 11.960  -4.864  -9.199  1.00 97.77 21  A 1 
ATOM   150  C  CG  . MET A 1 21  ? 12.835  -5.974  -9.784  1.00 96.61 21  A 1 
ATOM   151  S  SD  . MET A 1 21  ? 13.493  -5.660  -11.449 1.00 96.86 21  A 1 
ATOM   152  C  CE  . MET A 1 21  ? 12.023  -5.982  -12.448 1.00 93.11 21  A 1 
ATOM   153  N  N   . VAL A 1 22  ? 11.830  -1.325  -9.351  1.00 98.00 22  A 1 
ATOM   154  C  CA  . VAL A 1 22  ? 11.006  -0.131  -9.106  1.00 98.04 22  A 1 
ATOM   155  C  C   . VAL A 1 22  ? 10.034  0.042   -10.267 1.00 97.90 22  A 1 
ATOM   156  O  O   . VAL A 1 22  ? 10.404  -0.131  -11.426 1.00 97.18 22  A 1 
ATOM   157  C  CB  . VAL A 1 22  ? 11.861  1.127   -8.899  1.00 97.49 22  A 1 
ATOM   158  C  CG1 . VAL A 1 22  ? 11.002  2.328   -8.496  1.00 95.55 22  A 1 
ATOM   159  C  CG2 . VAL A 1 22  ? 12.906  0.911   -7.796  1.00 95.91 22  A 1 
ATOM   160  N  N   . SER A 1 23  ? 8.794   0.396   -9.957  1.00 97.92 23  A 1 
ATOM   161  C  CA  . SER A 1 23  ? 7.840   0.904   -10.942 1.00 97.75 23  A 1 
ATOM   162  C  C   . SER A 1 23  ? 7.469   2.332   -10.583 1.00 97.97 23  A 1 
ATOM   163  O  O   . SER A 1 23  ? 7.209   2.624   -9.422  1.00 97.00 23  A 1 
ATOM   164  C  CB  . SER A 1 23  ? 6.575   0.044   -11.015 1.00 97.16 23  A 1 
ATOM   165  O  OG  . SER A 1 23  ? 6.875   -1.290  -11.367 1.00 94.25 23  A 1 
ATOM   166  N  N   . VAL A 1 24  ? 7.424   3.197   -11.583 1.00 97.87 24  A 1 
ATOM   167  C  CA  . VAL A 1 24  ? 6.903   4.558   -11.448 1.00 97.59 24  A 1 
ATOM   168  C  C   . VAL A 1 24  ? 5.611   4.620   -12.245 1.00 97.31 24  A 1 
ATOM   169  O  O   . VAL A 1 24  ? 5.625   4.412   -13.451 1.00 96.24 24  A 1 
ATOM   170  C  CB  . VAL A 1 24  ? 7.912   5.611   -11.924 1.00 96.90 24  A 1 
ATOM   171  C  CG1 . VAL A 1 24  ? 7.352   7.020   -11.715 1.00 95.03 24  A 1 
ATOM   172  C  CG2 . VAL A 1 24  ? 9.232   5.493   -11.140 1.00 95.58 24  A 1 
ATOM   173  N  N   . ILE A 1 25  ? 4.499   4.859   -11.557 1.00 97.55 25  A 1 
ATOM   174  C  CA  . ILE A 1 25  ? 3.182   4.962   -12.176 1.00 97.26 25  A 1 
ATOM   175  C  C   . ILE A 1 25  ? 2.950   6.423   -12.558 1.00 96.82 25  A 1 
ATOM   176  O  O   . ILE A 1 25  ? 2.963   7.302   -11.698 1.00 95.51 25  A 1 
ATOM   177  C  CB  . ILE A 1 25  ? 2.085   4.423   -11.243 1.00 96.79 25  A 1 
ATOM   178  C  CG1 . ILE A 1 25  ? 2.376   2.988   -10.714 1.00 94.96 25  A 1 
ATOM   179  C  CG2 . ILE A 1 25  ? 0.718   4.467   -11.927 1.00 95.85 25  A 1 
ATOM   180  C  CD1 . ILE A 1 25  ? 2.596   1.930   -11.793 1.00 87.46 25  A 1 
ATOM   181  N  N   . ASP A 1 26  ? 2.734   6.667   -13.840 1.00 95.49 26  A 1 
ATOM   182  C  CA  . ASP A 1 26  ? 2.324   7.964   -14.350 1.00 94.56 26  A 1 
ATOM   183  C  C   . ASP A 1 26  ? 0.795   8.084   -14.269 1.00 95.38 26  A 1 
ATOM   184  O  O   . ASP A 1 26  ? 0.051   7.384   -14.954 1.00 94.24 26  A 1 
ATOM   185  C  CB  . ASP A 1 26  ? 2.849   8.164   -15.775 1.00 91.86 26  A 1 
ATOM   186  C  CG  . ASP A 1 26  ? 2.499   9.538   -16.358 1.00 88.11 26  A 1 
ATOM   187  O  OD1 . ASP A 1 26  ? 1.851   10.344  -15.652 1.00 83.79 26  A 1 
ATOM   188  O  OD2 . ASP A 1 26  ? 2.874   9.782   -17.522 1.00 82.42 26  A 1 
ATOM   189  N  N   . THR A 1 27  ? 0.319   8.985   -13.420 1.00 95.54 27  A 1 
ATOM   190  C  CA  . THR A 1 27  ? -1.115  9.213   -13.218 1.00 95.98 27  A 1 
ATOM   191  C  C   . THR A 1 27  ? -1.781  9.916   -14.398 1.00 96.16 27  A 1 
ATOM   192  O  O   . THR A 1 27  ? -3.007  9.933   -14.492 1.00 95.10 27  A 1 
ATOM   193  C  CB  . THR A 1 27  ? -1.364  10.025  -11.944 1.00 95.20 27  A 1 
ATOM   194  O  OG1 . THR A 1 27  ? -0.722  11.270  -12.015 1.00 87.21 27  A 1 
ATOM   195  C  CG2 . THR A 1 27  ? -0.843  9.303   -10.706 1.00 87.08 27  A 1 
ATOM   196  N  N   . SER A 1 28  ? -1.000  10.492  -15.303 1.00 95.46 28  A 1 
ATOM   197  C  CA  . SER A 1 28  ? -1.503  11.134  -16.513 1.00 95.10 28  A 1 
ATOM   198  C  C   . SER A 1 28  ? -1.718  10.161  -17.674 1.00 96.07 28  A 1 
ATOM   199  O  O   . SER A 1 28  ? -2.348  10.533  -18.664 1.00 94.75 28  A 1 
ATOM   200  C  CB  . SER A 1 28  ? -0.569  12.277  -16.922 1.00 93.19 28  A 1 
ATOM   201  O  OG  . SER A 1 28  ? 0.616   11.820  -17.532 1.00 85.06 28  A 1 
ATOM   202  N  N   . ALA A 1 29  ? -1.246  8.922   -17.555 1.00 96.12 29  A 1 
ATOM   203  C  CA  . ALA A 1 29  ? -1.472  7.899   -18.555 1.00 96.44 29  A 1 
ATOM   204  C  C   . ALA A 1 29  ? -2.985  7.614   -18.707 1.00 97.01 29  A 1 
ATOM   205  O  O   . ALA A 1 29  ? -3.707  7.595   -17.713 1.00 96.25 29  A 1 
ATOM   206  C  CB  . ALA A 1 29  ? -0.693  6.639   -18.185 1.00 95.76 29  A 1 
ATOM   207  N  N   . PRO A 1 30  ? -3.475  7.377   -19.931 1.00 97.17 30  A 1 
ATOM   208  C  CA  . PRO A 1 30  ? -4.906  7.210   -20.195 1.00 97.08 30  A 1 
ATOM   209  C  C   . PRO A 1 30  ? -5.598  6.160   -19.319 1.00 97.09 30  A 1 
ATOM   210  O  O   . PRO A 1 30  ? -6.719  6.384   -18.867 1.00 95.50 30  A 1 
ATOM   211  C  CB  . PRO A 1 30  ? -4.996  6.845   -21.675 1.00 96.37 30  A 1 
ATOM   212  C  CG  . PRO A 1 30  ? -3.788  7.540   -22.276 1.00 95.00 30  A 1 
ATOM   213  C  CD  . PRO A 1 30  ? -2.736  7.400   -21.179 1.00 97.03 30  A 1 
ATOM   214  N  N   . GLU A 1 31  ? -4.921  5.049   -19.045 1.00 96.47 31  A 1 
ATOM   215  C  CA  . GLU A 1 31  ? -5.408  3.965   -18.195 1.00 95.30 31  A 1 
ATOM   216  C  C   . GLU A 1 31  ? -5.568  4.373   -16.722 1.00 96.03 31  A 1 
ATOM   217  O  O   . GLU A 1 31  ? -6.369  3.770   -16.010 1.00 94.74 31  A 1 
ATOM   218  C  CB  . GLU A 1 31  ? -4.488  2.737   -18.339 1.00 92.88 31  A 1 
ATOM   219  C  CG  . GLU A 1 31  ? -3.010  2.922   -17.946 1.00 86.17 31  A 1 
ATOM   220  C  CD  . GLU A 1 31  ? -2.088  3.379   -19.090 1.00 85.21 31  A 1 
ATOM   221  O  OE1 . GLU A 1 31  ? -0.890  3.028   -19.051 1.00 78.02 31  A 1 
ATOM   222  O  OE2 . GLU A 1 31  ? -2.564  4.079   -20.017 1.00 81.41 31  A 1 
ATOM   223  N  N   . ASN A 1 32  ? -4.865  5.412   -16.272 1.00 97.25 32  A 1 
ATOM   224  C  CA  . ASN A 1 32  ? -4.865  5.867   -14.886 1.00 97.55 32  A 1 
ATOM   225  C  C   . ASN A 1 32  ? -5.741  7.103   -14.638 1.00 97.84 32  A 1 
ATOM   226  O  O   . ASN A 1 32  ? -6.138  7.354   -13.499 1.00 96.85 32  A 1 
ATOM   227  C  CB  . ASN A 1 32  ? -3.417  6.096   -14.445 1.00 97.15 32  A 1 
ATOM   228  C  CG  . ASN A 1 32  ? -2.609  4.816   -14.383 1.00 96.88 32  A 1 
ATOM   229  O  OD1 . ASN A 1 32  ? -3.086  3.756   -14.027 1.00 91.87 32  A 1 
ATOM   230  N  ND2 . ASN A 1 32  ? -1.337  4.891   -14.704 1.00 91.73 32  A 1 
ATOM   231  N  N   . GLN A 1 33  ? -6.091  7.864   -15.673 1.00 97.39 33  A 1 
ATOM   232  C  CA  . GLN A 1 33  ? -6.887  9.086   -15.533 1.00 97.32 33  A 1 
ATOM   233  C  C   . GLN A 1 33  ? -8.292  8.830   -14.961 1.00 97.56 33  A 1 
ATOM   234  O  O   . GLN A 1 33  ? -8.880  9.716   -14.332 1.00 96.42 33  A 1 
ATOM   235  C  CB  . GLN A 1 33  ? -7.029  9.767   -16.896 1.00 96.78 33  A 1 
ATOM   236  C  CG  . GLN A 1 33  ? -5.719  10.394  -17.392 1.00 94.86 33  A 1 
ATOM   237  C  CD  . GLN A 1 33  ? -5.822  10.903  -18.830 1.00 94.03 33  A 1 
ATOM   238  O  OE1 . GLN A 1 33  ? -6.880  10.939  -19.440 1.00 85.18 33  A 1 
ATOM   239  N  NE2 . GLN A 1 33  ? -4.735  11.304  -19.415 1.00 83.60 33  A 1 
ATOM   240  N  N   . THR A 1 34  ? -8.832  7.624   -15.164 1.00 97.42 34  A 1 
ATOM   241  C  CA  . THR A 1 34  ? -10.171 7.235   -14.710 1.00 97.31 34  A 1 
ATOM   242  C  C   . THR A 1 34  ? -10.186 6.474   -13.389 1.00 97.26 34  A 1 
ATOM   243  O  O   . THR A 1 34  ? -11.230 5.951   -13.003 1.00 95.12 34  A 1 
ATOM   244  C  CB  . THR A 1 34  ? -10.920 6.446   -15.796 1.00 96.63 34  A 1 
ATOM   245  O  OG1 . THR A 1 34  ? -10.212 5.285   -16.154 1.00 92.79 34  A 1 
ATOM   246  C  CG2 . THR A 1 34  ? -11.117 7.279   -17.067 1.00 92.68 34  A 1 
ATOM   247  N  N   . ALA A 1 35  ? -9.051  6.388   -12.690 1.00 97.22 35  A 1 
ATOM   248  C  CA  . ALA A 1 35  ? -8.971  5.774   -11.368 1.00 97.29 35  A 1 
ATOM   249  C  C   . ALA A 1 35  ? -9.878  6.510   -10.372 1.00 97.20 35  A 1 
ATOM   250  O  O   . ALA A 1 35  ? -10.017 7.735   -10.417 1.00 96.09 35  A 1 
ATOM   251  C  CB  . ALA A 1 35  ? -7.515  5.758   -10.907 1.00 96.70 35  A 1 
ATOM   252  N  N   . THR A 1 36  ? -10.488 5.760   -9.446  1.00 96.81 36  A 1 
ATOM   253  C  CA  . THR A 1 36  ? -11.445 6.294   -8.469  1.00 96.44 36  A 1 
ATOM   254  C  C   . THR A 1 36  ? -10.934 6.257   -7.029  1.00 96.74 36  A 1 
ATOM   255  O  O   . THR A 1 36  ? -11.442 6.991   -6.181  1.00 93.92 36  A 1 
ATOM   256  C  CB  . THR A 1 36  ? -12.799 5.576   -8.566  1.00 94.86 36  A 1 
ATOM   257  O  OG1 . THR A 1 36  ? -12.643 4.193   -8.381  1.00 87.61 36  A 1 
ATOM   258  C  CG2 . THR A 1 36  ? -13.472 5.791   -9.920  1.00 86.73 36  A 1 
ATOM   259  N  N   . SER A 1 37  ? -9.885  5.478   -6.751  1.00 96.75 37  A 1 
ATOM   260  C  CA  . SER A 1 37  ? -9.184  5.441   -5.465  1.00 96.61 37  A 1 
ATOM   261  C  C   . SER A 1 37  ? -7.669  5.442   -5.659  1.00 97.35 37  A 1 
ATOM   262  O  O   . SER A 1 37  ? -7.163  5.170   -6.749  1.00 96.57 37  A 1 
ATOM   263  C  CB  . SER A 1 37  ? -9.638  4.214   -4.657  1.00 95.59 37  A 1 
ATOM   264  O  OG  . SER A 1 37  ? -9.114  3.025   -5.218  1.00 92.35 37  A 1 
ATOM   265  N  N   . ALA A 1 38  ? -6.914  5.721   -4.596  1.00 97.27 38  A 1 
ATOM   266  C  CA  . ALA A 1 38  ? -5.454  5.688   -4.646  1.00 97.51 38  A 1 
ATOM   267  C  C   . ALA A 1 38  ? -4.914  4.297   -5.017  1.00 97.81 38  A 1 
ATOM   268  O  O   . ALA A 1 38  ? -3.927  4.189   -5.751  1.00 96.89 38  A 1 
ATOM   269  C  CB  . ALA A 1 38  ? -4.918  6.134   -3.284  1.00 97.16 38  A 1 
ATOM   270  N  N   . THR A 1 39  ? -5.566  3.232   -4.558  1.00 97.30 39  A 1 
ATOM   271  C  CA  . THR A 1 39  ? -5.164  1.851   -4.843  1.00 97.30 39  A 1 
ATOM   272  C  C   . THR A 1 39  ? -5.560  1.390   -6.250  1.00 97.40 39  A 1 
ATOM   273  O  O   . THR A 1 39  ? -4.926  0.475   -6.764  1.00 96.10 39  A 1 
ATOM   274  C  CB  . THR A 1 39  ? -5.708  0.886   -3.785  1.00 96.15 39  A 1 
ATOM   275  O  OG1 . THR A 1 39  ? -7.070  1.129   -3.565  1.00 88.99 39  A 1 
ATOM   276  C  CG2 . THR A 1 39  ? -5.005  1.075   -2.444  1.00 88.86 39  A 1 
ATOM   277  N  N   . ASP A 1 40  ? -6.506  2.042   -6.922  1.00 97.21 40  A 1 
ATOM   278  C  CA  . ASP A 1 40  ? -6.826  1.732   -8.321  1.00 96.74 40  A 1 
ATOM   279  C  C   . ASP A 1 40  ? -5.621  1.918   -9.247  1.00 97.46 40  A 1 
ATOM   280  O  O   . ASP A 1 40  ? -5.447  1.159   -10.199 1.00 96.24 40  A 1 
ATOM   281  C  CB  . ASP A 1 40  ? -7.984  2.601   -8.842  1.00 94.47 40  A 1 
ATOM   282  C  CG  . ASP A 1 40  ? -9.362  2.218   -8.312  1.00 91.36 40  A 1 
ATOM   283  O  OD1 . ASP A 1 40  ? -9.524  1.107   -7.768  1.00 88.70 40  A 1 
ATOM   284  O  OD2 . ASP A 1 40  ? -10.285 3.048   -8.514  1.00 88.89 40  A 1 
ATOM   285  N  N   . LEU A 1 41  ? -4.723  2.852   -8.914  1.00 97.46 41  A 1 
ATOM   286  C  CA  . LEU A 1 41  ? -3.461  3.087   -9.633  1.00 97.70 41  A 1 
ATOM   287  C  C   . LEU A 1 41  ? -2.496  1.885   -9.562  1.00 97.83 41  A 1 
ATOM   288  O  O   . LEU A 1 41  ? -1.507  1.850   -10.292 1.00 96.97 41  A 1 
ATOM   289  C  CB  . LEU A 1 41  ? -2.786  4.343   -9.055  1.00 97.68 41  A 1 
ATOM   290  C  CG  . LEU A 1 41  ? -3.593  5.645   -9.215  1.00 97.26 41  A 1 
ATOM   291  C  CD1 . LEU A 1 41  ? -2.907  6.781   -8.468  1.00 96.54 41  A 1 
ATOM   292  C  CD2 . LEU A 1 41  ? -3.731  6.053   -10.678 1.00 96.05 41  A 1 
ATOM   293  N  N   . LEU A 1 42  ? -2.778  0.900   -8.709  1.00 97.83 42  A 1 
ATOM   294  C  CA  . LEU A 1 42  ? -1.968  -0.303  -8.519  1.00 97.96 42  A 1 
ATOM   295  C  C   . LEU A 1 42  ? -2.560  -1.537  -9.215  1.00 97.89 42  A 1 
ATOM   296  O  O   . LEU A 1 42  ? -1.904  -2.577  -9.266  1.00 96.87 42  A 1 
ATOM   297  C  CB  . LEU A 1 42  ? -1.786  -0.556  -7.007  1.00 97.86 42  A 1 
ATOM   298  C  CG  . LEU A 1 42  ? -1.333  0.662   -6.180  1.00 97.59 42  A 1 
ATOM   299  C  CD1 . LEU A 1 42  ? -1.247  0.276   -4.700  1.00 97.14 42  A 1 
ATOM   300  C  CD2 . LEU A 1 42  ? 0.029   1.197   -6.630  1.00 96.68 42  A 1 
ATOM   301  N  N   . ARG A 1 43  ? -3.783  -1.460  -9.760  1.00 97.30 43  A 1 
ATOM   302  C  CA  . ARG A 1 43  ? -4.520  -2.629  -10.281 1.00 96.80 43  A 1 
ATOM   303  C  C   . ARG A 1 43  ? -3.848  -3.299  -11.469 1.00 96.91 43  A 1 
ATOM   304  O  O   . ARG A 1 43  ? -4.028  -4.501  -11.657 1.00 95.05 43  A 1 
ATOM   305  C  CB  . ARG A 1 43  ? -5.951  -2.230  -10.675 1.00 95.03 43  A 1 
ATOM   306  C  CG  . ARG A 1 43  ? -6.835  -1.989  -9.462  1.00 88.15 43  A 1 
ATOM   307  C  CD  . ARG A 1 43  ? -8.286  -1.755  -9.890  1.00 85.48 43  A 1 
ATOM   308  N  NE  . ARG A 1 43  ? -9.144  -1.438  -8.747  1.00 83.94 43  A 1 
ATOM   309  C  CZ  . ARG A 1 43  ? -9.663  -2.265  -7.844  1.00 82.80 43  A 1 
ATOM   310  N  NH1 . ARG A 1 43  ? -9.520  -3.559  -7.913  1.00 72.86 43  A 1 
ATOM   311  N  NH2 . ARG A 1 43  ? -10.338 -1.776  -6.858  1.00 78.01 43  A 1 
ATOM   312  N  N   . HIS A 1 44  ? -3.073  -2.568  -12.251 1.00 97.19 44  A 1 
ATOM   313  C  CA  . HIS A 1 44  ? -2.400  -3.079  -13.443 1.00 97.37 44  A 1 
ATOM   314  C  C   . HIS A 1 44  ? -0.917  -3.402  -13.204 1.00 97.83 44  A 1 
ATOM   315  O  O   . HIS A 1 44  ? -0.130  -3.480  -14.141 1.00 96.60 44  A 1 
ATOM   316  C  CB  . HIS A 1 44  ? -2.637  -2.115  -14.612 1.00 96.27 44  A 1 
ATOM   317  C  CG  . HIS A 1 44  ? -4.102  -1.895  -14.896 1.00 94.99 44  A 1 
ATOM   318  N  ND1 . HIS A 1 44  ? -4.997  -2.833  -15.344 1.00 79.75 44  A 1 
ATOM   319  C  CD2 . HIS A 1 44  ? -4.798  -0.736  -14.700 1.00 81.02 44  A 1 
ATOM   320  C  CE1 . HIS A 1 44  ? -6.209  -2.249  -15.431 1.00 83.01 44  A 1 
ATOM   321  N  NE2 . HIS A 1 44  ? -6.133  -0.970  -15.047 1.00 86.43 44  A 1 
ATOM   322  N  N   . VAL A 1 45  ? -0.518  -3.607  -11.941 1.00 97.73 45  A 1 
ATOM   323  C  CA  . VAL A 1 45  ? 0.864   -3.938  -11.581 1.00 97.89 45  A 1 
ATOM   324  C  C   . VAL A 1 45  ? 0.947   -5.399  -11.134 1.00 98.06 45  A 1 
ATOM   325  O  O   . VAL A 1 45  ? 0.487   -5.731  -10.039 1.00 97.35 45  A 1 
ATOM   326  C  CB  . VAL A 1 45  ? 1.407   -2.987  -10.497 1.00 97.20 45  A 1 
ATOM   327  C  CG1 . VAL A 1 45  ? 2.881   -3.284  -10.216 1.00 95.30 45  A 1 
ATOM   328  C  CG2 . VAL A 1 45  ? 1.288   -1.528  -10.942 1.00 95.81 45  A 1 
ATOM   329  N  N   . PRO A 1 46  ? 1.555   -6.301  -11.936 1.00 98.17 46  A 1 
ATOM   330  C  CA  . PRO A 1 46  ? 1.739   -7.689  -11.540 1.00 98.10 46  A 1 
ATOM   331  C  C   . PRO A 1 46  ? 2.507   -7.816  -10.225 1.00 98.03 46  A 1 
ATOM   332  O  O   . PRO A 1 46  ? 3.511   -7.142  -9.999  1.00 97.11 46  A 1 
ATOM   333  C  CB  . PRO A 1 46  ? 2.477   -8.363  -12.696 1.00 97.78 46  A 1 
ATOM   334  C  CG  . PRO A 1 46  ? 2.069   -7.519  -13.892 1.00 96.73 46  A 1 
ATOM   335  C  CD  . PRO A 1 46  ? 1.996   -6.111  -13.302 1.00 98.08 46  A 1 
ATOM   336  N  N   . GLY A 1 47  ? 2.048   -8.717  -9.357  1.00 97.88 47  A 1 
ATOM   337  C  CA  . GLY A 1 47  ? 2.598   -8.916  -8.012  1.00 97.78 47  A 1 
ATOM   338  C  C   . GLY A 1 47  ? 1.971   -8.035  -6.937  1.00 97.71 47  A 1 
ATOM   339  O  O   . GLY A 1 47  ? 2.338   -8.178  -5.764  1.00 96.13 47  A 1 
ATOM   340  N  N   . ILE A 1 48  ? 1.038   -7.161  -7.305  1.00 97.75 48  A 1 
ATOM   341  C  CA  . ILE A 1 48  ? 0.169   -6.451  -6.368  1.00 97.88 48  A 1 
ATOM   342  C  C   . ILE A 1 48  ? -1.248  -7.008  -6.501  1.00 97.30 48  A 1 
ATOM   343  O  O   . ILE A 1 48  ? -1.801  -7.084  -7.595  1.00 96.29 48  A 1 
ATOM   344  C  CB  . ILE A 1 48  ? 0.218   -4.925  -6.569  1.00 97.82 48  A 1 
ATOM   345  C  CG1 . ILE A 1 48  ? 1.665   -4.429  -6.352  1.00 97.09 48  A 1 
ATOM   346  C  CG2 . ILE A 1 48  ? -0.767  -4.222  -5.614  1.00 97.36 48  A 1 
ATOM   347  C  CD1 . ILE A 1 48  ? 1.845   -2.913  -6.429  1.00 96.10 48  A 1 
ATOM   348  N  N   . THR A 1 49  ? -1.833  -7.380  -5.376  1.00 97.03 49  A 1 
ATOM   349  C  CA  . THR A 1 49  ? -3.259  -7.688  -5.271  1.00 96.45 49  A 1 
ATOM   350  C  C   . THR A 1 49  ? -3.897  -6.794  -4.225  1.00 96.66 49  A 1 
ATOM   351  O  O   . THR A 1 49  ? -3.242  -6.385  -3.264  1.00 95.18 49  A 1 
ATOM   352  C  CB  . THR A 1 49  ? -3.530  -9.168  -4.969  1.00 94.34 49  A 1 
ATOM   353  O  OG1 . THR A 1 49  ? -2.874  -9.597  -3.805  1.00 79.98 49  A 1 
ATOM   354  C  CG2 . THR A 1 49  ? -3.062  -10.054 -6.112  1.00 78.56 49  A 1 
ATOM   355  N  N   . LEU A 1 50  ? -5.166  -6.458  -4.436  1.00 96.04 50  A 1 
ATOM   356  C  CA  . LEU A 1 50  ? -5.949  -5.661  -3.508  1.00 95.61 50  A 1 
ATOM   357  C  C   . LEU A 1 50  ? -6.990  -6.554  -2.847  1.00 94.31 50  A 1 
ATOM   358  O  O   . LEU A 1 50  ? -7.730  -7.264  -3.535  1.00 91.90 50  A 1 
ATOM   359  C  CB  . LEU A 1 50  ? -6.612  -4.473  -4.237  1.00 95.44 50  A 1 
ATOM   360  C  CG  . LEU A 1 50  ? -5.624  -3.534  -4.949  1.00 94.63 50  A 1 
ATOM   361  C  CD1 . LEU A 1 50  ? -6.392  -2.413  -5.652  1.00 93.18 50  A 1 
ATOM   362  C  CD2 . LEU A 1 50  ? -4.626  -2.880  -3.982  1.00 92.43 50  A 1 
ATOM   363  N  N   . ASP A 1 51  ? -7.031  -6.510  -1.517  1.00 93.21 51  A 1 
ATOM   364  C  CA  . ASP A 1 51  ? -8.122  -7.087  -0.749  1.00 91.19 51  A 1 
ATOM   365  C  C   . ASP A 1 51  ? -9.372  -6.196  -0.855  1.00 90.73 51  A 1 
ATOM   366  O  O   . ASP A 1 51  ? -9.332  -5.074  -1.343  1.00 81.89 51  A 1 
ATOM   367  C  CB  . ASP A 1 51  ? -7.685  -7.307  0.713   1.00 86.59 51  A 1 
ATOM   368  C  CG  . ASP A 1 51  ? -6.606  -8.378  0.864   1.00 84.46 51  A 1 
ATOM   369  O  OD1 . ASP A 1 51  ? -6.520  -9.283  0.004   1.00 77.90 51  A 1 
ATOM   370  O  OD2 . ASP A 1 51  ? -5.841  -8.329  1.853   1.00 79.36 51  A 1 
ATOM   371  N  N   . GLY A 1 52  ? -10.491 -6.718  -0.381  1.00 91.30 52  A 1 
ATOM   372  C  CA  . GLY A 1 52  ? -11.750 -5.986  -0.398  1.00 91.66 52  A 1 
ATOM   373  C  C   . GLY A 1 52  ? -12.410 -5.912  -1.777  1.00 92.81 52  A 1 
ATOM   374  O  O   . GLY A 1 52  ? -12.177 -6.725  -2.672  1.00 88.14 52  A 1 
ATOM   375  N  N   . THR A 1 53  ? -13.301 -4.939  -1.902  1.00 94.06 53  A 1 
ATOM   376  C  CA  . THR A 1 53  ? -14.109 -4.699  -3.104  1.00 94.29 53  A 1 
ATOM   377  C  C   . THR A 1 53  ? -13.683 -3.384  -3.777  1.00 94.04 53  A 1 
ATOM   378  O  O   . THR A 1 53  ? -12.638 -2.814  -3.454  1.00 90.05 53  A 1 
ATOM   379  C  CB  . THR A 1 53  ? -15.608 -4.686  -2.744  1.00 93.06 53  A 1 
ATOM   380  O  OG1 . THR A 1 53  ? -15.917 -3.568  -1.952  1.00 86.90 53  A 1 
ATOM   381  C  CG2 . THR A 1 53  ? -16.070 -5.936  -2.005  1.00 87.97 53  A 1 
ATOM   382  N  N   . GLY A 1 54  ? -14.502 -2.868  -4.685  1.00 94.78 54  A 1 
ATOM   383  C  CA  . GLY A 1 54  ? -14.296 -1.524  -5.231  1.00 95.08 54  A 1 
ATOM   384  C  C   . GLY A 1 54  ? -14.493 -0.381  -4.216  1.00 96.32 54  A 1 
ATOM   385  O  O   . GLY A 1 54  ? -14.096 0.741   -4.510  1.00 94.54 54  A 1 
ATOM   386  N  N   . ARG A 1 55  ? -15.054 -0.654  -3.030  1.00 96.81 55  A 1 
ATOM   387  C  CA  . ARG A 1 55  ? -15.235 0.348   -1.972  1.00 97.01 55  A 1 
ATOM   388  C  C   . ARG A 1 55  ? -13.886 0.790   -1.415  1.00 97.18 55  A 1 
ATOM   389  O  O   . ARG A 1 55  ? -12.977 -0.027  -1.280  1.00 95.65 55  A 1 
ATOM   390  C  CB  . ARG A 1 55  ? -16.099 -0.196  -0.822  1.00 96.00 55  A 1 
ATOM   391  C  CG  . ARG A 1 55  ? -17.469 -0.710  -1.273  1.00 94.55 55  A 1 
ATOM   392  C  CD  . ARG A 1 55  ? -18.291 -1.154  -0.067  1.00 94.64 55  A 1 
ATOM   393  N  NE  . ARG A 1 55  ? -19.509 -1.862  -0.490  1.00 93.72 55  A 1 
ATOM   394  C  CZ  . ARG A 1 55  ? -19.705 -3.176  -0.494  1.00 95.41 55  A 1 
ATOM   395  N  NH1 . ARG A 1 55  ? -18.792 -4.028  -0.106  1.00 89.06 55  A 1 
ATOM   396  N  NH2 . ARG A 1 55  ? -20.840 -3.668  -0.884  1.00 89.75 55  A 1 
ATOM   397  N  N   . THR A 1 56  ? -13.769 2.060   -1.041  1.00 97.32 56  A 1 
ATOM   398  C  CA  . THR A 1 56  ? -12.510 2.630   -0.553  1.00 97.30 56  A 1 
ATOM   399  C  C   . THR A 1 56  ? -12.058 1.993   0.759   1.00 97.47 56  A 1 
ATOM   400  O  O   . THR A 1 56  ? -10.881 1.661   0.920   1.00 96.16 56  A 1 
ATOM   401  C  CB  . THR A 1 56  ? -12.643 4.143   -0.370  1.00 97.04 56  A 1 
ATOM   402  O  OG1 . THR A 1 56  ? -13.147 4.735   -1.546  1.00 93.06 56  A 1 
ATOM   403  C  CG2 . THR A 1 56  ? -11.302 4.808   -0.080  1.00 93.52 56  A 1 
ATOM   404  N  N   . ASN A 1 57  ? -12.989 1.774   1.693   1.00 97.13 57  A 1 
ATOM   405  C  CA  . ASN A 1 57  ? -12.703 1.060   2.932   1.00 97.36 57  A 1 
ATOM   406  C  C   . ASN A 1 57  ? -12.575 -0.449  2.666   1.00 97.01 57  A 1 
ATOM   407  O  O   . ASN A 1 57  ? -13.469 -1.074  2.100   1.00 94.85 57  A 1 
ATOM   408  C  CB  . ASN A 1 57  ? -13.785 1.369   3.979   1.00 97.12 57  A 1 
ATOM   409  C  CG  . ASN A 1 57  ? -13.690 2.798   4.496   1.00 97.17 57  A 1 
ATOM   410  O  OD1 . ASN A 1 57  ? -14.243 3.723   3.938   1.00 88.92 57  A 1 
ATOM   411  N  ND2 . ASN A 1 57  ? -12.980 3.017   5.576   1.00 89.03 57  A 1 
ATOM   412  N  N   . GLY A 1 58  ? -11.451 -1.026  3.089   1.00 96.82 58  A 1 
ATOM   413  C  CA  . GLY A 1 58  ? -11.115 -2.436  2.905   1.00 96.44 58  A 1 
ATOM   414  C  C   . GLY A 1 58  ? -10.178 -2.734  1.740   1.00 96.31 58  A 1 
ATOM   415  O  O   . GLY A 1 58  ? -9.819  -3.892  1.544   1.00 93.54 58  A 1 
ATOM   416  N  N   . GLN A 1 59  ? -9.761  -1.720  0.974   1.00 96.82 59  A 1 
ATOM   417  C  CA  . GLN A 1 59  ? -8.766  -1.879  -0.095  1.00 96.60 59  A 1 
ATOM   418  C  C   . GLN A 1 59  ? -7.342  -1.942  0.477   1.00 96.62 59  A 1 
ATOM   419  O  O   . GLN A 1 59  ? -6.574  -0.976  0.413   1.00 94.38 59  A 1 
ATOM   420  C  CB  . GLN A 1 59  ? -8.905  -0.767  -1.148  1.00 95.23 59  A 1 
ATOM   421  C  CG  . GLN A 1 59  ? -10.175 -0.896  -1.993  1.00 88.31 59  A 1 
ATOM   422  C  CD  . GLN A 1 59  ? -10.229 0.109   -3.141  1.00 86.33 59  A 1 
ATOM   423  O  OE1 . GLN A 1 59  ? -9.366  0.955   -3.334  1.00 77.35 59  A 1 
ATOM   424  N  NE2 . GLN A 1 59  ? -11.237 0.052   -3.977  1.00 75.23 59  A 1 
ATOM   425  N  N   . ASP A 1 60  ? -6.987  -3.109  1.012   1.00 96.84 60  A 1 
ATOM   426  C  CA  . ASP A 1 60  ? -5.652  -3.393  1.536   1.00 96.54 60  A 1 
ATOM   427  C  C   . ASP A 1 60  ? -4.728  -3.934  0.434   1.00 96.79 60  A 1 
ATOM   428  O  O   . ASP A 1 60  ? -5.135  -4.667  -0.461  1.00 94.77 60  A 1 
ATOM   429  C  CB  . ASP A 1 60  ? -5.751  -4.359  2.726   1.00 94.50 60  A 1 
ATOM   430  C  CG  . ASP A 1 60  ? -6.296  -3.703  4.001   1.00 92.12 60  A 1 
ATOM   431  O  OD1 . ASP A 1 60  ? -6.090  -2.477  4.176   1.00 87.48 60  A 1 
ATOM   432  O  OD2 . ASP A 1 60  ? -6.845  -4.413  4.867   1.00 87.64 60  A 1 
ATOM   433  N  N   . VAL A 1 61  ? -3.441  -3.570  0.505   1.00 97.22 61  A 1 
ATOM   434  C  CA  . VAL A 1 61  ? -2.440  -3.926  -0.509  1.00 97.52 61  A 1 
ATOM   435  C  C   . VAL A 1 61  ? -1.674  -5.174  -0.091  1.00 97.33 61  A 1 
ATOM   436  O  O   . VAL A 1 61  ? -1.151  -5.237  1.017   1.00 96.06 61  A 1 
ATOM   437  C  CB  . VAL A 1 61  ? -1.470  -2.755  -0.768  1.00 96.52 61  A 1 
ATOM   438  C  CG1 . VAL A 1 61  ? -0.424  -3.121  -1.817  1.00 88.88 61  A 1 
ATOM   439  C  CG2 . VAL A 1 61  ? -2.220  -1.518  -1.268  1.00 88.04 61  A 1 
ATOM   440  N  N   . ASN A 1 62  ? -1.513  -6.124  -1.015  1.00 97.16 62  A 1 
ATOM   441  C  CA  . ASN A 1 62  ? -0.589  -7.239  -0.890  1.00 96.98 62  A 1 
ATOM   442  C  C   . ASN A 1 62  ? 0.518   -7.134  -1.937  1.00 97.59 62  A 1 
ATOM   443  O  O   . ASN A 1 62  ? 0.243   -6.924  -3.120  1.00 96.98 62  A 1 
ATOM   444  C  CB  . ASN A 1 62  ? -1.334  -8.576  -1.020  1.00 95.70 62  A 1 
ATOM   445  C  CG  . ASN A 1 62  ? -2.453  -8.742  -0.015  1.00 94.07 62  A 1 
ATOM   446  O  OD1 . ASN A 1 62  ? -2.263  -9.243  1.077   1.00 84.87 62  A 1 
ATOM   447  N  ND2 . ASN A 1 62  ? -3.659  -8.361  -0.377  1.00 83.61 62  A 1 
ATOM   448  N  N   . MET A 1 63  ? 1.782   -7.323  -1.521  1.00 97.52 63  A 1 
ATOM   449  C  CA  . MET A 1 63  ? 2.944   -7.316  -2.402  1.00 97.93 63  A 1 
ATOM   450  C  C   . MET A 1 63  ? 4.094   -8.127  -1.797  1.00 97.94 63  A 1 
ATOM   451  O  O   . MET A 1 63  ? 4.336   -8.089  -0.595  1.00 97.00 63  A 1 
ATOM   452  C  CB  . MET A 1 63  ? 3.372   -5.865  -2.674  1.00 97.73 63  A 1 
ATOM   453  C  CG  . MET A 1 63  ? 4.521   -5.759  -3.691  1.00 97.42 63  A 1 
ATOM   454  S  SD  . MET A 1 63  ? 5.032   -4.073  -4.124  1.00 97.39 63  A 1 
ATOM   455  C  CE  . MET A 1 63  ? 5.684   -3.490  -2.544  1.00 93.88 63  A 1 
ATOM   456  N  N   . ARG A 1 64  ? 4.851   -8.825  -2.644  1.00 97.63 64  A 1 
ATOM   457  C  CA  . ARG A 1 64  ? 6.036   -9.595  -2.228  1.00 97.65 64  A 1 
ATOM   458  C  C   . ARG A 1 64  ? 5.771   -10.580 -1.072  1.00 97.34 64  A 1 
ATOM   459  O  O   . ARG A 1 64  ? 6.654   -10.856 -0.266  1.00 94.38 64  A 1 
ATOM   460  C  CB  . ARG A 1 64  ? 7.214   -8.634  -1.934  1.00 97.01 64  A 1 
ATOM   461  C  CG  . ARG A 1 64  ? 7.862   -8.046  -3.204  1.00 94.53 64  A 1 
ATOM   462  C  CD  . ARG A 1 64  ? 8.873   -9.034  -3.774  1.00 93.90 64  A 1 
ATOM   463  N  NE  . ARG A 1 64  ? 9.530   -8.527  -4.984  1.00 94.11 64  A 1 
ATOM   464  C  CZ  . ARG A 1 64  ? 10.835  -8.396  -5.219  1.00 95.77 64  A 1 
ATOM   465  N  NH1 . ARG A 1 64  ? 11.749  -8.691  -4.344  1.00 88.62 64  A 1 
ATOM   466  N  NH2 . ARG A 1 64  ? 11.246  -7.993  -6.377  1.00 89.57 64  A 1 
ATOM   467  N  N   . GLY A 1 65  ? 4.563   -11.133 -1.018  1.00 96.53 65  A 1 
ATOM   468  C  CA  . GLY A 1 65  ? 4.148   -12.099 0.003   1.00 95.91 65  A 1 
ATOM   469  C  C   . GLY A 1 65  ? 3.710   -11.482 1.328   1.00 96.29 65  A 1 
ATOM   470  O  O   . GLY A 1 65  ? 3.518   -12.224 2.289   1.00 94.28 65  A 1 
ATOM   471  N  N   . TYR A 1 66  ? 3.561   -10.168 1.391   1.00 97.01 66  A 1 
ATOM   472  C  CA  . TYR A 1 66  ? 3.084   -9.446  2.565   1.00 97.28 66  A 1 
ATOM   473  C  C   . TYR A 1 66  ? 1.735   -8.778  2.296   1.00 97.01 66  A 1 
ATOM   474  O  O   . TYR A 1 66  ? 1.495   -8.275  1.201   1.00 95.80 66  A 1 
ATOM   475  C  CB  . TYR A 1 66  ? 4.125   -8.422  3.005   1.00 97.37 66  A 1 
ATOM   476  C  CG  . TYR A 1 66  ? 5.377   -9.055  3.553   1.00 97.77 66  A 1 
ATOM   477  C  CD1 . TYR A 1 66  ? 5.435   -9.447  4.904   1.00 96.87 66  A 1 
ATOM   478  C  CD2 . TYR A 1 66  ? 6.483   -9.307  2.714   1.00 96.83 66  A 1 
ATOM   479  C  CE1 . TYR A 1 66  ? 6.574   -10.072 5.425   1.00 96.71 66  A 1 
ATOM   480  C  CE2 . TYR A 1 66  ? 7.633   -9.939  3.229   1.00 96.76 66  A 1 
ATOM   481  C  CZ  . TYR A 1 66  ? 7.670   -10.320 4.585   1.00 97.48 66  A 1 
ATOM   482  O  OH  . TYR A 1 66  ? 8.781   -10.941 5.086   1.00 97.12 66  A 1 
ATOM   483  N  N   . ASP A 1 67  ? 0.897   -8.752  3.323   1.00 96.40 67  A 1 
ATOM   484  C  CA  . ASP A 1 67  ? -0.308  -7.929  3.375   1.00 96.16 67  A 1 
ATOM   485  C  C   . ASP A 1 67  ? 0.033   -6.462  3.727   1.00 96.92 67  A 1 
ATOM   486  O  O   . ASP A 1 67  ? 1.205   -6.088  3.869   1.00 96.33 67  A 1 
ATOM   487  C  CB  . ASP A 1 67  ? -1.331  -8.571  4.339   1.00 94.23 67  A 1 
ATOM   488  C  CG  . ASP A 1 67  ? -0.918  -8.617  5.816   1.00 93.12 67  A 1 
ATOM   489  O  OD1 . ASP A 1 67  ? -0.057  -7.824  6.255   1.00 89.81 67  A 1 
ATOM   490  O  OD2 . ASP A 1 67  ? -1.482  -9.431  6.574   1.00 87.91 67  A 1 
ATOM   491  N  N   . HIS A 1 68  ? -0.986  -5.633  3.918   1.00 96.40 68  A 1 
ATOM   492  C  CA  . HIS A 1 68  ? -0.843  -4.207  4.233   1.00 96.97 68  A 1 
ATOM   493  C  C   . HIS A 1 68  ? 0.041   -3.908  5.465   1.00 97.42 68  A 1 
ATOM   494  O  O   . HIS A 1 68  ? 0.636   -2.836  5.564   1.00 96.84 68  A 1 
ATOM   495  C  CB  . HIS A 1 68  ? -2.234  -3.590  4.432   1.00 96.09 68  A 1 
ATOM   496  C  CG  . HIS A 1 68  ? -2.958  -4.073  5.656   1.00 95.37 68  A 1 
ATOM   497  N  ND1 . HIS A 1 68  ? -3.787  -5.174  5.744   1.00 84.63 68  A 1 
ATOM   498  C  CD2 . HIS A 1 68  ? -2.908  -3.533  6.921   1.00 87.08 68  A 1 
ATOM   499  C  CE1 . HIS A 1 68  ? -4.221  -5.284  7.016   1.00 88.54 68  A 1 
ATOM   500  N  NE2 . HIS A 1 68  ? -3.701  -4.307  7.757   1.00 90.74 68  A 1 
ATOM   501  N  N   . ARG A 1 69  ? 0.185   -4.862  6.398   1.00 96.71 69  A 1 
ATOM   502  C  CA  . ARG A 1 69  ? 1.018   -4.689  7.595   1.00 96.89 69  A 1 
ATOM   503  C  C   . ARG A 1 69  ? 2.508   -4.767  7.270   1.00 97.38 69  A 1 
ATOM   504  O  O   . ARG A 1 69  ? 3.333   -4.204  7.991   1.00 95.95 69  A 1 
ATOM   505  C  CB  . ARG A 1 69  ? 0.636   -5.742  8.641   1.00 95.44 69  A 1 
ATOM   506  C  CG  . ARG A 1 69  ? -0.842  -5.641  9.061   1.00 93.49 69  A 1 
ATOM   507  C  CD  . ARG A 1 69  ? -1.241  -6.778  10.000  1.00 91.21 69  A 1 
ATOM   508  N  NE  . ARG A 1 69  ? -1.255  -8.065  9.296   1.00 87.05 69  A 1 
ATOM   509  C  CZ  . ARG A 1 69  ? -1.563  -9.239  9.816   1.00 85.21 69  A 1 
ATOM   510  N  NH1 . ARG A 1 69  ? -1.908  -9.364  11.071  1.00 77.63 69  A 1 
ATOM   511  N  NH2 . ARG A 1 69  ? -1.538  -10.310 9.075   1.00 78.57 69  A 1 
ATOM   512  N  N   . GLY A 1 70  ? 2.858   -5.433  6.169   1.00 97.11 70  A 1 
ATOM   513  C  CA  . GLY A 1 70  ? 4.216   -5.618  5.675   1.00 97.62 70  A 1 
ATOM   514  C  C   . GLY A 1 70  ? 4.552   -4.843  4.395   1.00 98.05 70  A 1 
ATOM   515  O  O   . GLY A 1 70  ? 5.673   -4.946  3.898   1.00 97.22 70  A 1 
ATOM   516  N  N   . VAL A 1 71  ? 3.605   -4.072  3.865   1.00 97.92 71  A 1 
ATOM   517  C  CA  . VAL A 1 71  ? 3.808   -3.174  2.720   1.00 98.29 71  A 1 
ATOM   518  C  C   . VAL A 1 71  ? 3.559   -1.743  3.177   1.00 98.27 71  A 1 
ATOM   519  O  O   . VAL A 1 71  ? 2.431   -1.339  3.437   1.00 97.56 71  A 1 
ATOM   520  C  CB  . VAL A 1 71  ? 2.911   -3.543  1.523   1.00 97.87 71  A 1 
ATOM   521  C  CG1 . VAL A 1 71  ? 3.181   -2.623  0.327   1.00 96.70 71  A 1 
ATOM   522  C  CG2 . VAL A 1 71  ? 3.170   -4.989  1.076   1.00 97.00 71  A 1 
ATOM   523  N  N   . LEU A 1 72  ? 4.617   -0.961  3.288   1.00 98.22 72  A 1 
ATOM   524  C  CA  . LEU A 1 72  ? 4.501   0.421   3.743   1.00 98.30 72  A 1 
ATOM   525  C  C   . LEU A 1 72  ? 3.895   1.299   2.651   1.00 98.41 72  A 1 
ATOM   526  O  O   . LEU A 1 72  ? 4.414   1.355   1.540   1.00 98.14 72  A 1 
ATOM   527  C  CB  . LEU A 1 72  ? 5.876   0.920   4.208   1.00 98.12 72  A 1 
ATOM   528  C  CG  . LEU A 1 72  ? 5.871   2.366   4.742   1.00 97.69 72  A 1 
ATOM   529  C  CD1 . LEU A 1 72  ? 5.015   2.515   5.998   1.00 96.83 72  A 1 
ATOM   530  C  CD2 . LEU A 1 72  ? 7.295   2.784   5.097   1.00 96.58 72  A 1 
ATOM   531  N  N   . VAL A 1 73  ? 2.858   2.059   2.998   1.00 98.45 73  A 1 
ATOM   532  C  CA  . VAL A 1 73  ? 2.315   3.110   2.136   1.00 98.45 73  A 1 
ATOM   533  C  C   . VAL A 1 73  ? 2.717   4.471   2.700   1.00 98.43 73  A 1 
ATOM   534  O  O   . VAL A 1 73  ? 2.613   4.709   3.902   1.00 97.88 73  A 1 
ATOM   535  C  CB  . VAL A 1 73  ? 0.793   2.972   1.946   1.00 98.23 73  A 1 
ATOM   536  C  CG1 . VAL A 1 73  ? 0.241   4.069   1.027   1.00 97.36 73  A 1 
ATOM   537  C  CG2 . VAL A 1 73  ? 0.444   1.615   1.329   1.00 97.57 73  A 1 
ATOM   538  N  N   . LEU A 1 74  ? 3.189   5.361   1.828   1.00 98.33 74  A 1 
ATOM   539  C  CA  . LEU A 1 74  ? 3.526   6.743   2.147   1.00 98.44 74  A 1 
ATOM   540  C  C   . LEU A 1 74  ? 2.681   7.699   1.301   1.00 98.40 74  A 1 
ATOM   541  O  O   . LEU A 1 74  ? 2.466   7.455   0.119   1.00 98.10 74  A 1 
ATOM   542  C  CB  . LEU A 1 74  ? 5.027   7.012   1.900   1.00 98.18 74  A 1 
ATOM   543  C  CG  . LEU A 1 74  ? 6.017   6.091   2.634   1.00 97.65 74  A 1 
ATOM   544  C  CD1 . LEU A 1 74  ? 7.442   6.433   2.212   1.00 96.81 74  A 1 
ATOM   545  C  CD2 . LEU A 1 74  ? 5.926   6.235   4.147   1.00 96.31 74  A 1 
ATOM   546  N  N   . VAL A 1 75  ? 2.290   8.819   1.895   1.00 98.40 75  A 1 
ATOM   547  C  CA  . VAL A 1 75  ? 1.779   9.987   1.166   1.00 98.56 75  A 1 
ATOM   548  C  C   . VAL A 1 75  ? 2.622   11.188  1.573   1.00 98.41 75  A 1 
ATOM   549  O  O   . VAL A 1 75  ? 2.738   11.491  2.759   1.00 97.93 75  A 1 
ATOM   550  C  CB  . VAL A 1 75  ? 0.285   10.243  1.416   1.00 98.41 75  A 1 
ATOM   551  C  CG1 . VAL A 1 75  ? -0.198  11.463  0.630   1.00 97.78 75  A 1 
ATOM   552  C  CG2 . VAL A 1 75  ? -0.567  9.042   0.991   1.00 97.92 75  A 1 
ATOM   553  N  N   . ASP A 1 76  ? 3.261   11.834  0.609   1.00 98.37 76  A 1 
ATOM   554  C  CA  . ASP A 1 76  ? 4.216   12.938  0.820   1.00 98.17 76  A 1 
ATOM   555  C  C   . ASP A 1 76  ? 5.276   12.626  1.900   1.00 98.10 76  A 1 
ATOM   556  O  O   . ASP A 1 76  ? 5.661   13.468  2.718   1.00 96.95 76  A 1 
ATOM   557  C  CB  . ASP A 1 76  ? 3.462   14.258  1.046   1.00 97.90 76  A 1 
ATOM   558  C  CG  . ASP A 1 76  ? 2.620   14.668  -0.167  1.00 97.58 76  A 1 
ATOM   559  O  OD1 . ASP A 1 76  ? 3.157   14.692  -1.290  1.00 95.76 76  A 1 
ATOM   560  O  OD2 . ASP A 1 76  ? 1.447   15.042  0.026   1.00 95.86 76  A 1 
ATOM   561  N  N   . GLY A 1 77  ? 5.738   11.367  1.923   1.00 97.55 77  A 1 
ATOM   562  C  CA  . GLY A 1 77  ? 6.747   10.868  2.856   1.00 97.45 77  A 1 
ATOM   563  C  C   . GLY A 1 77  ? 6.239   10.530  4.265   1.00 97.86 77  A 1 
ATOM   564  O  O   . GLY A 1 77  ? 7.052   10.185  5.123   1.00 96.77 77  A 1 
ATOM   565  N  N   . VAL A 1 78  ? 4.934   10.611  4.514   1.00 98.06 78  A 1 
ATOM   566  C  CA  . VAL A 1 78  ? 4.307   10.242  5.794   1.00 98.11 78  A 1 
ATOM   567  C  C   . VAL A 1 78  ? 3.627   8.884   5.662   1.00 98.28 78  A 1 
ATOM   568  O  O   . VAL A 1 78  ? 2.870   8.649   4.727   1.00 97.66 78  A 1 
ATOM   569  C  CB  . VAL A 1 78  ? 3.319   11.322  6.274   1.00 97.78 78  A 1 
ATOM   570  C  CG1 . VAL A 1 78  ? 2.656   10.944  7.605   1.00 96.25 78  A 1 
ATOM   571  C  CG2 . VAL A 1 78  ? 4.048   12.656  6.480   1.00 96.53 78  A 1 
ATOM   572  N  N   . ARG A 1 79  ? 3.906   7.984   6.632   1.00 98.02 79  A 1 
ATOM   573  C  CA  . ARG A 1 79  ? 3.305   6.641   6.653   1.00 97.85 79  A 1 
ATOM   574  C  C   . ARG A 1 79  ? 1.784   6.709   6.796   1.00 97.98 79  A 1 
ATOM   575  O  O   . ARG A 1 79  ? 1.253   7.502   7.566   1.00 96.41 79  A 1 
ATOM   576  C  CB  . ARG A 1 79  ? 3.944   5.762   7.732   1.00 96.34 79  A 1 
ATOM   577  C  CG  . ARG A 1 79  ? 3.746   6.278   9.175   1.00 91.34 79  A 1 
ATOM   578  C  CD  . ARG A 1 79  ? 4.302   5.313   10.232  1.00 93.87 79  A 1 
ATOM   579  N  NE  . ARG A 1 79  ? 5.702   4.962   9.969   1.00 92.34 79  A 1 
ATOM   580  C  CZ  . ARG A 1 79  ? 6.202   3.752   9.762   1.00 94.83 79  A 1 
ATOM   581  N  NH1 . ARG A 1 79  ? 5.489   2.675   9.872   1.00 83.77 79  A 1 
ATOM   582  N  NH2 . ARG A 1 79  ? 7.447   3.604   9.433   1.00 87.05 79  A 1 
ATOM   583  N  N   . GLN A 1 80  ? 1.125   5.817   6.066   1.00 97.65 80  A 1 
ATOM   584  C  CA  . GLN A 1 80  ? -0.311  5.571   6.120   1.00 96.69 80  A 1 
ATOM   585  C  C   . GLN A 1 80  ? -0.579  4.207   6.769   1.00 94.81 80  A 1 
ATOM   586  O  O   . GLN A 1 80  ? 0.346   3.447   7.060   1.00 86.85 80  A 1 
ATOM   587  C  CB  . GLN A 1 80  ? -0.902  5.634   4.697   1.00 96.08 80  A 1 
ATOM   588  C  CG  . GLN A 1 80  ? -0.506  6.877   3.884   1.00 95.92 80  A 1 
ATOM   589  C  CD  . GLN A 1 80  ? -0.937  8.175   4.560   1.00 96.76 80  A 1 
ATOM   590  O  OE1 . GLN A 1 80  ? -2.106  8.430   4.771   1.00 90.56 80  A 1 
ATOM   591  N  NE2 . GLN A 1 80  ? -0.007  9.026   4.928   1.00 90.92 80  A 1 
ATOM   592  N  N   . GLY A 1 81  ? -1.831  3.869   6.933   1.00 93.66 81  A 1 
ATOM   593  C  CA  . GLY A 1 81  ? -2.270  2.561   7.416   1.00 93.25 81  A 1 
ATOM   594  C  C   . GLY A 1 81  ? -2.838  2.600   8.834   1.00 95.27 81  A 1 
ATOM   595  O  O   . GLY A 1 81  ? -2.418  3.370   9.695   1.00 90.43 81  A 1 
ATOM   596  N  N   . THR A 1 82  ? -3.805  1.721   9.034   1.00 95.62 82  A 1 
ATOM   597  C  CA  . THR A 1 82  ? -4.510  1.470   10.288  1.00 96.01 82  A 1 
ATOM   598  C  C   . THR A 1 82  ? -4.626  -0.044  10.476  1.00 95.84 82  A 1 
ATOM   599  O  O   . THR A 1 82  ? -4.367  -0.803  9.547   1.00 93.73 82  A 1 
ATOM   600  C  CB  . THR A 1 82  ? -5.913  2.125   10.268  1.00 95.55 82  A 1 
ATOM   601  O  OG1 . THR A 1 82  ? -6.622  1.778   9.099   1.00 91.50 82  A 1 
ATOM   602  C  CG2 . THR A 1 82  ? -5.853  3.643   10.297  1.00 92.17 82  A 1 
ATOM   603  N  N   . ASP A 1 83  ? -5.023  -0.497  11.660  1.00 95.75 83  A 1 
ATOM   604  C  CA  . ASP A 1 83  ? -5.281  -1.916  11.940  1.00 95.14 83  A 1 
ATOM   605  C  C   . ASP A 1 83  ? -6.721  -2.099  12.444  1.00 95.38 83  A 1 
ATOM   606  O  O   . ASP A 1 83  ? -6.994  -2.313  13.621  1.00 92.54 83  A 1 
ATOM   607  C  CB  . ASP A 1 83  ? -4.224  -2.471  12.893  1.00 93.30 83  A 1 
ATOM   608  C  CG  . ASP A 1 83  ? -4.354  -3.988  13.102  1.00 88.54 83  A 1 
ATOM   609  O  OD1 . ASP A 1 83  ? -4.854  -4.665  12.183  1.00 83.55 83  A 1 
ATOM   610  O  OD2 . ASP A 1 83  ? -3.904  -4.458  14.169  1.00 83.53 83  A 1 
ATOM   611  N  N   . THR A 1 84  ? -7.664  -1.958  11.510  1.00 95.27 84  A 1 
ATOM   612  C  CA  . THR A 1 84  ? -9.109  -2.008  11.791  1.00 94.81 84  A 1 
ATOM   613  C  C   . THR A 1 84  ? -9.738  -3.359  11.463  1.00 93.57 84  A 1 
ATOM   614  O  O   . THR A 1 84  ? -10.899 -3.597  11.817  1.00 88.64 84  A 1 
ATOM   615  C  CB  . THR A 1 84  ? -9.846  -0.916  11.015  1.00 94.78 84  A 1 
ATOM   616  O  OG1 . THR A 1 84  ? -9.675  -1.117  9.633   1.00 91.10 84  A 1 
ATOM   617  C  CG2 . THR A 1 84  ? -9.354  0.489   11.353  1.00 92.13 84  A 1 
ATOM   618  N  N   . GLY A 1 85  ? -9.003  -4.240  10.787  1.00 92.91 85  A 1 
ATOM   619  C  CA  . GLY A 1 85  ? -9.504  -5.496  10.230  1.00 91.36 85  A 1 
ATOM   620  C  C   . GLY A 1 85  ? -10.060 -5.324  8.817   1.00 92.74 85  A 1 
ATOM   621  O  O   . GLY A 1 85  ? -9.410  -5.717  7.858   1.00 89.16 85  A 1 
ATOM   622  N  N   . HIS A 1 86  ? -11.236 -4.710  8.692   1.00 95.02 86  A 1 
ATOM   623  C  CA  . HIS A 1 86  ? -11.949 -4.648  7.415   1.00 95.07 86  A 1 
ATOM   624  C  C   . HIS A 1 86  ? -12.145 -3.237  6.844   1.00 96.19 86  A 1 
ATOM   625  O  O   . HIS A 1 86  ? -12.835 -3.091  5.829   1.00 94.50 86  A 1 
ATOM   626  C  CB  . HIS A 1 86  ? -13.312 -5.335  7.577   1.00 93.28 86  A 1 
ATOM   627  C  CG  . HIS A 1 86  ? -13.213 -6.788  7.948   1.00 92.40 86  A 1 
ATOM   628  N  ND1 . HIS A 1 86  ? -12.599 -7.778  7.199   1.00 85.74 86  A 1 
ATOM   629  C  CD2 . HIS A 1 86  ? -13.715 -7.386  9.073   1.00 87.03 86  A 1 
ATOM   630  C  CE1 . HIS A 1 86  ? -12.731 -8.933  7.857   1.00 86.88 86  A 1 
ATOM   631  N  NE2 . HIS A 1 86  ? -13.411 -8.735  9.002   1.00 87.83 86  A 1 
ATOM   632  N  N   . LEU A 1 87  ? -11.608 -2.200  7.490   1.00 96.01 87  A 1 
ATOM   633  C  CA  . LEU A 1 87  ? -11.936 -0.801  7.200   1.00 96.98 87  A 1 
ATOM   634  C  C   . LEU A 1 87  ? -10.747 0.030   6.715   1.00 97.47 87  A 1 
ATOM   635  O  O   . LEU A 1 87  ? -10.900 1.229   6.514   1.00 95.99 87  A 1 
ATOM   636  C  CB  . LEU A 1 87  ? -12.564 -0.146  8.448   1.00 96.44 87  A 1 
ATOM   637  C  CG  . LEU A 1 87  ? -13.722 -0.915  9.102   1.00 95.66 87  A 1 
ATOM   638  C  CD1 . LEU A 1 87  ? -14.233 -0.128  10.305  1.00 92.84 87  A 1 
ATOM   639  C  CD2 . LEU A 1 87  ? -14.893 -1.137  8.148   1.00 92.31 87  A 1 
ATOM   640  N  N   . ASN A 1 88  ? -9.571  -0.571  6.559   1.00 97.37 88  A 1 
ATOM   641  C  CA  . ASN A 1 88  ? -8.371  0.146   6.152   1.00 97.56 88  A 1 
ATOM   642  C  C   . ASN A 1 88  ? -8.487  0.656   4.709   1.00 97.71 88  A 1 
ATOM   643  O  O   . ASN A 1 88  ? -9.351  0.243   3.943   1.00 96.42 88  A 1 
ATOM   644  C  CB  . ASN A 1 88  ? -7.124  -0.743  6.311   1.00 96.69 88  A 1 
ATOM   645  C  CG  . ASN A 1 88  ? -7.038  -1.470  7.628   1.00 96.58 88  A 1 
ATOM   646  O  OD1 . ASN A 1 88  ? -7.222  -0.918  8.702   1.00 90.54 88  A 1 
ATOM   647  N  ND2 . ASN A 1 88  ? -6.768  -2.757  7.573   1.00 89.65 88  A 1 
ATOM   648  N  N   . GLY A 1 89  ? -7.593  1.553   4.341   1.00 97.42 89  A 1 
ATOM   649  C  CA  . GLY A 1 89  ? -7.488  2.046   2.979   1.00 97.52 89  A 1 
ATOM   650  C  C   . GLY A 1 89  ? -6.403  3.099   2.844   1.00 98.02 89  A 1 
ATOM   651  O  O   . GLY A 1 89  ? -5.790  3.538   3.821   1.00 96.88 89  A 1 
ATOM   652  N  N   . THR A 1 90  ? -6.175  3.526   1.605   1.00 97.89 90  A 1 
ATOM   653  C  CA  . THR A 1 90  ? -5.343  4.693   1.304   1.00 98.17 90  A 1 
ATOM   654  C  C   . THR A 1 90  ? -6.261  5.858   0.946   1.00 98.32 90  A 1 
ATOM   655  O  O   . THR A 1 90  ? -6.743  5.961   -0.182  1.00 97.46 90  A 1 
ATOM   656  C  CB  . THR A 1 90  ? -4.338  4.389   0.183   1.00 97.67 90  A 1 
ATOM   657  O  OG1 . THR A 1 90  ? -3.560  3.271   0.539   1.00 95.03 90  A 1 
ATOM   658  C  CG2 . THR A 1 90  ? -3.376  5.555   -0.033  1.00 95.67 90  A 1 
ATOM   659  N  N   . PHE A 1 91  ? -6.511  6.722   1.915   1.00 98.33 91  A 1 
ATOM   660  C  CA  . PHE A 1 91  ? -7.512  7.789   1.824   1.00 98.48 91  A 1 
ATOM   661  C  C   . PHE A 1 91  ? -6.957  9.023   1.100   1.00 98.43 91  A 1 
ATOM   662  O  O   . PHE A 1 91  ? -6.638  10.051  1.699   1.00 97.70 91  A 1 
ATOM   663  C  CB  . PHE A 1 91  ? -8.062  8.084   3.224   1.00 98.30 91  A 1 
ATOM   664  C  CG  . PHE A 1 91  ? -8.578  6.871   3.967   1.00 98.38 91  A 1 
ATOM   665  C  CD1 . PHE A 1 91  ? -9.568  6.047   3.396   1.00 97.78 91  A 1 
ATOM   666  C  CD2 . PHE A 1 91  ? -8.030  6.526   5.216   1.00 97.67 91  A 1 
ATOM   667  C  CE1 . PHE A 1 91  ? -10.007 4.891   4.062   1.00 97.29 91  A 1 
ATOM   668  C  CE2 . PHE A 1 91  ? -8.467  5.372   5.885   1.00 97.19 91  A 1 
ATOM   669  C  CZ  . PHE A 1 91  ? -9.453  4.555   5.306   1.00 97.64 91  A 1 
ATOM   670  N  N   . LEU A 1 92  ? -6.821  8.880   -0.211  1.00 98.58 92  A 1 
ATOM   671  C  CA  . LEU A 1 92  ? -6.318  9.905   -1.112  1.00 98.50 92  A 1 
ATOM   672  C  C   . LEU A 1 92  ? -6.977  9.724   -2.489  1.00 98.42 92  A 1 
ATOM   673  O  O   . LEU A 1 92  ? -6.830  8.673   -3.109  1.00 97.57 92  A 1 
ATOM   674  C  CB  . LEU A 1 92  ? -4.787  9.762   -1.182  1.00 98.31 92  A 1 
ATOM   675  C  CG  . LEU A 1 92  ? -4.082  10.731  -2.140  1.00 98.04 92  A 1 
ATOM   676  C  CD1 . LEU A 1 92  ? -4.242  12.187  -1.705  1.00 97.20 92  A 1 
ATOM   677  C  CD2 . LEU A 1 92  ? -2.584  10.415  -2.166  1.00 96.92 92  A 1 
ATOM   678  N  N   . ASP A 1 93  ? -7.687  10.744  -2.966  1.00 98.44 93  A 1 
ATOM   679  C  CA  . ASP A 1 93  ? -8.314  10.694  -4.286  1.00 98.37 93  A 1 
ATOM   680  C  C   . ASP A 1 93  ? -7.240  10.804  -5.394  1.00 98.34 93  A 1 
ATOM   681  O  O   . ASP A 1 93  ? -6.329  11.629  -5.287  1.00 97.92 93  A 1 
ATOM   682  C  CB  . ASP A 1 93  ? -9.382  11.785  -4.431  1.00 97.97 93  A 1 
ATOM   683  C  CG  . ASP A 1 93  ? -10.161 11.598  -5.738  1.00 97.11 93  A 1 
ATOM   684  O  OD1 . ASP A 1 93  ? -9.700  12.088  -6.794  1.00 93.69 93  A 1 
ATOM   685  O  OD2 . ASP A 1 93  ? -11.184 10.879  -5.755  1.00 93.52 93  A 1 
ATOM   686  N  N   . PRO A 1 94  ? -7.353  10.013  -6.482  1.00 98.31 94  A 1 
ATOM   687  C  CA  . PRO A 1 94  ? -6.401  10.049  -7.590  1.00 98.18 94  A 1 
ATOM   688  C  C   . PRO A 1 94  ? -6.191  11.428  -8.196  1.00 98.06 94  A 1 
ATOM   689  O  O   . PRO A 1 94  ? -5.095  11.727  -8.673  1.00 96.76 94  A 1 
ATOM   690  C  CB  . PRO A 1 94  ? -6.969  9.091   -8.644  1.00 97.20 94  A 1 
ATOM   691  C  CG  . PRO A 1 94  ? -7.790  8.118   -7.822  1.00 94.85 94  A 1 
ATOM   692  C  CD  . PRO A 1 94  ? -8.339  8.981   -6.698  1.00 97.62 94  A 1 
ATOM   693  N  N   . ALA A 1 95  ? -7.195  12.299  -8.151  1.00 97.65 95  A 1 
ATOM   694  C  CA  . ALA A 1 95  ? -7.104  13.660  -8.687  1.00 97.48 95  A 1 
ATOM   695  C  C   . ALA A 1 95  ? -6.025  14.521  -8.004  1.00 97.43 95  A 1 
ATOM   696  O  O   . ALA A 1 95  ? -5.548  15.492  -8.592  1.00 96.44 95  A 1 
ATOM   697  C  CB  . ALA A 1 95  ? -8.473  14.316  -8.542  1.00 96.86 95  A 1 
ATOM   698  N  N   . LEU A 1 96  ? -5.639  14.166  -6.770  1.00 97.81 96  A 1 
ATOM   699  C  CA  . LEU A 1 96  ? -4.608  14.856  -6.010  1.00 97.84 96  A 1 
ATOM   700  C  C   . LEU A 1 96  ? -3.230  14.188  -6.111  1.00 97.82 96  A 1 
ATOM   701  O  O   . LEU A 1 96  ? -2.280  14.664  -5.500  1.00 97.13 96  A 1 
ATOM   702  C  CB  . LEU A 1 96  ? -5.052  14.988  -4.541  1.00 97.73 96  A 1 
ATOM   703  C  CG  . LEU A 1 96  ? -6.404  15.689  -4.319  1.00 96.44 96  A 1 
ATOM   704  C  CD1 . LEU A 1 96  ? -6.611  15.899  -2.825  1.00 94.14 96  A 1 
ATOM   705  C  CD2 . LEU A 1 96  ? -6.487  17.061  -4.994  1.00 93.44 96  A 1 
ATOM   706  N  N   . ILE A 1 97  ? -3.108  13.099  -6.870  1.00 97.81 97  A 1 
ATOM   707  C  CA  . ILE A 1 97  ? -1.863  12.331  -6.984  1.00 97.77 97  A 1 
ATOM   708  C  C   . ILE A 1 97  ? -1.150  12.732  -8.272  1.00 97.08 97  A 1 
ATOM   709  O  O   . ILE A 1 97  ? -1.727  12.654  -9.352  1.00 96.19 97  A 1 
ATOM   710  C  CB  . ILE A 1 97  ? -2.145  10.814  -6.916  1.00 97.96 97  A 1 
ATOM   711  C  CG1 . ILE A 1 97  ? -2.879  10.437  -5.609  1.00 97.54 97  A 1 
ATOM   712  C  CG2 . ILE A 1 97  ? -0.820  10.032  -7.026  1.00 97.61 97  A 1 
ATOM   713  C  CD1 . ILE A 1 97  ? -3.368  8.988   -5.555  1.00 96.86 97  A 1 
ATOM   714  N  N   . LYS A 1 98  ? 0.122   13.119  -8.173  1.00 96.20 98  A 1 
ATOM   715  C  CA  . LYS A 1 98  ? 0.957   13.357  -9.358  1.00 94.77 98  A 1 
ATOM   716  C  C   . LYS A 1 98  ? 1.757   12.138  -9.779  1.00 95.56 98  A 1 
ATOM   717  O  O   . LYS A 1 98  ? 2.010   11.947  -10.963 1.00 94.30 98  A 1 
ATOM   718  C  CB  . LYS A 1 98  ? 1.852   14.593  -9.158  1.00 90.33 98  A 1 
ATOM   719  C  CG  . LYS A 1 98  ? 3.121   14.333  -8.344  1.00 84.38 98  A 1 
ATOM   720  C  CD  . LYS A 1 98  ? 3.924   15.625  -8.145  1.00 83.33 98  A 1 
ATOM   721  C  CE  . LYS A 1 98  ? 5.190   15.336  -7.349  1.00 74.91 98  A 1 
ATOM   722  N  NZ  . LYS A 1 98  ? 5.813   16.598  -6.888  1.00 70.98 98  A 1 
ATOM   723  N  N   . ARG A 1 99  ? 2.204   11.335  -8.807  1.00 95.54 99  A 1 
ATOM   724  C  CA  . ARG A 1 99  ? 3.176   10.257  -9.009  1.00 95.59 99  A 1 
ATOM   725  C  C   . ARG A 1 99  ? 3.001   9.183   -7.953  1.00 96.76 99  A 1 
ATOM   726  O  O   . ARG A 1 99  ? 2.720   9.482   -6.801  1.00 96.00 99  A 1 
ATOM   727  C  CB  . ARG A 1 99  ? 4.584   10.881  -8.963  1.00 92.26 99  A 1 
ATOM   728  C  CG  . ARG A 1 99  ? 5.736   9.878   -9.108  1.00 86.01 99  A 1 
ATOM   729  C  CD  . ARG A 1 99  ? 7.056   10.629  -8.989  1.00 85.32 99  A 1 
ATOM   730  N  NE  . ARG A 1 99  ? 8.222   9.740   -9.012  1.00 81.94 99  A 1 
ATOM   731  C  CZ  . ARG A 1 99  ? 9.230   9.745   -9.857  1.00 80.30 99  A 1 
ATOM   732  N  NH1 . ARG A 1 99  ? 9.277   10.513  -10.894 1.00 70.65 99  A 1 
ATOM   733  N  NH2 . ARG A 1 99  ? 10.229  8.965   -9.665  1.00 71.15 99  A 1 
ATOM   734  N  N   . VAL A 1 100 ? 3.256   7.936   -8.349  1.00 97.36 100 A 1 
ATOM   735  C  CA  . VAL A 1 100 ? 3.373   6.800   -7.436  1.00 97.80 100 A 1 
ATOM   736  C  C   . VAL A 1 100 ? 4.646   6.037   -7.752  1.00 97.95 100 A 1 
ATOM   737  O  O   . VAL A 1 100 ? 4.892   5.684   -8.903  1.00 97.13 100 A 1 
ATOM   738  C  CB  . VAL A 1 100 ? 2.157   5.849   -7.523  1.00 97.02 100 A 1 
ATOM   739  C  CG1 . VAL A 1 100 ? 2.153   4.868   -6.351  1.00 92.99 100 A 1 
ATOM   740  C  CG2 . VAL A 1 100 ? 0.826   6.606   -7.524  1.00 93.32 100 A 1 
ATOM   741  N  N   . GLU A 1 101 ? 5.467   5.765   -6.746  1.00 98.23 101 A 1 
ATOM   742  C  CA  . GLU A 1 101 ? 6.593   4.838   -6.848  1.00 98.19 101 A 1 
ATOM   743  C  C   . GLU A 1 101 ? 6.304   3.555   -6.075  1.00 98.42 101 A 1 
ATOM   744  O  O   . GLU A 1 101 ? 5.886   3.591   -4.928  1.00 98.04 101 A 1 
ATOM   745  C  CB  . GLU A 1 101 ? 7.896   5.470   -6.346  1.00 96.57 101 A 1 
ATOM   746  C  CG  . GLU A 1 101 ? 8.423   6.553   -7.277  1.00 91.98 101 A 1 
ATOM   747  C  CD  . GLU A 1 101 ? 9.835   7.025   -6.898  1.00 93.59 101 A 1 
ATOM   748  O  OE1 . GLU A 1 101 ? 10.152  8.204   -7.163  1.00 88.92 101 A 1 
ATOM   749  O  OE2 . GLU A 1 101 ? 10.642  6.215   -6.395  1.00 90.47 101 A 1 
ATOM   750  N  N   . ILE A 1 102 ? 6.589   2.422   -6.697  1.00 98.29 102 A 1 
ATOM   751  C  CA  . ILE A 1 102 ? 6.520   1.102   -6.087  1.00 98.23 102 A 1 
ATOM   752  C  C   . ILE A 1 102 ? 7.943   0.571   -6.000  1.00 98.16 102 A 1 
ATOM   753  O  O   . ILE A 1 102 ? 8.554   0.251   -7.020  1.00 97.55 102 A 1 
ATOM   754  C  CB  . ILE A 1 102 ? 5.613   0.163   -6.906  1.00 98.11 102 A 1 
ATOM   755  C  CG1 . ILE A 1 102 ? 4.195   0.742   -7.073  1.00 97.33 102 A 1 
ATOM   756  C  CG2 . ILE A 1 102 ? 5.568   -1.226  -6.243  1.00 97.74 102 A 1 
ATOM   757  C  CD1 . ILE A 1 102 ? 3.382   0.016   -8.152  1.00 95.36 102 A 1 
ATOM   758  N  N   . VAL A 1 103 ? 8.481   0.456   -4.794  1.00 98.21 103 A 1 
ATOM   759  C  CA  . VAL A 1 103 ? 9.809   -0.097  -4.523  1.00 98.10 103 A 1 
ATOM   760  C  C   . VAL A 1 103 ? 9.634   -1.468  -3.896  1.00 98.02 103 A 1 
ATOM   761  O  O   . VAL A 1 103 ? 9.142   -1.589  -2.775  1.00 97.43 103 A 1 
ATOM   762  C  CB  . VAL A 1 103 ? 10.645  0.824   -3.624  1.00 97.62 103 A 1 
ATOM   763  C  CG1 . VAL A 1 103 ? 12.053  0.265   -3.416  1.00 96.22 103 A 1 
ATOM   764  C  CG2 . VAL A 1 103 ? 10.775  2.221   -4.232  1.00 96.76 103 A 1 
ATOM   765  N  N   . ARG A 1 104 ? 10.017  -2.522  -4.621  1.00 97.97 104 A 1 
ATOM   766  C  CA  . ARG A 1 104 ? 9.894   -3.902  -4.164  1.00 97.92 104 A 1 
ATOM   767  C  C   . ARG A 1 104 ? 11.108  -4.313  -3.335  1.00 97.88 104 A 1 
ATOM   768  O  O   . ARG A 1 104 ? 12.241  -3.953  -3.664  1.00 96.25 104 A 1 
ATOM   769  C  CB  . ARG A 1 104 ? 9.703   -4.834  -5.363  1.00 97.22 104 A 1 
ATOM   770  C  CG  . ARG A 1 104 ? 8.416   -4.523  -6.147  1.00 96.06 104 A 1 
ATOM   771  C  CD  . ARG A 1 104 ? 8.383   -5.324  -7.445  1.00 96.17 104 A 1 
ATOM   772  N  NE  . ARG A 1 104 ? 7.227   -5.001  -8.297  1.00 95.35 104 A 1 
ATOM   773  C  CZ  . ARG A 1 104 ? 7.083   -3.920  -9.051  1.00 96.52 104 A 1 
ATOM   774  N  NH1 . ARG A 1 104 ? 7.972   -2.975  -9.107  1.00 90.25 104 A 1 
ATOM   775  N  NH2 . ARG A 1 104 ? 6.022   -3.781  -9.786  1.00 92.23 104 A 1 
ATOM   776  N  N   . GLY A 1 105 ? 10.877  -5.114  -2.315  1.00 96.80 105 A 1 
ATOM   777  C  CA  . GLY A 1 105 ? 11.896  -5.620  -1.407  1.00 96.71 105 A 1 
ATOM   778  C  C   . GLY A 1 105 ? 12.065  -4.776  -0.141  1.00 97.33 105 A 1 
ATOM   779  O  O   . GLY A 1 105 ? 11.507  -3.683  -0.033  1.00 95.40 105 A 1 
ATOM   780  N  N   . PRO A 1 106 ? 12.845  -5.284  0.835   1.00 97.27 106 A 1 
ATOM   781  C  CA  . PRO A 1 106 ? 12.995  -4.647  2.132   1.00 96.83 106 A 1 
ATOM   782  C  C   . PRO A 1 106 ? 13.450  -3.192  2.018   1.00 96.69 106 A 1 
ATOM   783  O  O   . PRO A 1 106 ? 14.471  -2.898  1.403   1.00 93.62 106 A 1 
ATOM   784  C  CB  . PRO A 1 106 ? 14.022  -5.489  2.891   1.00 95.93 106 A 1 
ATOM   785  C  CG  . PRO A 1 106 ? 13.928  -6.857  2.227   1.00 94.78 106 A 1 
ATOM   786  C  CD  . PRO A 1 106 ? 13.594  -6.516  0.775   1.00 96.98 106 A 1 
ATOM   787  N  N   . SER A 1 107 ? 12.700  -2.287  2.637   1.00 95.79 107 A 1 
ATOM   788  C  CA  . SER A 1 107 ? 12.933  -0.848  2.546   1.00 95.67 107 A 1 
ATOM   789  C  C   . SER A 1 107 ? 13.034  -0.189  3.926   1.00 96.20 107 A 1 
ATOM   790  O  O   . SER A 1 107 ? 12.786  1.001   4.076   1.00 94.14 107 A 1 
ATOM   791  C  CB  . SER A 1 107 ? 11.866  -0.201  1.650   1.00 95.05 107 A 1 
ATOM   792  O  OG  . SER A 1 107 ? 11.911  -0.767  0.356   1.00 91.96 107 A 1 
ATOM   793  N  N   . ALA A 1 108 ? 13.427  -0.965  4.945   1.00 95.67 108 A 1 
ATOM   794  C  CA  . ALA A 1 108 ? 13.549  -0.463  6.307   1.00 95.04 108 A 1 
ATOM   795  C  C   . ALA A 1 108 ? 14.594  0.654   6.442   1.00 95.99 108 A 1 
ATOM   796  O  O   . ALA A 1 108 ? 14.353  1.594   7.189   1.00 93.79 108 A 1 
ATOM   797  C  CB  . ALA A 1 108 ? 13.892  -1.621  7.239   1.00 92.96 108 A 1 
ATOM   798  N  N   . LEU A 1 109 ? 15.706  0.588   5.702   1.00 96.31 109 A 1 
ATOM   799  C  CA  . LEU A 1 109 ? 16.838  1.514   5.858   1.00 96.44 109 A 1 
ATOM   800  C  C   . LEU A 1 109 ? 16.417  2.992   5.874   1.00 96.74 109 A 1 
ATOM   801  O  O   . LEU A 1 109 ? 16.893  3.751   6.712   1.00 95.26 109 A 1 
ATOM   802  C  CB  . LEU A 1 109 ? 17.860  1.248   4.749   1.00 95.60 109 A 1 
ATOM   803  C  CG  . LEU A 1 109 ? 19.074  2.197   4.769   1.00 93.86 109 A 1 
ATOM   804  C  CD1 . LEU A 1 109 ? 19.903  2.043   6.035   1.00 90.70 109 A 1 
ATOM   805  C  CD2 . LEU A 1 109 ? 19.978  1.908   3.582   1.00 91.13 109 A 1 
ATOM   806  N  N   . LEU A 1 110 ? 15.498  3.392   4.981   1.00 96.70 110 A 1 
ATOM   807  C  CA  . LEU A 1 110 ? 15.030  4.769   4.882   1.00 96.73 110 A 1 
ATOM   808  C  C   . LEU A 1 110 ? 13.672  5.012   5.557   1.00 96.97 110 A 1 
ATOM   809  O  O   . LEU A 1 110 ? 13.325  6.160   5.819   1.00 95.01 110 A 1 
ATOM   810  C  CB  . LEU A 1 110 ? 14.972  5.177   3.404   1.00 95.84 110 A 1 
ATOM   811  C  CG  . LEU A 1 110 ? 16.336  5.158   2.688   1.00 95.01 110 A 1 
ATOM   812  C  CD1 . LEU A 1 110 ? 16.118  5.532   1.223   1.00 92.85 110 A 1 
ATOM   813  C  CD2 . LEU A 1 110 ? 17.337  6.144   3.292   1.00 92.07 110 A 1 
ATOM   814  N  N   . TYR A 1 111 ? 12.904  3.947   5.834   1.00 97.04 111 A 1 
ATOM   815  C  CA  . TYR A 1 111 ? 11.489  4.082   6.200   1.00 97.18 111 A 1 
ATOM   816  C  C   . TYR A 1 111 ? 11.093  3.387   7.510   1.00 97.23 111 A 1 
ATOM   817  O  O   . TYR A 1 111 ? 10.041  3.689   8.067   1.00 93.94 111 A 1 
ATOM   818  C  CB  . TYR A 1 111 ? 10.633  3.617   5.017   1.00 96.59 111 A 1 
ATOM   819  C  CG  . TYR A 1 111 ? 10.945  4.330   3.719   1.00 97.15 111 A 1 
ATOM   820  C  CD1 . TYR A 1 111 ? 10.710  5.710   3.588   1.00 95.69 111 A 1 
ATOM   821  C  CD2 . TYR A 1 111 ? 11.519  3.634   2.639   1.00 95.87 111 A 1 
ATOM   822  C  CE1 . TYR A 1 111 ? 11.048  6.394   2.418   1.00 95.20 111 A 1 
ATOM   823  C  CE2 . TYR A 1 111 ? 11.860  4.307   1.452   1.00 95.30 111 A 1 
ATOM   824  C  CZ  . TYR A 1 111 ? 11.630  5.690   1.353   1.00 96.41 111 A 1 
ATOM   825  O  OH  . TYR A 1 111 ? 11.984  6.358   0.209   1.00 95.52 111 A 1 
ATOM   826  N  N   . GLY A 1 112 ? 11.908  2.489   8.033   1.00 96.09 112 A 1 
ATOM   827  C  CA  . GLY A 1 112 ? 11.679  1.811   9.297   1.00 96.01 112 A 1 
ATOM   828  C  C   . GLY A 1 112 ? 10.632  0.695   9.237   1.00 96.74 112 A 1 
ATOM   829  O  O   . GLY A 1 112 ? 10.618  -0.123  8.307   1.00 94.34 112 A 1 
ATOM   830  N  N   . SER A 1 113 ? 9.769   0.645   10.248  1.00 96.54 113 A 1 
ATOM   831  C  CA  . SER A 1 113 ? 8.770   -0.409  10.424  1.00 96.57 113 A 1 
ATOM   832  C  C   . SER A 1 113 ? 7.789   -0.504  9.253   1.00 96.84 113 A 1 
ATOM   833  O  O   . SER A 1 113 ? 7.372   0.507   8.706   1.00 95.10 113 A 1 
ATOM   834  C  CB  . SER A 1 113 ? 7.994   -0.159  11.723  1.00 95.65 113 A 1 
ATOM   835  O  OG  . SER A 1 113 ? 7.101   -1.223  11.990  1.00 93.71 113 A 1 
ATOM   836  N  N   . GLY A 1 114 ? 7.386   -1.729  8.913   1.00 96.03 114 A 1 
ATOM   837  C  CA  . GLY A 1 114 ? 6.314   -1.994  7.949   1.00 96.26 114 A 1 
ATOM   838  C  C   . GLY A 1 114 ? 6.750   -2.118  6.488   1.00 97.31 114 A 1 
ATOM   839  O  O   . GLY A 1 114 ? 5.948   -2.531  5.656   1.00 95.27 114 A 1 
ATOM   840  N  N   . ALA A 1 115 ? 8.003   -1.837  6.152   1.00 97.08 115 A 1 
ATOM   841  C  CA  . ALA A 1 115 ? 8.525   -1.944  4.789   1.00 97.40 115 A 1 
ATOM   842  C  C   . ALA A 1 115 ? 9.185   -3.313  4.505   1.00 97.72 115 A 1 
ATOM   843  O  O   . ALA A 1 115 ? 10.301  -3.383  3.987   1.00 96.05 115 A 1 
ATOM   844  C  CB  . ALA A 1 115 ? 9.437   -0.741  4.533   1.00 96.84 115 A 1 
ATOM   845  N  N   . LEU A 1 116 ? 8.503   -4.416  4.863   1.00 97.70 116 A 1 
ATOM   846  C  CA  . LEU A 1 116 ? 9.017   -5.787  4.702   1.00 97.72 116 A 1 
ATOM   847  C  C   . LEU A 1 116 ? 9.022   -6.237  3.233   1.00 97.60 116 A 1 
ATOM   848  O  O   . LEU A 1 116 ? 10.062  -6.648  2.715   1.00 96.24 116 A 1 
ATOM   849  C  CB  . LEU A 1 116 ? 8.153   -6.750  5.539   1.00 97.51 116 A 1 
ATOM   850  C  CG  . LEU A 1 116 ? 8.395   -6.684  7.056   1.00 96.78 116 A 1 
ATOM   851  C  CD1 . LEU A 1 116 ? 7.264   -7.386  7.792   1.00 94.73 116 A 1 
ATOM   852  C  CD2 . LEU A 1 116 ? 9.702   -7.381  7.450   1.00 93.85 116 A 1 
ATOM   853  N  N   . GLY A 1 117 ? 7.884   -6.149  2.551   1.00 97.78 117 A 1 
ATOM   854  C  CA  . GLY A 1 117 ? 7.724   -6.468  1.129   1.00 97.67 117 A 1 
ATOM   855  C  C   . GLY A 1 117 ? 8.101   -5.319  0.207   1.00 97.81 117 A 1 
ATOM   856  O  O   . GLY A 1 117 ? 8.406   -5.533  -0.973  1.00 96.65 117 A 1 
ATOM   857  N  N   . GLY A 1 118 ? 8.108   -4.114  0.722   1.00 97.73 118 A 1 
ATOM   858  C  CA  . GLY A 1 118 ? 8.442   -2.911  -0.020  1.00 97.91 118 A 1 
ATOM   859  C  C   . GLY A 1 118 ? 7.747   -1.661  0.502   1.00 98.20 118 A 1 
ATOM   860  O  O   . GLY A 1 118 ? 7.213   -1.628  1.618   1.00 97.65 118 A 1 
ATOM   861  N  N   . VAL A 1 119 ? 7.770   -0.638  -0.338  1.00 98.22 119 A 1 
ATOM   862  C  CA  . VAL A 1 119 ? 7.117   0.649   -0.075  1.00 98.31 119 A 1 
ATOM   863  C  C   . VAL A 1 119 ? 6.412   1.142   -1.327  1.00 98.41 119 A 1 
ATOM   864  O  O   . VAL A 1 119 ? 6.946   1.028   -2.439  1.00 97.82 119 A 1 
ATOM   865  C  CB  . VAL A 1 119 ? 8.117   1.663   0.503   1.00 96.87 119 A 1 
ATOM   866  C  CG1 . VAL A 1 119 ? 9.284   1.984   -0.423  1.00 88.18 119 A 1 
ATOM   867  C  CG2 . VAL A 1 119 ? 7.438   2.975   0.888   1.00 88.19 119 A 1 
ATOM   868  N  N   . ILE A 1 120 ? 5.217   1.682   -1.149  1.00 98.42 120 A 1 
ATOM   869  C  CA  . ILE A 1 120 ? 4.449   2.372   -2.188  1.00 98.49 120 A 1 
ATOM   870  C  C   . ILE A 1 120 ? 4.334   3.832   -1.751  1.00 98.40 120 A 1 
ATOM   871  O  O   . ILE A 1 120 ? 3.751   4.130   -0.713  1.00 98.08 120 A 1 
ATOM   872  C  CB  . ILE A 1 120 ? 3.078   1.702   -2.388  1.00 98.33 120 A 1 
ATOM   873  C  CG1 . ILE A 1 120 ? 3.251   0.212   -2.782  1.00 97.35 120 A 1 
ATOM   874  C  CG2 . ILE A 1 120 ? 2.280   2.469   -3.451  1.00 98.04 120 A 1 
ATOM   875  C  CD1 . ILE A 1 120 ? 1.945   -0.578  -2.875  1.00 94.67 120 A 1 
ATOM   876  N  N   . SER A 1 121 ? 4.938   4.734   -2.516  1.00 98.52 121 A 1 
ATOM   877  C  CA  . SER A 1 121 ? 5.023   6.150   -2.178  1.00 98.46 121 A 1 
ATOM   878  C  C   . SER A 1 121 ? 4.190   6.982   -3.146  1.00 98.47 121 A 1 
ATOM   879  O  O   . SER A 1 121 ? 4.439   6.964   -4.351  1.00 97.76 121 A 1 
ATOM   880  C  CB  . SER A 1 121 ? 6.474   6.606   -2.207  1.00 97.80 121 A 1 
ATOM   881  O  OG  . SER A 1 121 ? 6.587   7.933   -1.737  1.00 92.43 121 A 1 
ATOM   882  N  N   . TYR A 1 122 ? 3.235   7.714   -2.608  1.00 98.47 122 A 1 
ATOM   883  C  CA  . TYR A 1 122 ? 2.415   8.670   -3.336  1.00 98.44 122 A 1 
ATOM   884  C  C   . TYR A 1 122 ? 2.937   10.086  -3.101  1.00 98.32 122 A 1 
ATOM   885  O  O   . TYR A 1 122 ? 3.075   10.526  -1.956  1.00 97.63 122 A 1 
ATOM   886  C  CB  . TYR A 1 122 ? 0.956   8.562   -2.879  1.00 98.42 122 A 1 
ATOM   887  C  CG  . TYR A 1 122 ? 0.279   7.240   -3.179  1.00 98.52 122 A 1 
ATOM   888  C  CD1 . TYR A 1 122 ? -0.563  7.115   -4.300  1.00 98.09 122 A 1 
ATOM   889  C  CD2 . TYR A 1 122 ? 0.469   6.126   -2.338  1.00 98.02 122 A 1 
ATOM   890  C  CE1 . TYR A 1 122 ? -1.202  5.902   -4.589  1.00 97.80 122 A 1 
ATOM   891  C  CE2 . TYR A 1 122 ? -0.162  4.897   -2.627  1.00 97.78 122 A 1 
ATOM   892  C  CZ  . TYR A 1 122 ? -0.991  4.803   -3.746  1.00 98.18 122 A 1 
ATOM   893  O  OH  . TYR A 1 122 ? -1.607  3.600   -4.042  1.00 97.61 122 A 1 
ATOM   894  N  N   . ASP A 1 123 ? 3.158   10.825  -4.185  1.00 98.02 123 A 1 
ATOM   895  C  CA  . ASP A 1 123 ? 3.390   12.264  -4.125  1.00 97.76 123 A 1 
ATOM   896  C  C   . ASP A 1 123 ? 2.131   12.994  -4.594  1.00 97.81 123 A 1 
ATOM   897  O  O   . ASP A 1 123 ? 1.566   12.673  -5.641  1.00 97.18 123 A 1 
ATOM   898  C  CB  . ASP A 1 123 ? 4.586   12.686  -4.982  1.00 96.79 123 A 1 
ATOM   899  C  CG  . ASP A 1 123 ? 5.938   12.124  -4.556  1.00 94.24 123 A 1 
ATOM   900  O  OD1 . ASP A 1 123 ? 6.115   11.818  -3.359  1.00 89.40 123 A 1 
ATOM   901  O  OD2 . ASP A 1 123 ? 6.821   12.067  -5.447  1.00 88.38 123 A 1 
ATOM   902  N  N   . THR A 1 124 ? 1.710   13.993  -3.832  1.00 97.68 124 A 1 
ATOM   903  C  CA  . THR A 1 124 ? 0.584   14.838  -4.218  1.00 97.71 124 A 1 
ATOM   904  C  C   . THR A 1 124 ? 0.997   15.914  -5.227  1.00 97.24 124 A 1 
ATOM   905  O  O   . THR A 1 124 ? 2.168   16.279  -5.337  1.00 96.28 124 A 1 
ATOM   906  C  CB  . THR A 1 124 ? -0.133  15.459  -3.013  1.00 97.60 124 A 1 
ATOM   907  O  OG1 . THR A 1 124 ? 0.739   16.237  -2.244  1.00 95.46 124 A 1 
ATOM   908  C  CG2 . THR A 1 124 ? -0.754  14.397  -2.118  1.00 94.97 124 A 1 
ATOM   909  N  N   . VAL A 1 125 ? 0.019   16.438  -5.956  1.00 97.02 125 A 1 
ATOM   910  C  CA  . VAL A 1 125 ? 0.220   17.475  -6.977  1.00 96.81 125 A 1 
ATOM   911  C  C   . VAL A 1 125 ? 0.929   18.707  -6.410  1.00 96.87 125 A 1 
ATOM   912  O  O   . VAL A 1 125 ? 0.663   19.145  -5.293  1.00 96.23 125 A 1 
ATOM   913  C  CB  . VAL A 1 125 ? -1.091  17.873  -7.675  1.00 96.00 125 A 1 
ATOM   914  C  CG1 . VAL A 1 125 ? -1.617  16.725  -8.539  1.00 92.43 125 A 1 
ATOM   915  C  CG2 . VAL A 1 125 ? -2.196  18.306  -6.708  1.00 93.15 125 A 1 
ATOM   916  N  N   . ASP A 1 126 ? 1.827   19.274  -7.208  1.00 95.61 126 A 1 
ATOM   917  C  CA  . ASP A 1 126 ? 2.606   20.465  -6.883  1.00 94.73 126 A 1 
ATOM   918  C  C   . ASP A 1 126 ? 2.380   21.568  -7.921  1.00 94.88 126 A 1 
ATOM   919  O  O   . ASP A 1 126 ? 2.167   21.304  -9.101  1.00 91.74 126 A 1 
ATOM   920  C  CB  . ASP A 1 126 ? 4.101   20.116  -6.792  1.00 91.51 126 A 1 
ATOM   921  C  CG  . ASP A 1 126 ? 4.494   19.614  -5.404  1.00 85.25 126 A 1 
ATOM   922  O  OD1 . ASP A 1 126 ? 4.218   20.345  -4.423  1.00 78.01 126 A 1 
ATOM   923  O  OD2 . ASP A 1 126 ? 5.078   18.526  -5.277  1.00 78.31 126 A 1 
ATOM   924  N  N   . ALA A 1 127 ? 2.478   22.819  -7.487  1.00 94.70 127 A 1 
ATOM   925  C  CA  . ALA A 1 127 ? 2.350   23.971  -8.377  1.00 94.27 127 A 1 
ATOM   926  C  C   . ALA A 1 127 ? 3.414   23.970  -9.489  1.00 93.21 127 A 1 
ATOM   927  O  O   . ALA A 1 127 ? 3.099   24.224  -10.647 1.00 90.06 127 A 1 
ATOM   928  C  CB  . ALA A 1 127 ? 2.453   25.245  -7.536  1.00 93.29 127 A 1 
ATOM   929  N  N   . LYS A 1 128 ? 4.661   23.640  -9.141  1.00 92.27 128 A 1 
ATOM   930  C  CA  . LYS A 1 128 ? 5.788   23.632  -10.078 1.00 90.00 128 A 1 
ATOM   931  C  C   . LYS A 1 128 ? 5.618   22.646  -11.225 1.00 89.67 128 A 1 
ATOM   932  O  O   . LYS A 1 128 ? 6.075   22.933  -12.321 1.00 84.44 128 A 1 
ATOM   933  C  CB  . LYS A 1 128 ? 7.087   23.320  -9.327  1.00 86.13 128 A 1 
ATOM   934  C  CG  . LYS A 1 128 ? 7.621   24.571  -8.617  1.00 74.92 128 A 1 
ATOM   935  C  CD  . LYS A 1 128 ? 8.854   24.244  -7.768  1.00 71.27 128 A 1 
ATOM   936  C  CE  . LYS A 1 128 ? 9.446   25.557  -7.287  1.00 60.17 128 A 1 
ATOM   937  N  NZ  . LYS A 1 128 ? 10.150  25.425  -5.983  1.00 53.76 128 A 1 
ATOM   938  N  N   . ASP A 1 129 ? 4.952   21.524  -10.983 1.00 89.88 129 A 1 
ATOM   939  C  CA  . ASP A 1 129 ? 4.776   20.475  -11.987 1.00 87.34 129 A 1 
ATOM   940  C  C   . ASP A 1 129 ? 3.629   20.800  -12.954 1.00 87.30 129 A 1 
ATOM   941  O  O   . ASP A 1 129 ? 3.629   20.358  -14.103 1.00 81.95 129 A 1 
ATOM   942  C  CB  . ASP A 1 129 ? 4.528   19.134  -11.280 1.00 84.06 129 A 1 
ATOM   943  C  CG  . ASP A 1 129 ? 5.660   18.715  -10.336 1.00 80.16 129 A 1 
ATOM   944  O  OD1 . ASP A 1 129 ? 6.841   19.028  -10.609 1.00 75.50 129 A 1 
ATOM   945  O  OD2 . ASP A 1 129 ? 5.351   18.062  -9.315  1.00 75.44 129 A 1 
ATOM   946  N  N   . LEU A 1 130 ? 2.649   21.590  -12.511 1.00 78.77 130 A 1 
ATOM   947  C  CA  . LEU A 1 130 ? 1.497   21.985  -13.320 1.00 73.41 130 A 1 
ATOM   948  C  C   . LEU A 1 130 ? 1.737   23.281  -14.103 1.00 74.94 130 A 1 
ATOM   949  O  O   . LEU A 1 130 ? 1.216   23.434  -15.209 1.00 70.97 130 A 1 
ATOM   950  C  CB  . LEU A 1 130 ? 0.269   22.134  -12.396 1.00 68.96 130 A 1 
ATOM   951  C  CG  . LEU A 1 130 ? -0.228  20.813  -11.768 1.00 68.21 130 A 1 
ATOM   952  C  CD1 . LEU A 1 130 ? -1.366  21.118  -10.805 1.00 68.61 130 A 1 
ATOM   953  C  CD2 . LEU A 1 130 ? -0.754  19.834  -12.819 1.00 67.83 130 A 1 
ATOM   954  N  N   . LEU A 1 131 ? 2.507   24.211  -13.545 1.00 77.54 131 A 1 
ATOM   955  C  CA  . LEU A 1 131 ? 2.820   25.475  -14.197 1.00 70.47 131 A 1 
ATOM   956  C  C   . LEU A 1 131 ? 3.707   25.245  -15.423 1.00 71.44 131 A 1 
ATOM   957  O  O   . LEU A 1 131 ? 4.816   24.726  -15.320 1.00 69.68 131 A 1 
ATOM   958  C  CB  . LEU A 1 131 ? 3.509   26.427  -13.207 1.00 64.03 131 A 1 
ATOM   959  C  CG  . LEU A 1 131 ? 2.549   27.078  -12.198 1.00 61.45 131 A 1 
ATOM   960  C  CD1 . LEU A 1 131 ? 3.364   27.752  -11.093 1.00 60.94 131 A 1 
ATOM   961  C  CD2 . LEU A 1 131 ? 1.672   28.149  -12.848 1.00 62.56 131 A 1 
ATOM   962  N  N   . GLN A 1 132 ? 3.229   25.707  -16.575 1.00 65.45 132 A 1 
ATOM   963  C  CA  . GLN A 1 132 ? 4.047   25.744  -17.774 1.00 61.19 132 A 1 
ATOM   964  C  C   . GLN A 1 132 ? 5.151   26.800  -17.650 1.00 65.14 132 A 1 
ATOM   965  O  O   . GLN A 1 132 ? 5.087   27.735  -16.856 1.00 59.85 132 A 1 
ATOM   966  C  CB  . GLN A 1 132 ? 3.183   25.968  -19.024 1.00 53.19 132 A 1 
ATOM   967  C  CG  . GLN A 1 132 ? 2.187   24.817  -19.226 1.00 48.73 132 A 1 
ATOM   968  C  CD  . GLN A 1 132 ? 1.418   24.882  -20.546 1.00 40.74 132 A 1 
ATOM   969  O  OE1 . GLN A 1 132 ? 1.685   25.655  -21.456 1.00 38.19 132 A 1 
ATOM   970  N  NE2 . GLN A 1 132 ? 0.423   24.044  -20.706 1.00 39.00 132 A 1 
ATOM   971  N  N   . GLU A 1 133 ? 6.169   26.640  -18.472 1.00 67.43 133 A 1 
ATOM   972  C  CA  . GLU A 1 133 ? 7.279   27.579  -18.519 1.00 64.75 133 A 1 
ATOM   973  C  C   . GLU A 1 133 ? 6.785   29.003  -18.832 1.00 68.09 133 A 1 
ATOM   974  O  O   . GLU A 1 133 ? 5.980   29.221  -19.738 1.00 60.92 133 A 1 
ATOM   975  C  CB  . GLU A 1 133 ? 8.312   27.062  -19.535 1.00 57.29 133 A 1 
ATOM   976  C  CG  . GLU A 1 133 ? 9.707   27.599  -19.235 1.00 49.41 133 A 1 
ATOM   977  C  CD  . GLU A 1 133 ? 10.791  27.019  -20.161 1.00 41.93 133 A 1 
ATOM   978  O  OE1 . GLU A 1 133 ? 11.973  27.160  -19.789 1.00 36.74 133 A 1 
ATOM   979  O  OE2 . GLU A 1 133 ? 10.434  26.461  -21.215 1.00 40.46 133 A 1 
ATOM   980  N  N   . GLY A 1 134 ? 7.213   29.964  -18.020 1.00 76.01 134 A 1 
ATOM   981  C  CA  . GLY A 1 134 ? 6.786   31.361  -18.120 1.00 76.96 134 A 1 
ATOM   982  C  C   . GLY A 1 134 ? 5.426   31.688  -17.483 1.00 80.50 134 A 1 
ATOM   983  O  O   . GLY A 1 134 ? 5.142   32.860  -17.277 1.00 75.94 134 A 1 
ATOM   984  N  N   . GLN A 1 135 ? 4.606   30.710  -17.114 1.00 82.97 135 A 1 
ATOM   985  C  CA  . GLN A 1 135 ? 3.372   30.979  -16.371 1.00 84.01 135 A 1 
ATOM   986  C  C   . GLN A 1 135 ? 3.653   31.274  -14.900 1.00 86.61 135 A 1 
ATOM   987  O  O   . GLN A 1 135 ? 4.429   30.575  -14.244 1.00 84.50 135 A 1 
ATOM   988  C  CB  . GLN A 1 135 ? 2.370   29.828  -16.510 1.00 78.01 135 A 1 
ATOM   989  C  CG  . GLN A 1 135 ? 1.690   29.794  -17.879 1.00 68.23 135 A 1 
ATOM   990  C  CD  . GLN A 1 135 ? 0.617   28.712  -17.948 1.00 65.20 135 A 1 
ATOM   991  O  OE1 . GLN A 1 135 ? 0.732   27.644  -17.381 1.00 59.34 135 A 1 
ATOM   992  N  NE2 . GLN A 1 135 ? -0.466  28.947  -18.645 1.00 58.31 135 A 1 
ATOM   993  N  N   . SER A 1 136 ? 2.976   32.290  -14.370 1.00 91.55 136 A 1 
ATOM   994  C  CA  . SER A 1 136 ? 2.986   32.637  -12.945 1.00 92.30 136 A 1 
ATOM   995  C  C   . SER A 1 136 ? 1.731   32.171  -12.203 1.00 93.73 136 A 1 
ATOM   996  O  O   . SER A 1 136 ? 1.717   32.136  -10.980 1.00 91.73 136 A 1 
ATOM   997  C  CB  . SER A 1 136 ? 3.144   34.148  -12.783 1.00 89.40 136 A 1 
ATOM   998  O  OG  . SER A 1 136 ? 2.124   34.831  -13.473 1.00 77.91 136 A 1 
ATOM   999  N  N   . SER A 1 137 ? 0.676   31.812  -12.925 1.00 94.39 137 A 1 
ATOM   1000 C  CA  . SER A 1 137 ? -0.556  31.267  -12.365 1.00 94.30 137 A 1 
ATOM   1001 C  C   . SER A 1 137 ? -1.246  30.366  -13.377 1.00 94.48 137 A 1 
ATOM   1002 O  O   . SER A 1 137 ? -1.005  30.470  -14.581 1.00 92.55 137 A 1 
ATOM   1003 C  CB  . SER A 1 137 ? -1.503  32.387  -11.906 1.00 92.39 137 A 1 
ATOM   1004 O  OG  . SER A 1 137 ? -1.862  33.218  -12.984 1.00 80.03 137 A 1 
ATOM   1005 N  N   . GLY A 1 138 ? -2.118  29.499  -12.889 1.00 94.60 138 A 1 
ATOM   1006 C  CA  . GLY A 1 138 ? -2.925  28.642  -13.717 1.00 94.65 138 A 1 
ATOM   1007 C  C   . GLY A 1 138 ? -4.067  28.009  -12.925 1.00 95.41 138 A 1 
ATOM   1008 O  O   . GLY A 1 138 ? -4.106  28.038  -11.693 1.00 95.04 138 A 1 
ATOM   1009 N  N   . PHE A 1 139 ? -4.995  27.440  -13.677 1.00 95.88 139 A 1 
ATOM   1010 C  CA  . PHE A 1 139 ? -6.147  26.737  -13.149 1.00 95.96 139 A 1 
ATOM   1011 C  C   . PHE A 1 139 ? -6.326  25.427  -13.902 1.00 95.55 139 A 1 
ATOM   1012 O  O   . PHE A 1 139 ? -5.972  25.309  -15.069 1.00 94.82 139 A 1 
ATOM   1013 C  CB  . PHE A 1 139 ? -7.396  27.614  -13.264 1.00 95.67 139 A 1 
ATOM   1014 C  CG  . PHE A 1 139 ? -7.286  28.952  -12.567 1.00 94.96 139 A 1 
ATOM   1015 C  CD1 . PHE A 1 139 ? -7.624  29.078  -11.205 1.00 91.21 139 A 1 
ATOM   1016 C  CD2 . PHE A 1 139 ? -6.811  30.083  -13.258 1.00 91.45 139 A 1 
ATOM   1017 C  CE1 . PHE A 1 139 ? -7.487  30.312  -10.548 1.00 89.84 139 A 1 
ATOM   1018 C  CE2 . PHE A 1 139 ? -6.666  31.319  -12.607 1.00 90.21 139 A 1 
ATOM   1019 C  CZ  . PHE A 1 139 ? -7.010  31.427  -11.251 1.00 90.46 139 A 1 
ATOM   1020 N  N   . ARG A 1 140 ? -6.902  24.438  -13.233 1.00 96.33 140 A 1 
ATOM   1021 C  CA  . ARG A 1 140 ? -7.315  23.188  -13.849 1.00 96.48 140 A 1 
ATOM   1022 C  C   . ARG A 1 140 ? -8.658  22.766  -13.277 1.00 96.99 140 A 1 
ATOM   1023 O  O   . ARG A 1 140 ? -8.861  22.839  -12.071 1.00 96.98 140 A 1 
ATOM   1024 C  CB  . ARG A 1 140 ? -6.224  22.132  -13.632 1.00 95.66 140 A 1 
ATOM   1025 C  CG  . ARG A 1 140 ? -6.550  20.789  -14.301 1.00 92.49 140 A 1 
ATOM   1026 C  CD  . ARG A 1 140 ? -5.427  19.788  -14.034 1.00 89.61 140 A 1 
ATOM   1027 N  NE  . ARG A 1 140 ? -5.725  18.471  -14.615 1.00 82.28 140 A 1 
ATOM   1028 C  CZ  . ARG A 1 140 ? -5.400  17.290  -14.116 1.00 77.15 140 A 1 
ATOM   1029 N  NH1 . ARG A 1 140 ? -4.720  17.180  -13.017 1.00 68.71 140 A 1 
ATOM   1030 N  NH2 . ARG A 1 140 ? -5.762  16.202  -14.727 1.00 68.53 140 A 1 
ATOM   1031 N  N   . VAL A 1 141 ? -9.536  22.299  -14.147 1.00 97.63 141 A 1 
ATOM   1032 C  CA  . VAL A 1 141 ? -10.788 21.632  -13.764 1.00 97.94 141 A 1 
ATOM   1033 C  C   . VAL A 1 141 ? -10.841 20.267  -14.415 1.00 98.07 141 A 1 
ATOM   1034 O  O   . VAL A 1 141 ? -10.245 20.052  -15.468 1.00 97.71 141 A 1 
ATOM   1035 C  CB  . VAL A 1 141 ? -12.035 22.476  -14.109 1.00 97.66 141 A 1 
ATOM   1036 C  CG1 . VAL A 1 141 ? -12.053 23.771  -13.300 1.00 94.29 141 A 1 
ATOM   1037 C  CG2 . VAL A 1 141 ? -12.131 22.823  -15.604 1.00 94.49 141 A 1 
ATOM   1038 N  N   . PHE A 1 142 ? -11.556 19.330  -13.799 1.00 98.36 142 A 1 
ATOM   1039 C  CA  . PHE A 1 142 ? -11.829 18.030  -14.404 1.00 98.47 142 A 1 
ATOM   1040 C  C   . PHE A 1 142 ? -13.238 17.551  -14.075 1.00 98.53 142 A 1 
ATOM   1041 O  O   . PHE A 1 142 ? -13.845 17.963  -13.084 1.00 98.41 142 A 1 
ATOM   1042 C  CB  . PHE A 1 142 ? -10.753 17.003  -14.005 1.00 98.03 142 A 1 
ATOM   1043 C  CG  . PHE A 1 142 ? -10.907 16.435  -12.617 1.00 97.96 142 A 1 
ATOM   1044 C  CD1 . PHE A 1 142 ? -10.296 17.066  -11.520 1.00 96.93 142 A 1 
ATOM   1045 C  CD2 . PHE A 1 142 ? -11.693 15.290  -12.405 1.00 96.99 142 A 1 
ATOM   1046 C  CE1 . PHE A 1 142 ? -10.475 16.561  -10.218 1.00 95.99 142 A 1 
ATOM   1047 C  CE2 . PHE A 1 142 ? -11.878 14.785  -11.110 1.00 96.08 142 A 1 
ATOM   1048 C  CZ  . PHE A 1 142 ? -11.274 15.428  -10.016 1.00 96.04 142 A 1 
ATOM   1049 N  N   . GLY A 1 143 ? -13.733 16.652  -14.908 1.00 98.50 143 A 1 
ATOM   1050 C  CA  . GLY A 1 143 ? -14.905 15.837  -14.675 1.00 98.51 143 A 1 
ATOM   1051 C  C   . GLY A 1 143 ? -14.615 14.396  -15.064 1.00 98.66 143 A 1 
ATOM   1052 O  O   . GLY A 1 143 ? -13.820 14.130  -15.969 1.00 98.15 143 A 1 
ATOM   1053 N  N   . THR A 1 144 ? -15.249 13.445  -14.373 1.00 98.59 144 A 1 
ATOM   1054 C  CA  . THR A 1 144 ? -15.116 12.023  -14.671 1.00 98.49 144 A 1 
ATOM   1055 C  C   . THR A 1 144 ? -16.421 11.295  -14.361 1.00 98.53 144 A 1 
ATOM   1056 O  O   . THR A 1 144 ? -17.214 11.763  -13.551 1.00 97.79 144 A 1 
ATOM   1057 C  CB  . THR A 1 144 ? -13.909 11.416  -13.940 1.00 97.35 144 A 1 
ATOM   1058 O  OG1 . THR A 1 144 ? -13.707 10.074  -14.295 1.00 87.99 144 A 1 
ATOM   1059 C  CG2 . THR A 1 144 ? -14.028 11.459  -12.419 1.00 89.87 144 A 1 
ATOM   1060 N  N   . GLY A 1 145 ? -16.645 10.167  -15.027 1.00 98.47 145 A 1 
ATOM   1061 C  CA  . GLY A 1 145 ? -17.804 9.325   -14.786 1.00 98.35 145 A 1 
ATOM   1062 C  C   . GLY A 1 145 ? -17.498 7.865   -15.094 1.00 98.46 145 A 1 
ATOM   1063 O  O   . GLY A 1 145 ? -16.652 7.572   -15.951 1.00 97.89 145 A 1 
ATOM   1064 N  N   . GLY A 1 146 ? -18.190 6.956   -14.422 1.00 98.14 146 A 1 
ATOM   1065 C  CA  . GLY A 1 146 ? -18.063 5.520   -14.612 1.00 98.05 146 A 1 
ATOM   1066 C  C   . GLY A 1 146 ? -19.415 4.820   -14.505 1.00 98.01 146 A 1 
ATOM   1067 O  O   . GLY A 1 146 ? -20.225 5.157   -13.653 1.00 96.68 146 A 1 
ATOM   1068 N  N   . THR A 1 147 ? -19.657 3.835   -15.367 1.00 97.79 147 A 1 
ATOM   1069 C  CA  . THR A 1 147 ? -20.924 3.084   -15.357 1.00 97.48 147 A 1 
ATOM   1070 C  C   . THR A 1 147 ? -20.906 1.902   -14.394 1.00 97.24 147 A 1 
ATOM   1071 O  O   . THR A 1 147 ? -21.958 1.491   -13.926 1.00 94.97 147 A 1 
ATOM   1072 C  CB  . THR A 1 147 ? -21.299 2.579   -16.753 1.00 96.79 147 A 1 
ATOM   1073 O  OG1 . THR A 1 147 ? -20.348 1.661   -17.237 1.00 93.21 147 A 1 
ATOM   1074 C  CG2 . THR A 1 147 ? -21.418 3.701   -17.781 1.00 93.68 147 A 1 
ATOM   1075 N  N   . GLY A 1 148 ? -19.739 1.325   -14.127 1.00 96.89 148 A 1 
ATOM   1076 C  CA  . GLY A 1 148 ? -19.595 0.117   -13.311 1.00 96.32 148 A 1 
ATOM   1077 C  C   . GLY A 1 148 ? -19.803 0.349   -11.812 1.00 96.67 148 A 1 
ATOM   1078 O  O   . GLY A 1 148 ? -20.194 -0.570  -11.104 1.00 94.36 148 A 1 
ATOM   1079 N  N   . ASP A 1 149 ? -19.578 1.570   -11.358 1.00 96.93 149 A 1 
ATOM   1080 C  CA  . ASP A 1 149 ? -19.745 2.031   -9.978  1.00 96.86 149 A 1 
ATOM   1081 C  C   . ASP A 1 149 ? -20.682 3.249   -9.883  1.00 97.15 149 A 1 
ATOM   1082 O  O   . ASP A 1 149 ? -20.745 3.903   -8.845  1.00 95.03 149 A 1 
ATOM   1083 C  CB  . ASP A 1 149 ? -18.358 2.322   -9.382  1.00 95.34 149 A 1 
ATOM   1084 C  CG  . ASP A 1 149 ? -17.599 3.455   -10.085 1.00 95.30 149 A 1 
ATOM   1085 O  OD1 . ASP A 1 149 ? -17.974 3.842   -11.218 1.00 91.79 149 A 1 
ATOM   1086 O  OD2 . ASP A 1 149 ? -16.610 3.925   -9.496  1.00 91.49 149 A 1 
ATOM   1087 N  N   . HIS A 1 150 ? -21.385 3.552   -10.962 1.00 97.01 150 A 1 
ATOM   1088 C  CA  . HIS A 1 150 ? -22.291 4.698   -11.057 1.00 97.15 150 A 1 
ATOM   1089 C  C   . HIS A 1 150 ? -21.634 6.003   -10.584 1.00 97.50 150 A 1 
ATOM   1090 O  O   . HIS A 1 150 ? -22.253 6.806   -9.884  1.00 95.53 150 A 1 
ATOM   1091 C  CB  . HIS A 1 150 ? -23.617 4.384   -10.345 1.00 95.66 150 A 1 
ATOM   1092 C  CG  . HIS A 1 150 ? -24.274 3.127   -10.818 1.00 91.38 150 A 1 
ATOM   1093 N  ND1 . HIS A 1 150 ? -24.023 1.852   -10.368 1.00 77.45 150 A 1 
ATOM   1094 C  CD2 . HIS A 1 150 ? -25.218 3.002   -11.811 1.00 76.66 150 A 1 
ATOM   1095 C  CE1 . HIS A 1 150 ? -24.781 0.990   -11.061 1.00 78.34 150 A 1 
ATOM   1096 N  NE2 . HIS A 1 150 ? -25.527 1.654   -11.949 1.00 79.43 150 A 1 
ATOM   1097 N  N   . SER A 1 151 ? -20.367 6.192   -10.925 1.00 97.84 151 A 1 
ATOM   1098 C  CA  . SER A 1 151 ? -19.564 7.267   -10.365 1.00 97.98 151 A 1 
ATOM   1099 C  C   . SER A 1 151 ? -19.657 8.565   -11.162 1.00 98.29 151 A 1 
ATOM   1100 O  O   . SER A 1 151 ? -19.722 8.582   -12.391 1.00 97.40 151 A 1 
ATOM   1101 C  CB  . SER A 1 151 ? -18.111 6.840   -10.155 1.00 96.25 151 A 1 
ATOM   1102 O  OG  . SER A 1 151 ? -17.451 6.516   -11.353 1.00 90.21 151 A 1 
ATOM   1103 N  N   . LEU A 1 152 ? -19.607 9.679   -10.423 1.00 98.12 152 A 1 
ATOM   1104 C  CA  . LEU A 1 152 ? -19.436 11.021  -10.944 1.00 98.22 152 A 1 
ATOM   1105 C  C   . LEU A 1 152 ? -18.360 11.724  -10.120 1.00 98.32 152 A 1 
ATOM   1106 O  O   . LEU A 1 152 ? -18.457 11.802  -8.903  1.00 97.43 152 A 1 
ATOM   1107 C  CB  . LEU A 1 152 ? -20.790 11.758  -10.874 1.00 97.31 152 A 1 
ATOM   1108 C  CG  . LEU A 1 152 ? -20.769 13.116  -11.588 1.00 84.71 152 A 1 
ATOM   1109 C  CD1 . LEU A 1 152 ? -20.785 12.958  -13.107 1.00 78.98 152 A 1 
ATOM   1110 C  CD2 . LEU A 1 152 ? -21.987 13.944  -11.184 1.00 79.14 152 A 1 
ATOM   1111 N  N   . GLY A 1 153 ? -17.336 12.242  -10.775 1.00 98.22 153 A 1 
ATOM   1112 C  CA  . GLY A 1 153 ? -16.260 12.981  -10.138 1.00 98.39 153 A 1 
ATOM   1113 C  C   . GLY A 1 153 ? -16.091 14.364  -10.753 1.00 98.57 153 A 1 
ATOM   1114 O  O   . GLY A 1 153 ? -16.200 14.538  -11.968 1.00 97.90 153 A 1 
ATOM   1115 N  N   . LEU A 1 154 ? -15.800 15.336  -9.903  1.00 98.37 154 A 1 
ATOM   1116 C  CA  . LEU A 1 154 ? -15.539 16.716  -10.277 1.00 98.29 154 A 1 
ATOM   1117 C  C   . LEU A 1 154 ? -14.356 17.239  -9.470  1.00 98.58 154 A 1 
ATOM   1118 O  O   . LEU A 1 154 ? -14.135 16.817  -8.343  1.00 97.60 154 A 1 
ATOM   1119 C  CB  . LEU A 1 154 ? -16.785 17.576  -9.987  1.00 95.93 154 A 1 
ATOM   1120 C  CG  . LEU A 1 154 ? -18.038 17.219  -10.812 1.00 84.16 154 A 1 
ATOM   1121 C  CD1 . LEU A 1 154 ? -19.262 17.969  -10.260 1.00 77.72 154 A 1 
ATOM   1122 C  CD2 . LEU A 1 154 ? -17.885 17.616  -12.283 1.00 76.82 154 A 1 
ATOM   1123 N  N   . GLY A 1 155 ? -13.606 18.188  -10.008 1.00 98.36 155 A 1 
ATOM   1124 C  CA  . GLY A 1 155 ? -12.589 18.857  -9.208  1.00 98.41 155 A 1 
ATOM   1125 C  C   . GLY A 1 155 ? -11.993 20.072  -9.884  1.00 98.58 155 A 1 
ATOM   1126 O  O   . GLY A 1 155 ? -12.163 20.315  -11.081 1.00 98.11 155 A 1 
ATOM   1127 N  N   . ALA A 1 156 ? -11.296 20.843  -9.074  1.00 98.03 156 A 1 
ATOM   1128 C  CA  . ALA A 1 156 ? -10.629 22.054  -9.505  1.00 98.06 156 A 1 
ATOM   1129 C  C   . ALA A 1 156 ? -9.326  22.247  -8.736  1.00 98.19 156 A 1 
ATOM   1130 O  O   . ALA A 1 156 ? -9.201  21.862  -7.574  1.00 97.66 156 A 1 
ATOM   1131 C  CB  . ALA A 1 156 ? -11.584 23.235  -9.314  1.00 97.62 156 A 1 
ATOM   1132 N  N   . SER A 1 157 ? -8.360  22.893  -9.369  1.00 97.15 157 A 1 
ATOM   1133 C  CA  . SER A 1 157 ? -7.144  23.358  -8.723  1.00 96.74 157 A 1 
ATOM   1134 C  C   . SER A 1 157 ? -6.763  24.739  -9.214  1.00 96.77 157 A 1 
ATOM   1135 O  O   . SER A 1 157 ? -7.007  25.092  -10.373 1.00 96.14 157 A 1 
ATOM   1136 C  CB  . SER A 1 157 ? -6.002  22.350  -8.882  1.00 95.47 157 A 1 
ATOM   1137 O  OG  . SER A 1 157 ? -5.766  22.023  -10.236 1.00 82.74 157 A 1 
ATOM   1138 N  N   . ALA A 1 158 ? -6.171  25.528  -8.323  1.00 96.51 158 A 1 
ATOM   1139 C  CA  . ALA A 1 158 ? -5.563  26.807  -8.631  1.00 96.79 158 A 1 
ATOM   1140 C  C   . ALA A 1 158 ? -4.127  26.786  -8.126  1.00 96.88 158 A 1 
ATOM   1141 O  O   . ALA A 1 158 ? -3.867  26.362  -7.000  1.00 96.54 158 A 1 
ATOM   1142 C  CB  . ALA A 1 158 ? -6.387  27.937  -7.996  1.00 96.37 158 A 1 
ATOM   1143 N  N   . PHE A 1 159 ? -3.190  27.233  -8.954  1.00 96.08 159 A 1 
ATOM   1144 C  CA  . PHE A 1 159 ? -1.771  27.185  -8.644  1.00 95.99 159 A 1 
ATOM   1145 C  C   . PHE A 1 159 ? -1.056  28.422  -9.176  1.00 95.72 159 A 1 
ATOM   1146 O  O   . PHE A 1 159 ? -1.474  29.021  -10.162 1.00 95.11 159 A 1 
ATOM   1147 C  CB  . PHE A 1 159 ? -1.160  25.876  -9.159  1.00 95.38 159 A 1 
ATOM   1148 C  CG  . PHE A 1 159 ? -1.595  25.472  -10.553 1.00 95.49 159 A 1 
ATOM   1149 C  CD1 . PHE A 1 159 ? -2.723  24.644  -10.723 1.00 94.37 159 A 1 
ATOM   1150 C  CD2 . PHE A 1 159 ? -0.911  25.929  -11.681 1.00 94.19 159 A 1 
ATOM   1151 C  CE1 . PHE A 1 159 ? -3.152  24.281  -12.007 1.00 93.20 159 A 1 
ATOM   1152 C  CE2 . PHE A 1 159 ? -1.333  25.572  -12.972 1.00 93.37 159 A 1 
ATOM   1153 C  CZ  . PHE A 1 159 ? -2.460  24.746  -13.139 1.00 93.29 159 A 1 
ATOM   1154 N  N   . GLY A 1 160 ? 0.005   28.815  -8.497  1.00 95.43 160 A 1 
ATOM   1155 C  CA  . GLY A 1 160 ? 0.738   30.006  -8.851  1.00 95.20 160 A 1 
ATOM   1156 C  C   . GLY A 1 160 ? 2.126   30.051  -8.239  1.00 95.61 160 A 1 
ATOM   1157 O  O   . GLY A 1 160 ? 2.461   29.267  -7.346  1.00 95.06 160 A 1 
ATOM   1158 N  N   . ARG A 1 161 ? 2.932   30.980  -8.734  1.00 95.03 161 A 1 
ATOM   1159 C  CA  . ARG A 1 161 ? 4.265   31.269  -8.213  1.00 94.41 161 A 1 
ATOM   1160 C  C   . ARG A 1 161 ? 4.556   32.759  -8.271  1.00 94.75 161 A 1 
ATOM   1161 O  O   . ARG A 1 161 ? 4.082   33.473  -9.149  1.00 93.93 161 A 1 
ATOM   1162 C  CB  . ARG A 1 161 ? 5.333   30.442  -8.943  1.00 91.60 161 A 1 
ATOM   1163 C  CG  . ARG A 1 161 ? 5.471   30.789  -10.429 1.00 83.58 161 A 1 
ATOM   1164 C  CD  . ARG A 1 161 ? 6.536   29.916  -11.088 1.00 81.85 161 A 1 
ATOM   1165 N  NE  . ARG A 1 161 ? 6.545   30.093  -12.544 1.00 72.87 161 A 1 
ATOM   1166 C  CZ  . ARG A 1 161 ? 7.150   29.316  -13.428 1.00 67.67 161 A 1 
ATOM   1167 N  NH1 . ARG A 1 161 ? 7.935   28.346  -13.063 1.00 62.51 161 A 1 
ATOM   1168 N  NH2 . ARG A 1 161 ? 6.952   29.501  -14.695 1.00 58.21 161 A 1 
ATOM   1169 N  N   . THR A 1 162 ? 5.382   33.192  -7.339  1.00 94.89 162 A 1 
ATOM   1170 C  CA  . THR A 1 162 ? 6.085   34.471  -7.370  1.00 94.68 162 A 1 
ATOM   1171 C  C   . THR A 1 162 ? 7.582   34.211  -7.490  1.00 94.28 162 A 1 
ATOM   1172 O  O   . THR A 1 162 ? 8.002   33.076  -7.777  1.00 92.05 162 A 1 
ATOM   1173 C  CB  . THR A 1 162 ? 5.734   35.309  -6.123  1.00 93.35 162 A 1 
ATOM   1174 O  OG1 . THR A 1 162 ? 6.247   34.703  -4.966  1.00 84.53 162 A 1 
ATOM   1175 C  CG2 . THR A 1 162 ? 4.225   35.484  -5.920  1.00 82.91 162 A 1 
ATOM   1176 N  N   . GLU A 1 163 ? 8.432   35.211  -7.263  1.00 94.01 163 A 1 
ATOM   1177 C  CA  . GLU A 1 163 ? 9.885   35.007  -7.258  1.00 93.35 163 A 1 
ATOM   1178 C  C   . GLU A 1 163 ? 10.349  34.027  -6.175  1.00 93.78 163 A 1 
ATOM   1179 O  O   . GLU A 1 163 ? 11.276  33.252  -6.391  1.00 90.36 163 A 1 
ATOM   1180 C  CB  . GLU A 1 163 ? 10.591  36.355  -7.054  1.00 91.07 163 A 1 
ATOM   1181 C  CG  . GLU A 1 163 ? 10.442  37.283  -8.278  1.00 78.65 163 A 1 
ATOM   1182 C  CD  . GLU A 1 163 ? 11.244  38.584  -8.140  1.00 70.29 163 A 1 
ATOM   1183 O  OE1 . GLU A 1 163 ? 11.486  39.209  -9.187  1.00 62.78 163 A 1 
ATOM   1184 O  OE2 . GLU A 1 163 ? 11.597  38.946  -7.004  1.00 64.46 163 A 1 
ATOM   1185 N  N   . ASN A 1 164 ? 9.682   34.037  -5.026  1.00 96.28 164 A 1 
ATOM   1186 C  CA  . ASN A 1 164 ? 10.101  33.278  -3.848  1.00 96.74 164 A 1 
ATOM   1187 C  C   . ASN A 1 164 ? 9.000   32.408  -3.221  1.00 97.51 164 A 1 
ATOM   1188 O  O   . ASN A 1 164 ? 9.243   31.749  -2.214  1.00 95.99 164 A 1 
ATOM   1189 C  CB  . ASN A 1 164 ? 10.707  34.260  -2.839  1.00 94.34 164 A 1 
ATOM   1190 C  CG  . ASN A 1 164 ? 9.705   35.258  -2.259  1.00 88.57 164 A 1 
ATOM   1191 O  OD1 . ASN A 1 164 ? 8.622   35.484  -2.766  1.00 69.97 164 A 1 
ATOM   1192 N  ND2 . ASN A 1 164 ? 10.059  35.887  -1.169  1.00 75.31 164 A 1 
ATOM   1193 N  N   . LEU A 1 165 ? 7.782   32.403  -3.785  1.00 96.44 165 A 1 
ATOM   1194 C  CA  . LEU A 1 165 ? 6.664   31.583  -3.331  1.00 96.48 165 A 1 
ATOM   1195 C  C   . LEU A 1 165 ? 6.106   30.768  -4.493  1.00 96.21 165 A 1 
ATOM   1196 O  O   . LEU A 1 165 ? 5.921   31.292  -5.582  1.00 95.24 165 A 1 
ATOM   1197 C  CB  . LEU A 1 165 ? 5.569   32.482  -2.712  1.00 95.83 165 A 1 
ATOM   1198 C  CG  . LEU A 1 165 ? 5.829   32.818  -1.231  1.00 90.22 165 A 1 
ATOM   1199 C  CD1 . LEU A 1 165 ? 5.360   34.228  -0.886  1.00 84.57 165 A 1 
ATOM   1200 C  CD2 . LEU A 1 165 ? 5.082   31.845  -0.322  1.00 84.99 165 A 1 
ATOM   1201 N  N   . ASP A 1 166 ? 5.766   29.521  -4.227  1.00 96.13 166 A 1 
ATOM   1202 C  CA  . ASP A 1 166 ? 4.840   28.752  -5.038  1.00 95.86 166 A 1 
ATOM   1203 C  C   . ASP A 1 166 ? 3.747   28.153  -4.157  1.00 96.64 166 A 1 
ATOM   1204 O  O   . ASP A 1 166 ? 3.924   27.979  -2.948  1.00 96.21 166 A 1 
ATOM   1205 C  CB  . ASP A 1 166 ? 5.576   27.700  -5.887  1.00 93.36 166 A 1 
ATOM   1206 C  CG  . ASP A 1 166 ? 6.197   26.561  -5.091  1.00 89.19 166 A 1 
ATOM   1207 O  OD1 . ASP A 1 166 ? 5.450   25.706  -4.581  1.00 79.68 166 A 1 
ATOM   1208 O  OD2 . ASP A 1 166 ? 7.455   26.465  -5.055  1.00 83.08 166 A 1 
ATOM   1209 N  N   . GLY A 1 167 ? 2.589   27.891  -4.742  1.00 96.39 167 A 1 
ATOM   1210 C  CA  . GLY A 1 167 ? 1.470   27.315  -4.025  1.00 96.53 167 A 1 
ATOM   1211 C  C   . GLY A 1 167 ? 0.421   26.696  -4.936  1.00 96.66 167 A 1 
ATOM   1212 O  O   . GLY A 1 167 ? 0.225   27.117  -6.077  1.00 95.97 167 A 1 
ATOM   1213 N  N   . ILE A 1 168 ? -0.270  25.718  -4.391  1.00 96.76 168 A 1 
ATOM   1214 C  CA  . ILE A 1 168 ? -1.415  25.065  -5.006  1.00 96.97 168 A 1 
ATOM   1215 C  C   . ILE A 1 168 ? -2.517  24.883  -3.973  1.00 97.49 168 A 1 
ATOM   1216 O  O   . ILE A 1 168 ? -2.261  24.520  -2.827  1.00 97.50 168 A 1 
ATOM   1217 C  CB  . ILE A 1 168 ? -1.011  23.742  -5.697  1.00 96.38 168 A 1 
ATOM   1218 C  CG1 . ILE A 1 168 ? -2.210  23.091  -6.407  1.00 95.67 168 A 1 
ATOM   1219 C  CG2 . ILE A 1 168 ? -0.360  22.745  -4.705  1.00 94.76 168 A 1 
ATOM   1220 C  CD1 . ILE A 1 168 ? -1.825  21.951  -7.359  1.00 93.67 168 A 1 
ATOM   1221 N  N   . VAL A 1 169 ? -3.754  25.104  -4.394  1.00 97.54 169 A 1 
ATOM   1222 C  CA  . VAL A 1 169 ? -4.966  24.624  -3.729  1.00 97.63 169 A 1 
ATOM   1223 C  C   . VAL A 1 169 ? -5.721  23.733  -4.701  1.00 97.66 169 A 1 
ATOM   1224 O  O   . VAL A 1 169 ? -5.901  24.092  -5.858  1.00 97.25 169 A 1 
ATOM   1225 C  CB  . VAL A 1 169 ? -5.855  25.765  -3.189  1.00 97.20 169 A 1 
ATOM   1226 C  CG1 . VAL A 1 169 ? -5.245  26.350  -1.916  1.00 85.21 169 A 1 
ATOM   1227 C  CG2 . VAL A 1 169 ? -6.054  26.909  -4.185  1.00 85.33 169 A 1 
ATOM   1228 N  N   . ALA A 1 170 ? -6.120  22.553  -4.250  1.00 97.78 170 A 1 
ATOM   1229 C  CA  . ALA A 1 170 ? -6.833  21.579  -5.047  1.00 97.62 170 A 1 
ATOM   1230 C  C   . ALA A 1 170 ? -7.982  20.980  -4.247  1.00 97.98 170 A 1 
ATOM   1231 O  O   . ALA A 1 170 ? -7.884  20.769  -3.045  1.00 97.85 170 A 1 
ATOM   1232 C  CB  . ALA A 1 170 ? -5.854  20.516  -5.558  1.00 97.17 170 A 1 
ATOM   1233 N  N   . TRP A 1 171 ? -9.081  20.698  -4.940  1.00 98.34 171 A 1 
ATOM   1234 C  CA  . TRP A 1 171 ? -10.265 20.050  -4.400  1.00 98.49 171 A 1 
ATOM   1235 C  C   . TRP A 1 171 ? -10.795 19.041  -5.420  1.00 98.42 171 A 1 
ATOM   1236 O  O   . TRP A 1 171 ? -10.834 19.327  -6.614  1.00 98.05 171 A 1 
ATOM   1237 C  CB  . TRP A 1 171 ? -11.317 21.108  -4.047  1.00 97.93 171 A 1 
ATOM   1238 C  CG  . TRP A 1 171 ? -12.723 20.613  -3.994  1.00 91.01 171 A 1 
ATOM   1239 C  CD1 . TRP A 1 171 ? -13.242 19.799  -3.038  1.00 77.86 171 A 1 
ATOM   1240 C  CD2 . TRP A 1 171 ? -13.793 20.828  -4.967  1.00 86.40 171 A 1 
ATOM   1241 N  NE1 . TRP A 1 171 ? -14.565 19.498  -3.357  1.00 70.80 171 A 1 
ATOM   1242 C  CE2 . TRP A 1 171 ? -14.937 20.111  -4.536  1.00 79.05 171 A 1 
ATOM   1243 C  CE3 . TRP A 1 171 ? -13.893 21.556  -6.174  1.00 68.59 171 A 1 
ATOM   1244 C  CZ2 . TRP A 1 171 ? -16.145 20.099  -5.267  1.00 73.82 171 A 1 
ATOM   1245 C  CZ3 . TRP A 1 171 ? -15.092 21.557  -6.908  1.00 64.22 171 A 1 
ATOM   1246 C  CH2 . TRP A 1 171 ? -16.203 20.825  -6.455  1.00 65.01 171 A 1 
ATOM   1247 N  N   . SER A 1 172 ? -11.224 17.894  -4.931  1.00 98.62 172 A 1 
ATOM   1248 C  CA  . SER A 1 172 ? -11.991 16.919  -5.685  1.00 98.53 172 A 1 
ATOM   1249 C  C   . SER A 1 172 ? -13.203 16.462  -4.879  1.00 98.60 172 A 1 
ATOM   1250 O  O   . SER A 1 172 ? -13.140 16.342  -3.659  1.00 98.16 172 A 1 
ATOM   1251 C  CB  . SER A 1 172 ? -11.129 15.718  -6.100  1.00 97.14 172 A 1 
ATOM   1252 O  OG  . SER A 1 172 ? -10.645 15.024  -4.976  1.00 82.16 172 A 1 
ATOM   1253 N  N   . SER A 1 173 ? -14.297 16.195  -5.588  1.00 98.53 173 A 1 
ATOM   1254 C  CA  . SER A 1 173 ? -15.497 15.539  -5.071  1.00 98.45 173 A 1 
ATOM   1255 C  C   . SER A 1 173 ? -15.839 14.380  -5.984  1.00 98.56 173 A 1 
ATOM   1256 O  O   . SER A 1 173 ? -15.744 14.504  -7.202  1.00 97.46 173 A 1 
ATOM   1257 C  CB  . SER A 1 173 ? -16.657 16.530  -5.002  1.00 97.24 173 A 1 
ATOM   1258 O  OG  . SER A 1 173 ? -17.810 15.918  -4.477  1.00 83.54 173 A 1 
ATOM   1259 N  N   . ARG A 1 174 ? -16.216 13.243  -5.409  1.00 98.38 174 A 1 
ATOM   1260 C  CA  . ARG A 1 174 ? -16.566 12.042  -6.150  1.00 98.14 174 A 1 
ATOM   1261 C  C   . ARG A 1 174 ? -17.703 11.321  -5.447  1.00 98.49 174 A 1 
ATOM   1262 O  O   . ARG A 1 174 ? -17.561 10.948  -4.292  1.00 97.81 174 A 1 
ATOM   1263 C  CB  . ARG A 1 174 ? -15.316 11.160  -6.281  1.00 96.33 174 A 1 
ATOM   1264 C  CG  . ARG A 1 174 ? -15.513 9.953   -7.199  1.00 90.55 174 A 1 
ATOM   1265 C  CD  . ARG A 1 174 ? -14.270 9.058   -7.194  1.00 90.40 174 A 1 
ATOM   1266 N  NE  . ARG A 1 174 ? -13.043 9.779   -7.556  1.00 90.70 174 A 1 
ATOM   1267 C  CZ  . ARG A 1 174 ? -12.526 9.986   -8.765  1.00 93.80 174 A 1 
ATOM   1268 N  NH1 . ARG A 1 174 ? -13.073 9.519   -9.847  1.00 84.29 174 A 1 
ATOM   1269 N  NH2 . ARG A 1 174 ? -11.429 10.663  -8.868  1.00 87.59 174 A 1 
ATOM   1270 N  N   . ASP A 1 175 ? -18.770 11.090  -6.178  1.00 98.44 175 A 1 
ATOM   1271 C  CA  . ASP A 1 175 ? -19.871 10.240  -5.730  1.00 98.36 175 A 1 
ATOM   1272 C  C   . ASP A 1 175 ? -19.792 8.904   -6.466  1.00 98.31 175 A 1 
ATOM   1273 O  O   . ASP A 1 175 ? -19.494 8.859   -7.665  1.00 97.49 175 A 1 
ATOM   1274 C  CB  . ASP A 1 175 ? -21.219 10.945  -5.946  1.00 97.73 175 A 1 
ATOM   1275 C  CG  . ASP A 1 175 ? -21.300 12.277  -5.190  1.00 93.59 175 A 1 
ATOM   1276 O  OD1 . ASP A 1 175 ? -21.135 12.265  -3.955  1.00 85.99 175 A 1 
ATOM   1277 O  OD2 . ASP A 1 175 ? -21.476 13.317  -5.870  1.00 85.48 175 A 1 
ATOM   1278 N  N   . ARG A 1 176 ? -20.024 7.794   -5.746  1.00 98.31 176 A 1 
ATOM   1279 C  CA  . ARG A 1 176 ? -20.014 6.431   -6.279  1.00 98.04 176 A 1 
ATOM   1280 C  C   . ARG A 1 176 ? -21.213 5.670   -5.715  1.00 98.24 176 A 1 
ATOM   1281 O  O   . ARG A 1 176 ? -21.471 5.748   -4.521  1.00 97.09 176 A 1 
ATOM   1282 C  CB  . ARG A 1 176 ? -18.709 5.720   -5.920  1.00 95.77 176 A 1 
ATOM   1283 C  CG  . ARG A 1 176 ? -17.455 6.467   -6.427  1.00 88.84 176 A 1 
ATOM   1284 C  CD  . ARG A 1 176 ? -16.172 5.783   -5.968  1.00 88.57 176 A 1 
ATOM   1285 N  NE  . ARG A 1 176 ? -15.992 4.472   -6.585  1.00 86.33 176 A 1 
ATOM   1286 C  CZ  . ARG A 1 176 ? -15.539 3.370   -6.016  1.00 88.72 176 A 1 
ATOM   1287 N  NH1 . ARG A 1 176 ? -15.135 3.337   -4.777  1.00 78.23 176 A 1 
ATOM   1288 N  NH2 . ARG A 1 176 ? -15.487 2.276   -6.701  1.00 79.22 176 A 1 
ATOM   1289 N  N   . GLY A 1 177 ? -21.907 4.930   -6.568  1.00 97.78 177 A 1 
ATOM   1290 C  CA  . GLY A 1 177 ? -23.039 4.110   -6.174  1.00 97.65 177 A 1 
ATOM   1291 C  C   . GLY A 1 177 ? -22.697 2.619   -6.089  1.00 97.79 177 A 1 
ATOM   1292 O  O   . GLY A 1 177 ? -21.557 2.228   -5.827  1.00 96.36 177 A 1 
ATOM   1293 N  N   . ASP A 1 178 ? -23.700 1.792   -6.352  1.00 97.42 178 A 1 
ATOM   1294 C  CA  . ASP A 1 178 ? -23.582 0.337   -6.360  1.00 97.26 178 A 1 
ATOM   1295 C  C   . ASP A 1 178 ? -22.506 -0.159  -7.340  1.00 97.36 178 A 1 
ATOM   1296 O  O   . ASP A 1 178 ? -22.376 0.322   -8.473  1.00 95.90 178 A 1 
ATOM   1297 C  CB  . ASP A 1 178 ? -24.934 -0.295  -6.713  1.00 96.18 178 A 1 
ATOM   1298 C  CG  . ASP A 1 178 ? -26.010 -0.142  -5.640  1.00 94.82 178 A 1 
ATOM   1299 O  OD1 . ASP A 1 178 ? -25.655 0.095   -4.468  1.00 91.54 178 A 1 
ATOM   1300 O  OD2 . ASP A 1 178 ? -27.196 -0.322  -5.986  1.00 90.89 178 A 1 
ATOM   1301 N  N   . LEU A 1 179 ? -21.765 -1.176  -6.911  1.00 97.27 179 A 1 
ATOM   1302 C  CA  . LEU A 1 179 ? -20.688 -1.773  -7.694  1.00 97.10 179 A 1 
ATOM   1303 C  C   . LEU A 1 179 ? -21.229 -2.931  -8.520  1.00 96.97 179 A 1 
ATOM   1304 O  O   . LEU A 1 179 ? -21.573 -3.993  -7.982  1.00 95.60 179 A 1 
ATOM   1305 C  CB  . LEU A 1 179 ? -19.553 -2.238  -6.772  1.00 96.53 179 A 1 
ATOM   1306 C  CG  . LEU A 1 179 ? -19.024 -1.175  -5.797  1.00 95.60 179 A 1 
ATOM   1307 C  CD1 . LEU A 1 179 ? -17.922 -1.799  -4.947  1.00 93.53 179 A 1 
ATOM   1308 C  CD2 . LEU A 1 179 ? -18.439 0.046   -6.520  1.00 93.00 179 A 1 
ATOM   1309 N  N   . ARG A 1 180 ? -21.249 -2.767  -9.833  1.00 96.76 180 A 1 
ATOM   1310 C  CA  . ARG A 1 180 ? -21.616 -3.835  -10.755 1.00 96.45 180 A 1 
ATOM   1311 C  C   . ARG A 1 180 ? -20.424 -4.756  -10.995 1.00 96.69 180 A 1 
ATOM   1312 O  O   . ARG A 1 180 ? -19.388 -4.321  -11.478 1.00 95.15 180 A 1 
ATOM   1313 C  CB  . ARG A 1 180 ? -22.161 -3.222  -12.049 1.00 94.74 180 A 1 
ATOM   1314 C  CG  . ARG A 1 180 ? -22.644 -4.306  -12.999 1.00 78.22 180 A 1 
ATOM   1315 C  CD  . ARG A 1 180 ? -23.197 -3.677  -14.280 1.00 73.07 180 A 1 
ATOM   1316 N  NE  . ARG A 1 180 ? -23.402 -4.691  -15.304 1.00 64.16 180 A 1 
ATOM   1317 C  CZ  . ARG A 1 180 ? -23.608 -4.467  -16.585 1.00 55.59 180 A 1 
ATOM   1318 N  NH1 . ARG A 1 180 ? -23.782 -3.251  -17.037 1.00 50.20 180 A 1 
ATOM   1319 N  NH2 . ARG A 1 180 ? -23.630 -5.470  -17.428 1.00 47.59 180 A 1 
ATOM   1320 N  N   . GLN A 1 181 ? -20.601 -6.058  -10.721 1.00 96.31 181 A 1 
ATOM   1321 C  CA  . GLN A 1 181 ? -19.532 -7.042  -10.792 1.00 96.19 181 A 1 
ATOM   1322 C  C   . GLN A 1 181 ? -19.666 -7.980  -11.994 1.00 96.71 181 A 1 
ATOM   1323 O  O   . GLN A 1 181 ? -20.735 -8.114  -12.600 1.00 95.26 181 A 1 
ATOM   1324 C  CB  . GLN A 1 181 ? -19.493 -7.800  -9.471  1.00 93.82 181 A 1 
ATOM   1325 C  CG  . GLN A 1 181 ? -19.118 -6.870  -8.316  1.00 87.52 181 A 1 
ATOM   1326 C  CD  . GLN A 1 181 ? -19.065 -7.622  -6.997  1.00 81.47 181 A 1 
ATOM   1327 O  OE1 . GLN A 1 181 ? -19.711 -8.634  -6.814  1.00 72.32 181 A 1 
ATOM   1328 N  NE2 . GLN A 1 181 ? -18.299 -7.156  -6.048  1.00 69.17 181 A 1 
ATOM   1329 N  N   . SER A 1 182 ? -18.570 -8.648  -12.334 1.00 96.37 182 A 1 
ATOM   1330 C  CA  . SER A 1 182 ? -18.471 -9.501  -13.519 1.00 96.59 182 A 1 
ATOM   1331 C  C   . SER A 1 182 ? -19.303 -10.786 -13.447 1.00 96.59 182 A 1 
ATOM   1332 O  O   . SER A 1 182 ? -19.628 -11.356 -14.487 1.00 94.06 182 A 1 
ATOM   1333 C  CB  . SER A 1 182 ? -17.002 -9.853  -13.756 1.00 95.77 182 A 1 
ATOM   1334 O  OG  . SER A 1 182 ? -16.475 -10.579 -12.672 1.00 92.95 182 A 1 
ATOM   1335 N  N   . ASN A 1 183 ? -19.674 -11.230 -12.252 1.00 95.53 183 A 1 
ATOM   1336 C  CA  . ASN A 1 183 ? -20.570 -12.374 -12.030 1.00 93.97 183 A 1 
ATOM   1337 C  C   . ASN A 1 183 ? -22.065 -12.015 -12.172 1.00 93.14 183 A 1 
ATOM   1338 O  O   . ASN A 1 183 ? -22.919 -12.883 -12.045 1.00 86.91 183 A 1 
ATOM   1339 C  CB  . ASN A 1 183 ? -20.246 -13.000 -10.668 1.00 91.42 183 A 1 
ATOM   1340 C  CG  . ASN A 1 183 ? -20.659 -12.145 -9.491  1.00 91.45 183 A 1 
ATOM   1341 O  OD1 . ASN A 1 183 ? -20.858 -10.953 -9.593  1.00 83.71 183 A 1 
ATOM   1342 N  ND2 . ASN A 1 183 ? -20.807 -12.754 -8.336  1.00 84.72 183 A 1 
ATOM   1343 N  N   . GLY A 1 184 ? -22.384 -10.750 -12.433 1.00 90.95 184 A 1 
ATOM   1344 C  CA  . GLY A 1 184 ? -23.752 -10.251 -12.544 1.00 89.02 184 A 1 
ATOM   1345 C  C   . GLY A 1 184 ? -24.371 -9.772  -11.231 1.00 90.21 184 A 1 
ATOM   1346 O  O   . GLY A 1 184 ? -25.441 -9.166  -11.265 1.00 85.67 184 A 1 
ATOM   1347 N  N   . GLU A 1 185 ? -23.692 -9.991  -10.100 1.00 91.99 185 A 1 
ATOM   1348 C  CA  . GLU A 1 185 ? -24.112 -9.441  -8.815  1.00 91.04 185 A 1 
ATOM   1349 C  C   . GLU A 1 185 ? -23.751 -7.956  -8.706  1.00 92.87 185 A 1 
ATOM   1350 O  O   . GLU A 1 185 ? -22.847 -7.441  -9.363  1.00 91.41 185 A 1 
ATOM   1351 C  CB  . GLU A 1 185 ? -23.508 -10.231 -7.652  1.00 87.34 185 A 1 
ATOM   1352 C  CG  . GLU A 1 185 ? -24.043 -11.666 -7.579  1.00 81.08 185 A 1 
ATOM   1353 C  CD  . GLU A 1 185 ? -23.308 -12.526 -6.548  1.00 74.56 185 A 1 
ATOM   1354 O  OE1 . GLU A 1 185 ? -23.791 -13.648 -6.292  1.00 68.38 185 A 1 
ATOM   1355 O  OE2 . GLU A 1 185 ? -22.202 -12.116 -6.110  1.00 66.93 185 A 1 
ATOM   1356 N  N   . THR A 1 186 ? -24.477 -7.273  -7.821  1.00 95.04 186 A 1 
ATOM   1357 C  CA  . THR A 1 186 ? -24.233 -5.868  -7.503  1.00 95.42 186 A 1 
ATOM   1358 C  C   . THR A 1 186 ? -23.935 -5.744  -6.015  1.00 95.67 186 A 1 
ATOM   1359 O  O   . THR A 1 186 ? -24.728 -6.156  -5.185  1.00 93.38 186 A 1 
ATOM   1360 C  CB  . THR A 1 186 ? -25.434 -5.001  -7.902  1.00 93.45 186 A 1 
ATOM   1361 O  OG1 . THR A 1 186 ? -25.674 -5.141  -9.287  1.00 82.49 186 A 1 
ATOM   1362 C  CG2 . THR A 1 186 ? -25.187 -3.528  -7.667  1.00 79.89 186 A 1 
ATOM   1363 N  N   . ALA A 1 187 ? -22.781 -5.165  -5.680  1.00 95.98 187 A 1 
ATOM   1364 C  CA  . ALA A 1 187 ? -22.436 -4.868  -4.303  1.00 95.96 187 A 1 
ATOM   1365 C  C   . ALA A 1 187 ? -23.077 -3.533  -3.887  1.00 96.67 187 A 1 
ATOM   1366 O  O   . ALA A 1 187 ? -22.768 -2.520  -4.519  1.00 95.86 187 A 1 
ATOM   1367 C  CB  . ALA A 1 187 ? -20.909 -4.847  -4.165  1.00 94.93 187 A 1 
ATOM   1368 N  N   . PRO A 1 188 ? -23.912 -3.494  -2.843  1.00 96.60 188 A 1 
ATOM   1369 C  CA  . PRO A 1 188 ? -24.513 -2.250  -2.390  1.00 96.55 188 A 1 
ATOM   1370 C  C   . PRO A 1 188 ? -23.432 -1.304  -1.867  1.00 96.99 188 A 1 
ATOM   1371 O  O   . PRO A 1 188 ? -22.600 -1.688  -1.039  1.00 95.74 188 A 1 
ATOM   1372 C  CB  . PRO A 1 188 ? -25.531 -2.641  -1.315  1.00 95.27 188 A 1 
ATOM   1373 C  CG  . PRO A 1 188 ? -24.974 -3.947  -0.772  1.00 92.98 188 A 1 
ATOM   1374 C  CD  . PRO A 1 188 ? -24.329 -4.596  -1.994  1.00 95.79 188 A 1 
ATOM   1375 N  N   . ASN A 1 189 ? -23.454 -0.074  -2.359  1.00 97.14 189 A 1 
ATOM   1376 C  CA  . ASN A 1 189 ? -22.490 0.957   -2.013  1.00 97.58 189 A 1 
ATOM   1377 C  C   . ASN A 1 189 ? -23.062 2.341   -2.310  1.00 97.74 189 A 1 
ATOM   1378 O  O   . ASN A 1 189 ? -23.736 2.528   -3.318  1.00 96.75 189 A 1 
ATOM   1379 C  CB  . ASN A 1 189 ? -21.204 0.734   -2.827  1.00 96.62 189 A 1 
ATOM   1380 C  CG  . ASN A 1 189 ? -20.105 1.672   -2.414  1.00 96.48 189 A 1 
ATOM   1381 O  OD1 . ASN A 1 189 ? -19.816 1.803   -1.244  1.00 90.76 189 A 1 
ATOM   1382 N  ND2 . ASN A 1 189 ? -19.447 2.320   -3.349  1.00 91.15 189 A 1 
ATOM   1383 N  N   . ASP A 1 190 ? -22.737 3.300   -1.468  1.00 97.70 190 A 1 
ATOM   1384 C  CA  . ASP A 1 190 ? -22.960 4.720   -1.707  1.00 97.85 190 A 1 
ATOM   1385 C  C   . ASP A 1 190 ? -21.826 5.471   -1.007  1.00 98.14 190 A 1 
ATOM   1386 O  O   . ASP A 1 190 ? -21.684 5.365   0.209   1.00 97.02 190 A 1 
ATOM   1387 C  CB  . ASP A 1 190 ? -24.341 5.116   -1.178  1.00 96.87 190 A 1 
ATOM   1388 C  CG  . ASP A 1 190 ? -24.780 6.526   -1.562  1.00 92.01 190 A 1 
ATOM   1389 O  OD1 . ASP A 1 190 ? -23.959 7.273   -2.130  1.00 84.80 190 A 1 
ATOM   1390 O  OD2 . ASP A 1 190 ? -25.966 6.834   -1.286  1.00 82.93 190 A 1 
ATOM   1391 N  N   . GLU A 1 191 ? -20.965 6.135   -1.771  1.00 98.23 191 A 1 
ATOM   1392 C  CA  . GLU A 1 191 ? -19.826 6.883   -1.249  1.00 98.37 191 A 1 
ATOM   1393 C  C   . GLU A 1 191 ? -19.857 8.317   -1.782  1.00 98.45 191 A 1 
ATOM   1394 O  O   . GLU A 1 191 ? -19.849 8.534   -2.997  1.00 97.80 191 A 1 
ATOM   1395 C  CB  . GLU A 1 191 ? -18.479 6.224   -1.614  1.00 97.60 191 A 1 
ATOM   1396 C  CG  . GLU A 1 191 ? -18.247 4.824   -1.033  1.00 95.91 191 A 1 
ATOM   1397 C  CD  . GLU A 1 191 ? -16.877 4.255   -1.475  1.00 96.84 191 A 1 
ATOM   1398 O  OE1 . GLU A 1 191 ? -15.883 4.414   -0.739  1.00 92.33 191 A 1 
ATOM   1399 O  OE2 . GLU A 1 191 ? -16.777 3.678   -2.579  1.00 93.21 191 A 1 
ATOM   1400 N  N   . SER A 1 192 ? -19.816 9.292   -0.880  1.00 98.32 192 A 1 
ATOM   1401 C  CA  . SER A 1 192 ? -19.570 10.697  -1.203  1.00 98.46 192 A 1 
ATOM   1402 C  C   . SER A 1 192 ? -18.202 11.101  -0.669  1.00 98.50 192 A 1 
ATOM   1403 O  O   . SER A 1 192 ? -17.988 11.271  0.536   1.00 97.89 192 A 1 
ATOM   1404 C  CB  . SER A 1 192 ? -20.687 11.581  -0.659  1.00 97.97 192 A 1 
ATOM   1405 O  OG  . SER A 1 192 ? -20.589 12.856  -1.247  1.00 84.06 192 A 1 
ATOM   1406 N  N   . ILE A 1 193 ? -17.243 11.223  -1.583  1.00 98.52 193 A 1 
ATOM   1407 C  CA  . ILE A 1 193 ? -15.835 11.454  -1.279  1.00 98.59 193 A 1 
ATOM   1408 C  C   . ILE A 1 193 ? -15.490 12.904  -1.592  1.00 98.51 193 A 1 
ATOM   1409 O  O   . ILE A 1 193 ? -15.625 13.348  -2.734  1.00 98.14 193 A 1 
ATOM   1410 C  CB  . ILE A 1 193 ? -14.934 10.463  -2.049  1.00 98.33 193 A 1 
ATOM   1411 C  CG1 . ILE A 1 193 ? -15.316 8.992   -1.746  1.00 97.50 193 A 1 
ATOM   1412 C  CG2 . ILE A 1 193 ? -13.453 10.725  -1.709  1.00 97.70 193 A 1 
ATOM   1413 C  CD1 . ILE A 1 193 ? -14.637 7.966   -2.661  1.00 94.30 193 A 1 
ATOM   1414 N  N   . ASN A 1 194 ? -14.958 13.619  -0.606  1.00 98.73 194 A 1 
ATOM   1415 C  CA  . ASN A 1 194 ? -14.348 14.929  -0.779  1.00 98.66 194 A 1 
ATOM   1416 C  C   . ASN A 1 194 ? -12.885 14.881  -0.359  1.00 98.76 194 A 1 
ATOM   1417 O  O   . ASN A 1 194 ? -12.548 14.347  0.696   1.00 98.28 194 A 1 
ATOM   1418 C  CB  . ASN A 1 194 ? -15.137 15.987  0.006   1.00 98.18 194 A 1 
ATOM   1419 C  CG  . ASN A 1 194 ? -16.410 16.372  -0.724  1.00 94.51 194 A 1 
ATOM   1420 O  OD1 . ASN A 1 194 ? -16.399 17.234  -1.587  1.00 81.63 194 A 1 
ATOM   1421 N  ND2 . ASN A 1 194 ? -17.524 15.749  -0.407  1.00 81.17 194 A 1 
ATOM   1422 N  N   . ASN A 1 195 ? -12.011 15.464  -1.166  1.00 98.61 195 A 1 
ATOM   1423 C  CA  . ASN A 1 195 ? -10.588 15.542  -0.846  1.00 98.68 195 A 1 
ATOM   1424 C  C   . ASN A 1 195 ? -10.040 16.912  -1.240  1.00 98.65 195 A 1 
ATOM   1425 O  O   . ASN A 1 195 ? -10.254 17.390  -2.350  1.00 98.11 195 A 1 
ATOM   1426 C  CB  . ASN A 1 195 ? -9.871  14.358  -1.507  1.00 98.23 195 A 1 
ATOM   1427 C  CG  . ASN A 1 195 ? -8.529  14.010  -0.882  1.00 98.04 195 A 1 
ATOM   1428 O  OD1 . ASN A 1 195 ? -7.763  13.229  -1.429  1.00 92.72 195 A 1 
ATOM   1429 N  ND2 . ASN A 1 195 ? -8.198  14.503  0.285   1.00 92.47 195 A 1 
ATOM   1430 N  N   . MET A 1 196 ? -9.358  17.562  -0.292  1.00 98.75 196 A 1 
ATOM   1431 C  CA  . MET A 1 196 ? -8.810  18.898  -0.450  1.00 98.79 196 A 1 
ATOM   1432 C  C   . MET A 1 196 ? -7.335  18.899  -0.077  1.00 98.89 196 A 1 
ATOM   1433 O  O   . MET A 1 196 ? -6.927  18.243  0.876   1.00 98.41 196 A 1 
ATOM   1434 C  CB  . MET A 1 196 ? -9.570  19.917  0.412   1.00 97.65 196 A 1 
ATOM   1435 C  CG  . MET A 1 196 ? -11.064 19.974  0.086   1.00 79.72 196 A 1 
ATOM   1436 S  SD  . MET A 1 196 ? -11.973 21.215  1.057   1.00 75.65 196 A 1 
ATOM   1437 C  CE  . MET A 1 196 ? -13.649 20.864  0.497   1.00 63.01 196 A 1 
ATOM   1438 N  N   . LEU A 1 197 ? -6.546  19.678  -0.810  1.00 98.55 197 A 1 
ATOM   1439 C  CA  . LEU A 1 197 ? -5.118  19.829  -0.601  1.00 98.57 197 A 1 
ATOM   1440 C  C   . LEU A 1 197 ? -4.736  21.300  -0.736  1.00 98.64 197 A 1 
ATOM   1441 O  O   . LEU A 1 197 ? -5.158  21.972  -1.672  1.00 98.34 197 A 1 
ATOM   1442 C  CB  . LEU A 1 197 ? -4.396  18.957  -1.642  1.00 97.86 197 A 1 
ATOM   1443 C  CG  . LEU A 1 197 ? -2.860  19.076  -1.663  1.00 96.67 197 A 1 
ATOM   1444 C  CD1 . LEU A 1 197 ? -2.239  18.414  -0.443  1.00 93.91 197 A 1 
ATOM   1445 C  CD2 . LEU A 1 197 ? -2.311  18.399  -2.920  1.00 93.80 197 A 1 
ATOM   1446 N  N   . ALA A 1 198 ? -3.885  21.786  0.164   1.00 98.50 198 A 1 
ATOM   1447 C  CA  . ALA A 1 198 ? -3.139  23.016  -0.031  1.00 98.61 198 A 1 
ATOM   1448 C  C   . ALA A 1 198 ? -1.655  22.755  0.246   1.00 98.58 198 A 1 
ATOM   1449 O  O   . ALA A 1 198 ? -1.308  22.198  1.287   1.00 98.17 198 A 1 
ATOM   1450 C  CB  . ALA A 1 198 ? -3.722  24.134  0.841   1.00 98.31 198 A 1 
ATOM   1451 N  N   . LYS A 1 199 ? -0.794  23.156  -0.681  1.00 98.22 199 A 1 
ATOM   1452 C  CA  . LYS A 1 199 ? 0.667   23.107  -0.537  1.00 97.93 199 A 1 
ATOM   1453 C  C   . LYS A 1 199 ? 1.258   24.459  -0.894  1.00 98.01 199 A 1 
ATOM   1454 O  O   . LYS A 1 199 ? 0.765   25.134  -1.787  1.00 97.34 199 A 1 
ATOM   1455 C  CB  . LYS A 1 199 ? 1.290   22.007  -1.416  1.00 95.84 199 A 1 
ATOM   1456 C  CG  . LYS A 1 199 ? 0.853   20.594  -1.008  1.00 88.42 199 A 1 
ATOM   1457 C  CD  . LYS A 1 199 ? 1.296   19.512  -1.995  1.00 91.77 199 A 1 
ATOM   1458 C  CE  . LYS A 1 199 ? 2.799   19.221  -1.963  1.00 89.56 199 A 1 
ATOM   1459 N  NZ  . LYS A 1 199 ? 3.130   18.074  -2.865  1.00 89.42 199 A 1 
ATOM   1460 N  N   . GLY A 1 200 ? 2.347   24.806  -0.230  1.00 97.71 200 A 1 
ATOM   1461 C  CA  . GLY A 1 200 ? 3.098   26.005  -0.556  1.00 97.79 200 A 1 
ATOM   1462 C  C   . GLY A 1 200 ? 4.565   25.861  -0.166  1.00 97.94 200 A 1 
ATOM   1463 O  O   . GLY A 1 200 ? 4.889   25.206  0.822   1.00 97.56 200 A 1 
ATOM   1464 N  N   . THR A 1 201 ? 5.446   26.479  -0.950  1.00 97.82 201 A 1 
ATOM   1465 C  CA  . THR A 1 201 ? 6.872   26.575  -0.652  1.00 97.69 201 A 1 
ATOM   1466 C  C   . THR A 1 201 ? 7.298   28.034  -0.683  1.00 97.68 201 A 1 
ATOM   1467 O  O   . THR A 1 201 ? 7.008   28.749  -1.639  1.00 96.94 201 A 1 
ATOM   1468 C  CB  . THR A 1 201 ? 7.717   25.733  -1.612  1.00 96.76 201 A 1 
ATOM   1469 O  OG1 . THR A 1 201 ? 7.314   24.386  -1.542  1.00 89.87 201 A 1 
ATOM   1470 C  CG2 . THR A 1 201 ? 9.206   25.762  -1.268  1.00 89.07 201 A 1 
ATOM   1471 N  N   . TRP A 1 202 ? 7.985   28.468  0.359   1.00 98.10 202 A 1 
ATOM   1472 C  CA  . TRP A 1 202 ? 8.647   29.759  0.439   1.00 98.25 202 A 1 
ATOM   1473 C  C   . TRP A 1 202 ? 10.156  29.561  0.342   1.00 98.29 202 A 1 
ATOM   1474 O  O   . TRP A 1 202 ? 10.768  28.945  1.222   1.00 97.54 202 A 1 
ATOM   1475 C  CB  . TRP A 1 202 ? 8.250   30.462  1.743   1.00 97.75 202 A 1 
ATOM   1476 C  CG  . TRP A 1 202 ? 8.927   31.763  2.005   1.00 96.30 202 A 1 
ATOM   1477 C  CD1 . TRP A 1 202 ? 9.345   32.643  1.056   1.00 89.99 202 A 1 
ATOM   1478 C  CD2 . TRP A 1 202 ? 9.293   32.349  3.288   1.00 93.68 202 A 1 
ATOM   1479 N  NE1 . TRP A 1 202 ? 9.950   33.738  1.672   1.00 89.83 202 A 1 
ATOM   1480 C  CE2 . TRP A 1 202 ? 9.934   33.590  3.042   1.00 92.22 202 A 1 
ATOM   1481 C  CE3 . TRP A 1 202 ? 9.139   31.949  4.631   1.00 88.10 202 A 1 
ATOM   1482 C  CZ2 . TRP A 1 202 ? 10.415  34.413  4.085   1.00 89.02 202 A 1 
ATOM   1483 C  CZ3 . TRP A 1 202 ? 9.609   32.766  5.672   1.00 82.90 202 A 1 
ATOM   1484 C  CH2 . TRP A 1 202 ? 10.247  33.981  5.392   1.00 83.52 202 A 1 
ATOM   1485 N  N   . GLN A 1 203 ? 10.756  30.092  -0.712  1.00 97.76 203 A 1 
ATOM   1486 C  CA  . GLN A 1 203 ? 12.199  30.205  -0.848  1.00 97.29 203 A 1 
ATOM   1487 C  C   . GLN A 1 203 ? 12.655  31.446  -0.064  1.00 97.47 203 A 1 
ATOM   1488 O  O   . GLN A 1 203 ? 12.431  32.573  -0.496  1.00 96.24 203 A 1 
ATOM   1489 C  CB  . GLN A 1 203 ? 12.561  30.260  -2.338  1.00 95.77 203 A 1 
ATOM   1490 C  CG  . GLN A 1 203 ? 14.029  29.873  -2.577  1.00 84.41 203 A 1 
ATOM   1491 C  CD  . GLN A 1 203 ? 14.270  28.372  -2.408  1.00 81.30 203 A 1 
ATOM   1492 O  OE1 . GLN A 1 203 ? 13.463  27.540  -2.777  1.00 72.20 203 A 1 
ATOM   1493 N  NE2 . GLN A 1 203 ? 15.390  27.983  -1.851  1.00 70.35 203 A 1 
ATOM   1494 N  N   . ILE A 1 204 ? 13.243  31.230  1.103   1.00 97.79 204 A 1 
ATOM   1495 C  CA  . ILE A 1 204 ? 13.699  32.300  2.008   1.00 97.69 204 A 1 
ATOM   1496 C  C   . ILE A 1 204 ? 14.928  32.990  1.401   1.00 97.30 204 A 1 
ATOM   1497 O  O   . ILE A 1 204 ? 14.997  34.212  1.346   1.00 95.07 204 A 1 
ATOM   1498 C  CB  . ILE A 1 204 ? 14.001  31.727  3.407   1.00 97.21 204 A 1 
ATOM   1499 C  CG1 . ILE A 1 204 ? 12.751  31.053  4.029   1.00 95.03 204 A 1 
ATOM   1500 C  CG2 . ILE A 1 204 ? 14.534  32.830  4.344   1.00 94.90 204 A 1 
ATOM   1501 C  CD1 . ILE A 1 204 ? 13.051  30.205  5.270   1.00 91.87 204 A 1 
ATOM   1502 N  N   . ASP A 1 205 ? 15.868  32.180  0.932   1.00 97.17 205 A 1 
ATOM   1503 C  CA  . ASP A 1 205 ? 17.066  32.597  0.206   1.00 96.76 205 A 1 
ATOM   1504 C  C   . ASP A 1 205 ? 17.525  31.477  -0.749  1.00 96.87 205 A 1 
ATOM   1505 O  O   . ASP A 1 205 ? 16.786  30.522  -1.021  1.00 94.54 205 A 1 
ATOM   1506 C  CB  . ASP A 1 205 ? 18.149  33.037  1.225   1.00 94.85 205 A 1 
ATOM   1507 C  CG  . ASP A 1 205 ? 18.590  31.941  2.194   1.00 94.13 205 A 1 
ATOM   1508 O  OD1 . ASP A 1 205 ? 18.699  30.780  1.760   1.00 89.67 205 A 1 
ATOM   1509 O  OD2 . ASP A 1 205 ? 18.868  32.267  3.367   1.00 89.70 205 A 1 
ATOM   1510 N  N   . SER A 1 206 ? 18.725  31.576  -1.294  1.00 96.25 206 A 1 
ATOM   1511 C  CA  . SER A 1 206 ? 19.276  30.570  -2.200  1.00 95.57 206 A 1 
ATOM   1512 C  C   . SER A 1 206 ? 19.541  29.206  -1.557  1.00 96.09 206 A 1 
ATOM   1513 O  O   . SER A 1 206 ? 19.686  28.217  -2.272  1.00 92.74 206 A 1 
ATOM   1514 C  CB  . SER A 1 206 ? 20.578  31.097  -2.813  1.00 93.47 206 A 1 
ATOM   1515 O  OG  . SER A 1 206 ? 21.528  31.408  -1.807  1.00 83.83 206 A 1 
ATOM   1516 N  N   . ALA A 1 207 ? 19.620  29.139  -0.231  1.00 97.07 207 A 1 
ATOM   1517 C  CA  . ALA A 1 207 ? 19.913  27.933  0.523   1.00 97.28 207 A 1 
ATOM   1518 C  C   . ALA A 1 207 ? 18.704  27.387  1.287   1.00 97.61 207 A 1 
ATOM   1519 O  O   . ALA A 1 207 ? 18.590  26.179  1.476   1.00 96.03 207 A 1 
ATOM   1520 C  CB  . ALA A 1 207 ? 21.057  28.252  1.490   1.00 95.98 207 A 1 
ATOM   1521 N  N   . GLN A 1 208 ? 17.803  28.264  1.731   1.00 98.28 208 A 1 
ATOM   1522 C  CA  . GLN A 1 208 ? 16.734  27.935  2.650   1.00 98.16 208 A 1 
ATOM   1523 C  C   . GLN A 1 208 ? 15.371  27.938  1.970   1.00 98.23 208 A 1 
ATOM   1524 O  O   . GLN A 1 208 ? 14.998  28.896  1.289   1.00 97.16 208 A 1 
ATOM   1525 C  CB  . GLN A 1 208 ? 16.738  28.909  3.835   1.00 97.20 208 A 1 
ATOM   1526 C  CG  . GLN A 1 208 ? 18.015  28.819  4.668   1.00 94.39 208 A 1 
ATOM   1527 C  CD  . GLN A 1 208 ? 17.959  29.790  5.853   1.00 94.95 208 A 1 
ATOM   1528 O  OE1 . GLN A 1 208 ? 17.369  29.508  6.880   1.00 86.42 208 A 1 
ATOM   1529 N  NE2 . GLN A 1 208 ? 18.532  30.962  5.715   1.00 85.08 208 A 1 
ATOM   1530 N  N   . SER A 1 209 ? 14.575  26.900  2.210   1.00 98.21 209 A 1 
ATOM   1531 C  CA  . SER A 1 209 ? 13.159  26.893  1.857   1.00 98.13 209 A 1 
ATOM   1532 C  C   . SER A 1 209 ? 12.304  26.307  2.970   1.00 98.50 209 A 1 
ATOM   1533 O  O   . SER A 1 209 ? 12.728  25.423  3.721   1.00 97.92 209 A 1 
ATOM   1534 C  CB  . SER A 1 209 ? 12.913  26.186  0.519   1.00 95.42 209 A 1 
ATOM   1535 O  OG  . SER A 1 209 ? 13.266  24.818  0.564   1.00 83.77 209 A 1 
ATOM   1536 N  N   . LEU A 1 210 ? 11.081  26.808  3.078   1.00 98.49 210 A 1 
ATOM   1537 C  CA  . LEU A 1 210 ? 10.064  26.318  3.995   1.00 98.55 210 A 1 
ATOM   1538 C  C   . LEU A 1 210 ? 8.845   25.874  3.188   1.00 98.51 210 A 1 
ATOM   1539 O  O   . LEU A 1 210 ? 8.309   26.654  2.409   1.00 98.09 210 A 1 
ATOM   1540 C  CB  . LEU A 1 210 ? 9.728   27.436  5.001   1.00 98.09 210 A 1 
ATOM   1541 C  CG  . LEU A 1 210 ? 8.830   26.968  6.166   1.00 94.28 210 A 1 
ATOM   1542 C  CD1 . LEU A 1 210 ? 9.604   26.097  7.157   1.00 89.11 210 A 1 
ATOM   1543 C  CD2 . LEU A 1 210 ? 8.294   28.185  6.923   1.00 89.54 210 A 1 
ATOM   1544 N  N   . SER A 1 211 ? 8.396   24.644  3.388   1.00 98.54 211 A 1 
ATOM   1545 C  CA  . SER A 1 211 ? 7.232   24.081  2.717   1.00 98.47 211 A 1 
ATOM   1546 C  C   . SER A 1 211 ? 6.159   23.711  3.731   1.00 98.63 211 A 1 
ATOM   1547 O  O   . SER A 1 211 ? 6.461   23.130  4.779   1.00 98.21 211 A 1 
ATOM   1548 C  CB  . SER A 1 211 ? 7.603   22.863  1.865   1.00 97.60 211 A 1 
ATOM   1549 O  OG  . SER A 1 211 ? 8.572   23.206  0.895   1.00 90.94 211 A 1 
ATOM   1550 N  N   . GLY A 1 212 ? 4.909   24.018  3.413   1.00 98.66 212 A 1 
ATOM   1551 C  CA  . GLY A 1 212 ? 3.736   23.621  4.176   1.00 98.52 212 A 1 
ATOM   1552 C  C   . GLY A 1 212 ? 2.785   22.792  3.324   1.00 98.58 212 A 1 
ATOM   1553 O  O   . GLY A 1 212 ? 2.628   23.043  2.130   1.00 97.82 212 A 1 
ATOM   1554 N  N   . LEU A 1 213 ? 2.138   21.822  3.958   1.00 98.51 213 A 1 
ATOM   1555 C  CA  . LEU A 1 213 ? 1.117   20.974  3.348   1.00 98.43 213 A 1 
ATOM   1556 C  C   . LEU A 1 213 ? -0.009  20.763  4.350   1.00 98.65 213 A 1 
ATOM   1557 O  O   . LEU A 1 213 ? 0.240   20.418  5.504   1.00 98.20 213 A 1 
ATOM   1558 C  CB  . LEU A 1 213 ? 1.777   19.663  2.884   1.00 96.49 213 A 1 
ATOM   1559 C  CG  . LEU A 1 213 ? 0.814   18.592  2.319   1.00 93.41 213 A 1 
ATOM   1560 C  CD1 . LEU A 1 213 ? 1.573   17.689  1.361   1.00 85.58 213 A 1 
ATOM   1561 C  CD2 . LEU A 1 213 ? 0.234   17.668  3.394   1.00 84.22 213 A 1 
ATOM   1562 N  N   . VAL A 1 214 ? -1.249  20.906  3.887   1.00 98.80 214 A 1 
ATOM   1563 C  CA  . VAL A 1 214 ? -2.442  20.437  4.586   1.00 98.80 214 A 1 
ATOM   1564 C  C   . VAL A 1 214 ? -3.310  19.644  3.624   1.00 98.84 214 A 1 
ATOM   1565 O  O   . VAL A 1 214 ? -3.454  20.007  2.454   1.00 98.49 214 A 1 
ATOM   1566 C  CB  . VAL A 1 214 ? -3.249  21.570  5.266   1.00 98.35 214 A 1 
ATOM   1567 C  CG1 . VAL A 1 214 ? -2.448  22.196  6.408   1.00 92.16 214 A 1 
ATOM   1568 C  CG2 . VAL A 1 214 ? -3.659  22.686  4.300   1.00 92.22 214 A 1 
ATOM   1569 N  N   . ARG A 1 215 ? -3.898  18.552  4.105   1.00 98.80 215 A 1 
ATOM   1570 C  CA  . ARG A 1 215 ? -4.817  17.706  3.355   1.00 98.72 215 A 1 
ATOM   1571 C  C   . ARG A 1 215 ? -6.014  17.354  4.225   1.00 98.88 215 A 1 
ATOM   1572 O  O   . ARG A 1 215 ? -5.869  17.077  5.406   1.00 98.60 215 A 1 
ATOM   1573 C  CB  . ARG A 1 215 ? -4.054  16.478  2.832   1.00 98.03 215 A 1 
ATOM   1574 C  CG  . ARG A 1 215 ? -4.899  15.519  1.990   1.00 92.23 215 A 1 
ATOM   1575 C  CD  . ARG A 1 215 ? -4.021  14.480  1.281   1.00 90.35 215 A 1 
ATOM   1576 N  NE  . ARG A 1 215 ? -3.229  13.653  2.202   1.00 84.92 215 A 1 
ATOM   1577 C  CZ  . ARG A 1 215 ? -3.488  12.418  2.621   1.00 86.04 215 A 1 
ATOM   1578 N  NH1 . ARG A 1 215 ? -4.522  11.730  2.206   1.00 76.09 215 A 1 
ATOM   1579 N  NH2 . ARG A 1 215 ? -2.698  11.835  3.463   1.00 77.57 215 A 1 
ATOM   1580 N  N   . TYR A 1 216 ? -7.201  17.374  3.628   1.00 98.88 216 A 1 
ATOM   1581 C  CA  . TYR A 1 216 ? -8.444  16.933  4.238   1.00 98.87 216 A 1 
ATOM   1582 C  C   . TYR A 1 216 ? -9.117  15.928  3.309   1.00 98.80 216 A 1 
ATOM   1583 O  O   . TYR A 1 216 ? -9.325  16.223  2.137   1.00 98.56 216 A 1 
ATOM   1584 C  CB  . TYR A 1 216 ? -9.345  18.134  4.513   1.00 98.70 216 A 1 
ATOM   1585 C  CG  . TYR A 1 216 ? -10.705 17.766  5.066   1.00 98.38 216 A 1 
ATOM   1586 C  CD1 . TYR A 1 216 ? -11.835 17.686  4.223   1.00 97.36 216 A 1 
ATOM   1587 C  CD2 . TYR A 1 216 ? -10.846 17.469  6.436   1.00 97.65 216 A 1 
ATOM   1588 C  CE1 . TYR A 1 216 ? -13.096 17.335  4.742   1.00 96.81 216 A 1 
ATOM   1589 C  CE2 . TYR A 1 216 ? -12.107 17.120  6.970   1.00 96.83 216 A 1 
ATOM   1590 C  CZ  . TYR A 1 216 ? -13.219 17.058  6.118   1.00 96.84 216 A 1 
ATOM   1591 O  OH  . TYR A 1 216 ? -14.459 16.720  6.640   1.00 95.05 216 A 1 
ATOM   1592 N  N   . TYR A 1 217 ? -9.454  14.750  3.843   1.00 98.74 217 A 1 
ATOM   1593 C  CA  . TYR A 1 217 ? -10.229 13.731  3.168   1.00 98.77 217 A 1 
ATOM   1594 C  C   . TYR A 1 217 ? -11.490 13.450  3.976   1.00 98.81 217 A 1 
ATOM   1595 O  O   . TYR A 1 217 ? -11.422 13.329  5.199   1.00 98.61 217 A 1 
ATOM   1596 C  CB  . TYR A 1 217 ? -9.376  12.469  2.999   1.00 98.67 217 A 1 
ATOM   1597 C  CG  . TYR A 1 217 ? -10.082 11.309  2.343   1.00 98.69 217 A 1 
ATOM   1598 C  CD1 . TYR A 1 217 ? -10.874 10.425  3.113   1.00 98.43 217 A 1 
ATOM   1599 C  CD2 . TYR A 1 217 ? -9.941  11.083  0.961   1.00 98.44 217 A 1 
ATOM   1600 C  CE1 . TYR A 1 217 ? -11.509 9.338   2.509   1.00 98.18 217 A 1 
ATOM   1601 C  CE2 . TYR A 1 217 ? -10.566 9.990   0.351   1.00 98.14 217 A 1 
ATOM   1602 C  CZ  . TYR A 1 217 ? -11.345 9.114   1.127   1.00 98.26 217 A 1 
ATOM   1603 O  OH  . TYR A 1 217 ? -11.949 8.033   0.535   1.00 97.58 217 A 1 
ATOM   1604 N  N   . ASN A 1 218 ? -12.626 13.331  3.297   1.00 98.75 218 A 1 
ATOM   1605 C  CA  . ASN A 1 218 ? -13.881 12.878  3.876   1.00 98.76 218 A 1 
ATOM   1606 C  C   . ASN A 1 218 ? -14.555 11.907  2.907   1.00 98.79 218 A 1 
ATOM   1607 O  O   . ASN A 1 218 ? -14.722 12.235  1.736   1.00 98.12 218 A 1 
ATOM   1608 C  CB  . ASN A 1 218 ? -14.782 14.098  4.165   1.00 97.85 218 A 1 
ATOM   1609 C  CG  . ASN A 1 218 ? -16.066 13.680  4.872   1.00 95.50 218 A 1 
ATOM   1610 O  OD1 . ASN A 1 218 ? -16.067 12.781  5.684   1.00 84.75 218 A 1 
ATOM   1611 N  ND2 . ASN A 1 218 ? -17.183 14.313  4.606   1.00 82.58 218 A 1 
ATOM   1612 N  N   . ASN A 1 219 ? -14.957 10.734  3.400   1.00 98.50 219 A 1 
ATOM   1613 C  CA  . ASN A 1 219 ? -15.834 9.805   2.704   1.00 98.58 219 A 1 
ATOM   1614 C  C   . ASN A 1 219 ? -17.026 9.499   3.608   1.00 98.46 219 A 1 
ATOM   1615 O  O   . ASN A 1 219 ? -16.866 8.839   4.634   1.00 97.94 219 A 1 
ATOM   1616 C  CB  . ASN A 1 219 ? -15.047 8.542   2.301   1.00 98.19 219 A 1 
ATOM   1617 C  CG  . ASN A 1 219 ? -15.876 7.542   1.520   1.00 97.96 219 A 1 
ATOM   1618 O  OD1 . ASN A 1 219 ? -17.041 7.740   1.231   1.00 93.69 219 A 1 
ATOM   1619 N  ND2 . ASN A 1 219 ? -15.289 6.429   1.134   1.00 93.24 219 A 1 
ATOM   1620 N  N   . ASP A 1 220 ? -18.200 9.973   3.217   1.00 98.38 220 A 1 
ATOM   1621 C  CA  . ASP A 1 220 ? -19.461 9.576   3.809   1.00 98.21 220 A 1 
ATOM   1622 C  C   . ASP A 1 220 ? -20.030 8.425   2.975   1.00 98.26 220 A 1 
ATOM   1623 O  O   . ASP A 1 220 ? -20.362 8.594   1.801   1.00 97.17 220 A 1 
ATOM   1624 C  CB  . ASP A 1 220 ? -20.429 10.769  3.904   1.00 97.22 220 A 1 
ATOM   1625 C  CG  . ASP A 1 220 ? -19.957 11.837  4.904   1.00 92.00 220 A 1 
ATOM   1626 O  OD1 . ASP A 1 220 ? -19.488 11.470  6.013   1.00 86.20 220 A 1 
ATOM   1627 O  OD2 . ASP A 1 220 ? -20.060 13.046  4.589   1.00 85.60 220 A 1 
ATOM   1628 N  N   . ALA A 1 221 ? -20.099 7.233   3.572   1.00 97.86 221 A 1 
ATOM   1629 C  CA  . ALA A 1 221 ? -20.465 6.005   2.892   1.00 97.61 221 A 1 
ATOM   1630 C  C   . ALA A 1 221 ? -21.668 5.327   3.546   1.00 97.54 221 A 1 
ATOM   1631 O  O   . ALA A 1 221 ? -21.802 5.282   4.764   1.00 96.46 221 A 1 
ATOM   1632 C  CB  . ALA A 1 221 ? -19.248 5.073   2.840   1.00 97.12 221 A 1 
ATOM   1633 N  N   . ARG A 1 222 ? -22.499 4.694   2.713   1.00 97.08 222 A 1 
ATOM   1634 C  CA  . ARG A 1 222 ? -23.451 3.685   3.123   1.00 96.69 222 A 1 
ATOM   1635 C  C   . ARG A 1 222 ? -23.030 2.345   2.537   1.00 96.80 222 A 1 
ATOM   1636 O  O   . ARG A 1 222 ? -23.101 2.130   1.326   1.00 95.81 222 A 1 
ATOM   1637 C  CB  . ARG A 1 222 ? -24.860 4.107   2.737   1.00 95.40 222 A 1 
ATOM   1638 C  CG  . ARG A 1 222 ? -25.877 3.142   3.344   1.00 88.38 222 A 1 
ATOM   1639 C  CD  . ARG A 1 222 ? -27.282 3.657   3.085   1.00 80.27 222 A 1 
ATOM   1640 N  NE  . ARG A 1 222 ? -28.265 2.762   3.673   1.00 71.66 222 A 1 
ATOM   1641 C  CZ  . ARG A 1 222 ? -29.578 2.917   3.607   1.00 63.25 222 A 1 
ATOM   1642 N  NH1 . ARG A 1 222 ? -30.102 3.936   2.985   1.00 56.57 222 A 1 
ATOM   1643 N  NH2 . ARG A 1 222 ? -30.363 2.045   4.179   1.00 56.75 222 A 1 
ATOM   1644 N  N   . GLU A 1 223 ? -22.581 1.438   3.400   1.00 96.55 223 A 1 
ATOM   1645 C  CA  . GLU A 1 223 ? -21.941 0.188   2.997   1.00 96.47 223 A 1 
ATOM   1646 C  C   . GLU A 1 223 ? -22.146 -0.903  4.061   1.00 96.39 223 A 1 
ATOM   1647 O  O   . GLU A 1 223 ? -22.562 -0.599  5.185   1.00 95.62 223 A 1 
ATOM   1648 C  CB  . GLU A 1 223 ? -20.459 0.458   2.713   1.00 95.89 223 A 1 
ATOM   1649 C  CG  . GLU A 1 223 ? -19.664 0.967   3.920   1.00 95.54 223 A 1 
ATOM   1650 C  CD  . GLU A 1 223 ? -18.180 1.208   3.623   1.00 96.73 223 A 1 
ATOM   1651 O  OE1 . GLU A 1 223 ? -17.393 1.214   4.604   1.00 93.84 223 A 1 
ATOM   1652 O  OE2 . GLU A 1 223 ? -17.800 1.357   2.445   1.00 94.64 223 A 1 
ATOM   1653 N  N   . PRO A 1 224 ? -21.869 -2.184  3.756   1.00 96.00 224 A 1 
ATOM   1654 C  CA  . PRO A 1 224 ? -21.909 -3.240  4.760   1.00 95.78 224 A 1 
ATOM   1655 C  C   . PRO A 1 224 ? -20.962 -2.956  5.931   1.00 95.68 224 A 1 
ATOM   1656 O  O   . PRO A 1 224 ? -19.912 -2.338  5.771   1.00 94.89 224 A 1 
ATOM   1657 C  CB  . PRO A 1 224 ? -21.526 -4.527  4.022   1.00 95.11 224 A 1 
ATOM   1658 C  CG  . PRO A 1 224 ? -21.862 -4.228  2.567   1.00 94.09 224 A 1 
ATOM   1659 C  CD  . PRO A 1 224 ? -21.560 -2.735  2.450   1.00 95.66 224 A 1 
ATOM   1660 N  N   . LYS A 1 225 ? -21.282 -3.501  7.116   1.00 93.97 225 A 1 
ATOM   1661 C  CA  . LYS A 1 225 ? -20.393 -3.392  8.282   1.00 93.23 225 A 1 
ATOM   1662 C  C   . LYS A 1 225 ? -18.978 -3.919  7.996   1.00 94.02 225 A 1 
ATOM   1663 O  O   . LYS A 1 225 ? -18.001 -3.333  8.468   1.00 92.84 225 A 1 
ATOM   1664 C  CB  . LYS A 1 225 ? -21.033 -4.118  9.480   1.00 91.33 225 A 1 
ATOM   1665 C  CG  . LYS A 1 225 ? -20.168 -3.947  10.732  1.00 86.39 225 A 1 
ATOM   1666 C  CD  . LYS A 1 225 ? -20.828 -4.502  11.999  1.00 81.90 225 A 1 
ATOM   1667 C  CE  . LYS A 1 225 ? -19.846 -4.205  13.138  1.00 75.08 225 A 1 
ATOM   1668 N  NZ  . LYS A 1 225 ? -20.399 -4.453  14.482  1.00 67.05 225 A 1 
ATOM   1669 N  N   . ASN A 1 226 ? -18.867 -4.988  7.204   1.00 93.51 226 A 1 
ATOM   1670 C  CA  . ASN A 1 226 ? -17.637 -5.428  6.570   1.00 93.61 226 A 1 
ATOM   1671 C  C   . ASN A 1 226 ? -17.683 -5.044  5.078   1.00 94.16 226 A 1 
ATOM   1672 O  O   . ASN A 1 226 ? -18.290 -5.771  4.291   1.00 93.81 226 A 1 
ATOM   1673 C  CB  . ASN A 1 226 ? -17.459 -6.942  6.791   1.00 92.52 226 A 1 
ATOM   1674 C  CG  . ASN A 1 226 ? -16.195 -7.476  6.125   1.00 91.06 226 A 1 
ATOM   1675 O  OD1 . ASN A 1 226 ? -15.420 -6.755  5.531   1.00 87.28 226 A 1 
ATOM   1676 N  ND2 . ASN A 1 226 ? -15.958 -8.765  6.207   1.00 86.12 226 A 1 
ATOM   1677 N  N   . PRO A 1 227 ? -17.055 -3.934  4.682   1.00 95.89 227 A 1 
ATOM   1678 C  CA  . PRO A 1 227 ? -17.102 -3.456  3.305   1.00 95.99 227 A 1 
ATOM   1679 C  C   . PRO A 1 227 ? -16.240 -4.288  2.342   1.00 95.68 227 A 1 
ATOM   1680 O  O   . PRO A 1 227 ? -16.335 -4.105  1.131   1.00 92.89 227 A 1 
ATOM   1681 C  CB  . PRO A 1 227 ? -16.645 -1.995  3.383   1.00 95.46 227 A 1 
ATOM   1682 C  CG  . PRO A 1 227 ? -15.663 -2.012  4.544   1.00 94.44 227 A 1 
ATOM   1683 C  CD  . PRO A 1 227 ? -16.296 -3.020  5.514   1.00 95.81 227 A 1 
ATOM   1684 N  N   . GLN A 1 228 ? -15.450 -5.246  2.848   1.00 94.50 228 A 1 
ATOM   1685 C  CA  . GLN A 1 228 ? -14.691 -6.195  2.021   1.00 93.74 228 A 1 
ATOM   1686 C  C   . GLN A 1 228 ? -15.569 -7.313  1.434   1.00 93.06 228 A 1 
ATOM   1687 O  O   . GLN A 1 228 ? -15.123 -8.069  0.574   1.00 90.34 228 A 1 
ATOM   1688 C  CB  . GLN A 1 228 ? -13.534 -6.795  2.842   1.00 93.33 228 A 1 
ATOM   1689 C  CG  . GLN A 1 228 ? -12.488 -5.744  3.249   1.00 92.91 228 A 1 
ATOM   1690 C  CD  . GLN A 1 228 ? -11.307 -6.371  3.984   1.00 94.00 228 A 1 
ATOM   1691 O  OE1 . GLN A 1 228 ? -11.466 -7.202  4.854   1.00 89.27 228 A 1 
ATOM   1692 N  NE2 . GLN A 1 228 ? -10.091 -5.976  3.677   1.00 88.42 228 A 1 
ATOM   1693 N  N   . THR A 1 229 ? -16.799 -7.425  1.877   1.00 93.52 229 A 1 
ATOM   1694 C  CA  . THR A 1 229 ? -17.767 -8.387  1.322   1.00 92.87 229 A 1 
ATOM   1695 C  C   . THR A 1 229 ? -18.625 -7.738  0.238   1.00 93.44 229 A 1 
ATOM   1696 O  O   . THR A 1 229 ? -18.930 -6.552  0.297   1.00 92.18 229 A 1 
ATOM   1697 C  CB  . THR A 1 229 ? -18.678 -8.974  2.397   1.00 90.68 229 A 1 
ATOM   1698 O  OG1 . THR A 1 229 ? -19.500 -8.000  2.975   1.00 82.39 229 A 1 
ATOM   1699 C  CG2 . THR A 1 229 ? -17.879 -9.644  3.515   1.00 81.65 229 A 1 
ATOM   1700 N  N   . VAL A 1 230 ? -19.042 -8.547  -0.735  1.00 93.33 230 A 1 
ATOM   1701 C  CA  . VAL A 1 230 ? -19.941 -8.101  -1.809  1.00 93.07 230 A 1 
ATOM   1702 C  C   . VAL A 1 230 ? -21.306 -7.729  -1.247  1.00 93.71 230 A 1 
ATOM   1703 O  O   . VAL A 1 230 ? -21.745 -6.581  -1.360  1.00 91.72 230 A 1 
ATOM   1704 C  CB  . VAL A 1 230 ? -20.076 -9.208  -2.872  1.00 90.78 230 A 1 
ATOM   1705 C  CG1 . VAL A 1 230 ? -21.039 -8.820  -3.998  1.00 82.72 230 A 1 
ATOM   1706 C  CG2 . VAL A 1 230 ? -18.702 -9.542  -3.454  1.00 83.31 230 A 1 
ATOM   1707 N  N   . GLU A 1 231 ? -21.945 -8.694  -0.581  1.00 91.47 231 A 1 
ATOM   1708 C  CA  . GLU A 1 231 ? -23.310 -8.576  -0.104  1.00 90.89 231 A 1 
ATOM   1709 C  C   . GLU A 1 231 ? -23.385 -8.031  1.322   1.00 92.06 231 A 1 
ATOM   1710 O  O   . GLU A 1 231 ? -22.521 -8.270  2.167   1.00 88.71 231 A 1 
ATOM   1711 C  CB  . GLU A 1 231 ? -24.032 -9.919  -0.213  1.00 86.48 231 A 1 
ATOM   1712 C  CG  . GLU A 1 231 ? -24.127 -10.425 -1.658  1.00 74.93 231 A 1 
ATOM   1713 C  CD  . GLU A 1 231 ? -25.045 -11.635 -1.808  1.00 64.34 231 A 1 
ATOM   1714 O  OE1 . GLU A 1 231 ? -25.449 -11.913 -2.953  1.00 57.03 231 A 1 
ATOM   1715 O  OE2 . GLU A 1 231 ? -25.382 -12.267 -0.772  1.00 56.27 231 A 1 
ATOM   1716 N  N   . ALA A 1 232 ? -24.480 -7.338  1.601   1.00 91.63 232 A 1 
ATOM   1717 C  CA  . ALA A 1 232 ? -24.931 -7.059  2.952   1.00 91.15 232 A 1 
ATOM   1718 C  C   . ALA A 1 232 ? -25.911 -8.148  3.408   1.00 90.68 232 A 1 
ATOM   1719 O  O   . ALA A 1 232 ? -26.606 -8.760  2.605   1.00 85.58 232 A 1 
ATOM   1720 C  CB  . ALA A 1 232 ? -25.568 -5.667  2.991   1.00 88.76 232 A 1 
ATOM   1721 N  N   . SER A 1 233 ? -25.979 -8.369  4.719   1.00 90.03 233 A 1 
ATOM   1722 C  CA  . SER A 1 233 ? -26.985 -9.252  5.311   1.00 88.62 233 A 1 
ATOM   1723 C  C   . SER A 1 233 ? -27.567 -8.623  6.570   1.00 88.56 233 A 1 
ATOM   1724 O  O   . SER A 1 233 ? -26.837 -8.069  7.389   1.00 82.86 233 A 1 
ATOM   1725 C  CB  . SER A 1 233 ? -26.389 -10.631 5.616   1.00 84.62 233 A 1 
ATOM   1726 O  OG  . SER A 1 233 ? -25.484 -10.553 6.691   1.00 75.38 233 A 1 
ATOM   1727 N  N   . ASP A 1 234 ? -28.875 -8.777  6.763   1.00 83.22 234 A 1 
ATOM   1728 C  CA  . ASP A 1 234 ? -29.599 -8.093  7.844   1.00 81.77 234 A 1 
ATOM   1729 C  C   . ASP A 1 234 ? -29.076 -8.380  9.260   1.00 82.56 234 A 1 
ATOM   1730 O  O   . ASP A 1 234 ? -29.218 -7.558  10.164  1.00 76.01 234 A 1 
ATOM   1731 C  CB  . ASP A 1 234 ? -31.079 -8.508  7.785   1.00 76.44 234 A 1 
ATOM   1732 C  CG  . ASP A 1 234 ? -31.819 -8.000  6.546   1.00 68.87 234 A 1 
ATOM   1733 O  OD1 . ASP A 1 234 ? -31.381 -6.972  5.993   1.00 61.28 234 A 1 
ATOM   1734 O  OD2 . ASP A 1 234 ? -32.830 -8.646  6.192   1.00 61.26 234 A 1 
ATOM   1735 N  N   . SER A 1 235 ? -28.474 -9.560  9.488   1.00 82.13 235 A 1 
ATOM   1736 C  CA  . SER A 1 235 ? -28.086 -10.013 10.822  1.00 81.03 235 A 1 
ATOM   1737 C  C   . SER A 1 235 ? -26.578 -10.056 11.056  1.00 82.18 235 A 1 
ATOM   1738 O  O   . SER A 1 235 ? -26.120 -9.662  12.120  1.00 75.69 235 A 1 
ATOM   1739 C  CB  . SER A 1 235 ? -28.713 -11.383 11.100  1.00 75.73 235 A 1 
ATOM   1740 O  OG  . SER A 1 235 ? -28.281 -12.348 10.168  1.00 65.76 235 A 1 
ATOM   1741 N  N   . SER A 1 236 ? -25.796 -10.570 10.102  1.00 83.88 236 A 1 
ATOM   1742 C  CA  . SER A 1 236 ? -24.357 -10.789 10.275  1.00 83.61 236 A 1 
ATOM   1743 C  C   . SER A 1 236 ? -23.487 -9.688  9.692   1.00 85.99 236 A 1 
ATOM   1744 O  O   . SER A 1 236 ? -22.387 -9.463  10.187  1.00 82.19 236 A 1 
ATOM   1745 C  CB  . SER A 1 236 ? -23.945 -12.145 9.698   1.00 79.57 236 A 1 
ATOM   1746 O  OG  . SER A 1 236 ? -24.315 -12.278 8.345   1.00 70.86 236 A 1 
ATOM   1747 N  N   . ASN A 1 237 ? -23.965 -9.001  8.670   1.00 88.67 237 A 1 
ATOM   1748 C  CA  . ASN A 1 237 ? -23.232 -7.947  7.981   1.00 90.41 237 A 1 
ATOM   1749 C  C   . ASN A 1 237 ? -24.179 -6.825  7.522   1.00 91.22 237 A 1 
ATOM   1750 O  O   . ASN A 1 237 ? -24.367 -6.624  6.320   1.00 90.18 237 A 1 
ATOM   1751 C  CB  . ASN A 1 237 ? -22.442 -8.591  6.833   1.00 90.01 237 A 1 
ATOM   1752 C  CG  . ASN A 1 237 ? -21.437 -7.638  6.217   1.00 89.56 237 A 1 
ATOM   1753 O  OD1 . ASN A 1 237 ? -20.882 -6.778  6.866   1.00 87.38 237 A 1 
ATOM   1754 N  ND2 . ASN A 1 237 ? -21.143 -7.827  4.955   1.00 86.90 237 A 1 
ATOM   1755 N  N   . PRO A 1 238 ? -24.834 -6.129  8.460   1.00 91.23 238 A 1 
ATOM   1756 C  CA  . PRO A 1 238 ? -25.833 -5.130  8.132   1.00 91.23 238 A 1 
ATOM   1757 C  C   . PRO A 1 238 ? -25.217 -3.914  7.429   1.00 92.38 238 A 1 
ATOM   1758 O  O   . PRO A 1 238 ? -24.034 -3.619  7.607   1.00 91.49 238 A 1 
ATOM   1759 C  CB  . PRO A 1 238 ? -26.477 -4.750  9.471   1.00 88.82 238 A 1 
ATOM   1760 C  CG  . PRO A 1 238 ? -25.343 -4.988  10.471  1.00 86.95 238 A 1 
ATOM   1761 C  CD  . PRO A 1 238 ? -24.635 -6.208  9.900   1.00 89.67 238 A 1 
ATOM   1762 N  N   . MET A 1 239 ? -26.047 -3.181  6.697   1.00 92.43 239 A 1 
ATOM   1763 C  CA  . MET A 1 239 ? -25.681 -1.863  6.186   1.00 92.83 239 A 1 
ATOM   1764 C  C   . MET A 1 239 ? -25.462 -0.886  7.345   1.00 93.02 239 A 1 
ATOM   1765 O  O   . MET A 1 239 ? -26.185 -0.901  8.343   1.00 91.89 239 A 1 
ATOM   1766 C  CB  . MET A 1 239 ? -26.756 -1.324  5.224   1.00 92.48 239 A 1 
ATOM   1767 C  CG  . MET A 1 239 ? -26.887 -2.153  3.945   1.00 90.12 239 A 1 
ATOM   1768 S  SD  . MET A 1 239 ? -25.416 -2.180  2.873   1.00 90.72 239 A 1 
ATOM   1769 C  CE  . MET A 1 239 ? -25.475 -0.526  2.155   1.00 85.46 239 A 1 
ATOM   1770 N  N   . VAL A 1 240 ? -24.458 -0.027  7.194   1.00 93.42 240 A 1 
ATOM   1771 C  CA  . VAL A 1 240 ? -24.107 1.026   8.151   1.00 94.09 240 A 1 
ATOM   1772 C  C   . VAL A 1 240 ? -23.867 2.333   7.408   1.00 94.60 240 A 1 
ATOM   1773 O  O   . VAL A 1 240 ? -23.449 2.323   6.248   1.00 94.50 240 A 1 
ATOM   1774 C  CB  . VAL A 1 240 ? -22.882 0.653   9.010   1.00 93.15 240 A 1 
ATOM   1775 C  CG1 . VAL A 1 240 ? -23.129 -0.612  9.830   1.00 88.94 240 A 1 
ATOM   1776 C  CG2 . VAL A 1 240 ? -21.593 0.457   8.202   1.00 88.81 240 A 1 
ATOM   1777 N  N   . ASP A 1 241 ? -24.072 3.439   8.103   1.00 94.81 241 A 1 
ATOM   1778 C  CA  . ASP A 1 241 ? -23.591 4.748   7.661   1.00 94.94 241 A 1 
ATOM   1779 C  C   . ASP A 1 241 ? -22.210 4.969   8.278   1.00 95.41 241 A 1 
ATOM   1780 O  O   . ASP A 1 241 ? -22.048 4.951   9.506   1.00 94.46 241 A 1 
ATOM   1781 C  CB  . ASP A 1 241 ? -24.598 5.850   8.035   1.00 93.99 241 A 1 
ATOM   1782 C  CG  . ASP A 1 241 ? -25.995 5.612   7.430   1.00 92.18 241 A 1 
ATOM   1783 O  OD1 . ASP A 1 241 ? -26.088 5.284   6.227   1.00 88.43 241 A 1 
ATOM   1784 O  OD2 . ASP A 1 241 ? -26.982 5.713   8.186   1.00 87.89 241 A 1 
ATOM   1785 N  N   . ARG A 1 242 ? -21.185 5.119   7.447   1.00 96.87 242 A 1 
ATOM   1786 C  CA  . ARG A 1 242 ? -19.785 5.271   7.852   1.00 97.19 242 A 1 
ATOM   1787 C  C   . ARG A 1 242 ? -19.237 6.609   7.394   1.00 97.63 242 A 1 
ATOM   1788 O  O   . ARG A 1 242 ? -19.422 6.995   6.257   1.00 97.29 242 A 1 
ATOM   1789 C  CB  . ARG A 1 242 ? -18.951 4.095   7.316   1.00 96.41 242 A 1 
ATOM   1790 C  CG  . ARG A 1 242 ? -17.576 4.035   7.976   1.00 93.67 242 A 1 
ATOM   1791 C  CD  . ARG A 1 242 ? -16.635 3.012   7.298   1.00 92.32 242 A 1 
ATOM   1792 N  NE  . ARG A 1 242 ? -17.265 1.724   7.024   1.00 89.07 242 A 1 
ATOM   1793 C  CZ  . ARG A 1 242 ? -17.566 0.749   7.855   1.00 91.23 242 A 1 
ATOM   1794 N  NH1 . ARG A 1 242 ? -17.279 0.784   9.120   1.00 80.26 242 A 1 
ATOM   1795 N  NH2 . ARG A 1 242 ? -18.167 -0.306  7.395   1.00 83.93 242 A 1 
ATOM   1796 N  N   . SER A 1 243 ? -18.500 7.272   8.276   1.00 97.59 243 A 1 
ATOM   1797 C  CA  . SER A 1 243 ? -17.709 8.454   7.946   1.00 97.56 243 A 1 
ATOM   1798 C  C   . SER A 1 243 ? -16.233 8.129   8.114   1.00 97.88 243 A 1 
ATOM   1799 O  O   . SER A 1 243 ? -15.811 7.687   9.184   1.00 97.02 243 A 1 
ATOM   1800 C  CB  . SER A 1 243 ? -18.145 9.628   8.820   1.00 96.15 243 A 1 
ATOM   1801 O  OG  . SER A 1 243 ? -17.446 10.802  8.465   1.00 83.76 243 A 1 
ATOM   1802 N  N   . THR A 1 244 ? -15.458 8.322   7.069   1.00 97.98 244 A 1 
ATOM   1803 C  CA  . THR A 1 244 ? -13.996 8.208   7.095   1.00 98.11 244 A 1 
ATOM   1804 C  C   . THR A 1 244 ? -13.395 9.575   6.828   1.00 98.31 244 A 1 
ATOM   1805 O  O   . THR A 1 244 ? -13.539 10.123  5.740   1.00 98.09 244 A 1 
ATOM   1806 C  CB  . THR A 1 244 ? -13.494 7.182   6.076   1.00 97.87 244 A 1 
ATOM   1807 O  OG1 . THR A 1 244 ? -14.067 5.922   6.355   1.00 95.73 244 A 1 
ATOM   1808 C  CG2 . THR A 1 244 ? -11.977 7.004   6.139   1.00 96.39 244 A 1 
ATOM   1809 N  N   . ILE A 1 245 ? -12.702 10.122  7.823   1.00 98.47 245 A 1 
ATOM   1810 C  CA  . ILE A 1 245 ? -12.067 11.431  7.741   1.00 98.44 245 A 1 
ATOM   1811 C  C   . ILE A 1 245 ? -10.575 11.255  7.983   1.00 98.42 245 A 1 
ATOM   1812 O  O   . ILE A 1 245 ? -10.170 10.703  9.004   1.00 98.03 245 A 1 
ATOM   1813 C  CB  . ILE A 1 245 ? -12.704 12.430  8.730   1.00 98.13 245 A 1 
ATOM   1814 C  CG1 . ILE A 1 245 ? -14.205 12.632  8.398   1.00 96.22 245 A 1 
ATOM   1815 C  CG2 . ILE A 1 245 ? -11.953 13.780  8.693   1.00 96.56 245 A 1 
ATOM   1816 C  CD1 . ILE A 1 245 ? -14.974 13.497  9.400   1.00 90.86 245 A 1 
ATOM   1817 N  N   . GLN A 1 246 ? -9.750  11.793  7.093   1.00 98.61 246 A 1 
ATOM   1818 C  CA  . GLN A 1 246 ? -8.319  11.944  7.319   1.00 98.62 246 A 1 
ATOM   1819 C  C   . GLN A 1 246 ? -7.924  13.412  7.240   1.00 98.72 246 A 1 
ATOM   1820 O  O   . GLN A 1 246 ? -8.332  14.140  6.338   1.00 98.54 246 A 1 
ATOM   1821 C  CB  . GLN A 1 246 ? -7.516  11.044  6.366   1.00 98.39 246 A 1 
ATOM   1822 C  CG  . GLN A 1 246 ? -5.998  11.195  6.577   1.00 97.49 246 A 1 
ATOM   1823 C  CD  . GLN A 1 246 ? -5.146  10.151  5.869   1.00 97.56 246 A 1 
ATOM   1824 O  OE1 . GLN A 1 246 ? -5.601  9.156   5.342   1.00 91.76 246 A 1 
ATOM   1825 N  NE2 . GLN A 1 246 ? -3.844  10.329  5.860   1.00 91.08 246 A 1 
ATOM   1826 N  N   . ARG A 1 247 ? -7.090  13.835  8.189   1.00 98.71 247 A 1 
ATOM   1827 C  CA  . ARG A 1 247 ? -6.508  15.175  8.227   1.00 98.71 247 A 1 
ATOM   1828 C  C   . ARG A 1 247 ? -4.996  15.064  8.332   1.00 98.66 247 A 1 
ATOM   1829 O  O   . ARG A 1 247 ? -4.498  14.390  9.229   1.00 98.11 247 A 1 
ATOM   1830 C  CB  . ARG A 1 247 ? -7.055  15.961  9.415   1.00 98.23 247 A 1 
ATOM   1831 C  CG  . ARG A 1 247 ? -8.565  16.173  9.331   1.00 94.68 247 A 1 
ATOM   1832 C  CD  . ARG A 1 247 ? -9.022  16.930  10.573  1.00 93.02 247 A 1 
ATOM   1833 N  NE  . ARG A 1 247 ? -10.476 17.081  10.617  1.00 83.22 247 A 1 
ATOM   1834 C  CZ  . ARG A 1 247 ? -11.221 16.996  11.697  1.00 76.71 247 A 1 
ATOM   1835 N  NH1 . ARG A 1 247 ? -10.707 16.758  12.874  1.00 69.97 247 A 1 
ATOM   1836 N  NH2 . ARG A 1 247 ? -12.509 17.155  11.614  1.00 64.69 247 A 1 
ATOM   1837 N  N   . ASP A 1 248 ? -4.301  15.771  7.463   1.00 98.83 248 A 1 
ATOM   1838 C  CA  . ASP A 1 248 ? -2.851  15.804  7.454   1.00 98.77 248 A 1 
ATOM   1839 C  C   . ASP A 1 248 ? -2.352  17.248  7.506   1.00 98.88 248 A 1 
ATOM   1840 O  O   . ASP A 1 248 ? -2.882  18.130  6.835   1.00 98.51 248 A 1 
ATOM   1841 C  CB  . ASP A 1 248 ? -2.302  15.084  6.215   1.00 98.44 248 A 1 
ATOM   1842 C  CG  . ASP A 1 248 ? -2.625  13.594  6.237   1.00 97.27 248 A 1 
ATOM   1843 O  OD1 . ASP A 1 248 ? -1.774  12.809  6.717   1.00 90.61 248 A 1 
ATOM   1844 O  OD2 . ASP A 1 248 ? -3.692  13.197  5.732   1.00 91.05 248 A 1 
ATOM   1845 N  N   . ALA A 1 249 ? -1.298  17.468  8.292   1.00 98.79 249 A 1 
ATOM   1846 C  CA  . ALA A 1 249 ? -0.531  18.699  8.294   1.00 98.84 249 A 1 
ATOM   1847 C  C   . ALA A 1 249 ? 0.955   18.368  8.332   1.00 98.80 249 A 1 
ATOM   1848 O  O   . ALA A 1 249 ? 1.404   17.520  9.104   1.00 98.37 249 A 1 
ATOM   1849 C  CB  . ALA A 1 249 ? -0.966  19.577  9.469   1.00 98.43 249 A 1 
ATOM   1850 N  N   . GLN A 1 250 ? 1.737   19.065  7.509   1.00 98.81 250 A 1 
ATOM   1851 C  CA  . GLN A 1 250 ? 3.174   18.874  7.415   1.00 98.77 250 A 1 
ATOM   1852 C  C   . GLN A 1 250 ? 3.865   20.226  7.234   1.00 98.89 250 A 1 
ATOM   1853 O  O   . GLN A 1 250 ? 3.439   21.051  6.423   1.00 98.44 250 A 1 
ATOM   1854 C  CB  . GLN A 1 250 ? 3.457   17.899  6.267   1.00 97.56 250 A 1 
ATOM   1855 C  CG  . GLN A 1 250 ? 4.943   17.584  6.090   1.00 91.42 250 A 1 
ATOM   1856 C  CD  . GLN A 1 250 ? 5.186   16.569  4.976   1.00 92.40 250 A 1 
ATOM   1857 O  OE1 . GLN A 1 250 ? 4.556   15.554  4.876   1.00 84.64 250 A 1 
ATOM   1858 N  NE2 . GLN A 1 250 ? 6.134   16.800  4.105   1.00 83.52 250 A 1 
ATOM   1859 N  N   . LEU A 1 251 ? 4.966   20.421  7.948   1.00 98.75 251 A 1 
ATOM   1860 C  CA  . LEU A 1 251 ? 5.891   21.529  7.744   1.00 98.72 251 A 1 
ATOM   1861 C  C   . LEU A 1 251 ? 7.284   20.950  7.494   1.00 98.78 251 A 1 
ATOM   1862 O  O   . LEU A 1 251 ? 7.758   20.111  8.260   1.00 98.45 251 A 1 
ATOM   1863 C  CB  . LEU A 1 251 ? 5.839   22.452  8.971   1.00 98.35 251 A 1 
ATOM   1864 C  CG  . LEU A 1 251 ? 6.556   23.803  8.761   1.00 91.20 251 A 1 
ATOM   1865 C  CD1 . LEU A 1 251 ? 5.744   24.729  7.854   1.00 85.28 251 A 1 
ATOM   1866 C  CD2 . LEU A 1 251 ? 6.734   24.501  10.108  1.00 85.47 251 A 1 
ATOM   1867 N  N   . SER A 1 252 ? 7.938   21.399  6.421   1.00 98.73 252 A 1 
ATOM   1868 C  CA  . SER A 1 252 ? 9.278   20.958  6.049   1.00 98.60 252 A 1 
ATOM   1869 C  C   . SER A 1 252 ? 10.181  22.167  5.840   1.00 98.73 252 A 1 
ATOM   1870 O  O   . SER A 1 252 ? 9.785   23.133  5.209   1.00 98.16 252 A 1 
ATOM   1871 C  CB  . SER A 1 252 ? 9.257   20.097  4.780   1.00 97.43 252 A 1 
ATOM   1872 O  OG  . SER A 1 252 ? 8.405   18.980  4.942   1.00 83.14 252 A 1 
ATOM   1873 N  N   . TYR A 1 253 ? 11.403  22.094  6.359   1.00 98.54 253 A 1 
ATOM   1874 C  CA  . TYR A 1 253 ? 12.457  23.078  6.146   1.00 98.68 253 A 1 
ATOM   1875 C  C   . TYR A 1 253 ? 13.632  22.406  5.448   1.00 98.54 253 A 1 
ATOM   1876 O  O   . TYR A 1 253 ? 14.064  21.336  5.874   1.00 98.21 253 A 1 
ATOM   1877 C  CB  . TYR A 1 253 ? 12.860  23.684  7.486   1.00 98.42 253 A 1 
ATOM   1878 C  CG  . TYR A 1 253 ? 14.102  24.546  7.417   1.00 98.25 253 A 1 
ATOM   1879 C  CD1 . TYR A 1 253 ? 15.344  24.028  7.856   1.00 97.34 253 A 1 
ATOM   1880 C  CD2 . TYR A 1 253 ? 14.043  25.855  6.899   1.00 97.66 253 A 1 
ATOM   1881 C  CE1 . TYR A 1 253 ? 16.495  24.816  7.797   1.00 97.02 253 A 1 
ATOM   1882 C  CE2 . TYR A 1 253 ? 15.191  26.646  6.842   1.00 96.88 253 A 1 
ATOM   1883 C  CZ  . TYR A 1 253 ? 16.419  26.129  7.302   1.00 97.03 253 A 1 
ATOM   1884 O  OH  . TYR A 1 253 ? 17.554  26.906  7.275   1.00 95.55 253 A 1 
ATOM   1885 N  N   . LYS A 1 254 ? 14.142  23.035  4.399   1.00 98.50 254 A 1 
ATOM   1886 C  CA  . LYS A 1 254 ? 15.306  22.572  3.654   1.00 98.35 254 A 1 
ATOM   1887 C  C   . LYS A 1 254 ? 16.434  23.588  3.764   1.00 98.44 254 A 1 
ATOM   1888 O  O   . LYS A 1 254 ? 16.210  24.781  3.579   1.00 97.97 254 A 1 
ATOM   1889 C  CB  . LYS A 1 254 ? 14.891  22.286  2.204   1.00 97.47 254 A 1 
ATOM   1890 C  CG  . LYS A 1 254 ? 16.063  21.753  1.384   1.00 83.70 254 A 1 
ATOM   1891 C  CD  . LYS A 1 254 ? 15.582  21.210  0.045   1.00 78.28 254 A 1 
ATOM   1892 C  CE  . LYS A 1 254 ? 16.781  20.525  -0.619  1.00 65.40 254 A 1 
ATOM   1893 N  NZ  . LYS A 1 254 ? 16.359  19.585  -1.677  1.00 58.12 254 A 1 
ATOM   1894 N  N   . LEU A 1 255 ? 17.649  23.091  4.008   1.00 98.27 255 A 1 
ATOM   1895 C  CA  . LEU A 1 255 ? 18.886  23.862  4.040   1.00 98.31 255 A 1 
ATOM   1896 C  C   . LEU A 1 255 ? 19.906  23.204  3.104   1.00 98.27 255 A 1 
ATOM   1897 O  O   . LEU A 1 255 ? 20.518  22.193  3.456   1.00 97.34 255 A 1 
ATOM   1898 C  CB  . LEU A 1 255 ? 19.377  23.951  5.495   1.00 97.87 255 A 1 
ATOM   1899 C  CG  . LEU A 1 255 ? 20.708  24.712  5.666   1.00 96.77 255 A 1 
ATOM   1900 C  CD1 . LEU A 1 255 ? 20.586  26.182  5.260   1.00 94.59 255 A 1 
ATOM   1901 C  CD2 . LEU A 1 255 ? 21.138  24.663  7.131   1.00 94.46 255 A 1 
ATOM   1902 N  N   . ALA A 1 256 ? 20.069  23.777  1.920   1.00 97.84 256 A 1 
ATOM   1903 C  CA  . ALA A 1 256 ? 20.955  23.274  0.879   1.00 97.52 256 A 1 
ATOM   1904 C  C   . ALA A 1 256 ? 21.687  24.438  0.187   1.00 97.59 256 A 1 
ATOM   1905 O  O   . ALA A 1 256 ? 21.261  24.892  -0.879  1.00 95.31 256 A 1 
ATOM   1906 C  CB  . ALA A 1 256 ? 20.128  22.417  -0.090  1.00 96.28 256 A 1 
ATOM   1907 N  N   . PRO A 1 257 ? 22.768  24.968  0.787   1.00 97.73 257 A 1 
ATOM   1908 C  CA  . PRO A 1 257 ? 23.556  26.032  0.180   1.00 97.22 257 A 1 
ATOM   1909 C  C   . PRO A 1 257 ? 24.118  25.594  -1.183  1.00 96.62 257 A 1 
ATOM   1910 O  O   . PRO A 1 257 ? 24.638  24.484  -1.318  1.00 94.22 257 A 1 
ATOM   1911 C  CB  . PRO A 1 257 ? 24.680  26.360  1.169   1.00 96.28 257 A 1 
ATOM   1912 C  CG  . PRO A 1 257 ? 24.170  25.818  2.498   1.00 94.86 257 A 1 
ATOM   1913 C  CD  . PRO A 1 257 ? 23.312  24.616  2.091   1.00 97.22 257 A 1 
ATOM   1914 N  N   . GLN A 1 258 ? 24.039  26.456  -2.192  1.00 95.80 258 A 1 
ATOM   1915 C  CA  . GLN A 1 258 ? 24.615  26.158  -3.491  1.00 94.44 258 A 1 
ATOM   1916 C  C   . GLN A 1 258 ? 26.123  25.894  -3.393  1.00 94.45 258 A 1 
ATOM   1917 O  O   . GLN A 1 258 ? 26.844  26.628  -2.720  1.00 90.33 258 A 1 
ATOM   1918 C  CB  . GLN A 1 258 ? 24.349  27.297  -4.492  1.00 91.68 258 A 1 
ATOM   1919 C  CG  . GLN A 1 258 ? 22.954  27.202  -5.129  1.00 78.55 258 A 1 
ATOM   1920 C  CD  . GLN A 1 258 ? 22.759  28.222  -6.258  1.00 69.27 258 A 1 
ATOM   1921 O  OE1 . GLN A 1 258 ? 23.536  29.137  -6.464  1.00 61.22 258 A 1 
ATOM   1922 N  NE2 . GLN A 1 258 ? 21.713  28.092  -7.043  1.00 58.46 258 A 1 
ATOM   1923 N  N   . GLY A 1 259 ? 26.578  24.860  -4.087  1.00 92.98 259 A 1 
ATOM   1924 C  CA  . GLY A 1 259 ? 27.993  24.468  -4.106  1.00 92.89 259 A 1 
ATOM   1925 C  C   . GLY A 1 259 ? 28.486  23.824  -2.804  1.00 94.17 259 A 1 
ATOM   1926 O  O   . GLY A 1 259 ? 29.689  23.659  -2.637  1.00 89.72 259 A 1 
ATOM   1927 N  N   . ASN A 1 260 ? 27.590  23.462  -1.896  1.00 95.08 260 A 1 
ATOM   1928 C  CA  . ASN A 1 260 ? 27.945  22.772  -0.663  1.00 95.58 260 A 1 
ATOM   1929 C  C   . ASN A 1 260 ? 27.665  21.273  -0.782  1.00 95.71 260 A 1 
ATOM   1930 O  O   . ASN A 1 260 ? 26.519  20.831  -0.681  1.00 93.49 260 A 1 
ATOM   1931 C  CB  . ASN A 1 260 ? 27.216  23.437  0.504   1.00 93.93 260 A 1 
ATOM   1932 C  CG  . ASN A 1 260 ? 27.737  22.960  1.838   1.00 93.03 260 A 1 
ATOM   1933 O  OD1 . ASN A 1 260 ? 28.158  21.833  2.033   1.00 84.72 260 A 1 
ATOM   1934 N  ND2 . ASN A 1 260 ? 27.733  23.825  2.826   1.00 84.68 260 A 1 
ATOM   1935 N  N   . ASP A 1 261 ? 28.713  20.483  -0.930  1.00 96.18 261 A 1 
ATOM   1936 C  CA  . ASP A 1 261 ? 28.619  19.032  -1.129  1.00 96.28 261 A 1 
ATOM   1937 C  C   . ASP A 1 261 ? 28.320  18.251  0.164   1.00 97.07 261 A 1 
ATOM   1938 O  O   . ASP A 1 261 ? 27.963  17.078  0.108   1.00 95.04 261 A 1 
ATOM   1939 C  CB  . ASP A 1 261 ? 29.924  18.526  -1.754  1.00 93.75 261 A 1 
ATOM   1940 C  CG  . ASP A 1 261 ? 30.185  19.071  -3.161  1.00 88.51 261 A 1 
ATOM   1941 O  OD1 . ASP A 1 261 ? 29.201  19.429  -3.840  1.00 80.69 261 A 1 
ATOM   1942 O  OD2 . ASP A 1 261 ? 31.372  19.109  -3.531  1.00 81.90 261 A 1 
ATOM   1943 N  N   . TRP A 1 262 ? 28.453  18.871  1.326   1.00 97.05 262 A 1 
ATOM   1944 C  CA  . TRP A 1 262 ? 28.297  18.191  2.611   1.00 97.11 262 A 1 
ATOM   1945 C  C   . TRP A 1 262 ? 27.032  18.592  3.381   1.00 97.67 262 A 1 
ATOM   1946 O  O   . TRP A 1 262 ? 26.643  17.881  4.314   1.00 96.11 262 A 1 
ATOM   1947 C  CB  . TRP A 1 262 ? 29.572  18.381  3.444   1.00 94.77 262 A 1 
ATOM   1948 C  CG  . TRP A 1 262 ? 29.963  19.806  3.695   1.00 84.32 262 A 1 
ATOM   1949 C  CD1 . TRP A 1 262 ? 30.785  20.542  2.914   1.00 65.35 262 A 1 
ATOM   1950 C  CD2 . TRP A 1 262 ? 29.533  20.693  4.778   1.00 75.34 262 A 1 
ATOM   1951 N  NE1 . TRP A 1 262 ? 30.897  21.829  3.425   1.00 58.91 262 A 1 
ATOM   1952 C  CE2 . TRP A 1 262 ? 30.134  21.958  4.570   1.00 66.60 262 A 1 
ATOM   1953 C  CE3 . TRP A 1 262 ? 28.699  20.537  5.901   1.00 57.31 262 A 1 
ATOM   1954 C  CZ2 . TRP A 1 262 ? 29.892  23.053  5.438   1.00 59.28 262 A 1 
ATOM   1955 C  CZ3 . TRP A 1 262 ? 28.461  21.626  6.763   1.00 54.23 262 A 1 
ATOM   1956 C  CH2 . TRP A 1 262 ? 29.048  22.869  6.524   1.00 55.58 262 A 1 
ATOM   1957 N  N   . LEU A 1 263 ? 26.368  19.677  2.994   1.00 97.73 263 A 1 
ATOM   1958 C  CA  . LEU A 1 263 ? 25.151  20.175  3.625   1.00 97.87 263 A 1 
ATOM   1959 C  C   . LEU A 1 263 ? 24.003  20.273  2.620   1.00 97.71 263 A 1 
ATOM   1960 O  O   . LEU A 1 263 ? 23.934  21.197  1.812   1.00 96.17 263 A 1 
ATOM   1961 C  CB  . LEU A 1 263 ? 25.452  21.517  4.319   1.00 97.15 263 A 1 
ATOM   1962 C  CG  . LEU A 1 263 ? 24.252  22.116  5.077   1.00 96.38 263 A 1 
ATOM   1963 C  CD1 . LEU A 1 263 ? 23.786  21.228  6.234   1.00 94.47 263 A 1 
ATOM   1964 C  CD2 . LEU A 1 263 ? 24.652  23.470  5.661   1.00 94.05 263 A 1 
ATOM   1965 N  N   . ASN A 1 264 ? 23.083  19.332  2.711   1.00 98.07 264 A 1 
ATOM   1966 C  CA  . ASN A 1 264 ? 21.799  19.311  2.022   1.00 97.83 264 A 1 
ATOM   1967 C  C   . ASN A 1 264 ? 20.783  18.668  2.972   1.00 98.07 264 A 1 
ATOM   1968 O  O   . ASN A 1 264 ? 20.468  17.472  2.865   1.00 96.90 264 A 1 
ATOM   1969 C  CB  . ASN A 1 264 ? 21.960  18.582  0.683   1.00 96.61 264 A 1 
ATOM   1970 C  CG  . ASN A 1 264 ? 20.681  18.475  -0.130  1.00 94.74 264 A 1 
ATOM   1971 O  OD1 . ASN A 1 264 ? 19.594  18.872  0.249   1.00 88.52 264 A 1 
ATOM   1972 N  ND2 . ASN A 1 264 ? 20.771  17.907  -1.313  1.00 86.32 264 A 1 
ATOM   1973 N  N   . ALA A 1 265 ? 20.347  19.435  3.955   1.00 98.17 265 A 1 
ATOM   1974 C  CA  . ALA A 1 265 ? 19.551  18.957  5.069   1.00 98.24 265 A 1 
ATOM   1975 C  C   . ALA A 1 265 ? 18.063  19.240  4.863   1.00 98.37 265 A 1 
ATOM   1976 O  O   . ALA A 1 265 ? 17.676  20.298  4.378   1.00 97.51 265 A 1 
ATOM   1977 C  CB  . ALA A 1 265 ? 20.082  19.560  6.369   1.00 97.15 265 A 1 
ATOM   1978 N  N   . ASP A 1 266 ? 17.244  18.316  5.318   1.00 98.16 266 A 1 
ATOM   1979 C  CA  . ASP A 1 266 ? 15.793  18.418  5.352   1.00 97.73 266 A 1 
ATOM   1980 C  C   . ASP A 1 266 ? 15.306  18.122  6.780   1.00 98.34 266 A 1 
ATOM   1981 O  O   . ASP A 1 266 ? 15.634  17.096  7.371   1.00 97.66 266 A 1 
ATOM   1982 C  CB  . ASP A 1 266 ? 15.174  17.438  4.336   1.00 94.58 266 A 1 
ATOM   1983 C  CG  . ASP A 1 266 ? 15.488  17.754  2.869   1.00 82.21 266 A 1 
ATOM   1984 O  OD1 . ASP A 1 266 ? 14.789  18.622  2.296   1.00 70.75 266 A 1 
ATOM   1985 O  OD2 . ASP A 1 266 ? 16.344  17.071  2.258   1.00 71.99 266 A 1 
ATOM   1986 N  N   . ALA A 1 267 ? 14.490  19.006  7.332   1.00 98.52 267 A 1 
ATOM   1987 C  CA  . ALA A 1 267 ? 13.782  18.802  8.588   1.00 98.66 267 A 1 
ATOM   1988 C  C   . ALA A 1 267 ? 12.279  18.813  8.339   1.00 98.70 267 A 1 
ATOM   1989 O  O   . ALA A 1 267 ? 11.766  19.671  7.633   1.00 98.19 267 A 1 
ATOM   1990 C  CB  . ALA A 1 267 ? 14.212  19.869  9.603   1.00 98.04 267 A 1 
ATOM   1991 N  N   . LYS A 1 268 ? 11.561  17.866  8.943   1.00 98.76 268 A 1 
ATOM   1992 C  CA  . LYS A 1 268 ? 10.115  17.721  8.778   1.00 98.62 268 A 1 
ATOM   1993 C  C   . LYS A 1 268 ? 9.458   17.495  10.132  1.00 98.73 268 A 1 
ATOM   1994 O  O   . LYS A 1 268 ? 9.927   16.681  10.912  1.00 98.35 268 A 1 
ATOM   1995 C  CB  . LYS A 1 268 ? 9.853   16.561  7.793   1.00 97.46 268 A 1 
ATOM   1996 C  CG  . LYS A 1 268 ? 8.357   16.252  7.608   1.00 93.27 268 A 1 
ATOM   1997 C  CD  . LYS A 1 268 ? 8.102   15.055  6.675   1.00 91.18 268 A 1 
ATOM   1998 C  CE  . LYS A 1 268 ? 8.580   15.331  5.247   1.00 84.11 268 A 1 
ATOM   1999 N  NZ  . LYS A 1 268 ? 7.841   14.514  4.244   1.00 79.95 268 A 1 
ATOM   2000 N  N   . ILE A 1 269 ? 8.332   18.167  10.349  1.00 98.83 269 A 1 
ATOM   2001 C  CA  . ILE A 1 269 ? 7.359   17.813  11.391  1.00 98.72 269 A 1 
ATOM   2002 C  C   . ILE A 1 269 ? 6.030   17.507  10.721  1.00 98.86 269 A 1 
ATOM   2003 O  O   . ILE A 1 269 ? 5.661   18.155  9.735   1.00 98.54 269 A 1 
ATOM   2004 C  CB  . ILE A 1 269 ? 7.235   18.902  12.481  1.00 98.23 269 A 1 
ATOM   2005 C  CG1 . ILE A 1 269 ? 6.823   20.277  11.903  1.00 85.57 269 A 1 
ATOM   2006 C  CG2 . ILE A 1 269 ? 8.556   18.989  13.263  1.00 86.46 269 A 1 
ATOM   2007 C  CD1 . ILE A 1 269 ? 6.560   21.350  12.966  1.00 84.77 269 A 1 
ATOM   2008 N  N   . TYR A 1 270 ? 5.309   16.509  11.238  1.00 98.78 270 A 1 
ATOM   2009 C  CA  . TYR A 1 270 ? 4.060   16.071  10.629  1.00 98.72 270 A 1 
ATOM   2010 C  C   . TYR A 1 270 ? 3.052   15.582  11.661  1.00 98.70 270 A 1 
ATOM   2011 O  O   . TYR A 1 270 ? 3.408   15.127  12.748  1.00 98.46 270 A 1 
ATOM   2012 C  CB  . TYR A 1 270 ? 4.335   15.004  9.559   1.00 98.52 270 A 1 
ATOM   2013 C  CG  . TYR A 1 270 ? 5.058   13.775  10.067  1.00 98.62 270 A 1 
ATOM   2014 C  CD1 . TYR A 1 270 ? 6.468   13.695  10.006  1.00 98.19 270 A 1 
ATOM   2015 C  CD2 . TYR A 1 270 ? 4.330   12.692  10.595  1.00 98.12 270 A 1 
ATOM   2016 C  CE1 . TYR A 1 270 ? 7.138   12.545  10.454  1.00 97.69 270 A 1 
ATOM   2017 C  CE2 . TYR A 1 270 ? 4.998   11.541  11.050  1.00 97.68 270 A 1 
ATOM   2018 C  CZ  . TYR A 1 270 ? 6.397   11.467  10.971  1.00 97.81 270 A 1 
ATOM   2019 O  OH  . TYR A 1 270 ? 7.043   10.335  11.393  1.00 96.68 270 A 1 
ATOM   2020 N  N   . TRP A 1 271 ? 1.780   15.672  11.267  1.00 98.71 271 A 1 
ATOM   2021 C  CA  . TRP A 1 271 ? 0.632   15.188  12.007  1.00 98.70 271 A 1 
ATOM   2022 C  C   . TRP A 1 271 ? -0.388  14.622  11.023  1.00 98.71 271 A 1 
ATOM   2023 O  O   . TRP A 1 271 ? -0.671  15.249  10.001  1.00 98.25 271 A 1 
ATOM   2024 C  CB  . TRP A 1 271 ? 0.056   16.335  12.830  1.00 98.31 271 A 1 
ATOM   2025 C  CG  . TRP A 1 271 ? -1.128  15.975  13.663  1.00 96.38 271 A 1 
ATOM   2026 C  CD1 . TRP A 1 271 ? -1.091  15.560  14.948  1.00 89.38 271 A 1 
ATOM   2027 C  CD2 . TRP A 1 271 ? -2.542  16.026  13.283  1.00 93.78 271 A 1 
ATOM   2028 N  NE1 . TRP A 1 271 ? -2.390  15.367  15.410  1.00 86.81 271 A 1 
ATOM   2029 C  CE2 . TRP A 1 271 ? -3.306  15.660  14.425  1.00 91.54 271 A 1 
ATOM   2030 C  CE3 . TRP A 1 271 ? -3.240  16.380  12.115  1.00 84.66 271 A 1 
ATOM   2031 C  CZ2 . TRP A 1 271 ? -4.716  15.663  14.410  1.00 87.88 271 A 1 
ATOM   2032 C  CZ3 . TRP A 1 271 ? -4.647  16.373  12.096  1.00 80.76 271 A 1 
ATOM   2033 C  CH2 . TRP A 1 271 ? -5.367  16.027  13.231  1.00 82.21 271 A 1 
ATOM   2034 N  N   . SER A 1 272 ? -0.922  13.436  11.323  1.00 98.69 272 A 1 
ATOM   2035 C  CA  . SER A 1 272 ? -1.924  12.746  10.525  1.00 98.59 272 A 1 
ATOM   2036 C  C   . SER A 1 272 ? -2.953  12.105  11.447  1.00 98.52 272 A 1 
ATOM   2037 O  O   . SER A 1 272 ? -2.586  11.341  12.339  1.00 97.87 272 A 1 
ATOM   2038 C  CB  . SER A 1 272 ? -1.246  11.688  9.642   1.00 97.92 272 A 1 
ATOM   2039 O  OG  . SER A 1 272 ? -2.179  11.047  8.800   1.00 93.19 272 A 1 
ATOM   2040 N  N   . GLU A 1 273 ? -4.234  12.410  11.253  1.00 98.69 273 A 1 
ATOM   2041 C  CA  . GLU A 1 273 ? -5.356  11.840  11.994  1.00 98.56 273 A 1 
ATOM   2042 C  C   . GLU A 1 273 ? -6.291  11.124  11.024  1.00 98.60 273 A 1 
ATOM   2043 O  O   . GLU A 1 273 ? -6.699  11.695  10.017  1.00 98.09 273 A 1 
ATOM   2044 C  CB  . GLU A 1 273 ? -6.096  12.958  12.752  1.00 97.71 273 A 1 
ATOM   2045 C  CG  . GLU A 1 273 ? -7.367  12.514  13.498  1.00 94.59 273 A 1 
ATOM   2046 C  CD  . GLU A 1 273 ? -8.209  13.718  13.997  1.00 92.96 273 A 1 
ATOM   2047 O  OE1 . GLU A 1 273 ? -8.628  13.752  15.166  1.00 86.03 273 A 1 
ATOM   2048 O  OE2 . GLU A 1 273 ? -8.515  14.630  13.197  1.00 86.98 273 A 1 
ATOM   2049 N  N   . VAL A 1 274 ? -6.672  9.895   11.359  1.00 98.40 274 A 1 
ATOM   2050 C  CA  . VAL A 1 274 ? -7.729  9.141   10.691  1.00 98.34 274 A 1 
ATOM   2051 C  C   . VAL A 1 274 ? -8.835  8.862   11.702  1.00 98.30 274 A 1 
ATOM   2052 O  O   . VAL A 1 274 ? -8.580  8.322   12.775  1.00 97.75 274 A 1 
ATOM   2053 C  CB  . VAL A 1 274 ? -7.199  7.831   10.077  1.00 97.68 274 A 1 
ATOM   2054 C  CG1 . VAL A 1 274 ? -8.321  7.036   9.399   1.00 93.90 274 A 1 
ATOM   2055 C  CG2 . VAL A 1 274 ? -6.127  8.104   9.022   1.00 94.33 274 A 1 
ATOM   2056 N  N   . ARG A 1 275 ? -10.067 9.200   11.340  1.00 98.13 275 A 1 
ATOM   2057 C  CA  . ARG A 1 275 ? -11.284 8.837   12.092  1.00 98.04 275 A 1 
ATOM   2058 C  C   . ARG A 1 275 ? -12.187 8.003   11.213  1.00 98.18 275 A 1 
ATOM   2059 O  O   . ARG A 1 275 ? -12.540 8.438   10.124  1.00 97.40 275 A 1 
ATOM   2060 C  CB  . ARG A 1 275 ? -12.018 10.082  12.586  1.00 97.28 275 A 1 
ATOM   2061 C  CG  . ARG A 1 275 ? -11.182 10.872  13.598  1.00 88.26 275 A 1 
ATOM   2062 C  CD  . ARG A 1 275 ? -11.997 12.056  14.132  1.00 85.58 275 A 1 
ATOM   2063 N  NE  . ARG A 1 275 ? -11.175 12.887  15.013  1.00 75.41 275 A 1 
ATOM   2064 C  CZ  . ARG A 1 275 ? -11.565 13.621  16.027  1.00 67.68 275 A 1 
ATOM   2065 N  NH1 . ARG A 1 275 ? -12.823 13.800  16.316  1.00 61.49 275 A 1 
ATOM   2066 N  NH2 . ARG A 1 275 ? -10.664 14.192  16.773  1.00 57.77 275 A 1 
ATOM   2067 N  N   . ILE A 1 276 ? -12.590 6.830   11.700  1.00 97.74 276 A 1 
ATOM   2068 C  CA  . ILE A 1 276 ? -13.533 5.942   11.024  1.00 97.52 276 A 1 
ATOM   2069 C  C   . ILE A 1 276 ? -14.690 5.686   11.984  1.00 97.14 276 A 1 
ATOM   2070 O  O   . ILE A 1 276 ? -14.561 4.937   12.951  1.00 96.26 276 A 1 
ATOM   2071 C  CB  . ILE A 1 276 ? -12.861 4.644   10.535  1.00 97.54 276 A 1 
ATOM   2072 C  CG1 . ILE A 1 276 ? -11.628 4.940   9.655   1.00 96.81 276 A 1 
ATOM   2073 C  CG2 . ILE A 1 276 ? -13.896 3.805   9.769   1.00 97.01 276 A 1 
ATOM   2074 C  CD1 . ILE A 1 276 ? -10.831 3.696   9.232   1.00 94.37 276 A 1 
ATOM   2075 N  N   . ASN A 1 277 ? -15.816 6.332   11.723  1.00 96.84 277 A 1 
ATOM   2076 C  CA  . ASN A 1 277 ? -16.992 6.301   12.572  1.00 96.59 277 A 1 
ATOM   2077 C  C   . ASN A 1 277 ? -18.137 5.618   11.825  1.00 96.54 277 A 1 
ATOM   2078 O  O   . ASN A 1 277 ? -18.440 5.997   10.699  1.00 95.41 277 A 1 
ATOM   2079 C  CB  . ASN A 1 277 ? -17.352 7.739   12.974  1.00 95.32 277 A 1 
ATOM   2080 C  CG  . ASN A 1 277 ? -16.273 8.414   13.800  1.00 92.15 277 A 1 
ATOM   2081 O  OD1 . ASN A 1 277 ? -15.532 7.808   14.552  1.00 85.07 277 A 1 
ATOM   2082 N  ND2 . ASN A 1 277 ? -16.170 9.723   13.714  1.00 84.49 277 A 1 
ATOM   2083 N  N   . ALA A 1 278 ? -18.774 4.637   12.447  1.00 95.32 278 A 1 
ATOM   2084 C  CA  . ALA A 1 278 ? -19.934 3.974   11.882  1.00 94.21 278 A 1 
ATOM   2085 C  C   . ALA A 1 278 ? -21.140 4.099   12.814  1.00 93.61 278 A 1 
ATOM   2086 O  O   . ALA A 1 278 ? -21.033 3.909   14.020  1.00 89.86 278 A 1 
ATOM   2087 C  CB  . ALA A 1 278 ? -19.597 2.512   11.570  1.00 91.85 278 A 1 
ATOM   2088 N  N   . GLN A 1 279 ? -22.304 4.374   12.232  1.00 88.70 279 A 1 
ATOM   2089 C  CA  . GLN A 1 279 ? -23.590 4.356   12.912  1.00 85.00 279 A 1 
ATOM   2090 C  C   . GLN A 1 279 ? -24.430 3.255   12.281  1.00 82.51 279 A 1 
ATOM   2091 O  O   . GLN A 1 279 ? -24.644 3.232   11.071  1.00 74.42 279 A 1 
ATOM   2092 C  CB  . GLN A 1 279 ? -24.245 5.746   12.781  1.00 79.68 279 A 1 
ATOM   2093 C  CG  . GLN A 1 279 ? -25.253 6.029   13.897  1.00 70.93 279 A 1 
ATOM   2094 C  CD  . GLN A 1 279 ? -24.674 6.843   15.067  1.00 65.41 279 A 1 
ATOM   2095 O  OE1 . GLN A 1 279 ? -23.749 7.626   14.944  1.00 57.92 279 A 1 
ATOM   2096 N  NE2 . GLN A 1 279 ? -25.221 6.704   16.247  1.00 56.28 279 A 1 
ATOM   2097 N  N   . ASN A 1 280 ? -24.922 2.320   13.091  1.00 76.30 280 A 1 
ATOM   2098 C  CA  . ASN A 1 280 ? -25.883 1.322   12.639  1.00 70.94 280 A 1 
ATOM   2099 C  C   . ASN A 1 280 ? -27.275 1.686   13.159  1.00 70.23 280 A 1 
ATOM   2100 O  O   . ASN A 1 280 ? -27.433 2.213   14.262  1.00 64.80 280 A 1 
ATOM   2101 C  CB  . ASN A 1 280 ? -25.416 -0.077  13.061  1.00 65.16 280 A 1 
ATOM   2102 C  CG  . ASN A 1 280 ? -26.169 -1.201  12.369  1.00 59.10 280 A 1 
ATOM   2103 O  OD1 . ASN A 1 280 ? -27.078 -1.003  11.589  1.00 54.72 280 A 1 
ATOM   2104 N  ND2 . ASN A 1 280 ? -25.807 -2.432  12.652  1.00 52.60 280 A 1 
ATOM   2105 N  N   . THR A 1 281 ? -28.299 1.399   12.366  1.00 67.67 281 A 1 
ATOM   2106 C  CA  . THR A 1 281 ? -29.690 1.634   12.731  1.00 65.40 281 A 1 
ATOM   2107 C  C   . THR A 1 281 ? -30.051 0.842   13.988  1.00 65.51 281 A 1 
ATOM   2108 O  O   . THR A 1 281 ? -30.026 -0.385  13.993  1.00 58.75 281 A 1 
ATOM   2109 C  CB  . THR A 1 281 ? -30.651 1.288   11.576  1.00 60.15 281 A 1 
ATOM   2110 O  OG1 . THR A 1 281 ? -29.977 1.033   10.365  1.00 53.86 281 A 1 
ATOM   2111 C  CG2 . THR A 1 281 ? -31.623 2.432   11.300  1.00 51.53 281 A 1 
ATOM   2112 N  N   . GLY A 1 282 ? -30.360 1.537   15.080  1.00 64.94 282 A 1 
ATOM   2113 C  CA  . GLY A 1 282 ? -30.770 0.918   16.346  1.00 64.31 282 A 1 
ATOM   2114 C  C   . GLY A 1 282 ? -29.641 0.389   17.239  1.00 66.67 282 A 1 
ATOM   2115 O  O   . GLY A 1 282 ? -29.933 -0.164  18.294  1.00 61.67 282 A 1 
ATOM   2116 N  N   . SER A 1 283 ? -28.378 0.570   16.878  1.00 67.64 283 A 1 
ATOM   2117 C  CA  . SER A 1 283 ? -27.229 0.241   17.728  1.00 66.64 283 A 1 
ATOM   2118 C  C   . SER A 1 283 ? -26.408 1.484   18.081  1.00 69.67 283 A 1 
ATOM   2119 O  O   . SER A 1 283 ? -26.483 2.525   17.427  1.00 63.61 283 A 1 
ATOM   2120 C  CB  . SER A 1 283 ? -26.368 -0.859  17.095  1.00 59.30 283 A 1 
ATOM   2121 O  OG  . SER A 1 283 ? -25.658 -0.392  15.975  1.00 52.79 283 A 1 
ATOM   2122 N  N   . SER A 1 284 ? -25.592 1.371   19.143  1.00 74.85 284 A 1 
ATOM   2123 C  CA  . SER A 1 284 ? -24.565 2.355   19.443  1.00 76.41 284 A 1 
ATOM   2124 C  C   . SER A 1 284 ? -23.542 2.407   18.316  1.00 80.05 284 A 1 
ATOM   2125 O  O   . SER A 1 284 ? -23.126 1.359   17.813  1.00 74.91 284 A 1 
ATOM   2126 C  CB  . SER A 1 284 ? -23.874 2.007   20.774  1.00 69.10 284 A 1 
ATOM   2127 O  OG  . SER A 1 284 ? -23.482 0.656   20.772  1.00 60.16 284 A 1 
ATOM   2128 N  N   . GLY A 1 285 ? -23.080 3.599   17.967  1.00 85.96 285 A 1 
ATOM   2129 C  CA  . GLY A 1 285 ? -22.044 3.795   16.968  1.00 88.21 285 A 1 
ATOM   2130 C  C   . GLY A 1 285 ? -20.711 3.155   17.352  1.00 90.28 285 A 1 
ATOM   2131 O  O   . GLY A 1 285 ? -20.417 2.926   18.524  1.00 87.42 285 A 1 
ATOM   2132 N  N   . GLU A 1 286 ? -19.900 2.892   16.353  1.00 93.03 286 A 1 
ATOM   2133 C  CA  . GLU A 1 286 ? -18.532 2.412   16.485  1.00 93.40 286 A 1 
ATOM   2134 C  C   . GLU A 1 286 ? -17.579 3.505   16.011  1.00 94.56 286 A 1 
ATOM   2135 O  O   . GLU A 1 286 ? -17.689 3.985   14.884  1.00 93.52 286 A 1 
ATOM   2136 C  CB  . GLU A 1 286 ? -18.319 1.134   15.668  1.00 91.21 286 A 1 
ATOM   2137 C  CG  . GLU A 1 286 ? -19.131 -0.049  16.186  1.00 85.73 286 A 1 
ATOM   2138 C  CD  . GLU A 1 286 ? -18.935 -1.337  15.362  1.00 85.24 286 A 1 
ATOM   2139 O  OE1 . GLU A 1 286 ? -19.669 -2.316  15.619  1.00 77.66 286 A 1 
ATOM   2140 O  OE2 . GLU A 1 286 ? -18.077 -1.390  14.460  1.00 78.23 286 A 1 
ATOM   2141 N  N   . TYR A 1 287 ? -16.631 3.882   16.851  1.00 94.19 287 A 1 
ATOM   2142 C  CA  . TYR A 1 287 ? -15.701 4.963   16.571  1.00 94.50 287 A 1 
ATOM   2143 C  C   . TYR A 1 287 ? -14.264 4.468   16.680  1.00 94.59 287 A 1 
ATOM   2144 O  O   . TYR A 1 287 ? -13.905 3.796   17.639  1.00 92.81 287 A 1 
ATOM   2145 C  CB  . TYR A 1 287 ? -15.962 6.143   17.520  1.00 93.44 287 A 1 
ATOM   2146 C  CG  . TYR A 1 287 ? -17.417 6.529   17.661  1.00 92.15 287 A 1 
ATOM   2147 C  CD1 . TYR A 1 287 ? -18.103 7.153   16.601  1.00 88.85 287 A 1 
ATOM   2148 C  CD2 . TYR A 1 287 ? -18.123 6.236   18.850  1.00 89.13 287 A 1 
ATOM   2149 C  CE1 . TYR A 1 287 ? -19.464 7.476   16.711  1.00 86.26 287 A 1 
ATOM   2150 C  CE2 . TYR A 1 287 ? -19.483 6.549   18.970  1.00 87.05 287 A 1 
ATOM   2151 C  CZ  . TYR A 1 287 ? -20.156 7.167   17.897  1.00 87.00 287 A 1 
ATOM   2152 O  OH  . TYR A 1 287 ? -21.493 7.464   17.998  1.00 84.40 287 A 1 
ATOM   2153 N  N   . ARG A 1 288 ? -13.436 4.807   15.691  1.00 96.18 288 A 1 
ATOM   2154 C  CA  . ARG A 1 288 ? -12.005 4.507   15.647  1.00 96.48 288 A 1 
ATOM   2155 C  C   . ARG A 1 288 ? -11.261 5.775   15.276  1.00 96.89 288 A 1 
ATOM   2156 O  O   . ARG A 1 288 ? -11.561 6.375   14.249  1.00 96.15 288 A 1 
ATOM   2157 C  CB  . ARG A 1 288 ? -11.729 3.392   14.628  1.00 95.83 288 A 1 
ATOM   2158 C  CG  . ARG A 1 288 ? -12.389 2.057   15.003  1.00 94.31 288 A 1 
ATOM   2159 C  CD  . ARG A 1 288 ? -12.207 1.015   13.891  1.00 93.53 288 A 1 
ATOM   2160 N  NE  . ARG A 1 288 ? -12.833 -0.277  14.228  1.00 91.36 288 A 1 
ATOM   2161 C  CZ  . ARG A 1 288 ? -14.135 -0.586  14.176  1.00 91.31 288 A 1 
ATOM   2162 N  NH1 . ARG A 1 288 ? -15.049 0.256   13.770  1.00 84.86 288 A 1 
ATOM   2163 N  NH2 . ARG A 1 288 ? -14.534 -1.754  14.547  1.00 86.23 288 A 1 
ATOM   2164 N  N   . GLU A 1 289 ? -10.292 6.171   16.092  1.00 97.05 289 A 1 
ATOM   2165 C  CA  . GLU A 1 289 ? -9.396  7.290   15.805  1.00 97.25 289 A 1 
ATOM   2166 C  C   . GLU A 1 289 ? -7.958  6.799   15.878  1.00 97.38 289 A 1 
ATOM   2167 O  O   . GLU A 1 289 ? -7.578  6.111   16.824  1.00 96.28 289 A 1 
ATOM   2168 C  CB  . GLU A 1 289 ? -9.681  8.433   16.787  1.00 96.61 289 A 1 
ATOM   2169 C  CG  . GLU A 1 289 ? -8.727  9.637   16.653  1.00 93.91 289 A 1 
ATOM   2170 C  CD  . GLU A 1 289 ? -9.130  10.785  17.611  1.00 93.29 289 A 1 
ATOM   2171 O  OE1 . GLU A 1 289 ? -9.040  11.964  17.205  1.00 86.07 289 A 1 
ATOM   2172 O  OE2 . GLU A 1 289 ? -9.584  10.504  18.734  1.00 87.54 289 A 1 
ATOM   2173 N  N   . GLN A 1 290 ? -7.137  7.148   14.895  1.00 98.11 290 A 1 
ATOM   2174 C  CA  . GLN A 1 290 ? -5.698  6.954   14.935  1.00 98.15 290 A 1 
ATOM   2175 C  C   . GLN A 1 290 ? -4.995  8.265   14.626  1.00 98.31 290 A 1 
ATOM   2176 O  O   . GLN A 1 290 ? -5.308  8.922   13.634  1.00 97.96 290 A 1 
ATOM   2177 C  CB  . GLN A 1 290 ? -5.268  5.844   13.971  1.00 97.34 290 A 1 
ATOM   2178 C  CG  . GLN A 1 290 ? -3.756  5.557   14.074  1.00 95.06 290 A 1 
ATOM   2179 C  CD  . GLN A 1 290 ? -3.323  4.417   13.145  1.00 93.54 290 A 1 
ATOM   2180 O  OE1 . GLN A 1 290 ? -3.555  3.260   13.416  1.00 84.26 290 A 1 
ATOM   2181 N  NE2 . GLN A 1 290 ? -2.696  4.719   12.036  1.00 82.33 290 A 1 
ATOM   2182 N  N   . ILE A 1 291 ? -4.001  8.611   15.433  1.00 98.20 291 A 1 
ATOM   2183 C  CA  . ILE A 1 291 ? -3.150  9.779   15.222  1.00 98.29 291 A 1 
ATOM   2184 C  C   . ILE A 1 291 ? -1.714  9.295   15.026  1.00 98.38 291 A 1 
ATOM   2185 O  O   . ILE A 1 291 ? -1.187  8.532   15.833  1.00 97.57 291 A 1 
ATOM   2186 C  CB  . ILE A 1 291 ? -3.286  10.790  16.390  1.00 97.71 291 A 1 
ATOM   2187 C  CG1 . ILE A 1 291 ? -4.755  11.259  16.539  1.00 93.81 291 A 1 
ATOM   2188 C  CG2 . ILE A 1 291 ? -2.353  11.996  16.150  1.00 94.60 291 A 1 
ATOM   2189 C  CD1 . ILE A 1 291 ? -5.020  12.088  17.805  1.00 87.13 291 A 1 
ATOM   2190 N  N   . THR A 1 292 ? -1.056  9.763   13.967  1.00 98.31 292 A 1 
ATOM   2191 C  CA  . THR A 1 292 ? 0.383   9.607   13.732  1.00 98.14 292 A 1 
ATOM   2192 C  C   . THR A 1 292 ? 1.012   10.985  13.731  1.00 98.35 292 A 1 
ATOM   2193 O  O   . THR A 1 292 ? 0.589   11.857  12.980  1.00 97.68 292 A 1 
ATOM   2194 C  CB  . THR A 1 292 ? 0.658   8.897   12.401  1.00 97.03 292 A 1 
ATOM   2195 O  OG1 . THR A 1 292 ? 0.009   7.650   12.359  1.00 92.65 292 A 1 
ATOM   2196 C  CG2 . THR A 1 292 ? 2.144   8.632   12.176  1.00 92.90 292 A 1 
ATOM   2197 N  N   . LYS A 1 293 ? 2.031   11.211  14.563  1.00 98.45 293 A 1 
ATOM   2198 C  CA  . LYS A 1 293 ? 2.736   12.496  14.630  1.00 98.38 293 A 1 
ATOM   2199 C  C   . LYS A 1 293 ? 4.217   12.282  14.865  1.00 98.59 293 A 1 
ATOM   2200 O  O   . LYS A 1 293 ? 4.596   11.391  15.628  1.00 97.80 293 A 1 
ATOM   2201 C  CB  . LYS A 1 293 ? 2.082   13.406  15.692  1.00 96.09 293 A 1 
ATOM   2202 C  CG  . LYS A 1 293 ? 2.099   12.822  17.120  1.00 88.66 293 A 1 
ATOM   2203 C  CD  . LYS A 1 293 ? 1.134   13.576  18.054  1.00 89.55 293 A 1 
ATOM   2204 C  CE  . LYS A 1 293 ? 1.050   12.860  19.398  1.00 77.62 293 A 1 
ATOM   2205 N  NZ  . LYS A 1 293 ? -0.248  13.110  20.105  1.00 72.24 293 A 1 
ATOM   2206 N  N   . GLY A 1 294 ? 5.057   13.100  14.240  1.00 98.55 294 A 1 
ATOM   2207 C  CA  . GLY A 1 294 ? 6.491   12.910  14.363  1.00 98.69 294 A 1 
ATOM   2208 C  C   . GLY A 1 294 ? 7.335   14.046  13.797  1.00 98.74 294 A 1 
ATOM   2209 O  O   . GLY A 1 294 ? 6.831   15.050  13.298  1.00 98.35 294 A 1 
ATOM   2210 N  N   . ALA A 1 295 ? 8.644   13.840  13.918  1.00 98.73 295 A 1 
ATOM   2211 C  CA  . ALA A 1 295 ? 9.660   14.734  13.401  1.00 98.70 295 A 1 
ATOM   2212 C  C   . ALA A 1 295 ? 10.812  13.925  12.814  1.00 98.77 295 A 1 
ATOM   2213 O  O   . ALA A 1 295 ? 11.254  12.935  13.395  1.00 98.18 295 A 1 
ATOM   2214 C  CB  . ALA A 1 295 ? 10.139  15.655  14.533  1.00 98.21 295 A 1 
ATOM   2215 N  N   . ARG A 1 296 ? 11.325  14.380  11.674  1.00 98.77 296 A 1 
ATOM   2216 C  CA  . ARG A 1 296 ? 12.457  13.785  10.962  1.00 98.65 296 A 1 
ATOM   2217 C  C   . ARG A 1 296 ? 13.496  14.854  10.660  1.00 98.76 296 A 1 
ATOM   2218 O  O   . ARG A 1 296 ? 13.157  15.962  10.274  1.00 98.26 296 A 1 
ATOM   2219 C  CB  . ARG A 1 296 ? 11.925  13.090  9.696   1.00 97.39 296 A 1 
ATOM   2220 C  CG  . ARG A 1 296 ? 13.028  12.479  8.817   1.00 89.93 296 A 1 
ATOM   2221 C  CD  . ARG A 1 296 ? 12.401  11.765  7.620   1.00 87.10 296 A 1 
ATOM   2222 N  NE  . ARG A 1 296 ? 13.403  11.262  6.669   1.00 76.89 296 A 1 
ATOM   2223 C  CZ  . ARG A 1 296 ? 13.269  10.233  5.853   1.00 72.40 296 A 1 
ATOM   2224 N  NH1 . ARG A 1 296 ? 12.184  9.513   5.831   1.00 64.96 296 A 1 
ATOM   2225 N  NH2 . ARG A 1 296 ? 14.218  9.905   5.035   1.00 62.29 296 A 1 
ATOM   2226 N  N   . LEU A 1 297 ? 14.774  14.471  10.803  1.00 98.54 297 A 1 
ATOM   2227 C  CA  . LEU A 1 297 ? 15.922  15.264  10.374  1.00 98.55 297 A 1 
ATOM   2228 C  C   . LEU A 1 297 ? 16.831  14.378  9.528   1.00 98.57 297 A 1 
ATOM   2229 O  O   . LEU A 1 297 ? 17.207  13.291  9.964   1.00 97.99 297 A 1 
ATOM   2230 C  CB  . LEU A 1 297 ? 16.640  15.803  11.618  1.00 97.89 297 A 1 
ATOM   2231 C  CG  . LEU A 1 297 ? 17.830  16.726  11.300  1.00 85.91 297 A 1 
ATOM   2232 C  CD1 . LEU A 1 297 ? 17.382  18.071  10.722  1.00 80.20 297 A 1 
ATOM   2233 C  CD2 . LEU A 1 297 ? 18.625  17.008  12.571  1.00 81.05 297 A 1 
ATOM   2234 N  N   . GLU A 1 298 ? 17.192  14.843  8.342   1.00 98.57 298 A 1 
ATOM   2235 C  CA  . GLU A 1 298 ? 18.047  14.111  7.403   1.00 98.32 298 A 1 
ATOM   2236 C  C   . GLU A 1 298 ? 19.045  15.069  6.755   1.00 98.48 298 A 1 
ATOM   2237 O  O   . GLU A 1 298 ? 18.761  16.243  6.553   1.00 97.75 298 A 1 
ATOM   2238 C  CB  . GLU A 1 298 ? 17.150  13.411  6.372   1.00 96.87 298 A 1 
ATOM   2239 C  CG  . GLU A 1 298 ? 17.918  12.571  5.340   1.00 92.13 298 A 1 
ATOM   2240 C  CD  . GLU A 1 298 ? 16.924  11.703  4.535   1.00 91.07 298 A 1 
ATOM   2241 O  OE1 . GLU A 1 298 ? 17.001  10.465  4.645   1.00 83.59 298 A 1 
ATOM   2242 O  OE2 . GLU A 1 298 ? 16.013  12.257  3.898   1.00 84.53 298 A 1 
ATOM   2243 N  N   . ASN A 1 299 ? 20.241  14.576  6.422   1.00 98.37 299 A 1 
ATOM   2244 C  CA  . ASN A 1 299 ? 21.220  15.300  5.636   1.00 98.42 299 A 1 
ATOM   2245 C  C   . ASN A 1 299 ? 21.829  14.402  4.560   1.00 98.34 299 A 1 
ATOM   2246 O  O   . ASN A 1 299 ? 21.903  13.189  4.709   1.00 97.84 299 A 1 
ATOM   2247 C  CB  . ASN A 1 299 ? 22.292  15.904  6.566   1.00 98.09 299 A 1 
ATOM   2248 C  CG  . ASN A 1 299 ? 23.245  16.821  5.816   1.00 97.73 299 A 1 
ATOM   2249 O  OD1 . ASN A 1 299 ? 22.858  17.700  5.080   1.00 92.78 299 A 1 
ATOM   2250 N  ND2 . ASN A 1 299 ? 24.539  16.644  5.958   1.00 92.84 299 A 1 
ATOM   2251 N  N   . ARG A 1 300 ? 22.303  15.033  3.489   1.00 98.19 300 A 1 
ATOM   2252 C  CA  . ARG A 1 300 ? 23.068  14.408  2.414   1.00 98.01 300 A 1 
ATOM   2253 C  C   . ARG A 1 300 ? 24.451  15.037  2.345   1.00 98.15 300 A 1 
ATOM   2254 O  O   . ARG A 1 300 ? 24.585  16.255  2.469   1.00 96.92 300 A 1 
ATOM   2255 C  CB  . ARG A 1 300 ? 22.322  14.563  1.087   1.00 96.73 300 A 1 
ATOM   2256 C  CG  . ARG A 1 300 ? 20.986  13.804  1.100   1.00 91.33 300 A 1 
ATOM   2257 C  CD  . ARG A 1 300 ? 20.114  14.192  -0.097  1.00 88.53 300 A 1 
ATOM   2258 N  NE  . ARG A 1 300 ? 18.815  13.530  -0.052  1.00 85.02 300 A 1 
ATOM   2259 C  CZ  . ARG A 1 300 ? 17.773  13.853  0.730   1.00 83.17 300 A 1 
ATOM   2260 N  NH1 . ARG A 1 300 ? 17.768  14.913  1.487   1.00 71.09 300 A 1 
ATOM   2261 N  NH2 . ARG A 1 300 ? 16.736  13.086  0.765   1.00 76.73 300 A 1 
ATOM   2262 N  N   . SER A 1 301 ? 25.466  14.217  2.153   1.00 97.99 301 A 1 
ATOM   2263 C  CA  . SER A 1 301 ? 26.841  14.669  1.986   1.00 97.97 301 A 1 
ATOM   2264 C  C   . SER A 1 301 ? 27.520  13.850  0.897   1.00 97.86 301 A 1 
ATOM   2265 O  O   . SER A 1 301 ? 27.547  12.626  0.985   1.00 96.92 301 A 1 
ATOM   2266 C  CB  . SER A 1 301 ? 27.632  14.533  3.296   1.00 97.30 301 A 1 
ATOM   2267 O  OG  . SER A 1 301 ? 27.030  15.293  4.329   1.00 93.19 301 A 1 
ATOM   2268 N  N   . THR A 1 302 ? 28.087  14.520  -0.098  1.00 97.29 302 A 1 
ATOM   2269 C  CA  . THR A 1 302 ? 28.945  13.880  -1.096  1.00 96.86 302 A 1 
ATOM   2270 C  C   . THR A 1 302 ? 30.385  13.971  -0.618  1.00 96.86 302 A 1 
ATOM   2271 O  O   . THR A 1 302 ? 30.893  15.058  -0.339  1.00 94.88 302 A 1 
ATOM   2272 C  CB  . THR A 1 302 ? 28.771  14.506  -2.478  1.00 95.33 302 A 1 
ATOM   2273 O  OG1 . THR A 1 302 ? 27.414  14.484  -2.844  1.00 86.71 302 A 1 
ATOM   2274 C  CG2 . THR A 1 302 ? 29.526  13.726  -3.559  1.00 85.24 302 A 1 
ATOM   2275 N  N   . LEU A 1 303 ? 31.054  12.829  -0.486  1.00 96.81 303 A 1 
ATOM   2276 C  CA  . LEU A 1 303 ? 32.430  12.743  -0.018  1.00 96.55 303 A 1 
ATOM   2277 C  C   . LEU A 1 303 ? 33.319  12.073  -1.062  1.00 96.46 303 A 1 
ATOM   2278 O  O   . LEU A 1 303 ? 32.911  11.131  -1.740  1.00 93.71 303 A 1 
ATOM   2279 C  CB  . LEU A 1 303 ? 32.495  11.985  1.325   1.00 94.99 303 A 1 
ATOM   2280 C  CG  . LEU A 1 303 ? 31.728  12.630  2.496   1.00 91.26 303 A 1 
ATOM   2281 C  CD1 . LEU A 1 303 ? 31.918  11.769  3.743   1.00 84.93 303 A 1 
ATOM   2282 C  CD2 . LEU A 1 303 ? 32.229  14.038  2.829   1.00 84.69 303 A 1 
ATOM   2283 N  N   . PHE A 1 304 ? 34.560  12.539  -1.143  1.00 95.06 304 A 1 
ATOM   2284 C  CA  . PHE A 1 304 ? 35.586  11.968  -2.002  1.00 95.49 304 A 1 
ATOM   2285 C  C   . PHE A 1 304 ? 35.188  11.905  -3.488  1.00 95.55 304 A 1 
ATOM   2286 O  O   . PHE A 1 304 ? 35.579  10.968  -4.187  1.00 91.98 304 A 1 
ATOM   2287 C  CB  . PHE A 1 304 ? 36.047  10.615  -1.444  1.00 93.49 304 A 1 
ATOM   2288 C  CG  . PHE A 1 304 ? 36.297  10.583  0.046   1.00 91.54 304 A 1 
ATOM   2289 C  CD1 . PHE A 1 304 ? 37.377  11.294  0.599   1.00 85.71 304 A 1 
ATOM   2290 C  CD2 . PHE A 1 304 ? 35.440  9.860   0.892   1.00 86.02 304 A 1 
ATOM   2291 C  CE1 . PHE A 1 304 ? 37.610  11.281  1.973   1.00 83.35 304 A 1 
ATOM   2292 C  CE2 . PHE A 1 304 ? 35.674  9.839   2.275   1.00 82.54 304 A 1 
ATOM   2293 C  CZ  . PHE A 1 304 ? 36.756  10.555  2.815   1.00 83.60 304 A 1 
ATOM   2294 N  N   . ALA A 1 305 ? 34.446  12.900  -3.978  1.00 92.93 305 A 1 
ATOM   2295 C  CA  . ALA A 1 305 ? 33.936  12.942  -5.348  1.00 91.48 305 A 1 
ATOM   2296 C  C   . ALA A 1 305 ? 35.031  12.725  -6.409  1.00 91.13 305 A 1 
ATOM   2297 O  O   . ALA A 1 305 ? 34.856  11.931  -7.331  1.00 85.57 305 A 1 
ATOM   2298 C  CB  . ALA A 1 305 ? 33.219  14.281  -5.541  1.00 88.27 305 A 1 
ATOM   2299 N  N   . ASP A 1 306 ? 36.203  13.334  -6.224  1.00 92.09 306 A 1 
ATOM   2300 C  CA  . ASP A 1 306 ? 37.361  13.215  -7.128  1.00 91.43 306 A 1 
ATOM   2301 C  C   . ASP A 1 306 ? 38.312  12.074  -6.736  1.00 92.17 306 A 1 
ATOM   2302 O  O   . ASP A 1 306 ? 39.539  12.179  -6.803  1.00 86.27 306 A 1 
ATOM   2303 C  CB  . ASP A 1 306 ? 38.084  14.570  -7.227  1.00 87.15 306 A 1 
ATOM   2304 C  CG  . ASP A 1 306 ? 37.242  15.642  -7.902  1.00 75.87 306 A 1 
ATOM   2305 O  OD1 . ASP A 1 306 ? 36.514  15.299  -8.859  1.00 66.20 306 A 1 
ATOM   2306 O  OD2 . ASP A 1 306 ? 37.381  16.812  -7.489  1.00 67.03 306 A 1 
ATOM   2307 N  N   . SER A 1 307 ? 37.767  10.950  -6.312  1.00 93.14 307 A 1 
ATOM   2308 C  CA  . SER A 1 307 ? 38.544  9.777   -5.923  1.00 93.61 307 A 1 
ATOM   2309 C  C   . SER A 1 307 ? 38.123  8.524   -6.692  1.00 94.39 307 A 1 
ATOM   2310 O  O   . SER A 1 307 ? 37.296  8.570   -7.600  1.00 90.24 307 A 1 
ATOM   2311 C  CB  . SER A 1 307 ? 38.484  9.596   -4.398  1.00 89.70 307 A 1 
ATOM   2312 O  OG  . SER A 1 307 ? 37.333  8.865   -4.023  1.00 79.38 307 A 1 
ATOM   2313 N  N   . PHE A 1 308 ? 38.714  7.385   -6.350  1.00 95.28 308 A 1 
ATOM   2314 C  CA  . PHE A 1 308 ? 38.328  6.089   -6.922  1.00 95.30 308 A 1 
ATOM   2315 C  C   . PHE A 1 308 ? 36.888  5.672   -6.577  1.00 96.13 308 A 1 
ATOM   2316 O  O   . PHE A 1 308 ? 36.306  4.875   -7.300  1.00 93.77 308 A 1 
ATOM   2317 C  CB  . PHE A 1 308 ? 39.331  5.017   -6.457  1.00 92.33 308 A 1 
ATOM   2318 C  CG  . PHE A 1 308 ? 39.216  4.634   -5.002  1.00 82.28 308 A 1 
ATOM   2319 C  CD1 . PHE A 1 308 ? 39.919  5.353   -4.014  1.00 70.72 308 A 1 
ATOM   2320 C  CD2 . PHE A 1 308 ? 38.379  3.577   -4.613  1.00 70.68 308 A 1 
ATOM   2321 C  CE1 . PHE A 1 308 ? 39.781  5.018   -2.665  1.00 60.98 308 A 1 
ATOM   2322 C  CE2 . PHE A 1 308 ? 38.234  3.236   -3.262  1.00 60.93 308 A 1 
ATOM   2323 C  CZ  . PHE A 1 308 ? 38.933  3.960   -2.279  1.00 59.46 308 A 1 
ATOM   2324 N  N   . ALA A 1 309 ? 36.335  6.197   -5.481  1.00 95.39 309 A 1 
ATOM   2325 C  CA  . ALA A 1 309 ? 34.985  5.950   -5.022  1.00 96.01 309 A 1 
ATOM   2326 C  C   . ALA A 1 309 ? 34.378  7.262   -4.509  1.00 96.49 309 A 1 
ATOM   2327 O  O   . ALA A 1 309 ? 34.848  7.806   -3.511  1.00 94.51 309 A 1 
ATOM   2328 C  CB  . ALA A 1 309 ? 35.022  4.866   -3.936  1.00 94.54 309 A 1 
ATOM   2329 N  N   . SER A 1 310 ? 33.355  7.757   -5.184  1.00 96.65 310 A 1 
ATOM   2330 C  CA  . SER A 1 310 ? 32.533  8.870   -4.722  1.00 96.80 310 A 1 
ATOM   2331 C  C   . SER A 1 310 ? 31.430  8.339   -3.814  1.00 97.22 310 A 1 
ATOM   2332 O  O   . SER A 1 310 ? 30.713  7.417   -4.207  1.00 96.03 310 A 1 
ATOM   2333 C  CB  . SER A 1 310 ? 31.933  9.611   -5.914  1.00 95.32 310 A 1 
ATOM   2334 O  OG  . SER A 1 310 ? 31.125  10.689  -5.469  1.00 86.31 310 A 1 
ATOM   2335 N  N   . HIS A 1 311 ? 31.278  8.919   -2.640  1.00 97.53 311 A 1 
ATOM   2336 C  CA  . HIS A 1 311 ? 30.310  8.505   -1.633  1.00 97.69 311 A 1 
ATOM   2337 C  C   . HIS A 1 311 ? 29.203  9.549   -1.501  1.00 97.61 311 A 1 
ATOM   2338 O  O   . HIS A 1 311 ? 29.463  10.674  -1.088  1.00 96.55 311 A 1 
ATOM   2339 C  CB  . HIS A 1 311 ? 31.023  8.300   -0.289  1.00 96.96 311 A 1 
ATOM   2340 C  CG  . HIS A 1 311 ? 31.993  7.154   -0.272  1.00 96.96 311 A 1 
ATOM   2341 N  ND1 . HIS A 1 311 ? 31.752  5.908   0.270   1.00 89.72 311 A 1 
ATOM   2342 C  CD2 . HIS A 1 311 ? 33.276  7.121   -0.758  1.00 91.80 311 A 1 
ATOM   2343 C  CE1 . HIS A 1 311 ? 32.847  5.153   0.123   1.00 92.03 311 A 1 
ATOM   2344 N  NE2 . HIS A 1 311 ? 33.800  5.865   -0.503  1.00 92.95 311 A 1 
ATOM   2345 N  N   . LEU A 1 312 ? 27.960  9.181   -1.801  1.00 97.56 312 A 1 
ATOM   2346 C  CA  . LEU A 1 312 ? 26.777  9.958   -1.463  1.00 97.50 312 A 1 
ATOM   2347 C  C   . LEU A 1 312 ? 26.165  9.392   -0.177  1.00 97.64 312 A 1 
ATOM   2348 O  O   . LEU A 1 312 ? 25.445  8.395   -0.197  1.00 96.92 312 A 1 
ATOM   2349 C  CB  . LEU A 1 312 ? 25.801  9.970   -2.650  1.00 96.84 312 A 1 
ATOM   2350 C  CG  . LEU A 1 312 ? 24.464  10.669  -2.364  1.00 95.43 312 A 1 
ATOM   2351 C  CD1 . LEU A 1 312 ? 24.630  12.129  -1.936  1.00 93.06 312 A 1 
ATOM   2352 C  CD2 . LEU A 1 312 ? 23.594  10.637  -3.620  1.00 92.87 312 A 1 
ATOM   2353 N  N   . LEU A 1 313 ? 26.464  10.052  0.928   1.00 98.07 313 A 1 
ATOM   2354 C  CA  . LEU A 1 313 ? 25.901  9.689   2.219   1.00 98.00 313 A 1 
ATOM   2355 C  C   . LEU A 1 313 ? 24.524  10.329  2.396   1.00 98.11 313 A 1 
ATOM   2356 O  O   . LEU A 1 313 ? 24.367  11.530  2.229   1.00 97.40 313 A 1 
ATOM   2357 C  CB  . LEU A 1 313 ? 26.850  10.085  3.361   1.00 97.56 313 A 1 
ATOM   2358 C  CG  . LEU A 1 313 ? 28.246  9.436   3.309   1.00 95.19 313 A 1 
ATOM   2359 C  CD1 . LEU A 1 313 ? 29.023  9.845   4.568   1.00 92.53 313 A 1 
ATOM   2360 C  CD2 . LEU A 1 313 ? 28.188  7.915   3.279   1.00 92.15 313 A 1 
ATOM   2361 N  N   . THR A 1 314 ? 23.554  9.522   2.812   1.00 98.19 314 A 1 
ATOM   2362 C  CA  . THR A 1 314 ? 22.239  9.973   3.269   1.00 98.03 314 A 1 
ATOM   2363 C  C   . THR A 1 314 ? 22.016  9.432   4.671   1.00 98.28 314 A 1 
ATOM   2364 O  O   . THR A 1 314 ? 22.008  8.218   4.876   1.00 97.40 314 A 1 
ATOM   2365 C  CB  . THR A 1 314 ? 21.131  9.497   2.326   1.00 96.92 314 A 1 
ATOM   2366 O  OG1 . THR A 1 314 ? 21.389  9.952   1.020   1.00 93.23 314 A 1 
ATOM   2367 C  CG2 . THR A 1 314 ? 19.755  10.037  2.717   1.00 93.29 314 A 1 
ATOM   2368 N  N   . TYR A 1 315 ? 21.868  10.318  5.644   1.00 98.23 315 A 1 
ATOM   2369 C  CA  . TYR A 1 315 ? 21.787  9.929   7.042   1.00 98.30 315 A 1 
ATOM   2370 C  C   . TYR A 1 315 ? 20.846  10.826  7.822   1.00 98.47 315 A 1 
ATOM   2371 O  O   . TYR A 1 315 ? 20.697  12.010  7.528   1.00 97.86 315 A 1 
ATOM   2372 C  CB  . TYR A 1 315 ? 23.196  9.903   7.664   1.00 97.78 315 A 1 
ATOM   2373 C  CG  . TYR A 1 315 ? 23.978  11.189  7.528   1.00 98.02 315 A 1 
ATOM   2374 C  CD1 . TYR A 1 315 ? 24.744  11.429  6.371   1.00 96.79 315 A 1 
ATOM   2375 C  CD2 . TYR A 1 315 ? 23.959  12.160  8.550   1.00 96.60 315 A 1 
ATOM   2376 C  CE1 . TYR A 1 315 ? 25.480  12.605  6.233   1.00 96.12 315 A 1 
ATOM   2377 C  CE2 . TYR A 1 315 ? 24.697  13.347  8.425   1.00 96.04 315 A 1 
ATOM   2378 C  CZ  . TYR A 1 315 ? 25.456  13.570  7.261   1.00 96.51 315 A 1 
ATOM   2379 O  OH  . TYR A 1 315 ? 26.176  14.727  7.139   1.00 95.07 315 A 1 
ATOM   2380 N  N   . GLY A 1 316 ? 20.212  10.260  8.839   1.00 98.38 316 A 1 
ATOM   2381 C  CA  . GLY A 1 316 ? 19.234  10.996  9.600   1.00 98.45 316 A 1 
ATOM   2382 C  C   . GLY A 1 316 ? 18.714  10.265  10.817  1.00 98.68 316 A 1 
ATOM   2383 O  O   . GLY A 1 316 ? 19.176  9.180   11.182  1.00 98.13 316 A 1 
ATOM   2384 N  N   . GLY A 1 317 ? 17.725  10.892  11.440  1.00 98.55 317 A 1 
ATOM   2385 C  CA  . GLY A 1 317 ? 16.990  10.340  12.558  1.00 98.59 317 A 1 
ATOM   2386 C  C   . GLY A 1 317 ? 15.528  10.772  12.521  1.00 98.66 317 A 1 
ATOM   2387 O  O   . GLY A 1 317 ? 15.183  11.811  11.952  1.00 98.09 317 A 1 
ATOM   2388 N  N   . GLU A 1 318 ? 14.677  9.964   13.133  1.00 98.64 318 A 1 
ATOM   2389 C  CA  . GLU A 1 318 ? 13.242  10.222  13.200  1.00 98.51 318 A 1 
ATOM   2390 C  C   . GLU A 1 318 ? 12.679  9.742   14.533  1.00 98.66 318 A 1 
ATOM   2391 O  O   . GLU A 1 318 ? 13.043  8.682   15.045  1.00 98.26 318 A 1 
ATOM   2392 C  CB  . GLU A 1 318 ? 12.555  9.562   11.997  1.00 97.54 318 A 1 
ATOM   2393 C  CG  . GLU A 1 318 ? 11.046  9.833   11.907  1.00 94.29 318 A 1 
ATOM   2394 C  CD  . GLU A 1 318 ? 10.431  9.367   10.570  1.00 93.59 318 A 1 
ATOM   2395 O  OE1 . GLU A 1 318 ? 9.345   9.885   10.236  1.00 86.61 318 A 1 
ATOM   2396 O  OE2 . GLU A 1 318 ? 11.039  8.522   9.879   1.00 87.95 318 A 1 
ATOM   2397 N  N   . TYR A 1 319 ? 11.768  10.534  15.079  1.00 98.53 319 A 1 
ATOM   2398 C  CA  . TYR A 1 319 ? 10.874  10.126  16.146  1.00 98.64 319 A 1 
ATOM   2399 C  C   . TYR A 1 319 ? 9.437   10.311  15.673  1.00 98.67 319 A 1 
ATOM   2400 O  O   . TYR A 1 319 ? 9.092   11.368  15.144  1.00 98.35 319 A 1 
ATOM   2401 C  CB  . TYR A 1 319 ? 11.144  10.937  17.419  1.00 98.40 319 A 1 
ATOM   2402 C  CG  . TYR A 1 319 ? 10.050  10.820  18.458  1.00 97.33 319 A 1 
ATOM   2403 C  CD1 . TYR A 1 319 ? 9.047   11.816  18.568  1.00 94.99 319 A 1 
ATOM   2404 C  CD2 . TYR A 1 319 ? 9.969   9.682   19.289  1.00 95.84 319 A 1 
ATOM   2405 C  CE1 . TYR A 1 319 ? 8.001   11.695  19.497  1.00 94.22 319 A 1 
ATOM   2406 C  CE2 . TYR A 1 319 ? 8.930   9.544   20.224  1.00 94.27 319 A 1 
ATOM   2407 C  CZ  . TYR A 1 319 ? 7.950   10.557  20.332  1.00 93.79 319 A 1 
ATOM   2408 O  OH  . TYR A 1 319 ? 6.924   10.434  21.242  1.00 91.42 319 A 1 
ATOM   2409 N  N   . TYR A 1 320 ? 8.591   9.297   15.892  1.00 98.53 320 A 1 
ATOM   2410 C  CA  . TYR A 1 320 ? 7.158   9.444   15.710  1.00 98.44 320 A 1 
ATOM   2411 C  C   . TYR A 1 320 ? 6.380   8.608   16.727  1.00 98.56 320 A 1 
ATOM   2412 O  O   . TYR A 1 320 ? 6.854   7.590   17.223  1.00 98.26 320 A 1 
ATOM   2413 C  CB  . TYR A 1 320 ? 6.739   9.124   14.267  1.00 98.11 320 A 1 
ATOM   2414 C  CG  . TYR A 1 320 ? 6.814   7.665   13.881  1.00 98.15 320 A 1 
ATOM   2415 C  CD1 . TYR A 1 320 ? 8.027   7.114   13.418  1.00 97.37 320 A 1 
ATOM   2416 C  CD2 . TYR A 1 320 ? 5.673   6.852   13.954  1.00 97.34 320 A 1 
ATOM   2417 C  CE1 . TYR A 1 320 ? 8.096   5.761   13.041  1.00 96.61 320 A 1 
ATOM   2418 C  CE2 . TYR A 1 320 ? 5.728   5.492   13.584  1.00 96.54 320 A 1 
ATOM   2419 C  CZ  . TYR A 1 320 ? 6.945   4.948   13.125  1.00 96.64 320 A 1 
ATOM   2420 O  OH  . TYR A 1 320 ? 7.013   3.632   12.761  1.00 95.06 320 A 1 
ATOM   2421 N  N   . ARG A 1 321 ? 5.154   9.051   16.988  1.00 98.57 321 A 1 
ATOM   2422 C  CA  . ARG A 1 321 ? 4.167   8.334   17.794  1.00 98.54 321 A 1 
ATOM   2423 C  C   . ARG A 1 321 ? 2.980   7.975   16.928  1.00 98.57 321 A 1 
ATOM   2424 O  O   . ARG A 1 321 ? 2.508   8.800   16.149  1.00 97.80 321 A 1 
ATOM   2425 C  CB  . ARG A 1 321 ? 3.775   9.192   18.999  1.00 97.83 321 A 1 
ATOM   2426 C  CG  . ARG A 1 321 ? 2.670   8.551   19.846  1.00 95.88 321 A 1 
ATOM   2427 C  CD  . ARG A 1 321 ? 2.381   9.363   21.108  1.00 93.98 321 A 1 
ATOM   2428 N  NE  . ARG A 1 321 ? 3.521   9.284   22.029  1.00 89.37 321 A 1 
ATOM   2429 C  CZ  . ARG A 1 321 ? 3.680   9.854   23.202  1.00 89.24 321 A 1 
ATOM   2430 N  NH1 . ARG A 1 321 ? 2.765   10.626  23.720  1.00 80.79 321 A 1 
ATOM   2431 N  NH2 . ARG A 1 321 ? 4.766   9.620   23.868  1.00 81.40 321 A 1 
ATOM   2432 N  N   . GLN A 1 322 ? 2.458   6.774   17.142  1.00 98.45 322 A 1 
ATOM   2433 C  CA  . GLN A 1 322 ? 1.092   6.424   16.771  1.00 98.28 322 A 1 
ATOM   2434 C  C   . GLN A 1 322 ? 0.275   6.191   18.040  1.00 98.24 322 A 1 
ATOM   2435 O  O   . GLN A 1 322 ? 0.769   5.598   18.991  1.00 97.59 322 A 1 
ATOM   2436 C  CB  . GLN A 1 322 ? 1.062   5.205   15.841  1.00 97.66 322 A 1 
ATOM   2437 C  CG  . GLN A 1 322 ? 1.733   5.521   14.497  1.00 93.75 322 A 1 
ATOM   2438 C  CD  . GLN A 1 322 ? 1.601   4.372   13.493  1.00 93.47 322 A 1 
ATOM   2439 O  OE1 . GLN A 1 322 ? 2.038   3.267   13.721  1.00 84.94 322 A 1 
ATOM   2440 N  NE2 . GLN A 1 322 ? 1.004   4.609   12.351  1.00 83.05 322 A 1 
ATOM   2441 N  N   . GLU A 1 323 ? -0.958  6.678   18.058  1.00 98.15 323 A 1 
ATOM   2442 C  CA  . GLU A 1 323 ? -1.909  6.419   19.134  1.00 97.82 323 A 1 
ATOM   2443 C  C   . GLU A 1 323 ? -3.285  6.145   18.524  1.00 98.12 323 A 1 
ATOM   2444 O  O   . GLU A 1 323 ? -3.634  6.722   17.494  1.00 96.90 323 A 1 
ATOM   2445 C  CB  . GLU A 1 323 ? -1.894  7.569   20.165  1.00 94.50 323 A 1 
ATOM   2446 C  CG  . GLU A 1 323 ? -2.244  8.971   19.638  1.00 82.27 323 A 1 
ATOM   2447 C  CD  . GLU A 1 323 ? -1.802  10.136  20.562  1.00 85.74 323 A 1 
ATOM   2448 O  OE1 . GLU A 1 323 ? -2.066  11.305  20.232  1.00 79.98 323 A 1 
ATOM   2449 O  OE2 . GLU A 1 323 ? -1.077  9.925   21.550  1.00 81.13 323 A 1 
ATOM   2450 N  N   . GLN A 1 324 ? -4.040  5.222   19.129  1.00 97.66 324 A 1 
ATOM   2451 C  CA  . GLN A 1 324 ? -5.380  4.877   18.682  1.00 97.14 324 A 1 
ATOM   2452 C  C   . GLN A 1 324 ? -6.375  4.879   19.844  1.00 97.44 324 A 1 
ATOM   2453 O  O   . GLN A 1 324 ? -6.059  4.447   20.960  1.00 96.28 324 A 1 
ATOM   2454 C  CB  . GLN A 1 324 ? -5.391  3.568   17.877  1.00 93.29 324 A 1 
ATOM   2455 C  CG  . GLN A 1 324 ? -5.090  2.317   18.712  1.00 87.81 324 A 1 
ATOM   2456 C  CD  . GLN A 1 324 ? -5.161  1.027   17.889  1.00 92.95 324 A 1 
ATOM   2457 O  OE1 . GLN A 1 324 ? -4.761  0.963   16.737  1.00 85.10 324 A 1 
ATOM   2458 N  NE2 . GLN A 1 324 ? -5.672  -0.035  18.450  1.00 85.61 324 A 1 
ATOM   2459 N  N   . HIS A 1 325 ? -7.580  5.347   19.540  1.00 96.50 325 A 1 
ATOM   2460 C  CA  . HIS A 1 325 ? -8.649  5.551   20.495  1.00 96.12 325 A 1 
ATOM   2461 C  C   . HIS A 1 325 ? -9.938  4.905   19.972  1.00 96.08 325 A 1 
ATOM   2462 O  O   . HIS A 1 325 ? -10.476 5.348   18.948  1.00 94.34 325 A 1 
ATOM   2463 C  CB  . HIS A 1 325 ? -8.823  7.052   20.761  1.00 94.95 325 A 1 
ATOM   2464 C  CG  . HIS A 1 325 ? -7.567  7.753   21.203  1.00 90.34 325 A 1 
ATOM   2465 N  ND1 . HIS A 1 325 ? -7.042  7.778   22.477  1.00 77.53 325 A 1 
ATOM   2466 C  CD2 . HIS A 1 325 ? -6.707  8.468   20.412  1.00 76.24 325 A 1 
ATOM   2467 C  CE1 . HIS A 1 325 ? -5.895  8.489   22.444  1.00 77.75 325 A 1 
ATOM   2468 N  NE2 . HIS A 1 325 ? -5.669  8.920   21.212  1.00 79.10 325 A 1 
ATOM   2469 N  N   . PRO A 1 326 ? -10.472 3.858   20.647  1.00 95.27 326 A 1 
ATOM   2470 C  CA  . PRO A 1 326 ? -11.792 3.327   20.348  1.00 93.92 326 A 1 
ATOM   2471 C  C   . PRO A 1 326 ? -12.884 4.170   21.013  1.00 93.62 326 A 1 
ATOM   2472 O  O   . PRO A 1 326 ? -12.663 4.869   21.999  1.00 89.50 326 A 1 
ATOM   2473 C  CB  . PRO A 1 326 ? -11.776 1.901   20.901  1.00 91.70 326 A 1 
ATOM   2474 C  CG  . PRO A 1 326 ? -10.888 2.029   22.131  1.00 91.82 326 A 1 
ATOM   2475 C  CD  . PRO A 1 326 ? -9.867  3.097   21.733  1.00 94.29 326 A 1 
ATOM   2476 N  N   . GLY A 1 327 ? -14.112 4.046   20.507  1.00 91.71 327 A 1 
ATOM   2477 C  CA  . GLY A 1 327 ? -15.300 4.614   21.123  1.00 90.46 327 A 1 
ATOM   2478 C  C   . GLY A 1 327 ? -16.565 3.830   20.779  1.00 91.00 327 A 1 
ATOM   2479 O  O   . GLY A 1 327 ? -16.621 3.106   19.787  1.00 87.26 327 A 1 
ATOM   2480 N  N   . GLY A 1 328 ? -17.589 3.989   21.591  1.00 89.09 328 A 1 
ATOM   2481 C  CA  . GLY A 1 328 ? -18.862 3.300   21.404  1.00 87.69 328 A 1 
ATOM   2482 C  C   . GLY A 1 328 ? -18.737 1.783   21.545  1.00 88.23 328 A 1 
ATOM   2483 O  O   . GLY A 1 328 ? -18.118 1.293   22.482  1.00 83.19 328 A 1 
ATOM   2484 N  N   . ALA A 1 329 ? -19.325 1.036   20.609  1.00 87.05 329 A 1 
ATOM   2485 C  CA  . ALA A 1 329 ? -19.340 -0.428  20.603  1.00 85.29 329 A 1 
ATOM   2486 C  C   . ALA A 1 329 ? -18.150 -1.049  19.839  1.00 86.18 329 A 1 
ATOM   2487 O  O   . ALA A 1 329 ? -18.199 -2.232  19.487  1.00 81.89 329 A 1 
ATOM   2488 C  CB  . ALA A 1 329 ? -20.697 -0.896  20.070  1.00 82.49 329 A 1 
ATOM   2489 N  N   . THR A 1 330 ? -17.109 -0.279  19.551  1.00 87.08 330 A 1 
ATOM   2490 C  CA  . THR A 1 330 ? -15.935 -0.748  18.811  1.00 87.65 330 A 1 
ATOM   2491 C  C   . THR A 1 330 ? -15.231 -1.880  19.548  1.00 88.20 330 A 1 
ATOM   2492 O  O   . THR A 1 330 ? -14.950 -1.782  20.737  1.00 85.19 330 A 1 
ATOM   2493 C  CB  . THR A 1 330 ? -14.949 0.399   18.550  1.00 84.51 330 A 1 
ATOM   2494 O  OG1 . THR A 1 330 ? -15.591 1.357   17.749  1.00 78.50 330 A 1 
ATOM   2495 C  CG2 . THR A 1 330 ? -13.689 -0.025  17.802  1.00 80.07 330 A 1 
ATOM   2496 N  N   . THR A 1 331 ? -14.919 -2.956  18.815  1.00 87.60 331 A 1 
ATOM   2497 C  CA  . THR A 1 331 ? -14.153 -4.102  19.302  1.00 86.35 331 A 1 
ATOM   2498 C  C   . THR A 1 331 ? -12.912 -4.321  18.452  1.00 87.72 331 A 1 
ATOM   2499 O  O   . THR A 1 331 ? -12.859 -3.893  17.294  1.00 83.04 331 A 1 
ATOM   2500 C  CB  . THR A 1 331 ? -15.020 -5.378  19.327  1.00 81.90 331 A 1 
ATOM   2501 O  OG1 . THR A 1 331 ? -15.530 -5.677  18.053  1.00 75.88 331 A 1 
ATOM   2502 C  CG2 . THR A 1 331 ? -16.206 -5.262  20.281  1.00 75.63 331 A 1 
ATOM   2503 N  N   . GLY A 1 332 ? -11.889 -4.969  19.018  1.00 89.55 332 A 1 
ATOM   2504 C  CA  . GLY A 1 332 ? -10.657 -5.274  18.289  1.00 90.33 332 A 1 
ATOM   2505 C  C   . GLY A 1 332 ? -9.809  -4.053  17.914  1.00 92.94 332 A 1 
ATOM   2506 O  O   . GLY A 1 332 ? -8.930  -4.169  17.073  1.00 89.87 332 A 1 
ATOM   2507 N  N   . PHE A 1 333 ? -10.070 -2.904  18.524  1.00 93.95 333 A 1 
ATOM   2508 C  CA  . PHE A 1 333 ? -9.328  -1.663  18.309  1.00 94.94 333 A 1 
ATOM   2509 C  C   . PHE A 1 333 ? -8.942  -1.046  19.671  1.00 95.55 333 A 1 
ATOM   2510 O  O   . PHE A 1 333 ? -9.566  -0.084  20.111  1.00 93.54 333 A 1 
ATOM   2511 C  CB  . PHE A 1 333 ? -10.155 -0.721  17.422  1.00 94.77 333 A 1 
ATOM   2512 C  CG  . PHE A 1 333 ? -9.351  0.408   16.817  1.00 95.46 333 A 1 
ATOM   2513 C  CD1 . PHE A 1 333 ? -9.353  1.684   17.407  1.00 95.15 333 A 1 
ATOM   2514 C  CD2 . PHE A 1 333 ? -8.614  0.186   15.644  1.00 95.21 333 A 1 
ATOM   2515 C  CE1 . PHE A 1 333 ? -8.624  2.733   16.824  1.00 94.46 333 A 1 
ATOM   2516 C  CE2 . PHE A 1 333 ? -7.883  1.234   15.060  1.00 94.84 333 A 1 
ATOM   2517 C  CZ  . PHE A 1 333 ? -7.891  2.510   15.644  1.00 95.58 333 A 1 
ATOM   2518 N  N   . PRO A 1 334 ? -7.982  -1.639  20.388  1.00 95.63 334 A 1 
ATOM   2519 C  CA  . PRO A 1 334 ? -7.673  -1.244  21.759  1.00 95.65 334 A 1 
ATOM   2520 C  C   . PRO A 1 334 ? -7.129  0.187   21.851  1.00 96.06 334 A 1 
ATOM   2521 O  O   . PRO A 1 334 ? -6.458  0.675   20.942  1.00 94.79 334 A 1 
ATOM   2522 C  CB  . PRO A 1 334 ? -6.652  -2.268  22.255  1.00 94.53 334 A 1 
ATOM   2523 C  CG  . PRO A 1 334 ? -5.979  -2.737  20.977  1.00 93.33 334 A 1 
ATOM   2524 C  CD  . PRO A 1 334 ? -7.124  -2.735  19.970  1.00 95.10 334 A 1 
ATOM   2525 N  N   . GLN A 1 335 ? -7.380  0.838   23.004  1.00 96.02 335 A 1 
ATOM   2526 C  CA  . GLN A 1 335 ? -6.710  2.078   23.377  1.00 96.43 335 A 1 
ATOM   2527 C  C   . GLN A 1 335 ? -5.222  1.795   23.588  1.00 96.90 335 A 1 
ATOM   2528 O  O   . GLN A 1 335 ? -4.857  1.060   24.502  1.00 95.62 335 A 1 
ATOM   2529 C  CB  . GLN A 1 335 ? -7.356  2.613   24.666  1.00 95.10 335 A 1 
ATOM   2530 C  CG  . GLN A 1 335 ? -6.720  3.920   25.191  1.00 90.65 335 A 1 
ATOM   2531 C  CD  . GLN A 1 335 ? -7.139  5.162   24.415  1.00 87.59 335 A 1 
ATOM   2532 O  OE1 . GLN A 1 335 ? -8.202  5.244   23.837  1.00 78.51 335 A 1 
ATOM   2533 N  NE2 . GLN A 1 335 ? -6.323  6.185   24.410  1.00 74.97 335 A 1 
ATOM   2534 N  N   . ALA A 1 336 ? -4.360  2.368   22.759  1.00 96.94 336 A 1 
ATOM   2535 C  CA  . ALA A 1 336 ? -2.926  2.143   22.853  1.00 97.38 336 A 1 
ATOM   2536 C  C   . ALA A 1 336 ? -2.129  3.276   22.206  1.00 97.72 336 A 1 
ATOM   2537 O  O   . ALA A 1 336 ? -2.652  4.100   21.454  1.00 96.99 336 A 1 
ATOM   2538 C  CB  . ALA A 1 336 ? -2.592  0.798   22.191  1.00 96.50 336 A 1 
ATOM   2539 N  N   . LYS A 1 337 ? -0.830  3.281   22.482  1.00 97.76 337 A 1 
ATOM   2540 C  CA  . LYS A 1 337 ? 0.152   4.104   21.779  1.00 97.83 337 A 1 
ATOM   2541 C  C   . LYS A 1 337 ? 1.422   3.315   21.517  1.00 98.04 337 A 1 
ATOM   2542 O  O   . LYS A 1 337 ? 1.741   2.372   22.244  1.00 97.15 337 A 1 
ATOM   2543 C  CB  . LYS A 1 337 ? 0.411   5.421   22.541  1.00 95.86 337 A 1 
ATOM   2544 C  CG  . LYS A 1 337 ? 1.143   5.174   23.865  1.00 89.02 337 A 1 
ATOM   2545 C  CD  . LYS A 1 337 ? 1.312   6.458   24.700  1.00 89.15 337 A 1 
ATOM   2546 C  CE  . LYS A 1 337 ? 2.036   6.039   25.977  1.00 77.23 337 A 1 
ATOM   2547 N  NZ  . LYS A 1 337 ? 2.094   7.130   26.972  1.00 71.39 337 A 1 
ATOM   2548 N  N   . ILE A 1 338 ? 2.181   3.736   20.520  1.00 98.05 338 A 1 
ATOM   2549 C  CA  . ILE A 1 338 ? 3.512   3.225   20.227  1.00 98.10 338 A 1 
ATOM   2550 C  C   . ILE A 1 338 ? 4.422   4.389   19.818  1.00 98.22 338 A 1 
ATOM   2551 O  O   . ILE A 1 338 ? 4.066   5.192   18.965  1.00 97.93 338 A 1 
ATOM   2552 C  CB  . ILE A 1 338 ? 3.455   2.060   19.222  1.00 97.66 338 A 1 
ATOM   2553 C  CG1 . ILE A 1 338 ? 4.840   1.411   19.046  1.00 94.51 338 A 1 
ATOM   2554 C  CG2 . ILE A 1 338 ? 2.845   2.483   17.874  1.00 94.43 338 A 1 
ATOM   2555 C  CD1 . ILE A 1 338 ? 4.797   0.068   18.313  1.00 93.00 338 A 1 
ATOM   2556 N  N   . ASP A 1 339 ? 5.580   4.472   20.459  1.00 98.44 339 A 1 
ATOM   2557 C  CA  . ASP A 1 339 ? 6.624   5.440   20.160  1.00 98.44 339 A 1 
ATOM   2558 C  C   . ASP A 1 339 ? 7.757   4.749   19.394  1.00 98.45 339 A 1 
ATOM   2559 O  O   . ASP A 1 339 ? 8.225   3.691   19.811  1.00 97.68 339 A 1 
ATOM   2560 C  CB  . ASP A 1 339 ? 7.145   6.072   21.463  1.00 97.94 339 A 1 
ATOM   2561 C  CG  . ASP A 1 339 ? 6.134   7.033   22.101  1.00 96.67 339 A 1 
ATOM   2562 O  OD1 . ASP A 1 339 ? 5.809   8.053   21.467  1.00 90.86 339 A 1 
ATOM   2563 O  OD2 . ASP A 1 339 ? 5.686   6.839   23.246  1.00 91.03 339 A 1 
ATOM   2564 N  N   . PHE A 1 340 ? 8.206   5.342   18.310  1.00 98.45 340 A 1 
ATOM   2565 C  CA  . PHE A 1 340 ? 9.329   4.883   17.498  1.00 98.45 340 A 1 
ATOM   2566 C  C   . PHE A 1 340 ? 10.436  5.931   17.505  1.00 98.52 340 A 1 
ATOM   2567 O  O   . PHE A 1 340 ? 10.188  7.112   17.283  1.00 98.15 340 A 1 
ATOM   2568 C  CB  . PHE A 1 340 ? 8.886   4.608   16.062  1.00 97.95 340 A 1 
ATOM   2569 C  CG  . PHE A 1 340 ? 7.965   3.421   15.899  1.00 97.60 340 A 1 
ATOM   2570 C  CD1 . PHE A 1 340 ? 8.490   2.170   15.525  1.00 95.98 340 A 1 
ATOM   2571 C  CD2 . PHE A 1 340 ? 6.578   3.575   16.055  1.00 96.23 340 A 1 
ATOM   2572 C  CE1 . PHE A 1 340 ? 7.640   1.083   15.289  1.00 95.13 340 A 1 
ATOM   2573 C  CE2 . PHE A 1 340 ? 5.718   2.486   15.826  1.00 95.01 340 A 1 
ATOM   2574 C  CZ  . PHE A 1 340 ? 6.247   1.243   15.437  1.00 95.12 340 A 1 
ATOM   2575 N  N   . SER A 1 341 ? 11.673  5.474   17.679  1.00 98.40 341 A 1 
ATOM   2576 C  CA  . SER A 1 341 ? 12.880  6.270   17.512  1.00 98.59 341 A 1 
ATOM   2577 C  C   . SER A 1 341 ? 13.840  5.534   16.593  1.00 98.41 341 A 1 
ATOM   2578 O  O   . SER A 1 341 ? 13.991  4.314   16.710  1.00 97.49 341 A 1 
ATOM   2579 C  CB  . SER A 1 341 ? 13.551  6.553   18.856  1.00 98.00 341 A 1 
ATOM   2580 O  OG  . SER A 1 341 ? 12.692  7.320   19.679  1.00 91.41 341 A 1 
ATOM   2581 N  N   . SER A 1 342 ? 14.485  6.244   15.680  1.00 98.59 342 A 1 
ATOM   2582 C  CA  . SER A 1 342 ? 15.380  5.610   14.719  1.00 98.41 342 A 1 
ATOM   2583 C  C   . SER A 1 342 ? 16.494  6.534   14.261  1.00 98.56 342 A 1 
ATOM   2584 O  O   . SER A 1 342 ? 16.377  7.758   14.309  1.00 97.90 342 A 1 
ATOM   2585 C  CB  . SER A 1 342 ? 14.587  5.087   13.527  1.00 96.68 342 A 1 
ATOM   2586 O  OG  . SER A 1 342 ? 13.860  6.110   12.894  1.00 84.03 342 A 1 
ATOM   2587 N  N   . GLY A 1 343 ? 17.566  5.925   13.763  1.00 98.59 343 A 1 
ATOM   2588 C  CA  . GLY A 1 343 ? 18.638  6.605   13.052  1.00 98.52 343 A 1 
ATOM   2589 C  C   . GLY A 1 343 ? 19.183  5.715   11.944  1.00 98.68 343 A 1 
ATOM   2590 O  O   . GLY A 1 343 ? 19.232  4.493   12.092  1.00 97.85 343 A 1 
ATOM   2591 N  N   . TRP A 1 344 ? 19.593  6.310   10.836  1.00 98.53 344 A 1 
ATOM   2592 C  CA  . TRP A 1 344 ? 20.097  5.581   9.677   1.00 98.55 344 A 1 
ATOM   2593 C  C   . TRP A 1 344 ? 21.296  6.274   9.040   1.00 98.54 344 A 1 
ATOM   2594 O  O   . TRP A 1 344 ? 21.467  7.477   9.143   1.00 98.11 344 A 1 
ATOM   2595 C  CB  . TRP A 1 344 ? 18.988  5.353   8.638   1.00 98.10 344 A 1 
ATOM   2596 C  CG  . TRP A 1 344 ? 18.388  6.605   8.073   1.00 98.15 344 A 1 
ATOM   2597 C  CD1 . TRP A 1 344 ? 18.771  7.220   6.929   1.00 96.62 344 A 1 
ATOM   2598 C  CD2 . TRP A 1 344 ? 17.301  7.404   8.626   1.00 97.70 344 A 1 
ATOM   2599 N  NE1 . TRP A 1 344 ? 17.999  8.362   6.741   1.00 96.34 344 A 1 
ATOM   2600 C  CE2 . TRP A 1 344 ? 17.088  8.513   7.761   1.00 97.30 344 A 1 
ATOM   2601 C  CE3 . TRP A 1 344 ? 16.486  7.304   9.768   1.00 96.62 344 A 1 
ATOM   2602 C  CZ2 . TRP A 1 344 ? 16.111  9.497   8.030   1.00 96.19 344 A 1 
ATOM   2603 C  CZ3 . TRP A 1 344 ? 15.509  8.280   10.036  1.00 95.61 344 A 1 
ATOM   2604 C  CH2 . TRP A 1 344 ? 15.331  9.367   9.180   1.00 95.37 344 A 1 
ATOM   2605 N  N   . LEU A 1 345 ? 22.114  5.469   8.355   1.00 98.38 345 A 1 
ATOM   2606 C  CA  . LEU A 1 345 ? 23.195  5.895   7.488   1.00 98.49 345 A 1 
ATOM   2607 C  C   . LEU A 1 345 ? 23.161  5.022   6.235   1.00 98.43 345 A 1 
ATOM   2608 O  O   . LEU A 1 345 ? 23.291  3.800   6.331   1.00 97.85 345 A 1 
ATOM   2609 C  CB  . LEU A 1 345 ? 24.530  5.773   8.251   1.00 97.89 345 A 1 
ATOM   2610 C  CG  . LEU A 1 345 ? 25.778  6.015   7.385   1.00 95.62 345 A 1 
ATOM   2611 C  CD1 . LEU A 1 345 ? 25.853  7.456   6.878   1.00 90.52 345 A 1 
ATOM   2612 C  CD2 . LEU A 1 345 ? 27.036  5.745   8.210   1.00 89.75 345 A 1 
ATOM   2613 N  N   . GLN A 1 346 ? 23.012  5.643   5.076   1.00 98.33 346 A 1 
ATOM   2614 C  CA  . GLN A 1 346 ? 23.117  5.036   3.761   1.00 98.29 346 A 1 
ATOM   2615 C  C   . GLN A 1 346 ? 24.323  5.614   3.028   1.00 98.37 346 A 1 
ATOM   2616 O  O   . GLN A 1 346 ? 24.618  6.796   3.153   1.00 97.78 346 A 1 
ATOM   2617 C  CB  . GLN A 1 346 ? 21.814  5.280   2.974   1.00 97.16 346 A 1 
ATOM   2618 C  CG  . GLN A 1 346 ? 21.842  4.676   1.565   1.00 96.01 346 A 1 
ATOM   2619 C  CD  . GLN A 1 346 ? 20.525  4.917   0.829   1.00 96.79 346 A 1 
ATOM   2620 O  OE1 . GLN A 1 346 ? 19.623  4.094   0.867   1.00 89.65 346 A 1 
ATOM   2621 N  NE2 . GLN A 1 346 ? 20.387  6.027   0.162   1.00 89.16 346 A 1 
ATOM   2622 N  N   . ASP A 1 347 ? 24.970  4.780   2.225   1.00 98.20 347 A 1 
ATOM   2623 C  CA  . ASP A 1 347 ? 26.039  5.163   1.313   1.00 98.10 347 A 1 
ATOM   2624 C  C   . ASP A 1 347 ? 25.731  4.658   -0.101  1.00 98.04 347 A 1 
ATOM   2625 O  O   . ASP A 1 347 ? 25.542  3.454   -0.313  1.00 97.19 347 A 1 
ATOM   2626 C  CB  . ASP A 1 347 ? 27.369  4.625   1.850   1.00 97.71 347 A 1 
ATOM   2627 C  CG  . ASP A 1 347 ? 28.593  5.260   1.199   1.00 97.17 347 A 1 
ATOM   2628 O  OD1 . ASP A 1 347 ? 28.428  6.130   0.319   1.00 95.01 347 A 1 
ATOM   2629 O  OD2 . ASP A 1 347 ? 29.716  4.897   1.604   1.00 94.66 347 A 1 
ATOM   2630 N  N   . GLU A 1 348 ? 25.651  5.573   -1.061  1.00 97.86 348 A 1 
ATOM   2631 C  CA  . GLU A 1 348 ? 25.596  5.286   -2.491  1.00 97.65 348 A 1 
ATOM   2632 C  C   . GLU A 1 348 ? 26.979  5.570   -3.082  1.00 97.64 348 A 1 
ATOM   2633 O  O   . GLU A 1 348 ? 27.394  6.718   -3.227  1.00 96.74 348 A 1 
ATOM   2634 C  CB  . GLU A 1 348 ? 24.494  6.104   -3.192  1.00 96.79 348 A 1 
ATOM   2635 C  CG  . GLU A 1 348 ? 23.097  5.695   -2.746  1.00 94.56 348 A 1 
ATOM   2636 C  CD  . GLU A 1 348 ? 21.985  6.459   -3.476  1.00 95.19 348 A 1 
ATOM   2637 O  OE1 . GLU A 1 348 ? 21.555  6.012   -4.563  1.00 89.84 348 A 1 
ATOM   2638 O  OE2 . GLU A 1 348 ? 21.507  7.479   -2.941  1.00 90.70 348 A 1 
ATOM   2639 N  N   . ILE A 1 349 ? 27.703  4.505   -3.406  1.00 97.77 349 A 1 
ATOM   2640 C  CA  . ILE A 1 349 ? 29.096  4.563   -3.850  1.00 97.63 349 A 1 
ATOM   2641 C  C   . ILE A 1 349 ? 29.138  4.420   -5.366  1.00 97.53 349 A 1 
ATOM   2642 O  O   . ILE A 1 349 ? 28.723  3.403   -5.917  1.00 96.79 349 A 1 
ATOM   2643 C  CB  . ILE A 1 349 ? 29.960  3.494   -3.158  1.00 97.43 349 A 1 
ATOM   2644 C  CG1 . ILE A 1 349 ? 29.777  3.505   -1.620  1.00 96.28 349 A 1 
ATOM   2645 C  CG2 . ILE A 1 349 ? 31.434  3.701   -3.549  1.00 96.31 349 A 1 
ATOM   2646 C  CD1 . ILE A 1 349 ? 30.545  2.396   -0.879  1.00 93.94 349 A 1 
ATOM   2647 N  N   . THR A 1 350 ? 29.698  5.406   -6.049  1.00 96.94 350 A 1 
ATOM   2648 C  CA  . THR A 1 350 ? 29.982  5.341   -7.486  1.00 96.68 350 A 1 
ATOM   2649 C  C   . THR A 1 350 ? 31.479  5.214   -7.687  1.00 96.88 350 A 1 
ATOM   2650 O  O   . THR A 1 350 ? 32.238  6.084   -7.264  1.00 95.59 350 A 1 
ATOM   2651 C  CB  . THR A 1 350 ? 29.409  6.561   -8.221  1.00 95.14 350 A 1 
ATOM   2652 O  OG1 . THR A 1 350 ? 28.034  6.657   -7.959  1.00 86.78 350 A 1 
ATOM   2653 C  CG2 . THR A 1 350 ? 29.567  6.445   -9.736  1.00 85.51 350 A 1 
ATOM   2654 N  N   . LEU A 1 351 ? 31.920  4.141   -8.343  1.00 96.99 351 A 1 
ATOM   2655 C  CA  . LEU A 1 351 ? 33.324  3.969   -8.699  1.00 96.87 351 A 1 
ATOM   2656 C  C   . LEU A 1 351 ? 33.649  4.775   -9.966  1.00 96.28 351 A 1 
ATOM   2657 O  O   . LEU A 1 351 ? 32.883  4.759   -10.922 1.00 94.11 351 A 1 
ATOM   2658 C  CB  . LEU A 1 351 ? 33.677  2.483   -8.867  1.00 96.44 351 A 1 
ATOM   2659 C  CG  . LEU A 1 351 ? 33.422  1.610   -7.626  1.00 95.27 351 A 1 
ATOM   2660 C  CD1 . LEU A 1 351 ? 33.981  0.200   -7.865  1.00 92.62 351 A 1 
ATOM   2661 C  CD2 . LEU A 1 351 ? 34.083  2.149   -6.359  1.00 91.79 351 A 1 
ATOM   2662 N  N   . ARG A 1 352 ? 34.775  5.459   -9.973  1.00 95.71 352 A 1 
ATOM   2663 C  CA  . ARG A 1 352 ? 35.191  6.293   -11.110 1.00 94.71 352 A 1 
ATOM   2664 C  C   . ARG A 1 352 ? 35.734  5.469   -12.271 1.00 94.43 352 A 1 
ATOM   2665 O  O   . ARG A 1 352 ? 35.418  5.729   -13.418 1.00 91.01 352 A 1 
ATOM   2666 C  CB  . ARG A 1 352 ? 36.237  7.310   -10.614 1.00 92.82 352 A 1 
ATOM   2667 C  CG  . ARG A 1 352 ? 36.601  8.338   -11.707 1.00 87.88 352 A 1 
ATOM   2668 C  CD  . ARG A 1 352 ? 37.777  9.215   -11.259 1.00 85.78 352 A 1 
ATOM   2669 N  NE  . ARG A 1 352 ? 38.987  8.405   -11.105 1.00 79.02 352 A 1 
ATOM   2670 C  CZ  . ARG A 1 352 ? 40.052  8.665   -10.363 1.00 76.10 352 A 1 
ATOM   2671 N  NH1 . ARG A 1 352 ? 40.188  9.809   -9.750  1.00 69.43 352 A 1 
ATOM   2672 N  NH2 . ARG A 1 352 ? 40.960  7.747   -10.241 1.00 68.19 352 A 1 
ATOM   2673 N  N   . ASP A 1 353 ? 36.573  4.487   -11.950 1.00 94.64 353 A 1 
ATOM   2674 C  CA  . ASP A 1 353 ? 37.380  3.766   -12.948 1.00 94.48 353 A 1 
ATOM   2675 C  C   . ASP A 1 353 ? 36.769  2.401   -13.327 1.00 95.18 353 A 1 
ATOM   2676 O  O   . ASP A 1 353 ? 37.330  1.661   -14.134 1.00 91.58 353 A 1 
ATOM   2677 C  CB  . ASP A 1 353 ? 38.831  3.643   -12.428 1.00 92.28 353 A 1 
ATOM   2678 C  CG  . ASP A 1 353 ? 39.467  4.985   -12.020 1.00 87.95 353 A 1 
ATOM   2679 O  OD1 . ASP A 1 353 ? 39.268  6.014   -12.706 1.00 82.10 353 A 1 
ATOM   2680 O  OD2 . ASP A 1 353 ? 40.153  5.027   -10.973 1.00 82.26 353 A 1 
ATOM   2681 N  N   . LEU A 1 354 ? 35.628  2.051   -12.743 1.00 96.29 354 A 1 
ATOM   2682 C  CA  . LEU A 1 354 ? 34.888  0.820   -13.002 1.00 96.68 354 A 1 
ATOM   2683 C  C   . LEU A 1 354 ? 33.385  1.123   -13.121 1.00 96.91 354 A 1 
ATOM   2684 O  O   . LEU A 1 354 ? 32.879  1.937   -12.351 1.00 95.40 354 A 1 
ATOM   2685 C  CB  . LEU A 1 354 ? 35.128  -0.192  -11.867 1.00 95.45 354 A 1 
ATOM   2686 C  CG  . LEU A 1 354 ? 36.555  -0.747  -11.779 1.00 92.39 354 A 1 
ATOM   2687 C  CD1 . LEU A 1 354 ? 36.700  -1.592  -10.507 1.00 87.48 354 A 1 
ATOM   2688 C  CD2 . LEU A 1 354 ? 36.895  -1.649  -12.971 1.00 86.66 354 A 1 
ATOM   2689 N  N   . PRO A 1 355 ? 32.641  0.447   -14.003 1.00 96.81 355 A 1 
ATOM   2690 C  CA  . PRO A 1 355 ? 31.197  0.632   -14.148 1.00 96.86 355 A 1 
ATOM   2691 C  C   . PRO A 1 355 ? 30.423  -0.102  -13.043 1.00 97.21 355 A 1 
ATOM   2692 O  O   . PRO A 1 355 ? 29.625  -1.006  -13.303 1.00 95.87 355 A 1 
ATOM   2693 C  CB  . PRO A 1 355 ? 30.903  0.130   -15.562 1.00 95.66 355 A 1 
ATOM   2694 C  CG  . PRO A 1 355 ? 31.886  -1.029  -15.715 1.00 93.55 355 A 1 
ATOM   2695 C  CD  . PRO A 1 355 ? 33.121  -0.521  -14.964 1.00 96.11 355 A 1 
ATOM   2696 N  N   . ILE A 1 356 ? 30.705  0.248   -11.794 1.00 97.51 356 A 1 
ATOM   2697 C  CA  . ILE A 1 356 ? 30.122  -0.384  -10.612 1.00 97.73 356 A 1 
ATOM   2698 C  C   . ILE A 1 356 ? 29.556  0.690   -9.698  1.00 97.79 356 A 1 
ATOM   2699 O  O   . ILE A 1 356 ? 30.224  1.675   -9.377  1.00 96.82 356 A 1 
ATOM   2700 C  CB  . ILE A 1 356 ? 31.155  -1.280  -9.881  1.00 97.32 356 A 1 
ATOM   2701 C  CG1 . ILE A 1 356 ? 31.685  -2.388  -10.819 1.00 95.61 356 A 1 
ATOM   2702 C  CG2 . ILE A 1 356 ? 30.532  -1.892  -8.614  1.00 95.76 356 A 1 
ATOM   2703 C  CD1 . ILE A 1 356 ? 32.801  -3.262  -10.212 1.00 92.28 356 A 1 
ATOM   2704 N  N   . THR A 1 357 ? 28.345  0.473   -9.237  1.00 97.84 357 A 1 
ATOM   2705 C  CA  . THR A 1 357 ? 27.714  1.248   -8.174  1.00 97.68 357 A 1 
ATOM   2706 C  C   . THR A 1 357 ? 27.412  0.330   -7.000  1.00 97.97 357 A 1 
ATOM   2707 O  O   . THR A 1 357 ? 26.934  -0.787  -7.190  1.00 97.22 357 A 1 
ATOM   2708 C  CB  . THR A 1 357 ? 26.433  1.947   -8.658  1.00 96.06 357 A 1 
ATOM   2709 O  OG1 . THR A 1 357 ? 26.642  2.559   -9.909  1.00 80.88 357 A 1 
ATOM   2710 C  CG2 . THR A 1 357 ? 25.981  3.040   -7.704  1.00 79.57 357 A 1 
ATOM   2711 N  N   . LEU A 1 358 ? 27.698  0.785   -5.789  1.00 97.83 358 A 1 
ATOM   2712 C  CA  . LEU A 1 358 ? 27.414  0.072   -4.557  1.00 97.90 358 A 1 
ATOM   2713 C  C   . LEU A 1 358 ? 26.356  0.832   -3.757  1.00 97.96 358 A 1 
ATOM   2714 O  O   . LEU A 1 358 ? 26.311  2.055   -3.773  1.00 97.26 358 A 1 
ATOM   2715 C  CB  . LEU A 1 358 ? 28.708  -0.126  -3.738  1.00 97.70 358 A 1 
ATOM   2716 C  CG  . LEU A 1 358 ? 29.832  -0.872  -4.479  1.00 96.04 358 A 1 
ATOM   2717 C  CD1 . LEU A 1 358 ? 31.113  -0.853  -3.639  1.00 92.21 358 A 1 
ATOM   2718 C  CD2 . LEU A 1 358 ? 29.472  -2.327  -4.743  1.00 91.08 358 A 1 
ATOM   2719 N  N   . LEU A 1 359 ? 25.516  0.094   -3.052  1.00 97.74 359 A 1 
ATOM   2720 C  CA  . LEU A 1 359 ? 24.528  0.638   -2.131  1.00 97.51 359 A 1 
ATOM   2721 C  C   . LEU A 1 359 ? 24.686  -0.089  -0.799  1.00 97.81 359 A 1 
ATOM   2722 O  O   . LEU A 1 359 ? 24.504  -1.302  -0.733  1.00 97.18 359 A 1 
ATOM   2723 C  CB  . LEU A 1 359 ? 23.136  0.473   -2.751  1.00 96.55 359 A 1 
ATOM   2724 C  CG  . LEU A 1 359 ? 21.974  0.913   -1.840  1.00 95.54 359 A 1 
ATOM   2725 C  CD1 . LEU A 1 359 ? 22.035  2.395   -1.474  1.00 93.72 359 A 1 
ATOM   2726 C  CD2 . LEU A 1 359 ? 20.668  0.668   -2.584  1.00 93.54 359 A 1 
ATOM   2727 N  N   . GLY A 1 360 ? 25.007  0.650   0.249   1.00 97.97 360 A 1 
ATOM   2728 C  CA  . GLY A 1 360 ? 25.167  0.109   1.583   1.00 97.97 360 A 1 
ATOM   2729 C  C   . GLY A 1 360 ? 24.444  0.952   2.620   1.00 98.24 360 A 1 
ATOM   2730 O  O   . GLY A 1 360 ? 24.150  2.124   2.396   1.00 97.31 360 A 1 
ATOM   2731 N  N   . GLY A 1 361 ? 24.155  0.365   3.766   1.00 98.04 361 A 1 
ATOM   2732 C  CA  . GLY A 1 361 ? 23.638  1.144   4.873   1.00 98.29 361 A 1 
ATOM   2733 C  C   . GLY A 1 361 ? 23.122  0.306   6.026   1.00 98.53 361 A 1 
ATOM   2734 O  O   . GLY A 1 361 ? 22.935  -0.912  5.928   1.00 97.86 361 A 1 
ATOM   2735 N  N   . THR A 1 362 ? 22.890  0.999   7.136   1.00 98.44 362 A 1 
ATOM   2736 C  CA  . THR A 1 362 ? 22.291  0.403   8.330   1.00 98.42 362 A 1 
ATOM   2737 C  C   . THR A 1 362 ? 21.364  1.395   9.009   1.00 98.56 362 A 1 
ATOM   2738 O  O   . THR A 1 362 ? 21.546  2.613   8.922   1.00 97.81 362 A 1 
ATOM   2739 C  CB  . THR A 1 362 ? 23.378  -0.133  9.274   1.00 97.42 362 A 1 
ATOM   2740 O  OG1 . THR A 1 362 ? 22.789  -0.985  10.232  1.00 89.90 362 A 1 
ATOM   2741 C  CG2 . THR A 1 362 ? 24.155  0.951   10.018  1.00 89.66 362 A 1 
ATOM   2742 N  N   . ARG A 1 363 ? 20.363  0.862   9.685   1.00 98.34 363 A 1 
ATOM   2743 C  CA  . ARG A 1 363 ? 19.396  1.610   10.484  1.00 98.25 363 A 1 
ATOM   2744 C  C   . ARG A 1 363 ? 19.236  0.949   11.838  1.00 98.44 363 A 1 
ATOM   2745 O  O   . ARG A 1 363 ? 19.156  -0.277  11.916  1.00 97.45 363 A 1 
ATOM   2746 C  CB  . ARG A 1 363 ? 18.079  1.671   9.711   1.00 96.94 363 A 1 
ATOM   2747 C  CG  . ARG A 1 363 ? 16.975  2.399   10.477  1.00 95.56 363 A 1 
ATOM   2748 C  CD  . ARG A 1 363 ? 15.702  2.414   9.652   1.00 94.30 363 A 1 
ATOM   2749 N  NE  . ARG A 1 363 ? 14.637  3.114   10.359  1.00 91.89 363 A 1 
ATOM   2750 C  CZ  . ARG A 1 363 ? 14.063  4.255   10.030  1.00 93.87 363 A 1 
ATOM   2751 N  NH1 . ARG A 1 363 ? 14.384  4.920   8.961   1.00 83.75 363 A 1 
ATOM   2752 N  NH2 . ARG A 1 363 ? 13.130  4.734   10.792  1.00 87.27 363 A 1 
ATOM   2753 N  N   . TYR A 1 364 ? 19.151  1.768   12.877  1.00 98.32 364 A 1 
ATOM   2754 C  CA  . TYR A 1 364 ? 18.707  1.362   14.196  1.00 98.42 364 A 1 
ATOM   2755 C  C   . TYR A 1 364 ? 17.278  1.858   14.420  1.00 98.44 364 A 1 
ATOM   2756 O  O   . TYR A 1 364 ? 17.012  3.039   14.228  1.00 97.86 364 A 1 
ATOM   2757 C  CB  . TYR A 1 364 ? 19.655  1.926   15.255  1.00 98.04 364 A 1 
ATOM   2758 C  CG  . TYR A 1 364 ? 19.252  1.573   16.667  1.00 97.41 364 A 1 
ATOM   2759 C  CD1 . TYR A 1 364 ? 18.709  2.562   17.526  1.00 95.54 364 A 1 
ATOM   2760 C  CD2 . TYR A 1 364 ? 19.406  0.254   17.137  1.00 95.76 364 A 1 
ATOM   2761 C  CE1 . TYR A 1 364 ? 18.364  2.233   18.842  1.00 94.73 364 A 1 
ATOM   2762 C  CE2 . TYR A 1 364 ? 19.058  -0.080  18.455  1.00 94.57 364 A 1 
ATOM   2763 C  CZ  . TYR A 1 364 ? 18.545  0.916   19.306  1.00 94.80 364 A 1 
ATOM   2764 O  OH  . TYR A 1 364 ? 18.232  0.595   20.602  1.00 92.48 364 A 1 
ATOM   2765 N  N   . ASP A 1 365 ? 16.390  0.966   14.808  1.00 98.16 365 A 1 
ATOM   2766 C  CA  . ASP A 1 365 ? 15.031  1.285   15.219  1.00 97.94 365 A 1 
ATOM   2767 C  C   . ASP A 1 365 ? 14.805  0.791   16.645  1.00 98.14 365 A 1 
ATOM   2768 O  O   . ASP A 1 365 ? 15.200  -0.326  16.997  1.00 97.57 365 A 1 
ATOM   2769 C  CB  . ASP A 1 365 ? 14.010  0.655   14.265  1.00 97.05 365 A 1 
ATOM   2770 C  CG  . ASP A 1 365 ? 13.942  1.354   12.903  1.00 95.28 365 A 1 
ATOM   2771 O  OD1 . ASP A 1 365 ? 13.221  2.376   12.780  1.00 90.04 365 A 1 
ATOM   2772 O  OD2 . ASP A 1 365 ? 14.568  0.884   11.932  1.00 90.16 365 A 1 
ATOM   2773 N  N   . SER A 1 366 ? 14.140  1.606   17.459  1.00 98.10 366 A 1 
ATOM   2774 C  CA  . SER A 1 366 ? 13.664  1.260   18.790  1.00 98.25 366 A 1 
ATOM   2775 C  C   . SER A 1 366 ? 12.215  1.683   18.921  1.00 98.32 366 A 1 
ATOM   2776 O  O   . SER A 1 366 ? 11.850  2.785   18.506  1.00 97.61 366 A 1 
ATOM   2777 C  CB  . SER A 1 366 ? 14.518  1.937   19.853  1.00 97.17 366 A 1 
ATOM   2778 O  OG  . SER A 1 366 ? 14.085  1.578   21.147  1.00 88.83 366 A 1 
ATOM   2779 N  N   . TYR A 1 367 ? 11.384  0.818   19.496  1.00 98.00 367 A 1 
ATOM   2780 C  CA  . TYR A 1 367 ? 9.994   1.158   19.769  1.00 97.94 367 A 1 
ATOM   2781 C  C   . TYR A 1 367 ? 9.558   0.724   21.162  1.00 98.06 367 A 1 
ATOM   2782 O  O   . TYR A 1 367 ? 10.065  -0.251  21.724  1.00 97.45 367 A 1 
ATOM   2783 C  CB  . TYR A 1 367 ? 9.071   0.586   18.686  1.00 97.46 367 A 1 
ATOM   2784 C  CG  . TYR A 1 367 ? 8.977   -0.923  18.638  1.00 97.72 367 A 1 
ATOM   2785 C  CD1 . TYR A 1 367 ? 9.711   -1.654  17.679  1.00 96.01 367 A 1 
ATOM   2786 C  CD2 . TYR A 1 367 ? 8.141   -1.620  19.531  1.00 96.21 367 A 1 
ATOM   2787 C  CE1 . TYR A 1 367 ? 9.606   -3.053  17.608  1.00 95.39 367 A 1 
ATOM   2788 C  CE2 . TYR A 1 367 ? 8.034   -3.021  19.481  1.00 95.21 367 A 1 
ATOM   2789 C  CZ  . TYR A 1 367 ? 8.766   -3.733  18.511  1.00 96.11 367 A 1 
ATOM   2790 O  OH  . TYR A 1 367 ? 8.647   -5.097  18.447  1.00 94.58 367 A 1 
ATOM   2791 N  N   . ARG A 1 368 ? 8.570   1.451   21.688  1.00 97.71 368 A 1 
ATOM   2792 C  CA  . ARG A 1 368 ? 7.834   1.122   22.902  1.00 97.81 368 A 1 
ATOM   2793 C  C   . ARG A 1 368 ? 6.343   1.236   22.645  1.00 97.99 368 A 1 
ATOM   2794 O  O   . ARG A 1 368 ? 5.820   2.339   22.459  1.00 96.79 368 A 1 
ATOM   2795 C  CB  . ARG A 1 368 ? 8.309   2.034   24.043  1.00 97.10 368 A 1 
ATOM   2796 C  CG  . ARG A 1 368 ? 7.447   1.864   25.302  1.00 93.61 368 A 1 
ATOM   2797 C  CD  . ARG A 1 368 ? 8.101   2.532   26.509  1.00 90.06 368 A 1 
ATOM   2798 N  NE  . ARG A 1 368 ? 9.286   1.770   26.904  1.00 81.12 368 A 1 
ATOM   2799 C  CZ  . ARG A 1 368 ? 10.263  2.102   27.722  1.00 75.21 368 A 1 
ATOM   2800 N  NH1 . ARG A 1 368 ? 10.283  3.252   28.340  1.00 67.63 368 A 1 
ATOM   2801 N  NH2 . ARG A 1 368 ? 11.223  1.245   27.895  1.00 67.33 368 A 1 
ATOM   2802 N  N   . GLY A 1 369 ? 5.661   0.098   22.654  1.00 97.29 369 A 1 
ATOM   2803 C  CA  . GLY A 1 369 ? 4.204   0.020   22.705  1.00 97.02 369 A 1 
ATOM   2804 C  C   . GLY A 1 369 ? 3.720   0.059   24.148  1.00 97.24 369 A 1 
ATOM   2805 O  O   . GLY A 1 369 ? 4.325   -0.560  25.018  1.00 96.25 369 A 1 
ATOM   2806 N  N   . SER A 1 370 ? 2.633   0.773   24.411  1.00 97.31 370 A 1 
ATOM   2807 C  CA  . SER A 1 370 ? 2.026   0.835   25.741  1.00 97.31 370 A 1 
ATOM   2808 C  C   . SER A 1 370 ? 0.508   0.959   25.668  1.00 97.45 370 A 1 
ATOM   2809 O  O   . SER A 1 370 ? -0.031  1.640   24.786  1.00 95.67 370 A 1 
ATOM   2810 C  CB  . SER A 1 370 ? 2.620   1.984   26.563  1.00 95.40 370 A 1 
ATOM   2811 O  OG  . SER A 1 370 ? 2.421   3.244   25.950  1.00 83.69 370 A 1 
ATOM   2812 N  N   . SER A 1 371 ? -0.174  0.327   26.629  1.00 96.85 371 A 1 
ATOM   2813 C  CA  . SER A 1 371 ? -1.610  0.410   26.822  1.00 96.62 371 A 1 
ATOM   2814 C  C   . SER A 1 371 ? -1.932  0.322   28.309  1.00 96.37 371 A 1 
ATOM   2815 O  O   . SER A 1 371 ? -1.237  -0.365  29.055  1.00 93.81 371 A 1 
ATOM   2816 C  CB  . SER A 1 371 ? -2.306  -0.714  26.057  1.00 95.78 371 A 1 
ATOM   2817 O  OG  . SER A 1 371 ? -3.714  -0.610  26.168  1.00 92.66 371 A 1 
ATOM   2818 N  N   . ASP A 1 372 ? -2.982  1.024   28.744  1.00 95.14 372 A 1 
ATOM   2819 C  CA  . ASP A 1 372 ? -3.375  1.035   30.142  1.00 93.76 372 A 1 
ATOM   2820 C  C   . ASP A 1 372 ? -3.764  -0.365  30.632  1.00 93.36 372 A 1 
ATOM   2821 O  O   . ASP A 1 372 ? -4.548  -1.085  30.004  1.00 87.72 372 A 1 
ATOM   2822 C  CB  . ASP A 1 372 ? -4.509  2.043   30.386  1.00 90.88 372 A 1 
ATOM   2823 C  CG  . ASP A 1 372 ? -4.043  3.506   30.452  1.00 81.19 372 A 1 
ATOM   2824 O  OD1 . ASP A 1 372 ? -2.844  3.728   30.710  1.00 73.79 372 A 1 
ATOM   2825 O  OD2 . ASP A 1 372 ? -4.901  4.392   30.281  1.00 74.01 372 A 1 
ATOM   2826 N  N   . GLY A 1 373 ? -3.192  -0.765  31.770  1.00 92.68 373 A 1 
ATOM   2827 C  CA  . GLY A 1 373 ? -3.434  -2.064  32.398  1.00 92.71 373 A 1 
ATOM   2828 C  C   . GLY A 1 373 ? -2.580  -3.218  31.865  1.00 94.01 373 A 1 
ATOM   2829 O  O   . GLY A 1 373 ? -2.567  -4.291  32.484  1.00 89.92 373 A 1 
ATOM   2830 N  N   . TYR A 1 374 ? -1.816  -3.019  30.791  1.00 94.90 374 A 1 
ATOM   2831 C  CA  . TYR A 1 374 ? -0.938  -4.030  30.205  1.00 95.57 374 A 1 
ATOM   2832 C  C   . TYR A 1 374 ? 0.535   -3.638  30.279  1.00 95.90 374 A 1 
ATOM   2833 O  O   . TYR A 1 374 ? 0.894   -2.483  30.512  1.00 93.51 374 A 1 
ATOM   2834 C  CB  . TYR A 1 374 ? -1.400  -4.346  28.778  1.00 94.50 374 A 1 
ATOM   2835 C  CG  . TYR A 1 374 ? -2.819  -4.873  28.732  1.00 94.96 374 A 1 
ATOM   2836 C  CD1 . TYR A 1 374 ? -3.129  -6.129  29.283  1.00 92.18 374 A 1 
ATOM   2837 C  CD2 . TYR A 1 374 ? -3.856  -4.088  28.190  1.00 92.50 374 A 1 
ATOM   2838 C  CE1 . TYR A 1 374 ? -4.446  -6.611  29.300  1.00 90.98 374 A 1 
ATOM   2839 C  CE2 . TYR A 1 374 ? -5.187  -4.561  28.193  1.00 91.62 374 A 1 
ATOM   2840 C  CZ  . TYR A 1 374 ? -5.467  -5.819  28.753  1.00 92.12 374 A 1 
ATOM   2841 O  OH  . TYR A 1 374 ? -6.761  -6.285  28.778  1.00 90.32 374 A 1 
ATOM   2842 N  N   . LYS A 1 375 ? 1.417   -4.616  30.092  1.00 95.34 375 A 1 
ATOM   2843 C  CA  . LYS A 1 375 ? 2.854   -4.353  30.046  1.00 95.33 375 A 1 
ATOM   2844 C  C   . LYS A 1 375 ? 3.226   -3.689  28.728  1.00 96.23 375 A 1 
ATOM   2845 O  O   . LYS A 1 375 ? 2.670   -4.017  27.690  1.00 94.77 375 A 1 
ATOM   2846 C  CB  . LYS A 1 375 ? 3.667   -5.640  30.233  1.00 93.26 375 A 1 
ATOM   2847 C  CG  . LYS A 1 375 ? 3.586   -6.160  31.672  1.00 82.36 375 A 1 
ATOM   2848 C  CD  . LYS A 1 375 ? 4.535   -7.346  31.830  1.00 74.74 375 A 1 
ATOM   2849 C  CE  . LYS A 1 375 ? 4.533   -7.836  33.279  1.00 63.66 375 A 1 
ATOM   2850 N  NZ  . LYS A 1 375 ? 5.481   -8.967  33.451  1.00 54.52 375 A 1 
ATOM   2851 N  N   . ASP A 1 376 ? 4.252   -2.829  28.801  1.00 96.25 376 A 1 
ATOM   2852 C  CA  . ASP A 1 376 ? 4.903   -2.283  27.623  1.00 96.50 376 A 1 
ATOM   2853 C  C   . ASP A 1 376 ? 5.518   -3.410  26.777  1.00 96.51 376 A 1 
ATOM   2854 O  O   . ASP A 1 376 ? 6.033   -4.404  27.296  1.00 94.36 376 A 1 
ATOM   2855 C  CB  . ASP A 1 376 ? 5.977   -1.259  28.029  1.00 95.65 376 A 1 
ATOM   2856 C  CG  . ASP A 1 376 ? 5.444   0.028   28.674  1.00 94.96 376 A 1 
ATOM   2857 O  OD1 . ASP A 1 376 ? 4.209   0.181   28.815  1.00 90.84 376 A 1 
ATOM   2858 O  OD2 . ASP A 1 376 ? 6.287   0.890   29.013  1.00 90.81 376 A 1 
ATOM   2859 N  N   . VAL A 1 377 ? 5.476   -3.234  25.463  1.00 96.60 377 A 1 
ATOM   2860 C  CA  . VAL A 1 377 ? 6.163   -4.081  24.487  1.00 96.57 377 A 1 
ATOM   2861 C  C   . VAL A 1 377 ? 7.300   -3.267  23.895  1.00 96.76 377 A 1 
ATOM   2862 O  O   . VAL A 1 377 ? 7.082   -2.341  23.113  1.00 95.80 377 A 1 
ATOM   2863 C  CB  . VAL A 1 377 ? 5.208   -4.612  23.406  1.00 95.55 377 A 1 
ATOM   2864 C  CG1 . VAL A 1 377 ? 5.951   -5.471  22.381  1.00 91.89 377 A 1 
ATOM   2865 C  CG2 . VAL A 1 377 ? 4.102   -5.482  24.024  1.00 92.87 377 A 1 
ATOM   2866 N  N   . ASP A 1 378 ? 8.532   -3.621  24.279  1.00 96.53 378 A 1 
ATOM   2867 C  CA  . ASP A 1 378 ? 9.752   -2.947  23.867  1.00 96.44 378 A 1 
ATOM   2868 C  C   . ASP A 1 378 ? 10.571  -3.854  22.943  1.00 96.87 378 A 1 
ATOM   2869 O  O   . ASP A 1 378 ? 10.741  -5.047  23.216  1.00 94.15 378 A 1 
ATOM   2870 C  CB  . ASP A 1 378 ? 10.590  -2.568  25.110  1.00 93.31 378 A 1 
ATOM   2871 C  CG  . ASP A 1 378 ? 9.981   -1.451  25.966  1.00 88.50 378 A 1 
ATOM   2872 O  OD1 . ASP A 1 378 ? 9.393   -0.518  25.402  1.00 78.95 378 A 1 
ATOM   2873 O  OD2 . ASP A 1 378 ? 10.219  -1.418  27.194  1.00 79.95 378 A 1 
ATOM   2874 N  N   . ALA A 1 379 ? 11.116  -3.281  21.869  1.00 97.11 379 A 1 
ATOM   2875 C  CA  . ALA A 1 379 ? 12.174  -3.926  21.101  1.00 97.23 379 A 1 
ATOM   2876 C  C   . ALA A 1 379 ? 13.025  -2.893  20.363  1.00 97.61 379 A 1 
ATOM   2877 O  O   . ALA A 1 379 ? 12.590  -1.780  20.075  1.00 96.73 379 A 1 
ATOM   2878 C  CB  . ALA A 1 379 ? 11.584  -4.939  20.114  1.00 96.11 379 A 1 
ATOM   2879 N  N   . ASP A 1 380 ? 14.223  -3.325  20.006  1.00 97.57 380 A 1 
ATOM   2880 C  CA  . ASP A 1 380 ? 15.109  -2.619  19.107  1.00 97.20 380 A 1 
ATOM   2881 C  C   . ASP A 1 380 ? 15.627  -3.559  18.015  1.00 97.33 380 A 1 
ATOM   2882 O  O   . ASP A 1 380 ? 15.665  -4.783  18.162  1.00 95.35 380 A 1 
ATOM   2883 C  CB  . ASP A 1 380 ? 16.225  -1.923  19.897  1.00 94.52 380 A 1 
ATOM   2884 C  CG  . ASP A 1 380 ? 17.178  -2.842  20.670  1.00 89.54 380 A 1 
ATOM   2885 O  OD1 . ASP A 1 380 ? 16.826  -4.008  20.926  1.00 82.09 380 A 1 
ATOM   2886 O  OD2 . ASP A 1 380 ? 18.282  -2.357  20.978  1.00 82.95 380 A 1 
ATOM   2887 N  N   . LYS A 1 381 ? 15.964  -2.982  16.858  1.00 97.72 381 A 1 
ATOM   2888 C  CA  . LYS A 1 381 ? 16.452  -3.732  15.703  1.00 97.44 381 A 1 
ATOM   2889 C  C   . LYS A 1 381 ? 17.456  -2.928  14.897  1.00 98.05 381 A 1 
ATOM   2890 O  O   . LYS A 1 381 ? 17.239  -1.765  14.589  1.00 97.22 381 A 1 
ATOM   2891 C  CB  . LYS A 1 381 ? 15.278  -4.165  14.802  1.00 95.10 381 A 1 
ATOM   2892 C  CG  . LYS A 1 381 ? 14.581  -5.463  15.273  1.00 85.36 381 A 1 
ATOM   2893 C  CD  . LYS A 1 381 ? 15.475  -6.686  15.089  1.00 82.74 381 A 1 
ATOM   2894 C  CE  . LYS A 1 381 ? 14.766  -7.934  15.584  1.00 77.74 381 A 1 
ATOM   2895 N  NZ  . LYS A 1 381 ? 15.542  -9.161  15.287  1.00 69.84 381 A 1 
ATOM   2896 N  N   . TRP A 1 382 ? 18.502  -3.620  14.471  1.00 97.93 382 A 1 
ATOM   2897 C  CA  . TRP A 1 382 ? 19.346  -3.184  13.366  1.00 98.19 382 A 1 
ATOM   2898 C  C   . TRP A 1 382 ? 18.831  -3.804  12.069  1.00 98.08 382 A 1 
ATOM   2899 O  O   . TRP A 1 382 ? 18.615  -5.015  11.996  1.00 96.68 382 A 1 
ATOM   2900 C  CB  . TRP A 1 382 ? 20.801  -3.551  13.646  1.00 97.79 382 A 1 
ATOM   2901 C  CG  . TRP A 1 382 ? 21.405  -2.756  14.757  1.00 97.54 382 A 1 
ATOM   2902 C  CD1 . TRP A 1 382 ? 21.401  -3.100  16.068  1.00 95.30 382 A 1 
ATOM   2903 C  CD2 . TRP A 1 382 ? 22.078  -1.459  14.672  1.00 96.42 382 A 1 
ATOM   2904 N  NE1 . TRP A 1 382 ? 22.036  -2.105  16.809  1.00 94.73 382 A 1 
ATOM   2905 C  CE2 . TRP A 1 382 ? 22.464  -1.087  15.987  1.00 95.87 382 A 1 
ATOM   2906 C  CE3 . TRP A 1 382 ? 22.390  -0.584  13.608  1.00 95.04 382 A 1 
ATOM   2907 C  CZ2 . TRP A 1 382 ? 23.144  0.129   16.241  1.00 94.52 382 A 1 
ATOM   2908 C  CZ3 . TRP A 1 382 ? 23.076  0.625   13.867  1.00 93.44 382 A 1 
ATOM   2909 C  CH2 . TRP A 1 382 ? 23.440  0.970   15.161  1.00 93.25 382 A 1 
ATOM   2910 N  N   . SER A 1 383 ? 18.660  -2.984  11.043  1.00 98.04 383 A 1 
ATOM   2911 C  CA  . SER A 1 383 ? 18.302  -3.409  9.691   1.00 97.80 383 A 1 
ATOM   2912 C  C   . SER A 1 383 ? 19.350  -2.870  8.730   1.00 98.04 383 A 1 
ATOM   2913 O  O   . SER A 1 383 ? 19.542  -1.660  8.635   1.00 97.23 383 A 1 
ATOM   2914 C  CB  . SER A 1 383 ? 16.912  -2.904  9.300   1.00 96.33 383 A 1 
ATOM   2915 O  OG  . SER A 1 383 ? 15.936  -3.332  10.242  1.00 91.06 383 A 1 
ATOM   2916 N  N   . SER A 1 384 ? 20.028  -3.761  8.014   1.00 98.11 384 A 1 
ATOM   2917 C  CA  . SER A 1 384 ? 21.107  -3.399  7.097   1.00 98.26 384 A 1 
ATOM   2918 C  C   . SER A 1 384 ? 20.779  -3.817  5.668   1.00 98.35 384 A 1 
ATOM   2919 O  O   . SER A 1 384 ? 19.973  -4.716  5.437   1.00 97.53 384 A 1 
ATOM   2920 C  CB  . SER A 1 384 ? 22.439  -3.994  7.567   1.00 97.77 384 A 1 
ATOM   2921 O  OG  . SER A 1 384 ? 22.739  -3.561  8.882   1.00 95.11 384 A 1 
ATOM   2922 N  N   . ARG A 1 385 ? 21.431  -3.178  4.702   1.00 98.41 385 A 1 
ATOM   2923 C  CA  . ARG A 1 385 ? 21.369  -3.560  3.292   1.00 98.24 385 A 1 
ATOM   2924 C  C   . ARG A 1 385 ? 22.730  -3.457  2.637   1.00 98.47 385 A 1 
ATOM   2925 O  O   . ARG A 1 385 ? 23.540  -2.607  3.007   1.00 97.90 385 A 1 
ATOM   2926 C  CB  . ARG A 1 385 ? 20.300  -2.739  2.551   1.00 95.90 385 A 1 
ATOM   2927 C  CG  . ARG A 1 385 ? 20.691  -1.263  2.352   1.00 89.63 385 A 1 
ATOM   2928 C  CD  . ARG A 1 385 ? 19.574  -0.445  1.695   1.00 88.54 385 A 1 
ATOM   2929 N  NE  . ARG A 1 385 ? 19.272  -0.918  0.332   1.00 80.29 385 A 1 
ATOM   2930 C  CZ  . ARG A 1 385 ? 18.300  -0.464  -0.438  1.00 76.90 385 A 1 
ATOM   2931 N  NH1 . ARG A 1 385 ? 17.542  0.535   -0.091  1.00 70.14 385 A 1 
ATOM   2932 N  NH2 . ARG A 1 385 ? 18.063  -1.029  -1.581  1.00 67.54 385 A 1 
ATOM   2933 N  N   . ALA A 1 386 ? 22.938  -4.287  1.621   1.00 98.24 386 A 1 
ATOM   2934 C  CA  . ALA A 1 386 ? 24.053  -4.180  0.694   1.00 98.25 386 A 1 
ATOM   2935 C  C   . ALA A 1 386 ? 23.541  -4.495  -0.711  1.00 98.38 386 A 1 
ATOM   2936 O  O   . ALA A 1 386 ? 22.817  -5.470  -0.903  1.00 97.40 386 A 1 
ATOM   2937 C  CB  . ALA A 1 386 ? 25.165  -5.134  1.132   1.00 97.41 386 A 1 
ATOM   2938 N  N   . GLY A 1 387 ? 23.898  -3.677  -1.692  1.00 98.00 387 A 1 
ATOM   2939 C  CA  . GLY A 1 387 ? 23.517  -3.867  -3.080  1.00 97.77 387 A 1 
ATOM   2940 C  C   . GLY A 1 387 ? 24.652  -3.461  -4.009  1.00 98.04 387 A 1 
ATOM   2941 O  O   . GLY A 1 387 ? 25.507  -2.649  -3.652  1.00 97.21 387 A 1 
ATOM   2942 N  N   . MET A 1 388 ? 24.667  -4.045  -5.199  1.00 98.00 388 A 1 
ATOM   2943 C  CA  . MET A 1 388 ? 25.669  -3.758  -6.216  1.00 98.14 388 A 1 
ATOM   2944 C  C   . MET A 1 388 ? 25.018  -3.800  -7.585  1.00 98.26 388 A 1 
ATOM   2945 O  O   . MET A 1 388 ? 24.267  -4.723  -7.893  1.00 97.65 388 A 1 
ATOM   2946 C  CB  . MET A 1 388 ? 26.809  -4.775  -6.092  1.00 97.19 388 A 1 
ATOM   2947 C  CG  . MET A 1 388 ? 27.901  -4.575  -7.150  1.00 93.28 388 A 1 
ATOM   2948 S  SD  . MET A 1 388 ? 29.366  -5.633  -6.921  1.00 91.33 388 A 1 
ATOM   2949 C  CE  . MET A 1 388 ? 28.627  -7.281  -7.067  1.00 79.22 388 A 1 
ATOM   2950 N  N   . THR A 1 389 ? 25.360  -2.822  -8.425  1.00 98.17 389 A 1 
ATOM   2951 C  CA  . THR A 1 389 ? 25.041  -2.785  -9.851  1.00 98.09 389 A 1 
ATOM   2952 C  C   . THR A 1 389 ? 26.348  -2.753  -10.640 1.00 98.11 389 A 1 
ATOM   2953 O  O   . THR A 1 389 ? 27.267  -2.024  -10.286 1.00 97.27 389 A 1 
ATOM   2954 C  CB  . THR A 1 389 ? 24.166  -1.567  -10.193 1.00 96.71 389 A 1 
ATOM   2955 O  OG1 . THR A 1 389 ? 22.982  -1.596  -9.428  1.00 87.32 389 A 1 
ATOM   2956 C  CG2 . THR A 1 389 ? 23.738  -1.549  -11.653 1.00 86.60 389 A 1 
ATOM   2957 N  N   . ILE A 1 390 ? 26.419  -3.564  -11.688 1.00 98.10 390 A 1 
ATOM   2958 C  CA  . ILE A 1 390 ? 27.555  -3.628  -12.601 1.00 98.18 390 A 1 
ATOM   2959 C  C   . ILE A 1 390 ? 27.024  -3.439  -14.015 1.00 98.23 390 A 1 
ATOM   2960 O  O   . ILE A 1 390 ? 26.083  -4.126  -14.405 1.00 97.58 390 A 1 
ATOM   2961 C  CB  . ILE A 1 390 ? 28.328  -4.967  -12.473 1.00 97.10 390 A 1 
ATOM   2962 C  CG1 . ILE A 1 390 ? 28.738  -5.259  -11.012 1.00 80.66 390 A 1 
ATOM   2963 C  CG2 . ILE A 1 390 ? 29.553  -4.959  -13.400 1.00 82.48 390 A 1 
ATOM   2964 C  CD1 . ILE A 1 390 ? 29.420  -6.621  -10.815 1.00 79.11 390 A 1 
ATOM   2965 N  N   . ASN A 1 391 ? 27.669  -2.589  -14.814 1.00 97.74 391 A 1 
ATOM   2966 C  CA  . ASN A 1 391 ? 27.362  -2.368  -16.219 1.00 97.34 391 A 1 
ATOM   2967 C  C   . ASN A 1 391 ? 28.500  -2.916  -17.094 1.00 97.50 391 A 1 
ATOM   2968 O  O   . ASN A 1 391 ? 29.390  -2.163  -17.483 1.00 95.92 391 A 1 
ATOM   2969 C  CB  . ASN A 1 391 ? 27.099  -0.875  -16.448 1.00 95.70 391 A 1 
ATOM   2970 C  CG  . ASN A 1 391 ? 25.920  -0.377  -15.641 1.00 91.99 391 A 1 
ATOM   2971 O  OD1 . ASN A 1 391 ? 26.010  -0.182  -14.438 1.00 79.42 391 A 1 
ATOM   2972 N  ND2 . ASN A 1 391 ? 24.780  -0.187  -16.273 1.00 79.17 391 A 1 
ATOM   2973 N  N   . PRO A 1 392 ? 28.516  -4.221  -17.412 1.00 97.73 392 A 1 
ATOM   2974 C  CA  . PRO A 1 392 ? 29.594  -4.811  -18.211 1.00 97.36 392 A 1 
ATOM   2975 C  C   . PRO A 1 392 ? 29.696  -4.218  -19.614 1.00 96.91 392 A 1 
ATOM   2976 O  O   . PRO A 1 392 ? 30.758  -4.227  -20.228 1.00 94.46 392 A 1 
ATOM   2977 C  CB  . PRO A 1 392 ? 29.274  -6.311  -18.278 1.00 96.61 392 A 1 
ATOM   2978 C  CG  . PRO A 1 392 ? 28.334  -6.558  -17.097 1.00 95.31 392 A 1 
ATOM   2979 C  CD  . PRO A 1 392 ? 27.566  -5.247  -17.004 1.00 97.55 392 A 1 
ATOM   2980 N  N   . THR A 1 393 ? 28.585  -3.726  -20.133 1.00 97.16 393 A 1 
ATOM   2981 C  CA  . THR A 1 393 ? 28.465  -3.030  -21.420 1.00 96.87 393 A 1 
ATOM   2982 C  C   . THR A 1 393 ? 27.479  -1.873  -21.264 1.00 96.50 393 A 1 
ATOM   2983 O  O   . THR A 1 393 ? 26.752  -1.787  -20.278 1.00 94.29 393 A 1 
ATOM   2984 C  CB  . THR A 1 393 ? 27.982  -3.963  -22.536 1.00 95.22 393 A 1 
ATOM   2985 O  OG1 . THR A 1 393 ? 26.617  -4.250  -22.378 1.00 87.01 393 A 1 
ATOM   2986 C  CG2 . THR A 1 393 ? 28.724  -5.297  -22.624 1.00 85.80 393 A 1 
ATOM   2987 N  N   . ASN A 1 394 ? 27.362  -1.016  -22.278 1.00 94.98 394 A 1 
ATOM   2988 C  CA  . ASN A 1 394 ? 26.428  0.111   -22.284 1.00 93.47 394 A 1 
ATOM   2989 C  C   . ASN A 1 394 ? 24.951  -0.322  -22.316 1.00 94.11 394 A 1 
ATOM   2990 O  O   . ASN A 1 394 ? 24.078  0.459   -21.964 1.00 91.47 394 A 1 
ATOM   2991 C  CB  . ASN A 1 394 ? 26.728  0.999   -23.500 1.00 90.01 394 A 1 
ATOM   2992 C  CG  . ASN A 1 394 ? 28.136  1.574   -23.523 1.00 80.37 394 A 1 
ATOM   2993 O  OD1 . ASN A 1 394 ? 28.944  1.413   -22.630 1.00 68.02 394 A 1 
ATOM   2994 N  ND2 . ASN A 1 394 ? 28.485  2.258   -24.590 1.00 71.20 394 A 1 
ATOM   2995 N  N   . TRP A 1 395 ? 24.664  -1.545  -22.746 1.00 95.74 395 A 1 
ATOM   2996 C  CA  . TRP A 1 395 ? 23.305  -2.071  -22.908 1.00 96.23 395 A 1 
ATOM   2997 C  C   . TRP A 1 395 ? 22.935  -3.148  -21.881 1.00 96.70 395 A 1 
ATOM   2998 O  O   . TRP A 1 395 ? 21.788  -3.584  -21.844 1.00 96.16 395 A 1 
ATOM   2999 C  CB  . TRP A 1 395 ? 23.156  -2.611  -24.340 1.00 95.76 395 A 1 
ATOM   3000 C  CG  . TRP A 1 395 ? 24.171  -3.632  -24.751 1.00 95.42 395 A 1 
ATOM   3001 C  CD1 . TRP A 1 395 ? 25.287  -3.386  -25.482 1.00 93.26 395 A 1 
ATOM   3002 C  CD2 . TRP A 1 395 ? 24.192  -5.068  -24.455 1.00 94.57 395 A 1 
ATOM   3003 N  NE1 . TRP A 1 395 ? 25.997  -4.563  -25.659 1.00 92.48 395 A 1 
ATOM   3004 C  CE2 . TRP A 1 395 ? 25.363  -5.614  -25.041 1.00 93.75 395 A 1 
ATOM   3005 C  CE3 . TRP A 1 395 ? 23.334  -5.939  -23.763 1.00 92.15 395 A 1 
ATOM   3006 C  CZ2 . TRP A 1 395 ? 25.682  -6.991  -24.920 1.00 91.38 395 A 1 
ATOM   3007 C  CZ3 . TRP A 1 395 ? 23.651  -7.306  -23.641 1.00 90.38 395 A 1 
ATOM   3008 C  CH2 . TRP A 1 395 ? 24.814  -7.818  -24.204 1.00 90.08 395 A 1 
ATOM   3009 N  N   . LEU A 1 396 ? 23.886  -3.585  -21.062 1.00 97.55 396 A 1 
ATOM   3010 C  CA  . LEU A 1 396 ? 23.689  -4.622  -20.062 1.00 97.85 396 A 1 
ATOM   3011 C  C   . LEU A 1 396 ? 23.964  -4.071  -18.669 1.00 97.86 396 A 1 
ATOM   3012 O  O   . LEU A 1 396 ? 25.035  -3.526  -18.416 1.00 97.15 396 A 1 
ATOM   3013 C  CB  . LEU A 1 396 ? 24.598  -5.820  -20.388 1.00 97.59 396 A 1 
ATOM   3014 C  CG  . LEU A 1 396 ? 24.553  -6.977  -19.364 1.00 97.13 396 A 1 
ATOM   3015 C  CD1 . LEU A 1 396 ? 23.186  -7.646  -19.291 1.00 95.85 396 A 1 
ATOM   3016 C  CD2 . LEU A 1 396 ? 25.571  -8.047  -19.751 1.00 95.53 396 A 1 
ATOM   3017 N  N   . MET A 1 397 ? 23.050  -4.308  -17.756 1.00 97.66 397 A 1 
ATOM   3018 C  CA  . MET A 1 397 ? 23.262  -4.150  -16.325 1.00 97.49 397 A 1 
ATOM   3019 C  C   . MET A 1 397 ? 23.024  -5.469  -15.594 1.00 98.28 397 A 1 
ATOM   3020 O  O   . MET A 1 397 ? 22.157  -6.263  -15.975 1.00 97.67 397 A 1 
ATOM   3021 C  CB  . MET A 1 397 ? 22.442  -2.961  -15.787 1.00 94.57 397 A 1 
ATOM   3022 C  CG  . MET A 1 397 ? 20.943  -3.226  -15.607 1.00 89.64 397 A 1 
ATOM   3023 S  SD  . MET A 1 397 ? 20.451  -3.952  -14.001 1.00 86.35 397 A 1 
ATOM   3024 C  CE  . MET A 1 397 ? 20.668  -2.506  -12.948 1.00 77.87 397 A 1 
ATOM   3025 N  N   . LEU A 1 398 ? 23.798  -5.712  -14.550 1.00 98.37 398 A 1 
ATOM   3026 C  CA  . LEU A 1 398 ? 23.618  -6.811  -13.616 1.00 98.43 398 A 1 
ATOM   3027 C  C   . LEU A 1 398 ? 23.490  -6.214  -12.216 1.00 98.59 398 A 1 
ATOM   3028 O  O   . LEU A 1 398 ? 24.209  -5.280  -11.888 1.00 97.97 398 A 1 
ATOM   3029 C  CB  . LEU A 1 398 ? 24.821  -7.765  -13.671 1.00 98.24 398 A 1 
ATOM   3030 C  CG  . LEU A 1 398 ? 25.127  -8.381  -15.049 1.00 96.97 398 A 1 
ATOM   3031 C  CD1 . LEU A 1 398 ? 26.399  -9.228  -14.962 1.00 94.74 398 A 1 
ATOM   3032 C  CD2 . LEU A 1 398 ? 23.992  -9.280  -15.537 1.00 94.38 398 A 1 
ATOM   3033 N  N   . PHE A 1 399 ? 22.637  -6.775  -11.386 1.00 98.51 399 A 1 
ATOM   3034 C  CA  . PHE A 1 399 ? 22.560  -6.345  -9.996  1.00 98.51 399 A 1 
ATOM   3035 C  C   . PHE A 1 399 ? 22.347  -7.518  -9.039  1.00 98.62 399 A 1 
ATOM   3036 O  O   . PHE A 1 399 ? 21.790  -8.558  -9.388  1.00 98.38 399 A 1 
ATOM   3037 C  CB  . PHE A 1 399 ? 21.507  -5.249  -9.810  1.00 98.21 399 A 1 
ATOM   3038 C  CG  . PHE A 1 399 ? 20.074  -5.733  -9.798  1.00 98.21 399 A 1 
ATOM   3039 C  CD1 . PHE A 1 399 ? 19.370  -5.880  -11.014 1.00 97.40 399 A 1 
ATOM   3040 C  CD2 . PHE A 1 399 ? 19.438  -6.016  -8.585  1.00 97.26 399 A 1 
ATOM   3041 C  CE1 . PHE A 1 399 ? 18.031  -6.294  -11.000 1.00 96.54 399 A 1 
ATOM   3042 C  CE2 . PHE A 1 399 ? 18.096  -6.430  -8.565  1.00 96.47 399 A 1 
ATOM   3043 C  CZ  . PHE A 1 399 ? 17.388  -6.564  -9.778  1.00 96.42 399 A 1 
ATOM   3044 N  N   . GLY A 1 400 ? 22.793  -7.315  -7.810  1.00 98.57 400 A 1 
ATOM   3045 C  CA  . GLY A 1 400 ? 22.494  -8.169  -6.677  1.00 98.44 400 A 1 
ATOM   3046 C  C   . GLY A 1 400 ? 22.265  -7.321  -5.438  1.00 98.48 400 A 1 
ATOM   3047 O  O   . GLY A 1 400 ? 22.913  -6.289  -5.254  1.00 97.71 400 A 1 
ATOM   3048 N  N   . SER A 1 401 ? 21.364  -7.764  -4.578  1.00 98.37 401 A 1 
ATOM   3049 C  CA  . SER A 1 401 ? 21.110  -7.099  -3.313  1.00 98.11 401 A 1 
ATOM   3050 C  C   . SER A 1 401 ? 20.839  -8.083  -2.191  1.00 98.47 401 A 1 
ATOM   3051 O  O   . SER A 1 401 ? 20.312  -9.175  -2.388  1.00 97.78 401 A 1 
ATOM   3052 C  CB  . SER A 1 401 ? 19.985  -6.060  -3.453  1.00 95.79 401 A 1 
ATOM   3053 O  OG  . SER A 1 401 ? 18.723  -6.677  -3.558  1.00 78.77 401 A 1 
ATOM   3054 N  N   . TYR A 1 402 ? 21.218  -7.670  -0.987  1.00 98.30 402 A 1 
ATOM   3055 C  CA  . TYR A 1 402 ? 20.797  -8.263  0.271   1.00 98.49 402 A 1 
ATOM   3056 C  C   . TYR A 1 402 ? 20.232  -7.140  1.135   1.00 98.41 402 A 1 
ATOM   3057 O  O   . TYR A 1 402 ? 20.877  -6.103  1.288   1.00 97.93 402 A 1 
ATOM   3058 C  CB  . TYR A 1 402 ? 21.980  -8.953  0.941   1.00 98.11 402 A 1 
ATOM   3059 C  CG  . TYR A 1 402 ? 21.715  -9.354  2.374   1.00 97.40 402 A 1 
ATOM   3060 C  CD1 . TYR A 1 402 ? 22.066  -8.488  3.431   1.00 95.49 402 A 1 
ATOM   3061 C  CD2 . TYR A 1 402 ? 21.093  -10.584 2.663   1.00 96.02 402 A 1 
ATOM   3062 C  CE1 . TYR A 1 402 ? 21.822  -8.853  4.762   1.00 94.70 402 A 1 
ATOM   3063 C  CE2 . TYR A 1 402 ? 20.851  -10.966 3.998   1.00 94.84 402 A 1 
ATOM   3064 C  CZ  . TYR A 1 402 ? 21.225  -10.095 5.040   1.00 94.72 402 A 1 
ATOM   3065 O  OH  . TYR A 1 402 ? 21.013  -10.460 6.347   1.00 92.25 402 A 1 
ATOM   3066 N  N   . ALA A 1 403 ? 19.040  -7.324  1.676   1.00 98.27 403 A 1 
ATOM   3067 C  CA  . ALA A 1 403 ? 18.417  -6.318  2.521   1.00 98.05 403 A 1 
ATOM   3068 C  C   . ALA A 1 403 ? 17.606  -6.954  3.648   1.00 98.13 403 A 1 
ATOM   3069 O  O   . ALA A 1 403 ? 17.009  -8.018  3.485   1.00 97.42 403 A 1 
ATOM   3070 C  CB  . ALA A 1 403 ? 17.570  -5.384  1.644   1.00 97.37 403 A 1 
ATOM   3071 N  N   . GLN A 1 404 ? 17.568  -6.252  4.772   1.00 97.87 404 A 1 
ATOM   3072 C  CA  . GLN A 1 404 ? 16.807  -6.618  5.960   1.00 97.90 404 A 1 
ATOM   3073 C  C   . GLN A 1 404 ? 15.678  -5.615  6.201   1.00 97.82 404 A 1 
ATOM   3074 O  O   . GLN A 1 404 ? 15.840  -4.407  5.962   1.00 96.89 404 A 1 
ATOM   3075 C  CB  . GLN A 1 404 ? 17.730  -6.690  7.179   1.00 97.38 404 A 1 
ATOM   3076 C  CG  . GLN A 1 404 ? 18.832  -7.739  7.027   1.00 96.56 404 A 1 
ATOM   3077 C  CD  . GLN A 1 404 ? 19.764  -7.790  8.244   1.00 96.88 404 A 1 
ATOM   3078 O  OE1 . GLN A 1 404 ? 20.143  -6.770  8.800   1.00 91.89 404 A 1 
ATOM   3079 N  NE2 . GLN A 1 404 ? 20.166  -8.950  8.670   1.00 91.24 404 A 1 
ATOM   3080 N  N   . ALA A 1 405 ? 14.566  -6.111  6.708   1.00 97.89 405 A 1 
ATOM   3081 C  CA  . ALA A 1 405 ? 13.482  -5.274  7.188   1.00 97.85 405 A 1 
ATOM   3082 C  C   . ALA A 1 405 ? 12.844  -5.874  8.438   1.00 97.92 405 A 1 
ATOM   3083 O  O   . ALA A 1 405 ? 13.092  -7.021  8.806   1.00 97.03 405 A 1 
ATOM   3084 C  CB  . ALA A 1 405 ? 12.455  -5.056  6.072   1.00 97.07 405 A 1 
ATOM   3085 N  N   . PHE A 1 406 ? 12.014  -5.062  9.092   1.00 97.81 406 A 1 
ATOM   3086 C  CA  . PHE A 1 406 ? 11.218  -5.476  10.232  1.00 97.70 406 A 1 
ATOM   3087 C  C   . PHE A 1 406 ? 9.880   -4.730  10.245  1.00 97.86 406 A 1 
ATOM   3088 O  O   . PHE A 1 406 ? 9.714   -3.699  9.593   1.00 97.17 406 A 1 
ATOM   3089 C  CB  . PHE A 1 406 ? 12.006  -5.246  11.540  1.00 97.09 406 A 1 
ATOM   3090 C  CG  . PHE A 1 406 ? 11.937  -3.838  12.077  1.00 97.41 406 A 1 
ATOM   3091 C  CD1 . PHE A 1 406 ? 12.636  -2.792  11.447  1.00 96.28 406 A 1 
ATOM   3092 C  CD2 . PHE A 1 406 ? 11.093  -3.540  13.168  1.00 96.35 406 A 1 
ATOM   3093 C  CE1 . PHE A 1 406 ? 12.479  -1.472  11.876  1.00 95.37 406 A 1 
ATOM   3094 C  CE2 . PHE A 1 406 ? 10.935  -2.215  13.602  1.00 95.36 406 A 1 
ATOM   3095 C  CZ  . PHE A 1 406 ? 11.614  -1.186  12.949  1.00 95.70 406 A 1 
ATOM   3096 N  N   . ARG A 1 407 ? 8.949   -5.235  11.047  1.00 97.84 407 A 1 
ATOM   3097 C  CA  . ARG A 1 407 ? 7.832   -4.448  11.547  1.00 97.51 407 A 1 
ATOM   3098 C  C   . ARG A 1 407 ? 7.653   -4.663  13.038  1.00 97.91 407 A 1 
ATOM   3099 O  O   . ARG A 1 407 ? 7.883   -5.758  13.545  1.00 97.15 407 A 1 
ATOM   3100 C  CB  . ARG A 1 407 ? 6.543   -4.709  10.747  1.00 94.72 407 A 1 
ATOM   3101 C  CG  . ARG A 1 407 ? 5.904   -6.075  10.994  1.00 92.11 407 A 1 
ATOM   3102 C  CD  . ARG A 1 407 ? 4.564   -6.167  10.260  1.00 92.96 407 A 1 
ATOM   3103 N  NE  . ARG A 1 407 ? 3.842   -7.406  10.556  1.00 91.88 407 A 1 
ATOM   3104 C  CZ  . ARG A 1 407 ? 2.942   -7.587  11.526  1.00 94.43 407 A 1 
ATOM   3105 N  NH1 . ARG A 1 407 ? 2.669   -6.689  12.424  1.00 85.69 407 A 1 
ATOM   3106 N  NH2 . ARG A 1 407 ? 2.276   -8.686  11.592  1.00 87.13 407 A 1 
ATOM   3107 N  N   . ALA A 1 408 ? 7.214   -3.625  13.734  1.00 97.11 408 A 1 
ATOM   3108 C  CA  . ALA A 1 408 ? 6.651   -3.788  15.060  1.00 97.09 408 A 1 
ATOM   3109 C  C   . ALA A 1 408 ? 5.306   -4.541  14.971  1.00 97.13 408 A 1 
ATOM   3110 O  O   . ALA A 1 408 ? 4.659   -4.489  13.917  1.00 96.17 408 A 1 
ATOM   3111 C  CB  . ALA A 1 408 ? 6.474   -2.401  15.692  1.00 96.50 408 A 1 
ATOM   3112 N  N   . PRO A 1 409 ? 4.863   -5.212  16.045  1.00 97.23 409 A 1 
ATOM   3113 C  CA  . PRO A 1 409 ? 3.465   -5.588  16.187  1.00 96.90 409 A 1 
ATOM   3114 C  C   . PRO A 1 409 ? 2.568   -4.356  16.017  1.00 97.17 409 A 1 
ATOM   3115 O  O   . PRO A 1 409 ? 2.958   -3.248  16.390  1.00 96.30 409 A 1 
ATOM   3116 C  CB  . PRO A 1 409 ? 3.331   -6.197  17.584  1.00 96.29 409 A 1 
ATOM   3117 C  CG  . PRO A 1 409 ? 4.759   -6.585  17.970  1.00 94.65 409 A 1 
ATOM   3118 C  CD  . PRO A 1 409 ? 5.610   -5.546  17.248  1.00 96.70 409 A 1 
ATOM   3119 N  N   . THR A 1 410 ? 1.377   -4.538  15.471  1.00 96.57 410 A 1 
ATOM   3120 C  CA  . THR A 1 410 ? 0.374   -3.475  15.494  1.00 96.22 410 A 1 
ATOM   3121 C  C   . THR A 1 410 ? -0.120  -3.259  16.925  1.00 96.54 410 A 1 
ATOM   3122 O  O   . THR A 1 410 ? 0.025   -4.123  17.789  1.00 95.94 410 A 1 
ATOM   3123 C  CB  . THR A 1 410 ? -0.813  -3.739  14.549  1.00 95.68 410 A 1 
ATOM   3124 O  OG1 . THR A 1 410 ? -1.643  -4.726  15.098  1.00 91.01 410 A 1 
ATOM   3125 C  CG2 . THR A 1 410 ? -0.388  -4.154  13.139  1.00 91.70 410 A 1 
ATOM   3126 N  N   . MET A 1 411 ? -0.735  -2.127  17.203  1.00 96.23 411 A 1 
ATOM   3127 C  CA  . MET A 1 411 ? -1.357  -1.902  18.510  1.00 96.32 411 A 1 
ATOM   3128 C  C   . MET A 1 411 ? -2.499  -2.907  18.776  1.00 96.28 411 A 1 
ATOM   3129 O  O   . MET A 1 411 ? -2.675  -3.335  19.902  1.00 94.96 411 A 1 
ATOM   3130 C  CB  . MET A 1 411 ? -1.852  -0.455  18.606  1.00 96.04 411 A 1 
ATOM   3131 C  CG  . MET A 1 411 ? -0.695  0.540   18.689  1.00 94.85 411 A 1 
ATOM   3132 S  SD  . MET A 1 411 ? -1.177  2.296   18.739  1.00 95.14 411 A 1 
ATOM   3133 C  CE  . MET A 1 411 ? -1.606  2.562   17.005  1.00 88.64 411 A 1 
ATOM   3134 N  N   . GLY A 1 412 ? -3.213  -3.319  17.733  1.00 95.64 412 A 1 
ATOM   3135 C  CA  . GLY A 1 412 ? -4.216  -4.385  17.800  1.00 95.12 412 A 1 
ATOM   3136 C  C   . GLY A 1 412 ? -3.604  -5.742  18.141  1.00 95.63 412 A 1 
ATOM   3137 O  O   . GLY A 1 412 ? -4.058  -6.407  19.069  1.00 94.46 412 A 1 
ATOM   3138 N  N   . GLU A 1 413 ? -2.516  -6.126  17.483  1.00 95.76 413 A 1 
ATOM   3139 C  CA  . GLU A 1 413 ? -1.785  -7.363  17.769  1.00 95.36 413 A 1 
ATOM   3140 C  C   . GLU A 1 413 ? -1.227  -7.379  19.206  1.00 95.45 413 A 1 
ATOM   3141 O  O   . GLU A 1 413 ? -1.247  -8.427  19.850  1.00 93.84 413 A 1 
ATOM   3142 C  CB  . GLU A 1 413 ? -0.631  -7.529  16.764  1.00 95.07 413 A 1 
ATOM   3143 C  CG  . GLU A 1 413 ? -1.084  -7.928  15.349  1.00 94.43 413 A 1 
ATOM   3144 C  CD  . GLU A 1 413 ? 0.061   -7.896  14.315  1.00 96.14 413 A 1 
ATOM   3145 O  OE1 . GLU A 1 413 ? -0.019  -8.583  13.276  1.00 91.97 413 A 1 
ATOM   3146 O  OE2 . GLU A 1 413 ? 1.066   -7.178  14.512  1.00 93.03 413 A 1 
ATOM   3147 N  N   . MET A 1 414 ? -0.761  -6.247  19.712  1.00 95.72 414 A 1 
ATOM   3148 C  CA  . MET A 1 414 ? -0.223  -6.145  21.074  1.00 95.61 414 A 1 
ATOM   3149 C  C   . MET A 1 414 ? -1.304  -6.206  22.148  1.00 95.58 414 A 1 
ATOM   3150 O  O   . MET A 1 414 ? -1.097  -6.866  23.161  1.00 93.88 414 A 1 
ATOM   3151 C  CB  . MET A 1 414 ? 0.583   -4.848  21.233  1.00 95.28 414 A 1 
ATOM   3152 C  CG  . MET A 1 414 ? 1.921   -4.893  20.485  1.00 93.30 414 A 1 
ATOM   3153 S  SD  . MET A 1 414 ? 3.004   -3.470  20.763  1.00 93.04 414 A 1 
ATOM   3154 C  CE  . MET A 1 414 ? 2.076   -2.162  19.950  1.00 84.58 414 A 1 
ATOM   3155 N  N   . TYR A 1 415 ? -2.418  -5.496  21.963  1.00 96.08 415 A 1 
ATOM   3156 C  CA  . TYR A 1 415 ? -3.290  -5.107  23.077  1.00 96.02 415 A 1 
ATOM   3157 C  C   . TYR A 1 415 ? -4.774  -5.417  22.898  1.00 95.69 415 A 1 
ATOM   3158 O  O   . TYR A 1 415 ? -5.575  -5.018  23.739  1.00 92.69 415 A 1 
ATOM   3159 C  CB  . TYR A 1 415 ? -3.063  -3.621  23.383  1.00 95.87 415 A 1 
ATOM   3160 C  CG  . TYR A 1 415 ? -1.675  -3.302  23.882  1.00 96.59 415 A 1 
ATOM   3161 C  CD1 . TYR A 1 415 ? -1.185  -3.925  25.052  1.00 95.76 415 A 1 
ATOM   3162 C  CD2 . TYR A 1 415 ? -0.854  -2.386  23.199  1.00 95.96 415 A 1 
ATOM   3163 C  CE1 . TYR A 1 415 ? 0.095   -3.641  25.528  1.00 95.76 415 A 1 
ATOM   3164 C  CE2 . TYR A 1 415 ? 0.431   -2.091  23.674  1.00 96.01 415 A 1 
ATOM   3165 C  CZ  . TYR A 1 415 ? 0.905   -2.721  24.840  1.00 96.56 415 A 1 
ATOM   3166 O  OH  . TYR A 1 415 ? 2.158   -2.446  25.306  1.00 96.16 415 A 1 
ATOM   3167 N  N   . ASN A 1 416 ? -5.176  -6.147  21.854  1.00 94.67 416 A 1 
ATOM   3168 C  CA  . ASN A 1 416 ? -6.561  -6.581  21.727  1.00 94.22 416 A 1 
ATOM   3169 C  C   . ASN A 1 416 ? -6.950  -7.500  22.895  1.00 94.36 416 A 1 
ATOM   3170 O  O   . ASN A 1 416 ? -6.315  -8.523  23.125  1.00 92.86 416 A 1 
ATOM   3171 C  CB  . ASN A 1 416 ? -6.767  -7.253  20.363  1.00 92.81 416 A 1 
ATOM   3172 C  CG  . ASN A 1 416 ? -8.216  -7.570  20.053  1.00 90.67 416 A 1 
ATOM   3173 O  OD1 . ASN A 1 416 ? -9.146  -7.183  20.743  1.00 84.64 416 A 1 
ATOM   3174 N  ND2 . ASN A 1 416 ? -8.460  -8.296  18.976  1.00 83.29 416 A 1 
ATOM   3175 N  N   . ASP A 1 417 ? -8.007  -7.131  23.613  1.00 92.25 417 A 1 
ATOM   3176 C  CA  . ASP A 1 417 ? -8.586  -7.863  24.743  1.00 91.33 417 A 1 
ATOM   3177 C  C   . ASP A 1 417 ? -10.094 -8.109  24.563  1.00 91.93 417 A 1 
ATOM   3178 O  O   . ASP A 1 417 ? -10.800 -8.557  25.473  1.00 87.94 417 A 1 
ATOM   3179 C  CB  . ASP A 1 417 ? -8.269  -7.114  26.044  1.00 87.90 417 A 1 
ATOM   3180 C  CG  . ASP A 1 417 ? -8.863  -5.697  26.147  1.00 86.88 417 A 1 
ATOM   3181 O  OD1 . ASP A 1 417 ? -9.561  -5.258  25.202  1.00 81.54 417 A 1 
ATOM   3182 O  OD2 . ASP A 1 417 ? -8.583  -5.055  27.176  1.00 82.63 417 A 1 
ATOM   3183 N  N   . SER A 1 418 ? -10.604 -7.849  23.365  1.00 92.18 418 A 1 
ATOM   3184 C  CA  . SER A 1 418 ? -12.012 -8.017  23.044  1.00 91.80 418 A 1 
ATOM   3185 C  C   . SER A 1 418 ? -12.416 -9.492  22.993  1.00 92.99 418 A 1 
ATOM   3186 O  O   . SER A 1 418 ? -11.607 -10.397 22.812  1.00 90.56 418 A 1 
ATOM   3187 C  CB  . SER A 1 418 ? -12.343 -7.339  21.710  1.00 88.82 418 A 1 
ATOM   3188 O  OG  . SER A 1 418 ? -12.121 -5.949  21.789  1.00 79.75 418 A 1 
ATOM   3189 N  N   . LYS A 1 419 ? -13.712 -9.735  23.060  1.00 90.11 419 A 1 
ATOM   3190 C  CA  . LYS A 1 419 ? -14.274 -11.045 22.759  1.00 89.46 419 A 1 
ATOM   3191 C  C   . LYS A 1 419 ? -13.889 -11.460 21.336  1.00 89.63 419 A 1 
ATOM   3192 O  O   . LYS A 1 419 ? -14.223 -10.749 20.394  1.00 87.03 419 A 1 
ATOM   3193 C  CB  . LYS A 1 419 ? -15.795 -10.973 22.948  1.00 87.48 419 A 1 
ATOM   3194 C  CG  . LYS A 1 419 ? -16.470 -12.272 22.547  1.00 81.67 419 A 1 
ATOM   3195 C  CD  . LYS A 1 419 ? -17.989 -12.164 22.717  1.00 78.10 419 A 1 
ATOM   3196 C  CE  . LYS A 1 419 ? -18.589 -13.397 22.079  1.00 69.84 419 A 1 
ATOM   3197 N  NZ  . LYS A 1 419 ? -20.048 -13.480 22.284  1.00 62.37 419 A 1 
ATOM   3198 N  N   . ALA A 1 420 ? -13.286 -12.645 21.187  1.00 90.12 420 A 1 
ATOM   3199 C  CA  . ALA A 1 420 ? -12.984 -13.209 19.873  1.00 89.22 420 A 1 
ATOM   3200 C  C   . ALA A 1 420 ? -14.216 -13.900 19.267  1.00 90.03 420 A 1 
ATOM   3201 O  O   . ALA A 1 420 ? -14.717 -13.500 18.221  1.00 86.45 420 A 1 
ATOM   3202 C  CB  . ALA A 1 420 ? -11.779 -14.151 19.993  1.00 87.39 420 A 1 
ATOM   3203 N  N   . PHE A 1 421 ? -14.745 -14.933 19.972  1.00 91.59 421 A 1 
ATOM   3204 C  CA  . PHE A 1 421 ? -15.946 -15.651 19.549  1.00 90.64 421 A 1 
ATOM   3205 C  C   . PHE A 1 421 ? -16.636 -16.347 20.735  1.00 91.46 421 A 1 
ATOM   3206 O  O   . PHE A 1 421 ? -16.095 -16.433 21.829  1.00 90.30 421 A 1 
ATOM   3207 C  CB  . PHE A 1 421 ? -15.600 -16.651 18.433  1.00 89.22 421 A 1 
ATOM   3208 C  CG  . PHE A 1 421 ? -14.595 -17.718 18.822  1.00 90.13 421 A 1 
ATOM   3209 C  CD1 . PHE A 1 421 ? -13.212 -17.475 18.666  1.00 88.35 421 A 1 
ATOM   3210 C  CD2 . PHE A 1 421 ? -15.032 -18.951 19.327  1.00 89.25 421 A 1 
ATOM   3211 C  CE1 . PHE A 1 421 ? -12.279 -18.458 19.023  1.00 87.06 421 A 1 
ATOM   3212 C  CE2 . PHE A 1 421 ? -14.096 -19.939 19.685  1.00 88.38 421 A 1 
ATOM   3213 C  CZ  . PHE A 1 421 ? -12.721 -19.693 19.538  1.00 88.27 421 A 1 
ATOM   3214 N  N   . SER A 1 422 ? -17.837 -16.846 20.501  1.00 89.87 422 A 1 
ATOM   3215 C  CA  . SER A 1 422 ? -18.531 -17.695 21.469  1.00 88.73 422 A 1 
ATOM   3216 C  C   . SER A 1 422 ? -18.984 -18.999 20.833  1.00 88.38 422 A 1 
ATOM   3217 O  O   . SER A 1 422 ? -19.416 -19.015 19.682  1.00 85.71 422 A 1 
ATOM   3218 C  CB  . SER A 1 422 ? -19.752 -17.000 22.077  1.00 86.55 422 A 1 
ATOM   3219 O  OG  . SER A 1 422 ? -19.350 -16.050 23.033  1.00 78.04 422 A 1 
ATOM   3220 N  N   . ILE A 1 423 ? -18.976 -20.080 21.630  1.00 91.32 423 A 1 
ATOM   3221 C  CA  . ILE A 1 423 ? -19.601 -21.356 21.288  1.00 89.85 423 A 1 
ATOM   3222 C  C   . ILE A 1 423 ? -20.741 -21.579 22.286  1.00 89.07 423 A 1 
ATOM   3223 O  O   . ILE A 1 423 ? -20.531 -21.872 23.461  1.00 84.85 423 A 1 
ATOM   3224 C  CB  . ILE A 1 423 ? -18.563 -22.506 21.271  1.00 87.39 423 A 1 
ATOM   3225 C  CG1 . ILE A 1 423 ? -17.411 -22.191 20.285  1.00 82.20 423 A 1 
ATOM   3226 C  CG2 . ILE A 1 423 ? -19.266 -23.816 20.891  1.00 81.68 423 A 1 
ATOM   3227 C  CD1 . ILE A 1 423 ? -16.280 -23.234 20.286  1.00 76.82 423 A 1 
ATOM   3228 N  N   . GLY A 1 424 ? -21.957 -21.388 21.829  1.00 88.55 424 A 1 
ATOM   3229 C  CA  . GLY A 1 424 ? -23.132 -21.415 22.690  1.00 87.87 424 A 1 
ATOM   3230 C  C   . GLY A 1 424 ? -23.143 -20.276 23.713  1.00 88.95 424 A 1 
ATOM   3231 O  O   . GLY A 1 424 ? -22.605 -19.196 23.479  1.00 83.53 424 A 1 
ATOM   3232 N  N   . ARG A 1 425 ? -23.798 -20.506 24.860  1.00 89.75 425 A 1 
ATOM   3233 C  CA  . ARG A 1 425 ? -23.943 -19.491 25.926  1.00 90.50 425 A 1 
ATOM   3234 C  C   . ARG A 1 425 ? -22.891 -19.594 27.033  1.00 91.22 425 A 1 
ATOM   3235 O  O   . ARG A 1 425 ? -22.787 -18.677 27.821  1.00 85.57 425 A 1 
ATOM   3236 C  CB  . ARG A 1 425 ? -25.353 -19.545 26.534  1.00 86.53 425 A 1 
ATOM   3237 C  CG  . ARG A 1 425 ? -26.426 -18.976 25.600  1.00 74.37 425 A 1 
ATOM   3238 C  CD  . ARG A 1 425 ? -27.769 -18.918 26.331  1.00 68.70 425 A 1 
ATOM   3239 N  NE  . ARG A 1 425 ? -28.811 -18.271 25.509  1.00 59.61 425 A 1 
ATOM   3240 C  CZ  . ARG A 1 425 ? -30.057 -18.035 25.888  1.00 52.05 425 A 1 
ATOM   3241 N  NH1 . ARG A 1 425 ? -30.492 -18.388 27.063  1.00 49.05 425 A 1 
ATOM   3242 N  NH2 . ARG A 1 425 ? -30.894 -17.437 25.075  1.00 47.34 425 A 1 
ATOM   3243 N  N   . PHE A 1 426 ? -22.176 -20.705 27.115  1.00 91.68 426 A 1 
ATOM   3244 C  CA  . PHE A 1 426 ? -21.298 -21.030 28.244  1.00 92.16 426 A 1 
ATOM   3245 C  C   . PHE A 1 426 ? -19.811 -20.972 27.898  1.00 93.48 426 A 1 
ATOM   3246 O  O   . PHE A 1 426 ? -18.976 -21.134 28.784  1.00 89.40 426 A 1 
ATOM   3247 C  CB  . PHE A 1 426 ? -21.684 -22.409 28.795  1.00 89.46 426 A 1 
ATOM   3248 C  CG  . PHE A 1 426 ? -23.110 -22.493 29.273  1.00 83.90 426 A 1 
ATOM   3249 C  CD1 . PHE A 1 426 ? -23.508 -21.803 30.444  1.00 76.66 426 A 1 
ATOM   3250 C  CD2 . PHE A 1 426 ? -24.059 -23.235 28.560  1.00 76.26 426 A 1 
ATOM   3251 C  CE1 . PHE A 1 426 ? -24.824 -21.884 30.900  1.00 69.96 426 A 1 
ATOM   3252 C  CE2 . PHE A 1 426 ? -25.385 -23.318 29.010  1.00 70.05 426 A 1 
ATOM   3253 C  CZ  . PHE A 1 426 ? -25.769 -22.632 30.176  1.00 70.00 426 A 1 
ATOM   3254 N  N   . TYR A 1 427 ? -19.488 -20.735 26.639  1.00 88.54 427 A 1 
ATOM   3255 C  CA  . TYR A 1 427 ? -18.109 -20.598 26.188  1.00 90.35 427 A 1 
ATOM   3256 C  C   . TYR A 1 427 ? -17.944 -19.279 25.439  1.00 91.51 427 A 1 
ATOM   3257 O  O   . TYR A 1 427 ? -18.580 -19.052 24.405  1.00 87.94 427 A 1 
ATOM   3258 C  CB  . TYR A 1 427 ? -17.728 -21.802 25.330  1.00 88.61 427 A 1 
ATOM   3259 C  CG  . TYR A 1 427 ? -16.278 -21.790 24.924  1.00 90.22 427 A 1 
ATOM   3260 C  CD1 . TYR A 1 427 ? -15.853 -21.086 23.768  1.00 88.77 427 A 1 
ATOM   3261 C  CD2 . TYR A 1 427 ? -15.316 -22.474 25.697  1.00 89.22 427 A 1 
ATOM   3262 C  CE1 . TYR A 1 427 ? -14.507 -21.075 23.391  1.00 86.17 427 A 1 
ATOM   3263 C  CE2 . TYR A 1 427 ? -13.967 -22.476 25.327  1.00 88.10 427 A 1 
ATOM   3264 C  CZ  . TYR A 1 427 ? -13.560 -21.780 24.166  1.00 89.49 427 A 1 
ATOM   3265 O  OH  . TYR A 1 427 ? -12.253 -21.788 23.800  1.00 87.96 427 A 1 
ATOM   3266 N  N   . THR A 1 428 ? -17.086 -18.425 25.957  1.00 92.39 428 A 1 
ATOM   3267 C  CA  . THR A 1 428 ? -16.643 -17.208 25.276  1.00 92.53 428 A 1 
ATOM   3268 C  C   . THR A 1 428 ? -15.128 -17.208 25.255  1.00 93.20 428 A 1 
ATOM   3269 O  O   . THR A 1 428 ? -14.497 -17.342 26.299  1.00 91.15 428 A 1 
ATOM   3270 C  CB  . THR A 1 428 ? -17.195 -15.945 25.948  1.00 89.81 428 A 1 
ATOM   3271 O  OG1 . THR A 1 428 ? -18.610 -15.979 25.890  1.00 82.43 428 A 1 
ATOM   3272 C  CG2 . THR A 1 428 ? -16.762 -14.671 25.250  1.00 82.69 428 A 1 
ATOM   3273 N  N   . ASN A 1 429 ? -14.549 -17.081 24.065  1.00 93.21 429 A 1 
ATOM   3274 C  CA  . ASN A 1 429 ? -13.120 -16.961 23.854  1.00 92.75 429 A 1 
ATOM   3275 C  C   . ASN A 1 429 ? -12.757 -15.469 23.758  1.00 92.52 429 A 1 
ATOM   3276 O  O   . ASN A 1 429 ? -13.429 -14.723 23.045  1.00 90.95 429 A 1 
ATOM   3277 C  CB  . ASN A 1 429 ? -12.768 -17.766 22.596  1.00 91.69 429 A 1 
ATOM   3278 C  CG  . ASN A 1 429 ? -11.275 -17.981 22.460  1.00 92.62 429 A 1 
ATOM   3279 O  OD1 . ASN A 1 429 ? -10.518 -17.084 22.186  1.00 85.73 429 A 1 
ATOM   3280 N  ND2 . ASN A 1 429 ? -10.812 -19.203 22.628  1.00 86.56 429 A 1 
ATOM   3281 N  N   . TYR A 1 430 ? -11.737 -15.070 24.490  1.00 94.23 430 A 1 
ATOM   3282 C  CA  . TYR A 1 430 ? -11.269 -13.691 24.525  1.00 94.38 430 A 1 
ATOM   3283 C  C   . TYR A 1 430 ? -9.878  -13.575 23.920  1.00 94.76 430 A 1 
ATOM   3284 O  O   . TYR A 1 430 ? -9.024  -14.438 24.120  1.00 92.35 430 A 1 
ATOM   3285 C  CB  . TYR A 1 430 ? -11.284 -13.152 25.957  1.00 93.06 430 A 1 
ATOM   3286 C  CG  . TYR A 1 430 ? -12.678 -12.930 26.503  1.00 91.96 430 A 1 
ATOM   3287 C  CD1 . TYR A 1 430 ? -13.341 -11.707 26.286  1.00 87.50 430 A 1 
ATOM   3288 C  CD2 . TYR A 1 430 ? -13.330 -13.945 27.229  1.00 88.16 430 A 1 
ATOM   3289 C  CE1 . TYR A 1 430 ? -14.638 -11.492 26.780  1.00 86.20 430 A 1 
ATOM   3290 C  CE2 . TYR A 1 430 ? -14.628 -13.747 27.730  1.00 86.55 430 A 1 
ATOM   3291 C  CZ  . TYR A 1 430 ? -15.280 -12.513 27.503  1.00 87.81 430 A 1 
ATOM   3292 O  OH  . TYR A 1 430 ? -16.549 -12.313 27.985  1.00 85.30 430 A 1 
ATOM   3293 N  N   . TRP A 1 431 ? -9.639  -12.472 23.225  1.00 95.40 431 A 1 
ATOM   3294 C  CA  . TRP A 1 431 ? -8.288  -12.040 22.916  1.00 95.07 431 A 1 
ATOM   3295 C  C   . TRP A 1 431 ? -7.557  -11.723 24.220  1.00 95.05 431 A 1 
ATOM   3296 O  O   . TRP A 1 431 ? -8.120  -11.145 25.148  1.00 93.39 431 A 1 
ATOM   3297 C  CB  . TRP A 1 431 ? -8.328  -10.828 22.001  1.00 94.03 431 A 1 
ATOM   3298 C  CG  . TRP A 1 431 ? -8.734  -11.133 20.597  1.00 92.65 431 A 1 
ATOM   3299 C  CD1 . TRP A 1 431 ? -9.995  -11.103 20.106  1.00 87.54 431 A 1 
ATOM   3300 C  CD2 . TRP A 1 431 ? -7.869  -11.532 19.487  1.00 90.66 431 A 1 
ATOM   3301 N  NE1 . TRP A 1 431 ? -9.976  -11.449 18.761  1.00 86.73 431 A 1 
ATOM   3302 C  CE2 . TRP A 1 431 ? -8.690  -11.710 18.338  1.00 89.15 431 A 1 
ATOM   3303 C  CE3 . TRP A 1 431 ? -6.485  -11.741 19.355  1.00 86.72 431 A 1 
ATOM   3304 C  CZ2 . TRP A 1 431 ? -8.151  -12.080 17.089  1.00 86.92 431 A 1 
ATOM   3305 C  CZ3 . TRP A 1 431 ? -5.946  -12.110 18.111  1.00 82.26 431 A 1 
ATOM   3306 C  CH2 . TRP A 1 431 ? -6.770  -12.277 16.994  1.00 82.90 431 A 1 
ATOM   3307 N  N   . VAL A 1 432 ? -6.289  -12.087 24.288  1.00 94.77 432 A 1 
ATOM   3308 C  CA  . VAL A 1 432 ? -5.402  -11.740 25.400  1.00 94.71 432 A 1 
ATOM   3309 C  C   . VAL A 1 432 ? -4.128  -11.111 24.844  1.00 94.95 432 A 1 
ATOM   3310 O  O   . VAL A 1 432 ? -3.514  -11.679 23.941  1.00 93.33 432 A 1 
ATOM   3311 C  CB  . VAL A 1 432 ? -5.098  -12.936 26.320  1.00 93.04 432 A 1 
ATOM   3312 C  CG1 . VAL A 1 432 ? -6.354  -13.328 27.113  1.00 82.02 432 A 1 
ATOM   3313 C  CG2 . VAL A 1 432 ? -4.582  -14.174 25.579  1.00 83.15 432 A 1 
ATOM   3314 N  N   . PRO A 1 433 ? -3.709  -9.951  25.373  1.00 95.09 433 A 1 
ATOM   3315 C  CA  . PRO A 1 433 ? -2.441  -9.345  25.007  1.00 94.42 433 A 1 
ATOM   3316 C  C   . PRO A 1 433 ? -1.271  -10.290 25.272  1.00 94.29 433 A 1 
ATOM   3317 O  O   . PRO A 1 433 ? -1.178  -10.909 26.333  1.00 92.47 433 A 1 
ATOM   3318 C  CB  . PRO A 1 433 ? -2.339  -8.059  25.830  1.00 93.39 433 A 1 
ATOM   3319 C  CG  . PRO A 1 433 ? -3.796  -7.691  26.069  1.00 91.93 433 A 1 
ATOM   3320 C  CD  . PRO A 1 433 ? -4.459  -9.055  26.245  1.00 93.76 433 A 1 
ATOM   3321 N  N   . ASN A 1 434 ? -0.349  -10.389 24.318  1.00 94.28 434 A 1 
ATOM   3322 C  CA  . ASN A 1 434 ? 0.876   -11.163 24.466  1.00 93.73 434 A 1 
ATOM   3323 C  C   . ASN A 1 434 ? 2.058   -10.216 24.754  1.00 93.88 434 A 1 
ATOM   3324 O  O   . ASN A 1 434 ? 2.565   -9.587  23.832  1.00 92.44 434 A 1 
ATOM   3325 C  CB  . ASN A 1 434 ? 1.101   -12.014 23.210  1.00 92.98 434 A 1 
ATOM   3326 C  CG  . ASN A 1 434 ? 2.359   -12.866 23.297  1.00 93.25 434 A 1 
ATOM   3327 O  OD1 . ASN A 1 434 ? 3.078   -12.908 24.287  1.00 90.24 434 A 1 
ATOM   3328 N  ND2 . ASN A 1 434 ? 2.661   -13.593 22.243  1.00 89.28 434 A 1 
ATOM   3329 N  N   . PRO A 1 435 ? 2.559   -10.156 26.004  1.00 92.05 435 A 1 
ATOM   3330 C  CA  . PRO A 1 435 ? 3.664   -9.266  26.354  1.00 89.92 435 A 1 
ATOM   3331 C  C   . PRO A 1 435 ? 5.011   -9.696  25.760  1.00 91.25 435 A 1 
ATOM   3332 O  O   . PRO A 1 435 ? 5.997   -8.985  25.901  1.00 88.96 435 A 1 
ATOM   3333 C  CB  . PRO A 1 435 ? 3.687   -9.264  27.886  1.00 88.31 435 A 1 
ATOM   3334 C  CG  . PRO A 1 435 ? 3.175   -10.659 28.245  1.00 86.05 435 A 1 
ATOM   3335 C  CD  . PRO A 1 435 ? 2.126   -10.922 27.163  1.00 89.47 435 A 1 
ATOM   3336 N  N   . ASN A 1 436 ? 5.078   -10.868 25.120  1.00 93.49 436 A 1 
ATOM   3337 C  CA  . ASN A 1 436 ? 6.292   -11.445 24.554  1.00 93.79 436 A 1 
ATOM   3338 C  C   . ASN A 1 436 ? 6.354   -11.336 23.020  1.00 94.82 436 A 1 
ATOM   3339 O  O   . ASN A 1 436 ? 7.218   -11.974 22.409  1.00 92.43 436 A 1 
ATOM   3340 C  CB  . ASN A 1 436 ? 6.424   -12.898 25.023  1.00 92.12 436 A 1 
ATOM   3341 C  CG  . ASN A 1 436 ? 6.451   -13.037 26.532  1.00 88.72 436 A 1 
ATOM   3342 O  OD1 . ASN A 1 436 ? 7.183   -12.385 27.245  1.00 79.82 436 A 1 
ATOM   3343 N  ND2 . ASN A 1 436 ? 5.642   -13.920 27.068  1.00 78.58 436 A 1 
ATOM   3344 N  N   . LEU A 1 437 ? 5.455   -10.577 22.396  1.00 94.79 437 A 1 
ATOM   3345 C  CA  . LEU A 1 437 ? 5.503   -10.358 20.950  1.00 95.49 437 A 1 
ATOM   3346 C  C   . LEU A 1 437 ? 6.824   -9.697  20.556  1.00 96.42 437 A 1 
ATOM   3347 O  O   . LEU A 1 437 ? 7.193   -8.635  21.049  1.00 95.30 437 A 1 
ATOM   3348 C  CB  . LEU A 1 437 ? 4.320   -9.501  20.473  1.00 93.09 437 A 1 
ATOM   3349 C  CG  . LEU A 1 437 ? 3.022   -10.295 20.237  1.00 90.44 437 A 1 
ATOM   3350 C  CD1 . LEU A 1 437 ? 1.888   -9.320  19.936  1.00 89.11 437 A 1 
ATOM   3351 C  CD2 . LEU A 1 437 ? 3.141   -11.263 19.063  1.00 88.45 437 A 1 
ATOM   3352 N  N   . ARG A 1 438 ? 7.521   -10.347 19.628  1.00 96.52 438 A 1 
ATOM   3353 C  CA  . ARG A 1 438 ? 8.751   -9.853  19.020  1.00 96.80 438 A 1 
ATOM   3354 C  C   . ARG A 1 438 ? 8.437   -9.192  17.684  1.00 97.18 438 A 1 
ATOM   3355 O  O   . ARG A 1 438 ? 7.416   -9.534  17.078  1.00 96.12 438 A 1 
ATOM   3356 C  CB  . ARG A 1 438 ? 9.751   -11.006 18.900  1.00 95.87 438 A 1 
ATOM   3357 C  CG  . ARG A 1 438 ? 10.198  -11.489 20.297  1.00 92.59 438 A 1 
ATOM   3358 C  CD  . ARG A 1 438 ? 11.197  -12.645 20.218  1.00 91.28 438 A 1 
ATOM   3359 N  NE  . ARG A 1 438 ? 10.562  -13.887 19.737  1.00 83.43 438 A 1 
ATOM   3360 C  CZ  . ARG A 1 438 ? 11.067  -14.753 18.875  1.00 79.46 438 A 1 
ATOM   3361 N  NH1 . ARG A 1 438 ? 12.286  -14.650 18.448  1.00 69.75 438 A 1 
ATOM   3362 N  NH2 . ARG A 1 438 ? 10.344  -15.726 18.421  1.00 71.50 438 A 1 
ATOM   3363 N  N   . PRO A 1 439 ? 9.290   -8.286  17.206  1.00 97.27 439 A 1 
ATOM   3364 C  CA  . PRO A 1 439 ? 9.141   -7.752  15.865  1.00 97.25 439 A 1 
ATOM   3365 C  C   . PRO A 1 439 ? 9.238   -8.873  14.832  1.00 97.33 439 A 1 
ATOM   3366 O  O   . PRO A 1 439 ? 10.088  -9.764  14.934  1.00 96.09 439 A 1 
ATOM   3367 C  CB  . PRO A 1 439 ? 10.252  -6.718  15.696  1.00 96.35 439 A 1 
ATOM   3368 C  CG  . PRO A 1 439 ? 11.320  -7.177  16.696  1.00 94.26 439 A 1 
ATOM   3369 C  CD  . PRO A 1 439 ? 10.488  -7.765  17.827  1.00 96.66 439 A 1 
ATOM   3370 N  N   . GLU A 1 440 ? 8.402   -8.799  13.824  1.00 97.70 440 A 1 
ATOM   3371 C  CA  . GLU A 1 440 ? 8.533   -9.589  12.610  1.00 97.47 440 A 1 
ATOM   3372 C  C   . GLU A 1 440 ? 9.728   -9.076  11.805  1.00 97.97 440 A 1 
ATOM   3373 O  O   . GLU A 1 440 ? 9.937   -7.869  11.703  1.00 97.10 440 A 1 
ATOM   3374 C  CB  . GLU A 1 440 ? 7.227   -9.491  11.823  1.00 95.06 440 A 1 
ATOM   3375 C  CG  . GLU A 1 440 ? 7.204   -10.394 10.590  1.00 88.67 440 A 1 
ATOM   3376 C  CD  . GLU A 1 440 ? 5.859   -10.355 9.837   1.00 93.32 440 A 1 
ATOM   3377 O  OE1 . GLU A 1 440 ? 5.866   -10.682 8.628   1.00 87.87 440 A 1 
ATOM   3378 O  OE2 . GLU A 1 440 ? 4.835   -10.009 10.455  1.00 89.75 440 A 1 
ATOM   3379 N  N   . THR A 1 441 ? 10.525  -9.976  11.229  1.00 97.62 441 A 1 
ATOM   3380 C  CA  . THR A 1 441 ? 11.718  -9.597  10.462  1.00 97.71 441 A 1 
ATOM   3381 C  C   . THR A 1 441 ? 11.814  -10.374 9.163   1.00 97.78 441 A 1 
ATOM   3382 O  O   . THR A 1 441 ? 11.265  -11.466 9.042   1.00 96.69 441 A 1 
ATOM   3383 C  CB  . THR A 1 441 ? 13.017  -9.787  11.271  1.00 97.10 441 A 1 
ATOM   3384 O  OG1 . THR A 1 441 ? 13.219  -11.123 11.664  1.00 90.85 441 A 1 
ATOM   3385 C  CG2 . THR A 1 441 ? 13.033  -8.948  12.542  1.00 90.99 441 A 1 
ATOM   3386 N  N   . ASN A 1 442 ? 12.567  -9.849  8.196   1.00 97.73 442 A 1 
ATOM   3387 C  CA  . ASN A 1 442 ? 12.988  -10.620 7.039   1.00 97.56 442 A 1 
ATOM   3388 C  C   . ASN A 1 442 ? 14.418  -10.308 6.613   1.00 98.11 442 A 1 
ATOM   3389 O  O   . ASN A 1 442 ? 15.017  -9.297  6.988   1.00 97.39 442 A 1 
ATOM   3390 C  CB  . ASN A 1 442 ? 11.942  -10.516 5.908   1.00 94.82 442 A 1 
ATOM   3391 C  CG  . ASN A 1 442 ? 12.005  -9.266  5.049   1.00 95.76 442 A 1 
ATOM   3392 O  OD1 . ASN A 1 442 ? 12.962  -8.528  4.966   1.00 88.88 442 A 1 
ATOM   3393 N  ND2 . ASN A 1 442 ? 10.964  -9.019  4.286   1.00 88.63 442 A 1 
ATOM   3394 N  N   . GLU A 1 443 ? 14.936  -11.214 5.784   1.00 98.16 443 A 1 
ATOM   3395 C  CA  . GLU A 1 443 ? 16.136  -11.050 4.981   1.00 97.99 443 A 1 
ATOM   3396 C  C   . GLU A 1 443 ? 15.787  -11.449 3.552   1.00 98.00 443 A 1 
ATOM   3397 O  O   . GLU A 1 443 ? 15.297  -12.563 3.319   1.00 96.76 443 A 1 
ATOM   3398 C  CB  . GLU A 1 443 ? 17.264  -11.938 5.510   1.00 95.55 443 A 1 
ATOM   3399 C  CG  . GLU A 1 443 ? 17.721  -11.582 6.931   1.00 83.07 443 A 1 
ATOM   3400 C  CD  . GLU A 1 443 ? 18.774  -12.554 7.489   1.00 85.73 443 A 1 
ATOM   3401 O  OE1 . GLU A 1 443 ? 18.930  -12.586 8.735   1.00 78.56 443 A 1 
ATOM   3402 O  OE2 . GLU A 1 443 ? 19.405  -13.287 6.704   1.00 80.44 443 A 1 
ATOM   3403 N  N   . THR A 1 444 ? 16.022  -10.575 2.583   1.00 97.91 444 A 1 
ATOM   3404 C  CA  . THR A 1 444 ? 15.765  -10.832 1.164   1.00 97.82 444 A 1 
ATOM   3405 C  C   . THR A 1 444 ? 17.058  -10.748 0.377   1.00 98.03 444 A 1 
ATOM   3406 O  O   . THR A 1 444 ? 17.808  -9.776  0.502   1.00 97.30 444 A 1 
ATOM   3407 C  CB  . THR A 1 444 ? 14.714  -9.869  0.594   1.00 96.39 444 A 1 
ATOM   3408 O  OG1 . THR A 1 444 ? 13.502  -10.030 1.286   1.00 89.39 444 A 1 
ATOM   3409 C  CG2 . THR A 1 444 ? 14.411  -10.111 -0.885  1.00 90.17 444 A 1 
ATOM   3410 N  N   . GLN A 1 445 ? 17.286  -11.747 -0.469  1.00 98.36 445 A 1 
ATOM   3411 C  CA  . GLN A 1 445 ? 18.264  -11.694 -1.548  1.00 98.27 445 A 1 
ATOM   3412 C  C   . GLN A 1 445 ? 17.529  -11.489 -2.864  1.00 98.48 445 A 1 
ATOM   3413 O  O   . GLN A 1 445 ? 16.517  -12.140 -3.117  1.00 97.65 445 A 1 
ATOM   3414 C  CB  . GLN A 1 445 ? 19.103  -12.967 -1.578  1.00 97.17 445 A 1 
ATOM   3415 C  CG  . GLN A 1 445 ? 19.980  -13.087 -0.324  1.00 90.47 445 A 1 
ATOM   3416 C  CD  . GLN A 1 445 ? 20.879  -14.311 -0.323  1.00 89.60 445 A 1 
ATOM   3417 O  OE1 . GLN A 1 445 ? 20.779  -15.232 -1.123  1.00 80.62 445 A 1 
ATOM   3418 N  NE2 . GLN A 1 445 ? 21.825  -14.379 0.579   1.00 78.28 445 A 1 
ATOM   3419 N  N   . GLU A 1 446 ? 18.048  -10.608 -3.713  1.00 98.49 446 A 1 
ATOM   3420 C  CA  . GLU A 1 446 ? 17.494  -10.357 -5.035  1.00 98.42 446 A 1 
ATOM   3421 C  C   . GLU A 1 446 ? 18.626  -10.214 -6.041  1.00 98.57 446 A 1 
ATOM   3422 O  O   . GLU A 1 446 ? 19.604  -9.508  -5.803  1.00 97.95 446 A 1 
ATOM   3423 C  CB  . GLU A 1 446 ? 16.566  -9.140  -4.979  1.00 97.88 446 A 1 
ATOM   3424 C  CG  . GLU A 1 446 ? 15.864  -8.857  -6.308  1.00 96.29 446 A 1 
ATOM   3425 C  CD  . GLU A 1 446 ? 14.651  -7.916  -6.166  1.00 96.63 446 A 1 
ATOM   3426 O  OE1 . GLU A 1 446 ? 13.851  -7.852  -7.128  1.00 92.34 446 A 1 
ATOM   3427 O  OE2 . GLU A 1 446 ? 14.427  -7.334  -5.094  1.00 93.15 446 A 1 
ATOM   3428 N  N   . TYR A 1 447 ? 18.502  -10.910 -7.175  1.00 98.69 447 A 1 
ATOM   3429 C  CA  . TYR A 1 447 ? 19.482  -10.918 -8.249  1.00 98.58 447 A 1 
ATOM   3430 C  C   . TYR A 1 447 ? 18.766  -10.710 -9.566  1.00 98.65 447 A 1 
ATOM   3431 O  O   . TYR A 1 447 ? 17.713  -11.305 -9.802  1.00 98.09 447 A 1 
ATOM   3432 C  CB  . TYR A 1 447 ? 20.247  -12.247 -8.270  1.00 97.86 447 A 1 
ATOM   3433 C  CG  . TYR A 1 447 ? 20.888  -12.621 -6.963  1.00 95.90 447 A 1 
ATOM   3434 C  CD1 . TYR A 1 447 ? 22.101  -12.034 -6.577  1.00 89.06 447 A 1 
ATOM   3435 C  CD2 . TYR A 1 447 ? 20.252  -13.537 -6.100  1.00 89.67 447 A 1 
ATOM   3436 C  CE1 . TYR A 1 447 ? 22.698  -12.366 -5.352  1.00 85.48 447 A 1 
ATOM   3437 C  CE2 . TYR A 1 447 ? 20.836  -13.872 -4.874  1.00 86.05 447 A 1 
ATOM   3438 C  CZ  . TYR A 1 447 ? 22.062  -13.282 -4.505  1.00 85.14 447 A 1 
ATOM   3439 O  OH  . TYR A 1 447 ? 22.639  -13.608 -3.301  1.00 80.99 447 A 1 
ATOM   3440 N  N   . GLY A 1 448 ? 19.343  -9.919  -10.454 1.00 98.53 448 A 1 
ATOM   3441 C  CA  . GLY A 1 448 ? 18.726  -9.665  -11.733 1.00 98.58 448 A 1 
ATOM   3442 C  C   . GLY A 1 448 ? 19.664  -9.050  -12.745 1.00 98.69 448 A 1 
ATOM   3443 O  O   . GLY A 1 448 ? 20.858  -8.851  -12.502 1.00 98.21 448 A 1 
ATOM   3444 N  N   . PHE A 1 449 ? 19.095  -8.777  -13.904 1.00 98.54 449 A 1 
ATOM   3445 C  CA  . PHE A 1 449 ? 19.777  -8.106  -14.997 1.00 98.50 449 A 1 
ATOM   3446 C  C   . PHE A 1 449 ? 18.824  -7.181  -15.733 1.00 98.64 449 A 1 
ATOM   3447 O  O   . PHE A 1 449 ? 17.597  -7.335  -15.655 1.00 98.25 449 A 1 
ATOM   3448 C  CB  . PHE A 1 449 ? 20.417  -9.142  -15.933 1.00 98.23 449 A 1 
ATOM   3449 C  CG  . PHE A 1 449 ? 19.437  -9.929  -16.776 1.00 98.24 449 A 1 
ATOM   3450 C  CD1 . PHE A 1 449 ? 18.748  -11.036 -16.236 1.00 97.14 449 A 1 
ATOM   3451 C  CD2 . PHE A 1 449 ? 19.207  -9.566  -18.109 1.00 97.02 449 A 1 
ATOM   3452 C  CE1 . PHE A 1 449 ? 17.853  -11.770 -17.018 1.00 96.27 449 A 1 
ATOM   3453 C  CE2 . PHE A 1 449 ? 18.310  -10.301 -18.906 1.00 96.29 449 A 1 
ATOM   3454 C  CZ  . PHE A 1 449 ? 17.639  -11.403 -18.361 1.00 96.38 449 A 1 
ATOM   3455 N  N   . GLY A 1 450 ? 19.390  -6.232  -16.460 1.00 98.43 450 A 1 
ATOM   3456 C  CA  . GLY A 1 450 ? 18.666  -5.335  -17.338 1.00 98.27 450 A 1 
ATOM   3457 C  C   . GLY A 1 450 ? 19.346  -5.226  -18.696 1.00 98.39 450 A 1 
ATOM   3458 O  O   . GLY A 1 450 ? 20.564  -5.349  -18.815 1.00 97.58 450 A 1 
ATOM   3459 N  N   . LEU A 1 451 ? 18.523  -5.012  -19.717 1.00 98.11 451 A 1 
ATOM   3460 C  CA  . LEU A 1 451 ? 18.936  -4.718  -21.077 1.00 97.99 451 A 1 
ATOM   3461 C  C   . LEU A 1 451 ? 18.339  -3.372  -21.463 1.00 97.68 451 A 1 
ATOM   3462 O  O   . LEU A 1 451 ? 17.139  -3.167  -21.295 1.00 96.79 451 A 1 
ATOM   3463 C  CB  . LEU A 1 451 ? 18.450  -5.816  -22.038 1.00 97.41 451 A 1 
ATOM   3464 C  CG  . LEU A 1 451 ? 18.881  -7.248  -21.695 1.00 95.75 451 A 1 
ATOM   3465 C  CD1 . LEU A 1 451 ? 18.196  -8.239  -22.635 1.00 93.47 451 A 1 
ATOM   3466 C  CD2 . LEU A 1 451 ? 20.390  -7.440  -21.825 1.00 93.21 451 A 1 
ATOM   3467 N  N   . ARG A 1 452 ? 19.159  -2.487  -22.016 1.00 96.72 452 A 1 
ATOM   3468 C  CA  . ARG A 1 452 ? 18.721  -1.197  -22.534 1.00 96.03 452 A 1 
ATOM   3469 C  C   . ARG A 1 452 ? 19.348  -0.955  -23.893 1.00 95.78 452 A 1 
ATOM   3470 O  O   . ARG A 1 452 ? 20.565  -0.992  -24.043 1.00 93.65 452 A 1 
ATOM   3471 C  CB  . ARG A 1 452 ? 19.068  -0.104  -21.508 1.00 93.49 452 A 1 
ATOM   3472 C  CG  . ARG A 1 452 ? 18.643  1.292   -22.011 1.00 83.79 452 A 1 
ATOM   3473 C  CD  . ARG A 1 452 ? 19.017  2.353   -20.986 1.00 83.07 452 A 1 
ATOM   3474 N  NE  . ARG A 1 452 ? 18.045  2.419   -19.887 1.00 74.21 452 A 1 
ATOM   3475 C  CZ  . ARG A 1 452 ? 18.138  3.238   -18.863 1.00 69.83 452 A 1 
ATOM   3476 N  NH1 . ARG A 1 452 ? 19.232  3.885   -18.598 1.00 65.19 452 A 1 
ATOM   3477 N  NH2 . ARG A 1 452 ? 17.110  3.450   -18.103 1.00 59.33 452 A 1 
ATOM   3478 N  N   . PHE A 1 453 ? 18.484  -0.735  -24.859 1.00 95.29 453 A 1 
ATOM   3479 C  CA  . PHE A 1 453 ? 18.873  -0.346  -26.204 1.00 94.61 453 A 1 
ATOM   3480 C  C   . PHE A 1 453 ? 18.096  0.917   -26.553 1.00 93.72 453 A 1 
ATOM   3481 O  O   . PHE A 1 453 ? 16.887  0.862   -26.764 1.00 91.05 453 A 1 
ATOM   3482 C  CB  . PHE A 1 453 ? 18.574  -1.481  -27.185 1.00 93.82 453 A 1 
ATOM   3483 C  CG  . PHE A 1 453 ? 19.292  -2.779  -26.896 1.00 93.52 453 A 1 
ATOM   3484 C  CD1 . PHE A 1 453 ? 20.625  -2.951  -27.289 1.00 90.52 453 A 1 
ATOM   3485 C  CD2 . PHE A 1 453 ? 18.626  -3.818  -26.236 1.00 90.35 453 A 1 
ATOM   3486 C  CE1 . PHE A 1 453 ? 21.287  -4.163  -27.042 1.00 88.54 453 A 1 
ATOM   3487 C  CE2 . PHE A 1 453 ? 19.281  -5.039  -25.981 1.00 88.71 453 A 1 
ATOM   3488 C  CZ  . PHE A 1 453 ? 20.617  -5.213  -26.393 1.00 88.76 453 A 1 
ATOM   3489 N  N   . ASP A 1 454 ? 18.806  2.037   -26.618 1.00 89.68 454 A 1 
ATOM   3490 C  CA  . ASP A 1 454 ? 18.292  3.332   -27.040 1.00 86.54 454 A 1 
ATOM   3491 C  C   . ASP A 1 454 ? 18.965  3.710   -28.371 1.00 84.82 454 A 1 
ATOM   3492 O  O   . ASP A 1 454 ? 20.092  3.287   -28.636 1.00 74.46 454 A 1 
ATOM   3493 C  CB  . ASP A 1 454 ? 18.529  4.376   -25.940 1.00 80.97 454 A 1 
ATOM   3494 C  CG  . ASP A 1 454 ? 17.795  4.061   -24.623 1.00 74.65 454 A 1 
ATOM   3495 O  OD1 . ASP A 1 454 ? 16.624  3.618   -24.688 1.00 65.59 454 A 1 
ATOM   3496 O  OD2 . ASP A 1 454 ? 18.388  4.246   -23.539 1.00 67.83 454 A 1 
ATOM   3497 N  N   . ASP A 1 455 ? 18.253  4.473   -29.220 1.00 79.01 455 A 1 
ATOM   3498 C  CA  . ASP A 1 455 ? 18.740  4.928   -30.531 1.00 76.98 455 A 1 
ATOM   3499 C  C   . ASP A 1 455 ? 19.327  3.815   -31.415 1.00 76.46 455 A 1 
ATOM   3500 O  O   . ASP A 1 455 ? 20.375  3.957   -32.059 1.00 71.16 455 A 1 
ATOM   3501 C  CB  . ASP A 1 455 ? 19.667  6.145   -30.372 1.00 73.47 455 A 1 
ATOM   3502 C  CG  . ASP A 1 455 ? 18.949  7.403   -29.887 1.00 68.39 455 A 1 
ATOM   3503 O  OD1 . ASP A 1 455 ? 17.756  7.566   -30.233 1.00 63.22 455 A 1 
ATOM   3504 O  OD2 . ASP A 1 455 ? 19.621  8.226   -29.235 1.00 61.80 455 A 1 
ATOM   3505 N  N   . LEU A 1 456 ? 18.619  2.677   -31.489 1.00 73.86 456 A 1 
ATOM   3506 C  CA  . LEU A 1 456 ? 18.998  1.576   -32.363 1.00 71.45 456 A 1 
ATOM   3507 C  C   . LEU A 1 456 ? 19.019  2.048   -33.827 1.00 71.88 456 A 1 
ATOM   3508 O  O   . LEU A 1 456 ? 17.982  2.202   -34.463 1.00 64.41 456 A 1 
ATOM   3509 C  CB  . LEU A 1 456 ? 18.016  0.400   -32.164 1.00 65.75 456 A 1 
ATOM   3510 C  CG  . LEU A 1 456 ? 18.416  -0.559  -31.039 1.00 60.21 456 A 1 
ATOM   3511 C  CD1 . LEU A 1 456 ? 17.200  -1.330  -30.535 1.00 57.00 456 A 1 
ATOM   3512 C  CD2 . LEU A 1 456 ? 19.442  -1.584  -31.539 1.00 55.83 456 A 1 
ATOM   3513 N  N   . MET A 1 457 ? 20.199  2.201   -34.392 1.00 70.39 457 A 1 
ATOM   3514 C  CA  . MET A 1 457 ? 20.432  2.425   -35.832 1.00 69.26 457 A 1 
ATOM   3515 C  C   . MET A 1 457 ? 19.564  3.527   -36.476 1.00 69.79 457 A 1 
ATOM   3516 O  O   . MET A 1 457 ? 19.079  3.353   -37.587 1.00 63.65 457 A 1 
ATOM   3517 C  CB  . MET A 1 457 ? 20.305  1.101   -36.608 1.00 64.62 457 A 1 
ATOM   3518 C  CG  . MET A 1 457 ? 21.287  0.010   -36.179 1.00 58.99 457 A 1 
ATOM   3519 S  SD  . MET A 1 457 ? 21.375  -1.313  -37.420 1.00 52.30 457 A 1 
ATOM   3520 C  CE  . MET A 1 457 ? 22.464  -2.464  -36.576 1.00 46.61 457 A 1 
ATOM   3521 N  N   . LEU A 1 458 ? 19.396  4.689   -35.817 1.00 63.01 458 A 1 
ATOM   3522 C  CA  . LEU A 1 458 ? 18.611  5.826   -36.332 1.00 63.29 458 A 1 
ATOM   3523 C  C   . LEU A 1 458 ? 17.095  5.588   -36.454 1.00 65.57 458 A 1 
ATOM   3524 O  O   . LEU A 1 458 ? 16.409  6.401   -37.068 1.00 58.39 458 A 1 
ATOM   3525 C  CB  . LEU A 1 458 ? 19.189  6.336   -37.674 1.00 56.23 458 A 1 
ATOM   3526 C  CG  . LEU A 1 458 ? 20.669  6.727   -37.682 1.00 51.29 458 A 1 
ATOM   3527 C  CD1 . LEU A 1 458 ? 21.197  6.764   -39.115 1.00 46.13 458 A 1 
ATOM   3528 C  CD2 . LEU A 1 458 ? 20.872  8.102   -37.055 1.00 48.05 458 A 1 
ATOM   3529 N  N   . SER A 1 459 ? 16.557  4.501   -35.891 1.00 74.23 459 A 1 
ATOM   3530 C  CA  . SER A 1 459 ? 15.125  4.185   -35.983 1.00 75.59 459 A 1 
ATOM   3531 C  C   . SER A 1 459 ? 14.262  4.850   -34.906 1.00 79.02 459 A 1 
ATOM   3532 O  O   . SER A 1 459 ? 13.045  4.738   -34.976 1.00 72.97 459 A 1 
ATOM   3533 C  CB  . SER A 1 459 ? 14.915  2.679   -35.971 1.00 67.66 459 A 1 
ATOM   3534 O  OG  . SER A 1 459 ? 15.300  2.107   -34.748 1.00 58.71 459 A 1 
ATOM   3535 N  N   . ASN A 1 460 ? 14.864  5.549   -33.927 1.00 84.40 460 A 1 
ATOM   3536 C  CA  . ASN A 1 460 ? 14.205  6.014   -32.702 1.00 85.31 460 A 1 
ATOM   3537 C  C   . ASN A 1 460 ? 13.567  4.902   -31.856 1.00 87.51 460 A 1 
ATOM   3538 O  O   . ASN A 1 460 ? 12.787  5.186   -30.948 1.00 82.91 460 A 1 
ATOM   3539 C  CB  . ASN A 1 460 ? 13.212  7.152   -32.993 1.00 80.56 460 A 1 
ATOM   3540 C  CG  . ASN A 1 460 ? 13.815  8.418   -33.545 1.00 74.31 460 A 1 
ATOM   3541 O  OD1 . ASN A 1 460 ? 14.980  8.728   -33.396 1.00 66.28 460 A 1 
ATOM   3542 N  ND2 . ASN A 1 460 ? 12.986  9.222   -34.179 1.00 66.09 460 A 1 
ATOM   3543 N  N   . ASP A 1 461 ? 13.893  3.646   -32.129 1.00 90.37 461 A 1 
ATOM   3544 C  CA  . ASP A 1 461 ? 13.392  2.528   -31.342 1.00 90.34 461 A 1 
ATOM   3545 C  C   . ASP A 1 461 ? 14.160  2.432   -30.021 1.00 91.66 461 A 1 
ATOM   3546 O  O   . ASP A 1 461 ? 15.387  2.516   -29.983 1.00 89.70 461 A 1 
ATOM   3547 C  CB  . ASP A 1 461 ? 13.498  1.212   -32.115 1.00 85.63 461 A 1 
ATOM   3548 C  CG  . ASP A 1 461 ? 12.601  1.129   -33.351 1.00 79.84 461 A 1 
ATOM   3549 O  OD1 . ASP A 1 461 ? 11.629  1.901   -33.469 1.00 68.98 461 A 1 
ATOM   3550 O  OD2 . ASP A 1 461 ? 12.871  0.235   -34.183 1.00 75.82 461 A 1 
ATOM   3551 N  N   . ALA A 1 462 ? 13.432  2.186   -28.945 1.00 93.72 462 A 1 
ATOM   3552 C  CA  . ALA A 1 462 ? 14.007  1.928   -27.640 1.00 93.97 462 A 1 
ATOM   3553 C  C   . ALA A 1 462 ? 13.446  0.625   -27.066 1.00 94.60 462 A 1 
ATOM   3554 O  O   . ALA A 1 462 ? 12.247  0.363   -27.138 1.00 93.93 462 A 1 
ATOM   3555 C  CB  . ALA A 1 462 ? 13.770  3.131   -26.727 1.00 92.51 462 A 1 
ATOM   3556 N  N   . LEU A 1 463 ? 14.323  -0.178  -26.469 1.00 95.19 463 A 1 
ATOM   3557 C  CA  . LEU A 1 463 ? 13.954  -1.363  -25.700 1.00 95.49 463 A 1 
ATOM   3558 C  C   . LEU A 1 463 ? 14.579  -1.269  -24.318 1.00 95.62 463 A 1 
ATOM   3559 O  O   . LEU A 1 463 ? 15.800  -1.238  -24.189 1.00 95.26 463 A 1 
ATOM   3560 C  CB  . LEU A 1 463 ? 14.392  -2.631  -26.453 1.00 94.80 463 A 1 
ATOM   3561 C  CG  . LEU A 1 463 ? 14.125  -3.945  -25.687 1.00 93.55 463 A 1 
ATOM   3562 C  CD1 . LEU A 1 463 ? 12.640  -4.252  -25.556 1.00 89.87 463 A 1 
ATOM   3563 C  CD2 . LEU A 1 463 ? 14.778  -5.117  -26.424 1.00 89.26 463 A 1 
ATOM   3564 N  N   . GLU A 1 464 ? 13.754  -1.314  -23.301 1.00 96.63 464 A 1 
ATOM   3565 C  CA  . GLU A 1 464 ? 14.177  -1.509  -21.927 1.00 96.73 464 A 1 
ATOM   3566 C  C   . GLU A 1 464 ? 13.592  -2.828  -21.403 1.00 97.22 464 A 1 
ATOM   3567 O  O   . GLU A 1 464 ? 12.409  -3.110  -21.561 1.00 96.81 464 A 1 
ATOM   3568 C  CB  . GLU A 1 464 ? 13.803  -0.296  -21.058 1.00 95.37 464 A 1 
ATOM   3569 C  CG  . GLU A 1 464 ? 14.496  -0.348  -19.695 1.00 85.94 464 A 1 
ATOM   3570 C  CD  . GLU A 1 464 ? 14.275  0.931   -18.857 1.00 85.60 464 A 1 
ATOM   3571 O  OE1 . GLU A 1 464 ? 13.577  0.839   -17.833 1.00 79.60 464 A 1 
ATOM   3572 O  OE2 . GLU A 1 464 ? 14.845  1.982   -19.222 1.00 80.38 464 A 1 
ATOM   3573 N  N   . PHE A 1 465 ? 14.443  -3.661  -20.797 1.00 97.68 465 A 1 
ATOM   3574 C  CA  . PHE A 1 465 ? 14.056  -4.918  -20.178 1.00 97.96 465 A 1 
ATOM   3575 C  C   . PHE A 1 465 ? 14.770  -5.058  -18.844 1.00 98.19 465 A 1 
ATOM   3576 O  O   . PHE A 1 465 ? 15.981  -4.874  -18.764 1.00 97.91 465 A 1 
ATOM   3577 C  CB  . PHE A 1 465 ? 14.387  -6.086  -21.117 1.00 97.90 465 A 1 
ATOM   3578 C  CG  . PHE A 1 465 ? 14.144  -7.453  -20.529 1.00 97.87 465 A 1 
ATOM   3579 C  CD1 . PHE A 1 465 ? 15.116  -8.073  -19.720 1.00 96.89 465 A 1 
ATOM   3580 C  CD2 . PHE A 1 465 ? 12.932  -8.123  -20.780 1.00 97.13 465 A 1 
ATOM   3581 C  CE1 . PHE A 1 465 ? 14.871  -9.339  -19.170 1.00 96.32 465 A 1 
ATOM   3582 C  CE2 . PHE A 1 465 ? 12.686  -9.392  -20.238 1.00 96.48 465 A 1 
ATOM   3583 C  CZ  . PHE A 1 465 ? 13.659  -9.998  -19.431 1.00 96.60 465 A 1 
ATOM   3584 N  N   . LYS A 1 466 ? 14.045  -5.451  -17.796 1.00 98.33 466 A 1 
ATOM   3585 C  CA  . LYS A 1 466 ? 14.633  -5.758  -16.493 1.00 98.44 466 A 1 
ATOM   3586 C  C   . LYS A 1 466 ? 13.934  -6.965  -15.884 1.00 98.55 466 A 1 
ATOM   3587 O  O   . LYS A 1 466 ? 12.712  -7.050  -15.906 1.00 98.21 466 A 1 
ATOM   3588 C  CB  . LYS A 1 466 ? 14.562  -4.508  -15.601 1.00 98.01 466 A 1 
ATOM   3589 C  CG  . LYS A 1 466 ? 15.471  -4.594  -14.370 1.00 97.01 466 A 1 
ATOM   3590 C  CD  . LYS A 1 466 ? 15.451  -3.264  -13.624 1.00 96.47 466 A 1 
ATOM   3591 C  CE  . LYS A 1 466 ? 16.417  -3.293  -12.420 1.00 95.13 466 A 1 
ATOM   3592 N  NZ  . LYS A 1 466 ? 16.447  -1.997  -11.719 1.00 94.13 466 A 1 
ATOM   3593 N  N   . ALA A 1 467 ? 14.722  -7.888  -15.335 1.00 98.63 467 A 1 
ATOM   3594 C  CA  . ALA A 1 467 ? 14.202  -9.073  -14.664 1.00 98.62 467 A 1 
ATOM   3595 C  C   . ALA A 1 467 ? 14.974  -9.343  -13.377 1.00 98.65 467 A 1 
ATOM   3596 O  O   . ALA A 1 467 ? 16.184  -9.148  -13.331 1.00 98.23 467 A 1 
ATOM   3597 C  CB  . ALA A 1 467 ? 14.264  -10.267 -15.617 1.00 98.24 467 A 1 
ATOM   3598 N  N   . SER A 1 468 ? 14.281  -9.843  -12.360 1.00 98.61 468 A 1 
ATOM   3599 C  CA  . SER A 1 468 ? 14.907  -10.262 -11.112 1.00 98.66 468 A 1 
ATOM   3600 C  C   . SER A 1 468 ? 14.285  -11.535 -10.549 1.00 98.63 468 A 1 
ATOM   3601 O  O   . SER A 1 468 ? 13.123  -11.850 -10.789 1.00 98.22 468 A 1 
ATOM   3602 C  CB  . SER A 1 468 ? 14.879  -9.141  -10.072 1.00 97.58 468 A 1 
ATOM   3603 O  OG  . SER A 1 468 ? 13.590  -8.957  -9.531  1.00 91.80 468 A 1 
ATOM   3604 N  N   . TYR A 1 469 ? 15.097  -12.261 -9.779  1.00 98.62 469 A 1 
ATOM   3605 C  CA  . TYR A 1 469 ? 14.661  -13.308 -8.869  1.00 98.73 469 A 1 
ATOM   3606 C  C   . TYR A 1 469 ? 14.850  -12.822 -7.437  1.00 98.77 469 A 1 
ATOM   3607 O  O   . TYR A 1 469 ? 15.914  -12.302 -7.107  1.00 98.44 469 A 1 
ATOM   3608 C  CB  . TYR A 1 469 ? 15.473  -14.580 -9.117  1.00 98.57 469 A 1 
ATOM   3609 C  CG  . TYR A 1 469 ? 15.189  -15.675 -8.116  1.00 98.08 469 A 1 
ATOM   3610 C  CD1 . TYR A 1 469 ? 16.087  -15.936 -7.061  1.00 96.61 469 A 1 
ATOM   3611 C  CD2 . TYR A 1 469 ? 13.998  -16.416 -8.203  1.00 96.86 469 A 1 
ATOM   3612 C  CE1 . TYR A 1 469 ? 15.798  -16.936 -6.113  1.00 95.87 469 A 1 
ATOM   3613 C  CE2 . TYR A 1 469 ? 13.702  -17.411 -7.259  1.00 95.85 469 A 1 
ATOM   3614 C  CZ  . TYR A 1 469 ? 14.606  -17.671 -6.214  1.00 95.79 469 A 1 
ATOM   3615 O  OH  . TYR A 1 469 ? 14.314  -18.645 -5.292  1.00 93.61 469 A 1 
ATOM   3616 N  N   . PHE A 1 470 ? 13.858  -13.028 -6.591  1.00 98.66 470 A 1 
ATOM   3617 C  CA  . PHE A 1 470 ? 13.938  -12.707 -5.171  1.00 98.59 470 A 1 
ATOM   3618 C  C   . PHE A 1 470 ? 13.685  -13.940 -4.295  1.00 98.51 470 A 1 
ATOM   3619 O  O   . PHE A 1 470 ? 12.894  -14.817 -4.636  1.00 98.27 470 A 1 
ATOM   3620 C  CB  . PHE A 1 470 ? 12.989  -11.547 -4.827  1.00 98.30 470 A 1 
ATOM   3621 C  CG  . PHE A 1 470 ? 11.518  -11.832 -5.049  1.00 98.39 470 A 1 
ATOM   3622 C  CD1 . PHE A 1 470 ? 10.912  -11.504 -6.281  1.00 97.86 470 A 1 
ATOM   3623 C  CD2 . PHE A 1 470 ? 10.740  -12.410 -4.035  1.00 97.70 470 A 1 
ATOM   3624 C  CE1 . PHE A 1 470 ? 9.548   -11.745 -6.484  1.00 97.22 470 A 1 
ATOM   3625 C  CE2 . PHE A 1 470 ? 9.369   -12.654 -4.236  1.00 97.09 470 A 1 
ATOM   3626 C  CZ  . PHE A 1 470 ? 8.776   -12.318 -5.464  1.00 97.29 470 A 1 
ATOM   3627 N  N   . ASP A 1 471 ? 14.380  -13.996 -3.159  1.00 98.41 471 A 1 
ATOM   3628 C  CA  . ASP A 1 471 ? 14.273  -15.032 -2.145  1.00 98.46 471 A 1 
ATOM   3629 C  C   . ASP A 1 471 ? 14.288  -14.372 -0.761  1.00 98.44 471 A 1 
ATOM   3630 O  O   . ASP A 1 471 ? 15.293  -13.794 -0.345  1.00 97.58 471 A 1 
ATOM   3631 C  CB  . ASP A 1 471 ? 15.417  -16.043 -2.327  1.00 97.81 471 A 1 
ATOM   3632 C  CG  . ASP A 1 471 ? 15.225  -17.348 -1.550  1.00 95.25 471 A 1 
ATOM   3633 O  OD1 . ASP A 1 471 ? 15.113  -17.359 -0.308  1.00 87.50 471 A 1 
ATOM   3634 O  OD2 . ASP A 1 471 ? 15.199  -18.428 -2.188  1.00 86.88 471 A 1 
ATOM   3635 N  N   . THR A 1 472 ? 13.165  -14.437 -0.067  1.00 98.14 472 A 1 
ATOM   3636 C  CA  . THR A 1 472 ? 12.965  -13.846 1.252   1.00 98.08 472 A 1 
ATOM   3637 C  C   . THR A 1 472 ? 12.833  -14.933 2.304   1.00 98.15 472 A 1 
ATOM   3638 O  O   . THR A 1 472 ? 12.017  -15.849 2.183   1.00 97.43 472 A 1 
ATOM   3639 C  CB  . THR A 1 472 ? 11.721  -12.938 1.280   1.00 97.27 472 A 1 
ATOM   3640 O  OG1 . THR A 1 472 ? 11.864  -11.877 0.369   1.00 93.18 472 A 1 
ATOM   3641 C  CG2 . THR A 1 472 ? 11.444  -12.324 2.648   1.00 93.64 472 A 1 
ATOM   3642 N  N   . LYS A 1 473 ? 13.596  -14.796 3.387   1.00 98.09 473 A 1 
ATOM   3643 C  CA  . LYS A 1 473 ? 13.416  -15.545 4.627   1.00 98.06 473 A 1 
ATOM   3644 C  C   . LYS A 1 473 ? 12.738  -14.642 5.642   1.00 98.08 473 A 1 
ATOM   3645 O  O   . LYS A 1 473 ? 13.354  -13.704 6.137   1.00 96.91 473 A 1 
ATOM   3646 C  CB  . LYS A 1 473 ? 14.763  -16.043 5.142   1.00 97.44 473 A 1 
ATOM   3647 C  CG  . LYS A 1 473 ? 15.398  -17.069 4.194   1.00 89.30 473 A 1 
ATOM   3648 C  CD  . LYS A 1 473 ? 16.790  -17.442 4.699   1.00 86.19 473 A 1 
ATOM   3649 C  CE  . LYS A 1 473 ? 17.475  -18.350 3.692   1.00 72.84 473 A 1 
ATOM   3650 N  NZ  . LYS A 1 473 ? 18.901  -18.542 4.044   1.00 62.69 473 A 1 
ATOM   3651 N  N   . ALA A 1 474 ? 11.487  -14.932 5.951   1.00 97.62 474 A 1 
ATOM   3652 C  CA  . ALA A 1 474 ? 10.747  -14.259 7.003   1.00 97.44 474 A 1 
ATOM   3653 C  C   . ALA A 1 474 ? 10.916  -15.017 8.322   1.00 97.43 474 A 1 
ATOM   3654 O  O   . ALA A 1 474 ? 10.891  -16.247 8.348   1.00 96.04 474 A 1 
ATOM   3655 C  CB  . ALA A 1 474 ? 9.279   -14.125 6.581   1.00 96.58 474 A 1 
ATOM   3656 N  N   . LYS A 1 475 ? 11.108  -14.287 9.415   1.00 97.69 475 A 1 
ATOM   3657 C  CA  . LYS A 1 475 ? 11.244  -14.827 10.767  1.00 97.63 475 A 1 
ATOM   3658 C  C   . LYS A 1 475 ? 10.334  -14.093 11.727  1.00 97.66 475 A 1 
ATOM   3659 O  O   . LYS A 1 475 ? 10.161  -12.885 11.609  1.00 96.08 475 A 1 
ATOM   3660 C  CB  . LYS A 1 475 ? 12.693  -14.719 11.254  1.00 96.44 475 A 1 
ATOM   3661 C  CG  . LYS A 1 475 ? 13.630  -15.700 10.549  1.00 85.55 475 A 1 
ATOM   3662 C  CD  . LYS A 1 475 ? 15.018  -15.584 11.162  1.00 80.01 475 A 1 
ATOM   3663 C  CE  . LYS A 1 475 ? 15.968  -16.564 10.487  1.00 67.11 475 A 1 
ATOM   3664 N  NZ  . LYS A 1 475 ? 17.360  -16.314 10.918  1.00 57.82 475 A 1 
ATOM   3665 N  N   . ASP A 1 476 ? 9.837   -14.845 12.696  1.00 96.42 476 A 1 
ATOM   3666 C  CA  . ASP A 1 476 ? 8.985   -14.334 13.756  1.00 96.67 476 A 1 
ATOM   3667 C  C   . ASP A 1 476 ? 7.750   -13.589 13.226  1.00 96.56 476 A 1 
ATOM   3668 O  O   . ASP A 1 476 ? 7.291   -12.637 13.849  1.00 94.48 476 A 1 
ATOM   3669 C  CB  . ASP A 1 476 ? 9.821   -13.517 14.761  1.00 96.29 476 A 1 
ATOM   3670 C  CG  . ASP A 1 476 ? 10.853  -14.348 15.531  1.00 95.74 476 A 1 
ATOM   3671 O  OD1 . ASP A 1 476 ? 10.588  -15.536 15.821  1.00 92.01 476 A 1 
ATOM   3672 O  OD2 . ASP A 1 476 ? 11.859  -13.788 16.000  1.00 92.03 476 A 1 
ATOM   3673 N  N   . TYR A 1 477 ? 7.203   -14.038 12.072  1.00 96.06 477 A 1 
ATOM   3674 C  CA  . TYR A 1 477 ? 6.015   -13.393 11.525  1.00 95.39 477 A 1 
ATOM   3675 C  C   . TYR A 1 477 ? 4.843   -13.530 12.497  1.00 95.62 477 A 1 
ATOM   3676 O  O   . TYR A 1 477 ? 4.675   -14.549 13.170  1.00 94.30 477 A 1 
ATOM   3677 C  CB  . TYR A 1 477 ? 5.680   -13.901 10.108  1.00 93.43 477 A 1 
ATOM   3678 C  CG  . TYR A 1 477 ? 5.087   -15.274 10.036  1.00 86.90 477 A 1 
ATOM   3679 C  CD1 . TYR A 1 477 ? 5.919   -16.396 9.838   1.00 80.19 477 A 1 
ATOM   3680 C  CD2 . TYR A 1 477 ? 3.688   -15.453 10.095  1.00 79.73 477 A 1 
ATOM   3681 C  CE1 . TYR A 1 477 ? 5.367   -17.679 9.703   1.00 73.58 477 A 1 
ATOM   3682 C  CE2 . TYR A 1 477 ? 3.127   -16.731 9.970   1.00 74.18 477 A 1 
ATOM   3683 C  CZ  . TYR A 1 477 ? 3.969   -17.841 9.773   1.00 71.46 477 A 1 
ATOM   3684 O  OH  . TYR A 1 477 ? 3.420   -19.100 9.640   1.00 70.77 477 A 1 
ATOM   3685 N  N   . ILE A 1 478 ? 4.064   -12.465 12.604  1.00 94.97 478 A 1 
ATOM   3686 C  CA  . ILE A 1 478 ? 3.005   -12.390 13.597  1.00 94.88 478 A 1 
ATOM   3687 C  C   . ILE A 1 478 ? 1.722   -12.976 13.015  1.00 94.07 478 A 1 
ATOM   3688 O  O   . ILE A 1 478 ? 1.209   -12.516 11.994  1.00 93.08 478 A 1 
ATOM   3689 C  CB  . ILE A 1 478 ? 2.837   -10.957 14.144  1.00 94.97 478 A 1 
ATOM   3690 C  CG1 . ILE A 1 478 ? 4.154   -10.484 14.804  1.00 93.70 478 A 1 
ATOM   3691 C  CG2 . ILE A 1 478 ? 1.686   -10.912 15.163  1.00 93.78 478 A 1 
ATOM   3692 C  CD1 . ILE A 1 478 ? 4.201   -8.985  15.086  1.00 91.54 478 A 1 
ATOM   3693 N  N   . SER A 1 479 ? 1.208   -13.997 13.699  1.00 94.05 479 A 1 
ATOM   3694 C  CA  . SER A 1 479 ? -0.043  -14.672 13.382  1.00 92.41 479 A 1 
ATOM   3695 C  C   . SER A 1 479 ? -0.902  -14.795 14.641  1.00 93.63 479 A 1 
ATOM   3696 O  O   . SER A 1 479 ? -0.496  -14.387 15.731  1.00 92.73 479 A 1 
ATOM   3697 C  CB  . SER A 1 479 ? 0.263   -16.038 12.761  1.00 90.28 479 A 1 
ATOM   3698 O  OG  . SER A 1 479 ? -0.904  -16.601 12.201  1.00 84.26 479 A 1 
ATOM   3699 N  N   . THR A 1 480 ? -2.087  -15.355 14.494  1.00 91.29 480 A 1 
ATOM   3700 C  CA  . THR A 1 480 ? -3.015  -15.583 15.600  1.00 91.13 480 A 1 
ATOM   3701 C  C   . THR A 1 480 ? -3.113  -17.062 15.940  1.00 91.85 480 A 1 
ATOM   3702 O  O   . THR A 1 480 ? -3.084  -17.925 15.059  1.00 89.98 480 A 1 
ATOM   3703 C  CB  . THR A 1 480 ? -4.401  -15.001 15.309  1.00 88.91 480 A 1 
ATOM   3704 O  OG1 . THR A 1 480 ? -4.915  -15.499 14.103  1.00 78.82 480 A 1 
ATOM   3705 C  CG2 . THR A 1 480 ? -4.356  -13.480 15.180  1.00 78.52 480 A 1 
ATOM   3706 N  N   . THR A 1 481 ? -3.257  -17.361 17.213  1.00 91.70 481 A 1 
ATOM   3707 C  CA  . THR A 1 481 ? -3.506  -18.720 17.708  1.00 91.89 481 A 1 
ATOM   3708 C  C   . THR A 1 481 ? -4.702  -18.728 18.647  1.00 92.60 481 A 1 
ATOM   3709 O  O   . THR A 1 481 ? -4.899  -17.802 19.428  1.00 91.78 481 A 1 
ATOM   3710 C  CB  . THR A 1 481 ? -2.251  -19.330 18.350  1.00 90.16 481 A 1 
ATOM   3711 O  OG1 . THR A 1 481 ? -2.478  -20.686 18.637  1.00 85.29 481 A 1 
ATOM   3712 C  CG2 . THR A 1 481 ? -1.810  -18.648 19.641  1.00 86.39 481 A 1 
ATOM   3713 N  N   . VAL A 1 482 ? -5.497  -19.789 18.560  1.00 91.00 482 A 1 
ATOM   3714 C  CA  . VAL A 1 482 ? -6.659  -20.014 19.420  1.00 90.01 482 A 1 
ATOM   3715 C  C   . VAL A 1 482 ? -6.361  -21.174 20.356  1.00 90.46 482 A 1 
ATOM   3716 O  O   . VAL A 1 482 ? -6.107  -22.293 19.906  1.00 89.78 482 A 1 
ATOM   3717 C  CB  . VAL A 1 482 ? -7.927  -20.295 18.590  1.00 88.25 482 A 1 
ATOM   3718 C  CG1 . VAL A 1 482 ? -9.142  -20.506 19.500  1.00 82.83 482 A 1 
ATOM   3719 C  CG2 . VAL A 1 482 ? -8.244  -19.149 17.624  1.00 85.85 482 A 1 
ATOM   3720 N  N   . ASP A 1 483 ? -6.425  -20.929 21.660  1.00 91.64 483 A 1 
ATOM   3721 C  CA  . ASP A 1 483 ? -6.452  -21.971 22.673  1.00 91.56 483 A 1 
ATOM   3722 C  C   . ASP A 1 483 ? -7.903  -22.196 23.118  1.00 91.88 483 A 1 
ATOM   3723 O  O   . ASP A 1 483 ? -8.481  -21.427 23.887  1.00 90.20 483 A 1 
ATOM   3724 C  CB  . ASP A 1 483 ? -5.506  -21.625 23.829  1.00 91.08 483 A 1 
ATOM   3725 C  CG  . ASP A 1 483 ? -5.370  -22.774 24.842  1.00 90.30 483 A 1 
ATOM   3726 O  OD1 . ASP A 1 483 ? -6.281  -23.628 24.913  1.00 85.22 483 A 1 
ATOM   3727 O  OD2 . ASP A 1 483 ? -4.349  -22.796 25.556  1.00 85.81 483 A 1 
ATOM   3728 N  N   . PHE A 1 484 ? -8.509  -23.270 22.602  1.00 92.82 484 A 1 
ATOM   3729 C  CA  . PHE A 1 484 ? -9.888  -23.622 22.942  1.00 91.53 484 A 1 
ATOM   3730 C  C   . PHE A 1 484 ? -10.043 -24.027 24.412  1.00 92.25 484 A 1 
ATOM   3731 O  O   . PHE A 1 484 ? -11.086 -23.746 25.006  1.00 90.98 484 A 1 
ATOM   3732 C  CB  . PHE A 1 484 ? -10.369 -24.752 22.028  1.00 89.91 484 A 1 
ATOM   3733 C  CG  . PHE A 1 484 ? -10.673 -24.299 20.618  1.00 84.96 484 A 1 
ATOM   3734 C  CD1 . PHE A 1 484 ? -11.938 -23.767 20.313  1.00 79.22 484 A 1 
ATOM   3735 C  CD2 . PHE A 1 484 ? -9.704  -24.405 19.604  1.00 80.57 484 A 1 
ATOM   3736 C  CE1 . PHE A 1 484 ? -12.240 -23.349 19.006  1.00 76.89 484 A 1 
ATOM   3737 C  CE2 . PHE A 1 484 ? -9.995  -23.983 18.299  1.00 75.93 484 A 1 
ATOM   3738 C  CZ  . PHE A 1 484 ? -11.262 -23.449 17.999  1.00 76.53 484 A 1 
ATOM   3739 N  N   . ALA A 1 485 ? -9.028  -24.671 24.998  1.00 91.35 485 A 1 
ATOM   3740 C  CA  . ALA A 1 485 ? -9.097  -25.147 26.378  1.00 91.60 485 A 1 
ATOM   3741 C  C   . ALA A 1 485 ? -8.969  -23.989 27.385  1.00 92.47 485 A 1 
ATOM   3742 O  O   . ALA A 1 485 ? -9.692  -23.964 28.381  1.00 90.71 485 A 1 
ATOM   3743 C  CB  . ALA A 1 485 ? -7.999  -26.202 26.575  1.00 91.03 485 A 1 
ATOM   3744 N  N   . ALA A 1 486 ? -8.102  -23.017 27.104  1.00 92.00 486 A 1 
ATOM   3745 C  CA  . ALA A 1 486 ? -7.940  -21.816 27.906  1.00 92.03 486 A 1 
ATOM   3746 C  C   . ALA A 1 486 ? -8.989  -20.725 27.591  1.00 93.20 486 A 1 
ATOM   3747 O  O   . ALA A 1 486 ? -9.091  -19.740 28.322  1.00 90.98 486 A 1 
ATOM   3748 C  CB  . ALA A 1 486 ? -6.506  -21.308 27.726  1.00 91.09 486 A 1 
ATOM   3749 N  N   . ALA A 1 487 ? -9.774  -20.902 26.531  1.00 91.78 487 A 1 
ATOM   3750 C  CA  . ALA A 1 487 ? -10.725 -19.910 26.022  1.00 92.87 487 A 1 
ATOM   3751 C  C   . ALA A 1 487 ? -10.067 -18.563 25.669  1.00 94.24 487 A 1 
ATOM   3752 O  O   . ALA A 1 487 ? -10.630 -17.494 25.916  1.00 92.34 487 A 1 
ATOM   3753 C  CB  . ALA A 1 487 ? -11.935 -19.810 26.953  1.00 91.39 487 A 1 
ATOM   3754 N  N   . THR A 1 488 ? -8.874  -18.634 25.088  1.00 92.86 488 A 1 
ATOM   3755 C  CA  . THR A 1 488 ? -8.081  -17.466 24.704  1.00 93.25 488 A 1 
ATOM   3756 C  C   . THR A 1 488 ? -7.709  -17.487 23.223  1.00 93.30 488 A 1 
ATOM   3757 O  O   . THR A 1 488 ? -7.580  -18.531 22.595  1.00 92.06 488 A 1 
ATOM   3758 C  CB  . THR A 1 488 ? -6.819  -17.307 25.567  1.00 92.44 488 A 1 
ATOM   3759 O  OG1 . THR A 1 488 ? -5.987  -18.434 25.474  1.00 86.38 488 A 1 
ATOM   3760 C  CG2 . THR A 1 488 ? -7.143  -17.082 27.044  1.00 87.28 488 A 1 
ATOM   3761 N  N   . THR A 1 489 ? -7.531  -16.302 22.665  1.00 94.02 489 A 1 
ATOM   3762 C  CA  . THR A 1 489 ? -6.910  -16.075 21.355  1.00 93.50 489 A 1 
ATOM   3763 C  C   . THR A 1 489 ? -5.833  -15.017 21.533  1.00 94.06 489 A 1 
ATOM   3764 O  O   . THR A 1 489 ? -6.038  -14.044 22.251  1.00 92.93 489 A 1 
ATOM   3765 C  CB  . THR A 1 489 ? -7.951  -15.639 20.310  1.00 92.32 489 A 1 
ATOM   3766 O  OG1 . THR A 1 489 ? -8.975  -16.600 20.212  1.00 86.78 489 A 1 
ATOM   3767 C  CG2 . THR A 1 489 ? -7.360  -15.479 18.910  1.00 87.83 489 A 1 
ATOM   3768 N  N   . MET A 1 490 ? -4.678  -15.200 20.906  1.00 95.00 490 A 1 
ATOM   3769 C  CA  . MET A 1 490 ? -3.580  -14.248 21.019  1.00 94.65 490 A 1 
ATOM   3770 C  C   . MET A 1 490 ? -2.760  -14.175 19.734  1.00 94.72 490 A 1 
ATOM   3771 O  O   . MET A 1 490 ? -2.698  -15.136 18.962  1.00 92.22 490 A 1 
ATOM   3772 C  CB  . MET A 1 490 ? -2.700  -14.595 22.233  1.00 91.46 490 A 1 
ATOM   3773 C  CG  . MET A 1 490 ? -1.955  -15.927 22.096  1.00 83.45 490 A 1 
ATOM   3774 S  SD  . MET A 1 490 ? -1.062  -16.465 23.596  1.00 83.08 490 A 1 
ATOM   3775 C  CE  . MET A 1 490 ? 0.023   -15.054 23.864  1.00 70.77 490 A 1 
ATOM   3776 N  N   . SER A 1 491 ? -2.088  -13.054 19.550  1.00 94.19 491 A 1 
ATOM   3777 C  CA  . SER A 1 491 ? -1.039  -12.926 18.553  1.00 94.48 491 A 1 
ATOM   3778 C  C   . SER A 1 491 ? 0.260   -13.558 19.067  1.00 94.61 491 A 1 
ATOM   3779 O  O   . SER A 1 491 ? 0.589   -13.459 20.244  1.00 93.53 491 A 1 
ATOM   3780 C  CB  . SER A 1 491 ? -0.822  -11.459 18.185  1.00 94.23 491 A 1 
ATOM   3781 O  OG  . SER A 1 491 ? -2.025  -10.927 17.653  1.00 90.67 491 A 1 
ATOM   3782 N  N   . TYR A 1 492 ? 0.995   -14.230 18.182  1.00 95.20 492 A 1 
ATOM   3783 C  CA  . TYR A 1 492 ? 2.268   -14.873 18.504  1.00 94.71 492 A 1 
ATOM   3784 C  C   . TYR A 1 492 ? 3.200   -14.860 17.286  1.00 95.07 492 A 1 
ATOM   3785 O  O   . TYR A 1 492 ? 2.760   -14.671 16.151  1.00 94.12 492 A 1 
ATOM   3786 C  CB  . TYR A 1 492 ? 2.019   -16.307 19.009  1.00 93.26 492 A 1 
ATOM   3787 C  CG  . TYR A 1 492 ? 1.743   -17.338 17.934  1.00 92.48 492 A 1 
ATOM   3788 C  CD1 . TYR A 1 492 ? 0.558   -17.274 17.164  1.00 91.01 492 A 1 
ATOM   3789 C  CD2 . TYR A 1 492 ? 2.668   -18.362 17.683  1.00 91.22 492 A 1 
ATOM   3790 C  CE1 . TYR A 1 492 ? 0.310   -18.222 16.159  1.00 89.42 492 A 1 
ATOM   3791 C  CE2 . TYR A 1 492 ? 2.426   -19.316 16.681  1.00 89.94 492 A 1 
ATOM   3792 C  CZ  . TYR A 1 492 ? 1.249   -19.238 15.917  1.00 89.75 492 A 1 
ATOM   3793 O  OH  . TYR A 1 492 ? 1.013   -20.165 14.934  1.00 86.83 492 A 1 
ATOM   3794 N  N   . ASN A 1 493 ? 4.491   -15.073 17.526  1.00 94.28 493 A 1 
ATOM   3795 C  CA  . ASN A 1 493 ? 5.497   -15.145 16.474  1.00 94.21 493 A 1 
ATOM   3796 C  C   . ASN A 1 493 ? 5.634   -16.584 15.946  1.00 94.10 493 A 1 
ATOM   3797 O  O   . ASN A 1 493 ? 6.003   -17.483 16.705  1.00 91.96 493 A 1 
ATOM   3798 C  CB  . ASN A 1 493 ? 6.833   -14.623 16.999  1.00 94.11 493 A 1 
ATOM   3799 C  CG  . ASN A 1 493 ? 6.784   -13.163 17.439  1.00 95.31 493 A 1 
ATOM   3800 O  OD1 . ASN A 1 493 ? 6.769   -12.863 18.624  1.00 88.63 493 A 1 
ATOM   3801 N  ND2 . ASN A 1 493 ? 6.801   -12.241 16.515  1.00 89.37 493 A 1 
ATOM   3802 N  N   . VAL A 1 494 ? 5.421   -16.776 14.649  1.00 94.71 494 A 1 
ATOM   3803 C  CA  . VAL A 1 494 ? 5.672   -18.043 13.959  1.00 93.79 494 A 1 
ATOM   3804 C  C   . VAL A 1 494 ? 7.097   -18.030 13.407  1.00 94.63 494 A 1 
ATOM   3805 O  O   . VAL A 1 494 ? 7.496   -17.046 12.786  1.00 94.49 494 A 1 
ATOM   3806 C  CB  . VAL A 1 494 ? 4.651   -18.292 12.837  1.00 91.88 494 A 1 
ATOM   3807 C  CG1 . VAL A 1 494 ? 4.848   -19.672 12.222  1.00 87.07 494 A 1 
ATOM   3808 C  CG2 . VAL A 1 494 ? 3.215   -18.192 13.343  1.00 88.90 494 A 1 
ATOM   3809 N  N   . PRO A 1 495 ? 7.896   -19.104 13.587  1.00 94.99 495 A 1 
ATOM   3810 C  CA  . PRO A 1 495 ? 9.348   -19.037 13.424  1.00 95.14 495 A 1 
ATOM   3811 C  C   . PRO A 1 495 ? 9.843   -18.631 12.040  1.00 95.95 495 A 1 
ATOM   3812 O  O   . PRO A 1 495 ? 10.658  -17.721 11.931  1.00 93.78 495 A 1 
ATOM   3813 C  CB  . PRO A 1 495 ? 9.870   -20.414 13.833  1.00 93.55 495 A 1 
ATOM   3814 C  CG  . PRO A 1 495 ? 8.825   -20.929 14.812  1.00 91.48 495 A 1 
ATOM   3815 C  CD  . PRO A 1 495 ? 7.530   -20.352 14.260  1.00 94.45 495 A 1 
ATOM   3816 N  N   . ASN A 1 496 ? 9.414   -19.334 10.993  1.00 96.65 496 A 1 
ATOM   3817 C  CA  . ASN A 1 496 ? 10.017  -19.197 9.664   1.00 96.63 496 A 1 
ATOM   3818 C  C   . ASN A 1 496 ? 8.985   -19.300 8.547   1.00 96.73 496 A 1 
ATOM   3819 O  O   . ASN A 1 496 ? 8.213   -20.249 8.475   1.00 94.28 496 A 1 
ATOM   3820 C  CB  . ASN A 1 496 ? 11.085  -20.287 9.472   1.00 94.58 496 A 1 
ATOM   3821 C  CG  . ASN A 1 496 ? 12.145  -20.329 10.557  1.00 90.76 496 A 1 
ATOM   3822 O  OD1 . ASN A 1 496 ? 13.021  -19.485 10.649  1.00 80.06 496 A 1 
ATOM   3823 N  ND2 . ASN A 1 496 ? 12.092  -21.340 11.393  1.00 79.24 496 A 1 
ATOM   3824 N  N   . ALA A 1 497 ? 9.076   -18.385 7.597   1.00 96.89 497 A 1 
ATOM   3825 C  CA  . ALA A 1 497 ? 8.445   -18.520 6.296   1.00 96.86 497 A 1 
ATOM   3826 C  C   . ALA A 1 497 ? 9.440   -18.196 5.183   1.00 97.44 497 A 1 
ATOM   3827 O  O   . ALA A 1 497 ? 10.441  -17.506 5.380   1.00 96.88 497 A 1 
ATOM   3828 C  CB  . ALA A 1 497 ? 7.187   -17.648 6.238   1.00 95.58 497 A 1 
ATOM   3829 N  N   . LYS A 1 498 ? 9.171   -18.713 3.988   1.00 97.79 498 A 1 
ATOM   3830 C  CA  . LYS A 1 498 ? 9.945   -18.436 2.794   1.00 97.60 498 A 1 
ATOM   3831 C  C   . LYS A 1 498 ? 9.043   -17.856 1.720   1.00 97.64 498 A 1 
ATOM   3832 O  O   . LYS A 1 498 ? 8.019   -18.454 1.395   1.00 96.38 498 A 1 
ATOM   3833 C  CB  . LYS A 1 498 ? 10.670  -19.716 2.349   1.00 96.55 498 A 1 
ATOM   3834 C  CG  . LYS A 1 498 ? 11.587  -19.392 1.171   1.00 85.22 498 A 1 
ATOM   3835 C  CD  . LYS A 1 498 ? 12.503  -20.554 0.765   1.00 80.12 498 A 1 
ATOM   3836 C  CE  . LYS A 1 498 ? 13.310  -19.955 -0.375  1.00 66.34 498 A 1 
ATOM   3837 N  NZ  . LYS A 1 498 ? 14.482  -20.726 -0.813  1.00 58.01 498 A 1 
ATOM   3838 N  N   . ILE A 1 499 ? 9.457   -16.753 1.127   1.00 97.69 499 A 1 
ATOM   3839 C  CA  . ILE A 1 499 ? 8.788   -16.094 0.003   1.00 97.72 499 A 1 
ATOM   3840 C  C   . ILE A 1 499 ? 9.800   -16.000 -1.133  1.00 97.97 499 A 1 
ATOM   3841 O  O   . ILE A 1 499 ? 10.953  -15.652 -0.905  1.00 97.60 499 A 1 
ATOM   3842 C  CB  . ILE A 1 499 ? 8.240   -14.714 0.410   1.00 97.34 499 A 1 
ATOM   3843 C  CG1 . ILE A 1 499 ? 7.261   -14.794 1.604   1.00 96.31 499 A 1 
ATOM   3844 C  CG2 . ILE A 1 499 ? 7.555   -14.041 -0.792  1.00 96.55 499 A 1 
ATOM   3845 C  CD1 . ILE A 1 499 ? 7.100   -13.467 2.345   1.00 93.40 499 A 1 
ATOM   3846 N  N   . TRP A 1 500 ? 9.388   -16.338 -2.347  1.00 98.09 500 A 1 
ATOM   3847 C  CA  . TRP A 1 500 ? 10.260  -16.288 -3.514  1.00 98.12 500 A 1 
ATOM   3848 C  C   . TRP A 1 500 ? 9.458   -15.991 -4.777  1.00 98.18 500 A 1 
ATOM   3849 O  O   . TRP A 1 500 ? 8.253   -16.247 -4.850  1.00 97.04 500 A 1 
ATOM   3850 C  CB  . TRP A 1 500 ? 11.043  -17.597 -3.665  1.00 97.51 500 A 1 
ATOM   3851 C  CG  . TRP A 1 500 ? 10.205  -18.774 -4.056  1.00 96.80 500 A 1 
ATOM   3852 C  CD1 . TRP A 1 500 ? 10.055  -19.243 -5.319  1.00 93.72 500 A 1 
ATOM   3853 C  CD2 . TRP A 1 500 ? 9.378   -19.629 -3.209  1.00 95.50 500 A 1 
ATOM   3854 N  NE1 . TRP A 1 500 ? 9.200   -20.338 -5.302  1.00 92.76 500 A 1 
ATOM   3855 C  CE2 . TRP A 1 500 ? 8.765   -20.604 -4.033  1.00 94.66 500 A 1 
ATOM   3856 C  CE3 . TRP A 1 500 ? 9.106   -19.672 -1.833  1.00 92.06 500 A 1 
ATOM   3857 C  CZ2 . TRP A 1 500 ? 7.888   -21.596 -3.509  1.00 92.01 500 A 1 
ATOM   3858 C  CZ3 . TRP A 1 500 ? 8.235   -20.653 -1.301  1.00 89.62 500 A 1 
ATOM   3859 C  CH2 . TRP A 1 500 ? 7.630   -21.596 -2.139  1.00 89.59 500 A 1 
ATOM   3860 N  N   . GLY A 1 501 ? 10.143  -15.502 -5.811  1.00 98.13 501 A 1 
ATOM   3861 C  CA  . GLY A 1 501 ? 9.486   -15.243 -7.077  1.00 98.39 501 A 1 
ATOM   3862 C  C   . GLY A 1 501 ? 10.356  -14.536 -8.097  1.00 98.68 501 A 1 
ATOM   3863 O  O   . GLY A 1 501 ? 11.580  -14.475 -7.979  1.00 98.31 501 A 1 
ATOM   3864 N  N   . TRP A 1 502 ? 9.681   -14.048 -9.114  1.00 98.53 502 A 1 
ATOM   3865 C  CA  . TRP A 1 502 ? 10.271  -13.358 -10.245 1.00 98.56 502 A 1 
ATOM   3866 C  C   . TRP A 1 502 ? 9.485   -12.080 -10.537 1.00 98.63 502 A 1 
ATOM   3867 O  O   . TRP A 1 502 ? 8.252   -12.106 -10.529 1.00 97.92 502 A 1 
ATOM   3868 C  CB  . TRP A 1 502 ? 10.264  -14.267 -11.472 1.00 97.89 502 A 1 
ATOM   3869 C  CG  . TRP A 1 502 ? 11.106  -15.496 -11.349 1.00 95.25 502 A 1 
ATOM   3870 C  CD1 . TRP A 1 502 ? 10.723  -16.666 -10.799 1.00 83.24 502 A 1 
ATOM   3871 C  CD2 . TRP A 1 502 ? 12.494  -15.677 -11.781 1.00 89.45 502 A 1 
ATOM   3872 N  NE1 . TRP A 1 502 ? 11.784  -17.578 -10.850 1.00 79.39 502 A 1 
ATOM   3873 C  CE2 . TRP A 1 502 ? 12.884  -17.001 -11.447 1.00 86.00 502 A 1 
ATOM   3874 C  CE3 . TRP A 1 502 ? 13.446  -14.855 -12.414 1.00 77.71 502 A 1 
ATOM   3875 C  CZ2 . TRP A 1 502 ? 14.177  -17.493 -11.732 1.00 80.73 502 A 1 
ATOM   3876 C  CZ3 . TRP A 1 502 ? 14.729  -15.344 -12.694 1.00 70.25 502 A 1 
ATOM   3877 C  CH2 . TRP A 1 502 ? 15.090  -16.650 -12.354 1.00 72.86 502 A 1 
ATOM   3878 N  N   . ASP A 1 503 ? 10.190  -11.015 -10.876 1.00 98.67 503 A 1 
ATOM   3879 C  CA  . ASP A 1 503 ? 9.629   -9.843  -11.534 1.00 98.69 503 A 1 
ATOM   3880 C  C   . ASP A 1 503 ? 10.297  -9.665  -12.895 1.00 98.73 503 A 1 
ATOM   3881 O  O   . ASP A 1 503 ? 11.510  -9.800  -13.024 1.00 98.32 503 A 1 
ATOM   3882 C  CB  . ASP A 1 503 ? 9.815   -8.585  -10.676 1.00 98.18 503 A 1 
ATOM   3883 C  CG  . ASP A 1 503 ? 8.822   -8.504  -9.516  1.00 97.08 503 A 1 
ATOM   3884 O  OD1 . ASP A 1 503 ? 7.600   -8.447  -9.783  1.00 93.58 503 A 1 
ATOM   3885 O  OD2 . ASP A 1 503 ? 9.271   -8.441  -8.358  1.00 93.47 503 A 1 
ATOM   3886 N  N   . VAL A 1 504 ? 9.505   -9.368  -13.908 1.00 98.72 504 A 1 
ATOM   3887 C  CA  . VAL A 1 504 ? 9.980   -9.004  -15.244 1.00 98.78 504 A 1 
ATOM   3888 C  C   . VAL A 1 504 ? 9.210   -7.772  -15.708 1.00 98.74 504 A 1 
ATOM   3889 O  O   . VAL A 1 504 ? 7.990   -7.723  -15.588 1.00 98.39 504 A 1 
ATOM   3890 C  CB  . VAL A 1 504 ? 9.814   -10.152 -16.262 1.00 98.42 504 A 1 
ATOM   3891 C  CG1 . VAL A 1 504 ? 10.391  -9.784  -17.631 1.00 96.82 504 A 1 
ATOM   3892 C  CG2 . VAL A 1 504 ? 10.520  -11.434 -15.802 1.00 97.11 504 A 1 
ATOM   3893 N  N   . MET A 1 505 ? 9.925   -6.802  -16.249 1.00 98.63 505 A 1 
ATOM   3894 C  CA  . MET A 1 505 ? 9.348   -5.610  -16.864 1.00 98.47 505 A 1 
ATOM   3895 C  C   . MET A 1 505 ? 10.052  -5.364  -18.185 1.00 98.48 505 A 1 
ATOM   3896 O  O   . MET A 1 505 ? 11.278  -5.418  -18.262 1.00 97.76 505 A 1 
ATOM   3897 C  CB  . MET A 1 505 ? 9.511   -4.385  -15.962 1.00 97.16 505 A 1 
ATOM   3898 C  CG  . MET A 1 505 ? 8.861   -4.581  -14.593 1.00 90.34 505 A 1 
ATOM   3899 S  SD  . MET A 1 505 ? 9.123   -3.187  -13.474 1.00 87.72 505 A 1 
ATOM   3900 C  CE  . MET A 1 505 ? 8.722   -4.015  -11.937 1.00 72.87 505 A 1 
ATOM   3901 N  N   . THR A 1 506 ? 9.277   -5.065  -19.227 1.00 98.35 506 A 1 
ATOM   3902 C  CA  . THR A 1 506 ? 9.809   -4.651  -20.515 1.00 98.08 506 A 1 
ATOM   3903 C  C   . THR A 1 506 ? 8.995   -3.509  -21.083 1.00 98.14 506 A 1 
ATOM   3904 O  O   . THR A 1 506 ? 7.780   -3.477  -20.932 1.00 97.41 506 A 1 
ATOM   3905 C  CB  . THR A 1 506 ? 9.942   -5.839  -21.479 1.00 96.01 506 A 1 
ATOM   3906 O  OG1 . THR A 1 506 ? 10.669  -5.481  -22.628 1.00 79.26 506 A 1 
ATOM   3907 C  CG2 . THR A 1 506 ? 8.604   -6.422  -21.949 1.00 77.90 506 A 1 
ATOM   3908 N  N   . LYS A 1 507 ? 9.677   -2.579  -21.748 1.00 97.59 507 A 1 
ATOM   3909 C  CA  . LYS A 1 507 ? 9.074   -1.512  -22.532 1.00 96.86 507 A 1 
ATOM   3910 C  C   . LYS A 1 507 ? 9.744   -1.456  -23.885 1.00 96.78 507 A 1 
ATOM   3911 O  O   . LYS A 1 507 ? 10.961  -1.313  -23.972 1.00 95.89 507 A 1 
ATOM   3912 C  CB  . LYS A 1 507 ? 9.187   -0.190  -21.765 1.00 95.64 507 A 1 
ATOM   3913 C  CG  . LYS A 1 507 ? 8.459   0.940   -22.486 1.00 87.23 507 A 1 
ATOM   3914 C  CD  . LYS A 1 507 ? 8.582   2.260   -21.703 1.00 83.07 507 A 1 
ATOM   3915 C  CE  . LYS A 1 507 ? 7.573   3.285   -22.229 1.00 70.59 507 A 1 
ATOM   3916 N  NZ  . LYS A 1 507 ? 6.320   3.247   -21.441 1.00 64.06 507 A 1 
ATOM   3917 N  N   . TYR A 1 508 ? 8.942   -1.567  -24.928 1.00 95.76 508 A 1 
ATOM   3918 C  CA  . TYR A 1 508 ? 9.381   -1.326  -26.293 1.00 95.23 508 A 1 
ATOM   3919 C  C   . TYR A 1 508 ? 8.683   -0.076  -26.828 1.00 95.27 508 A 1 
ATOM   3920 O  O   . TYR A 1 508 ? 7.459   0.017   -26.769 1.00 94.81 508 A 1 
ATOM   3921 C  CB  . TYR A 1 508 ? 9.102   -2.551  -27.159 1.00 93.97 508 A 1 
ATOM   3922 C  CG  . TYR A 1 508 ? 9.596   -2.408  -28.585 1.00 92.87 508 A 1 
ATOM   3923 C  CD1 . TYR A 1 508 ? 8.692   -2.374  -29.658 1.00 91.05 508 A 1 
ATOM   3924 C  CD2 . TYR A 1 508 ? 10.970  -2.286  -28.837 1.00 91.13 508 A 1 
ATOM   3925 C  CE1 . TYR A 1 508 ? 9.160   -2.242  -30.980 1.00 89.62 508 A 1 
ATOM   3926 C  CE2 . TYR A 1 508 ? 11.455  -2.147  -30.151 1.00 89.22 508 A 1 
ATOM   3927 C  CZ  . TYR A 1 508 ? 10.539  -2.126  -31.221 1.00 88.69 508 A 1 
ATOM   3928 O  OH  . TYR A 1 508 ? 11.008  -1.999  -32.503 1.00 85.22 508 A 1 
ATOM   3929 N  N   . THR A 1 509 ? 9.433   0.890   -27.305 1.00 94.64 509 A 1 
ATOM   3930 C  CA  . THR A 1 509 ? 8.922   2.171   -27.798 1.00 94.04 509 A 1 
ATOM   3931 C  C   . THR A 1 509 ? 9.397   2.395   -29.221 1.00 93.91 509 A 1 
ATOM   3932 O  O   . THR A 1 509 ? 10.568  2.191   -29.526 1.00 92.70 509 A 1 
ATOM   3933 C  CB  . THR A 1 509 ? 9.339   3.337   -26.885 1.00 92.74 509 A 1 
ATOM   3934 O  OG1 . THR A 1 509 ? 9.026   3.042   -25.539 1.00 80.44 509 A 1 
ATOM   3935 C  CG2 . THR A 1 509 ? 8.626   4.635   -27.225 1.00 79.72 509 A 1 
ATOM   3936 N  N   . THR A 1 510 ? 8.482   2.833   -30.073 1.00 93.23 510 A 1 
ATOM   3937 C  CA  . THR A 1 510 ? 8.741   3.274   -31.443 1.00 92.77 510 A 1 
ATOM   3938 C  C   . THR A 1 510 ? 7.974   4.578   -31.689 1.00 92.86 510 A 1 
ATOM   3939 O  O   . THR A 1 510 ? 7.123   4.965   -30.882 1.00 91.54 510 A 1 
ATOM   3940 C  CB  . THR A 1 510 ? 8.315   2.222   -32.482 1.00 91.35 510 A 1 
ATOM   3941 O  OG1 . THR A 1 510 ? 6.914   2.152   -32.603 1.00 82.16 510 A 1 
ATOM   3942 C  CG2 . THR A 1 510 ? 8.800   0.809   -32.171 1.00 82.07 510 A 1 
ATOM   3943 N  N   . ASP A 1 511 ? 8.184   5.224   -32.833 1.00 92.42 511 A 1 
ATOM   3944 C  CA  . ASP A 1 511 ? 7.390   6.389   -33.246 1.00 91.84 511 A 1 
ATOM   3945 C  C   . ASP A 1 511 ? 5.912   6.037   -33.511 1.00 92.86 511 A 1 
ATOM   3946 O  O   . ASP A 1 511 ? 5.036   6.902   -33.498 1.00 90.84 511 A 1 
ATOM   3947 C  CB  . ASP A 1 511 ? 8.016   7.010   -34.501 1.00 89.51 511 A 1 
ATOM   3948 C  CG  . ASP A 1 511 ? 9.390   7.652   -34.269 1.00 85.64 511 A 1 
ATOM   3949 O  OD1 . ASP A 1 511 ? 9.672   8.065   -33.124 1.00 80.47 511 A 1 
ATOM   3950 O  OD2 . ASP A 1 511 ? 10.148  7.766   -35.257 1.00 80.78 511 A 1 
ATOM   3951 N  N   . LEU A 1 512 ? 5.612   4.766   -33.776 1.00 93.11 512 A 1 
ATOM   3952 C  CA  . LEU A 1 512 ? 4.272   4.288   -34.137 1.00 93.78 512 A 1 
ATOM   3953 C  C   . LEU A 1 512 ? 3.465   3.798   -32.934 1.00 95.04 512 A 1 
ATOM   3954 O  O   . LEU A 1 512 ? 2.242   3.913   -32.936 1.00 94.35 512 A 1 
ATOM   3955 C  CB  . LEU A 1 512 ? 4.394   3.159   -35.172 1.00 91.79 512 A 1 
ATOM   3956 C  CG  . LEU A 1 512 ? 4.974   3.586   -36.530 1.00 85.91 512 A 1 
ATOM   3957 C  CD1 . LEU A 1 512 ? 5.144   2.346   -37.415 1.00 80.73 512 A 1 
ATOM   3958 C  CD2 . LEU A 1 512 ? 4.072   4.578   -37.265 1.00 79.75 512 A 1 
ATOM   3959 N  N   . PHE A 1 513 ? 4.121   3.197   -31.947 1.00 95.51 513 A 1 
ATOM   3960 C  CA  . PHE A 1 513 ? 3.474   2.650   -30.757 1.00 95.54 513 A 1 
ATOM   3961 C  C   . PHE A 1 513 ? 4.476   2.455   -29.619 1.00 95.51 513 A 1 
ATOM   3962 O  O   . PHE A 1 513 ? 5.680   2.359   -29.832 1.00 94.89 513 A 1 
ATOM   3963 C  CB  . PHE A 1 513 ? 2.772   1.321   -31.090 1.00 94.86 513 A 1 
ATOM   3964 C  CG  . PHE A 1 513 ? 3.688   0.167   -31.414 1.00 94.70 513 A 1 
ATOM   3965 C  CD1 . PHE A 1 513 ? 4.146   -0.039  -32.733 1.00 93.12 513 A 1 
ATOM   3966 C  CD2 . PHE A 1 513 ? 4.102   -0.725  -30.409 1.00 92.85 513 A 1 
ATOM   3967 C  CE1 . PHE A 1 513 ? 4.997   -1.100  -33.034 1.00 91.88 513 A 1 
ATOM   3968 C  CE2 . PHE A 1 513 ? 4.962   -1.792  -30.703 1.00 91.96 513 A 1 
ATOM   3969 C  CZ  . PHE A 1 513 ? 5.410   -1.979  -32.015 1.00 91.28 513 A 1 
ATOM   3970 N  N   . SER A 1 514 ? 3.967   2.311   -28.410 1.00 96.40 514 A 1 
ATOM   3971 C  CA  . SER A 1 514 ? 4.705   1.748   -27.284 1.00 96.49 514 A 1 
ATOM   3972 C  C   . SER A 1 514 ? 3.996   0.510   -26.736 1.00 97.31 514 A 1 
ATOM   3973 O  O   . SER A 1 514 ? 2.769   0.425   -26.767 1.00 97.12 514 A 1 
ATOM   3974 C  CB  . SER A 1 514 ? 4.957   2.792   -26.189 1.00 94.53 514 A 1 
ATOM   3975 O  OG  . SER A 1 514 ? 3.753   3.203   -25.565 1.00 82.80 514 A 1 
ATOM   3976 N  N   . LEU A 1 515 ? 4.775   -0.457  -26.249 1.00 97.04 515 A 1 
ATOM   3977 C  CA  . LEU A 1 515 ? 4.289   -1.672  -25.623 1.00 97.23 515 A 1 
ATOM   3978 C  C   . LEU A 1 515 ? 5.037   -1.893  -24.304 1.00 97.39 515 A 1 
ATOM   3979 O  O   . LEU A 1 515 ? 6.233   -2.184  -24.310 1.00 96.86 515 A 1 
ATOM   3980 C  CB  . LEU A 1 515 ? 4.461   -2.847  -26.592 1.00 96.83 515 A 1 
ATOM   3981 C  CG  . LEU A 1 515 ? 4.002   -4.206  -26.032 1.00 95.79 515 A 1 
ATOM   3982 C  CD1 . LEU A 1 515 ? 2.493   -4.248  -25.813 1.00 93.69 515 A 1 
ATOM   3983 C  CD2 . LEU A 1 515 ? 4.367   -5.322  -27.012 1.00 93.56 515 A 1 
ATOM   3984 N  N   . ASP A 1 516 ? 4.312   -1.790  -23.205 1.00 98.26 516 A 1 
ATOM   3985 C  CA  . ASP A 1 516 ? 4.780   -2.179  -21.883 1.00 98.10 516 A 1 
ATOM   3986 C  C   . ASP A 1 516 ? 4.262   -3.590  -21.580 1.00 98.55 516 A 1 
ATOM   3987 O  O   . ASP A 1 516 ? 3.091   -3.894  -21.810 1.00 98.22 516 A 1 
ATOM   3988 C  CB  . ASP A 1 516 ? 4.301   -1.169  -20.832 1.00 96.67 516 A 1 
ATOM   3989 C  CG  . ASP A 1 516 ? 4.945   0.206   -21.020 1.00 90.63 516 A 1 
ATOM   3990 O  OD1 . ASP A 1 516 ? 6.035   0.440   -20.449 1.00 81.79 516 A 1 
ATOM   3991 O  OD2 . ASP A 1 516 ? 4.397   1.078   -21.726 1.00 81.05 516 A 1 
ATOM   3992 N  N   . VAL A 1 517 ? 5.121   -4.466  -21.055 1.00 98.52 517 A 1 
ATOM   3993 C  CA  . VAL A 1 517 ? 4.734   -5.791  -20.546 1.00 98.63 517 A 1 
ATOM   3994 C  C   . VAL A 1 517 ? 5.415   -6.011  -19.209 1.00 98.77 517 A 1 
ATOM   3995 O  O   . VAL A 1 517 ? 6.621   -5.833  -19.077 1.00 98.36 517 A 1 
ATOM   3996 C  CB  . VAL A 1 517 ? 5.064   -6.936  -21.524 1.00 98.34 517 A 1 
ATOM   3997 C  CG1 . VAL A 1 517 ? 4.536   -8.278  -21.013 1.00 96.26 517 A 1 
ATOM   3998 C  CG2 . VAL A 1 517 ? 4.447   -6.714  -22.907 1.00 96.52 517 A 1 
ATOM   3999 N  N   . ALA A 1 518 ? 4.654   -6.449  -18.216 1.00 98.75 518 A 1 
ATOM   4000 C  CA  . ALA A 1 518 ? 5.174   -6.858  -16.925 1.00 98.69 518 A 1 
ATOM   4001 C  C   . ALA A 1 518 ? 4.682   -8.264  -16.573 1.00 98.70 518 A 1 
ATOM   4002 O  O   . ALA A 1 518 ? 3.597   -8.677  -16.966 1.00 98.49 518 A 1 
ATOM   4003 C  CB  . ALA A 1 518 ? 4.797   -5.814  -15.873 1.00 98.23 518 A 1 
ATOM   4004 N  N   . TYR A 1 519 ? 5.502   -9.005  -15.828 1.00 98.79 519 A 1 
ATOM   4005 C  CA  . TYR A 1 519 ? 5.180   -10.324 -15.303 1.00 98.77 519 A 1 
ATOM   4006 C  C   . TYR A 1 519 ? 5.651   -10.431 -13.860 1.00 98.72 519 A 1 
ATOM   4007 O  O   . TYR A 1 519 ? 6.749   -9.984  -13.526 1.00 98.50 519 A 1 
ATOM   4008 C  CB  . TYR A 1 519 ? 5.814   -11.403 -16.187 1.00 98.50 519 A 1 
ATOM   4009 C  CG  . TYR A 1 519 ? 5.925   -12.775 -15.517 1.00 98.17 519 A 1 
ATOM   4010 C  CD1 . TYR A 1 519 ? 7.163   -13.218 -15.005 1.00 97.03 519 A 1 
ATOM   4011 C  CD2 . TYR A 1 519 ? 4.791   -13.590 -15.388 1.00 97.19 519 A 1 
ATOM   4012 C  CE1 . TYR A 1 519 ? 7.265   -14.472 -14.385 1.00 96.30 519 A 1 
ATOM   4013 C  CE2 . TYR A 1 519 ? 4.880   -14.849 -14.764 1.00 96.19 519 A 1 
ATOM   4014 C  CZ  . TYR A 1 519 ? 6.126   -15.294 -14.269 1.00 96.06 519 A 1 
ATOM   4015 O  OH  . TYR A 1 519 ? 6.237   -16.529 -13.682 1.00 93.94 519 A 1 
ATOM   4016 N  N   . ASN A 1 520 ? 4.859   -11.078 -13.025 1.00 98.52 520 A 1 
ATOM   4017 C  CA  . ASN A 1 520 ? 5.249   -11.434 -11.674 1.00 98.41 520 A 1 
ATOM   4018 C  C   . ASN A 1 520 ? 4.875   -12.876 -11.350 1.00 98.38 520 A 1 
ATOM   4019 O  O   . ASN A 1 520 ? 3.804   -13.367 -11.721 1.00 97.85 520 A 1 
ATOM   4020 C  CB  . ASN A 1 520 ? 4.622   -10.443 -10.679 1.00 98.10 520 A 1 
ATOM   4021 C  CG  . ASN A 1 520 ? 4.931   -10.843 -9.244  1.00 97.67 520 A 1 
ATOM   4022 O  OD1 . ASN A 1 520 ? 4.172   -11.568 -8.621  1.00 87.85 520 A 1 
ATOM   4023 N  ND2 . ASN A 1 520 ? 6.058   -10.442 -8.716  1.00 88.58 520 A 1 
ATOM   4024 N  N   . ARG A 1 521 ? 5.749   -13.531 -10.580 1.00 98.20 521 A 1 
ATOM   4025 C  CA  . ARG A 1 521 ? 5.446   -14.710 -9.774  1.00 98.15 521 A 1 
ATOM   4026 C  C   . ARG A 1 521 ? 5.792   -14.400 -8.327  1.00 98.29 521 A 1 
ATOM   4027 O  O   . ARG A 1 521 ? 6.943   -14.079 -8.029  1.00 97.27 521 A 1 
ATOM   4028 C  CB  . ARG A 1 521 ? 6.226   -15.914 -10.312 1.00 97.21 521 A 1 
ATOM   4029 C  CG  . ARG A 1 521 ? 6.101   -17.147 -9.400  1.00 95.26 521 A 1 
ATOM   4030 C  CD  . ARG A 1 521 ? 6.780   -18.363 -10.022 1.00 92.83 521 A 1 
ATOM   4031 N  NE  . ARG A 1 521 ? 6.021   -18.845 -11.194 1.00 89.00 521 A 1 
ATOM   4032 C  CZ  . ARG A 1 521 ? 6.364   -19.785 -12.052 1.00 87.38 521 A 1 
ATOM   4033 N  NH1 . ARG A 1 521 ? 7.480   -20.428 -11.945 1.00 79.88 521 A 1 
ATOM   4034 N  NH2 . ARG A 1 521 ? 5.564   -20.070 -13.032 1.00 81.56 521 A 1 
ATOM   4035 N  N   . THR A 1 522 ? 4.854   -14.585 -7.419  1.00 97.04 522 A 1 
ATOM   4036 C  CA  . THR A 1 522 ? 5.094   -14.523 -5.980  1.00 96.98 522 A 1 
ATOM   4037 C  C   . THR A 1 522 ? 4.535   -15.770 -5.323  1.00 96.37 522 A 1 
ATOM   4038 O  O   . THR A 1 522 ? 3.347   -16.061 -5.433  1.00 95.05 522 A 1 
ATOM   4039 C  CB  . THR A 1 522 ? 4.506   -13.254 -5.347  1.00 96.63 522 A 1 
ATOM   4040 O  OG1 . THR A 1 522 ? 5.012   -12.111 -5.993  1.00 93.93 522 A 1 
ATOM   4041 C  CG2 . THR A 1 522 ? 4.868   -13.122 -3.868  1.00 94.68 522 A 1 
ATOM   4042 N  N   . ARG A 1 523 ? 5.395   -16.527 -4.636  1.00 96.54 523 A 1 
ATOM   4043 C  CA  . ARG A 1 523 ? 5.004   -17.706 -3.857  1.00 96.24 523 A 1 
ATOM   4044 C  C   . ARG A 1 523 ? 5.561   -17.588 -2.450  1.00 96.43 523 A 1 
ATOM   4045 O  O   . ARG A 1 523 ? 6.612   -16.994 -2.244  1.00 95.30 523 A 1 
ATOM   4046 C  CB  . ARG A 1 523 ? 5.487   -18.986 -4.546  1.00 94.82 523 A 1 
ATOM   4047 C  CG  . ARG A 1 523 ? 4.795   -19.192 -5.903  1.00 90.68 523 A 1 
ATOM   4048 C  CD  . ARG A 1 523 ? 5.187   -20.534 -6.511  1.00 85.87 523 A 1 
ATOM   4049 N  NE  . ARG A 1 523 ? 4.530   -20.731 -7.810  1.00 82.45 523 A 1 
ATOM   4050 C  CZ  . ARG A 1 523 ? 4.616   -21.791 -8.586  1.00 76.81 523 A 1 
ATOM   4051 N  NH1 . ARG A 1 523 ? 5.333   -22.834 -8.266  1.00 69.15 523 A 1 
ATOM   4052 N  NH2 . ARG A 1 523 ? 3.967   -21.824 -9.720  1.00 72.62 523 A 1 
ATOM   4053 N  N   . GLY A 1 524 ? 4.872   -18.179 -1.490  1.00 95.36 524 A 1 
ATOM   4054 C  CA  . GLY A 1 524 ? 5.312   -18.162 -0.115  1.00 95.07 524 A 1 
ATOM   4055 C  C   . GLY A 1 524 ? 4.696   -19.307 0.668   1.00 94.62 524 A 1 
ATOM   4056 O  O   . GLY A 1 524 ? 3.561   -19.705 0.418   1.00 93.22 524 A 1 
ATOM   4057 N  N   . LYS A 1 525 ? 5.457   -19.862 1.619   1.00 95.47 525 A 1 
ATOM   4058 C  CA  . LYS A 1 525 ? 4.986   -20.900 2.532   1.00 95.21 525 A 1 
ATOM   4059 C  C   . LYS A 1 525 ? 5.678   -20.798 3.881   1.00 95.87 525 A 1 
ATOM   4060 O  O   . LYS A 1 525 ? 6.841   -20.394 3.956   1.00 94.79 525 A 1 
ATOM   4061 C  CB  . LYS A 1 525 ? 5.152   -22.291 1.909   1.00 92.81 525 A 1 
ATOM   4062 C  CG  . LYS A 1 525 ? 6.612   -22.670 1.617   1.00 83.69 525 A 1 
ATOM   4063 C  CD  . LYS A 1 525 ? 6.677   -24.108 1.102   1.00 83.40 525 A 1 
ATOM   4064 C  CE  . LYS A 1 525 ? 8.138   -24.550 0.960   1.00 73.27 525 A 1 
ATOM   4065 N  NZ  . LYS A 1 525 ? 8.208   -26.009 0.694   1.00 66.11 525 A 1 
ATOM   4066 N  N   . ASP A 1 526 ? 4.973   -21.221 4.908   1.00 94.02 526 A 1 
ATOM   4067 C  CA  . ASP A 1 526 ? 5.584   -21.584 6.175   1.00 93.83 526 A 1 
ATOM   4068 C  C   . ASP A 1 526 ? 6.563   -22.745 5.931   1.00 94.16 526 A 1 
ATOM   4069 O  O   . ASP A 1 526 ? 6.245   -23.724 5.251   1.00 92.96 526 A 1 
ATOM   4070 C  CB  . ASP A 1 526 ? 4.457   -21.935 7.154   1.00 92.90 526 A 1 
ATOM   4071 C  CG  . ASP A 1 526 ? 4.971   -22.231 8.558   1.00 90.97 526 A 1 
ATOM   4072 O  OD1 . ASP A 1 526 ? 5.888   -23.070 8.690   1.00 85.59 526 A 1 
ATOM   4073 O  OD2 . ASP A 1 526 ? 4.413   -21.652 9.510   1.00 85.28 526 A 1 
ATOM   4074 N  N   . THR A 1 527 ? 7.810   -22.635 6.408   1.00 95.10 527 A 1 
ATOM   4075 C  CA  . THR A 1 527 ? 8.843   -23.645 6.156   1.00 95.41 527 A 1 
ATOM   4076 C  C   . THR A 1 527 ? 8.722   -24.856 7.061   1.00 95.46 527 A 1 
ATOM   4077 O  O   . THR A 1 527 ? 9.216   -25.923 6.694   1.00 92.04 527 A 1 
ATOM   4078 C  CB  . THR A 1 527 ? 10.253  -23.058 6.280   1.00 93.94 527 A 1 
ATOM   4079 O  OG1 . THR A 1 527 ? 10.430  -22.312 7.443   1.00 84.11 527 A 1 
ATOM   4080 C  CG2 . THR A 1 527 ? 10.559  -22.127 5.110   1.00 82.47 527 A 1 
ATOM   4081 N  N   . ASP A 1 528 ? 8.068   -24.700 8.197   1.00 94.75 528 A 1 
ATOM   4082 C  CA  . ASP A 1 528 ? 7.960   -25.739 9.220   1.00 94.13 528 A 1 
ATOM   4083 C  C   . ASP A 1 528 ? 6.693   -26.579 9.014   1.00 94.38 528 A 1 
ATOM   4084 O  O   . ASP A 1 528 ? 6.722   -27.804 9.147   1.00 91.74 528 A 1 
ATOM   4085 C  CB  . ASP A 1 528 ? 8.034   -25.080 10.612  1.00 93.26 528 A 1 
ATOM   4086 C  CG  . ASP A 1 528 ? 9.354   -24.315 10.862  1.00 90.05 528 A 1 
ATOM   4087 O  OD1 . ASP A 1 528 ? 10.408  -24.739 10.338  1.00 84.07 528 A 1 
ATOM   4088 O  OD2 . ASP A 1 528 ? 9.339   -23.283 11.560  1.00 83.85 528 A 1 
ATOM   4089 N  N   . THR A 1 529 ? 5.587   -25.953 8.585   1.00 93.99 529 A 1 
ATOM   4090 C  CA  . THR A 1 529 ? 4.317   -26.646 8.288   1.00 93.12 529 A 1 
ATOM   4091 C  C   . THR A 1 529 ? 4.150   -26.990 6.807   1.00 93.36 529 A 1 
ATOM   4092 O  O   . THR A 1 529 ? 3.439   -27.935 6.458   1.00 90.35 529 A 1 
ATOM   4093 C  CB  . THR A 1 529 ? 3.108   -25.821 8.749   1.00 91.48 529 A 1 
ATOM   4094 O  OG1 . THR A 1 529 ? 2.989   -24.653 7.982   1.00 85.93 529 A 1 
ATOM   4095 C  CG2 . THR A 1 529 ? 3.181   -25.417 10.225  1.00 85.00 529 A 1 
ATOM   4096 N  N   . GLY A 1 530 ? 4.799   -26.231 5.908   1.00 92.53 530 A 1 
ATOM   4097 C  CA  . GLY A 1 530 ? 4.619   -26.337 4.470   1.00 92.27 530 A 1 
ATOM   4098 C  C   . GLY A 1 530 ? 3.337   -25.687 3.934   1.00 92.37 530 A 1 
ATOM   4099 O  O   . GLY A 1 530 ? 3.084   -25.785 2.725   1.00 89.52 530 A 1 
ATOM   4100 N  N   . GLU A 1 531 ? 2.553   -25.027 4.781   1.00 92.10 531 A 1 
ATOM   4101 C  CA  . GLU A 1 531 ? 1.339   -24.331 4.370   1.00 91.12 531 A 1 
ATOM   4102 C  C   . GLU A 1 531 ? 1.672   -23.069 3.567   1.00 92.18 531 A 1 
ATOM   4103 O  O   . GLU A 1 531 ? 2.578   -22.309 3.905   1.00 91.19 531 A 1 
ATOM   4104 C  CB  . GLU A 1 531 ? 0.454   -24.028 5.587   1.00 88.58 531 A 1 
ATOM   4105 C  CG  . GLU A 1 531 ? -0.912  -23.487 5.140   1.00 77.93 531 A 1 
ATOM   4106 C  CD  . GLU A 1 531 ? -1.951  -23.362 6.257   1.00 71.85 531 A 1 
ATOM   4107 O  OE1 . GLU A 1 531 ? -3.141  -23.184 5.881   1.00 63.42 531 A 1 
ATOM   4108 O  OE2 . GLU A 1 531 ? -1.583  -23.463 7.439   1.00 62.62 531 A 1 
ATOM   4109 N  N   . TYR A 1 532 ? 0.942   -22.850 2.474   1.00 91.01 532 A 1 
ATOM   4110 C  CA  . TYR A 1 532 ? 1.116   -21.658 1.656   1.00 91.00 532 A 1 
ATOM   4111 C  C   . TYR A 1 532 ? 0.562   -20.409 2.344   1.00 90.98 532 A 1 
ATOM   4112 O  O   . TYR A 1 532 ? -0.491  -20.448 2.977   1.00 89.17 532 A 1 
ATOM   4113 C  CB  . TYR A 1 532 ? 0.490   -21.854 0.272   1.00 89.98 532 A 1 
ATOM   4114 C  CG  . TYR A 1 532 ? 1.282   -22.764 -0.635  1.00 89.19 532 A 1 
ATOM   4115 C  CD1 . TYR A 1 532 ? 2.423   -22.270 -1.296  1.00 86.41 532 A 1 
ATOM   4116 C  CD2 . TYR A 1 532 ? 0.911   -24.108 -0.810  1.00 86.26 532 A 1 
ATOM   4117 C  CE1 . TYR A 1 532 ? 3.177   -23.102 -2.136  1.00 84.61 532 A 1 
ATOM   4118 C  CE2 . TYR A 1 532 ? 1.663   -24.951 -1.638  1.00 84.52 532 A 1 
ATOM   4119 C  CZ  . TYR A 1 532 ? 2.791   -24.445 -2.299  1.00 85.31 532 A 1 
ATOM   4120 O  OH  . TYR A 1 532 ? 3.532   -25.266 -3.118  1.00 82.69 532 A 1 
ATOM   4121 N  N   . ILE A 1 533 ? 1.266   -19.306 2.155   1.00 91.57 533 A 1 
ATOM   4122 C  CA  . ILE A 1 533 ? 0.869   -17.994 2.662   1.00 91.46 533 A 1 
ATOM   4123 C  C   . ILE A 1 533 ? -0.331  -17.471 1.853   1.00 90.98 533 A 1 
ATOM   4124 O  O   . ILE A 1 533 ? -0.465  -17.752 0.661   1.00 88.49 533 A 1 
ATOM   4125 C  CB  . ILE A 1 533 ? 2.079   -17.039 2.651   1.00 89.75 533 A 1 
ATOM   4126 C  CG1 . ILE A 1 533 ? 3.207   -17.595 3.552   1.00 84.69 533 A 1 
ATOM   4127 C  CG2 . ILE A 1 533 ? 1.703   -15.621 3.093   1.00 83.38 533 A 1 
ATOM   4128 C  CD1 . ILE A 1 533 ? 4.513   -16.803 3.481   1.00 79.12 533 A 1 
ATOM   4129 N  N   . SER A 1 534 ? -1.190  -16.701 2.501   1.00 89.80 534 A 1 
ATOM   4130 C  CA  . SER A 1 534 ? -2.394  -16.126 1.900   1.00 88.73 534 A 1 
ATOM   4131 C  C   . SER A 1 534 ? -2.135  -14.859 1.081   1.00 90.08 534 A 1 
ATOM   4132 O  O   . SER A 1 534 ? -2.795  -14.634 0.071   1.00 87.51 534 A 1 
ATOM   4133 C  CB  . SER A 1 534 ? -3.410  -15.820 3.007   1.00 85.09 534 A 1 
ATOM   4134 O  OG  . SER A 1 534 ? -2.820  -15.053 4.030   1.00 75.93 534 A 1 
ATOM   4135 N  N   . SER A 1 535 ? -1.156  -14.051 1.482   1.00 90.38 535 A 1 
ATOM   4136 C  CA  . SER A 1 535 ? -0.825  -12.750 0.881   1.00 91.17 535 A 1 
ATOM   4137 C  C   . SER A 1 535 ? 0.079   -12.877 -0.351  1.00 92.21 535 A 1 
ATOM   4138 O  O   . SER A 1 535 ? 1.060   -12.152 -0.512  1.00 90.54 535 A 1 
ATOM   4139 C  CB  . SER A 1 535 ? -0.229  -11.838 1.961   1.00 90.00 535 A 1 
ATOM   4140 O  OG  . SER A 1 535 ? 0.886   -12.460 2.561   1.00 83.15 535 A 1 
ATOM   4141 N  N   . ILE A 1 536 ? -0.231  -13.833 -1.224  1.00 92.21 536 A 1 
ATOM   4142 C  CA  . ILE A 1 536 ? 0.477   -14.057 -2.489  1.00 92.05 536 A 1 
ATOM   4143 C  C   . ILE A 1 536 ? -0.485  -13.898 -3.668  1.00 92.54 536 A 1 
ATOM   4144 O  O   . ILE A 1 536 ? -1.702  -13.937 -3.507  1.00 90.52 536 A 1 
ATOM   4145 C  CB  . ILE A 1 536 ? 1.194   -15.426 -2.515  1.00 89.61 536 A 1 
ATOM   4146 C  CG1 . ILE A 1 536 ? 0.220   -16.610 -2.381  1.00 82.36 536 A 1 
ATOM   4147 C  CG2 . ILE A 1 536 ? 2.285   -15.463 -1.428  1.00 77.87 536 A 1 
ATOM   4148 C  CD1 . ILE A 1 536 ? 0.862   -17.958 -2.703  1.00 73.33 536 A 1 
ATOM   4149 N  N   . ASN A 1 537 ? 0.069   -13.774 -4.866  1.00 93.52 537 A 1 
ATOM   4150 C  CA  . ASN A 1 537 ? -0.697  -13.703 -6.105  1.00 93.73 537 A 1 
ATOM   4151 C  C   . ASN A 1 537 ? -0.381  -14.891 -7.029  1.00 94.33 537 A 1 
ATOM   4152 O  O   . ASN A 1 537 ? 0.717   -15.456 -6.961  1.00 93.42 537 A 1 
ATOM   4153 C  CB  . ASN A 1 537 ? -0.439  -12.346 -6.778  1.00 92.85 537 A 1 
ATOM   4154 C  CG  . ASN A 1 537 ? 1.020   -12.119 -7.106  1.00 92.89 537 A 1 
ATOM   4155 O  OD1 . ASN A 1 537 ? 1.804   -11.656 -6.288  1.00 86.26 537 A 1 
ATOM   4156 N  ND2 . ASN A 1 537 ? 1.443   -12.444 -8.309  1.00 86.47 537 A 1 
ATOM   4157 N  N   . PRO A 1 538 ? -1.302  -15.277 -7.922  1.00 94.70 538 A 1 
ATOM   4158 C  CA  . PRO A 1 538 ? -0.990  -16.151 -9.038  1.00 94.93 538 A 1 
ATOM   4159 C  C   . PRO A 1 538 ? -0.032  -15.459 -10.019 1.00 95.98 538 A 1 
ATOM   4160 O  O   . PRO A 1 538 ? 0.103   -14.236 -10.021 1.00 95.26 538 A 1 
ATOM   4161 C  CB  . PRO A 1 538 ? -2.338  -16.482 -9.677  1.00 93.19 538 A 1 
ATOM   4162 C  CG  . PRO A 1 538 ? -3.159  -15.229 -9.405  1.00 90.58 538 A 1 
ATOM   4163 C  CD  . PRO A 1 538 ? -2.667  -14.781 -8.031  1.00 93.30 538 A 1 
ATOM   4164 N  N   . ASP A 1 539 ? 0.608   -16.250 -10.883 1.00 96.50 539 A 1 
ATOM   4165 C  CA  . ASP A 1 539 ? 1.403   -15.703 -11.981 1.00 96.90 539 A 1 
ATOM   4166 C  C   . ASP A 1 539 ? 0.539   -14.754 -12.815 1.00 97.34 539 A 1 
ATOM   4167 O  O   . ASP A 1 539 ? -0.548  -15.124 -13.270 1.00 96.67 539 A 1 
ATOM   4168 C  CB  . ASP A 1 539 ? 1.948   -16.833 -12.871 1.00 96.41 539 A 1 
ATOM   4169 C  CG  . ASP A 1 539 ? 3.082   -17.657 -12.260 1.00 95.19 539 A 1 
ATOM   4170 O  OD1 . ASP A 1 539 ? 3.488   -17.441 -11.097 1.00 91.48 539 A 1 
ATOM   4171 O  OD2 . ASP A 1 539 ? 3.624   -18.545 -12.957 1.00 91.01 539 A 1 
ATOM   4172 N  N   . THR A 1 540 ? 1.000   -13.529 -12.993 1.00 97.97 540 A 1 
ATOM   4173 C  CA  . THR A 1 540 ? 0.232   -12.471 -13.652 1.00 98.21 540 A 1 
ATOM   4174 C  C   . THR A 1 540 ? 1.091   -11.767 -14.693 1.00 98.51 540 A 1 
ATOM   4175 O  O   . THR A 1 540 ? 2.250   -11.453 -14.437 1.00 98.33 540 A 1 
ATOM   4176 C  CB  . THR A 1 540 ? -0.331  -11.465 -12.633 1.00 97.44 540 A 1 
ATOM   4177 O  OG1 . THR A 1 540 ? -1.111  -12.136 -11.671 1.00 92.36 540 A 1 
ATOM   4178 C  CG2 . THR A 1 540 ? -1.243  -10.423 -13.271 1.00 92.77 540 A 1 
ATOM   4179 N  N   . VAL A 1 541 ? 0.508   -11.516 -15.853 1.00 98.50 541 A 1 
ATOM   4180 C  CA  . VAL A 1 541 ? 1.062   -10.671 -16.907 1.00 98.63 541 A 1 
ATOM   4181 C  C   . VAL A 1 541 ? 0.121   -9.498  -17.137 1.00 98.74 541 A 1 
ATOM   4182 O  O   . VAL A 1 541 ? -1.071  -9.703  -17.352 1.00 98.43 541 A 1 
ATOM   4183 C  CB  . VAL A 1 541 ? 1.282   -11.460 -18.216 1.00 98.37 541 A 1 
ATOM   4184 C  CG1 . VAL A 1 541 ? 1.766   -10.568 -19.363 1.00 95.49 541 A 1 
ATOM   4185 C  CG2 . VAL A 1 541 ? 2.323   -12.565 -18.027 1.00 95.97 541 A 1 
ATOM   4186 N  N   . THR A 1 542 ? 0.653   -8.283  -17.149 1.00 98.74 542 A 1 
ATOM   4187 C  CA  . THR A 1 542 ? -0.061  -7.093  -17.620 1.00 98.77 542 A 1 
ATOM   4188 C  C   . THR A 1 542 ? 0.657   -6.525  -18.830 1.00 98.76 542 A 1 
ATOM   4189 O  O   . THR A 1 542 ? 1.887   -6.487  -18.871 1.00 98.40 542 A 1 
ATOM   4190 C  CB  . THR A 1 542 ? -0.215  -6.039  -16.515 1.00 97.97 542 A 1 
ATOM   4191 O  OG1 . THR A 1 542 ? -0.907  -6.599  -15.423 1.00 77.63 542 A 1 
ATOM   4192 C  CG2 . THR A 1 542 ? -1.030  -4.826  -16.958 1.00 77.08 542 A 1 
ATOM   4193 N  N   . SER A 1 543 ? -0.102  -6.113  -19.829 1.00 98.60 543 A 1 
ATOM   4194 C  CA  . SER A 1 543 ? 0.414   -5.510  -21.057 1.00 98.60 543 A 1 
ATOM   4195 C  C   . SER A 1 543 ? -0.350  -4.232  -21.366 1.00 98.66 543 A 1 
ATOM   4196 O  O   . SER A 1 543 ? -1.576  -4.227  -21.318 1.00 98.14 543 A 1 
ATOM   4197 C  CB  . SER A 1 543 ? 0.278   -6.506  -22.201 1.00 97.83 543 A 1 
ATOM   4198 O  OG  . SER A 1 543 ? 0.824   -5.973  -23.389 1.00 80.80 543 A 1 
ATOM   4199 N  N   . THR A 1 544 ? 0.366   -3.166  -21.728 1.00 98.57 544 A 1 
ATOM   4200 C  CA  . THR A 1 544 ? -0.219  -1.897  -22.169 1.00 98.46 544 A 1 
ATOM   4201 C  C   . THR A 1 544 ? 0.327   -1.551  -23.553 1.00 98.48 544 A 1 
ATOM   4202 O  O   . THR A 1 544 ? 1.529   -1.370  -23.727 1.00 97.73 544 A 1 
ATOM   4203 C  CB  . THR A 1 544 ? 0.068   -0.765  -21.178 1.00 97.50 544 A 1 
ATOM   4204 O  OG1 . THR A 1 544 ? -0.403  -1.130  -19.895 1.00 88.67 544 A 1 
ATOM   4205 C  CG2 . THR A 1 544 ? -0.638  0.532   -21.564 1.00 87.19 544 A 1 
ATOM   4206 N  N   . LEU A 1 545 ? -0.555  -1.467  -24.526 1.00 98.50 545 A 1 
ATOM   4207 C  CA  . LEU A 1 545 ? -0.243  -1.012  -25.879 1.00 98.54 545 A 1 
ATOM   4208 C  C   . LEU A 1 545 ? -0.822  0.391   -26.064 1.00 98.58 545 A 1 
ATOM   4209 O  O   . LEU A 1 545 ? -2.034  0.564   -25.954 1.00 98.25 545 A 1 
ATOM   4210 C  CB  . LEU A 1 545 ? -0.823  -2.018  -26.888 1.00 98.38 545 A 1 
ATOM   4211 C  CG  . LEU A 1 545 ? -0.659  -1.610  -28.370 1.00 97.63 545 A 1 
ATOM   4212 C  CD1 . LEU A 1 545 ? 0.809   -1.605  -28.801 1.00 96.17 545 A 1 
ATOM   4213 C  CD2 . LEU A 1 545 ? -1.408  -2.599  -29.263 1.00 96.05 545 A 1 
ATOM   4214 N  N   . ASN A 1 546 ? 0.011   1.357   -26.410 1.00 98.43 546 A 1 
ATOM   4215 C  CA  . ASN A 1 546 ? -0.413  2.701   -26.772 1.00 98.15 546 A 1 
ATOM   4216 C  C   . ASN A 1 546 ? -0.021  3.010   -28.216 1.00 98.21 546 A 1 
ATOM   4217 O  O   . ASN A 1 546 ? 1.132   2.841   -28.600 1.00 97.83 546 A 1 
ATOM   4218 C  CB  . ASN A 1 546 ? 0.182   3.712   -25.779 1.00 97.64 546 A 1 
ATOM   4219 C  CG  . ASN A 1 546 ? -0.227  5.133   -26.136 1.00 95.98 546 A 1 
ATOM   4220 O  OD1 . ASN A 1 546 ? -1.400  5.471   -26.201 1.00 89.12 546 A 1 
ATOM   4221 N  ND2 . ASN A 1 546 ? 0.709   5.997   -26.424 1.00 88.63 546 A 1 
ATOM   4222 N  N   . ILE A 1 547 ? -0.975  3.476   -29.015 1.00 98.12 547 A 1 
ATOM   4223 C  CA  . ILE A 1 547 ? -0.797  3.811   -30.429 1.00 98.29 547 A 1 
ATOM   4224 C  C   . ILE A 1 547 ? -1.204  5.270   -30.629 1.00 98.20 547 A 1 
ATOM   4225 O  O   . ILE A 1 547 ? -2.407  5.567   -30.684 1.00 97.75 547 A 1 
ATOM   4226 C  CB  . ILE A 1 547 ? -1.593  2.852   -31.345 1.00 97.98 547 A 1 
ATOM   4227 C  CG1 . ILE A 1 547 ? -1.281  1.370   -31.049 1.00 96.76 547 A 1 
ATOM   4228 C  CG2 . ILE A 1 547 ? -1.308  3.187   -32.819 1.00 96.97 547 A 1 
ATOM   4229 C  CD1 . ILE A 1 547 ? -2.131  0.372   -31.837 1.00 93.00 547 A 1 
ATOM   4230 N  N   . PRO A 1 548 ? -0.257  6.214   -30.739 1.00 98.17 548 A 1 
ATOM   4231 C  CA  . PRO A 1 548 ? -0.575  7.583   -31.114 1.00 97.60 548 A 1 
ATOM   4232 C  C   . PRO A 1 548 ? -1.036  7.646   -32.578 1.00 97.84 548 A 1 
ATOM   4233 O  O   . PRO A 1 548 ? -0.427  7.058   -33.475 1.00 96.54 548 A 1 
ATOM   4234 C  CB  . PRO A 1 548 ? 0.709   8.382   -30.857 1.00 95.96 548 A 1 
ATOM   4235 C  CG  . PRO A 1 548 ? 1.820   7.344   -31.032 1.00 92.51 548 A 1 
ATOM   4236 C  CD  . PRO A 1 548 ? 1.180   6.043   -30.553 1.00 96.42 548 A 1 
ATOM   4237 N  N   . ILE A 1 549 ? -2.108  8.389   -32.835 1.00 97.42 549 A 1 
ATOM   4238 C  CA  . ILE A 1 549 ? -2.636  8.596   -34.186 1.00 97.09 549 A 1 
ATOM   4239 C  C   . ILE A 1 549 ? -1.929  9.796   -34.824 1.00 95.87 549 A 1 
ATOM   4240 O  O   . ILE A 1 549 ? -2.463  10.908  -34.880 1.00 90.36 549 A 1 
ATOM   4241 C  CB  . ILE A 1 549 ? -4.181  8.689   -34.192 1.00 96.25 549 A 1 
ATOM   4242 C  CG1 . ILE A 1 549 ? -4.870  7.526   -33.441 1.00 93.64 549 A 1 
ATOM   4243 C  CG2 . ILE A 1 549 ? -4.711  8.753   -35.638 1.00 93.68 549 A 1 
ATOM   4244 C  CD1 . ILE A 1 549 ? -4.538  6.127   -33.965 1.00 84.74 549 A 1 
ATOM   4245 N  N   . ALA A 1 550 ? -0.716  9.559   -35.289 1.00 93.82 550 A 1 
ATOM   4246 C  CA  . ALA A 1 550 ? 0.166   10.581  -35.845 1.00 92.56 550 A 1 
ATOM   4247 C  C   . ALA A 1 550 ? 0.287   11.797  -34.904 1.00 91.99 550 A 1 
ATOM   4248 O  O   . ALA A 1 550 ? 0.466   11.641  -33.693 1.00 84.24 550 A 1 
ATOM   4249 C  CB  . ALA A 1 550 ? -0.276  10.883  -37.289 1.00 89.02 550 A 1 
ATOM   4250 N  N   . HIS A 1 551 ? 0.159   13.007  -35.419 1.00 92.09 551 A 1 
ATOM   4251 C  CA  . HIS A 1 551 ? 0.202   14.258  -34.656 1.00 91.85 551 A 1 
ATOM   4252 C  C   . HIS A 1 551 ? -1.185  14.879  -34.453 1.00 93.37 551 A 1 
ATOM   4253 O  O   . HIS A 1 551 ? -1.309  16.078  -34.231 1.00 89.04 551 A 1 
ATOM   4254 C  CB  . HIS A 1 551 ? 1.193   15.221  -35.325 1.00 88.45 551 A 1 
ATOM   4255 C  CG  . HIS A 1 551 ? 2.570   14.651  -35.468 1.00 84.55 551 A 1 
ATOM   4256 N  ND1 . HIS A 1 551 ? 3.377   14.201  -34.457 1.00 72.98 551 A 1 
ATOM   4257 C  CD2 . HIS A 1 551 ? 3.250   14.446  -36.641 1.00 71.33 551 A 1 
ATOM   4258 C  CE1 . HIS A 1 551 ? 4.514   13.741  -35.000 1.00 72.43 551 A 1 
ATOM   4259 N  NE2 . HIS A 1 551 ? 4.475   13.878  -36.328 1.00 73.49 551 A 1 
ATOM   4260 N  N   . SER A 1 552 ? -2.243  14.070  -34.517 1.00 94.31 552 A 1 
ATOM   4261 C  CA  . SER A 1 552 ? -3.618  14.539  -34.324 1.00 95.35 552 A 1 
ATOM   4262 C  C   . SER A 1 552 ? -3.952  14.887  -32.869 1.00 96.05 552 A 1 
ATOM   4263 O  O   . SER A 1 552 ? -4.962  15.529  -32.611 1.00 93.58 552 A 1 
ATOM   4264 C  CB  . SER A 1 552 ? -4.599  13.478  -34.826 1.00 94.32 552 A 1 
ATOM   4265 O  OG  . SER A 1 552 ? -4.504  12.303  -34.054 1.00 91.33 552 A 1 
ATOM   4266 N  N   . GLY A 1 553 ? -3.110  14.433  -31.915 1.00 96.03 553 A 1 
ATOM   4267 C  CA  . GLY A 1 553 ? -3.391  14.480  -30.483 1.00 96.67 553 A 1 
ATOM   4268 C  C   . GLY A 1 553 ? -4.226  13.298  -29.976 1.00 97.53 553 A 1 
ATOM   4269 O  O   . GLY A 1 553 ? -4.354  13.139  -28.768 1.00 96.38 553 A 1 
ATOM   4270 N  N   . PHE A 1 554 ? -4.762  12.475  -30.870 1.00 98.02 554 A 1 
ATOM   4271 C  CA  . PHE A 1 554 ? -5.446  11.246  -30.491 1.00 98.18 554 A 1 
ATOM   4272 C  C   . PHE A 1 554 ? -4.450  10.112  -30.252 1.00 98.13 554 A 1 
ATOM   4273 O  O   . PHE A 1 554 ? -3.452  9.975   -30.953 1.00 97.32 554 A 1 
ATOM   4274 C  CB  . PHE A 1 554 ? -6.496  10.847  -31.534 1.00 97.80 554 A 1 
ATOM   4275 C  CG  . PHE A 1 554 ? -7.727  11.722  -31.529 1.00 97.52 554 A 1 
ATOM   4276 C  CD1 . PHE A 1 554 ? -8.826  11.376  -30.727 1.00 95.54 554 A 1 
ATOM   4277 C  CD2 . PHE A 1 554 ? -7.790  12.878  -32.329 1.00 95.59 554 A 1 
ATOM   4278 C  CE1 . PHE A 1 554 ? -9.982  12.175  -30.719 1.00 94.44 554 A 1 
ATOM   4279 C  CE2 . PHE A 1 554 ? -8.936  13.684  -32.314 1.00 94.56 554 A 1 
ATOM   4280 C  CZ  . PHE A 1 554 ? -10.034 13.337  -31.512 1.00 95.08 554 A 1 
ATOM   4281 N  N   . SER A 1 555 ? -4.779  9.248   -29.301 1.00 98.39 555 A 1 
ATOM   4282 C  CA  . SER A 1 555 ? -4.156  7.941   -29.128 1.00 98.36 555 A 1 
ATOM   4283 C  C   . SER A 1 555 ? -5.220  6.905   -28.831 1.00 98.59 555 A 1 
ATOM   4284 O  O   . SER A 1 555 ? -6.288  7.208   -28.290 1.00 98.07 555 A 1 
ATOM   4285 C  CB  . SER A 1 555 ? -3.065  7.974   -28.048 1.00 96.83 555 A 1 
ATOM   4286 O  OG  . SER A 1 555 ? -3.580  8.387   -26.798 1.00 82.73 555 A 1 
ATOM   4287 N  N   . VAL A 1 556 ? -4.951  5.660   -29.209 1.00 98.54 556 A 1 
ATOM   4288 C  CA  . VAL A 1 556 ? -5.765  4.503   -28.850 1.00 98.56 556 A 1 
ATOM   4289 C  C   . VAL A 1 556 ? -4.890  3.513   -28.107 1.00 98.65 556 A 1 
ATOM   4290 O  O   . VAL A 1 556 ? -3.689  3.432   -28.362 1.00 98.08 556 A 1 
ATOM   4291 C  CB  . VAL A 1 556 ? -6.453  3.850   -30.062 1.00 97.73 556 A 1 
ATOM   4292 C  CG1 . VAL A 1 556 ? -7.439  4.823   -30.716 1.00 90.81 556 A 1 
ATOM   4293 C  CG2 . VAL A 1 556 ? -5.475  3.358   -31.126 1.00 90.52 556 A 1 
ATOM   4294 N  N   . GLY A 1 557 ? -5.478  2.760   -27.192 1.00 98.56 557 A 1 
ATOM   4295 C  CA  . GLY A 1 557 ? -4.705  1.808   -26.415 1.00 98.68 557 A 1 
ATOM   4296 C  C   . GLY A 1 557 ? -5.506  0.602   -25.959 1.00 98.77 557 A 1 
ATOM   4297 O  O   . GLY A 1 557 ? -6.732  0.549   -26.053 1.00 98.45 557 A 1 
ATOM   4298 N  N   . TRP A 1 558 ? -4.749  -0.373  -25.495 1.00 98.67 558 A 1 
ATOM   4299 C  CA  . TRP A 1 558 ? -5.245  -1.616  -24.941 1.00 98.75 558 A 1 
ATOM   4300 C  C   . TRP A 1 558 ? -4.456  -1.934  -23.671 1.00 98.73 558 A 1 
ATOM   4301 O  O   . TRP A 1 558 ? -3.226  -1.855  -23.670 1.00 98.48 558 A 1 
ATOM   4302 C  CB  . TRP A 1 558 ? -5.092  -2.732  -25.982 1.00 98.56 558 A 1 
ATOM   4303 C  CG  . TRP A 1 558 ? -5.169  -4.117  -25.437 1.00 98.37 558 A 1 
ATOM   4304 C  CD1 . TRP A 1 558 ? -6.285  -4.709  -24.961 1.00 96.57 558 A 1 
ATOM   4305 C  CD2 . TRP A 1 558 ? -4.087  -5.095  -25.274 1.00 97.87 558 A 1 
ATOM   4306 N  NE1 . TRP A 1 558 ? -5.977  -5.992  -24.513 1.00 96.40 558 A 1 
ATOM   4307 C  CE2 . TRP A 1 558 ? -4.644  -6.264  -24.699 1.00 97.36 558 A 1 
ATOM   4308 C  CE3 . TRP A 1 558 ? -2.712  -5.086  -25.574 1.00 96.21 558 A 1 
ATOM   4309 C  CZ2 . TRP A 1 558 ? -3.853  -7.409  -24.419 1.00 96.49 558 A 1 
ATOM   4310 C  CZ3 . TRP A 1 558 ? -1.923  -6.225  -25.296 1.00 94.71 558 A 1 
ATOM   4311 C  CH2 . TRP A 1 558 ? -2.500  -7.357  -24.727 1.00 94.85 558 A 1 
ATOM   4312 N  N   . VAL A 1 559 ? -5.155  -2.341  -22.634 1.00 98.61 559 A 1 
ATOM   4313 C  CA  . VAL A 1 559 ? -4.579  -2.895  -21.406 1.00 98.60 559 A 1 
ATOM   4314 C  C   . VAL A 1 559 ? -5.095  -4.313  -21.245 1.00 98.62 559 A 1 
ATOM   4315 O  O   . VAL A 1 559 ? -6.297  -4.542  -21.140 1.00 98.33 559 A 1 
ATOM   4316 C  CB  . VAL A 1 559 ? -4.897  -2.031  -20.174 1.00 98.23 559 A 1 
ATOM   4317 C  CG1 . VAL A 1 559 ? -4.190  -2.580  -18.934 1.00 96.96 559 A 1 
ATOM   4318 C  CG2 . VAL A 1 559 ? -4.459  -0.571  -20.371 1.00 97.26 559 A 1 
ATOM   4319 N  N   . GLY A 1 560 ? -4.187  -5.290  -21.256 1.00 98.65 560 A 1 
ATOM   4320 C  CA  . GLY A 1 560 ? -4.498  -6.686  -21.022 1.00 98.64 560 A 1 
ATOM   4321 C  C   . GLY A 1 560 ? -3.910  -7.154  -19.701 1.00 98.79 560 A 1 
ATOM   4322 O  O   . GLY A 1 560 ? -2.718  -6.974  -19.469 1.00 98.40 560 A 1 
ATOM   4323 N  N   . THR A 1 561 ? -4.718  -7.801  -18.865 1.00 98.69 561 A 1 
ATOM   4324 C  CA  . THR A 1 561 ? -4.250  -8.469  -17.644 1.00 98.58 561 A 1 
ATOM   4325 C  C   . THR A 1 561 ? -4.614  -9.944  -17.711 1.00 98.60 561 A 1 
ATOM   4326 O  O   . THR A 1 561 ? -5.778  -10.296 -17.894 1.00 98.26 561 A 1 
ATOM   4327 C  CB  . THR A 1 561 ? -4.807  -7.816  -16.378 1.00 98.01 561 A 1 
ATOM   4328 O  OG1 . THR A 1 561 ? -4.421  -6.461  -16.332 1.00 95.03 561 A 1 
ATOM   4329 C  CG2 . THR A 1 561 ? -4.285  -8.463  -15.105 1.00 95.07 561 A 1 
ATOM   4330 N  N   . PHE A 1 562 ? -3.618  -10.814 -17.558 1.00 98.62 562 A 1 
ATOM   4331 C  CA  . PHE A 1 562 ? -3.755  -12.257 -17.621 1.00 98.60 562 A 1 
ATOM   4332 C  C   . PHE A 1 562 ? -3.194  -12.860 -16.343 1.00 98.54 562 A 1 
ATOM   4333 O  O   . PHE A 1 562 ? -2.012  -12.711 -16.062 1.00 98.02 562 A 1 
ATOM   4334 C  CB  . PHE A 1 562 ? -3.017  -12.798 -18.852 1.00 98.54 562 A 1 
ATOM   4335 C  CG  . PHE A 1 562 ? -3.403  -12.130 -20.155 1.00 98.44 562 A 1 
ATOM   4336 C  CD1 . PHE A 1 562 ? -4.522  -12.575 -20.879 1.00 97.43 562 A 1 
ATOM   4337 C  CD2 . PHE A 1 562 ? -2.674  -11.029 -20.631 1.00 97.41 562 A 1 
ATOM   4338 C  CE1 . PHE A 1 562 ? -4.902  -11.930 -22.063 1.00 96.74 562 A 1 
ATOM   4339 C  CE2 . PHE A 1 562 ? -3.052  -10.379 -21.809 1.00 96.84 562 A 1 
ATOM   4340 C  CZ  . PHE A 1 562 ? -4.170  -10.828 -22.526 1.00 96.99 562 A 1 
ATOM   4341 N  N   . ALA A 1 563 ? -4.030  -13.542 -15.564 1.00 98.12 563 A 1 
ATOM   4342 C  CA  . ALA A 1 563 ? -3.627  -14.207 -14.335 1.00 97.96 563 A 1 
ATOM   4343 C  C   . ALA A 1 563 ? -3.816  -15.715 -14.451 1.00 98.03 563 A 1 
ATOM   4344 O  O   . ALA A 1 563 ? -4.820  -16.191 -14.993 1.00 97.13 563 A 1 
ATOM   4345 C  CB  . ALA A 1 563 ? -4.385  -13.604 -13.148 1.00 97.06 563 A 1 
ATOM   4346 N  N   . ASP A 1 564 ? -2.861  -16.477 -13.910 1.00 97.29 564 A 1 
ATOM   4347 C  CA  . ASP A 1 564 ? -3.003  -17.919 -13.764 1.00 96.64 564 A 1 
ATOM   4348 C  C   . ASP A 1 564 ? -4.040  -18.259 -12.670 1.00 95.91 564 A 1 
ATOM   4349 O  O   . ASP A 1 564 ? -4.448  -17.424 -11.857 1.00 93.97 564 A 1 
ATOM   4350 C  CB  . ASP A 1 564 ? -1.627  -18.565 -13.488 1.00 95.65 564 A 1 
ATOM   4351 C  CG  . ASP A 1 564 ? -1.600  -20.092 -13.682 1.00 93.38 564 A 1 
ATOM   4352 O  OD1 . ASP A 1 564 ? -2.558  -20.642 -14.273 1.00 89.61 564 A 1 
ATOM   4353 O  OD2 . ASP A 1 564 ? -0.635  -20.727 -13.212 1.00 88.56 564 A 1 
ATOM   4354 N  N   . ARG A 1 565 ? -4.469  -19.496 -12.633 1.00 95.25 565 A 1 
ATOM   4355 C  CA  . ARG A 1 565 ? -5.332  -20.038 -11.585 1.00 94.59 565 A 1 
ATOM   4356 C  C   . ARG A 1 565 ? -4.639  -19.993 -10.224 1.00 94.00 565 A 1 
ATOM   4357 O  O   . ARG A 1 565 ? -3.452  -20.313 -10.099 1.00 91.26 565 A 1 
ATOM   4358 C  CB  . ARG A 1 565 ? -5.786  -21.459 -11.963 1.00 92.51 565 A 1 
ATOM   4359 C  CG  . ARG A 1 565 ? -4.610  -22.368 -12.345 1.00 87.19 565 A 1 
ATOM   4360 C  CD  . ARG A 1 565 ? -5.044  -23.767 -12.774 1.00 86.07 565 A 1 
ATOM   4361 N  NE  . ARG A 1 565 ? -5.169  -24.661 -11.620 1.00 76.03 565 A 1 
ATOM   4362 C  CZ  . ARG A 1 565 ? -5.343  -25.976 -11.670 1.00 69.09 565 A 1 
ATOM   4363 N  NH1 . ARG A 1 565 ? -5.487  -26.586 -12.810 1.00 61.94 565 A 1 
ATOM   4364 N  NH2 . ARG A 1 565 ? -5.366  -26.681 -10.583 1.00 59.54 565 A 1 
ATOM   4365 N  N   . SER A 1 566 ? -5.399  -19.736 -9.177  1.00 92.49 566 A 1 
ATOM   4366 C  CA  . SER A 1 566 ? -4.898  -19.784 -7.802  1.00 90.48 566 A 1 
ATOM   4367 C  C   . SER A 1 566 ? -4.673  -21.237 -7.365  1.00 89.65 566 A 1 
ATOM   4368 O  O   . SER A 1 566 ? -5.615  -21.966 -7.041  1.00 84.52 566 A 1 
ATOM   4369 C  CB  . SER A 1 566 ? -5.880  -19.080 -6.861  1.00 86.65 566 A 1 
ATOM   4370 O  OG  . SER A 1 566 ? -6.145  -17.763 -7.295  1.00 76.05 566 A 1 
ATOM   4371 N  N   . THR A 1 567 ? -3.412  -21.704 -7.367  1.00 87.28 567 A 1 
ATOM   4372 C  CA  . THR A 1 567 ? -3.052  -23.094 -7.038  1.00 83.93 567 A 1 
ATOM   4373 C  C   . THR A 1 567 ? -2.248  -23.253 -5.761  1.00 81.86 567 A 1 
ATOM   4374 O  O   . THR A 1 567 ? -2.367  -24.287 -5.105  1.00 70.19 567 A 1 
ATOM   4375 C  CB  . THR A 1 567 ? -2.258  -23.751 -8.174  1.00 78.96 567 A 1 
ATOM   4376 O  OG1 . THR A 1 567 ? -1.176  -22.956 -8.584  1.00 73.48 567 A 1 
ATOM   4377 C  CG2 . THR A 1 567 ? -3.136  -23.999 -9.395  1.00 71.91 567 A 1 
ATOM   4378 N  N   . HIS A 1 568 ? -1.427  -22.268 -5.407  1.00 72.07 568 A 1 
ATOM   4379 C  CA  . HIS A 1 568 ? -0.471  -22.318 -4.304  1.00 68.93 568 A 1 
ATOM   4380 C  C   . HIS A 1 568 ? -0.816  -21.258 -3.262  1.00 70.46 568 A 1 
ATOM   4381 O  O   . HIS A 1 568 ? 0.021   -20.444 -2.902  1.00 65.12 568 A 1 
ATOM   4382 C  CB  . HIS A 1 568 ? 0.963   -22.164 -4.839  1.00 64.27 568 A 1 
ATOM   4383 C  CG  . HIS A 1 568 ? 1.363   -23.199 -5.846  1.00 61.87 568 A 1 
ATOM   4384 N  ND1 . HIS A 1 568 ? 1.137   -23.140 -7.198  1.00 54.84 568 A 1 
ATOM   4385 C  CD2 . HIS A 1 568 ? 2.031   -24.370 -5.624  1.00 54.59 568 A 1 
ATOM   4386 C  CE1 . HIS A 1 568 ? 1.646   -24.236 -7.769  1.00 54.17 568 A 1 
ATOM   4387 N  NE2 . HIS A 1 568 ? 2.209   -25.017 -6.845  1.00 54.44 568 A 1 
ATOM   4388 N  N   . ILE A 1 569 ? -2.072  -21.257 -2.832  1.00 71.53 569 A 1 
ATOM   4389 C  CA  . ILE A 1 569 ? -2.580  -20.335 -1.815  1.00 68.96 569 A 1 
ATOM   4390 C  C   . ILE A 1 569 ? -2.930  -21.107 -0.546  1.00 70.87 569 A 1 
ATOM   4391 O  O   . ILE A 1 569 ? -3.111  -22.325 -0.594  1.00 65.26 569 A 1 
ATOM   4392 C  CB  . ILE A 1 569 ? -3.780  -19.525 -2.349  1.00 62.65 569 A 1 
ATOM   4393 C  CG1 . ILE A 1 569 ? -4.947  -20.438 -2.786  1.00 57.14 569 A 1 
ATOM   4394 C  CG2 . ILE A 1 569 ? -3.310  -18.618 -3.497  1.00 55.84 569 A 1 
ATOM   4395 C  CD1 . ILE A 1 569 ? -6.222  -19.668 -3.096  1.00 52.13 569 A 1 
ATOM   4396 N  N   . SER A 1 570 ? -3.035  -20.398 0.571   1.00 64.94 570 A 1 
ATOM   4397 C  CA  . SER A 1 570 ? -3.462  -20.974 1.840   1.00 63.13 570 A 1 
ATOM   4398 C  C   . SER A 1 570 ? -4.779  -21.748 1.686   1.00 66.65 570 A 1 
ATOM   4399 O  O   . SER A 1 570 ? -5.672  -21.356 0.939   1.00 62.86 570 A 1 
ATOM   4400 C  CB  . SER A 1 570 ? -3.612  -19.887 2.909   1.00 57.60 570 A 1 
ATOM   4401 O  OG  . SER A 1 570 ? -4.238  -20.402 4.072   1.00 54.00 570 A 1 
ATOM   4402 N  N   . SER A 1 571 ? -4.907  -22.814 2.448   1.00 63.13 571 A 1 
ATOM   4403 C  CA  . SER A 1 571 ? -6.110  -23.653 2.498   1.00 62.27 571 A 1 
ATOM   4404 C  C   . SER A 1 571 ? -7.385  -22.895 2.904   1.00 65.35 571 A 1 
ATOM   4405 O  O   . SER A 1 571 ? -8.483  -23.364 2.617   1.00 61.89 571 A 1 
ATOM   4406 C  CB  . SER A 1 571 ? -5.847  -24.794 3.481   1.00 58.38 571 A 1 
ATOM   4407 O  OG  . SER A 1 571 ? -5.663  -24.294 4.785   1.00 54.92 571 A 1 
ATOM   4408 N  N   . SER A 1 572 ? -7.234  -21.730 3.534   1.00 69.97 572 A 1 
ATOM   4409 C  CA  . SER A 1 572 ? -8.336  -20.859 3.942   1.00 68.54 572 A 1 
ATOM   4410 C  C   . SER A 1 572 ? -9.019  -20.147 2.773   1.00 70.89 572 A 1 
ATOM   4411 O  O   . SER A 1 572 ? -10.171 -19.748 2.895   1.00 66.25 572 A 1 
ATOM   4412 C  CB  . SER A 1 572 ? -7.838  -19.827 4.954   1.00 63.65 572 A 1 
ATOM   4413 O  OG  . SER A 1 572 ? -6.758  -19.076 4.445   1.00 58.73 572 A 1 
ATOM   4414 N  N   . TYR A 1 573 ? -8.329  -19.989 1.628   1.00 74.48 573 A 1 
ATOM   4415 C  CA  . TYR A 1 573 ? -8.885  -19.324 0.446   1.00 74.43 573 A 1 
ATOM   4416 C  C   . TYR A 1 573 ? -9.393  -20.320 -0.594  1.00 76.53 573 A 1 
ATOM   4417 O  O   . TYR A 1 573 ? -8.793  -21.359 -0.871  1.00 73.80 573 A 1 
ATOM   4418 C  CB  . TYR A 1 573 ? -7.880  -18.340 -0.147  1.00 70.11 573 A 1 
ATOM   4419 C  CG  . TYR A 1 573 ? -7.721  -17.065 0.659   1.00 69.33 573 A 1 
ATOM   4420 C  CD1 . TYR A 1 573 ? -8.781  -16.150 0.772   1.00 66.20 573 A 1 
ATOM   4421 C  CD2 . TYR A 1 573 ? -6.499  -16.782 1.285   1.00 65.81 573 A 1 
ATOM   4422 C  CE1 . TYR A 1 573 ? -8.631  -14.971 1.514   1.00 62.17 573 A 1 
ATOM   4423 C  CE2 . TYR A 1 573 ? -6.340  -15.601 2.033   1.00 62.90 573 A 1 
ATOM   4424 C  CZ  . TYR A 1 573 ? -7.412  -14.696 2.152   1.00 62.45 573 A 1 
ATOM   4425 O  OH  . TYR A 1 573 ? -7.266  -13.551 2.883   1.00 58.67 573 A 1 
ATOM   4426 N  N   . SER A 1 574 ? -10.495 -19.946 -1.235  1.00 77.34 574 A 1 
ATOM   4427 C  CA  . SER A 1 574 ? -11.022 -20.664 -2.385  1.00 77.75 574 A 1 
ATOM   4428 C  C   . SER A 1 574 ? -10.107 -20.492 -3.601  1.00 82.03 574 A 1 
ATOM   4429 O  O   . SER A 1 574 ? -9.601  -19.409 -3.880  1.00 78.80 574 A 1 
ATOM   4430 C  CB  . SER A 1 574 ? -12.452 -20.204 -2.697  1.00 70.55 574 A 1 
ATOM   4431 O  OG  . SER A 1 574 ? -12.509 -18.809 -2.833  1.00 61.36 574 A 1 
ATOM   4432 N  N   . LYS A 1 575 ? -9.926  -21.575 -4.359  1.00 85.25 575 A 1 
ATOM   4433 C  CA  . LYS A 1 575 ? -9.155  -21.530 -5.611  1.00 87.12 575 A 1 
ATOM   4434 C  C   . LYS A 1 575 ? -9.973  -20.848 -6.698  1.00 89.86 575 A 1 
ATOM   4435 O  O   . LYS A 1 575 ? -11.081 -21.288 -6.982  1.00 87.54 575 A 1 
ATOM   4436 C  CB  . LYS A 1 575 ? -8.740  -22.944 -6.037  1.00 83.02 575 A 1 
ATOM   4437 C  CG  . LYS A 1 575 ? -7.742  -23.545 -5.044  1.00 76.92 575 A 1 
ATOM   4438 C  CD  . LYS A 1 575 ? -7.336  -24.967 -5.455  1.00 71.22 575 A 1 
ATOM   4439 C  CE  . LYS A 1 575 ? -6.381  -25.497 -4.392  1.00 63.83 575 A 1 
ATOM   4440 N  NZ  . LYS A 1 575 ? -5.980  -26.899 -4.634  1.00 55.75 575 A 1 
ATOM   4441 N  N   . GLN A 1 576 ? -9.374  -19.863 -7.343  1.00 90.93 576 A 1 
ATOM   4442 C  CA  . GLN A 1 576 ? -9.996  -19.142 -8.445  1.00 92.31 576 A 1 
ATOM   4443 C  C   . GLN A 1 576 ? -9.451  -19.624 -9.796  1.00 93.86 576 A 1 
ATOM   4444 O  O   . GLN A 1 576 ? -8.273  -19.984 -9.893  1.00 93.42 576 A 1 
ATOM   4445 C  CB  . GLN A 1 576 ? -9.818  -17.629 -8.257  1.00 90.92 576 A 1 
ATOM   4446 C  CG  . GLN A 1 576 ? -10.352 -17.110 -6.910  1.00 88.86 576 A 1 
ATOM   4447 C  CD  . GLN A 1 576 ? -11.815 -17.480 -6.654  1.00 87.67 576 A 1 
ATOM   4448 O  OE1 . GLN A 1 576 ? -12.608 -17.701 -7.558  1.00 80.85 576 A 1 
ATOM   4449 N  NE2 . GLN A 1 576 ? -12.217 -17.605 -5.414  1.00 78.46 576 A 1 
ATOM   4450 N  N   . PRO A 1 577 ? -10.286 -19.662 -10.850 1.00 94.20 577 A 1 
ATOM   4451 C  CA  . PRO A 1 577 ? -9.831  -19.944 -12.206 1.00 95.07 577 A 1 
ATOM   4452 C  C   . PRO A 1 577 ? -8.952  -18.799 -12.729 1.00 96.03 577 A 1 
ATOM   4453 O  O   . PRO A 1 577 ? -9.121  -17.645 -12.348 1.00 95.10 577 A 1 
ATOM   4454 C  CB  . PRO A 1 577 ? -11.107 -20.137 -13.030 1.00 93.52 577 A 1 
ATOM   4455 C  CG  . PRO A 1 577 ? -12.119 -19.248 -12.314 1.00 90.88 577 A 1 
ATOM   4456 C  CD  . PRO A 1 577 ? -11.714 -19.350 -10.847 1.00 93.68 577 A 1 
ATOM   4457 N  N   . GLY A 1 578 ? -8.040  -19.127 -13.642 1.00 96.53 578 A 1 
ATOM   4458 C  CA  . GLY A 1 578 ? -7.289  -18.116 -14.378 1.00 97.18 578 A 1 
ATOM   4459 C  C   . GLY A 1 578 ? -8.179  -17.331 -15.341 1.00 97.54 578 A 1 
ATOM   4460 O  O   . GLY A 1 578 ? -9.250  -17.794 -15.746 1.00 96.67 578 A 1 
ATOM   4461 N  N   . TYR A 1 579 ? -7.727  -16.140 -15.719 1.00 97.93 579 A 1 
ATOM   4462 C  CA  . TYR A 1 579 ? -8.506  -15.240 -16.558 1.00 98.05 579 A 1 
ATOM   4463 C  C   . TYR A 1 579 ? -7.624  -14.369 -17.457 1.00 98.37 579 A 1 
ATOM   4464 O  O   . TYR A 1 579 ? -6.424  -14.210 -17.225 1.00 98.02 579 A 1 
ATOM   4465 C  CB  . TYR A 1 579 ? -9.425  -14.378 -15.687 1.00 97.50 579 A 1 
ATOM   4466 C  CG  . TYR A 1 579 ? -8.710  -13.457 -14.725 1.00 97.36 579 A 1 
ATOM   4467 C  CD1 . TYR A 1 579 ? -8.439  -13.867 -13.403 1.00 96.30 579 A 1 
ATOM   4468 C  CD2 . TYR A 1 579 ? -8.311  -12.167 -15.134 1.00 95.99 579 A 1 
ATOM   4469 C  CE1 . TYR A 1 579 ? -7.787  -13.012 -12.505 1.00 94.92 579 A 1 
ATOM   4470 C  CE2 . TYR A 1 579 ? -7.652  -11.303 -14.246 1.00 94.97 579 A 1 
ATOM   4471 C  CZ  . TYR A 1 579 ? -7.392  -11.728 -12.933 1.00 94.84 579 A 1 
ATOM   4472 O  OH  . TYR A 1 579 ? -6.754  -10.887 -12.057 1.00 92.77 579 A 1 
ATOM   4473 N  N   . GLY A 1 580 ? -8.243  -13.792 -18.476 1.00 98.32 580 A 1 
ATOM   4474 C  CA  . GLY A 1 580 ? -7.714  -12.654 -19.210 1.00 98.43 580 A 1 
ATOM   4475 C  C   . GLY A 1 580 ? -8.790  -11.573 -19.274 1.00 98.57 580 A 1 
ATOM   4476 O  O   . GLY A 1 580 ? -9.906  -11.845 -19.719 1.00 97.95 580 A 1 
ATOM   4477 N  N   . VAL A 1 581 ? -8.446  -10.375 -18.824 1.00 98.59 581 A 1 
ATOM   4478 C  CA  . VAL A 1 581 ? -9.311  -9.192  -18.901 1.00 98.58 581 A 1 
ATOM   4479 C  C   . VAL A 1 581 ? -8.668  -8.172  -19.820 1.00 98.62 581 A 1 
ATOM   4480 O  O   . VAL A 1 581 ? -7.439  -8.084  -19.892 1.00 98.09 581 A 1 
ATOM   4481 C  CB  . VAL A 1 581 ? -9.630  -8.651  -17.494 1.00 97.36 581 A 1 
ATOM   4482 C  CG1 . VAL A 1 581 ? -8.537  -7.775  -16.885 1.00 90.54 581 A 1 
ATOM   4483 C  CG2 . VAL A 1 581 ? -10.938 -7.861  -17.519 1.00 90.56 581 A 1 
ATOM   4484 N  N   . ASN A 1 582 ? -9.479  -7.459  -20.575 1.00 98.63 582 A 1 
ATOM   4485 C  CA  . ASN A 1 582 ? -9.005  -6.537  -21.591 1.00 98.69 582 A 1 
ATOM   4486 C  C   . ASN A 1 582 ? -9.771  -5.219  -21.490 1.00 98.68 582 A 1 
ATOM   4487 O  O   . ASN A 1 582 ? -10.999 -5.207  -21.567 1.00 97.99 582 A 1 
ATOM   4488 C  CB  . ASN A 1 582 ? -9.196  -7.152  -22.988 1.00 98.45 582 A 1 
ATOM   4489 C  CG  . ASN A 1 582 ? -8.411  -8.432  -23.205 1.00 98.21 582 A 1 
ATOM   4490 O  OD1 . ASN A 1 582 ? -7.289  -8.447  -23.676 1.00 90.98 582 A 1 
ATOM   4491 N  ND2 . ASN A 1 582 ? -8.988  -9.571  -22.887 1.00 91.95 582 A 1 
ATOM   4492 N  N   . ASP A 1 583 ? -9.020  -4.132  -21.416 1.00 98.64 583 A 1 
ATOM   4493 C  CA  . ASP A 1 583 ? -9.530  -2.775  -21.462 1.00 98.69 583 A 1 
ATOM   4494 C  C   . ASP A 1 583 ? -9.066  -2.110  -22.766 1.00 98.78 583 A 1 
ATOM   4495 O  O   . ASP A 1 583 ? -7.984  -2.396  -23.277 1.00 98.43 583 A 1 
ATOM   4496 C  CB  . ASP A 1 583 ? -9.063  -1.965  -20.237 1.00 98.07 583 A 1 
ATOM   4497 C  CG  . ASP A 1 583 ? -9.442  -2.574  -18.879 1.00 97.14 583 A 1 
ATOM   4498 O  OD1 . ASP A 1 583 ? -10.336 -3.455  -18.834 1.00 94.42 583 A 1 
ATOM   4499 O  OD2 . ASP A 1 583 ? -8.841  -2.146  -17.870 1.00 93.80 583 A 1 
ATOM   4500 N  N   . PHE A 1 584 ? -9.888  -1.213  -23.292 1.00 98.70 584 A 1 
ATOM   4501 C  CA  . PHE A 1 584 ? -9.523  -0.377  -24.424 1.00 98.72 584 A 1 
ATOM   4502 C  C   . PHE A 1 584 ? -9.748  1.080   -24.069 1.00 98.79 584 A 1 
ATOM   4503 O  O   . PHE A 1 584 ? -10.701 1.410   -23.372 1.00 98.37 584 A 1 
ATOM   4504 C  CB  . PHE A 1 584 ? -10.318 -0.770  -25.671 1.00 98.65 584 A 1 
ATOM   4505 C  CG  . PHE A 1 584 ? -10.036 -2.172  -26.158 1.00 98.66 584 A 1 
ATOM   4506 C  CD1 . PHE A 1 584 ? -8.912  -2.430  -26.962 1.00 98.06 584 A 1 
ATOM   4507 C  CD2 . PHE A 1 584 ? -10.882 -3.235  -25.803 1.00 98.01 584 A 1 
ATOM   4508 C  CE1 . PHE A 1 584 ? -8.637  -3.736  -27.402 1.00 97.52 584 A 1 
ATOM   4509 C  CE2 . PHE A 1 584 ? -10.613 -4.542  -26.233 1.00 97.55 584 A 1 
ATOM   4510 C  CZ  . PHE A 1 584 ? -9.489  -4.792  -27.037 1.00 97.78 584 A 1 
ATOM   4511 N  N   . TYR A 1 585 ? -8.920  1.972   -24.601 1.00 98.68 585 A 1 
ATOM   4512 C  CA  . TYR A 1 585 ? -9.131  3.402   -24.437 1.00 98.68 585 A 1 
ATOM   4513 C  C   . TYR A 1 585 ? -8.935  4.175   -25.741 1.00 98.71 585 A 1 
ATOM   4514 O  O   . TYR A 1 585 ? -8.218  3.765   -26.654 1.00 98.46 585 A 1 
ATOM   4515 C  CB  . TYR A 1 585 ? -8.265  3.955   -23.295 1.00 98.35 585 A 1 
ATOM   4516 C  CG  . TYR A 1 585 ? -6.775  3.922   -23.538 1.00 98.36 585 A 1 
ATOM   4517 C  CD1 . TYR A 1 585 ? -5.965  2.960   -22.901 1.00 97.48 585 A 1 
ATOM   4518 C  CD2 . TYR A 1 585 ? -6.168  4.876   -24.379 1.00 97.49 585 A 1 
ATOM   4519 C  CE1 . TYR A 1 585 ? -4.581  2.957   -23.086 1.00 96.92 585 A 1 
ATOM   4520 C  CE2 . TYR A 1 585 ? -4.787  4.879   -24.580 1.00 96.83 585 A 1 
ATOM   4521 C  CZ  . TYR A 1 585 ? -3.995  3.915   -23.933 1.00 97.16 585 A 1 
ATOM   4522 O  OH  . TYR A 1 585 ? -2.639  3.929   -24.116 1.00 95.61 585 A 1 
ATOM   4523 N  N   . VAL A 1 586 ? -9.573  5.333   -25.788 1.00 98.63 586 A 1 
ATOM   4524 C  CA  . VAL A 1 586 ? -9.288  6.412   -26.733 1.00 98.68 586 A 1 
ATOM   4525 C  C   . VAL A 1 586 ? -8.989  7.648   -25.909 1.00 98.62 586 A 1 
ATOM   4526 O  O   . VAL A 1 586 ? -9.790  8.025   -25.056 1.00 98.33 586 A 1 
ATOM   4527 C  CB  . VAL A 1 586 ? -10.462 6.661   -27.695 1.00 97.93 586 A 1 
ATOM   4528 C  CG1 . VAL A 1 586 ? -10.148 7.783   -28.680 1.00 90.44 586 A 1 
ATOM   4529 C  CG2 . VAL A 1 586 ? -10.796 5.400   -28.502 1.00 91.59 586 A 1 
ATOM   4530 N  N   . SER A 1 587 ? -7.858  8.283   -26.163 1.00 98.52 587 A 1 
ATOM   4531 C  CA  . SER A 1 587 ? -7.459  9.518   -25.494 1.00 98.50 587 A 1 
ATOM   4532 C  C   . SER A 1 587 ? -7.209  10.617  -26.510 1.00 98.55 587 A 1 
ATOM   4533 O  O   . SER A 1 587 ? -6.715  10.364  -27.612 1.00 98.03 587 A 1 
ATOM   4534 C  CB  . SER A 1 587 ? -6.230  9.277   -24.612 1.00 97.94 587 A 1 
ATOM   4535 O  OG  . SER A 1 587 ? -6.029  10.382  -23.757 1.00 92.85 587 A 1 
ATOM   4536 N  N   . TYR A 1 588 ? -7.553  11.852  -26.150 1.00 98.47 588 A 1 
ATOM   4537 C  CA  . TYR A 1 588 ? -7.307  13.039  -26.949 1.00 98.34 588 A 1 
ATOM   4538 C  C   . TYR A 1 588 ? -6.645  14.119  -26.102 1.00 98.32 588 A 1 
ATOM   4539 O  O   . TYR A 1 588 ? -7.208  14.569  -25.103 1.00 97.82 588 A 1 
ATOM   4540 C  CB  . TYR A 1 588 ? -8.617  13.533  -27.565 1.00 97.99 588 A 1 
ATOM   4541 C  CG  . TYR A 1 588 ? -8.488  14.844  -28.302 1.00 97.78 588 A 1 
ATOM   4542 C  CD1 . TYR A 1 588 ? -9.126  16.006  -27.819 1.00 96.79 588 A 1 
ATOM   4543 C  CD2 . TYR A 1 588 ? -7.702  14.931  -29.472 1.00 96.99 588 A 1 
ATOM   4544 C  CE1 . TYR A 1 588 ? -8.997  17.225  -28.500 1.00 96.14 588 A 1 
ATOM   4545 C  CE2 . TYR A 1 588 ? -7.560  16.142  -30.153 1.00 96.08 588 A 1 
ATOM   4546 C  CZ  . TYR A 1 588 ? -8.213  17.291  -29.668 1.00 96.03 588 A 1 
ATOM   4547 O  OH  . TYR A 1 588 ? -8.079  18.481  -30.341 1.00 94.18 588 A 1 
ATOM   4548 N  N   . GLN A 1 589 ? -5.470  14.558  -26.533 1.00 97.99 589 A 1 
ATOM   4549 C  CA  . GLN A 1 589 ? -4.827  15.764  -26.038 1.00 97.33 589 A 1 
ATOM   4550 C  C   . GLN A 1 589 ? -5.137  16.924  -26.985 1.00 97.51 589 A 1 
ATOM   4551 O  O   . GLN A 1 589 ? -4.833  16.859  -28.179 1.00 95.99 589 A 1 
ATOM   4552 C  CB  . GLN A 1 589 ? -3.318  15.567  -25.884 1.00 95.50 589 A 1 
ATOM   4553 C  CG  . GLN A 1 589 ? -2.981  14.635  -24.714 1.00 84.13 589 A 1 
ATOM   4554 C  CD  . GLN A 1 589 ? -1.486  14.632  -24.385 1.00 76.31 589 A 1 
ATOM   4555 O  OE1 . GLN A 1 589 ? -0.664  15.244  -25.055 1.00 66.09 589 A 1 
ATOM   4556 N  NE2 . GLN A 1 589 ? -1.085  13.963  -23.332 1.00 62.70 589 A 1 
ATOM   4557 N  N   . GLY A 1 590 ? -5.753  17.957  -26.443 1.00 96.62 590 A 1 
ATOM   4558 C  CA  . GLY A 1 590 ? -6.207  19.112  -27.196 1.00 96.53 590 A 1 
ATOM   4559 C  C   . GLY A 1 590 ? -5.082  19.811  -27.948 1.00 96.31 590 A 1 
ATOM   4560 O  O   . GLY A 1 590 ? -3.993  20.049  -27.427 1.00 94.16 590 A 1 
ATOM   4561 N  N   . GLN A 1 591 ? -5.379  20.184  -29.191 1.00 96.55 591 A 1 
ATOM   4562 C  CA  . GLN A 1 591 ? -4.477  20.877  -30.100 1.00 95.89 591 A 1 
ATOM   4563 C  C   . GLN A 1 591 ? -5.011  22.287  -30.391 1.00 95.60 591 A 1 
ATOM   4564 O  O   . GLN A 1 591 ? -6.224  22.514  -30.380 1.00 91.68 591 A 1 
ATOM   4565 C  CB  . GLN A 1 591 ? -4.306  20.052  -31.389 1.00 94.13 591 A 1 
ATOM   4566 C  CG  . GLN A 1 591 ? -3.730  18.640  -31.162 1.00 91.45 591 A 1 
ATOM   4567 C  CD  . GLN A 1 591 ? -2.307  18.651  -30.610 1.00 87.57 591 A 1 
ATOM   4568 O  OE1 . GLN A 1 591 ? -1.535  19.572  -30.841 1.00 76.10 591 A 1 
ATOM   4569 N  NE2 . GLN A 1 591 ? -1.922  17.649  -29.864 1.00 73.61 591 A 1 
ATOM   4570 N  N   . GLN A 1 592 ? -4.120  23.221  -30.710 1.00 93.67 592 A 1 
ATOM   4571 C  CA  . GLN A 1 592 ? -4.460  24.588  -31.119 1.00 93.54 592 A 1 
ATOM   4572 C  C   . GLN A 1 592 ? -5.432  25.270  -30.134 1.00 93.90 592 A 1 
ATOM   4573 O  O   . GLN A 1 592 ? -5.072  25.505  -28.981 1.00 89.19 592 A 1 
ATOM   4574 C  CB  . GLN A 1 592 ? -4.978  24.593  -32.572 1.00 90.64 592 A 1 
ATOM   4575 C  CG  . GLN A 1 592 ? -3.987  24.009  -33.590 1.00 83.78 592 A 1 
ATOM   4576 C  CD  . GLN A 1 592 ? -4.554  24.040  -35.014 1.00 74.44 592 A 1 
ATOM   4577 O  OE1 . GLN A 1 592 ? -5.678  24.428  -35.280 1.00 65.46 592 A 1 
ATOM   4578 N  NE2 . GLN A 1 592 ? -3.787  23.628  -35.997 1.00 63.86 592 A 1 
ATOM   4579 N  N   . ALA A 1 593 ? -6.657  25.562  -30.558 1.00 94.26 593 A 1 
ATOM   4580 C  CA  . ALA A 1 593 ? -7.690  26.217  -29.747 1.00 94.43 593 A 1 
ATOM   4581 C  C   . ALA A 1 593 ? -8.173  25.360  -28.561 1.00 95.10 593 A 1 
ATOM   4582 O  O   . ALA A 1 593 ? -8.735  25.897  -27.613 1.00 92.19 593 A 1 
ATOM   4583 C  CB  . ALA A 1 593 ? -8.853  26.586  -30.669 1.00 92.95 593 A 1 
ATOM   4584 N  N   . LEU A 1 594 ? -7.949  24.047  -28.607 1.00 95.91 594 A 1 
ATOM   4585 C  CA  . LEU A 1 594 ? -8.291  23.103  -27.544 1.00 96.67 594 A 1 
ATOM   4586 C  C   . LEU A 1 594 ? -7.067  22.721  -26.694 1.00 96.67 594 A 1 
ATOM   4587 O  O   . LEU A 1 594 ? -7.148  21.790  -25.897 1.00 94.86 594 A 1 
ATOM   4588 C  CB  . LEU A 1 594 ? -8.988  21.871  -28.147 1.00 95.65 594 A 1 
ATOM   4589 C  CG  . LEU A 1 594 ? -10.306 22.172  -28.897 1.00 93.40 594 A 1 
ATOM   4590 C  CD1 . LEU A 1 594 ? -10.840 20.875  -29.504 1.00 88.15 594 A 1 
ATOM   4591 C  CD2 . LEU A 1 594 ? -11.371 22.759  -27.984 1.00 87.26 594 A 1 
ATOM   4592 N  N   . LYS A 1 595 ? -5.941  23.403  -26.852 1.00 94.61 595 A 1 
ATOM   4593 C  CA  . LYS A 1 595 ? -4.743  23.129  -26.064 1.00 93.64 595 A 1 
ATOM   4594 C  C   . LYS A 1 595 ? -5.049  23.289  -24.576 1.00 93.57 595 A 1 
ATOM   4595 O  O   . LYS A 1 595 ? -5.685  24.253  -24.172 1.00 90.14 595 A 1 
ATOM   4596 C  CB  . LYS A 1 595 ? -3.590  24.029  -26.530 1.00 91.11 595 A 1 
ATOM   4597 C  CG  . LYS A 1 595 ? -2.264  23.596  -25.889 1.00 81.32 595 A 1 
ATOM   4598 C  CD  . LYS A 1 595 ? -1.101  24.471  -26.365 1.00 73.83 595 A 1 
ATOM   4599 C  CE  . LYS A 1 595 ? 0.172   23.997  -25.686 1.00 62.96 595 A 1 
ATOM   4600 N  NZ  . LYS A 1 595 ? 1.354   24.838  -26.028 1.00 55.87 595 A 1 
ATOM   4601 N  N   . GLY A 1 596 ? -4.578  22.328  -23.769 1.00 93.27 596 A 1 
ATOM   4602 C  CA  . GLY A 1 596 ? -4.890  22.237  -22.341 1.00 93.43 596 A 1 
ATOM   4603 C  C   . GLY A 1 596 ? -6.119  21.384  -22.025 1.00 94.90 596 A 1 
ATOM   4604 O  O   . GLY A 1 596 ? -6.303  21.014  -20.870 1.00 93.89 596 A 1 
ATOM   4605 N  N   . MET A 1 597 ? -6.931  21.032  -23.013 1.00 97.10 597 A 1 
ATOM   4606 C  CA  . MET A 1 597 ? -7.998  20.050  -22.842 1.00 97.44 597 A 1 
ATOM   4607 C  C   . MET A 1 597 ? -7.448  18.635  -23.032 1.00 97.66 597 A 1 
ATOM   4608 O  O   . MET A 1 597 ? -6.786  18.352  -24.022 1.00 96.88 597 A 1 
ATOM   4609 C  CB  . MET A 1 597 ? -9.160  20.335  -23.790 1.00 96.66 597 A 1 
ATOM   4610 C  CG  . MET A 1 597 ? -10.412 19.533  -23.418 1.00 88.60 597 A 1 
ATOM   4611 S  SD  . MET A 1 597 ? -11.846 19.812  -24.501 1.00 80.61 597 A 1 
ATOM   4612 C  CE  . MET A 1 597 ? -11.392 18.795  -25.910 1.00 68.32 597 A 1 
ATOM   4613 N  N   . THR A 1 598 ? -7.771  17.742  -22.109 1.00 97.84 598 A 1 
ATOM   4614 C  CA  . THR A 1 598 ? -7.525  16.306  -22.244 1.00 97.80 598 A 1 
ATOM   4615 C  C   . THR A 1 598 ? -8.839  15.577  -22.026 1.00 98.24 598 A 1 
ATOM   4616 O  O   . THR A 1 598 ? -9.562  15.887  -21.077 1.00 97.63 598 A 1 
ATOM   4617 C  CB  . THR A 1 598 ? -6.458  15.824  -21.250 1.00 96.33 598 A 1 
ATOM   4618 O  OG1 . THR A 1 598 ? -5.263  16.537  -21.451 1.00 88.19 598 A 1 
ATOM   4619 C  CG2 . THR A 1 598 ? -6.120  14.342  -21.417 1.00 86.83 598 A 1 
ATOM   4620 N  N   . THR A 1 599 ? -9.159  14.609  -22.869 1.00 98.36 599 A 1 
ATOM   4621 C  CA  . THR A 1 599 ? -10.298 13.726  -22.661 1.00 98.37 599 A 1 
ATOM   4622 C  C   . THR A 1 599 ? -9.922  12.295  -22.972 1.00 98.53 599 A 1 
ATOM   4623 O  O   . THR A 1 599 ? -9.188  12.032  -23.919 1.00 98.01 599 A 1 
ATOM   4624 C  CB  . THR A 1 599 ? -11.549 14.199  -23.430 1.00 97.19 599 A 1 
ATOM   4625 O  OG1 . THR A 1 599 ? -12.659 13.421  -23.069 1.00 86.59 599 A 1 
ATOM   4626 C  CG2 . THR A 1 599 ? -11.413 14.132  -24.947 1.00 85.36 599 A 1 
ATOM   4627 N  N   . THR A 1 600 ? -10.410 11.361  -22.163 1.00 98.54 600 A 1 
ATOM   4628 C  CA  . THR A 1 600 ? -10.148 9.934   -22.319 1.00 98.43 600 A 1 
ATOM   4629 C  C   . THR A 1 600 ? -11.423 9.147   -22.083 1.00 98.59 600 A 1 
ATOM   4630 O  O   . THR A 1 600 ? -12.144 9.393   -21.125 1.00 98.12 600 A 1 
ATOM   4631 C  CB  . THR A 1 600 ? -9.015  9.479   -21.387 1.00 97.75 600 A 1
[truncated: 24,493 more chars]
