# Supplementary material for: Inhibiting heme piracy by pathogenic Escherichia coli using de novo-designed proteins
Source: Nat Commun. 2025 Jul 9;16:6066. doi: 10.1038/s41467-025-60612-9 (PMC12241658; doi:10.1038/s41467-025-60612-9)
Supplement: Supplementary file 4 — Supplementary Data 2 [file 41467_2025_60612_MOESM4_ESM.zip › ChuA_binder_A10_DNA.fasta]

>ChuA Binder A10
ATGTCGTACTACCATCACCATCACCATCACGATTACGATATCCCAACGACCGAAAACCTGTATTTTCAGGGCGCAGCTGCCGAAGAGGAAGAGGAATTGGAACGTCTGGAACGGGAAGGTTCAGAGTTATTTCGCGAAATTGGGCCGGATCTGACAGCCCTGTACAAGGCGGACAAAGGCCTCGGAGCGAAAGCGTTAGCTCATCTTCAGGCAGCCTTCGACACCATTGAAGATCGAGAGCTTGCCGCAGCGCACCTGGAAGCTGCCGCTGATGAAATAGCAAAAATCAATCCTGAGGCAGGTGCGAAAGTGAGAGCATTTGCCGAGCGTGTCCGCGCTTAA
