# Supplementary material for: Inhibiting heme piracy by pathogenic Escherichia coli using de novo-designed proteins
Source: Nat Commun. 2025 Jul 9;16:6066. doi: 10.1038/s41467-025-60612-9 (PMC12241658; doi:10.1038/s41467-025-60612-9)
Supplement: Supplementary file 5 — Supplementary Data 3 [file 41467_2025_60612_MOESM5_ESM.zip]

Archive with 8 entries (8 files):
- ChuA_Binder_A10_Complex_AF2_Model.pdb
- __MACOSX/._ChuA_Binder_A10_Complex_AF2_Model.pdb
- ChuA_Binder_C8_Complex_AF2_Model.pdb
- __MACOSX/._ChuA_Binder_C8_Complex_AF2_Model.pdb
- ChuA_Binder_G7_Complex_AF2_Model.pdb
- __MACOSX/._ChuA_Binder_G7_Complex_AF2_Model.pdb
- ChuA_Binder_H3_Complex_AF2_Model.pdb
- __MACOSX/._ChuA_Binder_H3_Complex_AF2_Model.pdb
