# Supplementary material for: Inhibiting heme piracy by pathogenic Escherichia coli using de novo-designed proteins
Source: Nat Commun. 2025 Jul 9;16:6066. doi: 10.1038/s41467-025-60612-9 (PMC12241658; doi:10.1038/s41467-025-60612-9)
Supplement: Supplementary file 5 — Supplementary Data 3 [file 41467_2025_60612_MOESM5_ESM.zip › ChuA_Binder_A10_Complex_AF2_Model.pdb]

ATOM      1  N   ALA A   1     -13.666  49.403  22.687  1.00 71.01           N  
ATOM      2  CA  ALA A   1     -14.347  48.104  22.516  1.00 71.01           C  
ATOM      3  C   ALA A   1     -13.667  47.335  21.391  1.00 71.01           C  
ATOM      4  O   ALA A   1     -12.512  47.018  21.596  1.00 71.01           O  
ATOM      5  CB  ALA A   1     -15.871  48.236  22.403  1.00 71.01           C  
ATOM      6  H   ALA A   1     -13.690  49.965  21.848  1.00 71.01           H  
ATOM      7  HA  ALA A   1     -14.147  47.523  23.415  1.00 71.01           H  
ATOM      8  HB1 ALA A   1     -16.263  48.720  23.296  1.00 71.01           H  
ATOM      9  HB2 ALA A   1     -16.134  48.830  21.526  1.00 71.01           H  
ATOM     10  HB3 ALA A   1     -16.317  47.245  22.318  1.00 71.01           H  
ATOM     11  H2  ALA A   1     -12.703  49.241  22.949  1.00 71.01           H  
ATOM     12  H3  ALA A   1     -14.041  49.909  23.477  1.00 71.01           H  
ATOM     13  N   ALA A   2     -14.258  47.146  20.204  1.00 79.97           N  
ATOM     14  CA  ALA A   2     -13.682  46.260  19.175  1.00 79.97           C  
ATOM     15  C   ALA A   2     -12.210  46.560  18.799  1.00 79.97           C  
ATOM     16  O   ALA A   2     -11.407  45.646  18.716  1.00 79.97           O  
ATOM     17  CB  ALA A   2     -14.584  46.317  17.936  1.00 79.97           C  
ATOM     18  H   ALA A   2     -15.237  47.371  20.094  1.00 79.97           H  
ATOM     19  HA  ALA A   2     -13.697  45.239  19.555  1.00 79.97           H  
ATOM     20  HB1 ALA A   2     -14.193  45.632  17.183  1.00 79.97           H  
ATOM     21  HB2 ALA A   2     -14.603  47.325  17.521  1.00 79.97           H  
ATOM     22  HB3 ALA A   2     -15.594  45.999  18.196  1.00 79.97           H  
ATOM     23  N   ALA A   3     -11.833  47.834  18.639  1.00 83.36           N  
ATOM     24  CA  ALA A   3     -10.445  48.195  18.321  1.00 83.36           C  
ATOM     25  C   ALA A   3      -9.464  47.994  19.494  1.00 83.36           C  
ATOM     26  O   ALA A   3      -8.311  47.655  19.269  1.00 83.36           O  
ATOM     27  CB  ALA A   3     -10.426  49.651  17.840  1.00 83.36           C  
ATOM     28  H   ALA A   3     -12.533  48.563  18.655  1.00 83.36           H  
ATOM     29  HA  ALA A   3     -10.095  47.560  17.508  1.00 83.36           H  
ATOM     30  HB1 ALA A   3     -10.753  50.318  18.637  1.00 83.36           H  
ATOM     31  HB2 ALA A   3      -9.406  49.912  17.556  1.00 83.36           H  
ATOM     32  HB3 ALA A   3     -11.069  49.760  16.967  1.00 83.36           H  
ATOM     33  N   GLU A   4      -9.912  48.200  20.740  1.00 82.29           N  
ATOM     34  CA  GLU A   4      -9.078  47.931  21.929  1.00 82.29           C  
ATOM     35  C   GLU A   4      -8.878  46.426  22.110  1.00 82.29           C  
ATOM     36  O   GLU A   4      -7.799  45.984  22.485  1.00 82.29           O  
ATOM     37  CB  GLU A   4      -9.744  48.494  23.198  1.00 82.29           C  
ATOM     38  CG  GLU A   4      -9.705  50.028  23.293  1.00 82.29           C  
ATOM     39  CD  GLU A   4     -10.643  50.576  24.381  1.00 82.29           C  
ATOM     40  OE1 GLU A   4     -10.326  51.628  24.979  1.00 82.29           O  
ATOM     41  OE2 GLU A   4     -11.783  50.049  24.485  1.00 82.29           O1-
ATOM     42  H   GLU A   4     -10.910  48.272  20.877  1.00 82.29           H  
ATOM     43  HA  GLU A   4      -8.091  48.375  21.808  1.00 82.29           H  
ATOM     44  HB2 GLU A   4     -10.776  48.146  23.221  1.00 82.29           H  
ATOM     45  HB3 GLU A   4      -9.237  48.093  24.076  1.00 82.29           H  
ATOM     46  HG2 GLU A   4     -10.024  50.447  22.338  1.00 82.29           H  
ATOM     47  HG3 GLU A   4      -8.680  50.348  23.478  1.00 82.29           H  
ATOM     48  N   GLU A   5      -9.910  45.641  21.808  1.00 84.16           N  
ATOM     49  CA  GLU A   5      -9.860  44.183  21.835  1.00 84.16           C  
ATOM     50  C   GLU A   5      -8.917  43.640  20.751  1.00 84.16           C  
ATOM     51  O   GLU A   5      -8.098  42.774  21.038  1.00 84.16           O  
ATOM     52  CB  GLU A   5     -11.303  43.692  21.689  1.00 84.16           C  
ATOM     53  CG  GLU A   5     -11.501  42.195  21.941  1.00 84.16           C  
ATOM     54  CD  GLU A   5     -12.997  41.837  22.024  1.00 84.16           C  
ATOM     55  OE1 GLU A   5     -13.297  40.747  22.555  1.00 84.16           O  
ATOM     56  OE2 GLU A   5     -13.848  42.675  21.621  1.00 84.16           O1-
ATOM     57  H   GLU A   5     -10.778  46.065  21.512  1.00 84.16           H  
ATOM     58  HA  GLU A   5      -9.472  43.856  22.799  1.00 84.16           H  
ATOM     59  HB2 GLU A   5     -11.907  44.234  22.416  1.00 84.16           H  
ATOM     60  HB3 GLU A   5     -11.670  43.938  20.693  1.00 84.16           H  
ATOM     61  HG2 GLU A   5     -11.030  41.630  21.137  1.00 84.16           H  
ATOM     62  HG3 GLU A   5     -11.014  41.932  22.880  1.00 84.16           H  
ATOM     63  N   GLU A   6      -8.944  44.207  19.540  1.00 85.55           N  
ATOM     64  CA  GLU A   6      -7.990  43.869  18.474  1.00 85.55           C  
ATOM     65  C   GLU A   6      -6.541  44.224  18.852  1.00 85.55           C  
ATOM     66  O   GLU A   6      -5.629  43.433  18.612  1.00 85.55           O  
ATOM     67  CB  GLU A   6      -8.426  44.558  17.167  1.00 85.55           C  
ATOM     68  CG  GLU A   6      -7.574  44.116  15.965  1.00 85.55           C  
ATOM     69  CD  GLU A   6      -8.072  44.639  14.606  1.00 85.55           C  
ATOM     70  OE1 GLU A   6      -7.525  44.150  13.585  1.00 85.55           O  
ATOM     71  OE2 GLU A   6      -8.973  45.514  14.566  1.00 85.55           O1-
ATOM     72  H   GLU A   6      -9.675  44.872  19.332  1.00 85.55           H  
ATOM     73  HA  GLU A   6      -8.021  42.791  18.318  1.00 85.55           H  
ATOM     74  HB2 GLU A   6      -8.358  45.640  17.285  1.00 85.55           H  
ATOM     75  HB3 GLU A   6      -9.466  44.294  16.972  1.00 85.55           H  
ATOM     76  HG2 GLU A   6      -7.561  43.027  15.935  1.00 85.55           H  
ATOM     77  HG3 GLU A   6      -6.551  44.459  16.112  1.00 85.55           H  
ATOM     78  N   GLU A   7      -6.321  45.378  19.489  1.00 87.83           N  
ATOM     79  CA  GLU A   7      -4.994  45.784  19.970  1.00 87.83           C  
ATOM     80  C   GLU A   7      -4.483  44.862  21.090  1.00 87.83           C  
ATOM     81  O   GLU A   7      -3.300  44.513  21.133  1.00 87.83           O  
ATOM     82  CB  GLU A   7      -5.058  47.258  20.418  1.00 87.83           C  
ATOM     83  CG  GLU A   7      -3.668  47.859  20.688  1.00 87.83           C  
ATOM     84  CD  GLU A   7      -3.684  49.357  21.052  1.00 87.83           C  
ATOM     85  OE1 GLU A   7      -2.573  49.927  21.188  1.00 87.83           O  
ATOM     86  OE2 GLU A   7      -4.776  49.954  21.201  1.00 87.83           O1-
ATOM     87  H   GLU A   7      -7.099  46.002  19.643  1.00 87.83           H  
ATOM     88  HA  GLU A   7      -4.290  45.705  19.141  1.00 87.83           H  
ATOM     89  HB2 GLU A   7      -5.670  47.338  21.316  1.00 87.83           H  
ATOM     90  HB3 GLU A   7      -5.527  47.838  19.624  1.00 87.83           H  
ATOM     91  HG2 GLU A   7      -3.052  47.720  19.799  1.00 87.83           H  
ATOM     92  HG3 GLU A   7      -3.200  47.311  21.507  1.00 87.83           H  
ATOM     93  N   GLU A   8      -5.370  44.415  21.982  1.00 87.75           N  
ATOM     94  CA  GLU A   8      -5.024  43.466  23.037  1.00 87.75           C  
ATOM     95  C   GLU A   8      -4.703  42.073  22.479  1.00 87.75           C  
ATOM     96  O   GLU A   8      -3.705  41.470  22.884  1.00 87.75           O  
ATOM     97  CB  GLU A   8      -6.142  43.428  24.083  1.00 87.75           C  
ATOM     98  CG  GLU A   8      -5.652  42.752  25.370  1.00 87.75           C  
ATOM     99  CD  GLU A   8      -6.699  42.760  26.487  1.00 87.75           C  
ATOM    100  OE1 GLU A   8      -6.383  42.219  27.566  1.00 87.75           O  
ATOM    101  OE2 GLU A   8      -7.860  43.154  26.247  1.00 87.75           O1-
ATOM    102  H   GLU A   8      -6.323  44.746  21.924  1.00 87.75           H  
ATOM    103  HA  GLU A   8      -4.118  43.829  23.525  1.00 87.75           H  
ATOM    104  HB2 GLU A   8      -6.434  44.450  24.323  1.00 87.75           H  
ATOM    105  HB3 GLU A   8      -7.006  42.895  23.682  1.00 87.75           H  
ATOM    106  HG2 GLU A   8      -4.760  43.272  25.721  1.00 87.75           H  
ATOM    107  HG3 GLU A   8      -5.379  41.721  25.152  1.00 87.75           H  
ATOM    108  N   LEU A   9      -5.473  41.589  21.499  1.00 86.48           N  
ATOM    109  CA  LEU A   9      -5.182  40.339  20.791  1.00 86.48           C  
ATOM    110  C   LEU A   9      -3.835  40.409  20.065  1.00 86.48           C  
ATOM    111  O   LEU A   9      -3.015  39.500  20.194  1.00 86.48           O  
ATOM    112  CB  LEU A   9      -6.313  40.024  19.796  1.00 86.48           C  
ATOM    113  CG  LEU A   9      -7.630  39.555  20.443  1.00 86.48           C  
ATOM    114  CD1 LEU A   9      -8.710  39.453  19.367  1.00 86.48           C  
ATOM    115  CD2 LEU A   9      -7.489  38.192  21.118  1.00 86.48           C  
ATOM    116  H   LEU A   9      -6.281  42.125  21.216  1.00 86.48           H  
ATOM    117  HA  LEU A   9      -5.100  39.530  21.516  1.00 86.48           H  
ATOM    118  HB2 LEU A   9      -5.974  39.241  19.118  1.00 86.48           H  
ATOM    119  HB3 LEU A   9      -6.509  40.915  19.199  1.00 86.48           H  
ATOM    120  HG  LEU A   9      -7.955  40.271  21.199  1.00 86.48           H  
ATOM    121 HD11 LEU A   9      -8.414  38.737  18.600  1.00 86.48           H  
ATOM    122 HD12 LEU A   9      -8.870  40.431  18.912  1.00 86.48           H  
ATOM    123 HD13 LEU A   9      -9.648  39.127  19.816  1.00 86.48           H  
ATOM    124 HD21 LEU A   9      -7.124  37.455  20.403  1.00 86.48           H  
ATOM    125 HD22 LEU A   9      -6.802  38.247  21.962  1.00 86.48           H  
ATOM    126 HD23 LEU A   9      -8.459  37.861  21.491  1.00 86.48           H  
ATOM    127  N   GLU A  10      -3.549  41.509  19.363  1.00 87.91           N  
ATOM    128  CA  GLU A  10      -2.258  41.692  18.695  1.00 87.91           C  
ATOM    129  C   GLU A  10      -1.096  41.690  19.702  1.00 87.91           C  
ATOM    130  O   GLU A  10      -0.029  41.122  19.442  1.00 87.91           O  
ATOM    131  CB  GLU A  10      -2.266  42.995  17.877  1.00 87.91           C  
ATOM    132  CG  GLU A  10      -1.072  43.008  16.914  1.00 87.91           C  
ATOM    133  CD  GLU A  10      -0.881  44.323  16.153  1.00 87.91           C  
ATOM    134  OE1 GLU A  10       0.313  44.687  15.979  1.00 87.91           O  
ATOM    135  OE2 GLU A  10      -1.861  44.913  15.665  1.00 87.91           O1-
ATOM    136  H   GLU A  10      -4.259  42.220  19.265  1.00 87.91           H  
ATOM    137  HA  GLU A  10      -2.108  40.853  18.016  1.00 87.91           H  
ATOM    138  HB2 GLU A  10      -2.213  43.854  18.547  1.00 87.91           H  
ATOM    139  HB3 GLU A  10      -3.184  43.052  17.294  1.00 87.91           H  
ATOM    140  HG2 GLU A  10      -0.156  42.813  17.473  1.00 87.91           H  
ATOM    141  HG3 GLU A  10      -1.197  42.202  16.193  1.00 87.91           H  
ATOM    142  N   ARG A  11      -1.296  42.286  20.881  1.00 89.49           N  
ATOM    143  CA  ARG A  11      -0.308  42.251  21.961  1.00 89.49           C  
ATOM    144  C   ARG A  11      -0.070  40.823  22.461  1.00 89.49           C  
ATOM    145  O   ARG A  11       1.092  40.440  22.606  1.00 89.49           O  
ATOM    146  CB  ARG A  11      -0.748  43.207  23.073  1.00 89.49           C  
ATOM    147  CG  ARG A  11       0.272  43.223  24.212  1.00 89.49           C  
ATOM    148  CD  ARG A  11      -0.206  44.099  25.366  1.00 89.49           C  
ATOM    149  NE  ARG A  11       0.381  43.596  26.614  1.00 89.49           N  
ATOM    150  CZ  ARG A  11      -0.244  43.430  27.756  1.00 89.49           C  
ATOM    151  NH1 ARG A  11      -1.410  43.961  28.014  1.00 89.49           N1+
ATOM    152  NH2 ARG A  11       0.321  42.659  28.633  1.00 89.49           N  
ATOM    153  H   ARG A  11      -2.181  42.751  21.032  1.00 89.49           H  
ATOM    154  HA  ARG A  11       0.646  42.595  21.560  1.00 89.49           H  
ATOM    155  HB2 ARG A  11      -1.715  42.889  23.465  1.00 89.49           H  
ATOM    156  HB3 ARG A  11      -0.854  44.213  22.666  1.00 89.49           H  
ATOM    157  HG2 ARG A  11       1.237  43.581  23.851  1.00 89.49           H  
ATOM    158  HG3 ARG A  11       0.396  42.206  24.586  1.00 89.49           H  
ATOM    159  HD2 ARG A  11      -1.294  44.039  25.414  1.00 89.49           H  
ATOM    160  HD3 ARG A  11       0.084  45.134  25.187  1.00 89.49           H  
ATOM    161  HE  ARG A  11       1.201  43.011  26.523  1.00 89.49           H  
ATOM    162 HH11 ARG A  11      -1.886  44.436  27.260  1.00 89.49           H  
ATOM    163 HH12 ARG A  11      -1.953  43.638  28.802  1.00 89.49           H  
ATOM    164 HH21 ARG A  11       1.067  42.092  28.257  1.00 89.49           H  
ATOM    165 HH22 ARG A  11      -0.220  42.297  29.405  1.00 89.49           H  
ATOM    166  N   LEU A  12      -1.124  40.036  22.686  1.00 87.90           N  
ATOM    167  CA  LEU A  12      -0.998  38.632  23.094  1.00 87.90           C  
ATOM    168  C   LEU A  12      -0.278  37.797  22.024  1.00 87.90           C  
ATOM    169  O   LEU A  12       0.605  37.008  22.355  1.00 87.90           O  
ATOM    170  CB  LEU A  12      -2.388  38.048  23.411  1.00 87.90           C  
ATOM    171  CG  LEU A  12      -3.053  38.596  24.688  1.00 87.90           C  
ATOM    172  CD1 LEU A  12      -4.476  38.046  24.797  1.00 87.90           C  
ATOM    173  CD2 LEU A  12      -2.284  38.210  25.956  1.00 87.90           C  
ATOM    174  H   LEU A  12      -2.046  40.418  22.539  1.00 87.90           H  
ATOM    175  HA  LEU A  12      -0.379  38.579  23.989  1.00 87.90           H  
ATOM    176  HB2 LEU A  12      -2.293  36.967  23.518  1.00 87.90           H  
ATOM    177  HB3 LEU A  12      -3.046  38.234  22.562  1.00 87.90           H  
ATOM    178  HG  LEU A  12      -3.106  39.684  24.640  1.00 87.90           H  
ATOM    179 HD11 LEU A  12      -4.464  36.958  24.849  1.00 87.90           H  
ATOM    180 HD12 LEU A  12      -5.058  38.359  23.929  1.00 87.90           H  
ATOM    181 HD13 LEU A  12      -4.957  38.440  25.692  1.00 87.90           H  
ATOM    182 HD21 LEU A  12      -2.143  37.130  25.997  1.00 87.90           H  
ATOM    183 HD22 LEU A  12      -2.852  38.523  26.832  1.00 87.90           H  
ATOM    184 HD23 LEU A  12      -1.314  38.708  25.977  1.00 87.90           H  
ATOM    185  N   GLU A  13      -0.566  38.015  20.738  1.00 86.90           N  
ATOM    186  CA  GLU A  13       0.139  37.337  19.644  1.00 86.90           C  
ATOM    187  C   GLU A  13       1.639  37.668  19.599  1.00 86.90           C  
ATOM    188  O   GLU A  13       2.471  36.792  19.326  1.00 86.90           O  
ATOM    189  CB  GLU A  13      -0.469  37.700  18.290  1.00 86.90           C  
ATOM    190  CG  GLU A  13      -1.835  37.061  17.990  1.00 86.90           C  
ATOM    191  CD  GLU A  13      -2.257  37.334  16.538  1.00 86.90           C  
ATOM    192  OE1 GLU A  13      -3.354  36.919  16.112  1.00 86.90           O  
ATOM    193  OE2 GLU A  13      -1.424  37.886  15.782  1.00 86.90           O1-
ATOM    194  H   GLU A  13      -1.342  38.622  20.516  1.00 86.90           H  
ATOM    195  HA  GLU A  13       0.039  36.259  19.774  1.00 86.90           H  
ATOM    196  HB2 GLU A  13      -0.543  38.785  18.203  1.00 86.90           H  
ATOM    197  HB3 GLU A  13       0.233  37.346  17.536  1.00 86.90           H  
ATOM    198  HG2 GLU A  13      -1.748  35.984  18.131  1.00 86.90           H  
ATOM    199  HG3 GLU A  13      -2.586  37.450  18.678  1.00 86.90           H  
ATOM    200  N   ARG A  14       2.008  38.928  19.870  1.00 88.57           N  
ATOM    201  CA  ARG A  14       3.410  39.363  19.951  1.00 88.57           C  
ATOM    202  C   ARG A  14       4.119  38.735  21.149  1.00 88.57           C  
ATOM    203  O   ARG A  14       5.182  38.146  20.956  1.00 88.57           O  
ATOM    204  CB  ARG A  14       3.502  40.894  20.010  1.00 88.57           C  
ATOM    205  CG  ARG A  14       3.174  41.558  18.666  1.00 88.57           C  
ATOM    206  CD  ARG A  14       3.089  43.074  18.847  1.00 88.57           C  
ATOM    207  NE  ARG A  14       2.726  43.772  17.598  1.00 88.57           N  
ATOM    208  CZ  ARG A  14       3.450  44.623  16.902  1.00 88.57           C  
ATOM    209  NH1 ARG A  14       4.695  44.884  17.196  1.00 88.57           N1+
ATOM    210  NH2 ARG A  14       2.921  45.243  15.893  1.00 88.57           N  
ATOM    211  H   ARG A  14       1.271  39.597  20.045  1.00 88.57           H  
ATOM    212  HA  ARG A  14       3.942  39.010  19.068  1.00 88.57           H  
ATOM    213  HB2 ARG A  14       2.818  41.264  20.774  1.00 88.57           H  
ATOM    214  HB3 ARG A  14       4.514  41.179  20.295  1.00 88.57           H  
ATOM    215  HG2 ARG A  14       2.211  41.194  18.307  1.00 88.57           H  
ATOM    216  HG3 ARG A  14       3.944  41.311  17.934  1.00 88.57           H  
ATOM    217  HD2 ARG A  14       2.312  43.280  19.583  1.00 88.57           H  
ATOM    218  HD3 ARG A  14       4.035  43.440  19.250  1.00 88.57           H  
ATOM    219  HE  ARG A  14       1.770  43.682  17.285  1.00 88.57           H  
ATOM    220 HH11 ARG A  14       5.217  45.556  16.651  1.00 88.57           H  
ATOM    221 HH12 ARG A  14       5.096  44.390  17.980  1.00 88.57           H  
ATOM    222 HH21 ARG A  14       3.387  45.981  15.384  1.00 88.57           H  
ATOM    223 HH22 ARG A  14       1.930  45.103  15.767  1.00 88.57           H  
ATOM    224  N   GLU A  15       3.522  38.801  22.341  1.00 87.98           N  
ATOM    225  CA  GLU A  15       4.066  38.172  23.555  1.00 87.98           C  
ATOM    226  C   GLU A  15       4.231  36.653  23.367  1.00 87.98           C  
ATOM    227  O   GLU A  15       5.269  36.086  23.708  1.00 87.98           O  
ATOM    228  CB  GLU A  15       3.160  38.461  24.773  1.00 87.98           C  
ATOM    229  CG  GLU A  15       3.259  39.903  25.313  1.00 87.98           C  
ATOM    230  CD  GLU A  15       2.421  40.160  26.590  1.00 87.98           C  
ATOM    231  OE1 GLU A  15       2.147  41.350  26.913  1.00 87.98           O  
ATOM    232  OE2 GLU A  15       2.086  39.189  27.307  1.00 87.98           O1-
ATOM    233  H   GLU A  15       2.639  39.287  22.408  1.00 87.98           H  
ATOM    234  HA  GLU A  15       5.058  38.575  23.758  1.00 87.98           H  
ATOM    235  HB2 GLU A  15       2.123  38.246  24.510  1.00 87.98           H  
ATOM    236  HB3 GLU A  15       3.456  37.781  25.572  1.00 87.98           H  
ATOM    237  HG2 GLU A  15       4.304  40.113  25.541  1.00 87.98           H  
ATOM    238  HG3 GLU A  15       2.948  40.599  24.534  1.00 87.98           H  
ATOM    239  N   GLY A  16       3.251  35.998  22.740  1.00 85.11           N  
ATOM    240  CA  GLY A  16       3.320  34.587  22.381  1.00 85.11           C  
ATOM    241  C   GLY A  16       4.461  34.279  21.413  1.00 85.11           C  
ATOM    242  O   GLY A  16       5.250  33.365  21.642  1.00 85.11           O  
ATOM    243  H   GLY A  16       2.400  36.500  22.530  1.00 85.11           H  
ATOM    244  HA2 GLY A  16       2.383  34.338  21.884  1.00 85.11           H  
ATOM    245  HA3 GLY A  16       3.431  33.978  23.278  1.00 85.11           H  
ATOM    246  N   SER A  17       4.611  35.081  20.358  1.00 84.77           N  
ATOM    247  CA  SER A  17       5.697  34.929  19.380  1.00 84.77           C  
ATOM    248  C   SER A  17       7.086  35.129  19.994  1.00 84.77           C  
ATOM    249  O   SER A  17       8.049  34.490  19.568  1.00 84.77           O  
ATOM    250  CB  SER A  17       5.523  35.937  18.248  1.00 84.77           C  
ATOM    251  OG  SER A  17       4.323  35.698  17.548  1.00 84.77           O  
ATOM    252  H   SER A  17       3.939  35.825  20.233  1.00 84.77           H  
ATOM    253  HA  SER A  17       5.658  33.926  18.956  1.00 84.77           H  
ATOM    254  HB2 SER A  17       5.515  36.950  18.649  1.00 84.77           H  
ATOM    255  HB3 SER A  17       6.357  35.839  17.552  1.00 84.77           H  
ATOM    256  HG  SER A  17       3.588  35.899  18.130  1.00 84.77           H  
ATOM    257  N   GLU A  18       7.219  36.021  20.975  1.00 87.37           N  
ATOM    258  CA  GLU A  18       8.453  36.186  21.749  1.00 87.37           C  
ATOM    259  C   GLU A  18       8.720  34.969  22.635  1.00 87.37           C  
ATOM    260  O   GLU A  18       9.829  34.431  22.598  1.00 87.37           O  
ATOM    261  CB  GLU A  18       8.399  37.477  22.575  1.00 87.37           C  
ATOM    262  CG  GLU A  18       8.552  38.713  21.675  1.00 87.37           C  
ATOM    263  CD  GLU A  18       8.535  40.045  22.441  1.00 87.37           C  
ATOM    264  OE1 GLU A  18       8.727  41.079  21.759  1.00 87.37           O  
ATOM    265  OE2 GLU A  18       8.380  40.036  23.683  1.00 87.37           O1-
ATOM    266  H   GLU A  18       6.411  36.555  21.260  1.00 87.37           H  
ATOM    267  HA  GLU A  18       9.301  36.258  21.068  1.00 87.37           H  
ATOM    268  HB2 GLU A  18       9.224  37.466  23.289  1.00 87.37           H  
ATOM    269  HB3 GLU A  18       7.459  37.527  23.123  1.00 87.37           H  
ATOM    270  HG2 GLU A  18       9.496  38.628  21.137  1.00 87.37           H  
ATOM    271  HG3 GLU A  18       7.756  38.721  20.930  1.00 87.37           H  
ATOM    272  N   LEU A  19       7.697  34.467  23.333  1.00 87.12           N  
ATOM    273  CA  LEU A  19       7.793  33.245  24.126  1.00 87.12           C  
ATOM    274  C   LEU A  19       8.253  32.054  23.274  1.00 87.12           C  
ATOM    275  O   LEU A  19       9.170  31.350  23.685  1.00 87.12           O  
ATOM    276  CB  LEU A  19       6.441  32.976  24.804  1.00 87.12           C  
ATOM    277  CG  LEU A  19       6.391  31.653  25.585  1.00 87.12           C  
ATOM    278  CD1 LEU A  19       7.302  31.662  26.813  1.00 87.12           C  
ATOM    279  CD2 LEU A  19       4.962  31.411  26.052  1.00 87.12           C  
ATOM    280  H   LEU A  19       6.818  34.966  23.331  1.00 87.12           H  
ATOM    281  HA  LEU A  19       8.547  33.403  24.897  1.00 87.12           H  
ATOM    282  HB2 LEU A  19       5.663  32.945  24.041  1.00 87.12           H  
ATOM    283  HB3 LEU A  19       6.211  33.803  25.476  1.00 87.12           H  
ATOM    284  HG  LEU A  19       6.672  30.820  24.941  1.00 87.12           H  
ATOM    285 HD11 LEU A  19       8.336  31.823  26.510  1.00 87.12           H  
ATOM    286 HD12 LEU A  19       7.004  32.456  27.498  1.00 87.12           H  
ATOM    287 HD13 LEU A  19       7.234  30.695  27.310  1.00 87.12           H  
ATOM    288 HD21 LEU A  19       4.303  31.323  25.188  1.00 87.12           H  
ATOM    289 HD22 LEU A  19       4.922  30.486  26.626  1.00 87.12           H  
ATOM    290 HD23 LEU A  19       4.640  32.252  26.665  1.00 87.12           H  
ATOM    291  N   PHE A  20       7.690  31.844  22.077  1.00 83.38           N  
ATOM    292  CA  PHE A  20       8.105  30.747  21.187  1.00 83.38           C  
ATOM    293  C   PHE A  20       9.557  30.819  20.756  1.00 83.38           C  
ATOM    294  O   PHE A  20      10.199  29.781  20.606  1.00 83.38           O  
ATOM    295  CB  PHE A  20       7.265  30.713  19.909  1.00 83.38           C  
ATOM    296  CG  PHE A  20       5.939  30.082  20.167  1.00 83.38           C  
ATOM    297  CD1 PHE A  20       5.881  28.745  20.577  1.00 83.38           C  
ATOM    298  CD2 PHE A  20       4.784  30.862  20.127  1.00 83.38           C  
ATOM    299  CE1 PHE A  20       4.662  28.214  20.997  1.00 83.38           C  
ATOM    300  CE2 PHE A  20       3.583  30.334  20.586  1.00 83.38           C  
ATOM    301  CZ  PHE A  20       3.498  29.001  20.993  1.00 83.38           C  
ATOM    302  H   PHE A  20       6.902  32.420  21.815  1.00 83.38           H  
ATOM    303  HA  PHE A  20       7.991  29.804  21.722  1.00 83.38           H  
ATOM    304  HB2 PHE A  20       7.770  30.113  19.152  1.00 83.38           H  
ATOM    305  HB3 PHE A  20       7.146  31.722  19.513  1.00 83.38           H  
ATOM    306  HD1 PHE A  20       6.779  28.145  20.621  1.00 83.38           H  
ATOM    307  HD2 PHE A  20       4.819  31.884  19.778  1.00 83.38           H  
ATOM    308  HE1 PHE A  20       4.655  27.209  21.391  1.00 83.38           H  
ATOM    309  HE2 PHE A  20       2.712  30.973  20.577  1.00 83.38           H  
ATOM    310  HZ  PHE A  20       2.540  28.615  21.310  1.00 83.38           H  
ATOM    311  N   ARG A  21      10.079  32.028  20.545  1.00 84.36           N  
ATOM    312  CA  ARG A  21      11.499  32.210  20.245  1.00 84.36           C  
ATOM    313  C   ARG A  21      12.351  31.914  21.475  1.00 84.36           C  
ATOM    314  O   ARG A  21      13.395  31.283  21.332  1.00 84.36           O  
ATOM    315  CB  ARG A  21      11.751  33.622  19.713  1.00 84.36           C  
ATOM    316  CG  ARG A  21      11.155  33.821  18.314  1.00 84.36           C  
ATOM    317  CD  ARG A  21      11.427  35.255  17.850  1.00 84.36           C  
ATOM    318  NE  ARG A  21      10.781  35.535  16.552  1.00 84.36           N  
ATOM    319  CZ  ARG A  21       9.732  36.314  16.338  1.00 84.36           C  
ATOM    320  NH1 ARG A  21       9.149  36.990  17.287  1.00 84.36           N1+
ATOM    321  NH2 ARG A  21       9.239  36.408  15.134  1.00 84.36           N  
ATOM    322  H   ARG A  21       9.494  32.836  20.712  1.00 84.36           H  
ATOM    323  HA  ARG A  21      11.804  31.484  19.491  1.00 84.36           H  
ATOM    324  HB2 ARG A  21      11.327  34.353  20.403  1.00 84.36           H  
ATOM    325  HB3 ARG A  21      12.827  33.787  19.658  1.00 84.36           H  
ATOM    326  HG2 ARG A  21      10.081  33.639  18.333  1.00 84.36           H  
ATOM    327  HG3 ARG A  21      11.616  33.119  17.619  1.00 84.36           H  
ATOM    328  HD2 ARG A  21      11.075  35.944  18.617  1.00 84.36           H  
ATOM    329  HD3 ARG A  21      12.504  35.390  17.749  1.00 84.36           H  
ATOM    330  HE  ARG A  21      11.146  35.029  15.759  1.00 84.36           H  
ATOM    331 HH11 ARG A  21       9.418  36.824  18.246  1.00 84.36           H  
ATOM    332 HH12 ARG A  21       8.340  37.560  17.087  1.00 84.36           H  
ATOM    333 HH21 ARG A  21       8.312  36.783  14.991  1.00 84.36           H  
ATOM    334 HH22 ARG A  21       9.647  35.881  14.376  1.00 84.36           H  
ATOM    335  N   GLU A  22      11.899  32.317  22.661  1.00 87.07           N  
ATOM    336  CA  GLU A  22      12.594  32.060  23.926  1.00 87.07           C  
ATOM    337  C   GLU A  22      12.695  30.558  24.232  1.00 87.07           C  
ATOM    338  O   GLU A  22      13.790  30.057  24.478  1.00 87.07           O  
ATOM    339  CB  GLU A  22      11.895  32.811  25.074  1.00 87.07           C  
ATOM    340  CG  GLU A  22      12.760  32.809  26.345  1.00 87.07           C  
ATOM    341  CD  GLU A  22      12.021  33.275  27.608  1.00 87.07           C  
ATOM    342  OE1 GLU A  22      12.509  32.908  28.707  1.00 87.07           O  
ATOM    343  OE2 GLU A  22      10.976  33.948  27.507  1.00 87.07           O1-
ATOM    344  H   GLU A  22      11.036  32.842  22.696  1.00 87.07           H  
ATOM    345  HA  GLU A  22      13.612  32.438  23.843  1.00 87.07           H  
ATOM    346  HB2 GLU A  22      11.714  33.843  24.776  1.00 87.07           H  
ATOM    347  HB3 GLU A  22      10.939  32.335  25.291  1.00 87.07           H  
ATOM    348  HG2 GLU A  22      13.123  31.799  26.530  1.00 87.07           H  
ATOM    349  HG3 GLU A  22      13.629  33.446  26.178  1.00 87.07           H  
ATOM    350  N   ILE A  23      11.578  29.824  24.168  1.00 87.68           N  
ATOM    351  CA  ILE A  23      11.539  28.372  24.422  1.00 87.68           C  
ATOM    352  C   ILE A  23      11.849  27.538  23.172  1.00 87.68           C  
ATOM    353  O   ILE A  23      11.786  26.311  23.206  1.00 87.68           O  
ATOM    354  CB  ILE A  23      10.211  27.937  25.079  1.00 87.68           C  
ATOM    355  CG1 ILE A  23       9.033  27.991  24.080  1.00 87.68           C  
ATOM    356  CG2 ILE A  23       9.955  28.753  26.361  1.00 87.68           C  
ATOM    357  CD1 ILE A  23       7.711  27.480  24.648  1.00 87.68           C  
ATOM    358  H   ILE A  23      10.710  30.305  23.979  1.00 87.68           H  
ATOM    359  HA  ILE A  23      12.330  28.137  25.135  1.00 87.68           H  
ATOM    360  HB  ILE A  23      10.331  26.897  25.383  1.00 87.68           H  
ATOM    361 HG12 ILE A  23       9.266  27.383  23.205  1.00 87.68           H  
ATOM    362 HG13 ILE A  23       8.879  29.012  23.733  1.00 87.68           H  
ATOM    363 HG21 ILE A  23       9.143  28.307  26.934  1.00 87.68           H  
ATOM    364 HG22 ILE A  23       9.695  29.781  26.110  1.00 87.68           H  
ATOM    365 HG23 ILE A  23      10.855  28.749  26.977  1.00 87.68           H  
ATOM    366 HD11 ILE A  23       7.836  26.469  25.034  1.00 87.68           H  
ATOM    367 HD12 ILE A  23       7.380  28.147  25.445  1.00 87.68           H  
ATOM    368 HD13 ILE A  23       6.954  27.476  23.863  1.00 87.68           H  
ATOM    369  N   GLY A  24      12.164  28.179  22.047  1.00 87.69           N  
ATOM    370  CA  GLY A  24      12.386  27.513  20.767  1.00 87.69           C  
ATOM    371  C   GLY A  24      13.452  26.410  20.817  1.00 87.69           C  
ATOM    372  O   GLY A  24      13.208  25.315  20.300  1.00 87.69           O  
ATOM    373  H   GLY A  24      12.164  29.188  22.063  1.00 87.69           H  
ATOM    374  HA2 GLY A  24      12.686  28.258  20.031  1.00 87.69           H  
ATOM    375  HA3 GLY A  24      11.439  27.071  20.454  1.00 87.69           H  
ATOM    376  N   PRO A  25      14.606  26.623  21.479  1.00 89.14           N  
ATOM    377  CA  PRO A  25      15.589  25.563  21.692  1.00 89.14           C  
ATOM    378  C   PRO A  25      15.028  24.365  22.470  1.00 89.14           C  
ATOM    379  O   PRO A  25      15.323  23.222  22.120  1.00 89.14           O  
ATOM    380  CB  PRO A  25      16.747  26.233  22.440  1.00 89.14           C  
ATOM    381  CG  PRO A  25      16.638  27.701  22.025  1.00 89.14           C  
ATOM    382  CD  PRO A  25      15.130  27.900  21.945  1.00 89.14           C  
ATOM    383  HA  PRO A  25      15.944  25.217  20.720  1.00 89.14           H  
ATOM    384  HB2 PRO A  25      17.709  25.804  22.158  1.00 89.14           H  
ATOM    385  HB3 PRO A  25      16.597  26.155  23.517  1.00 89.14           H  
ATOM    386  HG2 PRO A  25      17.082  27.842  21.039  1.00 89.14           H  
ATOM    387  HG3 PRO A  25      17.095  28.367  22.757  1.00 89.14           H  
ATOM    388  HD2 PRO A  25      14.741  28.112  22.941  1.00 89.14           H  
ATOM    389  HD3 PRO A  25      14.887  28.717  21.266  1.00 89.14           H  
ATOM    390  N   ASP A  26      14.176  24.608  23.467  1.00 88.27           N  
ATOM    391  CA  ASP A  26      13.558  23.561  24.287  1.00 88.27           C  
ATOM    392  C   ASP A  26      12.506  22.770  23.508  1.00 88.27           C  
ATOM    393  O   ASP A  26      12.473  21.542  23.581  1.00 88.27           O  
ATOM    394  CB  ASP A  26      12.937  24.179  25.547  1.00 88.27           C  
ATOM    395  CG  ASP A  26      13.989  24.842  26.430  1.00 88.27           C  
ATOM    396  OD1 ASP A  26      15.019  24.172  26.671  1.00 88.27           O  
ATOM    397  OD2 ASP A  26      13.728  25.961  26.920  1.00 88.27           O1-
ATOM    398  H   ASP A  26      13.922  25.563  23.672  1.00 88.27           H  
ATOM    399  HA  ASP A  26      14.330  22.858  24.601  1.00 88.27           H  
ATOM    400  HB2 ASP A  26      12.169  24.903  25.275  1.00 88.27           H  
ATOM    401  HB3 ASP A  26      12.458  23.388  26.124  1.00 88.27           H  
ATOM    402  N   LEU A  27      11.697  23.447  22.689  1.00 88.02           N  
ATOM    403  CA  LEU A  27      10.757  22.799  21.768  1.00 88.02           C  
ATOM    404  C   LEU A  27      11.482  21.974  20.698  1.00 88.02           C  
ATOM    405  O   LEU A  27      11.054  20.874  20.347  1.00 88.02           O  
ATOM    406  CB  LEU A  27       9.886  23.870  21.095  1.00 88.02           C  
ATOM    407  CG  LEU A  27       8.877  24.573  22.009  1.00 88.02           C  
ATOM    408  CD1 LEU A  27       8.147  25.658  21.219  1.00 88.02           C  
ATOM    409  CD2 LEU A  27       7.833  23.593  22.536  1.00 88.02           C  
ATOM    410  H   LEU A  27      11.748  24.455  22.709  1.00 88.02           H  
ATOM    411  HA  LEU A  27      10.126  22.108  22.326  1.00 88.02           H  
ATOM    412  HB2 LEU A  27       9.318  23.386  20.300  1.00 88.02           H  
ATOM    413  HB3 LEU A  27      10.534  24.619  20.640  1.00 88.02           H  
ATOM    414  HG  LEU A  27       9.393  25.032  22.854  1.00 88.02           H  
ATOM    415 HD11 LEU A  27       7.431  26.163  21.867  1.00 88.02           H  
ATOM    416 HD12 LEU A  27       8.866  26.388  20.848  1.00 88.02           H  
ATOM    417 HD13 LEU A  27       7.615  25.213  20.378  1.00 88.02           H  
ATOM    418 HD21 LEU A  27       7.069  24.151  23.075  1.00 88.02           H  
ATOM    419 HD22 LEU A  27       8.301  22.887  23.222  1.00 88.02           H  
ATOM    420 HD23 LEU A  27       7.364  23.054  21.712  1.00 88.02           H  
ATOM    421  N   THR A  28      12.617  22.471  20.210  1.00 87.74           N  
ATOM    422  CA  THR A  28      13.465  21.747  19.254  1.00 87.74           C  
ATOM    423  C   THR A  28      14.081  20.505  19.905  1.00 87.74           C  
ATOM    424  O   THR A  28      14.158  19.445  19.282  1.00 87.74           O  
ATOM    425  CB  THR A  28      14.568  22.667  18.714  1.00 87.74           C  
ATOM    426  CG2 THR A  28      15.424  21.991  17.641  1.00 87.74           C  
ATOM    427  OG1 THR A  28      14.003  23.835  18.159  1.00 87.74           O  
ATOM    428  H   THR A  28      12.900  23.388  20.528  1.00 87.74           H  
ATOM    429  HA  THR A  28      12.855  21.419  18.413  1.00 87.74           H  
ATOM    430  HB  THR A  28      15.221  22.967  19.533  1.00 87.74           H  
ATOM    431  HG1 THR A  28      13.690  24.369  18.893  1.00 87.74           H  
ATOM    432 HG21 THR A  28      14.785  21.561  16.870  1.00 87.74           H  
ATOM    433 HG22 THR A  28      16.078  22.734  17.184  1.00 87.74           H  
ATOM    434 HG23 THR A  28      16.031  21.205  18.091  1.00 87.74           H  
ATOM    435  N   ALA A  29      14.503  20.608  21.169  1.00 86.62           N  
ATOM    436  CA  ALA A  29      15.000  19.474  21.944  1.00 86.62           C  
ATOM    437  C   ALA A  29      13.896  18.440  22.211  1.00 86.62           C  
ATOM    438  O   ALA A  29      14.140  17.248  22.030  1.00 86.62           O  
ATOM    439  CB  ALA A  29      15.625  19.994  23.242  1.00 86.62           C  
ATOM    440  H   ALA A  29      14.449  21.504  21.632  1.00 86.62           H  
ATOM    441  HA  ALA A  29      15.778  18.974  21.368  1.00 86.62           H  
ATOM    442  HB1 ALA A  29      14.871  20.487  23.855  1.00 86.62           H  
ATOM    443  HB2 ALA A  29      16.046  19.160  23.805  1.00 86.62           H  
ATOM    444  HB3 ALA A  29      16.418  20.707  23.015  1.00 86.62           H  
ATOM    445  N   LEU A  30      12.680  18.885  22.548  1.00 85.29           N  
ATOM    446  CA  LEU A  30      11.496  18.033  22.685  1.00 85.29           C  
ATOM    447  C   LEU A  30      11.255  17.229  21.403  1.00 85.29           C  
ATOM    448  O   LEU A  30      11.177  16.010  21.464  1.00 85.29           O  
ATOM    449  CB  LEU A  30      10.292  18.915  23.068  1.00 85.29           C  
ATOM    450  CG  LEU A  30       8.925  18.206  23.145  1.00 85.29           C  
ATOM    451  CD1 LEU A  30       8.852  17.190  24.276  1.00 85.29           C  
ATOM    452  CD2 LEU A  30       7.831  19.247  23.370  1.00 85.29           C  
ATOM    453  H   LEU A  30      12.570  19.873  22.731  1.00 85.29           H  
ATOM    454  HA  LEU A  30      11.678  17.319  23.488  1.00 85.29           H  
ATOM    455  HB2 LEU A  30      10.200  19.712  22.329  1.00 85.29           H  
ATOM    456  HB3 LEU A  30      10.498  19.389  24.027  1.00 85.29           H  
ATOM    457  HG  LEU A  30       8.718  17.700  22.201  1.00 85.29           H  
ATOM    458 HD11 LEU A  30       9.268  16.249  23.916  1.00 85.29           H  
ATOM    459 HD12 LEU A  30       9.389  17.564  25.147  1.00 85.29           H  
ATOM    460 HD13 LEU A  30       7.817  17.014  24.565  1.00 85.29           H  
ATOM    461 HD21 LEU A  30       8.017  19.784  24.301  1.00 85.29           H  
ATOM    462 HD22 LEU A  30       7.820  19.958  22.545  1.00 85.29           H  
ATOM    463 HD23 LEU A  30       6.857  18.760  23.419  1.00 85.29           H  
ATOM    464  N   TYR A  31      11.248  17.889  20.241  1.00 83.67           N  
ATOM    465  CA  TYR A  31      11.015  17.243  18.943  1.00 83.67           C  
ATOM    466  C   TYR A  31      12.090  16.210  18.565  1.00 83.67           C  
ATOM    467  O   TYR A  31      11.817  15.270  17.821  1.00 83.67           O  
ATOM    468  CB  TYR A  31      10.924  18.335  17.867  1.00 83.67           C  
ATOM    469  CG  TYR A  31      10.017  17.976  16.708  1.00 83.67           C  
ATOM    470  CD1 TYR A  31      10.490  17.199  15.636  1.00 83.67           C  
ATOM    471  CD2 TYR A  31       8.679  18.413  16.721  1.00 83.67           C  
ATOM    472  CE1 TYR A  31       9.620  16.867  14.581  1.00 83.67           C  
ATOM    473  CE2 TYR A  31       7.803  18.061  15.678  1.00 83.67           C  
ATOM    474  CZ  TYR A  31       8.274  17.278  14.606  1.00 83.67           C  
ATOM    475  OH  TYR A  31       7.441  16.909  13.596  1.00 83.67           O  
ATOM    476  H   TYR A  31      11.313  18.897  20.270  1.00 83.67           H  
ATOM    477  HA  TYR A  31      10.062  16.715  18.996  1.00 83.67           H  
ATOM    478  HB2 TYR A  31      10.531  19.248  18.314  1.00 83.67           H  
ATOM    479  HB3 TYR A  31      11.921  18.571  17.495  1.00 83.67           H  
ATOM    480  HD1 TYR A  31      11.503  16.823  15.641  1.00 83.67           H  
ATOM    481  HD2 TYR A  31       8.315  19.014  17.543  1.00 83.67           H  
ATOM    482  HE1 TYR A  31       9.958  16.247  13.764  1.00 83.67           H  
ATOM    483  HE2 TYR A  31       6.773  18.387  15.707  1.00 83.67           H  
ATOM    484  HH  TYR A  31       6.555  17.246  13.740  1.00 83.67           H  
ATOM    485  N   LYS A  32      13.326  16.390  19.044  1.00 82.24           N  
ATOM    486  CA  LYS A  32      14.427  15.437  18.834  1.00 82.24           C  
ATOM    487  C   LYS A  32      14.397  14.268  19.815  1.00 82.24           C  
ATOM    488  O   LYS A  32      14.849  13.188  19.459  1.00 82.24           O  
ATOM    489  CB  LYS A  32      15.774  16.164  18.932  1.00 82.24           C  
ATOM    490  CG  LYS A  32      16.034  17.049  17.710  1.00 82.24           C  
ATOM    491  CD  LYS A  32      17.350  17.813  17.878  1.00 82.24           C  
ATOM    492  CE  LYS A  32      17.556  18.707  16.653  1.00 82.24           C  
ATOM    493  NZ  LYS A  32      18.763  19.555  16.788  1.00 82.24           N1+
ATOM    494  H   LYS A  32      13.484  17.199  19.630  1.00 82.24           H  
ATOM    495  HA  LYS A  32      14.335  14.982  17.847  1.00 82.24           H  
ATOM    496  HB2 LYS A  32      15.795  16.765  19.840  1.00 82.24           H  
ATOM    497  HB3 LYS A  32      16.571  15.422  18.994  1.00 82.24           H  
ATOM    498  HG2 LYS A  32      16.089  16.422  16.819  1.00 82.24           H  
ATOM    499  HG3 LYS A  32      15.218  17.760  17.585  1.00 82.24           H  
ATOM    500  HD2 LYS A  32      18.173  17.104  17.971  1.00 82.24           H  
ATOM    501  HD3 LYS A  32      17.289  18.426  18.777  1.00 82.24           H  
ATOM    502  HE2 LYS A  32      16.672  19.334  16.537  1.00 82.24           H  
ATOM    503  HE3 LYS A  32      17.623  18.078  15.766  1.00 82.24           H  
ATOM    504  HZ1 LYS A  32      19.592  18.984  16.867  1.00 82.24           H  
ATOM    505  HZ2 LYS A  32      18.676  20.144  17.603  1.00 82.24           H  
ATOM    506  HZ3 LYS A  32      18.842  20.157  15.980  1.00 82.24           H  
ATOM    507  N   ALA A  33      13.933  14.494  21.042  1.00 82.99           N  
ATOM    508  CA  ALA A  33      13.879  13.471  22.081  1.00 82.99           C  
ATOM    509  C   ALA A  33      12.646  12.570  21.942  1.00 82.99           C  
ATOM    510  O   ALA A  33      12.749  11.361  22.129  1.00 82.99           O  
ATOM    511  CB  ALA A  33      13.911  14.176  23.441  1.00 82.99           C  
ATOM    512  H   ALA A  33      13.605  15.421  21.271  1.00 82.99           H  
ATOM    513  HA  ALA A  33      14.757  12.829  22.003  1.00 82.99           H  
ATOM    514  HB1 ALA A  33      13.063  14.857  23.520  1.00 82.99           H  
ATOM    515  HB2 ALA A  33      13.855  13.436  24.238  1.00 82.99           H  
ATOM    516  HB3 ALA A  33      14.836  14.745  23.540  1.00 82.99           H  
ATOM    517  N   ASP A  34      11.500  13.162  21.620  1.00 84.46           N  
ATOM    518  CA  ASP A  34      10.251  12.459  21.367  1.00 84.46           C  
ATOM    519  C   ASP A  34       9.437  13.265  20.340  1.00 84.46           C  
ATOM    520  O   ASP A  34       8.806  14.287  20.642  1.00 84.46           O  
ATOM    521  CB  ASP A  34       9.542  12.222  22.709  1.00 84.46           C  
ATOM    522  CG  ASP A  34       8.286  11.363  22.561  1.00 84.46           C  
ATOM    523  OD1 ASP A  34       7.509  11.626  21.625  1.00 84.46           O  
ATOM    524  OD2 ASP A  34       8.022  10.490  23.419  1.00 84.46           O1-
ATOM    525  H   ASP A  34      11.480  14.166  21.512  1.00 84.46           H  
ATOM    526  HA  ASP A  34      10.474  11.482  20.937  1.00 84.46           H  
ATOM    527  HB2 ASP A  34      10.227  11.708  23.383  1.00 84.46           H  
ATOM    528  HB3 ASP A  34       9.294  13.180  23.165  1.00 84.46           H  
ATOM    529  N   LYS A  35       9.503  12.823  19.084  1.00 82.15           N  
ATOM    530  CA  LYS A  35       8.899  13.505  17.940  1.00 82.15           C  
ATOM    531  C   LYS A  35       7.390  13.601  18.096  1.00 82.15           C  
ATOM    532  O   LYS A  35       6.809  14.631  17.748  1.00 82.15           O  
ATOM    533  CB  LYS A  35       9.278  12.754  16.656  1.00 82.15           C  
ATOM    534  CG  LYS A  35       8.696  13.458  15.423  1.00 82.15           C  
ATOM    535  CD  LYS A  35       9.111  12.787  14.115  1.00 82.15           C  
ATOM    536  CE  LYS A  35       8.549  13.616  12.957  1.00 82.15           C  
ATOM    537  NZ  LYS A  35       8.823  13.000  11.640  1.00 82.15           N1+
ATOM    538  H   LYS A  35       9.928  11.918  18.936  1.00 82.15           H  
ATOM    539  HA  LYS A  35       9.289  14.522  17.893  1.00 82.15           H  
ATOM    540  HB2 LYS A  35      10.365  12.724  16.575  1.00 82.15           H  
ATOM    541  HB3 LYS A  35       8.904  11.731  16.705  1.00 82.15           H  
ATOM    542  HG2 LYS A  35       7.607  13.457  15.473  1.00 82.15           H  
ATOM    543  HG3 LYS A  35       9.046  14.491  15.426  1.00 82.15           H  
ATOM    544  HD2 LYS A  35      10.198  12.754  14.057  1.00 82.15           H  
ATOM    545  HD3 LYS A  35       8.710  11.773  14.089  1.00 82.15           H  
ATOM    546  HE2 LYS A  35       7.475  13.747  13.097  1.00 82.15           H  
ATOM    547  HE3 LYS A  35       9.005  14.605  12.995  1.00 82.15           H  
ATOM    548  HZ1 LYS A  35       9.778  12.672  11.606  1.00 82.15           H  
ATOM    549  HZ2 LYS A  35       8.208  12.217  11.471  1.00 82.15           H  
ATOM    550  HZ3 LYS A  35       8.698  13.702  10.923  1.00 82.15           H  
ATOM    551  N   GLY A  36       6.743  12.555  18.601  1.00 83.93           N  
ATOM    552  CA  GLY A  36       5.300  12.573  18.789  1.00 83.93           C  
ATOM    553  C   GLY A  36       4.849  13.545  19.883  1.00 83.93           C  
ATOM    554  O   GLY A  36       3.854  14.249  19.695  1.00 83.93           O  
ATOM    555  H   GLY A  36       7.267  11.734  18.869  1.00 83.93           H  
ATOM    556  HA2 GLY A  36       4.832  12.881  17.854  1.00 83.93           H  
ATOM    557  HA3 GLY A  36       4.973  11.562  19.031  1.00 83.93           H  
ATOM    558  N   LEU A  37       5.617  13.672  20.968  1.00 84.51           N  
ATOM    559  CA  LEU A  37       5.409  14.678  22.011  1.00 84.51           C  
ATOM    560  C   LEU A  37       5.604  16.088  21.451  1.00 84.51           C  
ATOM    561  O   LEU A  37       4.767  16.964  21.667  1.00 84.51           O  
ATOM    562  CB  LEU A  37       6.394  14.424  23.174  1.00 84.51           C  
ATOM    563  CG  LEU A  37       5.851  13.513  24.282  1.00 84.51           C  
ATOM    564  CD1 LEU A  37       6.905  13.062  25.293  1.00 84.51           C  
ATOM    565  CD2 LEU A  37       4.877  14.321  25.117  1.00 84.51           C  
ATOM    566  H   LEU A  37       6.405  13.048  21.062  1.00 84.51           H  
ATOM    567  HA  LEU A  37       4.378  14.614  22.360  1.00 84.51           H  
ATOM    568  HB2 LEU A  37       6.661  15.380  23.625  1.00 84.51           H  
ATOM    569  HB3 LEU A  37       7.313  14.002  22.769  1.00 84.51           H  
ATOM    570  HG  LEU A  37       5.352  12.644  23.852  1.00 84.51           H  
ATOM    571 HD11 LEU A  37       7.657  12.439  24.810  1.00 84.51           H  
ATOM    572 HD12 LEU A  37       6.439  12.475  26.085  1.00 84.51           H  
ATOM    573 HD13 LEU A  37       7.412  13.927  25.718  1.00 84.51           H  
ATOM    574 HD21 LEU A  37       4.328  13.666  25.792  1.00 84.51           H  
ATOM    575 HD22 LEU A  37       4.178  14.809  24.439  1.00 84.51           H  
ATOM    576 HD23 LEU A  37       5.398  15.107  25.664  1.00 84.51           H  
ATOM    577  N   GLY A  38       6.673  16.293  20.679  1.00 85.47           N  
ATOM    578  CA  GLY A  38       6.940  17.561  20.003  1.00 85.47           C  
ATOM    579  C   GLY A  38       5.838  17.953  19.018  1.00 85.47           C  
ATOM    580  O   GLY A  38       5.424  19.110  18.989  1.00 85.47           O  
ATOM    581  H   GLY A  38       7.336  15.538  20.580  1.00 85.47           H  
ATOM    582  HA2 GLY A  38       7.034  18.356  20.743  1.00 85.47           H  
ATOM    583  HA3 GLY A  38       7.877  17.473  19.454  1.00 85.47           H  
ATOM    584  N   ALA A  39       5.318  16.995  18.249  1.00 85.78           N  
ATOM    585  CA  ALA A  39       4.213  17.218  17.323  1.00 85.78           C  
ATOM    586  C   ALA A  39       2.904  17.565  18.053  1.00 85.78           C  
ATOM    587  O   ALA A  39       2.202  18.479  17.628  1.00 85.78           O  
ATOM    588  CB  ALA A  39       4.061  15.981  16.432  1.00 85.78           C  
ATOM    589  H   ALA A  39       5.729  16.073  18.290  1.00 85.78           H  
ATOM    590  HA  ALA A  39       4.458  18.068  16.687  1.00 85.78           H  
ATOM    591  HB1 ALA A  39       3.811  15.110  17.040  1.00 85.78           H  
ATOM    592  HB2 ALA A  39       4.994  15.788  15.903  1.00 85.78           H  
ATOM    593  HB3 ALA A  39       3.265  16.149  15.707  1.00 85.78           H  
ATOM    594  N   LYS A  40       2.598  16.898  19.175  1.00 87.35           N  
ATOM    595  CA  LYS A  40       1.435  17.230  20.014  1.00 87.35           C  
ATOM    596  C   LYS A  40       1.539  18.614  20.634  1.00 87.35           C  
ATOM    597  O   LYS A  40       0.590  19.389  20.541  1.00 87.35           O  
ATOM    598  CB  LYS A  40       1.266  16.198  21.130  1.00 87.35           C  
ATOM    599  CG  LYS A  40       0.504  14.978  20.620  1.00 87.35           C  
ATOM    600  CD  LYS A  40       0.292  13.995  21.769  1.00 87.35           C  
ATOM    601  CE  LYS A  40      -0.688  12.929  21.288  1.00 87.35           C  
ATOM    602  NZ  LYS A  40      -0.744  11.792  22.226  1.00 87.35           N1+
ATOM    603  H   LYS A  40       3.201  16.140  19.461  1.00 87.35           H  
ATOM    604  HA  LYS A  40       0.537  17.252  19.397  1.00 87.35           H  
ATOM    605  HB2 LYS A  40       2.236  15.902  21.529  1.00 87.35           H  
ATOM    606  HB3 LYS A  40       0.685  16.643  21.938  1.00 87.35           H  
ATOM    607  HG2 LYS A  40      -0.464  15.302  20.238  1.00 87.35           H  
ATOM    608  HG3 LYS A  40       1.061  14.495  19.818  1.00 87.35           H  
ATOM    609  HD2 LYS A  40      -0.122  14.510  22.636  1.00 87.35           H  
ATOM    610  HD3 LYS A  40       1.251  13.550  22.033  1.00 87.35           H  
ATOM    611  HE2 LYS A  40      -0.341  12.582  20.314  1.00 87.35           H  
ATOM    612  HE3 LYS A  40      -1.670  13.382  21.154  1.00 87.35           H  
ATOM    613  HZ1 LYS A  40      -1.004  12.106  23.150  1.00 87.35           H  
ATOM    614  HZ2 LYS A  40      -1.359  11.073  21.875  1.00 87.35           H  
ATOM    615  HZ3 LYS A  40       0.181  11.387  22.243  1.00 87.35           H  
ATOM    616  N   ALA A  41       2.689  18.934  21.227  1.00 88.79           N  
ATOM    617  CA  ALA A  41       2.939  20.263  21.766  1.00 88.79           C  
ATOM    618  C   ALA A  41       2.738  21.316  20.670  1.00 88.79           C  
ATOM    619  O   ALA A  41       1.965  22.246  20.859  1.00 88.79           O  
ATOM    620  CB  ALA A  41       4.348  20.311  22.365  1.00 88.79           C  
ATOM    621  H   ALA A  41       3.413  18.234  21.299  1.00 88.79           H  
ATOM    622  HA  ALA A  41       2.217  20.466  22.557  1.00 88.79           H  
ATOM    623  HB1 ALA A  41       4.430  19.585  23.173  1.00 88.79           H  
ATOM    624  HB2 ALA A  41       4.538  21.307  22.763  1.00 88.79           H  
ATOM    625  HB3 ALA A  41       5.092  20.082  21.602  1.00 88.79           H  
ATOM    626  N   LEU A  42       3.343  21.127  19.493  1.00 87.14           N  
ATOM    627  CA  LEU A  42       3.172  22.033  18.358  1.00 87.14           C  
ATOM    628  C   LEU A  42       1.703  22.189  17.936  1.00 87.14           C  
ATOM    629  O   LEU A  42       1.267  23.314  17.712  1.00 87.14           O  
ATOM    630  CB  LEU A  42       4.042  21.536  17.194  1.00 87.14           C  
ATOM    631  CG  LEU A  42       3.879  22.354  15.901  1.00 87.14           C  
ATOM    632  CD1 LEU A  42       4.247  23.823  16.090  1.00 87.14           C  
ATOM    633  CD2 LEU A  42       4.789  21.782  14.812  1.00 87.14           C  
ATOM    634  H   LEU A  42       3.957  20.332  19.385  1.00 87.14           H  
ATOM    635  HA  LEU A  42       3.523  23.019  18.666  1.00 87.14           H  
ATOM    636  HB2 LEU A  42       3.775  20.503  16.973  1.00 87.14           H  
ATOM    637  HB3 LEU A  42       5.088  21.552  17.503  1.00 87.14           H  
ATOM    638  HG  LEU A  42       2.849  22.282  15.551  1.00 87.14           H  
ATOM    639 HD11 LEU A  42       5.298  23.895  16.370  1.00 87.14           H  
ATOM    640 HD12 LEU A  42       4.092  24.353  15.150  1.00 87.14           H  
ATOM    641 HD13 LEU A  42       3.617  24.291  16.847  1.00 87.14           H  
ATOM    642 HD21 LEU A  42       4.634  22.331  13.884  1.00 87.14           H  
ATOM    643 HD22 LEU A  42       4.533  20.737  14.639  1.00 87.14           H  
ATOM    644 HD23 LEU A  42       5.834  21.860  15.113  1.00 87.14           H  
ATOM    645  N   ALA A  43       0.941  21.098  17.850  1.00 86.71           N  
ATOM    646  CA  ALA A  43      -0.472  21.150  17.480  1.00 86.71           C  
ATOM    647  C   ALA A  43      -1.300  21.964  18.488  1.00 86.71           C  
ATOM    648  O   ALA A  43      -2.110  22.795  18.089  1.00 86.71           O  
ATOM    649  CB  ALA A  43      -0.994  19.715  17.347  1.00 86.71           C  
ATOM    650  H   ALA A  43       1.359  20.193  18.012  1.00 86.71           H  
ATOM    651  HA  ALA A  43      -0.563  21.641  16.512  1.00 86.71           H  
ATOM    652  HB1 ALA A  43      -2.038  19.738  17.034  1.00 86.71           H  
ATOM    653  HB2 ALA A  43      -0.413  19.179  16.595  1.00 86.71           H  
ATOM    654  HB3 ALA A  43      -0.920  19.194  18.301  1.00 86.71           H  
ATOM    655  N   HIS A  44      -1.056  21.790  19.791  1.00 89.62           N  
ATOM    656  CA  HIS A  44      -1.699  22.600  20.827  1.00 89.62           C  
ATOM    657  C   HIS A  44      -1.292  24.075  20.752  1.00 89.62           C  
ATOM    658  O   HIS A  44      -2.136  24.955  20.892  1.00 89.62           O  
ATOM    659  CB  HIS A  44      -1.358  22.016  22.201  1.00 89.62           C  
ATOM    660  CG  HIS A  44      -2.082  20.739  22.511  1.00 89.62           C  
ATOM    661  CD2 HIS A  44      -1.545  19.585  23.011  1.00 89.62           C  
ATOM    662  ND1 HIS A  44      -3.433  20.534  22.365  1.00 89.62           N  
ATOM    663  CE1 HIS A  44      -3.706  19.282  22.764  1.00 89.62           C  
ATOM    664  NE2 HIS A  44      -2.585  18.658  23.157  1.00 89.62           N  
ATOM    665  H   HIS A  44      -0.392  21.082  20.070  1.00 89.62           H  
ATOM    666  HA  HIS A  44      -2.779  22.569  20.684  1.00 89.62           H  
ATOM    667  HB2 HIS A  44      -1.649  22.741  22.962  1.00 89.62           H  
ATOM    668  HB3 HIS A  44      -0.284  21.849  22.276  1.00 89.62           H  
ATOM    669  HD1 HIS A  44      -4.088  21.190  21.964  1.00 89.62           H  
ATOM    670  HD2 HIS A  44      -0.505  19.421  23.251  1.00 89.62           H  
ATOM    671  HE1 HIS A  44      -4.686  18.827  22.750  1.00 89.62           H  
ATOM    672  N   LEU A  45      -0.017  24.353  20.481  1.00 87.27           N  
ATOM    673  CA  LEU A  45       0.478  25.719  20.328  1.00 87.27           C  
ATOM    674  C   LEU A  45      -0.107  26.399  19.086  1.00 87.27           C  
ATOM    675  O   LEU A  45      -0.396  27.579  19.149  1.00 87.27           O  
ATOM    676  CB  LEU A  45       2.013  25.704  20.286  1.00 87.27           C  
ATOM    677  CG  LEU A  45       2.674  25.228  21.595  1.00 87.27           C  
ATOM    678  CD1 LEU A  45       4.135  24.827  21.336  1.00 87.27           C  
ATOM    679  CD2 LEU A  45       2.509  26.157  22.808  1.00 87.27           C  
ATOM    680  H   LEU A  45       0.632  23.586  20.389  1.00 87.27           H  
ATOM    681  HA  LEU A  45       0.150  26.310  21.182  1.00 87.27           H  
ATOM    682  HB2 LEU A  45       2.372  26.704  20.043  1.00 87.27           H  
ATOM    683  HB3 LEU A  45       2.322  25.043  19.476  1.00 87.27           H  
ATOM    684  HG  LEU A  45       2.165  24.318  21.914  1.00 87.27           H  
ATOM    685 HD11 LEU A  45       4.171  23.759  21.122  1.00 87.27           H  
ATOM    686 HD12 LEU A  45       4.541  25.343  20.467  1.00 87.27           H  
ATOM    687 HD13 LEU A  45       4.748  25.018  22.217  1.00 87.27           H  
ATOM    688 HD21 LEU A  45       3.010  27.119  22.700  1.00 87.27           H  
ATOM    689 HD22 LEU A  45       1.450  26.327  22.999  1.00 87.27           H  
ATOM    690 HD23 LEU A  45       2.939  25.678  23.688  1.00 87.27           H  
ATOM    691  N   GLN A  46      -0.324  25.691  17.977  1.00 86.08           N  
ATOM    692  CA  GLN A  46      -1.026  26.251  16.815  1.00 86.08           C  
ATOM    693  C   GLN A  46      -2.498  26.514  17.138  1.00 86.08           C  
ATOM    694  O   GLN A  46      -2.963  27.642  16.985  1.00 86.08           O  
ATOM    695  CB  GLN A  46      -0.899  25.305  15.620  1.00 86.08           C  
ATOM    696  CG  GLN A  46       0.517  25.309  15.032  1.00 86.08           C  
ATOM    697  CD  GLN A  46       0.709  24.207  13.997  1.00 86.08           C  
ATOM    698  NE2 GLN A  46       1.916  23.972  13.547  1.00 86.08           N  
ATOM    699  OE1 GLN A  46      -0.187  23.508  13.566  1.00 86.08           O  
ATOM    700  H   GLN A  46      -0.045  24.720  17.956  1.00 86.08           H  
ATOM    701  HA  GLN A  46      -0.584  27.211  16.547  1.00 86.08           H  
ATOM    702  HB2 GLN A  46      -1.165  24.294  15.934  1.00 86.08           H  
ATOM    703  HB3 GLN A  46      -1.596  25.616  14.842  1.00 86.08           H  
ATOM    704  HG2 GLN A  46       0.710  26.275  14.563  1.00 86.08           H  
ATOM    705  HG3 GLN A  46       1.249  25.163  15.826  1.00 86.08           H  
ATOM    706 HE21 GLN A  46       1.975  23.225  12.870  1.00 86.08           H  
ATOM    707 HE22 GLN A  46       2.704  24.522  13.859  1.00 86.08           H  
ATOM    708  N   ALA A  47      -3.195  25.513  17.690  1.00 86.84           N  
ATOM    709  CA  ALA A  47      -4.607  25.620  18.043  1.00 86.84           C  
ATOM    710  C   ALA A  47      -4.890  26.797  18.988  1.00 86.84           C  
ATOM    711  O   ALA A  47      -5.884  27.495  18.811  1.00 86.84           O  
ATOM    712  CB  ALA A  47      -5.054  24.293  18.669  1.00 86.84           C  
ATOM    713  H   ALA A  47      -2.750  24.612  17.794  1.00 86.84           H  
ATOM    714  HA  ALA A  47      -5.179  25.787  17.130  1.00 86.84           H  
ATOM    715  HB1 ALA A  47      -4.878  23.477  17.968  1.00 86.84           H  
ATOM    716  HB2 ALA A  47      -6.120  24.343  18.893  1.00 86.84           H  
ATOM    717  HB3 ALA A  47      -4.505  24.109  19.591  1.00 86.84           H  
ATOM    718  N   ALA A  48      -3.996  27.069  19.945  1.00 88.69           N  
ATOM    719  CA  ALA A  48      -4.115  28.215  20.840  1.00 88.69           C  
ATOM    720  C   ALA A  48      -4.172  29.565  20.107  1.00 88.69           C  
ATOM    721  O   ALA A  48      -4.933  30.441  20.501  1.00 88.69           O  
ATOM    722  CB  ALA A  48      -2.927  28.205  21.802  1.00 88.69           C  
ATOM    723  H   ALA A  48      -3.219  26.437  20.073  1.00 88.69           H  
ATOM    724  HA  ALA A  48      -5.038  28.120  21.412  1.00 88.69           H  
ATOM    725  HB1 ALA A  48      -2.977  29.110  22.408  1.00 88.69           H  
ATOM    726  HB2 ALA A  48      -1.989  28.204  21.247  1.00 88.69           H  
ATOM    727  HB3 ALA A  48      -2.966  27.328  22.449  1.00 88.69           H  
ATOM    728  N   PHE A  49      -3.380  29.747  19.049  1.00 85.68           N  
ATOM    729  CA  PHE A  49      -3.333  31.020  18.323  1.00 85.68           C  
ATOM    730  C   PHE A  49      -4.378  31.090  17.214  1.00 85.68           C  
ATOM    731  O   PHE A  49      -4.877  32.173  16.930  1.00 85.68           O  
ATOM    732  CB  PHE A  49      -1.924  31.316  17.810  1.00 85.68           C  
ATOM    733  CG  PHE A  49      -0.973  31.700  18.925  1.00 85.68           C  
ATOM    734  CD1 PHE A  49      -0.608  33.038  19.158  1.00 85.68           C  
ATOM    735  CD2 PHE A  49      -0.514  30.709  19.799  1.00 85.68           C  
ATOM    736  CE1 PHE A  49       0.231  33.356  20.244  1.00 85.68           C  
ATOM    737  CE2 PHE A  49       0.317  31.016  20.876  1.00 85.68           C  
ATOM    738  CZ  PHE A  49       0.693  32.345  21.099  1.00 85.68           C  
ATOM    739  H   PHE A  49      -2.847  28.965  18.694  1.00 85.68           H  
ATOM    740  HA  PHE A  49      -3.575  31.822  19.020  1.00 85.68           H  
ATOM    741  HB2 PHE A  49      -1.989  32.147  17.109  1.00 85.68           H  
ATOM    742  HB3 PHE A  49      -1.540  30.449  17.274  1.00 85.68           H  
ATOM    743  HD1 PHE A  49      -0.994  33.821  18.521  1.00 85.68           H  
ATOM    744  HD2 PHE A  49      -0.866  29.695  19.672  1.00 85.68           H  
ATOM    745  HE1 PHE A  49       0.501  34.383  20.446  1.00 85.68           H  
ATOM    746  HE2 PHE A  49       0.638  30.231  21.544  1.00 85.68           H  
ATOM    747  HZ  PHE A  49       1.310  32.578  21.955  1.00 85.68           H  
ATOM    748  N   ASP A  50      -4.770  29.948  16.649  1.00 82.32           N  
ATOM    749  CA  ASP A  50      -5.910  29.867  15.733  1.00 82.32           C  
ATOM    750  C   ASP A  50      -7.241  30.174  16.444  1.00 82.32           C  
ATOM    751  O   ASP A  50      -8.204  30.595  15.807  1.00 82.32           O  
ATOM    752  CB  ASP A  50      -5.957  28.467  15.098  1.00 82.32           C  
ATOM    753  CG  ASP A  50      -4.794  28.161  14.143  1.00 82.32           C  
ATOM    754  OD1 ASP A  50      -4.164  29.109  13.614  1.00 82.32           O  
ATOM    755  OD2 ASP A  50      -4.563  26.955  13.902  1.00 82.32           O1-
ATOM    756  H   ASP A  50      -4.264  29.097  16.853  1.00 82.32           H  
ATOM    757  HA  ASP A  50      -5.788  30.604  14.939  1.00 82.32           H  
ATOM    758  HB2 ASP A  50      -5.980  27.719  15.892  1.00 82.32           H  
ATOM    759  HB3 ASP A  50      -6.883  28.375  14.530  1.00 82.32           H  
ATOM    760  N   THR A  51      -7.292  29.985  17.768  1.00 86.13           N  
ATOM    761  CA  THR A  51      -8.467  30.243  18.617  1.00 86.13           C  
ATOM    762  C   THR A  51      -8.278  31.426  19.562  1.00 86.13           C  
ATOM    763  O   THR A  51      -9.037  31.562  20.515  1.00 86.13           O  
ATOM    764  CB  THR A  51      -8.902  28.991  19.398  1.00 86.13           C  
ATOM    765  CG2 THR A  51      -9.307  27.850  18.464  1.00 86.13           C  
ATOM    766  OG1 THR A  51      -7.869  28.509  20.225  1.00 86.13           O  
ATOM    767  H   THR A  51      -6.472  29.598  18.212  1.00 86.13           H  
ATOM    768  HA  THR A  51      -9.305  30.519  17.977  1.00 86.13           H  
ATOM    769  HB  THR A  51      -9.761  29.234  20.022  1.00 86.13           H  
ATOM    770  HG1 THR A  51      -7.195  28.145  19.647  1.00 86.13           H  
ATOM    771 HG21 THR A  51     -10.164  28.159  17.865  1.00 86.13           H  
ATOM    772 HG22 THR A  51      -8.483  27.583  17.801  1.00 86.13           H  
ATOM    773 HG23 THR A  51      -9.580  26.979  19.059  1.00 86.13           H  
ATOM    774  N   ILE A  52      -7.306  32.311  19.312  1.00 85.99           N  
ATOM    775  CA  ILE A  52      -6.924  33.359  20.276  1.00 85.99           C  
ATOM    776  C   ILE A  52      -8.049  34.348  20.620  1.00 85.99           C  
ATOM    777  O   ILE A  52      -8.024  34.953  21.689  1.00 85.99           O  
ATOM    778  CB  ILE A  52      -5.638  34.063  19.803  1.00 85.99           C  
ATOM    779  CG1 ILE A  52      -4.926  34.759  20.983  1.00 85.99           C  
ATOM    780  CG2 ILE A  52      -5.886  35.016  18.618  1.00 85.99           C  
ATOM    781  CD1 ILE A  52      -3.412  34.869  20.771  1.00 85.99           C  
ATOM    782  H   ILE A  52      -6.722  32.168  18.500  1.00 85.99           H  
ATOM    783  HA  ILE A  52      -6.687  32.845  21.207  1.00 85.99           H  
ATOM    784  HB  ILE A  52      -4.971  33.277  19.451  1.00 85.99           H  
ATOM    785 HG12 ILE A  52      -5.081  34.183  21.895  1.00 85.99           H  
ATOM    786 HG13 ILE A  52      -5.347  35.752  21.138  1.00 85.99           H  
ATOM    787 HG21 ILE A  52      -6.531  35.845  18.911  1.00 85.99           H  
ATOM    788 HG22 ILE A  52      -6.357  34.474  17.799  1.00 85.99           H  
ATOM    789 HG23 ILE A  52      -4.941  35.418  18.255  1.00 85.99           H  
ATOM    790 HD11 ILE A  52      -2.961  35.365  21.631  1.00 85.99           H  
ATOM    791 HD12 ILE A  52      -3.207  35.455  19.875  1.00 85.99           H  
ATOM    792 HD13 ILE A  52      -2.980  33.875  20.666  1.00 85.99           H  
ATOM    793  N   GLU A  53      -9.050  34.484  19.742  1.00 86.36           N  
ATOM    794  CA  GLU A  53     -10.273  35.258  20.002  1.00 86.36           C  
ATOM    795  C   GLU A  53     -11.108  34.661  21.152  1.00 86.36           C  
ATOM    796  O   GLU A  53     -11.693  35.403  21.940  1.00 86.36           O  
ATOM    797  CB  GLU A  53     -11.125  35.337  18.720  1.00 86.36           C  
ATOM    798  CG  GLU A  53     -10.432  36.093  17.570  1.00 86.36           C  
ATOM    799  CD  GLU A  53     -11.304  36.258  16.308  1.00 86.36           C  
ATOM    800  OE1 GLU A  53     -10.833  36.948  15.374  1.00 86.36           O  
ATOM    801  OE2 GLU A  53     -12.427  35.702  16.261  1.00 86.36           O1-
ATOM    802  H   GLU A  53      -8.998  33.954  18.884  1.00 86.36           H  
ATOM    803  HA  GLU A  53     -10.001  36.271  20.299  1.00 86.36           H  
ATOM    804  HB2 GLU A  53     -12.054  35.852  18.961  1.00 86.36           H  
ATOM    805  HB3 GLU A  53     -11.366  34.326  18.392  1.00 86.36           H  
ATOM    806  HG2 GLU A  53     -10.148  37.081  17.933  1.00 86.36           H  
ATOM    807  HG3 GLU A  53      -9.519  35.563  17.298  1.00 86.36           H  
ATOM    808  N   ASP A  54     -11.125  33.332  21.302  1.00 90.74           N  
ATOM    809  CA  ASP A  54     -11.667  32.646  22.475  1.00 90.74           C  
ATOM    810  C   ASP A  54     -10.542  32.425  23.489  1.00 90.74           C  
ATOM    811  O   ASP A  54      -9.877  31.388  23.521  1.00 90.74           O  
ATOM    812  CB  ASP A  54     -12.384  31.346  22.073  1.00 90.74           C  
ATOM    813  CG  ASP A  54     -13.097  30.663  23.256  1.00 90.74           C  
ATOM    814  OD1 ASP A  54     -12.755  30.941  24.434  1.00 90.74           O  
ATOM    815  OD2 ASP A  54     -14.008  29.851  22.978  1.00 90.74           O1-
ATOM    816  H   ASP A  54     -10.517  32.783  20.711  1.00 90.74           H  
ATOM    817  HA  ASP A  54     -12.418  33.281  22.946  1.00 90.74           H  
ATOM    818  HB2 ASP A  54     -11.670  30.655  21.626  1.00 90.74           H  
ATOM    819  HB3 ASP A  54     -13.130  31.589  21.316  1.00 90.74           H  
ATOM    820  N   ARG A  55     -10.322  33.434  24.338  1.00 91.29           N  
ATOM    821  CA  ARG A  55      -9.245  33.437  25.339  1.00 91.29           C  
ATOM    822  C   ARG A  55      -9.249  32.219  26.259  1.00 91.29           C  
ATOM    823  O   ARG A  55      -8.179  31.743  26.633  1.00 91.29           O  
ATOM    824  CB  ARG A  55      -9.331  34.705  26.194  1.00 91.29           C  
ATOM    825  CG  ARG A  55      -8.973  35.965  25.400  1.00 91.29           C  
ATOM    826  CD  ARG A  55      -8.613  37.108  26.354  1.00 91.29           C  
ATOM    827  NE  ARG A  55      -8.576  38.384  25.646  1.00 91.29           N  
ATOM    828  CZ  ARG A  55      -8.109  39.521  26.119  1.00 91.29           C  
ATOM    829  NH1 ARG A  55      -7.494  39.658  27.267  1.00 91.29           N1+
ATOM    830  NH2 ARG A  55      -8.316  40.575  25.389  1.00 91.29           N  
ATOM    831  H   ARG A  55     -10.852  34.278  24.178  1.00 91.29           H  
ATOM    832  HA  ARG A  55      -8.286  33.418  24.819  1.00 91.29           H  
ATOM    833  HB2 ARG A  55      -8.639  34.594  27.028  1.00 91.29           H  
ATOM    834  HB3 ARG A  55     -10.332  34.808  26.612  1.00 91.29           H  
ATOM    835  HG2 ARG A  55      -8.117  35.769  24.754  1.00 91.29           H  
ATOM    836  HG3 ARG A  55      -9.825  36.248  24.781  1.00 91.29           H  
ATOM    837  HD2 ARG A  55      -7.629  36.929  26.784  1.00 91.29           H  
ATOM    838  HD3 ARG A  55      -9.344  37.161  27.161  1.00 91.29           H  
ATOM    839  HE  ARG A  55      -8.999  38.405  24.729  1.00 91.29           H  
ATOM    840 HH11 ARG A  55      -7.389  38.913  27.940  1.00 91.29           H  
ATOM    841 HH12 ARG A  55      -7.146  40.564  27.545  1.00 91.29           H  
ATOM    842 HH21 ARG A  55      -8.809  40.512  24.510  1.00 91.29           H  
ATOM    843 HH22 ARG A  55      -8.190  41.485  25.809  1.00 91.29           H  
ATOM    844  N   GLU A  56     -10.423  31.706  26.629  1.00 93.84           N  
ATOM    845  CA  GLU A  56     -10.516  30.540  27.511  1.00 93.84           C  
ATOM    846  C   GLU A  56     -10.084  29.268  26.769  1.00 93.84           C  
ATOM    847  O   GLU A  56      -9.298  28.479  27.302  1.00 93.84           O  
ATOM    848  CB  GLU A  56     -11.942  30.423  28.075  1.00 93.84           C  
ATOM    849  CG  GLU A  56     -12.098  29.325  29.144  1.00 93.84           C  
ATOM    850  CD  GLU A  56     -11.207  29.542  30.377  1.00 93.84           C  
ATOM    851  OE1 GLU A  56     -10.545  28.578  30.832  1.00 93.84           O  
ATOM    852  OE2 GLU A  56     -11.163  30.674  30.900  1.00 93.84           O1-
ATOM    853  H   GLU A  56     -11.253  32.020  26.146  1.00 93.84           H  
ATOM    854  HA  GLU A  56      -9.829  30.681  28.344  1.00 93.84           H  
ATOM    855  HB2 GLU A  56     -12.230  31.380  28.513  1.00 93.84           H  
ATOM    856  HB3 GLU A  56     -12.632  30.211  27.259  1.00 93.84           H  
ATOM    857  HG2 GLU A  56     -13.138  29.305  29.466  1.00 93.84           H  
ATOM    858  HG3 GLU A  56     -11.880  28.356  28.695  1.00 93.84           H  
ATOM    859  N   LEU A  57     -10.526  29.098  25.518  1.00 93.11           N  
ATOM    860  CA  LEU A  57     -10.111  27.977  24.671  1.00 93.11           C  
ATOM    861  C   LEU A  57      -8.618  28.044  24.321  1.00 93.11           C  
ATOM    862  O   LEU A  57      -7.907  27.040  24.428  1.00 93.11           O  
ATOM    863  CB  LEU A  57     -10.991  27.970  23.412  1.00 93.11           C  
ATOM    864  CG  LEU A  57     -10.718  26.807  22.444  1.00 93.11           C  
ATOM    865  CD1 LEU A  57     -10.921  25.441  23.106  1.00 93.11           C  
ATOM    866  CD2 LEU A  57     -11.671  26.905  21.253  1.00 93.11           C  
ATOM    867  H   LEU A  57     -11.148  29.789  25.124  1.00 93.11           H  
ATOM    868  HA  LEU A  57     -10.280  27.057  25.230  1.00 93.11           H  
ATOM    869  HB2 LEU A  57     -10.824  28.902  22.872  1.00 93.11           H  
ATOM    870  HB3 LEU A  57     -12.037  27.938  23.716  1.00 93.11           H  
ATOM    871  HG  LEU A  57      -9.696  26.873  22.072  1.00 93.11           H  
ATOM    872 HD11 LEU A  57     -10.160  25.287  23.872  1.00 93.11           H  
ATOM    873 HD12 LEU A  57     -10.804  24.658  22.356  1.00 93.11           H  
ATOM    874 HD13 LEU A  57     -11.915  25.387  23.548  1.00 93.11           H  
ATOM    875 HD21 LEU A  57     -12.704  26.828  21.594  1.00 93.11           H  
ATOM    876 HD22 LEU A  57     -11.452  26.113  20.537  1.00 93.11           H  
ATOM    877 HD23 LEU A  57     -11.539  27.872  20.766  1.00 93.11           H  
ATOM    878  N   ALA A  58      -8.119  29.231  23.975  1.00 92.61           N  
ATOM    879  CA  ALA A  58      -6.710  29.469  23.700  1.00 92.61           C  
ATOM    880  C   ALA A  58      -5.836  29.146  24.919  1.00 92.61           C  
ATOM    881  O   ALA A  58      -4.828  28.445  24.797  1.00 92.61           O  
ATOM    882  CB  ALA A  58      -6.549  30.923  23.258  1.00 92.61           C  
ATOM    883  H   ALA A  58      -8.764  29.998  23.850  1.00 92.61           H  
ATOM    884  HA  ALA A  58      -6.407  28.822  22.877  1.00 92.61           H  
ATOM    885  HB1 ALA A  58      -7.162  31.086  22.372  1.00 92.61           H  
ATOM    886  HB2 ALA A  58      -6.882  31.599  24.046  1.00 92.61           H  
ATOM    887  HB3 ALA A  58      -5.506  31.129  23.018  1.00 92.61           H  
ATOM    888  N   ALA A  59      -6.244  29.585  26.116  1.00 94.27           N  
ATOM    889  CA  ALA A  59      -5.557  29.260  27.361  1.00 94.27           C  
ATOM    890  C   ALA A  59      -5.569  27.752  27.653  1.00 94.27           C  
ATOM    891  O   ALA A  59      -4.532  27.202  28.021  1.00 94.27           O  
ATOM    892  CB  ALA A  59      -6.185  30.058  28.505  1.00 94.27           C  
ATOM    893  H   ALA A  59      -7.067  30.169  26.163  1.00 94.27           H  
ATOM    894  HA  ALA A  59      -4.515  29.567  27.272  1.00 94.27           H  
ATOM    895  HB1 ALA A  59      -7.240  29.804  28.609  1.00 94.27           H  
ATOM    896  HB2 ALA A  59      -5.667  29.829  29.436  1.00 94.27           H  
ATOM    897  HB3 ALA A  59      -6.094  31.124  28.302  1.00 94.27           H  
ATOM    898  N   ALA A  60      -6.690  27.059  27.427  1.00 95.67           N  
ATOM    899  CA  ALA A  60      -6.766  25.608  27.592  1.00 95.67           C  
ATOM    900  C   ALA A  60      -5.808  24.862  26.640  1.00 95.67           C  
ATOM    901  O   ALA A  60      -5.144  23.901  27.038  1.00 95.67           O  
ATOM    902  CB  ALA A  60      -8.221  25.171  27.388  1.00 95.67           C  
ATOM    903  H   ALA A  60      -7.525  27.558  27.153  1.00 95.67           H  
ATOM    904  HA  ALA A  60      -6.473  25.360  28.612  1.00 95.67           H  
ATOM    905  HB1 ALA A  60      -8.865  25.703  28.087  1.00 95.67           H  
ATOM    906  HB2 ALA A  60      -8.308  24.099  27.567  1.00 95.67           H  
ATOM    907  HB3 ALA A  60      -8.544  25.392  26.371  1.00 95.67           H  
ATOM    908  N   HIS A  61      -5.674  25.324  25.393  1.00 94.12           N  
ATOM    909  CA  HIS A  61      -4.690  24.785  24.454  1.00 94.12           C  
ATOM    910  C   HIS A  61      -3.244  25.061  24.891  1.00 94.12           C  
ATOM    911  O   HIS A  61      -2.402  24.165  24.814  1.00 94.12           O  
ATOM    912  CB  HIS A  61      -4.966  25.337  23.053  1.00 94.12           C  
ATOM    913  CG  HIS A  61      -6.130  24.680  22.364  1.00 94.12           C  
ATOM    914  CD2 HIS A  61      -7.142  25.300  21.683  1.00 94.12           C  
ATOM    915  ND1 HIS A  61      -6.352  23.323  22.281  1.00 94.12           N  
ATOM    916  CE1 HIS A  61      -7.468  23.130  21.563  1.00 94.12           C  
ATOM    917  NE2 HIS A  61      -7.979  24.301  21.170  1.00 94.12           N  
ATOM    918  H   HIS A  61      -6.274  26.078  25.090  1.00 94.12           H  
ATOM    919  HA  HIS A  61      -4.794  23.700  24.429  1.00 94.12           H  
ATOM    920  HB2 HIS A  61      -4.087  25.168  22.431  1.00 94.12           H  
ATOM    921  HB3 HIS A  61      -5.140  26.411  23.108  1.00 94.12           H  
ATOM    922  HD1 HIS A  61      -5.857  22.616  22.806  1.00 94.12           H  
ATOM    923  HD2 HIS A  61      -7.270  26.365  21.563  1.00 94.12           H  
ATOM    924  HE1 HIS A  61      -7.926  22.173  21.358  1.00 94.12           H  
ATOM    925  N   LEU A  62      -2.950  26.255  25.412  1.00 94.19           N  
ATOM    926  CA  LEU A  62      -1.631  26.571  25.969  1.00 94.19           C  
ATOM    927  C   LEU A  62      -1.308  25.722  27.205  1.00 94.19           C  
ATOM    928  O   LEU A  62      -0.169  25.284  27.352  1.00 94.19           O  
ATOM    929  CB  LEU A  62      -1.557  28.065  26.317  1.00 94.19           C  
ATOM    930  CG  LEU A  62      -1.538  28.997  25.102  1.00 94.19           C  
ATOM    931  CD1 LEU A  62      -1.784  30.437  25.539  1.00 94.19           C  
ATOM    932  CD2 LEU A  62      -0.204  28.930  24.354  1.00 94.19           C  
ATOM    933  H   LEU A  62      -3.673  26.960  25.430  1.00 94.19           H  
ATOM    934  HA  LEU A  62      -0.871  26.338  25.224  1.00 94.19           H  
ATOM    935  HB2 LEU A  62      -0.650  28.246  26.894  1.00 94.19           H  
ATOM    936  HB3 LEU A  62      -2.416  28.317  26.939  1.00 94.19           H  
ATOM    937  HG  LEU A  62      -2.338  28.708  24.420  1.00 94.19           H  
ATOM    938 HD11 LEU A  62      -1.035  30.753  26.267  1.00 94.19           H  
ATOM    939 HD12 LEU A  62      -2.776  30.514  25.984  1.00 94.19           H  
ATOM    940 HD13 LEU A  62      -1.758  31.090  24.667  1.00 94.19           H  
ATOM    941 HD21 LEU A  62      -0.215  29.666  23.549  1.00 94.19           H  
ATOM    942 HD22 LEU A  62       0.621  29.143  25.033  1.00 94.19           H  
ATOM    943 HD23 LEU A  62      -0.080  27.941  23.913  1.00 94.19           H  
ATOM    944  N   GLU A  63      -2.283  25.444  28.071  1.00 95.44           N  
ATOM    945  CA  GLU A  63      -2.112  24.546  29.219  1.00 95.44           C  
ATOM    946  C   GLU A  63      -1.803  23.112  28.776  1.00 95.44           C  
ATOM    947  O   GLU A  63      -0.860  22.508  29.288  1.00 95.44           O  
ATOM    948  CB  GLU A  63      -3.360  24.574  30.116  1.00 95.44           C  
ATOM    949  CG  GLU A  63      -3.410  25.859  30.949  1.00 95.44           C  
ATOM    950  CD  GLU A  63      -4.669  25.994  31.814  1.00 95.44           C  
ATOM    951  OE1 GLU A  63      -4.618  26.782  32.782  1.00 95.44           O  
ATOM    952  OE2 GLU A  63      -5.723  25.389  31.520  1.00 95.44           O1-
ATOM    953  H   GLU A  63      -3.184  25.882  27.937  1.00 95.44           H  
ATOM    954  HA  GLU A  63      -1.258  24.882  29.806  1.00 95.44           H  
ATOM    955  HB2 GLU A  63      -3.326  23.726  30.800  1.00 95.44           H  
ATOM    956  HB3 GLU A  63      -4.255  24.489  29.498  1.00 95.44           H  
ATOM    957  HG2 GLU A  63      -2.530  25.879  31.593  1.00 95.44           H  
ATOM    958  HG3 GLU A  63      -3.349  26.723  30.288  1.00 95.44           H  
ATOM    959  N   ALA A  64      -2.517  22.598  27.772  1.00 94.11           N  
ATOM    960  CA  ALA A  64      -2.227  21.288  27.195  1.00 94.11           C  
ATOM    961  C   ALA A  64      -0.818  21.240  26.575  1.00 94.11           C  
ATOM    962  O   ALA A  64      -0.060  20.302  26.821  1.00 94.11           O  
ATOM    963  CB  ALA A  64      -3.312  20.950  26.168  1.00 94.11           C  
ATOM    964  H   ALA A  64      -3.301  23.126  27.414  1.00 94.11           H  
ATOM    965  HA  ALA A  64      -2.259  20.544  27.991  1.00 94.11           H  
ATOM    966  HB1 ALA A  64      -3.135  19.952  25.769  1.00 94.11           H  
ATOM    967  HB2 ALA A  64      -3.294  21.672  25.351  1.00 94.11           H  
ATOM    968  HB3 ALA A  64      -4.291  20.977  26.647  1.00 94.11           H  
ATOM    969  N   ALA A  65      -0.418  22.274  25.827  1.00 92.59           N  
ATOM    970  CA  ALA A  65       0.944  22.369  25.310  1.00 92.59           C  
ATOM    971  C   ALA A  65       1.987  22.406  26.437  1.00 92.59           C  
ATOM    972  O   ALA A  65       3.006  21.720  26.360  1.00 92.59           O  
ATOM    973  CB  ALA A  65       1.078  23.617  24.444  1.00 92.59           C  
ATOM    974  H   ALA A  65      -1.071  23.021  25.639  1.00 92.59           H  
ATOM    975  HA  ALA A  65       1.147  21.492  24.696  1.00 92.59           H  
ATOM    976  HB1 ALA A  65       0.350  23.615  23.634  1.00 92.59           H  
ATOM    977  HB2 ALA A  65       0.930  24.514  25.045  1.00 92.59           H  
ATOM    978  HB3 ALA A  65       2.085  23.619  24.026  1.00 92.59           H  
ATOM    979  N   ALA A  66       1.731  23.181  27.494  1.00 93.99           N  
ATOM    980  CA  ALA A  66       2.602  23.269  28.659  1.00 93.99           C  
ATOM    981  C   ALA A  66       2.796  21.903  29.331  1.00 93.99           C  
ATOM    982  O   ALA A  66       3.923  21.576  29.709  1.00 93.99           O  
ATOM    983  CB  ALA A  66       2.018  24.285  29.646  1.00 93.99           C  
ATOM    984  H   ALA A  66       0.881  23.727  27.495  1.00 93.99           H  
ATOM    985  HA  ALA A  66       3.581  23.622  28.335  1.00 93.99           H  
ATOM    986  HB1 ALA A  66       1.030  23.969  29.980  1.00 93.99           H  
ATOM    987  HB2 ALA A  66       2.670  24.353  30.516  1.00 93.99           H  
ATOM    988  HB3 ALA A  66       1.935  25.265  29.175  1.00 93.99           H  
ATOM    989  N   ASP A  67       1.738  21.096  29.442  1.00 93.12           N  
ATOM    990  CA  ASP A  67       1.798  19.737  29.989  1.00 93.12           C  
ATOM    991  C   ASP A  67       2.672  18.806  29.140  1.00 93.12           C  
ATOM    992  O   ASP A  67       3.471  18.040  29.686  1.00 93.12           O  
ATOM    993  CB  ASP A  67       0.382  19.142  30.105  1.00 93.12           C  
ATOM    994  CG  ASP A  67      -0.448  19.710  31.259  1.00 93.12           C  
ATOM    995  OD1 ASP A  67       0.131  20.414  32.118  1.00 93.12           O  
ATOM    996  OD2 ASP A  67      -1.635  19.339  31.361  1.00 93.12           O1-
ATOM    997  H   ASP A  67       0.835  21.449  29.160  1.00 93.12           H  
ATOM    998  HA  ASP A  67       2.243  19.774  30.983  1.00 93.12           H  
ATOM    999  HB2 ASP A  67       0.476  18.069  30.272  1.00 93.12           H  
ATOM   1000  HB3 ASP A  67      -0.157  19.283  29.169  1.00 93.12           H  
ATOM   1001  N   GLU A  68       2.564  18.874  27.811  1.00 89.64           N  
ATOM   1002  CA  GLU A  68       3.398  18.078  26.905  1.00 89.64           C  
ATOM   1003  C   GLU A  68       4.877  18.507  26.974  1.00 89.64           C  
ATOM   1004  O   GLU A  68       5.763  17.659  27.091  1.00 89.64           O  
ATOM   1005  CB  GLU A  68       2.846  18.147  25.467  1.00 89.64           C  
ATOM   1006  CG  GLU A  68       1.421  17.573  25.289  1.00 89.64           C  
ATOM   1007  CD  GLU A  68       1.281  16.115  25.749  1.00 89.64           C  
ATOM   1008  OE1 GLU A  68       0.333  15.714  26.458  1.00 89.64           O  
ATOM   1009  OE2 GLU A  68       2.191  15.303  25.496  1.00 89.64           O1-
ATOM   1010  H   GLU A  68       1.860  19.485  27.424  1.00 89.64           H  
ATOM   1011  HA  GLU A  68       3.368  17.038  27.225  1.00 89.64           H  
ATOM   1012  HB2 GLU A  68       3.521  17.598  24.811  1.00 89.64           H  
ATOM   1013  HB3 GLU A  68       2.841  19.187  25.140  1.00 89.64           H  
ATOM   1014  HG2 GLU A  68       0.710  18.186  25.843  1.00 89.64           H  
ATOM   1015  HG3 GLU A  68       1.156  17.635  24.234  1.00 89.64           H  
ATOM   1016  N   ILE A  69       5.153  19.816  26.997  1.00 91.24           N  
ATOM   1017  CA  ILE A  69       6.516  20.370  27.084  1.00 91.24           C  
ATOM   1018  C   ILE A  69       7.164  20.039  28.434  1.00 91.24           C  
ATOM   1019  O   ILE A  69       8.335  19.647  28.489  1.00 91.24           O  
ATOM   1020  CB  ILE A  69       6.486  21.896  26.833  1.00 91.24           C  
ATOM   1021  CG1 ILE A  69       5.995  22.203  25.400  1.00 91.24           C  
ATOM   1022  CG2 ILE A  69       7.875  22.536  27.039  1.00 91.24           C  
ATOM   1023  CD1 ILE A  69       5.500  23.646  25.241  1.00 91.24           C  
ATOM   1024  H   ILE A  69       4.376  20.456  26.912  1.00 91.24           H  
ATOM   1025  HA  ILE A  69       7.130  19.901  26.314  1.00 91.24           H  
ATOM   1026  HB  ILE A  69       5.794  22.341  27.547  1.00 91.24           H  
ATOM   1027 HG12 ILE A  69       6.796  22.006  24.689  1.00 91.24           H  
ATOM   1028 HG13 ILE A  69       5.168  21.546  25.129  1.00 91.24           H  
ATOM   1029 HG21 ILE A  69       8.215  22.398  28.065  1.00 91.24           H  
ATOM   1030 HG22 ILE A  69       8.600  22.086  26.361  1.00 91.24           H  
ATOM   1031 HG23 ILE A  69       7.829  23.609  26.851  1.00 91.24           H  
ATOM   1032 HD11 ILE A  69       4.747  23.866  25.997  1.00 91.24           H  
ATOM   1033 HD12 ILE A  69       6.328  24.347  25.337  1.00 91.24           H  
ATOM   1034 HD13 ILE A  69       5.044  23.760  24.257  1.00 91.24           H  
ATOM   1035  N   ALA A  70       6.401  20.135  29.528  1.00 92.24           N  
ATOM   1036  CA  ALA A  70       6.890  19.893  30.882  1.00 92.24           C  
ATOM   1037  C   ALA A  70       7.391  18.456  31.108  1.00 92.24           C  
ATOM   1038  O   ALA A  70       8.176  18.231  32.031  1.00 92.24           O  
ATOM   1039  CB  ALA A  70       5.784  20.246  31.883  1.00 92.24           C  
ATOM   1040  H   ALA A  70       5.448  20.450  29.419  1.00 92.24           H  
ATOM   1041  HA  ALA A  70       7.734  20.560  31.057  1.00 92.24           H  
ATOM   1042  HB1 ALA A  70       5.512  21.298  31.787  1.00 92.24           H  
ATOM   1043  HB2 ALA A  70       6.137  20.066  32.899  1.00 92.24           H  
ATOM   1044  HB3 ALA A  70       4.903  19.632  31.693  1.00 92.24           H  
ATOM   1045  N   LYS A  71       6.991  17.489  30.268  1.00 86.91           N  
ATOM   1046  CA  LYS A  71       7.486  16.101  30.326  1.00 86.91           C  
ATOM   1047  C   LYS A  71       8.983  15.990  30.027  1.00 86.91           C  
ATOM   1048  O   LYS A  71       9.605  15.038  30.494  1.00 86.91           O  
ATOM   1049  CB  LYS A  71       6.693  15.211  29.353  1.00 86.91           C  
ATOM   1050  CG  LYS A  71       5.232  15.030  29.792  1.00 86.91           C  
ATOM   1051  CD  LYS A  71       4.392  14.419  28.665  1.00 86.91           C  
ATOM   1052  CE  LYS A  71       2.898  14.516  28.988  1.00 86.91           C  
ATOM   1053  NZ  LYS A  71       2.068  14.080  27.841  1.00 86.91           N1+
ATOM   1054  H   LYS A  71       6.339  17.741  29.538  1.00 86.91           H  
ATOM   1055  HA  LYS A  71       7.357  15.722  31.340  1.00 86.91           H  
ATOM   1056  HB2 LYS A  71       6.736  15.655  28.359  1.00 86.91           H  
ATOM   1057  HB3 LYS A  71       7.160  14.228  29.298  1.00 86.91           H  
ATOM   1058  HG2 LYS A  71       5.188  14.391  30.674  1.00 86.91           H  
ATOM   1059  HG3 LYS A  71       4.811  16.001  30.054  1.00 86.91           H  
ATOM   1060  HD2 LYS A  71       4.691  13.385  28.489  1.00 86.91           H  
ATOM   1061  HD3 LYS A  71       4.573  15.006  27.764  1.00 86.91           H  
ATOM   1062  HE2 LYS A  71       2.683  15.564  29.193  1.00 86.91           H  
ATOM   1063  HE3 LYS A  71       2.664  13.942  29.885  1.00 86.91           H  
ATOM   1064  HZ1 LYS A  71       2.426  14.466  26.979  1.00 86.91           H  
ATOM   1065  HZ2 LYS A  71       1.987  13.080  27.722  1.00 86.91           H  
ATOM   1066  HZ3 LYS A  71       1.166  14.533  27.816  1.00 86.91           H  
ATOM   1067  N   ILE A  72       9.554  16.940  29.278  1.00 84.61           N  
ATOM   1068  CA  ILE A  72      10.990  16.973  28.945  1.00 84.61           C  
ATOM   1069  C   ILE A  72      11.680  18.206  29.533  1.00 84.61           C  
ATOM   1070  O   ILE A  72      12.762  18.073  30.101  1.00 84.61           O  
ATOM   1071  CB  ILE A  72      11.211  16.836  27.421  1.00 84.61           C  
ATOM   1072  CG1 ILE A  72      10.522  15.539  26.920  1.00 84.61           C  
ATOM   1073  CG2 ILE A  72      12.716  16.866  27.085  1.00 84.61           C  
ATOM   1074  CD1 ILE A  72      11.012  14.982  25.580  1.00 84.61           C  
ATOM   1075  H   ILE A  72       8.961  17.681  28.933  1.00 84.61           H  
ATOM   1076  HA  ILE A  72      11.479  16.118  29.412  1.00 84.61           H  
ATOM   1077  HB  ILE A  72      10.749  17.691  26.927  1.00 84.61           H  
ATOM   1078 HG12 ILE A  72      10.658  14.750  27.661  1.00 84.61           H  
ATOM   1079 HG13 ILE A  72       9.452  15.728  26.837  1.00 84.61           H  
ATOM   1080 HG21 ILE A  72      13.221  16.021  27.553  1.00 84.61           H  
ATOM   1081 HG22 ILE A  72      13.172  17.793  27.433  1.00 84.61           H  
ATOM   1082 HG23 ILE A  72      12.870  16.828  26.007  1.00 84.61           H  
ATOM   1083 HD11 ILE A  72      11.961  14.467  25.728  1.00 84.61           H  
ATOM   1084 HD12 ILE A  72      11.157  15.782  24.854  1.00 84.61           H  
ATOM   1085 HD13 ILE A  72      10.286  14.265  25.195  1.00 84.61           H  
ATOM   1086  N   ASN A  73      11.061  19.390  29.451  1.00 90.63           N  
ATOM   1087  CA  ASN A  73      11.579  20.611  30.067  1.00 90.63           C  
ATOM   1088  C   ASN A  73      10.508  21.275  30.961  1.00 90.63           C  
ATOM   1089  O   ASN A  73       9.699  22.075  30.478  1.00 90.63           O  
ATOM   1090  CB  ASN A  73      12.170  21.545  28.995  1.00 90.63           C  
ATOM   1091  CG  ASN A  73      12.881  22.729  29.639  1.00 90.63           C  
ATOM   1092  ND2 ASN A  73      13.864  23.319  29.017  1.00 90.63           N  
ATOM   1093  OD1 ASN A  73      12.579  23.137  30.750  1.00 90.63           O  
ATOM   1094  H   ASN A  73      10.166  19.444  28.985  1.00 90.63           H  
ATOM   1095  HA  ASN A  73      12.423  20.355  30.707  1.00 90.63           H  
ATOM   1096  HB2 ASN A  73      11.388  21.914  28.331  1.00 90.63           H  
ATOM   1097  HB3 ASN A  73      12.896  20.991  28.400  1.00 90.63           H  
ATOM   1098 HD21 ASN A  73      14.238  24.160  29.430  1.00 90.63           H  
ATOM   1099 HD22 ASN A  73      14.152  23.124  28.068  1.00 90.63           H  
ATOM   1100  N   PRO A  74      10.517  20.986  32.280  1.00 93.26           N  
ATOM   1101  CA  PRO A  74       9.587  21.584  33.237  1.00 93.26           C  
ATOM   1102  C   PRO A  74       9.642  23.115  33.299  1.00 93.26           C  
ATOM   1103  O   PRO A  74       8.619  23.746  33.558  1.00 93.26           O  
ATOM   1104  CB  PRO A  74       9.960  20.983  34.597  1.00 93.26           C  
ATOM   1105  CG  PRO A  74      10.607  19.647  34.240  1.00 93.26           C  
ATOM   1106  CD  PRO A  74      11.321  19.958  32.930  1.00 93.26           C  
ATOM   1107  HA  PRO A  74       8.573  21.279  32.980  1.00 93.26           H  
ATOM   1108  HB2 PRO A  74      10.697  21.612  35.098  1.00 93.26           H  
ATOM   1109  HB3 PRO A  74       9.083  20.851  35.231  1.00 93.26           H  
ATOM   1110  HG2 PRO A  74      11.304  19.313  35.008  1.00 93.26           H  
ATOM   1111  HG3 PRO A  74       9.833  18.898  34.069  1.00 93.26           H  
ATOM   1112  HD2 PRO A  74      11.387  19.054  32.326  1.00 93.26           H  
ATOM   1113  HD3 PRO A  74      12.317  20.349  33.134  1.00 93.26           H  
ATOM   1114  N   GLU A  75      10.809  23.724  33.065  1.00 93.54           N  
ATOM   1115  CA  GLU A  75      10.965  25.182  33.092  1.00 93.54           C  
ATOM   1116  C   GLU A  75      10.274  25.826  31.884  1.00 93.54           C  
ATOM   1117  O   GLU A  75       9.477  26.750  32.050  1.00 93.54           O  
ATOM   1118  CB  GLU A  75      12.456  25.555  33.154  1.00 93.54           C  
ATOM   1119  CG  GLU A  75      12.647  27.056  33.422  1.00 93.54           C  
ATOM   1120  CD  GLU A  75      14.113  27.512  33.358  1.00 93.54           C  
ATOM   1121  OE1 GLU A  75      14.310  28.714  33.060  1.00 93.54           O  
ATOM   1122  OE2 GLU A  75      15.012  26.683  33.626  1.00 93.54           O1-
ATOM   1123  H   GLU A  75      11.589  23.182  32.719  1.00 93.54           H  
ATOM   1124  HA  GLU A  75      10.479  25.571  33.986  1.00 93.54           H  
ATOM   1125  HB2 GLU A  75      12.926  24.991  33.961  1.00 93.54           H  
ATOM   1126  HB3 GLU A  75      12.939  25.294  32.213  1.00 93.54           H  
ATOM   1127  HG2 GLU A  75      12.079  27.623  32.684  1.00 93.54           H  
ATOM   1128  HG3 GLU A  75      12.241  27.292  34.405  1.00 93.54           H  
ATOM   1129  N   ALA A  76      10.505  25.296  30.681  1.00 92.09           N  
ATOM   1130  CA  ALA A  76       9.826  25.759  29.471  1.00 92.09           C  
ATOM   1131  C   ALA A  76       8.304  25.556  29.570  1.00 92.09           C  
ATOM   1132  O   ALA A  76       7.539  26.469  29.256  1.00 92.09           O  
ATOM   1133  CB  ALA A  76      10.423  25.037  28.262  1.00 92.09           C  
ATOM   1134  H   ALA A  76      11.168  24.538  30.606  1.00 92.09           H  
ATOM   1135  HA  ALA A  76      10.008  26.828  29.355  1.00 92.09           H  
ATOM   1136  HB1 ALA A  76      11.494  25.233  28.210  1.00 92.09           H  
ATOM   1137  HB2 ALA A  76      10.254  23.963  28.343  1.00 92.09           H  
ATOM   1138  HB3 ALA A  76       9.956  25.404  27.349  1.00 92.09           H  
ATOM   1139  N   GLY A  77       7.855  24.409  30.093  1.00 93.63           N  
ATOM   1140  CA  GLY A  77       6.433  24.156  30.348  1.00 93.63           C  
ATOM   1141  C   GLY A  77       5.823  25.162  31.331  1.00 93.63           C  
ATOM   1142  O   GLY A  77       4.731  25.677  31.095  1.00 93.63           O  
ATOM   1143  H   GLY A  77       8.526  23.689  30.315  1.00 93.63           H  
ATOM   1144  HA2 GLY A  77       6.319  23.155  30.761  1.00 93.63           H  
ATOM   1145  HA3 GLY A  77       5.880  24.208  29.410  1.00 93.63           H  
ATOM   1146  N   ALA A  78       6.546  25.527  32.395  1.00 94.62           N  
ATOM   1147  CA  ALA A  78       6.094  26.552  33.335  1.00 94.62           C  
ATOM   1148  C   ALA A  78       5.962  27.940  32.682  1.00 94.62           C  
ATOM   1149  O   ALA A  78       5.003  28.654  32.979  1.00 94.62           O  
ATOM   1150  CB  ALA A  78       7.042  26.580  34.539  1.00 94.62           C  
ATOM   1151  H   ALA A  78       7.438  25.083  32.561  1.00 94.62           H  
ATOM   1152  HA  ALA A  78       5.103  26.274  33.691  1.00 94.62           H  
ATOM   1153  HB1 ALA A  78       6.680  27.302  35.271  1.00 94.62           H  
ATOM   1154  HB2 ALA A  78       7.082  25.594  35.001  1.00 94.62           H  
ATOM   1155  HB3 ALA A  78       8.045  26.869  34.224  1.00 94.62           H  
ATOM   1156  N   LYS A  79       6.868  28.312  31.764  1.00 93.72           N  
ATOM   1157  CA  LYS A  79       6.763  29.573  31.004  1.00 93.72           C  
ATOM   1158  C   LYS A  79       5.516  29.602  30.116  1.00 93.72           C  
ATOM   1159  O   LYS A  79       4.813  30.611  30.101  1.00 93.72           O  
ATOM   1160  CB  LYS A  79       8.025  29.820  30.160  1.00 93.72           C  
ATOM   1161  CG  LYS A  79       9.277  30.086  31.003  1.00 93.72           C  
ATOM   1162  CD  LYS A  79      10.499  30.292  30.099  1.00 93.72           C  
ATOM   1163  CE  LYS A  79      11.764  30.428  30.951  1.00 93.72           C  
ATOM   1164  NZ  LYS A  79      12.958  30.649  30.109  1.00 93.72           N1+
ATOM   1165  H   LYS A  79       7.643  27.692  31.580  1.00 93.72           H  
ATOM   1166  HA  LYS A  79       6.649  30.400  31.705  1.00 93.72           H  
ATOM   1167  HB2 LYS A  79       8.199  28.968  29.503  1.00 93.72           H  
ATOM   1168  HB3 LYS A  79       7.853  30.699  29.539  1.00 93.72           H  
ATOM   1169  HG2 LYS A  79       9.122  30.979  31.609  1.00 93.72           H  
ATOM   1170  HG3 LYS A  79       9.462  29.243  31.668  1.00 93.72           H  
ATOM   1171  HD2 LYS A  79      10.605  29.434  29.435  1.00 93.72           H  
ATOM   1172  HD3 LYS A  79      10.360  31.191  29.499  1.00 93.72           H  
ATOM   1173  HE2 LYS A  79      11.894  29.523  31.544  1.00 93.72           H  
ATOM   1174  HE3 LYS A  79      11.638  31.268  31.634  1.00 93.72           H  
ATOM   1175  HZ1 LYS A  79      13.048  29.927  29.408  1.00 93.72           H  
ATOM   1176  HZ2 LYS A  79      12.872  31.531  29.625  1.00 93.72           H  
ATOM   1177  HZ3 LYS A  79      13.794  30.658  30.677  1.00 93.72           H  
ATOM   1178  N   VAL A  80       5.205  28.494  29.438  1.00 93.94           N  
ATOM   1179  CA  VAL A  80       3.978  28.375  28.627  1.00 93.94           C  
ATOM   1180  C   VAL A  80       2.728  28.439  29.499  1.00 93.94           C  
ATOM   1181  O   VAL A  80       1.802  29.173  29.166  1.00 93.94           O  
ATOM   1182  CB  VAL A  80       3.984  27.108  27.750  1.00 93.94           C  
ATOM   1183  CG1 VAL A  80       2.717  26.993  26.895  1.00 93.94           C  
ATOM   1184  CG2 VAL A  80       5.159  27.146  26.772  1.00 93.94           C  
ATOM   1185  H   VAL A  80       5.845  27.714  29.475  1.00 93.94           H  
ATOM   1186  HA  VAL A  80       3.914  29.234  27.960  1.00 93.94           H  
ATOM   1187  HB  VAL A  80       4.074  26.225  28.380  1.00 93.94           H  
ATOM   1188 HG11 VAL A  80       2.749  26.079  26.300  1.00 93.94           H  
ATOM   1189 HG12 VAL A  80       2.627  27.851  26.228  1.00 93.94           H  
ATOM   1190 HG13 VAL A  80       1.826  26.947  27.523  1.00 93.94           H  
ATOM   1191 HG21 VAL A  80       5.098  28.042  26.154  1.00 93.94           H  
ATOM   1192 HG22 VAL A  80       6.108  27.142  27.307  1.00 93.94           H  
ATOM   1193 HG23 VAL A  80       5.126  26.272  26.121  1.00 93.94           H  
ATOM   1194  N   ARG A  81       2.716  27.769  30.657  1.00 94.83           N  
ATOM   1195  CA  ARG A  81       1.576  27.837  31.584  1.00 94.83           C  
ATOM   1196  C   ARG A  81       1.357  29.246  32.140  1.00 94.83           C  
ATOM   1197  O   ARG A  81       0.226  29.709  32.193  1.00 94.83           O  
ATOM   1198  CB  ARG A  81       1.746  26.796  32.696  1.00 94.83           C  
ATOM   1199  CG  ARG A  81       0.436  26.642  33.485  1.00 94.83           C  
ATOM   1200  CD  ARG A  81       0.512  25.526  34.528  1.00 94.83           C  
ATOM   1201  NE  ARG A  81       0.615  24.184  33.913  1.00 94.83           N  
ATOM   1202  CZ  ARG A  81       1.297  23.157  34.379  1.00 94.83           C  
ATOM   1203  NH1 ARG A  81       2.000  23.234  35.473  1.00 94.83           N1+
ATOM   1204  NH2 ARG A  81       1.310  22.012  33.780  1.00 94.83           N  
ATOM   1205  H   ARG A  81       3.488  27.153  30.865  1.00 94.83           H  
ATOM   1206  HA  ARG A  81       0.673  27.598  31.021  1.00 94.83           H  
ATOM   1207  HB2 ARG A  81       2.552  27.094  33.367  1.00 94.83           H  
ATOM   1208  HB3 ARG A  81       2.003  25.839  32.245  1.00 94.83           H  
ATOM   1209  HG2 ARG A  81      -0.384  26.429  32.799  1.00 94.83           H  
ATOM   1210  HG3 ARG A  81       0.212  27.575  34.001  1.00 94.83           H  
ATOM   1211  HD2 ARG A  81       1.360  25.733  35.181  1.00 94.83           H  
ATOM   1212  HD3 ARG A  81      -0.398  25.566  35.126  1.00 94.83           H  
ATOM   1213  HE  ARG A  81       0.074  24.013  33.078  1.00 94.83           H  
ATOM   1214 HH11 ARG A  81       2.527  22.430  35.783  1.00 94.83           H  
ATOM   1215 HH12 ARG A  81       1.992  24.112  35.972  1.00 94.83           H  
ATOM   1216 HH21 ARG A  81       0.708  21.793  33.000  1.00 94.83           H  
ATOM   1217 HH22 ARG A  81       1.801  21.202  34.130  1.00 94.83           H  
ATOM   1218  N   ALA A  82       2.426  29.962  32.488  1.00 94.62           N  
ATOM   1219  CA  ALA A  82       2.325  31.355  32.923  1.00 94.62           C  
ATOM   1220  C   ALA A  82       1.784  32.274  31.814  1.00 94.62           C  
ATOM   1221  O   ALA A  82       1.067  33.234  32.089  1.00 94.62           O  
ATOM   1222  CB  ALA A  82       3.708  31.816  33.396  1.00 94.62           C  
ATOM   1223  H   ALA A  82       3.336  29.523  32.456  1.00 94.62           H  
ATOM   1224  HA  ALA A  82       1.631  31.414  33.762  1.00 94.62           H  
ATOM   1225  HB1 ALA A  82       4.053  31.174  34.205  1.00 94.62           H  
ATOM   1226  HB2 ALA A  82       4.419  31.772  32.571  1.00 94.62           H  
ATOM   1227  HB3 ALA A  82       3.641  32.841  33.760  1.00 94.62           H  
ATOM   1228  N   PHE A  83       2.111  31.992  30.551  1.00 93.96           N  
ATOM   1229  CA  PHE A  83       1.510  32.701  29.425  1.00 93.96           C  
ATOM   1230  C   PHE A  83       0.034  32.332  29.225  1.00 93.96           C  
ATOM   1231  O   PHE A  83      -0.761  33.232  28.980  1.00 93.96           O  
ATOM   1232  CB  PHE A  83       2.363  32.480  28.177  1.00 93.96           C  
ATOM   1233  CG  PHE A  83       1.838  33.193  26.946  1.00 93.96           C  
ATOM   1234  CD1 PHE A  83       1.271  32.449  25.896  1.00 93.96           C  
ATOM   1235  CD2 PHE A  83       1.867  34.600  26.865  1.00 93.96           C  
ATOM   1236  CE1 PHE A  83       0.716  33.106  24.785  1.00 93.96           C  
ATOM   1237  CE2 PHE A  83       1.319  35.255  25.751  1.00 93.96           C  
ATOM   1238  CZ  PHE A  83       0.739  34.509  24.713  1.00 93.96           C  
ATOM   1239  H   PHE A  83       2.726  31.213  30.361  1.00 93.96           H  
ATOM   1240  HA  PHE A  83       1.520  33.768  29.648  1.00 93.96           H  
ATOM   1241  HB2 PHE A  83       2.427  31.411  27.969  1.00 93.96           H  
ATOM   1242  HB3 PHE A  83       3.369  32.841  28.387  1.00 93.96           H  
ATOM   1243  HD1 PHE A  83       1.229  31.372  25.952  1.00 93.96           H  
ATOM   1244  HD2 PHE A  83       2.278  35.199  27.663  1.00 93.96           H  
ATOM   1245  HE1 PHE A  83       0.235  32.537  24.004  1.00 93.96           H  
ATOM   1246  HE2 PHE A  83       1.308  36.335  25.704  1.00 93.96           H  
ATOM   1247  HZ  PHE A  83       0.282  35.012  23.874  1.00 93.96           H  
ATOM   1248  N   ALA A  84      -0.360  31.070  29.428  1.00 94.47           N  
ATOM   1249  CA  ALA A  84      -1.764  30.652  29.402  1.00 94.47           C  
ATOM   1250  C   ALA A  84      -2.620  31.425  30.420  1.00 94.47           C  
ATOM   1251  O   ALA A  84      -3.696  31.909  30.079  1.00 94.47           O  
ATOM   1252  CB  ALA A  84      -1.847  29.144  29.662  1.00 94.47           C  
ATOM   1253  H   ALA A  84       0.340  30.361  29.595  1.00 94.47           H  
ATOM   1254  HA  ALA A  84      -2.170  30.856  28.411  1.00 94.47           H  
ATOM   1255  HB1 ALA A  84      -1.686  28.925  30.717  1.00 94.47           H  
ATOM   1256  HB2 ALA A  84      -2.844  28.797  29.389  1.00 94.47           H  
ATOM   1257  HB3 ALA A  84      -1.104  28.608  29.070  1.00 94.47           H  
ATOM   1258  N   GLU A  85      -2.116  31.620  31.644  1.00 94.24           N  
ATOM   1259  CA  GLU A  85      -2.802  32.434  32.658  1.00 94.24           C  
ATOM   1260  C   GLU A  85      -2.965  33.900  32.229  1.00 94.24           C  
ATOM   1261  O   GLU A  85      -3.988  34.510  32.528  1.00 94.24           O  
ATOM   1262  CB  GLU A  85      -2.052  32.388  34.000  1.00 94.24           C  
ATOM   1263  CG  GLU A  85      -2.128  31.019  34.694  1.00 94.24           C  
ATOM   1264  CD  GLU A  85      -1.561  31.034  36.128  1.00 94.24           C  
ATOM   1265  OE1 GLU A  85      -1.790  30.037  36.851  1.00 94.24           O  
ATOM   1266  OE2 GLU A  85      -0.883  32.017  36.509  1.00 94.24           O1-
ATOM   1267  H   GLU A  85      -1.266  31.138  31.898  1.00 94.24           H  
ATOM   1268  HA  GLU A  85      -3.807  32.042  32.810  1.00 94.24           H  
ATOM   1269  HB2 GLU A  85      -2.502  33.127  34.662  1.00 94.24           H  
ATOM   1270  HB3 GLU A  85      -1.008  32.660  33.842  1.00 94.24           H  
ATOM   1271  HG2 GLU A  85      -1.583  30.285  34.101  1.00 94.24           H  
ATOM   1272  HG3 GLU A  85      -3.173  30.712  34.732  1.00 94.24           H  
ATOM   1273  N   ARG A  86      -1.988  34.463  31.504  1.00 92.43           N  
ATOM   1274  CA  ARG A  86      -2.086  35.826  30.953  1.00 92.43           C  
ATOM   1275  C   ARG A  86      -3.064  35.932  29.789  1.00 92.43           C  
ATOM   1276  O   ARG A  86      -3.676  36.978  29.651  1.00 92.43           O  
ATOM   1277  CB  ARG A  86      -0.720  36.348  30.499  1.00 92.43           C  
ATOM   1278  CG  ARG A  86       0.200  36.667  31.680  1.00 92.43           C  
ATOM   1279  CD  ARG A  86       1.483  37.356  31.201  1.00 92.43           C  
ATOM   1280  NE  ARG A  86       2.315  36.464  30.371  1.00 92.43           N  
ATOM   1281  CZ  ARG A  86       3.612  36.243  30.477  1.00 92.43           C  
ATOM   1282  NH1 ARG A  86       4.341  36.837  31.382  1.00 92.43           N1+
ATOM   1283  NH2 ARG A  86       4.223  35.422  29.671  1.00 92.43           N  
ATOM   1284  H   ARG A  86      -1.193  33.889  31.264  1.00 92.43           H  
ATOM   1285  HA  ARG A  86      -2.496  36.488  31.716  1.00 92.43           H  
ATOM   1286  HB2 ARG A  86      -0.248  35.620  29.839  1.00 92.43           H  
ATOM   1287  HB3 ARG A  86      -0.874  37.266  29.932  1.00 92.43           H  
ATOM   1288  HG2 ARG A  86      -0.321  37.341  32.360  1.00 92.43           H  
ATOM   1289  HG3 ARG A  86       0.450  35.755  32.222  1.00 92.43           H  
ATOM   1290  HD2 ARG A  86       1.214  38.236  30.617  1.00 92.43           H  
ATOM   1291  HD3 ARG A  86       2.027  37.689  32.085  1.00 92.43           H  
ATOM   1292  HE  ARG A  86       1.835  36.035  29.591  1.00 92.43           H  
ATOM   1293 HH11 ARG A  86       3.880  37.512  31.977  1.00 92.43           H  
ATOM   1294 HH12 ARG A  86       5.339  36.690  31.404  1.00 92.43           H  
ATOM   1295 HH21 ARG A  86       5.225  35.298  29.712  1.00 92.43           H  
ATOM   1296 HH22 ARG A  86       3.705  34.975  28.928  1.00 92.43           H  
ATOM   1297  N   VAL A  87      -3.191  34.888  28.970  1.00 92.02           N  
ATOM   1298  CA  VAL A  87      -4.179  34.838  27.882  1.00 92.02           C  
ATOM   1299  C   VAL A  87      -5.589  34.691  28.442  1.00 92.02           C  
ATOM   1300  O   VAL A  87      -6.503  35.292  27.905  1.00 92.02           O  
ATOM   1301  CB  VAL A  87      -3.853  33.707  26.886  1.00 92.02           C  
ATOM   1302  CG1 VAL A  87      -4.962  33.464  25.854  1.00 92.02           C  
ATOM   1303  CG2 VAL A  87      -2.578  34.052  26.105  1.00 92.02           C  
ATOM   1304  H   VAL A  87      -2.598  34.086  29.123  1.00 92.02           H  
ATOM   1305  HA  VAL A  87      -4.164  35.785  27.341  1.00 92.02           H  
ATOM   1306  HB  VAL A  87      -3.687  32.780  27.434  1.00 92.02           H  
ATOM   1307 HG11 VAL A  87      -4.640  32.723  25.123  1.00 92.02           H  
ATOM   1308 HG12 VAL A  87      -5.858  33.080  26.343  1.00 92.02           H  
ATOM   1309 HG13 VAL A  87      -5.213  34.391  25.340  1.00 92.02           H  
ATOM   1310 HG21 VAL A  87      -1.743  34.224  26.784  1.00 92.02           H  
ATOM   1311 HG22 VAL A  87      -2.320  33.230  25.437  1.00 92.02           H  
ATOM   1312 HG23 VAL A  87      -2.744  34.946  25.505  1.00 92.02           H  
ATOM   1313  N   ARG A  88      -5.777  33.931  29.528  1.00 91.17           N  
ATOM   1314  CA  ARG A  88      -7.089  33.773  30.177  1.00 91.17           C  
ATOM   1315  C   ARG A  88      -7.585  35.059  30.858  1.00 91.17           C  
ATOM   1316  O   ARG A  88      -8.790  35.225  31.035  1.00 91.17           O  
ATOM   1317  CB  ARG A  88      -6.999  32.603  31.169  1.00 91.17           C  
ATOM   1318  CG  ARG A  88      -8.382  32.204  31.702  1.00 91.17           C  
ATOM   1319  CD  ARG A  88      -8.337  30.989  32.634  1.00 91.17           C  
ATOM   1320  NE  ARG A  88      -8.241  29.714  31.905  1.00 91.17           N  
ATOM   1321  CZ  ARG A  88      -7.399  28.716  32.084  1.00 91.17           C  
ATOM   1322  NH1 ARG A  88      -6.434  28.775  32.952  1.00 91.17           N1+
ATOM   1323  NH2 ARG A  88      -7.535  27.624  31.394  1.00 91.17           N  
ATOM   1324  H   ARG A  88      -4.991  33.406  29.884  1.00 91.17           H  
ATOM   1325  HA  ARG A  88      -7.825  33.536  29.409  1.00 91.17           H  
ATOM   1326  HB2 ARG A  88      -6.353  32.879  32.002  1.00 91.17           H  
ATOM   1327  HB3 ARG A  88      -6.561  31.741  30.666  1.00 91.17           H  
ATOM   1328  HG2 ARG A  88      -8.798  33.033  32.275  1.00 91.17           H  
ATOM   1329  HG3 ARG A  88      -9.045  32.003  30.860  1.00 91.17           H  
ATOM   1330  HD2 ARG A  88      -9.274  30.974  33.190  1.00 91.17           H  
ATOM   1331  HD3 ARG A  88      -7.521  31.113  33.346  1.00 91.17           H  
ATOM   1332  HE  ARG A  88      -9.042  29.499  31.328  1.00 91.17           H  
ATOM   1333 HH11 ARG A  88      -5.776  28.010  32.972  1.00 91.17           H  
ATOM   1334 HH12 ARG A  88      -6.242  29.643  33.431  1.00 91.17           H  
ATOM   1335 HH21 ARG A  88      -8.349  27.555  30.799  1.00 91.17           H  
ATOM   1336 HH22 ARG A  88      -6.903  26.846  31.513  1.00 91.17           H  
ATOM   1337  N   ALA A  89      -6.660  35.913  31.296  1.00 86.28           N  
ATOM   1338  CA  ALA A  89      -6.944  37.174  31.981  1.00 86.28           C  
ATOM   1339  C   ALA A  89      -7.374  38.298  31.017  1.00 86.28           C  
ATOM   1340  O   ALA A  89      -8.124  39.169  31.516  1.00 86.28           O  
ATOM   1341  CB  ALA A  89      -5.723  37.549  32.832  1.00 86.28           C  
ATOM   1342  OXT ALA A  89      -6.932  38.295  29.841  1.00 86.28           O1-
ATOM   1343  H   ALA A  89      -5.701  35.733  31.035  1.00 86.28           H  
ATOM   1344  HA  ALA A  89      -7.795  37.023  32.645  1.00 86.28           H  
ATOM   1345  HB1 ALA A  89      -5.487  36.737  33.520  1.00 86.28           H  
ATOM   1346  HB2 ALA A  89      -5.944  38.458  33.391  1.00 86.28           H  
ATOM   1347  HB3 ALA A  89      -4.873  37.731  32.174  1.00 86.28           H  
TER   
ATOM   1348  N   SER B   1     -17.344 -42.012 -11.473  1.00 21.52           N  
ATOM   1349  CA  SER B   1     -16.089 -41.275 -11.243  1.00 21.52           C  
ATOM   1350  C   SER B   1     -16.050 -40.916  -9.775  1.00 21.52           C  
ATOM   1351  O   SER B   1     -17.078 -40.498  -9.258  1.00 21.52           O  
ATOM   1352  CB  SER B   1     -16.054 -40.001 -12.098  1.00 21.52           C  
ATOM   1353  OG  SER B   1     -17.358 -39.459 -12.182  1.00 21.52           O  
ATOM   1354  H   SER B   1     -17.426 -42.273 -12.445  1.00 21.52           H  
ATOM   1355  HA  SER B   1     -15.225 -41.896 -11.477  1.00 21.52           H  
ATOM   1356  HB2 SER B   1     -15.708 -40.247 -13.102  1.00 21.52           H  
ATOM   1357  HB3 SER B   1     -15.370 -39.276 -11.656  1.00 21.52           H  
ATOM   1358  HG  SER B   1     -17.291 -38.502 -12.217  1.00 21.52           H  
ATOM   1359  H2  SER B   1     -18.097 -41.378 -11.245  1.00 21.52           H  
ATOM   1360  H3  SER B   1     -17.400 -42.819 -10.869  1.00 21.52           H  
ATOM   1361  N   LEU B   2     -14.932 -41.137  -9.079  1.00 25.29           N  
ATOM   1362  CA  LEU B   2     -14.741 -40.482  -7.781  1.00 25.29           C  
ATOM   1363  C   LEU B   2     -14.801 -38.961  -8.019  1.00 25.29           C  
ATOM   1364  O   LEU B   2     -14.389 -38.537  -9.106  1.00 25.29           O  
ATOM   1365  CB  LEU B   2     -13.391 -40.917  -7.176  1.00 25.29           C  
ATOM   1366  CG  LEU B   2     -13.448 -42.311  -6.521  1.00 25.29           C  
ATOM   1367  CD1 LEU B   2     -12.066 -42.957  -6.484  1.00 25.29           C  
ATOM   1368  CD2 LEU B   2     -13.988 -42.228  -5.092  1.00 25.29           C  
ATOM   1369  H   LEU B   2     -14.092 -41.451  -9.545  1.00 25.29           H  
ATOM   1370  HA  LEU B   2     -15.552 -40.762  -7.108  1.00 25.29           H  
ATOM   1371  HB2 LEU B   2     -13.079 -40.190  -6.426  1.00 25.29           H  
ATOM   1372  HB3 LEU B   2     -12.636 -40.904  -7.961  1.00 25.29           H  
ATOM   1373  HG  LEU B   2     -14.101 -42.959  -7.107  1.00 25.29           H  
ATOM   1374 HD11 LEU B   2     -11.675 -43.067  -7.496  1.00 25.29           H  
ATOM   1375 HD12 LEU B   2     -11.383 -42.334  -5.907  1.00 25.29           H  
ATOM   1376 HD13 LEU B   2     -12.125 -43.940  -6.017  1.00 25.29           H  
ATOM   1377 HD21 LEU B   2     -14.022 -43.224  -4.649  1.00 25.29           H  
ATOM   1378 HD22 LEU B   2     -13.340 -41.599  -4.483  1.00 25.29           H  
ATOM   1379 HD23 LEU B   2     -14.994 -41.809  -5.088  1.00 25.29           H  
ATOM   1380  N   PRO B   3     -15.330 -38.152  -7.085  1.00 27.74           N  
ATOM   1381  CA  PRO B   3     -15.087 -36.717  -7.144  1.00 27.74           C  
ATOM   1382  C   PRO B   3     -13.571 -36.543  -7.237  1.00 27.74           C  
ATOM   1383  O   PRO B   3     -12.826 -37.103  -6.433  1.00 27.74           O  
ATOM   1384  CB  PRO B   3     -15.692 -36.127  -5.865  1.00 27.74           C  
ATOM   1385  CG  PRO B   3     -15.704 -37.303  -4.890  1.00 27.74           C  
ATOM   1386  CD  PRO B   3     -15.868 -38.530  -5.787  1.00 27.74           C  
ATOM   1387  HA  PRO B   3     -15.566 -36.277  -8.018  1.00 27.74           H  
ATOM   1388  HB2 PRO B   3     -15.109 -35.290  -5.481  1.00 27.74           H  
ATOM   1389  HB3 PRO B   3     -16.718 -35.813  -6.062  1.00 27.74           H  
ATOM   1390  HG2 PRO B   3     -14.744 -37.355  -4.376  1.00 27.74           H  
ATOM   1391  HG3 PRO B   3     -16.514 -37.220  -4.164  1.00 27.74           H  
ATOM   1392  HD2 PRO B   3     -16.925 -38.770  -5.891  1.00 27.74           H  
ATOM   1393  HD3 PRO B   3     -15.327 -39.370  -5.352  1.00 27.74           H  
ATOM   1394  N   THR B   4     -13.102 -35.900  -8.304  1.00 28.80           N  
ATOM   1395  CA  THR B   4     -11.689 -35.561  -8.421  1.00 28.80           C  
ATOM   1396  C   THR B   4     -11.423 -34.623  -7.262  1.00 28.80           C  
ATOM   1397  O   THR B   4     -11.989 -33.532  -7.239  1.00 28.80           O  
ATOM   1398  CB  THR B   4     -11.374 -34.880  -9.767  1.00 28.80           C  
ATOM   1399  CG2 THR B   4      -9.927 -35.119 -10.192  1.00 28.80           C  
ATOM   1400  OG1 THR B   4     -12.185 -35.417 -10.793  1.00 28.80           O  
ATOM   1401  H   THR B   4     -13.736 -35.493  -8.975  1.00 28.80           H  
ATOM   1402  HA  THR B   4     -11.082 -36.461  -8.310  1.00 28.80           H  
ATOM   1403  HB  THR B   4     -11.567 -33.808  -9.706  1.00 28.80           H  
ATOM   1404  HG1 THR B   4     -11.876 -36.315 -10.934  1.00 28.80           H  
ATOM   1405 HG21 THR B   4      -9.719 -36.186 -10.278  1.00 28.80           H  
ATOM   1406 HG22 THR B   4      -9.258 -34.683  -9.450  1.00 28.80           H  
ATOM   1407 HG23 THR B   4      -9.743 -34.630 -11.149  1.00 28.80           H  
ATOM   1408  N   ILE B   5     -10.647 -35.070  -6.276  1.00 31.59           N  
ATOM   1409  CA  ILE B   5     -10.105 -34.182  -5.255  1.00 31.59           C  
ATOM   1410  C   ILE B   5      -9.390 -33.111  -6.059  1.00 31.59           C  
ATOM   1411  O   ILE B   5      -8.420 -33.406  -6.764  1.00 31.59           O  
ATOM   1412  CB  ILE B   5      -9.128 -34.928  -4.324  1.00 31.59           C  
ATOM   1413  CG1 ILE B   5      -9.812 -36.137  -3.653  1.00 31.59           C  
ATOM   1414  CG2 ILE B   5      -8.563 -33.971  -3.258  1.00 31.59           C  
ATOM   1415  CD1 ILE B   5      -8.786 -37.196  -3.244  1.00 31.59           C  
ATOM   1416  H   ILE B   5     -10.326 -36.027  -6.288  1.00 31.59           H  
ATOM   1417  HA  ILE B   5     -10.909 -33.742  -4.665  1.00 31.59           H  
ATOM   1418  HB  ILE B   5      -8.298 -35.295  -4.927  1.00 31.59           H  
ATOM   1419 HG12 ILE B   5     -10.511 -36.626  -4.331  1.00 31.59           H  
ATOM   1420 HG13 ILE B   5     -10.382 -35.792  -2.791  1.00 31.59           H  
ATOM   1421 HG21 ILE B   5      -9.371 -33.533  -2.672  1.00 31.59           H  
ATOM   1422 HG22 ILE B   5      -7.895 -34.506  -2.583  1.00 31.59           H  
ATOM   1423 HG23 ILE B   5      -7.989 -33.171  -3.723  1.00 31.59           H  
ATOM   1424 HD11 ILE B   5      -9.303 -38.065  -2.836  1.00 31.59           H  
ATOM   1425 HD12 ILE B   5      -8.223 -37.520  -4.120  1.00 31.59           H  
ATOM   1426 HD13 ILE B   5      -8.088 -36.796  -2.510  1.00 31.59           H  
ATOM   1427  N   ALA B   6      -9.939 -31.901  -6.070  1.00 35.45           N  
ATOM   1428  CA  ALA B   6      -9.207 -30.765  -6.574  1.00 35.45           C  
ATOM   1429  C   ALA B   6      -8.074 -30.582  -5.569  1.00 35.45           C  
ATOM   1430  O   ALA B   6      -8.259 -29.915  -4.558  1.00 35.45           O  
ATOM   1431  CB  ALA B   6     -10.149 -29.560  -6.696  1.00 35.45           C  
ATOM   1432  H   ALA B   6     -10.769 -31.734  -5.521  1.00 35.45           H  
ATOM   1433  HA  ALA B   6      -8.785 -30.988  -7.554  1.00 35.45           H  
ATOM   1434  HB1 ALA B   6      -9.581 -28.690  -7.027  1.00 35.45           H  
ATOM   1435  HB2 ALA B   6     -10.934 -29.775  -7.421  1.00 35.45           H  
ATOM   1436  HB3 ALA B   6     -10.601 -29.337  -5.729  1.00 35.45           H  
ATOM   1437  N   PHE B   7      -6.942 -31.259  -5.799  1.00 38.67           N  
ATOM   1438  CA  PHE B   7      -5.698 -30.942  -5.115  1.00 38.67           C  
ATOM   1439  C   PHE B   7      -5.579 -29.426  -5.180  1.00 38.67           C  
ATOM   1440  O   PHE B   7      -5.610 -28.860  -6.280  1.00 38.67           O  
ATOM   1441  CB  PHE B   7      -4.508 -31.625  -5.805  1.00 38.67           C  
ATOM   1442  CG  PHE B   7      -4.318 -33.075  -5.410  1.00 38.67           C  
ATOM   1443  CD1 PHE B   7      -3.595 -33.386  -4.242  1.00 38.67           C  
ATOM   1444  CD2 PHE B   7      -4.866 -34.114  -6.189  1.00 38.67           C  
ATOM   1445  CE1 PHE B   7      -3.421 -34.724  -3.854  1.00 38.67           C  
ATOM   1446  CE2 PHE B   7      -4.686 -35.455  -5.801  1.00 38.67           C  
ATOM   1447  CZ  PHE B   7      -3.965 -35.760  -4.632  1.00 38.67           C  
ATOM   1448  H   PHE B   7      -6.928 -31.938  -6.547  1.00 38.67           H  
ATOM   1449  HA  PHE B   7      -5.749 -31.258  -4.074  1.00 38.67           H  
ATOM   1450  HB2 PHE B   7      -3.600 -31.087  -5.530  1.00 38.67           H  
ATOM   1451  HB3 PHE B   7      -4.611 -31.546  -6.887  1.00 38.67           H  
ATOM   1452  HD1 PHE B   7      -3.180 -32.599  -3.631  1.00 38.67           H  
ATOM   1453  HD2 PHE B   7      -5.438 -33.880  -7.075  1.00 38.67           H  
ATOM   1454  HE1 PHE B   7      -2.885 -34.951  -2.943  1.00 38.67           H  
ATOM   1455  HE2 PHE B   7      -5.120 -36.251  -6.388  1.00 38.67           H  
ATOM   1456  HZ  PHE B   7      -3.843 -36.784  -4.313  1.00 38.67           H  
ATOM   1457  N   ALA B   8      -5.583 -28.781  -4.010  1.00 50.71           N  
ATOM   1458  CA  ALA B   8      -5.524 -27.336  -3.924  1.00 50.71           C  
ATOM   1459  C   ALA B   8      -4.306 -26.903  -4.738  1.00 50.71           C  
ATOM   1460  O   ALA B   8      -3.181 -27.320  -4.463  1.00 50.71           O  
ATOM   1461  CB  ALA B   8      -5.451 -26.910  -2.454  1.00 50.71           C  
ATOM   1462  H   ALA B   8      -5.613 -29.312  -3.151  1.00 50.71           H  
ATOM   1463  HA  ALA B   8      -6.426 -26.916  -4.369  1.00 50.71           H  
ATOM   1464  HB1 ALA B   8      -4.566 -27.341  -1.986  1.00 50.71           H  
ATOM   1465  HB2 ALA B   8      -6.340 -27.250  -1.924  1.00 50.71           H  
ATOM   1466  HB3 ALA B   8      -5.389 -25.824  -2.391  1.00 50.71           H  
ATOM   1467  N   THR B   9      -4.550 -26.174  -5.825  1.00 65.42           N  
ATOM   1468  CA  THR B   9      -3.487 -25.811  -6.756  1.00 65.42           C  
ATOM   1469  C   THR B   9      -2.486 -24.964  -5.984  1.00 65.42           C  
ATOM   1470  O   THR B   9      -2.890 -24.048  -5.263  1.00 65.42           O  
ATOM   1471  CB  THR B   9      -4.025 -25.062  -7.987  1.00 65.42           C  
ATOM   1472  CG2 THR B   9      -3.337 -25.534  -9.266  1.00 65.42           C  
ATOM   1473  OG1 THR B   9      -5.403 -25.307  -8.178  1.00 65.42           O  
ATOM   1474  H   THR B   9      -5.488 -25.855  -6.019  1.00 65.42           H  
ATOM   1475  HA  THR B   9      -2.990 -26.727  -7.077  1.00 65.42           H  
ATOM   1476  HB  THR B   9      -3.877 -23.988  -7.867  1.00 65.42           H  
ATOM   1477  HG1 THR B   9      -5.525 -26.258  -8.145  1.00 65.42           H  
ATOM   1478 HG21 THR B   9      -3.742 -24.989 -10.117  1.00 65.42           H  
ATOM   1479 HG22 THR B   9      -3.496 -26.604  -9.409  1.00 65.42           H  
ATOM   1480 HG23 THR B   9      -2.268 -25.333  -9.197  1.00 65.42           H  
ATOM   1481  N   GLU B  10      -1.198 -25.299  -6.077  1.00 85.70           N  
ATOM   1482  CA  GLU B  10      -0.176 -24.625  -5.282  1.00 85.70           C  
ATOM   1483  C   GLU B  10      -0.243 -23.112  -5.507  1.00 85.70           C  
ATOM   1484  O   GLU B  10      -0.280 -22.624  -6.643  1.00 85.70           O  
ATOM   1485  CB  GLU B  10       1.215 -25.194  -5.594  1.00 85.70           C  
ATOM   1486  CG  GLU B  10       2.298 -24.538  -4.723  1.00 85.70           C  
ATOM   1487  CD  GLU B  10       3.646 -25.257  -4.826  1.00 85.70           C  
ATOM   1488  OE1 GLU B  10       4.298 -25.405  -3.760  1.00 85.70           O  
ATOM   1489  OE2 GLU B  10       4.054 -25.609  -5.950  1.00 85.70           O1-
ATOM   1490  H   GLU B  10      -0.926 -26.105  -6.621  1.00 85.70           H  
ATOM   1491  HA  GLU B  10      -0.390 -24.825  -4.231  1.00 85.70           H  
ATOM   1492  HB2 GLU B  10       1.203 -26.265  -5.395  1.00 85.70           H  
ATOM   1493  HB3 GLU B  10       1.447 -25.034  -6.647  1.00 85.70           H  
ATOM   1494  HG2 GLU B  10       2.427 -23.498  -5.022  1.00 85.70           H  
ATOM   1495  HG3 GLU B  10       1.962 -24.548  -3.686  1.00 85.70           H  
ATOM   1496  N   THR B  11      -0.281 -22.354  -4.410  1.00 90.95           N  
ATOM   1497  CA  THR B  11      -0.283 -20.897  -4.504  1.00 90.95           C  
ATOM   1498  C   THR B  11       1.102 -20.445  -4.942  1.00 90.95           C  
ATOM   1499  O   THR B  11       2.063 -20.470  -4.174  1.00 90.95           O  
ATOM   1500  CB  THR B  11      -0.725 -20.238  -3.197  1.00 90.95           C  
ATOM   1501  CG2 THR B  11      -0.721 -18.713  -3.298  1.00 90.95           C  
ATOM   1502  OG1 THR B  11      -2.057 -20.609  -2.932  1.00 90.95           O  
ATOM   1503  H   THR B  11      -0.223 -22.796  -3.504  1.00 90.95           H  
ATOM   1504  HA  THR B  11      -1.004 -20.602  -5.269  1.00 90.95           H  
ATOM   1505  HB  THR B  11      -0.081 -20.558  -2.377  1.00 90.95           H  
ATOM   1506  HG1 THR B  11      -2.127 -21.563  -3.012  1.00 90.95           H  
ATOM   1507 HG21 THR B  11       0.299 -18.347  -3.423  1.00 90.95           H  
ATOM   1508 HG22 THR B  11      -1.336 -18.393  -4.138  1.00 90.95           H  
ATOM   1509 HG23 THR B  11      -1.128 -18.297  -2.377  1.00 90.95           H  
ATOM   1510  N   MET B  12       1.207 -20.033  -6.200  1.00 93.23           N  
ATOM   1511  CA  MET B  12       2.451 -19.521  -6.771  1.00 93.23           C  
ATOM   1512  C   MET B  12       2.672 -18.065  -6.366  1.00 93.23           C  
ATOM   1513  O   MET B  12       1.705 -17.354  -6.126  1.00 93.23           O  
ATOM   1514  CB  MET B  12       2.429 -19.678  -8.300  1.00 93.23           C  
ATOM   1515  CG  MET B  12       2.200 -21.133  -8.728  1.00 93.23           C  
ATOM   1516  SD  MET B  12       3.426 -22.306  -8.091  1.00 93.23           S  
ATOM   1517  CE  MET B  12       4.760 -22.036  -9.280  1.00 93.23           C  
ATOM   1518  H   MET B  12       0.428 -20.222  -6.813  1.00 93.23           H  
ATOM   1519  HA  MET B  12       3.277 -20.110  -6.375  1.00 93.23           H  
ATOM   1520  HB2 MET B  12       1.633 -19.059  -8.716  1.00 93.23           H  
ATOM   1521  HB3 MET B  12       3.380 -19.333  -8.706  1.00 93.23           H  
ATOM   1522  HG2 MET B  12       2.200 -21.186  -9.817  1.00 93.23           H  
ATOM   1523  HG3 MET B  12       1.216 -21.454  -8.389  1.00 93.23           H  
ATOM   1524  HE1 MET B  12       4.427 -22.335 -10.274  1.00 93.23           H  
ATOM   1525  HE2 MET B  12       5.621 -22.643  -8.998  1.00 93.23           H  
ATOM   1526  HE3 MET B  12       5.037 -20.982  -9.292  1.00 93.23           H  
ATOM   1527  N   THR B  13       3.912 -17.589  -6.358  1.00 95.45           N  
ATOM   1528  CA  THR B  13       4.275 -16.166  -6.365  1.00 95.45           C  
ATOM   1529  C   THR B  13       5.089 -15.865  -7.612  1.00 95.45           C  
ATOM   1530  O   THR B  13       5.897 -16.692  -8.037  1.00 95.45           O  
ATOM   1531  CB  THR B  13       5.033 -15.741  -5.098  1.00 95.45           C  
ATOM   1532  CG2 THR B  13       6.315 -16.543  -4.839  1.00 95.45           C  
ATOM   1533  OG1 THR B  13       5.409 -14.375  -5.178  1.00 95.45           O  
ATOM   1534  H   THR B  13       4.660 -18.246  -6.531  1.00 95.45           H  
ATOM   1535  HA  THR B  13       3.368 -15.563  -6.411  1.00 95.45           H  
ATOM   1536  HB  THR B  13       4.366 -15.879  -4.247  1.00 95.45           H  
ATOM   1537  HG1 THR B  13       4.652 -13.845  -5.436  1.00 95.45           H  
ATOM   1538 HG21 THR B  13       6.747 -16.230  -3.888  1.00 95.45           H  
ATOM   1539 HG22 THR B  13       6.091 -17.608  -4.784  1.00 95.45           H  
ATOM   1540 HG23 THR B  13       7.038 -16.369  -5.637  1.00 95.45           H  
ATOM   1541  N   VAL B  14       4.869 -14.689  -8.197  1.00 95.46           N  
ATOM   1542  CA  VAL B  14       5.706 -14.150  -9.278  1.00 95.46           C  
ATOM   1543  C   VAL B  14       6.485 -12.940  -8.777  1.00 95.46           C  
ATOM   1544  O   VAL B  14       7.669 -12.807  -9.064  1.00 95.46           O  
ATOM   1545  CB  VAL B  14       4.853 -13.789 -10.509  1.00 95.46           C  
ATOM   1546  CG1 VAL B  14       5.725 -13.290 -11.670  1.00 95.46           C  
ATOM   1547  CG2 VAL B  14       4.057 -15.002 -11.013  1.00 95.46           C  
ATOM   1548  H   VAL B  14       4.136 -14.106  -7.821  1.00 95.46           H  
ATOM   1549  HA  VAL B  14       6.439 -14.895  -9.586  1.00 95.46           H  
ATOM   1550  HB  VAL B  14       4.148 -13.002 -10.240  1.00 95.46           H  
ATOM   1551 HG11 VAL B  14       6.473 -14.039 -11.928  1.00 95.46           H  
ATOM   1552 HG12 VAL B  14       5.102 -13.084 -12.540  1.00 95.46           H  
ATOM   1553 HG13 VAL B  14       6.229 -12.363 -11.392  1.00 95.46           H  
ATOM   1554 HG21 VAL B  14       3.490 -14.728 -11.902  1.00 95.46           H  
ATOM   1555 HG22 VAL B  14       4.738 -15.819 -11.252  1.00 95.46           H  
ATOM   1556 HG23 VAL B  14       3.351 -15.329 -10.250  1.00 95.46           H  
ATOM   1557  N   THR B  15       5.863 -12.082  -7.972  1.00 96.25           N  
ATOM   1558  CA  THR B  15       6.449 -10.807  -7.523  1.00 96.25           C  
ATOM   1559  C   THR B  15       7.663 -11.021  -6.619  1.00 96.25           C  
ATOM   1560  O   THR B  15       8.599 -10.228  -6.622  1.00 96.25           O  
ATOM   1561  CB  THR B  15       5.389  -9.979  -6.779  1.00 96.25           C  
ATOM   1562  CG2 THR B  15       5.814  -8.547  -6.458  1.00 96.25           C  
ATOM   1563  OG1 THR B  15       4.229  -9.886  -7.571  1.00 96.25           O  
ATOM   1564  H   THR B  15       4.925 -12.298  -7.665  1.00 96.25           H  
ATOM   1565  HA  THR B  15       6.775 -10.239  -8.394  1.00 96.25           H  
ATOM   1566  HB  THR B  15       5.135 -10.484  -5.847  1.00 96.25           H  
ATOM   1567  HG1 THR B  15       3.709 -10.672  -7.388  1.00 96.25           H  
ATOM   1568 HG21 THR B  15       5.061  -8.092  -5.815  1.00 96.25           H  
ATOM   1569 HG22 THR B  15       5.901  -7.968  -7.378  1.00 96.25           H  
ATOM   1570 HG23 THR B  15       6.765  -8.531  -5.925  1.00 96.25           H  
ATOM   1571  N   ALA B  16       7.711 -12.112  -5.853  1.00 98.14           N  
ATOM   1572  CA  ALA B  16       8.797 -12.319  -4.896  1.00 98.14           C  
ATOM   1573  C   ALA B  16      10.184 -12.468  -5.548  1.00 98.14           C  
ATOM   1574  O   ALA B  16      11.187 -12.100  -4.935  1.00 98.14           O  
ATOM   1575  CB  ALA B  16       8.448 -13.539  -4.046  1.00 98.14           C  
ATOM   1576  H   ALA B  16       6.930 -12.754  -5.853  1.00 98.14           H  
ATOM   1577  HA  ALA B  16       8.849 -11.449  -4.241  1.00 98.14           H  
ATOM   1578  HB1 ALA B  16       7.479 -13.384  -3.571  1.00 98.14           H  
ATOM   1579  HB2 ALA B  16       8.404 -14.431  -4.673  1.00 98.14           H  
ATOM   1580  HB3 ALA B  16       9.205 -13.680  -3.274  1.00 98.14           H  
ATOM   1581  N   THR B  17      10.243 -13.022  -6.764  1.00 98.45           N  
ATOM   1582  CA  THR B  17      11.500 -13.331  -7.476  1.00 98.45           C  
ATOM   1583  C   THR B  17      11.477 -12.964  -8.964  1.00 98.45           C  
ATOM   1584  O   THR B  17      12.482 -13.090  -9.650  1.00 98.45           O  
ATOM   1585  CB  THR B  17      11.877 -14.811  -7.329  1.00 98.45           C  
ATOM   1586  CG2 THR B  17      12.123 -15.215  -5.874  1.00 98.45           C  
ATOM   1587  OG1 THR B  17      10.835 -15.605  -7.845  1.00 98.45           O  
ATOM   1588  H   THR B  17       9.368 -13.254  -7.214  1.00 98.45           H  
ATOM   1589  HA  THR B  17      12.312 -12.754  -7.033  1.00 98.45           H  
ATOM   1590  HB  THR B  17      12.788 -15.000  -7.897  1.00 98.45           H  
ATOM   1591  HG1 THR B  17      10.059 -15.525  -7.285  1.00 98.45           H  
ATOM   1592 HG21 THR B  17      11.203 -15.162  -5.293  1.00 98.45           H  
ATOM   1593 HG22 THR B  17      12.868 -14.548  -5.440  1.00 98.45           H  
ATOM   1594 HG23 THR B  17      12.512 -16.234  -5.854  1.00 98.45           H  
ATOM   1595  N   GLY B  18      10.359 -12.472  -9.495  1.00 98.10           N  
ATOM   1596  CA  GLY B  18      10.194 -12.177 -10.918  1.00 98.10           C  
ATOM   1597  C   GLY B  18       9.910 -13.405 -11.790  1.00 98.10           C  
ATOM   1598  O   GLY B  18       9.702 -13.235 -12.993  1.00 98.10           O  
ATOM   1599  H   GLY B  18       9.536 -12.381  -8.916  1.00 98.10           H  
ATOM   1600  HA2 GLY B  18       9.358 -11.486 -11.033  1.00 98.10           H  
ATOM   1601  HA3 GLY B  18      11.097 -11.697 -11.294  1.00 98.10           H  
ATOM   1602  N   ASN B  19       9.874 -14.605 -11.201  1.00 97.71           N  
ATOM   1603  CA  ASN B  19       9.564 -15.876 -11.847  1.00 97.71           C  
ATOM   1604  C   ASN B  19       8.528 -16.639 -11.012  1.00 97.71           C  
ATOM   1605  O   ASN B  19       8.504 -16.534  -9.786  1.00 97.71           O  
ATOM   1606  CB  ASN B  19      10.859 -16.688 -12.024  1.00 97.71           C  
ATOM   1607  CG  ASN B  19      11.902 -15.926 -12.818  1.00 97.71           C  
ATOM   1608  ND2 ASN B  19      13.058 -15.698 -12.247  1.00 97.71           N  
ATOM   1609  OD1 ASN B  19      11.674 -15.507 -13.946  1.00 97.71           O  
ATOM   1610  H   ASN B  19      10.069 -14.653 -10.210  1.00 97.71           H  
ATOM   1611  HA  ASN B  19       9.140 -15.683 -12.832  1.00 97.71           H  
ATOM   1612  HB2 ASN B  19      11.265 -16.930 -11.041  1.00 97.71           H  
ATOM   1613  HB3 ASN B  19      10.650 -17.624 -12.542  1.00 97.71           H  
ATOM   1614 HD21 ASN B  19      13.727 -15.119 -12.733  1.00 97.71           H  
ATOM   1615 HD22 ASN B  19      13.252 -16.044 -11.318  1.00 97.71           H  
ATOM   1616  N   ALA B  20       7.653 -17.403 -11.671  1.00 97.35           N  
ATOM   1617  CA  ALA B  20       6.643 -18.189 -10.970  1.00 97.35           C  
ATOM   1618  C   ALA B  20       7.301 -19.313 -10.156  1.00 97.35           C  
ATOM   1619  O   ALA B  20       7.955 -20.189 -10.719  1.00 97.35           O  
ATOM   1620  CB  ALA B  20       5.621 -18.730 -11.979  1.00 97.35           C  
ATOM   1621  H   ALA B  20       7.752 -17.520 -12.669  1.00 97.35           H  
ATOM   1622  HA  ALA B  20       6.112 -17.530 -10.283  1.00 97.35           H  
ATOM   1623  HB1 ALA B  20       4.844 -19.279 -11.448  1.00 97.35           H  
ATOM   1624  HB2 ALA B  20       5.163 -17.906 -12.525  1.00 97.35           H  
ATOM   1625  HB3 ALA B  20       6.113 -19.403 -12.681  1.00 97.35           H  
ATOM   1626  N   ARG B  21       7.081 -19.314  -8.840  1.00 96.72           N  
ATOM   1627  CA  ARG B  21       7.528 -20.368  -7.915  1.00 96.72           C  
ATOM   1628  C   ARG B  21       6.529 -20.575  -6.783  1.00 96.72           C  
ATOM   1629  O   ARG B  21       5.669 -19.726  -6.570  1.00 96.72           O  
ATOM   1630  CB  ARG B  21       8.927 -20.022  -7.379  1.00 96.72           C  
ATOM   1631  CG  ARG B  21       8.953 -18.750  -6.510  1.00 96.72           C  
ATOM   1632  CD  ARG B  21      10.372 -18.436  -6.036  1.00 96.72           C  
ATOM   1633  NE  ARG B  21      10.888 -19.463  -5.108  1.00 96.72           N  
ATOM   1634  CZ  ARG B  21      12.154 -19.825  -4.974  1.00 96.72           C  
ATOM   1635  NH1 ARG B  21      13.119 -19.295  -5.674  1.00 96.72           N1+
ATOM   1636  NH2 ARG B  21      12.475 -20.747  -4.106  1.00 96.72           N  
ATOM   1637  H   ARG B  21       6.603 -18.515  -8.449  1.00 96.72           H  
ATOM   1638  HA  ARG B  21       7.603 -21.308  -8.463  1.00 96.72           H  
ATOM   1639  HB2 ARG B  21       9.603 -19.886  -8.224  1.00 96.72           H  
ATOM   1640  HB3 ARG B  21       9.293 -20.866  -6.796  1.00 96.72           H  
ATOM   1641  HG2 ARG B  21       8.595 -17.904  -7.097  1.00 96.72           H  
ATOM   1642  HG3 ARG B  21       8.307 -18.872  -5.641  1.00 96.72           H  
ATOM   1643  HD2 ARG B  21      11.011 -18.345  -6.915  1.00 96.72           H  
ATOM   1644  HD3 ARG B  21      10.360 -17.472  -5.527  1.00 96.72           H  
ATOM   1645  HE  ARG B  21      10.203 -19.955  -4.553  1.00 96.72           H  
ATOM   1646 HH11 ARG B  21      12.908 -18.707  -6.466  1.00 96.72           H  
ATOM   1647 HH12 ARG B  21      14.059 -19.662  -5.636  1.00 96.72           H  
ATOM   1648 HH21 ARG B  21      11.760 -21.228  -3.579  1.00 96.72           H  
ATOM   1649 HH22 ARG B  21      13.431 -21.062  -4.026  1.00 96.72           H  
ATOM   1650  N   SER B  22       6.668 -21.661  -6.028  1.00 97.04           N  
ATOM   1651  CA  SER B  22       5.873 -21.893  -4.817  1.00 97.04           C  
ATOM   1652  C   SER B  22       5.996 -20.724  -3.830  1.00 97.04           C  
ATOM   1653  O   SER B  22       7.106 -20.342  -3.444  1.00 97.04           O  
ATOM   1654  CB  SER B  22       6.351 -23.175  -4.142  1.00 97.04           C  
ATOM   1655  OG  SER B  22       5.639 -23.378  -2.940  1.00 97.04           O  
ATOM   1656  H   SER B  22       7.365 -22.348  -6.280  1.00 97.04           H  
ATOM   1657  HA  SER B  22       4.828 -22.024  -5.095  1.00 97.04           H  
ATOM   1658  HB2 SER B  22       7.417 -23.092  -3.928  1.00 97.04           H  
ATOM   1659  HB3 SER B  22       6.200 -24.021  -4.812  1.00 97.04           H  
ATOM   1660  HG  SER B  22       5.128 -24.172  -3.111  1.00 97.04           H  
ATOM   1661  N   SER B  23       4.859 -20.165  -3.403  1.00 97.42           N  
ATOM   1662  CA  SER B  23       4.806 -19.166  -2.324  1.00 97.42           C  
ATOM   1663  C   SER B  23       5.221 -19.783  -0.983  1.00 97.42           C  
ATOM   1664  O   SER B  23       5.966 -19.179  -0.201  1.00 97.42           O  
ATOM   1665  CB  SER B  23       3.383 -18.609  -2.216  1.00 97.42           C  
ATOM   1666  OG  SER B  23       3.322 -17.609  -1.224  1.00 97.42           O  
ATOM   1667  H   SER B  23       3.984 -20.508  -3.772  1.00 97.42           H  
ATOM   1668  HA  SER B  23       5.488 -18.347  -2.549  1.00 97.42           H  
ATOM   1669  HB2 SER B  23       2.698 -19.414  -1.949  1.00 97.42           H  
ATOM   1670  HB3 SER B  23       3.081 -18.184  -3.173  1.00 97.42           H  
ATOM   1671  HG  SER B  23       2.468 -17.649  -0.787  1.00 97.42           H  
ATOM   1672  N   PHE B  24       4.804 -21.030  -0.740  1.00 96.92           N  
ATOM   1673  CA  PHE B  24       5.145 -21.762   0.475  1.00 96.92           C  
ATOM   1674  C   PHE B  24       6.657 -21.975   0.597  1.00 96.92           C  
ATOM   1675  O   PHE B  24       7.225 -21.674   1.645  1.00 96.92           O  
ATOM   1676  CB  PHE B  24       4.389 -23.092   0.507  1.00 96.92           C  
ATOM   1677  CG  PHE B  24       4.726 -23.909   1.736  1.00 96.92           C  
ATOM   1678  CD1 PHE B  24       5.646 -24.969   1.647  1.00 96.92           C  
ATOM   1679  CD2 PHE B  24       4.148 -23.585   2.975  1.00 96.92           C  
ATOM   1680  CE1 PHE B  24       5.968 -25.719   2.790  1.00 96.92           C  
ATOM   1681  CE2 PHE B  24       4.445 -24.354   4.112  1.00 96.92           C  
ATOM   1682  CZ  PHE B  24       5.355 -25.421   4.017  1.00 96.92           C  
ATOM   1683  H   PHE B  24       4.241 -21.504  -1.430  1.00 96.92           H  
ATOM   1684  HA  PHE B  24       4.818 -21.179   1.336  1.00 96.92           H  
ATOM   1685  HB2 PHE B  24       4.629 -23.671  -0.385  1.00 96.92           H  
ATOM   1686  HB3 PHE B  24       3.318 -22.896   0.497  1.00 96.92           H  
ATOM   1687  HD1 PHE B  24       6.097 -25.220   0.699  1.00 96.92           H  
ATOM   1688  HD2 PHE B  24       3.447 -22.766   3.045  1.00 96.92           H  
ATOM   1689  HE1 PHE B  24       6.657 -26.547   2.714  1.00 96.92           H  
ATOM   1690  HE2 PHE B  24       3.944 -24.145   5.045  1.00 96.92           H  
ATOM   1691  HZ  PHE B  24       5.563 -26.044   4.873  1.00 96.92           H  
ATOM   1692  N   GLU B  25       7.342 -22.378  -0.477  1.00 96.66           N  
ATOM   1693  CA  GLU B  25       8.789 -22.665  -0.455  1.00 96.66           C  
ATOM   1694  C   GLU B  25       9.686 -21.422  -0.627  1.00 96.66           C  
ATOM   1695  O   GLU B  25      10.914 -21.507  -0.520  1.00 96.66           O  
ATOM   1696  CB  GLU B  25       9.141 -23.731  -1.499  1.00 96.66           C  
ATOM   1697  CG  GLU B  25       8.374 -25.046  -1.279  1.00 96.66           C  
ATOM   1698  CD  GLU B  25       8.734 -26.137  -2.295  1.00 96.66           C  
ATOM   1699  OE1 GLU B  25       8.226 -27.268  -2.105  1.00 96.66           O  
ATOM   1700  OE2 GLU B  25       9.520 -25.843  -3.226  1.00 96.66           O1-
ATOM   1701  H   GLU B  25       6.818 -22.639  -1.301  1.00 96.66           H  
ATOM   1702  HA  GLU B  25       9.035 -23.092   0.517  1.00 96.66           H  
ATOM   1703  HB2 GLU B  25      10.208 -23.941  -1.429  1.00 96.66           H  
ATOM   1704  HB3 GLU B  25       8.938 -23.333  -2.494  1.00 96.66           H  
ATOM   1705  HG2 GLU B  25       7.302 -24.858  -1.342  1.00 96.66           H  
ATOM   1706  HG3 GLU B  25       8.592 -25.405  -0.274  1.00 96.66           H  
ATOM   1707  N   ALA B  26       9.106 -20.245  -0.882  1.00 97.76           N  
ATOM   1708  CA  ALA B  26       9.868 -19.006  -1.014  1.00 97.76           C  
ATOM   1709  C   ALA B  26      10.595 -18.639   0.304  1.00 97.76           C  
ATOM   1710  O   ALA B  26       9.999 -18.765   1.380  1.00 97.76           O  
ATOM   1711  CB  ALA B  26       8.931 -17.885  -1.477  1.00 97.76           C  
ATOM   1712  H   ALA B  26       8.104 -20.217  -1.008  1.00 97.76           H  
ATOM   1713  HA  ALA B  26      10.608 -19.167  -1.798  1.00 97.76           H  
ATOM   1714  HB1 ALA B  26       8.178 -17.688  -0.714  1.00 97.76           H  
ATOM   1715  HB2 ALA B  26       9.501 -16.974  -1.657  1.00 97.76           H  
ATOM   1716  HB3 ALA B  26       8.431 -18.176  -2.402  1.00 97.76           H  
ATOM   1717  N   PRO B  27      11.843 -18.124   0.262  1.00 98.42           N  
ATOM   1718  CA  PRO B  27      12.604 -17.715   1.450  1.00 98.42           C  
ATOM   1719  C   PRO B  27      12.158 -16.339   1.995  1.00 98.42           C  
ATOM   1720  O   PRO B  27      12.976 -15.459   2.271  1.00 98.42           O  
ATOM   1721  CB  PRO B  27      14.072 -17.769   1.008  1.00 98.42           C  
ATOM   1722  CG  PRO B  27      13.980 -17.341  -0.456  1.00 98.42           C  
ATOM   1723  CD  PRO B  27      12.680 -17.997  -0.925  1.00 98.42           C  
ATOM   1724  HA  PRO B  27      12.452 -18.448   2.242  1.00 98.42           H  
ATOM   1725  HB2 PRO B  27      14.434 -18.795   1.064  1.00 98.42           H  
ATOM   1726  HB3 PRO B  27      14.726 -17.118   1.588  1.00 98.42           H  
ATOM   1727  HG2 PRO B  27      13.882 -16.257  -0.512  1.00 98.42           H  
ATOM   1728  HG3 PRO B  27      14.837 -17.685  -1.034  1.00 98.42           H  
ATOM   1729  HD2 PRO B  27      12.201 -17.381  -1.687  1.00 98.42           H  
ATOM   1730  HD3 PRO B  27      12.897 -18.989  -1.321  1.00 98.42           H  
ATOM   1731  N   MET B  28      10.845 -16.130   2.080  1.00 98.44           N  
ATOM   1732  CA  MET B  28      10.159 -14.930   2.571  1.00 98.44           C  
ATOM   1733  C   MET B  28       8.673 -15.231   2.824  1.00 98.44           C  
ATOM   1734  O   MET B  28       8.140 -16.249   2.367  1.00 98.44           O  
ATOM   1735  CB  MET B  28      10.290 -13.775   1.558  1.00 98.44           C  
ATOM   1736  CG  MET B  28       9.857 -14.149   0.132  1.00 98.44           C  
ATOM   1737  SD  MET B  28      11.227 -14.258  -1.051  1.00 98.44           S  
ATOM   1738  CE  MET B  28      11.442 -12.487  -1.343  1.00 98.44           C  
ATOM   1739  H   MET B  28      10.248 -16.914   1.856  1.00 98.44           H  
ATOM   1740  HA  MET B  28      10.608 -14.621   3.514  1.00 98.44           H  
ATOM   1741  HB2 MET B  28      11.324 -13.433   1.543  1.00 98.44           H  
ATOM   1742  HB3 MET B  28       9.685 -12.933   1.896  1.00 98.44           H  
ATOM   1743  HG2 MET B  28       9.335 -15.106   0.143  1.00 98.44           H  
ATOM   1744  HG3 MET B  28       9.150 -13.402  -0.227  1.00 98.44           H  
ATOM   1745  HE1 MET B  28      12.095 -12.351  -2.206  1.00 98.44           H  
ATOM   1746  HE2 MET B  28      10.477 -12.044  -1.589  1.00 98.44           H  
ATOM   1747  HE3 MET B  28      11.840 -12.000  -0.452  1.00 98.44           H  
ATOM   1748  N   MET B  29       7.989 -14.327   3.524  1.00 98.70           N  
ATOM   1749  CA  MET B  29       6.544 -14.400   3.749  1.00 98.70           C  
ATOM   1750  C   MET B  29       5.775 -13.687   2.633  1.00 98.70           C  
ATOM   1751  O   MET B  29       5.795 -12.457   2.533  1.00 98.70           O  
ATOM   1752  CB  MET B  29       6.201 -13.821   5.126  1.00 98.70           C  
ATOM   1753  CG  MET B  29       6.843 -14.630   6.255  1.00 98.70           C  
ATOM   1754  SD  MET B  29       6.333 -16.368   6.380  1.00 98.70           S  
ATOM   1755  CE  MET B  29       4.749 -16.177   7.238  1.00 98.70           C  
ATOM   1756  H   MET B  29       8.485 -13.540   3.918  1.00 98.70           H  
ATOM   1757  HA  MET B  29       6.234 -15.445   3.748  1.00 98.70           H  
ATOM   1758  HB2 MET B  29       5.119 -13.815   5.260  1.00 98.70           H  
ATOM   1759  HB3 MET B  29       6.564 -12.794   5.187  1.00 98.70           H  
ATOM   1760  HG2 MET B  29       7.926 -14.614   6.128  1.00 98.70           H  
ATOM   1761  HG3 MET B  29       6.616 -14.128   7.196  1.00 98.70           H  
ATOM   1762  HE1 MET B  29       4.190 -17.111   7.193  1.00 98.70           H  
ATOM   1763  HE2 MET B  29       4.165 -15.377   6.784  1.00 98.70           H  
ATOM   1764  HE3 MET B  29       4.932 -15.928   8.284  1.00 98.70           H  
ATOM   1765  N   VAL B  30       5.063 -14.468   1.818  1.00 98.67           N  
ATOM   1766  CA  VAL B  30       4.258 -13.974   0.695  1.00 98.67           C  
ATOM   1767  C   VAL B  30       2.793 -14.330   0.910  1.00 98.67           C  
ATOM   1768  O   VAL B  30       2.473 -15.459   1.269  1.00 98.67           O  
ATOM   1769  CB  VAL B  30       4.767 -14.511  -0.653  1.00 98.67           C  
ATOM   1770  CG1 VAL B  30       3.934 -13.959  -1.819  1.00 98.67           C  
ATOM   1771  CG2 VAL B  30       6.235 -14.135  -0.890  1.00 98.67           C  
ATOM   1772  H   VAL B  30       5.071 -15.467   1.963  1.00 98.67           H  
ATOM   1773  HA  VAL B  30       4.341 -12.887   0.656  1.00 98.67           H  
ATOM   1774  HB  VAL B  30       4.708 -15.599  -0.650  1.00 98.67           H  
ATOM   1775 HG11 VAL B  30       3.879 -12.872  -1.768  1.00 98.67           H  
ATOM   1776 HG12 VAL B  30       4.398 -14.238  -2.766  1.00 98.67           H  
ATOM   1777 HG13 VAL B  30       2.929 -14.379  -1.801  1.00 98.67           H  
ATOM   1778 HG21 VAL B  30       6.862 -14.560  -0.105  1.00 98.67           H  
ATOM   1779 HG22 VAL B  30       6.347 -13.051  -0.903  1.00 98.67           H  
ATOM   1780 HG23 VAL B  30       6.561 -14.553  -1.841  1.00 98.67           H  
ATOM   1781  N   SER B  31       1.903 -13.369   0.678  1.00 98.46           N  
ATOM   1782  CA  SER B  31       0.459 -13.611   0.615  1.00 98.46           C  
ATOM   1783  C   SER B  31      -0.032 -13.317  -0.795  1.00 98.46           C  
ATOM   1784  O   SER B  31       0.348 -12.303  -1.378  1.00 98.46           O  
ATOM   1785  CB  SER B  31      -0.301 -12.763   1.642  1.00 98.46           C  
ATOM   1786  OG  SER B  31       0.236 -12.940   2.946  1.00 98.46           O  
ATOM   1787  H   SER B  31       2.243 -12.477   0.350  1.00 98.46           H  
ATOM   1788  HA  SER B  31       0.247 -14.658   0.832  1.00 98.46           H  
ATOM   1789  HB2 SER B  31      -0.228 -11.711   1.367  1.00 98.46           H  
ATOM   1790  HB3 SER B  31      -1.354 -13.046   1.638  1.00 98.46           H  
ATOM   1791  HG  SER B  31       0.052 -13.841   3.223  1.00 98.46           H  
ATOM   1792  N   VAL B  32      -0.879 -14.186  -1.337  1.00 97.84           N  
ATOM   1793  CA  VAL B  32      -1.554 -13.970  -2.619  1.00 97.84           C  
ATOM   1794  C   VAL B  32      -3.038 -13.850  -2.334  1.00 97.84           C  
ATOM   1795  O   VAL B  32      -3.633 -14.772  -1.783  1.00 97.84           O  
ATOM   1796  CB  VAL B  32      -1.284 -15.109  -3.607  1.00 97.84           C  
ATOM   1797  CG1 VAL B  32      -1.941 -14.835  -4.964  1.00 97.84           C  
ATOM   1798  CG2 VAL B  32       0.223 -15.304  -3.813  1.00 97.84           C  
ATOM   1799  H   VAL B  32      -1.179 -14.986  -0.797  1.00 97.84           H  
ATOM   1800  HA  VAL B  32      -1.211 -13.042  -3.076  1.00 97.84           H  
ATOM   1801  HB  VAL B  32      -1.697 -16.035  -3.207  1.00 97.84           H  
ATOM   1802 HG11 VAL B  32      -1.778 -15.695  -5.614  1.00 97.84           H  
ATOM   1803 HG12 VAL B  32      -3.017 -14.707  -4.848  1.00 97.84           H  
ATOM   1804 HG13 VAL B  32      -1.519 -13.935  -5.413  1.00 97.84           H  
ATOM   1805 HG21 VAL B  32       0.381 -16.057  -4.588  1.00 97.84           H  
ATOM   1806 HG22 VAL B  32       0.696 -14.368  -4.108  1.00 97.84           H  
ATOM   1807 HG23 VAL B  32       0.686 -15.665  -2.895  1.00 97.84           H  
ATOM   1808  N   ILE B  33      -3.616 -12.708  -2.682  1.00 97.64           N  
ATOM   1809  CA  ILE B  33      -5.028 -12.428  -2.452  1.00 97.64           C  
ATOM   1810  C   ILE B  33      -5.808 -12.824  -3.697  1.00 97.64           C  
ATOM   1811  O   ILE B  33      -5.582 -12.288  -4.788  1.00 97.64           O  
ATOM   1812  CB  ILE B  33      -5.261 -10.960  -2.056  1.00 97.64           C  
ATOM   1813  CG1 ILE B  33      -4.313 -10.584  -0.892  1.00 97.64           C  
ATOM   1814  CG2 ILE B  33      -6.743 -10.733  -1.713  1.00 97.64           C  
ATOM   1815  CD1 ILE B  33      -4.599  -9.227  -0.263  1.00 97.64           C  
ATOM   1816  H   ILE B  33      -3.069 -12.013  -3.170  1.00 97.64           H  
ATOM   1817  HA  ILE B  33      -5.378 -13.041  -1.621  1.00 97.64           H  
ATOM   1818  HB  ILE B  33      -5.029 -10.333  -2.917  1.00 97.64           H  
ATOM   1819 HG12 ILE B  33      -4.380 -11.340  -0.110  1.00 97.64           H  
ATOM   1820 HG13 ILE B  33      -3.287 -10.561  -1.260  1.00 97.64           H  
ATOM   1821 HG21 ILE B  33      -7.385 -11.017  -2.547  1.00 97.64           H  
ATOM   1822 HG22 ILE B  33      -6.933  -9.679  -1.506  1.00 97.64           H  
ATOM   1823 HG23 ILE B  33      -7.016 -11.315  -0.833  1.00 97.64           H  
ATOM   1824 HD11 ILE B  33      -4.713  -8.459  -1.028  1.00 97.64           H  
ATOM   1825 HD12 ILE B  33      -5.505  -9.318   0.336  1.00 97.64           H  
ATOM   1826 HD13 ILE B  33      -3.785  -8.957   0.411  1.00 97.64           H  
ATOM   1827  N   ASP B  34      -6.734 -13.759  -3.512  1.00 92.88           N  
ATOM   1828  CA  ASP B  34      -7.746 -14.090  -4.503  1.00 92.88           C  
ATOM   1829  C   ASP B  34      -8.872 -13.052  -4.436  1.00 92.88           C  
ATOM   1830  O   ASP B  34      -9.642 -12.995  -3.473  1.00 92.88           O  
ATOM   1831  CB  ASP B  34      -8.245 -15.520  -4.260  1.00 92.88           C  
ATOM   1832  CG  ASP B  34      -9.286 -15.965  -5.290  1.00 92.88           C  
ATOM   1833  OD1 ASP B  34      -9.613 -15.177  -6.211  1.00 92.88           O  
ATOM   1834  OD2 ASP B  34      -9.776 -17.102  -5.162  1.00 92.88           O1-
ATOM   1835  H   ASP B  34      -6.837 -14.166  -2.594  1.00 92.88           H  
ATOM   1836  HA  ASP B  34      -7.305 -14.060  -5.499  1.00 92.88           H  
ATOM   1837  HB2 ASP B  34      -7.395 -16.201  -4.310  1.00 92.88           H  
ATOM   1838  HB3 ASP B  34      -8.678 -15.588  -3.262  1.00 92.88           H  
ATOM   1839  N   THR B  35      -8.973 -12.209  -5.465  1.00 96.24           N  
ATOM   1840  CA  THR B  35     -10.017 -11.178  -5.550  1.00 96.24           C  
ATOM   1841  C   THR B  35     -11.405 -11.764  -5.810  1.00 96.24           C  
ATOM   1842  O   THR B  35     -12.407 -11.074  -5.622  1.00 96.24           O  
ATOM   1843  CB  THR B  35      -9.681 -10.122  -6.614  1.00 96.24           C  
ATOM   1844  CG2 THR B  35      -8.356  -9.426  -6.309  1.00 96.24           C  
ATOM   1845  OG1 THR B  35      -9.560 -10.699  -7.894  1.00 96.24           O  
ATOM   1846  H   THR B  35      -8.357 -12.320  -6.257  1.00 96.24           H  
ATOM   1847  HA  THR B  35     -10.076 -10.666  -4.590  1.00 96.24           H  
ATOM   1848  HB  THR B  35     -10.474  -9.374  -6.632  1.00 96.24           H  
ATOM   1849  HG1 THR B  35      -9.476  -9.982  -8.527  1.00 96.24           H  
ATOM   1850 HG21 THR B  35      -7.520 -10.104  -6.479  1.00 96.24           H  
ATOM   1851 HG22 THR B  35      -8.258  -8.553  -6.954  1.00 96.24           H  
ATOM   1852 HG23 THR B  35      -8.350  -9.101  -5.268  1.00 96.24           H  
ATOM   1853  N   SER B  36     -11.492 -13.042  -6.196  1.00 95.07           N  
ATOM   1854  CA  SER B  36     -12.754 -13.754  -6.381  1.00 95.07           C  
ATOM   1855  C   SER B  36     -13.315 -14.355  -5.088  1.00 95.07           C  
ATOM   1856  O   SER B  36     -14.485 -14.751  -5.078  1.00 95.07           O  
ATOM   1857  CB  SER B  36     -12.607 -14.808  -7.482  1.00 95.07           C  
ATOM   1858  OG  SER B  36     -11.990 -15.992  -7.034  1.00 95.07           O  
ATOM   1859  H   SER B  36     -10.640 -13.575  -6.301  1.00 95.07           H  
ATOM   1860  HA  SER B  36     -13.494 -13.032  -6.730  1.00 95.07           H  
ATOM   1861  HB2 SER B  36     -12.039 -14.392  -8.315  1.00 95.07           H  
ATOM   1862  HB3 SER B  36     -13.603 -15.067  -7.844  1.00 95.07           H  
ATOM   1863  HG  SER B  36     -11.100 -15.809  -6.724  1.00 95.07           H  
ATOM   1864  N   ALA B  37     -12.542 -14.378  -3.997  1.00 96.92           N  
ATOM   1865  CA  ALA B  37     -13.005 -14.855  -2.697  1.00 96.92           C  
ATOM   1866  C   ALA B  37     -14.168 -13.985  -2.161  1.00 96.92           C  
ATOM   1867  O   ALA B  37     -14.133 -12.760  -2.332  1.00 96.92           O  
ATOM   1868  CB  ALA B  37     -11.821 -14.893  -1.727  1.00 96.92           C  
ATOM   1869  H   ALA B  37     -11.595 -14.034  -4.061  1.00 96.92           H  
ATOM   1870  HA  ALA B  37     -13.342 -15.882  -2.840  1.00 96.92           H  
ATOM   1871  HB1 ALA B  37     -12.121 -15.383  -0.801  1.00 96.92           H  
ATOM   1872  HB2 ALA B  37     -11.490 -13.879  -1.501  1.00 96.92           H  
ATOM   1873  HB3 ALA B  37     -10.998 -15.455  -2.164  1.00 96.92           H  
ATOM   1874  N   PRO B  38     -15.211 -14.567  -1.531  1.00 96.70           N  
ATOM   1875  CA  PRO B  38     -16.411 -13.836  -1.103  1.00 96.70           C  
ATOM   1876  C   PRO B  38     -16.144 -12.571  -0.274  1.00 96.70           C  
ATOM   1877  O   PRO B  38     -16.802 -11.550  -0.477  1.00 96.70           O  
ATOM   1878  CB  PRO B  38     -17.214 -14.852  -0.285  1.00 96.70           C  
ATOM   1879  CG  PRO B  38     -16.854 -16.182  -0.935  1.00 96.70           C  
ATOM   1880  CD  PRO B  38     -15.377 -15.994  -1.270  1.00 96.70           C  
ATOM   1881  HA  PRO B  38     -16.979 -13.558  -1.989  1.00 96.70           H  
ATOM   1882  HB2 PRO B  38     -18.285 -14.656  -0.328  1.00 96.70           H  
ATOM   1883  HB3 PRO B  38     -16.869 -14.857   0.749  1.00 96.70           H  
ATOM   1884  HG2 PRO B  38     -17.425 -16.310  -1.854  1.00 96.70           H  
ATOM   1885  HG3 PRO B  38     -17.011 -17.024  -0.260  1.00 96.70           H  
ATOM   1886  HD2 PRO B  38     -15.127 -16.603  -2.139  1.00 96.70           H  
ATOM   1887  HD3 PRO B  38     -14.762 -16.277  -0.416  1.00 96.70           H  
ATOM   1888  N   GLU B  39     -15.157 -12.613   0.616  1.00 94.68           N  
ATOM   1889  CA  GLU B  39     -14.732 -11.494   1.459  1.00 94.68           C  
ATOM   1890  C   GLU B  39     -14.178 -10.299   0.660  1.00 94.68           C  
ATOM   1891  O   GLU B  39     -14.279  -9.162   1.118  1.00 94.68           O  
ATOM   1892  CB  GLU B  39     -13.721 -11.987   2.515  1.00 94.68           C  
ATOM   1893  CG  GLU B  39     -12.404 -12.590   1.980  1.00 94.68           C  
ATOM   1894  CD  GLU B  39     -12.436 -14.115   1.782  1.00 94.68           C  
ATOM   1895  OE1 GLU B  39     -11.403 -14.752   2.076  1.00 94.68           O  
ATOM   1896  OE2 GLU B  39     -13.476 -14.637   1.312  1.00 94.68           O1-
ATOM   1897  H   GLU B  39     -14.663 -13.486   0.740  1.00 94.68           H  
ATOM   1898  HA  GLU B  39     -15.605 -11.123   1.995  1.00 94.68           H  
ATOM   1899  HB2 GLU B  39     -13.464 -11.132   3.140  1.00 94.68           H  
ATOM   1900  HB3 GLU B  39     -14.211 -12.716   3.160  1.00 94.68           H  
ATOM   1901  HG2 GLU B  39     -11.624 -12.354   2.704  1.00 94.68           H  
ATOM   1902  HG3 GLU B  39     -12.126 -12.108   1.043  1.00 94.68           H  
ATOM   1903  N   ASN B  40     -13.668 -10.538  -0.552  1.00 97.99           N  
ATOM   1904  CA  ASN B  40     -13.019  -9.536  -1.401  1.00 97.99           C  
ATOM   1905  C   ASN B  40     -13.929  -9.007  -2.520  1.00 97.99           C  
ATOM   1906  O   ASN B  40     -13.724  -7.894  -3.002  1.00 97.99           O  
ATOM   1907  CB  ASN B  40     -11.728 -10.151  -1.964  1.00 97.99           C  
ATOM   1908  CG  ASN B  40     -10.704 -10.434  -0.879  1.00 97.99           C  
ATOM   1909  ND2 ASN B  40      -9.940 -11.489  -1.015  1.00 97.99           N  
ATOM   1910  OD1 ASN B  40     -10.574  -9.717   0.099  1.00 97.99           O  
ATOM   1911  H   ASN B  40     -13.670 -11.495  -0.877  1.00 97.99           H  
ATOM   1912  HA  ASN B  40     -12.744  -8.675  -0.793  1.00 97.99           H  
ATOM   1913  HB2 ASN B  40     -11.279  -9.459  -2.677  1.00 97.99           H  
ATOM   1914  HB3 ASN B  40     -11.963 -11.074  -2.493  1.00 97.99           H  
ATOM   1915 HD21 ASN B  40     -10.008 -12.088  -1.826  1.00 97.99           H  
ATOM   1916 HD22 ASN B  40      -9.343 -11.707  -0.231  1.00 97.99           H  
ATOM   1917  N   GLN B  41     -14.977  -9.745  -2.907  1.00 97.05           N  
ATOM   1918  CA  GLN B  41     -15.884  -9.347  -3.998  1.00 97.05           C  
ATOM   1919  C   GLN B  41     -16.630  -8.026  -3.744  1.00 97.05           C  
ATOM   1920  O   GLN B  41     -17.088  -7.384  -4.685  1.00 97.05           O  
ATOM   1921  CB  GLN B  41     -16.927 -10.449  -4.232  1.00 97.05           C  
ATOM   1922  CG  GLN B  41     -16.337 -11.714  -4.865  1.00 97.05           C  
ATOM   1923  CD  GLN B  41     -17.396 -12.770  -5.159  1.00 97.05           C  
ATOM   1924  NE2 GLN B  41     -17.033 -13.879  -5.752  1.00 97.05           N  
ATOM   1925  OE1 GLN B  41     -18.578 -12.644  -4.871  1.00 97.05           O  
ATOM   1926  H   GLN B  41     -15.068 -10.666  -2.504  1.00 97.05           H  
ATOM   1927  HA  GLN B  41     -15.299  -9.212  -4.908  1.00 97.05           H  
ATOM   1928  HB2 GLN B  41     -17.406 -10.702  -3.286  1.00 97.05           H  
ATOM   1929  HB3 GLN B  41     -17.690 -10.064  -4.910  1.00 97.05           H  
ATOM   1930  HG2 GLN B  41     -15.588 -12.147  -4.202  1.00 97.05           H  
ATOM   1931  HG3 GLN B  41     -15.844 -11.451  -5.800  1.00 97.05           H  
ATOM   1932 HE21 GLN B  41     -17.740 -14.595  -5.830  1.00 97.05           H  
ATOM   1933 HE22 GLN B  41     -16.052 -14.120  -5.741  1.00 97.05           H  
ATOM   1934  N   THR B  42     -16.773  -7.628  -2.477  1.00 98.40           N  
ATOM   1935  CA  THR B  42     -17.456  -6.386  -2.069  1.00 98.40           C  
ATOM   1936  C   THR B  42     -16.496  -5.237  -1.750  1.00 98.40           C  
ATOM   1937  O   THR B  42     -16.928  -4.229  -1.196  1.00 98.40           O  
ATOM   1938  CB  THR B  42     -18.444  -6.618  -0.914  1.00 98.40           C  
ATOM   1939  CG2 THR B  42     -19.577  -7.570  -1.297  1.00 98.40           C  
ATOM   1940  OG1 THR B  42     -17.812  -7.140   0.241  1.00 98.40           O  
ATOM   1941  H   THR B  42     -16.308  -8.181  -1.770  1.00 98.40           H  
ATOM   1942  HA  THR B  42     -18.047  -6.025  -2.911  1.00 98.40           H  
ATOM   1943  HB  THR B  42     -18.900  -5.662  -0.653  1.00 98.40           H  
ATOM   1944  HG1 THR B  42     -17.482  -8.016   0.021  1.00 98.40           H  
ATOM   1945 HG21 THR B  42     -20.147  -7.132  -2.116  1.00 98.40           H  
ATOM   1946 HG22 THR B  42     -20.244  -7.705  -0.446  1.00 98.40           H  
ATOM   1947 HG23 THR B  42     -19.183  -8.538  -1.604  1.00 98.40           H  
ATOM   1948  N   ALA B  43     -15.206  -5.375  -2.077  1.00 98.24           N  
ATOM   1949  CA  ALA B  43     -14.232  -4.300  -1.925  1.00 98.24           C  
ATOM   1950  C   ALA B  43     -14.607  -3.068  -2.769  1.00 98.24           C  
ATOM   1951  O   ALA B  43     -15.182  -3.180  -3.864  1.00 98.24           O  
ATOM   1952  CB  ALA B  43     -12.842  -4.840  -2.282  1.00 98.24           C  
ATOM   1953  H   ALA B  43     -14.894  -6.218  -2.536  1.00 98.24           H  
ATOM   1954  HA  ALA B  43     -14.216  -3.990  -0.880  1.00 98.24           H  
ATOM   1955  HB1 ALA B  43     -12.844  -5.228  -3.301  1.00 98.24           H  
ATOM   1956  HB2 ALA B  43     -12.570  -5.640  -1.594  1.00 98.24           H  
ATOM   1957  HB3 ALA B  43     -12.102  -4.045  -2.211  1.00 98.24           H  
ATOM   1958  N   THR B  44     -14.252  -1.885  -2.263  1.00 97.86           N  
ATOM   1959  CA  THR B  44     -14.584  -0.587  -2.870  1.00 97.86           C  
ATOM   1960  C   THR B  44     -13.368   0.208  -3.349  1.00 97.86           C  
ATOM   1961  O   THR B  44     -13.507   1.013  -4.266  1.00 97.86           O  
ATOM   1962  CB  THR B  44     -15.445   0.260  -1.922  1.00 97.86           C  
ATOM   1963  CG2 THR B  44     -16.709  -0.470  -1.462  1.00 97.86           C  
ATOM   1964  OG1 THR B  44     -14.726   0.641  -0.774  1.00 97.86           O  
ATOM   1965  H   THR B  44     -13.839  -1.866  -1.343  1.00 97.86           H  
ATOM   1966  HA  THR B  44     -15.184  -0.758  -3.764  1.00 97.86           H  
ATOM   1967  HB  THR B  44     -15.750   1.161  -2.454  1.00 97.86           H  
ATOM   1968  HG1 THR B  44     -14.312  -0.114  -0.351  1.00 97.86           H  
ATOM   1969 HG21 THR B  44     -17.241  -0.896  -2.312  1.00 97.86           H  
ATOM   1970 HG22 THR B  44     -16.449  -1.271  -0.770  1.00 97.86           H  
ATOM   1971 HG23 THR B  44     -17.360   0.236  -0.947  1.00 97.86           H  
ATOM   1972  N   SER B  45     -12.174  -0.081  -2.823  1.00 98.18           N  
ATOM   1973  CA  SER B  45     -10.886   0.480  -3.260  1.00 98.18           C  
ATOM   1974  C   SER B  45      -9.811  -0.612  -3.383  1.00 98.18           C  
ATOM   1975  O   SER B  45      -9.961  -1.708  -2.843  1.00 98.18           O  
ATOM   1976  CB  SER B  45     -10.437   1.573  -2.278  1.00 98.18           C  
ATOM   1977  OG  SER B  45     -10.040   1.003  -1.046  1.00 98.18           O  
ATOM   1978  H   SER B  45     -12.143  -0.704  -2.029  1.00 98.18           H  
ATOM   1979  HA  SER B  45     -11.009   0.944  -4.238  1.00 98.18           H  
ATOM   1980  HB2 SER B  45     -11.252   2.277  -2.114  1.00 98.18           H  
ATOM   1981  HB3 SER B  45      -9.592   2.113  -2.705  1.00 98.18           H  
ATOM   1982  HG  SER B  45      -9.653   1.698  -0.509  1.00 98.18           H  
ATOM   1983  N   ALA B  46      -8.700  -0.353  -4.079  1.00 98.58           N  
ATOM   1984  CA  ALA B  46      -7.601  -1.325  -4.173  1.00 98.58           C  
ATOM   1985  C   ALA B  46      -7.017  -1.725  -2.805  1.00 98.58           C  
ATOM   1986  O   ALA B  46      -6.586  -2.865  -2.615  1.00 98.58           O  
ATOM   1987  CB  ALA B  46      -6.495  -0.733  -5.049  1.00 98.58           C  
ATOM   1988  H   ALA B  46      -8.623   0.509  -4.599  1.00 98.58           H  
ATOM   1989  HA  ALA B  46      -7.974  -2.234  -4.645  1.00 98.58           H  
ATOM   1990  HB1 ALA B  46      -5.619  -1.381  -5.034  1.00 98.58           H  
ATOM   1991  HB2 ALA B  46      -6.847  -0.656  -6.079  1.00 98.58           H  
ATOM   1992  HB3 ALA B  46      -6.221   0.257  -4.685  1.00 98.58           H  
ATOM   1993  N   THR B  47      -6.992  -0.796  -1.851  1.00 98.04           N  
ATOM   1994  CA  THR B  47      -6.473  -1.013  -0.496  1.00 98.04           C  
ATOM   1995  C   THR B  47      -7.457  -1.775   0.392  1.00 98.04           C  
ATOM   1996  O   THR B  47      -7.000  -2.462   1.303  1.00 98.04           O  
ATOM   1997  CB  THR B  47      -6.097   0.322   0.155  1.00 98.04           C  
ATOM   1998  CG2 THR B  47      -4.843   0.932  -0.471  1.00 98.04           C  
ATOM   1999  OG1 THR B  47      -7.158   1.206  -0.067  1.00 98.04           O  
ATOM   2000  H   THR B  47      -7.401   0.110  -2.029  1.00 98.04           H  
ATOM   2001  HA  THR B  47      -5.570  -1.620  -0.554  1.00 98.04           H  
ATOM   2002  HB  THR B  47      -5.939   0.183   1.225  1.00 98.04           H  
ATOM   2003  HG1 THR B  47      -7.006   2.048   0.368  1.00 98.04           H  
ATOM   2004 HG21 THR B  47      -4.603   1.867   0.035  1.00 98.04           H  
ATOM   2005 HG22 THR B  47      -4.003   0.246  -0.353  1.00 98.04           H  
ATOM   2006 HG23 THR B  47      -5.002   1.127  -1.530  1.00 98.04           H  
ATOM   2007  N   ASP B  48      -8.768  -1.780   0.098  1.00 97.54           N  
ATOM   2008  CA  ASP B  48      -9.742  -2.638   0.802  1.00 97.54           C  
ATOM   2009  C   ASP B  48      -9.336  -4.117   0.766  1.00 97.54           C  
ATOM   2010  O   ASP B  48      -9.509  -4.827   1.756  1.00 97.54           O  
ATOM   2011  CB  ASP B  48     -11.157  -2.532   0.207  1.00 97.54           C  
ATOM   2012  CG  ASP B  48     -12.055  -1.444   0.789  1.00 97.54           C  
ATOM   2013  OD1 ASP B  48     -11.628  -0.725   1.721  1.00 97.54           O  
ATOM   2014  OD2 ASP B  48     -13.212  -1.389   0.306  1.00 97.54           O1-
ATOM   2015  H   ASP B  48      -9.115  -1.143  -0.605  1.00 97.54           H  
ATOM   2016  HA  ASP B  48      -9.784  -2.337   1.848  1.00 97.54           H  
ATOM   2017  HB2 ASP B  48     -11.674  -3.474   0.389  1.00 97.54           H  
ATOM   2018  HB3 ASP B  48     -11.105  -2.413  -0.876  1.00 97.54           H  
ATOM   2019  N   LEU B  49      -8.727  -4.567  -0.338  1.00 98.38           N  
ATOM   2020  CA  LEU B  49      -8.230  -5.938  -0.486  1.00 98.38           C  
ATOM   2021  C   LEU B  49      -7.163  -6.298   0.560  1.00 98.38           C  
ATOM   2022  O   LEU B  49      -6.936  -7.472   0.821  1.00 98.38           O  
ATOM   2023  CB  LEU B  49      -7.676  -6.134  -1.910  1.00 98.38           C  
ATOM   2024  CG  LEU B  49      -8.711  -5.962  -3.038  1.00 98.38           C  
ATOM   2025  CD1 LEU B  49      -8.023  -6.129  -4.391  1.00 98.38           C  
ATOM   2026  CD2 LEU B  49      -9.825  -7.006  -2.961  1.00 98.38           C  
ATOM   2027  H   LEU B  49      -8.597  -3.914  -1.099  1.00 98.38           H  
ATOM   2028  HA  LEU B  49      -9.057  -6.629  -0.320  1.00 98.38           H  
ATOM   2029  HB2 LEU B  49      -7.257  -7.138  -1.979  1.00 98.38           H  
ATOM   2030  HB3 LEU B  49      -6.861  -5.428  -2.065  1.00 98.38           H  
ATOM   2031  HG  LEU B  49      -9.152  -4.966  -2.995  1.00 98.38           H  
ATOM   2032 HD11 LEU B  49      -7.514  -7.092  -4.433  1.00 98.38           H  
ATOM   2033 HD12 LEU B  49      -7.300  -5.324  -4.526  1.00 98.38           H  
ATOM   2034 HD13 LEU B  49      -8.763  -6.077  -5.189  1.00 98.38           H  
ATOM   2035 HD21 LEU B  49      -9.396  -8.008  -2.968  1.00 98.38           H  
ATOM   2036 HD22 LEU B  49     -10.506  -6.892  -3.805  1.00 98.38           H  
ATOM   2037 HD23 LEU B  49     -10.402  -6.872  -2.046  1.00 98.38           H  
ATOM   2038  N   LEU B  50      -6.516  -5.310   1.181  1.00 98.36           N  
ATOM   2039  CA  LEU B  50      -5.466  -5.508   2.180  1.00 98.36           C  
ATOM   2040  C   LEU B  50      -5.999  -5.531   3.622  1.00 98.36           C  
ATOM   2041  O   LEU B  50      -5.260  -5.913   4.529  1.00 98.36           O  
ATOM   2042  CB  LEU B  50      -4.404  -4.407   2.022  1.00 98.36           C  
ATOM   2043  CG  LEU B  50      -3.882  -4.156   0.595  1.00 98.36           C  
ATOM   2044  CD1 LEU B  50      -2.952  -2.943   0.626  1.00 98.36           C  
ATOM   2045  CD2 LEU B  50      -3.127  -5.363   0.039  1.00 98.36           C  
ATOM   2046  H   LEU B  50      -6.790  -4.361   0.971  1.00 98.36           H  
ATOM   2047  HA  LEU B  50      -4.988  -6.473   2.006  1.00 98.36           H  
ATOM   2048  HB2 LEU B  50      -4.820  -3.476   2.405  1.00 98.36           H  
ATOM   2049  HB3 LEU B  50      -3.559  -4.680   2.654  1.00 98.36           H  
ATOM   2050  HG  LEU B  50      -4.710  -3.924  -0.074  1.00 98.36           H  
ATOM   2051 HD11 LEU B  50      -2.164  -3.087   1.365  1.00 98.36           H  
ATOM   2052 HD12 LEU B  50      -2.515  -2.780  -0.360  1.00 98.36           H  
ATOM   2053 HD13 LEU B  50      -3.526  -2.058   0.898  1.00 98.36           H  
ATOM   2054 HD21 LEU B  50      -2.252  -5.566   0.656  1.00 98.36           H  
ATOM   2055 HD22 LEU B  50      -3.782  -6.233   0.020  1.00 98.36           H  
ATOM   2056 HD23 LEU B  50      -2.812  -5.147  -0.982  1.00 98.36           H  
ATOM   2057  N   ARG B  51      -7.261  -5.133   3.862  1.00 96.88           N  
ATOM   2058  CA  ARG B  51      -7.804  -4.905   5.220  1.00 96.88           C  
ATOM   2059  C   ARG B  51      -7.788  -6.137   6.122  1.00 96.88           C  
ATOM   2060  O   ARG B  51      -7.688  -5.998   7.337  1.00 96.88           O  
ATOM   2061  CB  ARG B  51      -9.244  -4.374   5.143  1.00 96.88           C  
ATOM   2062  CG  ARG B  51      -9.297  -2.900   4.740  1.00 96.88           C  
ATOM   2063  CD  ARG B  51     -10.743  -2.399   4.828  1.00 96.88           C  
ATOM   2064  NE  ARG B  51     -10.875  -1.043   4.291  1.00 96.88           N  
ATOM   2065  CZ  ARG B  51     -10.692   0.127   4.863  1.00 96.88           C  
ATOM   2066  NH1 ARG B  51     -10.386   0.261   6.126  1.00 96.88           N1+
ATOM   2067  NH2 ARG B  51     -10.808   1.186   4.119  1.00 96.88           N  
ATOM   2068  H   ARG B  51      -7.836  -4.891   3.068  1.00 96.88           H  
ATOM   2069  HA  ARG B  51      -7.181  -4.170   5.730  1.00 96.88           H  
ATOM   2070  HB2 ARG B  51      -9.825  -4.976   4.444  1.00 96.88           H  
ATOM   2071  HB3 ARG B  51      -9.703  -4.468   6.127  1.00 96.88           H  
ATOM   2072  HG2 ARG B  51      -8.677  -2.315   5.421  1.00 96.88           H  
ATOM   2073  HG3 ARG B  51      -8.913  -2.785   3.728  1.00 96.88           H  
ATOM   2074  HD2 ARG B  51     -11.378  -3.059   4.238  1.00 96.88           H  
ATOM   2075  HD3 ARG B  51     -11.086  -2.432   5.863  1.00 96.88           H  
ATOM   2076  HE  ARG B  51     -11.173  -0.977   3.328  1.00 96.88           H  
ATOM   2077 HH11 ARG B  51     -10.337   1.185   6.530  1.00 96.88           H  
ATOM   2078 HH12 ARG B  51     -10.395  -0.555   6.721  1.00 96.88           H  
ATOM   2079 HH21 ARG B  51     -11.063   1.036   3.154  1.00 96.88           H  
ATOM   2080 HH22 ARG B  51     -10.636   2.118   4.469  1.00 96.88           H  
ATOM   2081  N   HIS B  52      -7.876  -7.330   5.541  1.00 97.59           N  
ATOM   2082  CA  HIS B  52      -7.902  -8.600   6.270  1.00 97.59           C  
ATOM   2083  C   HIS B  52      -6.526  -9.267   6.396  1.00 97.59           C  
ATOM   2084  O   HIS B  52      -6.441 -10.447   6.731  1.00 97.59           O  
ATOM   2085  CB  HIS B  52      -8.957  -9.516   5.634  1.00 97.59           C  
ATOM   2086  CG  HIS B  52     -10.355  -8.975   5.762  1.00 97.59           C  
ATOM   2087  CD2 HIS B  52     -10.946  -8.505   6.904  1.00 97.59           C  
ATOM   2088  ND1 HIS B  52     -11.282  -8.873   4.751  1.00 97.59           N  
ATOM   2089  CE1 HIS B  52     -12.408  -8.359   5.273  1.00 97.59           C  
ATOM   2090  NE2 HIS B  52     -12.246  -8.113   6.583  1.00 97.59           N  
ATOM   2091  H   HIS B  52      -7.979  -7.347   4.536  1.00 97.59           H  
ATOM   2092  HA  HIS B  52      -8.217  -8.405   7.295  1.00 97.59           H  
ATOM   2093  HB2 HIS B  52      -8.938 -10.497   6.109  1.00 97.59           H  
ATOM   2094  HB3 HIS B  52      -8.719  -9.658   4.580  1.00 97.59           H  
ATOM   2095  HD1 HIS B  52     -11.154  -9.147   3.786  1.00 97.59           H  
ATOM   2096  HD2 HIS B  52     -10.490  -8.446   7.880  1.00 97.59           H  
ATOM   2097  HE1 HIS B  52     -13.320  -8.173   4.727  1.00 97.59           H  
ATOM   2098  N   VAL B  53      -5.434  -8.543   6.130  1.00 98.33           N  
ATOM   2099  CA  VAL B  53      -4.074  -9.087   6.218  1.00 98.33           C  
ATOM   2100  C   VAL B  53      -3.359  -8.532   7.454  1.00 98.33           C  
ATOM   2101  O   VAL B  53      -2.943  -7.372   7.451  1.00 98.33           O  
ATOM   2102  CB  VAL B  53      -3.283  -8.822   4.927  1.00 98.33           C  
ATOM   2103  CG1 VAL B  53      -1.915  -9.514   5.015  1.00 98.33           C  
ATOM   2104  CG2 VAL B  53      -4.016  -9.381   3.699  1.00 98.33           C  
ATOM   2105  H   VAL B  53      -5.539  -7.579   5.847  1.00 98.33           H  
ATOM   2106  HA  VAL B  53      -4.131 -10.171   6.308  1.00 98.33           H  
ATOM   2107  HB  VAL B  53      -3.132  -7.751   4.789  1.00 98.33           H  
ATOM   2108 HG11 VAL B  53      -1.384  -9.394   4.071  1.00 98.33           H  
ATOM   2109 HG12 VAL B  53      -2.048 -10.575   5.223  1.00 98.33           H  
ATOM   2110 HG13 VAL B  53      -1.321  -9.051   5.803  1.00 98.33           H  
ATOM   2111 HG21 VAL B  53      -4.947  -8.836   3.540  1.00 98.33           H  
ATOM   2112 HG22 VAL B  53      -4.241 -10.438   3.838  1.00 98.33           H  
ATOM   2113 HG23 VAL B  53      -3.404  -9.253   2.806  1.00 98.33           H  
ATOM   2114  N   PRO B  54      -3.137  -9.343   8.509  1.00 98.59           N  
ATOM   2115  CA  PRO B  54      -2.367  -8.916   9.670  1.00 98.59           C  
ATOM   2116  C   PRO B  54      -0.987  -8.372   9.292  1.00 98.59           C  
ATOM   2117  O   PRO B  54      -0.279  -8.938   8.455  1.00 98.59           O  
ATOM   2118  CB  PRO B  54      -2.266 -10.143  10.577  1.00 98.59           C  
ATOM   2119  CG  PRO B  54      -3.552 -10.890  10.253  1.00 98.59           C  
ATOM   2120  CD  PRO B  54      -3.703 -10.661   8.751  1.00 98.59           C  
ATOM   2121  HA  PRO B  54      -2.938  -8.140  10.182  1.00 98.59           H  
ATOM   2122  HB2 PRO B  54      -2.212  -9.862  11.629  1.00 98.59           H  
ATOM   2123  HB3 PRO B  54      -1.411 -10.758  10.294  1.00 98.59           H  
ATOM   2124  HG2 PRO B  54      -3.478 -11.951  10.491  1.00 98.59           H  
ATOM   2125  HG3 PRO B  54      -4.385 -10.431  10.785  1.00 98.59           H  
ATOM   2126  HD2 PRO B  54      -3.138 -11.409   8.196  1.00 98.59           H  
ATOM   2127  HD3 PRO B  54      -4.758 -10.698   8.481  1.00 98.59           H  
ATOM   2128  N   GLY B  55      -0.599  -7.274   9.941  1.00 97.84           N  
ATOM   2129  CA  GLY B  55       0.654  -6.568   9.660  1.00 97.84           C  
ATOM   2130  C   GLY B  55       0.547  -5.507   8.574  1.00 97.84           C  
ATOM   2131  O   GLY B  55       1.517  -4.776   8.373  1.00 97.84           O  
ATOM   2132  H   GLY B  55      -1.253  -6.836  10.574  1.00 97.84           H  
ATOM   2133  HA2 GLY B  55       1.417  -7.282   9.349  1.00 97.84           H  
ATOM   2134  HA3 GLY B  55       0.994  -6.071  10.568  1.00 97.84           H  
ATOM   2135  N   ILE B  56      -0.610  -5.403   7.913  1.00 98.02           N  
ATOM   2136  CA  ILE B  56      -0.978  -4.243   7.110  1.00 98.02           C  
ATOM   2137  C   ILE B  56      -1.979  -3.396   7.892  1.00 98.02           C  
ATOM   2138  O   ILE B  56      -2.941  -3.907   8.463  1.00 98.02           O  
ATOM   2139  CB  ILE B  56      -1.487  -4.638   5.707  1.00 98.02           C  
ATOM   2140  CG1 ILE B  56      -0.358  -5.380   4.955  1.00 98.02           C  
ATOM   2141  CG2 ILE B  56      -1.916  -3.359   4.964  1.00 98.02           C  
ATOM   2142  CD1 ILE B  56      -0.697  -5.789   3.520  1.00 98.02           C  
ATOM   2143  H   ILE B  56      -1.346  -6.072   8.087  1.00 98.02           H  
ATOM   2144  HA  ILE B  56      -0.085  -3.637   6.961  1.00 98.02           H  
ATOM   2145  HB  ILE B  56      -2.350  -5.297   5.799  1.00 98.02           H  
ATOM   2146 HG12 ILE B  56       0.528  -4.745   4.925  1.00 98.02           H  
ATOM   2147 HG13 ILE B  56      -0.104  -6.290   5.498  1.00 98.02           H  
ATOM   2148 HG21 ILE B  56      -2.183  -3.565   3.927  1.00 98.02           H  
ATOM   2149 HG22 ILE B  56      -2.797  -2.923   5.434  1.00 98.02           H  
ATOM   2150 HG23 ILE B  56      -1.098  -2.638   4.986  1.00 98.02           H  
ATOM   2151 HD11 ILE B  56       0.130  -6.374   3.120  1.00 98.02           H  
ATOM   2152 HD12 ILE B  56      -1.610  -6.383   3.506  1.00 98.02           H  
ATOM   2153 HD13 ILE B  56      -0.817  -4.913   2.883  1.00 98.02           H  
ATOM   2154  N   THR B  57      -1.751  -2.088   7.902  1.00 94.99           N  
ATOM   2155  CA  THR B  57      -2.716  -1.099   8.394  1.00 94.99           C  
ATOM   2156  C   THR B  57      -2.850   0.019   7.379  1.00 94.99           C  
ATOM   2157  O   THR B  57      -1.850   0.449   6.803  1.00 94.99           O  
ATOM   2158  CB  THR B  57      -2.340  -0.527   9.767  1.00 94.99           C  
ATOM   2159  CG2 THR B  57      -2.538  -1.561  10.870  1.00 94.99           C  
ATOM   2160  OG1 THR B  57      -0.994  -0.134   9.814  1.00 94.99           O  
ATOM   2161  H   THR B  57      -0.926  -1.748   7.430  1.00 94.99           H  
ATOM   2162  HA  THR B  57      -3.695  -1.570   8.488  1.00 94.99           H  
ATOM   2163  HB  THR B  57      -2.968   0.339   9.981  1.00 94.99           H  
ATOM   2164  HG1 THR B  57      -0.804   0.313   8.986  1.00 94.99           H  
ATOM   2165 HG21 THR B  57      -3.594  -1.825  10.931  1.00 94.99           H  
ATOM   2166 HG22 THR B  57      -1.962  -2.458  10.649  1.00 94.99           H  
ATOM   2167 HG23 THR B  57      -2.219  -1.139  11.823  1.00 94.99           H  
ATOM   2168  N   LEU B  58      -4.079   0.479   7.175  1.00 93.61           N  
ATOM   2169  CA  LEU B  58      -4.379   1.599   6.295  1.00 93.61           C  
ATOM   2170  C   LEU B  58      -4.528   2.867   7.128  1.00 93.61           C  
ATOM   2171  O   LEU B  58      -5.208   2.852   8.156  1.00 93.61           O  
ATOM   2172  CB  LEU B  58      -5.646   1.313   5.476  1.00 93.61           C  
ATOM   2173  CG  LEU B  58      -5.564   0.054   4.599  1.00 93.61           C  
ATOM   2174  CD1 LEU B  58      -6.906  -0.153   3.906  1.00 93.61           C  
ATOM   2175  CD2 LEU B  58      -4.457   0.144   3.549  1.00 93.61           C  
ATOM   2176  H   LEU B  58      -4.842   0.137   7.742  1.00 93.61           H  
ATOM   2177  HA  LEU B  58      -3.553   1.755   5.601  1.00 93.61           H  
ATOM   2178  HB2 LEU B  58      -6.485   1.212   6.165  1.00 93.61           H  
ATOM   2179  HB3 LEU B  58      -5.843   2.176   4.840  1.00 93.61           H  
ATOM   2180  HG  LEU B  58      -5.378  -0.818   5.227  1.00 93.61           H  
ATOM   2181 HD11 LEU B  58      -6.894  -1.099   3.365  1.00 93.61           H  
ATOM   2182 HD12 LEU B  58      -7.703  -0.187   4.648  1.00 93.61           H  
ATOM   2183 HD13 LEU B  58      -7.106   0.665   3.213  1.00 93.61           H  
ATOM   2184 HD21 LEU B  58      -4.507  -0.722   2.889  1.00 93.61           H  
ATOM   2185 HD22 LEU B  58      -3.485   0.152   4.039  1.00 93.61           H  
ATOM   2186 HD23 LEU B  58      -4.569   1.059   2.968  1.00 93.61           H  
ATOM   2187  N   ASP B  59      -3.893   3.936   6.668  1.00 85.05           N  
ATOM   2188  CA  ASP B  59      -4.160   5.277   7.163  1.00 85.05           C  
ATOM   2189  C   ASP B  59      -5.449   5.824   6.536  1.00 85.05           C  
ATOM   2190  O   ASP B  59      -5.971   5.300   5.548  1.00 85.05           O  
ATOM   2191  CB  ASP B  59      -2.966   6.203   6.884  1.00 85.05           C  
ATOM   2192  CG  ASP B  59      -1.691   5.787   7.623  1.00 85.05           C  
ATOM   2193  OD1 ASP B  59      -1.788   5.252   8.750  1.00 85.05           O  
ATOM   2194  OD2 ASP B  59      -0.587   5.991   7.078  1.00 85.05           O1-
ATOM   2195  H   ASP B  59      -3.377   3.856   5.804  1.00 85.05           H  
ATOM   2196  HA  ASP B  59      -4.308   5.234   8.243  1.00 85.05           H  
ATOM   2197  HB2 ASP B  59      -3.218   7.216   7.199  1.00 85.05           H  
ATOM   2198  HB3 ASP B  59      -2.781   6.220   5.810  1.00 85.05           H  
ATOM   2199  N   GLY B  60      -5.952   6.908   7.118  1.00 87.49           N  
ATOM   2200  CA  GLY B  60      -7.117   7.612   6.609  1.00 87.49           C  
ATOM   2201  C   GLY B  60      -8.447   6.931   6.916  1.00 87.49           C  
ATOM   2202  O   GLY B  60      -8.589   6.130   7.843  1.00 87.49           O  
ATOM   2203  H   GLY B  60      -5.484   7.276   7.933  1.00 87.49           H  
ATOM   2204  HA2 GLY B  60      -7.019   7.720   5.529  1.00 87.49           H  
ATOM   2205  HA3 GLY B  60      -7.145   8.607   7.055  1.00 87.49           H  
ATOM   2206  N   THR B  61      -9.455   7.342   6.156  1.00 91.08           N  
ATOM   2207  CA  THR B  61     -10.852   6.949   6.344  1.00 91.08           C  
ATOM   2208  C   THR B  61     -11.285   5.974   5.243  1.00 91.08           C  
ATOM   2209  O   THR B  61     -10.469   5.412   4.508  1.00 91.08           O  
ATOM   2210  CB  THR B  61     -11.748   8.201   6.391  1.00 91.08           C  
ATOM   2211  CG2 THR B  61     -11.403   9.166   7.521  1.00 91.08           C  
ATOM   2212  OG1 THR B  61     -11.657   8.905   5.178  1.00 91.08           O  
ATOM   2213  H   THR B  61      -9.243   7.921   5.356  1.00 91.08           H  
ATOM   2214  HA  THR B  61     -10.967   6.429   7.295  1.00 91.08           H  
ATOM   2215  HB  THR B  61     -12.783   7.889   6.533  1.00 91.08           H  
ATOM   2216  HG1 THR B  61     -10.985   9.585   5.260  1.00 91.08           H  
ATOM   2217 HG21 THR B  61     -12.102  10.001   7.504  1.00 91.08           H  
ATOM   2218 HG22 THR B  61     -10.386   9.543   7.407  1.00 91.08           H  
ATOM   2219 HG23 THR B  61     -11.496   8.653   8.478  1.00 91.08           H  
ATOM   2220  N   GLY B  62     -12.591   5.747   5.102  1.00 93.73           N  
ATOM   2221  CA  GLY B  62     -13.132   4.995   3.973  1.00 93.73           C  
ATOM   2222  C   GLY B  62     -12.940   5.681   2.613  1.00 93.73           C  
ATOM   2223  O   GLY B  62     -13.075   4.977   1.617  1.00 93.73           O  
ATOM   2224  H   GLY B  62     -13.239   6.187   5.740  1.00 93.73           H  
ATOM   2225  HA2 GLY B  62     -14.199   4.834   4.126  1.00 93.73           H  
ATOM   2226  HA3 GLY B  62     -12.651   4.018   3.930  1.00 93.73           H  
ATOM   2227  N   ARG B  63     -12.611   6.985   2.550  1.00 97.58           N  
ATOM   2228  CA  ARG B  63     -12.393   7.750   1.300  1.00 97.58           C  
ATOM   2229  C   ARG B  63     -11.172   7.237   0.540  1.00 97.58           C  
ATOM   2230  O   ARG B  63     -10.222   6.779   1.166  1.00 97.58           O  
ATOM   2231  CB  ARG B  63     -12.206   9.252   1.595  1.00 97.58           C  
ATOM   2232  CG  ARG B  63     -13.357   9.853   2.412  1.00 97.58           C  
ATOM   2233  CD  ARG B  63     -13.251  11.378   2.497  1.00 97.58           C  
ATOM   2234  NE  ARG B  63     -14.175  11.944   3.508  1.00 97.58           N  
ATOM   2235  CZ  ARG B  63     -13.901  12.238   4.767  1.00 97.58           C  
ATOM   2236  NH1 ARG B  63     -12.732  12.033   5.292  1.00 97.58           N1+
ATOM   2237  NH2 ARG B  63     -14.807  12.774   5.530  1.00 97.58           N  
ATOM   2238  H   ARG B  63     -12.445   7.476   3.417  1.00 97.58           H  
ATOM   2239  HA  ARG B  63     -13.259   7.641   0.647  1.00 97.58           H  
ATOM   2240  HB2 ARG B  63     -12.139   9.783   0.645  1.00 97.58           H  
ATOM   2241  HB3 ARG B  63     -11.271   9.404   2.135  1.00 97.58           H  
ATOM   2242  HG2 ARG B  63     -14.305   9.579   1.948  1.00 97.58           H  
ATOM   2243  HG3 ARG B  63     -13.347   9.443   3.421  1.00 97.58           H  
ATOM   2244  HD2 ARG B  63     -12.222  11.661   2.719  1.00 97.58           H  
ATOM   2245  HD3 ARG B  63     -13.499  11.783   1.515  1.00 97.58           H  
ATOM   2246  HE  ARG B  63     -15.101  12.180   3.180  1.00 97.58           H  
ATOM   2247 HH11 ARG B  63     -12.530  12.326   6.237  1.00 97.58           H  
ATOM   2248 HH12 ARG B  63     -11.994  11.617   4.741  1.00 97.58           H  
ATOM   2249 HH21 ARG B  63     -14.618  13.013   6.493  1.00 97.58           H  
ATOM   2250 HH22 ARG B  63     -15.692  13.013   5.107  1.00 97.58           H  
ATOM   2251  N   THR B  64     -11.164   7.315  -0.790  1.00 98.22           N  
ATOM   2252  CA  THR B  64     -10.033   6.802  -1.587  1.00 98.22           C  
ATOM   2253  C   THR B  64      -8.774   7.650  -1.399  1.00 98.22           C  
ATOM   2254  O   THR B  64      -7.670   7.116  -1.281  1.00 98.22           O  
ATOM   2255  CB  THR B  64     -10.363   6.742  -3.085  1.00 98.22           C  
ATOM   2256  CG2 THR B  64      -9.338   5.879  -3.825  1.00 98.22           C  
ATOM   2257  OG1 THR B  64     -11.635   6.184  -3.310  1.00 98.22           O  
ATOM   2258  H   THR B  64     -11.959   7.716  -1.268  1.00 98.22           H  
ATOM   2259  HA  THR B  64      -9.802   5.793  -1.246  1.00 98.22           H  
ATOM   2260  HB  THR B  64     -10.350   7.747  -3.506  1.00 98.22           H  
ATOM   2261  HG1 THR B  64     -12.265   6.877  -3.101  1.00 98.22           H  
ATOM   2262 HG21 THR B  64      -9.655   5.734  -4.858  1.00 98.22           H  
ATOM   2263 HG22 THR B  64      -8.363   6.366  -3.820  1.00 98.22           H  
ATOM   2264 HG23 THR B  64      -9.259   4.903  -3.344  1.00 98.22           H  
ATOM   2265  N   ASN B  65      -8.929   8.976  -1.367  1.00 98.07           N  
ATOM   2266  CA  ASN B  65      -7.835   9.892  -1.076  1.00 98.07           C  
ATOM   2267  C   ASN B  65      -7.462   9.814   0.416  1.00 98.07           C  
ATOM   2268  O   ASN B  65      -8.304   9.933   1.303  1.00 98.07           O  
ATOM   2269  CB  ASN B  65      -8.222  11.312  -1.529  1.00 98.07           C  
ATOM   2270  CG  ASN B  65      -8.229  11.473  -3.040  1.00 98.07           C  
ATOM   2271  ND2 ASN B  65      -7.074  11.515  -3.667  1.00 98.07           N  
ATOM   2272  OD1 ASN B  65      -9.244  11.563  -3.708  1.00 98.07           O  
ATOM   2273  H   ASN B  65      -9.862   9.360  -1.426  1.00 98.07           H  
ATOM   2274  HA  ASN B  65      -6.960   9.580  -1.645  1.00 98.07           H  
ATOM   2275  HB2 ASN B  65      -7.508  12.028  -1.119  1.00 98.07           H  
ATOM   2276  HB3 ASN B  65      -9.209  11.566  -1.143  1.00 98.07           H  
ATOM   2277 HD21 ASN B  65      -7.117  11.696  -4.659  1.00 98.07           H  
ATOM   2278 HD22 ASN B  65      -6.199  11.427  -3.172  1.00 98.07           H  
ATOM   2279  N   GLY B  66      -6.173   9.618   0.686  1.00 96.78           N  
ATOM   2280  CA  GLY B  66      -5.610   9.458   2.024  1.00 96.78           C  
ATOM   2281  C   GLY B  66      -5.432   8.009   2.490  1.00 96.78           C  
ATOM   2282  O   GLY B  66      -4.940   7.814   3.603  1.00 96.78           O  
ATOM   2283  H   GLY B  66      -5.546   9.468  -0.091  1.00 96.78           H  
ATOM   2284  HA2 GLY B  66      -6.250   9.973   2.741  1.00 96.78           H  
ATOM   2285  HA3 GLY B  66      -4.628   9.930   2.042  1.00 96.78           H  
ATOM   2286  N   GLN B  67      -5.782   7.003   1.678  1.00 96.45           N  
ATOM   2287  CA  GLN B  67      -5.589   5.580   2.005  1.00 96.45           C  
ATOM   2288  C   GLN B  67      -4.153   5.108   1.749  1.00 96.45           C  
ATOM   2289  O   GLN B  67      -3.875   4.352   0.814  1.00 96.45           O  
ATOM   2290  CB  GLN B  67      -6.627   4.701   1.287  1.00 96.45           C  
ATOM   2291  CG  GLN B  67      -7.950   4.726   2.053  1.00 96.45           C  
ATOM   2292  CD  GLN B  67      -9.057   3.897   1.410  1.00 96.45           C  
ATOM   2293  NE2 GLN B  67     -10.190   3.809   2.064  1.00 96.45           N  
ATOM   2294  OE1 GLN B  67      -8.930   3.285   0.356  1.00 96.45           O  
ATOM   2295  H   GLN B  67      -6.181   7.231   0.778  1.00 96.45           H  
ATOM   2296  HA  GLN B  67      -5.747   5.454   3.075  1.00 96.45           H  
ATOM   2297  HB2 GLN B  67      -6.767   5.043   0.262  1.00 96.45           H  
ATOM   2298  HB3 GLN B  67      -6.282   3.667   1.270  1.00 96.45           H  
ATOM   2299  HG2 GLN B  67      -8.279   5.759   2.163  1.00 96.45           H  
ATOM   2300  HG3 GLN B  67      -7.781   4.336   3.056  1.00 96.45           H  
ATOM   2301 HE21 GLN B  67     -10.982   3.499   1.519  1.00 96.45           H  
ATOM   2302 HE22 GLN B  67     -10.308   4.465   2.823  1.00 96.45           H  
ATOM   2303  N   ASP B  68      -3.242   5.542   2.616  1.00 96.14           N  
ATOM   2304  CA  ASP B  68      -1.852   5.093   2.616  1.00 96.14           C  
ATOM   2305  C   ASP B  68      -1.673   3.754   3.339  1.00 96.14           C  
ATOM   2306  O   ASP B  68      -2.393   3.417   4.281  1.00 96.14           O  
ATOM   2307  CB  ASP B  68      -0.936   6.189   3.181  1.00 96.14           C  
ATOM   2308  CG  ASP B  68      -0.598   7.254   2.136  1.00 96.14           C  
ATOM   2309  OD1 ASP B  68      -0.476   6.892   0.946  1.00 96.14           O  
ATOM   2310  OD2 ASP B  68      -0.373   8.420   2.530  1.00 96.14           O1-
ATOM   2311  H   ASP B  68      -3.548   6.167   3.347  1.00 96.14           H  
ATOM   2312  HA  ASP B  68      -1.559   4.911   1.581  1.00 96.14           H  
ATOM   2313  HB2 ASP B  68      -1.406   6.657   4.046  1.00 96.14           H  
ATOM   2314  HB3 ASP B  68      -0.001   5.739   3.515  1.00 96.14           H  
ATOM   2315  N   VAL B  69      -0.696   2.967   2.883  1.00 96.78           N  
ATOM   2316  CA  VAL B  69      -0.434   1.618   3.395  1.00 96.78           C  
ATOM   2317  C   VAL B  69       0.769   1.621   4.327  1.00 96.78           C  
ATOM   2318  O   VAL B  69       1.838   2.106   3.968  1.00 96.78           O  
ATOM   2319  CB  VAL B  69      -0.224   0.606   2.255  1.00 96.78           C  
ATOM   2320  CG1 VAL B  69      -0.006  -0.798   2.829  1.00 96.78           C  
ATOM   2321  CG2 VAL B  69      -1.435   0.535   1.316  1.00 96.78           C  
ATOM   2322  H   VAL B  69      -0.110   3.324   2.142  1.00 96.78           H  
ATOM   2323  HA  VAL B  69      -1.300   1.288   3.969  1.00 96.78           H  
ATOM   2324  HB  VAL B  69       0.651   0.887   1.668  1.00 96.78           H  
ATOM   2325 HG11 VAL B  69       0.960  -0.864   3.329  1.00 96.78           H  
ATOM   2326 HG12 VAL B  69      -0.030  -1.532   2.023  1.00 96.78           H  
ATOM   2327 HG13 VAL B  69      -0.809  -1.025   3.530  1.00 96.78           H  
ATOM   2328 HG21 VAL B  69      -2.324   0.231   1.870  1.00 96.78           H  
ATOM   2329 HG22 VAL B  69      -1.248  -0.182   0.517  1.00 96.78           H  
ATOM   2330 HG23 VAL B  69      -1.621   1.510   0.863  1.00 96.78           H  
ATOM   2331  N   ASN B  70       0.625   0.976   5.481  1.00 96.82           N  
ATOM   2332  CA  ASN B  70       1.724   0.681   6.391  1.00 96.82           C  
ATOM   2333  C   ASN B  70       1.963  -0.830   6.452  1.00 96.82           C  
ATOM   2334  O   ASN B  70       1.014  -1.598   6.608  1.00 96.82           O  
ATOM   2335  CB  ASN B  70       1.421   1.244   7.781  1.00 96.82           C  
ATOM   2336  CG  ASN B  70       1.304   2.752   7.817  1.00 96.82           C  
ATOM   2337  ND2 ASN B  70       0.163   3.288   7.466  1.00 96.82           N  
ATOM   2338  OD1 ASN B  70       2.245   3.427   8.195  1.00 96.82           O  
ATOM   2339  H   ASN B  70      -0.294   0.637   5.730  1.00 96.82           H  
ATOM   2340  HA  ASN B  70       2.628   1.162   6.018  1.00 96.82           H  
ATOM   2341  HB2 ASN B  70       0.478   0.820   8.128  1.00 96.82           H  
ATOM   2342  HB3 ASN B  70       2.211   0.952   8.472  1.00 96.82           H  
ATOM   2343 HD21 ASN B  70       0.075   4.294   7.492  1.00 96.82           H  
ATOM   2344 HD22 ASN B  70      -0.614   2.743   7.119  1.00 96.82           H  
ATOM   2345  N   MET B  71       3.221  -1.261   6.360  1.00 98.28           N  
ATOM   2346  CA  MET B  71       3.615  -2.669   6.454  1.00 98.28           C  
ATOM   2347  C   MET B  71       5.070  -2.801   6.909  1.00 98.28           C  
ATOM   2348  O   MET B  71       5.942  -2.042   6.485  1.00 98.28           O  
ATOM   2349  CB  MET B  71       3.412  -3.359   5.093  1.00 98.28           C  
ATOM   2350  CG  MET B  71       3.633  -4.875   5.163  1.00 98.28           C  
ATOM   2351  SD  MET B  71       3.429  -5.752   3.591  1.00 98.28           S  
ATOM   2352  CE  MET B  71       4.897  -5.193   2.690  1.00 98.28           C  
ATOM   2353  H   MET B  71       3.943  -0.564   6.248  1.00 98.28           H  
ATOM   2354  HA  MET B  71       2.972  -3.154   7.188  1.00 98.28           H  
ATOM   2355  HB2 MET B  71       2.396  -3.176   4.742  1.00 98.28           H  
ATOM   2356  HB3 MET B  71       4.107  -2.934   4.370  1.00 98.28           H  
ATOM   2357  HG2 MET B  71       2.922  -5.290   5.878  1.00 98.28           H  
ATOM   2358  HG3 MET B  71       4.641  -5.077   5.523  1.00 98.28           H  
ATOM   2359  HE1 MET B  71       5.791  -5.493   3.237  1.00 98.28           H  
ATOM   2360  HE2 MET B  71       4.907  -5.647   1.699  1.00 98.28           H  
ATOM   2361  HE3 MET B  71       4.880  -4.108   2.586  1.00 98.28           H  
ATOM   2362  N   ARG B  72       5.364  -3.805   7.751  1.00 98.22           N  
ATOM   2363  CA  ARG B  72       6.737  -4.131   8.201  1.00 98.22           C  
ATOM   2364  C   ARG B  72       7.496  -2.922   8.782  1.00 98.22           C  
ATOM   2365  O   ARG B  72       8.713  -2.834   8.655  1.00 98.22           O  
ATOM   2366  CB  ARG B  72       7.512  -4.844   7.061  1.00 98.22           C  
ATOM   2367  CG  ARG B  72       7.141  -6.321   6.844  1.00 98.22           C  
ATOM   2368  CD  ARG B  72       7.644  -7.205   7.996  1.00 98.22           C  
ATOM   2369  NE  ARG B  72       7.485  -8.648   7.721  1.00 98.22           N  
ATOM   2370  CZ  ARG B  72       8.365  -9.482   7.196  1.00 98.22           C  
ATOM   2371  NH1 ARG B  72       9.531  -9.125   6.738  1.00 98.22           N1+
ATOM   2372  NH2 ARG B  72       8.050 -10.734   7.119  1.00 98.22           N  
ATOM   2373  H   ARG B  72       4.592  -4.371   8.073  1.00 98.22           H  
ATOM   2374  HA  ARG B  72       6.655  -4.818   9.044  1.00 98.22           H  
ATOM   2375  HB2 ARG B  72       8.584  -4.815   7.254  1.00 98.22           H  
ATOM   2376  HB3 ARG B  72       7.344  -4.303   6.131  1.00 98.22           H  
ATOM   2377  HG2 ARG B  72       7.609  -6.658   5.919  1.00 98.22           H  
ATOM   2378  HG3 ARG B  72       6.061  -6.428   6.744  1.00 98.22           H  
ATOM   2379  HD2 ARG B  72       8.693  -6.984   8.194  1.00 98.22           H  
ATOM   2380  HD3 ARG B  72       7.078  -6.963   8.896  1.00 98.22           H  
ATOM   2381  HE  ARG B  72       6.669  -9.111   8.093  1.00 98.22           H  
ATOM   2382 HH11 ARG B  72      10.141  -9.868   6.431  1.00 98.22           H  
ATOM   2383 HH12 ARG B  72       9.835  -8.164   6.797  1.00 98.22           H  
ATOM   2384 HH21 ARG B  72       7.209 -11.033   7.590  1.00 98.22           H  
ATOM   2385 HH22 ARG B  72       8.722 -11.432   6.832  1.00 98.22           H  
ATOM   2386  N   GLY B  73       6.781  -2.018   9.455  1.00 96.10           N  
ATOM   2387  CA  GLY B  73       7.351  -0.847  10.125  1.00 96.10           C  
ATOM   2388  C   GLY B  73       7.532   0.383   9.235  1.00 96.10           C  
ATOM   2389  O   GLY B  73       8.076   1.374   9.709  1.00 96.10           O  
ATOM   2390  H   GLY B  73       5.776  -2.118   9.465  1.00 96.10           H  
ATOM   2391  HA2 GLY B  73       8.327  -1.097  10.541  1.00 96.10           H  
ATOM   2392  HA3 GLY B  73       6.704  -0.568  10.957  1.00 96.10           H  
ATOM   2393  N   TYR B  74       7.084   0.348   7.981  1.00 97.07           N  
ATOM   2394  CA  TYR B  74       7.172   1.470   7.048  1.00 97.07           C  
ATOM   2395  C   TYR B  74       5.781   1.918   6.615  1.00 97.07           C  
ATOM   2396  O   TYR B  74       4.885   1.085   6.494  1.00 97.07           O  
ATOM   2397  CB  TYR B  74       8.012   1.079   5.829  1.00 97.07           C  
ATOM   2398  CG  TYR B  74       9.436   0.688   6.167  1.00 97.07           C  
ATOM   2399  CD1 TYR B  74      10.453   1.660   6.229  1.00 97.07           C  
ATOM   2400  CD2 TYR B  74       9.730  -0.652   6.478  1.00 97.07           C  
ATOM   2401  CE1 TYR B  74      11.757   1.286   6.605  1.00 97.07           C  
ATOM   2402  CE2 TYR B  74      11.030  -1.030   6.853  1.00 97.07           C  
ATOM   2403  CZ  TYR B  74      12.044  -0.054   6.920  1.00 97.07           C  
ATOM   2404  OH  TYR B  74      13.293  -0.428   7.297  1.00 97.07           O  
ATOM   2405  H   TYR B  74       6.612  -0.477   7.642  1.00 97.07           H  
ATOM   2406  HA  TYR B  74       7.660   2.320   7.528  1.00 97.07           H  
ATOM   2407  HB2 TYR B  74       7.528   0.254   5.308  1.00 97.07           H  
ATOM   2408  HB3 TYR B  74       8.030   1.931   5.149  1.00 97.07           H  
ATOM   2409  HD1 TYR B  74      10.241   2.698   6.015  1.00 97.07           H  
ATOM   2410  HD2 TYR B  74       8.935  -1.383   6.464  1.00 97.07           H  
ATOM   2411  HE1 TYR B  74      12.536   2.029   6.683  1.00 97.07           H  
ATOM   2412  HE2 TYR B  74      11.230  -2.059   7.110  1.00 97.07           H  
ATOM   2413  HH  TYR B  74      13.271  -1.300   7.699  1.00 97.07           H  
ATOM   2414  N   ASP B  75       5.631   3.217   6.370  1.00 95.75           N  
ATOM   2415  CA  ASP B  75       4.470   3.796   5.692  1.00 95.75           C  
ATOM   2416  C   ASP B  75       4.599   3.670   4.161  1.00 95.75           C  
ATOM   2417  O   ASP B  75       5.500   2.995   3.644  1.00 95.75           O  
ATOM   2418  CB  ASP B  75       4.284   5.251   6.164  1.00 95.75           C  
ATOM   2419  CG  ASP B  75       5.448   6.187   5.825  1.00 95.75           C  
ATOM   2420  OD1 ASP B  75       6.102   6.037   4.770  1.00 95.75           O  
ATOM   2421  OD2 ASP B  75       5.720   7.094   6.636  1.00 95.75           O1-
ATOM   2422  H   ASP B  75       6.428   3.827   6.474  1.00 95.75           H  
ATOM   2423  HA  ASP B  75       3.571   3.249   5.978  1.00 95.75           H  
ATOM   2424  HB2 ASP B  75       3.371   5.657   5.729  1.00 95.75           H  
ATOM   2425  HB3 ASP B  75       4.145   5.244   7.244  1.00 95.75           H  
ATOM   2426  N   HIS B  76       3.715   4.350   3.426  1.00 97.02           N  
ATOM   2427  CA  HIS B  76       3.644   4.307   1.966  1.00 97.02           C  
ATOM   2428  C   HIS B  76       4.964   4.673   1.262  1.00 97.02           C  
ATOM   2429  O   HIS B  76       5.186   4.254   0.126  1.00 97.02           O  
ATOM   2430  CB  HIS B  76       2.511   5.235   1.501  1.00 97.02           C  
ATOM   2431  CG  HIS B  76       2.802   6.702   1.722  1.00 97.02           C  
ATOM   2432  CD2 HIS B  76       3.383   7.557   0.823  1.00 97.02           C  
ATOM   2433  ND1 HIS B  76       2.518   7.439   2.852  1.00 97.02           N  
ATOM   2434  CE1 HIS B  76       2.916   8.701   2.630  1.00 97.02           C  
ATOM   2435  NE2 HIS B  76       3.482   8.816   1.420  1.00 97.02           N  
ATOM   2436  H   HIS B  76       2.993   4.862   3.911  1.00 97.02           H  
ATOM   2437  HA  HIS B  76       3.391   3.288   1.672  1.00 97.02           H  
ATOM   2438  HB2 HIS B  76       2.343   5.077   0.436  1.00 97.02           H  
ATOM   2439  HB3 HIS B  76       1.590   4.966   2.018  1.00 97.02           H  
ATOM   2440  HD1 HIS B  76       1.850   7.193   3.568  1.00 97.02           H  
ATOM   2441  HD2 HIS B  76       3.710   7.303  -0.175  1.00 97.02           H  
ATOM   2442  HE1 HIS B  76       2.724   9.532   3.294  1.00 97.02           H  
ATOM   2443  N   ARG B  77       5.881   5.409   1.912  1.00 97.33           N  
ATOM   2444  CA  ARG B  77       7.191   5.774   1.337  1.00 97.33           C  
ATOM   2445  C   ARG B  77       8.179   4.607   1.341  1.00 97.33           C  
ATOM   2446  O   ARG B  77       9.144   4.614   0.574  1.00 97.33           O  
ATOM   2447  CB  ARG B  77       7.781   6.970   2.099  1.00 97.33           C  
ATOM   2448  CG  ARG B  77       6.882   8.213   2.016  1.00 97.33           C  
ATOM   2449  CD  ARG B  77       7.367   9.314   2.955  1.00 97.33           C  
ATOM   2450  NE  ARG B  77       7.083   8.978   4.362  1.00 97.33           N  
ATOM   2451  CZ  ARG B  77       7.315   9.780   5.380  1.00 97.33           C  
ATOM   2452  NH1 ARG B  77       8.045  10.856   5.265  1.00 97.33           N1+
ATOM   2453  NH2 ARG B  77       6.837   9.508   6.555  1.00 97.33           N  
ATOM   2454  H   ARG B  77       5.680   5.691   2.861  1.00 97.33           H  
ATOM   2455  HA  ARG B  77       7.049   6.058   0.294  1.00 97.33           H  
ATOM   2456  HB2 ARG B  77       8.754   7.220   1.673  1.00 97.33           H  
ATOM   2457  HB3 ARG B  77       7.937   6.688   3.139  1.00 97.33           H  
ATOM   2458  HG2 ARG B  77       5.860   7.960   2.299  1.00 97.33           H  
ATOM   2459  HG3 ARG B  77       6.877   8.588   0.993  1.00 97.33           H  
ATOM   2460  HD2 ARG B  77       8.434   9.475   2.805  1.00 97.33           H  
ATOM   2461  HD3 ARG B  77       6.839  10.233   2.698  1.00 97.33           H  
ATOM   2462  HE  ARG B  77       6.596   8.117   4.561  1.00 97.33           H  
ATOM   2463 HH11 ARG B  77       8.235  11.448   6.061  1.00 97.33           H  
ATOM   2464 HH12 ARG B  77       8.600  10.983   4.429  1.00 97.33           H  
ATOM   2465 HH21 ARG B  77       6.330   8.640   6.650  1.00 97.33           H  
ATOM   2466 HH22 ARG B  77       7.001  10.099   7.357  1.00 97.33           H  
ATOM   2467  N   GLY B  78       7.962   3.616   2.207  1.00 98.23           N  
ATOM   2468  CA  GLY B  78       8.789   2.413   2.329  1.00 98.23           C  
ATOM   2469  C   GLY B  78       8.079   1.108   1.958  1.00 98.23           C  
ATOM   2470  O   GLY B  78       8.700   0.046   2.051  1.00 98.23           O  
ATOM   2471  H   GLY B  78       7.144   3.693   2.795  1.00 98.23           H  
ATOM   2472  HA2 GLY B  78       9.147   2.333   3.355  1.00 98.23           H  
ATOM   2473  HA3 GLY B  78       9.658   2.499   1.677  1.00 98.23           H  
ATOM   2474  N   VAL B  79       6.817   1.160   1.531  1.00 98.66           N  
ATOM   2475  CA  VAL B  79       6.066   0.013   1.002  1.00 98.66           C  
ATOM   2476  C   VAL B  79       5.743   0.274  -0.462  1.00 98.66           C  
ATOM   2477  O   VAL B  79       4.901   1.106  -0.792  1.00 98.66           O  
ATOM   2478  CB  VAL B  79       4.788  -0.249   1.818  1.00 98.66           C  
ATOM   2479  CG1 VAL B  79       4.042  -1.476   1.270  1.00 98.66           C  
ATOM   2480  CG2 VAL B  79       5.119  -0.516   3.290  1.00 98.66           C  
ATOM   2481  H   VAL B  79       6.350   2.056   1.530  1.00 98.66           H  
ATOM   2482  HA  VAL B  79       6.682  -0.884   1.054  1.00 98.66           H  
ATOM   2483  HB  VAL B  79       4.131   0.619   1.766  1.00 98.66           H  
ATOM   2484 HG11 VAL B  79       3.646  -1.256   0.278  1.00 98.66           H  
ATOM   2485 HG12 VAL B  79       4.713  -2.332   1.207  1.00 98.66           H  
ATOM   2486 HG13 VAL B  79       3.199  -1.714   1.919  1.00 98.66           H  
ATOM   2487 HG21 VAL B  79       5.608   0.354   3.728  1.00 98.66           H  
ATOM   2488 HG22 VAL B  79       5.768  -1.387   3.392  1.00 98.66           H  
ATOM   2489 HG23 VAL B  79       4.190  -0.667   3.840  1.00 98.66           H  
ATOM   2490  N   LEU B  80       6.405  -0.446  -1.367  1.00 98.85           N  
ATOM   2491  CA  LEU B  80       6.238  -0.197  -2.792  1.00 98.85           C  
ATOM   2492  C   LEU B  80       4.916  -0.778  -3.294  1.00 98.85           C  
ATOM   2493  O   LEU B  80       4.711  -1.988  -3.246  1.00 98.85           O  
ATOM   2494  CB  LEU B  80       7.443  -0.761  -3.552  1.00 98.85           C  
ATOM   2495  CG  LEU B  80       7.402  -0.476  -5.062  1.00 98.85           C  
ATOM   2496  CD1 LEU B  80       7.473   1.020  -5.372  1.00 98.85           C  
ATOM   2497  CD2 LEU B  80       8.604  -1.141  -5.717  1.00 98.85           C  
ATOM   2498  H   LEU B  80       7.054  -1.156  -1.058  1.00 98.85           H  
ATOM   2499  HA  LEU B  80       6.217   0.883  -2.935  1.00 98.85           H  
ATOM   2500  HB2 LEU B  80       8.354  -0.334  -3.136  1.00 98.85           H  
ATOM   2501  HB3 LEU B  80       7.468  -1.840  -3.394  1.00 98.85           H  
ATOM   2502  HG  LEU B  80       6.495  -0.892  -5.502  1.00 98.85           H  
ATOM   2503 HD11 LEU B  80       6.549   1.508  -5.060  1.00 98.85           H  
ATOM   2504 HD12 LEU B  80       8.317   1.469  -4.848  1.00 98.85           H  
ATOM   2505 HD13 LEU B  80       7.591   1.160  -6.446  1.00 98.85           H  
ATOM   2506 HD21 LEU B  80       8.546  -2.219  -5.560  1.00 98.85           H  
ATOM   2507 HD22 LEU B  80       8.603  -0.936  -6.788  1.00 98.85           H  
ATOM   2508 HD23 LEU B  80       9.528  -0.755  -5.287  1.00 98.85           H  
ATOM   2509  N   ILE B  81       4.060   0.068  -3.857  1.00 98.84           N  
ATOM   2510  CA  ILE B  81       2.854  -0.370  -4.563  1.00 98.84           C  
ATOM   2511  C   ILE B  81       3.129  -0.392  -6.066  1.00 98.84           C  
ATOM   2512  O   ILE B  81       3.594   0.601  -6.635  1.00 98.84           O  
ATOM   2513  CB  ILE B  81       1.627   0.476  -4.173  1.00 98.84           C  
ATOM   2514  CG1 ILE B  81       1.413   0.384  -2.642  1.00 98.84           C  
ATOM   2515  CG2 ILE B  81       0.395  -0.016  -4.955  1.00 98.84           C  
ATOM   2516  CD1 ILE B  81       0.209   1.167  -2.116  1.00 98.84           C  
ATOM   2517  H   ILE B  81       4.233   1.060  -3.771  1.00 98.84           H  
ATOM   2518  HA  ILE B  81       2.624  -1.390  -4.255  1.00 98.84           H  
ATOM   2519  HB  ILE B  81       1.814   1.518  -4.435  1.00 98.84           H  
ATOM   2520 HG12 ILE B  81       2.290   0.783  -2.133  1.00 98.84           H  
ATOM   2521 HG13 ILE B  81       1.301  -0.660  -2.349  1.00 98.84           H  
ATOM   2522 HG21 ILE B  81       0.529   0.128  -6.026  1.00 98.84           H  
ATOM   2523 HG22 ILE B  81      -0.491   0.550  -4.662  1.00 98.84           H  
ATOM   2524 HG23 ILE B  81       0.227  -1.073  -4.752  1.00 98.84           H  
ATOM   2525 HD11 ILE B  81       0.188   2.167  -2.549  1.00 98.84           H  
ATOM   2526 HD12 ILE B  81      -0.711   0.634  -2.353  1.00 98.84           H  
ATOM   2527 HD13 ILE B  81       0.285   1.254  -1.031  1.00 98.84           H  
ATOM   2528  N   LEU B  82       2.838  -1.525  -6.703  1.00 98.86           N  
ATOM   2529  CA  LEU B  82       2.927  -1.725  -8.147  1.00 98.86           C  
ATOM   2530  C   LEU B  82       1.541  -2.004  -8.724  1.00 98.86           C  
ATOM   2531  O   LEU B  82       0.792  -2.797  -8.162  1.00 98.86           O  
ATOM   2532  CB  LEU B  82       3.870  -2.895  -8.480  1.00 98.86           C  
ATOM   2533  CG  LEU B  82       5.305  -2.776  -7.947  1.00 98.86           C  
ATOM   2534  CD1 LEU B  82       6.090  -4.032  -8.322  1.00 98.86           C  
ATOM   2535  CD2 LEU B  82       6.032  -1.568  -8.536  1.00 98.86           C  
ATOM   2536  H   LEU B  82       2.449  -2.279  -6.155  1.00 98.86           H  
ATOM   2537  HA  LEU B  82       3.315  -0.819  -8.612  1.00 98.86           H  
ATOM   2538  HB2 LEU B  82       3.908  -3.008  -9.564  1.00 98.86           H  
ATOM   2539  HB3 LEU B  82       3.439  -3.810  -8.074  1.00 98.86           H  
ATOM   2540  HG  LEU B  82       5.292  -2.691  -6.861  1.00 98.86           H  
ATOM   2541 HD11 LEU B  82       6.204  -4.099  -9.404  1.00 98.86           H  
ATOM   2542 HD12 LEU B  82       5.563  -4.914  -7.960  1.00 98.86           H  
ATOM   2543 HD13 LEU B  82       7.070  -3.996  -7.848  1.00 98.86           H  
ATOM   2544 HD21 LEU B  82       5.625  -0.660  -8.090  1.00 98.86           H  
ATOM   2545 HD22 LEU B  82       5.907  -1.541  -9.619  1.00 98.86           H  
ATOM   2546 HD23 LEU B  82       7.094  -1.625  -8.301  1.00 98.86           H  
ATOM   2547  N   VAL B  83       1.238  -1.431  -9.886  1.00 98.85           N  
ATOM   2548  CA  VAL B  83       0.103  -1.848 -10.722  1.00 98.85           C  
ATOM   2549  C   VAL B  83       0.638  -2.224 -12.099  1.00 98.85           C  
ATOM   2550  O   VAL B  83       1.294  -1.412 -12.751  1.00 98.85           O  
ATOM   2551  CB  VAL B  83      -0.997  -0.776 -10.796  1.00 98.85           C  
ATOM   2552  CG1 VAL B  83      -2.150  -1.268 -11.671  1.00 98.85           C  
ATOM   2553  CG2 VAL B  83      -1.599  -0.463  -9.420  1.00 98.85           C  
ATOM   2554  H   VAL B  83       1.879  -0.751 -10.270  1.00 98.85           H  
ATOM   2555  HA  VAL B  83      -0.355  -2.737 -10.287  1.00 98.85           H  
ATOM   2556  HB  VAL B  83      -0.585   0.136 -11.227  1.00 98.85           H  
ATOM   2557 HG11 VAL B  83      -2.938  -0.517 -11.691  1.00 98.85           H  
ATOM   2558 HG12 VAL B  83      -2.551  -2.198 -11.268  1.00 98.85           H  
ATOM   2559 HG13 VAL B  83      -1.794  -1.455 -12.685  1.00 98.85           H  
ATOM   2560 HG21 VAL B  83      -2.247  -1.274  -9.089  1.00 98.85           H  
ATOM   2561 HG22 VAL B  83      -2.182   0.457  -9.473  1.00 98.85           H  
ATOM   2562 HG23 VAL B  83      -0.817  -0.355  -8.670  1.00 98.85           H  
ATOM   2563  N   ASP B  84       0.423  -3.473 -12.517  1.00 98.38           N  
ATOM   2564  CA  ASP B  84       0.982  -4.076 -13.739  1.00 98.38           C  
ATOM   2565  C   ASP B  84       2.512  -3.877 -13.869  1.00 98.38           C  
ATOM   2566  O   ASP B  84       3.082  -3.740 -14.959  1.00 98.38           O  
ATOM   2567  CB  ASP B  84       0.191  -3.633 -14.977  1.00 98.38           C  
ATOM   2568  CG  ASP B  84      -1.295  -3.975 -14.877  1.00 98.38           C  
ATOM   2569  OD1 ASP B  84      -1.673  -5.169 -14.940  1.00 98.38           O  
ATOM   2570  OD2 ASP B  84      -2.115  -3.033 -14.816  1.00 98.38           O1-
ATOM   2571  H   ASP B  84      -0.115  -4.077 -11.910  1.00 98.38           H  
ATOM   2572  HA  ASP B  84       0.836  -5.151 -13.643  1.00 98.38           H  
ATOM   2573  HB2 ASP B  84       0.311  -2.559 -15.117  1.00 98.38           H  
ATOM   2574  HB3 ASP B  84       0.595  -4.133 -15.857  1.00 98.38           H  
ATOM   2575  N   GLY B  85       3.201  -3.857 -12.724  1.00 98.18           N  
ATOM   2576  CA  GLY B  85       4.647  -3.666 -12.611  1.00 98.18           C  
ATOM   2577  C   GLY B  85       5.136  -2.213 -12.690  1.00 98.18           C  
ATOM   2578  O   GLY B  85       6.337  -2.016 -12.855  1.00 98.18           O  
ATOM   2579  H   GLY B  85       2.669  -4.008 -11.879  1.00 98.18           H  
ATOM   2580  HA2 GLY B  85       5.146  -4.239 -13.392  1.00 98.18           H  
ATOM   2581  HA3 GLY B  85       4.962  -4.065 -11.648  1.00 98.18           H  
ATOM   2582  N   VAL B  86       4.255  -1.211 -12.588  1.00 98.61           N  
ATOM   2583  CA  VAL B  86       4.616   0.221 -12.533  1.00 98.61           C  
ATOM   2584  C   VAL B  86       4.361   0.773 -11.127  1.00 98.61           C  
ATOM   2585  O   VAL B  86       3.280   0.564 -10.575  1.00 98.61           O  
ATOM   2586  CB  VAL B  86       3.838   1.032 -13.591  1.00 98.61           C  
ATOM   2587  CG1 VAL B  86       4.244   2.513 -13.581  1.00 98.61           C  
ATOM   2588  CG2 VAL B  86       4.095   0.491 -15.007  1.00 98.61           C  
ATOM   2589  H   VAL B  86       3.272  -1.435 -12.539  1.00 98.61           H  
ATOM   2590  HA  VAL B  86       5.678   0.334 -12.752  1.00 98.61           H  
ATOM   2591  HB  VAL B  86       2.770   0.965 -13.385  1.00 98.61           H  
ATOM   2592 HG11 VAL B  86       3.962   2.978 -12.636  1.00 98.61           H  
ATOM   2593 HG12 VAL B  86       3.715   3.042 -14.373  1.00 98.61           H  
ATOM   2594 HG13 VAL B  86       5.317   2.614 -13.734  1.00 98.61           H  
ATOM   2595 HG21 VAL B  86       3.721  -0.530 -15.091  1.00 98.61           H  
ATOM   2596 HG22 VAL B  86       3.559   1.101 -15.734  1.00 98.61           H  
ATOM   2597 HG23 VAL B  86       5.161   0.512 -15.229  1.00 98.61           H  
ATOM   2598  N   ARG B  87       5.333   1.493 -10.545  1.00 98.72           N  
ATOM   2599  CA  ARG B  87       5.205   2.102  -9.203  1.00 98.72           C  
ATOM   2600  C   ARG B  87       4.111   3.175  -9.134  1.00 98.72           C  
ATOM   2601  O   ARG B  87       3.971   3.941 -10.080  1.00 98.72           O  
ATOM   2602  CB  ARG B  87       6.556   2.630  -8.687  1.00 98.72           C  
ATOM   2603  CG  ARG B  87       7.241   3.703  -9.558  1.00 98.72           C  
ATOM   2604  CD  ARG B  87       8.334   4.494  -8.808  1.00 98.72           C  
ATOM   2605  NE  ARG B  87       9.185   3.666  -7.918  1.00 98.72           N  
ATOM   2606  CZ  ARG B  87      10.218   2.919  -8.254  1.00 98.72           C  
ATOM   2607  NH1 ARG B  87      10.640   2.880  -9.476  1.00 98.72           N1+
ATOM   2608  NH2 ARG B  87      10.829   2.150  -7.395  1.00 98.72           N  
ATOM   2609  H   ARG B  87       6.178   1.658 -11.071  1.00 98.72           H  
ATOM   2610  HA  ARG B  87       4.881   1.315  -8.522  1.00 98.72           H  
ATOM   2611  HB2 ARG B  87       6.390   3.043  -7.692  1.00 98.72           H  
ATOM   2612  HB3 ARG B  87       7.236   1.783  -8.593  1.00 98.72           H  
ATOM   2613  HG2 ARG B  87       6.502   4.421  -9.914  1.00 98.72           H  
ATOM   2614  HG3 ARG B  87       7.685   3.216 -10.426  1.00 98.72           H  
ATOM   2615  HD2 ARG B  87       8.945   5.037  -9.529  1.00 98.72           H  
ATOM   2616  HD3 ARG B  87       7.837   5.243  -8.192  1.00 98.72           H  
ATOM   2617  HE  ARG B  87       8.953   3.675  -6.935  1.00 98.72           H  
ATOM   2618 HH11 ARG B  87      11.402   2.274  -9.743  1.00 98.72           H  
ATOM   2619 HH12 ARG B  87      10.258   3.529 -10.151  1.00 98.72           H  
ATOM   2620 HH21 ARG B  87      10.617   2.172  -6.408  1.00 98.72           H  
ATOM   2621 HH22 ARG B  87      11.459   1.426  -7.709  1.00 98.72           H  
ATOM   2622  N   GLN B  88       3.381   3.236  -8.017  1.00 98.08           N  
ATOM   2623  CA  GLN B  88       2.183   4.086  -7.856  1.00 98.08           C  
ATOM   2624  C   GLN B  88       2.314   5.251  -6.855  1.00 98.08           C  
ATOM   2625  O   GLN B  88       1.411   6.071  -6.755  1.00 98.08           O  
ATOM   2626  CB  GLN B  88       1.003   3.197  -7.432  1.00 98.08           C  
ATOM   2627  CG  GLN B  88       0.653   2.086  -8.426  1.00 98.08           C  
ATOM   2628  CD  GLN B  88       0.247   2.630  -9.788  1.00 98.08           C  
ATOM   2629  NE2 GLN B  88       0.999   2.400 -10.841  1.00 98.08           N  
ATOM   2630  OE1 GLN B  88      -0.767   3.279  -9.929  1.00 98.08           O  
ATOM   2631  H   GLN B  88       3.514   2.499  -7.339  1.00 98.08           H  
ATOM   2632  HA  GLN B  88       1.930   4.544  -8.812  1.00 98.08           H  
ATOM   2633  HB2 GLN B  88       1.231   2.741  -6.469  1.00 98.08           H  
ATOM   2634  HB3 GLN B  88       0.119   3.821  -7.301  1.00 98.08           H  
ATOM   2635  HG2 GLN B  88       1.481   1.385  -8.528  1.00 98.08           H  
ATOM   2636  HG3 GLN B  88      -0.201   1.556  -8.005  1.00 98.08           H  
ATOM   2637 HE21 GLN B  88       1.851   1.864 -10.755  1.00 98.08           H  
ATOM   2638 HE22 GLN B  88       0.742   2.904 -11.676  1.00 98.08           H  
ATOM   2639  N   GLY B  89       3.404   5.336  -6.089  1.00 96.51           N  
ATOM   2640  CA  GLY B  89       3.513   6.309  -4.993  1.00 96.51           C  
ATOM   2641  C   GLY B  89       3.489   7.777  -5.446  1.00 96.51           C  
ATOM   2642  O   GLY B  89       4.138   8.143  -6.428  1.00 96.51           O  
ATOM   2643  H   GLY B  89       4.136   4.650  -6.205  1.00 96.51           H  
ATOM   2644  HA2 GLY B  89       4.440   6.142  -4.442  1.00 96.51           H  
ATOM   2645  HA3 GLY B  89       2.685   6.147  -4.303  1.00 96.51           H  
ATOM   2646  N   THR B  90       2.792   8.616  -4.679  1.00 97.62           N  
ATOM   2647  CA  THR B  90       2.852  10.088  -4.720  1.00 97.62           C  
ATOM   2648  C   THR B  90       3.208  10.599  -3.322  1.00 97.62           C  
ATOM   2649  O   THR B  90       3.067   9.854  -2.355  1.00 97.62           O  
ATOM   2650  CB  THR B  90       1.532  10.722  -5.204  1.00 97.62           C  
ATOM   2651  CG2 THR B  90       1.154  10.359  -6.637  1.00 97.62           C  
ATOM   2652  OG1 THR B  90       0.440  10.336  -4.411  1.00 97.62           O  
ATOM   2653  H   THR B  90       2.366   8.237  -3.845  1.00 97.62           H  
ATOM   2654  HA  THR B  90       3.647  10.410  -5.393  1.00 97.62           H  
ATOM   2655  HB  THR B  90       1.629  11.807  -5.152  1.00 97.62           H  
ATOM   2656  HG1 THR B  90       0.440   9.377  -4.356  1.00 97.62           H  
ATOM   2657 HG21 THR B  90       1.841  10.848  -7.329  1.00 97.62           H  
ATOM   2658 HG22 THR B  90       0.149  10.724  -6.849  1.00 97.62           H  
ATOM   2659 HG23 THR B  90       1.180   9.279  -6.786  1.00 97.62           H  
ATOM   2660  N   ASP B  91       3.699  11.832  -3.213  1.00 96.95           N  
ATOM   2661  CA  ASP B  91       3.989  12.471  -1.922  1.00 96.95           C  
ATOM   2662  C   ASP B  91       3.211  13.784  -1.802  1.00 96.95           C  
ATOM   2663  O   ASP B  91       3.688  14.860  -2.157  1.00 96.95           O  
ATOM   2664  CB  ASP B  91       5.503  12.654  -1.753  1.00 96.95           C  
ATOM   2665  CG  ASP B  91       5.865  13.231  -0.382  1.00 96.95           C  
ATOM   2666  OD1 ASP B  91       5.130  12.970   0.594  1.00 96.95           O  
ATOM   2667  OD2 ASP B  91       6.934  13.884  -0.312  1.00 96.95           O1-
ATOM   2668  H   ASP B  91       3.857  12.382  -4.045  1.00 96.95           H  
ATOM   2669  HA  ASP B  91       3.655  11.826  -1.109  1.00 96.95           H  
ATOM   2670  HB2 ASP B  91       5.881  13.307  -2.539  1.00 96.95           H  
ATOM   2671  HB3 ASP B  91       5.989  11.684  -1.858  1.00 96.95           H  
ATOM   2672  N   THR B  92       1.949  13.674  -1.385  1.00 96.02           N  
ATOM   2673  CA  THR B  92       0.996  14.799  -1.330  1.00 96.02           C  
ATOM   2674  C   THR B  92       0.578  15.172   0.093  1.00 96.02           C  
ATOM   2675  O   THR B  92      -0.319  15.998   0.285  1.00 96.02           O  
ATOM   2676  CB  THR B  92      -0.246  14.506  -2.180  1.00 96.02           C  
ATOM   2677  CG2 THR B  92       0.091  14.137  -3.623  1.00 96.02           C  
ATOM   2678  OG1 THR B  92      -0.983  13.452  -1.618  1.00 96.02           O  
ATOM   2679  H   THR B  92       1.600  12.744  -1.201  1.00 96.02           H  
ATOM   2680  HA  THR B  92       1.471  15.686  -1.746  1.00 96.02           H  
ATOM   2681  HB  THR B  92      -0.874  15.397  -2.197  1.00 96.02           H  
ATOM   2682  HG1 THR B  92      -0.467  12.647  -1.696  1.00 96.02           H  
ATOM   2683 HG21 THR B  92       0.661  13.208  -3.650  1.00 96.02           H  
ATOM   2684 HG22 THR B  92       0.672  14.937  -4.083  1.00 96.02           H  
ATOM   2685 HG23 THR B  92      -0.833  13.993  -4.182  1.00 96.02           H  
ATOM   2686  N   GLY B  93       1.198  14.552   1.098  1.00 91.83           N  
ATOM   2687  CA  GLY B  93       0.758  14.609   2.487  1.00 91.83           C  
ATOM   2688  C   GLY B  93      -0.456  13.714   2.725  1.00 91.83           C  
ATOM   2689  O   GLY B  93      -0.301  12.568   3.122  1.00 91.83           O  
ATOM   2690  H   GLY B  93       1.954  13.921   0.872  1.00 91.83           H  
ATOM   2691  HA2 GLY B  93       0.510  15.635   2.762  1.00 91.83           H  
ATOM   2692  HA3 GLY B  93       1.566  14.264   3.132  1.00 91.83           H  
ATOM   2693  N   HIS B  94      -1.660  14.235   2.484  1.00 93.44           N  
ATOM   2694  CA  HIS B  94      -2.914  13.585   2.897  1.00 93.44           C  
ATOM   2695  C   HIS B  94      -3.764  13.035   1.744  1.00 93.44           C  
ATOM   2696  O   HIS B  94      -4.861  12.542   1.991  1.00 93.44           O  
ATOM   2697  CB  HIS B  94      -3.732  14.572   3.740  1.00 93.44           C  
ATOM   2698  CG  HIS B  94      -3.007  15.067   4.962  1.00 93.44           C  
ATOM   2699  CD2 HIS B  94      -2.667  16.359   5.254  1.00 93.44           C  
ATOM   2700  ND1 HIS B  94      -2.549  14.285   5.995  1.00 93.44           N  
ATOM   2701  CE1 HIS B  94      -1.939  15.083   6.883  1.00 93.44           C  
ATOM   2702  NE2 HIS B  94      -1.989  16.363   6.478  1.00 93.44           N  
ATOM   2703  H   HIS B  94      -1.698  15.167   2.097  1.00 93.44           H  
ATOM   2704  HA  HIS B  94      -2.682  12.729   3.531  1.00 93.44           H  
ATOM   2705  HB2 HIS B  94      -4.642  14.070   4.072  1.00 93.44           H  
ATOM   2706  HB3 HIS B  94      -4.024  15.422   3.123  1.00 93.44           H  
ATOM   2707  HD1 HIS B  94      -2.667  13.285   6.071  1.00 93.44           H  
ATOM   2708  HD2 HIS B  94      -2.879  17.224   4.642  1.00 93.44           H  
ATOM   2709  HE1 HIS B  94      -1.476  14.744   7.798  1.00 93.44           H  
ATOM   2710  N   LEU B  95      -3.325  13.174   0.488  1.00 97.17           N  
ATOM   2711  CA  LEU B  95      -4.173  12.932  -0.694  1.00 97.17           C  
ATOM   2712  C   LEU B  95      -3.766  11.693  -1.500  1.00 97.17           C  
ATOM   2713  O   LEU B  95      -4.379  11.410  -2.532  1.00 97.17           O  
ATOM   2714  CB  LEU B  95      -4.224  14.190  -1.587  1.00 97.17           C  
ATOM   2715  CG  LEU B  95      -4.474  15.517  -0.854  1.00 97.17           C  
ATOM   2716  CD1 LEU B  95      -4.539  16.670  -1.856  1.00 97.17           C  
ATOM   2717  CD2 LEU B  95      -5.790  15.477  -0.087  1.00 97.17           C  
ATOM   2718  H   LEU B  95      -2.397  13.540   0.333  1.00 97.17           H  
ATOM   2719  HA  LEU B  95      -5.191  12.734  -0.361  1.00 97.17           H  
ATOM   2720  HB2 LEU B  95      -3.289  14.276  -2.141  1.00 97.17           H  
ATOM   2721  HB3 LEU B  95      -5.017  14.045  -2.320  1.00 97.17           H  
ATOM   2722  HG  LEU B  95      -3.659  15.721  -0.158  1.00 97.17           H  
ATOM   2723 HD11 LEU B  95      -4.632  17.611  -1.315  1.00 97.17           H  
ATOM   2724 HD12 LEU B  95      -5.401  16.541  -2.511  1.00 97.17           H  
ATOM   2725 HD13 LEU B  95      -3.624  16.684  -2.447  1.00 97.17           H  
ATOM   2726 HD21 LEU B  95      -6.587  15.142  -0.749  1.00 97.17           H  
ATOM   2727 HD22 LEU B  95      -6.019  16.460   0.323  1.00 97.17           H  
ATOM   2728 HD23 LEU B  95      -5.713  14.774   0.743  1.00 97.17           H  
ATOM   2729  N   ASN B  96      -2.747  10.970  -1.038  1.00 97.63           N  
ATOM   2730  CA  ASN B  96      -2.207   9.776  -1.679  1.00 97.63           C  
ATOM   2731  C   ASN B  96      -3.253   8.647  -1.747  1.00 97.63           C  
ATOM   2732  O   ASN B  96      -4.272   8.677  -1.060  1.00 97.63           O  
ATOM   2733  CB  ASN B  96      -1.007   9.303  -0.854  1.00 97.63           C  
ATOM   2734  CG  ASN B  96       0.105  10.306  -0.618  1.00 97.63           C  
ATOM   2735  ND2 ASN B  96       0.732  10.204   0.523  1.00 97.63           N  
ATOM   2736  OD1 ASN B  96       0.388  11.195  -1.413  1.00 97.63           O  
ATOM   2737  H   ASN B  96      -2.330  11.257  -0.165  1.00 97.63           H  
ATOM   2738  HA  ASN B  96      -1.881  10.022  -2.690  1.00 97.63           H  
ATOM   2739  HB2 ASN B  96      -0.562   8.414  -1.302  1.00 97.63           H  
ATOM   2740  HB3 ASN B  96      -1.398   9.015   0.122  1.00 97.63           H  
ATOM   2741 HD21 ASN B  96       1.641  10.630   0.636  1.00 97.63           H  
ATOM   2742 HD22 ASN B  96       0.436   9.492   1.174  1.00 97.63           H  
ATOM   2743  N   GLY B  97      -2.995   7.622  -2.552  1.00 97.68           N  
ATOM   2744  CA  GLY B  97      -3.839   6.433  -2.612  1.00 97.68           C  
ATOM   2745  C   GLY B  97      -3.379   5.458  -3.689  1.00 97.68           C  
ATOM   2746  O   GLY B  97      -2.419   5.715  -4.416  1.00 97.68           O  
ATOM   2747  H   GLY B  97      -2.150   7.617  -3.106  1.00 97.68           H  
ATOM   2748  HA2 GLY B  97      -3.817   5.928  -1.646  1.00 97.68           H  
ATOM   2749  HA3 GLY B  97      -4.868   6.726  -2.820  1.00 97.68           H  
ATOM   2750  N   THR B  98      -4.083   4.332  -3.804  1.00 98.62           N  
ATOM   2751  CA  THR B  98      -3.935   3.404  -4.936  1.00 98.62           C  
ATOM   2752  C   THR B  98      -5.160   3.531  -5.832  1.00 98.62           C  
ATOM   2753  O   THR B  98      -6.208   2.951  -5.549  1.00 98.62           O  
ATOM   2754  CB  THR B  98      -3.728   1.962  -4.457  1.00 98.62           C  
ATOM   2755  CG2 THR B  98      -3.419   1.007  -5.612  1.00 98.62           C  
ATOM   2756  OG1 THR B  98      -2.622   1.913  -3.593  1.00 98.62           O  
ATOM   2757  H   THR B  98      -4.867   4.205  -3.182  1.00 98.62           H  
ATOM   2758  HA  THR B  98      -3.057   3.673  -5.524  1.00 98.62           H  
ATOM   2759  HB  THR B  98      -4.611   1.621  -3.916  1.00 98.62           H  
ATOM   2760  HG1 THR B  98      -2.734   2.608  -2.940  1.00 98.62           H  
ATOM   2761 HG21 THR B  98      -4.265   0.958  -6.297  1.00 98.62           H  
ATOM   2762 HG22 THR B  98      -2.536   1.348  -6.151  1.00 98.62           H  
ATOM   2763 HG23 THR B  98      -3.233   0.009  -5.213  1.00 98.62           H  
ATOM   2764  N   PHE B  99      -5.040   4.319  -6.903  1.00 98.83           N  
ATOM   2765  CA  PHE B  99      -6.157   4.723  -7.764  1.00 98.83           C  
ATOM   2766  C   PHE B  99      -6.531   3.639  -8.787  1.00 98.83           C  
ATOM   2767  O   PHE B  99      -6.313   3.759  -9.995  1.00 98.83           O  
ATOM   2768  CB  PHE B  99      -5.835   6.084  -8.391  1.00 98.83           C  
ATOM   2769  CG  PHE B  99      -5.473   7.161  -7.383  1.00 98.83           C  
ATOM   2770  CD1 PHE B  99      -6.341   7.460  -6.314  1.00 98.83           C  
ATOM   2771  CD2 PHE B  99      -4.240   7.833  -7.481  1.00 98.83           C  
ATOM   2772  CE1 PHE B  99      -5.960   8.397  -5.337  1.00 98.83           C  
ATOM   2773  CE2 PHE B  99      -3.869   8.785  -6.518  1.00 98.83           C  
ATOM   2774  CZ  PHE B  99      -4.728   9.065  -5.442  1.00 98.83           C  
ATOM   2775  H   PHE B  99      -4.161   4.793  -7.052  1.00 98.83           H  
ATOM   2776  HA  PHE B  99      -7.038   4.861  -7.136  1.00 98.83           H  
ATOM   2777  HB2 PHE B  99      -6.703   6.423  -8.958  1.00 98.83           H  
ATOM   2778  HB3 PHE B  99      -5.015   5.957  -9.097  1.00 98.83           H  
ATOM   2779  HD1 PHE B  99      -7.296   6.962  -6.229  1.00 98.83           H  
ATOM   2780  HD2 PHE B  99      -3.558   7.610  -8.289  1.00 98.83           H  
ATOM   2781  HE1 PHE B  99      -6.618   8.613  -4.508  1.00 98.83           H  
ATOM   2782  HE2 PHE B  99      -2.913   9.279  -6.587  1.00 98.83           H  
ATOM   2783  HZ  PHE B  99      -4.439   9.785  -4.691  1.00 98.83           H  
ATOM   2784  N   LEU B 100      -7.079   2.541  -8.269  1.00 98.87           N  
ATOM   2785  CA  LEU B 100      -7.498   1.367  -9.022  1.00 98.87           C  
ATOM   2786  C   LEU B 100      -8.764   0.783  -8.382  1.00 98.87           C  
ATOM   2787  O   LEU B 100      -8.755   0.408  -7.210  1.00 98.87           O  
ATOM   2788  CB  LEU B 100      -6.310   0.386  -9.032  1.00 98.87           C  
ATOM   2789  CG  LEU B 100      -6.551  -0.944  -9.759  1.00 98.87           C  
ATOM   2790  CD1 LEU B 100      -6.795  -0.749 -11.257  1.00 98.87           C  
ATOM   2791  CD2 LEU B 100      -5.300  -1.811  -9.593  1.00 98.87           C  
ATOM   2792  H   LEU B 100      -7.176   2.505  -7.264  1.00 98.87           H  
ATOM   2793  HA  LEU B 100      -7.730   1.662 -10.046  1.00 98.87           H  
ATOM   2794  HB2 LEU B 100      -6.037   0.168  -7.999  1.00 98.87           H  
ATOM   2795  HB3 LEU B 100      -5.459   0.886  -9.494  1.00 98.87           H  
ATOM   2796  HG  LEU B 100      -7.406  -1.460  -9.323  1.00 98.87           H  
ATOM   2797 HD11 LEU B 100      -7.695  -0.152 -11.405  1.00 98.87           H  
ATOM   2798 HD12 LEU B 100      -5.938  -0.250 -11.709  1.00 98.87           H  
ATOM   2799 HD13 LEU B 100      -6.961  -1.720 -11.724  1.00 98.87           H  
ATOM   2800 HD21 LEU B 100      -5.390  -2.732 -10.170  1.00 98.87           H  
ATOM   2801 HD22 LEU B 100      -5.169  -2.059  -8.541  1.00 98.87           H  
ATOM   2802 HD23 LEU B 100      -4.427  -1.258  -9.938  1.00 98.87           H  
ATOM   2803  N   ASP B 101      -9.861   0.711  -9.136  1.00 98.76           N  
ATOM   2804  CA  ASP B 101     -11.102   0.108  -8.637  1.00 98.76           C  
ATOM   2805  C   ASP B 101     -10.967  -1.431  -8.584  1.00 98.76           C  
ATOM   2806  O   ASP B 101     -10.427  -2.031  -9.523  1.00 98.76           O  
ATOM   2807  CB  ASP B 101     -12.314   0.558  -9.466  1.00 98.76           C  
ATOM   2808  CG  ASP B 101     -13.616  -0.121  -9.007  1.00 98.76           C  
ATOM   2809  OD1 ASP B 101     -13.948  -1.164  -9.613  1.00 98.76           O  
ATOM   2810  OD2 ASP B 101     -14.283   0.339  -8.051  1.00 98.76           O1-
ATOM   2811  H   ASP B 101      -9.816   0.991 -10.105  1.00 98.76           H  
ATOM   2812  HA  ASP B 101     -11.266   0.495  -7.631  1.00 98.76           H  
ATOM   2813  HB2 ASP B 101     -12.133   0.311 -10.512  1.00 98.76           H  
ATOM   2814  HB3 ASP B 101     -12.421   1.639  -9.387  1.00 98.76           H  
ATOM   2815  N   PRO B 102     -11.478  -2.100  -7.529  1.00 98.47           N  
ATOM   2816  CA  PRO B 102     -11.365  -3.550  -7.365  1.00 98.47           C  
ATOM   2817  C   PRO B 102     -11.860  -4.384  -8.541  1.00 98.47           C  
ATOM   2818  O   PRO B 102     -11.327  -5.466  -8.783  1.00 98.47           O  
ATOM   2819  CB  PRO B 102     -12.153  -3.884  -6.097  1.00 98.47           C  
ATOM   2820  CG  PRO B 102     -11.915  -2.632  -5.272  1.00 98.47           C  
ATOM   2821  CD  PRO B 102     -12.017  -1.519  -6.305  1.00 98.47           C  
ATOM   2822  HA  PRO B 102     -10.315  -3.791  -7.196  1.00 98.47           H  
ATOM   2823  HB2 PRO B 102     -11.766  -4.775  -5.603  1.00 98.47           H  
ATOM   2824  HB3 PRO B 102     -13.216  -3.986  -6.315  1.00 98.47           H  
ATOM   2825  HG2 PRO B 102     -12.642  -2.513  -4.468  1.00 98.47           H  
ATOM   2826  HG3 PRO B 102     -10.898  -2.677  -4.882  1.00 98.47           H  
ATOM   2827  HD2 PRO B 102     -13.061  -1.242  -6.447  1.00 98.47           H  
ATOM   2828  HD3 PRO B 102     -11.436  -0.663  -5.964  1.00 98.47           H  
ATOM   2829  N   ALA B 103     -12.835  -3.896  -9.312  1.00 97.77           N  
ATOM   2830  CA  ALA B 103     -13.371  -4.641 -10.445  1.00 97.77           C  
ATOM   2831  C   ALA B 103     -12.359  -4.848 -11.583  1.00 97.77           C  
ATOM   2832  O   ALA B 103     -12.557  -5.731 -12.420  1.00 97.77           O  
ATOM   2833  CB  ALA B 103     -14.602  -3.907 -10.962  1.00 97.77           C  
ATOM   2834  H   ALA B 103     -13.190  -2.965  -9.146  1.00 97.77           H  
ATOM   2835  HA  ALA B 103     -13.674  -5.627 -10.095  1.00 97.77           H  
ATOM   2836  HB1 ALA B 103     -14.309  -2.947 -11.385  1.00 97.77           H  
ATOM   2837  HB2 ALA B 103     -15.069  -4.512 -11.740  1.00 97.77           H  
ATOM   2838  HB3 ALA B 103     -15.304  -3.748 -10.142  1.00 97.77           H  
ATOM   2839  N   LEU B 104     -11.289  -4.050 -11.623  1.00 98.27           N  
ATOM   2840  CA  LEU B 104     -10.210  -4.170 -12.603  1.00 98.27           C  
ATOM   2841  C   LEU B 104      -9.039  -5.023 -12.092  1.00 98.27           C  
ATOM   2842  O   LEU B 104      -8.090  -5.242 -12.846  1.00 98.27           O  
ATOM   2843  CB  LEU B 104      -9.765  -2.760 -13.042  1.00 98.27           C  
ATOM   2844  CG  LEU B 104     -10.574  -2.186 -14.219  1.00 98.27           C  
ATOM   2845  CD1 LEU B 104     -12.069  -2.024 -13.940  1.00 98.27           C  
ATOM   2846  CD2 LEU B 104     -10.027  -0.807 -14.571  1.00 98.27           C  
ATOM   2847  H   LEU B 104     -11.200  -3.338 -10.912  1.00 98.27           H  
ATOM   2848  HA  LEU B 104     -10.588  -4.692 -13.482  1.00 98.27           H  
ATOM   2849  HB2 LEU B 104      -8.723  -2.807 -13.361  1.00 98.27           H  
ATOM   2850  HB3 LEU B 104      -9.812  -2.078 -12.194  1.00 98.27           H  
ATOM   2851  HG  LEU B 104     -10.446  -2.836 -15.086  1.00 98.27           H  
ATOM   2852 HD11 LEU B 104     -12.551  -1.489 -14.758  1.00 98.27           H  
ATOM   2853 HD12 LEU B 104     -12.215  -1.459 -13.019  1.00 98.27           H  
ATOM   2854 HD13 LEU B 104     -12.541  -3.002 -13.841  1.00 98.27           H  
ATOM   2855 HD21 LEU B 104     -10.284  -0.117 -13.765  1.00 98.27           H  
ATOM   2856 HD22 LEU B 104     -10.482  -0.452 -15.496  1.00 98.27           H  
ATOM   2857 HD23 LEU B 104      -8.942  -0.838 -14.666  1.00 98.27           H  
ATOM   2858  N   ILE B 105      -9.082  -5.523 -10.853  1.00 98.38           N  
ATOM   2859  CA  ILE B 105      -7.975  -6.241 -10.209  1.00 98.38           C  
ATOM   2860  C   ILE B 105      -8.143  -7.755 -10.379  1.00 98.38           C  
ATOM   2861  O   ILE B 105      -9.115  -8.355  -9.920  1.00 98.38           O  
ATOM   2862  CB  ILE B 105      -7.834  -5.841  -8.721  1.00 98.38           C  
ATOM   2863  CG1 ILE B 105      -7.772  -4.303  -8.582  1.00 98.38           C  
ATOM   2864  CG2 ILE B 105      -6.567  -6.488  -8.131  1.00 98.38           C  
ATOM   2865  CD1 ILE B 105      -7.623  -3.753  -7.159  1.00 98.38           C  
ATOM   2866  H   ILE B 105      -9.912  -5.365 -10.299  1.00 98.38           H  
ATOM   2867  HA  ILE B 105      -7.046  -5.950 -10.700  1.00 98.38           H  
ATOM   2868  HB  ILE B 105      -8.702  -6.204  -8.171  1.00 98.38           H  
ATOM   2869 HG12 ILE B 105      -8.691  -3.873  -8.981  1.00 98.38           H  
ATOM   2870 HG13 ILE B 105      -6.942  -3.937  -9.188  1.00 98.38           H  
ATOM   2871 HG21 ILE B 105      -6.590  -7.572  -8.247  1.00 98.38           H  
ATOM   2872 HG22 ILE B 105      -5.676  -6.099  -8.622  1.00 98.38           H  
ATOM   2873 HG23 ILE B 105      -6.519  -6.282  -7.062  1.00 98.38           H  
ATOM   2874 HD11 ILE B 105      -8.353  -4.215  -6.495  1.00 98.38           H  
ATOM   2875 HD12 ILE B 105      -7.792  -2.677  -7.173  1.00 98.38           H  
ATOM   2876 HD13 ILE B 105      -6.619  -3.940  -6.775  1.00 98.38           H  
ATOM   2877  N   LYS B 106      -7.151  -8.396 -11.002  1.00 95.94           N  
ATOM   2878  CA  LYS B 106      -7.075  -9.855 -11.147  1.00 95.94           C  
ATOM   2879  C   LYS B 106      -6.476 -10.519  -9.912  1.00 95.94           C  
ATOM   2880  O   LYS B 106      -6.927 -11.577  -9.492  1.00 95.94           O  
ATOM   2881  CB  LYS B 106      -6.215 -10.182 -12.377  1.00 95.94           C  
ATOM   2882  CG  LYS B 106      -6.130 -11.690 -12.651  1.00 95.94           C  
ATOM   2883  CD  LYS B 106      -5.057 -11.995 -13.696  1.00 95.94           C  
ATOM   2884  CE  LYS B 106      -4.847 -13.510 -13.727  1.00 95.94           C  
ATOM   2885  NZ  LYS B 106      -3.739 -13.870 -14.635  1.00 95.94           N1+
ATOM   2886  H   LYS B 106      -6.352  -7.851 -11.294  1.00 95.94           H  
ATOM   2887  HA  LYS B 106      -8.076 -10.267 -11.278  1.00 95.94           H  
ATOM   2888  HB2 LYS B 106      -6.640  -9.686 -13.249  1.00 95.94           H  
ATOM   2889  HB3 LYS B 106      -5.209  -9.793 -12.223  1.00 95.94           H  
ATOM   2890  HG2 LYS B 106      -5.856 -12.222 -11.741  1.00 95.94           H  
ATOM   2891  HG3 LYS B 106      -7.098 -12.057 -12.994  1.00 95.94           H  
ATOM   2892  HD2 LYS B 106      -4.126 -11.505 -13.414  1.00 95.94           H  
ATOM   2893  HD3 LYS B 106      -5.376 -11.631 -14.672  1.00 95.94           H  
ATOM   2894  HE2 LYS B 106      -5.769 -13.972 -14.078  1.00 95.94           H  
ATOM   2895  HE3 LYS B 106      -4.648 -13.872 -12.719  1.00 95.94           H  
ATOM   2896  HZ1 LYS B 106      -3.919 -13.409 -15.516  1.00 95.94           H  
ATOM   2897  HZ2 LYS B 106      -2.828 -13.609 -14.287  1.00 95.94           H  
ATOM   2898  HZ3 LYS B 106      -3.806 -14.838 -14.912  1.00 95.94           H  
ATOM   2899  N   ARG B 107      -5.377  -9.959  -9.411  1.00 95.04           N  
ATOM   2900  CA  ARG B 107      -4.509 -10.611  -8.431  1.00 95.04           C  
ATOM   2901  C   ARG B 107      -3.754  -9.562  -7.637  1.00 95.04           C  
ATOM   2902  O   ARG B 107      -3.335  -8.557  -8.209  1.00 95.04           O  
ATOM   2903  CB  ARG B 107      -3.546 -11.530  -9.198  1.00 95.04           C  
ATOM   2904  CG  ARG B 107      -2.602 -12.348  -8.313  1.00 95.04           C  
ATOM   2905  CD  ARG B 107      -1.729 -13.199  -9.238  1.00 95.04           C  
ATOM   2906  NE  ARG B 107      -0.729 -13.961  -8.490  1.00 95.04           N  
ATOM   2907  CZ  ARG B 107      -0.743 -15.231  -8.166  1.00 95.04           C  
ATOM   2908  NH1 ARG B 107      -1.719 -16.055  -8.435  1.00 95.04           N1+
ATOM   2909  NH2 ARG B 107       0.296 -15.658  -7.545  1.00 95.04           N  
ATOM   2910  H   ARG B 107      -5.062  -9.089  -9.817  1.00 95.04           H  
ATOM   2911  HA  ARG B 107      -5.113 -11.202  -7.742  1.00 95.04           H  
ATOM   2912  HB2 ARG B 107      -2.945 -10.921  -9.873  1.00 95.04           H  
ATOM   2913  HB3 ARG B 107      -4.135 -12.223  -9.800  1.00 95.04           H  
ATOM   2914  HG2 ARG B 107      -1.963 -11.687  -7.730  1.00 95.04           H  
ATOM   2915  HG3 ARG B 107      -3.177 -12.990  -7.644  1.00 95.04           H  
ATOM   2916  HD2 ARG B 107      -2.359 -13.863  -9.828  1.00 95.04           H  
ATOM   2917  HD3 ARG B 107      -1.204 -12.534  -9.925  1.00 95.04           H  
ATOM   2918  HE  ARG B 107       0.130 -13.483  -8.261  1.00 95.04           H  
ATOM   2919 HH11 ARG B 107      -1.668 -17.007  -8.102  1.00 95.04           H  
ATOM   2920 HH12 ARG B 107      -2.569 -15.684  -8.831  1.00 95.04           H  
ATOM   2921 HH21 ARG B 107       1.051 -14.997  -7.429  1.00 95.04           H  
ATOM   2922 HH22 ARG B 107       0.393 -16.567  -7.116  1.00 95.04           H  
ATOM   2923  N   VAL B 108      -3.547  -9.829  -6.351  1.00 98.38           N  
ATOM   2924  CA  VAL B 108      -2.664  -9.026  -5.499  1.00 98.38           C  
ATOM   2925  C   VAL B 108      -1.648  -9.941  -4.832  1.00 98.38           C  
ATOM   2926  O   VAL B 108      -2.022 -10.953  -4.241  1.00 98.38           O  
ATOM   2927  CB  VAL B 108      -3.427  -8.190  -4.456  1.00 98.38           C  
ATOM   2928  CG1 VAL B 108      -2.530  -7.097  -3.867  1.00 98.38           C  
ATOM   2929  CG2 VAL B 108      -4.674  -7.534  -5.057  1.00 98.38           C  
ATOM   2930  H   VAL B 108      -3.963 -10.656  -5.948  1.00 98.38           H  
ATOM   2931  HA  VAL B 108      -2.128  -8.321  -6.135  1.00 98.38           H  
ATOM   2932  HB  VAL B 108      -3.741  -8.833  -3.634  1.00 98.38           H  
ATOM   2933 HG11 VAL B 108      -1.662  -7.540  -3.378  1.00 98.38           H  
ATOM   2934 HG12 VAL B 108      -3.085  -6.523  -3.125  1.00 98.38           H  
ATOM   2935 HG13 VAL B 108      -2.193  -6.423  -4.654  1.00 98.38           H  
ATOM   2936 HG21 VAL B 108      -5.429  -8.291  -5.269  1.00 98.38           H  
ATOM   2937 HG22 VAL B 108      -4.404  -7.025  -5.983  1.00 98.38           H  
ATOM   2938 HG23 VAL B 108      -5.094  -6.822  -4.347  1.00 98.38           H  
ATOM   2939  N   GLU B 109      -0.367  -9.600  -4.911  1.00 98.71           N  
ATOM   2940  CA  GLU B 109       0.688 -10.257  -4.139  1.00 98.71           C  
ATOM   2941  C   GLU B 109       1.275  -9.285  -3.123  1.00 98.71           C  
ATOM   2942  O   GLU B 109       1.649  -8.167  -3.467  1.00 98.71           O  
ATOM   2943  CB  GLU B 109       1.793 -10.833  -5.039  1.00 98.71           C  
ATOM   2944  CG  GLU B 109       1.268 -11.921  -5.986  1.00 98.71           C  
ATOM   2945  CD  GLU B 109       2.365 -12.746  -6.678  1.00 98.71           C  
ATOM   2946  OE1 GLU B 109       2.013 -13.533  -7.584  1.00 98.71           O  
ATOM   2947  OE2 GLU B 109       3.567 -12.678  -6.329  1.00 98.71           O1-
ATOM   2948  H   GLU B 109      -0.129  -8.772  -5.437  1.00 98.71           H  
ATOM   2949  HA  GLU B 109       0.264 -11.093  -3.582  1.00 98.71           H  
ATOM   2950  HB2 GLU B 109       2.251 -10.033  -5.620  1.00 98.71           H  
ATOM   2951  HB3 GLU B 109       2.553 -11.269  -4.389  1.00 98.71           H  
ATOM   2952  HG2 GLU B 109       0.647 -11.453  -6.751  1.00 98.71           H  
ATOM   2953  HG3 GLU B 109       0.628 -12.600  -5.423  1.00 98.71           H  
ATOM   2954  N   ILE B 110       1.396  -9.731  -1.876  1.00 98.86           N  
ATOM   2955  CA  ILE B 110       2.077  -9.019  -0.798  1.00 98.86           C  
ATOM   2956  C   ILE B 110       3.372  -9.766  -0.513  1.00 98.86           C  
ATOM   2957  O   ILE B 110       3.353 -10.868   0.041  1.00 98.86           O  
ATOM   2958  CB  ILE B 110       1.191  -8.934   0.458  1.00 98.86           C  
ATOM   2959  CG1 ILE B 110      -0.126  -8.178   0.177  1.00 98.86           C  
ATOM   2960  CG2 ILE B 110       1.966  -8.245   1.600  1.00 98.86           C  
ATOM   2961  CD1 ILE B 110      -1.185  -8.479   1.235  1.00 98.86           C  
ATOM   2962  H   ILE B 110       1.048 -10.658  -1.675  1.00 98.86           H  
ATOM   2963  HA  ILE B 110       2.316  -8.003  -1.112  1.00 98.86           H  
ATOM   2964  HB  ILE B 110       0.948  -9.950   0.769  1.00 98.86           H  
ATOM   2965 HG12 ILE B 110       0.064  -7.105   0.149  1.00 98.86           H  
ATOM   2966 HG13 ILE B 110      -0.544  -8.468  -0.787  1.00 98.86           H  
ATOM   2967 HG21 ILE B 110       2.886  -8.781   1.831  1.00 98.86           H  
ATOM   2968 HG22 ILE B 110       2.213  -7.223   1.315  1.00 98.86           H  
ATOM   2969 HG23 ILE B 110       1.371  -8.226   2.514  1.00 98.86           H  
ATOM   2970 HD11 ILE B 110      -0.797  -8.288   2.235  1.00 98.86           H  
ATOM   2971 HD12 ILE B 110      -2.046  -7.829   1.076  1.00 98.86           H  
ATOM   2972 HD13 ILE B 110      -1.494  -9.521   1.163  1.00 98.86           H  
ATOM   2973  N   VAL B 111       4.498  -9.157  -0.864  1.00 98.87           N  
ATOM   2974  CA  VAL B 111       5.840  -9.662  -0.578  1.00 98.87           C  
ATOM   2975  C   VAL B 111       6.401  -8.857   0.582  1.00 98.87           C  
ATOM   2976  O   VAL B 111       6.648  -7.659   0.447  1.00 98.87           O  
ATOM   2977  CB  VAL B 111       6.747  -9.563  -1.816  1.00 98.87           C  
ATOM   2978  CG1 VAL B 111       8.132 -10.159  -1.527  1.00 98.87           C  
ATOM   2979  CG2 VAL B 111       6.147 -10.309  -3.015  1.00 98.87           C  
ATOM   2980  H   VAL B 111       4.421  -8.245  -1.292  1.00 98.87           H  
ATOM   2981  HA  VAL B 111       5.786 -10.710  -0.284  1.00 98.87           H  
ATOM   2982  HB  VAL B 111       6.870  -8.516  -2.095  1.00 98.87           H  
ATOM   2983 HG11 VAL B 111       8.614  -9.620  -0.711  1.00 98.87           H  
ATOM   2984 HG12 VAL B 111       8.764 -10.051  -2.409  1.00 98.87           H  
ATOM   2985 HG13 VAL B 111       8.044 -11.214  -1.268  1.00 98.87           H  
ATOM   2986 HG21 VAL B 111       5.193  -9.864  -3.298  1.00 98.87           H  
ATOM   2987 HG22 VAL B 111       6.821 -10.224  -3.867  1.00 98.87           H  
ATOM   2988 HG23 VAL B 111       5.992 -11.362  -2.774  1.00 98.87           H  
ATOM   2989  N   ARG B 112       6.599  -9.497   1.736  1.00 98.83           N  
ATOM   2990  CA  ARG B 112       7.149  -8.834   2.923  1.00 98.83           C  
ATOM   2991  C   ARG B 112       8.677  -8.890   2.920  1.00 98.83           C  
ATOM   2992  O   ARG B 112       9.268  -9.905   2.555  1.00 98.83           O  
ATOM   2993  CB  ARG B 112       6.569  -9.453   4.199  1.00 98.83           C  
ATOM   2994  CG  ARG B 112       5.042  -9.338   4.299  1.00 98.83           C  
ATOM   2995  CD  ARG B 112       4.527 -10.161   5.487  1.00 98.83           C  
ATOM   2996  NE  ARG B 112       3.056 -10.196   5.552  1.00 98.83           N  
ATOM   2997  CZ  ARG B 112       2.243 -10.860   4.750  1.00 98.83           C  
ATOM   2998  NH1 ARG B 112       2.654 -11.552   3.722  1.00 98.83           N1+
ATOM   2999  NH2 ARG B 112       0.963 -10.864   4.968  1.00 98.83           N  
ATOM   3000  H   ARG B 112       6.397 -10.486   1.787  1.00 98.83           H  
ATOM   3001  HA  ARG B 112       6.866  -7.781   2.901  1.00 98.83           H  
ATOM   3002  HB2 ARG B 112       6.864 -10.502   4.246  1.00 98.83           H  
ATOM   3003  HB3 ARG B 112       6.999  -8.928   5.052  1.00 98.83           H  
ATOM   3004  HG2 ARG B 112       4.588  -9.713   3.381  1.00 98.83           H  
ATOM   3005  HG3 ARG B 112       4.761  -8.294   4.427  1.00 98.83           H  
ATOM   3006  HD2 ARG B 112       4.907 -11.180   5.420  1.00 98.83           H  
ATOM   3007  HD3 ARG B 112       4.908  -9.722   6.408  1.00 98.83           H  
ATOM   3008  HE  ARG B 112       2.634  -9.764   6.362  1.00 98.83           H  
ATOM   3009 HH11 ARG B 112       1.966 -12.057   3.183  1.00 98.83           H  
ATOM   3010 HH12 ARG B 112       3.631 -11.551   3.464  1.00 98.83           H  
ATOM   3011 HH21 ARG B 112       0.373 -11.421   4.366  1.00 98.83           H  
ATOM   3012 HH22 ARG B 112       0.571 -10.361   5.751  1.00 98.83           H  
ATOM   3013  N   GLY B 113       9.297  -7.814   3.391  1.00 98.67           N  
ATOM   3014  CA  GLY B 113      10.744  -7.672   3.534  1.00 98.67           C  
ATOM   3015  C   GLY B 113      11.431  -6.965   2.356  1.00 98.67           C  
ATOM   3016  O   GLY B 113      10.812  -6.720   1.316  1.00 98.67           O  
ATOM   3017  H   GLY B 113       8.736  -6.996   3.577  1.00 98.67           H  
ATOM   3018  HA2 GLY B 113      11.204  -8.652   3.666  1.00 98.67           H  
ATOM   3019  HA3 GLY B 113      10.926  -7.087   4.435  1.00 98.67           H  
ATOM   3020  N   PRO B 114      12.727  -6.629   2.505  1.00 98.80           N  
ATOM   3021  CA  PRO B 114      13.454  -5.818   1.536  1.00 98.80           C  
ATOM   3022  C   PRO B 114      13.435  -6.434   0.139  1.00 98.80           C  
ATOM   3023  O   PRO B 114      13.879  -7.564  -0.074  1.00 98.80           O  
ATOM   3024  CB  PRO B 114      14.877  -5.685   2.081  1.00 98.80           C  
ATOM   3025  CG  PRO B 114      14.684  -5.842   3.578  1.00 98.80           C  
ATOM   3026  CD  PRO B 114      13.560  -6.867   3.674  1.00 98.80           C  
ATOM   3027  HA  PRO B 114      12.996  -4.830   1.512  1.00 98.80           H  
ATOM   3028  HB2 PRO B 114      15.320  -4.716   1.854  1.00 98.80           H  
ATOM   3029  HB3 PRO B 114      15.513  -6.486   1.704  1.00 98.80           H  
ATOM   3030  HG2 PRO B 114      15.597  -6.179   4.069  1.00 98.80           H  
ATOM   3031  HG3 PRO B 114      14.347  -4.897   4.006  1.00 98.80           H  
ATOM   3032  HD2 PRO B 114      13.015  -6.718   4.606  1.00 98.80           H  
ATOM   3033  HD3 PRO B 114      13.968  -7.877   3.630  1.00 98.80           H  
ATOM   3034  N   SER B 115      12.924  -5.666  -0.819  1.00 98.77           N  
ATOM   3035  CA  SER B 115      12.669  -6.136  -2.186  1.00 98.77           C  
ATOM   3036  C   SER B 115      13.339  -5.253  -3.246  1.00 98.77           C  
ATOM   3037  O   SER B 115      13.009  -5.318  -4.430  1.00 98.77           O  
ATOM   3038  CB  SER B 115      11.163  -6.292  -2.394  1.00 98.77           C  
ATOM   3039  OG  SER B 115      10.627  -7.264  -1.516  1.00 98.77           O  
ATOM   3040  H   SER B 115      12.547  -4.770  -0.544  1.00 98.77           H  
ATOM   3041  HA  SER B 115      13.102  -7.128  -2.312  1.00 98.77           H  
ATOM   3042  HB2 SER B 115      10.959  -6.597  -3.420  1.00 98.77           H  
ATOM   3043  HB3 SER B 115      10.681  -5.335  -2.193  1.00 98.77           H  
ATOM   3044  HG  SER B 115      10.707  -6.971  -0.604  1.00 98.77           H  
ATOM   3045  N   ALA B 116      14.331  -4.449  -2.846  1.00 98.82           N  
ATOM   3046  CA  ALA B 116      15.032  -3.539  -3.751  1.00 98.82           C  
ATOM   3047  C   ALA B 116      15.721  -4.251  -4.923  1.00 98.82           C  
ATOM   3048  O   ALA B 116      15.813  -3.656  -5.987  1.00 98.82           O  
ATOM   3049  CB  ALA B 116      16.042  -2.711  -2.958  1.00 98.82           C  
ATOM   3050  H   ALA B 116      14.560  -4.420  -1.863  1.00 98.82           H  
ATOM   3051  HA  ALA B 116      14.301  -2.853  -4.179  1.00 98.82           H  
ATOM   3052  HB1 ALA B 116      16.572  -2.039  -3.632  1.00 98.82           H  
ATOM   3053  HB2 ALA B 116      15.510  -2.107  -2.223  1.00 98.82           H  
ATOM   3054  HB3 ALA B 116      16.763  -3.367  -2.468  1.00 98.82           H  
ATOM   3055  N   LEU B 117      16.147  -5.515  -4.781  1.00 98.85           N  
ATOM   3056  CA  LEU B 117      16.834  -6.252  -5.854  1.00 98.85           C  
ATOM   3057  C   LEU B 117      16.098  -6.153  -7.204  1.00 98.85           C  
ATOM   3058  O   LEU B 117      16.710  -5.825  -8.217  1.00 98.85           O  
ATOM   3059  CB  LEU B 117      17.013  -7.726  -5.438  1.00 98.85           C  
ATOM   3060  CG  LEU B 117      17.655  -8.593  -6.544  1.00 98.85           C  
ATOM   3061  CD1 LEU B 117      19.054  -8.103  -6.907  1.00 98.85           C  
ATOM   3062  CD2 LEU B 117      17.781 -10.036  -6.080  1.00 98.85           C  
ATOM   3063  H   LEU B 117      16.038  -5.955  -3.878  1.00 98.85           H  
ATOM   3064  HA  LEU B 117      17.817  -5.802  -5.990  1.00 98.85           H  
ATOM   3065  HB2 LEU B 117      17.634  -7.769  -4.544  1.00 98.85           H  
ATOM   3066  HB3 LEU B 117      16.037  -8.146  -5.199  1.00 98.85           H  
ATOM   3067  HG  LEU B 117      17.030  -8.587  -7.437  1.00 98.85           H  
ATOM   3068 HD11 LEU B 117      18.993  -7.133  -7.400  1.00 98.85           H  
ATOM   3069 HD12 LEU B 117      19.663  -8.014  -6.008  1.00 98.85           H  
ATOM   3070 HD13 LEU B 117      19.518  -8.797  -7.609  1.00 98.85           H  
ATOM   3071 HD21 LEU B 117      18.484 -10.105  -5.250  1.00 98.85           H  
ATOM   3072 HD22 LEU B 117      18.176 -10.636  -6.899  1.00 98.85           H  
ATOM   3073 HD23 LEU B 117      16.800 -10.428  -5.810  1.00 98.85           H  
ATOM   3074  N   LEU B 118      14.784  -6.384  -7.211  1.00 98.72           N  
ATOM   3075  CA  LEU B 118      13.988  -6.375  -8.443  1.00 98.72           C  
ATOM   3076  C   LEU B 118      13.331  -5.020  -8.735  1.00 98.72           C  
ATOM   3077  O   LEU B 118      13.003  -4.747  -9.891  1.00 98.72           O  
ATOM   3078  CB  LEU B 118      12.953  -7.507  -8.369  1.00 98.72           C  
ATOM   3079  CG  LEU B 118      13.565  -8.918  -8.320  1.00 98.72           C  
ATOM   3080  CD1 LEU B 118      12.447  -9.938  -8.168  1.00 98.72           C  
ATOM   3081  CD2 LEU B 118      14.371  -9.264  -9.576  1.00 98.72           C  
ATOM   3082  H   LEU B 118      14.321  -6.598  -6.340  1.00 98.72           H  
ATOM   3083  HA  LEU B 118      14.638  -6.570  -9.297  1.00 98.72           H  
ATOM   3084  HB2 LEU B 118      12.299  -7.443  -9.238  1.00 98.72           H  
ATOM   3085  HB3 LEU B 118      12.341  -7.360  -7.478  1.00 98.72           H  
ATOM   3086  HG  LEU B 118      14.217  -9.001  -7.451  1.00 98.72           H  
ATOM   3087 HD11 LEU B 118      12.914 -10.916  -8.048  1.00 98.72           H  
ATOM   3088 HD12 LEU B 118      11.849  -9.724  -7.282  1.00 98.72           H  
ATOM   3089 HD13 LEU B 118      11.807  -9.936  -9.050  1.00 98.72           H  
ATOM   3090 HD21 LEU B 118      13.758  -9.123 -10.466  1.00 98.72           H  
ATOM   3091 HD22 LEU B 118      14.689 -10.305  -9.527  1.00 98.72           H  
ATOM   3092 HD23 LEU B 118      15.261  -8.640  -9.640  1.00 98.72           H  
ATOM   3093  N   TYR B 119      13.165  -4.160  -7.722  1.00 98.74           N  
ATOM   3094  CA  TYR B 119      12.264  -2.999  -7.804  1.00 98.74           C  
ATOM   3095  C   TYR B 119      12.881  -1.638  -7.424  1.00 98.74           C  
ATOM   3096  O   TYR B 119      12.284  -0.585  -7.676  1.00 98.74           O  
ATOM   3097  CB  TYR B 119      11.033  -3.311  -6.946  1.00 98.74           C  
ATOM   3098  CG  TYR B 119      10.322  -4.602  -7.314  1.00 98.74           C  
ATOM   3099  CD1 TYR B 119       9.665  -4.694  -8.554  1.00 98.74           C  
ATOM   3100  CD2 TYR B 119      10.326  -5.707  -6.440  1.00 98.74           C  
ATOM   3101  CE1 TYR B 119       9.012  -5.881  -8.922  1.00 98.74           C  
ATOM   3102  CE2 TYR B 119       9.672  -6.902  -6.804  1.00 98.74           C  
ATOM   3103  CZ  TYR B 119       9.017  -6.986  -8.049  1.00 98.74           C  
ATOM   3104  OH  TYR B 119       8.386  -8.119  -8.432  1.00 98.74           O  
ATOM   3105  H   TYR B 119      13.463  -4.460  -6.805  1.00 98.74           H  
ATOM   3106  HA  TYR B 119      11.921  -2.884  -8.831  1.00 98.74           H  
ATOM   3107  HB2 TYR B 119      11.319  -3.333  -5.895  1.00 98.74           H  
ATOM   3108  HB3 TYR B 119      10.328  -2.493  -7.094  1.00 98.74           H  
ATOM   3109  HD1 TYR B 119       9.658  -3.845  -9.222  1.00 98.74           H  
ATOM   3110  HD2 TYR B 119      10.823  -5.639  -5.484  1.00 98.74           H  
ATOM   3111  HE1 TYR B 119       8.497  -5.945  -9.870  1.00 98.74           H  
ATOM   3112  HE2 TYR B 119       9.663  -7.760  -6.148  1.00 98.74           H  
ATOM   3113  HH  TYR B 119       7.920  -8.020  -9.267  1.00 98.74           H  
ATOM   3114  N   GLY B 120      14.084  -1.633  -6.846  1.00 98.72           N  
ATOM   3115  CA  GLY B 120      14.810  -0.430  -6.444  1.00 98.72           C  
ATOM   3116  C   GLY B 120      14.146   0.335  -5.293  1.00 98.72           C  
ATOM   3117  O   GLY B 120      13.754  -0.247  -4.280  1.00 98.72           O  
ATOM   3118  H   GLY B 120      14.551  -2.516  -6.704  1.00 98.72           H  
ATOM   3119  HA2 GLY B 120      15.818  -0.705  -6.132  1.00 98.72           H  
ATOM   3120  HA3 GLY B 120      14.909   0.228  -7.308  1.00 98.72           H  
ATOM   3121  N   SER B 121      14.059   1.658  -5.454  1.00 98.71           N  
ATOM   3122  CA  SER B 121      13.605   2.608  -4.427  1.00 98.71           C  
ATOM   3123  C   SER B 121      12.196   2.314  -3.888  1.00 98.71           C  
ATOM   3124  O   SER B 121      11.270   2.029  -4.653  1.00 98.71           O  
ATOM   3125  CB  SER B 121      13.640   4.030  -5.002  1.00 98.71           C  
ATOM   3126  OG  SER B 121      13.383   4.993  -3.999  1.00 98.71           O  
ATOM   3127  H   SER B 121      14.430   2.038  -6.313  1.00 98.71           H  
ATOM   3128  HA  SER B 121      14.311   2.563  -3.596  1.00 98.71           H  
ATOM   3129  HB2 SER B 121      14.624   4.223  -5.429  1.00 98.71           H  
ATOM   3130  HB3 SER B 121      12.892   4.119  -5.790  1.00 98.71           H  
ATOM   3131  HG  SER B 121      12.842   5.689  -4.379  1.00 98.71           H  
ATOM   3132  N   GLY B 122      12.022   2.457  -2.572  1.00 98.68           N  
ATOM   3133  CA  GLY B 122      10.721   2.404  -1.890  1.00 98.68           C  
ATOM   3134  C   GLY B 122      10.293   1.006  -1.441  1.00 98.68           C  
ATOM   3135  O   GLY B 122       9.298   0.869  -0.746  1.00 98.68           O  
ATOM   3136  H   GLY B 122      12.840   2.636  -2.007  1.00 98.68           H  
ATOM   3137  HA2 GLY B 122      10.751   3.042  -1.006  1.00 98.68           H  
ATOM   3138  HA3 GLY B 122       9.945   2.793  -2.549  1.00 98.68           H  
ATOM   3139  N   ALA B 123      11.048  -0.040  -1.781  1.00 98.79           N  
ATOM   3140  CA  ALA B 123      10.734  -1.424  -1.422  1.00 98.79           C  
ATOM   3141  C   ALA B 123      11.400  -1.860  -0.096  1.00 98.79           C  
ATOM   3142  O   ALA B 123      12.051  -2.908  -0.034  1.00 98.79           O  
ATOM   3143  CB  ALA B 123      11.084  -2.303  -2.626  1.00 98.79           C  
ATOM   3144  H   ALA B 123      11.851   0.126  -2.370  1.00 98.79           H  
ATOM   3145  HA  ALA B 123       9.658  -1.508  -1.267  1.00 98.79           H  
ATOM   3146  HB1 ALA B 123      12.163  -2.323  -2.779  1.00 98.79           H  
ATOM   3147  HB2 ALA B 123      10.712  -3.312  -2.449  1.00 98.79           H  
ATOM   3148  HB3 ALA B 123      10.601  -1.914  -3.523  1.00 98.79           H  
ATOM   3149  N   LEU B 124      11.293  -1.021   0.945  1.00 98.73           N  
ATOM   3150  CA  LEU B 124      11.948  -1.217   2.247  1.00 98.73           C  
ATOM   3151  C   LEU B 124      11.255  -2.299   3.078  1.00 98.73           C  
ATOM   3152  O   LEU B 124      11.883  -3.292   3.446  1.00 98.73           O  
ATOM   3153  CB  LEU B 124      11.979   0.107   3.037  1.00 98.73           C  
ATOM   3154  CG  LEU B 124      12.935   1.183   2.505  1.00 98.73           C  
ATOM   3155  CD1 LEU B 124      12.669   2.487   3.244  1.00 98.73           C  
ATOM   3156  CD2 LEU B 124      14.397   0.821   2.760  1.00 98.73           C  
ATOM   3157  H   LEU B 124      10.652  -0.247   0.849  1.00 98.73           H  
ATOM   3158  HA  LEU B 124      12.973  -1.553   2.086  1.00 98.73           H  
ATOM   3159  HB2 LEU B 124      12.258  -0.109   4.068  1.00 98.73           H  
ATOM   3160  HB3 LEU B 124      10.972   0.522   3.068  1.00 98.73           H  
ATOM   3161  HG  LEU B 124      12.773   1.341   1.440  1.00 98.73           H  
ATOM   3162 HD11 LEU B 124      11.636   2.804   3.098  1.00 98.73           H  
ATOM   3163 HD12 LEU B 124      13.340   3.267   2.884  1.00 98.73           H  
ATOM   3164 HD13 LEU B 124      12.842   2.359   4.311  1.00 98.73           H  
ATOM   3165 HD21 LEU B 124      14.543   0.608   3.819  1.00 98.73           H  
ATOM   3166 HD22 LEU B 124      15.026   1.672   2.498  1.00 98.73           H  
ATOM   3167 HD23 LEU B 124      14.676  -0.052   2.168  1.00 98.73           H  
ATOM   3168  N   GLY B 125       9.972  -2.097   3.372  1.00 98.66           N  
ATOM   3169  CA  GLY B 125       9.129  -3.036   4.111  1.00 98.66           C  
ATOM   3170  C   GLY B 125       8.589  -4.163   3.237  1.00 98.66           C  
ATOM   3171  O   GLY B 125       8.248  -5.228   3.754  1.00 98.66           O  
ATOM   3172  H   GLY B 125       9.544  -1.246   3.038  1.00 98.66           H  
ATOM   3173  HA2 GLY B 125       8.276  -2.491   4.515  1.00 98.66           H  
ATOM   3174  HA3 GLY B 125       9.693  -3.468   4.937  1.00 98.66           H  
ATOM   3175  N   GLY B 126       8.530  -3.949   1.922  1.00 98.78           N  
ATOM   3176  CA  GLY B 126       8.054  -4.931   0.960  1.00 98.78           C  
ATOM   3177  C   GLY B 126       7.439  -4.315  -0.286  1.00 98.78           C  
ATOM   3178  O   GLY B 126       7.653  -3.137  -0.587  1.00 98.78           O  
ATOM   3179  H   GLY B 126       8.785  -3.037   1.570  1.00 98.78           H  
ATOM   3180  HA2 GLY B 126       7.301  -5.560   1.438  1.00 98.78           H  
ATOM   3181  HA3 GLY B 126       8.873  -5.574   0.637  1.00 98.78           H  
ATOM   3182  N   VAL B 127       6.687  -5.147  -1.003  1.00 98.82           N  
ATOM   3183  CA  VAL B 127       5.979  -4.794  -2.234  1.00 98.82           C  
ATOM   3184  C   VAL B 127       4.555  -5.325  -2.173  1.00 98.82           C  
ATOM   3185  O   VAL B 127       4.337  -6.472  -1.777  1.00 98.82           O  
ATOM   3186  CB  VAL B 127       6.679  -5.345  -3.493  1.00 98.82           C  
ATOM   3187  CG1 VAL B 127       6.037  -4.849  -4.793  1.00 98.82           C  
ATOM   3188  CG2 VAL B 127       8.154  -4.947  -3.533  1.00 98.82           C  
ATOM   3189  H   VAL B 127       6.558  -6.086  -0.652  1.00 98.82           H  
ATOM   3190  HA  VAL B 127       5.949  -3.707  -2.311  1.00 98.82           H  
ATOM   3191  HB  VAL B 127       6.627  -6.434  -3.480  1.00 98.82           H  
ATOM   3192 HG11 VAL B 127       5.011  -5.208  -4.874  1.00 98.82           H  
ATOM   3193 HG12 VAL B 127       6.593  -5.236  -5.647  1.00 98.82           H  
ATOM   3194 HG13 VAL B 127       6.041  -3.759  -4.820  1.00 98.82           H  
ATOM   3195 HG21 VAL B 127       8.652  -5.396  -2.674  1.00 98.82           H  
ATOM   3196 HG22 VAL B 127       8.612  -5.337  -4.443  1.00 98.82           H  
ATOM   3197 HG23 VAL B 127       8.265  -3.864  -3.499  1.00 98.82           H  
ATOM   3198  N   ILE B 128       3.603  -4.512  -2.613  1.00 98.88           N  
ATOM   3199  CA  ILE B 128       2.230  -4.918  -2.896  1.00 98.88           C  
ATOM   3200  C   ILE B 128       2.021  -4.746  -4.395  1.00 98.88           C  
ATOM   3201  O   ILE B 128       2.082  -3.632  -4.914  1.00 98.88           O  
ATOM   3202  CB  ILE B 128       1.224  -4.117  -2.052  1.00 98.88           C  
ATOM   3203  CG1 ILE B 128       1.578  -4.262  -0.554  1.00 98.88           C  
ATOM   3204  CG2 ILE B 128      -0.203  -4.614  -2.345  1.00 98.88           C  
ATOM   3205  CD1 ILE B 128       0.651  -3.486   0.372  1.00 98.88           C  
ATOM   3206  H   ILE B 128       3.874  -3.583  -2.902  1.00 98.88           H  
ATOM   3207  HA  ILE B 128       2.102  -5.971  -2.643  1.00 98.88           H  
ATOM   3208  HB  ILE B 128       1.291  -3.065  -2.328  1.00 98.88           H  
ATOM   3209 HG12 ILE B 128       1.563  -5.316  -0.272  1.00 98.88           H  
ATOM   3210 HG13 ILE B 128       2.583  -3.880  -0.375  1.00 98.88           H  
ATOM   3211 HG21 ILE B 128      -0.332  -5.634  -1.981  1.00 98.88           H  
ATOM   3212 HG22 ILE B 128      -0.413  -4.593  -3.414  1.00 98.88           H  
ATOM   3213 HG23 ILE B 128      -0.930  -3.961  -1.861  1.00 98.88           H  
ATOM   3214 HD11 ILE B 128       1.059  -3.509   1.383  1.00 98.88           H  
ATOM   3215 HD12 ILE B 128       0.573  -2.454   0.030  1.00 98.88           H  
ATOM   3216 HD13 ILE B 128      -0.330  -3.959   0.383  1.00 98.88           H  
ATOM   3217  N   SER B 129       1.834  -5.853  -5.105  1.00 98.84           N  
ATOM   3218  CA  SER B 129       1.727  -5.865  -6.563  1.00 98.84           C  
ATOM   3219  C   SER B 129       0.330  -6.259  -6.995  1.00 98.84           C  
ATOM   3220  O   SER B 129      -0.117  -7.366  -6.708  1.00 98.84           O  
ATOM   3221  CB  SER B 129       2.775  -6.790  -7.175  1.00 98.84           C  
ATOM   3222  OG  SER B 129       2.804  -6.630  -8.581  1.00 98.84           O  
ATOM   3223  H   SER B 129       1.764  -6.731  -4.610  1.00 98.84           H  
ATOM   3224  HA  SER B 129       1.921  -4.863  -6.947  1.00 98.84           H  
ATOM   3225  HB2 SER B 129       2.563  -7.828  -6.916  1.00 98.84           H  
ATOM   3226  HB3 SER B 129       3.752  -6.514  -6.778  1.00 98.84           H  
ATOM   3227  HG  SER B 129       2.225  -7.282  -8.981  1.00 98.84           H  
ATOM   3228  N   TYR B 130      -0.327  -5.356  -7.712  1.00 98.76           N  
ATOM   3229  CA  TYR B 130      -1.628  -5.548  -8.325  1.00 98.76           C  
ATOM   3230  C   TYR B 130      -1.452  -5.863  -9.809  1.00 98.76           C  
ATOM   3231  O   TYR B 130      -0.903  -5.054 -10.560  1.00 98.76           O  
ATOM   3232  CB  TYR B 130      -2.463  -4.275  -8.140  1.00 98.76           C  
ATOM   3233  CG  TYR B 130      -2.779  -3.929  -6.697  1.00 98.76           C  
ATOM   3234  CD1 TYR B 130      -3.998  -4.350  -6.144  1.00 98.76           C  
ATOM   3235  CD2 TYR B 130      -1.881  -3.179  -5.915  1.00 98.76           C  
ATOM   3236  CE1 TYR B 130      -4.334  -4.021  -4.819  1.00 98.76           C  
ATOM   3237  CE2 TYR B 130      -2.207  -2.856  -4.582  1.00 98.76           C  
ATOM   3238  CZ  TYR B 130      -3.436  -3.273  -4.034  1.00 98.76           C  
ATOM   3239  OH  TYR B 130      -3.771  -2.936  -2.763  1.00 98.76           O  
ATOM   3240  H   TYR B 130       0.125  -4.469  -7.883  1.00 98.76           H  
ATOM   3241  HA  TYR B 130      -2.149  -6.375  -7.842  1.00 98.76           H  
ATOM   3242  HB2 TYR B 130      -1.928  -3.438  -8.587  1.00 98.76           H  
ATOM   3243  HB3 TYR B 130      -3.398  -4.391  -8.686  1.00 98.76           H  
ATOM   3244  HD1 TYR B 130      -4.682  -4.925  -6.750  1.00 98.76           H  
ATOM   3245  HD2 TYR B 130      -0.944  -2.842  -6.334  1.00 98.76           H  
ATOM   3246  HE1 TYR B 130      -5.278  -4.329  -4.397  1.00 98.76           H  
ATOM   3247  HE2 TYR B 130      -1.537  -2.270  -3.970  1.00 98.76           H  
ATOM   3248  HH  TYR B 130      -4.697  -3.121  -2.587  1.00 98.76           H  
ATOM   3249  N   ASP B 131      -1.978  -6.999 -10.251  1.00 98.14           N  
ATOM   3250  CA  ASP B 131      -2.167  -7.271 -11.674  1.00 98.14           C  
ATOM   3251  C   ASP B 131      -3.610  -6.954 -12.039  1.00 98.14           C  
ATOM   3252  O   ASP B 131      -4.548  -7.416 -11.378  1.00 98.14           O  
ATOM   3253  CB  ASP B 131      -1.830  -8.722 -12.026  1.00 98.14           C  
ATOM   3254  CG  ASP B 131      -0.349  -9.076 -11.879  1.00 98.14           C  
ATOM   3255  OD1 ASP B 131       0.507  -8.175 -12.044  1.00 98.14           O  
ATOM   3256  OD2 ASP B 131      -0.092 -10.284 -11.670  1.00 98.14           O1-
ATOM   3257  H   ASP B 131      -2.422  -7.614  -9.584  1.00 98.14           H  
ATOM   3258  HA  ASP B 131      -1.515  -6.632 -12.269  1.00 98.14           H  
ATOM   3259  HB2 ASP B 131      -2.433  -9.386 -11.405  1.00 98.14           H  
ATOM   3260  HB3 ASP B 131      -2.113  -8.895 -13.064  1.00 98.14           H  
ATOM   3261  N   THR B 132      -3.808  -6.186 -13.108  1.00 98.46           N  
ATOM   3262  CA  THR B 132      -5.157  -5.920 -13.611  1.00 98.46           C  
ATOM   3263  C   THR B 132      -5.647  -7.032 -14.540  1.00 98.46           C  
ATOM   3264  O   THR B 132      -4.847  -7.790 -15.098  1.00 98.46           O  
ATOM   3265  CB  THR B 132      -5.302  -4.520 -14.221  1.00 98.46           C  
ATOM   3266  CG2 THR B 132      -5.069  -3.421 -13.199  1.00 98.46           C  
ATOM   3267  OG1 THR B 132      -4.410  -4.269 -15.268  1.00 98.46           O  
ATOM   3268  H   THR B 132      -3.012  -5.847 -13.630  1.00 98.46           H  
ATOM   3269  HA  THR B 132      -5.827  -5.933 -12.753  1.00 98.46           H  
ATOM   3270  HB  THR B 132      -6.321  -4.426 -14.599  1.00 98.46           H  
ATOM   3271  HG1 THR B 132      -3.589  -3.931 -14.900  1.00 98.46           H  
ATOM   3272 HG21 THR B 132      -4.020  -3.388 -12.905  1.00 98.46           H  
ATOM   3273 HG22 THR B 132      -5.677  -3.620 -12.316  1.00 98.46           H  
ATOM   3274 HG23 THR B 132      -5.366  -2.461 -13.620  1.00 98.46           H  
ATOM   3275  N   VAL B 133      -6.969  -7.149 -14.699  1.00 97.22           N  
ATOM   3276  CA  VAL B 133      -7.630  -8.191 -15.510  1.00 97.22           C  
ATOM   3277  C   VAL B 133      -7.104  -8.274 -16.946  1.00 97.22           C  
ATOM   3278  O   VAL B 133      -6.723  -7.273 -17.554  1.00 97.22           O  
ATOM   3279  CB  VAL B 133      -9.164  -8.052 -15.490  1.00 97.22           C  
ATOM   3280  CG1 VAL B 133      -9.728  -8.359 -14.097  1.00 97.22           C  
ATOM   3281  CG2 VAL B 133      -9.648  -6.664 -15.925  1.00 97.22           C  
ATOM   3282  H   VAL B 133      -7.555  -6.498 -14.198  1.00 97.22           H  
ATOM   3283  HA  VAL B 133      -7.399  -9.161 -15.066  1.00 97.22           H  
ATOM   3284  HB  VAL B 133      -9.580  -8.786 -16.179  1.00 97.22           H  
ATOM   3285 HG11 VAL B 133     -10.815  -8.289 -14.116  1.00 97.22           H  
ATOM   3286 HG12 VAL B 133      -9.346  -7.654 -13.360  1.00 97.22           H  
ATOM   3287 HG13 VAL B 133      -9.450  -9.371 -13.798  1.00 97.22           H  
ATOM   3288 HG21 VAL B 133     -10.737  -6.659 -15.987  1.00 97.22           H  
ATOM   3289 HG22 VAL B 133      -9.333  -5.905 -15.208  1.00 97.22           H  
ATOM   3290 HG23 VAL B 133      -9.237  -6.418 -16.904  1.00 97.22           H  
ATOM   3291  N   ASP B 134      -7.089  -9.491 -17.486  1.00 95.03           N  
ATOM   3292  CA  ASP B 134      -6.599  -9.827 -18.824  1.00 95.03           C  
ATOM   3293  C   ASP B 134      -7.591 -10.783 -19.508  1.00 95.03           C  
ATOM   3294  O   ASP B 134      -8.353 -11.494 -18.846  1.00 95.03           O  
ATOM   3295  CB  ASP B 134      -5.196 -10.431 -18.701  1.00 95.03           C  
ATOM   3296  CG  ASP B 134      -4.443 -10.546 -20.023  1.00 95.03           C  
ATOM   3297  OD1 ASP B 134      -4.814 -11.431 -20.826  1.00 95.03           O  
ATOM   3298  OD2 ASP B 134      -3.462  -9.789 -20.193  1.00 95.03           O1-
ATOM   3299  H   ASP B 134      -7.457 -10.266 -16.953  1.00 95.03           H  
ATOM   3300  HA  ASP B 134      -6.522  -8.921 -19.425  1.00 95.03           H  
ATOM   3301  HB2 ASP B 134      -4.606  -9.830 -18.009  1.00 95.03           H  
ATOM   3302  HB3 ASP B 134      -5.300 -11.433 -18.284  1.00 95.03           H  
ATOM   3303  N   ALA B 135      -7.607 -10.797 -20.839  1.00 93.46           N  
ATOM   3304  CA  ALA B 135      -8.579 -11.558 -21.614  1.00 93.46           C  
ATOM   3305  C   ALA B 135      -8.424 -13.069 -21.423  1.00 93.46           C  
ATOM   3306  O   ALA B 135      -9.413 -13.777 -21.227  1.00 93.46           O  
ATOM   3307  CB  ALA B 135      -8.390 -11.184 -23.082  1.00 93.46           C  
ATOM   3308  H   ALA B 135      -6.842 -10.358 -21.330  1.00 93.46           H  
ATOM   3309  HA  ALA B 135      -9.584 -11.279 -21.298  1.00 93.46           H  
ATOM   3310  HB1 ALA B 135      -7.409 -11.505 -23.430  1.00 93.46           H  
ATOM   3311  HB2 ALA B 135      -8.444 -10.099 -23.171  1.00 93.46           H  
ATOM   3312  HB3 ALA B 135      -9.164 -11.647 -23.695  1.00 93.46           H  
ATOM   3313  N   LYS B 136      -7.183 -13.565 -21.448  1.00 85.17           N  
ATOM   3314  CA  LYS B 136      -6.895 -15.007 -21.356  1.00 85.17           C  
ATOM   3315  C   LYS B 136      -7.321 -15.622 -20.026  1.00 85.17           C  
ATOM   3316  O   LYS B 136      -7.535 -16.825 -19.964  1.00 85.17           O  
ATOM   3317  CB  LYS B 136      -5.404 -15.239 -21.626  1.00 85.17           C  
ATOM   3318  CG  LYS B 136      -4.526 -14.737 -20.469  1.00 85.17           C  
ATOM   3319  CD  LYS B 136      -3.091 -14.514 -20.933  1.00 85.17           C  
ATOM   3320  CE  LYS B 136      -2.363 -13.745 -19.836  1.00 85.17           C  
ATOM   3321  NZ  LYS B 136      -1.043 -13.294 -20.314  1.00 85.17           N1+
ATOM   3322  H   LYS B 136      -6.415 -12.915 -21.531  1.00 85.17           H  
ATOM   3323  HA  LYS B 136      -7.469 -15.524 -22.125  1.00 85.17           H  
ATOM   3324  HB2 LYS B 136      -5.222 -16.304 -21.770  1.00 85.17           H  
ATOM   3325  HB3 LYS B 136      -5.139 -14.722 -22.548  1.00 85.17           H  
ATOM   3326  HG2 LYS B 136      -4.536 -15.464 -19.658  1.00 85.17           H  
ATOM   3327  HG3 LYS B 136      -4.925 -13.800 -20.082  1.00 85.17           H  
ATOM   3328  HD2 LYS B 136      -2.608 -15.472 -21.128  1.00 85.17           H  
ATOM   3329  HD3 LYS B 136      -3.103 -13.911 -21.840  1.00 85.17           H  
ATOM   3330  HE2 LYS B 136      -2.286 -14.369 -18.945  1.00 85.17           H  
ATOM   3331  HE3 LYS B 136      -2.974 -12.878 -19.585  1.00 85.17           H  
ATOM   3332  HZ1 LYS B 136      -1.197 -12.703 -21.119  1.00 85.17           H  
ATOM   3333  HZ2 LYS B 136      -0.600 -12.723 -19.608  1.00 85.17           H  
ATOM   3334  HZ3 LYS B 136      -0.461 -14.077 -20.573  1.00 85.17           H  
ATOM   3335  N   ASP B 137      -7.446 -14.799 -18.990  1.00 80.47           N  
ATOM   3336  CA  ASP B 137      -7.828 -15.229 -17.648  1.00 80.47           C  
ATOM   3337  C   ASP B 137      -9.347 -15.243 -17.439  1.00 80.47           C  
ATOM   3338  O   ASP B 137      -9.838 -15.949 -16.562  1.00 80.47           O  
ATOM   3339  CB  ASP B 137      -7.158 -14.301 -16.637  1.00 80.47           C  
ATOM   3340  CG  ASP B 137      -5.639 -14.311 -16.764  1.00 80.47           C  
ATOM   3341  OD1 ASP B 137      -4.995 -15.370 -16.600  1.00 80.47           O  
ATOM   3342  OD2 ASP B 137      -5.033 -13.222 -16.822  1.00 80.47           O1-
ATOM   3343  H   ASP B 137      -7.256 -13.818 -19.138  1.00 80.47           H  
ATOM   3344  HA  ASP B 137      -7.465 -16.242 -17.472  1.00 80.47           H  
ATOM   3345  HB2 ASP B 137      -7.424 -14.619 -15.629  1.00 80.47           H  
ATOM   3346  HB3 ASP B 137      -7.530 -13.286 -16.779  1.00 80.47           H  
ATOM   3347  N   LEU B 138     -10.098 -14.475 -18.237  1.00 86.39           N  
ATOM   3348  CA  LEU B 138     -11.562 -14.434 -18.176  1.00 86.39           C  
ATOM   3349  C   LEU B 138     -12.229 -15.387 -19.175  1.00 86.39           C  
ATOM   3350  O   LEU B 138     -13.370 -15.799 -18.962  1.00 86.39           O  
ATOM   3351  CB  LEU B 138     -12.046 -12.994 -18.405  1.00 86.39           C  
ATOM   3352  CG  LEU B 138     -11.618 -11.981 -17.329  1.00 86.39           C  
ATOM   3353  CD1 LEU B 138     -12.213 -10.620 -17.675  1.00 86.39           C  
ATOM   3354  CD2 LEU B 138     -12.111 -12.353 -15.929  1.00 86.39           C  
ATOM   3355  H   LEU B 138      -9.629 -13.904 -18.925  1.00 86.39           H  
ATOM   3356  HA  LEU B 138     -11.892 -14.760 -17.189  1.00 86.39           H  
ATOM   3357  HB2 LEU B 138     -13.135 -13.005 -18.444  1.00 86.39           H  
ATOM   3358  HB3 LEU B 138     -11.681 -12.656 -19.375  1.00 86.39           H  
ATOM   3359  HG  LEU B 138     -10.532 -11.895 -17.312  1.00 86.39           H  
ATOM   3360 HD11 LEU B 138     -13.296 -10.638 -17.546  1.00 86.39           H  
ATOM   3361 HD12 LEU B 138     -11.781  -9.853 -17.033  1.00 86.39           H  
ATOM   3362 HD13 LEU B 138     -11.995 -10.392 -18.719  1.00 86.39           H  
ATOM   3363 HD21 LEU B 138     -11.603 -13.254 -15.587  1.00 86.39           H  
ATOM   3364 HD22 LEU B 138     -13.187 -12.528 -15.942  1.00 86.39           H  
ATOM   3365 HD23 LEU B 138     -11.879 -11.548 -15.232  1.00 86.39           H  
ATOM   3366  N   LEU B 139     -11.545 -15.734 -20.266  1.00 85.26           N  
ATOM   3367  CA  LEU B 139     -12.056 -16.663 -21.271  1.00 85.26           C  
ATOM   3368  C   LEU B 139     -12.100 -18.094 -20.727  1.00 85.26           C  
ATOM   3369  O   LEU B 139     -11.076 -18.653 -20.337  1.00 85.26           O  
ATOM   3370  CB  LEU B 139     -11.180 -16.590 -22.531  1.00 85.26           C  
ATOM   3371  CG  LEU B 139     -11.395 -15.312 -23.356  1.00 85.26           C  
ATOM   3372  CD1 LEU B 139     -10.274 -15.184 -24.384  1.00 85.26           C  
ATOM   3373  CD2 LEU B 139     -12.728 -15.344 -24.112  1.00 85.26           C  
ATOM   3374  H   LEU B 139     -10.617 -15.352 -20.384  1.00 85.26           H  
ATOM   3375  HA  LEU B 139     -13.077 -16.377 -21.521  1.00 85.26           H  
ATOM   3376  HB2 LEU B 139     -11.391 -17.452 -23.163  1.00 85.26           H  
ATOM   3377  HB3 LEU B 139     -10.136 -16.653 -22.223  1.00 85.26           H  
ATOM   3378  HG  LEU B 139     -11.374 -14.435 -22.710  1.00 85.26           H  
ATOM   3379 HD11 LEU B 139     -10.266 -16.073 -25.015  1.00 85.26           H  
ATOM   3380 HD12 LEU B 139      -9.320 -15.091 -23.865  1.00 85.26           H  
ATOM   3381 HD13 LEU B 139     -10.426 -14.289 -24.988  1.00 85.26           H  
ATOM   3382 HD21 LEU B 139     -12.843 -14.424 -24.683  1.00 85.26           H  
ATOM   3383 HD22 LEU B 139     -12.758 -16.199 -24.786  1.00 85.26           H  
ATOM   3384 HD23 LEU B 139     -13.560 -15.412 -23.411  1.00 85.26           H  
ATOM   3385  N   GLN B 140     -13.275 -18.727 -20.780  1.00 80.31           N  
ATOM   3386  CA  GLN B 140     -13.373 -20.157 -20.493  1.00 80.31           C  
ATOM   3387  C   GLN B 140     -12.731 -20.984 -21.615  1.00 80.31           C  
ATOM   3388  O   GLN B 140     -12.531 -20.531 -22.750  1.00 80.31           O  
ATOM   3389  CB  GLN B 140     -14.825 -20.593 -20.232  1.00 80.31           C  
ATOM   3390  CG  GLN B 140     -15.448 -19.846 -19.043  1.00 80.31           C  
ATOM   3391  CD  GLN B 140     -16.851 -20.319 -18.663  1.00 80.31           C  
ATOM   3392  NE2 GLN B 140     -17.512 -19.579 -17.800  1.00 80.31           N  
ATOM   3393  OE1 GLN B 140     -17.378 -21.347 -19.077  1.00 80.31           O  
ATOM   3394  H   GLN B 140     -14.090 -18.239 -21.122  1.00 80.31           H  
ATOM   3395  HA  GLN B 140     -12.802 -20.355 -19.586  1.00 80.31           H  
ATOM   3396  HB2 GLN B 140     -14.833 -21.660 -20.008  1.00 80.31           H  
ATOM   3397  HB3 GLN B 140     -15.427 -20.432 -21.126  1.00 80.31           H  
ATOM   3398  HG2 GLN B 140     -14.804 -19.960 -18.171  1.00 80.31           H  
ATOM   3399  HG3 GLN B 140     -15.503 -18.784 -19.281  1.00 80.31           H  
ATOM   3400 HE21 GLN B 140     -18.494 -19.779 -17.672  1.00 80.31           H  
ATOM   3401 HE22 GLN B 140     -17.100 -18.713 -17.486  1.00 80.31           H  
ATOM   3402  N   GLU B 141     -12.429 -22.242 -21.307  1.00 79.15           N  
ATOM   3403  CA  GLU B 141     -11.910 -23.185 -22.290  1.00 79.15           C  
ATOM   3404  C   GLU B 141     -12.865 -23.306 -23.494  1.00 79.15           C  
ATOM   3405  O   GLU B 141     -14.084 -23.389 -23.348  1.00 79.15           O  
ATOM   3406  CB  GLU B 141     -11.645 -24.530 -21.611  1.00 79.15           C  
ATOM   3407  CG  GLU B 141     -10.705 -25.400 -22.454  1.00 79.15           C  
ATOM   3408  CD  GLU B 141     -10.350 -26.731 -21.774  1.00 79.15           C  
ATOM   3409  OE1 GLU B 141      -9.462 -27.415 -22.326  1.00 79.15           O  
ATOM   3410  OE2 GLU B 141     -10.985 -27.068 -20.750  1.00 79.15           O1-
ATOM   3411  H   GLU B 141     -12.603 -22.577 -20.370  1.00 79.15           H  
ATOM   3412  HA  GLU B 141     -10.955 -22.793 -22.641  1.00 79.15           H  
ATOM   3413  HB2 GLU B 141     -12.591 -25.045 -21.444  1.00 79.15           H  
ATOM   3414  HB3 GLU B 141     -11.169 -24.347 -20.647  1.00 79.15           H  
ATOM   3415  HG2 GLU B 141     -11.180 -25.604 -23.413  1.00 79.15           H  
ATOM   3416  HG3 GLU B 141      -9.792 -24.838 -22.647  1.00 79.15           H  
ATOM   3417  N   GLY B 142     -12.311 -23.253 -24.706  1.00 84.12           N  
ATOM   3418  CA  GLY B 142     -13.085 -23.277 -25.953  1.00 84.12           C  
ATOM   3419  C   GLY B 142     -13.808 -21.974 -26.327  1.00 84.12           C  
ATOM   3420  O   GLY B 142     -14.256 -21.860 -27.466  1.00 84.12           O  
ATOM   3421  H   GLY B 142     -11.304 -23.263 -24.771  1.00 84.12           H  
ATOM   3422  HA2 GLY B 142     -12.418 -23.536 -26.776  1.00 84.12           H  
ATOM   3423  HA3 GLY B 142     -13.840 -24.058 -25.876  1.00 84.12           H  
ATOM   3424  N   GLN B 143     -13.892 -20.969 -25.447  1.00 89.78           N  
ATOM   3425  CA  GLN B 143     -14.475 -19.670 -25.804  1.00 89.78           C  
ATOM   3426  C   GLN B 143     -13.468 -18.792 -26.562  1.00 89.78           C  
ATOM   3427  O   GLN B 143     -12.277 -18.751 -26.233  1.00 89.78           O  
ATOM   3428  CB  GLN B 143     -15.036 -18.948 -24.569  1.00 89.78           C  
ATOM   3429  CG  GLN B 143     -16.280 -19.641 -23.983  1.00 89.78           C  
ATOM   3430  CD  GLN B 143     -16.921 -18.816 -22.865  1.00 89.78           C  
ATOM   3431  NE2 GLN B 143     -18.229 -18.852 -22.723  1.00 89.78           N  
ATOM   3432  OE1 GLN B 143     -16.249 -18.128 -22.110  1.00 89.78           O  
ATOM   3433  H   GLN B 143     -13.538 -21.096 -24.509  1.00 89.78           H  
ATOM   3434  HA  GLN B 143     -15.314 -19.846 -26.476  1.00 89.78           H  
ATOM   3435  HB2 GLN B 143     -14.261 -18.865 -23.806  1.00 89.78           H  
ATOM   3436  HB3 GLN B 143     -15.322 -17.939 -24.863  1.00 89.78           H  
ATOM   3437  HG2 GLN B 143     -17.011 -19.783 -24.778  1.00 89.78           H  
ATOM   3438  HG3 GLN B 143     -16.007 -20.619 -23.585  1.00 89.78           H  
ATOM   3439 HE21 GLN B 143     -18.808 -19.314 -23.409  1.00 89.78           H  
ATOM   3440 HE22 GLN B 143     -18.636 -18.102 -22.181  1.00 89.78           H  
ATOM   3441  N   SER B 144     -13.947 -18.075 -27.581  1.00 95.30           N  
ATOM   3442  CA  SER B 144     -13.192 -17.046 -28.316  1.00 95.30           C  
ATOM   3443  C   SER B 144     -13.572 -15.622 -27.910  1.00 95.30           C  
ATOM   3444  O   SER B 144     -12.820 -14.693 -28.175  1.00 95.30           O  
ATOM   3445  CB  SER B 144     -13.403 -17.204 -29.822  1.00 95.30           C  
ATOM   3446  OG  SER B 144     -14.785 -17.123 -30.124  1.00 95.30           O  
ATOM   3447  H   SER B 144     -14.903 -18.224 -27.872  1.00 95.30           H  
ATOM   3448  HA  SER B 144     -12.126 -17.161 -28.123  1.00 95.30           H  
ATOM   3449  HB2 SER B 144     -13.016 -18.170 -30.146  1.00 95.30           H  
ATOM   3450  HB3 SER B 144     -12.865 -16.415 -30.346  1.00 95.30           H  
ATOM   3451  HG  SER B 144     -14.881 -16.793 -31.020  1.00 95.30           H  
ATOM   3452  N   SER B 145     -14.717 -15.435 -27.262  1.00 96.75           N  
ATOM   3453  CA  SER B 145     -15.176 -14.150 -26.739  1.00 96.75           C  
ATOM   3454  C   SER B 145     -16.090 -14.369 -25.545  1.00 96.75           C  
ATOM   3455  O   SER B 145     -16.734 -15.414 -25.466  1.00 96.75           O  
ATOM   3456  CB  SER B 145     -15.917 -13.351 -27.817  1.00 96.75           C  
ATOM   3457  OG  SER B 145     -17.058 -14.053 -28.283  1.00 96.75           O  
ATOM   3458  H   SER B 145     -15.312 -16.230 -27.077  1.00 96.75           H  
ATOM   3459  HA  SER B 145     -14.315 -13.569 -26.409  1.00 96.75           H  
ATOM   3460  HB2 SER B 145     -16.230 -12.394 -27.398  1.00 96.75           H  
ATOM   3461  HB3 SER B 145     -15.245 -13.159 -28.653  1.00 96.75           H  
ATOM   3462  HG  SER B 145     -17.499 -14.448 -27.526  1.00 96.75           H  
ATOM   3463  N   GLY B 146     -16.193 -13.372 -24.674  1.00 96.79           N  
ATOM   3464  CA  GLY B 146     -17.149 -13.358 -23.578  1.00 96.79           C  
ATOM   3465  C   GLY B 146     -17.415 -11.948 -23.069  1.00 96.79           C  
ATOM   3466  O   GLY B 146     -16.704 -10.991 -23.400  1.00 96.79           O  
ATOM   3467  H   GLY B 146     -15.616 -12.551 -24.789  1.00 96.79           H  
ATOM   3468  HA2 GLY B 146     -18.095 -13.788 -23.908  1.00 96.79           H  
ATOM   3469  HA3 GLY B 146     -16.781 -13.967 -22.751  1.00 96.79           H  
ATOM   3470  N   PHE B 147     -18.463 -11.839 -22.266  1.00 97.77           N  
ATOM   3471  CA  PHE B 147     -18.862 -10.603 -21.610  1.00 97.77           C  
ATOM   3472  C   PHE B 147     -19.105 -10.869 -20.135  1.00 97.77           C  
ATOM   3473  O   PHE B 147     -19.594 -11.929 -19.750  1.00 97.77           O  
ATOM   3474  CB  PHE B 147     -20.124 -10.033 -22.261  1.00 97.77           C  
ATOM   3475  CG  PHE B 147     -19.978  -9.734 -23.737  1.00 97.77           C  
ATOM   3476  CD1 PHE B 147     -19.501  -8.481 -24.163  1.00 97.77           C  
ATOM   3477  CD2 PHE B 147     -20.286 -10.727 -24.686  1.00 97.77           C  
ATOM   3478  CE1 PHE B 147     -19.339  -8.219 -25.534  1.00 97.77           C  
ATOM   3479  CE2 PHE B 147     -20.119 -10.466 -26.057  1.00 97.77           C  
ATOM   3480  CZ  PHE B 147     -19.647  -9.212 -26.481  1.00 97.77           C  
ATOM   3481  H   PHE B 147     -19.004 -12.669 -22.071  1.00 97.77           H  
ATOM   3482  HA  PHE B 147     -18.062  -9.869 -21.699  1.00 97.77           H  
ATOM   3483  HB2 PHE B 147     -20.931 -10.755 -22.128  1.00 97.77           H  
ATOM   3484  HB3 PHE B 147     -20.412  -9.119 -21.741  1.00 97.77           H  
ATOM   3485  HD1 PHE B 147     -19.249  -7.728 -23.431  1.00 97.77           H  
ATOM   3486  HD2 PHE B 147     -20.622 -11.698 -24.353  1.00 97.77           H  
ATOM   3487  HE1 PHE B 147     -18.965  -7.257 -25.858  1.00 97.77           H  
ATOM   3488  HE2 PHE B 147     -20.333 -11.239 -26.781  1.00 97.77           H  
ATOM   3489  HZ  PHE B 147     -19.505  -9.015 -27.533  1.00 97.77           H  
ATOM   3490  N   ARG B 148     -18.803  -9.881 -19.299  1.00 97.79           N  
ATOM   3491  CA  ARG B 148     -19.136  -9.914 -17.876  1.00 97.79           C  
ATOM   3492  C   ARG B 148     -19.681  -8.568 -17.451  1.00 97.79           C  
ATOM   3493  O   ARG B 148     -19.081  -7.544 -17.758  1.00 97.79           O  
ATOM   3494  CB  ARG B 148     -17.902 -10.348 -17.076  1.00 97.79           C  
ATOM   3495  CG  ARG B 148     -18.135 -10.361 -15.563  1.00 97.79           C  
ATOM   3496  CD  ARG B 148     -16.872 -10.865 -14.864  1.00 97.79           C  
ATOM   3497  NE  ARG B 148     -17.054 -10.902 -13.406  1.00 97.79           N  
ATOM   3498  CZ  ARG B 148     -16.642 -10.016 -12.519  1.00 97.79           C  
ATOM   3499  NH1 ARG B 148     -16.097  -8.878 -12.854  1.00 97.79           N1+
ATOM   3500  NH2 ARG B 148     -16.752 -10.283 -11.253  1.00 97.79           N  
ATOM   3501  H   ARG B 148     -18.379  -9.049 -19.682  1.00 97.79           H  
ATOM   3502  HA  ARG B 148     -19.924 -10.650 -17.715  1.00 97.79           H  
ATOM   3503  HB2 ARG B 148     -17.074  -9.675 -17.295  1.00 97.79           H  
ATOM   3504  HB3 ARG B 148     -17.614 -11.348 -17.398  1.00 97.79           H  
ATOM   3505  HG2 ARG B 148     -18.974 -11.016 -15.324  1.00 97.79           H  
ATOM   3506  HG3 ARG B 148     -18.358  -9.354 -15.208  1.00 97.79           H  
ATOM   3507  HD2 ARG B 148     -16.025 -10.233 -15.133  1.00 97.79           H  
ATOM   3508  HD3 ARG B 148     -16.654 -11.875 -15.214  1.00 97.79           H  
ATOM   3509  HE  ARG B 148     -17.567 -11.692 -13.041  1.00 97.79           H  
ATOM   3510 HH11 ARG B 148     -15.945  -8.678 -13.831  1.00 97.79           H  
ATOM   3511 HH12 ARG B 148     -15.746  -8.244 -12.150  1.00 97.79           H  
ATOM   3512 HH21 ARG B 148     -17.143 -11.168 -10.964  1.00 97.79           H  
ATOM   3513 HH22 ARG B 148     -16.354  -9.654 -10.570  1.00 97.79           H  
ATOM   3514  N   VAL B 149     -20.775  -8.584 -16.705  1.00 98.61           N  
ATOM   3515  CA  VAL B 149     -21.326  -7.412 -16.019  1.00 98.61           C  
ATOM   3516  C   VAL B 149     -21.393  -7.687 -14.528  1.00 98.61           C  
ATOM   3517  O   VAL B 149     -21.532  -8.839 -14.113  1.00 98.61           O  
ATOM   3518  CB  VAL B 149     -22.703  -6.993 -16.567  1.00 98.61           C  
ATOM   3519  CG1 VAL B 149     -22.619  -6.672 -18.063  1.00 98.61           C  
ATOM   3520  CG2 VAL B 149     -23.789  -8.050 -16.320  1.00 98.61           C  
ATOM   3521  H   VAL B 149     -21.182  -9.482 -16.488  1.00 98.61           H  
ATOM   3522  HA  VAL B 149     -20.653  -6.566 -16.159  1.00 98.61           H  
ATOM   3523  HB  VAL B 149     -23.009  -6.080 -16.057  1.00 98.61           H  
ATOM   3524 HG11 VAL B 149     -23.575  -6.281 -18.410  1.00 98.61           H  
ATOM   3525 HG12 VAL B 149     -21.850  -5.917 -18.229  1.00 98.61           H  
ATOM   3526 HG13 VAL B 149     -22.368  -7.568 -18.631  1.00 98.61           H  
ATOM   3527 HG21 VAL B 149     -23.448  -9.033 -16.646  1.00 98.61           H  
ATOM   3528 HG22 VAL B 149     -24.702  -7.782 -16.853  1.00 98.61           H  
ATOM   3529 HG23 VAL B 149     -24.017  -8.102 -15.255  1.00 98.61           H  
ATOM   3530  N   PHE B 150     -21.318  -6.639 -13.720  1.00 98.54           N  
ATOM   3531  CA  PHE B 150     -21.567  -6.745 -12.292  1.00 98.54           C  
ATOM   3532  C   PHE B 150     -22.282  -5.506 -11.754  1.00 98.54           C  
ATOM   3533  O   PHE B 150     -22.258  -4.436 -12.363  1.00 98.54           O  
ATOM   3534  CB  PHE B 150     -20.259  -7.040 -11.538  1.00 98.54           C  
ATOM   3535  CG  PHE B 150     -19.380  -5.823 -11.350  1.00 98.54           C  
ATOM   3536  CD1 PHE B 150     -18.467  -5.447 -12.350  1.00 98.54           C  
ATOM   3537  CD2 PHE B 150     -19.525  -5.030 -10.194  1.00 98.54           C  
ATOM   3538  CE1 PHE B 150     -17.708  -4.276 -12.197  1.00 98.54           C  
ATOM   3539  CE2 PHE B 150     -18.776  -3.852 -10.050  1.00 98.54           C  
ATOM   3540  CZ  PHE B 150     -17.875  -3.470 -11.056  1.00 98.54           C  
ATOM   3541  H   PHE B 150     -21.182  -5.716 -14.106  1.00 98.54           H  
ATOM   3542  HA  PHE B 150     -22.246  -7.584 -12.131  1.00 98.54           H  
ATOM   3543  HB2 PHE B 150     -20.507  -7.434 -10.552  1.00 98.54           H  
ATOM   3544  HB3 PHE B 150     -19.700  -7.819 -12.059  1.00 98.54           H  
ATOM   3545  HD1 PHE B 150     -18.367  -6.041 -13.247  1.00 98.54           H  
ATOM   3546  HD2 PHE B 150     -20.224  -5.313  -9.421  1.00 98.54           H  
ATOM   3547  HE1 PHE B 150     -17.008  -3.977 -12.965  1.00 98.54           H  
ATOM   3548  HE2 PHE B 150     -18.892  -3.232  -9.174  1.00 98.54           H  
ATOM   3549  HZ  PHE B 150     -17.309  -2.557 -10.947  1.00 98.54           H  
ATOM   3550  N   GLY B 151     -22.901  -5.677 -10.592  1.00 98.84           N  
ATOM   3551  CA  GLY B 151     -23.405  -4.619  -9.738  1.00 98.84           C  
ATOM   3552  C   GLY B 151     -23.065  -4.913  -8.282  1.00 98.84           C  
ATOM   3553  O   GLY B 151     -22.939  -6.068  -7.874  1.00 98.84           O  
ATOM   3554  H   GLY B 151     -22.865  -6.598 -10.180  1.00 98.84           H  
ATOM   3555  HA2 GLY B 151     -24.486  -4.525  -9.842  1.00 98.84           H  
ATOM   3556  HA3 GLY B 151     -22.940  -3.677 -10.027  1.00 98.84           H  
ATOM   3557  N   THR B 152     -22.892  -3.873  -7.486  1.00 98.79           N  
ATOM   3558  CA  THR B 152     -22.570  -3.970  -6.065  1.00 98.79           C  
ATOM   3559  C   THR B 152     -23.158  -2.786  -5.311  1.00 98.79           C  
ATOM   3560  O   THR B 152     -23.487  -1.766  -5.912  1.00 98.79           O  
ATOM   3561  CB  THR B 152     -21.049  -4.100  -5.863  1.00 98.79           C  
ATOM   3562  CG2 THR B 152     -20.260  -2.869  -6.302  1.00 98.79           C  
ATOM   3563  OG1 THR B 152     -20.705  -4.348  -4.523  1.00 98.79           O  
ATOM   3564  H   THR B 152     -22.980  -2.944  -7.875  1.00 98.79           H  
ATOM   3565  HA  THR B 152     -23.046  -4.871  -5.676  1.00 98.79           H  
ATOM   3566  HB  THR B 152     -20.706  -4.948  -6.456  1.00 98.79           H  
ATOM   3567  HG1 THR B 152     -21.319  -4.990  -4.159  1.00 98.79           H  
ATOM   3568 HG21 THR B 152     -20.549  -2.000  -5.711  1.00 98.79           H  
ATOM   3569 HG22 THR B 152     -20.446  -2.674  -7.358  1.00 98.79           H  
ATOM   3570 HG23 THR B 152     -19.195  -3.062  -6.169  1.00 98.79           H  
ATOM   3571  N   GLY B 153     -23.308  -2.920  -4.000  1.00 98.74           N  
ATOM   3572  CA  GLY B 153     -23.674  -1.805  -3.142  1.00 98.74           C  
ATOM   3573  C   GLY B 153     -23.390  -2.094  -1.678  1.00 98.74           C  
ATOM   3574  O   GLY B 153     -23.213  -3.255  -1.292  1.00 98.74           O  
ATOM   3575  H   GLY B 153     -23.003  -3.770  -3.550  1.00 98.74           H  
ATOM   3576  HA2 GLY B 153     -24.728  -1.555  -3.262  1.00 98.74           H  
ATOM   3577  HA3 GLY B 153     -23.079  -0.939  -3.432  1.00 98.74           H  
ATOM   3578  N   GLY B 154     -23.352  -1.034  -0.880  1.00 98.57           N  
ATOM   3579  CA  GLY B 154     -23.031  -1.068   0.541  1.00 98.57           C  
ATOM   3580  C   GLY B 154     -23.848  -0.041   1.316  1.00 98.57           C  
ATOM   3581  O   GLY B 154     -24.047   1.083   0.864  1.00 98.57           O  
ATOM   3582  H   GLY B 154     -23.453  -0.121  -1.300  1.00 98.57           H  
ATOM   3583  HA2 GLY B 154     -21.975  -0.830   0.676  1.00 98.57           H  
ATOM   3584  HA3 GLY B 154     -23.213  -2.062   0.947  1.00 98.57           H  
ATOM   3585  N   THR B 155     -24.347  -0.414   2.493  1.00 98.42           N  
ATOM   3586  CA  THR B 155     -25.111   0.521   3.335  1.00 98.42           C  
ATOM   3587  C   THR B 155     -24.216   1.469   4.128  1.00 98.42           C  
ATOM   3588  O   THR B 155     -24.671   2.531   4.526  1.00 98.42           O  
ATOM   3589  CB  THR B 155     -26.035  -0.204   4.323  1.00 98.42           C  
ATOM   3590  CG2 THR B 155     -27.038  -1.128   3.630  1.00 98.42           C  
ATOM   3591  OG1 THR B 155     -25.296  -0.967   5.256  1.00 98.42           O  
ATOM   3592  H   THR B 155     -24.188  -1.358   2.812  1.00 98.42           H  
ATOM   3593  HA  THR B 155     -25.735   1.145   2.696  1.00 98.42           H  
ATOM   3594  HB  THR B 155     -26.601   0.547   4.873  1.00 98.42           H  
ATOM   3595  HG1 THR B 155     -24.739  -0.344   5.730  1.00 98.42           H  
ATOM   3596 HG21 THR B 155     -27.703  -1.564   4.376  1.00 98.42           H  
ATOM   3597 HG22 THR B 155     -27.627  -0.552   2.917  1.00 98.42           H  
ATOM   3598 HG23 THR B 155     -26.519  -1.927   3.102  1.00 98.42           H  
ATOM   3599  N   GLY B 156     -22.984   1.056   4.437  1.00 97.63           N  
ATOM   3600  CA  GLY B 156     -22.075   1.799   5.313  1.00 97.63           C  
ATOM   3601  C   GLY B 156     -21.486   3.050   4.669  1.00 97.63           C  
ATOM   3602  O   GLY B 156     -21.217   4.011   5.371  1.00 97.63           O  
ATOM   3603  H   GLY B 156     -22.667   0.177   4.051  1.00 97.63           H  
ATOM   3604  HA2 GLY B 156     -22.605   2.106   6.215  1.00 97.63           H  
ATOM   3605  HA3 GLY B 156     -21.243   1.157   5.604  1.00 97.63           H  
ATOM   3606  N   ASP B 157     -21.329   3.053   3.350  1.00 97.84           N  
ATOM   3607  CA  ASP B 157     -20.808   4.162   2.544  1.00 97.84           C  
ATOM   3608  C   ASP B 157     -21.804   4.596   1.456  1.00 97.84           C  
ATOM   3609  O   ASP B 157     -21.425   5.215   0.465  1.00 97.84           O  
ATOM   3610  CB  ASP B 157     -19.442   3.753   1.970  1.00 97.84           C  
ATOM   3611  CG  ASP B 157     -19.470   2.537   1.037  1.00 97.84           C  
ATOM   3612  OD1 ASP B 157     -20.442   1.736   1.059  1.00 97.84           O  
ATOM   3613  OD2 ASP B 157     -18.468   2.368   0.305  1.00 97.84           O1-
ATOM   3614  H   ASP B 157     -21.492   2.203   2.830  1.00 97.84           H  
ATOM   3615  HA  ASP B 157     -20.649   5.032   3.180  1.00 97.84           H  
ATOM   3616  HB2 ASP B 157     -19.022   4.599   1.424  1.00 97.84           H  
ATOM   3617  HB3 ASP B 157     -18.770   3.534   2.799  1.00 97.84           H  
ATOM   3618  N   HIS B 158     -23.081   4.222   1.616  1.00 98.17           N  
ATOM   3619  CA  HIS B 158     -24.170   4.505   0.673  1.00 98.17           C  
ATOM   3620  C   HIS B 158     -23.804   4.185  -0.784  1.00 98.17           C  
ATOM   3621  O   HIS B 158     -24.185   4.910  -1.704  1.00 98.17           O  
ATOM   3622  CB  HIS B 158     -24.666   5.943   0.870  1.00 98.17           C  
ATOM   3623  CG  HIS B 158     -25.087   6.221   2.287  1.00 98.17           C  
ATOM   3624  CD2 HIS B 158     -26.342   6.066   2.806  1.00 98.17           C  
ATOM   3625  ND1 HIS B 158     -24.271   6.635   3.314  1.00 98.17           N  
ATOM   3626  CE1 HIS B 158     -25.020   6.734   4.420  1.00 98.17           C  
ATOM   3627  NE2 HIS B 158     -26.296   6.387   4.167  1.00 98.17           N  
ATOM   3628  H   HIS B 158     -23.318   3.771   2.488  1.00 98.17           H  
ATOM   3629  HA  HIS B 158     -24.992   3.835   0.926  1.00 98.17           H  
ATOM   3630  HB2 HIS B 158     -23.874   6.639   0.594  1.00 98.17           H  
ATOM   3631  HB3 HIS B 158     -25.517   6.124   0.212  1.00 98.17           H  
ATOM   3632  HD1 HIS B 158     -23.285   6.850   3.267  1.00 98.17           H  
ATOM   3633  HD2 HIS B 158     -27.213   5.740   2.258  1.00 98.17           H  
ATOM   3634  HE1 HIS B 158     -24.647   7.061   5.380  1.00 98.17           H  
ATOM   3635  N   SER B 159     -23.028   3.122  -0.988  1.00 98.12           N  
ATOM   3636  CA  SER B 159     -22.359   2.895  -2.256  1.00 98.12           C  
ATOM   3637  C   SER B 159     -23.230   2.166  -3.267  1.00 98.12           C  
ATOM   3638  O   SER B 159     -23.992   1.250  -2.938  1.00 98.12           O  
ATOM   3639  CB  SER B 159     -21.002   2.216  -2.074  1.00 98.12           C  
ATOM   3640  OG  SER B 159     -21.099   0.982  -1.389  1.00 98.12           O  
ATOM   3641  H   SER B 159     -22.778   2.539  -0.203  1.00 98.12           H  
ATOM   3642  HA  SER B 159     -22.153   3.884  -2.664  1.00 98.12           H  
ATOM   3643  HB2 SER B 159     -20.549   2.055  -3.052  1.00 98.12           H  
ATOM   3644  HB3 SER B 159     -20.359   2.887  -1.505  1.00 98.12           H  
ATOM   3645  HG  SER B 159     -20.815   1.172  -0.491  1.00 98.12           H  
ATOM   3646  N   LEU B 160     -23.048   2.540  -4.531  1.00 98.63           N  
ATOM   3647  CA  LEU B 160     -23.560   1.837  -5.697  1.00 98.63           C  
ATOM   3648  C   LEU B 160     -22.413   1.671  -6.688  1.00 98.63           C  
ATOM   3649  O   LEU B 160     -21.791   2.646  -7.088  1.00 98.63           O  
ATOM   3650  CB  LEU B 160     -24.730   2.634  -6.299  1.00 98.63           C  
ATOM   3651  CG  LEU B 160     -25.353   1.977  -7.545  1.00 98.63           C  
ATOM   3652  CD1 LEU B 160     -26.034   0.644  -7.218  1.00 98.63           C  
ATOM   3653  CD2 LEU B 160     -26.402   2.909  -8.151  1.00 98.63           C  
ATOM   3654  H   LEU B 160     -22.427   3.319  -4.696  1.00 98.63           H  
ATOM   3655  HA  LEU B 160     -23.912   0.851  -5.396  1.00 98.63           H  
ATOM   3656  HB2 LEU B 160     -25.499   2.760  -5.537  1.00 98.63           H  
ATOM   3657  HB3 LEU B 160     -24.366   3.623  -6.572  1.00 98.63           H  
ATOM   3658  HG  LEU B 160     -24.584   1.802  -8.297  1.00 98.63           H  
ATOM   3659 HD11 LEU B 160     -25.290  -0.080  -6.885  1.00 98.63           H  
ATOM   3660 HD12 LEU B 160     -26.518   0.249  -8.112  1.00 98.63           H  
ATOM   3661 HD13 LEU B 160     -26.773   0.788  -6.430  1.00 98.63           H  
ATOM   3662 HD21 LEU B 160     -25.924   3.851  -8.418  1.00 98.63           H  
ATOM   3663 HD22 LEU B 160     -26.821   2.464  -9.053  1.00 98.63           H  
ATOM   3664 HD23 LEU B 160     -27.193   3.106  -7.427  1.00 98.63           H  
ATOM   3665  N   GLY B 161     -22.129   0.439  -7.094  1.00 98.68           N  
ATOM   3666  CA  GLY B 161     -21.109   0.142  -8.093  1.00 98.68           C  
ATOM   3667  C   GLY B 161     -21.677  -0.682  -9.236  1.00 98.68           C  
ATOM   3668  O   GLY B 161     -22.497  -1.576  -9.026  1.00 98.68           O  
ATOM   3669  H   GLY B 161     -22.687  -0.323  -6.736  1.00 98.68           H  
ATOM   3670  HA2 GLY B 161     -20.279  -0.395  -7.637  1.00 98.68           H  
ATOM   3671  HA3 GLY B 161     -20.712   1.068  -8.508  1.00 98.68           H  
ATOM   3672  N   LEU B 162     -21.228  -0.396 -10.449  1.00 98.70           N  
ATOM   3673  CA  LEU B 162     -21.594  -1.104 -11.670  1.00 98.70           C  
ATOM   3674  C   LEU B 162     -20.360  -1.237 -12.555  1.00 98.70           C  
ATOM   3675  O   LEU B 162     -19.460  -0.401 -12.527  1.00 98.70           O  
ATOM   3676  CB  LEU B 162     -22.706  -0.329 -12.407  1.00 98.70           C  
ATOM   3677  CG  LEU B 162     -24.090  -0.385 -11.732  1.00 98.70           C  
ATOM   3678  CD1 LEU B 162     -24.992   0.706 -12.303  1.00 98.70           C  
ATOM   3679  CD2 LEU B 162     -24.779  -1.733 -11.967  1.00 98.70           C  
ATOM   3680  H   LEU B 162     -20.551   0.348 -10.535  1.00 98.70           H  
ATOM   3681  HA  LEU B 162     -21.941  -2.108 -11.428  1.00 98.70           H  
ATOM   3682  HB2 LEU B 162     -22.801  -0.717 -13.422  1.00 98.70           H  
ATOM   3683  HB3 LEU B 162     -22.390   0.710 -12.485  1.00 98.70           H  
ATOM   3684  HG  LEU B 162     -24.000  -0.207 -10.660  1.00 98.70           H  
ATOM   3685 HD11 LEU B 162     -25.968   0.668 -11.818  1.00 98.70           H  
ATOM   3686 HD12 LEU B 162     -24.550   1.681 -12.101  1.00 98.70           H  
ATOM   3687 HD13 LEU B 162     -25.108   0.580 -13.380  1.00 98.70           H  
ATOM   3688 HD21 LEU B 162     -24.931  -1.897 -13.034  1.00 98.70           H  
ATOM   3689 HD22 LEU B 162     -25.740  -1.744 -11.450  1.00 98.70           H  
ATOM   3690 HD23 LEU B 162     -24.158  -2.535 -11.568  1.00 98.70           H  
ATOM   3691  N   GLY B 163     -20.329  -2.261 -13.395  1.00 98.70           N  
ATOM   3692  CA  GLY B 163     -19.299  -2.335 -14.417  1.00 98.70           C  
ATOM   3693  C   GLY B 163     -19.524  -3.440 -15.425  1.00 98.70           C  
ATOM   3694  O   GLY B 163     -20.391  -4.306 -15.274  1.00 98.70           O  
ATOM   3695  H   GLY B 163     -21.043  -2.973 -13.349  1.00 98.70           H  
ATOM   3696  HA2 GLY B 163     -18.321  -2.462 -13.955  1.00 98.70           H  
ATOM   3697  HA3 GLY B 163     -19.275  -1.388 -14.957  1.00 98.70           H  
ATOM   3698  N   ALA B 164     -18.729  -3.380 -16.481  1.00 98.63           N  
ATOM   3699  CA  ALA B 164     -18.784  -4.298 -17.598  1.00 98.63           C  
ATOM   3700  C   ALA B 164     -17.384  -4.555 -18.153  1.00 98.63           C  
ATOM   3701  O   ALA B 164     -16.502  -3.699 -18.118  1.00 98.63           O  
ATOM   3702  CB  ALA B 164     -19.727  -3.736 -18.668  1.00 98.63           C  
ATOM   3703  H   ALA B 164     -17.998  -2.683 -16.482  1.00 98.63           H  
ATOM   3704  HA  ALA B 164     -19.192  -5.244 -17.245  1.00 98.63           H  
ATOM   3705  HB1 ALA B 164     -20.715  -3.571 -18.240  1.00 98.63           H  
ATOM   3706  HB2 ALA B 164     -19.811  -4.445 -19.492  1.00 98.63           H  
ATOM   3707  HB3 ALA B 164     -19.337  -2.791 -19.046  1.00 98.63           H  
ATOM   3708  N   SER B 165     -17.194  -5.737 -18.717  1.00 98.38           N  
ATOM   3709  CA  SER B 165     -16.013  -6.078 -19.494  1.00 98.38           C  
ATOM   3710  C   SER B 165     -16.399  -6.918 -20.702  1.00 98.38           C  
ATOM   3711  O   SER B 165     -17.319  -7.736 -20.640  1.00 98.38           O  
ATOM   3712  CB  SER B 165     -14.953  -6.764 -18.627  1.00 98.38           C  
ATOM   3713  OG  SER B 165     -15.512  -7.887 -17.982  1.00 98.38           O  
ATOM   3714  H   SER B 165     -17.961  -6.395 -18.712  1.00 98.38           H  
ATOM   3715  HA  SER B 165     -15.581  -5.151 -19.870  1.00 98.38           H  
ATOM   3716  HB2 SER B 165     -14.106  -7.070 -19.242  1.00 98.38           H  
ATOM   3717  HB3 SER B 165     -14.604  -6.060 -17.872  1.00 98.38           H  
ATOM   3718  HG  SER B 165     -16.414  -7.651 -17.752  1.00 98.38           H  
ATOM   3719  N   ALA B 166     -15.691  -6.692 -21.800  1.00 98.46           N  
ATOM   3720  CA  ALA B 166     -15.757  -7.477 -23.019  1.00 98.46           C  
ATOM   3721  C   ALA B 166     -14.346  -7.961 -23.338  1.00 98.46           C  
ATOM   3722  O   ALA B 166     -13.395  -7.178 -23.296  1.00 98.46           O  
ATOM   3723  CB  ALA B 166     -16.337  -6.618 -24.146  1.00 98.46           C  
ATOM   3724  H   ALA B 166     -14.962  -5.995 -21.753  1.00 98.46           H  
ATOM   3725  HA  ALA B 166     -16.399  -8.346 -22.872  1.00 98.46           H  
ATOM   3726  HB1 ALA B 166     -15.691  -5.760 -24.330  1.00 98.46           H  
ATOM   3727  HB2 ALA B 166     -16.409  -7.214 -25.056  1.00 98.46           H  
ATOM   3728  HB3 ALA B 166     -17.330  -6.265 -23.867  1.00 98.46           H  
ATOM   3729  N   PHE B 167     -14.204  -9.242 -23.641  1.00 97.89           N  
ATOM   3730  CA  PHE B 167     -12.907  -9.867 -23.869  1.00 97.89           C  
ATOM   3731  C   PHE B 167     -13.003 -10.918 -24.967  1.00 97.89           C  
ATOM   3732  O   PHE B 167     -14.060 -11.503 -25.210  1.00 97.89           O  
ATOM   3733  CB  PHE B 167     -12.353 -10.445 -22.557  1.00 97.89           C  
ATOM   3734  CG  PHE B 167     -13.381 -11.149 -21.692  1.00 97.89           C  
ATOM   3735  CD1 PHE B 167     -14.088 -10.424 -20.713  1.00 97.89           C  
ATOM   3736  CD2 PHE B 167     -13.662 -12.510 -21.889  1.00 97.89           C  
ATOM   3737  CE1 PHE B 167     -15.081 -11.058 -19.949  1.00 97.89           C  
ATOM   3738  CE2 PHE B 167     -14.639 -13.152 -21.109  1.00 97.89           C  
ATOM   3739  CZ  PHE B 167     -15.358 -12.420 -20.149  1.00 97.89           C  
ATOM   3740  H   PHE B 167     -15.016  -9.844 -23.639  1.00 97.89           H  
ATOM   3741  HA  PHE B 167     -12.210  -9.109 -24.224  1.00 97.89           H  
ATOM   3742  HB2 PHE B 167     -11.536 -11.131 -22.778  1.00 97.89           H  
ATOM   3743  HB3 PHE B 167     -11.930  -9.625 -21.977  1.00 97.89           H  
ATOM   3744  HD1 PHE B 167     -13.881  -9.376 -20.556  1.00 97.89           H  
ATOM   3745  HD2 PHE B 167     -13.129 -13.061 -22.650  1.00 97.89           H  
ATOM   3746  HE1 PHE B 167     -15.629 -10.494 -19.208  1.00 97.89           H  
ATOM   3747  HE2 PHE B 167     -14.843 -14.203 -21.253  1.00 97.89           H  
ATOM   3748  HZ  PHE B 167     -16.125 -12.904 -19.562  1.00 97.89           H  
ATOM   3749  N   GLY B 168     -11.888 -11.161 -25.643  1.00 97.70           N  
ATOM   3750  CA  GLY B 168     -11.831 -12.142 -26.714  1.00 97.70           C  
ATOM   3751  C   GLY B 168     -10.422 -12.459 -27.173  1.00 97.70           C  
ATOM   3752  O   GLY B 168      -9.454 -11.823 -26.760  1.00 97.70           O  
ATOM   3753  H   GLY B 168     -11.055 -10.632 -25.431  1.00 97.70           H  
ATOM   3754  HA2 GLY B 168     -12.410 -11.791 -27.569  1.00 97.70           H  
ATOM   3755  HA3 GLY B 168     -12.272 -13.072 -26.355  1.00 97.70           H  
ATOM   3756  N   ARG B 169     -10.332 -13.474 -28.028  1.00 96.69           N  
ATOM   3757  CA  ARG B 169      -9.106 -13.938 -28.668  1.00 96.69           C  
ATOM   3758  C   ARG B 169      -9.355 -14.419 -30.094  1.00 96.69           C  
ATOM   3759  O   ARG B 169     -10.410 -14.969 -30.411  1.00 96.69           O  
ATOM   3760  CB  ARG B 169      -8.418 -15.019 -27.817  1.00 96.69           C  
ATOM   3761  CG  ARG B 169      -9.237 -16.316 -27.719  1.00 96.69           C  
ATOM   3762  CD  ARG B 169      -8.514 -17.353 -26.859  1.00 96.69           C  
ATOM   3763  NE  ARG B 169      -9.402 -18.482 -26.536  1.00 96.69           N  
ATOM   3764  CZ  ARG B 169      -9.091 -19.545 -25.825  1.00 96.69           C  
ATOM   3765  NH1 ARG B 169      -7.875 -19.778 -25.416  1.00 96.69           N1+
ATOM   3766  NH2 ARG B 169     -10.031 -20.374 -25.484  1.00 96.69           N  
ATOM   3767  H   ARG B 169     -11.193 -13.927 -28.302  1.00 96.69           H  
ATOM   3768  HA  ARG B 169      -8.430 -13.085 -28.731  1.00 96.69           H  
ATOM   3769  HB2 ARG B 169      -8.245 -14.622 -26.816  1.00 96.69           H  
ATOM   3770  HB3 ARG B 169      -7.447 -15.245 -28.259  1.00 96.69           H  
ATOM   3771  HG2 ARG B 169      -9.390 -16.742 -28.711  1.00 96.69           H  
ATOM   3772  HG3 ARG B 169     -10.209 -16.092 -27.281  1.00 96.69           H  
ATOM   3773  HD2 ARG B 169      -7.637 -17.705 -27.404  1.00 96.69           H  
ATOM   3774  HD3 ARG B 169      -8.186 -16.878 -25.935  1.00 96.69           H  
ATOM   3775  HE  ARG B 169     -10.387 -18.373 -26.737  1.00 96.69           H  
ATOM   3776 HH11 ARG B 169      -7.666 -20.575 -24.832  1.00 96.69           H  
ATOM   3777 HH12 ARG B 169      -7.155 -19.111 -25.655  1.00 96.69           H  
ATOM   3778 HH21 ARG B 169     -10.976 -20.060 -25.648  1.00 96.69           H  
ATOM   3779 HH22 ARG B 169      -9.853 -21.046 -24.750  1.00 96.69           H  
ATOM   3780  N   THR B 170      -8.345 -14.253 -30.930  1.00 95.37           N  
ATOM   3781  CA  THR B 170      -8.171 -14.921 -32.219  1.00 95.37           C  
ATOM   3782  C   THR B 170      -7.060 -15.971 -32.083  1.00 95.37           C  
ATOM   3783  O   THR B 170      -6.715 -16.377 -30.974  1.00 95.37           O  
ATOM   3784  CB  THR B 170      -7.870 -13.898 -33.332  1.00 95.37           C  
ATOM   3785  CG2 THR B 170      -8.847 -12.721 -33.354  1.00 95.37           C  
ATOM   3786  OG1 THR B 170      -6.564 -13.393 -33.186  1.00 95.37           O  
ATOM   3787  H   THR B 170      -7.521 -13.810 -30.549  1.00 95.37           H  
ATOM   3788  HA  THR B 170      -9.087 -15.447 -32.489  1.00 95.37           H  
ATOM   3789  HB  THR B 170      -7.933 -14.409 -34.292  1.00 95.37           H  
ATOM   3790  HG1 THR B 170      -6.350 -12.832 -33.935  1.00 95.37           H  
ATOM   3791 HG21 THR B 170      -9.870 -13.094 -33.374  1.00 95.37           H  
ATOM   3792 HG22 THR B 170      -8.708 -12.099 -32.470  1.00 95.37           H  
ATOM   3793 HG23 THR B 170      -8.668 -12.116 -34.243  1.00 95.37           H  
ATOM   3794  N   GLU B 171      -6.492 -16.434 -33.198  1.00 94.42           N  
ATOM   3795  CA  GLU B 171      -5.322 -17.322 -33.182  1.00 94.42           C  
ATOM   3796  C   GLU B 171      -4.073 -16.654 -32.594  1.00 94.42           C  
ATOM   3797  O   GLU B 171      -3.251 -17.328 -31.978  1.00 94.42           O  
ATOM   3798  CB  GLU B 171      -5.009 -17.775 -34.615  1.00 94.42           C  
ATOM   3799  CG  GLU B 171      -6.121 -18.650 -35.210  1.00 94.42           C  
ATOM   3800  CD  GLU B 171      -5.802 -19.154 -36.628  1.00 94.42           C  
ATOM   3801  OE1 GLU B 171      -6.557 -20.035 -37.097  1.00 94.42           O  
ATOM   3802  OE2 GLU B 171      -4.843 -18.642 -37.250  1.00 94.42           O1-
ATOM   3803  H   GLU B 171      -6.809 -16.102 -34.097  1.00 94.42           H  
ATOM   3804  HA  GLU B 171      -5.533 -18.201 -32.572  1.00 94.42           H  
ATOM   3805  HB2 GLU B 171      -4.861 -16.894 -35.240  1.00 94.42           H  
ATOM   3806  HB3 GLU B 171      -4.083 -18.352 -34.603  1.00 94.42           H  
ATOM   3807  HG2 GLU B 171      -7.046 -18.076 -35.246  1.00 94.42           H  
ATOM   3808  HG3 GLU B 171      -6.280 -19.504 -34.552  1.00 94.42           H  
ATOM   3809  N   ASN B 172      -3.918 -15.341 -32.789  1.00 96.95           N  
ATOM   3810  CA  ASN B 172      -2.692 -14.621 -32.453  1.00 96.95           C  
ATOM   3811  C   ASN B 172      -2.913 -13.288 -31.726  1.00 96.95           C  
ATOM   3812  O   ASN B 172      -1.941 -12.611 -31.406  1.00 96.95           O  
ATOM   3813  CB  ASN B 172      -1.870 -14.448 -33.737  1.00 96.95           C  
ATOM   3814  CG  ASN B 172      -2.432 -13.432 -34.717  1.00 96.95           C  
ATOM   3815  ND2 ASN B 172      -1.606 -12.979 -35.631  1.00 96.95           N  
ATOM   3816  OD1 ASN B 172      -3.593 -13.046 -34.703  1.00 96.95           O  
ATOM   3817  H   ASN B 172      -4.635 -14.840 -33.294  1.00 96.95           H  
ATOM   3818  HA  ASN B 172      -2.104 -15.232 -31.767  1.00 96.95           H  
ATOM   3819  HB2 ASN B 172      -0.869 -14.129 -33.451  1.00 96.95           H  
ATOM   3820  HB3 ASN B 172      -1.774 -15.408 -34.246  1.00 96.95           H  
ATOM   3821 HD21 ASN B 172      -1.979 -12.310 -36.289  1.00 96.95           H  
ATOM   3822 HD22 ASN B 172      -0.659 -13.330 -35.644  1.00 96.95           H  
ATOM   3823  N   LEU B 173      -4.158 -12.896 -31.467  1.00 97.01           N  
ATOM   3824  CA  LEU B 173      -4.503 -11.703 -30.699  1.00 97.01           C  
ATOM   3825  C   LEU B 173      -5.390 -12.091 -29.524  1.00 97.01           C  
ATOM   3826  O   LEU B 173      -6.309 -12.887 -29.690  1.00 97.01           O  
ATOM   3827  CB  LEU B 173      -5.208 -10.674 -31.599  1.00 97.01           C  
ATOM   3828  CG  LEU B 173      -4.255  -9.973 -32.583  1.00 97.01           C  
ATOM   3829  CD1 LEU B 173      -4.971  -9.646 -33.895  1.00 97.01           C  
ATOM   3830  CD2 LEU B 173      -3.743  -8.667 -31.979  1.00 97.01           C  
ATOM   3831  H   LEU B 173      -4.923 -13.493 -31.751  1.00 97.01           H  
ATOM   3832  HA  LEU B 173      -3.597 -11.249 -30.297  1.00 97.01           H  
ATOM   3833  HB2 LEU B 173      -5.686  -9.923 -30.971  1.00 97.01           H  
ATOM   3834  HB3 LEU B 173      -6.008 -11.175 -32.145  1.00 97.01           H  
ATOM   3835  HG  LEU B 173      -3.405 -10.614 -32.816  1.00 97.01           H  
ATOM   3836 HD11 LEU B 173      -5.845  -9.025 -33.699  1.00 97.01           H  
ATOM   3837 HD12 LEU B 173      -5.276 -10.576 -34.376  1.00 97.01           H  
ATOM   3838 HD13 LEU B 173      -4.286  -9.120 -34.559  1.00 97.01           H  
ATOM   3839 HD21 LEU B 173      -3.015  -8.214 -32.652  1.00 97.01           H  
ATOM   3840 HD22 LEU B 173      -3.263  -8.879 -31.023  1.00 97.01           H  
ATOM   3841 HD23 LEU B 173      -4.568  -7.975 -31.813  1.00 97.01           H  
ATOM   3842  N   ASP B 174      -5.183 -11.475 -28.373  1.00 96.97           N  
ATOM   3843  CA  ASP B 174      -6.156 -11.430 -27.286  1.00 96.97           C  
ATOM   3844  C   ASP B 174      -6.343  -9.985 -26.821  1.00 96.97           C  
ATOM   3845  O   ASP B 174      -5.493  -9.121 -27.059  1.00 96.97           O  
ATOM   3846  CB  ASP B 174      -5.784 -12.404 -26.157  1.00 96.97           C  
ATOM   3847  CG  ASP B 174      -4.473 -12.048 -25.450  1.00 96.97           C  
ATOM   3848  OD1 ASP B 174      -4.445 -11.009 -24.755  1.00 96.97           O  
ATOM   3849  OD2 ASP B 174      -3.505 -12.832 -25.586  1.00 96.97           O1-
ATOM   3850  H   ASP B 174      -4.375 -10.875 -28.287  1.00 96.97           H  
ATOM   3851  HA  ASP B 174      -7.124 -11.752 -27.670  1.00 96.97           H  
ATOM   3852  HB2 ASP B 174      -6.591 -12.416 -25.425  1.00 96.97           H  
ATOM   3853  HB3 ASP B 174      -5.713 -13.410 -26.573  1.00 96.97           H  
ATOM   3854  N   GLY B 175      -7.497  -9.686 -26.228  1.00 98.27           N  
ATOM   3855  CA  GLY B 175      -7.771  -8.346 -25.737  1.00 98.27           C  
ATOM   3856  C   GLY B 175      -9.011  -8.245 -24.867  1.00 98.27           C  
ATOM   3857  O   GLY B 175      -9.937  -9.054 -24.958  1.00 98.27           O  
ATOM   3858  H   GLY B 175      -8.195 -10.407 -26.108  1.00 98.27           H  
ATOM   3859  HA2 GLY B 175      -6.918  -8.037 -25.133  1.00 98.27           H  
ATOM   3860  HA3 GLY B 175      -7.868  -7.653 -26.574  1.00 98.27           H  
ATOM   3861  N   ILE B 176      -8.998  -7.237 -24.004  1.00 98.52           N  
ATOM   3862  CA  ILE B 176     -10.052  -6.922 -23.045  1.00 98.52           C  
ATOM   3863  C   ILE B 176     -10.267  -5.413 -23.000  1.00 98.52           C  
ATOM   3864  O   ILE B 176      -9.313  -4.635 -23.012  1.00 98.52           O  
ATOM   3865  CB  ILE B 176      -9.740  -7.516 -21.650  1.00 98.52           C  
ATOM   3866  CG1 ILE B 176     -10.867  -7.192 -20.644  1.00 98.52           C  
ATOM   3867  CG2 ILE B 176      -8.368  -7.068 -21.112  1.00 98.52           C  
ATOM   3868  CD1 ILE B 176     -10.729  -7.968 -19.334  1.00 98.52           C  
ATOM   3869  H   ILE B 176      -8.200  -6.617 -24.025  1.00 98.52           H  
ATOM   3870  HA  ILE B 176     -10.977  -7.378 -23.398  1.00 98.52           H  
ATOM   3871  HB  ILE B 176      -9.705  -8.598 -21.766  1.00 98.52           H  
ATOM   3872 HG12 ILE B 176     -10.873  -6.128 -20.413  1.00 98.52           H  
ATOM   3873 HG13 ILE B 176     -11.828  -7.452 -21.090  1.00 98.52           H  
ATOM   3874 HG21 ILE B 176      -7.589  -7.382 -21.806  1.00 98.52           H  
ATOM   3875 HG22 ILE B 176      -8.161  -7.540 -20.152  1.00 98.52           H  
ATOM   3876 HG23 ILE B 176      -8.336  -5.987 -20.982  1.00 98.52           H  
ATOM   3877 HD11 ILE B 176     -11.649  -7.872 -18.755  1.00 98.52           H  
ATOM   3878 HD12 ILE B 176     -10.531  -9.017 -19.550  1.00 98.52           H  
ATOM   3879 HD13 ILE B 176      -9.903  -7.569 -18.746  1.00 98.52           H  
ATOM   3880  N   VAL B 177     -11.529  -5.011 -22.902  1.00 98.80           N  
ATOM   3881  CA  VAL B 177     -11.943  -3.670 -22.488  1.00 98.80           C  
ATOM   3882  C   VAL B 177     -12.816  -3.833 -21.251  1.00 98.80           C  
ATOM   3883  O   VAL B 177     -13.776  -4.601 -21.276  1.00 98.80           O  
ATOM   3884  CB  VAL B 177     -12.685  -2.932 -23.617  1.00 98.80           C  
ATOM   3885  CG1 VAL B 177     -13.116  -1.529 -23.171  1.00 98.80           C  
ATOM   3886  CG2 VAL B 177     -11.794  -2.778 -24.857  1.00 98.80           C  
ATOM   3887  H   VAL B 177     -12.247  -5.720 -22.938  1.00 98.80           H  
ATOM   3888  HA  VAL B 177     -11.067  -3.081 -22.218  1.00 98.80           H  
ATOM   3889  HB  VAL B 177     -13.574  -3.496 -23.898  1.00 98.80           H  
ATOM   3890 HG11 VAL B 177     -13.837  -1.596 -22.355  1.00 98.80           H  
ATOM   3891 HG12 VAL B 177     -12.250  -0.960 -22.834  1.00 98.80           H  
ATOM   3892 HG13 VAL B 177     -13.590  -1.004 -23.999  1.00 98.80           H  
ATOM   3893 HG21 VAL B 177     -12.322  -2.217 -25.628  1.00 98.80           H  
ATOM   3894 HG22 VAL B 177     -11.539  -3.759 -25.260  1.00 98.80           H  
ATOM   3895 HG23 VAL B 177     -10.874  -2.255 -24.592  1.00 98.80           H  
ATOM   3896  N   ALA B 178     -12.478  -3.133 -20.175  1.00 98.69           N  
ATOM   3897  CA  ALA B 178     -13.198  -3.153 -18.909  1.00 98.69           C  
ATOM   3898  C   ALA B 178     -13.487  -1.727 -18.429  1.00 98.69           C  
ATOM   3899  O   ALA B 178     -12.676  -0.818 -18.606  1.00 98.69           O  
ATOM   3900  CB  ALA B 178     -12.397  -3.962 -17.881  1.00 98.69           C  
ATOM   3901  H   ALA B 178     -11.682  -2.514 -20.233  1.00 98.69           H  
ATOM   3902  HA  ALA B 178     -14.158  -3.649 -19.049  1.00 98.69           H  
ATOM   3903  HB1 ALA B 178     -12.946  -4.007 -16.940  1.00 98.69           H  
ATOM   3904  HB2 ALA B 178     -12.236  -4.976 -18.247  1.00 98.69           H  
ATOM   3905  HB3 ALA B 178     -11.432  -3.487 -17.704  1.00 98.69           H  
ATOM   3906  N   TRP B 179     -14.648  -1.550 -17.812  1.00 98.79           N  
ATOM   3907  CA  TRP B 179     -15.096  -0.310 -17.193  1.00 98.79           C  
ATOM   3908  C   TRP B 179     -15.823  -0.629 -15.888  1.00 98.79           C  
ATOM   3909  O   TRP B 179     -16.642  -1.551 -15.841  1.00 98.79           O  
ATOM   3910  CB  TRP B 179     -16.009   0.454 -18.164  1.00 98.79           C  
ATOM   3911  CG  TRP B 179     -16.853   1.532 -17.547  1.00 98.79           C  
ATOM   3912  CD1 TRP B 179     -16.429   2.744 -17.118  1.00 98.79           C  
ATOM   3913  CD2 TRP B 179     -18.265   1.464 -17.181  1.00 98.79           C  
ATOM   3914  CE2 TRP B 179     -18.638   2.706 -16.586  1.00 98.79           C  
ATOM   3915  CE3 TRP B 179     -19.259   0.462 -17.258  1.00 98.79           C  
ATOM   3916  NE1 TRP B 179     -17.482   3.449 -16.568  1.00 98.79           N  
ATOM   3917  CZ2 TRP B 179     -19.936   2.958 -16.125  1.00 98.79           C  
ATOM   3918  CZ3 TRP B 179     -20.560   0.696 -16.773  1.00 98.79           C  
ATOM   3919  CH2 TRP B 179     -20.901   1.941 -16.213  1.00 98.79           C  
ATOM   3920  H   TRP B 179     -15.271  -2.341 -17.724  1.00 98.79           H  
ATOM   3921  HA  TRP B 179     -14.239   0.320 -16.955  1.00 98.79           H  
ATOM   3922  HB2 TRP B 179     -15.395   0.892 -18.952  1.00 98.79           H  
ATOM   3923  HB3 TRP B 179     -16.684  -0.259 -18.636  1.00 98.79           H  
ATOM   3924  HD1 TRP B 179     -15.410   3.097 -17.147  1.00 98.79           H  
ATOM   3925  HE1 TRP B 179     -17.384   4.337 -16.096  1.00 98.79           H  
ATOM   3926  HE3 TRP B 179     -18.999  -0.500 -17.673  1.00 98.79           H  
ATOM   3927  HZ2 TRP B 179     -20.179   3.913 -15.683  1.00 98.79           H  
ATOM   3928  HZ3 TRP B 179     -21.303  -0.088 -16.820  1.00 98.79           H  
ATOM   3929  HH2 TRP B 179     -21.897   2.115 -15.833  1.00 98.79           H  
ATOM   3930  N   SER B 180     -15.555   0.155 -14.852  1.00 98.82           N  
ATOM   3931  CA  SER B 180     -16.371   0.236 -13.650  1.00 98.82           C  
ATOM   3932  C   SER B 180     -16.650   1.690 -13.284  1.00 98.82           C  
ATOM   3933  O   SER B 180     -15.863   2.594 -13.575  1.00 98.82           O  
ATOM   3934  CB  SER B 180     -15.751  -0.535 -12.478  1.00 98.82           C  
ATOM   3935  OG  SER B 180     -14.476  -0.061 -12.102  1.00 98.82           O  
ATOM   3936  H   SER B 180     -14.821   0.845 -14.933  1.00 98.82           H  
ATOM   3937  HA  SER B 180     -17.337  -0.223 -13.860  1.00 98.82           H  
ATOM   3938  HB2 SER B 180     -15.670  -1.586 -12.755  1.00 98.82           H  
ATOM   3939  HB3 SER B 180     -16.418  -0.458 -11.619  1.00 98.82           H  
ATOM   3940  HG  SER B 180     -14.266  -0.453 -11.251  1.00 98.82           H  
ATOM   3941  N   SER B 181     -17.800   1.899 -12.656  1.00 98.81           N  
ATOM   3942  CA  SER B 181     -18.199   3.147 -12.021  1.00 98.81           C  
ATOM   3943  C   SER B 181     -18.715   2.838 -10.626  1.00 98.81           C  
ATOM   3944  O   SER B 181     -19.364   1.807 -10.417  1.00 98.81           O  
ATOM   3945  CB  SER B 181     -19.267   3.863 -12.843  1.00 98.81           C  
ATOM   3946  OG  SER B 181     -19.618   5.125 -12.308  1.00 98.81           O  
ATOM   3947  H   SER B 181     -18.393   1.103 -12.472  1.00 98.81           H  
ATOM   3948  HA  SER B 181     -17.326   3.796 -11.952  1.00 98.81           H  
ATOM   3949  HB2 SER B 181     -18.866   4.024 -13.844  1.00 98.81           H  
ATOM   3950  HB3 SER B 181     -20.156   3.236 -12.914  1.00 98.81           H  
ATOM   3951  HG  SER B 181     -20.018   5.054 -11.439  1.00 98.81           H  
ATOM   3952  N   ARG B 182     -18.442   3.723  -9.676  1.00 98.56           N  
ATOM   3953  CA  ARG B 182     -18.878   3.588  -8.295  1.00 98.56           C  
ATOM   3954  C   ARG B 182     -19.156   4.952  -7.694  1.00 98.56           C  
ATOM   3955  O   ARG B 182     -18.275   5.798  -7.685  1.00 98.56           O  
ATOM   3956  CB  ARG B 182     -17.801   2.834  -7.510  1.00 98.56           C  
ATOM   3957  CG  ARG B 182     -18.238   2.519  -6.074  1.00 98.56           C  
ATOM   3958  CD  ARG B 182     -17.075   1.893  -5.301  1.00 98.56           C  
ATOM   3959  NE  ARG B 182     -16.618   0.634  -5.917  1.00 98.56           N  
ATOM   3960  CZ  ARG B 182     -17.035  -0.578  -5.627  1.00 98.56           C  
ATOM   3961  NH1 ARG B 182     -18.003  -0.808  -4.781  1.00 98.56           N1+
ATOM   3962  NH2 ARG B 182     -16.426  -1.590  -6.169  1.00 98.56           N  
ATOM   3963  H   ARG B 182     -17.904   4.543  -9.920  1.00 98.56           H  
ATOM   3964  HA  ARG B 182     -19.808   3.019  -8.272  1.00 98.56           H  
ATOM   3965  HB2 ARG B 182     -16.889   3.428  -7.486  1.00 98.56           H  
ATOM   3966  HB3 ARG B 182     -17.585   1.900  -8.030  1.00 98.56           H  
ATOM   3967  HG2 ARG B 182     -19.088   1.836  -6.088  1.00 98.56           H  
ATOM   3968  HG3 ARG B 182     -18.538   3.436  -5.566  1.00 98.56           H  
ATOM   3969  HD2 ARG B 182     -16.245   2.598  -5.291  1.00 98.56           H  
ATOM   3970  HD3 ARG B 182     -17.378   1.731  -4.266  1.00 98.56           H  
ATOM   3971  HE  ARG B 182     -15.844   0.707  -6.562  1.00 98.56           H  
ATOM   3972 HH11 ARG B 182     -18.445  -0.020  -4.328  1.00 98.56           H  
ATOM   3973 HH12 ARG B 182     -18.250  -1.755  -4.532  1.00 98.56           H  
ATOM   3974 HH21 ARG B 182     -16.393  -2.462  -5.661  1.00 98.56           H  
ATOM   3975 HH22 ARG B 182     -15.683  -1.365  -6.813  1.00 98.56           H  
ATOM   3976  N   ASP B 183     -20.343   5.102  -7.139  1.00 98.75           N  
ATOM   3977  CA  ASP B 183     -20.713   6.226  -6.294  1.00 98.75           C  
ATOM   3978  C   ASP B 183     -20.615   5.786  -4.831  1.00 98.75           C  
ATOM   3979  O   ASP B 183     -20.973   4.648  -4.499  1.00 98.75           O  
ATOM   3980  CB  ASP B 183     -22.114   6.721  -6.665  1.00 98.75           C  
ATOM   3981  CG  ASP B 183     -22.183   7.158  -8.134  1.00 98.75           C  
ATOM   3982  OD1 ASP B 183     -21.716   8.272  -8.446  1.00 98.75           O  
ATOM   3983  OD2 ASP B 183     -22.703   6.359  -8.950  1.00 98.75           O1-
ATOM   3984  H   ASP B 183     -21.009   4.344  -7.203  1.00 98.75           H  
ATOM   3985  HA  ASP B 183     -20.028   7.056  -6.472  1.00 98.75           H  
ATOM   3986  HB2 ASP B 183     -22.372   7.566  -6.027  1.00 98.75           H  
ATOM   3987  HB3 ASP B 183     -22.836   5.925  -6.484  1.00 98.75           H  
ATOM   3988  N   ARG B 184     -20.106   6.657  -3.957  1.00 98.47           N  
ATOM   3989  CA  ARG B 184     -20.013   6.425  -2.507  1.00 98.47           C  
ATOM   3990  C   ARG B 184     -20.328   7.720  -1.782  1.00 98.47           C  
ATOM   3991  O   ARG B 184     -19.659   8.720  -2.001  1.00 98.47           O  
ATOM   3992  CB  ARG B 184     -18.613   5.947  -2.100  1.00 98.47           C  
ATOM   3993  CG  ARG B 184     -18.119   4.741  -2.909  1.00 98.47           C  
ATOM   3994  CD  ARG B 184     -16.700   4.372  -2.506  1.00 98.47           C  
ATOM   3995  NE  ARG B 184     -16.633   3.902  -1.118  1.00 98.47           N  
ATOM   3996  CZ  ARG B 184     -15.633   4.115  -0.298  1.00 98.47           C  
ATOM   3997  NH1 ARG B 184     -14.645   4.909  -0.590  1.00 98.47           N1+
ATOM   3998  NH2 ARG B 184     -15.623   3.508   0.848  1.00 98.47           N  
ATOM   3999  H   ARG B 184     -19.763   7.535  -4.318  1.00 98.47           H  
ATOM   4000  HA  ARG B 184     -20.746   5.679  -2.202  1.00 98.47           H  
ATOM   4001  HB2 ARG B 184     -17.904   6.763  -2.234  1.00 98.47           H  
ATOM   4002  HB3 ARG B 184     -18.635   5.692  -1.040  1.00 98.47           H  
ATOM   4003  HG2 ARG B 184     -18.784   3.888  -2.766  1.00 98.47           H  
ATOM   4004  HG3 ARG B 184     -18.091   5.005  -3.967  1.00 98.47           H  
ATOM   4005  HD2 ARG B 184     -16.330   3.585  -3.163  1.00 98.47           H  
ATOM   4006  HD3 ARG B 184     -16.072   5.250  -2.653  1.00 98.47           H  
ATOM   4007  HE  ARG B 184     -17.382   3.325  -0.761  1.00 98.47           H  
ATOM   4008 HH11 ARG B 184     -13.906   5.027   0.087  1.00 98.47           H  
ATOM   4009 HH12 ARG B 184     -14.792   5.683  -1.223  1.00 98.47           H  
ATOM   4010 HH21 ARG B 184     -16.369   2.849   1.022  1.00 98.47           H  
ATOM   4011 HH22 ARG B 184     -14.800   3.589   1.428  1.00 98.47           H  
ATOM   4012  N   GLY B 185     -21.334   7.693  -0.921  1.00 98.29           N  
ATOM   4013  CA  GLY B 185     -21.717   8.849  -0.123  1.00 98.29           C  
ATOM   4014  C   GLY B 185     -21.008   8.875   1.225  1.00 98.29           C  
ATOM   4015  O   GLY B 185     -19.899   8.358   1.398  1.00 98.29           O  
ATOM   4016  H   GLY B 185     -21.720   6.791  -0.681  1.00 98.29           H  
ATOM   4017  HA2 GLY B 185     -21.489   9.774  -0.652  1.00 98.29           H  
ATOM   4018  HA3 GLY B 185     -22.794   8.819   0.041  1.00 98.29           H  
ATOM   4019  N   ASP B 186     -21.713   9.448   2.194  1.00 98.10           N  
ATOM   4020  CA  ASP B 186     -21.280   9.573   3.577  1.00 98.10           C  
ATOM   4021  C   ASP B 186     -20.878   8.229   4.199  1.00 98.10           C  
ATOM   4022  O   ASP B 186     -21.546   7.204   4.013  1.00 98.10           O  
ATOM   4023  CB  ASP B 186     -22.420  10.182   4.395  1.00 98.10           C  
ATOM   4024  CG  ASP B 186     -22.642  11.683   4.188  1.00 98.10           C  
ATOM   4025  OD1 ASP B 186     -21.756  12.347   3.605  1.00 98.10           O  
ATOM   4026  OD2 ASP B 186     -23.704  12.157   4.652  1.00 98.10           O1-
ATOM   4027  H   ASP B 186     -22.517   9.996   1.919  1.00 98.10           H  
ATOM   4028  HA  ASP B 186     -20.420  10.241   3.617  1.00 98.10           H  
ATOM   4029  HB2 ASP B 186     -22.170  10.026   5.444  1.00 98.10           H  
ATOM   4030  HB3 ASP B 186     -23.345   9.642   4.191  1.00 98.10           H  
ATOM   4031  N   LEU B 187     -19.804   8.254   4.993  1.00 97.44           N  
ATOM   4032  CA  LEU B 187     -19.200   7.064   5.588  1.00 97.44           C  
ATOM   4033  C   LEU B 187     -19.648   6.889   7.038  1.00 97.44           C  
ATOM   4034  O   LEU B 187     -19.231   7.635   7.930  1.00 97.44           O  
ATOM   4035  CB  LEU B 187     -17.668   7.146   5.514  1.00 97.44           C  
ATOM   4036  CG  LEU B 187     -17.074   7.501   4.145  1.00 97.44           C  
ATOM   4037  CD1 LEU B 187     -15.564   7.637   4.312  1.00 97.44           C  
ATOM   4038  CD2 LEU B 187     -17.366   6.430   3.097  1.00 97.44           C  
ATOM   4039  H   LEU B 187     -19.358   9.148   5.138  1.00 97.44           H  
ATOM   4040  HA  LEU B 187     -19.515   6.187   5.022  1.00 97.44           H  
ATOM   4041  HB2 LEU B 187     -17.335   7.902   6.225  1.00 97.44           H  
ATOM   4042  HB3 LEU B 187     -17.263   6.188   5.838  1.00 97.44           H  
ATOM   4043  HG  LEU B 187     -17.463   8.458   3.797  1.00 97.44           H  
ATOM   4044 HD11 LEU B 187     -15.118   7.781   3.327  1.00 97.44           H  
ATOM   4045 HD12 LEU B 187     -15.165   6.738   4.781  1.00 97.44           H  
ATOM   4046 HD13 LEU B 187     -15.341   8.508   4.929  1.00 97.44           H  
ATOM   4047 HD21 LEU B 187     -16.875   6.688   2.160  1.00 97.44           H  
ATOM   4048 HD22 LEU B 187     -18.439   6.404   2.907  1.00 97.44           H  
ATOM   4049 HD23 LEU B 187     -17.025   5.452   3.437  1.00 97.44           H  
ATOM   4050  N   ARG B 188     -20.438   5.851   7.299  1.00 96.66           N  
ATOM   4051  CA  ARG B 188     -20.906   5.490   8.635  1.00 96.66           C  
ATOM   4052  C   ARG B 188     -19.785   4.857   9.459  1.00 96.66           C  
ATOM   4053  O   ARG B 188     -19.364   3.727   9.204  1.00 96.66           O  
ATOM   4054  CB  ARG B 188     -22.119   4.567   8.500  1.00 96.66           C  
ATOM   4055  CG  ARG B 188     -22.754   4.321   9.869  1.00 96.66           C  
ATOM   4056  CD  ARG B 188     -24.008   3.463   9.711  1.00 96.66           C  
ATOM   4057  NE  ARG B 188     -24.608   3.205  11.031  1.00 96.66           N  
ATOM   4058  CZ  ARG B 188     -25.136   2.072  11.449  1.00 96.66           C  
ATOM   4059  NH1 ARG B 188     -25.317   1.057  10.650  1.00 96.66           N1+
ATOM   4060  NH2 ARG B 188     -25.452   1.929  12.707  1.00 96.66           N  
ATOM   4061  H   ARG B 188     -20.725   5.282   6.515  1.00 96.66           H  
ATOM   4062  HA  ARG B 188     -21.218   6.403   9.140  1.00 96.66           H  
ATOM   4063  HB2 ARG B 188     -21.813   3.617   8.060  1.00 96.66           H  
ATOM   4064  HB3 ARG B 188     -22.851   5.038   7.845  1.00 96.66           H  
ATOM   4065  HG2 ARG B 188     -22.048   3.804  10.518  1.00 96.66           H  
ATOM   4066  HG3 ARG B 188     -23.023   5.275  10.322  1.00 96.66           H  
ATOM   4067  HD2 ARG B 188     -24.723   3.989   9.078  1.00 96.66           H  
ATOM   4068  HD3 ARG B 188     -23.720   2.532   9.221  1.00 96.66           H  
ATOM   4069  HE  ARG B 188     -24.485   3.939  11.714  1.00 96.66           H  
ATOM   4070 HH11 ARG B 188     -25.581   0.160  11.033  1.00 96.66           H  
ATOM   4071 HH12 ARG B 188     -24.914   1.107   9.725  1.00 96.66           H  
ATOM   4072 HH21 ARG B 188     -25.539   1.003  13.099  1.00 96.66           H  
ATOM   4073 HH22 ARG B 188     -25.196   2.665  13.350  1.00 96.66           H  
ATOM   4074  N   GLN B 189     -19.363   5.563  10.498  1.00 95.10           N  
ATOM   4075  CA  GLN B 189     -18.333   5.118  11.428  1.00 95.10           C  
ATOM   4076  C   GLN B 189     -18.922   4.264  12.563  1.00 95.10           C  
ATOM   4077  O   GLN B 189     -20.121   4.292  12.853  1.00 95.10           O  
ATOM   4078  CB  GLN B 189     -17.596   6.345  11.981  1.00 95.10           C  
ATOM   4079  CG  GLN B 189     -17.000   7.285  10.919  1.00 95.10           C  
ATOM   4080  CD  GLN B 189     -16.090   6.561   9.937  1.00 95.10           C  
ATOM   4081  NE2 GLN B 189     -16.381   6.597   8.656  1.00 95.10           N  
ATOM   4082  OE1 GLN B 189     -15.133   5.910  10.305  1.00 95.10           O  
ATOM   4083  H   GLN B 189     -19.790   6.460  10.683  1.00 95.10           H  
ATOM   4084  HA  GLN B 189     -17.609   4.502  10.895  1.00 95.10           H  
ATOM   4085  HB2 GLN B 189     -16.799   5.996  12.636  1.00 95.10           H  
ATOM   4086  HB3 GLN B 189     -18.297   6.926  12.583  1.00 95.10           H  
ATOM   4087  HG2 GLN B 189     -17.805   7.783  10.379  1.00 95.10           H  
ATOM   4088  HG3 GLN B 189     -16.418   8.059  11.421  1.00 95.10           H  
ATOM   4089 HE21 GLN B 189     -15.826   5.994   8.067  1.00 95.10           H  
ATOM   4090 HE22 GLN B 189     -17.222   7.065   8.347  1.00 95.10           H  
ATOM   4091  N   SER B 190     -18.068   3.492  13.228  1.00 96.01           N  
ATOM   4092  CA  SER B 190     -18.450   2.571  14.303  1.00 96.01           C  
ATOM   4093  C   SER B 190     -18.702   3.252  15.649  1.00 96.01           C  
ATOM   4094  O   SER B 190     -19.396   2.682  16.485  1.00 96.01           O  
ATOM   4095  CB  SER B 190     -17.410   1.463  14.457  1.00 96.01           C  
ATOM   4096  OG  SER B 190     -16.142   1.981  14.804  1.00 96.01           O  
ATOM   4097  H   SER B 190     -17.116   3.453  12.891  1.00 96.01           H  
ATOM   4098  HA  SER B 190     -19.391   2.095  14.027  1.00 96.01           H  
ATOM   4099  HB2 SER B 190     -17.324   0.909  13.521  1.00 96.01           H  
ATOM   4100  HB3 SER B 190     -17.760   0.769  15.220  1.00 96.01           H  
ATOM   4101  HG  SER B 190     -15.726   2.224  13.975  1.00 96.01           H  
ATOM   4102  N   ASN B 191     -18.214   4.480  15.839  1.00 94.60           N  
ATOM   4103  CA  ASN B 191     -18.563   5.343  16.977  1.00 94.60           C  
ATOM   4104  C   ASN B 191     -19.911   6.071  16.786  1.00 94.60           C  
ATOM   4105  O   ASN B 191     -20.333   6.835  17.651  1.00 94.60           O  
ATOM   4106  CB  ASN B 191     -17.407   6.324  17.253  1.00 94.60           C  
ATOM   4107  CG  ASN B 191     -17.208   7.351  16.153  1.00 94.60           C  
ATOM   4108  ND2 ASN B 191     -16.524   8.431  16.438  1.00 94.60           N  
ATOM   4109  OD1 ASN B 191     -17.644   7.163  15.029  1.00 94.60           O  
ATOM   4110  H   ASN B 191     -17.667   4.901  15.102  1.00 94.60           H  
ATOM   4111  HA  ASN B 191     -18.681   4.724  17.867  1.00 94.60           H  
ATOM   4112  HB2 ASN B 191     -16.480   5.768  17.393  1.00 94.60           H  
ATOM   4113  HB3 ASN B 191     -17.620   6.849  18.183  1.00 94.60           H  
ATOM   4114 HD21 ASN B 191     -16.459   9.154  15.736  1.00 94.60           H  
ATOM   4115 HD22 ASN B 191     -16.326   8.687  17.395  1.00 94.60           H  
ATOM   4116  N   GLY B 192     -20.598   5.840  15.662  1.00 92.12           N  
ATOM   4117  CA  GLY B 192     -21.879   6.466  15.331  1.00 92.12           C  
ATOM   4118  C   GLY B 192     -21.765   7.789  14.572  1.00 92.12           C  
ATOM   4119  O   GLY B 192     -22.791   8.306  14.131  1.00 92.12           O  
ATOM   4120  H   GLY B 192     -20.181   5.238  14.967  1.00 92.12           H  
ATOM   4121  HA2 GLY B 192     -22.440   6.654  16.246  1.00 92.12           H  
ATOM   4122  HA3 GLY B 192     -22.449   5.777  14.708  1.00 92.12           H  
ATOM   4123  N   GLU B 193     -20.553   8.311  14.375  1.00 89.97           N  
ATOM   4124  CA  GLU B 193     -20.320   9.482  13.532  1.00 89.97           C  
ATOM   4125  C   GLU B 193     -20.516   9.154  12.048  1.00 89.97           C  
ATOM   4126  O   GLU B 193     -20.559   7.996  11.611  1.00 89.97           O  
ATOM   4127  CB  GLU B 193     -18.931  10.086  13.791  1.00 89.97           C  
ATOM   4128  CG  GLU B 193     -18.859  10.749  15.177  1.00 89.97           C  
ATOM   4129  CD  GLU B 193     -17.448  11.218  15.566  1.00 89.97           C  
ATOM   4130  OE1 GLU B 193     -17.332  11.802  16.668  1.00 89.97           O  
ATOM   4131  OE2 GLU B 193     -16.469  10.791  14.908  1.00 89.97           O1-
ATOM   4132  H   GLU B 193     -19.739   7.841  14.747  1.00 89.97           H  
ATOM   4133  HA  GLU B 193     -21.056  10.245  13.787  1.00 89.97           H  
ATOM   4134  HB2 GLU B 193     -18.183   9.300  13.697  1.00 89.97           H  
ATOM   4135  HB3 GLU B 193     -18.720  10.848  13.040  1.00 89.97           H  
ATOM   4136  HG2 GLU B 193     -19.546  11.595  15.194  1.00 89.97           H  
ATOM   4137  HG3 GLU B 193     -19.197  10.034  15.927  1.00 89.97           H  
ATOM   4138  N   THR B 194     -20.665  10.209  11.256  1.00 94.74           N  
ATOM   4139  CA  THR B 194     -20.809  10.133   9.805  1.00 94.74           C  
ATOM   4140  C   THR B 194     -19.776  11.058   9.186  1.00 94.74           C  
ATOM   4141  O   THR B 194     -19.861  12.269   9.349  1.00 94.74           O  
ATOM   4142  CB  THR B 194     -22.236  10.514   9.399  1.00 94.74           C  
ATOM   4143  CG2 THR B 194     -22.433  10.446   7.897  1.00 94.74           C  
ATOM   4144  OG1 THR B 194     -23.131   9.583   9.971  1.00 94.74           O  
ATOM   4145  H   THR B 194     -20.527  11.128  11.650  1.00 94.74           H  
ATOM   4146  HA  THR B 194     -20.618   9.120   9.454  1.00 94.74           H  
ATOM   4147  HB  THR B 194     -22.473  11.516   9.757  1.00 94.74           H  
ATOM   4148  HG1 THR B 194     -22.802   9.412  10.856  1.00 94.74           H  
ATOM   4149 HG21 THR B 194     -22.166   9.448   7.549  1.00 94.74           H  
ATOM   4150 HG22 THR B 194     -21.815  11.195   7.405  1.00 94.74           H  
ATOM   4151 HG23 THR B 194     -23.476  10.652   7.654  1.00 94.74           H  
ATOM   4152  N   ALA B 195     -18.793  10.487   8.491  1.00 96.08           N  
ATOM   4153  CA  ALA B 195     -17.787  11.281   7.799  1.00 96.08           C  
ATOM   4154  C   ALA B 195     -18.394  11.798   6.483  1.00 96.08           C  
ATOM   4155  O   ALA B 195     -18.779  10.961   5.657  1.00 96.08           O  
ATOM   4156  CB  ALA B 195     -16.526  10.437   7.560  1.00 96.08           C  
ATOM   4157  H   ALA B 195     -18.815   9.489   8.339  1.00 96.08           H  
ATOM   4158  HA  ALA B 195     -17.511  12.112   8.448  1.00 96.08           H  
ATOM   4159  HB1 ALA B 195     -16.602   9.906   6.611  1.00 96.08           H  
ATOM   4160  HB2 ALA B 195     -15.657  11.092   7.515  1.00 96.08           H  
ATOM   4161  HB3 ALA B 195     -16.385   9.712   8.362  1.00 96.08           H  
ATOM   4162  N   PRO B 196     -18.467  13.124   6.252  1.00 97.28           N  
ATOM   4163  CA  PRO B 196     -19.031  13.661   5.021  1.00 97.28           C  
ATOM   4164  C   PRO B 196     -18.183  13.234   3.825  1.00 97.28           C  
ATOM   4165  O   PRO B 196     -16.950  13.368   3.851  1.00 97.28           O  
ATOM   4166  CB  PRO B 196     -19.083  15.179   5.201  1.00 97.28           C  
ATOM   4167  CG  PRO B 196     -17.980  15.451   6.223  1.00 97.28           C  
ATOM   4168  CD  PRO B 196     -18.021  14.209   7.113  1.00 97.28           C  
ATOM   4169  HA  PRO B 196     -20.049  13.288   4.899  1.00 97.28           H  
ATOM   4170  HB2 PRO B 196     -20.047  15.457   5.627  1.00 97.28           H  
ATOM   4171  HB3 PRO B 196     -18.913  15.712   4.266  1.00 97.28           H  
ATOM   4172  HG2 PRO B 196     -18.168  16.361   6.792  1.00 97.28           H  
ATOM   4173  HG3 PRO B 196     -17.015  15.506   5.719  1.00 97.28           H  
ATOM   4174  HD2 PRO B 196     -18.742  14.353   7.918  1.00 97.28           H  
ATOM   4175  HD3 PRO B 196     -17.031  14.020   7.526  1.00 97.28           H  
ATOM   4176  N   ASN B 197     -18.829  12.684   2.804  1.00 97.92           N  
ATOM   4177  CA  ASN B 197     -18.160  12.171   1.615  1.00 97.92           C  
ATOM   4178  C   ASN B 197     -19.140  12.067   0.444  1.00 97.92           C  
ATOM   4179  O   ASN B 197     -20.298  11.706   0.627  1.00 97.92           O  
ATOM   4180  CB  ASN B 197     -17.567  10.794   1.951  1.00 97.92           C  
ATOM   4181  CG  ASN B 197     -16.753  10.240   0.803  1.00 97.92           C  
ATOM   4182  ND2 ASN B 197     -17.099   9.085   0.287  1.00 97.92           N  
ATOM   4183  OD1 ASN B 197     -15.776  10.846   0.405  1.00 97.92           O  
ATOM   4184  H   ASN B 197     -19.831  12.572   2.860  1.00 97.92           H  
ATOM   4185  HA  ASN B 197     -17.356  12.849   1.326  1.00 97.92           H  
ATOM   4186  HB2 ASN B 197     -16.908  10.867   2.816  1.00 97.92           H  
ATOM   4187  HB3 ASN B 197     -18.376  10.109   2.203  1.00 97.92           H  
ATOM   4188 HD21 ASN B 197     -18.000   8.690   0.518  1.00 97.92           H  
ATOM   4189 HD22 ASN B 197     -16.540   8.746  -0.483  1.00 97.92           H  
ATOM   4190  N   ASP B 198     -18.659  12.337  -0.760  1.00 98.38           N  
ATOM   4191  CA  ASP B 198     -19.384  12.070  -2.002  1.00 98.38           C  
ATOM   4192  C   ASP B 198     -18.344  11.821  -3.093  1.00 98.38           C  
ATOM   4193  O   ASP B 198     -17.725  12.771  -3.555  1.00 98.38           O  
ATOM   4194  CB  ASP B 198     -20.299  13.267  -2.322  1.00 98.38           C  
ATOM   4195  CG  ASP B 198     -21.319  13.004  -3.433  1.00 98.38           C  
ATOM   4196  OD1 ASP B 198     -21.173  12.007  -4.171  1.00 98.38           O  
ATOM   4197  OD2 ASP B 198     -22.272  13.818  -3.522  1.00 98.38           O1-
ATOM   4198  H   ASP B 198     -17.708  12.670  -0.845  1.00 98.38           H  
ATOM   4199  HA  ASP B 198     -20.005  11.181  -1.893  1.00 98.38           H  
ATOM   4200  HB2 ASP B 198     -20.850  13.540  -1.422  1.00 98.38           H  
ATOM   4201  HB3 ASP B 198     -19.691  14.126  -2.611  1.00 98.38           H  
ATOM   4202  N   GLU B 199     -18.067  10.561  -3.420  1.00 98.75           N  
ATOM   4203  CA  GLU B 199     -17.093  10.143  -4.433  1.00 98.75           C  
ATOM   4204  C   GLU B 199     -17.814   9.530  -5.637  1.00 98.75           C  
ATOM   4205  O   GLU B 199     -18.512   8.523  -5.492  1.00 98.75           O  
ATOM   4206  CB  GLU B 199     -16.114   9.098  -3.861  1.00 98.75           C  
ATOM   4207  CG  GLU B 199     -15.125   9.624  -2.816  1.00 98.75           C  
ATOM   4208  CD  GLU B 199     -14.262   8.478  -2.262  1.00 98.75           C  
ATOM   4209  OE1 GLU B 199     -13.071   8.358  -2.648  1.00 98.75           O  
ATOM   4210  OE2 GLU B 199     -14.771   7.633  -1.481  1.00 98.75           O1-
ATOM   4211  H   GLU B 199     -18.641   9.844  -3.002  1.00 98.75           H  
ATOM   4212  HA  GLU B 199     -16.514  10.998  -4.781  1.00 98.75           H  
ATOM   4213  HB2 GLU B 199     -15.534   8.679  -4.683  1.00 98.75           H  
ATOM   4214  HB3 GLU B 199     -16.690   8.285  -3.420  1.00 98.75           H  
ATOM   4215  HG2 GLU B 199     -14.488  10.380  -3.275  1.00 98.75           H  
ATOM   4216  HG3 GLU B 199     -15.683  10.091  -2.005  1.00 98.75           H  
ATOM   4217  N   ALA B 200     -17.566  10.072  -6.829  1.00 98.85           N  
ATOM   4218  CA  ALA B 200     -17.981   9.515  -8.112  1.00 98.85           C  
ATOM   4219  C   ALA B 200     -16.754   8.976  -8.862  1.00 98.85           C  
ATOM   4220  O   ALA B 200     -16.030   9.696  -9.555  1.00 98.85           O  
ATOM   4221  CB  ALA B 200     -18.745  10.585  -8.895  1.00 98.85           C  
ATOM   4222  H   ALA B 200     -17.031  10.929  -6.847  1.00 98.85           H  
ATOM   4223  HA  ALA B 200     -18.670   8.688  -7.942  1.00 98.85           H  
ATOM   4224  HB1 ALA B 200     -19.622  10.890  -8.322  1.00 98.85           H  
ATOM   4225  HB2 ALA B 200     -18.107  11.453  -9.063  1.00 98.85           H  
ATOM   4226  HB3 ALA B 200     -19.073  10.177  -9.851  1.00 98.85           H  
ATOM   4227  N   ILE B 201     -16.515   7.674  -8.723  1.00 98.84           N  
ATOM   4228  CA  ILE B 201     -15.334   6.980  -9.235  1.00 98.84           C  
ATOM   4229  C   ILE B 201     -15.660   6.329 -10.578  1.00 98.84           C  
ATOM   4230  O   ILE B 201     -16.619   5.578 -10.703  1.00 98.84           O  
ATOM   4231  CB  ILE B 201     -14.819   5.948  -8.208  1.00 98.84           C  
ATOM   4232  CG1 ILE B 201     -14.468   6.619  -6.860  1.00 98.84           C  
ATOM   4233  CG2 ILE B 201     -13.587   5.208  -8.767  1.00 98.84           C  
ATOM   4234  CD1 ILE B 201     -14.369   5.638  -5.686  1.00 98.84           C  
ATOM   4235  H   ILE B 201     -17.167   7.147  -8.162  1.00 98.84           H  
ATOM   4236  HA  ILE B 201     -14.543   7.714  -9.384  1.00 98.84           H  
ATOM   4237  HB  ILE B 201     -15.612   5.221  -8.035  1.00 98.84           H  
ATOM   4238 HG12 ILE B 201     -13.521   7.149  -6.958  1.00 98.84           H  
ATOM   4239 HG13 ILE B 201     -15.232   7.348  -6.589  1.00 98.84           H  
ATOM   4240 HG21 ILE B 201     -13.188   4.523  -8.019  1.00 98.84           H  
ATOM   4241 HG22 ILE B 201     -13.865   4.614  -9.639  1.00 98.84           H  
ATOM   4242 HG23 ILE B 201     -12.822   5.931  -9.049  1.00 98.84           H  
ATOM   4243 HD11 ILE B 201     -15.301   5.083  -5.589  1.00 98.84           H  
ATOM   4244 HD12 ILE B 201     -13.541   4.944  -5.829  1.00 98.84           H  
ATOM   4245 HD13 ILE B 201     -14.197   6.199  -4.768  1.00 98.84           H  
ATOM   4246  N   ASN B 202     -14.814   6.545 -11.579  1.00 98.89           N  
ATOM   4247  CA  ASN B 202     -14.840   5.876 -12.873  1.00 98.89           C  
ATOM   4248  C   ASN B 202     -13.458   5.302 -13.181  1.00 98.89           C  
ATOM   4249  O   ASN B 202     -12.462   6.026 -13.180  1.00 98.89           O  
ATOM   4250  CB  ASN B 202     -15.273   6.875 -13.955  1.00 98.89           C  
ATOM   4251  CG  ASN B 202     -16.767   7.116 -13.931  1.00 98.89           C  
ATOM   4252  ND2 ASN B 202     -17.233   8.072 -13.162  1.00 98.89           N  
ATOM   4253  OD1 ASN B 202     -17.505   6.445 -14.637  1.00 98.89           O  
ATOM   4254  H   ASN B 202     -14.056   7.187 -11.396  1.00 98.89           H  
ATOM   4255  HA  ASN B 202     -15.554   5.052 -12.853  1.00 98.89           H  
ATOM   4256  HB2 ASN B 202     -14.747   7.821 -13.822  1.00 98.89           H  
ATOM   4257  HB3 ASN B 202     -15.023   6.473 -14.937  1.00 98.89           H  
ATOM   4258 HD21 ASN B 202     -16.629   8.551 -12.510  1.00 98.89           H  
ATOM   4259 HD22 ASN B 202     -18.233   8.090 -13.025  1.00 98.89           H  
ATOM   4260  N   ASN B 203     -13.384   4.014 -13.517  1.00 98.92           N  
ATOM   4261  CA  ASN B 203     -12.129   3.368 -13.880  1.00 98.92           C  
ATOM   4262  C   ASN B 203     -12.281   2.506 -15.138  1.00 98.92           C  
ATOM   4263  O   ASN B 203     -13.179   1.681 -15.258  1.00 98.92           O  
ATOM   4264  CB  ASN B 203     -11.578   2.615 -12.658  1.00 98.92           C  
ATOM   4265  CG  ASN B 203     -10.089   2.306 -12.701  1.00 98.92           C  
ATOM   4266  ND2 ASN B 203      -9.289   2.911 -13.549  1.00 98.92           N  
ATOM   4267  OD1 ASN B 203      -9.580   1.536 -11.909  1.00 98.92           O  
ATOM   4268  H   ASN B 203     -14.224   3.453 -13.495  1.00 98.92           H  
ATOM   4269  HA  ASN B 203     -11.426   4.165 -14.124  1.00 98.92           H  
ATOM   4270  HB2 ASN B 203     -12.128   1.682 -12.536  1.00 98.92           H  
ATOM   4271  HB3 ASN B 203     -11.741   3.221 -11.767  1.00 98.92           H  
ATOM   4272 HD21 ASN B 203      -9.618   3.655 -14.148  1.00 98.92           H  
ATOM   4273 HD22 ASN B 203      -8.306   2.758 -13.376  1.00 98.92           H  
ATOM   4274  N   MET B 204     -11.399   2.725 -16.110  1.00 98.83           N  
ATOM   4275  CA  MET B 204     -11.400   2.071 -17.414  1.00 98.83           C  
ATOM   4276  C   MET B 204     -10.036   1.460 -17.698  1.00 98.83           C  
ATOM   4277  O   MET B 204      -9.007   2.052 -17.377  1.00 98.83           O  
ATOM   4278  CB  MET B 204     -11.748   3.079 -18.516  1.00 98.83           C  
ATOM   4279  CG  MET B 204     -13.192   3.563 -18.411  1.00 98.83           C  
ATOM   4280  SD  MET B 204     -13.672   4.808 -19.638  1.00 98.83           S  
ATOM   4281  CE  MET B 204     -13.005   6.302 -18.862  1.00 98.83           C  
ATOM   4282  H   MET B 204     -10.685   3.420 -15.950  1.00 98.83           H  
ATOM   4283  HA  MET B 204     -12.141   1.270 -17.425  1.00 98.83           H  
ATOM   4284  HB2 MET B 204     -11.073   3.931 -18.451  1.00 98.83           H  
ATOM   4285  HB3 MET B 204     -11.618   2.606 -19.489  1.00 98.83           H  
ATOM   4286  HG2 MET B 204     -13.835   2.693 -18.548  1.00 98.83           H  
ATOM   4287  HG3 MET B 204     -13.369   3.971 -17.416  1.00 98.83           H  
ATOM   4288  HE1 MET B 204     -11.917   6.233 -18.822  1.00 98.83           H  
ATOM   4289  HE2 MET B 204     -13.288   7.176 -19.449  1.00 98.83           H  
ATOM   4290  HE3 MET B 204     -13.406   6.404 -17.854  1.00 98.83           H  
ATOM   4291  N   LEU B 205     -10.036   0.308 -18.355  1.00 98.77           N  
ATOM   4292  CA  LEU B 205      -8.846  -0.430 -18.757  1.00 98.77           C  
ATOM   4293  C   LEU B 205      -9.061  -1.019 -20.147  1.00 98.77           C  
ATOM   4294  O   LEU B 205     -10.104  -1.608 -20.425  1.00 98.77           O  
ATOM   4295  CB  LEU B 205      -8.591  -1.524 -17.710  1.00 98.77           C  
ATOM   4296  CG  LEU B 205      -7.493  -2.552 -18.032  1.00 98.77           C  
ATOM   4297  CD1 LEU B 205      -6.091  -1.955 -17.903  1.00 98.77           C  
ATOM   4298  CD2 LEU B 205      -7.630  -3.703 -17.043  1.00 98.77           C  
ATOM   4299  H   LEU B 205     -10.929  -0.108 -18.577  1.00 98.77           H  
ATOM   4300  HA  LEU B 205      -7.986   0.240 -18.786  1.00 98.77           H  
ATOM   4301  HB2 LEU B 205      -9.529  -2.059 -17.562  1.00 98.77           H  
ATOM   4302  HB3 LEU B 205      -8.331  -1.034 -16.772  1.00 98.77           H  
ATOM   4303  HG  LEU B 205      -7.627  -2.953 -19.037  1.00 98.77           H  
ATOM   4304 HD11 LEU B 205      -5.347  -2.732 -18.073  1.00 98.77           H  
ATOM   4305 HD12 LEU B 205      -5.953  -1.170 -18.647  1.00 98.77           H  
ATOM   4306 HD13 LEU B 205      -5.948  -1.543 -16.905  1.00 98.77           H  
ATOM   4307 HD21 LEU B 205      -8.610  -4.164 -17.158  1.00 98.77           H  
ATOM   4308 HD22 LEU B 205      -6.871  -4.463 -17.231  1.00 98.77           H  
ATOM   4309 HD23 LEU B 205      -7.534  -3.329 -16.023  1.00 98.77           H  
ATOM   4310  N   ALA B 206      -8.045  -0.927 -20.996  1.00 98.86           N  
ATOM   4311  CA  ALA B 206      -7.942  -1.761 -22.180  1.00 98.86           C  
ATOM   4312  C   ALA B 206      -6.567  -2.428 -22.216  1.00 98.86           C  
ATOM   4313  O   ALA B 206      -5.545  -1.760 -22.037  1.00 98.86           O  
ATOM   4314  CB  ALA B 206      -8.254  -0.941 -23.435  1.00 98.86           C  
ATOM   4315  H   ALA B 206      -7.227  -0.404 -20.716  1.00 98.86           H  
ATOM   4316  HA  ALA B 206      -8.689  -2.553 -22.113  1.00 98.86           H  
ATOM   4317  HB1 ALA B 206      -7.514  -0.150 -23.559  1.00 98.86           H  
ATOM   4318  HB2 ALA B 206      -8.231  -1.592 -24.309  1.00 98.86           H  
ATOM   4319  HB3 ALA B 206      -9.247  -0.500 -23.346  1.00 98.86           H  
ATOM   4320  N   LYS B 207      -6.547  -3.739 -22.464  1.00 98.40           N  
ATOM   4321  CA  LYS B 207      -5.325  -4.501 -22.735  1.00 98.40           C  
ATOM   4322  C   LYS B 207      -5.471  -5.280 -24.028  1.00 98.40           C  
ATOM   4323  O   LYS B 207      -6.570  -5.706 -24.380  1.00 98.40           O  
ATOM   4324  CB  LYS B 207      -4.955  -5.476 -21.606  1.00 98.40           C  
ATOM   4325  CG  LYS B 207      -4.738  -4.836 -20.234  1.00 98.40           C  
ATOM   4326  CD  LYS B 207      -4.119  -5.886 -19.297  1.00 98.40           C  
ATOM   4327  CE  LYS B 207      -4.117  -5.384 -17.859  1.00 98.40           C  
ATOM   4328  NZ  LYS B 207      -3.323  -6.238 -16.941  1.00 98.40           N1+
ATOM   4329  H   LYS B 207      -7.431  -4.198 -22.632  1.00 98.40           H  
ATOM   4330  HA  LYS B 207      -4.495  -3.805 -22.864  1.00 98.40           H  
ATOM   4331  HB2 LYS B 207      -4.032  -5.980 -21.894  1.00 98.40           H  
ATOM   4332  HB3 LYS B 207      -5.726  -6.240 -21.516  1.00 98.40           H  
ATOM   4333  HG2 LYS B 207      -5.696  -4.504 -19.838  1.00 98.40           H  
ATOM   4334  HG3 LYS B 207      -4.063  -3.986 -20.330  1.00 98.40           H  
ATOM   4335  HD2 LYS B 207      -3.099  -6.094 -19.622  1.00 98.40           H  
ATOM   4336  HD3 LYS B 207      -4.695  -6.810 -19.344  1.00 98.40           H  
ATOM   4337  HE2 LYS B 207      -5.145  -5.358 -17.499  1.00 98.40           H  
ATOM   4338  HE3 LYS B 207      -3.745  -4.359 -17.827  1.00 98.40           H  
ATOM   4339  HZ1 LYS B 207      -2.452  -6.552 -17.344  1.00 98.40           H  
ATOM   4340  HZ2 LYS B 207      -3.866  -7.029 -16.628  1.00 98.40           H  
ATOM   4341  HZ3 LYS B 207      -3.086  -5.723 -16.104  1.00 98.40           H  
ATOM   4342  N   GLY B 208      -4.351  -5.518 -24.691  1.00 98.21           N  
ATOM   4343  CA  GLY B 208      -4.279  -6.496 -25.765  1.00 98.21           C  
ATOM   4344  C   GLY B 208      -2.874  -7.035 -25.942  1.00 98.21           C  
ATOM   4345  O   GLY B 208      -1.899  -6.322 -25.692  1.00 98.21           O  
ATOM   4346  H   GLY B 208      -3.489  -5.115 -24.352  1.00 98.21           H  
ATOM   4347  HA2 GLY B 208      -4.929  -7.335 -25.517  1.00 98.21           H  
ATOM   4348  HA3 GLY B 208      -4.619  -6.060 -26.706  1.00 98.21           H  
ATOM   4349  N   THR B 209      -2.784  -8.280 -26.389  1.00 97.97           N  
ATOM   4350  CA  THR B 209      -1.527  -8.947 -26.723  1.00 97.97           C  
ATOM   4351  C   THR B 209      -1.601  -9.489 -28.139  1.00 97.97           C  
ATOM   4352  O   THR B 209      -2.562 -10.154 -28.513  1.00 97.97           O  
ATOM   4353  CB  THR B 209      -1.205 -10.066 -25.726  1.00 97.97           C  
ATOM   4354  CG2 THR B 209       0.125 -10.758 -26.033  1.00 97.97           C  
ATOM   4355  OG1 THR B 209      -1.112  -9.524 -24.425  1.00 97.97           O  
ATOM   4356  H   THR B 209      -3.638  -8.798 -26.535  1.00 97.97           H  
ATOM   4357  HA  THR B 209      -0.709  -8.227 -26.679  1.00 97.97           H  
ATOM   4358  HB  THR B 209      -1.999 -10.813 -25.743  1.00 97.97           H  
ATOM   4359  HG1 THR B 209      -1.987  -9.659 -24.054  1.00 97.97           H  
ATOM   4360 HG21 THR B 209       0.910 -10.020 -26.203  1.00 97.97           H  
ATOM   4361 HG22 THR B 209       0.402 -11.401 -25.198  1.00 97.97           H  
ATOM   4362 HG23 THR B 209       0.018 -11.378 -26.923  1.00 97.97           H  
ATOM   4363  N   TRP B 210      -0.570  -9.212 -28.930  1.00 98.28           N  
ATOM   4364  CA  TRP B 210      -0.352  -9.787 -30.248  1.00 98.28           C  
ATOM   4365  C   TRP B 210       0.845 -10.736 -30.197  1.00 98.28           C  
ATOM   4366  O   TRP B 210       1.979 -10.306 -29.992  1.00 98.28           O  
ATOM   4367  CB  TRP B 210      -0.134  -8.667 -31.271  1.00 98.28           C  
ATOM   4368  CG  TRP B 210       0.219  -9.122 -32.656  1.00 98.28           C  
ATOM   4369  CD1 TRP B 210      -0.094 -10.314 -33.215  1.00 98.28           C  
ATOM   4370  CD2 TRP B 210       1.010  -8.417 -33.659  1.00 98.28           C  
ATOM   4371  CE2 TRP B 210       1.171  -9.271 -34.791  1.00 98.28           C  
ATOM   4372  CE3 TRP B 210       1.624  -7.148 -33.716  1.00 98.28           C  
ATOM   4373  NE1 TRP B 210       0.497 -10.422 -34.453  1.00 98.28           N  
ATOM   4374  CZ2 TRP B 210       1.909  -8.892 -35.920  1.00 98.28           C  
ATOM   4375  CZ3 TRP B 210       2.358  -6.751 -34.850  1.00 98.28           C  
ATOM   4376  CH2 TRP B 210       2.502  -7.619 -35.948  1.00 98.28           C  
ATOM   4377  H   TRP B 210       0.167  -8.629 -28.558  1.00 98.28           H  
ATOM   4378  HA  TRP B 210      -1.232 -10.354 -30.552  1.00 98.28           H  
ATOM   4379  HB2 TRP B 210       0.678  -8.034 -30.915  1.00 98.28           H  
ATOM   4380  HB3 TRP B 210      -1.029  -8.048 -31.322  1.00 98.28           H  
ATOM   4381  HD1 TRP B 210      -0.658 -11.103 -32.739  1.00 98.28           H  
ATOM   4382  HE1 TRP B 210       0.519 -11.292 -34.964  1.00 98.28           H  
ATOM   4383  HE3 TRP B 210       1.532  -6.486 -32.868  1.00 98.28           H  
ATOM   4384  HZ2 TRP B 210       2.026  -9.577 -36.747  1.00 98.28           H  
ATOM   4385  HZ3 TRP B 210       2.828  -5.778 -34.870  1.00 98.28           H  
ATOM   4386  HH2 TRP B 210       3.083  -7.312 -36.807  1.00 98.28           H  
ATOM   4387  N   GLN B 211       0.590 -12.022 -30.415  1.00 98.00           N  
ATOM   4388  CA  GLN B 211       1.612 -13.019 -30.710  1.00 98.00           C  
ATOM   4389  C   GLN B 211       2.048 -12.862 -32.169  1.00 98.00           C  
ATOM   4390  O   GLN B 211       1.317 -13.206 -33.100  1.00 98.00           O  
ATOM   4391  CB  GLN B 211       1.067 -14.428 -30.429  1.00 98.00           C  
ATOM   4392  CG  GLN B 211       0.696 -14.664 -28.956  1.00 98.00           C  
ATOM   4393  CD  GLN B 211       1.885 -14.627 -28.000  1.00 98.00           C  
ATOM   4394  NE2 GLN B 211       1.654 -14.763 -26.714  1.00 98.00           N  
ATOM   4395  OE1 GLN B 211       3.037 -14.484 -28.361  1.00 98.00           O  
ATOM   4396  H   GLN B 211      -0.371 -12.290 -30.580  1.00 98.00           H  
ATOM   4397  HA  GLN B 211       2.484 -12.844 -30.080  1.00 98.00           H  
ATOM   4398  HB2 GLN B 211       0.179 -14.596 -31.039  1.00 98.00           H  
ATOM   4399  HB3 GLN B 211       1.817 -15.162 -30.726  1.00 98.00           H  
ATOM   4400  HG2 GLN B 211      -0.041 -13.927 -28.635  1.00 98.00           H  
ATOM   4401  HG3 GLN B 211       0.233 -15.646 -28.874  1.00 98.00           H  
ATOM   4402 HE21 GLN B 211       0.706 -14.837 -26.374  1.00 98.00           H  
ATOM   4403 HE22 GLN B 211       2.475 -14.732 -26.126  1.00 98.00           H  
ATOM   4404  N   ILE B 212       3.231 -12.295 -32.377  1.00 98.26           N  
ATOM   4405  CA  ILE B 212       3.786 -12.054 -33.712  1.00 98.26           C  
ATOM   4406  C   ILE B 212       4.200 -13.393 -34.336  1.00 98.26           C  
ATOM   4407  O   ILE B 212       3.910 -13.653 -35.503  1.00 98.26           O  
ATOM   4408  CB  ILE B 212       4.961 -11.054 -33.628  1.00 98.26           C  
ATOM   4409  CG1 ILE B 212       4.517  -9.711 -32.996  1.00 98.26           C  
ATOM   4410  CG2 ILE B 212       5.576 -10.823 -35.022  1.00 98.26           C  
ATOM   4411  CD1 ILE B 212       5.668  -8.743 -32.694  1.00 98.26           C  
ATOM   4412  H   ILE B 212       3.820 -12.125 -31.574  1.00 98.26           H  
ATOM   4413  HA  ILE B 212       3.012 -11.622 -34.347  1.00 98.26           H  
ATOM   4414  HB  ILE B 212       5.726 -11.489 -32.986  1.00 98.26           H  
ATOM   4415 HG12 ILE B 212       4.011  -9.898 -32.049  1.00 98.26           H  
ATOM   4416 HG13 ILE B 212       3.810  -9.218 -33.662  1.00 98.26           H  
ATOM   4417 HG21 ILE B 212       4.832 -10.387 -35.690  1.00 98.26           H  
ATOM   4418 HG22 ILE B 212       6.440 -10.163 -34.952  1.00 98.26           H  
ATOM   4419 HG23 ILE B 212       5.930 -11.765 -35.440  1.00 98.26           H  
ATOM   4420 HD11 ILE B 212       6.142  -8.404 -33.614  1.00 98.26           H  
ATOM   4421 HD12 ILE B 212       5.271  -7.871 -32.172  1.00 98.26           H  
ATOM   4422 HD13 ILE B 212       6.405  -9.229 -32.054  1.00 98.26           H  
ATOM   4423  N   ASP B 213       4.840 -14.249 -33.540  1.00 97.85           N  
ATOM   4424  CA  ASP B 213       5.221 -15.621 -33.874  1.00 97.85           C  
ATOM   4425  C   ASP B 213       5.372 -16.454 -32.580  1.00 97.85           C  
ATOM   4426  O   ASP B 213       4.890 -16.056 -31.521  1.00 97.85           O  
ATOM   4427  CB  ASP B 213       6.487 -15.607 -34.759  1.00 97.85           C  
ATOM   4428  CG  ASP B 213       7.703 -14.937 -34.113  1.00 97.85           C  
ATOM   4429  OD1 ASP B 213       8.008 -15.276 -32.953  1.00 97.85           O  
ATOM   4430  OD2 ASP B 213       8.373 -14.120 -34.782  1.00 97.85           O1-
ATOM   4431  H   ASP B 213       4.968 -13.982 -32.573  1.00 97.85           H  
ATOM   4432  HA  ASP B 213       4.416 -16.074 -34.452  1.00 97.85           H  
ATOM   4433  HB2 ASP B 213       6.751 -16.630 -35.025  1.00 97.85           H  
ATOM   4434  HB3 ASP B 213       6.254 -15.090 -35.689  1.00 97.85           H  
ATOM   4435  N   SER B 214       6.008 -17.628 -32.640  1.00 97.28           N  
ATOM   4436  CA  SER B 214       6.202 -18.494 -31.466  1.00 97.28           C  
ATOM   4437  C   SER B 214       7.212 -17.967 -30.437  1.00 97.28           C  
ATOM   4438  O   SER B 214       7.296 -18.521 -29.343  1.00 97.28           O  
ATOM   4439  CB  SER B 214       6.629 -19.893 -31.915  1.00 97.28           C  
ATOM   4440  OG  SER B 214       7.824 -19.845 -32.677  1.00 97.28           O  
ATOM   4441  H   SER B 214       6.480 -17.885 -33.496  1.00 97.28           H  
ATOM   4442  HA  SER B 214       5.248 -18.582 -30.946  1.00 97.28           H  
ATOM   4443  HB2 SER B 214       5.835 -20.332 -32.519  1.00 97.28           H  
ATOM   4444  HB3 SER B 214       6.780 -20.520 -31.036  1.00 97.28           H  
ATOM   4445  HG  SER B 214       8.203 -20.727 -32.708  1.00 97.28           H  
ATOM   4446  N   ALA B 215       7.996 -16.948 -30.779  1.00 98.18           N  
ATOM   4447  CA  ALA B 215       9.031 -16.351 -29.945  1.00 98.18           C  
ATOM   4448  C   ALA B 215       8.706 -14.912 -29.521  1.00 98.18           C  
ATOM   4449  O   ALA B 215       9.243 -14.448 -28.516  1.00 98.18           O  
ATOM   4450  CB  ALA B 215      10.340 -16.380 -30.745  1.00 98.18           C  
ATOM   4451  H   ALA B 215       7.861 -16.531 -31.690  1.00 98.18           H  
ATOM   4452  HA  ALA B 215       9.158 -16.938 -29.036  1.00 98.18           H  
ATOM   4453  HB1 ALA B 215      10.248 -15.751 -31.631  1.00 98.18           H  
ATOM   4454  HB2 ALA B 215      10.560 -17.400 -31.063  1.00 98.18           H  
ATOM   4455  HB3 ALA B 215      11.153 -15.998 -30.127  1.00 98.18           H  
ATOM   4456  N   GLN B 216       7.887 -14.195 -30.291  1.00 98.62           N  
ATOM   4457  CA  GLN B 216       7.689 -12.754 -30.159  1.00 98.62           C  
ATOM   4458  C   GLN B 216       6.251 -12.387 -29.799  1.00 98.62           C  
ATOM   4459  O   GLN B 216       5.318 -12.744 -30.518  1.00 98.62           O  
ATOM   4460  CB  GLN B 216       8.086 -12.067 -31.469  1.00 98.62           C  
ATOM   4461  CG  GLN B 216       9.574 -12.205 -31.778  1.00 98.62           C  
ATOM   4462  CD  GLN B 216       9.939 -11.372 -32.993  1.00 98.62           C  
ATOM   4463  NE2 GLN B 216      10.004 -11.947 -34.168  1.00 98.62           N  
ATOM   4464  OE1 GLN B 216      10.139 -10.168 -32.909  1.00 98.62           O  
ATOM   4465  H   GLN B 216       7.539 -14.633 -31.132  1.00 98.62           H  
ATOM   4466  HA  GLN B 216       8.343 -12.369 -29.375  1.00 98.62           H  
ATOM   4467  HB2 GLN B 216       7.841 -11.007 -31.393  1.00 98.62           H  
ATOM   4468  HB3 GLN B 216       7.521 -12.505 -32.291  1.00 98.62           H  
ATOM   4469  HG2 GLN B 216       9.821 -13.250 -31.968  1.00 98.62           H  
ATOM   4470  HG3 GLN B 216      10.148 -11.857 -30.919  1.00 98.62           H  
ATOM   4471 HE21 GLN B 216       9.574 -12.854 -34.286  1.00 98.62           H  
ATOM   4472 HE22 GLN B 216      10.138 -11.345 -34.969  1.00 98.62           H  
ATOM   4473  N   ALA B 217       6.088 -11.568 -28.758  1.00 98.48           N  
ATOM   4474  CA  ALA B 217       4.801 -10.991 -28.379  1.00 98.48           C  
ATOM   4475  C   ALA B 217       4.908  -9.479 -28.153  1.00 98.48           C  
ATOM   4476  O   ALA B 217       5.908  -8.992 -27.624  1.00 98.48           O  
ATOM   4477  CB  ALA B 217       4.260 -11.702 -27.134  1.00 98.48           C  
ATOM   4478  H   ALA B 217       6.905 -11.292 -28.234  1.00 98.48           H  
ATOM   4479  HA  ALA B 217       4.092 -11.160 -29.189  1.00 98.48           H  
ATOM   4480  HB1 ALA B 217       4.412 -12.777 -27.224  1.00 98.48           H  
ATOM   4481  HB2 ALA B 217       4.778 -11.345 -26.244  1.00 98.48           H  
ATOM   4482  HB3 ALA B 217       3.194 -11.496 -27.032  1.00 98.48           H  
ATOM   4483  N   LEU B 218       3.861  -8.737 -28.507  1.00 98.72           N  
ATOM   4484  CA  LEU B 218       3.712  -7.315 -28.209  1.00 98.72           C  
ATOM   4485  C   LEU B 218       2.410  -7.092 -27.436  1.00 98.72           C  
ATOM   4486  O   LEU B 218       1.338  -7.422 -27.935  1.00 98.72           O  
ATOM   4487  CB  LEU B 218       3.752  -6.521 -29.528  1.00 98.72           C  
ATOM   4488  CG  LEU B 218       3.797  -4.994 -29.336  1.00 98.72           C  
ATOM   4489  CD1 LEU B 218       5.173  -4.523 -28.858  1.00 98.72           C  
ATOM   4490  CD2 LEU B 218       3.502  -4.294 -30.663  1.00 98.72           C  
ATOM   4491  H   LEU B 218       3.085  -9.205 -28.953  1.00 98.72           H  
ATOM   4492  HA  LEU B 218       4.541  -6.992 -27.578  1.00 98.72           H  
ATOM   4493  HB2 LEU B 218       4.627  -6.827 -30.101  1.00 98.72           H  
ATOM   4494  HB3 LEU B 218       2.867  -6.783 -30.108  1.00 98.72           H  
ATOM   4495  HG  LEU B 218       3.042  -4.686 -28.612  1.00 98.72           H  
ATOM   4496 HD11 LEU B 218       5.178  -3.438 -28.755  1.00 98.72           H  
ATOM   4497 HD12 LEU B 218       5.942  -4.824 -29.570  1.00 98.72           H  
ATOM   4498 HD13 LEU B 218       5.400  -4.959 -27.885  1.00 98.72           H  
ATOM   4499 HD21 LEU B 218       2.507  -4.575 -31.006  1.00 98.72           H  
ATOM   4500 HD22 LEU B 218       3.533  -3.213 -30.525  1.00 98.72           H  
ATOM   4501 HD23 LEU B 218       4.237  -4.589 -31.412  1.00 98.72           H  
ATOM   4502  N   SER B 219       2.491  -6.505 -26.245  1.00 98.42           N  
ATOM   4503  CA  SER B 219       1.339  -6.202 -25.394  1.00 98.42           C  
ATOM   4504  C   SER B 219       1.210  -4.702 -25.153  1.00 98.42           C  
ATOM   4505  O   SER B 219       2.196  -4.018 -24.868  1.00 98.42           O  
ATOM   4506  CB  SER B 219       1.413  -6.939 -24.053  1.00 98.42           C  
ATOM   4507  OG  SER B 219       1.455  -8.341 -24.224  1.00 98.42           O  
ATOM   4508  H   SER B 219       3.408  -6.258 -25.898  1.00 98.42           H  
ATOM   4509  HA  SER B 219       0.434  -6.538 -25.897  1.00 98.42           H  
ATOM   4510  HB2 SER B 219       0.542  -6.681 -23.451  1.00 98.42           H  
ATOM   4511  HB3 SER B 219       2.312  -6.621 -23.524  1.00 98.42           H  
ATOM   4512  HG  SER B 219       0.560  -8.677 -24.311  1.00 98.42           H  
ATOM   4513  N   GLY B 220      -0.017  -4.194 -25.227  1.00 98.69           N  
ATOM   4514  CA  GLY B 220      -0.375  -2.817 -24.897  1.00 98.69           C  
ATOM   4515  C   GLY B 220      -1.377  -2.766 -23.749  1.00 98.69           C  
ATOM   4516  O   GLY B 220      -2.264  -3.614 -23.659  1.00 98.69           O  
ATOM   4517  H   GLY B 220      -0.774  -4.835 -25.418  1.00 98.69           H  
ATOM   4518  HA2 GLY B 220       0.514  -2.250 -24.622  1.00 98.69           H  
ATOM   4519  HA3 GLY B 220      -0.824  -2.340 -25.767  1.00 98.69           H  
ATOM   4520  N   LEU B 221      -1.243  -1.763 -22.884  1.00 98.45           N  
ATOM   4521  CA  LEU B 221      -2.159  -1.483 -21.780  1.00 98.45           C  
ATOM   4522  C   LEU B 221      -2.397   0.020 -21.689  1.00 98.45           C  
ATOM   4523  O   LEU B 221      -1.441   0.795 -21.708  1.00 98.45           O  
ATOM   4524  CB  LEU B 221      -1.566  -2.073 -20.488  1.00 98.45           C  
ATOM   4525  CG  LEU B 221      -2.371  -1.841 -19.192  1.00 98.45           C  
ATOM   4526  CD1 LEU B 221      -1.921  -2.878 -18.167  1.00 98.45           C  
ATOM   4527  CD2 LEU B 221      -2.137  -0.483 -18.518  1.00 98.45           C  
ATOM   4528  H   LEU B 221      -0.466  -1.130 -23.005  1.00 98.45           H  
ATOM   4529  HA  LEU B 221      -3.115  -1.971 -21.970  1.00 98.45           H  
ATOM   4530  HB2 LEU B 221      -1.478  -3.146 -20.656  1.00 98.45           H  
ATOM   4531  HB3 LEU B 221      -0.559  -1.682 -20.344  1.00 98.45           H  
ATOM   4532  HG  LEU B 221      -3.434  -1.972 -19.391  1.00 98.45           H  
ATOM   4533 HD11 LEU B 221      -2.572  -2.824 -17.294  1.00 98.45           H  
ATOM   4534 HD12 LEU B 221      -0.898  -2.675 -17.850  1.00 98.45           H  
ATOM   4535 HD13 LEU B 221      -1.954  -3.881 -18.594  1.00 98.45           H  
ATOM   4536 HD21 LEU B 221      -2.634  -0.463 -17.548  1.00 98.45           H  
ATOM   4537 HD22 LEU B 221      -2.549   0.334 -19.110  1.00 98.45           H  
ATOM   4538 HD23 LEU B 221      -1.071  -0.310 -18.372  1.00 98.45           H  
ATOM   4539  N   VAL B 222      -3.657   0.420 -21.544  1.00 98.90           N  
ATOM   4540  CA  VAL B 222      -4.042   1.781 -21.153  1.00 98.90           C  
ATOM   4541  C   VAL B 222      -5.066   1.733 -20.028  1.00 98.90           C  
ATOM   4542  O   VAL B 222      -5.971   0.899 -20.049  1.00 98.90           O  
ATOM   4543  CB  VAL B 222      -4.560   2.630 -22.328  1.00 98.90           C  
ATOM   4544  CG1 VAL B 222      -3.447   2.897 -23.349  1.00 98.90           C  
ATOM   4545  CG2 VAL B 222      -5.749   1.999 -23.062  1.00 98.90           C  
ATOM   4546  H   VAL B 222      -4.387  -0.276 -21.571  1.00 98.90           H  
ATOM   4547  HA  VAL B 222      -3.159   2.285 -20.759  1.00 98.90           H  
ATOM   4548  HB  VAL B 222      -4.880   3.594 -21.934  1.00 98.90           H  
ATOM   4549 HG11 VAL B 222      -2.596   3.353 -22.844  1.00 98.90           H  
ATOM   4550 HG12 VAL B 222      -3.127   1.965 -23.814  1.00 98.90           H  
ATOM   4551 HG13 VAL B 222      -3.808   3.579 -24.117  1.00 98.90           H  
ATOM   4552 HG21 VAL B 222      -6.586   1.864 -22.376  1.00 98.90           H  
ATOM   4553 HG22 VAL B 222      -6.073   2.654 -23.871  1.00 98.90           H  
ATOM   4554 HG23 VAL B 222      -5.463   1.033 -23.478  1.00 98.90           H  
ATOM   4555  N   ARG B 223      -4.937   2.634 -19.053  1.00 98.90           N  
ATOM   4556  CA  ARG B 223      -5.871   2.765 -17.932  1.00 98.90           C  
ATOM   4557  C   ARG B 223      -6.193   4.233 -17.677  1.00 98.90           C  
ATOM   4558  O   ARG B 223      -5.330   5.098 -17.806  1.00 98.90           O  
ATOM   4559  CB  ARG B 223      -5.294   2.052 -16.701  1.00 98.90           C  
ATOM   4560  CG  ARG B 223      -6.202   2.077 -15.458  1.00 98.90           C  
ATOM   4561  CD  ARG B 223      -5.650   1.231 -14.305  1.00 98.90           C  
ATOM   4562  NE  ARG B 223      -4.213   1.484 -14.081  1.00 98.90           N  
ATOM   4563  CZ  ARG B 223      -3.212   0.641 -14.236  1.00 98.90           C  
ATOM   4564  NH1 ARG B 223      -3.399  -0.600 -14.601  1.00 98.90           N1+
ATOM   4565  NH2 ARG B 223      -2.007   1.073 -14.027  1.00 98.90           N  
ATOM   4566  H   ARG B 223      -4.165   3.283 -19.103  1.00 98.90           H  
ATOM   4567  HA  ARG B 223      -6.804   2.269 -18.200  1.00 98.90           H  
ATOM   4568  HB2 ARG B 223      -5.091   1.015 -16.963  1.00 98.90           H  
ATOM   4569  HB3 ARG B 223      -4.350   2.537 -16.450  1.00 98.90           H  
ATOM   4570  HG2 ARG B 223      -7.191   1.694 -15.712  1.00 98.90           H  
ATOM   4571  HG3 ARG B 223      -6.303   3.105 -15.110  1.00 98.90           H  
ATOM   4572  HD2 ARG B 223      -5.838   0.179 -14.522  1.00 98.90           H  
ATOM   4573  HD3 ARG B 223      -6.199   1.484 -13.398  1.00 98.90           H  
ATOM   4574  HE  ARG B 223      -3.931   2.430 -13.869  1.00 98.90           H  
ATOM   4575 HH11 ARG B 223      -2.657  -1.285 -14.639  1.00 98.90           H  
ATOM   4576 HH12 ARG B 223      -4.344  -0.942 -14.703  1.00 98.90           H  
ATOM   4577 HH21 ARG B 223      -1.211   0.453 -14.073  1.00 98.90           H  
ATOM   4578 HH22 ARG B 223      -1.907   2.057 -13.822  1.00 98.90           H  
ATOM   4579  N   TYR B 224      -7.443   4.497 -17.324  1.00 98.94           N  
ATOM   4580  CA  TYR B 224      -7.935   5.810 -16.926  1.00 98.94           C  
ATOM   4581  C   TYR B 224      -8.734   5.662 -15.636  1.00 98.94           C  
ATOM   4582  O   TYR B 224      -9.683   4.883 -15.586  1.00 98.94           O  
ATOM   4583  CB  TYR B 224      -8.789   6.405 -18.053  1.00 98.94           C  
ATOM   4584  CG  TYR B 224      -9.368   7.771 -17.735  1.00 98.94           C  
ATOM   4585  CD1 TYR B 224     -10.599   7.884 -17.060  1.00 98.94           C  
ATOM   4586  CD2 TYR B 224      -8.672   8.933 -18.117  1.00 98.94           C  
ATOM   4587  CE1 TYR B 224     -11.142   9.151 -16.778  1.00 98.94           C  
ATOM   4588  CE2 TYR B 224      -9.199  10.202 -17.813  1.00 98.94           C  
ATOM   4589  CZ  TYR B 224     -10.433  10.315 -17.141  1.00 98.94           C  
ATOM   4590  OH  TYR B 224     -10.934  11.549 -16.869  1.00 98.94           O  
ATOM   4591  H   TYR B 224      -8.080   3.717 -17.245  1.00 98.94           H  
ATOM   4592  HA  TYR B 224      -7.097   6.481 -16.737  1.00 98.94           H  
ATOM   4593  HB2 TYR B 224      -8.176   6.482 -18.951  1.00 98.94           H  
ATOM   4594  HB3 TYR B 224      -9.608   5.724 -18.277  1.00 98.94           H  
ATOM   4595  HD1 TYR B 224     -11.122   6.997 -16.733  1.00 98.94           H  
ATOM   4596  HD2 TYR B 224      -7.742   8.838 -18.658  1.00 98.94           H  
ATOM   4597  HE1 TYR B 224     -12.085   9.226 -16.257  1.00 98.94           H  
ATOM   4598  HE2 TYR B 224      -8.686  11.105 -18.111  1.00 98.94           H  
ATOM   4599  HH  TYR B 224     -11.785  11.490 -16.429  1.00 98.94           H  
ATOM   4600  N   TYR B 225      -8.354   6.396 -14.602  1.00 98.92           N  
ATOM   4601  CA  TYR B 225      -9.075   6.526 -13.345  1.00 98.92           C  
ATOM   4602  C   TYR B 225      -9.486   7.986 -13.176  1.00 98.92           C  
ATOM   4603  O   TYR B 225      -8.708   8.889 -13.486  1.00 98.92           O  
ATOM   4604  CB  TYR B 225      -8.181   6.058 -12.193  1.00 98.92           C  
ATOM   4605  CG  TYR B 225      -8.831   6.142 -10.829  1.00 98.92           C  
ATOM   4606  CD1 TYR B 225      -8.808   7.358 -10.118  1.00 98.92           C  
ATOM   4607  CD2 TYR B 225      -9.444   5.007 -10.264  1.00 98.92           C  
ATOM   4608  CE1 TYR B 225      -9.393   7.434  -8.845  1.00 98.92           C  
ATOM   4609  CE2 TYR B 225     -10.051   5.087  -8.996  1.00 98.92           C  
ATOM   4610  CZ  TYR B 225     -10.026   6.307  -8.286  1.00 98.92           C  
ATOM   4611  OH  TYR B 225     -10.603   6.414  -7.064  1.00 98.92           O  
ATOM   4612  H   TYR B 225      -7.559   7.008 -14.718  1.00 98.92           H  
ATOM   4613  HA  TYR B 225      -9.975   5.910 -13.351  1.00 98.92           H  
ATOM   4614  HB2 TYR B 225      -7.859   5.032 -12.372  1.00 98.92           H  
ATOM   4615  HB3 TYR B 225      -7.289   6.685 -12.180  1.00 98.92           H  
ATOM   4616  HD1 TYR B 225      -8.330   8.233 -10.533  1.00 98.92           H  
ATOM   4617  HD2 TYR B 225      -9.429   4.063 -10.787  1.00 98.92           H  
ATOM   4618  HE1 TYR B 225      -9.373   8.362  -8.290  1.00 98.92           H  
ATOM   4619  HE2 TYR B 225     -10.524   4.219  -8.561  1.00 98.92           H  
ATOM   4620  HH  TYR B 225     -11.085   5.632  -6.782  1.00 98.92           H  
ATOM   4621  N   ASN B 226     -10.693   8.216 -12.684  1.00 98.93           N  
ATOM   4622  CA  ASN B 226     -11.182   9.517 -12.262  1.00 98.93           C  
ATOM   4623  C   ASN B 226     -12.037   9.313 -11.005  1.00 98.93           C  
ATOM   4624  O   ASN B 226     -12.877   8.421 -10.991  1.00 98.93           O  
ATOM   4625  CB  ASN B 226     -11.934  10.153 -13.444  1.00 98.93           C  
ATOM   4626  CG  ASN B 226     -12.623  11.459 -13.090  1.00 98.93           C  
ATOM   4627  ND2 ASN B 226     -12.427  12.526 -13.824  1.00 98.93           N  
ATOM   4628  OD1 ASN B 226     -13.377  11.540 -12.156  1.00 98.93           O  
ATOM   4629  H   ASN B 226     -11.293   7.429 -12.481  1.00 98.93           H  
ATOM   4630  HA  ASN B 226     -10.344  10.162 -11.998  1.00 98.93           H  
ATOM   4631  HB2 ASN B 226     -12.706   9.464 -13.788  1.00 98.93           H  
ATOM   4632  HB3 ASN B 226     -11.219  10.330 -14.248  1.00 98.93           H  
ATOM   4633 HD21 ASN B 226     -12.912  13.315 -13.421  1.00 98.93           H  
ATOM   4634 HD22 ASN B 226     -11.607  12.622 -14.406  1.00 98.93           H  
ATOM   4635  N   ASN B 227     -11.800  10.115  -9.977  1.00 98.88           N  
ATOM   4636  CA  ASN B 227     -12.652  10.249  -8.805  1.00 98.88           C  
ATOM   4637  C   ASN B 227     -12.930  11.736  -8.603  1.00 98.88           C  
ATOM   4638  O   ASN B 227     -12.008  12.489  -8.272  1.00 98.88           O  
ATOM   4639  CB  ASN B 227     -11.943   9.609  -7.603  1.00 98.88           C  
ATOM   4640  CG  ASN B 227     -12.735   9.677  -6.307  1.00 98.88           C  
ATOM   4641  ND2 ASN B 227     -12.161   9.179  -5.238  1.00 98.88           N  
ATOM   4642  OD1 ASN B 227     -13.867  10.117  -6.262  1.00 98.88           O  
ATOM   4643  H   ASN B 227     -11.044  10.781 -10.052  1.00 98.88           H  
ATOM   4644  HA  ASN B 227     -13.605   9.745  -8.962  1.00 98.88           H  
ATOM   4645  HB2 ASN B 227     -11.780   8.555  -7.832  1.00 98.88           H  
ATOM   4646  HB3 ASN B 227     -10.981  10.095  -7.439  1.00 98.88           H  
ATOM   4647 HD21 ASN B 227     -12.681   9.176  -4.373  1.00 98.88           H  
ATOM   4648 HD22 ASN B 227     -11.232   8.785  -5.280  1.00 98.88           H  
ATOM   4649  N   ASP B 228     -14.172  12.143  -8.837  1.00 98.58           N  
ATOM   4650  CA  ASP B 228     -14.660  13.455  -8.438  1.00 98.58           C  
ATOM   4651  C   ASP B 228     -15.279  13.312  -7.043  1.00 98.58           C  
ATOM   4652  O   ASP B 228     -16.253  12.585  -6.860  1.00 98.58           O  
ATOM   4653  CB  ASP B 228     -15.634  14.015  -9.487  1.00 98.58           C  
ATOM   4654  CG  ASP B 228     -14.970  14.419 -10.818  1.00 98.58           C  
ATOM   4655  OD1 ASP B 228     -13.758  14.776 -10.842  1.00 98.58           O  
ATOM   4656  OD2 ASP B 228     -15.697  14.461 -11.841  1.00 98.58           O1-
ATOM   4657  H   ASP B 228     -14.864  11.454  -9.097  1.00 98.58           H  
ATOM   4658  HA  ASP B 228     -13.826  14.152  -8.366  1.00 98.58           H  
ATOM   4659  HB2 ASP B 228     -16.110  14.902  -9.070  1.00 98.58           H  
ATOM   4660  HB3 ASP B 228     -16.413  13.277  -9.681  1.00 98.58           H  
ATOM   4661  N   ALA B 229     -14.677  13.978  -6.063  1.00 98.28           N  
ATOM   4662  CA  ALA B 229     -14.965  13.828  -4.649  1.00 98.28           C  
ATOM   4663  C   ALA B 229     -15.359  15.162  -4.003  1.00 98.28           C  
ATOM   4664  O   ALA B 229     -14.693  16.178  -4.213  1.00 98.28           O  
ATOM   4665  CB  ALA B 229     -13.755  13.195  -3.952  1.00 98.28           C  
ATOM   4666  H   ALA B 229     -13.893  14.569  -6.304  1.00 98.28           H  
ATOM   4667  HA  ALA B 229     -15.786  13.118  -4.551  1.00 98.28           H  
ATOM   4668  HB1 ALA B 229     -13.993  12.997  -2.907  1.00 98.28           H  
ATOM   4669  HB2 ALA B 229     -13.504  12.251  -4.437  1.00 98.28           H  
ATOM   4670  HB3 ALA B 229     -12.896  13.864  -4.007  1.00 98.28           H  
ATOM   4671  N   ARG B 230     -16.376  15.161  -3.142  1.00 97.52           N  
ATOM   4672  CA  ARG B 230     -16.622  16.229  -2.169  1.00 97.52           C  
ATOM   4673  C   ARG B 230     -16.256  15.734  -0.779  1.00 97.52           C  
ATOM   4674  O   ARG B 230     -16.971  14.948  -0.164  1.00 97.52           O  
ATOM   4675  CB  ARG B 230     -18.058  16.735  -2.285  1.00 97.52           C  
ATOM   4676  CG  ARG B 230     -18.254  17.953  -1.384  1.00 97.52           C  
ATOM   4677  CD  ARG B 230     -19.621  18.569  -1.636  1.00 97.52           C  
ATOM   4678  NE  ARG B 230     -19.824  19.740  -0.768  1.00 97.52           N  
ATOM   4679  CZ  ARG B 230     -20.897  20.499  -0.755  1.00 97.52           C  
ATOM   4680  NH1 ARG B 230     -21.917  20.238  -1.525  1.00 97.52           N1+
ATOM   4681  NH2 ARG B 230     -20.963  21.534   0.037  1.00 97.52           N  
ATOM   4682  H   ARG B 230     -16.922  14.314  -3.083  1.00 97.52           H  
ATOM   4683  HA  ARG B 230     -15.970  17.070  -2.405  1.00 97.52           H  
ATOM   4684  HB2 ARG B 230     -18.250  17.015  -3.321  1.00 97.52           H  
ATOM   4685  HB3 ARG B 230     -18.756  15.953  -1.986  1.00 97.52           H  
ATOM   4686  HG2 ARG B 230     -17.481  18.693  -1.591  1.00 97.52           H  
ATOM   4687  HG3 ARG B 230     -18.199  17.639  -0.341  1.00 97.52           H  
ATOM   4688  HD2 ARG B 230     -19.668  18.873  -2.681  1.00 97.52           H  
ATOM   4689  HD3 ARG B 230     -20.385  17.816  -1.443  1.00 97.52           H  
ATOM   4690  HE  ARG B 230     -19.025  20.022  -0.218  1.00 97.52           H  
ATOM   4691 HH11 ARG B 230     -21.823  19.442  -2.138  1.00 97.52           H  
ATOM   4692 HH12 ARG B 230     -22.749  20.812  -1.531  1.00 97.52           H  
ATOM   4693 HH21 ARG B 230     -20.173  21.742   0.630  1.00 97.52           H  
ATOM   4694 HH22 ARG B 230     -21.793  22.110   0.054  1.00 97.52           H  
ATOM   4695  N   GLU B 231     -15.134  16.220  -0.272  1.00 96.92           N  
ATOM   4696  CA  GLU B 231     -14.508  15.704   0.945  1.00 96.92           C  
ATOM   4697  C   GLU B 231     -13.743  16.809   1.690  1.00 96.92           C  
ATOM   4698  O   GLU B 231     -13.523  17.891   1.136  1.00 96.92           O  
ATOM   4699  CB  GLU B 231     -13.602  14.509   0.587  1.00 96.92           C  
ATOM   4700  CG  GLU B 231     -12.510  14.820  -0.450  1.00 96.92           C  
ATOM   4701  CD  GLU B 231     -11.546  13.645  -0.667  1.00 96.92           C  
ATOM   4702  OE1 GLU B 231     -10.417  13.929  -1.138  1.00 96.92           O  
ATOM   4703  OE2 GLU B 231     -11.855  12.506  -0.266  1.00 96.92           O1-
ATOM   4704  H   GLU B 231     -14.626  16.905  -0.813  1.00 96.92           H  
ATOM   4705  HA  GLU B 231     -15.287  15.332   1.611  1.00 96.92           H  
ATOM   4706  HB2 GLU B 231     -14.232  13.708   0.201  1.00 96.92           H  
ATOM   4707  HB3 GLU B 231     -13.122  14.147   1.497  1.00 96.92           H  
ATOM   4708  HG2 GLU B 231     -11.940  15.684  -0.109  1.00 96.92           H  
ATOM   4709  HG3 GLU B 231     -12.973  15.079  -1.403  1.00 96.92           H  
ATOM   4710  N   PRO B 232     -13.329  16.591   2.948  1.00 94.72           N  
ATOM   4711  CA  PRO B 232     -12.503  17.560   3.652  1.00 94.72           C  
ATOM   4712  C   PRO B 232     -11.141  17.775   2.968  1.00 94.72           C  
ATOM   4713  O   PRO B 232     -10.578  16.881   2.320  1.00 94.72           O  
ATOM   4714  CB  PRO B 232     -12.368  17.032   5.081  1.00 94.72           C  
ATOM   4715  CG  PRO B 232     -13.515  16.037   5.238  1.00 94.72           C  
ATOM   4716  CD  PRO B 232     -13.685  15.488   3.827  1.00 94.72           C  
ATOM   4717  HA  PRO B 232     -13.039  18.510   3.685  1.00 94.72           H  
ATOM   4718  HB2 PRO B 232     -11.421  16.502   5.191  1.00 94.72           H  
ATOM   4719  HB3 PRO B 232     -12.450  17.841   5.805  1.00 94.72           H  
ATOM   4720  HG2 PRO B 232     -13.275  15.254   5.956  1.00 94.72           H  
ATOM   4721  HG3 PRO B 232     -14.423  16.563   5.532  1.00 94.72           H  
ATOM   4722  HD2 PRO B 232     -12.988  14.666   3.671  1.00 94.72           H  
ATOM   4723  HD3 PRO B 232     -14.713  15.158   3.677  1.00 94.72           H  
ATOM   4724  N   LYS B 233     -10.559  18.966   3.155  1.00 93.18           N  
ATOM   4725  CA  LYS B 233      -9.234  19.315   2.622  1.00 93.18           C  
ATOM   4726  C   LYS B 233      -8.173  18.276   3.001  1.00 93.18           C  
ATOM   4727  O   LYS B 233      -7.377  17.890   2.147  1.00 93.18           O  
ATOM   4728  CB  LYS B 233      -8.835  20.724   3.080  1.00 93.18           C  
ATOM   4729  CG  LYS B 233      -7.467  21.103   2.494  1.00 93.18           C  
ATOM   4730  CD  LYS B 233      -7.088  22.550   2.804  1.00 93.18           C  
ATOM   4731  CE  LYS B 233      -5.723  22.809   2.163  1.00 93.18           C  
ATOM   4732  NZ  LYS B 233      -5.375  24.243   2.158  1.00 93.18           N1+
ATOM   4733  H   LYS B 233     -11.105  19.679   3.618  1.00 93.18           H  
ATOM   4734  HA  LYS B 233      -9.331  19.330   1.536  1.00 93.18           H  
ATOM   4735  HB2 LYS B 233      -9.587  21.433   2.735  1.00 93.18           H  
ATOM   4736  HB3 LYS B 233      -8.788  20.766   4.168  1.00 93.18           H  
ATOM   4737  HG2 LYS B 233      -6.697  20.452   2.908  1.00 93.18           H  
ATOM   4738  HG3 LYS B 233      -7.496  20.969   1.412  1.00 93.18           H  
ATOM   4739  HD2 LYS B 233      -7.838  23.212   2.372  1.00 93.18           H  
ATOM   4740  HD3 LYS B 233      -7.038  22.701   3.882  1.00 93.18           H  
ATOM   4741  HE2 LYS B 233      -5.766  22.468   1.128  1.00 93.18           H  
ATOM   4742  HE3 LYS B 233      -4.957  22.223   2.670  1.00 93.18           H  
ATOM   4743  HZ1 LYS B 233      -4.988  24.439   1.246  1.00 93.18           H  
ATOM   4744  HZ2 LYS B 233      -6.208  24.811   2.235  1.00 93.18           H  
ATOM   4745  HZ3 LYS B 233      -4.710  24.475   2.881  1.00 93.18           H  
ATOM   4746  N   ASN B 234      -8.189  17.804   4.238  1.00 93.05           N  
ATOM   4747  CA  ASN B 234      -7.518  16.604   4.699  1.00 93.05           C  
ATOM   4748  C   ASN B 234      -8.554  15.464   4.805  1.00 93.05           C  
ATOM   4749  O   ASN B 234      -9.280  15.403   5.800  1.00 93.05           O  
ATOM   4750  CB  ASN B 234      -6.831  16.905   6.042  1.00 93.05           C  
ATOM   4751  CG  ASN B 234      -6.120  15.684   6.592  1.00 93.05           C  
ATOM   4752  ND2 ASN B 234      -5.424  15.819   7.692  1.00 93.05           N  
ATOM   4753  OD1 ASN B 234      -6.159  14.599   6.034  1.00 93.05           O  
ATOM   4754  H   ASN B 234      -8.872  18.210   4.862  1.00 93.05           H  
ATOM   4755  HA  ASN B 234      -6.736  16.322   3.996  1.00 93.05           H  
ATOM   4756  HB2 ASN B 234      -6.100  17.703   5.908  1.00 93.05           H  
ATOM   4757  HB3 ASN B 234      -7.571  17.227   6.775  1.00 93.05           H  
ATOM   4758 HD21 ASN B 234      -5.353  16.717   8.150  1.00 93.05           H  
ATOM   4759 HD22 ASN B 234      -4.889  15.011   7.978  1.00 93.05           H  
ATOM   4760  N   PRO B 235      -8.620  14.549   3.823  1.00 95.74           N  
ATOM   4761  CA  PRO B 235      -9.598  13.461   3.805  1.00 95.74           C  
ATOM   4762  C   PRO B 235      -9.236  12.299   4.747  1.00 95.74           C  
ATOM   4763  O   PRO B 235     -10.025  11.361   4.905  1.00 95.74           O  
ATOM   4764  CB  PRO B 235      -9.656  13.029   2.339  1.00 95.74           C  
ATOM   4765  CG  PRO B 235      -8.228  13.258   1.855  1.00 95.74           C  
ATOM   4766  CD  PRO B 235      -7.801  14.508   2.620  1.00 95.74           C  
ATOM   4767  HA  PRO B 235     -10.578  13.840   4.099  1.00 95.74           H  
ATOM   4768  HB2 PRO B 235      -9.964  11.992   2.213  1.00 95.74           H  
ATOM   4769  HB3 PRO B 235     -10.333  13.693   1.801  1.00 95.74           H  
ATOM   4770  HG2 PRO B 235      -7.601  12.417   2.153  1.00 95.74           H  
ATOM   4771  HG3 PRO B 235      -8.187  13.408   0.777  1.00 95.74           H  
ATOM   4772  HD2 PRO B 235      -6.741  14.443   2.867  1.00 95.74           H  
ATOM   4773  HD3 PRO B 235      -7.999  15.393   2.016  1.00 95.74           H  
ATOM   4774  N   GLN B 236      -8.075  12.352   5.414  1.00 94.09           N  
ATOM   4775  CA  GLN B 236      -7.679  11.358   6.414  1.00 94.09           C  
ATOM   4776  C   GLN B 236      -8.366  11.564   7.769  1.00 94.09           C  
ATOM   4777  O   GLN B 236      -8.303  10.674   8.614  1.00 94.09           O  
ATOM   4778  CB  GLN B 236      -6.153  11.325   6.591  1.00 94.09           C  
ATOM   4779  CG  GLN B 236      -5.428  10.894   5.311  1.00 94.09           C  
ATOM   4780  CD  GLN B 236      -3.926  10.739   5.523  1.00 94.09           C  
ATOM   4781  NE2 GLN B 236      -3.331   9.672   5.042  1.00 94.09           N  
ATOM   4782  OE1 GLN B 236      -3.267  11.579   6.120  1.00 94.09           O  
ATOM   4783  H   GLN B 236      -7.462  13.142   5.272  1.00 94.09           H  
ATOM   4784  HA  GLN B 236      -7.994  10.378   6.054  1.00 94.09           H  
ATOM   4785  HB2 GLN B 236      -5.791  12.302   6.915  1.00 94.09           H  
ATOM   4786  HB3 GLN B 236      -5.907  10.608   7.373  1.00 94.09           H  
ATOM   4787  HG2 GLN B 236      -5.842   9.938   4.991  1.00 94.09           H  
ATOM   4788  HG3 GLN B 236      -5.592  11.626   4.521  1.00 94.09           H  
ATOM   4789 HE21 GLN B 236      -2.323   9.616   5.100  1.00 94.09           H  
ATOM   4790 HE22 GLN B 236      -3.856   8.961   4.555  1.00 94.09           H  
ATOM   4791  N   THR B 237      -9.037  12.694   7.998  1.00 91.08           N  
ATOM   4792  CA  THR B 237      -9.853  12.905   9.200  1.00 91.08           C  
ATOM   4793  C   THR B 237     -11.313  12.565   8.930  1.00 91.08           C  
ATOM   4794  O   THR B 237     -11.794  12.686   7.804  1.00 91.08           O  
ATOM   4795  CB  THR B 237      -9.725  14.330   9.752  1.00 91.08           C  
ATOM   4796  CG2 THR B 237      -8.265  14.723   9.990  1.00 91.08           C  
ATOM   4797  OG1 THR B 237     -10.267  15.264   8.860  1.00 91.08           O  
ATOM   4798  H   THR B 237      -9.079  13.401   7.277  1.00 91.08           H  
ATOM   4799  HA  THR B 237      -9.503  12.235   9.986  1.00 91.08           H  
ATOM   4800  HB  THR B 237     -10.262  14.394  10.698  1.00 91.08           H  
ATOM   4801  HG1 THR B 237     -11.214  15.347   9.002  1.00 91.08           H  
ATOM   4802 HG21 THR B 237      -8.231  15.703  10.467  1.00 91.08           H  
ATOM   4803 HG22 THR B 237      -7.730  14.776   9.041  1.00 91.08           H  
ATOM   4804 HG23 THR B 237      -7.785  13.991  10.639  1.00 91.08           H  
ATOM   4805  N   VAL B 238     -12.045  12.159   9.968  1.00 91.19           N  
ATOM   4806  CA  VAL B 238     -13.497  11.935   9.871  1.00 91.19           C  
ATOM   4807  C   VAL B 238     -14.201  13.260   9.596  1.00 91.19           C  
ATOM   4808  O   VAL B 238     -14.824  13.425   8.547  1.00 91.19           O  
ATOM   4809  CB  VAL B 238     -14.033  11.261  11.150  1.00 91.19           C  
ATOM   4810  CG1 VAL B 238     -15.558  11.119  11.177  1.00 91.19           C  
ATOM   4811  CG2 VAL B 238     -13.430   9.859  11.277  1.00 91.19           C  
ATOM   4812  H   VAL B 238     -11.603  12.039  10.869  1.00 91.19           H  
ATOM   4813  HA  VAL B 238     -13.707  11.278   9.026  1.00 91.19           H  
ATOM   4814  HB  VAL B 238     -13.729  11.848  12.017  1.00 91.19           H  
ATOM   4815 HG11 VAL B 238     -15.904  10.482  10.363  1.00 91.19           H  
ATOM   4816 HG12 VAL B 238     -16.042  12.093  11.112  1.00 91.19           H  
ATOM   4817 HG13 VAL B 238     -15.865  10.682  12.126  1.00 91.19           H  
ATOM   4818 HG21 VAL B 238     -13.901   9.354  12.120  1.00 91.19           H  
ATOM   4819 HG22 VAL B 238     -12.356   9.923  11.455  1.00 91.19           H  
ATOM   4820 HG23 VAL B 238     -13.623   9.278  10.376  1.00 91.19           H  
ATOM   4821  N   GLU B 239     -14.015  14.207  10.513  1.00 88.88           N  
ATOM   4822  CA  GLU B 239     -14.735  15.474  10.542  1.00 88.88           C  
ATOM   4823  C   GLU B 239     -14.183  16.507   9.554  1.00 88.88           C  
ATOM   4824  O   GLU B 239     -12.971  16.603   9.311  1.00 88.88           O  
ATOM   4825  CB  GLU B 239     -14.734  16.033  11.977  1.00 88.88           C  
ATOM   4826  CG  GLU B 239     -15.499  15.145  12.977  1.00 88.88           C  
ATOM   4827  CD  GLU B 239     -16.977  14.949  12.595  1.00 88.88           C  
ATOM   4828  OE1 GLU B 239     -17.534  13.881  12.923  1.00 88.88           O  
ATOM   4829  OE2 GLU B 239     -17.524  15.855  11.925  1.00 88.88           O1-
ATOM   4830  H   GLU B 239     -13.516  13.959  11.356  1.00 88.88           H  
ATOM   4831  HA  GLU B 239     -15.769  15.283  10.256  1.00 88.88           H  
ATOM   4832  HB2 GLU B 239     -15.175  17.030  11.976  1.00 88.88           H  
ATOM   4833  HB3 GLU B 239     -13.703  16.132  12.316  1.00 88.88           H  
ATOM   4834  HG2 GLU B 239     -14.997  14.181  13.044  1.00 88.88           H  
ATOM   4835  HG3 GLU B 239     -15.443  15.614  13.959  1.00 88.88           H  
ATOM   4836  N   ALA B 240     -15.109  17.310   9.029  1.00 89.75           N  
ATOM   4837  CA  ALA B 240     -14.820  18.563   8.349  1.00 89.75           C  
ATOM   4838  C   ALA B 240     -14.856  19.723   9.355  1.00 89.75           C  
ATOM   4839  O   ALA B 240     -15.517  19.654  10.390  1.00 89.75           O  
ATOM   4840  CB  ALA B 240     -15.834  18.768   7.219  1.00 89.75           C  
ATOM   4841  H   ALA B 240     -16.055  17.188   9.362  1.00 89.75           H  
ATOM   4842  HA  ALA B 240     -13.824  18.515   7.910  1.00 89.75           H  
ATOM   4843  HB1 ALA B 240     -16.827  18.933   7.638  1.00 89.75           H  
ATOM   4844  HB2 ALA B 240     -15.865  17.885   6.580  1.00 89.75           H  
ATOM   4845  HB3 ALA B 240     -15.547  19.633   6.623  1.00 89.75           H  
ATOM   4846  N   SER B 241     -14.173  20.817   9.037  1.00 83.57           N  
ATOM   4847  CA  SER B 241     -14.252  22.065   9.796  1.00 83.57           C  
ATOM   4848  C   SER B 241     -14.281  23.241   8.839  1.00 83.57           C  
ATOM   4849  O   SER B 241     -13.457  23.302   7.932  1.00 83.57           O  
ATOM   4850  CB  SER B 241     -13.062  22.191  10.745  1.00 83.57           C  
ATOM   4851  OG  SER B 241     -13.010  23.498  11.292  1.00 83.57           O  
ATOM   4852  H   SER B 241     -13.675  20.834   8.158  1.00 83.57           H  
ATOM   4853  HA  SER B 241     -15.168  22.083  10.388  1.00 83.57           H  
ATOM   4854  HB2 SER B 241     -12.142  22.000  10.192  1.00 83.57           H  
ATOM   4855  HB3 SER B 241     -13.150  21.454  11.542  1.00 83.57           H  
ATOM   4856  HG  SER B 241     -13.182  23.440  12.234  1.00 83.57           H  
ATOM   4857  N   ASP B 242     -15.183  24.196   9.056  1.00 77.83           N  
ATOM   4858  CA  ASP B 242     -15.364  25.345   8.164  1.00 77.83           C  
ATOM   4859  C   ASP B 242     -14.068  26.135   7.910  1.00 77.83           C  
ATOM   4860  O   ASP B 242     -13.880  26.667   6.814  1.00 77.83           O  
ATOM   4861  CB  ASP B 242     -16.426  26.283   8.760  1.00 77.83           C  
ATOM   4862  CG  ASP B 242     -17.841  25.696   8.758  1.00 77.83           C  
ATOM   4863  OD1 ASP B 242     -18.127  24.846   7.885  1.00 77.83           O  
ATOM   4864  OD2 ASP B 242     -18.639  26.131   9.617  1.00 77.83           O1-
ATOM   4865  H   ASP B 242     -15.863  24.065   9.790  1.00 77.83           H  
ATOM   4866  HA  ASP B 242     -15.718  24.990   7.196  1.00 77.83           H  
ATOM   4867  HB2 ASP B 242     -16.140  26.545   9.779  1.00 77.83           H  
ATOM   4868  HB3 ASP B 242     -16.448  27.202   8.174  1.00 77.83           H  
ATOM   4869  N   SER B 243     -13.164  26.197   8.894  1.00 75.82           N  
ATOM   4870  CA  SER B 243     -11.905  26.944   8.803  1.00 75.82           C  
ATOM   4871  C   SER B 243     -10.666  26.051   8.706  1.00 75.82           C  
ATOM   4872  O   SER B 243      -9.847  26.249   7.808  1.00 75.82           O  
ATOM   4873  CB  SER B 243     -11.790  27.924   9.975  1.00 75.82           C  
ATOM   4874  OG  SER B 243     -11.815  27.237  11.213  1.00 75.82           O  
ATOM   4875  H   SER B 243     -13.370  25.716   9.759  1.00 75.82           H  
ATOM   4876  HA  SER B 243     -11.915  27.548   7.894  1.00 75.82           H  
ATOM   4877  HB2 SER B 243     -10.857  28.481   9.888  1.00 75.82           H  
ATOM   4878  HB3 SER B 243     -12.624  28.625   9.938  1.00 75.82           H  
ATOM   4879  HG  SER B 243     -11.725  27.874  11.926  1.00 75.82           H  
ATOM   4880  N   SER B 244     -10.505  25.072   9.603  1.00 75.84           N  
ATOM   4881  CA  SER B 244      -9.257  24.301   9.711  1.00 75.84           C  
ATOM   4882  C   SER B 244      -9.182  23.125   8.737  1.00 75.84           C  
ATOM   4883  O   SER B 244      -8.088  22.735   8.326  1.00 75.84           O  
ATOM   4884  CB  SER B 244      -9.034  23.833  11.153  1.00 75.84           C  
ATOM   4885  OG  SER B 244     -10.023  22.907  11.556  1.00 75.84           O  
ATOM   4886  H   SER B 244     -11.207  24.951  10.319  1.00 75.84           H  
ATOM   4887  HA  SER B 244      -8.425  24.960   9.464  1.00 75.84           H  
ATOM   4888  HB2 SER B 244      -9.058  24.699  11.814  1.00 75.84           H  
ATOM   4889  HB3 SER B 244      -8.053  23.365  11.228  1.00 75.84           H  
ATOM   4890  HG  SER B 244      -9.926  22.763  12.500  1.00 75.84           H  
ATOM   4891  N   ASN B 245     -10.330  22.578   8.328  1.00 88.43           N  
ATOM   4892  CA  ASN B 245     -10.408  21.462   7.391  1.00 88.43           C  
ATOM   4893  C   ASN B 245     -11.660  21.545   6.496  1.00 88.43           C  
ATOM   4894  O   ASN B 245     -12.564  20.709   6.621  1.00 88.43           O  
ATOM   4895  CB  ASN B 245     -10.327  20.137   8.168  1.00 88.43           C  
ATOM   4896  CG  ASN B 245     -10.121  18.982   7.212  1.00 88.43           C  
ATOM   4897  ND2 ASN B 245     -10.434  17.778   7.605  1.00 88.43           N  
ATOM   4898  OD1 ASN B 245      -9.640  19.154   6.105  1.00 88.43           O  
ATOM   4899  H   ASN B 245     -11.192  22.980   8.665  1.00 88.43           H  
ATOM   4900  HA  ASN B 245      -9.542  21.516   6.731  1.00 88.43           H  
ATOM   4901  HB2 ASN B 245     -11.238  19.981   8.745  1.00 88.43           H  
ATOM   4902  HB3 ASN B 245      -9.479  20.159   8.854  1.00 88.43           H  
ATOM   4903 HD21 ASN B 245     -10.901  17.613   8.486  1.00 88.43           H  
ATOM   4904 HD22 ASN B 245     -10.206  16.985   7.023  1.00 88.43           H  
ATOM   4905  N   PRO B 246     -11.754  22.571   5.630  1.00 90.39           N  
ATOM   4906  CA  PRO B 246     -12.978  22.857   4.894  1.00 90.39           C  
ATOM   4907  C   PRO B 246     -13.308  21.744   3.908  1.00 90.39           C  
ATOM   4908  O   PRO B 246     -12.413  21.080   3.382  1.00 90.39           O  
ATOM   4909  CB  PRO B 246     -12.739  24.200   4.199  1.00 90.39           C  
ATOM   4910  CG  PRO B 246     -11.221  24.239   4.031  1.00 90.39           C  
ATOM   4911  CD  PRO B 246     -10.726  23.547   5.299  1.00 90.39           C  
ATOM   4912  HA  PRO B 246     -13.818  22.962   5.582  1.00 90.39           H  
ATOM   4913  HB2 PRO B 246     -13.051  25.009   4.859  1.00 90.39           H  
ATOM   4914  HB3 PRO B 246     -13.255  24.270   3.242  1.00 90.39           H  
ATOM   4915  HG2 PRO B 246     -10.933  23.656   3.156  1.00 90.39           H  
ATOM   4916  HG3 PRO B 246     -10.848  25.261   3.957  1.00 90.39           H  
ATOM   4917  HD2 PRO B 246     -10.647  24.275   6.106  1.00 90.39           H  
ATOM   4918  HD3 PRO B 246      -9.761  23.072   5.120  1.00 90.39           H  
ATOM   4919  N   MET B 247     -14.598  21.587   3.617  1.00 94.25           N  
ATOM   4920  CA  MET B 247     -15.041  20.777   2.484  1.00 94.25           C  
ATOM   4921  C   MET B 247     -14.539  21.399   1.179  1.00 94.25           C  
ATOM   4922  O   MET B 247     -14.637  22.613   0.982  1.00 94.25           O  
ATOM   4923  CB  MET B 247     -16.571  20.657   2.461  1.00 94.25           C  
ATOM   4924  CG  MET B 247     -17.126  19.857   3.646  1.00 94.25           C  
ATOM   4925  SD  MET B 247     -16.612  18.119   3.740  1.00 94.25           S  
ATOM   4926  CE  MET B 247     -17.421  17.425   2.279  1.00 94.25           C  
ATOM   4927  H   MET B 247     -15.273  22.163   4.097  1.00 94.25           H  
ATOM   4928  HA  MET B 247     -14.612  19.778   2.572  1.00 94.25           H  
ATOM   4929  HB2 MET B 247     -17.008  21.656   2.472  1.00 94.25           H  
ATOM   4930  HB3 MET B 247     -16.874  20.168   1.536  1.00 94.25           H  
ATOM   4931  HG2 MET B 247     -18.214  19.885   3.602  1.00 94.25           H  
ATOM   4932  HG3 MET B 247     -16.824  20.350   4.571  1.00 94.25           H  
ATOM   4933  HE1 MET B 247     -18.479  17.686   2.273  1.00 94.25           H  
ATOM   4934  HE2 MET B 247     -16.927  17.809   1.387  1.00 94.25           H  
ATOM   4935  HE3 MET B 247     -17.324  16.339   2.291  1.00 94.25           H  
ATOM   4936  N   VAL B 248     -14.035  20.561   0.280  1.00 95.14           N  
ATOM   4937  CA  VAL B 248     -13.555  20.952  -1.047  1.00 95.14           C  
ATOM   4938  C   VAL B 248     -14.112  20.013  -2.107  1.00 95.14           C
[truncated: 490,467 more chars]
