# Supplementary material for: Inhibiting heme piracy by pathogenic Escherichia coli using de novo-designed proteins
Source: Nat Commun. 2025 Jul 9;16:6066. doi: 10.1038/s41467-025-60612-9 (PMC12241658; doi:10.1038/s41467-025-60612-9)
Supplement: Supplementary file 5 — Supplementary Data 3 [file 41467_2025_60612_MOESM5_ESM.zip › ChuA_Binder_C8_Complex_AF2_Model.pdb]

ATOM      1  N   ASP A   1       3.841  12.773  11.047  1.00 46.24           N  
ATOM      2  CA  ASP A   1       2.721  13.597  10.569  1.00 46.24           C  
ATOM      3  C   ASP A   1       2.972  15.034  10.992  1.00 46.24           C  
ATOM      4  O   ASP A   1       2.896  15.359  12.175  1.00 46.24           O  
ATOM      5  CB  ASP A   1       1.389  13.038  11.083  1.00 46.24           C  
ATOM      6  CG  ASP A   1       0.173  13.801  10.560  1.00 46.24           C  
ATOM      7  OD1 ASP A   1       0.369  14.793   9.819  1.00 46.24           O  
ATOM      8  OD2 ASP A   1      -0.935  13.437  10.996  1.00 46.24           O1-
ATOM      9  H   ASP A   1       3.703  11.813  10.763  1.00 46.24           H  
ATOM     10  HA  ASP A   1       2.682  13.576   9.479  1.00 46.24           H  
ATOM     11  HB2 ASP A   1       1.308  11.996  10.770  1.00 46.24           H  
ATOM     12  HB3 ASP A   1       1.393  13.062  12.174  1.00 46.24           H  
ATOM     13  H2  ASP A   1       4.705  13.124  10.657  1.00 46.24           H  
ATOM     14  H3  ASP A   1       3.884  12.833  12.054  1.00 46.24           H  
ATOM     15  N   ASP A   2       3.360  15.864  10.028  1.00 58.02           N  
ATOM     16  CA  ASP A   2       3.747  17.261  10.245  1.00 58.02           C  
ATOM     17  C   ASP A   2       2.578  18.102  10.798  1.00 58.02           C  
ATOM     18  O   ASP A   2       2.769  19.034  11.591  1.00 58.02           O  
ATOM     19  CB  ASP A   2       4.262  17.814   8.907  1.00 58.02           C  
ATOM     20  CG  ASP A   2       5.515  17.097   8.393  1.00 58.02           C  
ATOM     21  OD1 ASP A   2       6.309  16.582   9.218  1.00 58.02           O  
ATOM     22  OD2 ASP A   2       5.666  17.036   7.161  1.00 58.02           O1-
ATOM     23  H   ASP A   2       3.387  15.543   9.071  1.00 58.02           H  
ATOM     24  HA  ASP A   2       4.559  17.306  10.970  1.00 58.02           H  
ATOM     25  HB2 ASP A   2       3.468  17.742   8.164  1.00 58.02           H  
ATOM     26  HB3 ASP A   2       4.509  18.868   9.031  1.00 58.02           H  
ATOM     27  N   SER A   3       1.337  17.700  10.492  1.00 62.80           N  
ATOM     28  CA  SER A   3       0.128  18.343  11.021  1.00 62.80           C  
ATOM     29  C   SER A   3       0.001  18.205  12.547  1.00 62.80           C  
ATOM     30  O   SER A   3      -0.567  19.073  13.216  1.00 62.80           O  
ATOM     31  CB  SER A   3      -1.112  17.778  10.320  1.00 62.80           C  
ATOM     32  OG  SER A   3      -1.427  16.487  10.793  1.00 62.80           O  
ATOM     33  H   SER A   3       1.221  16.883   9.910  1.00 62.80           H  
ATOM     34  HA  SER A   3       0.176  19.406  10.789  1.00 62.80           H  
ATOM     35  HB2 SER A   3      -1.956  18.435  10.529  1.00 62.80           H  
ATOM     36  HB3 SER A   3      -0.955  17.750   9.241  1.00 62.80           H  
ATOM     37  HG  SER A   3      -0.890  15.830  10.343  1.00 62.80           H  
ATOM     38  N   ARG A   4       0.591  17.158  13.140  1.00 67.41           N  
ATOM     39  CA  ARG A   4       0.533  16.923  14.590  1.00 67.41           C  
ATOM     40  C   ARG A   4       1.487  17.812  15.365  1.00 67.41           C  
ATOM     41  O   ARG A   4       1.113  18.310  16.423  1.00 67.41           O  
ATOM     42  CB  ARG A   4       0.794  15.450  14.909  1.00 67.41           C  
ATOM     43  CG  ARG A   4      -0.331  14.590  14.341  1.00 67.41           C  
ATOM     44  CD  ARG A   4      -0.139  13.145  14.770  1.00 67.41           C  
ATOM     45  NE  ARG A   4      -1.286  12.352  14.320  1.00 67.41           N  
ATOM     46  CZ  ARG A   4      -1.761  11.294  14.935  1.00 67.41           C  
ATOM     47  NH1 ARG A   4      -1.180  10.832  15.994  1.00 67.41           N1+
ATOM     48  NH2 ARG A   4      -2.832  10.691  14.498  1.00 67.41           N  
ATOM     49  H   ARG A   4       1.065  16.493  12.546  1.00 67.41           H  
ATOM     50  HA  ARG A   4      -0.466  17.179  14.945  1.00 67.41           H  
ATOM     51  HB2 ARG A   4       0.823  15.326  15.992  1.00 67.41           H  
ATOM     52  HB3 ARG A   4       1.753  15.136  14.498  1.00 67.41           H  
ATOM     53  HG2 ARG A   4      -1.287  14.950  14.723  1.00 67.41           H  
ATOM     54  HG3 ARG A   4      -0.341  14.652  13.253  1.00 67.41           H  
ATOM     55  HD2 ARG A   4      -0.059  13.121  15.856  1.00 67.41           H  
ATOM     56  HD3 ARG A   4       0.780  12.747  14.338  1.00 67.41           H  
ATOM     57  HE  ARG A   4      -1.691  12.611  13.433  1.00 67.41           H  
ATOM     58 HH11 ARG A   4      -1.381   9.888  16.290  1.00 67.41           H  
ATOM     59 HH12 ARG A   4      -0.442  11.346  16.454  1.00 67.41           H  
ATOM     60 HH21 ARG A   4      -3.291  11.043  13.671  1.00 67.41           H  
ATOM     61 HH22 ARG A   4      -3.262   9.920  14.990  1.00 67.41           H  
ATOM     62  N   ILE A   5       2.690  18.043  14.836  1.00 72.99           N  
ATOM     63  CA  ILE A   5       3.687  18.906  15.485  1.00 72.99           C  
ATOM     64  C   ILE A   5       3.175  20.347  15.514  1.00 72.99           C  
ATOM     65  O   ILE A   5       3.154  20.980  16.569  1.00 72.99           O  
ATOM     66  CB  ILE A   5       5.065  18.800  14.792  1.00 72.99           C  
ATOM     67  CG1 ILE A   5       5.590  17.347  14.838  1.00 72.99           C  
ATOM     68  CG2 ILE A   5       6.052  19.761  15.481  1.00 72.99           C  
ATOM     69  CD1 ILE A   5       6.879  17.119  14.037  1.00 72.99           C  
ATOM     70  H   ILE A   5       2.900  17.633  13.938  1.00 72.99           H  
ATOM     71  HA  ILE A   5       3.804  18.586  16.521  1.00 72.99           H  
ATOM     72  HB  ILE A   5       4.960  19.098  13.748  1.00 72.99           H  
ATOM     73 HG12 ILE A   5       5.760  17.052  15.873  1.00 72.99           H  
ATOM     74 HG13 ILE A   5       4.840  16.678  14.416  1.00 72.99           H  
ATOM     75 HG21 ILE A   5       6.084  19.566  16.553  1.00 72.99           H  
ATOM     76 HG22 ILE A   5       7.059  19.638  15.083  1.00 72.99           H  
ATOM     77 HG23 ILE A   5       5.760  20.799  15.316  1.00 72.99           H  
ATOM     78 HD11 ILE A   5       7.090  16.050  13.991  1.00 72.99           H  
ATOM     79 HD12 ILE A   5       7.726  17.612  14.516  1.00 72.99           H  
ATOM     80 HD13 ILE A   5       6.761  17.498  13.022  1.00 72.99           H  
ATOM     81  N   SER A   6       2.685  20.842  14.376  1.00 77.12           N  
ATOM     82  CA  SER A   6       2.103  22.185  14.285  1.00 77.12           C  
ATOM     83  C   SER A   6       0.899  22.362  15.219  1.00 77.12           C  
ATOM     84  O   SER A   6       0.817  23.364  15.933  1.00 77.12           O  
ATOM     85  CB  SER A   6       1.729  22.502  12.835  1.00 77.12           C  
ATOM     86  OG  SER A   6       0.925  21.490  12.270  1.00 77.12           O  
ATOM     87  H   SER A   6       2.708  20.267  13.546  1.00 77.12           H  
ATOM     88  HA  SER A   6       2.856  22.910  14.595  1.00 77.12           H  
ATOM     89  HB2 SER A   6       2.640  22.593  12.242  1.00 77.12           H  
ATOM     90  HB3 SER A   6       1.193  23.450  12.804  1.00 77.12           H  
ATOM     91  HG  SER A   6       1.501  20.848  11.847  1.00 77.12           H  
ATOM     92  N   SER A   7       0.017  21.362  15.305  1.00 78.56           N  
ATOM     93  CA  SER A   7      -1.126  21.378  16.230  1.00 78.56           C  
ATOM     94  C   SER A   7      -0.700  21.385  17.702  1.00 78.56           C  
ATOM     95  O   SER A   7      -1.251  22.137  18.507  1.00 78.56           O  
ATOM     96  CB  SER A   7      -2.035  20.175  15.972  1.00 78.56           C  
ATOM     97  OG  SER A   7      -2.551  20.216  14.659  1.00 78.56           O  
ATOM     98  H   SER A   7       0.090  20.611  14.634  1.00 78.56           H  
ATOM     99  HA  SER A   7      -1.709  22.283  16.051  1.00 78.56           H  
ATOM    100  HB2 SER A   7      -1.478  19.248  16.116  1.00 78.56           H  
ATOM    101  HB3 SER A   7      -2.865  20.200  16.677  1.00 78.56           H  
ATOM    102  HG  SER A   7      -1.895  19.863  14.054  1.00 78.56           H  
ATOM    103  N   ALA A   8       0.302  20.581  18.070  1.00 80.41           N  
ATOM    104  CA  ALA A   8       0.818  20.534  19.437  1.00 80.41           C  
ATOM    105  C   ALA A   8       1.413  21.884  19.868  1.00 80.41           C  
ATOM    106  O   ALA A   8       1.099  22.382  20.952  1.00 80.41           O  
ATOM    107  CB  ALA A   8       1.845  19.399  19.536  1.00 80.41           C  
ATOM    108  H   ALA A   8       0.727  19.977  17.382  1.00 80.41           H  
ATOM    109  HA  ALA A   8      -0.006  20.309  20.114  1.00 80.41           H  
ATOM    110  HB1 ALA A   8       2.220  19.332  20.558  1.00 80.41           H  
ATOM    111  HB2 ALA A   8       2.682  19.587  18.864  1.00 80.41           H  
ATOM    112  HB3 ALA A   8       1.379  18.452  19.266  1.00 80.41           H  
ATOM    113  N   LEU A   9       2.205  22.514  18.997  1.00 83.03           N  
ATOM    114  CA  LEU A   9       2.804  23.824  19.263  1.00 83.03           C  
ATOM    115  C   LEU A   9       1.745  24.933  19.359  1.00 83.03           C  
ATOM    116  O   LEU A   9       1.811  25.778  20.253  1.00 83.03           O  
ATOM    117  CB  LEU A   9       3.833  24.134  18.166  1.00 83.03           C  
ATOM    118  CG  LEU A   9       5.079  23.230  18.165  1.00 83.03           C  
ATOM    119  CD1 LEU A   9       5.860  23.468  16.873  1.00 83.03           C  
ATOM    120  CD2 LEU A   9       5.992  23.537  19.355  1.00 83.03           C  
ATOM    121  H   LEU A   9       2.431  22.049  18.130  1.00 83.03           H  
ATOM    122  HA  LEU A   9       3.312  23.793  20.227  1.00 83.03           H  
ATOM    123  HB2 LEU A   9       3.339  24.071  17.196  1.00 83.03           H  
ATOM    124  HB3 LEU A   9       4.176  25.159  18.309  1.00 83.03           H  
ATOM    125  HG  LEU A   9       4.788  22.181  18.208  1.00 83.03           H  
ATOM    126 HD11 LEU A   9       6.770  22.866  16.879  1.00 83.03           H  
ATOM    127 HD12 LEU A   9       6.120  24.523  16.788  1.00 83.03           H  
ATOM    128 HD13 LEU A   9       5.250  23.175  16.020  1.00 83.03           H  
ATOM    129 HD21 LEU A   9       5.482  23.321  20.293  1.00 83.03           H  
ATOM    130 HD22 LEU A   9       6.302  24.581  19.338  1.00 83.03           H  
ATOM    131 HD23 LEU A   9       6.881  22.909  19.305  1.00 83.03           H  
ATOM    132  N   GLN A  10       0.723  24.906  18.498  1.00 84.54           N  
ATOM    133  CA  GLN A  10      -0.380  25.868  18.546  1.00 84.54           C  
ATOM    134  C   GLN A  10      -1.198  25.751  19.845  1.00 84.54           C  
ATOM    135  O   GLN A  10      -1.585  26.764  20.443  1.00 84.54           O  
ATOM    136  CB  GLN A  10      -1.263  25.659  17.304  1.00 84.54           C  
ATOM    137  CG  GLN A  10      -2.357  26.725  17.161  1.00 84.54           C  
ATOM    138  CD  GLN A  10      -1.814  28.142  16.975  1.00 84.54           C  
ATOM    139  NE2 GLN A  10      -2.581  29.152  17.322  1.00 84.54           N  
ATOM    140  OE1 GLN A  10      -0.708  28.386  16.530  1.00 84.54           O  
ATOM    141  H   GLN A  10       0.735  24.223  17.754  1.00 84.54           H  
ATOM    142  HA  GLN A  10       0.047  26.870  18.511  1.00 84.54           H  
ATOM    143  HB2 GLN A  10      -0.637  25.683  16.413  1.00 84.54           H  
ATOM    144  HB3 GLN A  10      -1.733  24.677  17.359  1.00 84.54           H  
ATOM    145  HG2 GLN A  10      -2.966  26.484  16.290  1.00 84.54           H  
ATOM    146  HG3 GLN A  10      -3.011  26.699  18.033  1.00 84.54           H  
ATOM    147 HE21 GLN A  10      -2.216  30.072  17.120  1.00 84.54           H  
ATOM    148 HE22 GLN A  10      -3.490  28.985  17.729  1.00 84.54           H  
ATOM    149  N   ASN A  11      -1.429  24.523  20.317  1.00 85.53           N  
ATOM    150  CA  ASN A  11      -2.104  24.266  21.589  1.00 85.53           C  
ATOM    151  C   ASN A  11      -1.275  24.766  22.777  1.00 85.53           C  
ATOM    152  O   ASN A  11      -1.817  25.421  23.670  1.00 85.53           O  
ATOM    153  CB  ASN A  11      -2.401  22.764  21.705  1.00 85.53           C  
ATOM    154  CG  ASN A  11      -3.532  22.318  20.796  1.00 85.53           C  
ATOM    155  ND2 ASN A  11      -3.625  21.043  20.510  1.00 85.53           N  
ATOM    156  OD1 ASN A  11      -4.371  23.094  20.372  1.00 85.53           O  
ATOM    157  H   ASN A  11      -1.140  23.734  19.755  1.00 85.53           H  
ATOM    158  HA  ASN A  11      -3.045  24.815  21.609  1.00 85.53           H  
ATOM    159  HB2 ASN A  11      -1.504  22.189  21.473  1.00 85.53           H  
ATOM    160  HB3 ASN A  11      -2.700  22.533  22.727  1.00 85.53           H  
ATOM    161 HD21 ASN A  11      -4.362  20.795  19.866  1.00 85.53           H  
ATOM    162 HD22 ASN A  11      -2.898  20.399  20.790  1.00 85.53           H  
ATOM    163  N   LEU A  12       0.039  24.519  22.760  1.00 86.34           N  
ATOM    164  CA  LEU A  12       0.963  25.021  23.776  1.00 86.34           C  
ATOM    165  C   LEU A  12       0.936  26.558  23.837  1.00 86.34           C  
ATOM    166  O   LEU A  12       0.830  27.125  24.924  1.00 86.34           O  
ATOM    167  CB  LEU A  12       2.372  24.482  23.466  1.00 86.34           C  
ATOM    168  CG  LEU A  12       3.373  24.671  24.621  1.00 86.34           C  
ATOM    169  CD1 LEU A  12       3.208  23.592  25.691  1.00 86.34           C  
ATOM    170  CD2 LEU A  12       4.804  24.557  24.112  1.00 86.34           C  
ATOM    171  H   LEU A  12       0.416  23.961  22.008  1.00 86.34           H  
ATOM    172  HA  LEU A  12       0.642  24.642  24.748  1.00 86.34           H  
ATOM    173  HB2 LEU A  12       2.747  24.997  22.581  1.00 86.34           H  
ATOM    174  HB3 LEU A  12       2.315  23.420  23.225  1.00 86.34           H  
ATOM    175  HG  LEU A  12       3.246  25.657  25.067  1.00 86.34           H  
ATOM    176 HD11 LEU A  12       3.951  23.738  26.475  1.00 86.34           H  
ATOM    177 HD12 LEU A  12       2.214  23.656  26.133  1.00 86.34           H  
ATOM    178 HD13 LEU A  12       3.343  22.601  25.254  1.00 86.34           H  
ATOM    179 HD21 LEU A  12       5.022  23.525  23.837  1.00 86.34           H  
ATOM    180 HD22 LEU A  12       5.505  24.872  24.885  1.00 86.34           H  
ATOM    181 HD23 LEU A  12       4.944  25.161  23.216  1.00 86.34           H  
ATOM    182  N   TRP A  13       0.945  27.237  22.683  1.00 87.47           N  
ATOM    183  CA  TRP A  13       0.861  28.699  22.626  1.00 87.47           C  
ATOM    184  C   TRP A  13      -0.449  29.244  23.181  1.00 87.47           C  
ATOM    185  O   TRP A  13      -0.450  30.163  24.001  1.00 87.47           O  
ATOM    186  CB  TRP A  13       1.055  29.193  21.190  1.00 87.47           C  
ATOM    187  CG  TRP A  13       1.066  30.687  21.038  1.00 87.47           C  
ATOM    188  CD1 TRP A  13       0.317  31.408  20.170  1.00 87.47           C  
ATOM    189  CD2 TRP A  13       1.931  31.659  21.707  1.00 87.47           C  
ATOM    190  CE2 TRP A  13       1.769  32.920  21.072  1.00 87.47           C  
ATOM    191  CE3 TRP A  13       2.847  31.616  22.779  1.00 87.47           C  
ATOM    192  NE1 TRP A  13       0.732  32.730  20.189  1.00 87.47           N  
ATOM    193  CZ2 TRP A  13       2.586  34.016  21.387  1.00 87.47           C  
ATOM    194  CZ3 TRP A  13       3.702  32.690  23.072  1.00 87.47           C  
ATOM    195  CH2 TRP A  13       3.595  33.881  22.345  1.00 87.47           C  
ATOM    196  H   TRP A  13       1.075  26.723  21.823  1.00 87.47           H  
ATOM    197  HA  TRP A  13       1.652  29.102  23.260  1.00 87.47           H  
ATOM    198  HB2 TRP A  13       0.268  28.780  20.559  1.00 87.47           H  
ATOM    199  HB3 TRP A  13       2.005  28.810  20.816  1.00 87.47           H  
ATOM    200  HD1 TRP A  13      -0.415  30.985  19.497  1.00 87.47           H  
ATOM    201  HE1 TRP A  13       0.399  33.451  19.566  1.00 87.47           H  
ATOM    202  HE3 TRP A  13       2.896  30.734  23.400  1.00 87.47           H  
ATOM    203  HZ2 TRP A  13       2.505  34.947  20.848  1.00 87.47           H  
ATOM    204  HZ3 TRP A  13       4.445  32.597  23.849  1.00 87.47           H  
ATOM    205  HH2 TRP A  13       4.292  34.688  22.514  1.00 87.47           H  
ATOM    206  N   THR A  14      -1.565  28.637  22.787  1.00 89.46           N  
ATOM    207  CA  THR A  14      -2.897  29.036  23.254  1.00 89.46           C  
ATOM    208  C   THR A  14      -3.015  28.879  24.772  1.00 89.46           C  
ATOM    209  O   THR A  14      -3.488  29.788  25.460  1.00 89.46           O  
ATOM    210  CB  THR A  14      -3.974  28.210  22.538  1.00 89.46           C  
ATOM    211  CG2 THR A  14      -5.385  28.667  22.908  1.00 89.46           C  
ATOM    212  OG1 THR A  14      -3.837  28.361  21.142  1.00 89.46           O  
ATOM    213  H   THR A  14      -1.483  27.890  22.111  1.00 89.46           H  
ATOM    214  HA  THR A  14      -3.054  30.087  23.012  1.00 89.46           H  
ATOM    215  HB  THR A  14      -3.862  27.156  22.791  1.00 89.46           H  
ATOM    216  HG1 THR A  14      -3.103  27.811  20.857  1.00 89.46           H  
ATOM    217 HG21 THR A  14      -5.495  29.731  22.703  1.00 89.46           H  
ATOM    218 HG22 THR A  14      -5.582  28.473  23.963  1.00 89.46           H  
ATOM    219 HG23 THR A  14      -6.108  28.111  22.312  1.00 89.46           H  
ATOM    220  N   ALA A  15      -2.520  27.764  25.317  1.00 90.31           N  
ATOM    221  CA  ALA A  15      -2.485  27.527  26.756  1.00 90.31           C  
ATOM    222  C   ALA A  15      -1.607  28.558  27.486  1.00 90.31           C  
ATOM    223  O   ALA A  15      -2.001  29.086  28.528  1.00 90.31           O  
ATOM    224  CB  ALA A  15      -1.992  26.096  26.997  1.00 90.31           C  
ATOM    225  H   ALA A  15      -2.136  27.052  24.711  1.00 90.31           H  
ATOM    226  HA  ALA A  15      -3.496  27.615  27.152  1.00 90.31           H  
ATOM    227  HB1 ALA A  15      -0.981  25.973  26.609  1.00 90.31           H  
ATOM    228  HB2 ALA A  15      -1.991  25.882  28.067  1.00 90.31           H  
ATOM    229  HB3 ALA A  15      -2.652  25.388  26.496  1.00 90.31           H  
ATOM    230  N   ALA A  16      -0.450  28.901  26.919  1.00 88.54           N  
ATOM    231  CA  ALA A  16       0.457  29.875  27.509  1.00 88.54           C  
ATOM    232  C   ALA A  16      -0.137  31.300  27.522  1.00 88.54           C  
ATOM    233  O   ALA A  16      -0.048  32.004  28.531  1.00 88.54           O  
ATOM    234  CB  ALA A  16       1.791  29.777  26.767  1.00 88.54           C  
ATOM    235  H   ALA A  16      -0.155  28.421  26.080  1.00 88.54           H  
ATOM    236  HA  ALA A  16       0.633  29.587  28.546  1.00 88.54           H  
ATOM    237  HB1 ALA A  16       2.068  28.732  26.624  1.00 88.54           H  
ATOM    238  HB2 ALA A  16       1.731  30.271  25.798  1.00 88.54           H  
ATOM    239  HB3 ALA A  16       2.563  30.234  27.387  1.00 88.54           H  
ATOM    240  N   GLN A  17      -0.838  31.705  26.456  1.00 89.08           N  
ATOM    241  CA  GLN A  17      -1.570  32.976  26.418  1.00 89.08           C  
ATOM    242  C   GLN A  17      -2.725  33.021  27.434  1.00 89.08           C  
ATOM    243  O   GLN A  17      -2.958  34.060  28.061  1.00 89.08           O  
ATOM    244  CB  GLN A  17      -2.121  33.231  25.007  1.00 89.08           C  
ATOM    245  CG  GLN A  17      -1.039  33.578  23.972  1.00 89.08           C  
ATOM    246  CD  GLN A  17      -1.644  34.090  22.666  1.00 89.08           C  
ATOM    247  NE2 GLN A  17      -0.882  34.795  21.858  1.00 89.08           N  
ATOM    248  OE1 GLN A  17      -2.826  33.943  22.391  1.00 89.08           O  
ATOM    249  H   GLN A  17      -0.857  31.107  25.641  1.00 89.08           H  
ATOM    250  HA  GLN A  17      -0.884  33.783  26.674  1.00 89.08           H  
ATOM    251  HB2 GLN A  17      -2.808  34.075  25.068  1.00 89.08           H  
ATOM    252  HB3 GLN A  17      -2.683  32.361  24.669  1.00 89.08           H  
ATOM    253  HG2 GLN A  17      -0.421  32.707  23.756  1.00 89.08           H  
ATOM    254  HG3 GLN A  17      -0.394  34.357  24.379  1.00 89.08           H  
ATOM    255 HE21 GLN A  17       0.117  34.856  22.000  1.00 89.08           H  
ATOM    256 HE22 GLN A  17      -1.281  35.143  20.999  1.00 89.08           H  
ATOM    257  N   ALA A  18      -3.434  31.907  27.632  1.00 92.50           N  
ATOM    258  CA  ALA A  18      -4.486  31.808  28.641  1.00 92.50           C  
ATOM    259  C   ALA A  18      -3.923  31.924  30.069  1.00 92.50           C  
ATOM    260  O   ALA A  18      -4.487  32.640  30.899  1.00 92.50           O  
ATOM    261  CB  ALA A  18      -5.251  30.496  28.431  1.00 92.50           C  
ATOM    262  H   ALA A  18      -3.241  31.098  27.058  1.00 92.50           H  
ATOM    263  HA  ALA A  18      -5.185  32.632  28.499  1.00 92.50           H  
ATOM    264  HB1 ALA A  18      -5.652  30.459  27.419  1.00 92.50           H  
ATOM    265  HB2 ALA A  18      -4.588  29.643  28.579  1.00 92.50           H  
ATOM    266  HB3 ALA A  18      -6.074  30.431  29.142  1.00 92.50           H  
ATOM    267  N   ALA A  19      -2.779  31.289  30.342  1.00 92.67           N  
ATOM    268  CA  ALA A  19      -2.091  31.389  31.628  1.00 92.67           C  
ATOM    269  C   ALA A  19      -1.638  32.828  31.932  1.00 92.67           C  
ATOM    270  O   ALA A  19      -1.850  33.321  33.042  1.00 92.67           O  
ATOM    271  CB  ALA A  19      -0.915  30.406  31.630  1.00 92.67           C  
ATOM    272  H   ALA A  19      -2.384  30.684  29.636  1.00 92.67           H  
ATOM    273  HA  ALA A  19      -2.784  31.092  32.415  1.00 92.67           H  
ATOM    274  HB1 ALA A  19      -0.420  30.428  32.601  1.00 92.67           H  
ATOM    275  HB2 ALA A  19      -1.276  29.397  31.439  1.00 92.67           H  
ATOM    276  HB3 ALA A  19      -0.194  30.677  30.858  1.00 92.67           H  
ATOM    277  N   MET A  20      -1.096  33.542  30.939  1.00 92.38           N  
ATOM    278  CA  MET A  20      -0.771  34.968  31.064  1.00 92.38           C  
ATOM    279  C   MET A  20      -2.012  35.804  31.401  1.00 92.38           C  
ATOM    280  O   MET A  20      -1.974  36.614  32.328  1.00 92.38           O  
ATOM    281  CB  MET A  20      -0.112  35.449  29.764  1.00 92.38           C  
ATOM    282  CG  MET A  20       0.091  36.972  29.710  1.00 92.38           C  
ATOM    283  SD  MET A  20       0.623  37.575  28.099  1.00 92.38           S  
ATOM    284  CE  MET A  20      -0.934  37.438  27.198  1.00 92.38           C  
ATOM    285  H   MET A  20      -0.894  33.072  30.068  1.00 92.38           H  
ATOM    286  HA  MET A  20      -0.069  35.098  31.888  1.00 92.38           H  
ATOM    287  HB2 MET A  20      -0.739  35.147  28.926  1.00 92.38           H  
ATOM    288  HB3 MET A  20       0.854  34.959  29.648  1.00 92.38           H  
ATOM    289  HG2 MET A  20       0.843  37.262  30.445  1.00 92.38           H  
ATOM    290  HG3 MET A  20      -0.834  37.491  29.959  1.00 92.38           H  
ATOM    291  HE1 MET A  20      -0.713  37.612  26.144  1.00 92.38           H  
ATOM    292  HE2 MET A  20      -1.361  36.441  27.305  1.00 92.38           H  
ATOM    293  HE3 MET A  20      -1.637  38.190  27.558  1.00 92.38           H  
ATOM    294  N   ALA A  21      -3.123  35.597  30.689  1.00 94.26           N  
ATOM    295  CA  ALA A  21      -4.361  36.326  30.954  1.00 94.26           C  
ATOM    296  C   ALA A  21      -4.884  36.075  32.379  1.00 94.26           C  
ATOM    297  O   ALA A  21      -5.305  37.012  33.060  1.00 94.26           O  
ATOM    298  CB  ALA A  21      -5.392  35.949  29.886  1.00 94.26           C  
ATOM    299  H   ALA A  21      -3.102  34.927  29.934  1.00 94.26           H  
ATOM    300  HA  ALA A  21      -4.153  37.392  30.874  1.00 94.26           H  
ATOM    301  HB1 ALA A  21      -6.316  36.501  30.055  1.00 94.26           H  
ATOM    302  HB2 ALA A  21      -5.003  36.195  28.898  1.00 94.26           H  
ATOM    303  HB3 ALA A  21      -5.603  34.880  29.928  1.00 94.26           H  
ATOM    304  N   ALA A  22      -4.808  34.830  32.858  1.00 95.00           N  
ATOM    305  CA  ALA A  22      -5.188  34.476  34.221  1.00 95.00           C  
ATOM    306  C   ALA A  22      -4.300  35.168  35.272  1.00 95.00           C  
ATOM    307  O   ALA A  22      -4.824  35.702  36.250  1.00 95.00           O  
ATOM    308  CB  ALA A  22      -5.151  32.950  34.355  1.00 95.00           C  
ATOM    309  H   ALA A  22      -4.474  34.097  32.249  1.00 95.00           H  
ATOM    310  HA  ALA A  22      -6.212  34.807  34.394  1.00 95.00           H  
ATOM    311  HB1 ALA A  22      -5.812  32.498  33.615  1.00 95.00           H  
ATOM    312  HB2 ALA A  22      -4.138  32.581  34.198  1.00 95.00           H  
ATOM    313  HB3 ALA A  22      -5.483  32.663  35.352  1.00 95.00           H  
ATOM    314  N   ALA A  23      -2.982  35.225  35.053  1.00 94.40           N  
ATOM    315  CA  ALA A  23      -2.052  35.904  35.957  1.00 94.40           C  
ATOM    316  C   ALA A  23      -2.350  37.411  36.076  1.00 94.40           C  
ATOM    317  O   ALA A  23      -2.395  37.949  37.184  1.00 94.40           O  
ATOM    318  CB  ALA A  23      -0.620  35.646  35.471  1.00 94.40           C  
ATOM    319  H   ALA A  23      -2.603  34.750  34.247  1.00 94.40           H  
ATOM    320  HA  ALA A  23      -2.157  35.472  36.952  1.00 94.40           H  
ATOM    321  HB1 ALA A  23      -0.432  34.574  35.426  1.00 94.40           H  
ATOM    322  HB2 ALA A  23      -0.472  36.074  34.479  1.00 94.40           H  
ATOM    323  HB3 ALA A  23       0.088  36.103  36.162  1.00 94.40           H  
ATOM    324  N   VAL A  24      -2.630  38.085  34.954  1.00 95.50           N  
ATOM    325  CA  VAL A  24      -3.000  39.512  34.957  1.00 95.50           C  
ATOM    326  C   VAL A  24      -4.334  39.733  35.671  1.00 95.50           C  
ATOM    327  O   VAL A  24      -4.440  40.645  36.489  1.00 95.50           O  
ATOM    328  CB  VAL A  24      -3.042  40.088  33.529  1.00 95.50           C  
ATOM    329  CG1 VAL A  24      -3.435  41.571  33.533  1.00 95.50           C  
ATOM    330  CG2 VAL A  24      -1.669  40.000  32.855  1.00 95.50           C  
ATOM    331  H   VAL A  24      -2.557  37.598  34.073  1.00 95.50           H  
ATOM    332  HA  VAL A  24      -2.245  40.063  35.517  1.00 95.50           H  
ATOM    333  HB  VAL A  24      -3.763  39.526  32.937  1.00 95.50           H  
ATOM    334 HG11 VAL A  24      -3.328  41.994  32.534  1.00 95.50           H  
ATOM    335 HG12 VAL A  24      -2.790  42.128  34.214  1.00 95.50           H  
ATOM    336 HG13 VAL A  24      -4.475  41.688  33.838  1.00 95.50           H  
ATOM    337 HG21 VAL A  24      -0.958  40.641  33.375  1.00 95.50           H  
ATOM    338 HG22 VAL A  24      -1.292  38.977  32.860  1.00 95.50           H  
ATOM    339 HG23 VAL A  24      -1.759  40.322  31.817  1.00 95.50           H  
ATOM    340  N   LYS A  25      -5.337  38.876  35.437  1.00 95.49           N  
ATOM    341  CA  LYS A  25      -6.642  38.963  36.119  1.00 95.49           C  
ATOM    342  C   LYS A  25      -6.531  38.739  37.627  1.00 95.49           C  
ATOM    343  O   LYS A  25      -7.168  39.461  38.391  1.00 95.49           O  
ATOM    344  CB  LYS A  25      -7.647  37.985  35.487  1.00 95.49           C  
ATOM    345  CG  LYS A  25      -8.081  38.517  34.118  1.00 95.49           C  
ATOM    346  CD  LYS A  25      -9.102  37.645  33.377  1.00 95.49           C  
ATOM    347  CE  LYS A  25      -9.298  38.357  32.032  1.00 95.49           C  
ATOM    348  NZ  LYS A  25     -10.559  38.058  31.325  1.00 95.49           N1+
ATOM    349  H   LYS A  25      -5.194  38.150  34.749  1.00 95.49           H  
ATOM    350  HA  LYS A  25      -7.026  39.976  36.007  1.00 95.49           H  
ATOM    351  HB2 LYS A  25      -8.527  37.908  36.124  1.00 95.49           H  
ATOM    352  HB3 LYS A  25      -7.198  36.997  35.382  1.00 95.49           H  
ATOM    353  HG2 LYS A  25      -7.197  38.628  33.489  1.00 95.49           H  
ATOM    354  HG3 LYS A  25      -8.513  39.508  34.260  1.00 95.49           H  
ATOM    355  HD2 LYS A  25      -8.710  36.639  33.225  1.00 95.49           H  
ATOM    356  HD3 LYS A  25     -10.034  37.617  33.942  1.00 95.49           H  
ATOM    357  HE2 LYS A  25      -9.300  39.430  32.226  1.00 95.49           H  
ATOM    358  HE3 LYS A  25      -8.440  38.171  31.386  1.00 95.49           H  
ATOM    359  HZ1 LYS A  25     -10.515  37.216  30.770  1.00 95.49           H  
ATOM    360  HZ2 LYS A  25     -10.704  38.856  30.723  1.00 95.49           H  
ATOM    361  HZ3 LYS A  25     -11.347  38.072  31.957  1.00 95.49           H  
ATOM    362  N   ALA A  26      -5.690  37.805  38.067  1.00 95.81           N  
ATOM    363  CA  ALA A  26      -5.414  37.600  39.487  1.00 95.81           C  
ATOM    364  C   ALA A  26      -4.768  38.845  40.118  1.00 95.81           C  
ATOM    365  O   ALA A  26      -5.210  39.301  41.174  1.00 95.81           O  
ATOM    366  CB  ALA A  26      -4.537  36.355  39.645  1.00 95.81           C  
ATOM    367  H   ALA A  26      -5.222  37.216  37.393  1.00 95.81           H  
ATOM    368  HA  ALA A  26      -6.356  37.425  40.006  1.00 95.81           H  
ATOM    369  HB1 ALA A  26      -3.583  36.496  39.136  1.00 95.81           H  
ATOM    370  HB2 ALA A  26      -4.350  36.171  40.703  1.00 95.81           H  
ATOM    371  HB3 ALA A  26      -5.043  35.489  39.218  1.00 95.81           H  
ATOM    372  N   LYS A  27      -3.783  39.455  39.441  1.00 95.13           N  
ATOM    373  CA  LYS A  27      -3.155  40.689  39.930  1.00 95.13           C  
ATOM    374  C   LYS A  27      -4.124  41.874  39.949  1.00 95.13           C  
ATOM    375  O   LYS A  27      -4.092  42.679  40.878  1.00 95.13           O  
ATOM    376  CB  LYS A  27      -1.883  40.996  39.115  1.00 95.13           C  
ATOM    377  CG  LYS A  27      -1.050  42.156  39.701  1.00 95.13           C  
ATOM    378  CD  LYS A  27      -0.485  41.793  41.084  1.00 95.13           C  
ATOM    379  CE  LYS A  27       0.186  42.959  41.806  1.00 95.13           C  
ATOM    380  NZ  LYS A  27       0.568  42.530  43.176  1.00 95.13           N1+
ATOM    381  H   LYS A  27      -3.439  39.030  38.592  1.00 95.13           H  
ATOM    382  HA  LYS A  27      -2.896  40.499  40.972  1.00 95.13           H  
ATOM    383  HB2 LYS A  27      -1.258  40.104  39.079  1.00 95.13           H  
ATOM    384  HB3 LYS A  27      -2.165  41.245  38.092  1.00 95.13           H  
ATOM    385  HG2 LYS A  27      -0.221  42.373  39.028  1.00 95.13           H  
ATOM    386  HG3 LYS A  27      -1.664  43.053  39.775  1.00 95.13           H  
ATOM    387  HD2 LYS A  27      -1.298  41.462  41.729  1.00 95.13           H  
ATOM    388  HD3 LYS A  27       0.222  40.971  40.975  1.00 95.13           H  
ATOM    389  HE2 LYS A  27      -0.533  43.775  41.867  1.00 95.13           H  
ATOM    390  HE3 LYS A  27       1.055  43.296  41.241  1.00 95.13           H  
ATOM    391  HZ1 LYS A  27      -0.183  42.015  43.613  1.00 95.13           H  
ATOM    392  HZ2 LYS A  27       0.724  43.294  43.819  1.00 95.13           H  
ATOM    393  HZ3 LYS A  27       1.344  41.884  43.187  1.00 95.13           H  
ATOM    394  N   ALA A  28      -5.014  41.967  38.964  1.00 95.51           N  
ATOM    395  CA  ALA A  28      -6.058  42.986  38.919  1.00 95.51           C  
ATOM    396  C   ALA A  28      -7.029  42.857  40.096  1.00 95.51           C  
ATOM    397  O   ALA A  28      -7.376  43.866  40.704  1.00 95.51           O  
ATOM    398  CB  ALA A  28      -6.780  42.880  37.574  1.00 95.51           C  
ATOM    399  H   ALA A  28      -4.940  41.320  38.192  1.00 95.51           H  
ATOM    400  HA  ALA A  28      -5.600  43.973  38.990  1.00 95.51           H  
ATOM    401  HB1 ALA A  28      -7.319  41.935  37.506  1.00 95.51           H  
ATOM    402  HB2 ALA A  28      -6.051  42.930  36.765  1.00 95.51           H  
ATOM    403  HB3 ALA A  28      -7.491  43.699  37.468  1.00 95.51           H  
ATOM    404  N   ALA A  29      -7.411  41.633  40.467  1.00 95.42           N  
ATOM    405  CA  ALA A  29      -8.257  41.385  41.631  1.00 95.42           C  
ATOM    406  C   ALA A  29      -7.580  41.810  42.947  1.00 95.42           C  
ATOM    407  O   ALA A  29      -8.226  42.429  43.791  1.00 95.42           O  
ATOM    408  CB  ALA A  29      -8.649  39.903  41.642  1.00 95.42           C  
ATOM    409  H   ALA A  29      -7.118  40.842  39.911  1.00 95.42           H  
ATOM    410  HA  ALA A  29      -9.167  41.976  41.529  1.00 95.42           H  
ATOM    411  HB1 ALA A  29      -9.143  39.645  40.706  1.00 95.42           H  
ATOM    412  HB2 ALA A  29      -9.333  39.716  42.470  1.00 95.42           H  
ATOM    413  HB3 ALA A  29      -7.764  39.279  41.766  1.00 95.42           H  
ATOM    414  N   GLU A  30      -6.279  41.542  43.102  1.00 94.94           N  
ATOM    415  CA  GLU A  30      -5.494  41.992  44.261  1.00 94.94           C  
ATOM    416  C   GLU A  30      -5.497  43.526  44.387  1.00 94.94           C  
ATOM    417  O   GLU A  30      -5.758  44.060  45.464  1.00 94.94           O  
ATOM    418  CB  GLU A  30      -4.057  41.458  44.129  1.00 94.94           C  
ATOM    419  CG  GLU A  30      -3.193  41.650  45.388  1.00 94.94           C  
ATOM    420  CD  GLU A  30      -1.696  41.500  45.065  1.00 94.94           C  
ATOM    421  OE1 GLU A  30      -0.866  42.271  45.593  1.00 94.94           O  
ATOM    422  OE2 GLU A  30      -1.321  40.736  44.149  1.00 94.94           O1-
ATOM    423  H   GLU A  30      -5.815  40.992  42.394  1.00 94.94           H  
ATOM    424  HA  GLU A  30      -5.937  41.586  45.171  1.00 94.94           H  
ATOM    425  HB2 GLU A  30      -4.093  40.394  43.897  1.00 94.94           H  
ATOM    426  HB3 GLU A  30      -3.576  41.969  43.296  1.00 94.94           H  
ATOM    427  HG2 GLU A  30      -3.488  40.920  46.141  1.00 94.94           H  
ATOM    428  HG3 GLU A  30      -3.363  42.647  45.795  1.00 94.94           H  
ATOM    429  N   ILE A  31      -5.268  44.245  43.281  1.00 94.23           N  
ATOM    430  CA  ILE A  31      -5.280  45.716  43.260  1.00 94.23           C  
ATOM    431  C   ILE A  31      -6.696  46.244  43.531  1.00 94.23           C  
ATOM    432  O   ILE A  31      -6.882  47.124  44.373  1.00 94.23           O  
ATOM    433  CB  ILE A  31      -4.706  46.240  41.922  1.00 94.23           C  
ATOM    434  CG1 ILE A  31      -3.213  45.855  41.786  1.00 94.23           C  
ATOM    435  CG2 ILE A  31      -4.862  47.771  41.804  1.00 94.23           C  
ATOM    436  CD1 ILE A  31      -2.639  46.086  40.382  1.00 94.23           C  
ATOM    437  H   ILE A  31      -5.058  43.744  42.429  1.00 94.23           H  
ATOM    438  HA  ILE A  31      -4.647  46.080  44.070  1.00 94.23           H  
ATOM    439  HB  ILE A  31      -5.260  45.775  41.107  1.00 94.23           H  
ATOM    440 HG12 ILE A  31      -3.082  44.798  42.015  1.00 94.23           H  
ATOM    441 HG13 ILE A  31      -2.624  46.421  42.508  1.00 94.23           H  
ATOM    442 HG21 ILE A  31      -4.488  48.120  40.842  1.00 94.23           H  
ATOM    443 HG22 ILE A  31      -4.313  48.265  42.605  1.00 94.23           H  
ATOM    444 HG23 ILE A  31      -5.911  48.058  41.864  1.00 94.23           H  
ATOM    445 HD11 ILE A  31      -1.637  45.660  40.330  1.00 94.23           H  
ATOM    446 HD12 ILE A  31      -2.576  47.152  40.162  1.00 94.23           H  
ATOM    447 HD13 ILE A  31      -3.269  45.596  39.639  1.00 94.23           H  
ATOM    448  N   ALA A  32      -7.703  45.688  42.855  1.00 92.51           N  
ATOM    449  CA  ALA A  32      -9.098  46.104  42.969  1.00 92.51           C  
ATOM    450  C   ALA A  32      -9.664  45.929  44.386  1.00 92.51           C  
ATOM    451  O   ALA A  32     -10.490  46.733  44.810  1.00 92.51           O  
ATOM    452  CB  ALA A  32      -9.918  45.310  41.947  1.00 92.51           C  
ATOM    453  H   ALA A  32      -7.490  44.952  42.198  1.00 92.51           H  
ATOM    454  HA  ALA A  32      -9.169  47.163  42.717  1.00 92.51           H  
ATOM    455  HB1 ALA A  32      -9.814  44.241  42.136  1.00 92.51           H  
ATOM    456  HB2 ALA A  32     -10.971  45.580  42.033  1.00 92.51           H  
ATOM    457  HB3 ALA A  32      -9.575  45.534  40.938  1.00 92.51           H  
ATOM    458  N   ALA A  33      -9.190  44.939  45.150  1.00 93.35           N  
ATOM    459  CA  ALA A  33      -9.608  44.723  46.538  1.00 93.35           C  
ATOM    460  C   ALA A  33      -9.277  45.903  47.473  1.00 93.35           C  
ATOM    461  O   ALA A  33      -9.883  46.042  48.533  1.00 93.35           O  
ATOM    462  CB  ALA A  33      -8.947  43.433  47.036  1.00 93.35           C  
ATOM    463  H   ALA A  33      -8.546  44.277  44.743  1.00 93.35           H  
ATOM    464  HA  ALA A  33     -10.690  44.591  46.559  1.00 93.35           H  
ATOM    465  HB1 ALA A  33      -9.283  43.219  48.051  1.00 93.35           H  
ATOM    466  HB2 ALA A  33      -7.863  43.543  47.035  1.00 93.35           H  
ATOM    467  HB3 ALA A  33      -9.224  42.601  46.388  1.00 93.35           H  
ATOM    468  N   THR A  34      -8.330  46.762  47.085  1.00 91.50           N  
ATOM    469  CA  THR A  34      -7.913  47.947  47.855  1.00 91.50           C  
ATOM    470  C   THR A  34      -8.573  49.246  47.383  1.00 91.50           C  
ATOM    471  O   THR A  34      -8.246  50.325  47.879  1.00 91.50           O  
ATOM    472  CB  THR A  34      -6.384  48.092  47.864  1.00 91.50           C  
ATOM    473  CG2 THR A  34      -5.678  46.815  48.324  1.00 91.50           C  
ATOM    474  OG1 THR A  34      -5.881  48.435  46.590  1.00 91.50           O  
ATOM    475  H   THR A  34      -7.873  46.583  46.201  1.00 91.50           H  
ATOM    476  HA  THR A  34      -8.225  47.815  48.891  1.00 91.50           H  
ATOM    477  HB  THR A  34      -6.120  48.888  48.559  1.00 91.50           H  
ATOM    478  HG1 THR A  34      -6.210  47.817  45.934  1.00 91.50           H  
ATOM    479 HG21 THR A  34      -4.611  47.014  48.426  1.00 91.50           H  
ATOM    480 HG22 THR A  34      -5.814  46.016  47.595  1.00 91.50           H  
ATOM    481 HG23 THR A  34      -6.076  46.499  49.288  1.00 91.50           H  
ATOM    482  N   LYS A  35      -9.487  49.161  46.411  1.00 90.74           N  
ATOM    483  CA  LYS A  35     -10.029  50.297  45.660  1.00 90.74           C  
ATOM    484  C   LYS A  35     -11.539  50.434  45.849  1.00 90.74           C  
ATOM    485  O   LYS A  35     -12.231  49.492  46.232  1.00 90.74           O  
ATOM    486  CB  LYS A  35      -9.645  50.113  44.182  1.00 90.74           C  
ATOM    487  CG  LYS A  35      -8.146  50.302  43.893  1.00 90.74           C  
ATOM    488  CD  LYS A  35      -7.711  51.774  43.964  1.00 90.74           C  
ATOM    489  CE  LYS A  35      -6.230  51.917  43.598  1.00 90.74           C  
ATOM    490  NZ  LYS A  35      -5.941  53.266  43.048  1.00 90.74           N1+
ATOM    491  H   LYS A  35      -9.783  48.241  46.118  1.00 90.74           H  
ATOM    492  HA  LYS A  35      -9.594  51.226  46.029  1.00 90.74           H  
ATOM    493  HB2 LYS A  35     -10.208  50.816  43.568  1.00 90.74           H  
ATOM    494  HB3 LYS A  35      -9.942  49.114  43.862  1.00 90.74           H  
ATOM    495  HG2 LYS A  35      -7.552  49.715  44.593  1.00 90.74           H  
ATOM    496  HG3 LYS A  35      -7.948  49.933  42.887  1.00 90.74           H  
ATOM    497  HD2 LYS A  35      -8.316  52.348  43.263  1.00 90.74           H  
ATOM    498  HD3 LYS A  35      -7.875  52.171  44.966  1.00 90.74           H  
ATOM    499  HE2 LYS A  35      -5.975  51.165  42.851  1.00 90.74           H  
ATOM    500  HE3 LYS A  35      -5.636  51.721  44.490  1.00 90.74           H  
ATOM    501  HZ1 LYS A  35      -6.264  53.326  42.093  1.00 90.74           H  
ATOM    502  HZ2 LYS A  35      -6.414  53.986  43.575  1.00 90.74           H  
ATOM    503  HZ3 LYS A  35      -4.948  53.445  43.005  1.00 90.74           H  
ATOM    504  N   THR A  36     -12.068  51.623  45.565  1.00 93.14           N  
ATOM    505  CA  THR A  36     -13.522  51.824  45.498  1.00 93.14           C  
ATOM    506  C   THR A  36     -14.132  51.005  44.348  1.00 93.14           C  
ATOM    507  O   THR A  36     -13.428  50.682  43.391  1.00 93.14           O  
ATOM    508  CB  THR A  36     -13.892  53.303  45.326  1.00 93.14           C  
ATOM    509  CG2 THR A  36     -13.392  54.182  46.470  1.00 93.14           C  
ATOM    510  OG1 THR A  36     -13.372  53.796  44.122  1.00 93.14           O  
ATOM    511  H   THR A  36     -11.460  52.363  45.245  1.00 93.14           H  
ATOM    512  HA  THR A  36     -13.949  51.474  46.438  1.00 93.14           H  
ATOM    513  HB  THR A  36     -14.978  53.388  45.285  1.00 93.14           H  
ATOM    514  HG1 THR A  36     -12.432  53.922  44.271  1.00 93.14           H  
ATOM    515 HG21 THR A  36     -13.702  55.213  46.294  1.00 93.14           H  
ATOM    516 HG22 THR A  36     -12.304  54.150  46.537  1.00 93.14           H  
ATOM    517 HG23 THR A  36     -13.818  53.838  47.412  1.00 93.14           H  
ATOM    518  N   PRO A  37     -15.443  50.688  44.365  1.00 92.75           N  
ATOM    519  CA  PRO A  37     -16.079  49.932  43.279  1.00 92.75           C  
ATOM    520  C   PRO A  37     -15.923  50.561  41.884  1.00 92.75           C  
ATOM    521  O   PRO A  37     -15.898  49.846  40.884  1.00 92.75           O  
ATOM    522  CB  PRO A  37     -17.557  49.842  43.671  1.00 92.75           C  
ATOM    523  CG  PRO A  37     -17.522  49.900  45.196  1.00 92.75           C  
ATOM    524  CD  PRO A  37     -16.372  50.864  45.475  1.00 92.75           C  
ATOM    525  HA  PRO A  37     -15.650  48.930  43.260  1.00 92.75           H  
ATOM    526  HB2 PRO A  37     -18.101  50.708  43.292  1.00 92.75           H  
ATOM    527  HB3 PRO A  37     -18.012  48.919  43.312  1.00 92.75           H  
ATOM    528  HG2 PRO A  37     -17.278  48.915  45.594  1.00 92.75           H  
ATOM    529  HG3 PRO A  37     -18.462  50.262  45.613  1.00 92.75           H  
ATOM    530  HD2 PRO A  37     -16.742  51.889  45.482  1.00 92.75           H  
ATOM    531  HD3 PRO A  37     -15.911  50.618  46.432  1.00 92.75           H  
ATOM    532  N   GLU A  38     -15.820  51.889  41.802  1.00 91.21           N  
ATOM    533  CA  GLU A  38     -15.612  52.608  40.540  1.00 91.21           C  
ATOM    534  C   GLU A  38     -14.159  52.509  40.060  1.00 91.21           C  
ATOM    535  O   GLU A  38     -13.903  52.222  38.891  1.00 91.21           O  
ATOM    536  CB  GLU A  38     -16.063  54.063  40.733  1.00 91.21           C  
ATOM    537  CG  GLU A  38     -16.173  54.810  39.398  1.00 91.21           C  
ATOM    538  CD  GLU A  38     -16.723  56.237  39.547  1.00 91.21           C  
ATOM    539  OE1 GLU A  38     -16.611  56.985  38.550  1.00 91.21           O  
ATOM    540  OE2 GLU A  38     -17.250  56.567  40.634  1.00 91.21           O1-
ATOM    541  H   GLU A  38     -15.809  52.431  42.654  1.00 91.21           H  
ATOM    542  HA  GLU A  38     -16.236  52.160  39.768  1.00 91.21           H  
ATOM    543  HB2 GLU A  38     -15.363  54.579  41.391  1.00 91.21           H  
ATOM    544  HB3 GLU A  38     -17.044  54.050  41.206  1.00 91.21           H  
ATOM    545  HG2 GLU A  38     -16.830  54.245  38.736  1.00 91.21           H  
ATOM    546  HG3 GLU A  38     -15.185  54.855  38.937  1.00 91.21           H  
ATOM    547  N   GLU A  39     -13.193  52.649  40.968  1.00 91.41           N  
ATOM    548  CA  GLU A  39     -11.778  52.420  40.665  1.00 91.41           C  
ATOM    549  C   GLU A  39     -11.492  50.948  40.324  1.00 91.41           C  
ATOM    550  O   GLU A  39     -10.707  50.671  39.425  1.00 91.41           O  
ATOM    551  CB  GLU A  39     -10.943  52.826  41.874  1.00 91.41           C  
ATOM    552  CG  GLU A  39     -10.872  54.334  42.149  1.00 91.41           C  
ATOM    553  CD  GLU A  39     -10.238  54.576  43.526  1.00 91.41           C  
ATOM    554  OE1 GLU A  39      -9.255  55.341  43.601  1.00 91.41           O  
ATOM    555  OE2 GLU A  39     -10.713  53.934  44.496  1.00 91.41           O1-
ATOM    556  H   GLU A  39     -13.441  52.868  41.922  1.00 91.41           H  
ATOM    557  HA  GLU A  39     -11.478  53.021  39.807  1.00 91.41           H  
ATOM    558  HB2 GLU A  39      -9.927  52.457  41.733  1.00 91.41           H  
ATOM    559  HB3 GLU A  39     -11.388  52.332  42.739  1.00 91.41           H  
ATOM    560  HG2 GLU A  39     -10.283  54.807  41.364  1.00 91.41           H  
ATOM    561  HG3 GLU A  39     -11.872  54.767  42.127  1.00 91.41           H  
ATOM    562  N   ALA A  40     -12.163  49.995  40.977  1.00 93.11           N  
ATOM    563  CA  ALA A  40     -12.041  48.567  40.687  1.00 93.11           C  
ATOM    564  C   ALA A  40     -12.474  48.223  39.250  1.00 93.11           C  
ATOM    565  O   ALA A  40     -11.845  47.387  38.601  1.00 93.11           O  
ATOM    566  CB  ALA A  40     -12.874  47.800  41.721  1.00 93.11           C  
ATOM    567  H   ALA A  40     -12.755  50.276  41.745  1.00 93.11           H  
ATOM    568  HA  ALA A  40     -10.997  48.274  40.795  1.00 93.11           H  
ATOM    569  HB1 ALA A  40     -12.473  47.969  42.719  1.00 93.11           H  
ATOM    570  HB2 ALA A  40     -12.847  46.733  41.498  1.00 93.11           H  
ATOM    571  HB3 ALA A  40     -13.911  48.135  41.689  1.00 93.11           H  
ATOM    572  N   LYS A  41     -13.505  48.901  38.719  1.00 93.05           N  
ATOM    573  CA  LYS A  41     -13.894  48.769  37.305  1.00 93.05           C  
ATOM    574  C   LYS A  41     -12.800  49.272  36.369  1.00 93.05           C  
ATOM    575  O   LYS A  41     -12.466  48.575  35.417  1.00 93.05           O  
ATOM    576  CB  LYS A  41     -15.202  49.512  37.020  1.00 93.05           C  
ATOM    577  CG  LYS A  41     -16.421  48.758  37.556  1.00 93.05           C  
ATOM    578  CD  LYS A  41     -17.682  49.565  37.245  1.00 93.05           C  
ATOM    579  CE  LYS A  41     -18.920  48.827  37.748  1.00 93.05           C  
ATOM    580  NZ  LYS A  41     -20.145  49.594  37.423  1.00 93.05           N1+
ATOM    581  H   LYS A  41     -13.976  49.579  39.300  1.00 93.05           H  
ATOM    582  HA  LYS A  41     -14.023  47.714  37.062  1.00 93.05           H  
ATOM    583  HB2 LYS A  41     -15.313  49.616  35.941  1.00 93.05           H  
ATOM    584  HB3 LYS A  41     -15.162  50.512  37.453  1.00 93.05           H  
ATOM    585  HG2 LYS A  41     -16.330  48.616  38.633  1.00 93.05           H  
ATOM    586  HG3 LYS A  41     -16.483  47.782  37.073  1.00 93.05           H  
ATOM    587  HD2 LYS A  41     -17.751  49.710  36.166  1.00 93.05           H  
ATOM    588  HD3 LYS A  41     -17.607  50.538  37.731  1.00 93.05           H  
ATOM    589  HE2 LYS A  41     -18.949  47.842  37.283  1.00 93.05           H  
ATOM    590  HE3 LYS A  41     -18.826  48.691  38.826  1.00 93.05           H  
ATOM    591  HZ1 LYS A  41     -20.102  50.509  37.847  1.00 93.05           H  
ATOM    592  HZ2 LYS A  41     -20.215  49.716  36.423  1.00 93.05           H  
ATOM    593  HZ3 LYS A  41     -20.970  49.111  37.754  1.00 93.05           H  
ATOM    594  N   LYS A  42     -12.186  50.418  36.679  1.00 92.03           N  
ATOM    595  CA  LYS A  42     -11.039  50.929  35.909  1.00 92.03           C  
ATOM    596  C   LYS A  42      -9.865  49.951  35.938  1.00 92.03           C  
ATOM    597  O   LYS A  42      -9.283  49.675  34.900  1.00 92.03           O  
ATOM    598  CB  LYS A  42     -10.602  52.308  36.414  1.00 92.03           C  
ATOM    599  CG  LYS A  42     -11.652  53.382  36.113  1.00 92.03           C  
ATOM    600  CD  LYS A  42     -11.163  54.742  36.617  1.00 92.03           C  
ATOM    601  CE  LYS A  42     -12.202  55.808  36.269  1.00 92.03           C  
ATOM    602  NZ  LYS A  42     -11.799  57.135  36.790  1.00 92.03           N1+
ATOM    603  H   LYS A  42     -12.511  50.935  37.485  1.00 92.03           H  
ATOM    604  HA  LYS A  42     -11.325  51.018  34.861  1.00 92.03           H  
ATOM    605  HB2 LYS A  42      -9.676  52.581  35.909  1.00 92.03           H  
ATOM    606  HB3 LYS A  42     -10.406  52.272  37.486  1.00 92.03           H  
ATOM    607  HG2 LYS A  42     -12.591  53.132  36.607  1.00 92.03           H  
ATOM    608  HG3 LYS A  42     -11.818  53.430  35.037  1.00 92.03           H  
ATOM    609  HD2 LYS A  42     -10.212  54.982  36.140  1.00 92.03           H  
ATOM    610  HD3 LYS A  42     -11.025  54.694  37.697  1.00 92.03           H  
ATOM    611  HE2 LYS A  42     -12.315  55.840  35.186  1.00 92.03           H  
ATOM    612  HE3 LYS A  42     -13.160  55.511  36.696  1.00 92.03           H  
ATOM    613  HZ1 LYS A  42     -10.916  57.413  36.388  1.00 92.03           H  
ATOM    614  HZ2 LYS A  42     -11.706  57.094  37.795  1.00 92.03           H  
ATOM    615  HZ3 LYS A  42     -12.507  57.820  36.566  1.00 92.03           H  
ATOM    616  N   VAL A  43      -9.559  49.354  37.090  1.00 94.06           N  
ATOM    617  CA  VAL A  43      -8.506  48.325  37.200  1.00 94.06           C  
ATOM    618  C   VAL A  43      -8.803  47.117  36.300  1.00 94.06           C  
ATOM    619  O   VAL A  43      -7.881  46.589  35.682  1.00 94.06           O  
ATOM    620  CB  VAL A  43      -8.310  47.902  38.670  1.00 94.06           C  
ATOM    621  CG1 VAL A  43      -7.350  46.719  38.834  1.00 94.06           C  
ATOM    622  CG2 VAL A  43      -7.725  49.054  39.498  1.00 94.06           C  
ATOM    623  H   VAL A  43     -10.044  49.654  37.923  1.00 94.06           H  
ATOM    624  HA  VAL A  43      -7.568  48.751  36.846  1.00 94.06           H  
ATOM    625  HB  VAL A  43      -9.273  47.622  39.096  1.00 94.06           H  
ATOM    626 HG11 VAL A  43      -6.386  46.952  38.382  1.00 94.06           H  
ATOM    627 HG12 VAL A  43      -7.770  45.827  38.370  1.00 94.06           H  
ATOM    628 HG13 VAL A  43      -7.212  46.506  39.895  1.00 94.06           H  
ATOM    629 HG21 VAL A  43      -6.707  49.272  39.175  1.00 94.06           H  
ATOM    630 HG22 VAL A  43      -8.320  49.960  39.380  1.00 94.06           H  
ATOM    631 HG23 VAL A  43      -7.724  48.781  40.553  1.00 94.06           H  
ATOM    632  N   ALA A  44     -10.067  46.702  36.171  1.00 94.15           N  
ATOM    633  CA  ALA A  44     -10.455  45.623  35.259  1.00 94.15           C  
ATOM    634  C   ALA A  44     -10.280  46.004  33.775  1.00 94.15           C  
ATOM    635  O   ALA A  44      -9.786  45.196  32.992  1.00 94.15           O  
ATOM    636  CB  ALA A  44     -11.893  45.198  35.578  1.00 94.15           C  
ATOM    637  H   ALA A  44     -10.791  47.162  36.705  1.00 94.15           H  
ATOM    638  HA  ALA A  44      -9.804  44.769  35.446  1.00 94.15           H  
ATOM    639  HB1 ALA A  44     -12.586  46.009  35.355  1.00 94.15           H  
ATOM    640  HB2 ALA A  44     -12.156  44.335  34.968  1.00 94.15           H  
ATOM    641  HB3 ALA A  44     -11.976  44.931  36.632  1.00 94.15           H  
ATOM    642  N   GLU A  45     -10.613  47.237  33.387  1.00 94.13           N  
ATOM    643  CA  GLU A  45     -10.386  47.743  32.022  1.00 94.13           C  
ATOM    644  C   GLU A  45      -8.889  47.844  31.691  1.00 94.13           C  
ATOM    645  O   GLU A  45      -8.449  47.433  30.613  1.00 94.13           O  
ATOM    646  CB  GLU A  45     -11.051  49.119  31.862  1.00 94.13           C  
ATOM    647  CG  GLU A  45     -12.586  49.033  31.866  1.00 94.13           C  
ATOM    648  CD  GLU A  45     -13.280  50.406  31.855  1.00 94.13           C  
ATOM    649  OE1 GLU A  45     -14.531  50.411  31.927  1.00 94.13           O  
ATOM    650  OE2 GLU A  45     -12.580  51.443  31.803  1.00 94.13           O1-
ATOM    651  H   GLU A  45     -11.052  47.855  34.055  1.00 94.13           H  
ATOM    652  HA  GLU A  45     -10.827  47.056  31.300  1.00 94.13           H  
ATOM    653  HB2 GLU A  45     -10.733  49.552  30.913  1.00 94.13           H  
ATOM    654  HB3 GLU A  45     -10.717  49.771  32.669  1.00 94.13           H  
ATOM    655  HG2 GLU A  45     -12.914  48.487  32.751  1.00 94.13           H  
ATOM    656  HG3 GLU A  45     -12.902  48.463  30.993  1.00 94.13           H  
ATOM    657  N   ILE A  46      -8.085  48.321  32.645  1.00 94.55           N  
ATOM    658  CA  ILE A  46      -6.623  48.356  32.533  1.00 94.55           C  
ATOM    659  C   ILE A  46      -6.063  46.936  32.411  1.00 94.55           C  
ATOM    660  O   ILE A  46      -5.118  46.720  31.657  1.00 94.55           O  
ATOM    661  CB  ILE A  46      -6.008  49.122  33.726  1.00 94.55           C  
ATOM    662  CG1 ILE A  46      -6.459  50.602  33.703  1.00 94.55           C  
ATOM    663  CG2 ILE A  46      -4.466  49.047  33.726  1.00 94.55           C  
ATOM    664  CD1 ILE A  46      -6.101  51.367  34.974  1.00 94.55           C  
ATOM    665  H   ILE A  46      -8.516  48.690  33.482  1.00 94.55           H  
ATOM    666  HA  ILE A  46      -6.364  48.883  31.615  1.00 94.55           H  
ATOM    667  HB  ILE A  46      -6.368  48.660  34.646  1.00 94.55           H  
ATOM    668 HG12 ILE A  46      -6.013  51.125  32.857  1.00 94.55           H  
ATOM    669 HG13 ILE A  46      -7.537  50.677  33.562  1.00 94.55           H  
ATOM    670 HG21 ILE A  46      -4.120  48.014  33.721  1.00 94.55           H  
ATOM    671 HG22 ILE A  46      -4.068  49.518  34.625  1.00 94.55           H  
ATOM    672 HG23 ILE A  46      -4.062  49.550  32.848  1.00 94.55           H  
ATOM    673 HD11 ILE A  46      -5.018  51.479  35.038  1.00 94.55           H  
ATOM    674 HD12 ILE A  46      -6.554  52.357  34.933  1.00 94.55           H  
ATOM    675 HD13 ILE A  46      -6.475  50.838  35.851  1.00 94.55           H  
ATOM    676  N   ALA A  47      -6.647  45.955  33.106  1.00 95.74           N  
ATOM    677  CA  ALA A  47      -6.218  44.561  33.035  1.00 95.74           C  
ATOM    678  C   ALA A  47      -6.428  43.958  31.642  1.00 95.74           C  
ATOM    679  O   ALA A  47      -5.516  43.315  31.130  1.00 95.74           O  
ATOM    680  CB  ALA A  47      -6.939  43.755  34.117  1.00 95.74           C  
ATOM    681  H   ALA A  47      -7.403  46.192  33.733  1.00 95.74           H  
ATOM    682  HA  ALA A  47      -5.149  44.521  33.239  1.00 95.74           H  
ATOM    683  HB1 ALA A  47      -6.813  44.251  35.079  1.00 95.74           H  
ATOM    684  HB2 ALA A  47      -6.521  42.749  34.169  1.00 95.74           H  
ATOM    685  HB3 ALA A  47      -8.002  43.678  33.891  1.00 95.74           H  
ATOM    686  N   GLU A  48      -7.575  44.192  31.000  1.00 95.87           N  
ATOM    687  CA  GLU A  48      -7.821  43.697  29.637  1.00 95.87           C  
ATOM    688  C   GLU A  48      -6.846  44.326  28.625  1.00 95.87           C  
ATOM    689  O   GLU A  48      -6.220  43.609  27.841  1.00 95.87           O  
ATOM    690  CB  GLU A  48      -9.291  43.925  29.242  1.00 95.87           C  
ATOM    691  CG  GLU A  48     -10.296  43.071  30.048  1.00 95.87           C  
ATOM    692  CD  GLU A  48     -10.149  41.542  29.872  1.00 95.87           C  
ATOM    693  OE1 GLU A  48     -10.601  40.767  30.757  1.00 95.87           O  
ATOM    694  OE2 GLU A  48      -9.578  41.081  28.861  1.00 95.87           O1-
ATOM    695  H   GLU A  48      -8.299  44.718  31.467  1.00 95.87           H  
ATOM    696  HA  GLU A  48      -7.631  42.624  29.606  1.00 95.87           H  
ATOM    697  HB2 GLU A  48      -9.412  43.697  28.182  1.00 95.87           H  
ATOM    698  HB3 GLU A  48      -9.534  44.978  29.382  1.00 95.87           H  
ATOM    699  HG2 GLU A  48     -11.301  43.356  29.741  1.00 95.87           H  
ATOM    700  HG3 GLU A  48     -10.199  43.316  31.105  1.00 95.87           H  
ATOM    701  N   LYS A  49      -6.596  45.638  28.715  1.00 95.54           N  
ATOM    702  CA  LYS A  49      -5.578  46.312  27.887  1.00 95.54           C  
ATOM    703  C   LYS A  49      -4.148  45.841  28.209  1.00 95.54           C  
ATOM    704  O   LYS A  49      -3.307  45.744  27.318  1.00 95.54           O  
ATOM    705  CB  LYS A  49      -5.701  47.829  28.072  1.00 95.54           C  
ATOM    706  CG  LYS A  49      -6.963  48.472  27.464  1.00 95.54           C  
ATOM    707  CD  LYS A  49      -7.007  49.962  27.847  1.00 95.54           C  
ATOM    708  CE  LYS A  49      -8.152  50.766  27.225  1.00 95.54           C  
ATOM    709  NZ  LYS A  49      -8.153  52.175  27.724  1.00 95.54           N1+
ATOM    710  H   LYS A  49      -7.133  46.180  29.377  1.00 95.54           H  
ATOM    711  HA  LYS A  49      -5.751  46.074  26.838  1.00 95.54           H  
ATOM    712  HB2 LYS A  49      -5.676  48.026  29.143  1.00 95.54           H  
ATOM    713  HB3 LYS A  49      -4.837  48.299  27.603  1.00 95.54           H  
ATOM    714  HG2 LYS A  49      -7.857  47.977  27.844  1.00 95.54           H  
ATOM    715  HG3 LYS A  49      -6.931  48.370  26.379  1.00 95.54           H  
ATOM    716  HD2 LYS A  49      -6.061  50.426  27.565  1.00 95.54           H  
ATOM    717  HD3 LYS A  49      -7.131  50.016  28.928  1.00 95.54           H  
ATOM    718  HE2 LYS A  49      -8.049  50.744  26.140  1.00 95.54           H  
ATOM    719  HE3 LYS A  49      -9.092  50.279  27.486  1.00 95.54           H  
ATOM    720  HZ1 LYS A  49      -8.214  52.226  28.731  1.00 95.54           H  
ATOM    721  HZ2 LYS A  49      -7.313  52.671  27.464  1.00 95.54           H  
ATOM    722  HZ3 LYS A  49      -8.942  52.702  27.377  1.00 95.54           H  
ATOM    723  N   ALA A  50      -3.840  45.508  29.464  1.00 94.74           N  
ATOM    724  CA  ALA A  50      -2.546  44.935  29.841  1.00 94.74           C  
ATOM    725  C   ALA A  50      -2.356  43.516  29.279  1.00 94.74           C  
ATOM    726  O   ALA A  50      -1.248  43.170  28.868  1.00 94.74           O  
ATOM    727  CB  ALA A  50      -2.394  44.966  31.365  1.00 94.74           C  
ATOM    728  H   ALA A  50      -4.532  45.665  30.184  1.00 94.74           H  
ATOM    729  HA  ALA A  50      -1.758  45.555  29.413  1.00 94.74           H  
ATOM    730  HB1 ALA A  50      -1.433  44.532  31.643  1.00 94.74           H  
ATOM    731  HB2 ALA A  50      -3.192  44.389  31.832  1.00 94.74           H  
ATOM    732  HB3 ALA A  50      -2.438  45.996  31.720  1.00 94.74           H  
ATOM    733  N   ILE A  51      -3.423  42.713  29.209  1.00 95.63           N  
ATOM    734  CA  ILE A  51      -3.414  41.407  28.535  1.00 95.63           C  
ATOM    735  C   ILE A  51      -3.139  41.586  27.041  1.00 95.63           C  
ATOM    736  O   ILE A  51      -2.344  40.835  26.482  1.00 95.63           O  
ATOM    737  CB  ILE A  51      -4.741  40.649  28.779  1.00 95.63           C  
ATOM    738  CG1 ILE A  51      -4.831  40.237  30.260  1.00 95.63           C  
ATOM    739  CG2 ILE A  51      -4.868  39.398  27.884  1.00 95.63           C  
ATOM    740  CD1 ILE A  51      -6.228  39.795  30.707  1.00 95.63           C  
ATOM    741  H   ILE A  51      -4.298  43.049  29.589  1.00 95.63           H  
ATOM    742  HA  ILE A  51      -2.595  40.810  28.938  1.00 95.63           H  
ATOM    743  HB  ILE A  51      -5.576  41.310  28.550  1.00 95.63           H  
ATOM    744 HG12 ILE A  51      -4.107  39.445  30.458  1.00 95.63           H  
ATOM    745 HG13 ILE A  51      -4.549  41.080  30.891  1.00 95.63           H  
ATOM    746 HG21 ILE A  51      -4.021  38.731  28.053  1.00 95.63           H  
ATOM    747 HG22 ILE A  51      -5.798  38.875  28.101  1.00 95.63           H  
ATOM    748 HG23 ILE A  51      -4.898  39.695  26.836  1.00 95.63           H  
ATOM    749 HD11 ILE A  51      -6.957  40.572  30.476  1.00 95.63           H  
ATOM    750 HD12 ILE A  51      -6.212  39.637  31.785  1.00 95.63           H  
ATOM    751 HD13 ILE A  51      -6.518  38.865  30.217  1.00 95.63           H  
ATOM    752  N   GLU A  52      -3.756  42.581  26.403  1.00 94.64           N  
ATOM    753  CA  GLU A  52      -3.507  42.911  24.997  1.00 94.64           C  
ATOM    754  C   GLU A  52      -2.042  43.302  24.745  1.00 94.64           C  
ATOM    755  O   GLU A  52      -1.403  42.729  23.862  1.00 94.64           O  
ATOM    756  CB  GLU A  52      -4.485  44.011  24.573  1.00 94.64           C  
ATOM    757  CG  GLU A  52      -4.406  44.319  23.075  1.00 94.64           C  
ATOM    758  CD  GLU A  52      -5.474  45.331  22.632  1.00 94.64           C  
ATOM    759  OE1 GLU A  52      -5.652  45.450  21.402  1.00 94.64           O  
ATOM    760  OE2 GLU A  52      -6.109  45.960  23.511  1.00 94.64           O1-
ATOM    761  H   GLU A  52      -4.449  43.124  26.898  1.00 94.64           H  
ATOM    762  HA  GLU A  52      -3.711  42.031  24.386  1.00 94.64           H  
ATOM    763  HB2 GLU A  52      -4.275  44.922  25.135  1.00 94.64           H  
ATOM    764  HB3 GLU A  52      -5.496  43.679  24.811  1.00 94.64           H  
ATOM    765  HG2 GLU A  52      -4.537  43.389  22.524  1.00 94.64           H  
ATOM    766  HG3 GLU A  52      -3.418  44.718  22.843  1.00 94.64           H  
ATOM    767  N   ILE A  53      -1.470  44.173  25.587  1.00 94.76           N  
ATOM    768  CA  ILE A  53      -0.034  44.507  25.558  1.00 94.76           C  
ATOM    769  C   ILE A  53       0.826  43.245  25.708  1.00 94.76           C  
ATOM    770  O   ILE A  53       1.786  43.067  24.961  1.00 94.76           O  
ATOM    771  CB  ILE A  53       0.311  45.540  26.657  1.00 94.76           C  
ATOM    772  CG1 ILE A  53      -0.300  46.916  26.323  1.00 94.76           C  
ATOM    773  CG2 ILE A  53       1.838  45.679  26.842  1.00 94.76           C  
ATOM    774  CD1 ILE A  53      -0.347  47.859  27.534  1.00 94.76           C  
ATOM    775  H   ILE A  53      -2.067  44.639  26.255  1.00 94.76           H  
ATOM    776  HA  ILE A  53       0.201  44.941  24.587  1.00 94.76           H  
ATOM    777  HB  ILE A  53      -0.111  45.194  27.601  1.00 94.76           H  
ATOM    778 HG12 ILE A  53      -1.322  46.793  25.962  1.00 94.76           H  
ATOM    779 HG13 ILE A  53       0.275  47.383  25.524  1.00 94.76           H  
ATOM    780 HG21 ILE A  53       2.255  44.769  27.273  1.00 94.76           H  
ATOM    781 HG22 ILE A  53       2.085  46.504  27.510  1.00 94.76           H  
ATOM    782 HG23 ILE A  53       2.315  45.863  25.879  1.00 94.76           H  
ATOM    783 HD11 ILE A  53      -0.787  48.808  27.230  1.00 94.76           H  
ATOM    784 HD12 ILE A  53      -0.962  47.420  28.319  1.00 94.76           H  
ATOM    785 HD13 ILE A  53       0.651  48.058  27.923  1.00 94.76           H  
ATOM    786  N   GLY A  54       0.484  42.360  26.650  1.00 93.34           N  
ATOM    787  CA  GLY A  54       1.199  41.103  26.868  1.00 93.34           C  
ATOM    788  C   GLY A  54       1.182  40.194  25.639  1.00 93.34           C  
ATOM    789  O   GLY A  54       2.230  39.692  25.245  1.00 93.34           O  
ATOM    790  H   GLY A  54      -0.307  42.575  27.239  1.00 93.34           H  
ATOM    791  HA2 GLY A  54       2.236  41.310  27.133  1.00 93.34           H  
ATOM    792  HA3 GLY A  54       0.726  40.560  27.686  1.00 93.34           H  
ATOM    793  N   LYS A  55       0.018  40.034  24.992  1.00 93.52           N  
ATOM    794  CA  LYS A  55      -0.124  39.237  23.761  1.00 93.52           C  
ATOM    795  C   LYS A  55       0.713  39.810  22.621  1.00 93.52           C  
ATOM    796  O   LYS A  55       1.481  39.072  22.012  1.00 93.52           O  
ATOM    797  CB  LYS A  55      -1.597  39.153  23.327  1.00 93.52           C  
ATOM    798  CG  LYS A  55      -2.438  38.257  24.241  1.00 93.52           C  
ATOM    799  CD  LYS A  55      -3.888  38.196  23.764  1.00 93.52           C  
ATOM    800  CE  LYS A  55      -4.696  37.289  24.694  1.00 93.52           C  
ATOM    801  NZ  LYS A  55      -6.107  37.209  24.251  1.00 93.52           N1+
ATOM    802  H   LYS A  55      -0.791  40.515  25.358  1.00 93.52           H  
ATOM    803  HA  LYS A  55       0.259  38.231  23.931  1.00 93.52           H  
ATOM    804  HB2 LYS A  55      -2.027  40.154  23.299  1.00 93.52           H  
ATOM    805  HB3 LYS A  55      -1.635  38.739  22.320  1.00 93.52           H  
ATOM    806  HG2 LYS A  55      -2.432  38.658  25.255  1.00 93.52           H  
ATOM    807  HG3 LYS A  55      -2.019  37.251  24.244  1.00 93.52           H  
ATOM    808  HD2 LYS A  55      -3.910  37.800  22.748  1.00 93.52           H  
ATOM    809  HD3 LYS A  55      -4.306  39.202  23.767  1.00 93.52           H  
ATOM    810  HE2 LYS A  55      -4.242  36.298  24.688  1.00 93.52           H  
ATOM    811  HE3 LYS A  55      -4.635  37.686  25.707  1.00 93.52           H  
ATOM    812  HZ1 LYS A  55      -6.148  36.832  23.315  1.00 93.52           H  
ATOM    813  HZ2 LYS A  55      -6.642  36.610  24.862  1.00 93.52           H  
ATOM    814  HZ3 LYS A  55      -6.524  38.130  24.241  1.00 93.52           H  
ATOM    815  N   LEU A  56       0.610  41.118  22.379  1.00 93.30           N  
ATOM    816  CA  LEU A  56       1.380  41.813  21.343  1.00 93.30           C  
ATOM    817  C   LEU A  56       2.887  41.691  21.571  1.00 93.30           C  
ATOM    818  O   LEU A  56       3.627  41.370  20.643  1.00 93.30           O  
ATOM    819  CB  LEU A  56       0.981  43.297  21.339  1.00 93.30           C  
ATOM    820  CG  LEU A  56      -0.352  43.594  20.640  1.00 93.30           C  
ATOM    821  CD1 LEU A  56      -0.766  45.036  20.928  1.00 93.30           C  
ATOM    822  CD2 LEU A  56      -0.214  43.428  19.128  1.00 93.30           C  
ATOM    823  H   LEU A  56      -0.036  41.656  22.937  1.00 93.30           H  
ATOM    824  HA  LEU A  56       1.169  41.366  20.372  1.00 93.30           H  
ATOM    825  HB2 LEU A  56       1.762  43.869  20.835  1.00 93.30           H  
ATOM    826  HB3 LEU A  56       0.933  43.651  22.369  1.00 93.30           H  
ATOM    827  HG  LEU A  56      -1.130  42.926  21.009  1.00 93.30           H  
ATOM    828 HD11 LEU A  56      -1.727  45.247  20.460  1.00 93.30           H  
ATOM    829 HD12 LEU A  56      -0.021  45.727  20.533  1.00 93.30           H  
ATOM    830 HD13 LEU A  56      -0.872  45.181  22.002  1.00 93.30           H  
ATOM    831 HD21 LEU A  56      -1.071  43.902  18.650  1.00 93.30           H  
ATOM    832 HD22 LEU A  56      -0.159  42.372  18.860  1.00 93.30           H  
ATOM    833 HD23 LEU A  56       0.678  43.947  18.775  1.00 93.30           H  
ATOM    834  N   ALA A  57       3.343  41.907  22.805  1.00 91.86           N  
ATOM    835  CA  ALA A  57       4.750  41.773  23.160  1.00 91.86           C  
ATOM    836  C   ALA A  57       5.243  40.329  22.992  1.00 91.86           C  
ATOM    837  O   ALA A  57       6.359  40.121  22.519  1.00 91.86           O  
ATOM    838  CB  ALA A  57       4.936  42.263  24.598  1.00 91.86           C  
ATOM    839  H   ALA A  57       2.692  42.193  23.524  1.00 91.86           H  
ATOM    840  HA  ALA A  57       5.342  42.401  22.495  1.00 91.86           H  
ATOM    841  HB1 ALA A  57       5.988  42.191  24.874  1.00 91.86           H  
ATOM    842  HB2 ALA A  57       4.619  43.303  24.675  1.00 91.86           H  
ATOM    843  HB3 ALA A  57       4.342  41.653  25.278  1.00 91.86           H  
ATOM    844  N   ALA A  58       4.411  39.341  23.341  1.00 91.21           N  
ATOM    845  CA  ALA A  58       4.753  37.934  23.200  1.00 91.21           C  
ATOM    846  C   ALA A  58       4.886  37.529  21.720  1.00 91.21           C  
ATOM    847  O   ALA A  58       5.914  36.986  21.314  1.00 91.21           O  
ATOM    848  CB  ALA A  58       3.720  37.072  23.938  1.00 91.21           C  
ATOM    849  H   ALA A  58       3.515  39.573  23.745  1.00 91.21           H  
ATOM    850  HA  ALA A  58       5.720  37.805  23.688  1.00 91.21           H  
ATOM    851  HB1 ALA A  58       4.148  36.093  24.156  1.00 91.21           H  
ATOM    852  HB2 ALA A  58       3.437  37.530  24.887  1.00 91.21           H  
ATOM    853  HB3 ALA A  58       2.820  36.955  23.335  1.00 91.21           H  
ATOM    854  N   ASP A  59       3.869  37.849  20.912  1.00 92.59           N  
ATOM    855  CA  ASP A  59       3.859  37.593  19.468  1.00 92.59           C  
ATOM    856  C   ASP A  59       5.058  38.270  18.785  1.00 92.59           C  
ATOM    857  O   ASP A  59       5.731  37.670  17.947  1.00 92.59           O  
ATOM    858  CB  ASP A  59       2.560  38.137  18.833  1.00 92.59           C  
ATOM    859  CG  ASP A  59       1.272  37.336  19.063  1.00 92.59           C  
ATOM    860  OD1 ASP A  59       1.332  36.121  19.339  1.00 92.59           O  
ATOM    861  OD2 ASP A  59       0.188  37.894  18.787  1.00 92.59           O1-
ATOM    862  H   ASP A  59       3.057  38.291  21.315  1.00 92.59           H  
ATOM    863  HA  ASP A  59       3.927  36.520  19.283  1.00 92.59           H  
ATOM    864  HB2 ASP A  59       2.705  38.156  17.754  1.00 92.59           H  
ATOM    865  HB3 ASP A  59       2.404  39.166  19.160  1.00 92.59           H  
ATOM    866  N   ALA A  60       5.346  39.526  19.142  1.00 92.41           N  
ATOM    867  CA  ALA A  60       6.419  40.289  18.516  1.00 92.41           C  
ATOM    868  C   ALA A  60       7.814  39.792  18.908  1.00 92.41           C  
ATOM    869  O   ALA A  60       8.698  39.708  18.056  1.00 92.41           O  
ATOM    870  CB  ALA A  60       6.247  41.761  18.872  1.00 92.41           C  
ATOM    871  H   ALA A  60       4.749  39.993  19.808  1.00 92.41           H  
ATOM    872  HA  ALA A  60       6.329  40.187  17.434  1.00 92.41           H  
ATOM    873  HB1 ALA A  60       5.295  42.130  18.492  1.00 92.41           H  
ATOM    874  HB2 ALA A  60       7.061  42.313  18.403  1.00 92.41           H  
ATOM    875  HB3 ALA A  60       6.288  41.897  19.953  1.00 92.41           H  
ATOM    876  N   ALA A  61       8.027  39.437  20.177  1.00 89.55           N  
ATOM    877  CA  ALA A  61       9.292  38.855  20.619  1.00 89.55           C  
ATOM    878  C   ALA A  61       9.568  37.521  19.911  1.00 89.55           C  
ATOM    879  O   ALA A  61      10.691  37.294  19.454  1.00 89.55           O  
ATOM    880  CB  ALA A  61       9.253  38.703  22.141  1.00 89.55           C  
ATOM    881  H   ALA A  61       7.278  39.527  20.848  1.00 89.55           H  
ATOM    882  HA  ALA A  61      10.103  39.535  20.359  1.00 89.55           H  
ATOM    883  HB1 ALA A  61       9.183  39.686  22.606  1.00 89.55           H  
ATOM    884  HB2 ALA A  61      10.159  38.205  22.487  1.00 89.55           H  
ATOM    885  HB3 ALA A  61       8.380  38.116  22.428  1.00 89.55           H  
ATOM    886  N   LEU A  62       8.535  36.682  19.755  1.00 88.62           N  
ATOM    887  CA  LEU A  62       8.627  35.432  19.007  1.00 88.62           C  
ATOM    888  C   LEU A  62       8.976  35.685  17.530  1.00 88.62           C  
ATOM    889  O   LEU A  62       9.898  35.062  17.010  1.00 88.62           O  
ATOM    890  CB  LEU A  62       7.304  34.660  19.186  1.00 88.62           C  
ATOM    891  CG  LEU A  62       7.312  33.268  18.539  1.00 88.62           C  
ATOM    892  CD1 LEU A  62       8.294  32.312  19.219  1.00 88.62           C  
ATOM    893  CD2 LEU A  62       5.918  32.643  18.571  1.00 88.62           C  
ATOM    894  H   LEU A  62       7.643  36.929  20.159  1.00 88.62           H  
ATOM    895  HA  LEU A  62       9.441  34.847  19.436  1.00 88.62           H  
ATOM    896  HB2 LEU A  62       7.094  34.550  20.250  1.00 88.62           H  
ATOM    897  HB3 LEU A  62       6.497  35.244  18.745  1.00 88.62           H  
ATOM    898  HG  LEU A  62       7.598  33.382  17.493  1.00 88.62           H  
ATOM    899 HD11 LEU A  62       9.313  32.692  19.142  1.00 88.62           H  
ATOM    900 HD12 LEU A  62       8.265  31.352  18.702  1.00 88.62           H  
ATOM    901 HD13 LEU A  62       8.026  32.175  20.267  1.00 88.62           H  
ATOM    902 HD21 LEU A  62       5.936  31.684  18.054  1.00 88.62           H  
ATOM    903 HD22 LEU A  62       5.211  33.295  18.059  1.00 88.62           H  
ATOM    904 HD23 LEU A  62       5.592  32.499  19.601  1.00 88.62           H  
ATOM    905  N   GLY A  63       8.305  36.641  16.879  1.00 90.90           N  
ATOM    906  CA  GLY A  63       8.567  36.993  15.481  1.00 90.90           C  
ATOM    907  C   GLY A  63       9.972  37.548  15.225  1.00 90.90           C  
ATOM    908  O   GLY A  63      10.631  37.165  14.260  1.00 90.90           O  
ATOM    909  H   GLY A  63       7.528  37.084  17.348  1.00 90.90           H  
ATOM    910  HA2 GLY A  63       8.430  36.111  14.854  1.00 90.90           H  
ATOM    911  HA3 GLY A  63       7.848  37.752  15.172  1.00 90.90           H  
ATOM    912  N   ILE A  64      10.483  38.407  16.113  1.00 91.78           N  
ATOM    913  CA  ILE A  64      11.845  38.959  15.995  1.00 91.78           C  
ATOM    914  C   ILE A  64      12.903  37.860  16.156  1.00 91.78           C  
ATOM    915  O   ILE A  64      13.875  37.833  15.397  1.00 91.78           O  
ATOM    916  CB  ILE A  64      12.052  40.110  17.008  1.00 91.78           C  
ATOM    917  CG1 ILE A  64      11.193  41.328  16.601  1.00 91.78           C  
ATOM    918  CG2 ILE A  64      13.532  40.536  17.099  1.00 91.78           C  
ATOM    919  CD1 ILE A  64      11.037  42.383  17.704  1.00 91.78           C  
ATOM    920  H   ILE A  64       9.899  38.695  16.885  1.00 91.78           H  
ATOM    921  HA  ILE A  64      11.967  39.362  14.989  1.00 91.78           H  
ATOM    922  HB  ILE A  64      11.734  39.763  17.991  1.00 91.78           H  
ATOM    923 HG12 ILE A  64      11.615  41.797  15.713  1.00 91.78           H  
ATOM    924 HG13 ILE A  64      10.190  40.987  16.342  1.00 91.78           H  
ATOM    925 HG21 ILE A  64      14.137  39.719  17.491  1.00 91.78           H  
ATOM    926 HG22 ILE A  64      13.649  41.377  17.783  1.00 91.78           H  
ATOM    927 HG23 ILE A  64      13.903  40.812  16.112  1.00 91.78           H  
ATOM    928 HD11 ILE A  64      10.327  43.140  17.369  1.00 91.78           H  
ATOM    929 HD12 ILE A  64      10.651  41.915  18.610  1.00 91.78           H  
ATOM    930 HD13 ILE A  64      11.989  42.868  17.916  1.00 91.78           H  
ATOM    931  N   ALA A  65      12.726  36.960  17.129  1.00 88.21           N  
ATOM    932  CA  ALA A  65      13.644  35.845  17.352  1.00 88.21           C  
ATOM    933  C   ALA A  65      13.653  34.880  16.155  1.00 88.21           C  
ATOM    934  O   ALA A  65      14.722  34.560  15.632  1.00 88.21           O  
ATOM    935  CB  ALA A  65      13.252  35.142  18.656  1.00 88.21           C  
ATOM    936  H   ALA A  65      11.903  37.022  17.713  1.00 88.21           H  
ATOM    937  HA  ALA A  65      14.655  36.236  17.461  1.00 88.21           H  
ATOM    938  HB1 ALA A  65      13.935  34.313  18.843  1.00 88.21           H  
ATOM    939  HB2 ALA A  65      12.237  34.752  18.582  1.00 88.21           H  
ATOM    940  HB3 ALA A  65      13.303  35.844  19.487  1.00 88.21           H  
ATOM    941  N   ALA A  66      12.465  34.510  15.674  1.00 91.24           N  
ATOM    942  CA  ALA A  66      12.275  33.666  14.500  1.00 91.24           C  
ATOM    943  C   ALA A  66      12.929  34.235  13.246  1.00 91.24           C  
ATOM    944  O   ALA A  66      13.669  33.532  12.563  1.00 91.24           O  
ATOM    945  CB  ALA A  66      10.777  33.522  14.291  1.00 91.24           C  
ATOM    946  H   ALA A  66      11.632  34.806  16.162  1.00 91.24           H  
ATOM    947  HA  ALA A  66      12.706  32.681  14.679  1.00 91.24           H  
ATOM    948  HB1 ALA A  66      10.567  33.146  13.290  1.00 91.24           H  
ATOM    949  HB2 ALA A  66      10.425  32.820  15.047  1.00 91.24           H  
ATOM    950  HB3 ALA A  66      10.270  34.481  14.400  1.00 91.24           H  
ATOM    951  N   ALA A  67      12.731  35.525  12.970  1.00 94.63           N  
ATOM    952  CA  ALA A  67      13.348  36.162  11.817  1.00 94.63           C  
ATOM    953  C   ALA A  67      14.884  36.133  11.886  1.00 94.63           C  
ATOM    954  O   ALA A  67      15.546  35.931  10.868  1.00 94.63           O  
ATOM    955  CB  ALA A  67      12.824  37.592  11.727  1.00 94.63           C  
ATOM    956  H   ALA A  67      12.062  36.046  13.517  1.00 94.63           H  
ATOM    957  HA  ALA A  67      13.046  35.621  10.921  1.00 94.63           H  
ATOM    958  HB1 ALA A  67      13.058  38.136  12.642  1.00 94.63           H  
ATOM    959  HB2 ALA A  67      13.283  38.092  10.875  1.00 94.63           H  
ATOM    960  HB3 ALA A  67      11.743  37.577  11.587  1.00 94.63           H  
ATOM    961  N   ALA A  68      15.475  36.311  13.071  1.00 94.00           N  
ATOM    962  CA  ALA A  68      16.922  36.214  13.241  1.00 94.00           C  
ATOM    963  C   ALA A  68      17.431  34.773  13.054  1.00 94.00           C  
ATOM    964  O   ALA A  68      18.411  34.557  12.336  1.00 94.00           O  
ATOM    965  CB  ALA A  68      17.297  36.786  14.613  1.00 94.00           C  
ATOM    966  H   ALA A  68      14.893  36.449  13.886  1.00 94.00           H  
ATOM    967  HA  ALA A  68      17.403  36.825  12.477  1.00 94.00           H  
ATOM    968  HB1 ALA A  68      16.948  37.816  14.691  1.00 94.00           H  
ATOM    969  HB2 ALA A  68      18.380  36.761  14.735  1.00 94.00           H  
ATOM    970  HB3 ALA A  68      16.836  36.194  15.404  1.00 94.00           H  
ATOM    971  N   GLY A  69      16.759  33.792  13.661  1.00 94.43           N  
ATOM    972  CA  GLY A  69      17.140  32.384  13.563  1.00 94.43           C  
ATOM    973  C   GLY A  69      16.954  31.816  12.153  1.00 94.43           C  
ATOM    974  O   GLY A  69      17.869  31.189  11.619  1.00 94.43           O  
ATOM    975  H   GLY A  69      15.955  34.027  14.226  1.00 94.43           H  
ATOM    976  HA2 GLY A  69      18.187  32.271  13.843  1.00 94.43           H  
ATOM    977  HA3 GLY A  69      16.539  31.811  14.268  1.00 94.43           H  
ATOM    978  N   GLY A  70      15.839  32.125  11.493  1.00 96.26           N  
ATOM    979  CA  GLY A  70      15.551  31.669  10.134  1.00 96.26           C  
ATOM    980  C   GLY A  70      16.580  32.169   9.130  1.00 96.26           C  
ATOM    981  O   GLY A  70      17.111  31.398   8.331  1.00 96.26           O  
ATOM    982  H   GLY A  70      15.093  32.593  11.988  1.00 96.26           H  
ATOM    983  HA2 GLY A  70      15.539  30.580  10.108  1.00 96.26           H  
ATOM    984  HA3 GLY A  70      14.567  32.040   9.849  1.00 96.26           H  
ATOM    985  N   LYS A  71      16.985  33.438   9.242  1.00 96.73           N  
ATOM    986  CA  LYS A  71      18.093  33.988   8.449  1.00 96.73           C  
ATOM    987  C   LYS A  71      19.417  33.260   8.689  1.00 96.73           C  
ATOM    988  O   LYS A  71      20.166  33.051   7.736  1.00 96.73           O  
ATOM    989  CB  LYS A  71      18.247  35.474   8.763  1.00 96.73           C  
ATOM    990  CG  LYS A  71      17.092  36.285   8.171  1.00 96.73           C  
ATOM    991  CD  LYS A  71      17.281  37.755   8.530  1.00 96.73           C  
ATOM    992  CE  LYS A  71      16.312  38.588   7.705  1.00 96.73           C  
ATOM    993  NZ  LYS A  71      16.778  39.981   7.638  1.00 96.73           N1+
ATOM    994  H   LYS A  71      16.523  34.021   9.925  1.00 96.73           H  
ATOM    995  HA  LYS A  71      17.867  33.862   7.389  1.00 96.73           H  
ATOM    996  HB2 LYS A  71      19.180  35.829   8.327  1.00 96.73           H  
ATOM    997  HB3 LYS A  71      18.289  35.620   9.842  1.00 96.73           H  
ATOM    998  HG2 LYS A  71      16.125  35.928   8.526  1.00 96.73           H  
ATOM    999  HG3 LYS A  71      17.095  36.175   7.087  1.00 96.73           H  
ATOM   1000  HD2 LYS A  71      17.098  37.905   9.594  1.00 96.73           H  
ATOM   1001  HD3 LYS A  71      18.305  38.043   8.292  1.00 96.73           H  
ATOM   1002  HE2 LYS A  71      16.271  38.186   6.692  1.00 96.73           H  
ATOM   1003  HE3 LYS A  71      15.307  38.529   8.122  1.00 96.73           H  
ATOM   1004  HZ1 LYS A  71      16.312  40.443   6.871  1.00 96.73           H  
ATOM   1005  HZ2 LYS A  71      16.444  40.536   8.414  1.00 96.73           H  
ATOM   1006  HZ3 LYS A  71      17.771  40.073   7.478  1.00 96.73           H  
ATOM   1007  N   ALA A  72      19.706  32.858   9.927  1.00 96.63           N  
ATOM   1008  CA  ALA A  72      20.910  32.093  10.246  1.00 96.63           C  
ATOM   1009  C   ALA A  72      20.881  30.682   9.628  1.00 96.63           C  
ATOM   1010  O   ALA A  72      21.903  30.222   9.117  1.00 96.63           O  
ATOM   1011  CB  ALA A  72      21.095  32.053  11.768  1.00 96.63           C  
ATOM   1012  H   ALA A  72      19.040  33.037  10.665  1.00 96.63           H  
ATOM   1013  HA  ALA A  72      21.768  32.611   9.818  1.00 96.63           H  
ATOM   1014  HB1 ALA A  72      22.050  31.585  12.004  1.00 96.63           H  
ATOM   1015  HB2 ALA A  72      20.298  31.476  12.236  1.00 96.63           H  
ATOM   1016  HB3 ALA A  72      21.084  33.066  12.169  1.00 96.63           H  
ATOM   1017  N   VAL A  73      19.718  30.021   9.602  1.00 96.62           N  
ATOM   1018  CA  VAL A  73      19.548  28.723   8.925  1.00 96.62           C  
ATOM   1019  C   VAL A  73      19.761  28.858   7.419  1.00 96.62           C  
ATOM   1020  O   VAL A  73      20.521  28.079   6.847  1.00 96.62           O  
ATOM   1021  CB  VAL A  73      18.176  28.094   9.243  1.00 96.62           C  
ATOM   1022  CG1 VAL A  73      17.914  26.831   8.409  1.00 96.62           C  
ATOM   1023  CG2 VAL A  73      18.125  27.696  10.720  1.00 96.62           C  
ATOM   1024  H   VAL A  73      18.924  30.423  10.079  1.00 96.62           H  
ATOM   1025  HA  VAL A  73      20.316  28.040   9.288  1.00 96.62           H  
ATOM   1026  HB  VAL A  73      17.387  28.817   9.041  1.00 96.62           H  
ATOM   1027 HG11 VAL A  73      17.000  26.347   8.756  1.00 96.62           H  
ATOM   1028 HG12 VAL A  73      18.743  26.131   8.511  1.00 96.62           H  
ATOM   1029 HG13 VAL A  73      17.778  27.088   7.359  1.00 96.62           H  
ATOM   1030 HG21 VAL A  73      17.146  27.276  10.952  1.00 96.62           H  
ATOM   1031 HG22 VAL A  73      18.884  26.947  10.945  1.00 96.62           H  
ATOM   1032 HG23 VAL A  73      18.280  28.567  11.358  1.00 96.62           H  
ATOM   1033  N   ILE A  74      19.179  29.876   6.778  1.00 96.72           N  
ATOM   1034  CA  ILE A  74      19.382  30.120   5.341  1.00 96.72           C  
ATOM   1035  C   ILE A  74      20.852  30.405   5.025  1.00 96.72           C  
ATOM   1036  O   ILE A  74      21.376  29.868   4.053  1.00 96.72           O  
ATOM   1037  CB  ILE A  74      18.458  31.251   4.843  1.00 96.72           C  
ATOM   1038  CG1 ILE A  74      16.968  30.883   5.009  1.00 96.72           C  
ATOM   1039  CG2 ILE A  74      18.739  31.628   3.375  1.00 96.72           C  
ATOM   1040  CD1 ILE A  74      16.489  29.627   4.268  1.00 96.72           C  
ATOM   1041  H   ILE A  74      18.539  30.463   7.293  1.00 96.72           H  
ATOM   1042  HA  ILE A  74      19.134  29.207   4.799  1.00 96.72           H  
ATOM   1043  HB  ILE A  74      18.647  32.137   5.449  1.00 96.72           H  
ATOM   1044 HG12 ILE A  74      16.741  30.730   6.064  1.00 96.72           H  
ATOM   1045 HG13 ILE A  74      16.374  31.737   4.685  1.00 96.72           H  
ATOM   1046 HG21 ILE A  74      19.724  32.086   3.282  1.00 96.72           H  
ATOM   1047 HG22 ILE A  74      17.999  32.347   3.025  1.00 96.72           H  
ATOM   1048 HG23 ILE A  74      18.707  30.740   2.744  1.00 96.72           H  
ATOM   1049 HD11 ILE A  74      16.668  29.717   3.198  1.00 96.72           H  
ATOM   1050 HD12 ILE A  74      16.994  28.741   4.652  1.00 96.72           H  
ATOM   1051 HD13 ILE A  74      15.418  29.505   4.433  1.00 96.72           H  
ATOM   1052  N   ALA A  75      21.547  31.176   5.866  1.00 96.19           N  
ATOM   1053  CA  ALA A  75      22.982  31.407   5.708  1.00 96.19           C  
ATOM   1054  C   ALA A  75      23.802  30.109   5.848  1.00 96.19           C  
ATOM   1055  O   ALA A  75      24.752  29.901   5.098  1.00 96.19           O  
ATOM   1056  CB  ALA A  75      23.420  32.467   6.723  1.00 96.19           C  
ATOM   1057  H   ALA A  75      21.064  31.622   6.633  1.00 96.19           H  
ATOM   1058  HA  ALA A  75      23.161  31.794   4.706  1.00 96.19           H  
ATOM   1059  HB1 ALA A  75      23.261  32.106   7.738  1.00 96.19           H  
ATOM   1060  HB2 ALA A  75      24.479  32.685   6.584  1.00 96.19           H  
ATOM   1061  HB3 ALA A  75      22.846  33.381   6.573  1.00 96.19           H  
ATOM   1062  N   LYS A  76      23.421  29.210   6.766  1.00 95.35           N  
ATOM   1063  CA  LYS A  76      24.068  27.897   6.943  1.00 95.35           C  
ATOM   1064  C   LYS A  76      23.820  26.953   5.762  1.00 95.35           C  
ATOM   1065  O   LYS A  76      24.682  26.137   5.453  1.00 95.35           O  
ATOM   1066  CB  LYS A  76      23.580  27.288   8.267  1.00 95.35           C  
ATOM   1067  CG  LYS A  76      24.293  25.975   8.621  1.00 95.35           C  
ATOM   1068  CD  LYS A  76      23.736  25.405   9.928  1.00 95.35           C  
ATOM   1069  CE  LYS A  76      24.395  24.058  10.243  1.00 95.35           C  
ATOM   1070  NZ  LYS A  76      23.762  23.420  11.425  1.00 95.35           N1+
ATOM   1071  H   LYS A  76      22.647  29.451   7.369  1.00 95.35           H  
ATOM   1072  HA  LYS A  76      25.147  28.045   6.992  1.00 95.35           H  
ATOM   1073  HB2 LYS A  76      23.752  28.007   9.068  1.00 95.35           H  
ATOM   1074  HB3 LYS A  76      22.508  27.101   8.201  1.00 95.35           H  
ATOM   1075  HG2 LYS A  76      25.363  26.157   8.725  1.00 95.35           H  
ATOM   1076  HG3 LYS A  76      24.129  25.240   7.833  1.00 95.35           H  
ATOM   1077  HD2 LYS A  76      23.920  26.110  10.739  1.00 95.35           H  
ATOM   1078  HD3 LYS A  76      22.660  25.267   9.817  1.00 95.35           H  
ATOM   1079  HE2 LYS A  76      25.459  24.220  10.414  1.00 95.35           H  
ATOM   1080  HE3 LYS A  76      24.290  23.414   9.370  1.00 95.35           H  
ATOM   1081  HZ1 LYS A  76      22.779  23.265  11.253  1.00 95.35           H  
ATOM   1082  HZ2 LYS A  76      23.837  24.014  12.239  1.00 95.35           H  
ATOM   1083  HZ3 LYS A  76      24.187  22.527  11.628  1.00 95.35           H  
ATOM   1084  N   MET A  77      22.661  27.062   5.113  1.00 95.13           N  
ATOM   1085  CA  MET A  77      22.267  26.238   3.963  1.00 95.13           C  
ATOM   1086  C   MET A  77      22.565  26.903   2.608  1.00 95.13           C  
ATOM   1087  O   MET A  77      22.141  26.390   1.574  1.00 95.13           O  
ATOM   1088  CB  MET A  77      20.788  25.830   4.092  1.00 95.13           C  
ATOM   1089  CG  MET A  77      20.487  25.005   5.349  1.00 95.13           C  
ATOM   1090  SD  MET A  77      21.440  23.466   5.511  1.00 95.13           S  
ATOM   1091  CE  MET A  77      20.687  22.813   7.020  1.00 95.13           C  
ATOM   1092  H   MET A  77      21.986  27.721   5.472  1.00 95.13           H  
ATOM   1093  HA  MET A  77      22.861  25.323   3.972  1.00 95.13           H  
ATOM   1094  HB2 MET A  77      20.504  25.231   3.227  1.00 95.13           H  
ATOM   1095  HB3 MET A  77      20.169  26.727   4.101  1.00 95.13           H  
ATOM   1096  HG2 MET A  77      20.669  25.617   6.232  1.00 95.13           H  
ATOM   1097  HG3 MET A  77      19.427  24.750   5.336  1.00 95.13           H  
ATOM   1098  HE1 MET A  77      20.770  23.544   7.825  1.00 95.13           H  
ATOM   1099  HE2 MET A  77      19.634  22.607   6.825  1.00 95.13           H  
ATOM   1100  HE3 MET A  77      21.180  21.884   7.304  1.00 95.13           H  
ATOM   1101  N   ALA A  78      23.294  28.024   2.588  1.00 94.39           N  
ATOM   1102  CA  ALA A  78      23.487  28.854   1.399  1.00 94.39           C  
ATOM   1103  C   ALA A  78      24.093  28.095   0.203  1.00 94.39           C  
ATOM   1104  O   ALA A  78      23.689  28.336  -0.931  1.00 94.39           O  
ATOM   1105  CB  ALA A  78      24.352  30.055   1.796  1.00 94.39           C  
ATOM   1106  H   ALA A  78      23.602  28.410   3.470  1.00 94.39           H  
ATOM   1107  HA  ALA A  78      22.513  29.225   1.082  1.00 94.39           H  
ATOM   1108  HB1 ALA A  78      23.839  30.642   2.558  1.00 94.39           H  
ATOM   1109  HB2 ALA A  78      25.311  29.713   2.185  1.00 94.39           H  
ATOM   1110  HB3 ALA A  78      24.531  30.688   0.927  1.00 94.39           H  
ATOM   1111  N   ASP A  79      24.988  27.133   0.438  1.00 94.29           N  
ATOM   1112  CA  ASP A  79      25.597  26.317  -0.627  1.00 94.29           C  
ATOM   1113  C   ASP A  79      24.583  25.411  -1.356  1.00 94.29           C  
ATOM   1114  O   ASP A  79      24.844  24.938  -2.463  1.00 94.29           O  
ATOM   1115  CB  ASP A  79      26.715  25.446  -0.028  1.00 94.29           C  
ATOM   1116  CG  ASP A  79      27.932  26.229   0.479  1.00 94.29           C  
ATOM   1117  OD1 ASP A  79      28.093  27.409   0.095  1.00 94.29           O  
ATOM   1118  OD2 ASP A  79      28.709  25.617   1.244  1.00 94.29           O1-
ATOM   1119  H   ASP A  79      25.342  27.026   1.378  1.00 94.29           H  
ATOM   1120  HA  ASP A  79      26.036  26.978  -1.374  1.00 94.29           H  
ATOM   1121  HB2 ASP A  79      26.301  24.854   0.789  1.00 94.29           H  
ATOM   1122  HB3 ASP A  79      27.065  24.754  -0.793  1.00 94.29           H  
ATOM   1123  N   GLY A  80      23.430  25.147  -0.733  1.00 96.42           N  
ATOM   1124  CA  GLY A  80      22.343  24.340  -1.287  1.00 96.42           C  
ATOM   1125  C   GLY A  80      21.211  25.143  -1.931  1.00 96.42           C  
ATOM   1126  O   GLY A  80      20.303  24.543  -2.503  1.00 96.42           O  
ATOM   1127  H   GLY A  80      23.262  25.601   0.154  1.00 96.42           H  
ATOM   1128  HA2 GLY A  80      22.742  23.639  -2.021  1.00 96.42           H  
ATOM   1129  HA3 GLY A  80      21.896  23.768  -0.475  1.00 96.42           H  
ATOM   1130  N   ILE A  81      21.228  26.475  -1.818  1.00 96.80           N  
ATOM   1131  CA  ILE A  81      20.097  27.347  -2.161  1.00 96.80           C  
ATOM   1132  C   ILE A  81      20.598  28.480  -3.058  1.00 96.80           C  
ATOM   1133  O   ILE A  81      21.532  29.193  -2.705  1.00 96.80           O  
ATOM   1134  CB  ILE A  81      19.420  27.890  -0.874  1.00 96.80           C  
ATOM   1135  CG1 ILE A  81      18.989  26.762   0.096  1.00 96.80           C  
ATOM   1136  CG2 ILE A  81      18.195  28.738  -1.258  1.00 96.80           C  
ATOM   1137  CD1 ILE A  81      18.440  27.256   1.441  1.00 96.80           C  
ATOM   1138  H   ILE A  81      22.042  26.908  -1.407  1.00 96.80           H  
ATOM   1139  HA  ILE A  81      19.354  26.778  -2.720  1.00 96.80           H  
ATOM   1140  HB  ILE A  81      20.136  28.526  -0.355  1.00 96.80           H  
ATOM   1141 HG12 ILE A  81      19.847  26.128   0.326  1.00 96.80           H  
ATOM   1142 HG13 ILE A  81      18.237  26.134  -0.381  1.00 96.80           H  
ATOM   1143 HG21 ILE A  81      17.734  29.176  -0.372  1.00 96.80           H  
ATOM   1144 HG22 ILE A  81      18.493  29.557  -1.912  1.00 96.80           H  
ATOM   1145 HG23 ILE A  81      17.469  28.116  -1.780  1.00 96.80           H  
ATOM   1146 HD11 ILE A  81      17.471  27.739   1.310  1.00 96.80           H  
ATOM   1147 HD12 ILE A  81      18.308  26.402   2.105  1.00 96.80           H  
ATOM   1148 HD13 ILE A  81      19.143  27.953   1.898  1.00 96.80           H  
ATOM   1149  N   SER A  82      19.968  28.705  -4.208  1.00 97.17           N  
ATOM   1150  CA  SER A  82      20.373  29.772  -5.129  1.00 97.17           C  
ATOM   1151  C   SER A  82      20.228  31.164  -4.495  1.00 97.17           C  
ATOM   1152  O   SER A  82      19.351  31.366  -3.652  1.00 97.17           O  
ATOM   1153  CB  SER A  82      19.591  29.697  -6.444  1.00 97.17           C  
ATOM   1154  OG  SER A  82      18.282  30.233  -6.322  1.00 97.17           O  
ATOM   1155  H   SER A  82      19.187  28.116  -4.459  1.00 97.17           H  
ATOM   1156  HA  SER A  82      21.424  29.594  -5.359  1.00 97.17           H  
ATOM   1157  HB2 SER A  82      19.545  28.657  -6.769  1.00 97.17           H  
ATOM   1158  HB3 SER A  82      20.125  30.264  -7.205  1.00 97.17           H  
ATOM   1159  HG  SER A  82      17.776  29.962  -7.091  1.00 97.17           H  
ATOM   1160  N   PRO A  83      21.014  32.171  -4.926  1.00 97.02           N  
ATOM   1161  CA  PRO A  83      20.896  33.534  -4.400  1.00 97.02           C  
ATOM   1162  C   PRO A  83      19.479  34.115  -4.501  1.00 97.02           C  
ATOM   1163  O   PRO A  83      19.040  34.842  -3.612  1.00 97.02           O  
ATOM   1164  CB  PRO A  83      21.891  34.363  -5.216  1.00 97.02           C  
ATOM   1165  CG  PRO A  83      22.961  33.345  -5.605  1.00 97.02           C  
ATOM   1166  CD  PRO A  83      22.153  32.068  -5.828  1.00 97.02           C  
ATOM   1167  HA  PRO A  83      21.202  33.530  -3.354  1.00 97.02           H  
ATOM   1168  HB2 PRO A  83      21.415  34.746  -6.119  1.00 97.02           H  
ATOM   1169  HB3 PRO A  83      22.307  35.182  -4.629  1.00 97.02           H  
ATOM   1170  HG2 PRO A  83      23.648  33.200  -4.771  1.00 97.02           H  
ATOM   1171  HG3 PRO A  83      23.501  33.644  -6.503  1.00 97.02           H  
ATOM   1172  HD2 PRO A  83      22.774  31.203  -5.599  1.00 97.02           H  
ATOM   1173  HD3 PRO A  83      21.803  32.026  -6.859  1.00 97.02           H  
ATOM   1174  N   GLU A  84      18.734  33.768  -5.554  1.00 97.06           N  
ATOM   1175  CA  GLU A  84      17.342  34.198  -5.716  1.00 97.06           C  
ATOM   1176  C   GLU A  84      16.423  33.558  -4.666  1.00 97.06           C  
ATOM   1177  O   GLU A  84      15.610  34.248  -4.045  1.00 97.06           O  
ATOM   1178  CB  GLU A  84      16.865  33.850  -7.132  1.00 97.06           C  
ATOM   1179  CG  GLU A  84      15.502  34.498  -7.424  1.00 97.06           C  
ATOM   1180  CD  GLU A  84      14.836  33.957  -8.690  1.00 97.06           C  
ATOM   1181  OE1 GLU A  84      13.578  33.956  -8.689  1.00 97.06           O  
ATOM   1182  OE2 GLU A  84      15.564  33.530  -9.605  1.00 97.06           O1-
ATOM   1183  H   GLU A  84      19.122  33.134  -6.237  1.00 97.06           H  
ATOM   1184  HA  GLU A  84      17.290  35.278  -5.587  1.00 97.06           H  
ATOM   1185  HB2 GLU A  84      16.785  32.766  -7.226  1.00 97.06           H  
ATOM   1186  HB3 GLU A  84      17.592  34.213  -7.857  1.00 97.06           H  
ATOM   1187  HG2 GLU A  84      14.827  34.313  -6.589  1.00 97.06           H  
ATOM   1188  HG3 GLU A  84      15.635  35.577  -7.509  1.00 97.06           H  
ATOM   1189  N   LYS A  85      16.556  32.245  -4.430  1.00 96.40           N  
ATOM   1190  CA  LYS A  85      15.779  31.541  -3.401  1.00 96.40           C  
ATOM   1191  C   LYS A  85      16.154  32.028  -2.000  1.00 96.40           C  
ATOM   1192  O   LYS A  85      15.255  32.301  -1.206  1.00 96.40           O  
ATOM   1193  CB  LYS A  85      15.966  30.022  -3.549  1.00 96.40           C  
ATOM   1194  CG  LYS A  85      15.259  29.387  -4.758  1.00 96.40           C  
ATOM   1195  CD  LYS A  85      13.725  29.367  -4.652  1.00 96.40           C  
ATOM   1196  CE  LYS A  85      13.164  28.313  -5.621  1.00 96.40           C  
ATOM   1197  NZ  LYS A  85      11.751  27.935  -5.333  1.00 96.40           N1+
ATOM   1198  H   LYS A  85      17.276  31.734  -4.919  1.00 96.40           H  
ATOM   1199  HA  LYS A  85      14.722  31.778  -3.523  1.00 96.40           H  
ATOM   1200  HB2 LYS A  85      15.606  29.529  -2.647  1.00 96.40           H  
ATOM   1201  HB3 LYS A  85      17.032  29.810  -3.642  1.00 96.40           H  
ATOM   1202  HG2 LYS A  85      15.608  28.356  -4.816  1.00 96.40           H  
ATOM   1203  HG3 LYS A  85      15.555  29.896  -5.676  1.00 96.40           H  
ATOM   1204  HD2 LYS A  85      13.445  29.102  -3.633  1.00 96.40           H  
ATOM   1205  HD3 LYS A  85      13.320  30.351  -4.887  1.00 96.40           H  
ATOM   1206  HE2 LYS A  85      13.277  28.649  -6.651  1.00 96.40           H  
ATOM   1207  HE3 LYS A  85      13.777  27.415  -5.529  1.00 96.40           H  
ATOM   1208  HZ1 LYS A  85      11.614  27.614  -4.385  1.00 96.40           H  
ATOM   1209  HZ2 LYS A  85      11.091  28.681  -5.503  1.00 96.40           H  
ATOM   1210  HZ3 LYS A  85      11.499  27.140  -5.904  1.00 96.40           H  
ATOM   1211  N   GLN A  86      17.441  32.250  -1.719  1.00 97.08           N  
ATOM   1212  CA  GLN A  86      17.893  32.869  -0.468  1.00 97.08           C  
ATOM   1213  C   GLN A  86      17.238  34.242  -0.268  1.00 97.08           C  
ATOM   1214  O   GLN A  86      16.632  34.480   0.773  1.00 97.08           O  
ATOM   1215  CB  GLN A  86      19.420  33.027  -0.441  1.00 97.08           C  
ATOM   1216  CG  GLN A  86      20.201  31.707  -0.379  1.00 97.08           C  
ATOM   1217  CD  GLN A  86      21.706  31.952  -0.334  1.00 97.08           C  
ATOM   1218  NE2 GLN A  86      22.510  31.150  -0.991  1.00 97.08           N  
ATOM   1219  OE1 GLN A  86      22.190  32.886   0.283  1.00 97.08           O  
ATOM   1220  H   GLN A  86      18.129  31.998  -2.415  1.00 97.08           H  
ATOM   1221  HA  GLN A  86      17.595  32.236   0.369  1.00 97.08           H  
ATOM   1222  HB2 GLN A  86      19.677  33.615   0.440  1.00 97.08           H  
ATOM   1223  HB3 GLN A  86      19.740  33.586  -1.321  1.00 97.08           H  
ATOM   1224  HG2 GLN A  86      19.915  31.144   0.509  1.00 97.08           H  
ATOM   1225  HG3 GLN A  86      19.975  31.101  -1.256  1.00 97.08           H  
ATOM   1226 HE21 GLN A  86      22.172  30.342  -1.495  1.00 97.08           H  
ATOM   1227 HE22 GLN A  86      23.504  31.291  -0.882  1.00 97.08           H  
ATOM   1228  N   ALA A  87      17.275  35.120  -1.277  1.00 96.85           N  
ATOM   1229  CA  ALA A  87      16.657  36.444  -1.200  1.00 96.85           C  
ATOM   1230  C   ALA A  87      15.147  36.373  -0.907  1.00 96.85           C  
ATOM   1231  O   ALA A  87      14.645  37.164  -0.109  1.00 96.85           O  
ATOM   1232  CB  ALA A  87      16.941  37.200  -2.503  1.00 96.85           C  
ATOM   1233  H   ALA A  87      17.796  34.887  -2.109  1.00 96.85           H  
ATOM   1234  HA  ALA A  87      17.120  36.992  -0.379  1.00 96.85           H  
ATOM   1235  HB1 ALA A  87      16.518  38.203  -2.443  1.00 96.85           H  
ATOM   1236  HB2 ALA A  87      16.499  36.675  -3.349  1.00 96.85           H  
ATOM   1237  HB3 ALA A  87      18.017  37.279  -2.656  1.00 96.85           H  
ATOM   1238  N   LYS A  88      14.430  35.395  -1.482  1.00 95.72           N  
ATOM   1239  CA  LYS A  88      13.007  35.158  -1.183  1.00 95.72           C  
ATOM   1240  C   LYS A  88      12.778  34.761   0.278  1.00 95.72           C  
ATOM   1241  O   LYS A  88      11.836  35.267   0.885  1.00 95.72           O  
ATOM   1242  CB  LYS A  88      12.420  34.103  -2.139  1.00 95.72           C  
ATOM   1243  CG  LYS A  88      12.221  34.649  -3.563  1.00 95.72           C  
ATOM   1244  CD  LYS A  88      11.806  33.546  -4.552  1.00 95.72           C  
ATOM   1245  CE  LYS A  88      11.754  34.141  -5.968  1.00 95.72           C  
ATOM   1246  NZ  LYS A  88      11.656  33.121  -7.045  1.00 95.72           N1+
ATOM   1247  H   LYS A  88      14.901  34.797  -2.146  1.00 95.72           H  
ATOM   1248  HA  LYS A  88      12.464  36.093  -1.320  1.00 95.72           H  
ATOM   1249  HB2 LYS A  88      11.450  33.781  -1.761  1.00 95.72           H  
ATOM   1250  HB3 LYS A  88      13.076  33.233  -2.168  1.00 95.72           H  
ATOM   1251  HG2 LYS A  88      11.454  35.423  -3.543  1.00 95.72           H  
ATOM   1252  HG3 LYS A  88      13.151  35.099  -3.909  1.00 95.72           H  
ATOM   1253  HD2 LYS A  88      12.556  32.756  -4.523  1.00 95.72           H  
ATOM   1254  HD3 LYS A  88      10.834  33.139  -4.276  1.00 95.72           H  
ATOM   1255  HE2 LYS A  88      12.680  34.694  -6.124  1.00 95.72           H  
ATOM   1256  HE3 LYS A  88      10.935  34.855  -6.042  1.00 95.72           H  
ATOM   1257  HZ1 LYS A  88      12.049  33.514  -7.887  1.00 95.72           H  
ATOM   1258  HZ2 LYS A  88      12.286  32.348  -6.887  1.00 95.72           H  
ATOM   1259  HZ3 LYS A  88      10.716  32.802  -7.232  1.00 95.72           H  
ATOM   1260  N   TYR A  89      13.614  33.901   0.862  1.00 95.76           N  
ATOM   1261  CA  TYR A  89      13.519  33.576   2.291  1.00 95.76           C  
ATOM   1262  C   TYR A  89      13.847  34.773   3.182  1.00 95.76           C  
ATOM   1263  O   TYR A  89      13.084  35.085   4.094  1.00 95.76           O  
ATOM   1264  CB  TYR A  89      14.445  32.418   2.660  1.00 95.76           C  
ATOM   1265  CG  TYR A  89      13.902  31.051   2.328  1.00 95.76           C  
ATOM   1266  CD1 TYR A  89      12.891  30.495   3.138  1.00 95.76           C  
ATOM   1267  CD2 TYR A  89      14.452  30.307   1.269  1.00 95.76           C  
ATOM   1268  CE1 TYR A  89      12.446  29.182   2.899  1.00 95.76           C  
ATOM   1269  CE2 TYR A  89      13.993  29.003   1.016  1.00 95.76           C  
ATOM   1270  CZ  TYR A  89      13.007  28.434   1.844  1.00 95.76           C  
ATOM   1271  OH  TYR A  89      12.643  27.149   1.640  1.00 95.76           O  
ATOM   1272  H   TYR A  89      14.361  33.497   0.314  1.00 95.76           H  
ATOM   1273  HA  TYR A  89      12.497  33.280   2.527  1.00 95.76           H  
ATOM   1274  HB2 TYR A  89      15.426  32.556   2.204  1.00 95.76           H  
ATOM   1275  HB3 TYR A  89      14.576  32.444   3.741  1.00 95.76           H  
ATOM   1276  HD1 TYR A  89      12.499  31.048   3.979  1.00 95.76           H  
ATOM   1277  HD2 TYR A  89      15.253  30.717   0.670  1.00 95.76           H  
ATOM   1278  HE1 TYR A  89      11.715  28.717   3.545  1.00 95.76           H  
ATOM   1279  HE2 TYR A  89      14.413  28.407   0.220  1.00 95.76           H  
ATOM   1280  HH  TYR A  89      12.083  26.796   2.335  1.00 95.76           H  
ATOM   1281  N   LEU A  90      14.952  35.470   2.902  1.00 96.47           N  
ATOM   1282  CA  LEU A  90      15.368  36.637   3.680  1.00 96.47           C  
ATOM   1283  C   LEU A  90      14.276  37.717   3.676  1.00 96.47           C  
ATOM   1284  O   LEU A  90      13.959  38.248   4.736  1.00 96.47           O  
ATOM   1285  CB  LEU A  90      16.700  37.185   3.139  1.00 96.47           C  
ATOM   1286  CG  LEU A  90      17.915  36.245   3.271  1.00 96.47           C  
ATOM   1287  CD1 LEU A  90      19.143  36.912   2.655  1.00 96.47           C  
ATOM   1288  CD2 LEU A  90      18.243  35.879   4.714  1.00 96.47           C  
ATOM   1289  H   LEU A  90      15.535  35.161   2.136  1.00 96.47           H  
ATOM   1290  HA  LEU A  90      15.500  36.337   4.720  1.00 96.47           H  
ATOM   1291  HB2 LEU A  90      16.567  37.435   2.086  1.00 96.47           H  
ATOM   1292  HB3 LEU A  90      16.924  38.112   3.669  1.00 96.47           H  
ATOM   1293  HG  LEU A  90      17.731  35.311   2.738  1.00 96.47           H  
ATOM   1294 HD11 LEU A  90      19.995  36.232   2.705  1.00 96.47           H  
ATOM   1295 HD12 LEU A  90      19.382  37.833   3.187  1.00 96.47           H  
ATOM   1296 HD13 LEU A  90      18.949  37.136   1.606  1.00 96.47           H  
ATOM   1297 HD21 LEU A  90      17.440  35.261   5.116  1.00 96.47           H  
ATOM   1298 HD22 LEU A  90      18.377  36.785   5.306  1.00 96.47           H  
ATOM   1299 HD23 LEU A  90      19.158  35.289   4.745  1.00 96.47           H  
ATOM   1300  N   ALA A  91      13.644  37.966   2.524  1.00 96.83           N  
ATOM   1301  CA  ALA A  91      12.538  38.911   2.396  1.00 96.83           C  
ATOM   1302  C   ALA A  91      11.304  38.520   3.230  1.00 96.83           C  
ATOM   1303  O   ALA A  91      10.679  39.397   3.823  1.00 96.83           O  
ATOM   1304  CB  ALA A  91      12.180  39.044   0.911  1.00 96.83           C  
ATOM   1305  H   ALA A  91      13.976  37.513   1.684  1.00 96.83           H  
ATOM   1306  HA  ALA A  91      12.876  39.884   2.755  1.00 96.83           H  
ATOM   1307  HB1 ALA A  91      11.373  39.768   0.795  1.00 96.83           H  
ATOM   1308  HB2 ALA A  91      11.857  38.081   0.516  1.00 96.83           H  
ATOM   1309  HB3 ALA A  91      13.049  39.390   0.351  1.00 96.83           H  
ATOM   1310  N   LYS A  92      10.965  37.222   3.314  1.00 95.15           N  
ATOM   1311  CA  LYS A  92       9.872  36.733   4.176  1.00 95.15           C  
ATOM   1312  C   LYS A  92      10.170  37.022   5.650  1.00 95.15           C  
ATOM   1313  O   LYS A  92       9.364  37.667   6.314  1.00 95.15           O  
ATOM   1314  CB  LYS A  92       9.630  35.229   3.962  1.00 95.15           C  
ATOM   1315  CG  LYS A  92       8.982  34.873   2.611  1.00 95.15           C  
ATOM   1316  CD  LYS A  92       9.096  33.356   2.386  1.00 95.15           C  
ATOM   1317  CE  LYS A  92       8.415  32.871   1.100  1.00 95.15           C  
ATOM   1318  NZ  LYS A  92       8.545  31.391   0.960  1.00 95.15           N1+
ATOM   1319  H   LYS A  92      11.530  36.549   2.818  1.00 95.15           H  
ATOM   1320  HA  LYS A  92       8.954  37.276   3.947  1.00 95.15           H  
ATOM   1321  HB2 LYS A  92       8.973  34.868   4.753  1.00 95.15           H  
ATOM   1322  HB3 LYS A  92      10.577  34.700   4.062  1.00 95.15           H  
ATOM   1323  HG2 LYS A  92       9.480  35.402   1.798  1.00 95.15           H  
ATOM   1324  HG3 LYS A  92       7.933  35.166   2.629  1.00 95.15           H  
ATOM   1325  HD2 LYS A  92       8.655  32.845   3.241  1.00 95.15           H  
ATOM   1326  HD3 LYS A  92      10.152  33.092   2.345  1.00 95.15           H  
ATOM   1327  HE2 LYS A  92       8.877  33.376   0.252  1.00 95.15           H  
ATOM   1328  HE3 LYS A  92       7.363  33.157   1.138  1.00 95.15           H  
ATOM   1329  HZ1 LYS A  92       8.075  31.033   0.141  1.00 95.15           H  
ATOM   1330  HZ2 LYS A  92       9.513  31.111   0.904  1.00 95.15           H  
ATOM   1331  HZ3 LYS A  92       8.171  30.913   1.767  1.00 95.15           H  
ATOM   1332  N   PHE A  93      11.354  36.639   6.132  1.00 95.71           N  
ATOM   1333  CA  PHE A  93      11.755  36.889   7.520  1.00 95.71           C  
ATOM   1334  C   PHE A  93      11.891  38.386   7.842  1.00 95.71           C  
ATOM   1335  O   PHE A  93      11.569  38.814   8.948  1.00 95.71           O  
ATOM   1336  CB  PHE A  93      13.068  36.145   7.811  1.00 95.71           C  
ATOM   1337  CG  PHE A  93      12.939  34.633   7.868  1.00 95.71           C  
ATOM   1338  CD1 PHE A  93      12.036  34.036   8.771  1.00 95.71           C  
ATOM   1339  CD2 PHE A  93      13.733  33.814   7.038  1.00 95.71           C  
ATOM   1340  CE1 PHE A  93      11.925  32.637   8.839  1.00 95.71           C  
ATOM   1341  CE2 PHE A  93      13.620  32.412   7.108  1.00 95.71           C  
ATOM   1342  CZ  PHE A  93      12.713  31.825   8.009  1.00 95.71           C  
ATOM   1343  H   PHE A  93      11.970  36.108   5.532  1.00 95.71           H  
ATOM   1344  HA  PHE A  93      10.979  36.503   8.182  1.00 95.71           H  
ATOM   1345  HB2 PHE A  93      13.447  36.478   8.777  1.00 95.71           H  
ATOM   1346  HB3 PHE A  93      13.807  36.424   7.060  1.00 95.71           H  
ATOM   1347  HD1 PHE A  93      11.407  34.639   9.408  1.00 95.71           H  
ATOM   1348  HD2 PHE A  93      14.431  34.261   6.345  1.00 95.71           H  
ATOM   1349  HE1 PHE A  93      11.222  32.188   9.524  1.00 95.71           H  
ATOM   1350  HE2 PHE A  93      14.233  31.783   6.480  1.00 95.71           H  
ATOM   1351  HZ  PHE A  93      12.625  30.751   8.078  1.00 95.71           H  
ATOM   1352  N   ASP A  94      12.335  39.211   6.888  1.00 95.83           N  
ATOM   1353  CA  ASP A  94      12.370  40.670   7.055  1.00 95.83           C  
ATOM   1354  C   ASP A  94      10.976  41.285   7.184  1.00 95.83           C  
ATOM   1355  O   ASP A  94      10.771  42.161   8.027  1.00 95.83           O  
ATOM   1356  CB  ASP A  94      13.128  41.334   5.892  1.00 95.83           C  
ATOM   1357  CG  ASP A  94      14.620  41.403   6.187  1.00 95.83           C  
ATOM   1358  OD1 ASP A  94      14.981  41.791   7.321  1.00 95.83           O  
ATOM   1359  OD2 ASP A  94      15.468  40.997   5.364  1.00 95.83           O1-
ATOM   1360  H   ASP A  94      12.643  38.820   6.008  1.00 95.83           H  
ATOM   1361  HA  ASP A  94      12.875  40.899   7.993  1.00 95.83           H  
ATOM   1362  HB2 ASP A  94      12.940  40.800   4.961  1.00 95.83           H  
ATOM   1363  HB3 ASP A  94      12.774  42.357   5.769  1.00 95.83           H  
ATOM   1364  N   ALA A  95      10.014  40.814   6.388  1.00 95.57           N  
ATOM   1365  CA  ALA A  95       8.631  41.264   6.486  1.00 95.57           C  
ATOM   1366  C   ALA A  95       8.020  40.918   7.855  1.00 95.57           C  
ATOM   1367  O   ALA A  95       7.353  41.754   8.462  1.00 95.57           O  
ATOM   1368  CB  ALA A  95       7.834  40.654   5.327  1.00 95.57           C  
ATOM   1369  H   ALA A  95      10.239  40.099   5.712  1.00 95.57           H  
ATOM   1370  HA  ALA A  95       8.608  42.349   6.385  1.00 95.57           H  
ATOM   1371  HB1 ALA A  95       8.288  40.936   4.377  1.00 95.57           H  
ATOM   1372  HB2 ALA A  95       7.820  39.568   5.409  1.00 95.57           H  
ATOM   1373  HB3 ALA A  95       6.810  41.025   5.357  1.00 95.57           H  
ATOM   1374  N   GLU A  96       8.305  39.729   8.386  1.00 93.52           N  
ATOM   1375  CA  GLU A  96       7.844  39.313   9.716  1.00 93.52           C  
ATOM   1376  C   GLU A  96       8.486  40.127  10.840  1.00 93.52           C  
ATOM   1377  O   GLU A  96       7.786  40.606  11.733  1.00 93.52           O  
ATOM   1378  CB  GLU A  96       8.134  37.828   9.923  1.00 93.52           C  
ATOM   1379  CG  GLU A  96       7.234  37.013   9.000  1.00 93.52           C  
ATOM   1380  CD  GLU A  96       7.390  35.516   9.210  1.00 93.52           C  
ATOM   1381  OE1 GLU A  96       6.369  34.849   8.949  1.00 93.52           O  
ATOM   1382  OE2 GLU A  96       8.472  35.044   9.617  1.00 93.52           O1-
ATOM   1383  H   GLU A  96       8.818  39.059   7.829  1.00 93.52           H  
ATOM   1384  HA  GLU A  96       6.768  39.469   9.791  1.00 93.52           H  
ATOM   1385  HB2 GLU A  96       9.183  37.620   9.713  1.00 93.52           H  
ATOM   1386  HB3 GLU A  96       7.916  37.562  10.958  1.00 93.52           H  
ATOM   1387  HG2 GLU A  96       7.450  37.247   7.958  1.00 93.52           H  
ATOM   1388  HG3 GLU A  96       6.200  37.296   9.192  1.00 93.52           H  
ATOM   1389  N   ALA A  97       9.797  40.371  10.766  1.00 94.88           N  
ATOM   1390  CA  ALA A  97      10.487  41.229  11.723  1.00 94.88           C  
ATOM   1391  C   ALA A  97       9.959  42.672  11.698  1.00 94.88           C  
ATOM   1392  O   ALA A  97       9.910  43.330  12.740  1.00 94.88           O  
ATOM   1393  CB  ALA A  97      11.987  41.209  11.414  1.00 94.88           C  
ATOM   1394  H   ALA A  97      10.328  39.923  10.033  1.00 94.88           H  
ATOM   1395  HA  ALA A  97      10.326  40.829  12.725  1.00 94.88           H  
ATOM   1396  HB1 ALA A  97      12.356  40.186  11.464  1.00 94.88           H  
ATOM   1397  HB2 ALA A  97      12.521  41.815  12.146  1.00 94.88           H  
ATOM   1398  HB3 ALA A  97      12.166  41.599  10.413  1.00 94.88           H  
ATOM   1399  N   ALA A  98       9.584  43.185  10.523  1.00 95.92           N  
ATOM   1400  CA  ALA A  98       8.965  44.500  10.389  1.00 95.92           C  
ATOM   1401  C   ALA A  98       7.571  44.527  11.034  1.00 95.92           C  
ATOM   1402  O   ALA A  98       7.315  45.391  11.873  1.00 95.92           O  
ATOM   1403  CB  ALA A  98       8.938  44.895   8.908  1.00 95.92           C  
ATOM   1404  H   ALA A  98       9.687  42.618   9.693  1.00 95.92           H  
ATOM   1405  HA  ALA A  98       9.577  45.230  10.918  1.00 95.92           H  
ATOM   1406  HB1 ALA A  98       8.329  44.193   8.340  1.00 95.92           H  
ATOM   1407  HB2 ALA A  98       8.509  45.892   8.805  1.00 95.92           H  
ATOM   1408  HB3 ALA A  98       9.950  44.895   8.504  1.00 95.92           H  
ATOM   1409  N   ALA A  99       6.721  43.540  10.739  1.00 95.19           N  
ATOM   1410  CA  ALA A  99       5.390  43.427  11.334  1.00 95.19           C  
ATOM   1411  C   ALA A  99       5.447  43.273  12.867  1.00 95.19           C  
ATOM   1412  O   ALA A  99       4.693  43.922  13.590  1.00 95.19           O  
ATOM   1413  CB  ALA A  99       4.676  42.248  10.664  1.00 95.19           C  
ATOM   1414  H   ALA A  99       6.988  42.858  10.045  1.00 95.19           H  
ATOM   1415  HA  ALA A  99       4.831  44.336  11.115  1.00 95.19           H  
ATOM   1416  HB1 ALA A  99       4.654  42.396   9.584  1.00 95.19           H  
ATOM   1417  HB2 ALA A  99       3.650  42.189  11.029  1.00 95.19           H  
ATOM   1418  HB3 ALA A  99       5.196  41.315  10.886  1.00 95.19           H  
ATOM   1419  N   ALA A 100       6.399  42.492  13.386  1.00 94.59           N  
ATOM   1420  CA  ALA A 100       6.629  42.362  14.824  1.00 94.59           C  
ATOM   1421  C   ALA A 100       7.006  43.702  15.484  1.00 94.59           C  
ATOM   1422  O   ALA A 100       6.522  44.026  16.570  1.00 94.59           O  
ATOM   1423  CB  ALA A 100       7.729  41.319  15.033  1.00 94.59           C  
ATOM   1424  H   ALA A 100       6.951  41.925  12.758  1.00 94.59           H  
ATOM   1425  HA  ALA A 100       5.713  42.008  15.296  1.00 94.59           H  
ATOM   1426  HB1 ALA A 100       7.917  41.209  16.100  1.00 94.59           H  
ATOM   1427  HB2 ALA A 100       7.420  40.356  14.626  1.00 94.59           H  
ATOM   1428  HB3 ALA A 100       8.646  41.633  14.535  1.00 94.59           H  
ATOM   1429  N   LYS A 101       7.840  44.520  14.825  1.00 94.69           N  
ATOM   1430  CA  LYS A 101       8.193  45.865  15.316  1.00 94.69           C  
ATOM   1431  C   LYS A 101       6.993  46.808  15.327  1.00 94.69           C  
ATOM   1432  O   LYS A 101       6.856  47.590  16.267  1.00 94.69           O  
ATOM   1433  CB  LYS A 101       9.311  46.471  14.463  1.00 94.69           C  
ATOM   1434  CG  LYS A 101      10.671  45.831  14.752  1.00 94.69           C  
ATOM   1435  CD  LYS A 101      11.677  46.309  13.703  1.00 94.69           C  
ATOM   1436  CE  LYS A 101      13.024  45.626  13.929  1.00 94.69           C  
ATOM   1437  NZ  LYS A 101      13.978  45.983  12.853  1.00 94.69           N1+
ATOM   1438  H   LYS A 101       8.183  44.217  13.925  1.00 94.69           H  
ATOM   1439  HA  LYS A 101       8.526  45.793  16.351  1.00 94.69           H  
ATOM   1440  HB2 LYS A 101       9.062  46.358  13.408  1.00 94.69           H  
ATOM   1441  HB3 LYS A 101       9.384  47.537  14.678  1.00 94.69           H  
ATOM   1442  HG2 LYS A 101      11.005  46.125  15.747  1.00 94.69           H  
ATOM   1443  HG3 LYS A 101      10.594  44.745  14.718  1.00 94.69           H  
ATOM   1444  HD2 LYS A 101      11.300  46.046  12.715  1.00 94.69           H  
ATOM   1445  HD3 LYS A 101      11.785  47.392  13.770  1.00 94.69           H  
ATOM   1446  HE2 LYS A 101      12.857  44.549  13.940  1.00 94.69           H  
ATOM   1447  HE3 LYS A 101      13.408  45.919  14.906  1.00 94.69           H  
ATOM   1448  HZ1 LYS A 101      14.861  45.514  12.995  1.00 94.69           H  
ATOM   1449  HZ2 LYS A 101      14.124  46.983  12.824  1.00 94.69           H  
ATOM   1450  HZ3 LYS A 101      13.604  45.686  11.964  1.00 94.69           H  
ATOM   1451  N   GLU A 102       6.122  46.727  14.327  1.00 95.07           N  
ATOM   1452  CA  GLU A 102       4.859  47.474  14.323  1.00 95.07           C  
ATOM   1453  C   GLU A 102       3.956  47.040  15.488  1.00 95.07           C  
ATOM   1454  O   GLU A 102       3.414  47.895  16.188  1.00 95.07           O  
ATOM   1455  CB  GLU A 102       4.146  47.316  12.974  1.00 95.07           C  
ATOM   1456  CG  GLU A 102       4.899  48.035  11.843  1.00 95.07           C  
ATOM   1457  CD  GLU A 102       4.224  47.889  10.469  1.00 95.07           C  
ATOM   1458  OE1 GLU A 102       4.749  48.514   9.519  1.00 95.07           O  
ATOM   1459  OE2 GLU A 102       3.197  47.180  10.371  1.00 95.07           O1-
ATOM   1460  H   GLU A 102       6.309  46.096  13.560  1.00 95.07           H  
ATOM   1461  HA  GLU A 102       5.069  48.534  14.470  1.00 95.07           H  
ATOM   1462  HB2 GLU A 102       3.150  47.752  13.059  1.00 95.07           H  
ATOM   1463  HB3 GLU A 102       4.043  46.257  12.736  1.00 95.07           H  
ATOM   1464  HG2 GLU A 102       4.966  49.093  12.095  1.00 95.07           H  
ATOM   1465  HG3 GLU A 102       5.915  47.647  11.780  1.00 95.07           H  
ATOM   1466  N   GLY A 103       3.885  45.736  15.780  1.00 93.12           N  
ATOM   1467  CA  GLY A 103       3.172  45.206  16.948  1.00 93.12           C  
ATOM   1468  C   GLY A 103       3.698  45.735  18.291  1.00 93.12           C  
ATOM   1469  O   GLY A 103       2.911  46.053  19.183  1.00 93.12           O  
ATOM   1470  H   GLY A 103       4.308  45.081  15.138  1.00 93.12           H  
ATOM   1471  HA2 GLY A 103       2.115  45.460  16.868  1.00 93.12           H  
ATOM   1472  HA3 GLY A 103       3.273  44.121  16.953  1.00 93.12           H  
ATOM   1473  N   LEU A 104       5.018  45.908  18.438  1.00 93.40           N  
ATOM   1474  CA  LEU A 104       5.604  46.545  19.630  1.00 93.40           C  
ATOM   1475  C   LEU A 104       5.247  48.031  19.731  1.00 93.40           C  
ATOM   1476  O   LEU A 104       4.944  48.516  20.822  1.00 93.40           O  
ATOM   1477  CB  LEU A 104       7.134  46.377  19.638  1.00 93.40           C  
ATOM   1478  CG  LEU A 104       7.606  44.958  19.977  1.00 93.40           C  
ATOM   1479  CD1 LEU A 104       9.107  44.832  19.720  1.00 93.40           C  
ATOM   1480  CD2 LEU A 104       7.338  44.580  21.437  1.00 93.40           C  
ATOM   1481  H   LEU A 104       5.623  45.591  17.694  1.00 93.40           H  
ATOM   1482  HA  LEU A 104       5.185  46.073  20.518  1.00 93.40           H  
ATOM   1483  HB2 LEU A 104       7.521  46.662  18.659  1.00 93.40           H  
ATOM   1484  HB3 LEU A 104       7.560  47.062  20.371  1.00 93.40           H  
ATOM   1485  HG  LEU A 104       7.083  44.260  19.325  1.00 93.40           H  
ATOM   1486 HD11 LEU A 104       9.655  45.530  20.354  1.00 93.40           H  
ATOM   1487 HD12 LEU A 104       9.313  45.051  18.672  1.00 93.40           H  
ATOM   1488 HD13 LEU A 104       9.428  43.814  19.935  1.00 93.40           H  
ATOM   1489 HD21 LEU A 104       7.732  43.583  21.634  1.00 93.40           H  
ATOM   1490 HD22 LEU A 104       6.265  44.561  21.628  1.00 93.40           H  
ATOM   1491 HD23 LEU A 104       7.814  45.297  22.106  1.00 93.40           H  
ATOM   1492  N   ALA A 105       5.248  48.757  18.610  1.00 94.68           N  
ATOM   1493  CA  ALA A 105       4.859  50.165  18.589  1.00 94.68           C  
ATOM   1494  C   ALA A 105       3.376  50.359  18.960  1.00 94.68           C  
ATOM   1495  O   ALA A 105       3.028  51.309  19.668  1.00 94.68           O  
ATOM   1496  CB  ALA A 105       5.183  50.739  17.206  1.00 94.68           C  
ATOM   1497  H   ALA A 105       5.498  48.307  17.741  1.00 94.68           H  
ATOM   1498  HA  ALA A 105       5.454  50.698  19.332  1.00 94.68           H  
ATOM   1499  HB1 ALA A 105       4.959  51.806  17.193  1.00 94.68           H  
ATOM   1500  HB2 ALA A 105       4.585  50.241  16.443  1.00 94.68           H  
ATOM   1501  HB3 ALA A 105       6.240  50.593  16.984  1.00 94.68           H  
ATOM   1502  N   GLU A 106       2.507  49.439  18.531  1.00 94.28           N  
ATOM   1503  CA  GLU A 106       1.104  49.380  18.948  1.00 94.28           C  
ATOM   1504  C   GLU A 106       0.987  49.157  20.465  1.00 94.28           C  
ATOM   1505  O   GLU A 106       0.328  49.939  21.157  1.00 94.28           O  
ATOM   1506  CB  GLU A 106       0.379  48.298  18.123  1.00 94.28           C  
ATOM   1507  CG  GLU A 106      -1.119  48.210  18.442  1.00 94.28           C  
ATOM   1508  CD  GLU A 106      -1.904  47.289  17.483  1.00 94.28           C  
ATOM   1509  OE1 GLU A 106      -3.095  47.595  17.265  1.00 94.28           O  
ATOM   1510  OE2 GLU A 106      -1.348  46.289  16.960  1.00 94.28           O1-
ATOM   1511  H   GLU A 106       2.841  48.724  17.900  1.00 94.28           H  
ATOM   1512  HA  GLU A 106       0.633  50.338  18.728  1.00 94.28           H  
ATOM   1513  HB2 GLU A 106       0.838  47.326  18.308  1.00 94.28           H  
ATOM   1514  HB3 GLU A 106       0.495  48.538  17.066  1.00 94.28           H  
ATOM   1515  HG2 GLU A 106      -1.244  47.850  19.463  1.00 94.28           H  
ATOM   1516  HG3 GLU A 106      -1.534  49.217  18.391  1.00 94.28           H  
ATOM   1517  N   ALA A 107       1.713  48.177  21.014  1.00 93.83           N  
ATOM   1518  CA  ALA A 107       1.737  47.907  22.451  1.00 93.83           C  
ATOM   1519  C   ALA A 107       2.223  49.117  23.280  1.00 93.83           C  
ATOM   1520  O   ALA A 107       1.631  49.451  24.312  1.00 93.83           O  
ATOM   1521  CB  ALA A 107       2.612  46.671  22.687  1.00 93.83           C  
ATOM   1522  H   ALA A 107       2.229  47.562  20.401  1.00 93.83           H  
ATOM   1523  HA  ALA A 107       0.721  47.675  22.773  1.00 93.83           H  
ATOM   1524  HB1 ALA A 107       3.644  46.876  22.400  1.00 93.83           H  
ATOM   1525  HB2 ALA A 107       2.238  45.837  22.092  1.00 93.83           H  
ATOM   1526  HB3 ALA A 107       2.582  46.395  23.740  1.00 93.83           H  
ATOM   1527  N   GLU A 108       3.257  49.830  22.821  1.00 93.95           N  
ATOM   1528  CA  GLU A 108       3.730  51.059  23.470  1.00 93.95           C  
ATOM   1529  C   GLU A 108       2.678  52.172  23.478  1.00 93.95           C  
ATOM   1530  O   GLU A 108       2.597  52.946  24.440  1.00 93.95           O  
ATOM   1531  CB  GLU A 108       4.953  51.630  22.749  1.00 93.95           C  
ATOM   1532  CG  GLU A 108       6.275  50.924  23.062  1.00 93.95           C  
ATOM   1533  CD  GLU A 108       7.473  51.713  22.503  1.00 93.95           C  
ATOM   1534  OE1 GLU A 108       8.587  51.150  22.518  1.00 93.95           O  
ATOM   1535  OE2 GLU A 108       7.291  52.916  22.157  1.00 93.95           O1-
ATOM   1536  H   GLU A 108       3.743  49.488  22.003  1.00 93.95           H  
ATOM   1537  HA  GLU A 108       3.991  50.845  24.506  1.00 93.95           H  
ATOM   1538  HB2 GLU A 108       5.047  52.667  23.075  1.00 93.95           H  
ATOM   1539  HB3 GLU A 108       4.784  51.633  21.672  1.00 93.95           H  
ATOM   1540  HG2 GLU A 108       6.259  49.917  22.645  1.00 93.95           H  
ATOM   1541  HG3 GLU A 108       6.379  50.847  24.144  1.00 93.95           H  
ATOM   1542  N   LYS A 109       1.886  52.292  22.406  1.00 94.68           N  
ATOM   1543  CA  LYS A 109       0.807  53.281  22.330  1.00 94.68           C  
ATOM   1544  C   LYS A 109      -0.268  52.982  23.374  1.00 94.68           C  
ATOM   1545  O   LYS A 109      -0.636  53.893  24.116  1.00 94.68           O  
ATOM   1546  CB  LYS A 109       0.246  53.317  20.905  1.00 94.68           C  
ATOM   1547  CG  LYS A 109      -0.809  54.421  20.752  1.00 94.68           C  
ATOM   1548  CD  LYS A 109      -1.484  54.327  19.384  1.00 94.68           C  
ATOM   1549  CE  LYS A 109      -2.675  55.286  19.352  1.00 94.68           C  
ATOM   1550  NZ  LYS A 109      -3.548  54.997  18.193  1.00 94.68           N1+
ATOM   1551  H   LYS A 109       1.999  51.628  21.655  1.00 94.68           H  
ATOM   1552  HA  LYS A 109       1.214  54.262  22.573  1.00 94.68           H  
ATOM   1553  HB2 LYS A 109       1.056  53.494  20.198  1.00 94.68           H  
ATOM   1554  HB3 LYS A 109      -0.210  52.355  20.672  1.00 94.68           H  
ATOM   1555  HG2 LYS A 109      -1.576  54.304  21.518  1.00 94.68           H  
ATOM   1556  HG3 LYS A 109      -0.340  55.398  20.869  1.00 94.68           H  
ATOM   1557  HD2 LYS A 109      -0.770  54.568  18.597  1.00 94.68           H  
ATOM   1558  HD3 LYS A 109      -1.840  53.306  19.245  1.00 94.68           H  
ATOM   1559  HE2 LYS A 109      -3.242  55.162  20.275  1.00 94.68           H  
ATOM   1560  HE3 LYS A 109      -2.313  56.314  19.330  1.00 94.68           H  
ATOM   1561  HZ1 LYS A 109      -4.365  55.592  18.220  1.00 94.68           H  
ATOM   1562  HZ2 LYS A 109      -3.054  55.109  17.319  1.00 94.68           H  
ATOM   1563  HZ3 LYS A 109      -3.872  54.043  18.259  1.00 94.68           H  
ATOM   1564  N   ILE A 110      -0.700  51.723  23.483  1.00 94.63           N  
ATOM   1565  CA  ILE A 110      -1.690  51.293  24.485  1.00 94.63           C  
ATOM   1566  C   ILE A 110      -1.162  51.580  25.898  1.00 94.63           C  
ATOM   1567  O   ILE A 110      -1.866  52.169  26.719  1.00 94.63           O  
ATOM   1568  CB  ILE A 110      -2.053  49.799  24.300  1.00 94.63           C  
ATOM   1569  CG1 ILE A 110      -2.640  49.529  22.894  1.00 94.63           C  
ATOM   1570  CG2 ILE A 110      -3.077  49.356  25.366  1.00 94.63           C  
ATOM   1571  CD1 ILE A 110      -2.750  48.038  22.547  1.00 94.63           C  
ATOM   1572  H   ILE A 110      -0.341  51.039  22.833  1.00 94.63           H  
ATOM   1573  HA  ILE A 110      -2.598  51.881  24.351  1.00 94.63           H  
ATOM   1574  HB  ILE A 110      -1.146  49.207  24.420  1.00 94.63           H  
ATOM   1575 HG12 ILE A 110      -3.629  49.982  22.817  1.00 94.63           H  
ATOM   1576 HG13 ILE A 110      -2.014  49.987  22.129  1.00 94.63           H  
ATOM   1577 HG21 ILE A 110      -2.720  49.551  26.377  1.00 94.63           H  
ATOM   1578 HG22 ILE A 110      -4.018  49.885  25.220  1.00 94.63           H  
ATOM   1579 HG23 ILE A 110      -3.266  48.285  25.288  1.00 94.63           H  
ATOM   1580 HD11 ILE A 110      -3.484  47.545  23.184  1.00 94.63           H  
ATOM   1581 HD12 ILE A 110      -1.779  47.556  22.665  1.00 94.63           H  
ATOM   1582 HD13 ILE A 110      -3.070  47.932  21.510  1.00 94.63           H  
ATOM   1583  N   LEU A 111       0.109  51.266  26.175  1.00 94.17           N  
ATOM   1584  CA  LEU A 111       0.725  51.544  27.475  1.00 94.17           C  
ATOM   1585  C   LEU A 111       0.744  53.047  27.807  1.00 94.17           C  
ATOM   1586  O   LEU A 111       0.436  53.438  28.934  1.00 94.17           O  
ATOM   1587  CB  LEU A 111       2.141  50.943  27.494  1.00 94.17           C  
ATOM   1588  CG  LEU A 111       2.901  51.170  28.814  1.00 94.17           C  
ATOM   1589  CD1 LEU A 111       2.157  50.609  30.027  1.00 94.17           C  
ATOM   1590  CD2 LEU A 111       4.277  50.512  28.728  1.00 94.17           C  
ATOM   1591  H   LEU A 111       0.637  50.751  25.484  1.00 94.17           H  
ATOM   1592  HA  LEU A 111       0.125  51.051  28.240  1.00 94.17           H  
ATOM   1593  HB2 LEU A 111       2.068  49.872  27.305  1.00 94.17           H  
ATOM   1594  HB3 LEU A 111       2.720  51.383  26.682  1.00 94.17           H  
ATOM   1595  HG  LEU A 111       3.056  52.238  28.963  1.00 94.17           H  
ATOM   1596 HD11 LEU A 111       1.855  49.578  29.840  1.00 94.17           H  
ATOM   1597 HD12 LEU A 111       2.792  50.644  30.912  1.00 94.17           H  
ATOM   1598 HD13 LEU A 111       1.263  51.199  30.228  1.00 94.17           H  
ATOM   1599 HD21 LEU A 111       4.829  50.920  27.882  1.00 94.17           H  
ATOM   1600 HD22 LEU A 111       4.167  49.437  28.595  1.00 94.17           H  
ATOM   1601 HD23 LEU A 111       4.838  50.705  29.643  1.00 94.17           H  
ATOM   1602  N   LYS A 112       1.078  53.910  26.838  1.00 94.52           N  
ATOM   1603  CA  LYS A 112       1.077  55.374  27.023  1.00 94.52           C  
ATOM   1604  C   LYS A 112      -0.314  55.931  27.322  1.00 94.52           C  
ATOM   1605  O   LYS A 112      -0.414  56.958  27.991  1.00 94.52           O  
ATOM   1606  CB  LYS A 112       1.651  56.062  25.775  1.00 94.52           C  
ATOM   1607  CG  LYS A 112       3.181  55.966  25.711  1.00 94.52           C  
ATOM   1608  CD  LYS A 112       3.711  56.367  24.325  1.00 94.52           C  
ATOM   1609  CE  LYS A 112       5.230  56.136  24.276  1.00 94.52           C  
ATOM   1610  NZ  LYS A 112       5.745  55.922  22.898  1.00 94.52           N1+
ATOM   1611  H   LYS A 112       1.321  53.527  25.935  1.00 94.52           H  
ATOM   1612  HA  LYS A 112       1.689  55.623  27.890  1.00 94.52           H  
ATOM   1613  HB2 LYS A 112       1.379  57.118  25.785  1.00 94.52           H  
ATOM   1614  HB3 LYS A 112       1.212  55.610  24.886  1.00 94.52           H  
ATOM   1615  HG2 LYS A 112       3.487  54.940  25.919  1.00 94.52           H  
ATOM   1616  HG3 LYS A 112       3.615  56.614  26.473  1.00 94.52           H  
ATOM   1617  HD2 LYS A 112       3.227  55.732  23.583  1.00 94.52           H  
ATOM   1618  HD3 LYS A 112       3.478  57.410  24.116  1.00 94.52           H  
ATOM   1619  HE2 LYS A 112       5.442  55.235  24.853  1.00 94.52           H  
ATOM   1620  HE3 LYS A 112       5.742  56.966  24.764  1.00 94.52           H  
ATOM   1621  HZ1 LYS A 112       5.647  56.732  22.301  1.00 94.52           H  
ATOM   1622  HZ2 LYS A 112       6.709  55.622  22.912  1.00 94.52           H  
ATOM   1623  HZ3 LYS A 112       5.284  55.132  22.469  1.00 94.52           H  
ATOM   1624  N   GLU A 113      -1.368  55.299  26.819  1.00 93.59           N  
ATOM   1625  CA  GLU A 113      -2.748  55.668  27.140  1.00 93.59           C  
ATOM   1626  C   GLU A 113      -3.130  55.195  28.547  1.00 93.59           C  
ATOM   1627  O   GLU A 113      -3.596  56.004  29.347  1.00 93.59           O  
ATOM   1628  CB  GLU A 113      -3.699  55.146  26.052  1.00 93.59           C  
ATOM   1629  CG  GLU A 113      -3.509  55.933  24.739  1.00 93.59           C  
ATOM   1630  CD  GLU A 113      -4.360  55.418  23.565  1.00 93.59           C  
ATOM   1631  OE1 GLU A 113      -4.178  55.975  22.451  1.00 93.59           O  
ATOM   1632  OE2 GLU A 113      -5.182  54.503  23.775  1.00 93.59           O1-
ATOM   1633  H   GLU A 113      -1.216  54.491  26.234  1.00 93.59           H  
ATOM   1634  HA  GLU A 113      -2.838  56.754  27.159  1.00 93.59           H  
ATOM   1635  HB2 GLU A 113      -3.514  54.085  25.882  1.00 93.59           H  
ATOM   1636  HB3 GLU A 113      -4.726  55.276  26.392  1.00 93.59           H  
ATOM   1637  HG2 GLU A 113      -2.460  55.902  24.446  1.00 93.59           H  
ATOM   1638  HG3 GLU A 113      -3.758  56.978  24.927  1.00 93.59           H  
ATOM   1639  N   LEU A 114      -2.817  53.944  28.900  1.00 91.97           N  
ATOM   1640  CA  LEU A 114      -3.054  53.386  30.237  1.00 91.97           C  
ATOM   1641  C   LEU A 114      -2.381  54.184  31.360  1.00 91.97           C  
ATOM   1642  O   LEU A 114      -2.982  54.433  32.404  1.00 91.97           O  
ATOM   1643  CB  LEU A 114      -2.519  51.947  30.266  1.00 91.97           C  
ATOM   1644  CG  LEU A 114      -3.392  50.914  29.547  1.00 91.97           C  
ATOM   1645  CD1 LEU A 114      -2.732  49.545  29.707  1.00 91.97           C  
ATOM   1646  CD2 LEU A 114      -4.774  50.892  30.187  1.00 91.97           C  
ATOM   1647  H   LEU A 114      -2.432  53.335  28.191  1.00 91.97           H  
ATOM   1648  HA  LEU A 114      -4.124  53.402  30.449  1.00 91.97           H  
ATOM   1649  HB2 LEU A 114      -2.437  51.637  31.308  1.00 91.97           H  
ATOM   1650  HB3 LEU A 114      -1.516  51.926  29.842  1.00 91.97           H  
ATOM   1651  HG  LEU A 114      -3.486  51.149  28.487  1.00 91.97           H  
ATOM   1652 HD11 LEU A 114      -3.267  48.795  29.125  1.00 91.97           H  
ATOM   1653 HD12 LEU A 114      -1.704  49.593  29.349  1.00 91.97           H  
ATOM   1654 HD13 LEU A 114      -2.729  49.244  30.755  1.00 91.97           H  
ATOM   1655 HD21 LEU A 114      -5.247  49.923  30.023  1.00 91.97           H  
ATOM   1656 HD22 LEU A 114      -5.396  51.690  29.784  1.00 91.97           H  
ATOM   1657 HD23 LEU A 114      -4.669  51.039  31.262  1.00 91.97           H  
ATOM   1658  N   LEU A 115      -1.146  54.632  31.133  1.00 92.67           N  
ATOM   1659  CA  LEU A 115      -0.388  55.428  32.101  1.00 92.67           C  
ATOM   1660  C   LEU A 115      -1.017  56.800  32.394  1.00 92.67           C  
ATOM   1661  O   LEU A 115      -0.618  57.436  33.366  1.00 92.67           O  
ATOM   1662  CB  LEU A 115       1.052  55.603  31.590  1.00 92.67           C  
ATOM   1663  CG  LEU A 115       1.930  54.347  31.716  1.00 92.67           C  
ATOM   1664  CD1 LEU A 115       3.239  54.575  30.955  1.00 92.67           C  
ATOM   1665  CD2 LEU A 115       2.285  54.028  33.169  1.00 92.67           C  
ATOM   1666  H   LEU A 115      -0.697  54.351  30.273  1.00 92.67           H  
ATOM   1667  HA  LEU A 115      -0.380  54.896  33.052  1.00 92.67           H  
ATOM   1668  HB2 LEU A 115       1.009  55.911  30.545  1.00 92.67           H  
ATOM   1669  HB3 LEU A 115       1.533  56.408  32.147  1.00 92.67           H  
ATOM   1670  HG  LEU A 115       1.420  53.483  31.289  1.00 92.67           H  
ATOM   1671 HD11 LEU A 115       3.864  53.686  31.030  1.00 92.67           H  
ATOM   1672 HD12 LEU A 115       3.769  55.435  31.364  1.00 92.67           H  
ATOM   1673 HD13 LEU A 115       3.015  54.747  29.902  1.00 92.67           H  
ATOM   1674 HD21 LEU A 115       2.962  53.175  33.194  1.00 92.67           H  
ATOM   1675 HD22 LEU A 115       2.756  54.890  33.643  1.00 92.67           H  
ATOM   1676 HD23 LEU A 115       1.385  53.757  33.722  1.00 92.67           H  
ATOM   1677  N   LYS A 116      -1.968  57.278  31.581  1.00 91.91           N  
ATOM   1678  CA  LYS A 116      -2.717  58.514  31.861  1.00 91.91           C  
ATOM   1679  C   LYS A 116      -3.922  58.281  32.771  1.00 91.91           C  
ATOM   1680  O   LYS A 116      -4.394  59.238  33.375  1.00 91.91           O  
ATOM   1681  CB  LYS A 116      -3.191  59.160  30.553  1.00 91.91           C  
ATOM   1682  CG  LYS A 116      -2.037  59.608  29.650  1.00 91.91           C  
ATOM   1683  CD  LYS A 116      -2.600  60.066  28.304  1.00 91.91           C  
ATOM   1684  CE  LYS A 116      -1.464  60.376  27.332  1.00 91.91           C  
ATOM   1685  NZ  LYS A 116      -2.005  60.668  25.982  1.00 91.91           N1+
ATOM   1686  H   LYS A 116      -2.279  56.696  30.816  1.00 91.91           H  
ATOM   1687  HA  LYS A 116      -2.076  59.218  32.392  1.00 91.91           H  
ATOM   1688  HB2 LYS A 116      -3.799  60.032  30.792  1.00 91.91           H  
ATOM   1689  HB3 LYS A 116      -3.826  58.451  30.022  1.00 91.91           H  
ATOM   1690  HG2 LYS A 116      -1.495  60.425  30.125  1.00 91.91           H  
ATOM   1691  HG3 LYS A 116      -1.351  58.777  29.487  1.00 91.91           H  
ATOM   1692  HD2 LYS A 116      -3.224  60.948  28.452  1.00 91.91           H  
ATOM   1693  HD3 LYS A 116      -3.212  59.262  27.894  1.00 91.91           H  
ATOM   1694  HE2 LYS A 116      -0.811  59.505  27.295  1.00 91.91           H  
ATOM   1695  HE3 LYS A 116      -0.889  61.218  27.716  1.00 91.91           H  
ATOM   1696  HZ1 LYS A 116      -2.637  61.455  26.014  1.00 91.91           H  
ATOM   1697  HZ2 LYS A 116      -2.522  59.866  25.651  1.00 91.91           H  
ATOM   1698  HZ3 LYS A 116      -1.260  60.853  25.327  1.00 91.91           H  
ATOM   1699  N   GLU A 117      -4.428  57.050  32.841  1.00 88.28           N  
ATOM   1700  CA  GLU A 117      -5.642  56.704  33.586  1.00 88.28           C  
ATOM   1701  C   GLU A 117      -5.323  56.329  35.042  1.00 88.28           C  
ATOM   1702  O   GLU A 117      -5.750  57.026  35.960  1.00 88.28           O  
ATOM   1703  CB  GLU A 117      -6.410  55.582  32.860  1.00 88.28           C  
ATOM   1704  CG  GLU A 117      -6.995  56.018  31.502  1.00 88.28           C  
ATOM   1705  CD  GLU A 117      -7.725  54.886  30.747  1.00 88.28           C  
ATOM   1706  OE1 GLU A 117      -8.216  55.143  29.623  1.00 88.28           O  
ATOM   1707  OE2 GLU A 117      -7.755  53.739  31.241  1.00 88.28           O1-
ATOM   1708  H   GLU A 117      -3.963  56.307  32.340  1.00 88.28           H  
ATOM   1709  HA  GLU A 117      -6.297  57.574  33.631  1.00 88.28           H  
ATOM   1710  HB2 GLU A 117      -7.233  55.260  33.500  1.00 88.28           H  
ATOM   1711  HB3 GLU A 117      -5.741  54.735  32.710  1.00 88.28           H  
ATOM   1712  HG2 GLU A 117      -7.690  56.840  31.675  1.00 88.28           H  
ATOM   1713  HG3 GLU A 117      -6.187  56.393  30.872  1.00 88.28           H  
ATOM   1714  N   ASP A 118      -4.538  55.269  35.259  1.00 89.82           N  
ATOM   1715  CA  ASP A 118      -4.010  54.876  36.575  1.00 89.82           C  
ATOM   1716  C   ASP A 118      -2.559  54.381  36.399  1.00 89.82           C  
ATOM   1717  O   ASP A 118      -2.335  53.221  36.033  1.00 89.82           O  
ATOM   1718  CB  ASP A 118      -4.914  53.831  37.260  1.00 89.82           C  
ATOM   1719  CG  ASP A 118      -4.497  53.488  38.704  1.00 89.82           C  
ATOM   1720  OD1 ASP A 118      -3.278  53.512  39.003  1.00 89.82           O  
ATOM   1721  OD2 ASP A 118      -5.390  53.182  39.535  1.00 89.82           O1-
ATOM   1722  H   ASP A 118      -4.223  54.743  34.455  1.00 89.82           H  
ATOM   1723  HA  ASP A 118      -4.015  55.744  37.234  1.00 89.82           H  
ATOM   1724  HB2 ASP A 118      -4.895  52.909  36.679  1.00 89.82           H  
ATOM   1725  HB3 ASP A 118      -5.939  54.205  37.270  1.00 89.82           H  
ATOM   1726  N   PRO A 119      -1.554  55.252  36.622  1.00 93.53           N  
ATOM   1727  CA  PRO A 119      -0.150  54.917  36.404  1.00 93.53           C  
ATOM   1728  C   PRO A 119       0.349  53.717  37.216  1.00 93.53           C  
ATOM   1729  O   PRO A 119       1.240  53.005  36.754  1.00 93.53           O  
ATOM   1730  CB  PRO A 119       0.644  56.168  36.797  1.00 93.53           C  
ATOM   1731  CG  PRO A 119      -0.355  57.320  36.723  1.00 93.53           C  
ATOM   1732  CD  PRO A 119      -1.711  56.662  36.953  1.00 93.53           C  
ATOM   1733  HA  PRO A 119      -0.007  54.713  35.343  1.00 93.53           H  
ATOM   1734  HB2 PRO A 119       0.997  56.081  37.824  1.00 93.53           H  
ATOM   1735  HB3 PRO A 119       1.486  56.329  36.124  1.00 93.53           H  
ATOM   1736  HG2 PRO A 119      -0.150  58.073  37.484  1.00 93.53           H  
ATOM   1737  HG3 PRO A 119      -0.325  57.781  35.736  1.00 93.53           H  
ATOM   1738  HD2 PRO A 119      -2.461  57.137  36.320  1.00 93.53           H  
ATOM   1739  HD3 PRO A 119      -1.992  56.754  38.002  1.00 93.53           H  
ATOM   1740  N   GLU A 120      -0.178  53.500  38.423  1.00 92.91           N  
ATOM   1741  CA  GLU A 120       0.281  52.426  39.307  1.00 92.91           C  
ATOM   1742  C   GLU A 120      -0.329  51.085  38.893  1.00 92.91           C  
ATOM   1743  O   GLU A 120       0.403  50.106  38.715  1.00 92.91           O  
ATOM   1744  CB  GLU A 120      -0.032  52.769  40.774  1.00 92.91           C  
ATOM   1745  CG  GLU A 120       0.898  53.854  41.346  1.00 92.91           C  
ATOM   1746  CD  GLU A 120       2.377  53.429  41.309  1.00 92.91           C  
ATOM   1747  OE1 GLU A 120       3.197  54.163  40.696  1.00 92.91           O  
ATOM   1748  OE2 GLU A 120       2.680  52.338  41.838  1.00 92.91           O1-
ATOM   1749  H   GLU A 120      -1.014  54.001  38.687  1.00 92.91           H  
ATOM   1750  HA  GLU A 120       1.360  52.305  39.209  1.00 92.91           H  
ATOM   1751  HB2 GLU A 120       0.072  51.867  41.378  1.00 92.91           H  
ATOM   1752  HB3 GLU A 120      -1.067  53.103  40.856  1.00 92.91           H  
ATOM   1753  HG2 GLU A 120       0.607  54.054  42.378  1.00 92.91           H  
ATOM   1754  HG3 GLU A 120       0.759  54.776  40.781  1.00 92.91           H  
ATOM   1755  N   ALA A 121      -1.642  51.048  38.638  1.00 92.91           N  
ATOM   1756  CA  ALA A 121      -2.298  49.844  38.133  1.00 92.91           C  
ATOM   1757  C   ALA A 121      -1.752  49.448  36.753  1.00 92.91           C  
ATOM   1758  O   ALA A 121      -1.433  48.279  36.536  1.00 92.91           O  
ATOM   1759  CB  ALA A 121      -3.813  50.062  38.103  1.00 92.91           C  
ATOM   1760  H   ALA A 121      -2.191  51.887  38.761  1.00 92.91           H  
ATOM   1761  HA  ALA A 121      -2.083  49.023  38.817  1.00 92.91           H  
ATOM   1762  HB1 ALA A 121      -4.062  50.850  37.392  1.00 92.91           H  
ATOM   1763  HB2 ALA A 121      -4.313  49.141  37.800  1.00 92.91           H  
ATOM   1764  HB3 ALA A 121      -4.168  50.352  39.093  1.00 92.91           H  
ATOM   1765  N   ALA A 122      -1.570  50.417  35.847  1.00 94.18           N  
ATOM   1766  CA  ALA A 122      -1.007  50.180  34.521  1.00 94.18           C  
ATOM   1767  C   ALA A 122       0.391  49.552  34.602  1.00 94.18           C  
ATOM   1768  O   ALA A 122       0.624  48.502  34.007  1.00 94.18           O  
ATOM   1769  CB  ALA A 122      -0.989  51.503  33.747  1.00 94.18           C  
ATOM   1770  H   ALA A 122      -1.861  51.356  36.078  1.00 94.18           H  
ATOM   1771  HA  ALA A 122      -1.648  49.478  33.986  1.00 94.18           H  
ATOM   1772  HB1 ALA A 122      -0.394  52.242  34.281  1.00 94.18           H  
ATOM   1773  HB2 ALA A 122      -0.562  51.343  32.757  1.00 94.18           H  
ATOM   1774  HB3 ALA A 122      -2.007  51.881  33.644  1.00 94.18           H  
ATOM   1775  N   LYS A 123       1.309  50.124  35.395  1.00 94.60           N  
ATOM   1776  CA  LYS A 123       2.657  49.555  35.572  1.00 94.60           C  
ATOM   1777  C   LYS A 123       2.612  48.137  36.136  1.00 94.60           C  
ATOM   1778  O   LYS A 123       3.280  47.259  35.598  1.00 94.60           O  
ATOM   1779  CB  LYS A 123       3.491  50.435  36.506  1.00 94.60           C  
ATOM   1780  CG  LYS A 123       3.991  51.723  35.842  1.00 94.60           C  
ATOM   1781  CD  LYS A 123       4.607  52.589  36.942  1.00 94.60           C  
ATOM   1782  CE  LYS A 123       4.905  54.011  36.482  1.00 94.60           C  
ATOM   1783  NZ  LYS A 123       5.226  54.833  37.676  1.00 94.60           N1+
ATOM   1784  H   LYS A 123       1.056  50.961  35.900  1.00 94.60           H  
ATOM   1785  HA  LYS A 123       3.148  49.484  34.602  1.00 94.60           H  
ATOM   1786  HB2 LYS A 123       2.887  50.674  37.381  1.00 94.60           H  
ATOM   1787  HB3 LYS A 123       4.361  49.871  36.842  1.00 94.60           H  
ATOM   1788  HG2 LYS A 123       4.739  51.490  35.084  1.00 94.60           H  
ATOM   1789  HG3 LYS A 123       3.161  52.252  35.372  1.00 94.60           H  
ATOM   1790  HD2 LYS A 123       3.898  52.648  37.767  1.00 94.60           H  
ATOM   1791  HD3 LYS A 123       5.519  52.117  37.307  1.00 94.60           H  
ATOM   1792  HE2 LYS A 123       4.013  54.400  35.991  1.00 94.60           H  
ATOM   1793  HE3 LYS A 123       5.727  54.002  35.766  1.00 94.60           H  
ATOM   1794  HZ1 LYS A 123       6.056  54.491  38.139  1.00 94.60           H  
ATOM   1795  HZ2 LYS A 123       4.484  54.743  38.355  1.00 94.60           H  
ATOM   1796  HZ3 LYS A 123       5.328  55.811  37.448  1.00 94.60           H  
ATOM   1797  N   ALA A 124       1.838  47.902  37.195  1.00 94.97           N  
ATOM   1798  CA  ALA A 124       1.782  46.601  37.859  1.00 94.97           C  
ATOM   1799  C   ALA A 124       1.181  45.504  36.961  1.00 94.97           C  
ATOM   1800  O   ALA A 124       1.705  44.388  36.898  1.00 94.97           O  
ATOM   1801  CB  ALA A 124       0.977  46.765  39.152  1.00 94.97           C  
ATOM   1802  H   ALA A 124       1.308  48.667  37.588  1.00 94.97           H  
ATOM   1803  HA  ALA A 124       2.795  46.294  38.118  1.00 94.97           H  
ATOM   1804  HB1 ALA A 124       1.452  47.509  39.794  1.00 94.97           H  
ATOM   1805  HB2 ALA A 124       0.931  45.813  39.681  1.00 94.97           H  
ATOM   1806  HB3 ALA A 124      -0.034  47.096  38.919  1.00 94.97           H  
ATOM   1807  N   LEU A 125       0.099  45.817  36.244  1.00 94.71           N  
ATOM   1808  CA  LEU A 125      -0.591  44.871  35.370  1.00 94.71           C  
ATOM   1809  C   LEU A 125       0.198  44.606  34.089  1.00 94.71           C  
ATOM   1810  O   LEU A 125       0.373  43.447  33.717  1.00 94.71           O  
ATOM   1811  CB  LEU A 125      -2.008  45.388  35.069  1.00 94.71           C  
ATOM   1812  CG  LEU A 125      -2.917  45.414  36.310  1.00 94.71           C  
ATOM   1813  CD1 LEU A 125      -4.225  46.133  36.001  1.00 94.71           C  
ATOM   1814  CD2 LEU A 125      -3.249  44.004  36.794  1.00 94.71           C  
ATOM   1815  H   LEU A 125      -0.289  46.745  36.336  1.00 94.71           H  
ATOM   1816  HA  LEU A 125      -0.663  43.908  35.876  1.00 94.71           H  
ATOM   1817  HB2 LEU A 125      -2.468  44.749  34.316  1.00 94.71           H  
ATOM   1818  HB3 LEU A 125      -1.935  46.393  34.655  1.00 94.71           H  
ATOM   1819  HG  LEU A 125      -2.426  45.939  37.128  1.00 94.71           H  
ATOM   1820 HD11 LEU A 125      -4.684  45.719  35.102  1.00 94.71           H  
ATOM   1821 HD12 LEU A 125      -4.022  47.193  35.853  1.00 94.71           H  
ATOM   1822 HD13 LEU A 125      -4.920  46.030  36.834  1.00 94.71           H  
ATOM   1823 HD21 LEU A 125      -3.860  44.087  37.693  1.00 94.71           H  
ATOM   1824 HD22 LEU A 125      -2.345  43.457  37.059  1.00 94.71           H  
ATOM   1825 HD23 LEU A 125      -3.799  43.458  36.026  1.00 94.71           H  
ATOM   1826  N   THR A 126       0.754  45.644  33.461  1.00 95.01           N  
ATOM   1827  CA  THR A 126       1.619  45.469  32.290  1.00 95.01           C  
ATOM   1828  C   THR A 126       2.897  44.709  32.643  1.00 95.01           C  
ATOM   1829  O   THR A 126       3.280  43.810  31.900  1.00 95.01           O  
ATOM   1830  CB  THR A 126       1.950  46.815  31.632  1.00 95.01           C  
ATOM   1831  CG2 THR A 126       2.827  46.640  30.396  1.00 95.01           C  
ATOM   1832  OG1 THR A 126       0.767  47.448  31.205  1.00 95.01           O  
ATOM   1833  H   THR A 126       0.556  46.585  33.770  1.00 95.01           H  
ATOM   1834  HA  THR A 126       1.086  44.863  31.557  1.00 95.01           H  
ATOM   1835  HB  THR A 126       2.463  47.458  32.348  1.00 95.01           H  
ATOM   1836  HG1 THR A 126       0.359  46.904  30.527  1.00 95.01           H  
ATOM   1837 HG21 THR A 126       2.415  45.861  29.753  1.00 95.01           H  
ATOM   1838 HG22 THR A 126       3.835  46.354  30.695  1.00 95.01           H  
ATOM   1839 HG23 THR A 126       2.890  47.575  29.840  1.00 95.01           H  
ATOM   1840  N   ALA A 127       3.532  44.980  33.790  1.00 94.80           N  
ATOM   1841  CA  ALA A 127       4.698  44.207  34.230  1.00 94.80           C  
ATOM   1842  C   ALA A 127       4.359  42.720  34.432  1.00 94.80           C  
ATOM   1843  O   ALA A 127       5.142  41.851  34.052  1.00 94.80           O  
ATOM   1844  CB  ALA A 127       5.250  44.824  35.520  1.00 94.80           C  
ATOM   1845  H   ALA A 127       3.208  45.735  34.377  1.00 94.80           H  
ATOM   1846  HA  ALA A 127       5.468  44.267  33.462  1.00 94.80           H  
ATOM   1847  HB1 ALA A 127       6.115  44.251  35.855  1.00 94.80           H  
ATOM   1848  HB2 ALA A 127       4.487  44.806  36.299  1.00 94.80           H  
ATOM   1849  HB3 ALA A 127       5.558  45.853  35.337  1.00 94.80           H  
ATOM   1850  N   THR A 128       3.171  42.426  34.971  1.00 94.58           N  
ATOM   1851  CA  THR A 128       2.673  41.053  35.146  1.00 94.58           C  
ATOM   1852  C   THR A 128       2.445  40.366  33.798  1.00 94.58           C  
ATOM   1853  O   THR A 128       2.864  39.223  33.609  1.00 94.58           O  
ATOM   1854  CB  THR A 128       1.373  41.051  35.969  1.00 94.58           C  
ATOM   1855  CG2 THR A 128       0.843  39.642  36.223  1.00 94.58           C  
ATOM   1856  OG1 THR A 128       1.581  41.635  37.236  1.00 94.58           O  
ATOM   1857  H   THR A 128       2.578  43.194  35.252  1.00 94.58           H  
ATOM   1858  HA  THR A 128       3.421  40.472  35.687  1.00 94.58           H  
ATOM   1859  HB  THR A 128       0.606  41.623  35.446  1.00 94.58           H  
ATOM   1860  HG1 THR A 128       1.622  42.587  37.122  1.00 94.58           H  
ATOM   1861 HG21 THR A 128       1.637  39.018  36.636  1.00 94.58           H  
ATOM   1862 HG22 THR A 128       0.480  39.208  35.292  1.00 94.58           H  
ATOM   1863 HG23 THR A 128       0.017  39.687  36.932  1.00 94.58           H  
ATOM   1864  N   ALA A 129       1.830  41.067  32.840  1.00 93.16           N  
ATOM   1865  CA  ALA A 129       1.590  40.560  31.491  1.00 93.16           C  
ATOM   1866  C   ALA A 129       2.905  40.244  30.760  1.00 93.16           C  
ATOM   1867  O   ALA A 129       3.065  39.150  30.226  1.00 93.16           O  
ATOM   1868  CB  ALA A 129       0.755  41.596  30.728  1.00 93.16           C  
ATOM   1869  H   ALA A 129       1.494  41.994  33.057  1.00 93.16           H  
ATOM   1870  HA  ALA A 129       1.018  39.635  31.559  1.00 93.16           H  
ATOM   1871  HB1 ALA A 129      -0.112  41.899  31.314  1.00 93.16           H  
ATOM   1872  HB2 ALA A 129       1.351  42.482  30.507  1.00 93.16           H  
ATOM   1873  HB3 ALA A 129       0.405  41.161  29.791  1.00 93.16           H  
ATOM   1874  N   LEU A 130       3.871  41.170  30.794  1.00 92.50           N  
ATOM   1875  CA  LEU A 130       5.177  41.007  30.147  1.00 92.50           C  
ATOM   1876  C   LEU A 130       6.005  39.875  30.769  1.00 92.50           C  
ATOM   1877  O   LEU A 130       6.641  39.112  30.043  1.00 92.50           O  
ATOM   1878  CB  LEU A 130       5.949  42.338  30.214  1.00 92.50           C  
ATOM   1879  CG  LEU A 130       5.367  43.473  29.349  1.00 92.50           C  
ATOM   1880  CD1 LEU A 130       6.154  44.759  29.610  1.00 92.50           C  
ATOM   1881  CD2 LEU A 130       5.437  43.163  27.856  1.00 92.50           C  
ATOM   1882  H   LEU A 130       3.670  42.046  31.252  1.00 92.50           H  
ATOM   1883  HA  LEU A 130       5.021  40.735  29.103  1.00 92.50           H  
ATOM   1884  HB2 LEU A 130       6.973  42.156  29.889  1.00 92.50           H  
ATOM   1885  HB3 LEU A 130       5.984  42.665  31.252  1.00 92.50           H  
ATOM   1886  HG  LEU A 130       4.323  43.647  29.610  1.00 92.50           H  
ATOM   1887 HD11 LEU A 130       6.084  45.020  30.667  1.00 92.50           H  
ATOM   1888 HD12 LEU A 130       7.199  44.619  29.336  1.00 92.50           H  
ATOM   1889 HD13 LEU A 130       5.733  45.571  29.018  1.00 92.50           H  
ATOM   1890 HD21 LEU A 130       4.789  42.318  27.619  1.00 92.50           H  
ATOM   1891 HD22 LEU A 130       6.460  42.928  27.563  1.00 92.50           H  
ATOM   1892 HD23 LEU A 130       5.087  44.022  27.283  1.00 92.50           H  
ATOM   1893  N   ALA A 131       5.976  39.722  32.095  1.00 91.89           N  
ATOM   1894  CA  ALA A 131       6.670  38.627  32.770  1.00 91.89           C  
ATOM   1895  C   ALA A 131       6.088  37.255  32.386  1.00 91.89           C  
ATOM   1896  O   ALA A 131       6.836  36.318  32.103  1.00 91.89           O  
ATOM   1897  CB  ALA A 131       6.604  38.868  34.282  1.00 91.89           C  
ATOM   1898  H   ALA A 131       5.470  40.392  32.657  1.00 91.89           H  
ATOM   1899  HA  ALA A 131       7.716  38.634  32.464  1.00 91.89           H  
ATOM   1900  HB1 ALA A 131       7.073  39.823  34.524  1.00 91.89           H  
ATOM   1901  HB2 ALA A 131       5.567  38.885  34.615  1.00 91.89           H  
ATOM   1902  HB3 ALA A 131       7.136  38.071  34.802  1.00 91.89           H  
ATOM   1903  N   ALA A 132       4.759  37.139  32.325  1.00 89.02           N  
ATOM   1904  CA  ALA A 132       4.102  35.900  31.920  1.00 89.02           C  
ATOM   1905  C   ALA A 132       4.276  35.598  30.420  1.00 89.02           C  
ATOM   1906  O   ALA A 132       4.486  34.441  30.058  1.00 89.02           O  
ATOM   1907  CB  ALA A 132       2.638  35.979  32.351  1.00 89.02           C  
ATOM   1908  H   ALA A 132       4.184  37.932  32.571  1.00 89.02           H  
ATOM   1909  HA  ALA A 132       4.560  35.071  32.460  1.00 89.02           H  
ATOM   1910  HB1 ALA A 132       2.579  36.002  33.439  1.00 89.02           H  
ATOM   1911  HB2 ALA A 132       2.185  36.890  31.961  1.00 89.02           H  
ATOM   1912  HB3 ALA A 132       2.112  35.098  31.983  1.00 89.02           H  
ATOM   1913  N   ALA A 133       4.278  36.619  29.557  1.00 87.91           N  
ATOM   1914  CA  ALA A 133       4.626  36.487  28.142  1.00 87.91           C  
ATOM   1915  C   ALA A 133       6.048  35.934  27.941  1.00 87.91           C  
ATOM   1916  O   ALA A 133       6.251  35.002  27.165  1.00 87.91           O  
ATOM   1917  CB  ALA A 133       4.490  37.865  27.485  1.00 87.91           C  
ATOM   1918  H   ALA A 133       4.033  37.540  29.894  1.00 87.91           H  
ATOM   1919  HA  ALA A 133       3.930  35.800  27.662  1.00 87.91           H  
ATOM   1920  HB1 ALA A 133       4.904  37.834  26.477  1.00 87.91           H  
ATOM   1921  HB2 ALA A 133       5.044  38.615  28.050  1.00 87.91           H  
ATOM   1922  HB3 ALA A 133       3.441  38.159  27.440  1.00 87.91           H  
ATOM   1923  N   ALA A 134       7.033  36.457  28.678  1.00 89.14           N  
ATOM   1924  CA  ALA A 134       8.410  35.970  28.604  1.00 89.14           C  
ATOM   1925  C   ALA A 134       8.530  34.499  29.047  1.00 89.14           C  
ATOM   1926  O   ALA A 134       9.226  33.714  28.400  1.00 89.14           O  
ATOM   1927  CB  ALA A 134       9.295  36.893  29.448  1.00 89.14           C  
ATOM   1928  H   ALA A 134       6.831  37.247  29.272  1.00 89.14           H  
ATOM   1929  HA  ALA A 134       8.744  36.025  27.568  1.00 89.14           H  
ATOM   1930  HB1 ALA A 134       9.213  37.917  29.081  1.00 89.14           H  
ATOM   1931  HB2 ALA A 134       8.985  36.861  30.492  1.00 89.14           H  
ATOM   1932  HB3 ALA A 134      10.333  36.571  29.372  1.00 89.14           H  
ATOM   1933  N   ALA A 135       7.815  34.104  30.105  1.00 86.71           N  
ATOM   1934  CA  ALA A 135       7.773  32.714  30.561  1.00 86.71           C  
ATOM   1935  C   ALA A 135       7.118  31.776  29.530  1.00 86.71           C  
ATOM   1936  O   ALA A 135       7.609  30.671  29.306  1.00 86.71           O  
ATOM   1937  CB  ALA A 135       7.047  32.670  31.910  1.00 86.71           C  
ATOM   1938  H   ALA A 135       7.283  34.795  30.615  1.00 86.71           H  
ATOM   1939  HA  ALA A 135       8.795  32.366  30.710  1.00 86.71           H  
ATOM   1940  HB1 ALA A 135       6.014  32.999  31.793  1.00 86.71           H  
ATOM   1941  HB2 ALA A 135       7.552  33.320  32.624  1.00 86.71           H  
ATOM   1942  HB3 ALA A 135       7.053  31.649  32.292  1.00 86.71           H  
ATOM   1943  N   ALA A 136       6.046  32.227  28.869  1.00 82.61           N  
ATOM   1944  CA  ALA A 136       5.376  31.492  27.797  1.00 82.61           C  
ATOM   1945  C   ALA A 136       6.310  31.215  26.610  1.00 82.61           C  
ATOM   1946  O   ALA A 136       6.402  30.078  26.147  1.00 82.61           O  
ATOM   1947  CB  ALA A 136       4.153  32.308  27.355  1.00 82.61           C  
ATOM   1948  H   ALA A 136       5.669  33.129  29.124  1.00 82.61           H  
ATOM   1949  HA  ALA A 136       5.039  30.529  28.180  1.00 82.61           H  
ATOM   1950  HB1 ALA A 136       3.417  32.342  28.159  1.00 82.61           H  
ATOM   1951  HB2 ALA A 136       3.713  31.863  26.463  1.00 82.61           H  
ATOM   1952  HB3 ALA A 136       4.441  33.329  27.100  1.00 82.61           H  
ATOM   1953  N   ILE A 137       7.037  32.237  26.149  1.00 84.70           N  
ATOM   1954  CA  ILE A 137       8.010  32.100  25.056  1.00 84.70           C  
ATOM   1955  C   ILE A 137       9.123  31.129  25.449  1.00 84.70           C  
ATOM   1956  O   ILE A 137       9.461  30.243  24.670  1.00 84.70           O  
ATOM   1957  CB  ILE A 137       8.592  33.476  24.672  1.00 84.70           C  
ATOM   1958  CG1 ILE A 137       7.495  34.358  24.049  1.00 84.70           C  
ATOM   1959  CG2 ILE A 137       9.766  33.325  23.683  1.00 84.70           C  
ATOM   1960  CD1 ILE A 137       7.928  35.820  23.957  1.00 84.70           C  
ATOM   1961  H   ILE A 137       6.895  33.150  26.560  1.00 84.70           H  
ATOM   1962  HA  ILE A 137       7.509  31.680  24.185  1.00 84.70           H  
ATOM   1963  HB  ILE A 137       8.965  33.959  25.576  1.00 84.70           H  
ATOM   1964 HG12 ILE A 137       7.247  33.991  23.054  1.00 84.70           H  
ATOM   1965 HG13 ILE A 137       6.586  34.322  24.652  1.00 84.70           H  
ATOM   1966 HG21 ILE A 137      10.160  34.296  23.376  1.00 84.70           H  
ATOM   1967 HG22 ILE A 137      10.592  32.794  24.155  1.00 84.70           H  
ATOM   1968 HG23 ILE A 137       9.446  32.777  22.798  1.00 84.70           H  
ATOM   1969 HD11 ILE A 137       8.794  35.934  23.305  1.00 84.70           H  
ATOM   1970 HD12 ILE A 137       8.149  36.215  24.948  1.00 84.70           H  
ATOM   1971 HD13 ILE A 137       7.108  36.385  23.512  1.00 84.70           H  
ATOM   1972  N   ALA A 138       9.671  31.263  26.659  1.00 84.12           N  
ATOM   1973  CA  ALA A 138      10.728  30.378  27.136  1.00 84.12           C  
ATOM   1974  C   ALA A 138      10.277  28.908  27.187  1.00 84.12           C  
ATOM   1975  O   ALA A 138      11.045  28.024  26.821  1.00 84.12           O  
ATOM   1976  CB  ALA A 138      11.196  30.878  28.506  1.00 84.12           C  
ATOM   1977  H   ALA A 138       9.365  32.017  27.257  1.00 84.12           H  
ATOM   1978  HA  ALA A 138      11.568  30.433  26.443  1.00 84.12           H  
ATOM   1979  HB1 ALA A 138      12.014  30.251  28.859  1.00 84.12           H  
ATOM   1980  HB2 ALA A 138      10.375  30.830  29.222  1.00 84.12           H  
ATOM   1981  HB3 ALA A 138      11.545  31.906  28.425  1.00 84.12           H  
ATOM   1982  N   ALA A 139       9.029  28.645  27.589  1.00 80.06           N  
ATOM   1983  CA  ALA A 139       8.471  27.294  27.602  1.00 80.06           C  
ATOM   1984  C   ALA A 139       8.300  26.714  26.188  1.00 80.06           C  
ATOM   1985  O   ALA A 139       8.602  25.545  25.971  1.00 80.06           O  
ATOM   1986  CB  ALA A 139       7.141  27.326  28.362  1.00 80.06           C  
ATOM   1987  H   ALA A 139       8.446  29.407  27.904  1.00 80.06           H  
ATOM   1988  HA  ALA A 139       9.157  26.637  28.136  1.00 80.06           H  
ATOM   1989  HB1 ALA A 139       6.428  27.972  27.848  1.00 80.06           H  
ATOM   1990  HB2 ALA A 139       6.731  26.318  28.418  1.00 80.06           H  
ATOM   1991  HB3 ALA A 139       7.302  27.702  29.373  1.00 80.06           H  
ATOM   1992  N   LEU A 140       7.859  27.527  25.223  1.00 79.90           N  
ATOM   1993  CA  LEU A 140       7.745  27.123  23.817  1.00 79.90           C  
ATOM   1994  C   LEU A 140       9.098  26.819  23.181  1.00 79.90           C  
ATOM   1995  O   LEU A 140       9.252  25.783  22.546  1.00 79.90           O  
ATOM   1996  CB  LEU A 140       7.028  28.235  23.038  1.00 79.90           C  
ATOM   1997  CG  LEU A 140       5.554  27.891  22.817  1.00 79.90           C  
ATOM   1998  CD1 LEU A 140       4.729  29.150  22.843  1.00 79.90           C  
ATOM   1999  CD2 LEU A 140       5.313  27.209  21.469  1.00 79.90           C  
ATOM   2000  H   LEU A 140       7.613  28.475  25.470  1.00 79.90           H  
ATOM   2001  HA  LEU A 140       7.172  26.197  23.753  1.00 79.90           H  
ATOM   2002  HB2 LEU A 140       7.125  29.178  23.577  1.00 79.90           H  
ATOM   2003  HB3 LEU A 140       7.502  28.374  22.067  1.00 79.90           H  
ATOM   2004  HG  LEU A 140       5.191  27.267  23.634  1.00 79.90           H  
ATOM   2005 HD11 LEU A 140       3.698  28.876  22.616  1.00 79.90           H  
ATOM   2006 HD12 LEU A 140       4.795  29.600  23.833  1.00 79.90           H  
ATOM   2007 HD13 LEU A 140       5.091  29.851  22.091  1.00 79.90           H  
ATOM   2008 HD21 LEU A 140       5.975  26.349  21.366  1.00 79.90           H  
ATOM   2009 HD22 LEU A 140       5.514  27.905  20.654  1.00 79.90           H  
ATOM   2010 HD23 LEU A 140       4.279  26.872  21.398  1.00 79.90           H  
ATOM   2011  N   LEU A 141      10.083  27.695  23.392  1.00 78.18           N  
ATOM   2012  CA  LEU A 141      11.445  27.507  22.888  1.00 78.18           C  
ATOM   2013  C   LEU A 141      12.152  26.297  23.508  1.00 78.18           C  
ATOM   2014  O   LEU A 141      13.104  25.806  22.920  1.00 78.18           O  
ATOM   2015  CB  LEU A 141      12.269  28.774  23.174  1.00 78.18           C  
ATOM   2016  CG  LEU A 141      11.879  30.011  22.350  1.00 78.18           C  
ATOM   2017  CD1 LEU A 141      12.635  31.224  22.898  1.00 78.18           C  
ATOM   2018  CD2 LEU A 141      12.254  29.881  20.875  1.00 78.18           C  
ATOM   2019  H   LEU A 141       9.875  28.528  23.924  1.00 78.18           H  
ATOM   2020  HA  LEU A 141      11.412  27.320  21.815  1.00 78.18           H  
ATOM   2021  HB2 LEU A 141      12.176  29.004  24.235  1.00 78.18           H  
ATOM   2022  HB3 LEU A 141      13.319  28.556  22.978  1.00 78.18           H  
ATOM   2023  HG  LEU A 141      10.808  30.195  22.428  1.00 78.18           H  
ATOM   2024 HD11 LEU A 141      13.708  31.072  22.791  1.00 78.18           H  
ATOM   2025 HD12 LEU A 141      12.396  31.354  23.953  1.00 78.18           H  
ATOM   2026 HD13 LEU A 141      12.337  32.118  22.348  1.00 78.18           H  
ATOM   2027 HD21 LEU A 141      11.913  30.759  20.326  1.00 78.18           H  
ATOM   2028 HD22 LEU A 141      13.335  29.789  20.775  1.00 78.18           H  
ATOM   2029 HD23 LEU A 141      11.789  28.997  20.438  1.00 78.18           H  
ATOM   2030  N   ALA A 142      11.726  25.850  24.691  1.00 77.06           N  
ATOM   2031  CA  ALA A 142      12.253  24.650  25.335  1.00 77.06           C  
ATOM   2032  C   ALA A 142      11.518  23.360  24.927  1.00 77.06           C  
ATOM   2033  O   ALA A 142      12.020  22.272  25.202  1.00 77.06           O  
ATOM   2034  CB  ALA A 142      12.188  24.869  26.852  1.00 77.06           C  
ATOM   2035  H   ALA A 142      10.986  26.354  25.159  1.00 77.06           H  
ATOM   2036  HA  ALA A 142      13.296  24.519  25.047  1.00 77.06           H  
ATOM   2037  HB1 ALA A 142      12.754  25.762  27.120  1.00 77.06           H  
ATOM   2038  HB2 ALA A 142      12.619  24.006  27.361  1.00 77.06           H  
ATOM   2039  HB3 ALA A 142      11.151  24.989  27.165  1.00 77.06           H  
ATOM   2040  N   ALA A 143      10.310  23.473  24.363  1.00 69.85           N  
ATOM   2041  CA  ALA A 143       9.496  22.337  23.932  1.00 69.85           C  
ATOM   2042  C   ALA A 143       9.736  21.947  22.466  1.00 69.85           C  
ATOM   2043  O   ALA A 143       9.531  20.783  22.118  1.00 69.85           O  
ATOM   2044  CB  ALA A 143       8.022  22.685  24.174  1.00 69.85           C  
ATOM   2045  H   ALA A 143       9.961  24.400  24.165  1.00 69.85           H  
ATOM   2046  HA  ALA A 143       9.748  21.466  24.536  1.00 69.85           H  
ATOM   2047  HB1 ALA A 143       7.399  21.836  23.890  1.00 69.85           H  
ATOM   2048  HB2 ALA A 143       7.865  22.910  25.227  1.00 69.85           H  
ATOM   2049  HB3 ALA A 143       7.744  23.550  23.572  1.00 69.85           H  
ATOM   2050  N   GLY A 144      10.111  22.915  21.624  1.00 63.29           N  
ATOM   2051  CA  GLY A 144      10.687  22.661  20.300  1.00 63.29           C  
ATOM   2052  C   GLY A 144      12.153  22.268  20.402  1.00 63.29           C  
ATOM   2053  O   GLY A 144      12.583  21.505  19.513  1.00 63.29           O  
ATOM   2054  OXT GLY A 144      12.806  22.765  21.347  1.00 63.29           O1-
ATOM   2055  H   GLY A 144      10.286  23.828  22.018  1.00 63.29           H  
ATOM   2056  HA2 GLY A 144      10.631  23.560  19.685  1.00 63.29           H  
ATOM   2057  HA3 GLY A 144      10.164  21.843  19.806  1.00 63.29           H  
TER   
ATOM   2058  N   SER B   1     -16.807 -41.925 -12.517  1.00 18.75           N  
ATOM   2059  CA  SER B   1     -15.629 -41.059 -12.347  1.00 18.75           C  
ATOM   2060  C   SER B   1     -15.642 -40.596 -10.909  1.00 18.75           C  
ATOM   2061  O   SER B   1     -16.656 -40.049 -10.493  1.00 18.75           O  
ATOM   2062  CB  SER B   1     -15.702 -39.856 -13.295  1.00 18.75           C  
ATOM   2063  OG  SER B   1     -17.054 -39.494 -13.505  1.00 18.75           O  
ATOM   2064  H   SER B   1     -17.496 -41.640 -11.836  1.00 18.75           H  
ATOM   2065  HA  SER B   1     -14.708 -41.610 -12.540  1.00 18.75           H  
ATOM   2066  HB2 SER B   1     -15.148 -39.016 -12.874  1.00 18.75           H  
ATOM   2067  HB3 SER B   1     -15.259 -40.125 -14.254  1.00 18.75           H  
ATOM   2068  HG  SER B   1     -17.098 -38.545 -13.638  1.00 18.75           H  
ATOM   2069  H2  SER B   1     -17.202 -41.754 -13.431  1.00 18.75           H  
ATOM   2070  H3  SER B   1     -16.572 -42.899 -12.394  1.00 18.75           H  
ATOM   2071  N   LEU B   2     -14.613 -40.906 -10.120  1.00 21.75           N  
ATOM   2072  CA  LEU B   2     -14.492 -40.305  -8.788  1.00 21.75           C  
ATOM   2073  C   LEU B   2     -14.387 -38.782  -8.972  1.00 21.75           C  
ATOM   2074  O   LEU B   2     -13.779 -38.371  -9.968  1.00 21.75           O  
ATOM   2075  CB  LEU B   2     -13.257 -40.886  -8.074  1.00 21.75           C  
ATOM   2076  CG  LEU B   2     -13.528 -42.279  -7.475  1.00 21.75           C  
ATOM   2077  CD1 LEU B   2     -12.253 -43.117  -7.424  1.00 21.75           C  
ATOM   2078  CD2 LEU B   2     -14.099 -42.167  -6.060  1.00 21.75           C  
ATOM   2079  H   LEU B   2     -13.771 -41.310 -10.505  1.00 21.75           H  
ATOM   2080  HA  LEU B   2     -15.387 -40.529  -8.208  1.00 21.75           H  
ATOM   2081  HB2 LEU B   2     -12.947 -40.211  -7.276  1.00 21.75           H  
ATOM   2082  HB3 LEU B   2     -12.432 -40.936  -8.784  1.00 21.75           H  
ATOM   2083  HG  LEU B   2     -14.244 -42.811  -8.101  1.00 21.75           H  
ATOM   2084 HD11 LEU B   2     -12.467 -44.095  -6.994  1.00 21.75           H  
ATOM   2085 HD12 LEU B   2     -11.509 -42.616  -6.805  1.00 21.75           H  
ATOM   2086 HD13 LEU B   2     -11.850 -43.251  -8.427  1.00 21.75           H  
ATOM   2087 HD21 LEU B   2     -14.297 -43.161  -5.658  1.00 21.75           H  
ATOM   2088 HD22 LEU B   2     -15.029 -41.600  -6.071  1.00 21.75           H  
ATOM   2089 HD23 LEU B   2     -13.386 -41.663  -5.408  1.00 21.75           H  
ATOM   2090  N   PRO B   3     -14.993 -37.958  -8.100  1.00 26.10           N  
ATOM   2091  CA  PRO B   3     -14.687 -36.535  -8.092  1.00 26.10           C  
ATOM   2092  C   PRO B   3     -13.171 -36.435  -7.947  1.00 26.10           C  
ATOM   2093  O   PRO B   3     -12.598 -36.973  -7.000  1.00 26.10           O  
ATOM   2094  CB  PRO B   3     -15.459 -35.934  -6.914  1.00 26.10           C  
ATOM   2095  CG  PRO B   3     -15.677 -37.119  -5.973  1.00 26.10           C  
ATOM   2096  CD  PRO B   3     -15.740 -38.327  -6.907  1.00 26.10           C  
ATOM   2097  HA  PRO B   3     -15.002 -36.063  -9.023  1.00 26.10           H  
ATOM   2098  HB2 PRO B   3     -14.909 -35.129  -6.428  1.00 26.10           H  
ATOM   2099  HB3 PRO B   3     -16.426 -35.572  -7.265  1.00 26.10           H  
ATOM   2100  HG2 PRO B   3     -16.590 -37.010  -5.390  1.00 26.10           H  
ATOM   2101  HG3 PRO B   3     -14.816 -37.218  -5.311  1.00 26.10           H  
ATOM   2102  HD2 PRO B   3     -15.302 -39.192  -6.408  1.00 26.10           H  
ATOM   2103  HD3 PRO B   3     -16.776 -38.529  -7.178  1.00 26.10           H  
ATOM   2104  N   THR B   4     -12.507 -35.891  -8.965  1.00 28.48           N  
ATOM   2105  CA  THR B   4     -11.067 -35.675  -8.913  1.00 28.48           C  
ATOM   2106  C   THR B   4     -10.862 -34.747  -7.734  1.00 28.48           C  
ATOM   2107  O   THR B   4     -11.393 -33.639  -7.755  1.00 28.48           O  
ATOM   2108  CB  THR B   4     -10.540 -35.040 -10.213  1.00 28.48           C  
ATOM   2109  CG2 THR B   4      -9.079 -35.407 -10.462  1.00 28.48           C  
ATOM   2110  OG1 THR B   4     -11.270 -35.520 -11.325  1.00 28.48           O  
ATOM   2111  H   THR B   4     -13.008 -35.508  -9.754  1.00 28.48           H  
ATOM   2112  HA  THR B   4     -10.560 -36.621  -8.727  1.00 28.48           H  
ATOM   2113  HB  THR B   4     -10.646 -33.955 -10.176  1.00 28.48           H  
ATOM   2114  HG1 THR B   4     -11.054 -36.452 -11.410  1.00 28.48           H  
ATOM   2115 HG21 THR B   4      -8.956 -36.489 -10.522  1.00 28.48           H  
ATOM   2116 HG22 THR B   4      -8.742 -34.947 -11.391  1.00 28.48           H  
ATOM   2117 HG23 THR B   4      -8.468 -35.021  -9.646  1.00 28.48           H  
ATOM   2118  N   ILE B   5     -10.191 -35.232  -6.688  1.00 31.52           N  
ATOM   2119  CA  ILE B   5      -9.773 -34.394  -5.569  1.00 31.52           C  
ATOM   2120  C   ILE B   5      -9.021 -33.254  -6.237  1.00 31.52           C  
ATOM   2121  O   ILE B   5      -8.000 -33.485  -6.893  1.00 31.52           O  
ATOM   2122  CB  ILE B   5      -8.879 -35.181  -4.583  1.00 31.52           C  
ATOM   2123  CG1 ILE B   5      -9.618 -36.415  -4.015  1.00 31.52           C  
ATOM   2124  CG2 ILE B   5      -8.419 -34.267  -3.433  1.00 31.52           C  
ATOM   2125  CD1 ILE B   5      -8.644 -37.490  -3.521  1.00 31.52           C  
ATOM   2126  H   ILE B   5      -9.888 -36.196  -6.691  1.00 31.52           H  
ATOM   2127  HA  ILE B   5     -10.645 -34.010  -5.040  1.00 31.52           H  
ATOM   2128  HB  ILE B   5      -7.997 -35.524  -5.124  1.00 31.52           H  
ATOM   2129 HG12 ILE B   5     -10.271 -36.106  -3.200  1.00 31.52           H  
ATOM   2130 HG13 ILE B   5     -10.242 -36.883  -4.776  1.00 31.52           H  
ATOM   2131 HG21 ILE B   5      -9.279 -33.865  -2.896  1.00 31.52           H  
ATOM   2132 HG22 ILE B   5      -7.802 -34.823  -2.728  1.00 31.52           H  
ATOM   2133 HG23 ILE B   5      -7.816 -33.441  -3.813  1.00 31.52           H  
ATOM   2134 HD11 ILE B   5      -7.973 -37.089  -2.762  1.00 31.52           H  
ATOM   2135 HD12 ILE B   5      -8.048 -37.858  -4.356  1.00 31.52           H  
ATOM   2136 HD13 ILE B   5      -9.206 -38.323  -3.098  1.00 31.52           H  
ATOM   2137  N   ALA B   6      -9.599 -32.058  -6.204  1.00 35.66           N  
ATOM   2138  CA  ALA B   6      -8.913 -30.874  -6.661  1.00 35.66           C  
ATOM   2139  C   ALA B   6      -7.814 -30.658  -5.628  1.00 35.66           C  
ATOM   2140  O   ALA B   6      -8.032 -29.975  -4.631  1.00 35.66           O  
ATOM   2141  CB  ALA B   6      -9.906 -29.712  -6.789  1.00 35.66           C  
ATOM   2142  H   ALA B   6     -10.470 -31.945  -5.702  1.00 35.66           H  
ATOM   2143  HA  ALA B   6      -8.454 -31.055  -7.633  1.00 35.66           H  
ATOM   2144  HB1 ALA B   6     -10.395 -29.528  -5.832  1.00 35.66           H  
ATOM   2145  HB2 ALA B   6     -10.660 -29.950  -7.540  1.00 35.66           H  
ATOM   2146  HB3 ALA B   6      -9.371 -28.811  -7.089  1.00 35.66           H  
ATOM   2147  N   PHE B   7      -6.672 -31.328  -5.822  1.00 40.86           N  
ATOM   2148  CA  PHE B   7      -5.449 -31.015  -5.103  1.00 40.86           C  
ATOM   2149  C   PHE B   7      -5.334 -29.500  -5.130  1.00 40.86           C  
ATOM   2150  O   PHE B   7      -5.419 -28.904  -6.212  1.00 40.86           O  
ATOM   2151  CB  PHE B   7      -4.238 -31.674  -5.776  1.00 40.86           C  
ATOM   2152  CG  PHE B   7      -4.046 -33.122  -5.378  1.00 40.86           C  
ATOM   2153  CD1 PHE B   7      -3.328 -33.427  -4.206  1.00 40.86           C  
ATOM   2154  CD2 PHE B   7      -4.604 -34.161  -6.147  1.00 40.86           C  
ATOM   2155  CE1 PHE B   7      -3.169 -34.762  -3.803  1.00 40.86           C  
ATOM   2156  CE2 PHE B   7      -4.440 -35.500  -5.745  1.00 40.86           C  
ATOM   2157  CZ  PHE B   7      -3.725 -35.799  -4.571  1.00 40.86           C  
ATOM   2158  H   PHE B   7      -6.638 -32.015  -6.561  1.00 40.86           H  
ATOM   2159  HA  PHE B   7      -5.524 -31.354  -4.070  1.00 40.86           H  
ATOM   2160  HB2 PHE B   7      -4.325 -31.592  -6.860  1.00 40.86           H  
ATOM   2161  HB3 PHE B   7      -3.342 -31.129  -5.483  1.00 40.86           H  
ATOM   2162  HD1 PHE B   7      -2.909 -32.639  -3.599  1.00 40.86           H  
ATOM   2163  HD2 PHE B   7      -5.176 -33.931  -7.035  1.00 40.86           H  
ATOM   2164  HE1 PHE B   7      -2.641 -34.987  -2.889  1.00 40.86           H  
ATOM   2165  HE2 PHE B   7      -4.883 -36.298  -6.323  1.00 40.86           H  
ATOM   2166  HZ  PHE B   7      -3.617 -36.821  -4.239  1.00 40.86           H  
ATOM   2167  N   ALA B   8      -5.268 -28.898  -3.940  1.00 50.74           N  
ATOM   2168  CA  ALA B   8      -5.180 -27.458  -3.809  1.00 50.74           C  
ATOM   2169  C   ALA B   8      -4.018 -27.016  -4.696  1.00 50.74           C  
ATOM   2170  O   ALA B   8      -2.873 -27.417  -4.486  1.00 50.74           O  
ATOM   2171  CB  ALA B   8      -4.992 -27.087  -2.335  1.00 50.74           C  
ATOM   2172  H   ALA B   8      -5.238 -29.457  -3.099  1.00 50.74           H  
ATOM   2173  HA  ALA B   8      -6.106 -27.010  -4.172  1.00 50.74           H  
ATOM   2174  HB1 ALA B   8      -5.846 -27.430  -1.752  1.00 50.74           H  
ATOM   2175  HB2 ALA B   8      -4.904 -26.005  -2.238  1.00 50.74           H  
ATOM   2176  HB3 ALA B   8      -4.084 -27.549  -1.948  1.00 50.74           H  
ATOM   2177  N   THR B   9      -4.337 -26.296  -5.770  1.00 64.90           N  
ATOM   2178  CA  THR B   9      -3.321 -25.855  -6.715  1.00 64.90           C  
ATOM   2179  C   THR B   9      -2.369 -24.972  -5.932  1.00 64.90           C  
ATOM   2180  O   THR B   9      -2.806 -24.065  -5.220  1.00 64.90           O  
ATOM   2181  CB  THR B   9      -3.909 -25.119  -7.934  1.00 64.90           C  
ATOM   2182  CG2 THR B   9      -3.786 -25.975  -9.193  1.00 64.90           C  
ATOM   2183  OG1 THR B   9      -5.289 -24.855  -7.799  1.00 64.90           O  
ATOM   2184  H   THR B   9      -5.284 -25.965  -5.887  1.00 64.90           H  
ATOM   2185  HA  THR B   9      -2.767 -26.729  -7.057  1.00 64.90           H  
ATOM   2186  HB  THR B   9      -3.378 -24.180  -8.092  1.00 64.90           H  
ATOM   2187  HG1 THR B   9      -5.742 -25.697  -7.889  1.00 64.90           H  
ATOM   2188 HG21 THR B   9      -2.733 -26.149  -9.411  1.00 64.90           H  
ATOM   2189 HG22 THR B   9      -4.286 -26.933  -9.046  1.00 64.90           H  
ATOM   2190 HG23 THR B   9      -4.235 -25.451 -10.036  1.00 64.90           H  
ATOM   2191  N   GLU B  10      -1.079 -25.295  -5.997  1.00 84.92           N  
ATOM   2192  CA  GLU B  10      -0.074 -24.606  -5.203  1.00 84.92           C  
ATOM   2193  C   GLU B  10      -0.173 -23.099  -5.445  1.00 84.92           C  
ATOM   2194  O   GLU B  10      -0.203 -22.630  -6.587  1.00 84.92           O  
ATOM   2195  CB  GLU B  10       1.317 -25.157  -5.532  1.00 84.92           C  
ATOM   2196  CG  GLU B  10       2.401 -24.484  -4.684  1.00 84.92           C  
ATOM   2197  CD  GLU B  10       3.737 -25.220  -4.790  1.00 84.92           C  
ATOM   2198  OE1 GLU B  10       4.377 -25.387  -3.720  1.00 84.92           O  
ATOM   2199  OE2 GLU B  10       4.146 -25.576  -5.912  1.00 84.92           O1-
ATOM   2200  H   GLU B  10      -0.793 -26.108  -6.524  1.00 84.92           H  
ATOM   2201  HA  GLU B  10      -0.280 -24.805  -4.151  1.00 84.92           H  
ATOM   2202  HB2 GLU B  10       1.320 -26.228  -5.325  1.00 84.92           H  
ATOM   2203  HB3 GLU B  10       1.532 -25.004  -6.590  1.00 84.92           H  
ATOM   2204  HG2 GLU B  10       2.532 -23.452  -5.007  1.00 84.92           H  
ATOM   2205  HG3 GLU B  10       2.075 -24.472  -3.645  1.00 84.92           H  
ATOM   2206  N   THR B  11      -0.258 -22.329  -4.360  1.00 91.74           N  
ATOM   2207  CA  THR B  11      -0.325 -20.876  -4.478  1.00 91.74           C  
ATOM   2208  C   THR B  11       1.039 -20.376  -4.931  1.00 91.74           C  
ATOM   2209  O   THR B  11       2.010 -20.381  -4.170  1.00 91.74           O  
ATOM   2210  CB  THR B  11      -0.789 -20.218  -3.177  1.00 91.74           C  
ATOM   2211  CG2 THR B  11      -0.827 -18.695  -3.293  1.00 91.74           C  
ATOM   2212  OG1 THR B  11      -2.110 -20.627  -2.915  1.00 91.74           O  
ATOM   2213  H   THR B  11      -0.223 -22.757  -3.445  1.00 91.74           H  
ATOM   2214  HA  THR B  11      -1.059 -20.624  -5.244  1.00 91.74           H  
ATOM   2215  HB  THR B  11      -0.140 -20.512  -2.352  1.00 91.74           H  
ATOM   2216  HG1 THR B  11      -2.149 -21.584  -2.986  1.00 91.74           H  
ATOM   2217 HG21 THR B  11      -1.254 -18.285  -2.378  1.00 91.74           H  
ATOM   2218 HG22 THR B  11      -1.444 -18.400  -4.142  1.00 91.74           H  
ATOM   2219 HG23 THR B  11       0.182 -18.301  -3.409  1.00 91.74           H  
ATOM   2220  N   MET B  12       1.118 -19.951  -6.186  1.00 95.16           N  
ATOM   2221  CA  MET B  12       2.352 -19.455  -6.786  1.00 95.16           C  
ATOM   2222  C   MET B  12       2.570 -17.982  -6.443  1.00 95.16           C  
ATOM   2223  O   MET B  12       1.615 -17.214  -6.362  1.00 95.16           O  
ATOM   2224  CB  MET B  12       2.340 -19.674  -8.307  1.00 95.16           C  
ATOM   2225  CG  MET B  12       2.154 -21.148  -8.687  1.00 95.16           C  
ATOM   2226  SD  MET B  12       3.430 -22.264  -8.047  1.00 95.16           S  
ATOM   2227  CE  MET B  12       4.708 -22.024  -9.303  1.00 95.16           C  
ATOM   2228  H   MET B  12       0.319 -20.113  -6.783  1.00 95.16           H  
ATOM   2229  HA  MET B  12       3.183 -20.026  -6.371  1.00 95.16           H  
ATOM   2230  HB2 MET B  12       3.282 -19.319  -8.725  1.00 95.16           H  
ATOM   2231  HB3 MET B  12       1.528 -19.094  -8.747  1.00 95.16           H  
ATOM   2232  HG2 MET B  12       2.130 -21.234  -9.773  1.00 95.16           H  
ATOM   2233  HG3 MET B  12       1.187 -21.490  -8.318  1.00 95.16           H  
ATOM   2234  HE1 MET B  12       5.591 -22.606  -9.035  1.00 95.16           H  
ATOM   2235  HE2 MET B  12       4.964 -20.966  -9.371  1.00 95.16           H  
ATOM   2236  HE3 MET B  12       4.338 -22.370 -10.268  1.00 95.16           H  
ATOM   2237  N   THR B  13       3.828 -17.569  -6.310  1.00 95.90           N  
ATOM   2238  CA  THR B  13       4.280 -16.172  -6.314  1.00 95.90           C  
ATOM   2239  C   THR B  13       5.061 -15.897  -7.593  1.00 95.90           C  
ATOM   2240  O   THR B  13       5.763 -16.774  -8.088  1.00 95.90           O  
ATOM   2241  CB  THR B  13       5.101 -15.825  -5.062  1.00 95.90           C  
ATOM   2242  CG2 THR B  13       6.359 -16.674  -4.876  1.00 95.90           C  
ATOM   2243  OG1 THR B  13       5.533 -14.484  -5.103  1.00 95.90           O  
ATOM   2244  H   THR B  13       4.548 -18.272  -6.399  1.00 95.90           H  
ATOM   2245  HA  THR B  13       3.409 -15.517  -6.299  1.00 95.90           H  
ATOM   2246  HB  THR B  13       4.463 -15.966  -4.188  1.00 95.90           H  
ATOM   2247  HG1 THR B  13       4.772 -13.925  -5.273  1.00 95.90           H  
ATOM   2248 HG21 THR B  13       6.097 -17.731  -4.826  1.00 95.90           H  
ATOM   2249 HG22 THR B  13       7.048 -16.510  -5.704  1.00 95.90           H  
ATOM   2250 HG23 THR B  13       6.849 -16.394  -3.944  1.00 95.90           H  
ATOM   2251  N   VAL B  14       4.918 -14.690  -8.141  1.00 96.11           N  
ATOM   2252  CA  VAL B  14       5.733 -14.191  -9.261  1.00 96.11           C  
ATOM   2253  C   VAL B  14       6.500 -12.955  -8.811  1.00 96.11           C  
ATOM   2254  O   VAL B  14       7.676 -12.805  -9.117  1.00 96.11           O  
ATOM   2255  CB  VAL B  14       4.865 -13.863 -10.493  1.00 96.11           C  
ATOM   2256  CG1 VAL B  14       5.715 -13.360 -11.668  1.00 96.11           C  
ATOM   2257  CG2 VAL B  14       4.084 -15.092 -10.977  1.00 96.11           C  
ATOM   2258  H   VAL B  14       4.321 -14.026  -7.668  1.00 96.11           H  
ATOM   2259  HA  VAL B  14       6.472 -14.939  -9.548  1.00 96.11           H  
ATOM   2260  HB  VAL B  14       4.147 -13.086 -10.230  1.00 96.11           H  
ATOM   2261 HG11 VAL B  14       6.196 -12.416 -11.411  1.00 96.11           H  
ATOM   2262 HG12 VAL B  14       6.481 -14.094 -11.917  1.00 96.11           H  
ATOM   2263 HG13 VAL B  14       5.081 -13.187 -12.538  1.00 96.11           H  
ATOM   2264 HG21 VAL B  14       3.480 -14.826 -11.845  1.00 96.11           H  
ATOM   2265 HG22 VAL B  14       4.780 -15.886 -11.250  1.00 96.11           H  
ATOM   2266 HG23 VAL B  14       3.417 -15.451 -10.193  1.00 96.11           H  
ATOM   2267  N   THR B  15       5.855 -12.089  -8.029  1.00 96.88           N  
ATOM   2268  CA  THR B  15       6.436 -10.823  -7.560  1.00 96.88           C  
ATOM   2269  C   THR B  15       7.643 -11.042  -6.636  1.00 96.88           C  
ATOM   2270  O   THR B  15       8.558 -10.228  -6.608  1.00 96.88           O  
ATOM   2271  CB  THR B  15       5.344  -9.996  -6.861  1.00 96.88           C  
ATOM   2272  CG2 THR B  15       5.781  -8.589  -6.450  1.00 96.88           C  
ATOM   2273  OG1 THR B  15       4.251  -9.817  -7.742  1.00 96.88           O  
ATOM   2274  H   THR B  15       4.896 -12.293  -7.788  1.00 96.88           H  
ATOM   2275  HA  THR B  15       6.787 -10.254  -8.422  1.00 96.88           H  
ATOM   2276  HB  THR B  15       5.004 -10.530  -5.975  1.00 96.88           H  
ATOM   2277  HG1 THR B  15       3.827 -10.663  -7.904  1.00 96.88           H  
ATOM   2278 HG21 THR B  15       4.992  -8.139  -5.847  1.00 96.88           H  
ATOM   2279 HG22 THR B  15       5.951  -7.975  -7.334  1.00 96.88           H  
ATOM   2280 HG23 THR B  15       6.687  -8.620  -5.845  1.00 96.88           H  
ATOM   2281  N   ALA B  16       7.713 -12.150  -5.891  1.00 98.23           N  
ATOM   2282  CA  ALA B  16       8.803 -12.349  -4.932  1.00 98.23           C  
ATOM   2283  C   ALA B  16      10.198 -12.477  -5.580  1.00 98.23           C  
ATOM   2284  O   ALA B  16      11.174 -11.971  -5.017  1.00 98.23           O  
ATOM   2285  CB  ALA B  16       8.467 -13.559  -4.058  1.00 98.23           C  
ATOM   2286  H   ALA B  16       6.953 -12.815  -5.907  1.00 98.23           H  
ATOM   2287  HA  ALA B  16       8.844 -11.474  -4.284  1.00 98.23           H  
ATOM   2288  HB1 ALA B  16       7.512 -13.389  -3.561  1.00 98.23           H  
ATOM   2289  HB2 ALA B  16       9.240 -13.690  -3.300  1.00 98.23           H  
ATOM   2290  HB3 ALA B  16       8.405 -14.459  -4.667  1.00 98.23           H  
ATOM   2291  N   THR B  17      10.302 -13.137  -6.742  1.00 98.24           N  
ATOM   2292  CA  THR B  17      11.584 -13.378  -7.446  1.00 98.24           C  
ATOM   2293  C   THR B  17      11.576 -12.984  -8.930  1.00 98.24           C  
ATOM   2294  O   THR B  17      12.628 -12.937  -9.564  1.00 98.24           O  
ATOM   2295  CB  THR B  17      12.066 -14.826  -7.287  1.00 98.24           C  
ATOM   2296  CG2 THR B  17      12.222 -15.230  -5.817  1.00 98.24           C  
ATOM   2297  OG1 THR B  17      11.189 -15.734  -7.899  1.00 98.24           O  
ATOM   2298  H   THR B  17       9.476 -13.592  -7.105  1.00 98.24           H  
ATOM   2299  HA  THR B  17      12.357 -12.759  -6.991  1.00 98.24           H  
ATOM   2300  HB  THR B  17      13.037 -14.922  -7.772  1.00 98.24           H  
ATOM   2301  HG1 THR B  17      11.757 -16.451  -8.188  1.00 98.24           H  
ATOM   2302 HG21 THR B  17      12.944 -14.564  -5.343  1.00 98.24           H  
ATOM   2303 HG22 THR B  17      11.266 -15.173  -5.298  1.00 98.24           H  
ATOM   2304 HG23 THR B  17      12.603 -16.249  -5.761  1.00 98.24           H  
ATOM   2305  N   GLY B  18      10.427 -12.579  -9.474  1.00 97.79           N  
ATOM   2306  CA  GLY B  18      10.246 -12.238 -10.889  1.00 97.79           C  
ATOM   2307  C   GLY B  18       9.914 -13.440 -11.776  1.00 97.79           C  
ATOM   2308  O   GLY B  18       9.721 -13.256 -12.980  1.00 97.79           O  
ATOM   2309  H   GLY B  18       9.593 -12.587  -8.904  1.00 97.79           H  
ATOM   2310  HA2 GLY B  18      11.151 -11.770 -11.275  1.00 97.79           H  
ATOM   2311  HA3 GLY B  18       9.424 -11.527 -10.971  1.00 97.79           H  
ATOM   2312  N   ASN B  19       9.827 -14.639 -11.189  1.00 96.90           N  
ATOM   2313  CA  ASN B  19       9.530 -15.911 -11.841  1.00 96.90           C  
ATOM   2314  C   ASN B  19       8.495 -16.685 -11.013  1.00 96.90           C  
ATOM   2315  O   ASN B  19       8.471 -16.586  -9.788  1.00 96.90           O  
ATOM   2316  CB  ASN B  19      10.832 -16.714 -12.004  1.00 96.90           C  
ATOM   2317  CG  ASN B  19      11.885 -15.939 -12.774  1.00 96.90           C  
ATOM   2318  ND2 ASN B  19      13.032 -15.711 -12.188  1.00 96.90           N  
ATOM   2319  OD1 ASN B  19      11.665 -15.505 -13.898  1.00 96.90           O  
ATOM   2320  H   ASN B  19       9.986 -14.686 -10.192  1.00 96.90           H  
ATOM   2321  HA  ASN B  19       9.114 -15.719 -12.830  1.00 96.90           H  
ATOM   2322  HB2 ASN B  19      11.224 -16.962 -11.017  1.00 96.90           H  
ATOM   2323  HB3 ASN B  19      10.637 -17.646 -12.533  1.00 96.90           H  
ATOM   2324 HD21 ASN B  19      13.705 -15.124 -12.661  1.00 96.90           H  
ATOM   2325 HD22 ASN B  19      13.221 -16.072 -11.265  1.00 96.90           H  
ATOM   2326  N   ALA B  20       7.626 -17.453 -11.675  1.00 96.46           N  
ATOM   2327  CA  ALA B  20       6.610 -18.238 -10.980  1.00 96.46           C  
ATOM   2328  C   ALA B  20       7.254 -19.354 -10.145  1.00 96.46           C  
ATOM   2329  O   ALA B  20       7.921 -20.233 -10.689  1.00 96.46           O  
ATOM   2330  CB  ALA B  20       5.600 -18.791 -11.994  1.00 96.46           C  
ATOM   2331  H   ALA B  20       7.725 -17.564 -12.673  1.00 96.46           H  
ATOM   2332  HA  ALA B  20       6.068 -17.575 -10.306  1.00 96.46           H  
ATOM   2333  HB1 ALA B  20       5.138 -17.973 -12.547  1.00 96.46           H  
ATOM   2334  HB2 ALA B  20       4.824 -19.347 -11.467  1.00 96.46           H  
ATOM   2335  HB3 ALA B  20       6.103 -19.462 -12.691  1.00 96.46           H  
ATOM   2336  N   ARG B  21       7.003 -19.349  -8.835  1.00 95.94           N  
ATOM   2337  CA  ARG B  21       7.437 -20.396  -7.897  1.00 95.94           C  
ATOM   2338  C   ARG B  21       6.435 -20.583  -6.762  1.00 95.94           C  
ATOM   2339  O   ARG B  21       5.589 -19.719  -6.541  1.00 95.94           O  
ATOM   2340  CB  ARG B  21       8.837 -20.054  -7.361  1.00 95.94           C  
ATOM   2341  CG  ARG B  21       8.870 -18.770  -6.511  1.00 95.94           C  
ATOM   2342  CD  ARG B  21      10.290 -18.468  -6.030  1.00 95.94           C  
ATOM   2343  NE  ARG B  21      10.777 -19.488  -5.077  1.00 95.94           N  
ATOM   2344  CZ  ARG B  21      12.037 -19.861  -4.914  1.00 95.94           C  
ATOM   2345  NH1 ARG B  21      13.024 -19.337  -5.585  1.00 95.94           N1+
ATOM   2346  NH2 ARG B  21      12.332 -20.790  -4.044  1.00 95.94           N  
ATOM   2347  H   ARG B  21       6.514 -18.549  -8.458  1.00 95.94           H  
ATOM   2348  HA  ARG B  21       7.506 -21.342  -8.433  1.00 95.94           H  
ATOM   2349  HB2 ARG B  21       9.194 -20.892  -6.763  1.00 95.94           H  
ATOM   2350  HB3 ARG B  21       9.517 -19.936  -8.203  1.00 95.94           H  
ATOM   2351  HG2 ARG B  21       8.217 -18.871  -5.645  1.00 95.94           H  
ATOM   2352  HG3 ARG B  21       8.530 -17.928  -7.114  1.00 95.94           H  
ATOM   2353  HD2 ARG B  21      10.296 -17.490  -5.549  1.00 95.94           H  
ATOM   2354  HD3 ARG B  21      10.935 -18.418  -6.907  1.00 95.94           H  
ATOM   2355  HE  ARG B  21      10.076 -19.969  -4.532  1.00 95.94           H  
ATOM   2356 HH11 ARG B  21      13.963 -19.697  -5.510  1.00 95.94           H  
ATOM   2357 HH12 ARG B  21      12.839 -18.721  -6.365  1.00 95.94           H  
ATOM   2358 HH21 ARG B  21      11.602 -21.278  -3.546  1.00 95.94           H  
ATOM   2359 HH22 ARG B  21      13.286 -21.110  -3.945  1.00 95.94           H  
ATOM   2360  N   SER B  22       6.570 -21.667  -6.007  1.00 95.92           N  
ATOM   2361  CA  SER B  22       5.810 -21.885  -4.773  1.00 95.92           C  
ATOM   2362  C   SER B  22       5.955 -20.706  -3.804  1.00 95.92           C  
ATOM   2363  O   SER B  22       7.075 -20.327  -3.442  1.00 95.92           O  
ATOM   2364  CB  SER B  22       6.337 -23.140  -4.087  1.00 95.92           C  
ATOM   2365  OG  SER B  22       5.643 -23.345  -2.877  1.00 95.92           O  
ATOM   2366  H   SER B  22       7.249 -22.365  -6.273  1.00 95.92           H  
ATOM   2367  HA  SER B  22       4.758 -22.037  -5.016  1.00 95.92           H  
ATOM   2368  HB2 SER B  22       7.400 -23.017  -3.885  1.00 95.92           H  
ATOM   2369  HB3 SER B  22       6.213 -24.000  -4.745  1.00 95.92           H  
ATOM   2370  HG  SER B  22       5.154 -24.154  -3.041  1.00 95.92           H  
ATOM   2371  N   SER B  23       4.834 -20.132  -3.358  1.00 96.66           N  
ATOM   2372  CA  SER B  23       4.845 -19.126  -2.284  1.00 96.66           C  
ATOM   2373  C   SER B  23       5.204 -19.745  -0.928  1.00 96.66           C  
ATOM   2374  O   SER B  23       5.903 -19.117  -0.123  1.00 96.66           O  
ATOM   2375  CB  SER B  23       3.504 -18.391  -2.199  1.00 96.66           C  
ATOM   2376  OG  SER B  23       2.473 -19.262  -1.798  1.00 96.66           O  
ATOM   2377  H   SER B  23       3.944 -20.469  -3.698  1.00 96.66           H  
ATOM   2378  HA  SER B  23       5.611 -18.385  -2.511  1.00 96.66           H  
ATOM   2379  HB2 SER B  23       3.588 -17.589  -1.466  1.00 96.66           H  
ATOM   2380  HB3 SER B  23       3.259 -17.955  -3.168  1.00 96.66           H  
ATOM   2381  HG  SER B  23       2.213 -19.790  -2.556  1.00 96.66           H  
ATOM   2382  N   PHE B  24       4.814 -21.005  -0.704  1.00 95.99           N  
ATOM   2383  CA  PHE B  24       5.154 -21.749   0.503  1.00 95.99           C  
ATOM   2384  C   PHE B  24       6.665 -21.961   0.614  1.00 95.99           C  
ATOM   2385  O   PHE B  24       7.234 -21.654   1.658  1.00 95.99           O  
ATOM   2386  CB  PHE B  24       4.410 -23.086   0.536  1.00 95.99           C  
ATOM   2387  CG  PHE B  24       4.747 -23.900   1.769  1.00 95.99           C  
ATOM   2388  CD1 PHE B  24       5.648 -24.976   1.680  1.00 95.99           C  
ATOM   2389  CD2 PHE B  24       4.187 -23.562   3.014  1.00 95.99           C  
ATOM   2390  CE1 PHE B  24       5.959 -25.731   2.823  1.00 95.99           C  
ATOM   2391  CE2 PHE B  24       4.467 -24.338   4.150  1.00 95.99           C  
ATOM   2392  CZ  PHE B  24       5.351 -25.425   4.050  1.00 95.99           C  
ATOM   2393  H   PHE B  24       4.236 -21.465  -1.392  1.00 95.99           H  
ATOM   2394  HA  PHE B  24       4.828 -21.173   1.369  1.00 95.99           H  
ATOM   2395  HB2 PHE B  24       4.657 -23.664  -0.354  1.00 95.99           H  
ATOM   2396  HB3 PHE B  24       3.337 -22.898   0.517  1.00 95.99           H  
ATOM   2397  HD1 PHE B  24       6.091 -25.236   0.730  1.00 95.99           H  
ATOM   2398  HD2 PHE B  24       3.515 -22.721   3.095  1.00 95.99           H  
ATOM   2399  HE1 PHE B  24       6.633 -26.572   2.747  1.00 95.99           H  
ATOM   2400  HE2 PHE B  24       3.977 -24.115   5.085  1.00 95.99           H  
ATOM   2401  HZ  PHE B  24       5.548 -26.054   4.906  1.00 95.99           H  
ATOM   2402  N   GLU B  25       7.343 -22.371  -0.462  1.00 96.02           N  
ATOM   2403  CA  GLU B  25       8.790 -22.656  -0.450  1.00 96.02           C  
ATOM   2404  C   GLU B  25       9.681 -21.409  -0.620  1.00 96.02           C  
ATOM   2405  O   GLU B  25      10.910 -21.488  -0.507  1.00 96.02           O  
ATOM   2406  CB  GLU B  25       9.142 -23.711  -1.504  1.00 96.02           C  
ATOM   2407  CG  GLU B  25       8.381 -25.030  -1.292  1.00 96.02           C  
ATOM   2408  CD  GLU B  25       8.738 -26.110  -2.320  1.00 96.02           C  
ATOM   2409  OE1 GLU B  25       8.232 -27.243  -2.137  1.00 96.02           O  
ATOM   2410  OE2 GLU B  25       9.523 -25.805  -3.248  1.00 96.02           O1-
ATOM   2411  H   GLU B  25       6.812 -22.635  -1.279  1.00 96.02           H  
ATOM   2412  HA  GLU B  25       9.043 -23.089   0.517  1.00 96.02           H  
ATOM   2413  HB2 GLU B  25       8.936 -23.305  -2.494  1.00 96.02           H  
ATOM   2414  HB3 GLU B  25      10.210 -23.919  -1.437  1.00 96.02           H  
ATOM   2415  HG2 GLU B  25       7.307 -24.847  -1.344  1.00 96.02           H  
ATOM   2416  HG3 GLU B  25       8.608 -25.399  -0.292  1.00 96.02           H  
ATOM   2417  N   ALA B  26       9.097 -20.237  -0.883  1.00 97.33           N  
ATOM   2418  CA  ALA B  26       9.848 -18.989  -1.002  1.00 97.33           C  
ATOM   2419  C   ALA B  26      10.567 -18.630   0.321  1.00 97.33           C  
ATOM   2420  O   ALA B  26       9.965 -18.762   1.394  1.00 97.33           O  
ATOM   2421  CB  ALA B  26       8.902 -17.870  -1.455  1.00 97.33           C  
ATOM   2422  H   ALA B  26       8.096 -20.218  -1.016  1.00 97.33           H  
ATOM   2423  HA  ALA B  26      10.591 -19.136  -1.786  1.00 97.33           H  
ATOM   2424  HB1 ALA B  26       8.410 -18.153  -2.386  1.00 97.33           H  
ATOM   2425  HB2 ALA B  26       9.466 -16.952  -1.618  1.00 97.33           H  
ATOM   2426  HB3 ALA B  26       8.144 -17.690  -0.692  1.00 97.33           H  
ATOM   2427  N   PRO B  27      11.812 -18.113   0.286  1.00 98.20           N  
ATOM   2428  CA  PRO B  27      12.580 -17.735   1.480  1.00 98.20           C  
ATOM   2429  C   PRO B  27      12.141 -16.373   2.064  1.00 98.20           C  
ATOM   2430  O   PRO B  27      12.969 -15.531   2.411  1.00 98.20           O  
ATOM   2431  CB  PRO B  27      14.046 -17.781   1.030  1.00 98.20           C  
ATOM   2432  CG  PRO B  27      13.949 -17.314  -0.421  1.00 98.20           C  
ATOM   2433  CD  PRO B  27      12.646 -17.955  -0.900  1.00 98.20           C  
ATOM   2434  HA  PRO B  27      12.428 -18.488   2.254  1.00 98.20           H  
ATOM   2435  HB2 PRO B  27      14.406 -18.808   1.058  1.00 98.20           H  
ATOM   2436  HB3 PRO B  27      14.704 -17.146   1.626  1.00 98.20           H  
ATOM   2437  HG2 PRO B  27      14.803 -17.643  -1.011  1.00 98.20           H  
ATOM   2438  HG3 PRO B  27      13.853 -16.229  -0.448  1.00 98.20           H  
ATOM   2439  HD2 PRO B  27      12.861 -18.937  -1.322  1.00 98.20           H  
ATOM   2440  HD3 PRO B  27      12.165 -17.321  -1.644  1.00 98.20           H  
ATOM   2441  N   MET B  28      10.832 -16.132   2.107  1.00 98.07           N  
ATOM   2442  CA  MET B  28      10.161 -14.942   2.635  1.00 98.07           C  
ATOM   2443  C   MET B  28       8.670 -15.234   2.867  1.00 98.07           C  
ATOM   2444  O   MET B  28       8.129 -16.233   2.380  1.00 98.07           O  
ATOM   2445  CB  MET B  28      10.310 -13.755   1.663  1.00 98.07           C  
ATOM   2446  CG  MET B  28       9.839 -14.065   0.233  1.00 98.07           C  
ATOM   2447  SD  MET B  28      11.185 -14.254  -0.964  1.00 98.07           S  
ATOM   2448  CE  MET B  28      11.554 -12.502  -1.208  1.00 98.07           C  
ATOM   2449  H   MET B  28      10.224 -16.890   1.832  1.00 98.07           H  
ATOM   2450  HA  MET B  28      10.608 -14.669   3.591  1.00 98.07           H  
ATOM   2451  HB2 MET B  28       9.737 -12.909   2.044  1.00 98.07           H  
ATOM   2452  HB3 MET B  28      11.356 -13.444   1.642  1.00 98.07           H  
ATOM   2453  HG2 MET B  28       9.188 -13.258  -0.104  1.00 98.07           H  
ATOM   2454  HG3 MET B  28       9.246 -14.980   0.230  1.00 98.07           H  
ATOM   2455  HE1 MET B  28      12.283 -12.409  -2.014  1.00 98.07           H  
ATOM   2456  HE2 MET B  28      10.644 -11.985  -1.515  1.00 98.07           H  
ATOM   2457  HE3 MET B  28      11.920 -12.059  -0.283  1.00 98.07           H  
ATOM   2458  N   MET B  29       7.986 -14.338   3.577  1.00 98.54           N  
ATOM   2459  CA  MET B  29       6.537 -14.399   3.769  1.00 98.54           C  
ATOM   2460  C   MET B  29       5.801 -13.681   2.632  1.00 98.54           C  
ATOM   2461  O   MET B  29       5.852 -12.453   2.516  1.00 98.54           O  
ATOM   2462  CB  MET B  29       6.170 -13.815   5.137  1.00 98.54           C  
ATOM   2463  CG  MET B  29       6.798 -14.618   6.281  1.00 98.54           C  
ATOM   2464  SD  MET B  29       6.302 -16.359   6.417  1.00 98.54           S  
ATOM   2465  CE  MET B  29       4.648 -16.174   7.131  1.00 98.54           C  
ATOM   2466  H   MET B  29       8.485 -13.566   3.996  1.00 98.54           H  
ATOM   2467  HA  MET B  29       6.219 -15.442   3.763  1.00 98.54           H  
ATOM   2468  HB2 MET B  29       6.532 -12.789   5.199  1.00 98.54           H  
ATOM   2469  HB3 MET B  29       5.087 -13.811   5.254  1.00 98.54           H  
ATOM   2470  HG2 MET B  29       6.559 -14.110   7.215  1.00 98.54           H  
ATOM   2471  HG3 MET B  29       7.881 -14.596   6.168  1.00 98.54           H  
ATOM   2472  HE1 MET B  29       4.163 -17.148   7.189  1.00 98.54           H  
ATOM   2473  HE2 MET B  29       4.729 -15.762   8.137  1.00 98.54           H  
ATOM   2474  HE3 MET B  29       4.045 -15.504   6.516  1.00 98.54           H  
ATOM   2475  N   VAL B  30       5.079 -14.455   1.820  1.00 98.51           N  
ATOM   2476  CA  VAL B  30       4.253 -13.959   0.712  1.00 98.51           C  
ATOM   2477  C   VAL B  30       2.791 -14.290   0.979  1.00 98.51           C  
ATOM   2478  O   VAL B  30       2.481 -15.389   1.427  1.00 98.51           O  
ATOM   2479  CB  VAL B  30       4.709 -14.524  -0.648  1.00 98.51           C  
ATOM   2480  CG1 VAL B  30       3.884 -13.933  -1.801  1.00 98.51           C  
ATOM   2481  CG2 VAL B  30       6.186 -14.210  -0.914  1.00 98.51           C  
ATOM   2482  H   VAL B  30       5.057 -15.450   1.990  1.00 98.51           H  
ATOM   2483  HA  VAL B  30       4.356 -12.875   0.659  1.00 98.51           H  
ATOM   2484  HB  VAL B  30       4.585 -15.607  -0.648  1.00 98.51           H  
ATOM   2485 HG11 VAL B  30       4.301 -14.247  -2.757  1.00 98.51           H  
ATOM   2486 HG12 VAL B  30       3.899 -12.843  -1.761  1.00 98.51           H  
ATOM   2487 HG13 VAL B  30       2.854 -14.284  -1.755  1.00 98.51           H  
ATOM   2488 HG21 VAL B  30       6.814 -14.681  -0.157  1.00 98.51           H  
ATOM   2489 HG22 VAL B  30       6.471 -14.613  -1.885  1.00 98.51           H  
ATOM   2490 HG23 VAL B  30       6.348 -13.132  -0.903  1.00 98.51           H  
ATOM   2491  N   SER B  31       1.895 -13.350   0.691  1.00 97.79           N  
ATOM   2492  CA  SER B  31       0.453 -13.605   0.634  1.00 97.79           C  
ATOM   2493  C   SER B  31      -0.042 -13.308  -0.775  1.00 97.79           C  
ATOM   2494  O   SER B  31       0.319 -12.280  -1.345  1.00 97.79           O  
ATOM   2495  CB  SER B  31      -0.311 -12.768   1.666  1.00 97.79           C  
ATOM   2496  OG  SER B  31       0.234 -12.935   2.969  1.00 97.79           O  
ATOM   2497  H   SER B  31       2.230 -12.472   0.320  1.00 97.79           H  
ATOM   2498  HA  SER B  31       0.252 -14.656   0.844  1.00 97.79           H  
ATOM   2499  HB2 SER B  31      -1.359 -13.068   1.669  1.00 97.79           H  
ATOM   2500  HB3 SER B  31      -0.257 -11.715   1.390  1.00 97.79           H  
ATOM   2501  HG  SER B  31       0.087 -13.847   3.233  1.00 97.79           H  
ATOM   2502  N   VAL B  32      -0.866 -14.190  -1.333  1.00 97.05           N  
ATOM   2503  CA  VAL B  32      -1.526 -13.976  -2.625  1.00 97.05           C  
ATOM   2504  C   VAL B  32      -3.015 -13.862  -2.361  1.00 97.05           C  
ATOM   2505  O   VAL B  32      -3.623 -14.794  -1.844  1.00 97.05           O  
ATOM   2506  CB  VAL B  32      -1.224 -15.105  -3.619  1.00 97.05           C  
ATOM   2507  CG1 VAL B  32      -1.832 -14.811  -4.996  1.00 97.05           C  
ATOM   2508  CG2 VAL B  32       0.288 -15.301  -3.788  1.00 97.05           C  
ATOM   2509  H   VAL B  32      -1.146 -15.007  -0.810  1.00 97.05           H  
ATOM   2510  HA  VAL B  32      -1.180 -13.043  -3.071  1.00 97.05           H  
ATOM   2511  HB  VAL B  32      -1.653 -16.035  -3.244  1.00 97.05           H  
ATOM   2512 HG11 VAL B  32      -1.606 -15.638  -5.668  1.00 97.05           H  
ATOM   2513 HG12 VAL B  32      -2.916 -14.727  -4.914  1.00 97.05           H  
ATOM   2514 HG13 VAL B  32      -1.429 -13.875  -5.384  1.00 97.05           H  
ATOM   2515 HG21 VAL B  32       0.470 -16.068  -4.541  1.00 97.05           H  
ATOM   2516 HG22 VAL B  32       0.767 -14.368  -4.082  1.00 97.05           H  
ATOM   2517 HG23 VAL B  32       0.727 -15.648  -2.853  1.00 97.05           H  
ATOM   2518  N   ILE B  33      -3.586 -12.709  -2.682  1.00 97.01           N  
ATOM   2519  CA  ILE B  33      -4.999 -12.424  -2.464  1.00 97.01           C  
ATOM   2520  C   ILE B  33      -5.756 -12.772  -3.736  1.00 97.01           C  
ATOM   2521  O   ILE B  33      -5.522 -12.186  -4.798  1.00 97.01           O  
ATOM   2522  CB  ILE B  33      -5.222 -10.962  -2.036  1.00 97.01           C  
ATOM   2523  CG1 ILE B  33      -4.318 -10.639  -0.824  1.00 97.01           C  
ATOM   2524  CG2 ILE B  33      -6.713 -10.712  -1.744  1.00 97.01           C  
ATOM   2525  CD1 ILE B  33      -4.551  -9.256  -0.230  1.00 97.01           C  
ATOM   2526  H   ILE B  33      -3.027 -12.003  -3.138  1.00 97.01           H  
ATOM   2527  HA  ILE B  33      -5.368 -13.055  -1.657  1.00 97.01           H  
ATOM   2528  HB  ILE B  33      -4.942 -10.318  -2.870  1.00 97.01           H  
ATOM   2529 HG12 ILE B  33      -3.273 -10.685  -1.129  1.00 97.01           H  
ATOM   2530 HG13 ILE B  33      -4.480 -11.380  -0.041  1.00 97.01           H  
ATOM   2531 HG21 ILE B  33      -6.890  -9.660  -1.520  1.00 97.01           H  
ATOM   2532 HG22 ILE B  33      -7.327 -10.964  -2.609  1.00 97.01           H  
ATOM   2533 HG23 ILE B  33      -7.031 -11.310  -0.890  1.00 97.01           H  
ATOM   2534 HD11 ILE B  33      -3.776  -9.044   0.507  1.00 97.01           H  
ATOM   2535 HD12 ILE B  33      -5.508  -9.270   0.292  1.00 97.01           H  
ATOM   2536 HD13 ILE B  33      -4.542  -8.493  -1.008  1.00 97.01           H  
ATOM   2537  N   ASP B  34      -6.675 -13.723  -3.600  1.00 91.85           N  
ATOM   2538  CA  ASP B  34      -7.676 -14.023  -4.609  1.00 91.85           C  
ATOM   2539  C   ASP B  34      -8.820 -13.007  -4.505  1.00 91.85           C  
ATOM   2540  O   ASP B  34      -9.563 -12.968  -3.519  1.00 91.85           O  
ATOM   2541  CB  ASP B  34      -8.154 -15.470  -4.429  1.00 91.85           C  
ATOM   2542  CG  ASP B  34      -9.177 -15.894  -5.485  1.00 91.85           C  
ATOM   2543  OD1 ASP B  34      -9.527 -15.073  -6.367  1.00 91.85           O  
ATOM   2544  OD2 ASP B  34      -9.643 -17.044  -5.407  1.00 91.85           O1-
ATOM   2545  H   ASP B  34      -6.777 -14.173  -2.702  1.00 91.85           H  
ATOM   2546  HA  ASP B  34      -7.230 -13.945  -5.602  1.00 91.85           H  
ATOM   2547  HB2 ASP B  34      -8.595 -15.583  -3.439  1.00 91.85           H  
ATOM   2548  HB3 ASP B  34      -7.292 -16.134  -4.496  1.00 91.85           H  
ATOM   2549  N   THR B  35      -8.967 -12.160  -5.523  1.00 94.16           N  
ATOM   2550  CA  THR B  35     -10.026 -11.140  -5.565  1.00 94.16           C  
ATOM   2551  C   THR B  35     -11.409 -11.739  -5.817  1.00 94.16           C  
ATOM   2552  O   THR B  35     -12.417 -11.066  -5.602  1.00 94.16           O  
ATOM   2553  CB  THR B  35      -9.720 -10.056  -6.608  1.00 94.16           C  
ATOM   2554  CG2 THR B  35      -8.386  -9.368  -6.322  1.00 94.16           C  
ATOM   2555  OG1 THR B  35      -9.642 -10.601  -7.905  1.00 94.16           O  
ATOM   2556  H   THR B  35      -8.383 -12.265  -6.340  1.00 94.16           H  
ATOM   2557  HA  THR B  35     -10.075 -10.655  -4.591  1.00 94.16           H  
ATOM   2558  HB  THR B  35     -10.512  -9.307  -6.581  1.00 94.16           H  
ATOM   2559  HG1 THR B  35      -9.520  -9.875  -8.520  1.00 94.16           H  
ATOM   2560 HG21 THR B  35      -8.319  -8.465  -6.929  1.00 94.16           H  
ATOM   2561 HG22 THR B  35      -7.554 -10.031  -6.558  1.00 94.16           H  
ATOM   2562 HG23 THR B  35      -8.338  -9.090  -5.269  1.00 94.16           H  
ATOM   2563  N   SER B  36     -11.482 -13.010  -6.228  1.00 93.06           N  
ATOM   2564  CA  SER B  36     -12.736 -13.737  -6.414  1.00 93.06           C  
ATOM   2565  C   SER B  36     -13.287 -14.347  -5.121  1.00 93.06           C  
ATOM   2566  O   SER B  36     -14.456 -14.747  -5.102  1.00 93.06           O  
ATOM   2567  CB  SER B  36     -12.575 -14.787  -7.517  1.00 93.06           C  
ATOM   2568  OG  SER B  36     -11.954 -15.969  -7.069  1.00 93.06           O  
ATOM   2569  H   SER B  36     -10.623 -13.524  -6.364  1.00 93.06           H  
ATOM   2570  HA  SER B  36     -13.483 -13.024  -6.763  1.00 93.06           H  
ATOM   2571  HB2 SER B  36     -13.567 -15.050  -7.886  1.00 93.06           H  
ATOM   2572  HB3 SER B  36     -12.005 -14.364  -8.345  1.00 93.06           H  
ATOM   2573  HG  SER B  36     -11.048 -15.793  -6.806  1.00 93.06           H  
ATOM   2574  N   ALA B  37     -12.507 -14.368  -4.033  1.00 95.18           N  
ATOM   2575  CA  ALA B  37     -12.961 -14.839  -2.727  1.00 95.18           C  
ATOM   2576  C   ALA B  37     -14.127 -13.973  -2.190  1.00 95.18           C  
ATOM   2577  O   ALA B  37     -14.099 -12.748  -2.363  1.00 95.18           O  
ATOM   2578  CB  ALA B  37     -11.775 -14.870  -1.761  1.00 95.18           C  
ATOM   2579  H   ALA B  37     -11.560 -14.027  -4.109  1.00 95.18           H  
ATOM   2580  HA  ALA B  37     -13.297 -15.868  -2.865  1.00 95.18           H  
ATOM   2581  HB1 ALA B  37     -12.074 -15.338  -0.823  1.00 95.18           H  
ATOM   2582  HB2 ALA B  37     -11.432 -13.857  -1.554  1.00 95.18           H  
ATOM   2583  HB3 ALA B  37     -10.958 -15.448  -2.192  1.00 95.18           H  
ATOM   2584  N   PRO B  38     -15.162 -14.558  -1.551  1.00 95.35           N  
ATOM   2585  CA  PRO B  38     -16.368 -13.834  -1.126  1.00 95.35           C  
ATOM   2586  C   PRO B  38     -16.109 -12.561  -0.306  1.00 95.35           C  
ATOM   2587  O   PRO B  38     -16.767 -11.542  -0.519  1.00 95.35           O  
ATOM   2588  CB  PRO B  38     -17.164 -14.850  -0.302  1.00 95.35           C  
ATOM   2589  CG  PRO B  38     -16.786 -16.186  -0.934  1.00 95.35           C  
ATOM   2590  CD  PRO B  38     -15.312 -15.984  -1.275  1.00 95.35           C  
ATOM   2591  HA  PRO B  38     -16.939 -13.565  -2.014  1.00 95.35           H  
ATOM   2592  HB2 PRO B  38     -16.825 -14.839   0.735  1.00 95.35           H  
ATOM   2593  HB3 PRO B  38     -18.237 -14.666  -0.352  1.00 95.35           H  
ATOM   2594  HG2 PRO B  38     -17.358 -16.335  -1.850  1.00 95.35           H  
ATOM   2595  HG3 PRO B  38     -16.930 -17.018  -0.245  1.00 95.35           H  
ATOM   2596  HD2 PRO B  38     -14.693 -16.251  -0.420  1.00 95.35           H  
ATOM   2597  HD3 PRO B  38     -15.059 -16.599  -2.138  1.00 95.35           H  
ATOM   2598  N   GLU B  39     -15.130 -12.595   0.594  1.00 93.20           N  
ATOM   2599  CA  GLU B  39     -14.715 -11.471   1.434  1.00 93.20           C  
ATOM   2600  C   GLU B  39     -14.153 -10.282   0.634  1.00 93.20           C  
ATOM   2601  O   GLU B  39     -14.277  -9.137   1.071  1.00 93.20           O  
ATOM   2602  CB  GLU B  39     -13.717 -11.960   2.505  1.00 93.20           C  
ATOM   2603  CG  GLU B  39     -12.399 -12.576   1.990  1.00 93.20           C  
ATOM   2604  CD  GLU B  39     -12.438 -14.102   1.800  1.00 93.20           C  
ATOM   2605  OE1 GLU B  39     -11.404 -14.739   2.088  1.00 93.20           O  
ATOM   2606  OE2 GLU B  39     -13.482 -14.625   1.341  1.00 93.20           O1-
ATOM   2607  H   GLU B  39     -14.641 -13.468   0.731  1.00 93.20           H  
ATOM   2608  HA  GLU B  39     -15.595 -11.097   1.958  1.00 93.20           H  
ATOM   2609  HB2 GLU B  39     -14.218 -12.677   3.153  1.00 93.20           H  
ATOM   2610  HB3 GLU B  39     -13.462 -11.098   3.123  1.00 93.20           H  
ATOM   2611  HG2 GLU B  39     -12.102 -12.101   1.054  1.00 93.20           H  
ATOM   2612  HG3 GLU B  39     -11.627 -12.341   2.723  1.00 93.20           H  
ATOM   2613  N   ASN B  40     -13.612 -10.536  -0.561  1.00 96.41           N  
ATOM   2614  CA  ASN B  40     -12.966  -9.542  -1.420  1.00 96.41           C  
ATOM   2615  C   ASN B  40     -13.886  -9.013  -2.531  1.00 96.41           C  
ATOM   2616  O   ASN B  40     -13.688  -7.899  -3.012  1.00 96.41           O  
ATOM   2617  CB  ASN B  40     -11.683 -10.166  -1.990  1.00 96.41           C  
ATOM   2618  CG  ASN B  40     -10.649 -10.443  -0.913  1.00 96.41           C  
ATOM   2619  ND2 ASN B  40      -9.881 -11.495  -1.053  1.00 96.41           N  
ATOM   2620  OD1 ASN B  40     -10.515  -9.722   0.062  1.00 96.41           O  
ATOM   2621  H   ASN B  40     -13.600 -11.497  -0.870  1.00 96.41           H  
ATOM   2622  HA  ASN B  40     -12.683  -8.678  -0.819  1.00 96.41           H  
ATOM   2623  HB2 ASN B  40     -11.927 -11.095  -2.508  1.00 96.41           H  
ATOM   2624  HB3 ASN B  40     -11.239  -9.486  -2.716  1.00 96.41           H  
ATOM   2625 HD21 ASN B  40      -9.944 -12.091  -1.866  1.00 96.41           H  
ATOM   2626 HD22 ASN B  40      -9.279 -11.714  -0.271  1.00 96.41           H  
ATOM   2627  N   GLN B  41     -14.940  -9.751  -2.904  1.00 95.47           N  
ATOM   2628  CA  GLN B  41     -15.860  -9.361  -3.989  1.00 95.47           C  
ATOM   2629  C   GLN B  41     -16.607  -8.040  -3.735  1.00 95.47           C  
ATOM   2630  O   GLN B  41     -17.093  -7.414  -4.675  1.00 95.47           O  
ATOM   2631  CB  GLN B  41     -16.901 -10.466  -4.202  1.00 95.47           C  
ATOM   2632  CG  GLN B  41     -16.322 -11.725  -4.859  1.00 95.47           C  
ATOM   2633  CD  GLN B  41     -17.388 -12.779  -5.139  1.00 95.47           C  
ATOM   2634  NE2 GLN B  41     -17.032 -13.908  -5.696  1.00 95.47           N  
ATOM   2635  OE1 GLN B  41     -18.570 -12.628  -4.868  1.00 95.47           O  
ATOM   2636  H   GLN B  41     -15.025 -10.673  -2.501  1.00 95.47           H  
ATOM   2637  HA  GLN B  41     -15.284  -9.231  -4.905  1.00 95.47           H  
ATOM   2638  HB2 GLN B  41     -17.682 -10.082  -4.858  1.00 95.47           H  
ATOM   2639  HB3 GLN B  41     -17.357 -10.725  -3.246  1.00 95.47           H  
ATOM   2640  HG2 GLN B  41     -15.853 -11.452  -5.804  1.00 95.47           H  
ATOM   2641  HG3 GLN B  41     -15.558 -12.166  -4.220  1.00 95.47           H  
ATOM   2642 HE21 GLN B  41     -16.051 -14.148  -5.701  1.00 95.47           H  
ATOM   2643 HE22 GLN B  41     -17.741 -14.626  -5.754  1.00 95.47           H  
ATOM   2644  N   THR B  42     -16.726  -7.622  -2.471  1.00 97.30           N  
ATOM   2645  CA  THR B  42     -17.408  -6.376  -2.071  1.00 97.30           C  
ATOM   2646  C   THR B  42     -16.447  -5.227  -1.755  1.00 97.30           C  
ATOM   2647  O   THR B  42     -16.878  -4.213  -1.209  1.00 97.30           O  
ATOM   2648  CB  THR B  42     -18.400  -6.598  -0.917  1.00 97.30           C  
ATOM   2649  CG2 THR B  42     -19.519  -7.571  -1.290  1.00 97.30           C  
ATOM   2650  OG1 THR B  42     -17.763  -7.093   0.248  1.00 97.30           O  
ATOM   2651  H   THR B  42     -16.245  -8.163  -1.767  1.00 97.30           H  
ATOM   2652  HA  THR B  42     -17.997  -6.019  -2.916  1.00 97.30           H  
ATOM   2653  HB  THR B  42     -18.867  -5.644  -0.675  1.00 97.30           H  
ATOM   2654  HG1 THR B  42     -17.425  -7.967   0.041  1.00 97.30           H  
ATOM   2655 HG21 THR B  42     -20.203  -7.681  -0.449  1.00 97.30           H  
ATOM   2656 HG22 THR B  42     -20.074  -7.170  -2.138  1.00 97.30           H  
ATOM   2657 HG23 THR B  42     -19.112  -8.547  -1.551  1.00 97.30           H  
ATOM   2658  N   ALA B  43     -15.157  -5.370  -2.076  1.00 97.46           N  
ATOM   2659  CA  ALA B  43     -14.183  -4.293  -1.941  1.00 97.46           C  
ATOM   2660  C   ALA B  43     -14.576  -3.067  -2.789  1.00 97.46           C  
ATOM   2661  O   ALA B  43     -15.143  -3.191  -3.884  1.00 97.46           O  
ATOM   2662  CB  ALA B  43     -12.798  -4.835  -2.315  1.00 97.46           C  
ATOM   2663  H   ALA B  43     -14.847  -6.218  -2.529  1.00 97.46           H  
ATOM   2664  HA  ALA B  43     -14.154  -3.978  -0.898  1.00 97.46           H  
ATOM   2665  HB1 ALA B  43     -12.512  -5.626  -1.622  1.00 97.46           H  
ATOM   2666  HB2 ALA B  43     -12.815  -5.236  -3.327  1.00 97.46           H  
ATOM   2667  HB3 ALA B  43     -12.056  -4.037  -2.267  1.00 97.46           H  
ATOM   2668  N   THR B  44     -14.253  -1.877  -2.282  1.00 96.55           N  
ATOM   2669  CA  THR B  44     -14.599  -0.587  -2.900  1.00 96.55           C  
ATOM   2670  C   THR B  44     -13.386   0.206  -3.387  1.00 96.55           C  
ATOM   2671  O   THR B  44     -13.525   1.003  -4.311  1.00 96.55           O  
ATOM   2672  CB  THR B  44     -15.461   0.263  -1.958  1.00 96.55           C  
ATOM   2673  CG2 THR B  44     -16.714  -0.475  -1.483  1.00 96.55           C  
ATOM   2674  OG1 THR B  44     -14.746   0.678  -0.818  1.00 96.55           O  
ATOM   2675  H   THR B  44     -13.831  -1.843  -1.365  1.00 96.55           H  
ATOM   2676  HA  THR B  44     -15.200  -0.771  -3.791  1.00 96.55           H  
ATOM   2677  HB  THR B  44     -15.782   1.151  -2.502  1.00 96.55           H  
ATOM   2678  HG1 THR B  44     -14.266  -0.051  -0.418  1.00 96.55           H  
ATOM   2679 HG21 THR B  44     -17.238  -0.922  -2.328  1.00 96.55           H  
ATOM   2680 HG22 THR B  44     -16.444  -1.260  -0.777  1.00 96.55           H  
ATOM   2681 HG23 THR B  44     -17.377   0.232  -0.983  1.00 96.55           H  
ATOM   2682  N   SER B  45     -12.194  -0.076  -2.854  1.00 96.99           N  
ATOM   2683  CA  SER B  45     -10.903   0.469  -3.300  1.00 96.99           C  
ATOM   2684  C   SER B  45      -9.838  -0.635  -3.397  1.00 96.99           C  
ATOM   2685  O   SER B  45      -9.994  -1.715  -2.827  1.00 96.99           O  
ATOM   2686  CB  SER B  45     -10.446   1.574  -2.339  1.00 96.99           C  
ATOM   2687  OG  SER B  45     -10.070   1.023  -1.091  1.00 96.99           O  
ATOM   2688  H   SER B  45     -12.169  -0.681  -2.047  1.00 96.99           H  
ATOM   2689  HA  SER B  45     -11.021   0.913  -4.288  1.00 96.99           H  
ATOM   2690  HB2 SER B  45      -9.588   2.090  -2.768  1.00 96.99           H  
ATOM   2691  HB3 SER B  45     -11.251   2.295  -2.197  1.00 96.99           H  
ATOM   2692  HG  SER B  45      -9.675   1.721  -0.565  1.00 96.99           H  
ATOM   2693  N   ALA B  46      -8.729  -0.401  -4.107  1.00 97.78           N  
ATOM   2694  CA  ALA B  46      -7.637  -1.382  -4.192  1.00 97.78           C  
ATOM   2695  C   ALA B  46      -7.036  -1.757  -2.824  1.00 97.78           C  
ATOM   2696  O   ALA B  46      -6.605  -2.894  -2.616  1.00 97.78           O  
ATOM   2697  CB  ALA B  46      -6.546  -0.808  -5.097  1.00 97.78           C  
ATOM   2698  H   ALA B  46      -8.652   0.450  -4.645  1.00 97.78           H  
ATOM   2699  HA  ALA B  46      -8.022  -2.297  -4.640  1.00 97.78           H  
ATOM   2700  HB1 ALA B  46      -6.924  -0.730  -6.116  1.00 97.78           H  
ATOM   2701  HB2 ALA B  46      -6.248   0.178  -4.743  1.00 97.78           H  
ATOM   2702  HB3 ALA B  46      -5.679  -1.469  -5.101  1.00 97.78           H  
ATOM   2703  N   THR B  47      -7.002  -0.811  -1.888  1.00 96.78           N  
ATOM   2704  CA  THR B  47      -6.495  -0.990  -0.522  1.00 96.78           C  
ATOM   2705  C   THR B  47      -7.468  -1.763   0.369  1.00 96.78           C  
ATOM   2706  O   THR B  47      -7.004  -2.432   1.290  1.00 96.78           O  
ATOM   2707  CB  THR B  47      -6.177   0.373   0.109  1.00 96.78           C  
ATOM   2708  CG2 THR B  47      -4.845   0.926  -0.390  1.00 96.78           C  
ATOM   2709  OG1 THR B  47      -7.176   1.273  -0.296  1.00 96.78           O  
ATOM   2710  H   THR B  47      -7.399   0.095  -2.088  1.00 96.78           H  
ATOM   2711  HA  THR B  47      -5.573  -1.571  -0.556  1.00 96.78           H  
ATOM   2712  HB  THR B  47      -6.164   0.294   1.195  1.00 96.78           H  
ATOM   2713  HG1 THR B  47      -7.205   2.051   0.265  1.00 96.78           H  
ATOM   2714 HG21 THR B  47      -4.860   1.032  -1.475  1.00 96.78           H  
ATOM   2715 HG22 THR B  47      -4.659   1.899   0.066  1.00 96.78           H  
ATOM   2716 HG23 THR B  47      -4.038   0.249  -0.108  1.00 96.78           H  
ATOM   2717  N   ASP B  48      -8.776  -1.787   0.074  1.00 96.69           N  
ATOM   2718  CA  ASP B  48      -9.738  -2.637   0.800  1.00 96.69           C  
ATOM   2719  C   ASP B  48      -9.340  -4.118   0.768  1.00 96.69           C  
ATOM   2720  O   ASP B  48      -9.523  -4.826   1.759  1.00 96.69           O  
ATOM   2721  CB  ASP B  48     -11.164  -2.522   0.233  1.00 96.69           C  
ATOM   2722  CG  ASP B  48     -11.991  -1.336   0.723  1.00 96.69           C  
ATOM   2723  OD1 ASP B  48     -11.540  -0.596   1.629  1.00 96.69           O  
ATOM   2724  OD2 ASP B  48     -13.132  -1.233   0.214  1.00 96.69           O1-
ATOM   2725  H   ASP B  48      -9.129  -1.175  -0.648  1.00 96.69           H  
ATOM   2726  HA  ASP B  48      -9.759  -2.325   1.845  1.00 96.69           H  
ATOM   2727  HB2 ASP B  48     -11.715  -3.416   0.522  1.00 96.69           H  
ATOM   2728  HB3 ASP B  48     -11.131  -2.515  -0.857  1.00 96.69           H  
ATOM   2729  N   LEU B  49      -8.728  -4.575  -0.333  1.00 97.61           N  
ATOM   2730  CA  LEU B  49      -8.230  -5.947  -0.474  1.00 97.61           C  
ATOM   2731  C   LEU B  49      -7.164  -6.299   0.576  1.00 97.61           C  
ATOM   2732  O   LEU B  49      -6.946  -7.470   0.856  1.00 97.61           O  
ATOM   2733  CB  LEU B  49      -7.674  -6.148  -1.897  1.00 97.61           C  
ATOM   2734  CG  LEU B  49      -8.710  -5.983  -3.026  1.00 97.61           C  
ATOM   2735  CD1 LEU B  49      -8.020  -6.109  -4.382  1.00 97.61           C  
ATOM   2736  CD2 LEU B  49      -9.800  -7.054  -2.964  1.00 97.61           C  
ATOM   2737  H   LEU B  49      -8.590  -3.925  -1.093  1.00 97.61           H  
ATOM   2738  HA  LEU B  49      -9.055  -6.639  -0.307  1.00 97.61           H  
ATOM   2739  HB2 LEU B  49      -7.251  -7.150  -1.962  1.00 97.61           H  
ATOM   2740  HB3 LEU B  49      -6.861  -5.439  -2.055  1.00 97.61           H  
ATOM   2741  HG  LEU B  49      -9.174  -4.998  -2.969  1.00 97.61           H  
ATOM   2742 HD11 LEU B  49      -8.762  -6.062  -5.179  1.00 97.61           H  
ATOM   2743 HD12 LEU B  49      -7.488  -7.060  -4.441  1.00 97.61           H  
ATOM   2744 HD13 LEU B  49      -7.316  -5.286  -4.503  1.00 97.61           H  
ATOM   2745 HD21 LEU B  49     -10.487  -6.939  -3.802  1.00 97.61           H  
ATOM   2746 HD22 LEU B  49     -10.376  -6.951  -2.044  1.00 97.61           H  
ATOM   2747 HD23 LEU B  49      -9.348  -8.045  -2.993  1.00 97.61           H  
ATOM   2748  N   LEU B  50      -6.508  -5.307   1.183  1.00 97.70           N  
ATOM   2749  CA  LEU B  50      -5.458  -5.502   2.183  1.00 97.70           C  
ATOM   2750  C   LEU B  50      -5.993  -5.536   3.626  1.00 97.70           C  
ATOM   2751  O   LEU B  50      -5.246  -5.902   4.535  1.00 97.70           O  
ATOM   2752  CB  LEU B  50      -4.405  -4.393   2.032  1.00 97.70           C  
ATOM   2753  CG  LEU B  50      -3.867  -4.149   0.609  1.00 97.70           C  
ATOM   2754  CD1 LEU B  50      -2.946  -2.930   0.645  1.00 97.70           C  
ATOM   2755  CD2 LEU B  50      -3.096  -5.354   0.073  1.00 97.70           C  
ATOM   2756  H   LEU B  50      -6.774  -4.358   0.960  1.00 97.70           H  
ATOM   2757  HA  LEU B  50      -4.974  -6.462   2.005  1.00 97.70           H  
ATOM   2758  HB2 LEU B  50      -3.565  -4.651   2.677  1.00 97.70           H  
ATOM   2759  HB3 LEU B  50      -4.835  -3.462   2.402  1.00 97.70           H  
ATOM   2760  HG  LEU B  50      -4.689  -3.927  -0.071  1.00 97.70           H  
ATOM   2761 HD11 LEU B  50      -2.501  -2.768  -0.338  1.00 97.70           H  
ATOM   2762 HD12 LEU B  50      -3.527  -2.047   0.910  1.00 97.70           H  
ATOM   2763 HD13 LEU B  50      -2.162  -3.069   1.391  1.00 97.70           H  
ATOM   2764 HD21 LEU B  50      -3.744  -6.231   0.052  1.00 97.70           H  
ATOM   2765 HD22 LEU B  50      -2.227  -5.547   0.702  1.00 97.70           H  
ATOM   2766 HD23 LEU B  50      -2.769  -5.145  -0.946  1.00 97.70           H  
ATOM   2767  N   ARG B  51      -7.262  -5.163   3.864  1.00 95.68           N  
ATOM   2768  CA  ARG B  51      -7.815  -4.941   5.220  1.00 95.68           C  
ATOM   2769  C   ARG B  51      -7.778  -6.168   6.127  1.00 95.68           C  
ATOM   2770  O   ARG B  51      -7.691  -6.020   7.341  1.00 95.68           O  
ATOM   2771  CB  ARG B  51      -9.268  -4.453   5.132  1.00 95.68           C  
ATOM   2772  CG  ARG B  51      -9.357  -2.983   4.722  1.00 95.68           C  
ATOM   2773  CD  ARG B  51     -10.819  -2.526   4.760  1.00 95.68           C  
ATOM   2774  NE  ARG B  51     -10.969  -1.181   4.201  1.00 95.68           N  
ATOM   2775  CZ  ARG B  51     -10.866  -0.001   4.769  1.00 95.68           C  
ATOM   2776  NH1 ARG B  51     -10.641   0.160   6.045  1.00 95.68           N1+
ATOM   2777  NH2 ARG B  51     -10.982   1.035   3.996  1.00 95.68           N  
ATOM   2778  H   ARG B  51      -7.840  -4.935   3.067  1.00 95.68           H  
ATOM   2779  HA  ARG B  51      -7.213  -4.190   5.731  1.00 95.68           H  
ATOM   2780  HB2 ARG B  51      -9.732  -4.552   6.114  1.00 95.68           H  
ATOM   2781  HB3 ARG B  51      -9.827  -5.074   4.434  1.00 95.68           H  
ATOM   2782  HG2 ARG B  51      -8.779  -2.379   5.421  1.00 95.68           H  
ATOM   2783  HG3 ARG B  51      -8.941  -2.860   3.721  1.00 95.68           H  
ATOM   2784  HD2 ARG B  51     -11.415  -3.213   4.158  1.00 95.68           H  
ATOM   2785  HD3 ARG B  51     -11.192  -2.559   5.783  1.00 95.68           H  
ATOM   2786  HE  ARG B  51     -11.204  -1.124   3.221  1.00 95.68           H  
ATOM   2787 HH11 ARG B  51     -10.653  -0.652   6.645  1.00 95.68           H  
ATOM   2788 HH12 ARG B  51     -10.678   1.087   6.445  1.00 95.68           H  
ATOM   2789 HH21 ARG B  51     -11.184   0.841   3.025  1.00 95.68           H  
ATOM   2790 HH22 ARG B  51     -10.874   1.982   4.331  1.00 95.68           H  
ATOM   2791  N   HIS B  52      -7.844  -7.362   5.548  1.00 96.18           N  
ATOM   2792  CA  HIS B  52      -7.877  -8.630   6.280  1.00 96.18           C  
ATOM   2793  C   HIS B  52      -6.497  -9.292   6.417  1.00 96.18           C  
ATOM   2794  O   HIS B  52      -6.410 -10.470   6.754  1.00 96.18           O  
ATOM   2795  CB  HIS B  52      -8.922  -9.548   5.633  1.00 96.18           C  
ATOM   2796  CG  HIS B  52     -10.310  -8.972   5.690  1.00 96.18           C  
ATOM   2797  CD2 HIS B  52     -10.998  -8.615   6.819  1.00 96.18           C  
ATOM   2798  ND1 HIS B  52     -11.119  -8.694   4.613  1.00 96.18           N  
ATOM   2799  CE1 HIS B  52     -12.271  -8.192   5.083  1.00 96.18           C  
ATOM   2800  NE2 HIS B  52     -12.239  -8.117   6.422  1.00 96.18           N  
ATOM   2801  H   HIS B  52      -7.934  -7.385   4.542  1.00 96.18           H  
ATOM   2802  HA  HIS B  52      -8.206  -8.434   7.301  1.00 96.18           H  
ATOM   2803  HB2 HIS B  52      -8.647  -9.728   4.593  1.00 96.18           H  
ATOM   2804  HB3 HIS B  52      -8.939 -10.513   6.140  1.00 96.18           H  
ATOM   2805  HD1 HIS B  52     -10.914  -8.885   3.642  1.00 96.18           H  
ATOM   2806  HD2 HIS B  52     -10.641  -8.699   7.835  1.00 96.18           H  
ATOM   2807  HE1 HIS B  52     -13.116  -7.902   4.475  1.00 96.18           H  
ATOM   2808  N   VAL B  53      -5.409  -8.565   6.149  1.00 97.31           N  
ATOM   2809  CA  VAL B  53      -4.048  -9.103   6.242  1.00 97.31           C  
ATOM   2810  C   VAL B  53      -3.343  -8.550   7.484  1.00 97.31           C  
ATOM   2811  O   VAL B  53      -2.958  -7.379   7.498  1.00 97.31           O  
ATOM   2812  CB  VAL B  53      -3.253  -8.826   4.957  1.00 97.31           C  
ATOM   2813  CG1 VAL B  53      -1.875  -9.492   5.053  1.00 97.31           C  
ATOM   2814  CG2 VAL B  53      -3.972  -9.401   3.728  1.00 97.31           C  
ATOM   2815  H   VAL B  53      -5.517  -7.601   5.870  1.00 97.31           H  
ATOM   2816  HA  VAL B  53      -4.101 -10.188   6.325  1.00 97.31           H  
ATOM   2817  HB  VAL B  53      -3.122  -7.753   4.817  1.00 97.31           H  
ATOM   2818 HG11 VAL B  53      -1.992 -10.554   5.268  1.00 97.31           H  
ATOM   2819 HG12 VAL B  53      -1.343  -9.369   4.110  1.00 97.31           H  
ATOM   2820 HG13 VAL B  53      -1.291  -9.013   5.840  1.00 97.31           H  
ATOM   2821 HG21 VAL B  53      -4.180 -10.461   3.870  1.00 97.31           H  
ATOM   2822 HG22 VAL B  53      -4.912  -8.874   3.564  1.00 97.31           H  
ATOM   2823 HG23 VAL B  53      -3.357  -9.266   2.838  1.00 97.31           H  
ATOM   2824  N   PRO B  54      -3.094  -9.372   8.523  1.00 97.68           N  
ATOM   2825  CA  PRO B  54      -2.333  -8.941   9.687  1.00 97.68           C  
ATOM   2826  C   PRO B  54      -0.961  -8.380   9.307  1.00 97.68           C  
ATOM   2827  O   PRO B  54      -0.254  -8.925   8.456  1.00 97.68           O  
ATOM   2828  CB  PRO B  54      -2.214 -10.169  10.590  1.00 97.68           C  
ATOM   2829  CG  PRO B  54      -3.474 -10.951  10.244  1.00 97.68           C  
ATOM   2830  CD  PRO B  54      -3.620 -10.711   8.744  1.00 97.68           C  
ATOM   2831  HA  PRO B  54      -2.913  -8.175  10.201  1.00 97.68           H  
ATOM   2832  HB2 PRO B  54      -2.184  -9.894  11.644  1.00 97.68           H  
ATOM   2833  HB3 PRO B  54      -1.340 -10.761  10.317  1.00 97.68           H  
ATOM   2834  HG2 PRO B  54      -4.324 -10.521  10.774  1.00 97.68           H  
ATOM   2835  HG3 PRO B  54      -3.370 -12.012  10.475  1.00 97.68           H  
ATOM   2836  HD2 PRO B  54      -4.670 -10.782   8.462  1.00 97.68           H  
ATOM   2837  HD3 PRO B  54      -3.024 -11.434   8.187  1.00 97.68           H  
ATOM   2838  N   GLY B  55      -0.574  -7.291   9.972  1.00 97.14           N  
ATOM   2839  CA  GLY B  55       0.676  -6.580   9.694  1.00 97.14           C  
ATOM   2840  C   GLY B  55       0.565  -5.510   8.614  1.00 97.14           C  
ATOM   2841  O   GLY B  55       1.534  -4.778   8.412  1.00 97.14           O  
ATOM   2842  H   GLY B  55      -1.227  -6.865  10.613  1.00 97.14           H  
ATOM   2843  HA2 GLY B  55       1.020  -6.091  10.605  1.00 97.14           H  
ATOM   2844  HA3 GLY B  55       1.440  -7.289   9.376  1.00 97.14           H  
ATOM   2845  N   ILE B  56      -0.595  -5.400   7.958  1.00 97.18           N  
ATOM   2846  CA  ILE B  56      -0.965  -4.238   7.158  1.00 97.18           C  
ATOM   2847  C   ILE B  56      -1.968  -3.393   7.938  1.00 97.18           C  
ATOM   2848  O   ILE B  56      -2.947  -3.903   8.479  1.00 97.18           O  
ATOM   2849  CB  ILE B  56      -1.474  -4.629   5.753  1.00 97.18           C  
ATOM   2850  CG1 ILE B  56      -0.334  -5.342   4.990  1.00 97.18           C  
ATOM   2851  CG2 ILE B  56      -1.938  -3.355   5.020  1.00 97.18           C  
ATOM   2852  CD1 ILE B  56      -0.675  -5.738   3.551  1.00 97.18           C  
ATOM   2853  H   ILE B  56      -1.333  -6.067   8.136  1.00 97.18           H  
ATOM   2854  HA  ILE B  56      -0.072  -3.630   7.011  1.00 97.18           H  
ATOM   2855  HB  ILE B  56      -2.324  -5.306   5.844  1.00 97.18           H  
ATOM   2856 HG12 ILE B  56       0.542  -4.695   4.968  1.00 97.18           H  
ATOM   2857 HG13 ILE B  56      -0.069  -6.255   5.523  1.00 97.18           H  
ATOM   2858 HG21 ILE B  56      -2.839  -2.956   5.486  1.00 97.18           H  
ATOM   2859 HG22 ILE B  56      -1.145  -2.608   5.061  1.00 97.18           H  
ATOM   2860 HG23 ILE B  56      -2.186  -3.557   3.978  1.00 97.18           H  
ATOM   2861 HD11 ILE B  56      -1.598  -6.316   3.531  1.00 97.18           H  
ATOM   2862 HD12 ILE B  56      -0.778  -4.855   2.921  1.00 97.18           H  
ATOM   2863 HD13 ILE B  56       0.145  -6.335   3.151  1.00 97.18           H  
ATOM   2864  N   THR B  57      -1.729  -2.085   7.977  1.00 93.34           N  
ATOM   2865  CA  THR B  57      -2.717  -1.107   8.444  1.00 93.34           C  
ATOM   2866  C   THR B  57      -2.853   0.006   7.426  1.00 93.34           C  
ATOM   2867  O   THR B  57      -1.852   0.487   6.893  1.00 93.34           O  
ATOM   2868  CB  THR B  57      -2.389  -0.516   9.821  1.00 93.34           C  
ATOM   2869  CG2 THR B  57      -2.455  -1.572  10.918  1.00 93.34           C  
ATOM   2870  OG1 THR B  57      -1.106   0.054   9.852  1.00 93.34           O  
ATOM   2871  H   THR B  57      -0.890  -1.741   7.535  1.00 93.34           H  
ATOM   2872  HA  THR B  57      -3.689  -1.594   8.527  1.00 93.34           H  
ATOM   2873  HB  THR B  57      -3.118   0.262  10.052  1.00 93.34           H  
ATOM   2874  HG1 THR B  57      -1.033   0.615   9.076  1.00 93.34           H  
ATOM   2875 HG21 THR B  57      -2.138  -1.134  11.864  1.00 93.34           H  
ATOM   2876 HG22 THR B  57      -1.811  -2.414  10.665  1.00 93.34           H  
ATOM   2877 HG23 THR B  57      -3.480  -1.931  11.012  1.00 93.34           H  
ATOM   2878  N   LEU B  58      -4.092   0.419   7.185  1.00 92.18           N  
ATOM   2879  CA  LEU B  58      -4.408   1.551   6.328  1.00 92.18           C  
ATOM   2880  C   LEU B  58      -4.540   2.811   7.177  1.00 92.18           C  
ATOM   2881  O   LEU B  58      -5.216   2.801   8.209  1.00 92.18           O  
ATOM   2882  CB  LEU B  58      -5.692   1.262   5.537  1.00 92.18           C  
ATOM   2883  CG  LEU B  58      -5.586   0.043   4.606  1.00 92.18           C  
ATOM   2884  CD1 LEU B  58      -6.961  -0.262   4.020  1.00 92.18           C  
ATOM   2885  CD2 LEU B  58      -4.590   0.269   3.470  1.00 92.18           C  
ATOM   2886  H   LEU B  58      -4.860   0.008   7.695  1.00 92.18           H  
ATOM   2887  HA  LEU B  58      -3.597   1.713   5.620  1.00 92.18           H  
ATOM   2888  HB2 LEU B  58      -6.503   1.102   6.247  1.00 92.18           H  
ATOM   2889  HB3 LEU B  58      -5.942   2.142   4.944  1.00 92.18           H  
ATOM   2890  HG  LEU B  58      -5.273  -0.831   5.177  1.00 92.18           H  
ATOM   2891 HD11 LEU B  58      -6.915  -1.193   3.454  1.00 92.18           H  
ATOM   2892 HD12 LEU B  58      -7.687  -0.375   4.824  1.00 92.18           H  
ATOM   2893 HD13 LEU B  58      -7.281   0.550   3.366  1.00 92.18           H  
ATOM   2894 HD21 LEU B  58      -4.616  -0.579   2.785  1.00 92.18           H  
ATOM   2895 HD22 LEU B  58      -3.584   0.354   3.882  1.00 92.18           H  
ATOM   2896 HD23 LEU B  58      -4.831   1.187   2.936  1.00 92.18           H  
ATOM   2897  N   ASP B  59      -3.898   3.878   6.723  1.00 83.39           N  
ATOM   2898  CA  ASP B  59      -4.164   5.223   7.207  1.00 83.39           C  
ATOM   2899  C   ASP B  59      -5.417   5.787   6.528  1.00 83.39           C  
ATOM   2900  O   ASP B  59      -5.907   5.275   5.519  1.00 83.39           O  
ATOM   2901  CB  ASP B  59      -2.945   6.130   6.970  1.00 83.39           C  
ATOM   2902  CG  ASP B  59      -1.720   5.726   7.792  1.00 83.39           C  
ATOM   2903  OD1 ASP B  59      -1.891   5.199   8.910  1.00 83.39           O  
ATOM   2904  OD2 ASP B  59      -0.579   5.952   7.343  1.00 83.39           O1-
ATOM   2905  H   ASP B  59      -3.390   3.793   5.854  1.00 83.39           H  
ATOM   2906  HA  ASP B  59      -4.355   5.185   8.279  1.00 83.39           H  
ATOM   2907  HB2 ASP B  59      -3.202   7.154   7.239  1.00 83.39           H  
ATOM   2908  HB3 ASP B  59      -2.697   6.111   5.908  1.00 83.39           H  
ATOM   2909  N   GLY B  60      -5.929   6.877   7.090  1.00 86.14           N  
ATOM   2910  CA  GLY B  60      -7.072   7.586   6.543  1.00 86.14           C  
ATOM   2911  C   GLY B  60      -8.417   6.942   6.862  1.00 86.14           C  
ATOM   2912  O   GLY B  60      -8.578   6.168   7.808  1.00 86.14           O  
ATOM   2913  H   GLY B  60      -5.489   7.238   7.924  1.00 86.14           H  
ATOM   2914  HA2 GLY B  60      -7.083   8.597   6.950  1.00 86.14           H  
ATOM   2915  HA3 GLY B  60      -6.964   7.655   5.461  1.00 86.14           H  
ATOM   2916  N   THR B  61      -9.413   7.363   6.092  1.00 90.49           N  
ATOM   2917  CA  THR B  61     -10.819   7.001   6.281  1.00 90.49           C  
ATOM   2918  C   THR B  61     -11.262   6.017   5.194  1.00 90.49           C  
ATOM   2919  O   THR B  61     -10.458   5.514   4.408  1.00 90.49           O  
ATOM   2920  CB  THR B  61     -11.695   8.267   6.310  1.00 90.49           C  
ATOM   2921  CG2 THR B  61     -11.336   9.238   7.430  1.00 90.49           C  
ATOM   2922  OG1 THR B  61     -11.595   8.964   5.094  1.00 90.49           O  
ATOM   2923  H   THR B  61      -9.181   7.895   5.266  1.00 90.49           H  
ATOM   2924  HA  THR B  61     -10.945   6.496   7.239  1.00 90.49           H  
ATOM   2925  HB  THR B  61     -12.735   7.972   6.450  1.00 90.49           H  
ATOM   2926  HG1 THR B  61     -10.918   9.640   5.174  1.00 90.49           H  
ATOM   2927 HG21 THR B  61     -10.305   9.575   7.330  1.00 90.49           H  
ATOM   2928 HG22 THR B  61     -12.004  10.098   7.388  1.00 90.49           H  
ATOM   2929 HG23 THR B  61     -11.463   8.743   8.393  1.00 90.49           H  
ATOM   2930  N   GLY B  62     -12.560   5.726   5.113  1.00 92.84           N  
ATOM   2931  CA  GLY B  62     -13.113   4.956   3.999  1.00 92.84           C  
ATOM   2932  C   GLY B  62     -12.968   5.629   2.626  1.00 92.84           C  
ATOM   2933  O   GLY B  62     -13.152   4.924   1.640  1.00 92.84           O  
ATOM   2934  H   GLY B  62     -13.198   6.106   5.797  1.00 92.84           H  
ATOM   2935  HA2 GLY B  62     -14.173   4.774   4.178  1.00 92.84           H  
ATOM   2936  HA3 GLY B  62     -12.616   3.987   3.954  1.00 92.84           H  
ATOM   2937  N   ARG B  63     -12.625   6.928   2.543  1.00 97.03           N  
ATOM   2938  CA  ARG B  63     -12.424   7.690   1.289  1.00 97.03           C  
ATOM   2939  C   ARG B  63     -11.196   7.195   0.529  1.00 97.03           C  
ATOM   2940  O   ARG B  63     -10.240   6.756   1.158  1.00 97.03           O  
ATOM   2941  CB  ARG B  63     -12.255   9.195   1.576  1.00 97.03           C  
ATOM   2942  CG  ARG B  63     -13.403   9.793   2.403  1.00 97.03           C  
ATOM   2943  CD  ARG B  63     -13.293  11.317   2.498  1.00 97.03           C  
ATOM   2944  NE  ARG B  63     -14.229  11.893   3.491  1.00 97.03           N  
ATOM   2945  CZ  ARG B  63     -13.967  12.214   4.746  1.00 97.03           C  
ATOM   2946  NH1 ARG B  63     -12.808  12.013   5.294  1.00 97.03           N1+
ATOM   2947  NH2 ARG B  63     -14.874  12.778   5.488  1.00 97.03           N  
ATOM   2948  H   ARG B  63     -12.410   7.416   3.401  1.00 97.03           H  
ATOM   2949  HA  ARG B  63     -13.288   7.561   0.637  1.00 97.03           H  
ATOM   2950  HB2 ARG B  63     -11.317   9.361   2.105  1.00 97.03           H  
ATOM   2951  HB3 ARG B  63     -12.203   9.723   0.624  1.00 97.03           H  
ATOM   2952  HG2 ARG B  63     -14.352   9.523   1.940  1.00 97.03           H  
ATOM   2953  HG3 ARG B  63     -13.389   9.374   3.409  1.00 97.03           H  
ATOM   2954  HD2 ARG B  63     -12.265  11.597   2.727  1.00 97.03           H  
ATOM   2955  HD3 ARG B  63     -13.537  11.722   1.516  1.00 97.03           H  
ATOM   2956  HE  ARG B  63     -15.147  12.125   3.143  1.00 97.03           H  
ATOM   2957 HH11 ARG B  63     -12.611  12.326   6.234  1.00 97.03           H  
ATOM   2958 HH12 ARG B  63     -12.077  11.563   4.762  1.00 97.03           H  
ATOM   2959 HH21 ARG B  63     -15.753  13.015   5.050  1.00 97.03           H  
ATOM   2960 HH22 ARG B  63     -14.690  13.028   6.450  1.00 97.03           H  
ATOM   2961  N   THR B  64     -11.182   7.279  -0.801  1.00 97.41           N  
ATOM   2962  CA  THR B  64     -10.045   6.772  -1.591  1.00 97.41           C  
ATOM   2963  C   THR B  64      -8.790   7.629  -1.408  1.00 97.41           C  
ATOM   2964  O   THR B  64      -7.681   7.103  -1.294  1.00 97.41           O  
ATOM   2965  CB  THR B  64     -10.376   6.692  -3.088  1.00 97.41           C  
ATOM   2966  CG2 THR B  64      -9.360   5.804  -3.813  1.00 97.41           C  
ATOM   2967  OG1 THR B  64     -11.658   6.150  -3.303  1.00 97.41           O  
ATOM   2968  H   THR B  64     -11.981   7.667  -1.281  1.00 97.41           H  
ATOM   2969  HA  THR B  64      -9.808   5.767  -1.241  1.00 97.41           H  
ATOM   2970  HB  THR B  64     -10.354   7.689  -3.528  1.00 97.41           H  
ATOM   2971  HG1 THR B  64     -12.277   6.858  -3.108  1.00 97.41           H  
ATOM   2972 HG21 THR B  64      -9.277   4.843  -3.305  1.00 97.41           H  
ATOM   2973 HG22 THR B  64      -8.384   6.289  -3.830  1.00 97.41           H  
ATOM   2974 HG23 THR B  64      -9.686   5.630  -4.838  1.00 97.41           H  
ATOM   2975  N   ASN B  65      -8.951   8.955  -1.366  1.00 97.28           N  
ATOM   2976  CA  ASN B  65      -7.856   9.876  -1.086  1.00 97.28           C  
ATOM   2977  C   ASN B  65      -7.471   9.814   0.402  1.00 97.28           C  
ATOM   2978  O   ASN B  65      -8.302   9.963   1.296  1.00 97.28           O  
ATOM   2979  CB  ASN B  65      -8.248  11.292  -1.541  1.00 97.28           C  
ATOM   2980  CG  ASN B  65      -8.257  11.454  -3.053  1.00 97.28           C  
ATOM   2981  ND2 ASN B  65      -7.103  11.474  -3.683  1.00 97.28           N  
ATOM   2982  OD1 ASN B  65      -9.272  11.575  -3.714  1.00 97.28           O  
ATOM   2983  H   ASN B  65      -9.886   9.335  -1.418  1.00 97.28           H  
ATOM   2984  HA  ASN B  65      -6.985   9.562  -1.661  1.00 97.28           H  
ATOM   2985  HB2 ASN B  65      -7.536  12.011  -1.134  1.00 97.28           H  
ATOM   2986  HB3 ASN B  65      -9.236  11.540  -1.154  1.00 97.28           H  
ATOM   2987 HD21 ASN B  65      -7.145  11.648  -4.677  1.00 97.28           H  
ATOM   2988 HD22 ASN B  65      -6.227  11.364  -3.193  1.00 97.28           H  
ATOM   2989  N   GLY B  66      -6.181   9.612   0.664  1.00 95.29           N  
ATOM   2990  CA  GLY B  66      -5.605   9.476   2.000  1.00 95.29           C  
ATOM   2991  C   GLY B  66      -5.436   8.035   2.492  1.00 95.29           C  
ATOM   2992  O   GLY B  66      -4.975   7.860   3.621  1.00 95.29           O  
ATOM   2993  H   GLY B  66      -5.563   9.434  -0.115  1.00 95.29           H  
ATOM   2994  HA2 GLY B  66      -4.618   9.940   1.996  1.00 95.29           H  
ATOM   2995  HA3 GLY B  66      -6.230  10.012   2.714  1.00 95.29           H  
ATOM   2996  N   GLN B  67      -5.767   7.020   1.684  1.00 94.87           N  
ATOM   2997  CA  GLN B  67      -5.570   5.601   2.022  1.00 94.87           C  
ATOM   2998  C   GLN B  67      -4.130   5.141   1.775  1.00 94.87           C  
ATOM   2999  O   GLN B  67      -3.836   4.425   0.814  1.00 94.87           O  
ATOM   3000  CB  GLN B  67      -6.593   4.711   1.298  1.00 94.87           C  
ATOM   3001  CG  GLN B  67      -7.934   4.757   2.032  1.00 94.87           C  
ATOM   3002  CD  GLN B  67      -9.027   3.913   1.385  1.00 94.87           C  
ATOM   3003  NE2 GLN B  67     -10.162   3.807   2.033  1.00 94.87           N  
ATOM   3004  OE1 GLN B  67      -8.884   3.301   0.335  1.00 94.87           O  
ATOM   3005  H   GLN B  67      -6.139   7.237   0.770  1.00 94.87           H  
ATOM   3006  HA  GLN B  67      -5.737   5.478   3.092  1.00 94.87           H  
ATOM   3007  HB2 GLN B  67      -6.708   5.036   0.265  1.00 94.87           H  
ATOM   3008  HB3 GLN B  67      -6.249   3.677   1.309  1.00 94.87           H  
ATOM   3009  HG2 GLN B  67      -8.261   5.794   2.109  1.00 94.87           H  
ATOM   3010  HG3 GLN B  67      -7.789   4.393   3.050  1.00 94.87           H  
ATOM   3011 HE21 GLN B  67     -10.294   4.469   2.785  1.00 94.87           H  
ATOM   3012 HE22 GLN B  67     -10.942   3.448   1.502  1.00 94.87           H  
ATOM   3013  N   ASP B  68      -3.236   5.548   2.671  1.00 93.69           N  
ATOM   3014  CA  ASP B  68      -1.849   5.093   2.682  1.00 93.69           C  
ATOM   3015  C   ASP B  68      -1.690   3.745   3.396  1.00 93.69           C  
ATOM   3016  O   ASP B  68      -2.436   3.399   4.314  1.00 93.69           O  
ATOM   3017  CB  ASP B  68      -0.934   6.178   3.270  1.00 93.69           C  
ATOM   3018  CG  ASP B  68      -0.588   7.261   2.246  1.00 93.69           C  
ATOM   3019  OD1 ASP B  68      -0.433   6.916   1.056  1.00 93.69           O  
ATOM   3020  OD2 ASP B  68      -0.391   8.426   2.656  1.00 93.69           O1-
ATOM   3021  H   ASP B  68      -3.557   6.141   3.423  1.00 93.69           H  
ATOM   3022  HA  ASP B  68      -1.541   4.919   1.651  1.00 93.69           H  
ATOM   3023  HB2 ASP B  68      -0.002   5.720   3.602  1.00 93.69           H  
ATOM   3024  HB3 ASP B  68      -1.409   6.632   4.141  1.00 93.69           H  
ATOM   3025  N   VAL B  69      -0.699   2.963   2.963  1.00 95.58           N  
ATOM   3026  CA  VAL B  69      -0.442   1.611   3.472  1.00 95.58           C  
ATOM   3027  C   VAL B  69       0.766   1.611   4.397  1.00 95.58           C  
ATOM   3028  O   VAL B  69       1.824   2.126   4.045  1.00 95.58           O  
ATOM   3029  CB  VAL B  69      -0.234   0.608   2.321  1.00 95.58           C  
ATOM   3030  CG1 VAL B  69      -0.025  -0.804   2.876  1.00 95.58           C  
ATOM   3031  CG2 VAL B  69      -1.441   0.552   1.375  1.00 95.58           C  
ATOM   3032  H   VAL B  69      -0.096   3.326   2.239  1.00 95.58           H  
ATOM   3033  HA  VAL B  69      -1.305   1.278   4.045  1.00 95.58           H  
ATOM   3034  HB  VAL B  69       0.644   0.892   1.741  1.00 95.58           H  
ATOM   3035 HG11 VAL B  69      -0.840  -1.043   3.559  1.00 95.58           H  
ATOM   3036 HG12 VAL B  69       0.931  -0.878   3.394  1.00 95.58           H  
ATOM   3037 HG13 VAL B  69      -0.033  -1.525   2.058  1.00 95.58           H  
ATOM   3038 HG21 VAL B  69      -1.627   1.532   0.936  1.00 95.58           H  
ATOM   3039 HG22 VAL B  69      -1.247  -0.152   0.565  1.00 95.58           H  
ATOM   3040 HG23 VAL B  69      -2.332   0.233   1.917  1.00 95.58           H  
ATOM   3041  N   ASN B  70       0.639   0.946   5.544  1.00 95.50           N  
ATOM   3042  CA  ASN B  70       1.755   0.650   6.431  1.00 95.50           C  
ATOM   3043  C   ASN B  70       1.999  -0.859   6.480  1.00 95.50           C  
ATOM   3044  O   ASN B  70       1.050  -1.630   6.617  1.00 95.50           O  
ATOM   3045  CB  ASN B  70       1.485   1.198   7.835  1.00 95.50           C  
ATOM   3046  CG  ASN B  70       1.328   2.703   7.889  1.00 95.50           C  
ATOM   3047  ND2 ASN B  70       0.171   3.219   7.555  1.00 95.50           N  
ATOM   3048  OD1 ASN B  70       2.250   3.401   8.275  1.00 95.50           O  
ATOM   3049  H   ASN B  70      -0.269   0.581   5.792  1.00 95.50           H  
ATOM   3050  HA  ASN B  70       2.652   1.134   6.043  1.00 95.50           H  
ATOM   3051  HB2 ASN B  70       0.578   0.733   8.220  1.00 95.50           H  
ATOM   3052  HB3 ASN B  70       2.314   0.925   8.489  1.00 95.50           H  
ATOM   3053 HD21 ASN B  70       0.068   4.223   7.589  1.00 95.50           H  
ATOM   3054 HD22 ASN B  70      -0.581   2.656   7.180  1.00 95.50           H  
ATOM   3055  N   MET B  71       3.260  -1.283   6.401  1.00 97.90           N  
ATOM   3056  CA  MET B  71       3.657  -2.690   6.493  1.00 97.90           C  
ATOM   3057  C   MET B  71       5.107  -2.816   6.962  1.00 97.90           C  
ATOM   3058  O   MET B  71       5.975  -2.044   6.554  1.00 97.90           O  
ATOM   3059  CB  MET B  71       3.468  -3.371   5.127  1.00 97.90           C  
ATOM   3060  CG  MET B  71       3.694  -4.886   5.191  1.00 97.90           C  
ATOM   3061  SD  MET B  71       3.470  -5.755   3.616  1.00 97.90           S  
ATOM   3062  CE  MET B  71       4.912  -5.173   2.688  1.00 97.90           C  
ATOM   3063  H   MET B  71       3.982  -0.585   6.299  1.00 97.90           H  
ATOM   3064  HA  MET B  71       3.007  -3.181   7.219  1.00 97.90           H  
ATOM   3065  HB2 MET B  71       4.169  -2.939   4.412  1.00 97.90           H  
ATOM   3066  HB3 MET B  71       2.456  -3.191   4.767  1.00 97.90           H  
ATOM   3067  HG2 MET B  71       4.708  -5.087   5.536  1.00 97.90           H  
ATOM   3068  HG3 MET B  71       2.992  -5.305   5.910  1.00 97.90           H  
ATOM   3069  HE1 MET B  71       4.879  -4.088   2.587  1.00 97.90           H  
ATOM   3070  HE2 MET B  71       4.907  -5.624   1.695  1.00 97.90           H  
ATOM   3071  HE3 MET B  71       5.819  -5.465   3.216  1.00 97.90           H  
ATOM   3072  N   ARG B  72       5.398  -3.824   7.801  1.00 97.76           N  
ATOM   3073  CA  ARG B  72       6.770  -4.150   8.256  1.00 97.76           C  
ATOM   3074  C   ARG B  72       7.531  -2.937   8.830  1.00 97.76           C  
ATOM   3075  O   ARG B  72       8.748  -2.847   8.703  1.00 97.76           O  
ATOM   3076  CB  ARG B  72       7.544  -4.874   7.123  1.00 97.76           C  
ATOM   3077  CG  ARG B  72       7.159  -6.347   6.897  1.00 97.76           C  
ATOM   3078  CD  ARG B  72       7.646  -7.248   8.045  1.00 97.76           C  
ATOM   3079  NE  ARG B  72       7.489  -8.690   7.756  1.00 97.76           N  
ATOM   3080  CZ  ARG B  72       8.385  -9.528   7.262  1.00 97.76           C  
ATOM   3081  NH1 ARG B  72       9.568  -9.175   6.848  1.00 97.76           N1+
ATOM   3082  NH2 ARG B  72       8.074 -10.782   7.171  1.00 97.76           N  
ATOM   3083  H   ARG B  72       4.628  -4.401   8.108  1.00 97.76           H  
ATOM   3084  HA  ARG B  72       6.685  -4.832   9.103  1.00 97.76           H  
ATOM   3085  HB2 ARG B  72       8.615  -4.857   7.327  1.00 97.76           H  
ATOM   3086  HB3 ARG B  72       7.393  -4.329   6.192  1.00 97.76           H  
ATOM   3087  HG2 ARG B  72       7.628  -6.682   5.972  1.00 97.76           H  
ATOM   3088  HG3 ARG B  72       6.079  -6.443   6.789  1.00 97.76           H  
ATOM   3089  HD2 ARG B  72       7.069  -7.013   8.940  1.00 97.76           H  
ATOM   3090  HD3 ARG B  72       8.692  -7.031   8.258  1.00 97.76           H  
ATOM   3091  HE  ARG B  72       6.661  -9.153   8.102  1.00 97.76           H  
ATOM   3092 HH11 ARG B  72      10.175  -9.918   6.532  1.00 97.76           H  
ATOM   3093 HH12 ARG B  72       9.869  -8.213   6.897  1.00 97.76           H  
ATOM   3094 HH21 ARG B  72       7.219 -11.082   7.617  1.00 97.76           H  
ATOM   3095 HH22 ARG B  72       8.748 -11.476   6.883  1.00 97.76           H  
ATOM   3096  N   GLY B  73       6.817  -2.026   9.496  1.00 94.68           N  
ATOM   3097  CA  GLY B  73       7.386  -0.855  10.170  1.00 94.68           C  
ATOM   3098  C   GLY B  73       7.553   0.388   9.296  1.00 94.68           C  
ATOM   3099  O   GLY B  73       8.068   1.388   9.792  1.00 94.68           O  
ATOM   3100  H   GLY B  73       5.813  -2.129   9.507  1.00 94.68           H  
ATOM   3101  HA2 GLY B  73       8.366  -1.106  10.577  1.00 94.68           H  
ATOM   3102  HA3 GLY B  73       6.742  -0.588  11.008  1.00 94.68           H  
ATOM   3103  N   TYR B  74       7.116   0.355   8.036  1.00 95.56           N  
ATOM   3104  CA  TYR B  74       7.194   1.478   7.101  1.00 95.56           C  
ATOM   3105  C   TYR B  74       5.798   1.926   6.672  1.00 95.56           C  
ATOM   3106  O   TYR B  74       4.903   1.091   6.553  1.00 95.56           O  
ATOM   3107  CB  TYR B  74       8.024   1.085   5.874  1.00 95.56           C  
ATOM   3108  CG  TYR B  74       9.448   0.682   6.202  1.00 95.56           C  
ATOM   3109  CD1 TYR B  74      10.470   1.647   6.264  1.00 95.56           C  
ATOM   3110  CD2 TYR B  74       9.733  -0.663   6.504  1.00 95.56           C  
ATOM   3111  CE1 TYR B  74      11.770   1.259   6.642  1.00 95.56           C  
ATOM   3112  CE2 TYR B  74      11.031  -1.051   6.875  1.00 95.56           C  
ATOM   3113  CZ  TYR B  74      12.049  -0.082   6.951  1.00 95.56           C  
ATOM   3114  OH  TYR B  74      13.295  -0.458   7.340  1.00 95.56           O  
ATOM   3115  H   TYR B  74       6.669  -0.481   7.689  1.00 95.56           H  
ATOM   3116  HA  TYR B  74       7.686   2.327   7.577  1.00 95.56           H  
ATOM   3117  HB2 TYR B  74       7.530   0.263   5.355  1.00 95.56           H  
ATOM   3118  HB3 TYR B  74       8.044   1.937   5.195  1.00 95.56           H  
ATOM   3119  HD1 TYR B  74      10.267   2.685   6.051  1.00 95.56           H  
ATOM   3120  HD2 TYR B  74       8.935  -1.390   6.486  1.00 95.56           H  
ATOM   3121  HE1 TYR B  74      12.558   1.993   6.727  1.00 95.56           H  
ATOM   3122  HE2 TYR B  74      11.225  -2.083   7.126  1.00 95.56           H  
ATOM   3123  HH  TYR B  74      13.273  -1.343   7.711  1.00 95.56           H  
ATOM   3124  N   ASP B  75       5.642   3.225   6.429  1.00 93.74           N  
ATOM   3125  CA  ASP B  75       4.478   3.799   5.747  1.00 93.74           C  
ATOM   3126  C   ASP B  75       4.616   3.690   4.215  1.00 93.74           C  
ATOM   3127  O   ASP B  75       5.529   3.032   3.700  1.00 93.74           O  
ATOM   3128  CB  ASP B  75       4.266   5.247   6.233  1.00 93.74           C  
ATOM   3129  CG  ASP B  75       5.417   6.209   5.919  1.00 93.74           C  
ATOM   3130  OD1 ASP B  75       6.051   6.113   4.845  1.00 93.74           O  
ATOM   3131  OD2 ASP B  75       5.695   7.082   6.766  1.00 93.74           O1-
ATOM   3132  H   ASP B  75       6.441   3.835   6.525  1.00 93.74           H  
ATOM   3133  HA  ASP B  75       3.585   3.237   6.023  1.00 93.74           H  
ATOM   3134  HB2 ASP B  75       4.116   5.225   7.312  1.00 93.74           H  
ATOM   3135  HB3 ASP B  75       3.350   5.643   5.794  1.00 93.74           H  
ATOM   3136  N   HIS B  76       3.727   4.361   3.479  1.00 95.62           N  
ATOM   3137  CA  HIS B  76       3.659   4.327   2.016  1.00 95.62           C  
ATOM   3138  C   HIS B  76       4.979   4.703   1.315  1.00 95.62           C  
ATOM   3139  O   HIS B  76       5.198   4.298   0.174  1.00 95.62           O  
ATOM   3140  CB  HIS B  76       2.525   5.254   1.552  1.00 95.62           C  
ATOM   3141  CG  HIS B  76       2.816   6.723   1.762  1.00 95.62           C  
ATOM   3142  CD2 HIS B  76       3.377   7.578   0.849  1.00 95.62           C  
ATOM   3143  ND1 HIS B  76       2.553   7.462   2.895  1.00 95.62           N  
ATOM   3144  CE1 HIS B  76       2.946   8.724   2.664  1.00 95.62           C  
ATOM   3145  NE2 HIS B  76       3.482   8.839   1.441  1.00 95.62           N  
ATOM   3146  H   HIS B  76       2.993   4.859   3.964  1.00 95.62           H  
ATOM   3147  HA  HIS B  76       3.413   3.309   1.717  1.00 95.62           H  
ATOM   3148  HB2 HIS B  76       1.605   4.988   2.072  1.00 95.62           H  
ATOM   3149  HB3 HIS B  76       2.353   5.088   0.488  1.00 95.62           H  
ATOM   3150  HD1 HIS B  76       1.908   7.209   3.629  1.00 95.62           H  
ATOM   3151  HD2 HIS B  76       3.684   7.323  -0.155  1.00 95.62           H  
ATOM   3152  HE1 HIS B  76       2.772   9.554   3.333  1.00 95.62           H  
ATOM   3153  N   ARG B  77       5.894   5.433   1.973  1.00 96.23           N  
ATOM   3154  CA  ARG B  77       7.206   5.799   1.402  1.00 96.23           C  
ATOM   3155  C   ARG B  77       8.190   4.628   1.391  1.00 96.23           C  
ATOM   3156  O   ARG B  77       9.151   4.639   0.620  1.00 96.23           O  
ATOM   3157  CB  ARG B  77       7.797   6.986   2.178  1.00 96.23           C  
ATOM   3158  CG  ARG B  77       6.906   8.236   2.104  1.00 96.23           C  
ATOM   3159  CD  ARG B  77       7.391   9.329   3.055  1.00 96.23           C  
ATOM   3160  NE  ARG B  77       7.117   8.976   4.460  1.00 96.23           N  
ATOM   3161  CZ  ARG B  77       7.446   9.715   5.497  1.00 96.23           C  
ATOM   3162  NH1 ARG B  77       8.215  10.766   5.396  1.00 96.23           N1+
ATOM   3163  NH2 ARG B  77       7.033   9.398   6.686  1.00 96.23           N  
ATOM   3164  H   ARG B  77       5.690   5.710   2.923  1.00 96.23           H  
ATOM   3165  HA  ARG B  77       7.066   6.095   0.362  1.00 96.23           H  
ATOM   3166  HB2 ARG B  77       7.944   6.691   3.218  1.00 96.23           H  
ATOM   3167  HB3 ARG B  77       8.774   7.235   1.761  1.00 96.23           H  
ATOM   3168  HG2 ARG B  77       6.910   8.619   1.084  1.00 96.23           H  
ATOM   3169  HG3 ARG B  77       5.881   7.987   2.376  1.00 96.23           H  
ATOM   3170  HD2 ARG B  77       8.458   9.492   2.902  1.00 96.23           H  
ATOM   3171  HD3 ARG B  77       6.862  10.249   2.812  1.00 96.23           H  
ATOM   3172  HE  ARG B  77       6.605   8.124   4.643  1.00 96.23           H  
ATOM   3173 HH11 ARG B  77       8.718  10.932   4.537  1.00 96.23           H  
ATOM   3174 HH12 ARG B  77       8.463  11.319   6.203  1.00 96.23           H  
ATOM   3175 HH21 ARG B  77       7.398   9.863   7.504  1.00 96.23           H  
ATOM   3176 HH22 ARG B  77       6.482   8.555   6.769  1.00 96.23           H  
ATOM   3177  N   GLY B  78       7.974   3.630   2.250  1.00 97.62           N  
ATOM   3178  CA  GLY B  78       8.800   2.425   2.367  1.00 97.62           C  
ATOM   3179  C   GLY B  78       8.081   1.119   2.013  1.00 97.62           C  
ATOM   3180  O   GLY B  78       8.683   0.051   2.149  1.00 97.62           O  
ATOM   3181  H   GLY B  78       7.155   3.702   2.836  1.00 97.62           H  
ATOM   3182  HA2 GLY B  78       9.173   2.348   3.388  1.00 97.62           H  
ATOM   3183  HA3 GLY B  78       9.660   2.504   1.702  1.00 97.62           H  
ATOM   3184  N   VAL B  79       6.830   1.179   1.554  1.00 98.37           N  
ATOM   3185  CA  VAL B  79       6.077   0.036   1.021  1.00 98.37           C  
ATOM   3186  C   VAL B  79       5.756   0.305  -0.442  1.00 98.37           C  
ATOM   3187  O   VAL B  79       4.928   1.153  -0.765  1.00 98.37           O  
ATOM   3188  CB  VAL B  79       4.796  -0.224   1.835  1.00 98.37           C  
ATOM   3189  CG1 VAL B  79       4.039  -1.440   1.279  1.00 98.37           C  
ATOM   3190  CG2 VAL B  79       5.122  -0.500   3.307  1.00 98.37           C  
ATOM   3191  H   VAL B  79       6.381   2.083   1.512  1.00 98.37           H  
ATOM   3192  HA  VAL B  79       6.691  -0.864   1.071  1.00 98.37           H  
ATOM   3193  HB  VAL B  79       4.145   0.649   1.787  1.00 98.37           H  
ATOM   3194 HG11 VAL B  79       4.702  -2.302   1.213  1.00 98.37           H  
ATOM   3195 HG12 VAL B  79       3.647  -1.212   0.287  1.00 98.37           H  
ATOM   3196 HG13 VAL B  79       3.192  -1.676   1.924  1.00 98.37           H  
ATOM   3197 HG21 VAL B  79       5.775  -1.368   3.402  1.00 98.37           H  
ATOM   3198 HG22 VAL B  79       4.193  -0.662   3.852  1.00 98.37           H  
ATOM   3199 HG23 VAL B  79       5.607   0.369   3.752  1.00 98.37           H  
ATOM   3200  N   LEU B  80       6.407  -0.419  -1.350  1.00 98.71           N  
ATOM   3201  CA  LEU B  80       6.239  -0.167  -2.775  1.00 98.71           C  
ATOM   3202  C   LEU B  80       4.918  -0.755  -3.278  1.00 98.71           C  
ATOM   3203  O   LEU B  80       4.705  -1.962  -3.197  1.00 98.71           O  
ATOM   3204  CB  LEU B  80       7.449  -0.722  -3.533  1.00 98.71           C  
ATOM   3205  CG  LEU B  80       7.402  -0.464  -5.047  1.00 98.71           C  
ATOM   3206  CD1 LEU B  80       7.475   1.027  -5.391  1.00 98.71           C  
ATOM   3207  CD2 LEU B  80       8.597  -1.147  -5.697  1.00 98.71           C  
ATOM   3208  H   LEU B  80       7.041  -1.144  -1.044  1.00 98.71           H  
ATOM   3209  HA  LEU B  80       6.211   0.913  -2.918  1.00 98.71           H  
ATOM   3210  HB2 LEU B  80       7.489  -1.798  -3.359  1.00 98.71           H  
ATOM   3211  HB3 LEU B  80       8.356  -0.277  -3.125  1.00 98.71           H  
ATOM   3212  HG  LEU B  80       6.492  -0.884  -5.476  1.00 98.71           H  
ATOM   3213 HD11 LEU B  80       7.531   1.146  -6.472  1.00 98.71           H  
ATOM   3214 HD12 LEU B  80       8.356   1.473  -4.930  1.00 98.71           H  
ATOM   3215 HD13 LEU B  80       6.580   1.536  -5.034  1.00 98.71           H  
ATOM   3216 HD21 LEU B  80       8.597  -0.953  -6.769  1.00 98.71           H  
ATOM   3217 HD22 LEU B  80       8.532  -2.222  -5.529  1.00 98.71           H  
ATOM   3218 HD23 LEU B  80       9.525  -0.762  -5.271  1.00 98.71           H  
ATOM   3219  N   ILE B  81       4.074   0.081  -3.873  1.00 98.69           N  
ATOM   3220  CA  ILE B  81       2.868  -0.364  -4.576  1.00 98.69           C  
ATOM   3221  C   ILE B  81       3.137  -0.388  -6.080  1.00 98.69           C  
ATOM   3222  O   ILE B  81       3.600   0.604  -6.651  1.00 98.69           O  
ATOM   3223  CB  ILE B  81       1.638   0.482  -4.186  1.00 98.69           C  
ATOM   3224  CG1 ILE B  81       1.423   0.396  -2.654  1.00 98.69           C  
ATOM   3225  CG2 ILE B  81       0.404  -0.010  -4.965  1.00 98.69           C  
ATOM   3226  CD1 ILE B  81       0.210   1.166  -2.132  1.00 98.69           C  
ATOM   3227  H   ILE B  81       4.263   1.072  -3.825  1.00 98.69           H  
ATOM   3228  HA  ILE B  81       2.641  -1.384  -4.266  1.00 98.69           H  
ATOM   3229  HB  ILE B  81       1.824   1.523  -4.451  1.00 98.69           H  
ATOM   3230 HG12 ILE B  81       2.296   0.805  -2.146  1.00 98.69           H  
ATOM   3231 HG13 ILE B  81       1.321  -0.648  -2.358  1.00 98.69           H  
ATOM   3232 HG21 ILE B  81       0.229  -1.064  -4.753  1.00 98.69           H  
ATOM   3233 HG22 ILE B  81      -0.478   0.564  -4.682  1.00 98.69           H  
ATOM   3234 HG23 ILE B  81       0.541   0.122  -6.038  1.00 98.69           H  
ATOM   3235 HD11 ILE B  81       0.181   2.166  -2.565  1.00 98.69           H  
ATOM   3236 HD12 ILE B  81       0.278   1.253  -1.048  1.00 98.69           H  
ATOM   3237 HD13 ILE B  81      -0.704   0.624  -2.376  1.00 98.69           H  
ATOM   3238  N   LEU B  82       2.835  -1.520  -6.717  1.00 98.71           N  
ATOM   3239  CA  LEU B  82       2.915  -1.719  -8.162  1.00 98.71           C  
ATOM   3240  C   LEU B  82       1.524  -1.997  -8.733  1.00 98.71           C  
ATOM   3241  O   LEU B  82       0.768  -2.771  -8.154  1.00 98.71           O  
ATOM   3242  CB  LEU B  82       3.858  -2.889  -8.501  1.00 98.71           C  
ATOM   3243  CG  LEU B  82       5.294  -2.776  -7.968  1.00 98.71           C  
ATOM   3244  CD1 LEU B  82       6.073  -4.036  -8.336  1.00 98.71           C  
ATOM   3245  CD2 LEU B  82       6.028  -1.573  -8.562  1.00 98.71           C  
ATOM   3246  H   LEU B  82       2.451  -2.274  -6.166  1.00 98.71           H  
ATOM   3247  HA  LEU B  82       3.300  -0.812  -8.629  1.00 98.71           H  
ATOM   3248  HB2 LEU B  82       3.425  -3.804  -8.099  1.00 98.71           H  
ATOM   3249  HB3 LEU B  82       3.896  -2.996  -9.585  1.00 98.71           H  
ATOM   3250  HG  LEU B  82       5.282  -2.686  -6.882  1.00 98.71           H  
ATOM   3251 HD11 LEU B  82       7.057  -4.001  -7.868  1.00 98.71           H  
ATOM   3252 HD12 LEU B  82       6.181  -4.114  -9.419  1.00 98.71           H  
ATOM   3253 HD13 LEU B  82       5.547  -4.915  -7.965  1.00 98.71           H  
ATOM   3254 HD21 LEU B  82       7.085  -1.622  -8.300  1.00 98.71           H  
ATOM   3255 HD22 LEU B  82       5.928  -1.568  -9.646  1.00 98.71           H  
ATOM   3256 HD23 LEU B  82       5.606  -0.660  -8.141  1.00 98.71           H  
ATOM   3257  N   VAL B  83       1.225  -1.446  -9.909  1.00 98.69           N  
ATOM   3258  CA  VAL B  83       0.088  -1.872 -10.739  1.00 98.69           C  
ATOM   3259  C   VAL B  83       0.619  -2.257 -12.117  1.00 98.69           C  
ATOM   3260  O   VAL B  83       1.268  -1.450 -12.785  1.00 98.69           O  
ATOM   3261  CB  VAL B  83      -1.017  -0.805 -10.824  1.00 98.69           C  
ATOM   3262  CG1 VAL B  83      -2.186  -1.312 -11.670  1.00 98.69           C  
ATOM   3263  CG2 VAL B  83      -1.601  -0.457  -9.449  1.00 98.69           C  
ATOM   3264  H   VAL B  83       1.869  -0.773 -10.300  1.00 98.69           H  
ATOM   3265  HA  VAL B  83      -0.364  -2.759 -10.293  1.00 98.69           H  
ATOM   3266  HB  VAL B  83      -0.610   0.097 -11.280  1.00 98.69           H  
ATOM   3267 HG11 VAL B  83      -1.838  -1.603 -12.662  1.00 98.69           H  
ATOM   3268 HG12 VAL B  83      -2.631  -2.192 -11.204  1.00 98.69           H  
ATOM   3269 HG13 VAL B  83      -2.939  -0.529 -11.762  1.00 98.69           H  
ATOM   3270 HG21 VAL B  83      -0.806  -0.314  -8.718  1.00 98.69           H  
ATOM   3271 HG22 VAL B  83      -2.197   0.453  -9.519  1.00 98.69           H  
ATOM   3272 HG23 VAL B  83      -2.230  -1.268  -9.080  1.00 98.69           H  
ATOM   3273  N   ASP B  84       0.403  -3.509 -12.524  1.00 98.10           N  
ATOM   3274  CA  ASP B  84       0.971  -4.117 -13.738  1.00 98.10           C  
ATOM   3275  C   ASP B  84       2.496  -3.862 -13.871  1.00 98.10           C  
ATOM   3276  O   ASP B  84       3.032  -3.594 -14.953  1.00 98.10           O  
ATOM   3277  CB  ASP B  84       0.173  -3.708 -14.990  1.00 98.10           C  
ATOM   3278  CG  ASP B  84      -1.331  -3.986 -14.899  1.00 98.10           C  
ATOM   3279  OD1 ASP B  84      -1.765  -5.160 -14.917  1.00 98.10           O  
ATOM   3280  OD2 ASP B  84      -2.106  -3.000 -14.895  1.00 98.10           O1-
ATOM   3281  H   ASP B  84      -0.128  -4.112 -11.911  1.00 98.10           H  
ATOM   3282  HA  ASP B  84       0.851  -5.195 -13.630  1.00 98.10           H  
ATOM   3283  HB2 ASP B  84       0.569  -4.249 -15.849  1.00 98.10           H  
ATOM   3284  HB3 ASP B  84       0.324  -2.644 -15.171  1.00 98.10           H  
ATOM   3285  N   GLY B  85       3.209  -3.893 -12.739  1.00 97.81           N  
ATOM   3286  CA  GLY B  85       4.657  -3.679 -12.647  1.00 97.81           C  
ATOM   3287  C   GLY B  85       5.136  -2.219 -12.669  1.00 97.81           C  
ATOM   3288  O   GLY B  85       6.340  -2.002 -12.779  1.00 97.81           O  
ATOM   3289  H   GLY B  85       2.709  -4.133 -11.896  1.00 97.81           H  
ATOM   3290  HA2 GLY B  85       5.148  -4.205 -13.466  1.00 97.81           H  
ATOM   3291  HA3 GLY B  85       5.003  -4.119 -11.712  1.00 97.81           H  
ATOM   3292  N   VAL B  86       4.246  -1.223 -12.569  1.00 98.19           N  
ATOM   3293  CA  VAL B  86       4.608   0.210 -12.504  1.00 98.19           C  
ATOM   3294  C   VAL B  86       4.331   0.776 -11.110  1.00 98.19           C  
ATOM   3295  O   VAL B  86       3.236   0.602 -10.576  1.00 98.19           O  
ATOM   3296  CB  VAL B  86       3.880   1.018 -13.599  1.00 98.19           C  
ATOM   3297  CG1 VAL B  86       4.182   2.521 -13.521  1.00 98.19           C  
ATOM   3298  CG2 VAL B  86       4.323   0.542 -14.989  1.00 98.19           C  
ATOM   3299  H   VAL B  86       3.264  -1.456 -12.538  1.00 98.19           H  
ATOM   3300  HA  VAL B  86       5.676   0.316 -12.692  1.00 98.19           H  
ATOM   3301  HB  VAL B  86       2.804   0.874 -13.504  1.00 98.19           H  
ATOM   3302 HG11 VAL B  86       3.780   2.942 -12.598  1.00 98.19           H  
ATOM   3303 HG12 VAL B  86       5.256   2.699 -13.568  1.00 98.19           H  
ATOM   3304 HG13 VAL B  86       3.696   3.038 -14.348  1.00 98.19           H  
ATOM   3305 HG21 VAL B  86       4.084  -0.514 -15.119  1.00 98.19           H  
ATOM   3306 HG22 VAL B  86       5.399   0.678 -15.107  1.00 98.19           H  
ATOM   3307 HG23 VAL B  86       3.805   1.117 -15.756  1.00 98.19           H  
ATOM   3308  N   ARG B  87       5.318   1.474 -10.531  1.00 98.49           N  
ATOM   3309  CA  ARG B  87       5.236   2.125  -9.207  1.00 98.49           C  
ATOM   3310  C   ARG B  87       4.123   3.181  -9.137  1.00 98.49           C  
ATOM   3311  O   ARG B  87       3.969   3.944 -10.084  1.00 98.49           O  
ATOM   3312  CB  ARG B  87       6.613   2.705  -8.815  1.00 98.49           C  
ATOM   3313  CG  ARG B  87       7.092   3.859  -9.723  1.00 98.49           C  
ATOM   3314  CD  ARG B  87       8.490   4.388  -9.364  1.00 98.49           C  
ATOM   3315  NE  ARG B  87       9.556   3.393  -9.628  1.00 98.49           N  
ATOM   3316  CZ  ARG B  87      10.451   2.933  -8.770  1.00 98.49           C  
ATOM   3317  NH1 ARG B  87      10.575   3.447  -7.580  1.00 98.49           N1+
ATOM   3318  NH2 ARG B  87      11.214   1.921  -9.085  1.00 98.49           N  
ATOM   3319  H   ARG B  87       6.172   1.584 -11.058  1.00 98.49           H  
ATOM   3320  HA  ARG B  87       4.974   1.361  -8.475  1.00 98.49           H  
ATOM   3321  HB2 ARG B  87       7.345   1.898  -8.843  1.00 98.49           H  
ATOM   3322  HB3 ARG B  87       6.555   3.072  -7.791  1.00 98.49           H  
ATOM   3323  HG2 ARG B  87       6.398   4.694  -9.631  1.00 98.49           H  
ATOM   3324  HG3 ARG B  87       7.097   3.535 -10.764  1.00 98.49           H  
ATOM   3325  HD2 ARG B  87       8.482   4.703  -8.322  1.00 98.49           H  
ATOM   3326  HD3 ARG B  87       8.686   5.272  -9.971  1.00 98.49           H  
ATOM   3327  HE  ARG B  87       9.614   3.021 -10.566  1.00 98.49           H  
ATOM   3328 HH11 ARG B  87      11.097   2.966  -6.861  1.00 98.49           H  
ATOM   3329 HH12 ARG B  87      10.093   4.310  -7.371  1.00 98.49           H  
ATOM   3330 HH21 ARG B  87      11.724   1.414  -8.376  1.00 98.49           H  
ATOM   3331 HH22 ARG B  87      11.191   1.532 -10.017  1.00 98.49           H  
ATOM   3332  N   GLN B  88       3.394   3.240  -8.019  1.00 97.43           N  
ATOM   3333  CA  GLN B  88       2.196   4.092  -7.857  1.00 97.43           C  
ATOM   3334  C   GLN B  88       2.338   5.260  -6.861  1.00 97.43           C  
ATOM   3335  O   GLN B  88       1.444   6.093  -6.763  1.00 97.43           O  
ATOM   3336  CB  GLN B  88       1.020   3.207  -7.420  1.00 97.43           C  
ATOM   3337  CG  GLN B  88       0.648   2.111  -8.423  1.00 97.43           C  
ATOM   3338  CD  GLN B  88       0.199   2.677  -9.762  1.00 97.43           C  
ATOM   3339  NE2 GLN B  88       0.900   2.431 -10.847  1.00 97.43           N  
ATOM   3340  OE1 GLN B  88      -0.801   3.355  -9.851  1.00 97.43           O  
ATOM   3341  H   GLN B  88       3.529   2.503  -7.342  1.00 97.43           H  
ATOM   3342  HA  GLN B  88       1.937   4.546  -8.813  1.00 97.43           H  
ATOM   3343  HB2 GLN B  88       0.140   3.833  -7.264  1.00 97.43           H  
ATOM   3344  HB3 GLN B  88       1.263   2.739  -6.466  1.00 97.43           H  
ATOM   3345  HG2 GLN B  88       1.477   1.416  -8.559  1.00 97.43           H  
ATOM   3346  HG3 GLN B  88      -0.193   1.569  -7.988  1.00 97.43           H  
ATOM   3347 HE21 GLN B  88       1.746   1.883 -10.799  1.00 97.43           H  
ATOM   3348 HE22 GLN B  88       0.600   2.923 -11.677  1.00 97.43           H  
ATOM   3349  N   GLY B  89       3.428   5.332  -6.094  1.00 95.81           N  
ATOM   3350  CA  GLY B  89       3.550   6.291  -4.989  1.00 95.81           C  
ATOM   3351  C   GLY B  89       3.509   7.765  -5.421  1.00 95.81           C  
ATOM   3352  O   GLY B  89       4.137   8.155  -6.408  1.00 95.81           O  
ATOM   3353  H   GLY B  89       4.150   4.636  -6.214  1.00 95.81           H  
ATOM   3354  HA2 GLY B  89       4.484   6.122  -4.455  1.00 95.81           H  
ATOM   3355  HA3 GLY B  89       2.734   6.113  -4.288  1.00 95.81           H  
ATOM   3356  N   THR B  90       2.817   8.584  -4.629  1.00 96.49           N  
ATOM   3357  CA  THR B  90       2.863  10.055  -4.651  1.00 96.49           C  
ATOM   3358  C   THR B  90       3.223  10.550  -3.249  1.00 96.49           C  
ATOM   3359  O   THR B  90       3.099   9.799  -2.285  1.00 96.49           O  
ATOM   3360  CB  THR B  90       1.530  10.679  -5.110  1.00 96.49           C  
ATOM   3361  CG2 THR B  90       1.173  10.372  -6.562  1.00 96.49           C  
ATOM   3362  OG1 THR B  90       0.443  10.227  -4.346  1.00 96.49           O  
ATOM   3363  H   THR B  90       2.397   8.190  -3.799  1.00 96.49           H  
ATOM   3364  HA  THR B  90       3.647  10.394  -5.327  1.00 96.49           H  
ATOM   3365  HB  THR B  90       1.600  11.762  -5.007  1.00 96.49           H  
ATOM   3366  HG1 THR B  90       0.369   9.280  -4.487  1.00 96.49           H  
ATOM   3367 HG21 THR B  90       0.170  10.740  -6.774  1.00 96.49           H  
ATOM   3368 HG22 THR B  90       1.869  10.890  -7.220  1.00 96.49           H  
ATOM   3369 HG23 THR B  90       1.208   9.299  -6.752  1.00 96.49           H  
ATOM   3370  N   ASP B  91       3.699  11.790  -3.137  1.00 95.57           N  
ATOM   3371  CA  ASP B  91       3.959  12.434  -1.846  1.00 95.57           C  
ATOM   3372  C   ASP B  91       3.177  13.748  -1.762  1.00 95.57           C  
ATOM   3373  O   ASP B  91       3.632  14.804  -2.201  1.00 95.57           O  
ATOM   3374  CB  ASP B  91       5.467  12.622  -1.646  1.00 95.57           C  
ATOM   3375  CG  ASP B  91       5.796  13.234  -0.282  1.00 95.57           C  
ATOM   3376  OD1 ASP B  91       4.975  13.101   0.651  1.00 95.57           O  
ATOM   3377  OD2 ASP B  91       6.907  13.806  -0.186  1.00 95.57           O1-
ATOM   3378  H   ASP B  91       3.844  12.345  -3.969  1.00 95.57           H  
ATOM   3379  HA  ASP B  91       3.607  11.795  -1.037  1.00 95.57           H  
ATOM   3380  HB2 ASP B  91       5.954  11.649  -1.716  1.00 95.57           H  
ATOM   3381  HB3 ASP B  91       5.864  13.257  -2.438  1.00 95.57           H  
ATOM   3382  N   THR B  92       1.938  13.656  -1.281  1.00 94.22           N  
ATOM   3383  CA  THR B  92       0.984  14.780  -1.230  1.00 94.22           C  
ATOM   3384  C   THR B  92       0.563  15.147   0.194  1.00 94.22           C  
ATOM   3385  O   THR B  92      -0.337  15.973   0.389  1.00 94.22           O  
ATOM   3386  CB  THR B  92      -0.254  14.486  -2.084  1.00 94.22           C  
ATOM   3387  CG2 THR B  92       0.079  14.122  -3.529  1.00 94.22           C  
ATOM   3388  OG1 THR B  92      -0.981  13.426  -1.522  1.00 94.22           O  
ATOM   3389  H   THR B  92       1.602  12.733  -1.047  1.00 94.22           H  
ATOM   3390  HA  THR B  92       1.462  15.669  -1.640  1.00 94.22           H  
ATOM   3391  HB  THR B  92      -0.887  15.373  -2.096  1.00 94.22           H  
ATOM   3392  HG1 THR B  92      -0.467  12.623  -1.628  1.00 94.22           H  
ATOM   3393 HG21 THR B  92       0.628  13.181  -3.561  1.00 94.22           H  
ATOM   3394 HG22 THR B  92      -0.845  14.004  -4.096  1.00 94.22           H  
ATOM   3395 HG23 THR B  92       0.682  14.910  -3.980  1.00 94.22           H  
ATOM   3396  N   GLY B  93       1.185  14.527   1.198  1.00 89.51           N  
ATOM   3397  CA  GLY B  93       0.778  14.596   2.598  1.00 89.51           C  
ATOM   3398  C   GLY B  93      -0.446  13.726   2.886  1.00 89.51           C  
ATOM   3399  O   GLY B  93      -0.308  12.654   3.458  1.00 89.51           O  
ATOM   3400  H   GLY B  93       1.953  13.912   0.968  1.00 89.51           H  
ATOM   3401  HA2 GLY B  93       0.553  15.627   2.869  1.00 89.51           H  
ATOM   3402  HA3 GLY B  93       1.598  14.246   3.224  1.00 89.51           H  
ATOM   3403  N   HIS B  94      -1.638  14.188   2.496  1.00 91.00           N  
ATOM   3404  CA  HIS B  94      -2.910  13.572   2.910  1.00 91.00           C  
ATOM   3405  C   HIS B  94      -3.770  13.032   1.756  1.00 91.00           C  
ATOM   3406  O   HIS B  94      -4.884  12.581   2.004  1.00 91.00           O  
ATOM   3407  CB  HIS B  94      -3.717  14.584   3.738  1.00 91.00           C  
ATOM   3408  CG  HIS B  94      -3.002  15.109   4.955  1.00 91.00           C  
ATOM   3409  CD2 HIS B  94      -2.685  16.413   5.219  1.00 91.00           C  
ATOM   3410  ND1 HIS B  94      -2.559  14.363   6.022  1.00 91.00           N  
ATOM   3411  CE1 HIS B  94      -1.977  15.194   6.902  1.00 91.00           C  
ATOM   3412  NE2 HIS B  94      -2.042  16.464   6.461  1.00 91.00           N  
ATOM   3413  H   HIS B  94      -1.655  15.054   1.976  1.00 91.00           H  
ATOM   3414  HA  HIS B  94      -2.704  12.715   3.552  1.00 91.00           H  
ATOM   3415  HB2 HIS B  94      -4.003  15.420   3.101  1.00 91.00           H  
ATOM   3416  HB3 HIS B  94      -4.631  14.096   4.078  1.00 91.00           H  
ATOM   3417  HD1 HIS B  94      -2.650  13.362   6.118  1.00 91.00           H  
ATOM   3418  HD2 HIS B  94      -2.898  17.257   4.579  1.00 91.00           H  
ATOM   3419  HE1 HIS B  94      -1.523  14.887   7.833  1.00 91.00           H  
ATOM   3420  N   LEU B  95      -3.320  13.137   0.500  1.00 95.80           N  
ATOM   3421  CA  LEU B  95      -4.164  12.895  -0.685  1.00 95.80           C  
ATOM   3422  C   LEU B  95      -3.748  11.661  -1.496  1.00 95.80           C  
ATOM   3423  O   LEU B  95      -4.358  11.379  -2.529  1.00 95.80           O  
ATOM   3424  CB  LEU B  95      -4.217  14.156  -1.575  1.00 95.80           C  
ATOM   3425  CG  LEU B  95      -4.495  15.477  -0.842  1.00 95.80           C  
ATOM   3426  CD1 LEU B  95      -4.509  16.638  -1.838  1.00 95.80           C  
ATOM   3427  CD2 LEU B  95      -5.842  15.441  -0.130  1.00 95.80           C  
ATOM   3428  H   LEU B  95      -2.377  13.463   0.342  1.00 95.80           H  
ATOM   3429  HA  LEU B  95      -5.183  12.689  -0.358  1.00 95.80           H  
ATOM   3430  HB2 LEU B  95      -3.273  14.252  -2.113  1.00 95.80           H  
ATOM   3431  HB3 LEU B  95      -4.995  14.005  -2.323  1.00 95.80           H  
ATOM   3432  HG  LEU B  95      -3.709  15.674  -0.112  1.00 95.80           H  
ATOM   3433 HD11 LEU B  95      -3.564  16.657  -2.381  1.00 95.80           H  
ATOM   3434 HD12 LEU B  95      -5.334  16.511  -2.538  1.00 95.80           H  
ATOM   3435 HD13 LEU B  95      -4.630  17.577  -1.298  1.00 95.80           H  
ATOM   3436 HD21 LEU B  95      -5.811  14.710   0.677  1.00 95.80           H  
ATOM   3437 HD22 LEU B  95      -6.068  16.416   0.301  1.00 95.80           H  
ATOM   3438 HD23 LEU B  95      -6.622  15.146  -0.831  1.00 95.80           H  
ATOM   3439  N   ASN B  96      -2.725  10.941  -1.034  1.00 96.55           N  
ATOM   3440  CA  ASN B  96      -2.186   9.741  -1.667  1.00 96.55           C  
ATOM   3441  C   ASN B  96      -3.236   8.613  -1.724  1.00 96.55           C  
ATOM   3442  O   ASN B  96      -4.245   8.649  -1.022  1.00 96.55           O  
ATOM   3443  CB  ASN B  96      -0.989   9.268  -0.837  1.00 96.55           C  
ATOM   3444  CG  ASN B  96       0.127  10.266  -0.600  1.00 96.55           C  
ATOM   3445  ND2 ASN B  96       0.754  10.159   0.542  1.00 96.55           N  
ATOM   3446  OD1 ASN B  96       0.407  11.166  -1.385  1.00 96.55           O  
ATOM   3447  H   ASN B  96      -2.308  11.229  -0.162  1.00 96.55           H  
ATOM   3448  HA  ASN B  96      -1.860   9.978  -2.680  1.00 96.55           H  
ATOM   3449  HB2 ASN B  96      -1.382   8.980   0.139  1.00 96.55           H  
ATOM   3450  HB3 ASN B  96      -0.547   8.377  -1.283  1.00 96.55           H  
ATOM   3451 HD21 ASN B  96       1.689  10.532   0.629  1.00 96.55           H  
ATOM   3452 HD22 ASN B  96       0.458   9.439   1.186  1.00 96.55           H  
ATOM   3453  N   GLY B  97      -2.993   7.586  -2.531  1.00 96.98           N  
ATOM   3454  CA  GLY B  97      -3.846   6.401  -2.586  1.00 96.98           C  
ATOM   3455  C   GLY B  97      -3.407   5.435  -3.679  1.00 96.98           C  
ATOM   3456  O   GLY B  97      -2.470   5.706  -4.431  1.00 96.98           O  
ATOM   3457  H   GLY B  97      -2.158   7.578  -3.098  1.00 96.98           H  
ATOM   3458  HA2 GLY B  97      -4.876   6.701  -2.774  1.00 96.98           H  
ATOM   3459  HA3 GLY B  97      -3.810   5.887  -1.624  1.00 96.98           H  
ATOM   3460  N   THR B  98      -4.100   4.301  -3.780  1.00 98.04           N  
ATOM   3461  CA  THR B  98      -3.965   3.375  -4.915  1.00 98.04           C  
ATOM   3462  C   THR B  98      -5.190   3.522  -5.811  1.00 98.04           C  
ATOM   3463  O   THR B  98      -6.246   2.959  -5.523  1.00 98.04           O  
ATOM   3464  CB  THR B  98      -3.779   1.928  -4.442  1.00 98.04           C  
ATOM   3465  CG2 THR B  98      -3.474   0.976  -5.600  1.00 98.04           C  
ATOM   3466  OG1 THR B  98      -2.677   1.862  -3.573  1.00 98.04           O  
ATOM   3467  H   THR B  98      -4.867   4.159  -3.138  1.00 98.04           H  
ATOM   3468  HA  THR B  98      -3.084   3.634  -5.502  1.00 98.04           H  
ATOM   3469  HB  THR B  98      -4.669   1.594  -3.909  1.00 98.04           H  
ATOM   3470  HG1 THR B  98      -2.799   2.532  -2.897  1.00 98.04           H  
ATOM   3471 HG21 THR B  98      -2.581   1.307  -6.130  1.00 98.04           H  
ATOM   3472 HG22 THR B  98      -4.315   0.944  -6.294  1.00 98.04           H  
ATOM   3473 HG23 THR B  98      -3.307  -0.027  -5.208  1.00 98.04           H  
ATOM   3474  N   PHE B  99      -5.062   4.302  -6.885  1.00 98.33           N  
ATOM   3475  CA  PHE B  99      -6.176   4.716  -7.747  1.00 98.33           C  
ATOM   3476  C   PHE B  99      -6.568   3.633  -8.763  1.00 98.33           C  
ATOM   3477  O   PHE B  99      -6.407   3.762  -9.978  1.00 98.33           O  
ATOM   3478  CB  PHE B  99      -5.847   6.075  -8.374  1.00 98.33           C  
ATOM   3479  CG  PHE B  99      -5.498   7.151  -7.360  1.00 98.33           C  
ATOM   3480  CD1 PHE B  99      -6.377   7.443  -6.297  1.00 98.33           C  
ATOM   3481  CD2 PHE B  99      -4.268   7.830  -7.447  1.00 98.33           C  
ATOM   3482  CE1 PHE B  99      -6.009   8.377  -5.313  1.00 98.33           C  
ATOM   3483  CE2 PHE B  99      -3.911   8.781  -6.477  1.00 98.33           C  
ATOM   3484  CZ  PHE B  99      -4.780   9.051  -5.406  1.00 98.33           C  
ATOM   3485  H   PHE B  99      -4.177   4.764  -7.039  1.00 98.33           H  
ATOM   3486  HA  PHE B  99      -7.053   4.863  -7.116  1.00 98.33           H  
ATOM   3487  HB2 PHE B  99      -5.016   5.947  -9.069  1.00 98.33           H  
ATOM   3488  HB3 PHE B  99      -6.706   6.414  -8.953  1.00 98.33           H  
ATOM   3489  HD1 PHE B  99      -7.330   6.941  -6.223  1.00 98.33           H  
ATOM   3490  HD2 PHE B  99      -3.580   7.611  -8.251  1.00 98.33           H  
ATOM   3491  HE1 PHE B  99      -6.676   8.585  -4.489  1.00 98.33           H  
ATOM   3492  HE2 PHE B  99      -2.958   9.282  -6.538  1.00 98.33           H  
ATOM   3493  HZ  PHE B  99      -4.499   9.769  -4.650  1.00 98.33           H  
ATOM   3494  N   LEU B 100      -7.076   2.521  -8.235  1.00 98.18           N  
ATOM   3495  CA  LEU B 100      -7.495   1.345  -8.982  1.00 98.18           C  
ATOM   3496  C   LEU B 100      -8.764   0.768  -8.340  1.00 98.18           C  
ATOM   3497  O   LEU B 100      -8.806   0.529  -7.136  1.00 98.18           O  
ATOM   3498  CB  LEU B 100      -6.311   0.364  -9.008  1.00 98.18           C  
ATOM   3499  CG  LEU B 100      -6.551  -0.943  -9.778  1.00 98.18           C  
ATOM   3500  CD1 LEU B 100      -6.783  -0.698 -11.269  1.00 98.18           C  
ATOM   3501  CD2 LEU B 100      -5.304  -1.813  -9.629  1.00 98.18           C  
ATOM   3502  H   LEU B 100      -7.144   2.480  -7.228  1.00 98.18           H  
ATOM   3503  HA  LEU B 100      -7.726   1.649 -10.004  1.00 98.18           H  
ATOM   3504  HB2 LEU B 100      -5.455   0.874  -9.448  1.00 98.18           H  
ATOM   3505  HB3 LEU B 100      -6.046   0.118  -7.979  1.00 98.18           H  
ATOM   3506  HG  LEU B 100      -7.410  -1.469  -9.364  1.00 98.18           H  
ATOM   3507 HD11 LEU B 100      -7.686  -0.106 -11.416  1.00 98.18           H  
ATOM   3508 HD12 LEU B 100      -6.924  -1.657 -11.768  1.00 98.18           H  
ATOM   3509 HD13 LEU B 100      -5.920  -0.180 -11.689  1.00 98.18           H  
ATOM   3510 HD21 LEU B 100      -5.183  -2.105  -8.586  1.00 98.18           H  
ATOM   3511 HD22 LEU B 100      -5.384  -2.710 -10.244  1.00 98.18           H  
ATOM   3512 HD23 LEU B 100      -4.425  -1.247  -9.939  1.00 98.18           H  
ATOM   3513  N   ASP B 101      -9.807   0.556  -9.142  1.00 96.80           N  
ATOM   3514  CA  ASP B 101     -11.064  -0.012  -8.648  1.00 96.80           C  
ATOM   3515  C   ASP B 101     -10.935  -1.546  -8.595  1.00 96.80           C  
ATOM   3516  O   ASP B 101     -10.396  -2.136  -9.541  1.00 96.80           O  
ATOM   3517  CB  ASP B 101     -12.260   0.451  -9.495  1.00 96.80           C  
ATOM   3518  CG  ASP B 101     -13.577  -0.203  -9.042  1.00 96.80           C  
ATOM   3519  OD1 ASP B 101     -13.910  -1.254  -9.634  1.00 96.80           O  
ATOM   3520  OD2 ASP B 101     -14.249   0.289  -8.109  1.00 96.80           O1-
ATOM   3521  H   ASP B 101      -9.664   0.576 -10.142  1.00 96.80           H  
ATOM   3522  HA  ASP B 101     -11.237   0.382  -7.646  1.00 96.80           H  
ATOM   3523  HB2 ASP B 101     -12.350   1.535  -9.424  1.00 96.80           H  
ATOM   3524  HB3 ASP B 101     -12.074   0.196 -10.539  1.00 96.80           H  
ATOM   3525  N   PRO B 102     -11.432  -2.211  -7.534  1.00 97.04           N  
ATOM   3526  CA  PRO B 102     -11.320  -3.660  -7.367  1.00 97.04           C  
ATOM   3527  C   PRO B 102     -11.834  -4.493  -8.537  1.00 97.04           C  
ATOM   3528  O   PRO B 102     -11.306  -5.574  -8.784  1.00 97.04           O  
ATOM   3529  CB  PRO B 102     -12.091  -3.987  -6.089  1.00 97.04           C  
ATOM   3530  CG  PRO B 102     -11.850  -2.730  -5.270  1.00 97.04           C  
ATOM   3531  CD  PRO B 102     -11.963  -1.625  -6.310  1.00 97.04           C  
ATOM   3532  HA  PRO B 102     -10.269  -3.908  -7.215  1.00 97.04           H  
ATOM   3533  HB2 PRO B 102     -11.698  -4.875  -5.594  1.00 97.04           H  
ATOM   3534  HB3 PRO B 102     -13.157  -4.093  -6.293  1.00 97.04           H  
ATOM   3535  HG2 PRO B 102     -12.570  -2.607  -4.462  1.00 97.04           H  
ATOM   3536  HG3 PRO B 102     -10.831  -2.769  -4.887  1.00 97.04           H  
ATOM   3537  HD2 PRO B 102     -13.009  -1.351  -6.449  1.00 97.04           H  
ATOM   3538  HD3 PRO B 102     -11.383  -0.764  -5.976  1.00 97.04           H  
ATOM   3539  N   ALA B 103     -12.812  -3.997  -9.304  1.00 94.93           N  
ATOM   3540  CA  ALA B 103     -13.368  -4.738 -10.430  1.00 94.93           C  
ATOM   3541  C   ALA B 103     -12.363  -4.989 -11.564  1.00 94.93           C  
ATOM   3542  O   ALA B 103     -12.578  -5.882 -12.387  1.00 94.93           O  
ATOM   3543  CB  ALA B 103     -14.578  -3.975 -10.960  1.00 94.93           C  
ATOM   3544  H   ALA B 103     -13.165  -3.067  -9.131  1.00 94.93           H  
ATOM   3545  HA  ALA B 103     -13.702  -5.711 -10.069  1.00 94.93           H  
ATOM   3546  HB1 ALA B 103     -15.266  -3.763 -10.141  1.00 94.93           H  
ATOM   3547  HB2 ALA B 103     -14.259  -3.040 -11.420  1.00 94.93           H  
ATOM   3548  HB3 ALA B 103     -15.077  -4.587 -11.711  1.00 94.93           H  
ATOM   3549  N   LEU B 104     -11.275  -4.215 -11.612  1.00 95.99           N  
ATOM   3550  CA  LEU B 104     -10.205  -4.368 -12.594  1.00 95.99           C  
ATOM   3551  C   LEU B 104      -9.030  -5.207 -12.080  1.00 95.99           C  
ATOM   3552  O   LEU B 104      -8.098  -5.460 -12.843  1.00 95.99           O  
ATOM   3553  CB  LEU B 104      -9.742  -2.979 -13.053  1.00 95.99           C  
ATOM   3554  CG  LEU B 104     -10.850  -2.113 -13.678  1.00 95.99           C  
ATOM   3555  CD1 LEU B 104     -10.206  -0.834 -14.183  1.00 95.99           C  
ATOM   3556  CD2 LEU B 104     -11.538  -2.784 -14.867  1.00 95.99           C  
ATOM   3557  H   LEU B 104     -11.171  -3.503 -10.903  1.00 95.99           H  
ATOM   3558  HA  LEU B 104     -10.591  -4.905 -13.462  1.00 95.99           H  
ATOM   3559  HB2 LEU B 104      -9.329  -2.451 -12.194  1.00 95.99           H  
ATOM   3560  HB3 LEU B 104      -8.945  -3.107 -13.785  1.00 95.99           H  
ATOM   3561  HG  LEU B 104     -11.595  -1.857 -12.925  1.00 95.99           H  
ATOM   3562 HD11 LEU B 104      -9.649  -0.374 -13.367  1.00 95.99           H  
ATOM   3563 HD12 LEU B 104     -10.975  -0.149 -14.540  1.00 95.99           H  
ATOM   3564 HD13 LEU B 104      -9.512  -1.055 -14.994  1.00 95.99           H  
ATOM   3565 HD21 LEU B 104     -12.210  -2.073 -15.346  1.00 95.99           H  
ATOM   3566 HD22 LEU B 104     -10.790  -3.126 -15.583  1.00 95.99           H  
ATOM   3567 HD23 LEU B 104     -12.130  -3.630 -14.519  1.00 95.99           H  
ATOM   3568  N   ILE B 105      -9.049  -5.637 -10.816  1.00 97.35           N  
ATOM   3569  CA  ILE B 105      -7.935  -6.331 -10.166  1.00 97.35           C  
ATOM   3570  C   ILE B 105      -8.123  -7.842 -10.292  1.00 97.35           C  
ATOM   3571  O   ILE B 105      -9.097  -8.416  -9.805  1.00 97.35           O  
ATOM   3572  CB  ILE B 105      -7.776  -5.890  -8.693  1.00 97.35           C  
ATOM   3573  CG1 ILE B 105      -7.683  -4.352  -8.603  1.00 97.35           C  
ATOM   3574  CG2 ILE B 105      -6.518  -6.544  -8.090  1.00 97.35           C  
ATOM   3575  CD1 ILE B 105      -7.557  -3.767  -7.193  1.00 97.35           C  
ATOM   3576  H   ILE B 105      -9.875  -5.469 -10.261  1.00 97.35           H  
ATOM   3577  HA  ILE B 105      -7.011  -6.061 -10.678  1.00 97.35           H  
ATOM   3578  HB  ILE B 105      -8.649  -6.219  -8.129  1.00 97.35           H  
ATOM   3579 HG12 ILE B 105      -8.583  -3.914  -9.034  1.00 97.35           H  
ATOM   3580 HG13 ILE B 105      -6.832  -4.022  -9.199  1.00 97.35           H  
ATOM   3581 HG21 ILE B 105      -6.557  -7.628  -8.182  1.00 97.35           H  
ATOM   3582 HG22 ILE B 105      -6.467  -6.315  -7.026  1.00 97.35           H  
ATOM   3583 HG23 ILE B 105      -5.621  -6.179  -8.591  1.00 97.35           H  
ATOM   3584 HD11 ILE B 105      -6.556  -3.934  -6.794  1.00 97.35           H  
ATOM   3585 HD12 ILE B 105      -8.289  -4.219  -6.526  1.00 97.35           H  
ATOM   3586 HD13 ILE B 105      -7.736  -2.692  -7.236  1.00 97.35           H  
ATOM   3587  N   LYS B 106      -7.150  -8.503 -10.917  1.00 94.77           N  
ATOM   3588  CA  LYS B 106      -7.091  -9.962 -11.028  1.00 94.77           C  
ATOM   3589  C   LYS B 106      -6.488 -10.593  -9.779  1.00 94.77           C  
ATOM   3590  O   LYS B 106      -6.960 -11.619  -9.306  1.00 94.77           O  
ATOM   3591  CB  LYS B 106      -6.233 -10.303 -12.247  1.00 94.77           C  
ATOM   3592  CG  LYS B 106      -6.105 -11.810 -12.504  1.00 94.77           C  
ATOM   3593  CD  LYS B 106      -4.797 -12.057 -13.246  1.00 94.77           C  
ATOM   3594  CE  LYS B 106      -4.658 -13.538 -13.579  1.00 94.77           C  
ATOM   3595  NZ  LYS B 106      -3.703 -13.692 -14.691  1.00 94.77           N1+
ATOM   3596  H   LYS B 106      -6.352  -7.973 -11.236  1.00 94.77           H  
ATOM   3597  HA  LYS B 106      -8.093 -10.374 -11.151  1.00 94.77           H  
ATOM   3598  HB2 LYS B 106      -5.240  -9.877 -12.096  1.00 94.77           H  
ATOM   3599  HB3 LYS B 106      -6.661  -9.832 -13.131  1.00 94.77           H  
ATOM   3600  HG2 LYS B 106      -6.075 -12.384 -11.578  1.00 94.77           H  
ATOM   3601  HG3 LYS B 106      -6.951 -12.148 -13.102  1.00 94.77           H  
ATOM   3602  HD2 LYS B 106      -4.793 -11.449 -14.151  1.00 94.77           H  
ATOM   3603  HD3 LYS B 106      -3.954 -11.748 -12.627  1.00 94.77           H  
ATOM   3604  HE2 LYS B 106      -4.348 -14.096 -12.696  1.00 94.77           H  
ATOM   3605  HE3 LYS B 106      -5.632 -13.907 -13.899  1.00 94.77           H  
ATOM   3606  HZ1 LYS B 106      -4.050 -13.098 -15.432  1.00 94.77           H  
ATOM   3607  HZ2 LYS B 106      -3.797 -14.602 -15.119  1.00 94.77           H  
ATOM   3608  HZ3 LYS B 106      -2.756 -13.429 -14.457  1.00 94.77           H  
ATOM   3609  N   ARG B 107      -5.375 -10.031  -9.311  1.00 93.72           N  
ATOM   3610  CA  ARG B 107      -4.518 -10.656  -8.303  1.00 93.72           C  
ATOM   3611  C   ARG B 107      -3.744  -9.593  -7.550  1.00 93.72           C  
ATOM   3612  O   ARG B 107      -3.320  -8.606  -8.151  1.00 93.72           O  
ATOM   3613  CB  ARG B 107      -3.580 -11.635  -9.024  1.00 93.72           C  
ATOM   3614  CG  ARG B 107      -2.672 -12.447  -8.092  1.00 93.72           C  
ATOM   3615  CD  ARG B 107      -2.005 -13.535  -8.937  1.00 93.72           C  
ATOM   3616  NE  ARG B 107      -0.999 -14.296  -8.178  1.00 93.72           N  
ATOM   3617  CZ  ARG B 107       0.298 -14.272  -8.394  1.00 93.72           C  
ATOM   3618  NH1 ARG B 107       0.846 -13.585  -9.351  1.00 93.72           N1+
ATOM   3619  NH2 ARG B 107       1.127 -14.908  -7.634  1.00 93.72           N  
ATOM   3620  H   ARG B 107      -5.046  -9.186  -9.755  1.00 93.72           H  
ATOM   3621  HA  ARG B 107      -5.137 -11.202  -7.591  1.00 93.72           H  
ATOM   3622  HB2 ARG B 107      -4.195 -12.331  -9.594  1.00 93.72           H  
ATOM   3623  HB3 ARG B 107      -2.956 -11.083  -9.725  1.00 93.72           H  
ATOM   3624  HG2 ARG B 107      -3.265 -12.909  -7.303  1.00 93.72           H  
ATOM   3625  HG3 ARG B 107      -1.913 -11.799  -7.653  1.00 93.72           H  
ATOM   3626  HD2 ARG B 107      -2.773 -14.226  -9.284  1.00 93.72           H  
ATOM   3627  HD3 ARG B 107      -1.562 -13.067  -9.815  1.00 93.72           H  
ATOM   3628  HE  ARG B 107      -1.318 -14.826  -7.381  1.00 93.72           H  
ATOM   3629 HH11 ARG B 107       0.278 -12.956  -9.900  1.00 93.72           H  
ATOM   3630 HH12 ARG B 107       1.784 -13.263  -9.160  1.00 93.72           H  
ATOM   3631 HH21 ARG B 107       0.851 -15.613  -6.965  1.00 93.72           H  
ATOM   3632 HH22 ARG B 107       2.102 -14.674  -7.749  1.00 93.72           H  
ATOM   3633  N   VAL B 108      -3.533  -9.832  -6.260  1.00 98.03           N  
ATOM   3634  CA  VAL B 108      -2.633  -9.023  -5.436  1.00 98.03           C  
ATOM   3635  C   VAL B 108      -1.611  -9.932  -4.776  1.00 98.03           C  
ATOM   3636  O   VAL B 108      -1.978 -10.929  -4.158  1.00 98.03           O  
ATOM   3637  CB  VAL B 108      -3.375  -8.170  -4.392  1.00 98.03           C  
ATOM   3638  CG1 VAL B 108      -2.462  -7.070  -3.840  1.00 98.03           C  
ATOM   3639  CG2 VAL B 108      -4.633  -7.525  -4.979  1.00 98.03           C  
ATOM   3640  H   VAL B 108      -3.960 -10.644  -5.836  1.00 98.03           H  
ATOM   3641  HA  VAL B 108      -2.107  -8.328  -6.091  1.00 98.03           H  
ATOM   3642  HB  VAL B 108      -3.671  -8.797  -3.551  1.00 98.03           H  
ATOM   3643 HG11 VAL B 108      -2.140  -6.410  -4.646  1.00 98.03           H  
ATOM   3644 HG12 VAL B 108      -3.000  -6.481  -3.097  1.00 98.03           H  
ATOM   3645 HG13 VAL B 108      -1.587  -7.507  -3.361  1.00 98.03           H  
ATOM   3646 HG21 VAL B 108      -5.042  -6.803  -4.274  1.00 98.03           H  
ATOM   3647 HG22 VAL B 108      -4.381  -7.035  -5.920  1.00 98.03           H  
ATOM   3648 HG23 VAL B 108      -5.390  -8.289  -5.163  1.00 98.03           H  
ATOM   3649  N   GLU B 109      -0.332  -9.605  -4.894  1.00 98.43           N  
ATOM   3650  CA  GLU B 109       0.731 -10.241  -4.119  1.00 98.43           C  
ATOM   3651  C   GLU B 109       1.272  -9.265  -3.079  1.00 98.43           C  
ATOM   3652  O   GLU B 109       1.616  -8.134  -3.409  1.00 98.43           O  
ATOM   3653  CB  GLU B 109       1.876 -10.729  -5.016  1.00 98.43           C  
ATOM   3654  CG  GLU B 109       1.474 -11.854  -5.979  1.00 98.43           C  
ATOM   3655  CD  GLU B 109       2.717 -12.513  -6.592  1.00 98.43           C  
ATOM   3656  OE1 GLU B 109       2.850 -12.634  -7.830  1.00 98.43           O  
ATOM   3657  OE2 GLU B 109       3.599 -13.002  -5.863  1.00 98.43           O1-
ATOM   3658  H   GLU B 109      -0.101  -8.786  -5.439  1.00 98.43           H  
ATOM   3659  HA  GLU B 109       0.340 -11.110  -3.589  1.00 98.43           H  
ATOM   3660  HB2 GLU B 109       2.666 -11.096  -4.361  1.00 98.43           H  
ATOM   3661  HB3 GLU B 109       2.275  -9.893  -5.590  1.00 98.43           H  
ATOM   3662  HG2 GLU B 109       0.901 -12.607  -5.439  1.00 98.43           H  
ATOM   3663  HG3 GLU B 109       0.840 -11.449  -6.767  1.00 98.43           H  
ATOM   3664  N   ILE B 110       1.399  -9.721  -1.836  1.00 98.75           N  
ATOM   3665  CA  ILE B 110       2.080  -9.010  -0.754  1.00 98.75           C  
ATOM   3666  C   ILE B 110       3.377  -9.755  -0.469  1.00 98.75           C  
ATOM   3667  O   ILE B 110       3.357 -10.856   0.086  1.00 98.75           O  
ATOM   3668  CB  ILE B 110       1.192  -8.929   0.503  1.00 98.75           C  
ATOM   3669  CG1 ILE B 110      -0.125  -8.176   0.218  1.00 98.75           C  
ATOM   3670  CG2 ILE B 110       1.963  -8.241   1.647  1.00 98.75           C  
ATOM   3671  CD1 ILE B 110      -1.181  -8.455   1.285  1.00 98.75           C  
ATOM   3672  H   ILE B 110       1.065 -10.654  -1.642  1.00 98.75           H  
ATOM   3673  HA  ILE B 110       2.319  -7.994  -1.065  1.00 98.75           H  
ATOM   3674  HB  ILE B 110       0.951  -9.946   0.812  1.00 98.75           H  
ATOM   3675 HG12 ILE B 110      -0.550  -8.483  -0.738  1.00 98.75           H  
ATOM   3676 HG13 ILE B 110       0.065  -7.103   0.170  1.00 98.75           H  
ATOM   3677 HG21 ILE B 110       2.198  -7.213   1.368  1.00 98.75           H  
ATOM   3678 HG22 ILE B 110       2.891  -8.767   1.872  1.00 98.75           H  
ATOM   3679 HG23 ILE B 110       1.371  -8.233   2.563  1.00 98.75           H  
ATOM   3680 HD11 ILE B 110      -0.797  -8.230   2.281  1.00 98.75           H  
ATOM   3681 HD12 ILE B 110      -2.052  -7.825   1.105  1.00 98.75           H  
ATOM   3682 HD13 ILE B 110      -1.475  -9.504   1.245  1.00 98.75           H  
ATOM   3683  N   VAL B 111       4.505  -9.148  -0.821  1.00 98.78           N  
ATOM   3684  CA  VAL B 111       5.849  -9.662  -0.545  1.00 98.78           C  
ATOM   3685  C   VAL B 111       6.427  -8.863   0.614  1.00 98.78           C  
ATOM   3686  O   VAL B 111       6.674  -7.665   0.480  1.00 98.78           O  
ATOM   3687  CB  VAL B 111       6.747  -9.568  -1.791  1.00 98.78           C  
ATOM   3688  CG1 VAL B 111       8.134 -10.166  -1.514  1.00 98.78           C  
ATOM   3689  CG2 VAL B 111       6.135 -10.318  -2.983  1.00 98.78           C  
ATOM   3690  H   VAL B 111       4.429  -8.236  -1.248  1.00 98.78           H  
ATOM   3691  HA  VAL B 111       5.790 -10.711  -0.253  1.00 98.78           H  
ATOM   3692  HB  VAL B 111       6.869  -8.522  -2.073  1.00 98.78           H  
ATOM   3693 HG11 VAL B 111       8.046 -11.219  -1.245  1.00 98.78           H  
ATOM   3694 HG12 VAL B 111       8.754 -10.069  -2.404  1.00 98.78           H  
ATOM   3695 HG13 VAL B 111       8.628  -9.623  -0.708  1.00 98.78           H  
ATOM   3696 HG21 VAL B 111       6.805 -10.244  -3.840  1.00 98.78           H  
ATOM   3697 HG22 VAL B 111       5.183  -9.868  -3.265  1.00 98.78           H  
ATOM   3698 HG23 VAL B 111       5.977 -11.367  -2.735  1.00 98.78           H  
ATOM   3699  N   ARG B 112       6.633  -9.507   1.764  1.00 98.77           N  
ATOM   3700  CA  ARG B 112       7.173  -8.844   2.957  1.00 98.77           C  
ATOM   3701  C   ARG B 112       8.701  -8.890   2.966  1.00 98.77           C  
ATOM   3702  O   ARG B 112       9.303  -9.903   2.616  1.00 98.77           O  
ATOM   3703  CB  ARG B 112       6.587  -9.471   4.227  1.00 98.77           C  
ATOM   3704  CG  ARG B 112       5.060  -9.341   4.325  1.00 98.77           C  
ATOM   3705  CD  ARG B 112       4.537 -10.158   5.513  1.00 98.77           C  
ATOM   3706  NE  ARG B 112       3.065 -10.165   5.592  1.00 98.77           N  
ATOM   3707  CZ  ARG B 112       2.232 -10.819   4.801  1.00 98.77           C  
ATOM   3708  NH1 ARG B 112       2.619 -11.505   3.760  1.00 98.77           N1+
ATOM   3709  NH2 ARG B 112       0.958 -10.819   5.044  1.00 98.77           N  
ATOM   3710  H   ARG B 112       6.436 -10.497   1.812  1.00 98.77           H  
ATOM   3711  HA  ARG B 112       6.884  -7.794   2.937  1.00 98.77           H  
ATOM   3712  HB2 ARG B 112       6.872 -10.523   4.264  1.00 98.77           H  
ATOM   3713  HB3 ARG B 112       7.022  -8.960   5.087  1.00 98.77           H  
ATOM   3714  HG2 ARG B 112       4.604  -9.710   3.407  1.00 98.77           H  
ATOM   3715  HG3 ARG B 112       4.792  -8.292   4.455  1.00 98.77           H  
ATOM   3716  HD2 ARG B 112       4.934  -9.730   6.433  1.00 98.77           H  
ATOM   3717  HD3 ARG B 112       4.896 -11.184   5.440  1.00 98.77           H  
ATOM   3718  HE  ARG B 112       2.660  -9.744   6.415  1.00 98.77           H  
ATOM   3719 HH11 ARG B 112       1.922 -12.012   3.236  1.00 98.77           H  
ATOM   3720 HH12 ARG B 112       3.589 -11.507   3.483  1.00 98.77           H  
ATOM   3721 HH21 ARG B 112       0.584 -10.325   5.841  1.00 98.77           H  
ATOM   3722 HH22 ARG B 112       0.354 -11.374   4.453  1.00 98.77           H  
ATOM   3723  N   GLY B 113       9.310  -7.806   3.436  1.00 98.53           N  
ATOM   3724  CA  GLY B 113      10.754  -7.649   3.582  1.00 98.53           C  
ATOM   3725  C   GLY B 113      11.442  -6.958   2.395  1.00 98.53           C  
ATOM   3726  O   GLY B 113      10.818  -6.711   1.358  1.00 98.53           O  
ATOM   3727  H   GLY B 113       8.740  -6.990   3.611  1.00 98.53           H  
ATOM   3728  HA2 GLY B 113      10.931  -7.048   4.474  1.00 98.53           H  
ATOM   3729  HA3 GLY B 113      11.221  -8.623   3.731  1.00 98.53           H  
ATOM   3730  N   PRO B 114      12.740  -6.636   2.534  1.00 98.73           N  
ATOM   3731  CA  PRO B 114      13.470  -5.839   1.555  1.00 98.73           C  
ATOM   3732  C   PRO B 114      13.441  -6.463   0.160  1.00 98.73           C  
ATOM   3733  O   PRO B 114      13.881  -7.597  -0.052  1.00 98.73           O  
ATOM   3734  CB  PRO B 114      14.893  -5.706   2.102  1.00 98.73           C  
ATOM   3735  CG  PRO B 114      14.701  -5.850   3.602  1.00 98.73           C  
ATOM   3736  CD  PRO B 114      13.575  -6.871   3.704  1.00 98.73           C  
ATOM   3737  HA  PRO B 114      13.018  -4.848   1.524  1.00 98.73           H  
ATOM   3738  HB2 PRO B 114      15.339  -4.740   1.864  1.00 98.73           H  
ATOM   3739  HB3 PRO B 114      15.528  -6.511   1.732  1.00 98.73           H  
ATOM   3740  HG2 PRO B 114      14.364  -4.901   4.022  1.00 98.73           H  
ATOM   3741  HG3 PRO B 114      15.611  -6.186   4.098  1.00 98.73           H  
ATOM   3742  HD2 PRO B 114      13.982  -7.882   3.663  1.00 98.73           H  
ATOM   3743  HD3 PRO B 114      13.034  -6.719   4.638  1.00 98.73           H  
ATOM   3744  N   SER B 115      12.927  -5.701  -0.802  1.00 98.68           N  
ATOM   3745  CA  SER B 115      12.686  -6.172  -2.172  1.00 98.68           C  
ATOM   3746  C   SER B 115      13.364  -5.290  -3.230  1.00 98.68           C  
ATOM   3747  O   SER B 115      13.059  -5.377  -4.419  1.00 98.68           O  
ATOM   3748  CB  SER B 115      11.184  -6.340  -2.402  1.00 98.68           C  
ATOM   3749  OG  SER B 115      10.633  -7.289  -1.507  1.00 98.68           O  
ATOM   3750  H   SER B 115      12.555  -4.802  -0.531  1.00 98.68           H  
ATOM   3751  HA  SER B 115      13.125  -7.162  -2.294  1.00 98.68           H  
ATOM   3752  HB2 SER B 115      10.697  -5.378  -2.240  1.00 98.68           H  
ATOM   3753  HB3 SER B 115      11.000  -6.672  -3.423  1.00 98.68           H  
ATOM   3754  HG  SER B 115      10.713  -6.982  -0.601  1.00 98.68           H  
ATOM   3755  N   ALA B 116      14.338  -4.468  -2.820  1.00 98.74           N  
ATOM   3756  CA  ALA B 116      15.046  -3.560  -3.721  1.00 98.74           C  
ATOM   3757  C   ALA B 116      15.725  -4.278  -4.897  1.00 98.74           C  
ATOM   3758  O   ALA B 116      15.782  -3.700  -5.973  1.00 98.74           O  
ATOM   3759  CB  ALA B 116      16.066  -2.747  -2.925  1.00 98.74           C  
ATOM   3760  H   ALA B 116      14.548  -4.424  -1.834  1.00 98.74           H  
ATOM   3761  HA  ALA B 116      14.320  -2.866  -4.144  1.00 98.74           H  
ATOM   3762  HB1 ALA B 116      15.540  -2.137  -2.190  1.00 98.74           H  
ATOM   3763  HB2 ALA B 116      16.607  -2.082  -3.597  1.00 98.74           H  
ATOM   3764  HB3 ALA B 116      16.775  -3.411  -2.431  1.00 98.74           H  
ATOM   3765  N   LEU B 117      16.173  -5.535  -4.747  1.00 98.72           N  
ATOM   3766  CA  LEU B 117      16.846  -6.282  -5.821  1.00 98.72           C  
ATOM   3767  C   LEU B 117      16.109  -6.199  -7.170  1.00 98.72           C  
ATOM   3768  O   LEU B 117      16.739  -5.953  -8.193  1.00 98.72           O  
ATOM   3769  CB  LEU B 117      17.022  -7.757  -5.402  1.00 98.72           C  
ATOM   3770  CG  LEU B 117      17.662  -8.624  -6.510  1.00 98.72           C  
ATOM   3771  CD1 LEU B 117      19.075  -8.160  -6.845  1.00 98.72           C  
ATOM   3772  CD2 LEU B 117      17.748 -10.080  -6.076  1.00 98.72           C  
ATOM   3773  H   LEU B 117      16.099  -5.956  -3.831  1.00 98.72           H  
ATOM   3774  HA  LEU B 117      17.831  -5.838  -5.967  1.00 98.72           H  
ATOM   3775  HB2 LEU B 117      16.042  -8.172  -5.164  1.00 98.72           H  
ATOM   3776  HB3 LEU B 117      17.642  -7.802  -4.507  1.00 98.72           H  
ATOM   3777  HG  LEU B 117      17.052  -8.597  -7.412  1.00 98.72           H  
ATOM   3778 HD11 LEU B 117      19.043  -7.180  -7.322  1.00 98.72           H  
ATOM   3779 HD12 LEU B 117      19.537  -8.849  -7.552  1.00 98.72           H  
ATOM   3780 HD13 LEU B 117      19.675  -8.098  -5.937  1.00 98.72           H  
ATOM   3781 HD21 LEU B 117      16.753 -10.466  -5.856  1.00 98.72           H  
ATOM   3782 HD22 LEU B 117      18.414 -10.175  -5.219  1.00 98.72           H  
ATOM   3783 HD23 LEU B 117      18.179 -10.664  -6.888  1.00 98.72           H  
ATOM   3784  N   LEU B 118      14.787  -6.379  -7.173  1.00 98.54           N  
ATOM   3785  CA  LEU B 118      13.984  -6.356  -8.400  1.00 98.54           C  
ATOM   3786  C   LEU B 118      13.349  -4.993  -8.700  1.00 98.54           C  
ATOM   3787  O   LEU B 118      12.993  -4.736  -9.851  1.00 98.54           O  
ATOM   3788  CB  LEU B 118      12.907  -7.443  -8.294  1.00 98.54           C  
ATOM   3789  CG  LEU B 118      13.447  -8.868  -8.450  1.00 98.54           C  
ATOM   3790  CD1 LEU B 118      12.294  -9.829  -8.206  1.00 98.54           C  
ATOM   3791  CD2 LEU B 118      14.032  -9.110  -9.849  1.00 98.54           C  
ATOM   3792  H   LEU B 118      14.313  -6.519  -6.292  1.00 98.54           H  
ATOM   3793  HA  LEU B 118      14.618  -6.574  -9.259  1.00 98.54           H  
ATOM   3794  HB2 LEU B 118      12.153  -7.274  -9.064  1.00 98.54           H  
ATOM   3795  HB3 LEU B 118      12.415  -7.352  -7.324  1.00 98.54           H  
ATOM   3796  HG  LEU B 118      14.217  -9.055  -7.703  1.00 98.54           H  
ATOM   3797 HD11 LEU B 118      11.550  -9.748  -8.997  1.00 98.54           H  
ATOM   3798 HD12 LEU B 118      11.821  -9.631  -7.245  1.00 98.54           H  
ATOM   3799 HD13 LEU B 118      12.700 -10.840  -8.175  1.00 98.54           H  
ATOM   3800 HD21 LEU B 118      15.008  -8.635  -9.941  1.00 98.54           H  
ATOM   3801 HD22 LEU B 118      13.364  -8.697 -10.605  1.00 98.54           H  
ATOM   3802 HD23 LEU B 118      14.128 -10.176 -10.055  1.00 98.54           H  
ATOM   3803  N   TYR B 119      13.207  -4.126  -7.691  1.00 98.62           N  
ATOM   3804  CA  TYR B 119      12.301  -2.970  -7.763  1.00 98.62           C  
ATOM   3805  C   TYR B 119      12.924  -1.612  -7.384  1.00 98.62           C  
ATOM   3806  O   TYR B 119      12.351  -0.556  -7.672  1.00 98.62           O  
ATOM   3807  CB  TYR B 119      11.079  -3.288  -6.893  1.00 98.62           C  
ATOM   3808  CG  TYR B 119      10.358  -4.576  -7.260  1.00 98.62           C  
ATOM   3809  CD1 TYR B 119       9.698  -4.663  -8.499  1.00 98.62           C  
ATOM   3810  CD2 TYR B 119      10.360  -5.683  -6.388  1.00 98.62           C  
ATOM   3811  CE1 TYR B 119       9.040  -5.848  -8.868  1.00 98.62           C  
ATOM   3812  CE2 TYR B 119       9.701  -6.876  -6.754  1.00 98.62           C  
ATOM   3813  CZ  TYR B 119       9.044  -6.954  -7.998  1.00 98.62           C  
ATOM   3814  OH  TYR B 119       8.412  -8.087  -8.383  1.00 98.62           O  
ATOM   3815  H   TYR B 119      13.529  -4.418  -6.780  1.00 98.62           H  
ATOM   3816  HA  TYR B 119      11.947  -2.853  -8.788  1.00 98.62           H  
ATOM   3817  HB2 TYR B 119      11.377  -3.318  -5.845  1.00 98.62           H  
ATOM   3818  HB3 TYR B 119      10.375  -2.467  -7.025  1.00 98.62           H  
ATOM   3819  HD1 TYR B 119       9.694  -3.814  -9.168  1.00 98.62           H  
ATOM   3820  HD2 TYR B 119      10.856  -5.618  -5.433  1.00 98.62           H  
ATOM   3821  HE1 TYR B 119       8.526  -5.908  -9.816  1.00 98.62           H  
ATOM   3822  HE2 TYR B 119       9.689  -7.736  -6.101  1.00 98.62           H  
ATOM   3823  HH  TYR B 119       7.956  -7.992  -9.222  1.00 98.62           H  
ATOM   3824  N   GLY B 120      14.110  -1.619  -6.775  1.00 98.61           N  
ATOM   3825  CA  GLY B 120      14.848  -0.426  -6.363  1.00 98.61           C  
ATOM   3826  C   GLY B 120      14.175   0.349  -5.229  1.00 98.61           C  
ATOM   3827  O   GLY B 120      13.735  -0.226  -4.232  1.00 98.61           O  
ATOM   3828  H   GLY B 120      14.560  -2.509  -6.619  1.00 98.61           H  
ATOM   3829  HA2 GLY B 120      15.844  -0.717  -6.031  1.00 98.61           H  
ATOM   3830  HA3 GLY B 120      14.968   0.231  -7.225  1.00 98.61           H  
ATOM   3831  N   SER B 121      14.136   1.675  -5.384  1.00 98.62           N  
ATOM   3832  CA  SER B 121      13.665   2.620  -4.366  1.00 98.62           C  
ATOM   3833  C   SER B 121      12.229   2.348  -3.903  1.00 98.62           C  
ATOM   3834  O   SER B 121      11.335   2.174  -4.735  1.00 98.62           O  
ATOM   3835  CB  SER B 121      13.761   4.051  -4.908  1.00 98.62           C  
ATOM   3836  OG  SER B 121      13.400   4.996  -3.920  1.00 98.62           O  
ATOM   3837  H   SER B 121      14.559   2.051  -6.222  1.00 98.62           H  
ATOM   3838  HA  SER B 121      14.330   2.542  -3.506  1.00 98.62           H  
ATOM   3839  HB2 SER B 121      13.112   4.165  -5.777  1.00 98.62           H  
ATOM   3840  HB3 SER B 121      14.790   4.242  -5.213  1.00 98.62           H  
ATOM   3841  HG  SER B 121      12.519   5.328  -4.110  1.00 98.62           H  
ATOM   3842  N   GLY B 122      12.019   2.408  -2.584  1.00 98.38           N  
ATOM   3843  CA  GLY B 122      10.706   2.360  -1.925  1.00 98.38           C  
ATOM   3844  C   GLY B 122      10.308   0.978  -1.405  1.00 98.38           C  
ATOM   3845  O   GLY B 122       9.346   0.861  -0.660  1.00 98.38           O  
ATOM   3846  H   GLY B 122      12.832   2.497  -1.991  1.00 98.38           H  
ATOM   3847  HA2 GLY B 122       9.934   2.688  -2.622  1.00 98.38           H  
ATOM   3848  HA3 GLY B 122      10.704   3.049  -1.081  1.00 98.38           H  
ATOM   3849  N   ALA B 123      11.054  -0.076  -1.739  1.00 98.61           N  
ATOM   3850  CA  ALA B 123      10.736  -1.452  -1.357  1.00 98.61           C  
ATOM   3851  C   ALA B 123      11.416  -1.883  -0.037  1.00 98.61           C  
ATOM   3852  O   ALA B 123      12.067  -2.932   0.021  1.00 98.61           O  
ATOM   3853  CB  ALA B 123      11.058  -2.348  -2.557  1.00 98.61           C  
ATOM   3854  H   ALA B 123      11.839   0.073  -2.357  1.00 98.61           H  
ATOM   3855  HA  ALA B 123       9.663  -1.523  -1.185  1.00 98.61           H  
ATOM   3856  HB1 ALA B 123      12.134  -2.381  -2.725  1.00 98.61           H  
ATOM   3857  HB2 ALA B 123      10.563  -1.965  -3.450  1.00 98.61           H  
ATOM   3858  HB3 ALA B 123      10.678  -3.350  -2.357  1.00 98.61           H  
ATOM   3859  N   LEU B 124      11.314  -1.046   1.005  1.00 98.54           N  
ATOM   3860  CA  LEU B 124      11.972  -1.246   2.305  1.00 98.54           C  
ATOM   3861  C   LEU B 124      11.266  -2.314   3.146  1.00 98.54           C  
ATOM   3862  O   LEU B 124      11.885  -3.302   3.542  1.00 98.54           O  
ATOM   3863  CB  LEU B 124      12.025   0.081   3.084  1.00 98.54           C  
ATOM   3864  CG  LEU B 124      13.021   1.122   2.556  1.00 98.54           C  
ATOM   3865  CD1 LEU B 124      12.731   2.457   3.228  1.00 98.54           C  
ATOM   3866  CD2 LEU B 124      14.467   0.758   2.892  1.00 98.54           C  
ATOM   3867  H   LEU B 124      10.684  -0.263   0.907  1.00 98.54           H  
ATOM   3868  HA  LEU B 124      12.991  -1.600   2.142  1.00 98.54           H  
ATOM   3869  HB2 LEU B 124      11.028   0.521   3.091  1.00 98.54           H  
ATOM   3870  HB3 LEU B 124      12.280  -0.131   4.123  1.00 98.54           H  
ATOM   3871  HG  LEU B 124      12.911   1.238   1.478  1.00 98.54           H  
ATOM   3872 HD11 LEU B 124      13.445   3.207   2.889  1.00 98.54           H  
ATOM   3873 HD12 LEU B 124      11.717   2.781   2.996  1.00 98.54           H  
ATOM   3874 HD13 LEU B 124      12.824   2.360   4.310  1.00 98.54           H  
ATOM   3875 HD21 LEU B 124      15.129   1.560   2.562  1.00 98.54           H  
ATOM   3876 HD22 LEU B 124      14.748  -0.172   2.400  1.00 98.54           H  
ATOM   3877 HD23 LEU B 124      14.578   0.646   3.971  1.00 98.54           H  
ATOM   3878  N   GLY B 125       9.977  -2.106   3.420  1.00 98.50           N  
ATOM   3879  CA  GLY B 125       9.120  -3.039   4.146  1.00 98.50           C  
ATOM   3880  C   GLY B 125       8.584  -4.163   3.264  1.00 98.50           C  
ATOM   3881  O   GLY B 125       8.238  -5.228   3.777  1.00 98.50           O  
ATOM   3882  H   GLY B 125       9.556  -1.256   3.072  1.00 98.50           H  
ATOM   3883  HA2 GLY B 125       9.669  -3.477   4.978  1.00 98.50           H  
ATOM   3884  HA3 GLY B 125       8.264  -2.491   4.539  1.00 98.50           H  
ATOM   3885  N   GLY B 126       8.538  -3.941   1.949  1.00 98.69           N  
ATOM   3886  CA  GLY B 126       8.078  -4.920   0.974  1.00 98.69           C  
ATOM   3887  C   GLY B 126       7.448  -4.299  -0.263  1.00 98.69           C  
ATOM   3888  O   GLY B 126       7.643  -3.115  -0.554  1.00 98.69           O  
ATOM   3889  H   GLY B 126       8.801  -3.030   1.605  1.00 98.69           H  
ATOM   3890  HA2 GLY B 126       8.911  -5.538   0.638  1.00 98.69           H  
ATOM   3891  HA3 GLY B 126       7.341  -5.570   1.445  1.00 98.69           H  
ATOM   3892  N   VAL B 127       6.699  -5.133  -0.982  1.00 98.71           N  
ATOM   3893  CA  VAL B 127       5.985  -4.779  -2.210  1.00 98.71           C  
ATOM   3894  C   VAL B 127       4.563  -5.312  -2.145  1.00 98.71           C  
ATOM   3895  O   VAL B 127       4.343  -6.452  -1.734  1.00 98.71           O  
ATOM   3896  CB  VAL B 127       6.682  -5.324  -3.472  1.00 98.71           C  
ATOM   3897  CG1 VAL B 127       6.018  -4.849  -4.771  1.00 98.71           C  
ATOM   3898  CG2 VAL B 127       8.150  -4.900  -3.531  1.00 98.71           C  
ATOM   3899  H   VAL B 127       6.582  -6.075  -0.638  1.00 98.71           H  
ATOM   3900  HA  VAL B 127       5.952  -3.691  -2.284  1.00 98.71           H  
ATOM   3901  HB  VAL B 127       6.650  -6.415  -3.452  1.00 98.71           H  
ATOM   3902 HG11 VAL B 127       6.583  -5.217  -5.628  1.00 98.71           H  
ATOM   3903 HG12 VAL B 127       5.988  -3.759  -4.800  1.00 98.71           H  
ATOM   3904 HG13 VAL B 127       5.005  -5.242  -4.848  1.00 98.71           H  
ATOM   3905 HG21 VAL B 127       8.608  -5.306  -4.432  1.00 98.71           H  
ATOM   3906 HG22 VAL B 127       8.663  -5.312  -2.663  1.00 98.71           H  
ATOM   3907 HG23 VAL B 127       8.239  -3.813  -3.530  1.00 98.71           H  
ATOM   3908  N   ILE B 128       3.614  -4.502  -2.599  1.00 98.77           N  
ATOM   3909  CA  ILE B 128       2.243  -4.911  -2.884  1.00 98.77           C  
ATOM   3910  C   ILE B 128       2.036  -4.743  -4.386  1.00 98.77           C  
ATOM   3911  O   ILE B 128       2.099  -3.629  -4.905  1.00 98.77           O  
ATOM   3912  CB  ILE B 128       1.234  -4.109  -2.045  1.00 98.77           C  
ATOM   3913  CG1 ILE B 128       1.583  -4.250  -0.545  1.00 98.77           C  
ATOM   3914  CG2 ILE B 128      -0.192  -4.609  -2.339  1.00 98.77           C  
ATOM   3915  CD1 ILE B 128       0.669  -3.450   0.374  1.00 98.77           C  
ATOM   3916  H   ILE B 128       3.886  -3.577  -2.898  1.00 98.77           H  
ATOM   3917  HA  ILE B 128       2.115  -5.962  -2.626  1.00 98.77           H  
ATOM   3918  HB  ILE B 128       1.302  -3.058  -2.324  1.00 98.77           H  
ATOM   3919 HG12 ILE B 128       2.594  -3.886  -0.365  1.00 98.77           H  
ATOM   3920 HG13 ILE B 128       1.547  -5.301  -0.257  1.00 98.77           H  
ATOM   3921 HG21 ILE B 128      -0.398  -4.590  -3.409  1.00 98.77           H  
ATOM   3922 HG22 ILE B 128      -0.921  -3.956  -1.859  1.00 98.77           H  
ATOM   3923 HG23 ILE B 128      -0.319  -5.628  -1.974  1.00 98.77           H  
ATOM   3924 HD11 ILE B 128       0.620  -2.416   0.034  1.00 98.77           H  
ATOM   3925 HD12 ILE B 128      -0.326  -3.895   0.376  1.00 98.77           H  
ATOM   3926 HD13 ILE B 128       1.067  -3.485   1.387  1.00 98.77           H  
ATOM   3927  N   SER B 129       1.850  -5.851  -5.096  1.00 98.78           N  
ATOM   3928  CA  SER B 129       1.733  -5.860  -6.553  1.00 98.78           C  
ATOM   3929  C   SER B 129       0.334  -6.252  -6.978  1.00 98.78           C  
ATOM   3930  O   SER B 129      -0.115  -7.356  -6.681  1.00 98.78           O  
ATOM   3931  CB  SER B 129       2.774  -6.784  -7.179  1.00 98.78           C  
ATOM   3932  OG  SER B 129       2.782  -6.622  -8.585  1.00 98.78           O  
ATOM   3933  H   SER B 129       1.772  -6.728  -4.601  1.00 98.78           H  
ATOM   3934  HA  SER B 129       1.925  -4.857  -6.938  1.00 98.78           H  
ATOM   3935  HB2 SER B 129       3.756  -6.508  -6.796  1.00 98.78           H  
ATOM   3936  HB3 SER B 129       2.565  -7.822  -6.919  1.00 98.78           H  
ATOM   3937  HG  SER B 129       2.275  -7.334  -8.982  1.00 98.78           H  
ATOM   3938  N   TYR B 130      -0.327  -5.352  -7.696  1.00 98.56           N  
ATOM   3939  CA  TYR B 130      -1.636  -5.546  -8.295  1.00 98.56           C  
ATOM   3940  C   TYR B 130      -1.477  -5.872  -9.780  1.00 98.56           C  
ATOM   3941  O   TYR B 130      -0.977  -5.050 -10.552  1.00 98.56           O  
ATOM   3942  CB  TYR B 130      -2.465  -4.271  -8.102  1.00 98.56           C  
ATOM   3943  CG  TYR B 130      -2.777  -3.930  -6.658  1.00 98.56           C  
ATOM   3944  CD1 TYR B 130      -3.984  -4.372  -6.097  1.00 98.56           C  
ATOM   3945  CD2 TYR B 130      -1.887  -3.165  -5.878  1.00 98.56           C  
ATOM   3946  CE1 TYR B 130      -4.321  -4.046  -4.772  1.00 98.56           C  
ATOM   3947  CE2 TYR B 130      -2.214  -2.846  -4.545  1.00 98.56           C  
ATOM   3948  CZ  TYR B 130      -3.433  -3.282  -3.991  1.00 98.56           C  
ATOM   3949  OH  TYR B 130      -3.774  -2.946  -2.721  1.00 98.56           O  
ATOM   3950  H   TYR B 130       0.124  -4.466  -7.876  1.00 98.56           H  
ATOM   3951  HA  TYR B 130      -2.152  -6.370  -7.803  1.00 98.56           H  
ATOM   3952  HB2 TYR B 130      -3.403  -4.382  -8.646  1.00 98.56           H  
ATOM   3953  HB3 TYR B 130      -1.929  -3.435  -8.550  1.00 98.56           H  
ATOM   3954  HD1 TYR B 130      -4.657  -4.964  -6.699  1.00 98.56           H  
ATOM   3955  HD2 TYR B 130      -0.957  -2.815  -6.302  1.00 98.56           H  
ATOM   3956  HE1 TYR B 130      -5.259  -4.373  -4.346  1.00 98.56           H  
ATOM   3957  HE2 TYR B 130      -1.551  -2.248  -3.937  1.00 98.56           H  
ATOM   3958  HH  TYR B 130      -4.695  -3.152  -2.543  1.00 98.56           H  
ATOM   3959  N   ASP B 131      -1.962  -7.035 -10.197  1.00 97.70           N  
ATOM   3960  CA  ASP B 131      -2.143  -7.351 -11.612  1.00 97.70           C  
ATOM   3961  C   ASP B 131      -3.588  -7.048 -11.996  1.00 97.70           C  
ATOM   3962  O   ASP B 131      -4.529  -7.490 -11.323  1.00 97.70           O  
ATOM   3963  CB  ASP B 131      -1.798  -8.815 -11.909  1.00 97.70           C  
ATOM   3964  CG  ASP B 131      -0.317  -9.163 -11.719  1.00 97.70           C  
ATOM   3965  OD1 ASP B 131       0.541  -8.267 -11.899  1.00 97.70           O  
ATOM   3966  OD2 ASP B 131      -0.059 -10.361 -11.438  1.00 97.70           O1-
ATOM   3967  H   ASP B 131      -2.368  -7.659  -9.515  1.00 97.70           H  
ATOM   3968  HA  ASP B 131      -1.486  -6.730 -12.222  1.00 97.70           H  
ATOM   3969  HB2 ASP B 131      -2.408  -9.458 -11.274  1.00 97.70           H  
ATOM   3970  HB3 ASP B 131      -2.060  -9.028 -12.945  1.00 97.70           H  
ATOM   3971  N   THR B 132      -3.790  -6.310 -13.087  1.00 97.92           N  
ATOM   3972  CA  THR B 132      -5.143  -6.096 -13.607  1.00 97.92           C  
ATOM   3973  C   THR B 132      -5.577  -7.208 -14.551  1.00 97.92           C  
ATOM   3974  O   THR B 132      -4.747  -7.929 -15.103  1.00 97.92           O  
ATOM   3975  CB  THR B 132      -5.352  -4.705 -14.204  1.00 97.92           C  
ATOM   3976  CG2 THR B 132      -5.195  -3.638 -13.129  1.00 97.92           C  
ATOM   3977  OG1 THR B 132      -4.467  -4.413 -15.251  1.00 97.92           O  
ATOM   3978  H   THR B 132      -2.996  -5.996 -13.626  1.00 97.92           H  
ATOM   3979  HA  THR B 132      -5.829  -6.153 -12.763  1.00 97.92           H  
ATOM   3980  HB  THR B 132      -6.370  -4.647 -14.588  1.00 97.92           H  
ATOM   3981  HG1 THR B 132      -3.572  -4.374 -14.906  1.00 97.92           H  
ATOM   3982 HG21 THR B 132      -5.662  -3.978 -12.206  1.00 97.92           H  
ATOM   3983 HG22 THR B 132      -5.723  -2.738 -13.443  1.00 97.92           H  
ATOM   3984 HG23 THR B 132      -4.141  -3.432 -12.937  1.00 97.92           H  
ATOM   3985  N   VAL B 133      -6.886  -7.360 -14.733  1.00 95.71           N  
ATOM   3986  CA  VAL B 133      -7.492  -8.425 -15.548  1.00 95.71           C  
ATOM   3987  C   VAL B 133      -6.979  -8.440 -16.996  1.00 95.71           C  
ATOM   3988  O   VAL B 133      -6.932  -7.400 -17.656  1.00 95.71           O  
ATOM   3989  CB  VAL B 133      -9.032  -8.342 -15.495  1.00 95.71           C  
ATOM   3990  CG1 VAL B 133      -9.541  -8.695 -14.090  1.00 95.71           C  
ATOM   3991  CG2 VAL B 133      -9.597  -6.960 -15.863  1.00 95.71           C  
ATOM   3992  H   VAL B 133      -7.504  -6.730 -14.241  1.00 95.71           H  
ATOM   3993  HA  VAL B 133      -7.205  -9.387 -15.124  1.00 95.71           H  
ATOM   3994  HB  VAL B 133      -9.439  -9.075 -16.192  1.00 95.71           H  
ATOM   3995 HG11 VAL B 133     -10.631  -8.681 -14.076  1.00 95.71           H  
ATOM   3996 HG12 VAL B 133      -9.204  -9.694 -13.815  1.00 95.71           H  
ATOM   3997 HG13 VAL B 133      -9.174  -7.981 -13.353  1.00 95.71           H  
ATOM   3998 HG21 VAL B 133     -10.686  -7.005 -15.891  1.00 95.71           H  
ATOM   3999 HG22 VAL B 133      -9.296  -6.212 -15.129  1.00 95.71           H  
ATOM   4000 HG23 VAL B 133      -9.234  -6.651 -16.843  1.00 95.71           H  
ATOM   4001  N   ASP B 134      -6.623  -9.626 -17.499  1.00 94.81           N  
ATOM   4002  CA  ASP B 134      -6.368  -9.886 -18.921  1.00 94.81           C  
ATOM   4003  C   ASP B 134      -7.528 -10.690 -19.542  1.00 94.81           C  
ATOM   4004  O   ASP B 134      -8.305 -11.350 -18.849  1.00 94.81           O  
ATOM   4005  CB  ASP B 134      -5.047 -10.653 -19.130  1.00 94.81           C  
ATOM   4006  CG  ASP B 134      -3.756  -9.930 -18.723  1.00 94.81           C  
ATOM   4007  OD1 ASP B 134      -3.666  -8.691 -18.885  1.00 94.81           O  
ATOM   4008  OD2 ASP B 134      -2.796 -10.650 -18.358  1.00 94.81           O1-
ATOM   4009  H   ASP B 134      -6.578 -10.427 -16.885  1.00 94.81           H  
ATOM   4010  HA  ASP B 134      -6.288  -8.940 -19.457  1.00 94.81           H  
ATOM   4011  HB2 ASP B 134      -5.105 -11.608 -18.609  1.00 94.81           H  
ATOM   4012  HB3 ASP B 134      -4.956 -10.883 -20.192  1.00 94.81           H  
ATOM   4013  N   ALA B 135      -7.622 -10.710 -20.875  1.00 94.64           N  
ATOM   4014  CA  ALA B 135      -8.648 -11.476 -21.587  1.00 94.64           C  
ATOM   4015  C   ALA B 135      -8.571 -12.984 -21.300  1.00 94.64           C  
ATOM   4016  O   ALA B 135      -9.581 -13.627 -21.018  1.00 94.64           O  
ATOM   4017  CB  ALA B 135      -8.469 -11.209 -23.081  1.00 94.64           C  
ATOM   4018  H   ALA B 135      -6.955 -10.181 -21.418  1.00 94.64           H  
ATOM   4019  HA  ALA B 135      -9.631 -11.124 -21.277  1.00 94.64           H  
ATOM   4020  HB1 ALA B 135      -8.466 -10.131 -23.244  1.00 94.64           H  
ATOM   4021  HB2 ALA B 135      -7.516 -11.609 -23.429  1.00 94.64           H  
ATOM   4022  HB3 ALA B 135      -9.282 -11.663 -23.648  1.00 94.64           H  
ATOM   4023  N   LYS B 136      -7.355 -13.540 -21.326  1.00 88.29           N  
ATOM   4024  CA  LYS B 136      -7.079 -14.963 -21.057  1.00 88.29           C  
ATOM   4025  C   LYS B 136      -7.504 -15.427 -19.659  1.00 88.29           C  
ATOM   4026  O   LYS B 136      -7.683 -16.622 -19.468  1.00 88.29           O  
ATOM   4027  CB  LYS B 136      -5.585 -15.242 -21.299  1.00 88.29           C  
ATOM   4028  CG  LYS B 136      -4.699 -14.551 -20.250  1.00 88.29           C  
ATOM   4029  CD  LYS B 136      -3.215 -14.596 -20.613  1.00 88.29           C  
ATOM   4030  CE  LYS B 136      -2.481 -13.772 -19.551  1.00 88.29           C  
ATOM   4031  NZ  LYS B 136      -1.098 -13.443 -19.958  1.00 88.29           N1+
ATOM   4032  H   LYS B 136      -6.581 -12.940 -21.570  1.00 88.29           H  
ATOM   4033  HA  LYS B 136      -7.659 -15.566 -21.755  1.00 88.29           H  
ATOM   4034  HB2 LYS B 136      -5.410 -16.317 -21.258  1.00 88.29           H  
ATOM   4035  HB3 LYS B 136      -5.318 -14.888 -22.294  1.00 88.29           H  
ATOM   4036  HG2 LYS B 136      -4.838 -15.034 -19.283  1.00 88.29           H  
ATOM   4037  HG3 LYS B 136      -4.996 -13.506 -20.162  1.00 88.29           H  
ATOM   4038  HD2 LYS B 136      -2.858 -15.626 -20.618  1.00 88.29           H  
ATOM   4039  HD3 LYS B 136      -3.077 -14.148 -21.596  1.00 88.29           H  
ATOM   4040  HE2 LYS B 136      -3.027 -12.841 -19.399  1.00 88.29           H  
ATOM   4041  HE3 LYS B 136      -2.501 -14.306 -18.601  1.00 88.29           H  
ATOM   4042  HZ1 LYS B 136      -0.516 -14.268 -19.997  1.00 88.29           H  
ATOM   4043  HZ2 LYS B 136      -1.118 -12.987 -20.858  1.00 88.29           H  
ATOM   4044  HZ3 LYS B 136      -0.730 -12.772 -19.300  1.00 88.29           H  
ATOM   4045  N   ASP B 137      -7.666 -14.502 -18.714  1.00 85.15           N  
ATOM   4046  CA  ASP B 137      -8.070 -14.816 -17.341  1.00 85.15           C  
ATOM   4047  C   ASP B 137      -9.588 -14.952 -17.196  1.00 85.15           C  
ATOM   4048  O   ASP B 137     -10.067 -15.618 -16.284  1.00 85.15           O  
ATOM   4049  CB  ASP B 137      -7.565 -13.718 -16.402  1.00 85.15           C  
ATOM   4050  CG  ASP B 137      -6.059 -13.525 -16.482  1.00 85.15           C  
ATOM   4051  OD1 ASP B 137      -5.301 -14.513 -16.634  1.00 85.15           O  
ATOM   4052  OD2 ASP B 137      -5.598 -12.387 -16.259  1.00 85.15           O1-
ATOM   4053  H   ASP B 137      -7.531 -13.531 -18.952  1.00 85.15           H  
ATOM   4054  HA  ASP B 137      -7.623 -15.764 -17.037  1.00 85.15           H  
ATOM   4055  HB2 ASP B 137      -7.823 -13.983 -15.377  1.00 85.15           H  
ATOM   4056  HB3 ASP B 137      -8.064 -12.779 -16.641  1.00 85.15           H  
ATOM   4057  N   LEU B 138     -10.348 -14.314 -18.094  1.00 87.39           N  
ATOM   4058  CA  LEU B 138     -11.811 -14.341 -18.094  1.00 87.39           C  
ATOM   4059  C   LEU B 138     -12.379 -15.340 -19.108  1.00 87.39           C  
ATOM   4060  O   LEU B 138     -13.490 -15.833 -18.925  1.00 87.39           O  
ATOM   4061  CB  LEU B 138     -12.342 -12.921 -18.358  1.00 87.39           C  
ATOM   4062  CG  LEU B 138     -11.929 -11.865 -17.317  1.00 87.39           C  
ATOM   4063  CD1 LEU B 138     -12.550 -10.519 -17.689  1.00 87.39           C  
ATOM   4064  CD2 LEU B 138     -12.403 -12.211 -15.903  1.00 87.39           C  
ATOM   4065  H   LEU B 138      -9.878 -13.778 -18.810  1.00 87.39           H  
ATOM   4066  HA  LEU B 138     -12.168 -14.669 -17.118  1.00 87.39           H  
ATOM   4067  HB2 LEU B 138     -13.431 -12.968 -18.387  1.00 87.39           H  
ATOM   4068  HB3 LEU B 138     -11.997 -12.599 -19.341  1.00 87.39           H  
ATOM   4069  HG  LEU B 138     -10.845 -11.752 -17.312  1.00 87.39           H  
ATOM   4070 HD11 LEU B 138     -13.636 -10.578 -17.606  1.00 87.39           H  
ATOM   4071 HD12 LEU B 138     -12.284 -10.281 -18.719  1.00 87.39           H  
ATOM   4072 HD13 LEU B 138     -12.163  -9.743 -17.028  1.00 87.39           H  
ATOM   4073 HD21 LEU B 138     -12.168 -11.393 -15.222  1.00 87.39           H  
ATOM   4074 HD22 LEU B 138     -11.881 -13.100 -15.549  1.00 87.39           H  
ATOM   4075 HD23 LEU B 138     -13.477 -12.401 -15.899  1.00 87.39           H  
ATOM   4076  N   LEU B 139     -11.641 -15.647 -20.176  1.00 87.82           N  
ATOM   4077  CA  LEU B 139     -12.066 -16.599 -21.202  1.00 87.82           C  
ATOM   4078  C   LEU B 139     -12.064 -18.034 -20.666  1.00 87.82           C  
ATOM   4079  O   LEU B 139     -11.021 -18.561 -20.283  1.00 87.82           O  
ATOM   4080  CB  LEU B 139     -11.139 -16.481 -22.423  1.00 87.82           C  
ATOM   4081  CG  LEU B 139     -11.366 -15.208 -23.253  1.00 87.82           C  
ATOM   4082  CD1 LEU B 139     -10.202 -15.024 -24.223  1.00 87.82           C  
ATOM   4083  CD2 LEU B 139     -12.660 -15.289 -24.070  1.00 87.82           C  
ATOM   4084  H   LEU B 139     -10.740 -15.200 -20.272  1.00 87.82           H  
ATOM   4085  HA  LEU B 139     -13.088 -16.361 -21.497  1.00 87.82           H  
ATOM   4086  HB2 LEU B 139     -10.109 -16.507 -22.071  1.00 87.82           H  
ATOM   4087  HB3 LEU B 139     -11.290 -17.347 -23.068  1.00 87.82           H  
ATOM   4088  HG  LEU B 139     -11.417 -14.335 -22.603  1.00 87.82           H  
ATOM   4089 HD11 LEU B 139      -9.277 -14.897 -23.660  1.00 87.82           H  
ATOM   4090 HD12 LEU B 139     -10.122 -15.901 -24.865  1.00 87.82           H  
ATOM   4091 HD13 LEU B 139     -10.360 -14.130 -24.827  1.00 87.82           H  
ATOM   4092 HD21 LEU B 139     -12.626 -16.142 -24.747  1.00 87.82           H  
ATOM   4093 HD22 LEU B 139     -12.784 -14.373 -24.648  1.00 87.82           H  
ATOM   4094 HD23 LEU B 139     -13.521 -15.391 -23.409  1.00 87.82           H  
ATOM   4095  N   GLN B 140     -13.213 -18.708 -20.732  1.00 85.88           N  
ATOM   4096  CA  GLN B 140     -13.274 -20.140 -20.437  1.00 85.88           C  
ATOM   4097  C   GLN B 140     -12.629 -20.961 -21.564  1.00 85.88           C  
ATOM   4098  O   GLN B 140     -12.382 -20.488 -22.681  1.00 85.88           O  
ATOM   4099  CB  GLN B 140     -14.713 -20.606 -20.148  1.00 85.88           C  
ATOM   4100  CG  GLN B 140     -15.363 -19.820 -19.001  1.00 85.88           C  
ATOM   4101  CD  GLN B 140     -16.787 -20.256 -18.657  1.00 85.88           C  
ATOM   4102  NE2 GLN B 140     -17.456 -19.493 -17.822  1.00 85.88           N  
ATOM   4103  OE1 GLN B 140     -17.325 -21.276 -19.080  1.00 85.88           O  
ATOM   4104  H   GLN B 140     -14.047 -18.244 -21.061  1.00 85.88           H  
ATOM   4105  HA  GLN B 140     -12.688 -20.321 -19.536  1.00 85.88           H  
ATOM   4106  HB2 GLN B 140     -15.318 -20.511 -21.051  1.00 85.88           H  
ATOM   4107  HB3 GLN B 140     -14.692 -21.660 -19.873  1.00 85.88           H  
ATOM   4108  HG2 GLN B 140     -15.398 -18.761 -19.261  1.00 85.88           H  
ATOM   4109  HG3 GLN B 140     -14.749 -19.921 -18.106  1.00 85.88           H  
ATOM   4110 HE21 GLN B 140     -18.445 -19.670 -17.717  1.00 85.88           H  
ATOM   4111 HE22 GLN B 140     -17.033 -18.634 -17.500  1.00 85.88           H  
ATOM   4112  N   GLU B 141     -12.364 -22.232 -21.279  1.00 86.24           N  
ATOM   4113  CA  GLU B 141     -11.859 -23.174 -22.272  1.00 86.24           C  
ATOM   4114  C   GLU B 141     -12.799 -23.251 -23.489  1.00 86.24           C  
ATOM   4115  O   GLU B 141     -14.021 -23.301 -23.359  1.00 86.24           O  
ATOM   4116  CB  GLU B 141     -11.650 -24.536 -21.608  1.00 86.24           C  
ATOM   4117  CG  GLU B 141     -10.798 -25.457 -22.488  1.00 86.24           C  
ATOM   4118  CD  GLU B 141     -10.478 -26.799 -21.815  1.00 86.24           C  
ATOM   4119  OE1 GLU B 141      -9.674 -27.545 -22.415  1.00 86.24           O  
ATOM   4120  OE2 GLU B 141     -11.052 -27.080 -20.738  1.00 86.24           O1-
ATOM   4121  H   GLU B 141     -12.578 -22.586 -20.357  1.00 86.24           H  
ATOM   4122  HA  GLU B 141     -10.886 -22.813 -22.604  1.00 86.24           H  
ATOM   4123  HB2 GLU B 141     -12.619 -24.996 -21.409  1.00 86.24           H  
ATOM   4124  HB3 GLU B 141     -11.130 -24.385 -20.662  1.00 86.24           H  
ATOM   4125  HG2 GLU B 141     -11.327 -25.645 -23.423  1.00 86.24           H  
ATOM   4126  HG3 GLU B 141      -9.867 -24.944 -22.728  1.00 86.24           H  
ATOM   4127  N   GLY B 142     -12.225 -23.191 -24.692  1.00 87.91           N  
ATOM   4128  CA  GLY B 142     -12.977 -23.194 -25.951  1.00 87.91           C  
ATOM   4129  C   GLY B 142     -13.717 -21.893 -26.297  1.00 87.91           C  
ATOM   4130  O   GLY B 142     -14.175 -21.760 -27.430  1.00 87.91           O  
ATOM   4131  H   GLY B 142     -11.216 -23.197 -24.742  1.00 87.91           H  
ATOM   4132  HA2 GLY B 142     -13.720 -23.991 -25.908  1.00 87.91           H  
ATOM   4133  HA3 GLY B 142     -12.293 -23.417 -26.770  1.00 87.91           H  
ATOM   4134  N   GLN B 143     -13.815 -20.910 -25.394  1.00 91.80           N  
ATOM   4135  CA  GLN B 143     -14.437 -19.615 -25.704  1.00 91.80           C  
ATOM   4136  C   GLN B 143     -13.471 -18.690 -26.455  1.00 91.80           C  
ATOM   4137  O   GLN B 143     -12.316 -18.531 -26.054  1.00 91.80           O  
ATOM   4138  CB  GLN B 143     -14.949 -18.925 -24.432  1.00 91.80           C  
ATOM   4139  CG  GLN B 143     -16.160 -19.635 -23.807  1.00 91.80           C  
ATOM   4140  CD  GLN B 143     -16.732 -18.841 -22.632  1.00 91.80           C  
ATOM   4141  NE2 GLN B 143     -18.019 -18.928 -22.379  1.00 91.80           N  
ATOM   4142  OE1 GLN B 143     -16.027 -18.136 -21.924  1.00 91.80           O  
ATOM   4143  H   GLN B 143     -13.464 -21.064 -24.460  1.00 91.80           H  
ATOM   4144  HA  GLN B 143     -15.297 -19.789 -26.351  1.00 91.80           H  
ATOM   4145  HB2 GLN B 143     -14.143 -18.852 -23.702  1.00 91.80           H  
ATOM   4146  HB3 GLN B 143     -15.256 -17.912 -24.693  1.00 91.80           H  
ATOM   4147  HG2 GLN B 143     -16.935 -19.749 -24.565  1.00 91.80           H  
ATOM   4148  HG3 GLN B 143     -15.871 -20.627 -23.456  1.00 91.80           H  
ATOM   4149 HE21 GLN B 143     -18.637 -19.380 -23.038  1.00 91.80           H  
ATOM   4150 HE22 GLN B 143     -18.394 -18.198 -21.789  1.00 91.80           H  
ATOM   4151  N   SER B 144     -13.941 -18.041 -27.521  1.00 96.24           N  
ATOM   4152  CA  SER B 144     -13.192 -17.014 -28.264  1.00 96.24           C  
ATOM   4153  C   SER B 144     -13.578 -15.585 -27.883  1.00 96.24           C  
ATOM   4154  O   SER B 144     -12.835 -14.655 -28.166  1.00 96.24           O  
ATOM   4155  CB  SER B 144     -13.405 -17.193 -29.766  1.00 96.24           C  
ATOM   4156  OG  SER B 144     -14.787 -17.101 -30.067  1.00 96.24           O  
ATOM   4157  H   SER B 144     -14.867 -18.263 -27.859  1.00 96.24           H  
ATOM   4158  HA  SER B 144     -12.125 -17.122 -28.073  1.00 96.24           H  
ATOM   4159  HB2 SER B 144     -13.029 -18.170 -30.073  1.00 96.24           H  
ATOM   4160  HB3 SER B 144     -12.857 -16.419 -30.305  1.00 96.24           H  
ATOM   4161  HG  SER B 144     -14.881 -17.041 -31.021  1.00 96.24           H  
ATOM   4162  N   SER B 145     -14.728 -15.391 -27.244  1.00 97.33           N  
ATOM   4163  CA  SER B 145     -15.182 -14.095 -26.746  1.00 97.33           C  
ATOM   4164  C   SER B 145     -16.130 -14.295 -25.574  1.00 97.33           C  
ATOM   4165  O   SER B 145     -16.683 -15.386 -25.423  1.00 97.33           O  
ATOM   4166  CB  SER B 145     -15.849 -13.275 -27.858  1.00 97.33           C  
ATOM   4167  OG  SER B 145     -16.976 -13.945 -28.389  1.00 97.33           O  
ATOM   4168  H   SER B 145     -15.282 -16.192 -26.977  1.00 97.33           H  
ATOM   4169  HA  SER B 145     -14.322 -13.535 -26.380  1.00 97.33           H  
ATOM   4170  HB2 SER B 145     -15.126 -13.105 -28.654  1.00 97.33           H  
ATOM   4171  HB3 SER B 145     -16.158 -12.307 -27.462  1.00 97.33           H  
ATOM   4172  HG  SER B 145     -16.811 -14.889 -28.326  1.00 97.33           H  
ATOM   4173  N   GLY B 146     -16.302 -13.256 -24.766  1.00 97.25           N  
ATOM   4174  CA  GLY B 146     -17.265 -13.240 -23.678  1.00 97.25           C  
ATOM   4175  C   GLY B 146     -17.500 -11.834 -23.148  1.00 97.25           C  
ATOM   4176  O   GLY B 146     -16.771 -10.884 -23.462  1.00 97.25           O  
ATOM   4177  H   GLY B 146     -15.766 -12.414 -24.916  1.00 97.25           H  
ATOM   4178  HA2 GLY B 146     -18.216 -13.641 -24.027  1.00 97.25           H  
ATOM   4179  HA3 GLY B 146     -16.921 -13.874 -22.861  1.00 97.25           H  
ATOM   4180  N   PHE B 147     -18.546 -11.723 -22.341  1.00 97.97           N  
ATOM   4181  CA  PHE B 147     -18.934 -10.490 -21.675  1.00 97.97           C  
ATOM   4182  C   PHE B 147     -19.179 -10.766 -20.201  1.00 97.97           C  
ATOM   4183  O   PHE B 147     -19.676 -11.825 -19.823  1.00 97.97           O  
ATOM   4184  CB  PHE B 147     -20.193  -9.905 -22.320  1.00 97.97           C  
ATOM   4185  CG  PHE B 147     -20.042  -9.578 -23.790  1.00 97.97           C  
ATOM   4186  CD1 PHE B 147     -19.575  -8.312 -24.188  1.00 97.97           C  
ATOM   4187  CD2 PHE B 147     -20.340 -10.554 -24.758  1.00 97.97           C  
ATOM   4188  CE1 PHE B 147     -19.413  -8.021 -25.555  1.00 97.97           C  
ATOM   4189  CE2 PHE B 147     -20.171 -10.266 -26.124  1.00 97.97           C  
ATOM   4190  CZ  PHE B 147     -19.708  -8.999 -26.522  1.00 97.97           C  
ATOM   4191  H   PHE B 147     -19.087 -12.554 -22.149  1.00 97.97           H  
ATOM   4192  HA  PHE B 147     -18.128  -9.762 -21.759  1.00 97.97           H  
ATOM   4193  HB2 PHE B 147     -20.479  -9.001 -21.783  1.00 97.97           H  
ATOM   4194  HB3 PHE B 147     -20.999 -10.629 -22.201  1.00 97.97           H  
ATOM   4195  HD1 PHE B 147     -19.331  -7.571 -23.441  1.00 97.97           H  
ATOM   4196  HD2 PHE B 147     -20.666 -11.535 -24.446  1.00 97.97           H  
ATOM   4197  HE1 PHE B 147     -19.048  -7.052 -25.859  1.00 97.97           H  
ATOM   4198  HE2 PHE B 147     -20.375 -11.026 -26.863  1.00 97.97           H  
ATOM   4199  HZ  PHE B 147     -19.567  -8.782 -27.570  1.00 97.97           H  
ATOM   4200  N   ARG B 148     -18.867  -9.787 -19.360  1.00 97.70           N  
ATOM   4201  CA  ARG B 148     -19.204  -9.811 -17.941  1.00 97.70           C  
ATOM   4202  C   ARG B 148     -19.815  -8.480 -17.554  1.00 97.70           C  
ATOM   4203  O   ARG B 148     -19.321  -7.434 -17.958  1.00 97.70           O  
ATOM   4204  CB  ARG B 148     -17.952 -10.163 -17.131  1.00 97.70           C  
ATOM   4205  CG  ARG B 148     -18.207 -10.216 -15.622  1.00 97.70           C  
ATOM   4206  CD  ARG B 148     -16.932 -10.666 -14.907  1.00 97.70           C  
ATOM   4207  NE  ARG B 148     -17.096 -10.599 -13.444  1.00 97.70           N  
ATOM   4208  CZ  ARG B 148     -16.276 -10.042 -12.571  1.00 97.70           C  
ATOM   4209  NH1 ARG B 148     -15.248  -9.318 -12.919  1.00 97.70           N1+
ATOM   4210  NH2 ARG B 148     -16.482 -10.213 -11.300  1.00 97.70           N  
ATOM   4211  H   ARG B 148     -18.440  -8.953 -19.737  1.00 97.70           H  
ATOM   4212  HA  ARG B 148     -19.958 -10.579 -17.767  1.00 97.70           H  
ATOM   4213  HB2 ARG B 148     -17.584 -11.134 -17.462  1.00 97.70           H  
ATOM   4214  HB3 ARG B 148     -17.183  -9.418 -17.330  1.00 97.70           H  
ATOM   4215  HG2 ARG B 148     -19.016 -10.913 -15.404  1.00 97.70           H  
ATOM   4216  HG3 ARG B 148     -18.483  -9.225 -15.261  1.00 97.70           H  
ATOM   4217  HD2 ARG B 148     -16.708 -11.693 -15.194  1.00 97.70           H  
ATOM   4218  HD3 ARG B 148     -16.106 -10.037 -15.237  1.00 97.70           H  
ATOM   4219  HE  ARG B 148     -17.936 -11.015 -13.069  1.00 97.70           H  
ATOM   4220 HH11 ARG B 148     -15.062  -9.167 -13.901  1.00 97.70           H  
ATOM   4221 HH12 ARG B 148     -14.645  -8.897 -12.227  1.00 97.70           H  
ATOM   4222 HH21 ARG B 148     -17.231 -10.823 -11.002  1.00 97.70           H  
ATOM   4223 HH22 ARG B 148     -15.839  -9.823 -10.626  1.00 97.70           H  
ATOM   4224  N   VAL B 149     -20.857  -8.524 -16.740  1.00 98.47           N  
ATOM   4225  CA  VAL B 149     -21.418  -7.355 -16.058  1.00 98.47           C  
ATOM   4226  C   VAL B 149     -21.468  -7.629 -14.567  1.00 98.47           C  
ATOM   4227  O   VAL B 149     -21.619  -8.779 -14.151  1.00 98.47           O  
ATOM   4228  CB  VAL B 149     -22.803  -6.953 -16.597  1.00 98.47           C  
ATOM   4229  CG1 VAL B 149     -22.730  -6.608 -18.089  1.00 98.47           C  
ATOM   4230  CG2 VAL B 149     -23.870  -8.033 -16.370  1.00 98.47           C  
ATOM   4231  H   VAL B 149     -21.210  -9.431 -16.473  1.00 98.47           H  
ATOM   4232  HA  VAL B 149     -20.754  -6.503 -16.205  1.00 98.47           H  
ATOM   4233  HB  VAL B 149     -23.123  -6.053 -16.071  1.00 98.47           H  
ATOM   4234 HG11 VAL B 149     -22.473  -7.493 -18.672  1.00 98.47           H  
ATOM   4235 HG12 VAL B 149     -23.693  -6.223 -18.425  1.00 98.47           H  
ATOM   4236 HG13 VAL B 149     -21.969  -5.844 -18.249  1.00 98.47           H  
ATOM   4237 HG21 VAL B 149     -24.796  -7.755 -16.874  1.00 98.47           H  
ATOM   4238 HG22 VAL B 149     -24.075  -8.129 -15.303  1.00 98.47           H  
ATOM   4239 HG23 VAL B 149     -23.525  -8.996 -16.745  1.00 98.47           H  
ATOM   4240  N   PHE B 150     -21.360  -6.585 -13.755  1.00 98.24           N  
ATOM   4241  CA  PHE B 150     -21.582  -6.694 -12.321  1.00 98.24           C  
ATOM   4242  C   PHE B 150     -22.291  -5.460 -11.768  1.00 98.24           C  
ATOM   4243  O   PHE B 150     -22.260  -4.381 -12.363  1.00 98.24           O  
ATOM   4244  CB  PHE B 150     -20.261  -6.985 -11.589  1.00 98.24           C  
ATOM   4245  CG  PHE B 150     -19.375  -5.770 -11.421  1.00 98.24           C  
ATOM   4246  CD1 PHE B 150     -18.465  -5.410 -12.430  1.00 98.24           C  
ATOM   4247  CD2 PHE B 150     -19.503  -4.968 -10.269  1.00 98.24           C  
ATOM   4248  CE1 PHE B 150     -17.687  -4.249 -12.287  1.00 98.24           C  
ATOM   4249  CE2 PHE B 150     -18.737  -3.799 -10.137  1.00 98.24           C  
ATOM   4250  CZ  PHE B 150     -17.836  -3.436 -11.150  1.00 98.24           C  
ATOM   4251  H   PHE B 150     -21.210  -5.665 -14.142  1.00 98.24           H  
ATOM   4252  HA  PHE B 150     -22.254  -7.535 -12.152  1.00 98.24           H  
ATOM   4253  HB2 PHE B 150     -20.493  -7.377 -10.599  1.00 98.24           H  
ATOM   4254  HB3 PHE B 150     -19.713  -7.766 -12.118  1.00 98.24           H  
ATOM   4255  HD1 PHE B 150     -18.374  -6.013 -13.322  1.00 98.24           H  
ATOM   4256  HD2 PHE B 150     -20.200  -5.239  -9.490  1.00 98.24           H  
ATOM   4257  HE1 PHE B 150     -16.986  -3.968 -13.059  1.00 98.24           H  
ATOM   4258  HE2 PHE B 150     -18.841  -3.173  -9.264  1.00 98.24           H  
ATOM   4259  HZ  PHE B 150     -17.252  -2.534 -11.045  1.00 98.24           H  
ATOM   4260  N   GLY B 151     -22.910  -5.643 -10.608  1.00 98.72           N  
ATOM   4261  CA  GLY B 151     -23.427  -4.597  -9.745  1.00 98.72           C  
ATOM   4262  C   GLY B 151     -23.071  -4.891  -8.292  1.00 98.72           C  
ATOM   4263  O   GLY B 151     -22.941  -6.046  -7.885  1.00 98.72           O  
ATOM   4264  H   GLY B 151     -22.878  -6.571 -10.211  1.00 98.72           H  
ATOM   4265  HA2 GLY B 151     -22.986  -3.644 -10.036  1.00 98.72           H  
ATOM   4266  HA3 GLY B 151     -24.511  -4.526  -9.841  1.00 98.72           H  
ATOM   4267  N   THR B 152     -22.893  -3.851  -7.495  1.00 98.61           N  
ATOM   4268  CA  THR B 152     -22.560  -3.948  -6.076  1.00 98.61           C  
ATOM   4269  C   THR B 152     -23.146  -2.767  -5.315  1.00 98.61           C  
ATOM   4270  O   THR B 152     -23.477  -1.745  -5.912  1.00 98.61           O  
ATOM   4271  CB  THR B 152     -21.037  -4.071  -5.886  1.00 98.61           C  
ATOM   4272  CG2 THR B 152     -20.258  -2.847  -6.363  1.00 98.61           C  
ATOM   4273  OG1 THR B 152     -20.681  -4.282  -4.542  1.00 98.61           O  
ATOM   4274  H   THR B 152     -22.987  -2.923  -7.884  1.00 98.61           H  
ATOM   4275  HA  THR B 152     -23.029  -4.852  -5.685  1.00 98.61           H  
ATOM   4276  HB  THR B 152     -20.696  -4.932  -6.461  1.00 98.61           H  
ATOM   4277  HG1 THR B 152     -21.269  -4.944  -4.172  1.00 98.61           H  
ATOM   4278 HG21 THR B 152     -20.449  -2.679  -7.422  1.00 98.61           H  
ATOM   4279 HG22 THR B 152     -19.192  -3.034  -6.234  1.00 98.61           H  
ATOM   4280 HG23 THR B 152     -20.551  -1.966  -5.793  1.00 98.61           H  
ATOM   4281  N   GLY B 153     -23.289  -2.898  -4.004  1.00 98.59           N  
ATOM   4282  CA  GLY B 153     -23.657  -1.784  -3.143  1.00 98.59           C  
ATOM   4283  C   GLY B 153     -23.380  -2.073  -1.677  1.00 98.59           C  
ATOM   4284  O   GLY B 153     -23.208  -3.234  -1.292  1.00 98.59           O  
ATOM   4285  H   GLY B 153     -22.989  -3.753  -3.556  1.00 98.59           H  
ATOM   4286  HA2 GLY B 153     -24.710  -1.532  -3.268  1.00 98.59           H  
ATOM   4287  HA3 GLY B 153     -23.060  -0.917  -3.430  1.00 98.59           H  
ATOM   4288  N   GLY B 154     -23.342  -1.013  -0.878  1.00 98.38           N  
ATOM   4289  CA  GLY B 154     -23.021  -1.051   0.544  1.00 98.38           C  
ATOM   4290  C   GLY B 154     -23.839  -0.032   1.330  1.00 98.38           C  
ATOM   4291  O   GLY B 154     -24.040   1.096   0.889  1.00 98.38           O  
ATOM   4292  H   GLY B 154     -23.448  -0.099  -1.296  1.00 98.38           H  
ATOM   4293  HA2 GLY B 154     -21.967  -0.814   0.681  1.00 98.38           H  
ATOM   4294  HA3 GLY B 154     -23.204  -2.048   0.946  1.00 98.38           H  
ATOM   4295  N   THR B 155     -24.330  -0.413   2.510  1.00 98.09           N  
ATOM   4296  CA  THR B 155     -25.095   0.512   3.365  1.00 98.09           C  
ATOM   4297  C   THR B 155     -24.206   1.419   4.211  1.00 98.09           C  
ATOM   4298  O   THR B 155     -24.675   2.449   4.681  1.00 98.09           O  
ATOM   4299  CB  THR B 155     -26.085  -0.215   4.287  1.00 98.09           C  
ATOM   4300  CG2 THR B 155     -27.061  -1.110   3.525  1.00 98.09           C  
ATOM   4301  OG1 THR B 155     -25.429  -0.994   5.269  1.00 98.09           O  
ATOM   4302  H   THR B 155     -24.168  -1.360   2.820  1.00 98.09           H  
ATOM   4303  HA  THR B 155     -25.681   1.173   2.726  1.00 98.09           H  
ATOM   4304  HB  THR B 155     -26.676   0.539   4.806  1.00 98.09           H  
ATOM   4305  HG1 THR B 155     -25.227  -0.394   5.991  1.00 98.09           H  
ATOM   4306 HG21 THR B 155     -27.599  -0.511   2.791  1.00 98.09           H  
ATOM   4307 HG22 THR B 155     -27.777  -1.546   4.222  1.00 98.09           H  
ATOM   4308 HG23 THR B 155     -26.530  -1.909   3.010  1.00 98.09           H  
ATOM   4309  N   GLY B 156     -22.960   1.020   4.471  1.00 97.49           N  
ATOM   4310  CA  GLY B 156     -22.031   1.754   5.336  1.00 97.49           C  
ATOM   4311  C   GLY B 156     -21.449   3.011   4.692  1.00 97.49           C  
ATOM   4312  O   GLY B 156     -21.144   3.957   5.400  1.00 97.49           O  
ATOM   4313  H   GLY B 156     -22.649   0.150   4.062  1.00 97.49           H  
ATOM   4314  HA2 GLY B 156     -21.196   1.105   5.602  1.00 97.49           H  
ATOM   4315  HA3 GLY B 156     -22.542   2.050   6.252  1.00 97.49           H  
ATOM   4316  N   ASP B 157     -21.334   3.036   3.369  1.00 97.37           N  
ATOM   4317  CA  ASP B 157     -20.811   4.149   2.569  1.00 97.37           C  
ATOM   4318  C   ASP B 157     -21.812   4.598   1.491  1.00 97.37           C  
ATOM   4319  O   ASP B 157     -21.436   5.241   0.513  1.00 97.37           O  
ATOM   4320  CB  ASP B 157     -19.446   3.746   1.985  1.00 97.37           C  
ATOM   4321  CG  ASP B 157     -19.476   2.537   1.041  1.00 97.37           C  
ATOM   4322  OD1 ASP B 157     -20.457   1.747   1.050  1.00 97.37           O  
ATOM   4323  OD2 ASP B 157     -18.469   2.364   0.317  1.00 97.37           O1-
ATOM   4324  H   ASP B 157     -21.528   2.197   2.841  1.00 97.37           H  
ATOM   4325  HA  ASP B 157     -20.651   5.014   3.212  1.00 97.37           H  
ATOM   4326  HB2 ASP B 157     -18.769   3.520   2.809  1.00 97.37           H  
ATOM   4327  HB3 ASP B 157     -19.032   4.596   1.443  1.00 97.37           H  
ATOM   4328  N   HIS B 158     -23.087   4.215   1.644  1.00 97.75           N  
ATOM   4329  CA  HIS B 158     -24.178   4.508   0.705  1.00 97.75           C  
ATOM   4330  C   HIS B 158     -23.811   4.212  -0.758  1.00 97.75           C  
ATOM   4331  O   HIS B 158     -24.194   4.950  -1.665  1.00 97.75           O  
ATOM   4332  CB  HIS B 158     -24.682   5.941   0.927  1.00 97.75           C  
ATOM   4333  CG  HIS B 158     -25.133   6.188   2.340  1.00 97.75           C  
ATOM   4334  CD2 HIS B 158     -26.403   6.036   2.825  1.00 97.75           C  
ATOM   4335  ND1 HIS B 158     -24.338   6.578   3.394  1.00 97.75           N  
ATOM   4336  CE1 HIS B 158     -25.115   6.664   4.483  1.00 97.75           C  
ATOM   4337  NE2 HIS B 158     -26.387   6.334   4.192  1.00 97.75           N  
ATOM   4338  H   HIS B 158     -23.321   3.733   2.500  1.00 97.75           H  
ATOM   4339  HA  HIS B 158     -24.998   3.830   0.944  1.00 97.75           H  
ATOM   4340  HB2 HIS B 158     -23.887   6.646   0.682  1.00 97.75           H  
ATOM   4341  HB3 HIS B 158     -25.519   6.137   0.256  1.00 97.75           H  
ATOM   4342  HD1 HIS B 158     -23.351   6.795   3.368  1.00 97.75           H  
ATOM   4343  HD2 HIS B 158     -27.265   5.731   2.250  1.00 97.75           H  
ATOM   4344  HE1 HIS B 158     -24.765   6.971   5.458  1.00 97.75           H  
ATOM   4345  N   SER B 159     -23.026   3.158  -0.981  1.00 97.80           N  
ATOM   4346  CA  SER B 159     -22.372   2.944  -2.260  1.00 97.80           C  
ATOM   4347  C   SER B 159     -23.239   2.198  -3.262  1.00 97.80           C  
ATOM   4348  O   SER B 159     -23.994   1.281  -2.920  1.00 97.80           O  
ATOM   4349  CB  SER B 159     -20.998   2.292  -2.095  1.00 97.80           C  
ATOM   4350  OG  SER B 159     -21.073   1.047  -1.426  1.00 97.80           O  
ATOM   4351  H   SER B 159     -22.777   2.559  -0.207  1.00 97.80           H  
ATOM   4352  HA  SER B 159     -22.191   3.936  -2.675  1.00 97.80           H  
ATOM   4353  HB2 SER B 159     -20.552   2.150  -3.079  1.00 97.80           H  
ATOM   4354  HB3 SER B 159     -20.362   2.966  -1.523  1.00 97.80           H  
ATOM   4355  HG  SER B 159     -20.803   1.227  -0.522  1.00 97.80           H  
ATOM   4356  N   LEU B 160     -23.064   2.557  -4.531  1.00 98.38           N  
ATOM   4357  CA  LEU B 160     -23.577   1.836  -5.689  1.00 98.38           C  
ATOM   4358  C   LEU B 160     -22.439   1.686  -6.692  1.00 98.38           C  
ATOM   4359  O   LEU B 160     -21.829   2.668  -7.089  1.00 98.38           O  
ATOM   4360  CB  LEU B 160     -24.769   2.609  -6.281  1.00 98.38           C  
ATOM   4361  CG  LEU B 160     -25.403   1.928  -7.509  1.00 98.38           C  
ATOM   4362  CD1 LEU B 160     -26.085   0.604  -7.151  1.00 98.38           C  
ATOM   4363  CD2 LEU B 160     -26.458   2.846  -8.127  1.00 98.38           C  
ATOM   4364  H   LEU B 160     -22.447   3.336  -4.709  1.00 98.38           H  
ATOM   4365  HA  LEU B 160     -23.908   0.846  -5.376  1.00 98.38           H  
ATOM   4366  HB2 LEU B 160     -24.422   3.600  -6.572  1.00 98.38           H  
ATOM   4367  HB3 LEU B 160     -25.528   2.734  -5.510  1.00 98.38           H  
ATOM   4368  HG  LEU B 160     -24.640   1.738  -8.264  1.00 98.38           H  
ATOM   4369 HD11 LEU B 160     -26.824   0.767  -6.366  1.00 98.38           H  
ATOM   4370 HD12 LEU B 160     -25.342  -0.113  -6.802  1.00 98.38           H  
ATOM   4371 HD13 LEU B 160     -26.570   0.191  -8.035  1.00 98.38           H  
ATOM   4372 HD21 LEU B 160     -26.887   2.378  -9.013  1.00 98.38           H  
ATOM   4373 HD22 LEU B 160     -27.242   3.058  -7.399  1.00 98.38           H  
ATOM   4374 HD23 LEU B 160     -25.986   3.783  -8.420  1.00 98.38           H  
ATOM   4375  N   GLY B 161     -22.146   0.458  -7.110  1.00 98.48           N  
ATOM   4376  CA  GLY B 161     -21.139   0.176  -8.127  1.00 98.48           C  
ATOM   4377  C   GLY B 161     -21.716  -0.647  -9.266  1.00 98.48           C  
ATOM   4378  O   GLY B 161     -22.519  -1.553  -9.045  1.00 98.48           O  
ATOM   4379  H   GLY B 161     -22.698  -0.312  -6.757  1.00 98.48           H  
ATOM   4380  HA2 GLY B 161     -20.296  -0.356  -7.688  1.00 98.48           H  
ATOM   4381  HA3 GLY B 161     -20.758   1.108  -8.544  1.00 98.48           H  
ATOM   4382  N   LEU B 162     -21.289  -0.351 -10.485  1.00 98.55           N  
ATOM   4383  CA  LEU B 162     -21.641  -1.067 -11.705  1.00 98.55           C  
ATOM   4384  C   LEU B 162     -20.401  -1.193 -12.583  1.00 98.55           C  
ATOM   4385  O   LEU B 162     -19.510  -0.348 -12.554  1.00 98.55           O  
ATOM   4386  CB  LEU B 162     -22.754  -0.307 -12.453  1.00 98.55           C  
ATOM   4387  CG  LEU B 162     -24.154  -0.433 -11.823  1.00 98.55           C  
ATOM   4388  CD1 LEU B 162     -25.078   0.646 -12.386  1.00 98.55           C  
ATOM   4389  CD2 LEU B 162     -24.791  -1.794 -12.125  1.00 98.55           C  
ATOM   4390  H   LEU B 162     -20.626   0.406 -10.577  1.00 98.55           H  
ATOM   4391  HA  LEU B 162     -21.979  -2.074 -11.459  1.00 98.55           H  
ATOM   4392  HB2 LEU B 162     -22.472   0.745 -12.493  1.00 98.55           H  
ATOM   4393  HB3 LEU B 162     -22.807  -0.667 -13.480  1.00 98.55           H  
ATOM   4394  HG  LEU B 162     -24.098  -0.292 -10.744  1.00 98.55           H  
ATOM   4395 HD11 LEU B 162     -25.158   0.550 -13.468  1.00 98.55           H  
ATOM   4396 HD12 LEU B 162     -26.065   0.560 -11.932  1.00 98.55           H  
ATOM   4397 HD13 LEU B 162     -24.673   1.629 -12.140  1.00 98.55           H  
ATOM   4398 HD21 LEU B 162     -24.891  -1.933 -13.201  1.00 98.55           H  
ATOM   4399 HD22 LEU B 162     -24.164  -2.588 -11.719  1.00 98.55           H  
ATOM   4400 HD23 LEU B 162     -25.772  -1.850 -11.653  1.00 98.55           H  
ATOM   4401  N   GLY B 163     -20.355  -2.221 -13.417  1.00 98.55           N  
ATOM   4402  CA  GLY B 163     -19.327  -2.291 -14.442  1.00 98.55           C  
ATOM   4403  C   GLY B 163     -19.552  -3.403 -15.441  1.00 98.55           C  
ATOM   4404  O   GLY B 163     -20.419  -4.265 -15.280  1.00 98.55           O  
ATOM   4405  H   GLY B 163     -21.061  -2.941 -13.368  1.00 98.55           H  
ATOM   4406  HA2 GLY B 163     -19.312  -1.347 -14.987  1.00 98.55           H  
ATOM   4407  HA3 GLY B 163     -18.346  -2.412 -13.982  1.00 98.55           H  
ATOM   4408  N   ALA B 164     -18.761  -3.350 -16.504  1.00 98.54           N  
ATOM   4409  CA  ALA B 164     -18.821  -4.284 -17.607  1.00 98.54           C  
ATOM   4410  C   ALA B 164     -17.430  -4.522 -18.190  1.00 98.54           C  
ATOM   4411  O   ALA B 164     -16.584  -3.627 -18.215  1.00 98.54           O  
ATOM   4412  CB  ALA B 164     -19.793  -3.753 -18.668  1.00 98.54           C  
ATOM   4413  H   ALA B 164     -18.031  -2.653 -16.517  1.00 98.54           H  
ATOM   4414  HA  ALA B 164     -19.201  -5.233 -17.228  1.00 98.54           H  
ATOM   4415  HB1 ALA B 164     -20.777  -3.598 -18.223  1.00 98.54           H  
ATOM   4416  HB2 ALA B 164     -19.427  -2.808 -19.066  1.00 98.54           H  
ATOM   4417  HB3 ALA B 164     -19.882  -4.476 -19.478  1.00 98.54           H  
ATOM   4418  N   SER B 165     -17.208  -5.717 -18.717  1.00 98.11           N  
ATOM   4419  CA  SER B 165     -16.052  -6.023 -19.545  1.00 98.11           C  
ATOM   4420  C   SER B 165     -16.448  -6.856 -20.756  1.00 98.11           C  
ATOM   4421  O   SER B 165     -17.360  -7.682 -20.705  1.00 98.11           O  
ATOM   4422  CB  SER B 165     -14.926  -6.670 -18.731  1.00 98.11           C  
ATOM   4423  OG  SER B 165     -15.312  -7.900 -18.150  1.00 98.11           O  
ATOM   4424  H   SER B 165     -17.923  -6.426 -18.634  1.00 98.11           H  
ATOM   4425  HA  SER B 165     -15.665  -5.081 -19.933  1.00 98.11           H  
ATOM   4426  HB2 SER B 165     -14.070  -6.835 -19.385  1.00 98.11           H  
ATOM   4427  HB3 SER B 165     -14.626  -5.984 -17.940  1.00 98.11           H  
ATOM   4428  HG  SER B 165     -14.523  -8.321 -17.800  1.00 98.11           H  
ATOM   4429  N   ALA B 166     -15.747  -6.615 -21.857  1.00 98.54           N  
ATOM   4430  CA  ALA B 166     -15.801  -7.402 -23.077  1.00 98.54           C  
ATOM   4431  C   ALA B 166     -14.387  -7.889 -23.379  1.00 98.54           C  
ATOM   4432  O   ALA B 166     -13.429  -7.116 -23.307  1.00 98.54           O  
ATOM   4433  CB  ALA B 166     -16.368  -6.546 -24.212  1.00 98.54           C  
ATOM   4434  H   ALA B 166     -15.026  -5.910 -21.808  1.00 98.54           H  
ATOM   4435  HA  ALA B 166     -16.446  -8.270 -22.936  1.00 98.54           H  
ATOM   4436  HB1 ALA B 166     -15.715  -5.693 -24.395  1.00 98.54           H  
ATOM   4437  HB2 ALA B 166     -16.439  -7.147 -25.119  1.00 98.54           H  
ATOM   4438  HB3 ALA B 166     -17.361  -6.186 -23.940  1.00 98.54           H  
ATOM   4439  N   PHE B 167     -14.250  -9.166 -23.700  1.00 98.05           N  
ATOM   4440  CA  PHE B 167     -12.952  -9.800 -23.902  1.00 98.05           C  
ATOM   4441  C   PHE B 167     -13.036 -10.851 -24.999  1.00 98.05           C  
ATOM   4442  O   PHE B 167     -14.092 -11.427 -25.261  1.00 98.05           O  
ATOM   4443  CB  PHE B 167     -12.435 -10.384 -22.575  1.00 98.05           C  
ATOM   4444  CG  PHE B 167     -13.491 -11.086 -21.743  1.00 98.05           C  
ATOM   4445  CD1 PHE B 167     -14.230 -10.362 -20.788  1.00 98.05           C  
ATOM   4446  CD2 PHE B 167     -13.778 -12.444 -21.958  1.00 98.05           C  
ATOM   4447  CE1 PHE B 167     -15.253 -10.991 -20.061  1.00 98.05           C  
ATOM   4448  CE2 PHE B 167     -14.784 -13.083 -21.215  1.00 98.05           C  
ATOM   4449  CZ  PHE B 167     -15.528 -12.351 -20.274  1.00 98.05           C  
ATOM   4450  H   PHE B 167     -15.066  -9.761 -23.721  1.00 98.05           H  
ATOM   4451  HA  PHE B 167     -12.241  -9.047 -24.241  1.00 98.05           H  
ATOM   4452  HB2 PHE B 167     -12.025  -9.567 -21.982  1.00 98.05           H  
ATOM   4453  HB3 PHE B 167     -11.615 -11.072 -22.776  1.00 98.05           H  
ATOM   4454  HD1 PHE B 167     -14.032  -9.310 -20.632  1.00 98.05           H  
ATOM   4455  HD2 PHE B 167     -13.230 -12.992 -22.711  1.00 98.05           H  
ATOM   4456  HE1 PHE B 167     -15.839 -10.424 -19.352  1.00 98.05           H  
ATOM   4457  HE2 PHE B 167     -14.997 -14.129 -21.378  1.00 98.05           H  
ATOM   4458  HZ  PHE B 167     -16.324 -12.833 -19.725  1.00 98.05           H  
ATOM   4459  N   GLY B 168     -11.912 -11.106 -25.656  1.00 98.12           N  
ATOM   4460  CA  GLY B 168     -11.848 -12.093 -26.721  1.00 98.12           C  
ATOM   4461  C   GLY B 168     -10.435 -12.424 -27.161  1.00 98.12           C  
ATOM   4462  O   GLY B 168      -9.468 -11.786 -26.747  1.00 98.12           O  
ATOM   4463  H   GLY B 168     -11.079 -10.579 -25.436  1.00 98.12           H  
ATOM   4464  HA2 GLY B 168     -12.414 -11.743 -27.585  1.00 98.12           H  
ATOM   4465  HA3 GLY B 168     -12.298 -13.018 -26.362  1.00 98.12           H  
ATOM   4466  N   ARG B 169     -10.344 -13.454 -27.999  1.00 97.08           N  
ATOM   4467  CA  ARG B 169      -9.122 -13.931 -28.633  1.00 97.08           C  
ATOM   4468  C   ARG B 169      -9.379 -14.412 -30.057  1.00 97.08           C  
ATOM   4469  O   ARG B 169     -10.426 -14.982 -30.361  1.00 97.08           O  
ATOM   4470  CB  ARG B 169      -8.440 -15.018 -27.782  1.00 97.08           C  
ATOM   4471  CG  ARG B 169      -9.288 -16.291 -27.625  1.00 97.08           C  
ATOM   4472  CD  ARG B 169      -8.562 -17.335 -26.770  1.00 97.08           C  
ATOM   4473  NE  ARG B 169      -9.513 -18.303 -26.189  1.00 97.08           N  
ATOM   4474  CZ  ARG B 169      -9.256 -19.222 -25.281  1.00 97.08           C  
ATOM   4475  NH1 ARG B 169      -8.038 -19.531 -24.934  1.00 97.08           N1+
ATOM   4476  NH2 ARG B 169     -10.244 -19.827 -24.690  1.00 97.08           N  
ATOM   4477  H   ARG B 169     -11.205 -13.903 -28.274  1.00 97.08           H  
ATOM   4478  HA  ARG B 169      -8.438 -13.086 -28.699  1.00 97.08           H  
ATOM   4479  HB2 ARG B 169      -8.225 -14.605 -26.797  1.00 97.08           H  
ATOM   4480  HB3 ARG B 169      -7.489 -15.281 -28.248  1.00 97.08           H  
ATOM   4481  HG2 ARG B 169     -10.233 -16.025 -27.151  1.00 97.08           H  
ATOM   4482  HG3 ARG B 169      -9.500 -16.731 -28.599  1.00 97.08           H  
ATOM   4483  HD2 ARG B 169      -7.824 -17.846 -27.387  1.00 97.08           H  
ATOM   4484  HD3 ARG B 169      -8.044 -16.823 -25.959  1.00 97.08           H  
ATOM   4485  HE  ARG B 169     -10.494 -18.167 -26.385  1.00 97.08           H  
ATOM   4486 HH11 ARG B 169      -7.873 -20.210 -24.204  1.00 97.08           H  
ATOM   4487 HH12 ARG B 169      -7.273 -19.053 -25.386  1.00 97.08           H  
ATOM   4488 HH21 ARG B 169     -10.115 -20.325 -23.822  1.00 97.08           H  
ATOM   4489 HH22 ARG B 169     -11.179 -19.519 -24.918  1.00 97.08           H  
ATOM   4490  N   THR B 170      -8.390 -14.211 -30.908  1.00 96.14           N  
ATOM   4491  CA  THR B 170      -8.207 -14.885 -32.192  1.00 96.14           C  
ATOM   4492  C   THR B 170      -7.109 -15.944 -32.032  1.00 96.14           C  
ATOM   4493  O   THR B 170      -6.778 -16.340 -30.914  1.00 96.14           O  
ATOM   4494  CB  THR B 170      -7.877 -13.866 -33.299  1.00 96.14           C  
ATOM   4495  CG2 THR B 170      -8.868 -12.702 -33.356  1.00 96.14           C  
ATOM   4496  OG1 THR B 170      -6.587 -13.334 -33.115  1.00 96.14           O  
ATOM   4497  H   THR B 170      -7.575 -13.741 -30.541  1.00 96.14           H  
ATOM   4498  HA  THR B 170      -9.123 -15.403 -32.473  1.00 96.14           H  
ATOM   4499  HB  THR B 170      -7.902 -14.381 -34.259  1.00 96.14           H  
ATOM   4500  HG1 THR B 170      -6.357 -12.792 -33.873  1.00 96.14           H  
ATOM   4501 HG21 THR B 170      -8.768 -12.076 -32.469  1.00 96.14           H  
ATOM   4502 HG22 THR B 170      -9.885 -13.089 -33.413  1.00 96.14           H  
ATOM   4503 HG23 THR B 170      -8.667 -12.096 -34.240  1.00 96.14           H  
ATOM   4504  N   GLU B 171      -6.536 -16.427 -33.135  1.00 94.55           N  
ATOM   4505  CA  GLU B 171      -5.383 -17.333 -33.094  1.00 94.55           C  
ATOM   4506  C   GLU B 171      -4.132 -16.675 -32.498  1.00 94.55           C  
ATOM   4507  O   GLU B 171      -3.321 -17.353 -31.872  1.00 94.55           O  
ATOM   4508  CB  GLU B 171      -5.062 -17.811 -34.517  1.00 94.55           C  
ATOM   4509  CG  GLU B 171      -6.195 -18.660 -35.115  1.00 94.55           C  
ATOM   4510  CD  GLU B 171      -5.879 -19.188 -36.524  1.00 94.55           C  
ATOM   4511  OE1 GLU B 171      -6.673 -20.029 -37.001  1.00 94.55           O  
ATOM   4512  OE2 GLU B 171      -4.883 -18.732 -37.131  1.00 94.55           O1-
ATOM   4513  H   GLU B 171      -6.844 -16.109 -34.043  1.00 94.55           H  
ATOM   4514  HA  GLU B 171      -5.615 -18.199 -32.474  1.00 94.55           H  
ATOM   4515  HB2 GLU B 171      -4.156 -18.414 -34.486  1.00 94.55           H  
ATOM   4516  HB3 GLU B 171      -4.883 -16.942 -35.150  1.00 94.55           H  
ATOM   4517  HG2 GLU B 171      -6.385 -19.502 -34.449  1.00 94.55           H  
ATOM   4518  HG3 GLU B 171      -7.103 -18.060 -35.167  1.00 94.55           H  
ATOM   4519  N   ASN B 172      -3.966 -15.363 -32.694  1.00 96.94           N  
ATOM   4520  CA  ASN B 172      -2.738 -14.653 -32.347  1.00 96.94           C  
ATOM   4521  C   ASN B 172      -2.948 -13.287 -31.681  1.00 96.94           C  
ATOM   4522  O   ASN B 172      -1.965 -12.635 -31.348  1.00 96.94           O  
ATOM   4523  CB  ASN B 172      -1.866 -14.551 -33.606  1.00 96.94           C  
ATOM   4524  CG  ASN B 172      -2.385 -13.582 -34.652  1.00 96.94           C  
ATOM   4525  ND2 ASN B 172      -1.506 -13.083 -35.487  1.00 96.94           N  
ATOM   4526  OD1 ASN B 172      -3.565 -13.283 -34.759  1.00 96.94           O  
ATOM   4527  H   ASN B 172      -4.665 -14.864 -33.226  1.00 96.94           H  
ATOM   4528  HA  ASN B 172      -2.190 -15.246 -31.615  1.00 96.94           H  
ATOM   4529  HB2 ASN B 172      -0.874 -14.227 -33.296  1.00 96.94           H  
ATOM   4530  HB3 ASN B 172      -1.761 -15.535 -34.063  1.00 96.94           H  
ATOM   4531 HD21 ASN B 172      -1.858 -12.469 -36.207  1.00 96.94           H  
ATOM   4532 HD22 ASN B 172      -0.545 -13.383 -35.406  1.00 96.94           H  
ATOM   4533  N   LEU B 173      -4.185 -12.835 -31.474  1.00 97.20           N  
ATOM   4534  CA  LEU B 173      -4.490 -11.665 -30.653  1.00 97.20           C  
ATOM   4535  C   LEU B 173      -5.414 -12.054 -29.506  1.00 97.20           C  
ATOM   4536  O   LEU B 173      -6.372 -12.786 -29.718  1.00 97.20           O  
ATOM   4537  CB  LEU B 173      -5.121 -10.532 -31.483  1.00 97.20           C  
ATOM   4538  CG  LEU B 173      -4.115  -9.789 -32.383  1.00 97.20           C  
ATOM   4539  CD1 LEU B 173      -4.377 -10.063 -33.862  1.00 97.20           C  
ATOM   4540  CD2 LEU B 173      -4.219  -8.278 -32.176  1.00 97.20           C  
ATOM   4541  H   LEU B 173      -4.966 -13.401 -31.772  1.00 97.20           H  
ATOM   4542  HA  LEU B 173      -3.570 -11.286 -30.207  1.00 97.20           H  
ATOM   4543  HB2 LEU B 173      -5.952 -10.922 -32.070  1.00 97.20           H  
ATOM   4544  HB3 LEU B 173      -5.546  -9.819 -30.776  1.00 97.20           H  
ATOM   4545  HG  LEU B 173      -3.098 -10.098 -32.142  1.00 97.20           H  
ATOM   4546 HD11 LEU B 173      -3.584  -9.616 -34.462  1.00 97.20           H  
ATOM   4547 HD12 LEU B 173      -5.343  -9.656 -34.159  1.00 97.20           H  
ATOM   4548 HD13 LEU B 173      -4.379 -11.140 -34.025  1.00 97.20           H  
ATOM   4549 HD21 LEU B 173      -3.483  -7.773 -32.804  1.00 97.20           H  
ATOM   4550 HD22 LEU B 173      -5.219  -7.927 -32.429  1.00 97.20           H  
ATOM   4551 HD23 LEU B 173      -4.004  -8.041 -31.134  1.00 97.20           H  
ATOM   4552  N   ASP B 174      -5.197 -11.492 -28.327  1.00 97.19           N  
ATOM   4553  CA  ASP B 174      -6.199 -11.422 -27.266  1.00 97.19           C  
ATOM   4554  C   ASP B 174      -6.360  -9.978 -26.788  1.00 97.19           C  
ATOM   4555  O   ASP B 174      -5.470  -9.144 -26.977  1.00 97.19           O  
ATOM   4556  CB  ASP B 174      -5.897 -12.420 -26.138  1.00 97.19           C  
ATOM   4557  CG  ASP B 174      -4.686 -12.041 -25.279  1.00 97.19           C  
ATOM   4558  OD1 ASP B 174      -4.833 -11.130 -24.430  1.00 97.19           O  
ATOM   4559  OD2 ASP B 174      -3.641 -12.713 -25.409  1.00 97.19           O1-
ATOM   4560  H   ASP B 174      -4.360 -10.942 -28.204  1.00 97.19           H  
ATOM   4561  HA  ASP B 174      -7.164 -11.708 -27.685  1.00 97.19           H  
ATOM   4562  HB2 ASP B 174      -5.745 -13.408 -26.571  1.00 97.19           H  
ATOM   4563  HB3 ASP B 174      -6.774 -12.486 -25.494  1.00 97.19           H  
ATOM   4564  N   GLY B 175      -7.521  -9.651 -26.227  1.00 98.46           N  
ATOM   4565  CA  GLY B 175      -7.778  -8.308 -25.734  1.00 98.46           C  
ATOM   4566  C   GLY B 175      -9.026  -8.189 -24.877  1.00 98.46           C  
ATOM   4567  O   GLY B 175      -9.951  -8.999 -24.960  1.00 98.46           O  
ATOM   4568  H   GLY B 175      -8.243 -10.353 -26.141  1.00 98.46           H  
ATOM   4569  HA2 GLY B 175      -7.854  -7.611 -26.569  1.00 98.46           H  
ATOM   4570  HA3 GLY B 175      -6.927  -8.015 -25.119  1.00 98.46           H  
ATOM   4571  N   ILE B 176      -9.021  -7.168 -24.029  1.00 98.46           N  
ATOM   4572  CA  ILE B 176     -10.082  -6.841 -23.083  1.00 98.46           C  
ATOM   4573  C   ILE B 176     -10.295  -5.332 -23.061  1.00 98.46           C  
ATOM   4574  O   ILE B 176      -9.340  -4.557 -23.090  1.00 98.46           O  
ATOM   4575  CB  ILE B 176      -9.780  -7.419 -21.677  1.00 98.46           C  
ATOM   4576  CG1 ILE B 176     -10.916  -7.094 -20.682  1.00 98.46           C  
ATOM   4577  CG2 ILE B 176      -8.414  -6.960 -21.131  1.00 98.46           C  
ATOM   4578  CD1 ILE B 176     -10.812  -7.881 -19.374  1.00 98.46           C  
ATOM   4579  H   ILE B 176      -8.228  -6.544 -24.060  1.00 98.46           H  
ATOM   4580  HA  ILE B 176     -11.005  -7.301 -23.437  1.00 98.46           H  
ATOM   4581  HB  ILE B 176      -9.738  -8.503 -21.786  1.00 98.46           H  
ATOM   4582 HG12 ILE B 176     -10.912  -6.030 -20.445  1.00 98.46           H  
ATOM   4583 HG13 ILE B 176     -11.874  -7.338 -21.143  1.00 98.46           H  
ATOM   4584 HG21 ILE B 176      -8.399  -5.881 -20.982  1.00 98.46           H  
ATOM   4585 HG22 ILE B 176      -7.630  -7.248 -21.830  1.00 98.46           H  
ATOM   4586 HG23 ILE B 176      -8.197  -7.446 -20.180  1.00 98.46           H  
ATOM   4587 HD11 ILE B 176     -11.713  -7.723 -18.782  1.00 98.46           H  
ATOM   4588 HD12 ILE B 176     -10.697  -8.943 -19.592  1.00 98.46           H  
ATOM   4589 HD13 ILE B 176      -9.951  -7.543 -18.797  1.00 98.46           H  
ATOM   4590  N   VAL B 177     -11.557  -4.927 -22.969  1.00 98.72           N  
ATOM   4591  CA  VAL B 177     -11.968  -3.585 -22.560  1.00 98.72           C  
ATOM   4592  C   VAL B 177     -12.866  -3.746 -21.343  1.00 98.72           C  
ATOM   4593  O   VAL B 177     -13.803  -4.543 -21.367  1.00 98.72           O  
ATOM   4594  CB  VAL B 177     -12.676  -2.827 -23.696  1.00 98.72           C  
ATOM   4595  CG1 VAL B 177     -13.095  -1.420 -23.247  1.00 98.72           C  
ATOM   4596  CG2 VAL B 177     -11.760  -2.677 -24.917  1.00 98.72           C  
ATOM   4597  H   VAL B 177     -12.277  -5.635 -22.996  1.00 98.72           H  
ATOM   4598  HA  VAL B 177     -11.089  -3.008 -22.269  1.00 98.72           H  
ATOM   4599  HB  VAL B 177     -13.568  -3.376 -23.998  1.00 98.72           H  
ATOM   4600 HG11 VAL B 177     -13.544  -0.882 -24.081  1.00 98.72           H  
ATOM   4601 HG12 VAL B 177     -12.227  -0.867 -22.888  1.00 98.72           H  
ATOM   4602 HG13 VAL B 177     -13.834  -1.482 -22.448  1.00 98.72           H  
ATOM   4603 HG21 VAL B 177     -11.513  -3.658 -25.322  1.00 98.72           H  
ATOM   4604 HG22 VAL B 177     -12.264  -2.102 -25.693  1.00 98.72           H  
ATOM   4605 HG23 VAL B 177     -10.838  -2.171 -24.630  1.00 98.72           H  
ATOM   4606  N   ALA B 178     -12.576  -3.013 -20.278  1.00 98.47           N  
ATOM   4607  CA  ALA B 178     -13.321  -3.047 -19.032  1.00 98.47           C  
ATOM   4608  C   ALA B 178     -13.596  -1.628 -18.531  1.00 98.47           C  
ATOM   4609  O   ALA B 178     -12.778  -0.723 -18.704  1.00 98.47           O  
ATOM   4610  CB  ALA B 178     -12.549  -3.889 -18.012  1.00 98.47           C  
ATOM   4611  H   ALA B 178     -11.793  -2.377 -20.326  1.00 98.47           H  
ATOM   4612  HA  ALA B 178     -14.287  -3.523 -19.202  1.00 98.47           H  
ATOM   4613  HB1 ALA B 178     -12.394  -4.896 -18.402  1.00 98.47           H  
ATOM   4614  HB2 ALA B 178     -11.579  -3.431 -17.818  1.00 98.47           H  
ATOM   4615  HB3 ALA B 178     -13.115  -3.950 -17.082  1.00 98.47           H  
ATOM   4616  N   TRP B 179     -14.750  -1.455 -17.903  1.00 98.55           N  
ATOM   4617  CA  TRP B 179     -15.178  -0.222 -17.260  1.00 98.55           C  
ATOM   4618  C   TRP B 179     -15.888  -0.547 -15.946  1.00 98.55           C  
ATOM   4619  O   TRP B 179     -16.672  -1.496 -15.878  1.00 98.55           O  
ATOM   4620  CB  TRP B 179     -16.086   0.571 -18.210  1.00 98.55           C  
ATOM   4621  CG  TRP B 179     -16.905   1.654 -17.570  1.00 98.55           C  
ATOM   4622  CD1 TRP B 179     -16.455   2.851 -17.125  1.00 98.55           C  
ATOM   4623  CD2 TRP B 179     -18.313   1.602 -17.188  1.00 98.55           C  
ATOM   4624  CE2 TRP B 179     -18.665   2.846 -16.585  1.00 98.55           C  
ATOM   4625  CE3 TRP B 179     -19.318   0.611 -17.256  1.00 98.55           C  
ATOM   4626  NE1 TRP B 179     -17.494   3.569 -16.563  1.00 98.55           N  
ATOM   4627  CZ2 TRP B 179     -19.958   3.113 -16.120  1.00 98.55           C  
ATOM   4628  CZ3 TRP B 179     -20.613   0.858 -16.758  1.00 98.55           C  
ATOM   4629  CH2 TRP B 179     -20.935   2.108 -16.199  1.00 98.55           C  
ATOM   4630  H   TRP B 179     -15.377  -2.242 -17.824  1.00 98.55           H  
ATOM   4631  HA  TRP B 179     -14.304   0.387 -17.031  1.00 98.55           H  
ATOM   4632  HB2 TRP B 179     -15.472   1.011 -18.995  1.00 98.55           H  
ATOM   4633  HB3 TRP B 179     -16.779  -0.123 -18.686  1.00 98.55           H  
ATOM   4634  HD1 TRP B 179     -15.425   3.175 -17.149  1.00 98.55           H  
ATOM   4635  HE1 TRP B 179     -17.379   4.442 -16.070  1.00 98.55           H  
ATOM   4636  HE3 TRP B 179     -19.074  -0.355 -17.675  1.00 98.55           H  
ATOM   4637  HZ2 TRP B 179     -20.189   4.073 -15.682  1.00 98.55           H  
ATOM   4638  HZ3 TRP B 179     -21.364   0.083 -16.801  1.00 98.55           H  
ATOM   4639  HH2 TRP B 179     -21.927   2.293 -15.814  1.00 98.55           H  
ATOM   4640  N   SER B 180     -15.641   0.262 -14.923  1.00 98.50           N  
ATOM   4641  CA  SER B 180     -16.459   0.326 -13.717  1.00 98.50           C  
ATOM   4642  C   SER B 180     -16.753   1.775 -13.342  1.00 98.50           C  
ATOM   4643  O   SER B 180     -15.973   2.686 -13.622  1.00 98.50           O  
ATOM   4644  CB  SER B 180     -15.843  -0.461 -12.549  1.00 98.50           C  
ATOM   4645  OG  SER B 180     -14.566  -0.005 -12.149  1.00 98.50           O  
ATOM   4646  H   SER B 180     -14.965   1.003 -15.040  1.00 98.50           H  
ATOM   4647  HA  SER B 180     -17.422  -0.135 -13.937  1.00 98.50           H  
ATOM   4648  HB2 SER B 180     -16.518  -0.392 -11.695  1.00 98.50           H  
ATOM   4649  HB3 SER B 180     -15.767  -1.509 -12.837  1.00 98.50           H  
ATOM   4650  HG  SER B 180     -14.354  -0.441 -11.320  1.00 98.50           H  
ATOM   4651  N   SER B 181     -17.905   1.976 -12.712  1.00 98.62           N  
ATOM   4652  CA  SER B 181     -18.299   3.219 -12.062  1.00 98.62           C  
ATOM   4653  C   SER B 181     -18.821   2.901 -10.672  1.00 98.62           C  
ATOM   4654  O   SER B 181     -19.500   1.888 -10.479  1.00 98.62           O  
ATOM   4655  CB  SER B 181     -19.351   3.961 -12.880  1.00 98.62           C  
ATOM   4656  OG  SER B 181     -19.689   5.214 -12.314  1.00 98.62           O  
ATOM   4657  H   SER B 181     -18.497   1.176 -12.536  1.00 98.62           H  
ATOM   4658  HA  SER B 181     -17.422   3.861 -11.983  1.00 98.62           H  
ATOM   4659  HB2 SER B 181     -20.246   3.347 -12.980  1.00 98.62           H  
ATOM   4660  HB3 SER B 181     -18.930   4.146 -13.868  1.00 98.62           H  
ATOM   4661  HG  SER B 181     -20.177   5.116 -11.493  1.00 98.62           H  
ATOM   4662  N   ARG B 182     -18.517   3.758  -9.706  1.00 98.37           N  
ATOM   4663  CA  ARG B 182     -18.939   3.613  -8.322  1.00 98.37           C  
ATOM   4664  C   ARG B 182     -19.208   4.975  -7.707  1.00 98.37           C  
ATOM   4665  O   ARG B 182     -18.319   5.815  -7.683  1.00 98.37           O  
ATOM   4666  CB  ARG B 182     -17.860   2.842  -7.553  1.00 98.37           C  
ATOM   4667  CG  ARG B 182     -18.281   2.524  -6.113  1.00 98.37           C  
ATOM   4668  CD  ARG B 182     -17.124   1.864  -5.358  1.00 98.37           C  
ATOM   4669  NE  ARG B 182     -16.718   0.583  -5.969  1.00 98.37           N  
ATOM   4670  CZ  ARG B 182     -17.182  -0.611  -5.667  1.00 98.37           C  
ATOM   4671  NH1 ARG B 182     -18.151  -0.793  -4.809  1.00 98.37           N1+
ATOM   4672  NH2 ARG B 182     -16.627  -1.652  -6.212  1.00 98.37           N  
ATOM   4673  H   ARG B 182     -17.947   4.559  -9.939  1.00 98.37           H  
ATOM   4674  HA  ARG B 182     -19.872   3.049  -8.297  1.00 98.37           H  
ATOM   4675  HB2 ARG B 182     -17.660   1.910  -8.081  1.00 98.37           H  
ATOM   4676  HB3 ARG B 182     -16.942   3.429  -7.538  1.00 98.37           H  
ATOM   4677  HG2 ARG B 182     -18.549   3.444  -5.595  1.00 98.37           H  
ATOM   4678  HG3 ARG B 182     -19.147   1.862  -6.120  1.00 98.37           H  
ATOM   4679  HD2 ARG B 182     -17.410   1.719  -4.317  1.00 98.37           H  
ATOM   4680  HD3 ARG B 182     -16.269   2.542  -5.369  1.00 98.37           H  
ATOM   4681  HE  ARG B 182     -15.942   0.624  -6.615  1.00 98.37           H  
ATOM   4682 HH11 ARG B 182     -18.559   0.014  -4.360  1.00 98.37           H  
ATOM   4683 HH12 ARG B 182     -18.450  -1.727  -4.565  1.00 98.37           H  
ATOM   4684 HH21 ARG B 182     -16.660  -2.535  -5.723  1.00 98.37           H  
ATOM   4685 HH22 ARG B 182     -15.867  -1.473  -6.852  1.00 98.37           H  
ATOM   4686  N   ASP B 183     -20.400   5.131  -7.165  1.00 98.48           N  
ATOM   4687  CA  ASP B 183     -20.772   6.250  -6.313  1.00 98.48           C  
ATOM   4688  C   ASP B 183     -20.652   5.809  -4.849  1.00 98.48           C  
ATOM   4689  O   ASP B 183     -20.995   4.666  -4.515  1.00 98.48           O  
ATOM   4690  CB  ASP B 183     -22.186   6.722  -6.667  1.00 98.48           C  
ATOM   4691  CG  ASP B 183     -22.280   7.169  -8.130  1.00 98.48           C  
ATOM   4692  OD1 ASP B 183     -21.863   8.308  -8.430  1.00 98.48           O  
ATOM   4693  OD2 ASP B 183     -22.771   6.360  -8.954  1.00 98.48           O1-
ATOM   4694  H   ASP B 183     -21.070   4.380  -7.245  1.00 98.48           H  
ATOM   4695  HA  ASP B 183     -20.100   7.090  -6.493  1.00 98.48           H  
ATOM   4696  HB2 ASP B 183     -22.455   7.555  -6.019  1.00 98.48           H  
ATOM   4697  HB3 ASP B 183     -22.892   5.911  -6.485  1.00 98.48           H  
ATOM   4698  N   ARG B 184     -20.147   6.683  -3.975  1.00 97.99           N  
ATOM   4699  CA  ARG B 184     -20.041   6.448  -2.525  1.00 97.99           C  
ATOM   4700  C   ARG B 184     -20.359   7.735  -1.784  1.00 97.99           C  
ATOM   4701  O   ARG B 184     -19.695   8.740  -1.997  1.00 97.99           O  
ATOM   4702  CB  ARG B 184     -18.635   5.975  -2.131  1.00 97.99           C  
ATOM   4703  CG  ARG B 184     -18.133   4.786  -2.960  1.00 97.99           C  
ATOM   4704  CD  ARG B 184     -16.718   4.411  -2.551  1.00 97.99           C  
ATOM   4705  NE  ARG B 184     -16.667   3.892  -1.179  1.00 97.99           N  
ATOM   4706  CZ  ARG B 184     -15.664   4.048  -0.349  1.00 97.99           C  
ATOM   4707  NH1 ARG B 184     -14.649   4.817  -0.619  1.00 97.99           N1+
ATOM   4708  NH2 ARG B 184     -15.688   3.416   0.783  1.00 97.99           N  
ATOM   4709  H   ARG B 184     -19.803   7.559  -4.339  1.00 97.99           H  
ATOM   4710  HA  ARG B 184     -20.765   5.694  -2.217  1.00 97.99           H  
ATOM   4711  HB2 ARG B 184     -17.933   6.799  -2.254  1.00 97.99           H  
ATOM   4712  HB3 ARG B 184     -18.652   5.705  -1.075  1.00 97.99           H  
ATOM   4713  HG2 ARG B 184     -18.096   5.070  -4.012  1.00 97.99           H  
ATOM   4714  HG3 ARG B 184     -18.797   3.930  -2.840  1.00 97.99           H  
ATOM   4715  HD2 ARG B 184     -16.093   5.298  -2.657  1.00 97.99           H  
ATOM   4716  HD3 ARG B 184     -16.335   3.651  -3.232  1.00 97.99           H  
ATOM   4717  HE  ARG B 184     -17.431   3.328  -0.834  1.00 97.99           H  
ATOM   4718 HH11 ARG B 184     -13.924   4.914   0.079  1.00 97.99           H  
ATOM   4719 HH12 ARG B 184     -14.762   5.586  -1.264  1.00 97.99           H  
ATOM   4720 HH21 ARG B 184     -16.459   2.781   0.927  1.00 97.99           H  
ATOM   4721 HH22 ARG B 184     -14.866   3.443   1.370  1.00 97.99           H  
ATOM   4722  N   GLY B 185     -21.355   7.694  -0.912  1.00 98.13           N  
ATOM   4723  CA  GLY B 185     -21.744   8.844  -0.108  1.00 98.13           C  
ATOM   4724  C   GLY B 185     -21.032   8.879   1.239  1.00 98.13           C  
ATOM   4725  O   GLY B 185     -19.921   8.366   1.415  1.00 98.13           O  
ATOM   4726  H   GLY B 185     -21.739   6.790  -0.679  1.00 98.13           H  
ATOM   4727  HA2 GLY B 185     -22.821   8.802   0.062  1.00 98.13           H  
ATOM   4728  HA3 GLY B 185     -21.529   9.772  -0.635  1.00 98.13           H  
ATOM   4729  N   ASP B 186     -21.734   9.462   2.204  1.00 97.89           N  
ATOM   4730  CA  ASP B 186     -21.306   9.592   3.588  1.00 97.89           C  
ATOM   4731  C   ASP B 186     -20.912   8.246   4.214  1.00 97.89           C  
ATOM   4732  O   ASP B 186     -21.597   7.229   4.050  1.00 97.89           O  
ATOM   4733  CB  ASP B 186     -22.447  10.217   4.397  1.00 97.89           C  
ATOM   4734  CG  ASP B 186     -22.628  11.726   4.209  1.00 97.89           C  
ATOM   4735  OD1 ASP B 186     -21.741  12.371   3.607  1.00 97.89           O  
ATOM   4736  OD2 ASP B 186     -23.653  12.233   4.719  1.00 97.89           O1-
ATOM   4737  H   ASP B 186     -22.546   9.995   1.926  1.00 97.89           H  
ATOM   4738  HA  ASP B 186     -20.441  10.253   3.627  1.00 97.89           H  
ATOM   4739  HB2 ASP B 186     -23.382   9.704   4.166  1.00 97.89           H  
ATOM   4740  HB3 ASP B 186     -22.227  10.036   5.449  1.00 97.89           H  
ATOM   4741  N   LEU B 187     -19.823   8.265   4.986  1.00 97.24           N  
ATOM   4742  CA  LEU B 187     -19.225   7.072   5.585  1.00 97.24           C  
ATOM   4743  C   LEU B 187     -19.678   6.903   7.035  1.00 97.24           C  
ATOM   4744  O   LEU B 187     -19.290   7.676   7.916  1.00 97.24           O  
ATOM   4745  CB  LEU B 187     -17.692   7.148   5.516  1.00 97.24           C  
ATOM   4746  CG  LEU B 187     -17.090   7.494   4.147  1.00 97.24           C  
ATOM   4747  CD1 LEU B 187     -15.577   7.600   4.316  1.00 97.24           C  
ATOM   4748  CD2 LEU B 187     -17.398   6.432   3.096  1.00 97.24           C  
ATOM   4749  H   LEU B 187     -19.362   9.154   5.115  1.00 97.24           H  
ATOM   4750  HA  LEU B 187     -19.543   6.196   5.018  1.00 97.24           H  
ATOM   4751  HB2 LEU B 187     -17.293   6.189   5.848  1.00 97.24           H  
ATOM   4752  HB3 LEU B 187     -17.359   7.908   6.223  1.00 97.24           H  
ATOM   4753  HG  LEU B 187     -17.460   8.459   3.802  1.00 97.24           H  
ATOM   4754 HD11 LEU B 187     -15.337   8.459   4.942  1.00 97.24           H  
ATOM   4755 HD12 LEU B 187     -15.194   6.687   4.772  1.00 97.24           H  
ATOM   4756 HD13 LEU B 187     -15.129   7.741   3.332  1.00 97.24           H  
ATOM   4757 HD21 LEU B 187     -18.472   6.425   2.902  1.00 97.24           H  
ATOM   4758 HD22 LEU B 187     -17.076   5.446   3.433  1.00 97.24           H  
ATOM   4759 HD23 LEU B 187     -16.900   6.681   2.160  1.00 97.24           H  
ATOM   4760  N   ARG B 188     -20.438   5.844   7.303  1.00 96.46           N  
ATOM   4761  CA  ARG B 188     -20.876   5.461   8.643  1.00 96.46           C  
ATOM   4762  C   ARG B 188     -19.722   4.861   9.444  1.00 96.46           C  
ATOM   4763  O   ARG B 188     -19.257   3.756   9.165  1.00 96.46           O  
ATOM   4764  CB  ARG B 188     -22.057   4.493   8.526  1.00 96.46           C  
ATOM   4765  CG  ARG B 188     -22.639   4.192   9.910  1.00 96.46           C  
ATOM   4766  CD  ARG B 188     -23.838   3.254   9.790  1.00 96.46           C  
ATOM   4767  NE  ARG B 188     -24.368   2.946  11.130  1.00 96.46           N  
ATOM   4768  CZ  ARG B 188     -24.924   1.816  11.519  1.00 96.46           C  
ATOM   4769  NH1 ARG B 188     -25.180   0.851  10.681  1.00 96.46           N1+
ATOM   4770  NH2 ARG B 188     -25.188   1.623  12.782  1.00 96.46           N  
ATOM   4771  H   ARG B 188     -20.702   5.257   6.524  1.00 96.46           H  
ATOM   4772  HA  ARG B 188     -21.212   6.361   9.159  1.00 96.46           H  
ATOM   4773  HB2 ARG B 188     -22.829   4.947   7.904  1.00 96.46           H  
ATOM   4774  HB3 ARG B 188     -21.727   3.567   8.058  1.00 96.46           H  
ATOM   4775  HG2 ARG B 188     -22.952   5.123  10.381  1.00 96.46           H  
ATOM   4776  HG3 ARG B 188     -21.882   3.715  10.534  1.00 96.46           H  
ATOM   4777  HD2 ARG B 188     -24.610   3.734   9.188  1.00 96.46           H  
ATOM   4778  HD3 ARG B 188     -23.509   2.345   9.285  1.00 96.46           H  
ATOM   4779  HE  ARG B 188     -24.184   3.638  11.841  1.00 96.46           H  
ATOM   4780 HH11 ARG B 188     -24.768   0.905   9.760  1.00 96.46           H  
ATOM   4781 HH12 ARG B 188     -25.498  -0.042  11.033  1.00 96.46           H  
ATOM   4782 HH21 ARG B 188     -24.875   2.318  13.445  1.00 96.46           H  
ATOM   4783 HH22 ARG B 188     -25.268   0.687  13.154  1.00 96.46           H  
ATOM   4784  N   GLN B 189     -19.327   5.562  10.497  1.00 95.60           N  
ATOM   4785  CA  GLN B 189     -18.281   5.134  11.415  1.00 95.60           C  
ATOM   4786  C   GLN B 189     -18.849   4.276  12.555  1.00 95.60           C  
ATOM   4787  O   GLN B 189     -20.035   4.335  12.893  1.00 95.60           O  
ATOM   4788  CB  GLN B 189     -17.554   6.373  11.953  1.00 95.60           C  
ATOM   4789  CG  GLN B 189     -16.974   7.299  10.868  1.00 95.60           C  
ATOM   4790  CD  GLN B 189     -16.027   6.579   9.917  1.00 95.60           C  
ATOM   4791  NE2 GLN B 189     -16.136   6.797   8.625  1.00 95.60           N  
ATOM   4792  OE1 GLN B 189     -15.201   5.779  10.309  1.00 95.60           O  
ATOM   4793  H   GLN B 189     -19.789   6.437  10.700  1.00 95.60           H  
ATOM   4794  HA  GLN B 189     -17.556   4.524  10.876  1.00 95.60           H  
ATOM   4795  HB2 GLN B 189     -16.750   6.042  12.610  1.00 95.60           H  
ATOM   4796  HB3 GLN B 189     -18.257   6.955  12.548  1.00 95.60           H  
ATOM   4797  HG2 GLN B 189     -16.425   8.107  11.353  1.00 95.60           H  
ATOM   4798  HG3 GLN B 189     -17.789   7.752  10.304  1.00 95.60           H  
ATOM   4799 HE21 GLN B 189     -15.581   6.182   8.048  1.00 95.60           H  
ATOM   4800 HE22 GLN B 189     -16.911   7.342   8.276  1.00 95.60           H  
ATOM   4801  N   SER B 190     -17.993   3.470  13.176  1.00 95.99           N  
ATOM   4802  CA  SER B 190     -18.362   2.551  14.258  1.00 95.99           C  
ATOM   4803  C   SER B 190     -18.612   3.234  15.602  1.00 95.99           C  
ATOM   4804  O   SER B 190     -19.304   2.669  16.443  1.00 95.99           O  
ATOM   4805  CB  SER B 190     -17.311   1.455  14.412  1.00 95.99           C  
ATOM   4806  OG  SER B 190     -16.047   1.992  14.749  1.00 95.99           O  
ATOM   4807  H   SER B 190     -17.055   3.407  12.805  1.00 95.99           H  
ATOM   4808  HA  SER B 190     -19.300   2.065  13.989  1.00 95.99           H  
ATOM   4809  HB2 SER B 190     -17.226   0.894  13.481  1.00 95.99           H  
ATOM   4810  HB3 SER B 190     -17.647   0.767  15.186  1.00 95.99           H  
ATOM   4811  HG  SER B 190     -15.628   2.206  13.912  1.00 95.99           H  
ATOM   4812  N   ASN B 191     -18.121   4.462  15.792  1.00 94.18           N  
ATOM   4813  CA  ASN B 191     -18.459   5.318  16.939  1.00 94.18           C  
ATOM   4814  C   ASN B 191     -19.819   6.028  16.783  1.00 94.18           C  
ATOM   4815  O   ASN B 191     -20.232   6.779  17.663  1.00 94.18           O  
ATOM   4816  CB  ASN B 191     -17.310   6.313  17.192  1.00 94.18           C  
ATOM   4817  CG  ASN B 191     -17.167   7.366  16.105  1.00 94.18           C  
ATOM   4818  ND2 ASN B 191     -16.474   8.444  16.381  1.00 94.18           N  
ATOM   4819  OD1 ASN B 191     -17.656   7.201  15.000  1.00 94.18           O  
ATOM   4820  H   ASN B 191     -17.580   4.883  15.050  1.00 94.18           H  
ATOM   4821  HA  ASN B 191     -18.550   4.693  17.828  1.00 94.18           H  
ATOM   4822  HB2 ASN B 191     -16.369   5.772  17.292  1.00 94.18           H  
ATOM   4823  HB3 ASN B 191     -17.501   6.817  18.140  1.00 94.18           H  
ATOM   4824 HD21 ASN B 191     -16.450   9.185  15.695  1.00 94.18           H  
ATOM   4825 HD22 ASN B 191     -16.214   8.664  17.332  1.00 94.18           H  
ATOM   4826  N   GLY B 192     -20.526   5.802  15.669  1.00 92.10           N  
ATOM   4827  CA  GLY B 192     -21.815   6.423  15.365  1.00 92.10           C  
ATOM   4828  C   GLY B 192     -21.720   7.759  14.627  1.00 92.10           C  
ATOM   4829  O   GLY B 192     -22.758   8.292  14.235  1.00 92.10           O  
ATOM   4830  H   GLY B 192     -20.118   5.207  14.961  1.00 92.10           H  
ATOM   4831  HA2 GLY B 192     -22.387   5.740  14.739  1.00 92.10           H  
ATOM   4832  HA3 GLY B 192     -22.364   6.591  16.291  1.00 92.10           H  
ATOM   4833  N   GLU B 193     -20.515   8.284  14.395  1.00 90.30           N  
ATOM   4834  CA  GLU B 193     -20.314   9.467  13.559  1.00 90.30           C  
ATOM   4835  C   GLU B 193     -20.516   9.149  12.071  1.00 90.30           C  
ATOM   4836  O   GLU B 193     -20.548   7.996  11.626  1.00 90.30           O  
ATOM   4837  CB  GLU B 193     -18.940  10.109  13.817  1.00 90.30           C  
ATOM   4838  CG  GLU B 193     -18.874  10.748  15.215  1.00 90.30           C  
ATOM   4839  CD  GLU B 193     -17.487  11.301  15.581  1.00 90.30           C  
ATOM   4840  OE1 GLU B 193     -17.405  11.971  16.636  1.00 90.30           O  
ATOM   4841  OE2 GLU B 193     -16.489  10.876  14.947  1.00 90.30           O1-
ATOM   4842  H   GLU B 193     -19.689   7.804  14.726  1.00 90.30           H  
ATOM   4843  HA  GLU B 193     -21.068  10.208  13.826  1.00 90.30           H  
ATOM   4844  HB2 GLU B 193     -18.165   9.351  13.700  1.00 90.30           H  
ATOM   4845  HB3 GLU B 193     -18.762  10.891  13.081  1.00 90.30           H  
ATOM   4846  HG2 GLU B 193     -19.148  10.001  15.960  1.00 90.30           H  
ATOM   4847  HG3 GLU B 193     -19.611  11.550  15.264  1.00 90.30           H  
ATOM   4848  N   THR B 194     -20.680  10.211  11.290  1.00 95.07           N  
ATOM   4849  CA  THR B 194     -20.818  10.151   9.838  1.00 95.07           C  
ATOM   4850  C   THR B 194     -19.768  11.068   9.234  1.00 95.07           C  
ATOM   4851  O   THR B 194     -19.816  12.276   9.444  1.00 95.07           O  
ATOM   4852  CB  THR B 194     -22.234  10.562   9.425  1.00 95.07           C  
ATOM   4853  CG2 THR B 194     -22.428  10.479   7.923  1.00 95.07           C  
ATOM   4854  OG1 THR B 194     -23.153   9.668  10.015  1.00 95.07           O  
ATOM   4855  H   THR B 194     -20.553  11.127  11.695  1.00 95.07           H  
ATOM   4856  HA  THR B 194     -20.643   9.137   9.477  1.00 95.07           H  
ATOM   4857  HB  THR B 194     -22.445  11.574   9.768  1.00 95.07           H  
ATOM   4858  HG1 THR B 194     -22.814   9.479  10.892  1.00 95.07           H  
ATOM   4859 HG21 THR B 194     -21.807  11.223   7.423  1.00 95.07           H  
ATOM   4860 HG22 THR B 194     -22.161   9.479   7.580  1.00 95.07           H  
ATOM   4861 HG23 THR B 194     -23.469  10.681   7.673  1.00 95.07           H  
ATOM   4862  N   ALA B 195     -18.809  10.499   8.505  1.00 96.27           N  
ATOM   4863  CA  ALA B 195     -17.801  11.294   7.817  1.00 96.27           C  
ATOM   4864  C   ALA B 195     -18.399  11.806   6.493  1.00 96.27           C  
ATOM   4865  O   ALA B 195     -18.762  10.965   5.663  1.00 96.27           O  
ATOM   4866  CB  ALA B 195     -16.531  10.460   7.592  1.00 96.27           C  
ATOM   4867  H   ALA B 195     -18.863   9.509   8.313  1.00 96.27           H  
ATOM   4868  HA  ALA B 195     -17.531  12.130   8.462  1.00 96.27           H  
ATOM   4869  HB1 ALA B 195     -15.674  11.127   7.501  1.00 96.27           H  
ATOM   4870  HB2 ALA B 195     -16.614   9.885   6.668  1.00 96.27           H  
ATOM   4871  HB3 ALA B 195     -16.362   9.776   8.424  1.00 96.27           H  
ATOM   4872  N   PRO B 196     -18.489  13.131   6.264  1.00 97.18           N  
ATOM   4873  CA  PRO B 196     -19.064  13.664   5.037  1.00 97.18           C  
ATOM   4874  C   PRO B 196     -18.220  13.257   3.830  1.00 97.18           C  
ATOM   4875  O   PRO B 196     -16.993  13.420   3.846  1.00 97.18           O  
ATOM   4876  CB  PRO B 196     -19.137  15.181   5.220  1.00 97.18           C  
ATOM   4877  CG  PRO B 196     -18.046  15.465   6.249  1.00 97.18           C  
ATOM   4878  CD  PRO B 196     -18.076  14.221   7.135  1.00 97.18           C  
ATOM   4879  HA  PRO B 196     -20.077  13.277   4.923  1.00 97.18           H  
ATOM   4880  HB2 PRO B 196     -18.968  15.718   4.286  1.00 97.18           H  
ATOM   4881  HB3 PRO B 196     -20.109  15.444   5.637  1.00 97.18           H  
ATOM   4882  HG2 PRO B 196     -18.252  16.371   6.819  1.00 97.18           H  
ATOM   4883  HG3 PRO B 196     -17.079  15.536   5.750  1.00 97.18           H  
ATOM   4884  HD2 PRO B 196     -17.087  14.048   7.559  1.00 97.18           H  
ATOM   4885  HD3 PRO B 196     -18.810  14.349   7.931  1.00 97.18           H  
ATOM   4886  N   ASN B 197     -18.863  12.700   2.812  1.00 98.22           N  
ATOM   4887  CA  ASN B 197     -18.193  12.193   1.620  1.00 98.22           C  
ATOM   4888  C   ASN B 197     -19.173  12.079   0.449  1.00 98.22           C  
ATOM   4889  O   ASN B 197     -20.336  11.735   0.640  1.00 98.22           O  
ATOM   4890  CB  ASN B 197     -17.589  10.819   1.954  1.00 98.22           C  
ATOM   4891  CG  ASN B 197     -16.751  10.286   0.815  1.00 98.22           C  
ATOM   4892  ND2 ASN B 197     -17.065   9.125   0.293  1.00 98.22           N  
ATOM   4893  OD1 ASN B 197     -15.783  10.917   0.432  1.00 98.22           O  
ATOM   4894  H   ASN B 197     -19.863  12.576   2.870  1.00 98.22           H  
ATOM   4895  HA  ASN B 197     -17.395  12.877   1.329  1.00 98.22           H  
ATOM   4896  HB2 ASN B 197     -18.394  10.123   2.187  1.00 98.22           H  
ATOM   4897  HB3 ASN B 197     -16.946  10.890   2.832  1.00 98.22           H  
ATOM   4898 HD21 ASN B 197     -17.959   8.707   0.511  1.00 98.22           H  
ATOM   4899 HD22 ASN B 197     -16.486   8.788  -0.463  1.00 98.22           H  
ATOM   4900  N   ASP B 198     -18.690  12.328  -0.759  1.00 98.33           N  
ATOM   4901  CA  ASP B 198     -19.415  12.062  -2.001  1.00 98.33           C  
ATOM   4902  C   ASP B 198     -18.370  11.813  -3.088  1.00 98.33           C  
ATOM   4903  O   ASP B 198     -17.739  12.764  -3.528  1.00 98.33           O  
ATOM   4904  CB  ASP B 198     -20.321  13.267  -2.320  1.00 98.33           C  
ATOM   4905  CG  ASP B 198     -21.318  13.033  -3.457  1.00 98.33           C  
ATOM   4906  OD1 ASP B 198     -21.259  11.967  -4.105  1.00 98.33           O  
ATOM   4907  OD2 ASP B 198     -22.171  13.937  -3.644  1.00 98.33           O1-
ATOM   4908  H   ASP B 198     -17.733  12.640  -0.847  1.00 98.33           H  
ATOM   4909  HA  ASP B 198     -20.041  11.176  -1.894  1.00 98.33           H  
ATOM   4910  HB2 ASP B 198     -19.704  14.128  -2.578  1.00 98.33           H  
ATOM   4911  HB3 ASP B 198     -20.892  13.525  -1.428  1.00 98.33           H  
ATOM   4912  N   GLU B 199     -18.096  10.557  -3.436  1.00 98.56           N  
ATOM   4913  CA  GLU B 199     -17.109  10.147  -4.443  1.00 98.56           C  
ATOM   4914  C   GLU B 199     -17.817   9.526  -5.653  1.00 98.56           C  
ATOM   4915  O   GLU B 199     -18.489   8.502  -5.513  1.00 98.56           O  
ATOM   4916  CB  GLU B 199     -16.120   9.111  -3.864  1.00 98.56           C  
ATOM   4917  CG  GLU B 199     -15.133   9.636  -2.815  1.00 98.56           C  
ATOM   4918  CD  GLU B 199     -14.263   8.489  -2.266  1.00 98.56           C  
ATOM   4919  OE1 GLU B 199     -13.076   8.367  -2.666  1.00 98.56           O  
ATOM   4920  OE2 GLU B 199     -14.763   7.653  -1.471  1.00 98.56           O1-
ATOM   4921  H   GLU B 199     -18.679   9.837  -3.035  1.00 98.56           H  
ATOM   4922  HA  GLU B 199     -16.537  11.007  -4.791  1.00 98.56           H  
ATOM   4923  HB2 GLU B 199     -15.535   8.696  -4.685  1.00 98.56           H  
ATOM   4924  HB3 GLU B 199     -16.692   8.292  -3.426  1.00 98.56           H  
ATOM   4925  HG2 GLU B 199     -15.692  10.098  -2.001  1.00 98.56           H  
ATOM   4926  HG3 GLU B 199     -14.497  10.396  -3.271  1.00 98.56           H  
ATOM   4927  N   ALA B 200     -17.592  10.081  -6.845  1.00 98.70           N  
ATOM   4928  CA  ALA B 200     -18.004   9.519  -8.129  1.00 98.70           C  
ATOM   4929  C   ALA B 200     -16.778   8.976  -8.882  1.00 98.70           C  
ATOM   4930  O   ALA B 200     -16.065   9.695  -9.590  1.00 98.70           O  
ATOM   4931  CB  ALA B 200     -18.775  10.581  -8.916  1.00 98.70           C  
ATOM   4932  H   ALA B 200     -17.081  10.952  -6.865  1.00 98.70           H  
ATOM   4933  HA  ALA B 200     -18.690   8.689  -7.955  1.00 98.70           H  
ATOM   4934  HB1 ALA B 200     -19.105  10.165  -9.869  1.00 98.70           H  
ATOM   4935  HB2 ALA B 200     -19.652  10.887  -8.345  1.00 98.70           H  
ATOM   4936  HB3 ALA B 200     -18.140  11.449  -9.093  1.00 98.70           H  
ATOM   4937  N   ILE B 201     -16.527   7.677  -8.728  1.00 98.58           N  
ATOM   4938  CA  ILE B 201     -15.336   6.984  -9.220  1.00 98.58           C
[truncated: 547,977 more chars]
