# Supplementary material for: Inhibiting heme piracy by pathogenic Escherichia coli using de novo-designed proteins
Source: Nat Commun. 2025 Jul 9;16:6066. doi: 10.1038/s41467-025-60612-9 (PMC12241658; doi:10.1038/s41467-025-60612-9)
Supplement: Supplementary file 5 — Supplementary Data 3 [file 41467_2025_60612_MOESM5_ESM.zip › ChuA_Binder_G7_Complex_AF2_Model.pdb]

ATOM      1  N   SER A   1      22.999  16.125  16.527  1.00 80.73           N  
ATOM      2  CA  SER A   1      22.315  16.037  15.211  1.00 80.73           C  
ATOM      3  C   SER A   1      21.517  17.316  14.918  1.00 80.73           C  
ATOM      4  O   SER A   1      21.478  18.195  15.777  1.00 80.73           O  
ATOM      5  CB  SER A   1      21.398  14.812  15.206  1.00 80.73           C  
ATOM      6  OG  SER A   1      20.379  15.027  16.155  1.00 80.73           O  
ATOM      7  H   SER A   1      23.514  16.990  16.619  1.00 80.73           H  
ATOM      8  HA  SER A   1      23.066  15.917  14.430  1.00 80.73           H  
ATOM      9  HB2 SER A   1      21.970  13.922  15.471  1.00 80.73           H  
ATOM     10  HB3 SER A   1      20.958  14.672  14.218  1.00 80.73           H  
ATOM     11  HG  SER A   1      20.060  14.175  16.462  1.00 80.73           H  
ATOM     12  H2  SER A   1      23.611  15.338  16.689  1.00 80.73           H  
ATOM     13  H3  SER A   1      22.328  16.094  17.282  1.00 80.73           H  
ATOM     14  N   ILE A   2      20.894  17.457  13.734  1.00 84.34           N  
ATOM     15  CA  ILE A   2      19.982  18.585  13.421  1.00 84.34           C  
ATOM     16  C   ILE A   2      18.802  18.595  14.408  1.00 84.34           C  
ATOM     17  O   ILE A   2      18.534  19.619  15.034  1.00 84.34           O  
ATOM     18  CB  ILE A   2      19.485  18.522  11.951  1.00 84.34           C  
ATOM     19  CG1 ILE A   2      20.676  18.641  10.969  1.00 84.34           C  
ATOM     20  CG2 ILE A   2      18.463  19.635  11.655  1.00 84.34           C  
ATOM     21  CD1 ILE A   2      20.304  18.441   9.494  1.00 84.34           C  
ATOM     22  H   ILE A   2      20.975  16.729  13.038  1.00 84.34           H  
ATOM     23  HA  ILE A   2      20.515  19.526  13.555  1.00 84.34           H  
ATOM     24  HB  ILE A   2      18.995  17.561  11.793  1.00 84.34           H  
ATOM     25 HG12 ILE A   2      21.423  17.885  11.213  1.00 84.34           H  
ATOM     26 HG13 ILE A   2      21.142  19.620  11.082  1.00 84.34           H  
ATOM     27 HG21 ILE A   2      17.653  19.650  12.385  1.00 84.34           H  
ATOM     28 HG22 ILE A   2      18.007  19.484  10.676  1.00 84.34           H  
ATOM     29 HG23 ILE A   2      18.946  20.612  11.667  1.00 84.34           H  
ATOM     30 HD11 ILE A   2      19.783  17.492   9.367  1.00 84.34           H  
ATOM     31 HD12 ILE A   2      21.213  18.429   8.891  1.00 84.34           H  
ATOM     32 HD13 ILE A   2      19.671  19.254   9.141  1.00 84.34           H  
ATOM     33  N   ARG A   3      18.187  17.425  14.634  1.00 87.09           N  
ATOM     34  CA  ARG A   3      17.126  17.214  15.631  1.00 87.09           C  
ATOM     35  C   ARG A   3      17.518  17.721  17.016  1.00 87.09           C  
ATOM     36  O   ARG A   3      16.764  18.472  17.612  1.00 87.09           O  
ATOM     37  CB  ARG A   3      16.785  15.717  15.682  1.00 87.09           C  
ATOM     38  CG  ARG A   3      15.632  15.342  16.637  1.00 87.09           C  
ATOM     39  CD  ARG A   3      15.710  13.838  16.935  1.00 87.09           C  
ATOM     40  NE  ARG A   3      14.701  13.374  17.894  1.00 87.09           N  
ATOM     41  CZ  ARG A   3      14.492  12.125  18.284  1.00 87.09           C  
ATOM     42  NH1 ARG A   3      15.152  11.121  17.773  1.00 87.09           N1+
ATOM     43  NH2 ARG A   3      13.607  11.882  19.200  1.00 87.09           N  
ATOM     44  H   ARG A   3      18.414  16.650  14.029  1.00 87.09           H  
ATOM     45  HA  ARG A   3      16.237  17.769  15.329  1.00 87.09           H  
ATOM     46  HB2 ARG A   3      17.681  15.175  15.982  1.00 87.09           H  
ATOM     47  HB3 ARG A   3      16.517  15.390  14.677  1.00 87.09           H  
ATOM     48  HG2 ARG A   3      14.675  15.586  16.175  1.00 87.09           H  
ATOM     49  HG3 ARG A   3      15.720  15.881  17.581  1.00 87.09           H  
ATOM     50  HD2 ARG A   3      16.692  13.616  17.351  1.00 87.09           H  
ATOM     51  HD3 ARG A   3      15.605  13.271  16.009  1.00 87.09           H  
ATOM     52  HE  ARG A   3      14.049  14.035  18.292  1.00 87.09           H  
ATOM     53 HH11 ARG A   3      15.801  11.233  17.007  1.00 87.09           H  
ATOM     54 HH12 ARG A   3      14.906  10.162  17.977  1.00 87.09           H  
ATOM     55 HH21 ARG A   3      13.012  12.615  19.558  1.00 87.09           H  
ATOM     56 HH22 ARG A   3      13.396  10.950  19.528  1.00 87.09           H  
ATOM     57  N   GLU A   4      18.692  17.355  17.535  1.00 88.88           N  
ATOM     58  CA  GLU A   4      19.122  17.785  18.879  1.00 88.88           C  
ATOM     59  C   GLU A   4      19.301  19.302  18.993  1.00 88.88           C  
ATOM     60  O   GLU A   4      18.935  19.894  20.011  1.00 88.88           O  
ATOM     61  CB  GLU A   4      20.462  17.152  19.240  1.00 88.88           C  
ATOM     62  CG  GLU A   4      20.365  15.670  19.609  1.00 88.88           C  
ATOM     63  CD  GLU A   4      21.766  15.129  19.908  1.00 88.88           C  
ATOM     64  OE1 GLU A   4      21.907  14.373  20.885  1.00 88.88           O  
ATOM     65  OE2 GLU A   4      22.685  15.499  19.129  1.00 88.88           O1-
ATOM     66  H   GLU A   4      19.259  16.693  17.023  1.00 88.88           H  
ATOM     67  HA  GLU A   4      18.377  17.488  19.618  1.00 88.88           H  
ATOM     68  HB2 GLU A   4      20.881  17.677  20.098  1.00 88.88           H  
ATOM     69  HB3 GLU A   4      21.138  17.292  18.396  1.00 88.88           H  
ATOM     70  HG2 GLU A   4      19.719  15.565  20.481  1.00 88.88           H  
ATOM     71  HG3 GLU A   4      19.926  15.112  18.782  1.00 88.88           H  
ATOM     72  N   LYS A   5      19.853  19.942  17.953  1.00 92.34           N  
ATOM     73  CA  LYS A   5      19.988  21.402  17.908  1.00 92.34           C  
ATOM     74  C   LYS A   5      18.615  22.071  17.954  1.00 92.34           C  
ATOM     75  O   LYS A   5      18.408  22.947  18.793  1.00 92.34           O  
ATOM     76  CB  LYS A   5      20.727  21.838  16.639  1.00 92.34           C  
ATOM     77  CG  LYS A   5      22.246  21.606  16.648  1.00 92.34           C  
ATOM     78  CD  LYS A   5      22.768  22.083  15.285  1.00 92.34           C  
ATOM     79  CE  LYS A   5      24.287  22.212  15.166  1.00 92.34           C  
ATOM     80  NZ  LYS A   5      24.605  22.957  13.914  1.00 92.34           N1+
ATOM     81  H   LYS A   5      20.084  19.404  17.130  1.00 92.34           H  
ATOM     82  HA  LYS A   5      20.530  21.747  18.789  1.00 92.34           H  
ATOM     83  HB2 LYS A   5      20.551  22.906  16.514  1.00 92.34           H  
ATOM     84  HB3 LYS A   5      20.290  21.335  15.777  1.00 92.34           H  
ATOM     85  HG2 LYS A   5      22.475  20.549  16.787  1.00 92.34           H  
ATOM     86  HG3 LYS A   5      22.700  22.192  17.447  1.00 92.34           H  
ATOM     87  HD2 LYS A   5      22.404  21.408  14.510  1.00 92.34           H  
ATOM     88  HD3 LYS A   5      22.343  23.066  15.080  1.00 92.34           H  
ATOM     89  HE2 LYS A   5      24.660  22.768  16.026  1.00 92.34           H  
ATOM     90  HE3 LYS A   5      24.744  21.223  15.159  1.00 92.34           H  
ATOM     91  HZ1 LYS A   5      24.069  23.812  13.851  1.00 92.34           H  
ATOM     92  HZ2 LYS A   5      25.578  23.212  13.832  1.00 92.34           H  
ATOM     93  HZ3 LYS A   5      24.315  22.453  13.088  1.00 92.34           H  
ATOM     94  N   ALA A   6      17.691  21.623  17.106  1.00 93.50           N  
ATOM     95  CA  ALA A   6      16.323  22.123  17.072  1.00 93.50           C  
ATOM     96  C   ALA A   6      15.607  21.869  18.409  1.00 93.50           C  
ATOM     97  O   ALA A   6      15.051  22.792  18.990  1.00 93.50           O  
ATOM     98  CB  ALA A   6      15.607  21.471  15.887  1.00 93.50           C  
ATOM     99  H   ALA A   6      17.945  20.911  16.436  1.00 93.50           H  
ATOM    100  HA  ALA A   6      16.339  23.200  16.905  1.00 93.50           H  
ATOM    101  HB1 ALA A   6      16.096  21.762  14.958  1.00 93.50           H  
ATOM    102  HB2 ALA A   6      15.631  20.385  15.979  1.00 93.50           H  
ATOM    103  HB3 ALA A   6      14.571  21.812  15.857  1.00 93.50           H  
ATOM    104  N   LEU A   7      15.719  20.668  18.988  1.00 91.75           N  
ATOM    105  CA  LEU A   7      15.113  20.328  20.280  1.00 91.75           C  
ATOM    106  C   LEU A   7      15.622  21.236  21.414  1.00 91.75           C  
ATOM    107  O   LEU A   7      14.844  21.645  22.277  1.00 91.75           O  
ATOM    108  CB  LEU A   7      15.392  18.846  20.606  1.00 91.75           C  
ATOM    109  CG  LEU A   7      14.317  18.234  21.524  1.00 91.75           C  
ATOM    110  CD1 LEU A   7      13.169  17.664  20.691  1.00 91.75           C  
ATOM    111  CD2 LEU A   7      14.904  17.112  22.379  1.00 91.75           C  
ATOM    112  H   LEU A   7      16.168  19.932  18.462  1.00 91.75           H  
ATOM    113  HA  LEU A   7      14.037  20.477  20.188  1.00 91.75           H  
ATOM    114  HB2 LEU A   7      16.375  18.768  21.071  1.00 91.75           H  
ATOM    115  HB3 LEU A   7      15.418  18.258  19.689  1.00 91.75           H  
ATOM    116  HG  LEU A   7      13.928  18.996  22.199  1.00 91.75           H  
ATOM    117 HD11 LEU A   7      12.722  18.445  20.076  1.00 91.75           H  
ATOM    118 HD12 LEU A   7      13.525  16.861  20.046  1.00 91.75           H  
ATOM    119 HD13 LEU A   7      12.395  17.256  21.342  1.00 91.75           H  
ATOM    120 HD21 LEU A   7      14.121  16.683  23.005  1.00 91.75           H  
ATOM    121 HD22 LEU A   7      15.291  16.326  21.732  1.00 91.75           H  
ATOM    122 HD23 LEU A   7      15.714  17.495  23.001  1.00 91.75           H  
ATOM    123  N   LYS A   8      16.919  21.579  21.417  1.00 94.64           N  
ATOM    124  CA  LYS A   8      17.494  22.532  22.379  1.00 94.64           C  
ATOM    125  C   LYS A   8      16.910  23.937  22.190  1.00 94.64           C  
ATOM    126  O   LYS A   8      16.467  24.532  23.169  1.00 94.64           O  
ATOM    127  CB  LYS A   8      19.029  22.527  22.273  1.00 94.64           C  
ATOM    128  CG  LYS A   8      19.658  23.426  23.348  1.00 94.64           C  
ATOM    129  CD  LYS A   8      21.181  23.511  23.213  1.00 94.64           C  
ATOM    130  CE  LYS A   8      21.688  24.526  24.244  1.00 94.64           C  
ATOM    131  NZ  LYS A   8      23.135  24.803  24.087  1.00 94.64           N1+
ATOM    132  H   LYS A   8      17.513  21.182  20.703  1.00 94.64           H  
ATOM    133  HA  LYS A   8      17.212  22.220  23.383  1.00 94.64           H  
ATOM    134  HB2 LYS A   8      19.393  21.507  22.401  1.00 94.64           H  
ATOM    135  HB3 LYS A   8      19.327  22.878  21.285  1.00 94.64           H  
ATOM    136  HG2 LYS A   8      19.402  23.039  24.335  1.00 94.64           H  
ATOM    137  HG3 LYS A   8      19.257  24.434  23.257  1.00 94.64           H  
ATOM    138  HD2 LYS A   8      21.624  22.531  23.390  1.00 94.64           H  
ATOM    139  HD3 LYS A   8      21.429  23.852  22.208  1.00 94.64           H  
ATOM    140  HE2 LYS A   8      21.123  25.451  24.124  1.00 94.64           H  
ATOM    141  HE3 LYS A   8      21.474  24.152  25.246  1.00 94.64           H  
ATOM    142  HZ1 LYS A   8      23.683  23.966  24.219  1.00 94.64           H  
ATOM    143  HZ2 LYS A   8      23.307  25.190  23.170  1.00 94.64           H  
ATOM    144  HZ3 LYS A   8      23.411  25.501  24.763  1.00 94.64           H  
ATOM    145  N   ARG A   9      16.868  24.443  20.954  1.00 96.58           N  
ATOM    146  CA  ARG A   9      16.312  25.774  20.642  1.00 96.58           C  
ATOM    147  C   ARG A   9      14.818  25.856  20.931  1.00 96.58           C  
ATOM    148  O   ARG A   9      14.367  26.838  21.502  1.00 96.58           O  
ATOM    149  CB  ARG A   9      16.566  26.124  19.174  1.00 96.58           C  
ATOM    150  CG  ARG A   9      18.050  26.362  18.891  1.00 96.58           C  
ATOM    151  CD  ARG A   9      18.242  26.741  17.419  1.00 96.58           C  
ATOM    152  NE  ARG A   9      19.442  26.100  16.864  1.00 96.58           N  
ATOM    153  CZ  ARG A   9      19.722  25.884  15.591  1.00 96.58           C  
ATOM    154  NH1 ARG A   9      18.993  26.226  14.583  1.00 96.58           N1+
ATOM    155  NH2 ARG A   9      20.820  25.268  15.303  1.00 96.58           N  
ATOM    156  H   ARG A   9      17.207  23.872  20.193  1.00 96.58           H  
ATOM    157  HA  ARG A   9      16.783  26.528  21.271  1.00 96.58           H  
ATOM    158  HB2 ARG A   9      16.017  27.035  18.934  1.00 96.58           H  
ATOM    159  HB3 ARG A   9      16.191  25.325  18.534  1.00 96.58           H  
ATOM    160  HG2 ARG A   9      18.610  25.455  19.120  1.00 96.58           H  
ATOM    161  HG3 ARG A   9      18.422  27.169  19.522  1.00 96.58           H  
ATOM    162  HD2 ARG A   9      18.327  27.826  17.361  1.00 96.58           H  
ATOM    163  HD3 ARG A   9      17.365  26.437  16.847  1.00 96.58           H  
ATOM    164  HE  ARG A   9      20.088  25.712  17.535  1.00 96.58           H  
ATOM    165 HH11 ARG A   9      19.286  25.921  13.665  1.00 96.58           H  
ATOM    166 HH12 ARG A   9      17.996  26.220  14.746  1.00 96.58           H  
ATOM    167 HH21 ARG A   9      20.960  25.034  14.330  1.00 96.58           H  
ATOM    168 HH22 ARG A   9      21.606  25.269  15.938  1.00 96.58           H  
ATOM    169  N   ASN A  10      14.060  24.805  20.640  1.00 96.52           N  
ATOM    170  CA  ASN A  10      12.629  24.739  20.924  1.00 96.52           C  
ATOM    171  C   ASN A  10      12.359  24.825  22.431  1.00 96.52           C  
ATOM    172  O   ASN A  10      11.425  25.504  22.846  1.00 96.52           O  
ATOM    173  CB  ASN A  10      12.051  23.448  20.321  1.00 96.52           C  
ATOM    174  CG  ASN A  10      12.120  23.411  18.805  1.00 96.52           C  
ATOM    175  ND2 ASN A  10      11.755  22.299  18.215  1.00 96.52           N  
ATOM    176  OD1 ASN A  10      12.468  24.376  18.141  1.00 96.52           O  
ATOM    177  H   ASN A  10      14.469  24.074  20.073  1.00 96.52           H  
ATOM    178  HA  ASN A  10      12.135  25.591  20.459  1.00 96.52           H  
ATOM    179  HB2 ASN A  10      11.000  23.370  20.599  1.00 96.52           H  
ATOM    180  HB3 ASN A  10      12.581  22.583  20.718  1.00 96.52           H  
ATOM    181 HD21 ASN A  10      11.411  21.501  18.728  1.00 96.52           H  
ATOM    182 HD22 ASN A  10      11.832  22.270  17.208  1.00 96.52           H  
ATOM    183  N   LYS A  11      13.204  24.209  23.270  1.00 95.88           N  
ATOM    184  CA  LYS A  11      13.120  24.368  24.732  1.00 95.88           C  
ATOM    185  C   LYS A  11      13.404  25.806  25.182  1.00 95.88           C  
ATOM    186  O   LYS A  11      12.778  26.272  26.131  1.00 95.88           O  
ATOM    187  CB  LYS A  11      14.067  23.379  25.431  1.00 95.88           C  
ATOM    188  CG  LYS A  11      13.568  21.930  25.341  1.00 95.88           C  
ATOM    189  CD  LYS A  11      14.615  20.950  25.890  1.00 95.88           C  
ATOM    190  CE  LYS A  11      14.109  19.514  25.702  1.00 95.88           C  
ATOM    191  NZ  LYS A  11      15.059  18.502  26.231  1.00 95.88           N1+
ATOM    192  H   LYS A  11      13.947  23.651  22.874  1.00 95.88           H  
ATOM    193  HA  LYS A  11      12.097  24.159  25.047  1.00 95.88           H  
ATOM    194  HB2 LYS A  11      14.144  23.648  26.484  1.00 95.88           H  
ATOM    195  HB3 LYS A  11      15.061  23.454  24.989  1.00 95.88           H  
ATOM    196  HG2 LYS A  11      12.648  21.835  25.919  1.00 95.88           H  
ATOM    197  HG3 LYS A  11      13.344  21.676  24.305  1.00 95.88           H  
ATOM    198  HD2 LYS A  11      14.782  21.155  26.947  1.00 95.88           H  
ATOM    199  HD3 LYS A  11      15.547  21.082  25.339  1.00 95.88           H  
ATOM    200  HE2 LYS A  11      13.946  19.350  24.636  1.00 95.88           H  
ATOM    201  HE3 LYS A  11      13.141  19.416  26.194  1.00 95.88           H  
ATOM    202  HZ1 LYS A  11      15.168  18.597  27.230  1.00 95.88           H  
ATOM    203  HZ2 LYS A  11      15.957  18.587  25.778  1.00 95.88           H  
ATOM    204  HZ3 LYS A  11      14.706  17.575  26.038  1.00 95.88           H  
ATOM    205  N   GLU A  12      14.318  26.513  24.518  1.00 96.90           N  
ATOM    206  CA  GLU A  12      14.589  27.935  24.785  1.00 96.90           C  
ATOM    207  C   GLU A  12      13.426  28.834  24.331  1.00 96.90           C  
ATOM    208  O   GLU A  12      12.976  29.676  25.109  1.00 96.90           O  
ATOM    209  CB  GLU A  12      15.922  28.365  24.143  1.00 96.90           C  
ATOM    210  CG  GLU A  12      17.139  27.756  24.865  1.00 96.90           C  
ATOM    211  CD  GLU A  12      18.494  28.051  24.191  1.00 96.90           C  
ATOM    212  OE1 GLU A  12      19.521  27.561  24.726  1.00 96.90           O  
ATOM    213  OE2 GLU A  12      18.516  28.708  23.128  1.00 96.90           O1-
ATOM    214  H   GLU A  12      14.809  26.073  23.754  1.00 96.90           H  
ATOM    215  HA  GLU A  12      14.679  28.081  25.862  1.00 96.90           H  
ATOM    216  HB2 GLU A  12      15.931  28.071  23.094  1.00 96.90           H  
ATOM    217  HB3 GLU A  12      16.001  29.451  24.198  1.00 96.90           H  
ATOM    218  HG2 GLU A  12      17.158  28.136  25.887  1.00 96.90           H  
ATOM    219  HG3 GLU A  12      17.013  26.675  24.922  1.00 96.90           H  
ATOM    220  N   VAL A  13      12.871  28.605  23.135  1.00 97.13           N  
ATOM    221  CA  VAL A  13      11.688  29.324  22.627  1.00 97.13           C  
ATOM    222  C   VAL A  13      10.472  29.084  23.515  1.00 97.13           C  
ATOM    223  O   VAL A  13       9.782  30.037  23.861  1.00 97.13           O  
ATOM    224  CB  VAL A  13      11.368  28.942  21.168  1.00 97.13           C  
ATOM    225  CG1 VAL A  13      10.056  29.577  20.691  1.00 97.13           C  
ATOM    226  CG2 VAL A  13      12.479  29.424  20.229  1.00 97.13           C  
ATOM    227  H   VAL A  13      13.308  27.922  22.533  1.00 97.13           H  
ATOM    228  HA  VAL A  13      11.894  30.395  22.656  1.00 97.13           H  
ATOM    229  HB  VAL A  13      11.284  27.858  21.085  1.00 97.13           H  
ATOM    230 HG11 VAL A  13       9.203  29.103  21.177  1.00 97.13           H  
ATOM    231 HG12 VAL A  13       9.937  29.449  19.615  1.00 97.13           H  
ATOM    232 HG13 VAL A  13      10.048  30.645  20.915  1.00 97.13           H  
ATOM    233 HG21 VAL A  13      12.258  29.100  19.213  1.00 97.13           H  
ATOM    234 HG22 VAL A  13      12.543  30.512  20.251  1.00 97.13           H  
ATOM    235 HG23 VAL A  13      13.442  29.007  20.527  1.00 97.13           H  
ATOM    236  N   LEU A  14      10.246  27.846  23.965  1.00 96.82           N  
ATOM    237  CA  LEU A  14       9.173  27.526  24.908  1.00 96.82           C  
ATOM    238  C   LEU A  14       9.316  28.319  26.212  1.00 96.82           C  
ATOM    239  O   LEU A  14       8.331  28.806  26.762  1.00 96.82           O  
ATOM    240  CB  LEU A  14       9.189  26.012  25.186  1.00 96.82           C  
ATOM    241  CG  LEU A  14       8.108  25.552  26.178  1.00 96.82           C  
ATOM    242  CD1 LEU A  14       6.705  25.880  25.675  1.00 96.82           C  
ATOM    243  CD2 LEU A  14       8.220  24.047  26.407  1.00 96.82           C  
ATOM    244  H   LEU A  14      10.804  27.089  23.595  1.00 96.82           H  
ATOM    245  HA  LEU A  14       8.224  27.804  24.447  1.00 96.82           H  
ATOM    246  HB2 LEU A  14       9.047  25.480  24.245  1.00 96.82           H  
ATOM    247  HB3 LEU A  14      10.166  25.737  25.583  1.00 96.82           H  
ATOM    248  HG  LEU A  14       8.259  26.040  27.142  1.00 96.82           H  
ATOM    249 HD11 LEU A  14       5.956  25.437  26.331  1.00 96.82           H  
ATOM    250 HD12 LEU A  14       6.545  26.958  25.654  1.00 96.82           H  
ATOM    251 HD13 LEU A  14       6.558  25.476  24.673  1.00 96.82           H  
ATOM    252 HD21 LEU A  14       8.018  23.523  25.474  1.00 96.82           H  
ATOM    253 HD22 LEU A  14       7.483  23.729  27.145  1.00 96.82           H  
ATOM    254 HD23 LEU A  14       9.220  23.793  26.757  1.00 96.82           H  
ATOM    255  N   LYS A  15      10.548  28.461  26.713  1.00 97.35           N  
ATOM    256  CA  LYS A  15      10.826  29.233  27.926  1.00 97.35           C  
ATOM    257  C   LYS A  15      10.528  30.722  27.720  1.00 97.35           C  
ATOM    258  O   LYS A  15       9.905  31.327  28.587  1.00 97.35           O  
ATOM    259  CB  LYS A  15      12.275  28.975  28.356  1.00 97.35           C  
ATOM    260  CG  LYS A  15      12.493  29.333  29.829  1.00 97.35           C  
ATOM    261  CD  LYS A  15      13.962  29.122  30.203  1.00 97.35           C  
ATOM    262  CE  LYS A  15      14.158  29.436  31.688  1.00 97.35           C  
ATOM    263  NZ  LYS A  15      15.596  29.429  32.051  1.00 97.35           N1+
ATOM    264  H   LYS A  15      11.317  28.055  26.199  1.00 97.35           H  
ATOM    265  HA  LYS A  15      10.148  28.890  28.708  1.00 97.35           H  
ATOM    266  HB2 LYS A  15      12.953  29.554  27.729  1.00 97.35           H  
ATOM    267  HB3 LYS A  15      12.504  27.917  28.227  1.00 97.35           H  
ATOM    268  HG2 LYS A  15      11.862  28.700  30.451  1.00 97.35           H  
ATOM    269  HG3 LYS A  15      12.227  30.378  29.996  1.00 97.35           H  
ATOM    270  HD2 LYS A  15      14.248  28.091  29.999  1.00 97.35           H  
ATOM    271  HD3 LYS A  15      14.574  29.792  29.598  1.00 97.35           H  
ATOM    272  HE2 LYS A  15      13.731  30.419  31.886  1.00 97.35           H  
ATOM    273  HE3 LYS A  15      13.605  28.706  32.279  1.00 97.35           H  
ATOM    274  HZ1 LYS A  15      16.009  28.528  31.855  1.00 97.35           H  
ATOM    275  HZ2 LYS A  15      16.081  30.130  31.508  1.00 97.35           H  
ATOM    276  HZ3 LYS A  15      15.713  29.653  33.028  1.00 97.35           H  
ATOM    277  N   LEU A  16      10.921  31.278  26.573  1.00 97.02           N  
ATOM    278  CA  LEU A  16      10.645  32.668  26.205  1.00 97.02           C  
ATOM    279  C   LEU A  16       9.141  32.927  26.032  1.00 97.02           C  
ATOM    280  O   LEU A  16       8.633  33.905  26.571  1.00 97.02           O  
ATOM    281  CB  LEU A  16      11.429  33.001  24.921  1.00 97.02           C  
ATOM    282  CG  LEU A  16      11.260  34.455  24.442  1.00 97.02           C  
ATOM    283  CD1 LEU A  16      11.868  35.460  25.425  1.00 97.02           C  
ATOM    284  CD2 LEU A  16      11.937  34.637  23.085  1.00 97.02           C  
ATOM    285  H   LEU A  16      11.431  30.703  25.916  1.00 97.02           H  
ATOM    286  HA  LEU A  16      10.995  33.310  27.013  1.00 97.02           H  
ATOM    287  HB2 LEU A  16      11.090  32.337  24.126  1.00 97.02           H  
ATOM    288  HB3 LEU A  16      12.488  32.805  25.091  1.00 97.02           H  
ATOM    289  HG  LEU A  16      10.201  34.678  24.316  1.00 97.02           H  
ATOM    290 HD11 LEU A  16      11.324  35.435  26.369  1.00 97.02           H  
ATOM    291 HD12 LEU A  16      12.917  35.227  25.602  1.00 97.02           H  
ATOM    292 HD13 LEU A  16      11.787  36.466  25.013  1.00 97.02           H  
ATOM    293 HD21 LEU A  16      13.005  34.436  23.164  1.00 97.02           H  
ATOM    294 HD22 LEU A  16      11.787  35.658  22.735  1.00 97.02           H  
ATOM    295 HD23 LEU A  16      11.492  33.956  22.359  1.00 97.02           H  
ATOM    296  N   ALA A  17       8.424  32.044  25.332  1.00 97.29           N  
ATOM    297  CA  ALA A  17       6.982  32.159  25.118  1.00 97.29           C  
ATOM    298  C   ALA A  17       6.218  32.162  26.450  1.00 97.29           C  
ATOM    299  O   ALA A  17       5.405  33.053  26.675  1.00 97.29           O  
ATOM    300  CB  ALA A  17       6.525  31.026  24.192  1.00 97.29           C  
ATOM    301  H   ALA A  17       8.904  31.276  24.887  1.00 97.29           H  
ATOM    302  HA  ALA A  17       6.776  33.108  24.624  1.00 97.29           H  
ATOM    303  HB1 ALA A  17       6.707  30.056  24.657  1.00 97.29           H  
ATOM    304  HB2 ALA A  17       5.459  31.130  23.990  1.00 97.29           H  
ATOM    305  HB3 ALA A  17       7.064  31.077  23.246  1.00 97.29           H  
ATOM    306  N   LYS A  18       6.563  31.256  27.379  1.00 96.97           N  
ATOM    307  CA  LYS A  18       5.988  31.223  28.737  1.00 96.97           C  
ATOM    308  C   LYS A  18       6.275  32.494  29.540  1.00 96.97           C  
ATOM    309  O   LYS A  18       5.424  32.945  30.302  1.00 96.97           O  
ATOM    310  CB  LYS A  18       6.509  29.993  29.500  1.00 96.97           C  
ATOM    311  CG  LYS A  18       5.864  28.700  28.989  1.00 96.97           C  
ATOM    312  CD  LYS A  18       6.346  27.452  29.736  1.00 96.97           C  
ATOM    313  CE  LYS A  18       5.543  26.280  29.161  1.00 96.97           C  
ATOM    314  NZ  LYS A  18       5.862  24.964  29.759  1.00 96.97           N1+
ATOM    315  H   LYS A  18       7.230  30.543  27.115  1.00 96.97           H  
ATOM    316  HA  LYS A  18       4.902  31.164  28.654  1.00 96.97           H  
ATOM    317  HB2 LYS A  18       7.592  29.932  29.406  1.00 96.97           H  
ATOM    318  HB3 LYS A  18       6.258  30.103  30.555  1.00 96.97           H  
ATOM    319  HG2 LYS A  18       4.783  28.787  29.102  1.00 96.97           H  
ATOM    320  HG3 LYS A  18       6.091  28.578  27.930  1.00 96.97           H  
ATOM    321  HD2 LYS A  18       7.412  27.307  29.560  1.00 96.97           H  
ATOM    322  HD3 LYS A  18       6.145  27.559  30.803  1.00 96.97           H  
ATOM    323  HE2 LYS A  18       5.718  26.244  28.086  1.00 96.97           H  
ATOM    324  HE3 LYS A  18       4.480  26.487  29.288  1.00 96.97           H  
ATOM    325  HZ1 LYS A  18       5.319  24.274  29.260  1.00 96.97           H  
ATOM    326  HZ2 LYS A  18       6.828  24.705  29.618  1.00 96.97           H  
ATOM    327  HZ3 LYS A  18       5.572  24.907  30.725  1.00 96.97           H  
ATOM    328  N   GLU A  19       7.473  33.064  29.408  1.00 97.44           N  
ATOM    329  CA  GLU A  19       7.835  34.314  30.088  1.00 97.44           C  
ATOM    330  C   GLU A  19       7.033  35.504  29.540  1.00 97.44           C  
ATOM    331  O   GLU A  19       6.514  36.306  30.318  1.00 97.44           O  
ATOM    332  CB  GLU A  19       9.350  34.549  29.957  1.00 97.44           C  
ATOM    333  CG  GLU A  19       9.868  35.626  30.925  1.00 97.44           C  
ATOM    334  CD  GLU A  19      11.323  36.025  30.633  1.00 97.44           C  
ATOM    335  OE1 GLU A  19      11.630  37.238  30.759  1.00 97.44           O  
ATOM    336  OE2 GLU A  19      12.128  35.147  30.255  1.00 97.44           O1-
ATOM    337  H   GLU A  19       8.143  32.640  28.783  1.00 97.44           H  
ATOM    338  HA  GLU A  19       7.590  34.219  31.146  1.00 97.44           H  
ATOM    339  HB2 GLU A  19       9.582  34.843  28.933  1.00 97.44           H  
ATOM    340  HB3 GLU A  19       9.872  33.618  30.176  1.00 97.44           H  
ATOM    341  HG2 GLU A  19       9.239  36.512  30.840  1.00 97.44           H  
ATOM    342  HG3 GLU A  19       9.788  35.253  31.947  1.00 97.44           H  
ATOM    343  N   ILE A  20       6.895  35.592  28.213  1.00 97.38           N  
ATOM    344  CA  ILE A  20       6.115  36.633  27.538  1.00 97.38           C  
ATOM    345  C   ILE A  20       4.629  36.492  27.872  1.00 97.38           C  
ATOM    346  O   ILE A  20       4.032  37.483  28.281  1.00 97.38           O  
ATOM    347  CB  ILE A  20       6.383  36.619  26.016  1.00 97.38           C  
ATOM    348  CG1 ILE A  20       7.832  37.095  25.747  1.00 97.38           C  
ATOM    349  CG2 ILE A  20       5.380  37.513  25.260  1.00 97.38           C  
ATOM    350  CD1 ILE A  20       8.283  36.906  24.296  1.00 97.38           C  
ATOM    351  H   ILE A  20       7.337  34.886  27.641  1.00 97.38           H  
ATOM    352  HA  ILE A  20       6.427  37.603  27.925  1.00 97.38           H  
ATOM    353  HB  ILE A  20       6.270  35.599  25.651  1.00 97.38           H  
ATOM    354 HG12 ILE A  20       8.524  36.537  26.378  1.00 97.38           H  
ATOM    355 HG13 ILE A  20       7.921  38.149  26.010  1.00 97.38           H  
ATOM    356 HG21 ILE A  20       5.592  37.516  24.191  1.00 97.38           H  
ATOM    357 HG22 ILE A  20       4.364  37.134  25.371  1.00 97.38           H  
ATOM    358 HG23 ILE A  20       5.417  38.535  25.638  1.00 97.38           H  
ATOM    359 HD11 ILE A  20       8.132  35.869  23.993  1.00 97.38           H  
ATOM    360 HD12 ILE A  20       7.720  37.564  23.635  1.00 97.38           H  
ATOM    361 HD13 ILE A  20       9.342  37.155  24.211  1.00 97.38           H  
ATOM    362  N   GLU A  21       4.048  35.294  27.778  1.00 95.99           N  
ATOM    363  CA  GLU A  21       2.638  35.040  28.114  1.00 95.99           C  
ATOM    364  C   GLU A  21       2.329  35.524  29.533  1.00 95.99           C  
ATOM    365  O   GLU A  21       1.435  36.348  29.745  1.00 95.99           O  
ATOM    366  CB  GLU A  21       2.331  33.532  27.993  1.00 95.99           C  
ATOM    367  CG  GLU A  21       0.838  33.219  28.211  1.00 95.99           C  
ATOM    368  CD  GLU A  21       0.537  31.726  28.439  1.00 95.99           C  
ATOM    369  OE1 GLU A  21      -0.558  31.445  28.997  1.00 95.99           O  
ATOM    370  OE2 GLU A  21       1.409  30.880  28.137  1.00 95.99           O1-
ATOM    371  H   GLU A  21       4.580  34.518  27.411  1.00 95.99           H  
ATOM    372  HA  GLU A  21       1.994  35.585  27.423  1.00 95.99           H  
ATOM    373  HB2 GLU A  21       2.927  32.995  28.730  1.00 95.99           H  
ATOM    374  HB3 GLU A  21       2.620  33.180  27.002  1.00 95.99           H  
ATOM    375  HG2 GLU A  21       0.276  33.581  27.351  1.00 95.99           H  
ATOM    376  HG3 GLU A  21       0.480  33.763  29.086  1.00 95.99           H  
ATOM    377  N   LYS A  22       3.141  35.080  30.505  1.00 95.72           N  
ATOM    378  CA  LYS A  22       2.990  35.460  31.909  1.00 95.72           C  
ATOM    379  C   LYS A  22       3.070  36.977  32.089  1.00 95.72           C  
ATOM    380  O   LYS A  22       2.183  37.564  32.703  1.00 95.72           O  
ATOM    381  CB  LYS A  22       4.037  34.714  32.748  1.00 95.72           C  
ATOM    382  CG  LYS A  22       3.878  35.068  34.229  1.00 95.72           C  
ATOM    383  CD  LYS A  22       4.883  34.337  35.118  1.00 95.72           C  
ATOM    384  CE  LYS A  22       4.686  34.929  36.512  1.00 95.72           C  
ATOM    385  NZ  LYS A  22       5.605  34.378  37.524  1.00 95.72           N1+
ATOM    386  H   LYS A  22       3.857  34.416  30.248  1.00 95.72           H  
ATOM    387  HA  LYS A  22       1.994  35.165  32.237  1.00 95.72           H  
ATOM    388  HB2 LYS A  22       5.038  34.982  32.412  1.00 95.72           H  
ATOM    389  HB3 LYS A  22       3.898  33.640  32.618  1.00 95.72           H  
ATOM    390  HG2 LYS A  22       2.866  34.821  34.550  1.00 95.72           H  
ATOM    391  HG3 LYS A  22       4.030  36.140  34.357  1.00 95.72           H  
ATOM    392  HD2 LYS A  22       5.896  34.532  34.764  1.00 95.72           H  
ATOM    393  HD3 LYS A  22       4.674  33.268  35.114  1.00 95.72           H  
ATOM    394  HE2 LYS A  22       3.647  34.794  36.816  1.00 95.72           H  
ATOM    395  HE3 LYS A  22       4.826  36.008  36.442  1.00 95.72           H  
ATOM    396  HZ1 LYS A  22       5.410  34.859  38.390  1.00 95.72           H  
ATOM    397  HZ2 LYS A  22       5.442  33.388  37.638  1.00 95.72           H  
ATOM    398  HZ3 LYS A  22       6.559  34.568  37.251  1.00 95.72           H  
ATOM    399  N   ARG A  23       4.106  37.616  31.536  1.00 95.83           N  
ATOM    400  CA  ARG A  23       4.323  39.066  31.666  1.00 95.83           C  
ATOM    401  C   ARG A  23       3.187  39.875  31.041  1.00 95.83           C  
ATOM    402  O   ARG A  23       2.782  40.897  31.594  1.00 95.83           O  
ATOM    403  CB  ARG A  23       5.679  39.410  31.023  1.00 95.83           C  
ATOM    404  CG  ARG A  23       6.133  40.859  31.232  1.00 95.83           C  
ATOM    405  CD  ARG A  23       6.372  41.150  32.715  1.00 95.83           C  
ATOM    406  NE  ARG A  23       6.921  42.500  32.907  1.00 95.83           N  
ATOM    407  CZ  ARG A  23       6.673  43.300  33.919  1.00 95.83           C  
ATOM    408  NH1 ARG A  23       5.981  42.925  34.967  1.00 95.83           N1+
ATOM    409  NH2 ARG A  23       7.131  44.514  33.850  1.00 95.83           N  
ATOM    410  H   ARG A  23       4.774  37.067  31.015  1.00 95.83           H  
ATOM    411  HA  ARG A  23       4.325  39.307  32.730  1.00 95.83           H  
ATOM    412  HB2 ARG A  23       5.623  39.215  29.953  1.00 95.83           H  
ATOM    413  HB3 ARG A  23       6.443  38.752  31.439  1.00 95.83           H  
ATOM    414  HG2 ARG A  23       5.389  41.548  30.834  1.00 95.83           H  
ATOM    415  HG3 ARG A  23       7.065  41.010  30.688  1.00 95.83           H  
ATOM    416  HD2 ARG A  23       7.072  40.417  33.118  1.00 95.83           H  
ATOM    417  HD3 ARG A  23       5.424  41.057  33.242  1.00 95.83           H  
ATOM    418  HE  ARG A  23       7.514  42.878  32.181  1.00 95.83           H  
ATOM    419 HH11 ARG A  23       5.675  43.594  35.659  1.00 95.83           H  
ATOM    420 HH12 ARG A  23       5.583  41.997  34.978  1.00 95.83           H  
ATOM    421 HH21 ARG A  23       7.628  44.765  33.007  1.00 95.83           H  
ATOM    422 HH22 ARG A  23       6.874  45.201  34.545  1.00 95.83           H  
ATOM    423  N   THR A  24       2.677  39.412  29.904  1.00 96.27           N  
ATOM    424  CA  THR A  24       1.610  40.074  29.148  1.00 96.27           C  
ATOM    425  C   THR A  24       0.268  39.956  29.874  1.00 96.27           C  
ATOM    426  O   THR A  24      -0.415  40.968  30.033  1.00 96.27           O  
ATOM    427  CB  THR A  24       1.538  39.524  27.713  1.00 96.27           C  
ATOM    428  CG2 THR A  24       0.747  40.437  26.797  1.00 96.27           C  
ATOM    429  OG1 THR A  24       2.826  39.497  27.144  1.00 96.27           O  
ATOM    430  H   THR A  24       3.080  38.571  29.517  1.00 96.27           H  
ATOM    431  HA  THR A  24       1.846  41.136  29.079  1.00 96.27           H  
ATOM    432  HB  THR A  24       1.112  38.521  27.708  1.00 96.27           H  
ATOM    433  HG1 THR A  24       3.262  38.710  27.482  1.00 96.27           H  
ATOM    434 HG21 THR A  24       1.248  41.404  26.747  1.00 96.27           H  
ATOM    435 HG22 THR A  24      -0.273  40.562  27.161  1.00 96.27           H  
ATOM    436 HG23 THR A  24       0.726  40.011  25.795  1.00 96.27           H  
ATOM    437  N   ARG A  25      -0.077  38.771  30.410  1.00 93.40           N  
ATOM    438  CA  ARG A  25      -1.276  38.592  31.255  1.00 93.40           C  
ATOM    439  C   ARG A  25      -1.228  39.433  32.520  1.00 93.40           C  
ATOM    440  O   ARG A  25      -2.193  40.138  32.796  1.00 93.40           O  
ATOM    441  CB  ARG A  25      -1.495  37.124  31.654  1.00 93.40           C  
ATOM    442  CG  ARG A  25      -2.264  36.347  30.587  1.00 93.40           C  
ATOM    443  CD  ARG A  25      -2.660  34.965  31.104  1.00 93.40           C  
ATOM    444  NE  ARG A  25      -3.107  34.075  30.018  1.00 93.40           N  
ATOM    445  CZ  ARG A  25      -3.377  32.797  30.165  1.00 93.40           C  
ATOM    446  NH1 ARG A  25      -3.654  32.260  31.318  1.00 93.40           N1+
ATOM    447  NH2 ARG A  25      -3.354  31.983  29.170  1.00 93.40           N  
ATOM    448  H   ARG A  25       0.519  37.972  30.244  1.00 93.40           H  
ATOM    449  HA  ARG A  25      -2.150  38.946  30.707  1.00 93.40           H  
ATOM    450  HB2 ARG A  25      -2.085  37.096  32.571  1.00 93.40           H  
ATOM    451  HB3 ARG A  25      -0.538  36.642  31.854  1.00 93.40           H  
ATOM    452  HG2 ARG A  25      -1.598  36.231  29.731  1.00 93.40           H  
ATOM    453  HG3 ARG A  25      -3.161  36.890  30.291  1.00 93.40           H  
ATOM    454  HD2 ARG A  25      -3.447  35.077  31.849  1.00 93.40           H  
ATOM    455  HD3 ARG A  25      -1.787  34.514  31.577  1.00 93.40           H  
ATOM    456  HE  ARG A  25      -3.018  34.371  29.055  1.00 93.40           H  
ATOM    457 HH11 ARG A  25      -3.734  32.847  32.136  1.00 93.40           H  
ATOM    458 HH12 ARG A  25      -3.849  31.270  31.294  1.00 93.40           H  
ATOM    459 HH21 ARG A  25      -3.544  32.455  28.298  1.00 93.40           H  
ATOM    460 HH22 ARG A  25      -2.455  31.533  29.070  1.00 93.40           H  
ATOM    461  N   GLU A  26      -0.119  39.387  33.260  1.00 94.57           N  
ATOM    462  CA  GLU A  26       0.038  40.155  34.504  1.00 94.57           C  
ATOM    463  C   GLU A  26      -0.164  41.656  34.258  1.00 94.57           C  
ATOM    464  O   GLU A  26      -0.903  42.303  34.994  1.00 94.57           O  
ATOM    465  CB  GLU A  26       1.426  39.893  35.122  1.00 94.57           C  
ATOM    466  CG  GLU A  26       1.526  38.529  35.832  1.00 94.57           C  
ATOM    467  CD  GLU A  26       2.936  38.206  36.372  1.00 94.57           C  
ATOM    468  OE1 GLU A  26       3.070  37.191  37.103  1.00 94.57           O  
ATOM    469  OE2 GLU A  26       3.916  38.915  36.036  1.00 94.57           O1-
ATOM    470  H   GLU A  26       0.625  38.765  32.979  1.00 94.57           H  
ATOM    471  HA  GLU A  26      -0.727  39.849  35.217  1.00 94.57           H  
ATOM    472  HB2 GLU A  26       2.180  39.961  34.338  1.00 94.57           H  
ATOM    473  HB3 GLU A  26       1.632  40.670  35.859  1.00 94.57           H  
ATOM    474  HG2 GLU A  26       1.225  37.741  35.142  1.00 94.57           H  
ATOM    475  HG3 GLU A  26       0.819  38.524  36.662  1.00 94.57           H  
ATOM    476  N   ALA A  27       0.419  42.206  33.187  1.00 93.64           N  
ATOM    477  CA  ALA A  27       0.270  43.621  32.861  1.00 93.64           C  
ATOM    478  C   ALA A  27      -1.146  44.006  32.407  1.00 93.64           C  
ATOM    479  O   ALA A  27      -1.609  45.098  32.734  1.00 93.64           O  
ATOM    480  CB  ALA A  27       1.281  43.971  31.775  1.00 93.64           C  
ATOM    481  H   ALA A  27       1.017  41.633  32.608  1.00 93.64           H  
ATOM    482  HA  ALA A  27       0.497  44.209  33.750  1.00 93.64           H  
ATOM    483  HB1 ALA A  27       1.083  43.366  30.889  1.00 93.64           H  
ATOM    484  HB2 ALA A  27       2.287  43.770  32.143  1.00 93.64           H  
ATOM    485  HB3 ALA A  27       1.183  45.026  31.521  1.00 93.64           H  
ATOM    486  N   LEU A  28      -1.836  43.142  31.654  1.00 92.36           N  
ATOM    487  CA  LEU A  28      -3.222  43.381  31.242  1.00 92.36           C  
ATOM    488  C   LEU A  28      -4.185  43.317  32.434  1.00 92.36           C  
ATOM    489  O   LEU A  28      -5.073  44.167  32.531  1.00 92.36           O  
ATOM    490  CB  LEU A  28      -3.621  42.383  30.139  1.00 92.36           C  
ATOM    491  CG  LEU A  28      -3.146  42.800  28.736  1.00 92.36           C  
ATOM    492  CD1 LEU A  28      -3.231  41.619  27.775  1.00 92.36           C  
ATOM    493  CD2 LEU A  28      -4.000  43.938  28.162  1.00 92.36           C  
ATOM    494  H   LEU A  28      -1.403  42.265  31.402  1.00 92.36           H  
ATOM    495  HA  LEU A  28      -3.296  44.395  30.848  1.00 92.36           H  
ATOM    496  HB2 LEU A  28      -4.706  42.284  30.118  1.00 92.36           H  
ATOM    497  HB3 LEU A  28      -3.211  41.404  30.389  1.00 92.36           H  
ATOM    498  HG  LEU A  28      -2.105  43.122  28.788  1.00 92.36           H  
ATOM    499 HD11 LEU A  28      -2.892  41.917  26.783  1.00 92.36           H  
ATOM    500 HD12 LEU A  28      -4.255  41.250  27.709  1.00 92.36           H  
ATOM    501 HD13 LEU A  28      -2.578  40.823  28.135  1.00 92.36           H  
ATOM    502 HD21 LEU A  28      -5.045  43.635  28.125  1.00 92.36           H  
ATOM    503 HD22 LEU A  28      -3.671  44.165  27.148  1.00 92.36           H  
ATOM    504 HD23 LEU A  28      -3.895  44.835  28.774  1.00 92.36           H  
ATOM    505  N   GLU A  29      -3.999  42.373  33.361  1.00 91.43           N  
ATOM    506  CA  GLU A  29      -4.769  42.334  34.611  1.00 91.43           C  
ATOM    507  C   GLU A  29      -4.489  43.552  35.493  1.00 91.43           C  
ATOM    508  O   GLU A  29      -5.431  44.199  35.952  1.00 91.43           O  
ATOM    509  CB  GLU A  29      -4.482  41.067  35.430  1.00 91.43           C  
ATOM    510  CG  GLU A  29      -5.340  39.859  35.027  1.00 91.43           C  
ATOM    511  CD  GLU A  29      -5.520  38.866  36.191  1.00 91.43           C  
ATOM    512  OE1 GLU A  29      -6.565  38.177  36.195  1.00 91.43           O  
ATOM    513  OE2 GLU A  29      -4.650  38.822  37.092  1.00 91.43           O1-
ATOM    514  H   GLU A  29      -3.269  41.688  33.226  1.00 91.43           H  
ATOM    515  HA  GLU A  29      -5.833  42.363  34.376  1.00 91.43           H  
ATOM    516  HB2 GLU A  29      -3.423  40.811  35.382  1.00 91.43           H  
ATOM    517  HB3 GLU A  29      -4.721  41.303  36.467  1.00 91.43           H  
ATOM    518  HG2 GLU A  29      -4.882  39.361  34.173  1.00 91.43           H  
ATOM    519  HG3 GLU A  29      -6.324  40.215  34.721  1.00 91.43           H  
ATOM    520  N   GLU A  30      -3.216  43.899  35.706  1.00 91.94           N  
ATOM    521  CA  GLU A  30      -2.815  45.048  36.522  1.00 91.94           C  
ATOM    522  C   GLU A  30      -3.379  46.356  35.948  1.00 91.94           C  
ATOM    523  O   GLU A  30      -3.998  47.141  36.671  1.00 91.94           O  
ATOM    524  CB  GLU A  30      -1.279  45.077  36.638  1.00 91.94           C  
ATOM    525  CG  GLU A  30      -0.789  46.145  37.627  1.00 91.94           C  
ATOM    526  CD  GLU A  30       0.743  46.228  37.773  1.00 91.94           C  
ATOM    527  OE1 GLU A  30       1.185  46.965  38.686  1.00 91.94           O  
ATOM    528  OE2 GLU A  30       1.477  45.611  36.968  1.00 91.94           O1-
ATOM    529  H   GLU A  30      -2.486  43.308  35.334  1.00 91.94           H  
ATOM    530  HA  GLU A  30      -3.231  44.924  37.522  1.00 91.94           H  
ATOM    531  HB2 GLU A  30      -0.850  45.268  35.654  1.00 91.94           H  
ATOM    532  HB3 GLU A  30      -0.934  44.105  36.991  1.00 91.94           H  
ATOM    533  HG2 GLU A  30      -1.234  45.944  38.602  1.00 91.94           H  
ATOM    534  HG3 GLU A  30      -1.149  47.116  37.288  1.00 91.94           H  
ATOM    535  N   ALA A  31      -3.258  46.563  34.632  1.00 93.21           N  
ATOM    536  CA  ALA A  31      -3.812  47.729  33.950  1.00 93.21           C  
ATOM    537  C   ALA A  31      -5.343  47.782  34.042  1.00 93.21           C  
ATOM    538  O   ALA A  31      -5.908  48.855  34.261  1.00 93.21           O  
ATOM    539  CB  ALA A  31      -3.346  47.715  32.491  1.00 93.21           C  
ATOM    540  H   ALA A  31      -2.745  45.887  34.085  1.00 93.21           H  
ATOM    541  HA  ALA A  31      -3.423  48.627  34.430  1.00 93.21           H  
ATOM    542  HB1 ALA A  31      -3.696  46.810  31.994  1.00 93.21           H  
ATOM    543  HB2 ALA A  31      -3.739  48.586  31.967  1.00 93.21           H  
ATOM    544  HB3 ALA A  31      -2.258  47.744  32.454  1.00 93.21           H  
ATOM    545  N   LYS A  32      -6.030  46.640  33.914  1.00 89.49           N  
ATOM    546  CA  LYS A  32      -7.488  46.577  34.055  1.00 89.49           C  
ATOM    547  C   LYS A  32      -7.926  46.976  35.466  1.00 89.49           C  
ATOM    548  O   LYS A  32      -8.790  47.838  35.602  1.00 89.49           O  
ATOM    549  CB  LYS A  32      -7.974  45.177  33.659  1.00 89.49           C  
ATOM    550  CG  LYS A  32      -9.501  45.133  33.550  1.00 89.49           C  
ATOM    551  CD  LYS A  32      -9.967  43.722  33.190  1.00 89.49           C  
ATOM    552  CE  LYS A  32     -11.495  43.719  33.128  1.00 89.49           C  
ATOM    553  NZ  LYS A  32     -12.017  42.343  32.960  1.00 89.49           N1+
ATOM    554  H   LYS A  32      -5.518  45.787  33.737  1.00 89.49           H  
ATOM    555  HA  LYS A  32      -7.933  47.307  33.378  1.00 89.49           H  
ATOM    556  HB2 LYS A  32      -7.634  44.447  34.393  1.00 89.49           H  
ATOM    557  HB3 LYS A  32      -7.555  44.917  32.688  1.00 89.49           H  
ATOM    558  HG2 LYS A  32      -9.945  45.417  34.504  1.00 89.49           H  
ATOM    559  HG3 LYS A  32      -9.831  45.834  32.783  1.00 89.49           H  
ATOM    560  HD2 LYS A  32      -9.549  43.426  32.228  1.00 89.49           H  
ATOM    561  HD3 LYS A  32      -9.628  43.032  33.963  1.00 89.49           H  
ATOM    562  HE2 LYS A  32     -11.876  44.152  34.053  1.00 89.49           H  
ATOM    563  HE3 LYS A  32     -11.823  44.365  32.314  1.00 89.49           H  
ATOM    564  HZ1 LYS A  32     -11.681  41.930  32.102  1.00 89.49           H  
ATOM    565  HZ2 LYS A  32     -11.714  41.778  33.740  1.00 89.49           H  
ATOM    566  HZ3 LYS A  32     -13.027  42.364  32.963  1.00 89.49           H  
ATOM    567  N   LYS A  33      -7.268  46.435  36.496  1.00 90.56           N  
ATOM    568  CA  LYS A  33      -7.540  46.757  37.905  1.00 90.56           C  
ATOM    569  C   LYS A  33      -7.342  48.244  38.203  1.00 90.56           C  
ATOM    570  O   LYS A  33      -8.220  48.890  38.765  1.00 90.56           O  
ATOM    571  CB  LYS A  33      -6.647  45.882  38.802  1.00 90.56           C  
ATOM    572  CG  LYS A  33      -7.477  45.154  39.860  1.00 90.56           C  
ATOM    573  CD  LYS A  33      -6.559  44.262  40.696  1.00 90.56           C  
ATOM    574  CE  LYS A  33      -7.395  43.529  41.743  1.00 90.56           C  
ATOM    575  NZ  LYS A  33      -6.540  42.624  42.543  1.00 90.56           N1+
ATOM    576  H   LYS A  33      -6.554  45.751  36.286  1.00 90.56           H  
ATOM    577  HA  LYS A  33      -8.590  46.546  38.108  1.00 90.56           H  
ATOM    578  HB2 LYS A  33      -5.893  46.496  39.293  1.00 90.56           H  
ATOM    579  HB3 LYS A  33      -6.126  45.134  38.205  1.00 90.56           H  
ATOM    580  HG2 LYS A  33      -8.233  44.540  39.370  1.00 90.56           H  
ATOM    581  HG3 LYS A  33      -7.968  45.884  40.504  1.00 90.56           H  
ATOM    582  HD2 LYS A  33      -5.810  44.882  41.188  1.00 90.56           H  
ATOM    583  HD3 LYS A  33      -6.067  43.542  40.043  1.00 90.56           H  
ATOM    584  HE2 LYS A  33      -8.179  42.971  41.233  1.00 90.56           H  
ATOM    585  HE3 LYS A  33      -7.872  44.276  42.378  1.00 90.56           H  
ATOM    586  HZ1 LYS A  33      -6.096  41.951  41.934  1.00 90.56           H  
ATOM    587  HZ2 LYS A  33      -5.827  43.167  43.010  1.00 90.56           H  
ATOM    588  HZ3 LYS A  33      -7.098  42.139  43.231  1.00 90.56           H  
ATOM    589  N   ILE A  34      -6.225  48.819  37.754  1.00 90.24           N  
ATOM    590  CA  ILE A  34      -5.903  50.238  37.981  1.00 90.24           C  
ATOM    591  C   ILE A  34      -6.862  51.172  37.225  1.00 90.24           C  
ATOM    592  O   ILE A  34      -7.209  52.238  37.737  1.00 90.24           O  
ATOM    593  CB  ILE A  34      -4.422  50.495  37.622  1.00 90.24           C  
ATOM    594  CG1 ILE A  34      -3.508  49.764  38.631  1.00 90.24           C  
ATOM    595  CG2 ILE A  34      -4.087  51.998  37.625  1.00 90.24           C  
ATOM    596  CD1 ILE A  34      -2.049  49.688  38.181  1.00 90.24           C  
ATOM    597  H   ILE A  34      -5.536  48.228  37.310  1.00 90.24           H  
ATOM    598  HA  ILE A  34      -6.037  50.453  39.042  1.00 90.24           H  
ATOM    599  HB  ILE A  34      -4.236  50.104  36.621  1.00 90.24           H  
ATOM    600 HG12 ILE A  34      -3.852  48.739  38.772  1.00 90.24           H  
ATOM    601 HG13 ILE A  34      -3.560  50.261  39.600  1.00 90.24           H  
ATOM    602 HG21 ILE A  34      -3.027  52.151  37.421  1.00 90.24           H  
ATOM    603 HG22 ILE A  34      -4.345  52.437  38.589  1.00 90.24           H  
ATOM    604 HG23 ILE A  34      -4.645  52.504  36.837  1.00 90.24           H  
ATOM    605 HD11 ILE A  34      -1.490  49.063  38.877  1.00 90.24           H  
ATOM    606 HD12 ILE A  34      -2.020  49.231  37.192  1.00 90.24           H  
ATOM    607 HD13 ILE A  34      -1.590  50.676  38.158  1.00 90.24           H  
ATOM    608  N   ALA A  35      -7.314  50.791  36.026  1.00 88.70           N  
ATOM    609  CA  ALA A  35      -8.291  51.567  35.263  1.00 88.70           C  
ATOM    610  C   ALA A  35      -9.694  51.551  35.893  1.00 88.70           C  
ATOM    611  O   ALA A  35     -10.401  52.558  35.816  1.00 88.70           O  
ATOM    612  CB  ALA A  35      -8.342  51.029  33.829  1.00 88.70           C  
ATOM    613  H   ALA A  35      -6.981  49.922  35.632  1.00 88.70           H  
ATOM    614  HA  ALA A  35      -7.962  52.606  35.230  1.00 88.70           H  
ATOM    615  HB1 ALA A  35      -9.056  51.612  33.247  1.00 88.70           H  
ATOM    616  HB2 ALA A  35      -8.655  49.985  33.838  1.00 88.70           H  
ATOM    617  HB3 ALA A  35      -7.358  51.103  33.367  1.00 88.70           H  
ATOM    618  N   GLU A  36     -10.097  50.430  36.496  1.00 86.58           N  
ATOM    619  CA  GLU A  36     -11.372  50.299  37.211  1.00 86.58           C  
ATOM    620  C   GLU A  36     -11.359  51.068  38.541  1.00 86.58           C  
ATOM    621  O   GLU A  36     -12.334  51.745  38.867  1.00 86.58           O  
ATOM    622  CB  GLU A  36     -11.698  48.805  37.426  1.00 86.58           C  
ATOM    623  CG  GLU A  36     -12.182  48.123  36.129  1.00 86.58           C  
ATOM    624  CD  GLU A  36     -12.398  46.599  36.243  1.00 86.58           C  
ATOM    625  OE1 GLU A  36     -12.775  45.988  35.208  1.00 86.58           O  
ATOM    626  OE2 GLU A  36     -12.175  46.023  37.330  1.00 86.58           O1-
ATOM    627  H   GLU A  36      -9.497  49.619  36.469  1.00 86.58           H  
ATOM    628  HA  GLU A  36     -12.171  50.737  36.612  1.00 86.58           H  
ATOM    629  HB2 GLU A  36     -10.812  48.297  37.805  1.00 86.58           H  
ATOM    630  HB3 GLU A  36     -12.490  48.722  38.169  1.00 86.58           H  
ATOM    631  HG2 GLU A  36     -11.458  48.311  35.336  1.00 86.58           H  
ATOM    632  HG3 GLU A  36     -13.118  48.591  35.827  1.00 86.58           H  
ATOM    633  N   GLU A  37     -10.248  51.027  39.284  1.00 87.14           N  
ATOM    634  CA  GLU A  37     -10.138  51.644  40.613  1.00 87.14           C  
ATOM    635  C   GLU A  37      -9.782  53.143  40.583  1.00 87.14           C  
ATOM    636  O   GLU A  37     -10.203  53.898  41.457  1.00 87.14           O  
ATOM    637  CB  GLU A  37      -9.095  50.872  41.443  1.00 87.14           C  
ATOM    638  CG  GLU A  37      -9.539  49.445  41.820  1.00 87.14           C  
ATOM    639  CD  GLU A  37      -8.465  48.647  42.589  1.00 87.14           C  
ATOM    640  OE1 GLU A  37      -8.702  47.441  42.854  1.00 87.14           O  
ATOM    641  OE2 GLU A  37      -7.407  49.226  42.931  1.00 87.14           O1-
ATOM    642  H   GLU A  37      -9.519  50.387  39.004  1.00 87.14           H  
ATOM    643  HA  GLU A  37     -11.098  51.563  41.124  1.00 87.14           H  
ATOM    644  HB2 GLU A  37      -8.911  51.425  42.363  1.00 87.14           H  
ATOM    645  HB3 GLU A  37      -8.162  50.830  40.879  1.00 87.14           H  
ATOM    646  HG2 GLU A  37     -10.435  49.519  42.436  1.00 87.14           H  
ATOM    647  HG3 GLU A  37      -9.806  48.896  40.916  1.00 87.14           H  
ATOM    648  N   GLY A  38      -8.991  53.601  39.605  1.00 82.34           N  
ATOM    649  CA  GLY A  38      -8.350  54.924  39.645  1.00 82.34           C  
ATOM    650  C   GLY A  38      -9.026  56.033  38.832  1.00 82.34           C  
ATOM    651  O   GLY A  38      -8.442  57.106  38.666  1.00 82.34           O  
ATOM    652  H   GLY A  38      -8.658  52.933  38.924  1.00 82.34           H  
ATOM    653  HA2 GLY A  38      -7.320  54.820  39.304  1.00 82.34           H  
ATOM    654  HA3 GLY A  38      -8.307  55.266  40.679  1.00 82.34           H  
ATOM    655  N   GLY A  39     -10.214  55.803  38.267  1.00 85.79           N  
ATOM    656  CA  GLY A  39     -10.905  56.801  37.444  1.00 85.79           C  
ATOM    657  C   GLY A  39     -10.076  57.254  36.233  1.00 85.79           C  
ATOM    658  O   GLY A  39      -9.485  56.441  35.523  1.00 85.79           O  
ATOM    659  H   GLY A  39     -10.636  54.896  38.408  1.00 85.79           H  
ATOM    660  HA2 GLY A  39     -11.134  57.668  38.064  1.00 85.79           H  
ATOM    661  HA3 GLY A  39     -11.844  56.381  37.082  1.00 85.79           H  
ATOM    662  N   GLU A  40     -10.030  58.560  35.961  1.00 87.74           N  
ATOM    663  CA  GLU A  40      -9.307  59.104  34.800  1.00 87.74           C  
ATOM    664  C   GLU A  40      -7.776  59.005  34.948  1.00 87.74           C  
ATOM    665  O   GLU A  40      -7.061  58.691  33.994  1.00 87.74           O  
ATOM    666  CB  GLU A  40      -9.744  60.561  34.575  1.00 87.74           C  
ATOM    667  CG  GLU A  40      -9.868  60.862  33.077  1.00 87.74           C  
ATOM    668  CD  GLU A  40     -10.133  62.342  32.771  1.00 87.74           C  
ATOM    669  OE1 GLU A  40     -10.695  62.599  31.685  1.00 87.74           O  
ATOM    670  OE2 GLU A  40      -9.715  63.201  33.578  1.00 87.74           O1-
ATOM    671  H   GLU A  40     -10.498  59.205  36.581  1.00 87.74           H  
ATOM    672  HA  GLU A  40      -9.580  58.517  33.923  1.00 87.74           H  
ATOM    673  HB2 GLU A  40      -9.019  61.228  35.044  1.00 87.74           H  
ATOM    674  HB3 GLU A  40     -10.718  60.736  35.033  1.00 87.74           H  
ATOM    675  HG2 GLU A  40      -8.943  60.565  32.581  1.00 87.74           H  
ATOM    676  HG3 GLU A  40     -10.674  60.251  32.671  1.00 87.74           H  
ATOM    677  N   GLU A  41      -7.271  59.216  36.164  1.00 88.00           N  
ATOM    678  CA  GLU A  41      -5.848  59.095  36.493  1.00 88.00           C  
ATOM    679  C   GLU A  41      -5.401  57.622  36.474  1.00 88.00           C  
ATOM    680  O   GLU A  41      -4.316  57.294  35.992  1.00 88.00           O  
ATOM    681  CB  GLU A  41      -5.620  59.771  37.855  1.00 88.00           C  
ATOM    682  CG  GLU A  41      -4.245  60.444  37.951  1.00 88.00           C  
ATOM    683  CD  GLU A  41      -4.095  61.312  39.213  1.00 88.00           C  
ATOM    684  OE1 GLU A  41      -3.141  62.121  39.227  1.00 88.00           O  
ATOM    685  OE2 GLU A  41      -4.907  61.155  40.151  1.00 88.00           O1-
ATOM    686  H   GLU A  41      -7.907  59.429  36.919  1.00 88.00           H  
ATOM    687  HA  GLU A  41      -5.272  59.624  35.734  1.00 88.00           H  
ATOM    688  HB2 GLU A  41      -6.372  60.548  37.989  1.00 88.00           H  
ATOM    689  HB3 GLU A  41      -5.738  59.039  38.655  1.00 88.00           H  
ATOM    690  HG2 GLU A  41      -4.107  61.072  37.072  1.00 88.00           H  
ATOM    691  HG3 GLU A  41      -3.473  59.674  37.940  1.00 88.00           H  
ATOM    692  N   GLY A  42      -6.293  56.720  36.895  1.00 88.96           N  
ATOM    693  CA  GLY A  42      -6.160  55.273  36.762  1.00 88.96           C  
ATOM    694  C   GLY A  42      -6.095  54.823  35.310  1.00 88.96           C  
ATOM    695  O   GLY A  42      -5.195  54.072  34.951  1.00 88.96           O  
ATOM    696  H   GLY A  42      -7.138  57.072  37.322  1.00 88.96           H  
ATOM    697  HA2 GLY A  42      -7.032  54.790  37.202  1.00 88.96           H  
ATOM    698  HA3 GLY A  42      -5.264  54.931  37.283  1.00 88.96           H  
ATOM    699  N   LYS A  43      -6.970  55.338  34.437  1.00 87.57           N  
ATOM    700  CA  LYS A  43      -6.900  55.066  32.989  1.00 87.57           C  
ATOM    701  C   LYS A  43      -5.573  55.510  32.380  1.00 87.57           C  
ATOM    702  O   LYS A  43      -4.998  54.754  31.605  1.00 87.57           O  
ATOM    703  CB  LYS A  43      -8.064  55.736  32.253  1.00 87.57           C  
ATOM    704  CG  LYS A  43      -9.370  54.957  32.438  1.00 87.57           C  
ATOM    705  CD  LYS A  43     -10.513  55.708  31.750  1.00 87.57           C  
ATOM    706  CE  LYS A  43     -11.825  54.954  31.972  1.00 87.57           C  
ATOM    707  NZ  LYS A  43     -12.963  55.672  31.348  1.00 87.57           N1+
ATOM    708  H   LYS A  43      -7.716  55.914  34.798  1.00 87.57           H  
ATOM    709  HA  LYS A  43      -6.953  53.988  32.832  1.00 87.57           H  
ATOM    710  HB2 LYS A  43      -7.836  55.769  31.188  1.00 87.57           H  
ATOM    711  HB3 LYS A  43      -8.184  56.759  32.610  1.00 87.57           H  
ATOM    712  HG2 LYS A  43      -9.266  53.966  31.996  1.00 87.57           H  
ATOM    713  HG3 LYS A  43      -9.593  54.846  33.499  1.00 87.57           H  
ATOM    714  HD2 LYS A  43     -10.588  56.707  32.178  1.00 87.57           H  
ATOM    715  HD3 LYS A  43     -10.303  55.787  30.683  1.00 87.57           H  
ATOM    716  HE2 LYS A  43     -11.729  53.952  31.557  1.00 87.57           H  
ATOM    717  HE3 LYS A  43     -11.983  54.851  33.045  1.00 87.57           H  
ATOM    718  HZ1 LYS A  43     -13.824  55.171  31.517  1.00 87.57           H  
ATOM    719  HZ2 LYS A  43     -13.046  56.597  31.745  1.00 87.57           H  
ATOM    720  HZ3 LYS A  43     -12.820  55.760  30.352  1.00 87.57           H  
ATOM    721  N   LYS A  44      -5.055  56.684  32.768  1.00 91.08           N  
ATOM    722  CA  LYS A  44      -3.728  57.150  32.328  1.00 91.08           C  
ATOM    723  C   LYS A  44      -2.606  56.233  32.811  1.00 91.08           C  
ATOM    724  O   LYS A  44      -1.765  55.847  32.008  1.00 91.08           O  
ATOM    725  CB  LYS A  44      -3.475  58.591  32.786  1.00 91.08           C  
ATOM    726  CG  LYS A  44      -4.180  59.601  31.876  1.00 91.08           C  
ATOM    727  CD  LYS A  44      -3.933  61.024  32.387  1.00 91.08           C  
ATOM    728  CE  LYS A  44      -4.615  62.029  31.455  1.00 91.08           C  
ATOM    729  NZ  LYS A  44      -4.633  63.386  32.050  1.00 91.08           N1+
ATOM    730  H   LYS A  44      -5.606  57.262  33.386  1.00 91.08           H  
ATOM    731  HA  LYS A  44      -3.683  57.111  31.240  1.00 91.08           H  
ATOM    732  HB2 LYS A  44      -3.808  58.718  33.816  1.00 91.08           H  
ATOM    733  HB3 LYS A  44      -2.404  58.790  32.747  1.00 91.08           H  
ATOM    734  HG2 LYS A  44      -5.251  59.402  31.868  1.00 91.08           H  
ATOM    735  HG3 LYS A  44      -3.793  59.506  30.861  1.00 91.08           H  
ATOM    736  HD2 LYS A  44      -4.352  61.108  33.391  1.00 91.08           H  
ATOM    737  HD3 LYS A  44      -2.862  61.221  32.426  1.00 91.08           H  
ATOM    738  HE2 LYS A  44      -4.097  62.027  30.495  1.00 91.08           H  
ATOM    739  HE3 LYS A  44      -5.637  61.692  31.283  1.00 91.08           H  
ATOM    740  HZ1 LYS A  44      -5.108  64.033  31.435  1.00 91.08           H  
ATOM    741  HZ2 LYS A  44      -5.152  63.366  32.916  1.00 91.08           H  
ATOM    742  HZ3 LYS A  44      -3.697  63.713  32.240  1.00 91.08           H  
ATOM    743  N   LYS A  45      -2.611  55.835  34.090  1.00 91.37           N  
ATOM    744  CA  LYS A  45      -1.638  54.867  34.628  1.00 91.37           C  
ATOM    745  C   LYS A  45      -1.730  53.506  33.941  1.00 91.37           C  
ATOM    746  O   LYS A  45      -0.704  52.912  33.635  1.00 91.37           O  
ATOM    747  CB  LYS A  45      -1.833  54.691  36.139  1.00 91.37           C  
ATOM    748  CG  LYS A  45      -0.818  55.508  36.940  1.00 91.37           C  
ATOM    749  CD  LYS A  45      -1.044  55.265  38.436  1.00 91.37           C  
ATOM    750  CE  LYS A  45       0.063  55.937  39.249  1.00 91.37           C  
ATOM    751  NZ  LYS A  45      -0.205  55.807  40.702  1.00 91.37           N1+
ATOM    752  H   LYS A  45      -3.315  56.218  34.704  1.00 91.37           H  
ATOM    753  HA  LYS A  45      -0.628  55.227  34.427  1.00 91.37           H  
ATOM    754  HB2 LYS A  45      -1.673  53.642  36.391  1.00 91.37           H  
ATOM    755  HB3 LYS A  45      -2.849  54.956  36.427  1.00 91.37           H  
ATOM    756  HG2 LYS A  45      -0.939  56.568  36.717  1.00 91.37           H  
ATOM    757  HG3 LYS A  45       0.190  55.194  36.669  1.00 91.37           H  
ATOM    758  HD2 LYS A  45      -2.014  55.676  38.714  1.00 91.37           H  
ATOM    759  HD3 LYS A  45      -1.040  54.194  38.634  1.00 91.37           H  
ATOM    760  HE2 LYS A  45       0.109  56.987  38.965  1.00 91.37           H  
ATOM    761  HE3 LYS A  45       1.015  55.475  38.988  1.00 91.37           H  
ATOM    762  HZ1 LYS A  45      -0.277  54.833  40.960  1.00 91.37           H  
ATOM    763  HZ2 LYS A  45       0.530  56.244  41.239  1.00 91.37           H  
ATOM    764  HZ3 LYS A  45      -1.079  56.260  40.928  1.00 91.37           H  
ATOM    765  N   ALA A  46      -2.941  53.024  33.681  1.00 92.83           N  
ATOM    766  CA  ALA A  46      -3.181  51.774  32.972  1.00 92.83           C  
ATOM    767  C   ALA A  46      -2.652  51.832  31.534  1.00 92.83           C  
ATOM    768  O   ALA A  46      -1.970  50.909  31.099  1.00 92.83           O  
ATOM    769  CB  ALA A  46      -4.681  51.487  33.010  1.00 92.83           C  
ATOM    770  H   ALA A  46      -3.744  53.539  34.012  1.00 92.83           H  
ATOM    771  HA  ALA A  46      -2.660  50.966  33.486  1.00 92.83           H  
ATOM    772  HB1 ALA A  46      -5.234  52.296  32.534  1.00 92.83           H  
ATOM    773  HB2 ALA A  46      -5.007  51.388  34.046  1.00 92.83           H  
ATOM    774  HB3 ALA A  46      -4.892  50.559  32.479  1.00 92.83           H  
ATOM    775  N   GLU A  47      -2.890  52.932  30.813  1.00 92.29           N  
ATOM    776  CA  GLU A  47      -2.285  53.169  29.498  1.00 92.29           C  
ATOM    777  C   GLU A  47      -0.759  53.217  29.561  1.00 92.29           C  
ATOM    778  O   GLU A  47      -0.100  52.711  28.655  1.00 92.29           O  
ATOM    779  CB  GLU A  47      -2.783  54.492  28.896  1.00 92.29           C  
ATOM    780  CG  GLU A  47      -3.907  54.263  27.881  1.00 92.29           C  
ATOM    781  CD  GLU A  47      -4.310  55.556  27.154  1.00 92.29           C  
ATOM    782  OE1 GLU A  47      -4.962  55.424  26.097  1.00 92.29           O  
ATOM    783  OE2 GLU A  47      -3.959  56.659  27.635  1.00 92.29           O1-
ATOM    784  H   GLU A  47      -3.493  53.648  31.193  1.00 92.29           H  
ATOM    785  HA  GLU A  47      -2.545  52.349  28.830  1.00 92.29           H  
ATOM    786  HB2 GLU A  47      -1.962  54.976  28.369  1.00 92.29           H  
ATOM    787  HB3 GLU A  47      -3.119  55.164  29.685  1.00 92.29           H  
ATOM    788  HG2 GLU A  47      -4.772  53.845  28.395  1.00 92.29           H  
ATOM    789  HG3 GLU A  47      -3.565  53.535  27.146  1.00 92.29           H  
ATOM    790  N   GLU A  48      -0.187  53.796  30.615  1.00 93.19           N  
ATOM    791  CA  GLU A  48       1.260  53.860  30.806  1.00 93.19           C  
ATOM    792  C   GLU A  48       1.861  52.467  31.055  1.00 93.19           C  
ATOM    793  O   GLU A  48       2.888  52.129  30.462  1.00 93.19           O  
ATOM    794  CB  GLU A  48       1.582  54.840  31.946  1.00 93.19           C  
ATOM    795  CG  GLU A  48       2.885  55.597  31.669  1.00 93.19           C  
ATOM    796  CD  GLU A  48       3.259  56.593  32.778  1.00 93.19           C  
ATOM    797  OE1 GLU A  48       4.146  57.432  32.498  1.00 93.19           O  
ATOM    798  OE2 GLU A  48       2.708  56.494  33.899  1.00 93.19           O1-
ATOM    799  H   GLU A  48      -0.780  54.269  31.283  1.00 93.19           H  
ATOM    800  HA  GLU A  48       1.699  54.242  29.885  1.00 93.19           H  
ATOM    801  HB2 GLU A  48       1.652  54.296  32.888  1.00 93.19           H  
ATOM    802  HB3 GLU A  48       0.787  55.582  32.031  1.00 93.19           H  
ATOM    803  HG2 GLU A  48       2.778  56.135  30.727  1.00 93.19           H  
ATOM    804  HG3 GLU A  48       3.693  54.875  31.553  1.00 93.19           H  
ATOM    805  N   ILE A  49       1.189  51.628  31.854  1.00 93.39           N  
ATOM    806  CA  ILE A  49       1.545  50.216  32.068  1.00 93.39           C  
ATOM    807  C   ILE A  49       1.448  49.444  30.755  1.00 93.39           C  
ATOM    808  O   ILE A  49       2.404  48.768  30.381  1.00 93.39           O  
ATOM    809  CB  ILE A  49       0.661  49.583  33.168  1.00 93.39           C  
ATOM    810  CG1 ILE A  49       1.046  50.193  34.532  1.00 93.39           C  
ATOM    811  CG2 ILE A  49       0.807  48.046  33.215  1.00 93.39           C  
ATOM    812  CD1 ILE A  49       0.020  49.909  35.628  1.00 93.39           C  
ATOM    813  H   ILE A  49       0.371  51.990  32.324  1.00 93.39           H  
ATOM    814  HA  ILE A  49       2.584  50.161  32.392  1.00 93.39           H  
ATOM    815  HB  ILE A  49      -0.382  49.818  32.956  1.00 93.39           H  
ATOM    816 HG12 ILE A  49       2.015  49.805  34.845  1.00 93.39           H  
ATOM    817 HG13 ILE A  49       1.137  51.275  34.446  1.00 93.39           H  
ATOM    818 HG21 ILE A  49       1.849  47.767  33.373  1.00 93.39           H  
ATOM    819 HG22 ILE A  49       0.443  47.592  32.293  1.00 93.39           H  
ATOM    820 HG23 ILE A  49       0.209  47.626  34.024  1.00 93.39           H  
ATOM    821 HD11 ILE A  49      -0.008  48.845  35.862  1.00 93.39           H  
ATOM    822 HD12 ILE A  49       0.305  50.454  36.527  1.00 93.39           H  
ATOM    823 HD13 ILE A  49      -0.966  50.245  35.305  1.00 93.39           H  
ATOM    824  N   ILE A  50       0.344  49.592  30.016  1.00 93.63           N  
ATOM    825  CA  ILE A  50       0.160  48.944  28.714  1.00 93.63           C  
ATOM    826  C   ILE A  50       1.265  49.378  27.750  1.00 93.63           C  
ATOM    827  O   ILE A  50       1.925  48.519  27.179  1.00 93.63           O  
ATOM    828  CB  ILE A  50      -1.256  49.216  28.156  1.00 93.63           C  
ATOM    829  CG1 ILE A  50      -2.300  48.429  28.978  1.00 93.63           C  
ATOM    830  CG2 ILE A  50      -1.365  48.822  26.670  1.00 93.63           C  
ATOM    831  CD1 ILE A  50      -3.757  48.803  28.675  1.00 93.63           C  
ATOM    832  H   ILE A  50      -0.407  50.155  30.388  1.00 93.63           H  
ATOM    833  HA  ILE A  50       0.267  47.867  28.847  1.00 93.63           H  
ATOM    834  HB  ILE A  50      -1.464  50.283  28.240  1.00 93.63           H  
ATOM    835 HG12 ILE A  50      -2.129  48.603  30.041  1.00 93.63           H  
ATOM    836 HG13 ILE A  50      -2.170  47.361  28.803  1.00 93.63           H  
ATOM    837 HG21 ILE A  50      -2.368  49.033  26.301  1.00 93.63           H  
ATOM    838 HG22 ILE A  50      -1.151  47.761  26.543  1.00 93.63           H  
ATOM    839 HG23 ILE A  50      -0.676  49.400  26.055  1.00 93.63           H  
ATOM    840 HD11 ILE A  50      -4.411  48.294  29.383  1.00 93.63           H  
ATOM    841 HD12 ILE A  50      -4.036  48.493  27.667  1.00 93.63           H  
ATOM    842 HD13 ILE A  50      -3.892  49.880  28.779  1.00 93.63           H  
ATOM    843  N   LYS A  51       1.540  50.682  27.605  1.00 94.91           N  
ATOM    844  CA  LYS A  51       2.613  51.192  26.731  1.00 94.91           C  
ATOM    845  C   LYS A  51       3.980  50.651  27.121  1.00 94.91           C  
ATOM    846  O   LYS A  51       4.768  50.290  26.246  1.00 94.91           O  
ATOM    847  CB  LYS A  51       2.661  52.732  26.756  1.00 94.91           C  
ATOM    848  CG  LYS A  51       2.187  53.315  25.426  1.00 94.91           C  
ATOM    849  CD  LYS A  51       2.188  54.846  25.464  1.00 94.91           C  
ATOM    850  CE  LYS A  51       1.845  55.392  24.073  1.00 94.91           C  
ATOM    851  NZ  LYS A  51       1.537  56.841  24.119  1.00 94.91           N1+
ATOM    852  H   LYS A  51       0.967  51.342  28.112  1.00 94.91           H  
ATOM    853  HA  LYS A  51       2.431  50.835  25.716  1.00 94.91           H  
ATOM    854  HB2 LYS A  51       2.061  53.128  27.576  1.00 94.91           H  
ATOM    855  HB3 LYS A  51       3.684  53.067  26.920  1.00 94.91           H  
ATOM    856  HG2 LYS A  51       2.847  52.969  24.630  1.00 94.91           H  
ATOM    857  HG3 LYS A  51       1.172  52.966  25.235  1.00 94.91           H  
ATOM    858  HD2 LYS A  51       3.169  55.209  25.771  1.00 94.91           H  
ATOM    859  HD3 LYS A  51       1.443  55.171  26.189  1.00 94.91           H  
ATOM    860  HE2 LYS A  51       2.675  55.190  23.397  1.00 94.91           H  
ATOM    861  HE3 LYS A  51       0.974  54.852  23.701  1.00 94.91           H  
ATOM    862  HZ1 LYS A  51       2.314  57.368  24.493  1.00 94.91           H  
ATOM    863  HZ2 LYS A  51       1.308  57.178  23.195  1.00 94.91           H  
ATOM    864  HZ3 LYS A  51       0.730  56.993  24.707  1.00 94.91           H  
ATOM    865  N   LYS A  52       4.280  50.628  28.420  1.00 94.77           N  
ATOM    866  CA  LYS A  52       5.579  50.193  28.935  1.00 94.77           C  
ATOM    867  C   LYS A  52       5.778  48.698  28.725  1.00 94.77           C  
ATOM    868  O   LYS A  52       6.816  48.309  28.196  1.00 94.77           O  
ATOM    869  CB  LYS A  52       5.691  50.604  30.406  1.00 94.77           C  
ATOM    870  CG  LYS A  52       7.115  50.414  30.936  1.00 94.77           C  
ATOM    871  CD  LYS A  52       7.170  50.846  32.403  1.00 94.77           C  
ATOM    872  CE  LYS A  52       8.594  50.698  32.938  1.00 94.77           C  
ATOM    873  NZ  LYS A  52       8.647  51.038  34.380  1.00 94.77           N1+
ATOM    874  H   LYS A  52       3.583  50.957  29.073  1.00 94.77           H  
ATOM    875  HA  LYS A  52       6.361  50.693  28.366  1.00 94.77           H  
ATOM    876  HB2 LYS A  52       4.988  50.025  31.004  1.00 94.77           H  
ATOM    877  HB3 LYS A  52       5.434  51.660  30.494  1.00 94.77           H  
ATOM    878  HG2 LYS A  52       7.403  49.366  30.861  1.00 94.77           H  
ATOM    879  HG3 LYS A  52       7.806  51.021  30.350  1.00 94.77           H  
ATOM    880  HD2 LYS A  52       6.850  51.885  32.486  1.00 94.77           H  
ATOM    881  HD3 LYS A  52       6.491  50.218  32.979  1.00 94.77           H  
ATOM    882  HE2 LYS A  52       8.916  49.669  32.780  1.00 94.77           H  
ATOM    883  HE3 LYS A  52       9.254  51.350  32.365  1.00 94.77           H  
ATOM    884  HZ1 LYS A  52       8.336  51.986  34.528  1.00 94.77           H  
ATOM    885  HZ2 LYS A  52       8.033  50.426  34.898  1.00 94.77           H  
ATOM    886  HZ3 LYS A  52       9.586  50.932  34.739  1.00 94.77           H  
ATOM    887  N   THR A  53       4.784  47.881  29.067  1.00 96.25           N  
ATOM    888  CA  THR A  53       4.853  46.432  28.860  1.00 96.25           C  
ATOM    889  C   THR A  53       4.844  46.099  27.379  1.00 96.25           C  
ATOM    890  O   THR A  53       5.675  45.308  26.956  1.00 96.25           O  
ATOM    891  CB  THR A  53       3.720  45.685  29.571  1.00 96.25           C  
ATOM    892  CG2 THR A  53       3.983  44.178  29.540  1.00 96.25           C  
ATOM    893  OG1 THR A  53       3.693  46.085  30.921  1.00 96.25           O  
ATOM    894  H   THR A  53       3.968  48.254  29.532  1.00 96.25           H  
ATOM    895  HA  THR A  53       5.794  46.070  29.274  1.00 96.25           H  
ATOM    896  HB  THR A  53       2.765  45.916  29.099  1.00 96.25           H  
ATOM    897  HG1 THR A  53       2.815  45.900  31.264  1.00 96.25           H  
ATOM    898 HG21 THR A  53       4.080  43.823  28.513  1.00 96.25           H  
ATOM    899 HG22 THR A  53       3.159  43.628  29.996  1.00 96.25           H  
ATOM    900 HG23 THR A  53       4.904  43.952  30.079  1.00 96.25           H  
ATOM    901  N   ALA A  54       3.997  46.744  26.569  1.00 96.50           N  
ATOM    902  CA  ALA A  54       3.947  46.518  25.124  1.00 96.50           C  
ATOM    903  C   ALA A  54       5.312  46.758  24.500  1.00 96.50           C  
ATOM    904  O   ALA A  54       5.768  45.935  23.714  1.00 96.50           O  
ATOM    905  CB  ALA A  54       2.890  47.425  24.488  1.00 96.50           C  
ATOM    906  H   ALA A  54       3.319  47.379  26.965  1.00 96.50           H  
ATOM    907  HA  ALA A  54       3.682  45.481  24.926  1.00 96.50           H  
ATOM    908  HB1 ALA A  54       3.150  48.474  24.630  1.00 96.50           H  
ATOM    909  HB2 ALA A  54       2.821  47.212  23.421  1.00 96.50           H  
ATOM    910  HB3 ALA A  54       1.917  47.234  24.941  1.00 96.50           H  
ATOM    911  N   LYS A  55       6.002  47.829  24.909  1.00 96.61           N  
ATOM    912  CA  LYS A  55       7.375  48.082  24.488  1.00 96.61           C  
ATOM    913  C   LYS A  55       8.326  46.971  24.946  1.00 96.61           C  
ATOM    914  O   LYS A  55       9.037  46.429  24.110  1.00 96.61           O  
ATOM    915  CB  LYS A  55       7.790  49.478  24.966  1.00 96.61           C  
ATOM    916  CG  LYS A  55       9.167  49.839  24.413  1.00 96.61           C  
ATOM    917  CD  LYS A  55       9.596  51.239  24.849  1.00 96.61           C  
ATOM    918  CE  LYS A  55      11.021  51.415  24.327  1.00 96.61           C  
ATOM    919  NZ  LYS A  55      11.631  52.691  24.750  1.00 96.61           N1+
ATOM    920  H   LYS A  55       5.556  48.468  25.551  1.00 96.61           H  
ATOM    921  HA  LYS A  55       7.406  48.059  23.398  1.00 96.61           H  
ATOM    922  HB2 LYS A  55       7.813  49.504  26.056  1.00 96.61           H  
ATOM    923  HB3 LYS A  55       7.062  50.208  24.611  1.00 96.61           H  
ATOM    924  HG2 LYS A  55       9.899  49.120  24.783  1.00 96.61           H  
ATOM    925  HG3 LYS A  55       9.147  49.789  23.325  1.00 96.61           H  
ATOM    926  HD2 LYS A  55       9.583  51.299  25.937  1.00 96.61           H  
ATOM    927  HD3 LYS A  55       8.929  51.984  24.417  1.00 96.61           H  
ATOM    928  HE2 LYS A  55      11.619  50.581  24.695  1.00 96.61           H  
ATOM    929  HE3 LYS A  55      11.022  51.316  23.242  1.00 96.61           H  
ATOM    930  HZ1 LYS A  55      12.577  52.704  24.395  1.00 96.61           H  
ATOM    931  HZ2 LYS A  55      11.671  52.721  25.760  1.00 96.61           H  
ATOM    932  HZ3 LYS A  55      11.109  53.473  24.382  1.00 96.61           H  
ATOM    933  N   GLU A  56       8.292  46.597  26.226  1.00 96.60           N  
ATOM    934  CA  GLU A  56       9.158  45.560  26.812  1.00 96.60           C  
ATOM    935  C   GLU A  56       9.011  44.196  26.104  1.00 96.60           C  
ATOM    936  O   GLU A  56      10.005  43.595  25.692  1.00 96.60           O  
ATOM    937  CB  GLU A  56       8.840  45.438  28.323  1.00 96.60           C  
ATOM    938  CG  GLU A  56       9.893  44.644  29.113  1.00 96.60           C  
ATOM    939  CD  GLU A  56       9.485  44.272  30.559  1.00 96.60           C  
ATOM    940  OE1 GLU A  56      10.109  43.327  31.092  1.00 96.60           O  
ATOM    941  OE2 GLU A  56       8.553  44.867  31.164  1.00 96.60           O1-
ATOM    942  H   GLU A  56       7.645  47.069  26.840  1.00 96.60           H  
ATOM    943  HA  GLU A  56      10.196  45.870  26.695  1.00 96.60           H  
ATOM    944  HB2 GLU A  56       7.870  44.958  28.446  1.00 96.60           H  
ATOM    945  HB3 GLU A  56       8.782  46.437  28.756  1.00 96.60           H  
ATOM    946  HG2 GLU A  56      10.103  43.720  28.575  1.00 96.60           H  
ATOM    947  HG3 GLU A  56      10.815  45.224  29.140  1.00 96.60           H  
ATOM    948  N   VAL A  57       7.779  43.700  25.932  1.00 97.09           N  
ATOM    949  CA  VAL A  57       7.543  42.394  25.295  1.00 97.09           C  
ATOM    950  C   VAL A  57       7.710  42.447  23.779  1.00 97.09           C  
ATOM    951  O   VAL A  57       8.252  41.502  23.208  1.00 97.09           O  
ATOM    952  CB  VAL A  57       6.200  41.743  25.683  1.00 97.09           C  
ATOM    953  CG1 VAL A  57       6.175  41.393  27.176  1.00 97.09           C  
ATOM    954  CG2 VAL A  57       4.945  42.555  25.346  1.00 97.09           C  
ATOM    955  H   VAL A  57       6.991  44.233  26.270  1.00 97.09           H  
ATOM    956  HA  VAL A  57       8.320  41.715  25.644  1.00 97.09           H  
ATOM    957  HB  VAL A  57       6.135  40.806  25.132  1.00 97.09           H  
ATOM    958 HG11 VAL A  57       5.247  40.870  27.411  1.00 97.09           H  
ATOM    959 HG12 VAL A  57       7.015  40.741  27.417  1.00 97.09           H  
ATOM    960 HG13 VAL A  57       6.232  42.300  27.778  1.00 97.09           H  
ATOM    961 HG21 VAL A  57       4.766  43.330  26.091  1.00 97.09           H  
ATOM    962 HG22 VAL A  57       4.086  41.885  25.363  1.00 97.09           H  
ATOM    963 HG23 VAL A  57       5.013  43.001  24.353  1.00 97.09           H  
ATOM    964  N   SER A  58       7.337  43.551  23.123  1.00 96.51           N  
ATOM    965  CA  SER A  58       7.564  43.705  21.681  1.00 96.51           C  
ATOM    966  C   SER A  58       9.052  43.739  21.359  1.00 96.51           C  
ATOM    967  O   SER A  58       9.459  43.101  20.398  1.00 96.51           O  
ATOM    968  CB  SER A  58       6.938  44.975  21.109  1.00 96.51           C  
ATOM    969  OG  SER A  58       5.540  44.988  21.275  1.00 96.51           O  
ATOM    970  H   SER A  58       6.916  44.314  23.634  1.00 96.51           H  
ATOM    971  HA  SER A  58       7.131  42.851  21.162  1.00 96.51           H  
ATOM    972  HB2 SER A  58       7.372  45.841  21.610  1.00 96.51           H  
ATOM    973  HB3 SER A  58       7.163  45.034  20.044  1.00 96.51           H  
ATOM    974  HG  SER A  58       5.390  45.222  22.194  1.00 96.51           H  
ATOM    975  N   GLU A  59       9.879  44.418  22.163  1.00 96.50           N  
ATOM    976  CA  GLU A  59      11.338  44.422  21.987  1.00 96.50           C  
ATOM    977  C   GLU A  59      11.913  42.997  22.064  1.00 96.50           C  
ATOM    978  O   GLU A  59      12.687  42.616  21.186  1.00 96.50           O  
ATOM    979  CB  GLU A  59      12.005  45.371  23.007  1.00 96.50           C  
ATOM    980  CG  GLU A  59      11.911  46.850  22.574  1.00 96.50           C  
ATOM    981  CD  GLU A  59      12.411  47.874  23.618  1.00 96.50           C  
ATOM    982  OE1 GLU A  59      12.462  49.086  23.273  1.00 96.50           O  
ATOM    983  OE2 GLU A  59      12.700  47.505  24.777  1.00 96.50           O1-
ATOM    984  H   GLU A  59       9.500  44.943  22.938  1.00 96.50           H  
ATOM    985  HA  GLU A  59      11.571  44.787  20.987  1.00 96.50           H  
ATOM    986  HB2 GLU A  59      13.061  45.112  23.092  1.00 96.50           H  
ATOM    987  HB3 GLU A  59      11.541  45.231  23.984  1.00 96.50           H  
ATOM    988  HG2 GLU A  59      12.490  46.970  21.658  1.00 96.50           H  
ATOM    989  HG3 GLU A  59      10.876  47.085  22.329  1.00 96.50           H  
ATOM    990  N   LYS A  60      11.465  42.166  23.022  1.00 96.37           N  
ATOM    991  CA  LYS A  60      11.868  40.746  23.114  1.00 96.37           C  
ATOM    992  C   LYS A  60      11.456  39.933  21.880  1.00 96.37           C  
ATOM    993  O   LYS A  60      12.264  39.167  21.356  1.00 96.37           O  
ATOM    994  CB  LYS A  60      11.292  40.087  24.381  1.00 96.37           C  
ATOM    995  CG  LYS A  60      11.960  40.553  25.686  1.00 96.37           C  
ATOM    996  CD  LYS A  60      11.369  39.806  26.896  1.00 96.37           C  
ATOM    997  CE  LYS A  60      12.038  40.264  28.202  1.00 96.37           C  
ATOM    998  NZ  LYS A  60      11.472  39.592  29.406  1.00 96.37           N1+
ATOM    999  H   LYS A  60      10.828  42.543  23.709  1.00 96.37           H  
ATOM   1000  HA  LYS A  60      12.957  40.698  23.151  1.00 96.37           H  
ATOM   1001  HB2 LYS A  60      10.220  40.277  24.436  1.00 96.37           H  
ATOM   1002  HB3 LYS A  60      11.436  39.010  24.300  1.00 96.37           H  
ATOM   1003  HG2 LYS A  60      11.807  41.625  25.811  1.00 96.37           H  
ATOM   1004  HG3 LYS A  60      13.029  40.355  25.630  1.00 96.37           H  
ATOM   1005  HD2 LYS A  60      11.521  38.735  26.769  1.00 96.37           H  
ATOM   1006  HD3 LYS A  60      10.299  40.009  26.948  1.00 96.37           H  
ATOM   1007  HE2 LYS A  60      13.109  40.073  28.136  1.00 96.37           H  
ATOM   1008  HE3 LYS A  60      11.896  41.340  28.289  1.00 96.37           H  
ATOM   1009  HZ1 LYS A  60      11.818  40.013  30.258  1.00 96.37           H  
ATOM   1010  HZ2 LYS A  60      11.710  38.614  29.494  1.00 96.37           H  
ATOM   1011  HZ3 LYS A  60      10.465  39.653  29.431  1.00 96.37           H  
ATOM   1012  N   VAL A  61      10.216  40.089  21.405  1.00 97.57           N  
ATOM   1013  CA  VAL A  61       9.714  39.382  20.211  1.00 97.57           C  
ATOM   1014  C   VAL A  61      10.463  39.832  18.955  1.00 97.57           C  
ATOM   1015  O   VAL A  61      10.906  38.997  18.170  1.00 97.57           O  
ATOM   1016  CB  VAL A  61       8.195  39.588  20.038  1.00 97.57           C  
ATOM   1017  CG1 VAL A  61       7.673  38.989  18.726  1.00 97.57           C  
ATOM   1018  CG2 VAL A  61       7.406  38.926  21.172  1.00 97.57           C  
ATOM   1019  H   VAL A  61       9.599  40.721  21.897  1.00 97.57           H  
ATOM   1020  HA  VAL A  61       9.900  38.315  20.329  1.00 97.57           H  
ATOM   1021  HB  VAL A  61       7.980  40.656  20.042  1.00 97.57           H  
ATOM   1022 HG11 VAL A  61       7.895  37.922  18.680  1.00 97.57           H  
ATOM   1023 HG12 VAL A  61       8.121  39.489  17.869  1.00 97.57           H  
ATOM   1024 HG13 VAL A  61       6.596  39.143  18.663  1.00 97.57           H  
ATOM   1025 HG21 VAL A  61       6.342  39.135  21.053  1.00 97.57           H  
ATOM   1026 HG22 VAL A  61       7.722  39.323  22.137  1.00 97.57           H  
ATOM   1027 HG23 VAL A  61       7.562  37.847  21.161  1.00 97.57           H  
ATOM   1028  N   VAL A  62      10.652  41.141  18.774  1.00 97.79           N  
ATOM   1029  CA  VAL A  62      11.400  41.732  17.655  1.00 97.79           C  
ATOM   1030  C   VAL A  62      12.847  41.242  17.646  1.00 97.79           C  
ATOM   1031  O   VAL A  62      13.357  40.873  16.589  1.00 97.79           O  
ATOM   1032  CB  VAL A  62      11.336  43.270  17.740  1.00 97.79           C  
ATOM   1033  CG1 VAL A  62      12.367  43.989  16.864  1.00 97.79           C  
ATOM   1034  CG2 VAL A  62       9.945  43.767  17.330  1.00 97.79           C  
ATOM   1035  H   VAL A  62      10.274  41.771  19.466  1.00 97.79           H  
ATOM   1036  HA  VAL A  62      10.949  41.415  16.715  1.00 97.79           H  
ATOM   1037  HB  VAL A  62      11.525  43.572  18.771  1.00 97.79           H  
ATOM   1038 HG11 VAL A  62      12.205  45.064  16.940  1.00 97.79           H  
ATOM   1039 HG12 VAL A  62      12.268  43.686  15.821  1.00 97.79           H  
ATOM   1040 HG13 VAL A  62      13.376  43.778  17.218  1.00 97.79           H  
ATOM   1041 HG21 VAL A  62       9.173  43.247  17.898  1.00 97.79           H  
ATOM   1042 HG22 VAL A  62       9.863  44.830  17.553  1.00 97.79           H  
ATOM   1043 HG23 VAL A  62       9.778  43.601  16.266  1.00 97.79           H  
ATOM   1044  N   GLU A  63      13.507  41.195  18.806  1.00 97.52           N  
ATOM   1045  CA  GLU A  63      14.867  40.669  18.925  1.00 97.52           C  
ATOM   1046  C   GLU A  63      14.925  39.177  18.569  1.00 97.52           C  
ATOM   1047  O   GLU A  63      15.793  38.770  17.794  1.00 97.52           O  
ATOM   1048  CB  GLU A  63      15.416  40.931  20.339  1.00 97.52           C  
ATOM   1049  CG  GLU A  63      16.919  40.609  20.398  1.00 97.52           C  
ATOM   1050  CD  GLU A  63      17.553  40.759  21.787  1.00 97.52           C  
ATOM   1051  OE1 GLU A  63      18.661  40.179  21.946  1.00 97.52           O  
ATOM   1052  OE2 GLU A  63      16.955  41.394  22.678  1.00 97.52           O1-
ATOM   1053  H   GLU A  63      13.064  41.551  19.640  1.00 97.52           H  
ATOM   1054  HA  GLU A  63      15.502  41.196  18.213  1.00 97.52           H  
ATOM   1055  HB2 GLU A  63      14.877  40.318  21.061  1.00 97.52           H  
ATOM   1056  HB3 GLU A  63      15.277  41.982  20.584  1.00 97.52           H  
ATOM   1057  HG2 GLU A  63      17.075  39.581  20.072  1.00 97.52           H  
ATOM   1058  HG3 GLU A  63      17.443  41.259  19.697  1.00 97.52           H  
ATOM   1059  N   ALA A  64      13.982  38.372  19.068  1.00 97.33           N  
ATOM   1060  CA  ALA A  64      13.897  36.947  18.756  1.00 97.33           C  
ATOM   1061  C   ALA A  64      13.660  36.693  17.259  1.00 97.33           C  
ATOM   1062  O   ALA A  64      14.332  35.846  16.676  1.00 97.33           O  
ATOM   1063  CB  ALA A  64      12.801  36.314  19.621  1.00 97.33           C  
ATOM   1064  H   ALA A  64      13.304  38.759  19.710  1.00 97.33           H  
ATOM   1065  HA  ALA A  64      14.848  36.481  19.016  1.00 97.33           H  
ATOM   1066  HB1 ALA A  64      11.834  36.759  19.389  1.00 97.33           H  
ATOM   1067  HB2 ALA A  64      13.025  36.476  20.675  1.00 97.33           H  
ATOM   1068  HB3 ALA A  64      12.755  35.242  19.427  1.00 97.33           H  
ATOM   1069  N   LEU A  65      12.774  37.458  16.612  1.00 97.76           N  
ATOM   1070  CA  LEU A  65      12.525  37.372  15.170  1.00 97.76           C  
ATOM   1071  C   LEU A  65      13.758  37.777  14.350  1.00 97.76           C  
ATOM   1072  O   LEU A  65      14.103  37.104  13.380  1.00 97.76           O  
ATOM   1073  CB  LEU A  65      11.328  38.271  14.807  1.00 97.76           C  
ATOM   1074  CG  LEU A  65       9.951  37.755  15.266  1.00 97.76           C  
ATOM   1075  CD1 LEU A  65       8.905  38.845  15.027  1.00 97.76           C  
ATOM   1076  CD2 LEU A  65       9.519  36.506  14.495  1.00 97.76           C  
ATOM   1077  H   LEU A  65      12.235  38.116  17.158  1.00 97.76           H  
ATOM   1078  HA  LEU A  65      12.301  36.339  14.906  1.00 97.76           H  
ATOM   1079  HB2 LEU A  65      11.497  39.255  15.242  1.00 97.76           H  
ATOM   1080  HB3 LEU A  65      11.299  38.391  13.723  1.00 97.76           H  
ATOM   1081  HG  LEU A  65       9.972  37.514  16.329  1.00 97.76           H  
ATOM   1082 HD11 LEU A  65       7.927  38.494  15.359  1.00 97.76           H  
ATOM   1083 HD12 LEU A  65       8.857  39.092  13.967  1.00 97.76           H  
ATOM   1084 HD13 LEU A  65       9.166  39.735  15.599  1.00 97.76           H  
ATOM   1085 HD21 LEU A  65      10.206  35.683  14.696  1.00 97.76           H  
ATOM   1086 HD22 LEU A  65       8.523  36.208  14.822  1.00 97.76           H  
ATOM   1087 HD23 LEU A  65       9.496  36.716  13.425  1.00 97.76           H  
ATOM   1088  N   ARG A  66      14.455  38.854  14.738  1.00 98.00           N  
ATOM   1089  CA  ARG A  66      15.680  39.305  14.054  1.00 98.00           C  
ATOM   1090  C   ARG A  66      16.818  38.287  14.197  1.00 98.00           C  
ATOM   1091  O   ARG A  66      17.413  37.922  13.187  1.00 98.00           O  
ATOM   1092  CB  ARG A  66      16.087  40.704  14.545  1.00 98.00           C  
ATOM   1093  CG  ARG A  66      15.194  41.810  13.954  1.00 98.00           C  
ATOM   1094  CD  ARG A  66      15.605  43.198  14.471  1.00 98.00           C  
ATOM   1095  NE  ARG A  66      14.888  44.276  13.757  1.00 98.00           N  
ATOM   1096  CZ  ARG A  66      14.509  45.452  14.231  1.00 98.00           C  
ATOM   1097  NH1 ARG A  66      14.807  45.880  15.419  1.00 98.00           N1+
ATOM   1098  NH2 ARG A  66      13.757  46.236  13.518  1.00 98.00           N  
ATOM   1099  H   ARG A  66      14.122  39.370  15.540  1.00 98.00           H  
ATOM   1100  HA  ARG A  66      15.484  39.353  12.982  1.00 98.00           H  
ATOM   1101  HB2 ARG A  66      16.046  40.736  15.634  1.00 98.00           H  
ATOM   1102  HB3 ARG A  66      17.115  40.897  14.238  1.00 98.00           H  
ATOM   1103  HG2 ARG A  66      14.150  41.626  14.209  1.00 98.00           H  
ATOM   1104  HG3 ARG A  66      15.292  41.790  12.868  1.00 98.00           H  
ATOM   1105  HD2 ARG A  66      15.387  43.239  15.539  1.00 98.00           H  
ATOM   1106  HD3 ARG A  66      16.677  43.328  14.328  1.00 98.00           H  
ATOM   1107  HE  ARG A  66      14.591  44.078  12.811  1.00 98.00           H  
ATOM   1108 HH11 ARG A  66      14.180  46.596  15.756  1.00 98.00           H  
ATOM   1109 HH12 ARG A  66      15.299  45.283  16.068  1.00 98.00           H  
ATOM   1110 HH21 ARG A  66      13.409  45.982  12.605  1.00 98.00           H  
ATOM   1111 HH22 ARG A  66      13.233  46.955  13.995  1.00 98.00           H  
ATOM   1112  N   LYS A  67      17.059  37.763  15.406  1.00 97.63           N  
ATOM   1113  CA  LYS A  67      18.024  36.670  15.642  1.00 97.63           C  
ATOM   1114  C   LYS A  67      17.632  35.385  14.918  1.00 97.63           C  
ATOM   1115  O   LYS A  67      18.499  34.710  14.376  1.00 97.63           O  
ATOM   1116  CB  LYS A  67      18.154  36.386  17.146  1.00 97.63           C  
ATOM   1117  CG  LYS A  67      19.185  37.306  17.808  1.00 97.63           C  
ATOM   1118  CD  LYS A  67      19.217  37.070  19.322  1.00 97.63           C  
ATOM   1119  CE  LYS A  67      20.385  37.845  19.940  1.00 97.63           C  
ATOM   1120  NZ  LYS A  67      20.205  38.032  21.401  1.00 97.63           N1+
ATOM   1121  H   LYS A  67      16.524  38.115  16.187  1.00 97.63           H  
ATOM   1122  HA  LYS A  67      18.996  36.953  15.240  1.00 97.63           H  
ATOM   1123  HB2 LYS A  67      17.183  36.489  17.630  1.00 97.63           H  
ATOM   1124  HB3 LYS A  67      18.492  35.359  17.286  1.00 97.63           H  
ATOM   1125  HG2 LYS A  67      18.926  38.347  17.613  1.00 97.63           H  
ATOM   1126  HG3 LYS A  67      20.168  37.099  17.383  1.00 97.63           H  
ATOM   1127  HD2 LYS A  67      18.274  37.419  19.743  1.00 97.63           H  
ATOM   1128  HD3 LYS A  67      19.333  36.007  19.534  1.00 97.63           H  
ATOM   1129  HE2 LYS A  67      20.437  38.824  19.463  1.00 97.63           H  
ATOM   1130  HE3 LYS A  67      21.312  37.315  19.724  1.00 97.63           H  
ATOM   1131  HZ1 LYS A  67      21.016  38.460  21.824  1.00 97.63           H  
ATOM   1132  HZ2 LYS A  67      19.942  37.181  21.876  1.00 97.63           H  
ATOM   1133  HZ3 LYS A  67      19.476  38.712  21.562  1.00 97.63           H  
ATOM   1134  N   GLY A  68      16.343  35.058  14.885  1.00 97.65           N  
ATOM   1135  CA  GLY A  68      15.824  33.902  14.162  1.00 97.65           C  
ATOM   1136  C   GLY A  68      16.095  33.987  12.663  1.00 97.65           C  
ATOM   1137  O   GLY A  68      16.518  33.004  12.060  1.00 97.65           O  
ATOM   1138  H   GLY A  68      15.686  35.610  15.420  1.00 97.65           H  
ATOM   1139  HA2 GLY A  68      14.745  33.849  14.311  1.00 97.65           H  
ATOM   1140  HA3 GLY A  68      16.282  32.991  14.549  1.00 97.65           H  
ATOM   1141  N   ALA A  69      15.948  35.178  12.073  1.00 98.11           N  
ATOM   1142  CA  ALA A  69      16.275  35.419  10.670  1.00 98.11           C  
ATOM   1143  C   ALA A  69      17.758  35.177  10.356  1.00 98.11           C  
ATOM   1144  O   ALA A  69      18.065  34.512   9.369  1.00 98.11           O  
ATOM   1145  CB  ALA A  69      15.834  36.840  10.298  1.00 98.11           C  
ATOM   1146  H   ALA A  69      15.557  35.935  12.615  1.00 98.11           H  
ATOM   1147  HA  ALA A  69      15.718  34.707  10.061  1.00 98.11           H  
ATOM   1148  HB1 ALA A  69      15.988  37.003   9.231  1.00 98.11           H  
ATOM   1149  HB2 ALA A  69      14.778  36.978  10.535  1.00 98.11           H  
ATOM   1150  HB3 ALA A  69      16.420  37.573  10.854  1.00 98.11           H  
ATOM   1151  N   GLU A  70      18.664  35.669  11.203  1.00 97.90           N  
ATOM   1152  CA  GLU A  70      20.107  35.425  11.061  1.00 97.90           C  
ATOM   1153  C   GLU A  70      20.461  33.944  11.243  1.00 97.90           C  
ATOM   1154  O   GLU A  70      21.226  33.381  10.462  1.00 97.90           O  
ATOM   1155  CB  GLU A  70      20.878  36.261  12.094  1.00 97.90           C  
ATOM   1156  CG  GLU A  70      20.800  37.768  11.813  1.00 97.90           C  
ATOM   1157  CD  GLU A  70      21.523  38.621  12.870  1.00 97.90           C  
ATOM   1158  OE1 GLU A  70      21.544  39.857  12.668  1.00 97.90           O  
ATOM   1159  OE2 GLU A  70      22.022  38.060  13.873  1.00 97.90           O1-
ATOM   1160  H   GLU A  70      18.349  36.214  11.992  1.00 97.90           H  
ATOM   1161  HA  GLU A  70      20.433  35.710  10.061  1.00 97.90           H  
ATOM   1162  HB2 GLU A  70      20.478  36.055  13.087  1.00 97.90           H  
ATOM   1163  HB3 GLU A  70      21.925  35.961  12.073  1.00 97.90           H  
ATOM   1164  HG2 GLU A  70      19.754  38.074  11.772  1.00 97.90           H  
ATOM   1165  HG3 GLU A  70      21.237  37.960  10.834  1.00 97.90           H  
ATOM   1166  N   LEU A  71      19.870  33.291  12.247  1.00 96.72           N  
ATOM   1167  CA  LEU A  71      20.074  31.873  12.533  1.00 96.72           C  
ATOM   1168  C   LEU A  71      19.633  30.987  11.358  1.00 96.72           C  
ATOM   1169  O   LEU A  71      20.331  30.039  11.002  1.00 96.72           O  
ATOM   1170  CB  LEU A  71      19.272  31.543  13.801  1.00 96.72           C  
ATOM   1171  CG  LEU A  71      19.512  30.123  14.337  1.00 96.72           C  
ATOM   1172  CD1 LEU A  71      20.783  30.053  15.186  1.00 96.72           C  
ATOM   1173  CD2 LEU A  71      18.332  29.710  15.209  1.00 96.72           C  
ATOM   1174  H   LEU A  71      19.272  33.820  12.865  1.00 96.72           H  
ATOM   1175  HA  LEU A  71      21.135  31.699  12.708  1.00 96.72           H  
ATOM   1176  HB2 LEU A  71      18.215  31.666  13.568  1.00 96.72           H  
ATOM   1177  HB3 LEU A  71      19.519  32.260  14.585  1.00 96.72           H  
ATOM   1178  HG  LEU A  71      19.582  29.411  13.515  1.00 96.72           H  
ATOM   1179 HD11 LEU A  71      21.643  30.309  14.566  1.00 96.72           H  
ATOM   1180 HD12 LEU A  71      20.910  29.038  15.563  1.00 96.72           H  
ATOM   1181 HD13 LEU A  71      20.720  30.752  16.020  1.00 96.72           H  
ATOM   1182 HD21 LEU A  71      18.399  28.643  15.419  1.00 96.72           H  
ATOM   1183 HD22 LEU A  71      17.396  29.891  14.680  1.00 96.72           H  
ATOM   1184 HD23 LEU A  71      18.321  30.286  16.135  1.00 96.72           H  
ATOM   1185  N   ALA A  72      18.485  31.302  10.757  1.00 96.74           N  
ATOM   1186  CA  ALA A  72      17.938  30.559   9.633  1.00 96.74           C  
ATOM   1187  C   ALA A  72      18.863  30.630   8.410  1.00 96.74           C  
ATOM   1188  O   ALA A  72      19.211  29.593   7.850  1.00 96.74           O  
ATOM   1189  CB  ALA A  72      16.534  31.103   9.353  1.00 96.74           C  
ATOM   1190  H   ALA A  72      17.953  32.082  11.117  1.00 96.74           H  
ATOM   1191  HA  ALA A  72      17.852  29.510   9.919  1.00 96.74           H  
ATOM   1192  HB1 ALA A  72      16.013  30.449   8.653  1.00 96.74           H  
ATOM   1193  HB2 ALA A  72      15.965  31.119  10.282  1.00 96.74           H  
ATOM   1194  HB3 ALA A  72      16.589  32.115   8.950  1.00 96.74           H  
ATOM   1195  N   GLU A  73      19.316  31.834   8.040  1.00 96.63           N  
ATOM   1196  CA  GLU A  73      20.255  32.042   6.927  1.00 96.63           C  
ATOM   1197  C   GLU A  73      21.634  31.417   7.190  1.00 96.63           C  
ATOM   1198  O   GLU A  73      22.283  30.950   6.255  1.00 96.63           O  
ATOM   1199  CB  GLU A  73      20.399  33.551   6.650  1.00 96.63           C  
ATOM   1200  CG  GLU A  73      19.164  34.121   5.935  1.00 96.63           C  
ATOM   1201  CD  GLU A  73      19.148  35.656   5.816  1.00 96.63           C  
ATOM   1202  OE1 GLU A  73      18.229  36.202   5.155  1.00 96.63           O  
ATOM   1203  OE2 GLU A  73      19.974  36.357   6.437  1.00 96.63           O1-
ATOM   1204  H   GLU A  73      19.022  32.643   8.568  1.00 96.63           H  
ATOM   1205  HA  GLU A  73      19.868  31.556   6.032  1.00 96.63           H  
ATOM   1206  HB2 GLU A  73      21.269  33.721   6.013  1.00 96.63           H  
ATOM   1207  HB3 GLU A  73      20.558  34.069   7.596  1.00 96.63           H  
ATOM   1208  HG2 GLU A  73      19.107  33.684   4.938  1.00 96.63           H  
ATOM   1209  HG3 GLU A  73      18.275  33.804   6.479  1.00 96.63           H  
ATOM   1210  N   ALA A  74      22.078  31.366   8.451  1.00 95.66           N  
ATOM   1211  CA  ALA A  74      23.349  30.753   8.827  1.00 95.66           C  
ATOM   1212  C   ALA A  74      23.322  29.213   8.810  1.00 95.66           C  
ATOM   1213  O   ALA A  74      24.338  28.587   8.507  1.00 95.66           O  
ATOM   1214  CB  ALA A  74      23.742  31.278  10.213  1.00 95.66           C  
ATOM   1215  H   ALA A  74      21.541  31.833   9.169  1.00 95.66           H  
ATOM   1216  HA  ALA A  74      24.109  31.068   8.113  1.00 95.66           H  
ATOM   1217  HB1 ALA A  74      24.710  30.866  10.498  1.00 95.66           H  
ATOM   1218  HB2 ALA A  74      23.812  32.366  10.187  1.00 95.66           H  
ATOM   1219  HB3 ALA A  74      22.993  30.985  10.948  1.00 95.66           H  
ATOM   1220  N   GLU A  75      22.195  28.585   9.160  1.00 92.66           N  
ATOM   1221  CA  GLU A  75      22.088  27.121   9.225  1.00 92.66           C  
ATOM   1222  C   GLU A  75      21.605  26.474   7.925  1.00 92.66           C  
ATOM   1223  O   GLU A  75      21.927  25.309   7.682  1.00 92.66           O  
ATOM   1224  CB  GLU A  75      21.200  26.689  10.403  1.00 92.66           C  
ATOM   1225  CG  GLU A  75      21.919  26.802  11.765  1.00 92.66           C  
ATOM   1226  CD  GLU A  75      21.957  25.474  12.545  1.00 92.66           C  
ATOM   1227  OE1 GLU A  75      22.946  25.155  13.264  1.00 92.66           O  
ATOM   1228  OE2 GLU A  75      20.927  24.771  12.616  1.00 92.66           O1-
ATOM   1229  H   GLU A  75      21.407  29.145   9.452  1.00 92.66           H  
ATOM   1230  HA  GLU A  75      23.080  26.700   9.394  1.00 92.66           H  
ATOM   1231  HB2 GLU A  75      20.287  27.284  10.415  1.00 92.66           H  
ATOM   1232  HB3 GLU A  75      20.909  25.651  10.239  1.00 92.66           H  
ATOM   1233  HG2 GLU A  75      21.403  27.544  12.373  1.00 92.66           H  
ATOM   1234  HG3 GLU A  75      22.941  27.154  11.623  1.00 92.66           H  
ATOM   1235  N   ASN A  76      20.850  27.190   7.086  1.00 94.39           N  
ATOM   1236  CA  ASN A  76      20.365  26.653   5.819  1.00 94.39           C  
ATOM   1237  C   ASN A  76      20.368  27.729   4.709  1.00 94.39           C  
ATOM   1238  O   ASN A  76      19.651  28.727   4.821  1.00 94.39           O  
ATOM   1239  CB  ASN A  76      18.982  26.017   6.052  1.00 94.39           C  
ATOM   1240  CG  ASN A  76      18.486  25.247   4.841  1.00 94.39           C  
ATOM   1241  ND2 ASN A  76      17.908  24.086   5.028  1.00 94.39           N  
ATOM   1242  OD1 ASN A  76      18.627  25.671   3.708  1.00 94.39           O  
ATOM   1243  H   ASN A  76      20.587  28.133   7.334  1.00 94.39           H  
ATOM   1244  HA  ASN A  76      21.038  25.845   5.531  1.00 94.39           H  
ATOM   1245  HB2 ASN A  76      19.051  25.331   6.897  1.00 94.39           H  
ATOM   1246  HB3 ASN A  76      18.256  26.790   6.302  1.00 94.39           H  
ATOM   1247 HD21 ASN A  76      17.572  23.614   4.201  1.00 94.39           H  
ATOM   1248 HD22 ASN A  76      17.780  23.695   5.951  1.00 94.39           H  
ATOM   1249  N   PRO A  77      21.094  27.512   3.591  1.00 94.13           N  
ATOM   1250  CA  PRO A  77      21.193  28.487   2.499  1.00 94.13           C  
ATOM   1251  C   PRO A  77      19.854  28.790   1.806  1.00 94.13           C  
ATOM   1252  O   PRO A  77      19.739  29.782   1.091  1.00 94.13           O  
ATOM   1253  CB  PRO A  77      22.211  27.887   1.521  1.00 94.13           C  
ATOM   1254  CG  PRO A  77      22.113  26.382   1.763  1.00 94.13           C  
ATOM   1255  CD  PRO A  77      21.839  26.302   3.259  1.00 94.13           C  
ATOM   1256  HA  PRO A  77      21.582  29.428   2.890  1.00 94.13           H  
ATOM   1257  HB2 PRO A  77      23.211  28.231   1.787  1.00 94.13           H  
ATOM   1258  HB3 PRO A  77      21.991  28.143   0.484  1.00 94.13           H  
ATOM   1259  HG2 PRO A  77      21.262  25.978   1.214  1.00 94.13           H  
ATOM   1260  HG3 PRO A  77      23.031  25.864   1.490  1.00 94.13           H  
ATOM   1261  HD2 PRO A  77      22.779  26.294   3.810  1.00 94.13           H  
ATOM   1262  HD3 PRO A  77      21.265  25.400   3.472  1.00 94.13           H  
ATOM   1263  N   TYR A  78      18.827  27.966   2.019  1.00 96.14           N  
ATOM   1264  CA  TYR A  78      17.501  28.108   1.422  1.00 96.14           C  
ATOM   1265  C   TYR A  78      16.479  28.791   2.339  1.00 96.14           C  
ATOM   1266  O   TYR A  78      15.331  28.994   1.946  1.00 96.14           O  
ATOM   1267  CB  TYR A  78      17.043  26.727   0.955  1.00 96.14           C  
ATOM   1268  CG  TYR A  78      18.046  26.046   0.039  1.00 96.14           C  
ATOM   1269  CD1 TYR A  78      18.543  26.714  -1.100  1.00 96.14           C  
ATOM   1270  CD2 TYR A  78      18.515  24.758   0.352  1.00 96.14           C  
ATOM   1271  CE1 TYR A  78      19.497  26.093  -1.927  1.00 96.14           C  
ATOM   1272  CE2 TYR A  78      19.449  24.125  -0.484  1.00 96.14           C  
ATOM   1273  CZ  TYR A  78      19.949  24.795  -1.616  1.00 96.14           C  
ATOM   1274  OH  TYR A  78      20.872  24.195  -2.406  1.00 96.14           O  
ATOM   1275  H   TYR A  78      18.980  27.152   2.597  1.00 96.14           H  
ATOM   1276  HA  TYR A  78      17.581  28.745   0.542  1.00 96.14           H  
ATOM   1277  HB2 TYR A  78      16.860  26.100   1.827  1.00 96.14           H  
ATOM   1278  HB3 TYR A  78      16.089  26.831   0.436  1.00 96.14           H  
ATOM   1279  HD1 TYR A  78      18.186  27.701  -1.354  1.00 96.14           H  
ATOM   1280  HD2 TYR A  78      18.149  24.255   1.235  1.00 96.14           H  
ATOM   1281  HE1 TYR A  78      19.856  26.607  -2.806  1.00 96.14           H  
ATOM   1282  HE2 TYR A  78      19.779  23.119  -0.268  1.00 96.14           H  
ATOM   1283  HH  TYR A  78      21.132  24.772  -3.129  1.00 96.14           H  
ATOM   1284  N   ALA A  79      16.878  29.213   3.542  1.00 96.90           N  
ATOM   1285  CA  ALA A  79      15.975  29.808   4.526  1.00 96.90           C  
ATOM   1286  C   ALA A  79      15.635  31.291   4.300  1.00 96.90           C  
ATOM   1287  O   ALA A  79      14.996  31.917   5.149  1.00 96.90           O  
ATOM   1288  CB  ALA A  79      16.532  29.541   5.919  1.00 96.90           C  
ATOM   1289  H   ALA A  79      17.831  29.036   3.825  1.00 96.90           H  
ATOM   1290  HA  ALA A  79      15.016  29.295   4.451  1.00 96.90           H  
ATOM   1291  HB1 ALA A  79      16.813  28.492   6.025  1.00 96.90           H  
ATOM   1292  HB2 ALA A  79      15.759  29.772   6.652  1.00 96.90           H  
ATOM   1293  HB3 ALA A  79      17.407  30.169   6.083  1.00 96.90           H  
ATOM   1294  N   ALA A  80      15.992  31.865   3.147  1.00 95.64           N  
ATOM   1295  CA  ALA A  80      15.754  33.274   2.833  1.00 95.64           C  
ATOM   1296  C   ALA A  80      14.268  33.681   2.927  1.00 95.64           C  
ATOM   1297  O   ALA A  80      13.962  34.784   3.386  1.00 95.64           O  
ATOM   1298  CB  ALA A  80      16.313  33.546   1.431  1.00 95.64           C  
ATOM   1299  H   ALA A  80      16.525  31.307   2.495  1.00 95.64           H  
ATOM   1300  HA  ALA A  80      16.309  33.883   3.546  1.00 95.64           H  
ATOM   1301  HB1 ALA A  80      16.191  34.601   1.188  1.00 95.64           H  
ATOM   1302  HB2 ALA A  80      17.376  33.304   1.407  1.00 95.64           H  
ATOM   1303  HB3 ALA A  80      15.791  32.940   0.690  1.00 95.64           H  
ATOM   1304  N   LYS A  81      13.325  32.801   2.545  1.00 94.60           N  
ATOM   1305  CA  LYS A  81      11.875  33.042   2.720  1.00 94.60           C  
ATOM   1306  C   LYS A  81      11.506  33.208   4.198  1.00 94.60           C  
ATOM   1307  O   LYS A  81      10.829  34.178   4.545  1.00 94.60           O  
ATOM   1308  CB  LYS A  81      11.036  31.910   2.090  1.00 94.60           C  
ATOM   1309  CG  LYS A  81      10.527  32.228   0.674  1.00 94.60           C  
ATOM   1310  CD  LYS A  81       9.725  31.034   0.123  1.00 94.60           C  
ATOM   1311  CE  LYS A  81       9.200  31.262  -1.303  1.00 94.60           C  
ATOM   1312  NZ  LYS A  81       8.634  30.005  -1.865  1.00 94.60           N1+
ATOM   1313  H   LYS A  81      13.636  31.908   2.191  1.00 94.60           H  
ATOM   1314  HA  LYS A  81      11.612  33.986   2.243  1.00 94.60           H  
ATOM   1315  HB2 LYS A  81      11.616  30.986   2.076  1.00 94.60           H  
ATOM   1316  HB3 LYS A  81      10.161  31.728   2.714  1.00 94.60           H  
ATOM   1317  HG2 LYS A  81       9.887  33.111   0.706  1.00 94.60           H  
ATOM   1318  HG3 LYS A  81      11.377  32.424   0.020  1.00 94.60           H  
ATOM   1319  HD2 LYS A  81       8.886  30.821   0.784  1.00 94.60           H  
ATOM   1320  HD3 LYS A  81      10.372  30.156   0.116  1.00 94.60           H  
ATOM   1321  HE2 LYS A  81       8.439  32.041  -1.284  1.00 94.60           H  
ATOM   1322  HE3 LYS A  81      10.027  31.589  -1.933  1.00 94.60           H  
ATOM   1323  HZ1 LYS A  81       8.218  30.098  -2.781  1.00 94.60           H  
ATOM   1324  HZ2 LYS A  81       8.008  29.520  -1.240  1.00 94.60           H  
ATOM   1325  HZ3 LYS A  81       9.359  29.314  -1.999  1.00 94.60           H  
ATOM   1326  N   ALA A  82      11.987  32.307   5.057  1.00 97.14           N  
ATOM   1327  CA  ALA A  82      11.751  32.356   6.498  1.00 97.14           C  
ATOM   1328  C   ALA A  82      12.370  33.618   7.119  1.00 97.14           C  
ATOM   1329  O   ALA A  82      11.675  34.383   7.787  1.00 97.14           O  
ATOM   1330  CB  ALA A  82      12.298  31.073   7.140  1.00 97.14           C  
ATOM   1331  H   ALA A  82      12.591  31.578   4.706  1.00 97.14           H  
ATOM   1332  HA  ALA A  82      10.676  32.393   6.678  1.00 97.14           H  
ATOM   1333  HB1 ALA A  82      11.879  30.193   6.652  1.00 97.14           H  
ATOM   1334  HB2 ALA A  82      12.026  31.044   8.195  1.00 97.14           H  
ATOM   1335  HB3 ALA A  82      13.385  31.035   7.062  1.00 97.14           H  
ATOM   1336  N   ALA A  83      13.638  33.904   6.813  1.00 98.12           N  
ATOM   1337  CA  ALA A  83      14.357  35.077   7.306  1.00 98.12           C  
ATOM   1338  C   ALA A  83      13.715  36.400   6.876  1.00 98.12           C  
ATOM   1339  O   ALA A  83      13.476  37.285   7.703  1.00 98.12           O  
ATOM   1340  CB  ALA A  83      15.805  34.959   6.845  1.00 98.12           C  
ATOM   1341  H   ALA A  83      14.161  33.228   6.273  1.00 98.12           H  
ATOM   1342  HA  ALA A  83      14.356  35.077   8.395  1.00 98.12           H  
ATOM   1343  HB1 ALA A  83      16.224  34.034   7.239  1.00 98.12           H  
ATOM   1344  HB2 ALA A  83      16.392  35.794   7.226  1.00 98.12           H  
ATOM   1345  HB3 ALA A  83      15.865  34.945   5.756  1.00 98.12           H  
ATOM   1346  N   LYS A  84      13.344  36.526   5.598  1.00 97.79           N  
ATOM   1347  CA  LYS A  84      12.617  37.694   5.091  1.00 97.79           C  
ATOM   1348  C   LYS A  84      11.270  37.864   5.795  1.00 97.79           C  
ATOM   1349  O   LYS A  84      10.912  38.989   6.142  1.00 97.79           O  
ATOM   1350  CB  LYS A  84      12.462  37.570   3.570  1.00 97.79           C  
ATOM   1351  CG  LYS A  84      11.877  38.844   2.944  1.00 97.79           C  
ATOM   1352  CD  LYS A  84      11.797  38.705   1.420  1.00 97.79           C  
ATOM   1353  CE  LYS A  84      11.259  40.002   0.804  1.00 97.79           C  
ATOM   1354  NZ  LYS A  84      11.189  39.913  -0.677  1.00 97.79           N1+
ATOM   1355  H   LYS A  84      13.587  35.782   4.958  1.00 97.79           H  
ATOM   1356  HA  LYS A  84      13.200  38.587   5.316  1.00 97.79           H  
ATOM   1357  HB2 LYS A  84      13.446  37.394   3.135  1.00 97.79           H  
ATOM   1358  HB3 LYS A  84      11.824  36.718   3.337  1.00 97.79           H  
ATOM   1359  HG2 LYS A  84      10.876  39.021   3.336  1.00 97.79           H  
ATOM   1360  HG3 LYS A  84      12.514  39.691   3.197  1.00 97.79           H  
ATOM   1361  HD2 LYS A  84      12.794  38.500   1.030  1.00 97.79           H  
ATOM   1362  HD3 LYS A  84      11.139  37.872   1.170  1.00 97.79           H  
ATOM   1363  HE2 LYS A  84      11.914  40.821   1.100  1.00 97.79           H  
ATOM   1364  HE3 LYS A  84      10.271  40.201   1.219  1.00 97.79           H  
ATOM   1365  HZ1 LYS A  84      10.844  40.777  -1.068  1.00 97.79           H  
ATOM   1366  HZ2 LYS A  84      12.107  39.740  -1.060  1.00 97.79           H  
ATOM   1367  HZ3 LYS A  84      10.579  39.161  -0.963  1.00 97.79           H  
ATOM   1368  N   LYS A  85      10.533  36.773   6.035  1.00 97.84           N  
ATOM   1369  CA  LYS A  85       9.243  36.841   6.730  1.00 97.84           C  
ATOM   1370  C   LYS A  85       9.404  37.220   8.203  1.00 97.84           C  
ATOM   1371  O   LYS A  85       8.641  38.056   8.674  1.00 97.84           O  
ATOM   1372  CB  LYS A  85       8.461  35.531   6.542  1.00 97.84           C  
ATOM   1373  CG  LYS A  85       7.003  35.630   7.029  1.00 97.84           C  
ATOM   1374  CD  LYS A  85       6.172  36.667   6.263  1.00 97.84           C  
ATOM   1375  CE  LYS A  85       4.730  36.623   6.772  1.00 97.84           C  
ATOM   1376  NZ  LYS A  85       3.901  37.686   6.158  1.00 97.84           N1+
ATOM   1377  H   LYS A  85      10.882  35.875   5.731  1.00 97.84           H  
ATOM   1378  HA  LYS A  85       8.686  37.659   6.274  1.00 97.84           H  
ATOM   1379  HB2 LYS A  85       8.456  35.262   5.485  1.00 97.84           H  
ATOM   1380  HB3 LYS A  85       8.963  34.732   7.087  1.00 97.84           H  
ATOM   1381  HG2 LYS A  85       6.522  34.659   6.903  1.00 97.84           H  
ATOM   1382  HG3 LYS A  85       6.990  35.867   8.093  1.00 97.84           H  
ATOM   1383  HD2 LYS A  85       6.570  37.665   6.447  1.00 97.84           H  
ATOM   1384  HD3 LYS A  85       6.201  36.448   5.196  1.00 97.84           H  
ATOM   1385  HE2 LYS A  85       4.751  36.766   7.853  1.00 97.84           H  
ATOM   1386  HE3 LYS A  85       4.304  35.639   6.578  1.00 97.84           H  
ATOM   1387  HZ1 LYS A  85       2.965  37.642   6.534  1.00 97.84           H  
ATOM   1388  HZ2 LYS A  85       3.867  37.597   5.153  1.00 97.84           H  
ATOM   1389  HZ3 LYS A  85       4.279  38.587   6.417  1.00 97.84           H  
ATOM   1390  N   MET A  86      10.412  36.694   8.896  1.00 97.79           N  
ATOM   1391  CA  MET A  86      10.723  37.076  10.278  1.00 97.79           C  
ATOM   1392  C   MET A  86      11.070  38.567  10.400  1.00 97.79           C  
ATOM   1393  O   MET A  86      10.521  39.246  11.266  1.00 97.79           O  
ATOM   1394  CB  MET A  86      11.861  36.205  10.823  1.00 97.79           C  
ATOM   1395  CG  MET A  86      11.382  34.806  11.218  1.00 97.79           C  
ATOM   1396  SD  MET A  86      12.662  33.804  12.011  1.00 97.79           S  
ATOM   1397  CE  MET A  86      13.488  33.149  10.544  1.00 97.79           C  
ATOM   1398  H   MET A  86      10.975  35.977   8.461  1.00 97.79           H  
ATOM   1399  HA  MET A  86       9.842  36.911  10.897  1.00 97.79           H  
ATOM   1400  HB2 MET A  86      12.257  36.682  11.720  1.00 97.79           H  
ATOM   1401  HB3 MET A  86      12.661  36.128  10.085  1.00 97.79           H  
ATOM   1402  HG2 MET A  86      10.563  34.915  11.929  1.00 97.79           H  
ATOM   1403  HG3 MET A  86      11.003  34.279  10.343  1.00 97.79           H  
ATOM   1404  HE1 MET A  86      12.814  32.488  10.000  1.00 97.79           H  
ATOM   1405  HE2 MET A  86      13.777  33.978   9.899  1.00 97.79           H  
ATOM   1406  HE3 MET A  86      14.372  32.585  10.844  1.00 97.79           H  
ATOM   1407  N   ARG A  87      11.891  39.118   9.494  1.00 98.19           N  
ATOM   1408  CA  ARG A  87      12.207  40.563   9.463  1.00 98.19           C  
ATOM   1409  C   ARG A  87      10.973  41.427   9.195  1.00 98.19           C  
ATOM   1410  O   ARG A  87      10.751  42.401   9.906  1.00 98.19           O  
ATOM   1411  CB  ARG A  87      13.296  40.855   8.421  1.00 98.19           C  
ATOM   1412  CG  ARG A  87      14.663  40.276   8.813  1.00 98.19           C  
ATOM   1413  CD  ARG A  87      15.686  40.541   7.702  1.00 98.19           C  
ATOM   1414  NE  ARG A  87      16.960  39.848   7.966  1.00 98.19           N  
ATOM   1415  CZ  ARG A  87      17.546  38.914   7.233  1.00 98.19           C  
ATOM   1416  NH1 ARG A  87      17.048  38.464   6.117  1.00 98.19           N1+
ATOM   1417  NH2 ARG A  87      18.668  38.400   7.631  1.00 98.19           N  
ATOM   1418  H   ARG A  87      12.339  38.504   8.828  1.00 98.19           H  
ATOM   1419  HA  ARG A  87      12.569  40.865  10.447  1.00 98.19           H  
ATOM   1420  HB2 ARG A  87      13.400  41.936   8.315  1.00 98.19           H  
ATOM   1421  HB3 ARG A  87      12.989  40.447   7.459  1.00 98.19           H  
ATOM   1422  HG2 ARG A  87      15.004  40.737   9.740  1.00 98.19           H  
ATOM   1423  HG3 ARG A  87      14.577  39.201   8.971  1.00 98.19           H  
ATOM   1424  HD2 ARG A  87      15.866  41.613   7.638  1.00 98.19           H  
ATOM   1425  HD3 ARG A  87      15.263  40.213   6.751  1.00 98.19           H  
ATOM   1426  HE  ARG A  87      17.456  40.099   8.808  1.00 98.19           H  
ATOM   1427 HH11 ARG A  87      17.534  37.694   5.682  1.00 98.19           H  
ATOM   1428 HH12 ARG A  87      16.159  38.787   5.764  1.00 98.19           H  
ATOM   1429 HH21 ARG A  87      19.119  38.650   8.498  1.00 98.19           H  
ATOM   1430 HH22 ARG A  87      19.109  37.676   7.082  1.00 98.19           H  
ATOM   1431  N   ALA A  88      10.145  41.040   8.224  1.00 98.19           N  
ATOM   1432  CA  ALA A  88       8.902  41.750   7.920  1.00 98.19           C  
ATOM   1433  C   ALA A  88       7.911  41.721   9.098  1.00 98.19           C  
ATOM   1434  O   ALA A  88       7.242  42.714   9.371  1.00 98.19           O  
ATOM   1435  CB  ALA A  88       8.283  41.129   6.663  1.00 98.19           C  
ATOM   1436  H   ALA A  88      10.400  40.242   7.659  1.00 98.19           H  
ATOM   1437  HA  ALA A  88       9.135  42.795   7.717  1.00 98.19           H  
ATOM   1438  HB1 ALA A  88       8.991  41.195   5.836  1.00 98.19           H  
ATOM   1439  HB2 ALA A  88       7.377  41.676   6.401  1.00 98.19           H  
ATOM   1440  HB3 ALA A  88       8.034  40.083   6.847  1.00 98.19           H  
ATOM   1441  N   ASN A  89       7.831  40.600   9.820  1.00 97.42           N  
ATOM   1442  CA  ASN A  89       6.993  40.489  11.010  1.00 97.42           C  
ATOM   1443  C   ASN A  89       7.530  41.352  12.166  1.00 97.42           C  
ATOM   1444  O   ASN A  89       6.736  41.971  12.869  1.00 97.42           O  
ATOM   1445  CB  ASN A  89       6.875  39.016  11.418  1.00 97.42           C  
ATOM   1446  CG  ASN A  89       6.057  38.141  10.476  1.00 97.42           C  
ATOM   1447  ND2 ASN A  89       5.987  36.869  10.786  1.00 97.42           N  
ATOM   1448  OD1 ASN A  89       5.461  38.550   9.486  1.00 97.42           O  
ATOM   1449  H   ASN A  89       8.358  39.789   9.528  1.00 97.42           H  
ATOM   1450  HA  ASN A  89       5.995  40.862  10.778  1.00 97.42           H  
ATOM   1451  HB2 ASN A  89       7.869  38.583  11.527  1.00 97.42           H  
ATOM   1452  HB3 ASN A  89       6.394  38.984  12.395  1.00 97.42           H  
ATOM   1453 HD21 ASN A  89       6.348  36.611  11.693  1.00 97.42           H  
ATOM   1454 HD22 ASN A  89       5.316  36.301  10.289  1.00 97.42           H  
ATOM   1455  N   ALA A  90       8.854  41.449  12.329  1.00 97.75           N  
ATOM   1456  CA  ALA A  90       9.476  42.331  13.315  1.00 97.75           C  
ATOM   1457  C   ALA A  90       9.153  43.813  13.040  1.00 97.75           C  
ATOM   1458  O   ALA A  90       8.720  44.522  13.943  1.00 97.75           O  
ATOM   1459  CB  ALA A  90      10.984  42.058  13.331  1.00 97.75           C  
ATOM   1460  H   ALA A  90       9.459  40.879  11.754  1.00 97.75           H  
ATOM   1461  HA  ALA A  90       9.072  42.089  14.298  1.00 97.75           H  
ATOM   1462  HB1 ALA A  90      11.169  41.005  13.547  1.00 97.75           H  
ATOM   1463  HB2 ALA A  90      11.452  42.664  14.107  1.00 97.75           H  
ATOM   1464  HB3 ALA A  90      11.430  42.313  12.370  1.00 97.75           H  
ATOM   1465  N   GLU A  91       9.276  44.271  11.790  1.00 97.96           N  
ATOM   1466  CA  GLU A  91       8.885  45.635  11.397  1.00 97.96           C  
ATOM   1467  C   GLU A  91       7.383  45.888  11.566  1.00 97.96           C  
ATOM   1468  O   GLU A  91       6.974  46.957  12.021  1.00 97.96           O  
ATOM   1469  CB  GLU A  91       9.244  45.888   9.929  1.00 97.96           C  
ATOM   1470  CG  GLU A  91      10.744  46.114   9.710  1.00 97.96           C  
ATOM   1471  CD  GLU A  91      11.094  46.377   8.235  1.00 97.96           C  
ATOM   1472  OE1 GLU A  91      12.271  46.719   7.986  1.00 97.96           O  
ATOM   1473  OE2 GLU A  91      10.209  46.214   7.360  1.00 97.96           O1-
ATOM   1474  H   GLU A  91       9.663  43.660  11.084  1.00 97.96           H  
ATOM   1475  HA  GLU A  91       9.409  46.361  12.021  1.00 97.96           H  
ATOM   1476  HB2 GLU A  91       8.719  46.781   9.592  1.00 97.96           H  
ATOM   1477  HB3 GLU A  91       8.906  45.043   9.329  1.00 97.96           H  
ATOM   1478  HG2 GLU A  91      11.292  45.238  10.056  1.00 97.96           H  
ATOM   1479  HG3 GLU A  91      11.059  46.967  10.312  1.00 97.96           H  
ATOM   1480  N   ALA A  92       6.543  44.905  11.222  1.00 97.82           N  
ATOM   1481  CA  ALA A  92       5.100  45.009  11.407  1.00 97.82           C  
ATOM   1482  C   ALA A  92       4.729  45.161  12.890  1.00 97.82           C  
ATOM   1483  O   ALA A  92       3.839  45.951  13.212  1.00 97.82           O  
ATOM   1484  CB  ALA A  92       4.424  43.789  10.773  1.00 97.82           C  
ATOM   1485  H   ALA A  92       6.922  44.066  10.807  1.00 97.82           H  
ATOM   1486  HA  ALA A  92       4.752  45.905  10.892  1.00 97.82           H  
ATOM   1487  HB1 ALA A  92       4.749  42.879  11.277  1.00 97.82           H  
ATOM   1488  HB2 ALA A  92       3.342  43.881  10.871  1.00 97.82           H  
ATOM   1489  HB3 ALA A  92       4.685  43.729   9.717  1.00 97.82           H  
ATOM   1490  N   LEU A  93       5.427  44.455  13.784  1.00 96.52           N  
ATOM   1491  CA  LEU A  93       5.228  44.571  15.225  1.00 96.52           C  
ATOM   1492  C   LEU A  93       5.735  45.916  15.769  1.00 96.52           C  
ATOM   1493  O   LEU A  93       5.027  46.563  16.535  1.00 96.52           O  
ATOM   1494  CB  LEU A  93       5.889  43.370  15.919  1.00 96.52           C  
ATOM   1495  CG  LEU A  93       5.652  43.326  17.440  1.00 96.52           C  
ATOM   1496  CD1 LEU A  93       4.163  43.316  17.794  1.00 96.52           C  
ATOM   1497  CD2 LEU A  93       6.285  42.057  18.003  1.00 96.52           C  
ATOM   1498  H   LEU A  93       6.120  43.800  13.453  1.00 96.52           H  
ATOM   1499  HA  LEU A  93       4.154  44.531  15.409  1.00 96.52           H  
ATOM   1500  HB2 LEU A  93       6.963  43.397  15.734  1.00 96.52           H  
ATOM   1501  HB3 LEU A  93       5.494  42.453  15.481  1.00 96.52           H  
ATOM   1502  HG  LEU A  93       6.127  44.188  17.908  1.00 96.52           H  
ATOM   1503 HD11 LEU A  93       3.660  42.491  17.290  1.00 96.52           H  
ATOM   1504 HD12 LEU A  93       3.696  44.260  17.514  1.00 96.52           H  
ATOM   1505 HD13 LEU A  93       4.034  43.204  18.870  1.00 96.52           H  
ATOM   1506 HD21 LEU A  93       6.199  42.060  19.090  1.00 96.52           H  
ATOM   1507 HD22 LEU A  93       5.768  41.183  17.608  1.00 96.52           H  
ATOM   1508 HD23 LEU A  93       7.339  42.005  17.729  1.00 96.52           H  
ATOM   1509  N   GLU A  94       6.904  46.395  15.328  1.00 97.55           N  
ATOM   1510  CA  GLU A  94       7.415  47.732  15.688  1.00 97.55           C  
ATOM   1511  C   GLU A  94       6.472  48.854  15.231  1.00 97.55           C  
ATOM   1512  O   GLU A  94       6.299  49.861  15.926  1.00 97.55           O  
ATOM   1513  CB  GLU A  94       8.797  47.977  15.052  1.00 97.55           C  
ATOM   1514  CG  GLU A  94       9.943  47.219  15.739  1.00 97.55           C  
ATOM   1515  CD  GLU A  94      11.314  47.477  15.083  1.00 97.55           C  
ATOM   1516  OE1 GLU A  94      12.368  47.306  15.742  1.00 97.55           O  
ATOM   1517  OE2 GLU A  94      11.379  47.814  13.882  1.00 97.55           O1-
ATOM   1518  H   GLU A  94       7.469  45.808  14.731  1.00 97.55           H  
ATOM   1519  HA  GLU A  94       7.504  47.803  16.772  1.00 97.55           H  
ATOM   1520  HB2 GLU A  94       9.023  49.041  15.116  1.00 97.55           H  
ATOM   1521  HB3 GLU A  94       8.754  47.704  13.998  1.00 97.55           H  
ATOM   1522  HG2 GLU A  94       9.981  47.520  16.786  1.00 97.55           H  
ATOM   1523  HG3 GLU A  94       9.733  46.150  15.699  1.00 97.55           H  
ATOM   1524  N   LYS A  95       5.847  48.691  14.059  1.00 97.46           N  
ATOM   1525  CA  LYS A  95       4.853  49.629  13.541  1.00 97.46           C  
ATOM   1526  C   LYS A  95       3.565  49.586  14.362  1.00 97.46           C  
ATOM   1527  O   LYS A  95       3.105  50.645  14.789  1.00 97.46           O  
ATOM   1528  CB  LYS A  95       4.620  49.349  12.053  1.00 97.46           C  
ATOM   1529  CG  LYS A  95       3.719  50.425  11.442  1.00 97.46           C  
ATOM   1530  CD  LYS A  95       3.538  50.212   9.938  1.00 97.46           C  
ATOM   1531  CE  LYS A  95       2.521  51.252   9.470  1.00 97.46           C  
ATOM   1532  NZ  LYS A  95       2.220  51.155   8.028  1.00 97.46           N1+
ATOM   1533  H   LYS A  95       6.089  47.878  13.509  1.00 97.46           H  
ATOM   1534  HA  LYS A  95       5.248  50.639  13.647  1.00 97.46           H  
ATOM   1535  HB2 LYS A  95       5.580  49.353  11.536  1.00 97.46           H  
ATOM   1536  HB3 LYS A  95       4.161  48.368  11.928  1.00 97.46           H  
ATOM   1537  HG2 LYS A  95       4.157  51.408  11.615  1.00 97.46           H  
ATOM   1538  HG3 LYS A  95       2.742  50.387  11.922  1.00 97.46           H  
ATOM   1539  HD2 LYS A  95       3.155  49.208   9.758  1.00 97.46           H  
ATOM   1540  HD3 LYS A  95       4.491  50.348   9.428  1.00 97.46           H  
ATOM   1541  HE2 LYS A  95       1.605  51.097  10.040  1.00 97.46           H  
ATOM   1542  HE3 LYS A  95       2.872  52.249   9.733  1.00 97.46           H  
ATOM   1543  HZ1 LYS A  95       3.051  51.328   7.479  1.00 97.46           H  
ATOM   1544  HZ2 LYS A  95       1.515  51.846   7.815  1.00 97.46           H  
ATOM   1545  HZ3 LYS A  95       1.843  50.241   7.824  1.00 97.46           H  
ATOM   1546  N   LEU A  96       3.035  48.393  14.644  1.00 96.31           N  
ATOM   1547  CA  LEU A  96       1.843  48.240  15.480  1.00 96.31           C  
ATOM   1548  C   LEU A  96       2.074  48.820  16.881  1.00 96.31           C  
ATOM   1549  O   LEU A  96       1.220  49.537  17.380  1.00 96.31           O  
ATOM   1550  CB  LEU A  96       1.428  46.758  15.539  1.00 96.31           C  
ATOM   1551  CG  LEU A  96       0.101  46.520  16.293  1.00 96.31           C  
ATOM   1552  CD1 LEU A  96      -1.094  47.174  15.595  1.00 96.31           C  
ATOM   1553  CD2 LEU A  96      -0.188  45.025  16.393  1.00 96.31           C  
ATOM   1554  H   LEU A  96       3.475  47.563  14.273  1.00 96.31           H  
ATOM   1555  HA  LEU A  96       1.040  48.816  15.020  1.00 96.31           H  
ATOM   1556  HB2 LEU A  96       1.327  46.376  14.522  1.00 96.31           H  
ATOM   1557  HB3 LEU A  96       2.218  46.194  16.034  1.00 96.31           H  
ATOM   1558  HG  LEU A  96       0.175  46.918  17.305  1.00 96.31           H  
ATOM   1559 HD11 LEU A  96      -2.011  46.893  16.112  1.00 96.31           H  
ATOM   1560 HD12 LEU A  96      -1.005  48.259  15.651  1.00 96.31           H  
ATOM   1561 HD13 LEU A  96      -1.144  46.861  14.552  1.00 96.31           H  
ATOM   1562 HD21 LEU A  96       0.667  44.506  16.826  1.00 96.31           H  
ATOM   1563 HD22 LEU A  96      -1.050  44.857  17.039  1.00 96.31           H  
ATOM   1564 HD23 LEU A  96      -0.413  44.614  15.409  1.00 96.31           H  
ATOM   1565  N   LEU A  97       3.254  48.612  17.473  1.00 95.50           N  
ATOM   1566  CA  LEU A  97       3.627  49.188  18.766  1.00 95.50           C  
ATOM   1567  C   LEU A  97       3.591  50.728  18.769  1.00 95.50           C  
ATOM   1568  O   LEU A  97       3.240  51.330  19.784  1.00 95.50           O  
ATOM   1569  CB  LEU A  97       5.032  48.673  19.127  1.00 95.50           C  
ATOM   1570  CG  LEU A  97       5.589  49.231  20.449  1.00 95.50           C  
ATOM   1571  CD1 LEU A  97       4.808  48.715  21.656  1.00 95.50           C  
ATOM   1572  CD2 LEU A  97       7.062  48.859  20.597  1.00 95.50           C  
ATOM   1573  H   LEU A  97       3.898  47.967  17.036  1.00 95.50           H  
ATOM   1574  HA  LEU A  97       2.911  48.843  19.512  1.00 95.50           H  
ATOM   1575  HB2 LEU A  97       5.716  48.946  18.324  1.00 95.50           H  
ATOM   1576  HB3 LEU A  97       5.007  47.585  19.186  1.00 95.50           H  
ATOM   1577  HG  LEU A  97       5.548  50.320  20.445  1.00 95.50           H  
ATOM   1578 HD11 LEU A  97       3.769  49.043  21.595  1.00 95.50           H  
ATOM   1579 HD12 LEU A  97       5.240  49.116  22.572  1.00 95.50           H  
ATOM   1580 HD13 LEU A  97       4.836  47.625  21.676  1.00 95.50           H  
ATOM   1581 HD21 LEU A  97       7.467  49.294  21.510  1.00 95.50           H  
ATOM   1582 HD22 LEU A  97       7.167  47.775  20.628  1.00 95.50           H  
ATOM   1583 HD23 LEU A  97       7.625  49.241  19.745  1.00 95.50           H  
ATOM   1584  N   LYS A  98       3.973  51.381  17.664  1.00 95.90           N  
ATOM   1585  CA  LYS A  98       3.920  52.849  17.535  1.00 95.90           C  
ATOM   1586  C   LYS A  98       2.500  53.377  17.343  1.00 95.90           C  
ATOM   1587  O   LYS A  98       2.209  54.471  17.821  1.00 95.90           O  
ATOM   1588  CB  LYS A  98       4.800  53.318  16.369  1.00 95.90           C  
ATOM   1589  CG  LYS A  98       6.282  53.390  16.750  1.00 95.90           C  
ATOM   1590  CD  LYS A  98       7.109  53.789  15.523  1.00 95.90           C  
ATOM   1591  CE  LYS A  98       8.588  53.902  15.901  1.00 95.90           C  
ATOM   1592  NZ  LYS A  98       9.439  54.063  14.696  1.00 95.90           N1+
ATOM   1593  H   LYS A  98       4.242  50.827  16.863  1.00 95.90           H  
ATOM   1594  HA  LYS A  98       4.273  53.301  18.463  1.00 95.90           H  
ATOM   1595  HB2 LYS A  98       4.665  52.649  15.518  1.00 95.90           H  
ATOM   1596  HB3 LYS A  98       4.483  54.315  16.066  1.00 95.90           H  
ATOM   1597  HG2 LYS A  98       6.615  52.417  17.111  1.00 95.90           H  
ATOM   1598  HG3 LYS A  98       6.416  54.129  17.540  1.00 95.90           H  
ATOM   1599  HD2 LYS A  98       6.751  54.742  15.135  1.00 95.90           H  
ATOM   1600  HD3 LYS A  98       6.983  53.020  14.761  1.00 95.90           H  
ATOM   1601  HE2 LYS A  98       8.870  52.991  16.431  1.00 95.90           H  
ATOM   1602  HE3 LYS A  98       8.715  54.743  16.583  1.00 95.90           H  
ATOM   1603  HZ1 LYS A  98       9.328  53.257  14.099  1.00 95.90           H  
ATOM   1604  HZ2 LYS A  98       9.179  54.889  14.177  1.00 95.90           H  
ATOM   1605  HZ3 LYS A  98      10.415  54.116  14.955  1.00 95.90           H  
ATOM   1606  N   GLU A  99       1.665  52.640  16.618  1.00 96.65           N  
ATOM   1607  CA  GLU A  99       0.298  53.045  16.273  1.00 96.65           C  
ATOM   1608  C   GLU A  99      -0.692  52.738  17.403  1.00 96.65           C  
ATOM   1609  O   GLU A  99      -1.436  53.620  17.826  1.00 96.65           O  
ATOM   1610  CB  GLU A  99      -0.122  52.358  14.958  1.00 96.65           C  
ATOM   1611  CG  GLU A  99       0.649  52.907  13.742  1.00 96.65           C  
ATOM   1612  CD  GLU A  99       0.343  52.195  12.409  1.00 96.65           C  
ATOM   1613  OE1 GLU A  99       0.884  52.661  11.374  1.00 96.65           O  
ATOM   1614  OE2 GLU A  99      -0.370  51.167  12.386  1.00 96.65           O1-
ATOM   1615  H   GLU A  99       2.004  51.764  16.247  1.00 96.65           H  
ATOM   1616  HA  GLU A  99       0.263  54.123  16.117  1.00 96.65           H  
ATOM   1617  HB2 GLU A  99       0.050  51.286  15.045  1.00 96.65           H  
ATOM   1618  HB3 GLU A  99      -1.186  52.528  14.794  1.00 96.65           H  
ATOM   1619  HG2 GLU A  99       1.721  52.834  13.930  1.00 96.65           H  
ATOM   1620  HG3 GLU A  99       0.414  53.966  13.639  1.00 96.65           H  
ATOM   1621  N   ASP A 100      -0.673  51.508  17.916  1.00 94.61           N  
ATOM   1622  CA  ASP A 100      -1.577  51.007  18.950  1.00 94.61           C  
ATOM   1623  C   ASP A 100      -0.849  50.022  19.893  1.00 94.61           C  
ATOM   1624  O   ASP A 100      -0.865  48.801  19.690  1.00 94.61           O  
ATOM   1625  CB  ASP A 100      -2.810  50.383  18.287  1.00 94.61           C  
ATOM   1626  CG  ASP A 100      -3.911  50.053  19.300  1.00 94.61           C  
ATOM   1627  OD1 ASP A 100      -3.613  49.952  20.519  1.00 94.61           O  
ATOM   1628  OD2 ASP A 100      -5.057  49.867  18.834  1.00 94.61           O1-
ATOM   1629  H   ASP A 100      -0.004  50.846  17.548  1.00 94.61           H  
ATOM   1630  HA  ASP A 100      -1.945  51.848  19.538  1.00 94.61           H  
ATOM   1631  HB2 ASP A 100      -3.215  51.093  17.564  1.00 94.61           H  
ATOM   1632  HB3 ASP A 100      -2.525  49.483  17.743  1.00 94.61           H  
ATOM   1633  N   PRO A 101      -0.215  50.537  20.965  1.00 94.32           N  
ATOM   1634  CA  PRO A 101       0.484  49.719  21.953  1.00 94.32           C  
ATOM   1635  C   PRO A 101      -0.415  48.682  22.635  1.00 94.32           C  
ATOM   1636  O   PRO A 101       0.071  47.629  23.039  1.00 94.32           O  
ATOM   1637  CB  PRO A 101       1.025  50.703  22.998  1.00 94.32           C  
ATOM   1638  CG  PRO A 101       1.040  52.053  22.287  1.00 94.32           C  
ATOM   1639  CD  PRO A 101      -0.074  51.951  21.258  1.00 94.32           C  
ATOM   1640  HA  PRO A 101       1.312  49.208  21.463  1.00 94.32           H  
ATOM   1641  HB2 PRO A 101       2.023  50.416  23.331  1.00 94.32           H  
ATOM   1642  HB3 PRO A 101       0.348  50.759  23.850  1.00 94.32           H  
ATOM   1643  HG2 PRO A 101       0.847  52.877  22.974  1.00 94.32           H  
ATOM   1644  HG3 PRO A 101       1.998  52.196  21.786  1.00 94.32           H  
ATOM   1645  HD2 PRO A 101       0.193  52.520  20.368  1.00 94.32           H  
ATOM   1646  HD3 PRO A 101      -1.008  52.324  21.680  1.00 94.32           H  
ATOM   1647  N   ARG A 102      -1.716  48.966  22.782  1.00 91.89           N  
ATOM   1648  CA  ARG A 102      -2.657  48.048  23.430  1.00 91.89           C  
ATOM   1649  C   ARG A 102      -2.934  46.856  22.531  1.00 91.89           C  
ATOM   1650  O   ARG A 102      -2.814  45.721  22.980  1.00 91.89           O  
ATOM   1651  CB  ARG A 102      -3.942  48.797  23.792  1.00 91.89           C  
ATOM   1652  CG  ARG A 102      -4.872  47.914  24.630  1.00 91.89           C  
ATOM   1653  CD  ARG A 102      -6.085  48.733  25.068  1.00 91.89           C  
ATOM   1654  NE  ARG A 102      -6.840  48.023  26.108  1.00 91.89           N  
ATOM   1655  CZ  ARG A 102      -7.634  48.577  27.001  1.00 91.89           C  
ATOM   1656  NH1 ARG A 102      -7.961  49.840  26.937  1.00 91.89           N1+
ATOM   1657  NH2 ARG A 102      -8.116  47.868  27.980  1.00 91.89           N  
ATOM   1658  H   ARG A 102      -2.098  49.749  22.271  1.00 91.89           H  
ATOM   1659  HA  ARG A 102      -2.202  47.641  24.332  1.00 91.89           H  
ATOM   1660  HB2 ARG A 102      -4.461  49.111  22.886  1.00 91.89           H  
ATOM   1661  HB3 ARG A 102      -3.680  49.687  24.366  1.00 91.89           H  
ATOM   1662  HG2 ARG A 102      -5.211  47.056  24.048  1.00 91.89           H  
ATOM   1663  HG3 ARG A 102      -4.333  47.556  25.508  1.00 91.89           H  
ATOM   1664  HD2 ARG A 102      -5.734  49.689  25.456  1.00 91.89           H  
ATOM   1665  HD3 ARG A 102      -6.721  48.910  24.200  1.00 91.89           H  
ATOM   1666  HE  ARG A 102      -6.776  47.015  26.075  1.00 91.89           H  
ATOM   1667 HH11 ARG A 102      -7.595  50.378  26.164  1.00 91.89           H  
ATOM   1668 HH12 ARG A 102      -8.552  50.263  27.639  1.00 91.89           H  
ATOM   1669 HH21 ARG A 102      -8.713  48.280  28.683  1.00 91.89           H  
ATOM   1670 HH22 ARG A 102      -7.879  46.888  28.013  1.00 91.89           H  
ATOM   1671  N   LYS A 103      -3.197  47.115  21.253  1.00 94.56           N  
ATOM   1672  CA  LYS A 103      -3.397  46.065  20.256  1.00 94.56           C  
ATOM   1673  C   LYS A 103      -2.135  45.239  20.017  1.00 94.56           C  
ATOM   1674  O   LYS A 103      -2.230  44.029  19.854  1.00 94.56           O  
ATOM   1675  CB  LYS A 103      -3.923  46.726  18.987  1.00 94.56           C  
ATOM   1676  CG  LYS A 103      -4.484  45.700  18.005  1.00 94.56           C  
ATOM   1677  CD  LYS A 103      -5.377  46.423  16.998  1.00 94.56           C  
ATOM   1678  CE  LYS A 103      -6.098  45.373  16.156  1.00 94.56           C  
ATOM   1679  NZ  LYS A 103      -7.184  45.999  15.370  1.00 94.56           N1+
ATOM   1680  H   LYS A 103      -3.296  48.081  20.974  1.00 94.56           H  
ATOM   1681  HA  LYS A 103      -4.154  45.378  20.635  1.00 94.56           H  
ATOM   1682  HB2 LYS A 103      -3.138  47.312  18.510  1.00 94.56           H  
ATOM   1683  HB3 LYS A 103      -4.736  47.387  19.288  1.00 94.56           H  
ATOM   1684  HG2 LYS A 103      -3.673  45.183  17.493  1.00 94.56           H  
ATOM   1685  HG3 LYS A 103      -5.085  44.972  18.552  1.00 94.56           H  
ATOM   1686  HD2 LYS A 103      -4.772  47.076  16.370  1.00 94.56           H  
ATOM   1687  HD3 LYS A 103      -6.110  47.021  17.539  1.00 94.56           H  
ATOM   1688  HE2 LYS A 103      -6.511  44.623  16.831  1.00 94.56           H  
ATOM   1689  HE3 LYS A 103      -5.374  44.871  15.516  1.00 94.56           H  
ATOM   1690  HZ1 LYS A 103      -6.807  46.711  14.760  1.00 94.56           H  
ATOM   1691  HZ2 LYS A 103      -7.838  46.429  16.007  1.00 94.56           H  
ATOM   1692  HZ3 LYS A 103      -7.668  45.292  14.834  1.00 94.56           H  
ATOM   1693  N   ALA A 104      -0.954  45.862  20.068  1.00 96.30           N  
ATOM   1694  CA  ALA A 104       0.314  45.134  20.043  1.00 96.30           C  
ATOM   1695  C   ALA A 104       0.440  44.153  21.223  1.00 96.30           C  
ATOM   1696  O   ALA A 104       0.860  43.016  21.034  1.00 96.30           O  
ATOM   1697  CB  ALA A 104       1.474  46.139  20.032  1.00 96.30           C  
ATOM   1698  H   ALA A 104      -0.945  46.870  20.132  1.00 96.30           H  
ATOM   1699  HA  ALA A 104       0.360  44.538  19.131  1.00 96.30           H  
ATOM   1700  HB1 ALA A 104       2.417  45.604  19.924  1.00 96.30           H  
ATOM   1701  HB2 ALA A 104       1.492  46.701  20.966  1.00 96.30           H  
ATOM   1702  HB3 ALA A 104       1.364  46.837  19.201  1.00 96.30           H  
ATOM   1703  N   LEU A 105       0.054  44.579  22.432  1.00 95.10           N  
ATOM   1704  CA  LEU A 105       0.096  43.744  23.633  1.00 95.10           C  
ATOM   1705  C   LEU A 105      -0.905  42.577  23.562  1.00 95.10           C  
ATOM   1706  O   LEU A 105      -0.562  41.455  23.927  1.00 95.10           O  
ATOM   1707  CB  LEU A 105      -0.164  44.651  24.854  1.00 95.10           C  
ATOM   1708  CG  LEU A 105       0.260  44.035  26.194  1.00 95.10           C  
ATOM   1709  CD1 LEU A 105       1.778  44.023  26.353  1.00 95.10           C  
ATOM   1710  CD2 LEU A 105      -0.269  44.859  27.367  1.00 95.10           C  
ATOM   1711  H   LEU A 105      -0.283  45.527  22.525  1.00 95.10           H  
ATOM   1712  HA  LEU A 105       1.092  43.307  23.701  1.00 95.10           H  
ATOM   1713  HB2 LEU A 105       0.371  45.592  24.727  1.00 95.10           H  
ATOM   1714  HB3 LEU A 105      -1.229  44.878  24.894  1.00 95.10           H  
ATOM   1715  HG  LEU A 105      -0.150  43.029  26.273  1.00 95.10           H  
ATOM   1716 HD11 LEU A 105       2.243  43.501  25.518  1.00 95.10           H  
ATOM   1717 HD12 LEU A 105       2.127  45.054  26.406  1.00 95.10           H  
ATOM   1718 HD13 LEU A 105       2.041  43.507  27.276  1.00 95.10           H  
ATOM   1719 HD21 LEU A 105      -0.010  44.368  28.306  1.00 95.10           H  
ATOM   1720 HD22 LEU A 105       0.155  45.863  27.348  1.00 95.10           H  
ATOM   1721 HD23 LEU A 105      -1.354  44.929  27.299  1.00 95.10           H  
ATOM   1722  N   GLU A 106      -2.117  42.831  23.064  1.00 94.54           N  
ATOM   1723  CA  GLU A 106      -3.158  41.811  22.876  1.00 94.54           C  
ATOM   1724  C   GLU A 106      -2.750  40.759  21.831  1.00 94.54           C  
ATOM   1725  O   GLU A 106      -2.828  39.564  22.114  1.00 94.54           O  
ATOM   1726  CB  GLU A 106      -4.491  42.495  22.508  1.00 94.54           C  
ATOM   1727  CG  GLU A 106      -5.126  43.216  23.716  1.00 94.54           C  
ATOM   1728  CD  GLU A 106      -6.348  44.096  23.376  1.00 94.54           C  
ATOM   1729  OE1 GLU A 106      -6.850  44.765  24.319  1.00 94.54           O  
ATOM   1730  OE2 GLU A 106      -6.753  44.156  22.192  1.00 94.54           O1-
ATOM   1731  H   GLU A 106      -2.345  43.784  22.820  1.00 94.54           H  
ATOM   1732  HA  GLU A 106      -3.302  41.269  23.811  1.00 94.54           H  
ATOM   1733  HB2 GLU A 106      -5.191  41.739  22.152  1.00 94.54           H  
ATOM   1734  HB3 GLU A 106      -4.310  43.207  21.703  1.00 94.54           H  
ATOM   1735  HG2 GLU A 106      -4.375  43.847  24.189  1.00 94.54           H  
ATOM   1736  HG3 GLU A 106      -5.422  42.464  24.448  1.00 94.54           H  
ATOM   1737  N   GLU A 107      -2.223  41.170  20.670  1.00 95.45           N  
ATOM   1738  CA  GLU A 107      -1.752  40.219  19.650  1.00 95.45           C  
ATOM   1739  C   GLU A 107      -0.518  39.411  20.106  1.00 95.45           C  
ATOM   1740  O   GLU A 107      -0.359  38.250  19.725  1.00 95.45           O  
ATOM   1741  CB  GLU A 107      -1.438  40.936  18.324  1.00 95.45           C  
ATOM   1742  CG  GLU A 107      -2.676  41.399  17.518  1.00 95.45           C  
ATOM   1743  CD  GLU A 107      -2.425  41.470  15.994  1.00 95.45           C  
ATOM   1744  OE1 GLU A 107      -2.982  42.351  15.284  1.00 95.45           O  
ATOM   1745  OE2 GLU A 107      -1.635  40.656  15.472  1.00 95.45           O1-
ATOM   1746  H   GLU A 107      -2.194  42.159  20.466  1.00 95.45           H  
ATOM   1747  HA  GLU A 107      -2.538  39.489  19.462  1.00 95.45           H  
ATOM   1748  HB2 GLU A 107      -0.781  41.787  18.505  1.00 95.45           H  
ATOM   1749  HB3 GLU A 107      -0.885  40.210  17.728  1.00 95.45           H  
ATOM   1750  HG2 GLU A 107      -3.489  40.693  17.687  1.00 95.45           H  
ATOM   1751  HG3 GLU A 107      -3.002  42.372  17.885  1.00 95.45           H  
ATOM   1752  N   ILE A 108       0.360  39.988  20.939  1.00 96.06           N  
ATOM   1753  CA  ILE A 108       1.479  39.244  21.543  1.00 96.06           C  
ATOM   1754  C   ILE A 108       0.972  38.189  22.527  1.00 96.06           C  
ATOM   1755  O   ILE A 108       1.532  37.092  22.556  1.00 96.06           O  
ATOM   1756  CB  ILE A 108       2.497  40.201  22.209  1.00 96.06           C  
ATOM   1757  CG1 ILE A 108       3.326  40.905  21.114  1.00 96.06           C  
ATOM   1758  CG2 ILE A 108       3.446  39.456  23.174  1.00 96.06           C  
ATOM   1759  CD1 ILE A 108       4.208  42.034  21.659  1.00 96.06           C  
ATOM   1760  H   ILE A 108       0.207  40.950  21.205  1.00 96.06           H  
ATOM   1761  HA  ILE A 108       1.993  38.699  20.752  1.00 96.06           H  
ATOM   1762  HB  ILE A 108       1.950  40.949  22.783  1.00 96.06           H  
ATOM   1763 HG12 ILE A 108       3.959  40.175  20.610  1.00 96.06           H  
ATOM   1764 HG13 ILE A 108       2.658  41.331  20.366  1.00 96.06           H  
ATOM   1765 HG21 ILE A 108       4.183  40.133  23.606  1.00 96.06           H  
ATOM   1766 HG22 ILE A 108       2.886  39.042  24.013  1.00 96.06           H  
ATOM   1767 HG23 ILE A 108       3.956  38.648  22.647  1.00 96.06           H  
ATOM   1768 HD11 ILE A 108       5.003  41.639  22.292  1.00 96.06           H  
ATOM   1769 HD12 ILE A 108       3.602  42.746  22.219  1.00 96.06           H  
ATOM   1770 HD13 ILE A 108       4.683  42.549  20.824  1.00 96.06           H  
ATOM   1771  N   LEU A 109      -0.063  38.496  23.319  1.00 94.68           N  
ATOM   1772  CA  LEU A 109      -0.634  37.532  24.257  1.00 94.68           C  
ATOM   1773  C   LEU A 109      -1.168  36.306  23.508  1.00 94.68           C  
ATOM   1774  O   LEU A 109      -0.739  35.190  23.798  1.00 94.68           O  
ATOM   1775  CB  LEU A 109      -1.728  38.189  25.119  1.00 94.68           C  
ATOM   1776  CG  LEU A 109      -2.398  37.205  26.095  1.00 94.68           C  
ATOM   1777  CD1 LEU A 109      -1.401  36.557  27.056  1.00 94.68           C  
ATOM   1778  CD2 LEU A 109      -3.452  37.928  26.932  1.00 94.68           C  
ATOM   1779  H   LEU A 109      -0.491  39.407  23.238  1.00 94.68           H  
ATOM   1780  HA  LEU A 109       0.173  37.198  24.909  1.00 94.68           H  
ATOM   1781  HB2 LEU A 109      -2.500  38.596  24.465  1.00 94.68           H  
ATOM   1782  HB3 LEU A 109      -1.302  39.017  25.684  1.00 94.68           H  
ATOM   1783  HG  LEU A 109      -2.899  36.420  25.529  1.00 94.68           H  
ATOM   1784 HD11 LEU A 109      -0.636  36.007  26.506  1.00 94.68           H  
ATOM   1785 HD12 LEU A 109      -0.933  37.304  27.697  1.00 94.68           H  
ATOM   1786 HD13 LEU A 109      -1.939  35.813  27.643  1.00 94.68           H  
ATOM   1787 HD21 LEU A 109      -4.162  38.425  26.271  1.00 94.68           H  
ATOM   1788 HD22 LEU A 109      -2.977  38.659  27.586  1.00 94.68           H  
ATOM   1789 HD23 LEU A 109      -3.992  37.195  27.531  1.00 94.68           H  
ATOM   1790  N   GLU A 110      -2.021  36.525  22.507  1.00 95.40           N  
ATOM   1791  CA  GLU A 110      -2.613  35.455  21.695  1.00 95.40           C  
ATOM   1792  C   GLU A 110      -1.529  34.592  21.028  1.00 95.40           C  
ATOM   1793  O   GLU A 110      -1.523  33.366  21.150  1.00 95.40           O  
ATOM   1794  CB  GLU A 110      -3.546  36.111  20.663  1.00 95.40           C  
ATOM   1795  CG  GLU A 110      -4.450  35.101  19.942  1.00 95.40           C  
ATOM   1796  CD  GLU A 110      -5.391  35.762  18.918  1.00 95.40           C  
ATOM   1797  OE1 GLU A 110      -6.441  35.152  18.614  1.00 95.40           O  
ATOM   1798  OE2 GLU A 110      -5.055  36.861  18.416  1.00 95.40           O1-
ATOM   1799  H   GLU A 110      -2.307  37.475  22.316  1.00 95.40           H  
ATOM   1800  HA  GLU A 110      -3.205  34.804  22.340  1.00 95.40           H  
ATOM   1801  HB2 GLU A 110      -4.185  36.828  21.176  1.00 95.40           H  
ATOM   1802  HB3 GLU A 110      -2.940  36.652  19.935  1.00 95.40           H  
ATOM   1803  HG2 GLU A 110      -5.039  34.569  20.689  1.00 95.40           H  
ATOM   1804  HG3 GLU A 110      -3.823  34.374  19.425  1.00 95.40           H  
ATOM   1805  N   MET A 111      -0.526  35.235  20.418  1.00 95.06           N  
ATOM   1806  CA  MET A 111       0.616  34.541  19.820  1.00 95.06           C  
ATOM   1807  C   MET A 111       1.424  33.739  20.854  1.00 95.06           C  
ATOM   1808  O   MET A 111       1.919  32.658  20.540  1.00 95.06           O  
ATOM   1809  CB  MET A 111       1.505  35.580  19.124  1.00 95.06           C  
ATOM   1810  CG  MET A 111       2.651  34.921  18.349  1.00 95.06           C  
ATOM   1811  SD  MET A 111       3.847  36.058  17.607  1.00 95.06           S  
ATOM   1812  CE  MET A 111       4.601  36.710  19.122  1.00 95.06           C  
ATOM   1813  H   MET A 111      -0.582  36.241  20.344  1.00 95.06           H  
ATOM   1814  HA  MET A 111       0.239  33.838  19.079  1.00 95.06           H  
ATOM   1815  HB2 MET A 111       0.902  36.157  18.423  1.00 95.06           H  
ATOM   1816  HB3 MET A 111       1.908  36.259  19.876  1.00 95.06           H  
ATOM   1817  HG2 MET A 111       2.210  34.317  17.556  1.00 95.06           H  
ATOM   1818  HG3 MET A 111       3.203  34.255  19.011  1.00 95.06           H  
ATOM   1819  HE1 MET A 111       4.919  35.884  19.758  1.00 95.06           H  
ATOM   1820  HE2 MET A 111       5.469  37.313  18.857  1.00 95.06           H  
ATOM   1821  HE3 MET A 111       3.882  37.328  19.661  1.00 95.06           H  
ATOM   1822  N   SER A 112       1.599  34.252  22.074  1.00 95.59           N  
ATOM   1823  CA  SER A 112       2.382  33.569  23.110  1.00 95.59           C  
ATOM   1824  C   SER A 112       1.692  32.307  23.639  1.00 95.59           C  
ATOM   1825  O   SER A 112       2.358  31.282  23.780  1.00 95.59           O  
ATOM   1826  CB  SER A 112       2.765  34.538  24.232  1.00 95.59           C  
ATOM   1827  OG  SER A 112       1.666  34.985  24.996  1.00 95.59           O  
ATOM   1828  H   SER A 112       1.180  35.145  22.285  1.00 95.59           H  
ATOM   1829  HA  SER A 112       3.316  33.239  22.653  1.00 95.59           H  
ATOM   1830  HB2 SER A 112       3.264  35.403  23.794  1.00 95.59           H  
ATOM   1831  HB3 SER A 112       3.472  34.043  24.899  1.00 95.59           H  
ATOM   1832  HG  SER A 112       0.881  35.039  24.447  1.00 95.59           H  
ATOM   1833  N   GLU A 113       0.372  32.339  23.838  1.00 95.03           N  
ATOM   1834  CA  GLU A 113      -0.421  31.181  24.279  1.00 95.03           C  
ATOM   1835  C   GLU A 113      -0.382  30.052  23.240  1.00 95.03           C  
ATOM   1836  O   GLU A 113      -0.121  28.886  23.559  1.00 95.03           O  
ATOM   1837  CB  GLU A 113      -1.880  31.622  24.512  1.00 95.03           C  
ATOM   1838  CG  GLU A 113      -2.010  32.558  25.724  1.00 95.03           C  
ATOM   1839  CD  GLU A 113      -3.437  33.053  25.997  1.00 95.03           C  
ATOM   1840  OE1 GLU A 113      -3.622  33.641  27.095  1.00 95.03           O  
ATOM   1841  OE2 GLU A 113      -4.353  32.783  25.196  1.00 95.03           O1-
ATOM   1842  H   GLU A 113      -0.124  33.200  23.664  1.00 95.03           H  
ATOM   1843  HA  GLU A 113      -0.014  30.790  25.211  1.00 95.03           H  
ATOM   1844  HB2 GLU A 113      -2.486  30.735  24.694  1.00 95.03           H  
ATOM   1845  HB3 GLU A 113      -2.252  32.124  23.620  1.00 95.03           H  
ATOM   1846  HG2 GLU A 113      -1.660  32.015  26.601  1.00 95.03           H  
ATOM   1847  HG3 GLU A 113      -1.362  33.424  25.589  1.00 95.03           H  
ATOM   1848  N   GLU A 114      -0.571  30.405  21.969  1.00 95.23           N  
ATOM   1849  CA  GLU A 114      -0.512  29.455  20.861  1.00 95.23           C  
ATOM   1850  C   GLU A 114       0.916  28.908  20.664  1.00 95.23           C  
ATOM   1851  O   GLU A 114       1.103  27.711  20.421  1.00 95.23           O  
ATOM   1852  CB  GLU A 114      -1.087  30.151  19.619  1.00 95.23           C  
ATOM   1853  CG  GLU A 114      -1.423  29.159  18.500  1.00 95.23           C  
ATOM   1854  CD  GLU A 114      -2.017  29.840  17.255  1.00 95.23           C  
ATOM   1855  OE1 GLU A 114      -2.901  29.214  16.629  1.00 95.23           O  
ATOM   1856  OE2 GLU A 114      -1.524  30.931  16.880  1.00 95.23           O1-
ATOM   1857  H   GLU A 114      -0.813  31.365  21.766  1.00 95.23           H  
ATOM   1858  HA  GLU A 114      -1.155  28.609  21.103  1.00 95.23           H  
ATOM   1859  HB2 GLU A 114      -2.011  30.658  19.896  1.00 95.23           H  
ATOM   1860  HB3 GLU A 114      -0.379  30.904  19.274  1.00 95.23           H  
ATOM   1861  HG2 GLU A 114      -2.124  28.421  18.888  1.00 95.23           H  
ATOM   1862  HG3 GLU A 114      -0.513  28.634  18.209  1.00 95.23           H  
ATOM   1863  N   ALA A 115       1.945  29.741  20.871  1.00 95.61           N  
ATOM   1864  CA  ALA A 115       3.341  29.323  20.776  1.00 95.61           C  
ATOM   1865  C   ALA A 115       3.727  28.325  21.869  1.00 95.61           C  
ATOM   1866  O   ALA A 115       4.448  27.366  21.580  1.00 95.61           O  
ATOM   1867  CB  ALA A 115       4.264  30.548  20.807  1.00 95.61           C  
ATOM   1868  H   ALA A 115       1.743  30.713  21.051  1.00 95.61           H  
ATOM   1869  HA  ALA A 115       3.476  28.807  19.825  1.00 95.61           H  
ATOM   1870  HB1 ALA A 115       4.044  31.204  19.965  1.00 95.61           H  
ATOM   1871  HB2 ALA A 115       5.303  30.226  20.737  1.00 95.61           H  
ATOM   1872  HB3 ALA A 115       4.121  31.100  21.736  1.00 95.61           H  
ATOM   1873  N   VAL A 116       3.249  28.506  23.104  1.00 96.25           N  
ATOM   1874  CA  VAL A 116       3.478  27.543  24.191  1.00 96.25           C  
ATOM   1875  C   VAL A 116       2.895  26.182  23.823  1.00 96.25           C  
ATOM   1876  O   VAL A 116       3.613  25.178  23.871  1.00 96.25           O  
ATOM   1877  CB  VAL A 116       2.912  28.070  25.526  1.00 96.25           C  
ATOM   1878  CG1 VAL A 116       2.895  26.996  26.624  1.00 96.25           C  
ATOM   1879  CG2 VAL A 116       3.791  29.219  26.032  1.00 96.25           C  
ATOM   1880  H   VAL A 116       2.676  29.318  23.283  1.00 96.25           H  
ATOM   1881  HA  VAL A 116       4.553  27.401  24.307  1.00 96.25           H  
ATOM   1882  HB  VAL A 116       1.894  28.431  25.380  1.00 96.25           H  
ATOM   1883 HG11 VAL A 116       2.178  26.213  26.374  1.00 96.25           H  
ATOM   1884 HG12 VAL A 116       3.885  26.554  26.735  1.00 96.25           H  
ATOM   1885 HG13 VAL A 116       2.577  27.446  27.563  1.00 96.25           H  
ATOM   1886 HG21 VAL A 116       4.824  28.886  26.144  1.00 96.25           H  
ATOM   1887 HG22 VAL A 116       3.766  30.050  25.328  1.00 96.25           H  
ATOM   1888 HG23 VAL A 116       3.405  29.587  26.983  1.00 96.25           H  
ATOM   1889  N   LYS A 117       1.632  26.153  23.384  1.00 93.33           N  
ATOM   1890  CA  LYS A 117       0.925  24.919  23.024  1.00 93.33           C  
ATOM   1891  C   LYS A 117       1.622  24.170  21.886  1.00 93.33           C  
ATOM   1892  O   LYS A 117       1.908  22.977  22.013  1.00 93.33           O  
ATOM   1893  CB  LYS A 117      -0.523  25.290  22.675  1.00 93.33           C  
ATOM   1894  CG  LYS A 117      -1.407  24.058  22.434  1.00 93.33           C  
ATOM   1895  CD  LYS A 117      -2.815  24.517  22.040  1.00 93.33           C  
ATOM   1896  CE  LYS A 117      -3.708  23.315  21.724  1.00 93.33           C  
ATOM   1897  NZ  LYS A 117      -5.017  23.768  21.187  1.00 93.33           N1+
ATOM   1898  H   LYS A 117       1.131  27.029  23.335  1.00 93.33           H  
ATOM   1899  HA  LYS A 117       0.928  24.253  23.887  1.00 93.33           H  
ATOM   1900  HB2 LYS A 117      -0.526  25.917  21.784  1.00 93.33           H  
ATOM   1901  HB3 LYS A 117      -0.945  25.868  23.496  1.00 93.33           H  
ATOM   1902  HG2 LYS A 117      -0.991  23.458  21.625  1.00 93.33           H  
ATOM   1903  HG3 LYS A 117      -1.455  23.457  23.342  1.00 93.33           H  
ATOM   1904  HD2 LYS A 117      -3.248  25.099  22.853  1.00 93.33           H  
ATOM   1905  HD3 LYS A 117      -2.737  25.150  21.157  1.00 93.33           H  
ATOM   1906  HE2 LYS A 117      -3.845  22.727  22.632  1.00 93.33           H  
ATOM   1907  HE3 LYS A 117      -3.198  22.696  20.987  1.00 93.33           H  
ATOM   1908  HZ1 LYS A 117      -4.870  24.308  20.346  1.00 93.33           H  
ATOM   1909  HZ2 LYS A 117      -5.613  22.985  20.962  1.00 93.33           H  
ATOM   1910  HZ3 LYS A 117      -5.487  24.366  21.851  1.00 93.33           H  
ATOM   1911  N   GLU A 118       1.935  24.861  20.793  1.00 92.53           N  
ATOM   1912  CA  GLU A 118       2.457  24.193  19.600  1.00 92.53           C  
ATOM   1913  C   GLU A 118       3.934  23.815  19.733  1.00 92.53           C  
ATOM   1914  O   GLU A 118       4.358  22.771  19.230  1.00 92.53           O  
ATOM   1915  CB  GLU A 118       2.132  25.037  18.350  1.00 92.53           C  
ATOM   1916  CG  GLU A 118       1.930  24.196  17.073  1.00 92.53           C  
ATOM   1917  CD  GLU A 118       0.795  23.142  17.155  1.00 92.53           C  
ATOM   1918  OE1 GLU A 118       0.665  22.311  16.218  1.00 92.53           O  
ATOM   1919  OE2 GLU A 118       0.092  23.046  18.185  1.00 92.53           O1-
ATOM   1920  H   GLU A 118       1.650  25.827  20.728  1.00 92.53           H  
ATOM   1921  HA  GLU A 118       1.934  23.240  19.522  1.00 92.53           H  
ATOM   1922  HB2 GLU A 118       1.212  25.595  18.520  1.00 92.53           H  
ATOM   1923  HB3 GLU A 118       2.933  25.757  18.188  1.00 92.53           H  
ATOM   1924  HG2 GLU A 118       2.868  23.688  16.846  1.00 92.53           H  
ATOM   1925  HG3 GLU A 118       1.721  24.876  16.247  1.00 92.53           H  
ATOM   1926  N   THR A 119       4.713  24.581  20.503  1.00 94.18           N  
ATOM   1927  CA  THR A 119       6.102  24.215  20.812  1.00 94.18           C  
ATOM   1928  C   THR A 119       6.170  22.981  21.716  1.00 94.18           C  
ATOM   1929  O   THR A 119       6.987  22.097  21.465  1.00 94.18           O  
ATOM   1930  CB  THR A 119       6.886  25.382  21.431  1.00 94.18           C  
ATOM   1931  CG2 THR A 119       8.381  25.088  21.508  1.00 94.18           C  
ATOM   1932  OG1 THR A 119       6.780  26.544  20.651  1.00 94.18           O  
ATOM   1933  H   THR A 119       4.320  25.417  20.912  1.00 94.18           H  
ATOM   1934  HA  THR A 119       6.596  23.954  19.877  1.00 94.18           H  
ATOM   1935  HB  THR A 119       6.503  25.593  22.430  1.00 94.18           H  
ATOM   1936  HG1 THR A 119       5.916  26.913  20.845  1.00 94.18           H  
ATOM   1937 HG21 THR A 119       8.905  25.976  21.859  1.00 94.18           H  
ATOM   1938 HG22 THR A 119       8.564  24.267  22.201  1.00 94.18           H  
ATOM   1939 HG23 THR A 119       8.756  24.823  20.519  1.00 94.18           H  
ATOM   1940  N   GLU A 120       5.305  22.856  22.733  1.00 92.49           N  
ATOM   1941  CA  GLU A 120       5.246  21.645  23.572  1.00 92.49           C  
ATOM   1942  C   GLU A 120       4.865  20.405  22.765  1.00 92.49           C  
ATOM   1943  O   GLU A 120       5.520  19.365  22.884  1.00 92.49           O  
ATOM   1944  CB  GLU A 120       4.257  21.815  24.739  1.00 92.49           C  
ATOM   1945  CG  GLU A 120       4.900  22.636  25.858  1.00 92.49           C  
ATOM   1946  CD  GLU A 120       4.039  22.802  27.118  1.00 92.49           C  
ATOM   1947  OE1 GLU A 120       4.641  23.199  28.153  1.00 92.49           O  
ATOM   1948  OE2 GLU A 120       2.823  22.533  27.079  1.00 92.49           O1-
ATOM   1949  H   GLU A 120       4.636  23.591  22.910  1.00 92.49           H  
ATOM   1950  HA  GLU A 120       6.237  21.449  23.982  1.00 92.49           H  
ATOM   1951  HB2 GLU A 120       3.342  22.294  24.388  1.00 92.49           H  
ATOM   1952  HB3 GLU A 120       4.010  20.832  25.139  1.00 92.49           H  
ATOM   1953  HG2 GLU A 120       5.139  23.621  25.457  1.00 92.49           H  
ATOM   1954  HG3 GLU A 120       5.836  22.155  26.139  1.00 92.49           H  
ATOM   1955  N   LYS A 121       3.858  20.529  21.896  1.00 87.81           N  
ATOM   1956  CA  LYS A 121       3.431  19.450  21.003  1.00 87.81           C  
ATOM   1957  C   LYS A 121       4.573  18.981  20.100  1.00 87.81           C  
ATOM   1958  O   LYS A 121       4.884  17.794  20.081  1.00 87.81           O  
ATOM   1959  CB  LYS A 121       2.221  19.950  20.211  1.00 87.81           C  
ATOM   1960  CG  LYS A 121       1.695  18.916  19.206  1.00 87.81           C  
ATOM   1961  CD  LYS A 121       0.546  19.561  18.435  1.00 87.81           C  
ATOM   1962  CE  LYS A 121       0.213  18.809  17.149  1.00 87.81           C  
ATOM   1963  NZ  LYS A 121      -0.527  19.725  16.246  1.00 87.81           N1+
ATOM   1964  H   LYS A 121       3.356  21.406  21.872  1.00 87.81           H  
ATOM   1965  HA  LYS A 121       3.130  18.588  21.600  1.00 87.81           H  
ATOM   1966  HB2 LYS A 121       1.423  20.208  20.906  1.00 87.81           H  
ATOM   1967  HB3 LYS A 121       2.507  20.855  19.674  1.00 87.81           H  
ATOM   1968  HG2 LYS A 121       1.351  18.019  19.720  1.00 87.81           H  
ATOM   1969  HG3 LYS A 121       2.489  18.656  18.506  1.00 87.81           H  
ATOM   1970  HD2 LYS A 121      -0.337  19.637  19.069  1.00 87.81           H  
ATOM   1971  HD3 LYS A 121       0.858  20.569  18.162  1.00 87.81           H  
ATOM   1972  HE2 LYS A 121      -0.356  17.908  17.373  1.00 87.81           H  
ATOM   1973  HE3 LYS A 121       1.147  18.505  16.676  1.00 87.81           H  
ATOM   1974  HZ1 LYS A 121      -0.028  20.599  16.165  1.00 87.81           H  
ATOM   1975  HZ2 LYS A 121      -0.640  19.330  15.324  1.00 87.81           H  
ATOM   1976  HZ3 LYS A 121      -1.424  19.979  16.636  1.00 87.81           H  
ATOM   1977  N   LYS A 122       5.258  19.900  19.413  1.00 89.46           N  
ATOM   1978  CA  LYS A 122       6.378  19.554  18.522  1.00 89.46           C  
ATOM   1979  C   LYS A 122       7.601  19.016  19.258  1.00 89.46           C  
ATOM   1980  O   LYS A 122       8.266  18.130  18.735  1.00 89.46           O  
ATOM   1981  CB  LYS A 122       6.741  20.773  17.664  1.00 89.46           C  
ATOM   1982  CG  LYS A 122       5.712  21.163  16.585  1.00 89.46           C  
ATOM   1983  CD  LYS A 122       5.371  19.985  15.672  1.00 89.46           C  
ATOM   1984  CE  LYS A 122       4.365  20.312  14.570  1.00 89.46           C  
ATOM   1985  NZ  LYS A 122       3.999  19.053  13.870  1.00 89.46           N1+
ATOM   1986  H   LYS A 122       4.950  20.861  19.471  1.00 89.46           H  
ATOM   1987  HA  LYS A 122       6.078  18.722  17.886  1.00 89.46           H  
ATOM   1988  HB2 LYS A 122       7.693  20.582  17.169  1.00 89.46           H  
ATOM   1989  HB3 LYS A 122       6.864  21.614  18.346  1.00 89.46           H  
ATOM   1990  HG2 LYS A 122       6.122  21.974  15.982  1.00 89.46           H  
ATOM   1991  HG3 LYS A 122       4.794  21.510  17.057  1.00 89.46           H  
ATOM   1992  HD2 LYS A 122       4.897  19.227  16.295  1.00 89.46           H  
ATOM   1993  HD3 LYS A 122       6.283  19.573  15.238  1.00 89.46           H  
ATOM   1994  HE2 LYS A 122       3.481  20.748  15.034  1.00 89.46           H  
ATOM   1995  HE3 LYS A 122       4.787  21.038  13.875  1.00 89.46           H  
ATOM   1996  HZ1 LYS A 122       3.836  18.323  14.548  1.00 89.46           H  
ATOM   1997  HZ2 LYS A 122       4.771  18.680  13.336  1.00 89.46           H  
ATOM   1998  HZ3 LYS A 122       3.181  19.144  13.284  1.00 89.46           H  
ATOM   1999  N   ILE A 123       7.888  19.484  20.476  1.00 89.47           N  
ATOM   2000  CA  ILE A 123       8.939  18.878  21.312  1.00 89.47           C  
ATOM   2001  C   ILE A 123       8.612  17.413  21.615  1.00 89.47           C  
ATOM   2002  O   ILE A 123       9.527  16.594  21.618  1.00 89.47           O  
ATOM   2003  CB  ILE A 123       9.158  19.699  22.603  1.00 89.47           C  
ATOM   2004  CG1 ILE A 123       9.917  21.000  22.260  1.00 89.47           C  
ATOM   2005  CG2 ILE A 123       9.949  18.914  23.672  1.00 89.47           C  
ATOM   2006  CD1 ILE A 123       9.919  22.024  23.402  1.00 89.47           C  
ATOM   2007  H   ILE A 123       7.329  20.236  20.850  1.00 89.47           H  
ATOM   2008  HA  ILE A 123       9.870  18.869  20.746  1.00 89.47           H  
ATOM   2009  HB  ILE A 123       8.185  19.954  23.023  1.00 89.47           H  
ATOM   2010 HG12 ILE A 123      10.948  20.763  21.994  1.00 89.47           H  
ATOM   2011 HG13 ILE A 123       9.458  21.473  21.392  1.00 89.47           H  
ATOM   2012 HG21 ILE A 123      10.902  18.583  23.262  1.00 89.47           H  
ATOM   2013 HG22 ILE A 123      10.113  19.527  24.560  1.00 89.47           H  
ATOM   2014 HG23 ILE A 123       9.381  18.042  23.995  1.00 89.47           H  
ATOM   2015 HD11 ILE A 123       8.894  22.215  23.721  1.00 89.47           H  
ATOM   2016 HD12 ILE A 123      10.358  22.956  23.048  1.00 89.47           H  
ATOM   2017 HD13 ILE A 123      10.508  21.668  24.247  1.00 89.47           H  
ATOM   2018  N   LYS A 124       7.337  17.087  21.852  1.00 80.87           N  
ATOM   2019  CA  LYS A 124       6.886  15.719  22.123  1.00 80.87           C  
ATOM   2020  C   LYS A 124       6.942  14.831  20.876  1.00 80.87           C  
ATOM   2021  O   LYS A 124       7.412  13.712  20.961  1.00 80.87           O  
ATOM   2022  CB  LYS A 124       5.480  15.789  22.729  1.00 80.87           C  
ATOM   2023  CG  LYS A 124       5.141  14.521  23.514  1.00 80.87           C  
ATOM   2024  CD  LYS A 124       3.682  14.583  23.963  1.00 80.87           C  
ATOM   2025  CE  LYS A 124       3.339  13.316  24.746  1.00 80.87           C  
ATOM   2026  NZ  LYS A 124       1.876  13.090  24.747  1.00 80.87           N1+
ATOM   2027  H   LYS A 124       6.645  17.823  21.848  1.00 80.87           H  
ATOM   2028  HA  LYS A 124       7.567  15.263  22.841  1.00 80.87           H  
ATOM   2029  HB2 LYS A 124       5.421  16.635  23.412  1.00 80.87           H  
ATOM   2030  HB3 LYS A 124       4.750  15.938  21.933  1.00 80.87           H  
ATOM   2031  HG2 LYS A 124       5.796  14.442  24.382  1.00 80.87           H  
ATOM   2032  HG3 LYS A 124       5.282  13.647  22.877  1.00 80.87           H  
ATOM   2033  HD2 LYS A 124       3.058  14.644  23.071  1.00 80.87           H  
ATOM   2034  HD3 LYS A 124       3.515  15.464  24.583  1.00 80.87           H  
ATOM   2035  HE2 LYS A 124       3.736  13.402  25.757  1.00 80.87           H  
ATOM   2036  HE3 LYS A 124       3.834  12.477  24.255  1.00 80.87           H  
ATOM   2037  HZ1 LYS A 124       1.584  12.916  23.796  1.00 80.87           H  
ATOM   2038  HZ2 LYS A 124       1.638  12.268  25.283  1.00 80.87           H  
ATOM   2039  HZ3 LYS A 124       1.381  13.899  25.092  1.00 80.87           H  
ATOM   2040  N   GLU A 125       6.537  15.343  19.713  1.00 77.40           N  
ATOM   2041  CA  GLU A 125       6.646  14.619  18.431  1.00 77.40           C  
ATOM   2042  C   GLU A 125       8.107  14.353  18.020  1.00 77.40           C  
ATOM   2043  O   GLU A 125       8.404  13.361  17.360  1.00 77.40           O  
ATOM   2044  CB  GLU A 125       5.965  15.439  17.321  1.00 77.40           C  
ATOM   2045  CG  GLU A 125       4.432  15.517  17.434  1.00 77.40           C  
ATOM   2046  CD  GLU A 125       3.810  16.497  16.419  1.00 77.40           C  
ATOM   2047  OE1 GLU A 125       2.624  16.862  16.568  1.00 77.40           O  
ATOM   2048  OE2 GLU A 125       4.511  16.982  15.496  1.00 77.40           O1-
ATOM   2049  H   GLU A 125       6.093  16.251  19.721  1.00 77.40           H  
ATOM   2050  HA  GLU A 125       6.157  13.649  18.512  1.00 77.40           H  
ATOM   2051  HB2 GLU A 125       6.208  14.991  16.358  1.00 77.40           H  
ATOM   2052  HB3 GLU A 125       6.379  16.448  17.337  1.00 77.40           H  
ATOM   2053  HG2 GLU A 125       4.016  14.522  17.274  1.00 77.40           H  
ATOM   2054  HG3 GLU A 125       4.159  15.834  18.441  1.00 77.40           H  
ATOM   2055  N   MET A 126       9.027  15.242  18.399  1.00 76.74           N  
ATOM   2056  CA  MET A 126      10.459  15.116  18.122  1.00 76.74           C  
ATOM   2057  C   MET A 126      11.240  14.395  19.227  1.00 76.74           C  
ATOM   2058  O   MET A 126      12.469  14.355  19.137  1.00 76.74           O  
ATOM   2059  CB  MET A 126      11.067  16.513  17.933  1.00 76.74           C  
ATOM   2060  CG  MET A 126      10.607  17.242  16.673  1.00 76.74           C  
ATOM   2061  SD  MET A 126      11.247  18.940  16.557  1.00 76.74           S  
ATOM   2062  CE  MET A 126      13.031  18.634  16.622  1.00 76.74           C  
ATOM   2063  H   MET A 126       8.706  16.063  18.891  1.00 76.74           H  
ATOM   2064  HA  MET A 126      10.597  14.544  17.205  1.00 76.74           H  
ATOM   2065  HB2 MET A 126      12.151  16.419  17.870  1.00 76.74           H  
ATOM   2066  HB3 MET A 126      10.830  17.123  18.806  1.00 76.74           H  
ATOM   2067  HG2 MET A 126      10.935  16.679  15.799  1.00 76.74           H  
ATOM   2068  HG3 MET A 126       9.518  17.283  16.656  1.00 76.74           H  
ATOM   2069  HE1 MET A 126      13.295  17.850  15.913  1.00 76.74           H  
ATOM   2070  HE2 MET A 126      13.323  18.329  17.627  1.00 76.74           H  
ATOM   2071  HE3 MET A 126      13.555  19.557  16.370  1.00 76.74           H  
ATOM   2072  N   GLY A 127      10.610  13.916  20.299  1.00 65.26           N  
ATOM   2073  CA  GLY A 127      11.285  13.425  21.505  1.00 65.26           C  
ATOM   2074  C   GLY A 127      11.022  11.961  21.744  1.00 65.26           C  
ATOM   2075  O   GLY A 127      11.956  11.169  21.462  1.00 65.26           O  
ATOM   2076  OXT GLY A 127       9.920  11.721  22.264  1.00 65.26           O1-
ATOM   2077  H   GLY A 127       9.601  13.877  20.301  1.00 65.26           H  
ATOM   2078  HA2 GLY A 127      12.365  13.574  21.462  1.00 65.26           H  
ATOM   2079  HA3 GLY A 127      10.888  13.959  22.368  1.00 65.26           H  
TER   
ATOM   2080  N   SER B   1      -9.817 -45.560 -11.595  1.00 17.96           N  
ATOM   2081  CA  SER B   1      -8.858 -44.601 -11.019  1.00 17.96           C  
ATOM   2082  C   SER B   1      -9.442 -44.108  -9.715  1.00 17.96           C  
ATOM   2083  O   SER B   1     -10.647 -43.890  -9.672  1.00 17.96           O  
ATOM   2084  CB  SER B   1      -8.632 -43.424 -11.976  1.00 17.96           C  
ATOM   2085  OG  SER B   1      -9.834 -43.151 -12.673  1.00 17.96           O  
ATOM   2086  H   SER B   1     -10.024 -46.296 -10.936  1.00 17.96           H  
ATOM   2087  HA  SER B   1      -7.905 -45.087 -10.813  1.00 17.96           H  
ATOM   2088  HB2 SER B   1      -7.859 -43.685 -12.698  1.00 17.96           H  
ATOM   2089  HB3 SER B   1      -8.310 -42.544 -11.418  1.00 17.96           H  
ATOM   2090  HG  SER B   1      -9.830 -42.230 -12.943  1.00 17.96           H  
ATOM   2091  H2  SER B   1      -9.465 -45.931 -12.466  1.00 17.96           H  
ATOM   2092  H3  SER B   1     -10.665 -45.043 -11.784  1.00 17.96           H  
ATOM   2093  N   LEU B   2      -8.640 -43.988  -8.653  1.00 20.71           N  
ATOM   2094  CA  LEU B   2      -9.043 -43.141  -7.529  1.00 20.71           C  
ATOM   2095  C   LEU B   2      -9.173 -41.737  -8.130  1.00 20.71           C  
ATOM   2096  O   LEU B   2      -8.217 -41.307  -8.781  1.00 20.71           O  
ATOM   2097  CB  LEU B   2      -7.965 -43.186  -6.428  1.00 20.71           C  
ATOM   2098  CG  LEU B   2      -7.954 -44.505  -5.631  1.00 20.71           C  
ATOM   2099  CD1 LEU B   2      -6.583 -44.748  -5.007  1.00 20.71           C  
ATOM   2100  CD2 LEU B   2      -9.006 -44.496  -4.523  1.00 20.71           C  
ATOM   2101  H   LEU B   2      -7.647 -44.150  -8.741  1.00 20.71           H  
ATOM   2102  HA  LEU B   2      -9.998 -43.473  -7.122  1.00 20.71           H  
ATOM   2103  HB2 LEU B   2      -8.123 -42.358  -5.737  1.00 20.71           H  
ATOM   2104  HB3 LEU B   2      -6.991 -43.030  -6.891  1.00 20.71           H  
ATOM   2105  HG  LEU B   2      -8.162 -45.337  -6.305  1.00 20.71           H  
ATOM   2106 HD11 LEU B   2      -6.338 -43.929  -4.330  1.00 20.71           H  
ATOM   2107 HD12 LEU B   2      -5.819 -44.804  -5.782  1.00 20.71           H  
ATOM   2108 HD13 LEU B   2      -6.589 -45.681  -4.442  1.00 20.71           H  
ATOM   2109 HD21 LEU B   2      -8.987 -45.443  -3.983  1.00 20.71           H  
ATOM   2110 HD22 LEU B   2     -10.001 -44.347  -4.943  1.00 20.71           H  
ATOM   2111 HD23 LEU B   2      -8.798 -43.690  -3.819  1.00 20.71           H  
ATOM   2112  N   PRO B   3     -10.343 -41.087  -8.104  1.00 25.00           N  
ATOM   2113  CA  PRO B   3     -10.430 -39.730  -8.619  1.00 25.00           C  
ATOM   2114  C   PRO B   3      -9.409 -38.859  -7.882  1.00 25.00           C  
ATOM   2115  O   PRO B   3      -9.093 -39.116  -6.722  1.00 25.00           O  
ATOM   2116  CB  PRO B   3     -11.882 -39.296  -8.435  1.00 25.00           C  
ATOM   2117  CG  PRO B   3     -12.390 -40.204  -7.314  1.00 25.00           C  
ATOM   2118  CD  PRO B   3     -11.577 -41.488  -7.458  1.00 25.00           C  
ATOM   2119  HA  PRO B   3     -10.191 -39.724  -9.682  1.00 25.00           H  
ATOM   2120  HB2 PRO B   3     -11.965 -38.242  -8.168  1.00 25.00           H  
ATOM   2121  HB3 PRO B   3     -12.440 -39.502  -9.348  1.00 25.00           H  
ATOM   2122  HG2 PRO B   3     -13.461 -40.391  -7.399  1.00 25.00           H  
ATOM   2123  HG3 PRO B   3     -12.164 -39.744  -6.353  1.00 25.00           H  
ATOM   2124  HD2 PRO B   3     -11.394 -41.917  -6.474  1.00 25.00           H  
ATOM   2125  HD3 PRO B   3     -12.110 -42.195  -8.094  1.00 25.00           H  
ATOM   2126  N   THR B   4      -8.824 -37.920  -8.623  1.00 25.00           N  
ATOM   2127  CA  THR B   4      -7.640 -37.158  -8.230  1.00 25.00           C  
ATOM   2128  C   THR B   4      -7.850 -36.534  -6.862  1.00 25.00           C  
ATOM   2129  O   THR B   4      -8.875 -35.886  -6.647  1.00 25.00           O  
ATOM   2130  CB  THR B   4      -7.341 -36.043  -9.255  1.00 25.00           C  
ATOM   2131  CG2 THR B   4      -5.843 -35.898  -9.519  1.00 25.00           C  
ATOM   2132  OG1 THR B   4      -7.936 -36.312 -10.514  1.00 25.00           O  
ATOM   2133  H   THR B   4      -9.156 -37.739  -9.559  1.00 25.00           H  
ATOM   2134  HA  THR B   4      -6.792 -37.841  -8.180  1.00 25.00           H  
ATOM   2135  HB  THR B   4      -7.735 -35.094  -8.892  1.00 25.00           H  
ATOM   2136  HG1 THR B   4      -7.866 -35.495 -11.014  1.00 25.00           H  
ATOM   2137 HG21 THR B   4      -5.439 -36.828  -9.918  1.00 25.00           H  
ATOM   2138 HG22 THR B   4      -5.336 -35.651  -8.586  1.00 25.00           H  
ATOM   2139 HG23 THR B   4      -5.670 -35.088 -10.226  1.00 25.00           H  
ATOM   2140  N   ILE B   5      -6.865 -36.698  -5.975  1.00 28.53           N  
ATOM   2141  CA  ILE B   5      -6.713 -35.839  -4.804  1.00 28.53           C  
ATOM   2142  C   ILE B   5      -6.824 -34.430  -5.369  1.00 28.53           C  
ATOM   2143  O   ILE B   5      -6.048 -34.069  -6.264  1.00 28.53           O  
ATOM   2144  CB  ILE B   5      -5.340 -36.064  -4.123  1.00 28.53           C  
ATOM   2145  CG1 ILE B   5      -5.139 -37.543  -3.717  1.00 28.53           C  
ATOM   2146  CG2 ILE B   5      -5.174 -35.154  -2.892  1.00 28.53           C  
ATOM   2147  CD1 ILE B   5      -3.692 -37.900  -3.351  1.00 28.53           C  
ATOM   2148  H   ILE B   5      -6.085 -37.297  -6.208  1.00 28.53           H  
ATOM   2149  HA  ILE B   5      -7.514 -36.026  -4.089  1.00 28.53           H  
ATOM   2150  HB  ILE B   5      -4.568 -35.811  -4.849  1.00 28.53           H  
ATOM   2151 HG12 ILE B   5      -5.783 -37.772  -2.869  1.00 28.53           H  
ATOM   2152 HG13 ILE B   5      -5.424 -38.203  -4.536  1.00 28.53           H  
ATOM   2153 HG21 ILE B   5      -4.167 -35.239  -2.483  1.00 28.53           H  
ATOM   2154 HG22 ILE B   5      -5.328 -34.105  -3.146  1.00 28.53           H  
ATOM   2155 HG23 ILE B   5      -5.885 -35.436  -2.115  1.00 28.53           H  
ATOM   2156 HD11 ILE B   5      -3.641 -38.958  -3.093  1.00 28.53           H  
ATOM   2157 HD12 ILE B   5      -3.035 -37.715  -4.201  1.00 28.53           H  
ATOM   2158 HD13 ILE B   5      -3.356 -37.324  -2.490  1.00 28.53           H  
ATOM   2159  N   ALA B   6      -7.825 -33.669  -4.945  1.00 33.25           N  
ATOM   2160  CA  ALA B   6      -7.846 -32.247  -5.216  1.00 33.25           C  
ATOM   2161  C   ALA B   6      -6.727 -31.643  -4.361  1.00 33.25           C  
ATOM   2162  O   ALA B   6      -6.990 -30.996  -3.355  1.00 33.25           O  
ATOM   2163  CB  ALA B   6      -9.246 -31.686  -4.935  1.00 33.25           C  
ATOM   2164  H   ALA B   6      -8.463 -34.033  -4.251  1.00 33.25           H  
ATOM   2165  HA  ALA B   6      -7.607 -32.064  -6.263  1.00 33.25           H  
ATOM   2166  HB1 ALA B   6      -9.518 -31.863  -3.895  1.00 33.25           H  
ATOM   2167  HB2 ALA B   6      -9.252 -30.612  -5.121  1.00 33.25           H  
ATOM   2168  HB3 ALA B   6      -9.976 -32.169  -5.584  1.00 33.25           H  
ATOM   2169  N   PHE B   7      -5.470 -31.936  -4.725  1.00 38.83           N  
ATOM   2170  CA  PHE B   7      -4.304 -31.262  -4.193  1.00 38.83           C  
ATOM   2171  C   PHE B   7      -4.637 -29.792  -4.310  1.00 38.83           C  
ATOM   2172  O   PHE B   7      -4.986 -29.332  -5.407  1.00 38.83           O  
ATOM   2173  CB  PHE B   7      -3.045 -31.595  -5.009  1.00 38.83           C  
ATOM   2174  CG  PHE B   7      -2.390 -32.913  -4.653  1.00 38.83           C  
ATOM   2175  CD1 PHE B   7      -1.567 -32.997  -3.514  1.00 38.83           C  
ATOM   2176  CD2 PHE B   7      -2.579 -34.049  -5.461  1.00 38.83           C  
ATOM   2177  CE1 PHE B   7      -0.945 -34.212  -3.183  1.00 38.83           C  
ATOM   2178  CE2 PHE B   7      -1.948 -35.263  -5.131  1.00 38.83           C  
ATOM   2179  CZ  PHE B   7      -1.139 -35.347  -3.985  1.00 38.83           C  
ATOM   2180  H   PHE B   7      -5.338 -32.550  -5.516  1.00 38.83           H  
ATOM   2181  HA  PHE B   7      -4.153 -31.526  -3.146  1.00 38.83           H  
ATOM   2182  HB2 PHE B   7      -3.282 -31.573  -6.072  1.00 38.83           H  
ATOM   2183  HB3 PHE B   7      -2.310 -30.810  -4.831  1.00 38.83           H  
ATOM   2184  HD1 PHE B   7      -1.418 -32.140  -2.874  1.00 38.83           H  
ATOM   2185  HD2 PHE B   7      -3.215 -33.988  -6.332  1.00 38.83           H  
ATOM   2186  HE1 PHE B   7      -0.332 -34.271  -2.296  1.00 38.83           H  
ATOM   2187  HE2 PHE B   7      -2.099 -36.135  -5.750  1.00 38.83           H  
ATOM   2188  HZ  PHE B   7      -0.672 -36.280  -3.709  1.00 38.83           H  
ATOM   2189  N   ALA B   8      -4.614 -29.090  -3.180  1.00 50.57           N  
ATOM   2190  CA  ALA B   8      -4.788 -27.656  -3.184  1.00 50.57           C  
ATOM   2191  C   ALA B   8      -3.789 -27.114  -4.210  1.00 50.57           C  
ATOM   2192  O   ALA B   8      -2.581 -27.287  -4.051  1.00 50.57           O  
ATOM   2193  CB  ALA B   8      -4.554 -27.120  -1.767  1.00 50.57           C  
ATOM   2194  H   ALA B   8      -4.365 -29.550  -2.315  1.00 50.57           H  
ATOM   2195  HA  ALA B   8      -5.804 -27.415  -3.499  1.00 50.57           H  
ATOM   2196  HB1 ALA B   8      -5.286 -27.552  -1.083  1.00 50.57           H  
ATOM   2197  HB2 ALA B   8      -3.552 -27.384  -1.430  1.00 50.57           H  
ATOM   2198  HB3 ALA B   8      -4.654 -26.035  -1.764  1.00 50.57           H  
ATOM   2199  N   THR B   9      -4.297 -26.580  -5.324  1.00 64.28           N  
ATOM   2200  CA  THR B   9      -3.454 -26.065  -6.403  1.00 64.28           C  
ATOM   2201  C   THR B   9      -2.457 -25.106  -5.787  1.00 64.28           C  
ATOM   2202  O   THR B   9      -2.860 -24.156  -5.111  1.00 64.28           O  
ATOM   2203  CB  THR B   9      -4.270 -25.333  -7.477  1.00 64.28           C  
ATOM   2204  CG2 THR B   9      -4.800 -26.297  -8.533  1.00 64.28           C  
ATOM   2205  OG1 THR B   9      -5.374 -24.674  -6.897  1.00 64.28           O  
ATOM   2206  H   THR B   9      -5.298 -26.551  -5.449  1.00 64.28           H  
ATOM   2207  HA  THR B   9      -2.913 -26.894  -6.860  1.00 64.28           H  
ATOM   2208  HB  THR B   9      -3.636 -24.600  -7.974  1.00 64.28           H  
ATOM   2209  HG1 THR B   9      -5.013 -24.103  -6.215  1.00 64.28           H  
ATOM   2210 HG21 THR B   9      -5.397 -25.745  -9.259  1.00 64.28           H  
ATOM   2211 HG22 THR B   9      -3.968 -26.778  -9.045  1.00 64.28           H  
ATOM   2212 HG23 THR B   9      -5.421 -27.057  -8.058  1.00 64.28           H  
ATOM   2213  N   GLU B  10      -1.172 -25.400  -5.971  1.00 83.22           N  
ATOM   2214  CA  GLU B  10      -0.103 -24.682  -5.294  1.00 83.22           C  
ATOM   2215  C   GLU B  10      -0.228 -23.181  -5.561  1.00 83.22           C  
ATOM   2216  O   GLU B  10      -0.329 -22.735  -6.706  1.00 83.22           O  
ATOM   2217  CB  GLU B  10       1.252 -25.248  -5.737  1.00 83.22           C  
ATOM   2218  CG  GLU B  10       2.415 -24.568  -5.007  1.00 83.22           C  
ATOM   2219  CD  GLU B  10       3.720 -25.354  -5.162  1.00 83.22           C  
ATOM   2220  OE1 GLU B  10       4.397 -25.542  -4.116  1.00 83.22           O  
ATOM   2221  OE2 GLU B  10       4.065 -25.732  -6.300  1.00 83.22           O1-
ATOM   2222  H   GLU B  10      -0.927 -26.246  -6.465  1.00 83.22           H  
ATOM   2223  HA  GLU B  10      -0.208 -24.856  -4.224  1.00 83.22           H  
ATOM   2224  HB2 GLU B  10       1.372 -25.120  -6.813  1.00 83.22           H  
ATOM   2225  HB3 GLU B  10       1.268 -26.313  -5.508  1.00 83.22           H  
ATOM   2226  HG2 GLU B  10       2.549 -23.557  -5.394  1.00 83.22           H  
ATOM   2227  HG3 GLU B  10       2.167 -24.489  -3.949  1.00 83.22           H  
ATOM   2228  N   THR B  11      -0.253 -22.393  -4.486  1.00 90.67           N  
ATOM   2229  CA  THR B  11      -0.319 -20.941  -4.620  1.00 90.67           C  
ATOM   2230  C   THR B  11       1.028 -20.442  -5.132  1.00 90.67           C  
ATOM   2231  O   THR B  11       2.061 -20.597  -4.481  1.00 90.67           O  
ATOM   2232  CB  THR B  11      -0.734 -20.270  -3.308  1.00 90.67           C  
ATOM   2233  CG2 THR B  11      -0.817 -18.751  -3.443  1.00 90.67           C  
ATOM   2234  OG1 THR B  11      -2.029 -20.707  -2.964  1.00 90.67           O  
ATOM   2235  H   THR B  11      -0.138 -22.804  -3.570  1.00 90.67           H  
ATOM   2236  HA  THR B  11      -1.083 -20.699  -5.359  1.00 90.67           H  
ATOM   2237  HB  THR B  11      -0.034 -20.534  -2.516  1.00 90.67           H  
ATOM   2238  HG1 THR B  11      -2.035 -21.667  -3.003  1.00 90.67           H  
ATOM   2239 HG21 THR B  11      -1.198 -18.335  -2.511  1.00 90.67           H  
ATOM   2240 HG22 THR B  11       0.176 -18.341  -3.628  1.00 90.67           H  
ATOM   2241 HG23 THR B  11      -1.489 -18.485  -4.259  1.00 90.67           H  
ATOM   2242  N   MET B  12       1.023 -19.845  -6.325  1.00 93.88           N  
ATOM   2243  CA  MET B  12       2.241 -19.380  -6.985  1.00 93.88           C  
ATOM   2244  C   MET B  12       2.491 -17.898  -6.701  1.00 93.88           C  
ATOM   2245  O   MET B  12       1.601 -17.053  -6.831  1.00 93.88           O  
ATOM   2246  CB  MET B  12       2.189 -19.656  -8.495  1.00 93.88           C  
ATOM   2247  CG  MET B  12       2.022 -21.146  -8.822  1.00 93.88           C  
ATOM   2248  SD  MET B  12       3.362 -22.220  -8.239  1.00 93.88           S  
ATOM   2249  CE  MET B  12       4.578 -21.959  -9.550  1.00 93.88           C  
ATOM   2250  H   MET B  12       0.154 -19.817  -6.836  1.00 93.88           H  
ATOM   2251  HA  MET B  12       3.084 -19.942  -6.584  1.00 93.88           H  
ATOM   2252  HB2 MET B  12       3.113 -19.298  -8.952  1.00 93.88           H  
ATOM   2253  HB3 MET B  12       1.356 -19.106  -8.931  1.00 93.88           H  
ATOM   2254  HG2 MET B  12       1.090 -21.498  -8.383  1.00 93.88           H  
ATOM   2255  HG3 MET B  12       1.933 -21.261  -9.902  1.00 93.88           H  
ATOM   2256  HE1 MET B  12       4.165 -22.298 -10.499  1.00 93.88           H  
ATOM   2257  HE2 MET B  12       5.477 -22.535  -9.328  1.00 93.88           H  
ATOM   2258  HE3 MET B  12       4.822 -20.899  -9.617  1.00 93.88           H  
ATOM   2259  N   THR B  13       3.738 -17.558  -6.394  1.00 92.99           N  
ATOM   2260  CA  THR B  13       4.227 -16.178  -6.392  1.00 92.99           C  
ATOM   2261  C   THR B  13       5.002 -15.896  -7.674  1.00 92.99           C  
ATOM   2262  O   THR B  13       5.712 -16.767  -8.173  1.00 92.99           O  
ATOM   2263  CB  THR B  13       5.037 -15.859  -5.130  1.00 92.99           C  
ATOM   2264  CG2 THR B  13       6.297 -16.706  -4.951  1.00 92.99           C  
ATOM   2265  OG1 THR B  13       5.444 -14.511  -5.146  1.00 92.99           O  
ATOM   2266  H   THR B  13       4.427 -18.296  -6.368  1.00 92.99           H  
ATOM   2267  HA  THR B  13       3.365 -15.511  -6.374  1.00 92.99           H  
ATOM   2268  HB  THR B  13       4.393 -16.018  -4.265  1.00 92.99           H  
ATOM   2269  HG1 THR B  13       4.669 -13.983  -5.352  1.00 92.99           H  
ATOM   2270 HG21 THR B  13       6.984 -16.539  -5.781  1.00 92.99           H  
ATOM   2271 HG22 THR B  13       6.033 -17.763  -4.911  1.00 92.99           H  
ATOM   2272 HG23 THR B  13       6.788 -16.435  -4.017  1.00 92.99           H  
ATOM   2273  N   VAL B  14       4.848 -14.688  -8.221  1.00 94.30           N  
ATOM   2274  CA  VAL B  14       5.677 -14.176  -9.330  1.00 94.30           C  
ATOM   2275  C   VAL B  14       6.451 -12.956  -8.855  1.00 94.30           C  
ATOM   2276  O   VAL B  14       7.628 -12.818  -9.156  1.00 94.30           O  
ATOM   2277  CB  VAL B  14       4.835 -13.838 -10.577  1.00 94.30           C  
ATOM   2278  CG1 VAL B  14       5.677 -13.229 -11.709  1.00 94.30           C  
ATOM   2279  CG2 VAL B  14       4.153 -15.088 -11.147  1.00 94.30           C  
ATOM   2280  H   VAL B  14       4.280 -14.025  -7.711  1.00 94.30           H  
ATOM   2281  HA  VAL B  14       6.416 -14.925  -9.614  1.00 94.30           H  
ATOM   2282  HB  VAL B  14       4.060 -13.123 -10.299  1.00 94.30           H  
ATOM   2283 HG11 VAL B  14       6.069 -12.257 -11.408  1.00 94.30           H  
ATOM   2284 HG12 VAL B  14       5.061 -13.082 -12.595  1.00 94.30           H  
ATOM   2285 HG13 VAL B  14       6.511 -13.887 -11.953  1.00 94.30           H  
ATOM   2286 HG21 VAL B  14       3.489 -14.809 -11.965  1.00 94.30           H  
ATOM   2287 HG22 VAL B  14       4.912 -15.773 -11.524  1.00 94.30           H  
ATOM   2288 HG23 VAL B  14       3.572 -15.603 -10.382  1.00 94.30           H  
ATOM   2289  N   THR B  15       5.822 -12.096  -8.058  1.00 94.18           N  
ATOM   2290  CA  THR B  15       6.410 -10.843  -7.568  1.00 94.18           C  
ATOM   2291  C   THR B  15       7.601 -11.080  -6.629  1.00 94.18           C  
ATOM   2292  O   THR B  15       8.525 -10.277  -6.577  1.00 94.18           O  
ATOM   2293  CB  THR B  15       5.312 -10.030  -6.861  1.00 94.18           C  
ATOM   2294  CG2 THR B  15       5.722  -8.626  -6.425  1.00 94.18           C  
ATOM   2295  OG1 THR B  15       4.229  -9.819  -7.740  1.00 94.18           O  
ATOM   2296  H   THR B  15       4.848 -12.260  -7.852  1.00 94.18           H  
ATOM   2297  HA  THR B  15       6.771 -10.265  -8.418  1.00 94.18           H  
ATOM   2298  HB  THR B  15       4.969 -10.584  -5.988  1.00 94.18           H  
ATOM   2299  HG1 THR B  15       3.732 -10.635  -7.832  1.00 94.18           H  
ATOM   2300 HG21 THR B  15       4.936  -8.221  -5.786  1.00 94.18           H  
ATOM   2301 HG22 THR B  15       6.653  -8.641  -5.859  1.00 94.18           H  
ATOM   2302 HG23 THR B  15       5.836  -7.985  -7.297  1.00 94.18           H  
ATOM   2303  N   ALA B  16       7.640 -12.193  -5.891  1.00 97.48           N  
ATOM   2304  CA  ALA B  16       8.715 -12.424  -4.923  1.00 97.48           C  
ATOM   2305  C   ALA B  16      10.109 -12.547  -5.565  1.00 97.48           C  
ATOM   2306  O   ALA B  16      11.084 -12.061  -4.991  1.00 97.48           O  
ATOM   2307  CB  ALA B  16       8.369 -13.663  -4.100  1.00 97.48           C  
ATOM   2308  H   ALA B  16       6.875 -12.850  -5.931  1.00 97.48           H  
ATOM   2309  HA  ALA B  16       8.759 -11.571  -4.246  1.00 97.48           H  
ATOM   2310  HB1 ALA B  16       8.315 -14.538  -4.749  1.00 97.48           H  
ATOM   2311  HB2 ALA B  16       7.408 -13.512  -3.609  1.00 97.48           H  
ATOM   2312  HB3 ALA B  16       9.132 -13.826  -3.340  1.00 97.48           H  
ATOM   2313  N   THR B  17      10.204 -13.192  -6.735  1.00 97.61           N  
ATOM   2314  CA  THR B  17      11.479 -13.438  -7.436  1.00 97.61           C  
ATOM   2315  C   THR B  17      11.448 -13.080  -8.926  1.00 97.61           C  
ATOM   2316  O   THR B  17      12.447 -13.225  -9.620  1.00 97.61           O  
ATOM   2317  CB  THR B  17      11.969 -14.881  -7.245  1.00 97.61           C  
ATOM   2318  CG2 THR B  17      12.104 -15.270  -5.771  1.00 97.61           C  
ATOM   2319  OG1 THR B  17      11.098 -15.800  -7.852  1.00 97.61           O  
ATOM   2320  H   THR B  17       9.370 -13.615  -7.116  1.00 97.61           H  
ATOM   2321  HA  THR B  17      12.246 -12.798  -6.998  1.00 97.61           H  
ATOM   2322  HB  THR B  17      12.951 -14.972  -7.709  1.00 97.61           H  
ATOM   2323  HG1 THR B  17      11.653 -16.544  -8.099  1.00 97.61           H  
ATOM   2324 HG21 THR B  17      12.728 -14.538  -5.259  1.00 97.61           H  
ATOM   2325 HG22 THR B  17      12.574 -16.251  -5.701  1.00 97.61           H  
ATOM   2326 HG23 THR B  17      11.123 -15.307  -5.297  1.00 97.61           H  
ATOM   2327  N   GLY B  18      10.335 -12.570  -9.447  1.00 97.00           N  
ATOM   2328  CA  GLY B  18      10.150 -12.273 -10.870  1.00 97.00           C  
ATOM   2329  C   GLY B  18       9.822 -13.499 -11.728  1.00 97.00           C  
ATOM   2330  O   GLY B  18       9.564 -13.335 -12.921  1.00 97.00           O  
ATOM   2331  H   GLY B  18       9.521 -12.474  -8.856  1.00 97.00           H  
ATOM   2332  HA2 GLY B  18       9.332 -11.560 -10.973  1.00 97.00           H  
ATOM   2333  HA3 GLY B  18      11.059 -11.818 -11.263  1.00 97.00           H  
ATOM   2334  N   ASN B  19       9.807 -14.703 -11.151  1.00 96.54           N  
ATOM   2335  CA  ASN B  19       9.519 -15.969 -11.822  1.00 96.54           C  
ATOM   2336  C   ASN B  19       8.455 -16.742 -11.032  1.00 96.54           C  
ATOM   2337  O   ASN B  19       8.422 -16.669  -9.806  1.00 96.54           O  
ATOM   2338  CB  ASN B  19      10.823 -16.771 -11.964  1.00 96.54           C  
ATOM   2339  CG  ASN B  19      11.883 -15.990 -12.719  1.00 96.54           C  
ATOM   2340  ND2 ASN B  19      13.040 -15.800 -12.143  1.00 96.54           N  
ATOM   2341  OD1 ASN B  19      11.655 -15.511 -13.823  1.00 96.54           O  
ATOM   2342  H   ASN B  19      10.005 -14.759 -10.162  1.00 96.54           H  
ATOM   2343  HA  ASN B  19       9.124 -15.770 -12.819  1.00 96.54           H  
ATOM   2344  HB2 ASN B  19      11.202 -17.019 -10.972  1.00 96.54           H  
ATOM   2345  HB3 ASN B  19      10.637 -17.702 -12.499  1.00 96.54           H  
ATOM   2346 HD21 ASN B  19      13.706 -15.195 -12.602  1.00 96.54           H  
ATOM   2347 HD22 ASN B  19      13.231 -16.170 -11.223  1.00 96.54           H  
ATOM   2348  N   ALA B  20       7.577 -17.475 -11.725  1.00 96.25           N  
ATOM   2349  CA  ALA B  20       6.534 -18.257 -11.067  1.00 96.25           C  
ATOM   2350  C   ALA B  20       7.152 -19.396 -10.244  1.00 96.25           C  
ATOM   2351  O   ALA B  20       7.799 -20.285 -10.796  1.00 96.25           O  
ATOM   2352  CB  ALA B  20       5.538 -18.781 -12.111  1.00 96.25           C  
ATOM   2353  H   ALA B  20       7.689 -17.569 -12.724  1.00 96.25           H  
ATOM   2354  HA  ALA B  20       5.986 -17.602 -10.390  1.00 96.25           H  
ATOM   2355  HB1 ALA B  20       5.109 -17.949 -12.670  1.00 96.25           H  
ATOM   2356  HB2 ALA B  20       4.737 -19.323 -11.609  1.00 96.25           H  
ATOM   2357  HB3 ALA B  20       6.044 -19.457 -12.800  1.00 96.25           H  
ATOM   2358  N   ARG B  21       6.920 -19.387  -8.931  1.00 95.27           N  
ATOM   2359  CA  ARG B  21       7.342 -20.445  -8.002  1.00 95.27           C  
ATOM   2360  C   ARG B  21       6.339 -20.614  -6.866  1.00 95.27           C  
ATOM   2361  O   ARG B  21       5.525 -19.725  -6.628  1.00 95.27           O  
ATOM   2362  CB  ARG B  21       8.752 -20.131  -7.472  1.00 95.27           C  
ATOM   2363  CG  ARG B  21       8.815 -18.860  -6.603  1.00 95.27           C  
ATOM   2364  CD  ARG B  21      10.244 -18.584  -6.131  1.00 95.27           C  
ATOM   2365  NE  ARG B  21      10.735 -19.629  -5.205  1.00 95.27           N  
ATOM   2366  CZ  ARG B  21      11.990 -20.023  -5.065  1.00 95.27           C  
ATOM   2367  NH1 ARG B  21      12.979 -19.490  -5.725  1.00 95.27           N1+
ATOM   2368  NH2 ARG B  21      12.282 -20.983  -4.230  1.00 95.27           N  
ATOM   2369  H   ARG B  21       6.442 -18.584  -8.547  1.00 95.27           H  
ATOM   2370  HA  ARG B  21       7.386 -21.389  -8.543  1.00 95.27           H  
ATOM   2371  HB2 ARG B  21       9.098 -20.984  -6.889  1.00 95.27           H  
ATOM   2372  HB3 ARG B  21       9.427 -20.015  -8.320  1.00 95.27           H  
ATOM   2373  HG2 ARG B  21       8.480 -18.005  -7.191  1.00 95.27           H  
ATOM   2374  HG3 ARG B  21       8.168 -18.965  -5.732  1.00 95.27           H  
ATOM   2375  HD2 ARG B  21      10.878 -18.523  -7.015  1.00 95.27           H  
ATOM   2376  HD3 ARG B  21      10.264 -17.617  -5.631  1.00 95.27           H  
ATOM   2377  HE  ARG B  21      10.033 -20.118  -4.668  1.00 95.27           H  
ATOM   2378 HH11 ARG B  21      13.913 -19.870  -5.677  1.00 95.27           H  
ATOM   2379 HH12 ARG B  21      12.788 -18.835  -6.470  1.00 95.27           H  
ATOM   2380 HH21 ARG B  21      11.554 -21.460  -3.717  1.00 95.27           H  
ATOM   2381 HH22 ARG B  21      13.228 -21.329  -4.156  1.00 95.27           H  
ATOM   2382  N   SER B  22       6.452 -21.710  -6.123  1.00 95.40           N  
ATOM   2383  CA  SER B  22       5.700 -21.933  -4.885  1.00 95.40           C  
ATOM   2384  C   SER B  22       5.843 -20.757  -3.912  1.00 95.40           C  
ATOM   2385  O   SER B  22       6.963 -20.394  -3.530  1.00 95.40           O  
ATOM   2386  CB  SER B  22       6.249 -23.184  -4.208  1.00 95.40           C  
ATOM   2387  OG  SER B  22       5.518 -23.462  -3.036  1.00 95.40           O  
ATOM   2388  H   SER B  22       7.095 -22.430  -6.419  1.00 95.40           H  
ATOM   2389  HA  SER B  22       4.648 -22.091  -5.120  1.00 95.40           H  
ATOM   2390  HB2 SER B  22       6.195 -24.027  -4.896  1.00 95.40           H  
ATOM   2391  HB3 SER B  22       7.295 -23.023  -3.948  1.00 95.40           H  
ATOM   2392  HG  SER B  22       5.050 -24.270  -3.259  1.00 95.40           H  
ATOM   2393  N   SER B  23       4.725 -20.167  -3.473  1.00 96.25           N  
ATOM   2394  CA  SER B  23       4.739 -19.157  -2.406  1.00 96.25           C  
ATOM   2395  C   SER B  23       5.116 -19.768  -1.054  1.00 96.25           C  
ATOM   2396  O   SER B  23       5.723 -19.099  -0.210  1.00 96.25           O  
ATOM   2397  CB  SER B  23       3.387 -18.439  -2.307  1.00 96.25           C  
ATOM   2398  OG  SER B  23       2.354 -19.282  -1.836  1.00 96.25           O  
ATOM   2399  H   SER B  23       3.829 -20.485  -3.816  1.00 96.25           H  
ATOM   2400  HA  SER B  23       5.495 -18.410  -2.647  1.00 96.25           H  
ATOM   2401  HB2 SER B  23       3.482 -17.588  -1.632  1.00 96.25           H  
ATOM   2402  HB3 SER B  23       3.113 -18.063  -3.294  1.00 96.25           H  
ATOM   2403  HG  SER B  23       2.438 -19.459  -0.896  1.00 96.25           H  
ATOM   2404  N   PHE B  24       4.795 -21.049  -0.849  1.00 94.44           N  
ATOM   2405  CA  PHE B  24       5.147 -21.787   0.354  1.00 94.44           C  
ATOM   2406  C   PHE B  24       6.651 -22.006   0.452  1.00 94.44           C  
ATOM   2407  O   PHE B  24       7.225 -21.671   1.483  1.00 94.44           O  
ATOM   2408  CB  PHE B  24       4.394 -23.111   0.390  1.00 94.44           C  
ATOM   2409  CG  PHE B  24       4.680 -23.918   1.642  1.00 94.44           C  
ATOM   2410  CD1 PHE B  24       5.650 -24.938   1.616  1.00 94.44           C  
ATOM   2411  CD2 PHE B  24       3.985 -23.646   2.834  1.00 94.44           C  
ATOM   2412  CE1 PHE B  24       5.914 -25.691   2.770  1.00 94.44           C  
ATOM   2413  CE2 PHE B  24       4.235 -24.411   3.986  1.00 94.44           C  
ATOM   2414  CZ  PHE B  24       5.198 -25.433   3.950  1.00 94.44           C  
ATOM   2415  H   PHE B  24       4.317 -21.551  -1.584  1.00 94.44           H  
ATOM   2416  HA  PHE B  24       4.835 -21.210   1.225  1.00 94.44           H  
ATOM   2417  HB2 PHE B  24       3.331 -22.881   0.337  1.00 94.44           H  
ATOM   2418  HB3 PHE B  24       4.646 -23.709  -0.486  1.00 94.44           H  
ATOM   2419  HD1 PHE B  24       6.175 -25.162   0.698  1.00 94.44           H  
ATOM   2420  HD2 PHE B  24       3.214 -22.890   2.839  1.00 94.44           H  
ATOM   2421  HE1 PHE B  24       6.635 -26.494   2.737  1.00 94.44           H  
ATOM   2422  HE2 PHE B  24       3.648 -24.248   4.877  1.00 94.44           H  
ATOM   2423  HZ  PHE B  24       5.362 -26.063   4.812  1.00 94.44           H  
ATOM   2424  N   GLU B  25       7.319 -22.442  -0.618  1.00 95.11           N  
ATOM   2425  CA  GLU B  25       8.769 -22.709  -0.594  1.00 95.11           C  
ATOM   2426  C   GLU B  25       9.650 -21.455  -0.766  1.00 95.11           C  
ATOM   2427  O   GLU B  25      10.879 -21.527  -0.684  1.00 95.11           O  
ATOM   2428  CB  GLU B  25       9.149 -23.793  -1.609  1.00 95.11           C  
ATOM   2429  CG  GLU B  25       8.408 -25.117  -1.353  1.00 95.11           C  
ATOM   2430  CD  GLU B  25       9.003 -26.308  -2.117  1.00 95.11           C  
ATOM   2431  OE1 GLU B  25       8.485 -27.429  -1.903  1.00 95.11           O  
ATOM   2432  OE2 GLU B  25      10.007 -26.114  -2.841  1.00 95.11           O1-
ATOM   2433  H   GLU B  25       6.790 -22.736  -1.427  1.00 95.11           H  
ATOM   2434  HA  GLU B  25       9.018 -23.112   0.387  1.00 95.11           H  
ATOM   2435  HB2 GLU B  25      10.219 -23.970  -1.505  1.00 95.11           H  
ATOM   2436  HB3 GLU B  25       8.955 -23.442  -2.622  1.00 95.11           H  
ATOM   2437  HG2 GLU B  25       7.358 -25.003  -1.623  1.00 95.11           H  
ATOM   2438  HG3 GLU B  25       8.458 -25.336  -0.287  1.00 95.11           H  
ATOM   2439  N   ALA B  26       9.056 -20.279  -0.989  1.00 95.88           N  
ATOM   2440  CA  ALA B  26       9.806 -19.028  -1.083  1.00 95.88           C  
ATOM   2441  C   ALA B  26      10.515 -18.686   0.252  1.00 95.88           C  
ATOM   2442  O   ALA B  26       9.898 -18.820   1.317  1.00 95.88           O  
ATOM   2443  CB  ALA B  26       8.859 -17.907  -1.528  1.00 95.88           C  
ATOM   2444  H   ALA B  26       8.053 -20.262  -1.104  1.00 95.88           H  
ATOM   2445  HA  ALA B  26      10.553 -19.163  -1.864  1.00 95.88           H  
ATOM   2446  HB1 ALA B  26       9.420 -16.984  -1.675  1.00 95.88           H  
ATOM   2447  HB2 ALA B  26       8.091 -17.741  -0.772  1.00 95.88           H  
ATOM   2448  HB3 ALA B  26       8.379 -18.177  -2.468  1.00 95.88           H  
ATOM   2449  N   PRO B  27      11.760 -18.166   0.229  1.00 97.40           N  
ATOM   2450  CA  PRO B  27      12.534 -17.815   1.428  1.00 97.40           C  
ATOM   2451  C   PRO B  27      12.095 -16.472   2.054  1.00 97.40           C  
ATOM   2452  O   PRO B  27      12.918 -15.635   2.428  1.00 97.40           O  
ATOM   2453  CB  PRO B  27      13.996 -17.833   0.964  1.00 97.40           C  
ATOM   2454  CG  PRO B  27      13.885 -17.328  -0.473  1.00 97.40           C  
ATOM   2455  CD  PRO B  27      12.585 -17.971  -0.959  1.00 97.40           C  
ATOM   2456  HA  PRO B  27      12.396 -18.591   2.181  1.00 97.40           H  
ATOM   2457  HB2 PRO B  27      14.366 -18.859   0.959  1.00 97.40           H  
ATOM   2458  HB3 PRO B  27      14.655 -17.211   1.571  1.00 97.40           H  
ATOM   2459  HG2 PRO B  27      14.738 -17.635  -1.078  1.00 97.40           H  
ATOM   2460  HG3 PRO B  27      13.780 -16.243  -0.474  1.00 97.40           H  
ATOM   2461  HD2 PRO B  27      12.807 -18.940  -1.406  1.00 97.40           H  
ATOM   2462  HD3 PRO B  27      12.093 -17.323  -1.685  1.00 97.40           H  
ATOM   2463  N   MET B  28      10.786 -16.233   2.105  1.00 97.64           N  
ATOM   2464  CA  MET B  28      10.124 -15.032   2.617  1.00 97.64           C  
ATOM   2465  C   MET B  28       8.628 -15.297   2.825  1.00 97.64           C  
ATOM   2466  O   MET B  28       8.083 -16.294   2.341  1.00 97.64           O  
ATOM   2467  CB  MET B  28      10.325 -13.856   1.641  1.00 97.64           C  
ATOM   2468  CG  MET B  28       9.875 -14.156   0.202  1.00 97.64           C  
ATOM   2469  SD  MET B  28      11.178 -13.899  -1.032  1.00 97.64           S  
ATOM   2470  CE  MET B  28      11.202 -12.093  -1.033  1.00 97.64           C  
ATOM   2471  H   MET B  28      10.179 -16.988   1.820  1.00 97.64           H  
ATOM   2472  HA  MET B  28      10.560 -14.766   3.579  1.00 97.64           H  
ATOM   2473  HB2 MET B  28      11.383 -13.594   1.637  1.00 97.64           H  
ATOM   2474  HB3 MET B  28       9.785 -12.982   2.005  1.00 97.64           H  
ATOM   2475  HG2 MET B  28       9.537 -15.189   0.122  1.00 97.64           H  
ATOM   2476  HG3 MET B  28       9.026 -13.519  -0.044  1.00 97.64           H  
ATOM   2477  HE1 MET B  28      10.197 -11.726  -1.243  1.00 97.64           H  
ATOM   2478  HE2 MET B  28      11.857 -11.749  -1.834  1.00 97.64           H  
ATOM   2479  HE3 MET B  28      11.527 -11.712  -0.064  1.00 97.64           H  
ATOM   2480  N   MET B  29       7.949 -14.385   3.519  1.00 98.37           N  
ATOM   2481  CA  MET B  29       6.500 -14.439   3.719  1.00 98.37           C  
ATOM   2482  C   MET B  29       5.768 -13.713   2.590  1.00 98.37           C  
ATOM   2483  O   MET B  29       5.847 -12.488   2.463  1.00 98.37           O  
ATOM   2484  CB  MET B  29       6.137 -13.869   5.095  1.00 98.37           C  
ATOM   2485  CG  MET B  29       6.730 -14.722   6.221  1.00 98.37           C  
ATOM   2486  SD  MET B  29       6.165 -16.444   6.285  1.00 98.37           S  
ATOM   2487  CE  MET B  29       4.543 -16.217   7.057  1.00 98.37           C  
ATOM   2488  H   MET B  29       8.449 -13.598   3.909  1.00 98.37           H  
ATOM   2489  HA  MET B  29       6.177 -15.480   3.701  1.00 98.37           H  
ATOM   2490  HB2 MET B  29       6.523 -12.853   5.183  1.00 98.37           H  
ATOM   2491  HB3 MET B  29       5.053 -13.840   5.202  1.00 98.37           H  
ATOM   2492  HG2 MET B  29       6.501 -14.245   7.174  1.00 98.37           H  
ATOM   2493  HG3 MET B  29       7.814 -14.737   6.112  1.00 98.37           H  
ATOM   2494  HE1 MET B  29       4.037 -17.180   7.130  1.00 98.37           H  
ATOM   2495  HE2 MET B  29       3.936 -15.533   6.463  1.00 98.37           H  
ATOM   2496  HE3 MET B  29       4.673 -15.812   8.060  1.00 98.37           H  
ATOM   2497  N   VAL B  30       5.030 -14.480   1.791  1.00 98.50           N  
ATOM   2498  CA  VAL B  30       4.226 -13.983   0.672  1.00 98.50           C  
ATOM   2499  C   VAL B  30       2.765 -14.335   0.912  1.00 98.50           C  
ATOM   2500  O   VAL B  30       2.465 -15.463   1.293  1.00 98.50           O  
ATOM   2501  CB  VAL B  30       4.708 -14.544  -0.679  1.00 98.50           C  
ATOM   2502  CG1 VAL B  30       3.915 -13.933  -1.840  1.00 98.50           C  
ATOM   2503  CG2 VAL B  30       6.197 -14.253  -0.911  1.00 98.50           C  
ATOM   2504  H   VAL B  30       4.986 -15.472   1.974  1.00 98.50           H  
ATOM   2505  HA  VAL B  30       4.318 -12.897   0.624  1.00 98.50           H  
ATOM   2506  HB  VAL B  30       4.570 -15.626  -0.690  1.00 98.50           H  
ATOM   2507 HG11 VAL B  30       3.950 -12.845  -1.796  1.00 98.50           H  
ATOM   2508 HG12 VAL B  30       4.339 -14.256  -2.791  1.00 98.50           H  
ATOM   2509 HG13 VAL B  30       2.875 -14.261  -1.811  1.00 98.50           H  
ATOM   2510 HG21 VAL B  30       6.376 -13.177  -0.905  1.00 98.50           H  
ATOM   2511 HG22 VAL B  30       6.802 -14.729  -0.139  1.00 98.50           H  
ATOM   2512 HG23 VAL B  30       6.498 -14.669  -1.872  1.00 98.50           H  
ATOM   2513  N   SER B  31       1.862 -13.388   0.673  1.00 97.82           N  
ATOM   2514  CA  SER B  31       0.420 -13.647   0.611  1.00 97.82           C  
ATOM   2515  C   SER B  31      -0.074 -13.340  -0.799  1.00 97.82           C  
ATOM   2516  O   SER B  31       0.273 -12.296  -1.349  1.00 97.82           O  
ATOM   2517  CB  SER B  31      -0.344 -12.820   1.654  1.00 97.82           C  
ATOM   2518  OG  SER B  31       0.187 -13.023   2.959  1.00 97.82           O  
ATOM   2519  H   SER B  31       2.190 -12.490   0.347  1.00 97.82           H  
ATOM   2520  HA  SER B  31       0.221 -14.699   0.813  1.00 97.82           H  
ATOM   2521  HB2 SER B  31      -1.396 -13.107   1.641  1.00 97.82           H  
ATOM   2522  HB3 SER B  31      -0.274 -11.762   1.402  1.00 97.82           H  
ATOM   2523  HG  SER B  31       0.049 -13.945   3.187  1.00 97.82           H  
ATOM   2524  N   VAL B  32      -0.870 -14.235  -1.379  1.00 97.33           N  
ATOM   2525  CA  VAL B  32      -1.540 -14.007  -2.664  1.00 97.33           C  
ATOM   2526  C   VAL B  32      -3.029 -13.877  -2.383  1.00 97.33           C  
ATOM   2527  O   VAL B  32      -3.649 -14.813  -1.890  1.00 97.33           O  
ATOM   2528  CB  VAL B  32      -1.250 -15.125  -3.682  1.00 97.33           C  
ATOM   2529  CG1 VAL B  32      -1.846 -14.776  -5.053  1.00 97.33           C  
ATOM   2530  CG2 VAL B  32       0.260 -15.345  -3.854  1.00 97.33           C  
ATOM   2531  H   VAL B  32      -1.134 -15.069  -0.873  1.00 97.33           H  
ATOM   2532  HA  VAL B  32      -1.191 -13.072  -3.102  1.00 97.33           H  
ATOM   2533  HB  VAL B  32      -1.698 -16.057  -3.335  1.00 97.33           H  
ATOM   2534 HG11 VAL B  32      -1.606 -15.562  -5.768  1.00 97.33           H  
ATOM   2535 HG12 VAL B  32      -2.930 -14.704  -4.981  1.00 97.33           H  
ATOM   2536 HG13 VAL B  32      -1.446 -13.823  -5.401  1.00 97.33           H  
ATOM   2537 HG21 VAL B  32       0.442 -16.055  -4.661  1.00 97.33           H  
ATOM   2538 HG22 VAL B  32       0.679 -15.764  -2.939  1.00 97.33           H  
ATOM   2539 HG23 VAL B  32       0.761 -14.403  -4.077  1.00 97.33           H  
ATOM   2540  N   ILE B  33      -3.582 -12.701  -2.656  1.00 97.54           N  
ATOM   2541  CA  ILE B  33      -5.003 -12.414  -2.494  1.00 97.54           C  
ATOM   2542  C   ILE B  33      -5.694 -12.728  -3.815  1.00 97.54           C  
ATOM   2543  O   ILE B  33      -5.448 -12.078  -4.838  1.00 97.54           O  
ATOM   2544  CB  ILE B  33      -5.231 -10.955  -2.055  1.00 97.54           C  
ATOM   2545  CG1 ILE B  33      -4.574 -10.661  -0.687  1.00 97.54           C  
ATOM   2546  CG2 ILE B  33      -6.738 -10.655  -1.976  1.00 97.54           C  
ATOM   2547  CD1 ILE B  33      -4.362  -9.164  -0.444  1.00 97.54           C  
ATOM   2548  H   ILE B  33      -3.010 -11.991  -3.090  1.00 97.54           H  
ATOM   2549  HA  ILE B  33      -5.417 -13.060  -1.721  1.00 97.54           H  
ATOM   2550  HB  ILE B  33      -4.794 -10.309  -2.816  1.00 97.54           H  
ATOM   2551 HG12 ILE B  33      -5.204 -11.066   0.107  1.00 97.54           H  
ATOM   2552 HG13 ILE B  33      -3.599 -11.142  -0.611  1.00 97.54           H  
ATOM   2553 HG21 ILE B  33      -7.211 -10.757  -2.952  1.00 97.54           H  
ATOM   2554 HG22 ILE B  33      -6.923  -9.637  -1.629  1.00 97.54           H  
ATOM   2555 HG23 ILE B  33      -7.208 -11.345  -1.276  1.00 97.54           H  
ATOM   2556 HD11 ILE B  33      -3.486  -8.827  -0.999  1.00 97.54           H  
ATOM   2557 HD12 ILE B  33      -4.207  -8.987   0.620  1.00 97.54           H  
ATOM   2558 HD13 ILE B  33      -5.221  -8.582  -0.777  1.00 97.54           H  
ATOM   2559  N   ASP B  34      -6.574 -13.720  -3.766  1.00 93.14           N  
ATOM   2560  CA  ASP B  34      -7.554 -13.978  -4.808  1.00 93.14           C  
ATOM   2561  C   ASP B  34      -8.724 -13.000  -4.649  1.00 93.14           C  
ATOM   2562  O   ASP B  34      -9.456 -13.008  -3.654  1.00 93.14           O  
ATOM   2563  CB  ASP B  34      -8.002 -15.441  -4.741  1.00 93.14           C  
ATOM   2564  CG  ASP B  34      -8.996 -15.809  -5.844  1.00 93.14           C  
ATOM   2565  OD1 ASP B  34      -9.360 -14.936  -6.667  1.00 93.14           O  
ATOM   2566  OD2 ASP B  34      -9.430 -16.974  -5.862  1.00 93.14           O1-
ATOM   2567  H   ASP B  34      -6.687 -14.225  -2.899  1.00 93.14           H  
ATOM   2568  HA  ASP B  34      -7.096 -13.819  -5.785  1.00 93.14           H  
ATOM   2569  HB2 ASP B  34      -7.124 -16.080  -4.838  1.00 93.14           H  
ATOM   2570  HB3 ASP B  34      -8.459 -15.635  -3.771  1.00 93.14           H  
ATOM   2571  N   THR B  35      -8.898 -12.134  -5.639  1.00 94.87           N  
ATOM   2572  CA  THR B  35      -9.972 -11.134  -5.654  1.00 94.87           C  
ATOM   2573  C   THR B  35     -11.353 -11.753  -5.878  1.00 94.87           C  
ATOM   2574  O   THR B  35     -12.367 -11.117  -5.591  1.00 94.87           O  
ATOM   2575  CB  THR B  35      -9.715 -10.088  -6.739  1.00 94.87           C  
ATOM   2576  CG2 THR B  35      -8.400  -9.342  -6.512  1.00 94.87           C  
ATOM   2577  OG1 THR B  35      -9.684 -10.716  -8.000  1.00 94.87           O  
ATOM   2578  H   THR B  35      -8.333 -12.240  -6.470  1.00 94.87           H  
ATOM   2579  HA  THR B  35     -10.002 -10.625  -4.690  1.00 94.87           H  
ATOM   2580  HB  THR B  35     -10.530  -9.364  -6.727  1.00 94.87           H  
ATOM   2581  HG1 THR B  35      -8.783 -10.956  -8.231  1.00 94.87           H  
ATOM   2582 HG21 THR B  35      -8.336  -8.532  -7.237  1.00 94.87           H  
ATOM   2583 HG22 THR B  35      -8.395  -8.920  -5.506  1.00 94.87           H  
ATOM   2584 HG23 THR B  35      -7.546 -10.011  -6.627  1.00 94.87           H  
ATOM   2585  N   SER B  36     -11.409 -13.001  -6.354  1.00 93.47           N  
ATOM   2586  CA  SER B  36     -12.650 -13.745  -6.541  1.00 93.47           C  
ATOM   2587  C   SER B  36     -13.186 -14.364  -5.247  1.00 93.47           C  
ATOM   2588  O   SER B  36     -14.350 -14.772  -5.222  1.00 93.47           O  
ATOM   2589  CB  SER B  36     -12.478 -14.788  -7.650  1.00 93.47           C  
ATOM   2590  OG  SER B  36     -11.855 -15.969  -7.202  1.00 93.47           O  
ATOM   2591  H   SER B  36     -10.545 -13.486  -6.550  1.00 93.47           H  
ATOM   2592  HA  SER B  36     -13.405 -13.038  -6.886  1.00 93.47           H  
ATOM   2593  HB2 SER B  36     -13.468 -15.057  -8.022  1.00 93.47           H  
ATOM   2594  HB3 SER B  36     -11.908 -14.362  -8.474  1.00 93.47           H  
ATOM   2595  HG  SER B  36     -10.930 -15.807  -7.002  1.00 93.47           H  
ATOM   2596  N   ALA B  37     -12.399 -14.379  -4.163  1.00 95.91           N  
ATOM   2597  CA  ALA B  37     -12.842 -14.854  -2.856  1.00 95.91           C  
ATOM   2598  C   ALA B  37     -13.994 -13.982  -2.299  1.00 95.91           C  
ATOM   2599  O   ALA B  37     -13.951 -12.755  -2.452  1.00 95.91           O  
ATOM   2600  CB  ALA B  37     -11.649 -14.894  -1.897  1.00 95.91           C  
ATOM   2601  H   ALA B  37     -11.457 -14.023  -4.243  1.00 95.91           H  
ATOM   2602  HA  ALA B  37     -13.185 -15.880  -2.995  1.00 95.91           H  
ATOM   2603  HB1 ALA B  37     -10.838 -15.478  -2.333  1.00 95.91           H  
ATOM   2604  HB2 ALA B  37     -11.947 -15.356  -0.956  1.00 95.91           H  
ATOM   2605  HB3 ALA B  37     -11.298 -13.882  -1.695  1.00 95.91           H  
ATOM   2606  N   PRO B  38     -15.024 -14.567  -1.653  1.00 96.90           N  
ATOM   2607  CA  PRO B  38     -16.218 -13.842  -1.201  1.00 96.90           C  
ATOM   2608  C   PRO B  38     -15.938 -12.575  -0.378  1.00 96.90           C  
ATOM   2609  O   PRO B  38     -16.579 -11.544  -0.587  1.00 96.90           O  
ATOM   2610  CB  PRO B  38     -17.001 -14.861  -0.367  1.00 96.90           C  
ATOM   2611  CG  PRO B  38     -16.640 -16.194  -1.014  1.00 96.90           C  
ATOM   2612  CD  PRO B  38     -15.175 -15.994  -1.389  1.00 96.90           C  
ATOM   2613  HA  PRO B  38     -16.806 -13.566  -2.075  1.00 96.90           H  
ATOM   2614  HB2 PRO B  38     -18.074 -14.673  -0.396  1.00 96.90           H  
ATOM   2615  HB3 PRO B  38     -16.643 -14.859   0.662  1.00 96.90           H  
ATOM   2616  HG2 PRO B  38     -16.770 -17.030  -0.326  1.00 96.90           H  
ATOM   2617  HG3 PRO B  38     -17.232 -16.338  -1.918  1.00 96.90           H  
ATOM   2618  HD2 PRO B  38     -14.946 -16.603  -2.264  1.00 96.90           H  
ATOM   2619  HD3 PRO B  38     -14.537 -16.276  -0.551  1.00 96.90           H  
ATOM   2620  N   GLU B  39     -14.954 -12.624   0.517  1.00 94.15           N  
ATOM   2621  CA  GLU B  39     -14.527 -11.512   1.369  1.00 94.15           C  
ATOM   2622  C   GLU B  39     -13.961 -10.312   0.589  1.00 94.15           C  
ATOM   2623  O   GLU B  39     -14.022  -9.183   1.077  1.00 94.15           O  
ATOM   2624  CB  GLU B  39     -13.520 -12.019   2.420  1.00 94.15           C  
ATOM   2625  CG  GLU B  39     -12.233 -12.670   1.869  1.00 94.15           C  
ATOM   2626  CD  GLU B  39     -12.315 -14.198   1.711  1.00 94.15           C  
ATOM   2627  OE1 GLU B  39     -11.278 -14.851   1.949  1.00 94.15           O  
ATOM   2628  OE2 GLU B  39     -13.397 -14.713   1.341  1.00 94.15           O1-
ATOM   2629  H   GLU B  39     -14.488 -13.508   0.658  1.00 94.15           H  
ATOM   2630  HA  GLU B  39     -15.400 -11.142   1.907  1.00 94.15           H  
ATOM   2631  HB2 GLU B  39     -13.229 -11.165   3.032  1.00 94.15           H  
ATOM   2632  HB3 GLU B  39     -14.024 -12.726   3.081  1.00 94.15           H  
ATOM   2633  HG2 GLU B  39     -11.966 -12.218   0.914  1.00 94.15           H  
ATOM   2634  HG3 GLU B  39     -11.430 -12.438   2.568  1.00 94.15           H  
ATOM   2635  N   ASN B  40     -13.475 -10.531  -0.636  1.00 97.51           N  
ATOM   2636  CA  ASN B  40     -12.833  -9.517  -1.477  1.00 97.51           C  
ATOM   2637  C   ASN B  40     -13.762  -8.956  -2.562  1.00 97.51           C  
ATOM   2638  O   ASN B  40     -13.566  -7.830  -3.018  1.00 97.51           O  
ATOM   2639  CB  ASN B  40     -11.567 -10.140  -2.085  1.00 97.51           C  
ATOM   2640  CG  ASN B  40     -10.532 -10.471  -1.027  1.00 97.51           C  
ATOM   2641  ND2 ASN B  40      -9.834 -11.570  -1.174  1.00 97.51           N  
ATOM   2642  OD1 ASN B  40     -10.337  -9.758  -0.056  1.00 97.51           O  
ATOM   2643  H   ASN B  40     -13.503 -11.478  -0.985  1.00 97.51           H  
ATOM   2644  HA  ASN B  40     -12.531  -8.673  -0.858  1.00 97.51           H  
ATOM   2645  HB2 ASN B  40     -11.121  -9.440  -2.792  1.00 97.51           H  
ATOM   2646  HB3 ASN B  40     -11.834 -11.044  -2.633  1.00 97.51           H  
ATOM   2647 HD21 ASN B  40      -9.240 -11.830  -0.399  1.00 97.51           H  
ATOM   2648 HD22 ASN B  40      -9.931 -12.151  -1.995  1.00 97.51           H  
ATOM   2649  N   GLN B  41     -14.816  -9.685  -2.946  1.00 97.11           N  
ATOM   2650  CA  GLN B  41     -15.729  -9.279  -4.027  1.00 97.11           C  
ATOM   2651  C   GLN B  41     -16.482  -7.964  -3.756  1.00 97.11           C  
ATOM   2652  O   GLN B  41     -16.973  -7.325  -4.686  1.00 97.11           O  
ATOM   2653  CB  GLN B  41     -16.758 -10.390  -4.267  1.00 97.11           C  
ATOM   2654  CG  GLN B  41     -16.158 -11.636  -4.932  1.00 97.11           C  
ATOM   2655  CD  GLN B  41     -17.213 -12.693  -5.235  1.00 97.11           C  
ATOM   2656  NE2 GLN B  41     -16.862 -13.786  -5.863  1.00 97.11           N  
ATOM   2657  OE1 GLN B  41     -18.388 -12.577  -4.923  1.00 97.11           O  
ATOM   2658  H   GLN B  41     -14.905 -10.613  -2.556  1.00 97.11           H  
ATOM   2659  HA  GLN B  41     -15.148  -9.131  -4.936  1.00 97.11           H  
ATOM   2660  HB2 GLN B  41     -17.224 -10.667  -3.322  1.00 97.11           H  
ATOM   2661  HB3 GLN B  41     -17.534 -10.003  -4.928  1.00 97.11           H  
ATOM   2662  HG2 GLN B  41     -15.679 -11.348  -5.868  1.00 97.11           H  
ATOM   2663  HG3 GLN B  41     -15.398 -12.077  -4.287  1.00 97.11           H  
ATOM   2664 HE21 GLN B  41     -17.564 -14.511  -5.907  1.00 97.11           H  
ATOM   2665 HE22 GLN B  41     -15.883 -14.032  -5.871  1.00 97.11           H  
ATOM   2666  N   THR B  42     -16.600  -7.561  -2.487  1.00 98.02           N  
ATOM   2667  CA  THR B  42     -17.296  -6.327  -2.074  1.00 98.02           C  
ATOM   2668  C   THR B  42     -16.355  -5.163  -1.765  1.00 98.02           C  
ATOM   2669  O   THR B  42     -16.822  -4.130  -1.291  1.00 98.02           O  
ATOM   2670  CB  THR B  42     -18.267  -6.567  -0.908  1.00 98.02           C  
ATOM   2671  CG2 THR B  42     -19.393  -7.532  -1.280  1.00 98.02           C  
ATOM   2672  OG1 THR B  42     -17.616  -7.078   0.238  1.00 98.02           O  
ATOM   2673  H   THR B  42     -16.119  -8.107  -1.786  1.00 98.02           H  
ATOM   2674  HA  THR B  42     -17.904  -5.978  -2.908  1.00 98.02           H  
ATOM   2675  HB  THR B  42     -18.728  -5.615  -0.646  1.00 98.02           H  
ATOM   2676  HG1 THR B  42     -17.328  -7.971   0.035  1.00 98.02           H  
ATOM   2677 HG21 THR B  42     -20.063  -7.655  -0.430  1.00 98.02           H  
ATOM   2678 HG22 THR B  42     -18.991  -8.505  -1.565  1.00 98.02           H  
ATOM   2679 HG23 THR B  42     -19.965  -7.117  -2.110  1.00 98.02           H  
ATOM   2680  N   ALA B  43     -15.053  -5.304  -2.033  1.00 97.67           N  
ATOM   2681  CA  ALA B  43     -14.088  -4.221  -1.878  1.00 97.67           C  
ATOM   2682  C   ALA B  43     -14.481  -2.989  -2.719  1.00 97.67           C  
ATOM   2683  O   ALA B  43     -14.996  -3.117  -3.842  1.00 97.67           O  
ATOM   2684  CB  ALA B  43     -12.701  -4.756  -2.256  1.00 97.67           C  
ATOM   2685  H   ALA B  43     -14.718  -6.165  -2.440  1.00 97.67           H  
ATOM   2686  HA  ALA B  43     -14.066  -3.916  -0.832  1.00 97.67           H  
ATOM   2687  HB1 ALA B  43     -12.719  -5.156  -3.271  1.00 97.67           H  
ATOM   2688  HB2 ALA B  43     -12.410  -5.546  -1.565  1.00 97.67           H  
ATOM   2689  HB3 ALA B  43     -11.964  -3.955  -2.211  1.00 97.67           H  
ATOM   2690  N   THR B  44     -14.216  -1.790  -2.189  1.00 96.71           N  
ATOM   2691  CA  THR B  44     -14.537  -0.513  -2.854  1.00 96.71           C  
ATOM   2692  C   THR B  44     -13.318   0.282  -3.320  1.00 96.71           C  
ATOM   2693  O   THR B  44     -13.470   1.187  -4.132  1.00 96.71           O  
ATOM   2694  CB  THR B  44     -15.448   0.369  -1.985  1.00 96.71           C  
ATOM   2695  CG2 THR B  44     -16.711  -0.362  -1.522  1.00 96.71           C  
ATOM   2696  OG1 THR B  44     -14.784   0.791  -0.821  1.00 96.71           O  
ATOM   2697  H   THR B  44     -13.913  -1.748  -1.226  1.00 96.71           H  
ATOM   2698  HA  THR B  44     -15.097  -0.726  -3.765  1.00 96.71           H  
ATOM   2699  HB  THR B  44     -15.742   1.245  -2.563  1.00 96.71           H  
ATOM   2700  HG1 THR B  44     -14.014   1.313  -1.054  1.00 96.71           H  
ATOM   2701 HG21 THR B  44     -16.455  -1.082  -0.745  1.00 96.71           H  
ATOM   2702 HG22 THR B  44     -17.185  -0.894  -2.348  1.00 96.71           H  
ATOM   2703 HG23 THR B  44     -17.412   0.361  -1.107  1.00 96.71           H  
ATOM   2704  N   SER B  45     -12.116  -0.060  -2.855  1.00 97.09           N  
ATOM   2705  CA  SER B  45     -10.833   0.513  -3.291  1.00 97.09           C  
ATOM   2706  C   SER B  45      -9.767  -0.583  -3.395  1.00 97.09           C  
ATOM   2707  O   SER B  45      -9.928  -1.661  -2.828  1.00 97.09           O  
ATOM   2708  CB  SER B  45     -10.381   1.614  -2.317  1.00 97.09           C  
ATOM   2709  OG  SER B  45     -10.072   1.073  -1.047  1.00 97.09           O  
ATOM   2710  H   SER B  45     -12.065  -0.792  -2.161  1.00 97.09           H  
ATOM   2711  HA  SER B  45     -10.954   0.965  -4.276  1.00 97.09           H  
ATOM   2712  HB2 SER B  45     -11.172   2.356  -2.213  1.00 97.09           H  
ATOM   2713  HB3 SER B  45      -9.496   2.107  -2.720  1.00 97.09           H  
ATOM   2714  HG  SER B  45      -9.671   1.762  -0.512  1.00 97.09           H  
ATOM   2715  N   ALA B  46      -8.659  -0.361  -4.105  1.00 97.99           N  
ATOM   2716  CA  ALA B  46      -7.583  -1.361  -4.176  1.00 97.99           C  
ATOM   2717  C   ALA B  46      -7.038  -1.753  -2.791  1.00 97.99           C  
ATOM   2718  O   ALA B  46      -6.774  -2.925  -2.529  1.00 97.99           O  
ATOM   2719  CB  ALA B  46      -6.465  -0.798  -5.053  1.00 97.99           C  
ATOM   2720  H   ALA B  46      -8.577   0.479  -4.661  1.00 97.99           H  
ATOM   2721  HA  ALA B  46      -7.973  -2.266  -4.641  1.00 97.99           H  
ATOM   2722  HB1 ALA B  46      -6.836  -0.683  -6.071  1.00 97.99           H  
ATOM   2723  HB2 ALA B  46      -5.620  -1.487  -5.062  1.00 97.99           H  
ATOM   2724  HB3 ALA B  46      -6.145   0.170  -4.670  1.00 97.99           H  
ATOM   2725  N   THR B  47      -6.918  -0.779  -1.891  1.00 96.82           N  
ATOM   2726  CA  THR B  47      -6.443  -0.930  -0.512  1.00 96.82           C  
ATOM   2727  C   THR B  47      -7.409  -1.708   0.384  1.00 96.82           C  
ATOM   2728  O   THR B  47      -6.943  -2.347   1.328  1.00 96.82           O  
ATOM   2729  CB  THR B  47      -6.151   0.458   0.090  1.00 96.82           C  
ATOM   2730  CG2 THR B  47      -4.738   0.919  -0.268  1.00 96.82           C  
ATOM   2731  OG1 THR B  47      -7.004   1.413  -0.496  1.00 96.82           O  
ATOM   2732  H   THR B  47      -7.210   0.155  -2.146  1.00 96.82           H  
ATOM   2733  HA  THR B  47      -5.517  -1.503  -0.528  1.00 96.82           H  
ATOM   2734  HB  THR B  47      -6.281   0.446   1.172  1.00 96.82           H  
ATOM   2735  HG1 THR B  47      -7.413   1.974   0.166  1.00 96.82           H  
ATOM   2736 HG21 THR B  47      -4.617   0.956  -1.350  1.00 96.82           H  
ATOM   2737 HG22 THR B  47      -4.564   1.912   0.147  1.00 96.82           H  
ATOM   2738 HG23 THR B  47      -4.009   0.229   0.157  1.00 96.82           H  
ATOM   2739  N   ASP B  48      -8.713  -1.764   0.076  1.00 96.83           N  
ATOM   2740  CA  ASP B  48      -9.670  -2.627   0.794  1.00 96.83           C  
ATOM   2741  C   ASP B  48      -9.249  -4.103   0.776  1.00 96.83           C  
ATOM   2742  O   ASP B  48      -9.419  -4.802   1.775  1.00 96.83           O  
ATOM   2743  CB  ASP B  48     -11.082  -2.542   0.190  1.00 96.83           C  
ATOM   2744  CG  ASP B  48     -12.061  -1.614   0.892  1.00 96.83           C  
ATOM   2745  OD1 ASP B  48     -11.638  -0.782   1.732  1.00 96.83           O  
ATOM   2746  OD2 ASP B  48     -13.257  -1.775   0.576  1.00 96.83           O1-
ATOM   2747  H   ASP B  48      -9.061  -1.207  -0.691  1.00 96.83           H  
ATOM   2748  HA  ASP B  48      -9.713  -2.314   1.838  1.00 96.83           H  
ATOM   2749  HB2 ASP B  48     -11.037  -2.260  -0.862  1.00 96.83           H  
ATOM   2750  HB3 ASP B  48     -11.529  -3.536   0.225  1.00 96.83           H  
ATOM   2751  N   LEU B  49      -8.642  -4.564  -0.326  1.00 97.90           N  
ATOM   2752  CA  LEU B  49      -8.158  -5.942  -0.474  1.00 97.90           C  
ATOM   2753  C   LEU B  49      -7.074  -6.299   0.558  1.00 97.90           C  
ATOM   2754  O   LEU B  49      -6.819  -7.472   0.814  1.00 97.90           O  
ATOM   2755  CB  LEU B  49      -7.622  -6.140  -1.906  1.00 97.90           C  
ATOM   2756  CG  LEU B  49      -8.663  -5.931  -3.022  1.00 97.90           C  
ATOM   2757  CD1 LEU B  49      -7.986  -6.032  -4.387  1.00 97.90           C  
ATOM   2758  CD2 LEU B  49      -9.760  -6.995  -2.980  1.00 97.90           C  
ATOM   2759  H   LEU B  49      -8.494  -3.918  -1.087  1.00 97.90           H  
ATOM   2760  HA  LEU B  49      -8.985  -6.629  -0.298  1.00 97.90           H  
ATOM   2761  HB2 LEU B  49      -7.227  -7.152  -1.988  1.00 97.90           H  
ATOM   2762  HB3 LEU B  49      -6.790  -5.454  -2.061  1.00 97.90           H  
ATOM   2763  HG  LEU B  49      -9.118  -4.944  -2.937  1.00 97.90           H  
ATOM   2764 HD11 LEU B  49      -7.262  -5.222  -4.487  1.00 97.90           H  
ATOM   2765 HD12 LEU B  49      -7.480  -6.993  -4.480  1.00 97.90           H  
ATOM   2766 HD13 LEU B  49      -8.736  -5.944  -5.173  1.00 97.90           H  
ATOM   2767 HD21 LEU B  49      -9.314  -7.986  -3.050  1.00 97.90           H  
ATOM   2768 HD22 LEU B  49     -10.458  -6.848  -3.804  1.00 97.90           H  
ATOM   2769 HD23 LEU B  49     -10.320  -6.918  -2.047  1.00 97.90           H  
ATOM   2770  N   LEU B  50      -6.440  -5.297   1.173  1.00 97.87           N  
ATOM   2771  CA  LEU B  50      -5.385  -5.473   2.167  1.00 97.87           C  
ATOM   2772  C   LEU B  50      -5.907  -5.517   3.610  1.00 97.87           C  
ATOM   2773  O   LEU B  50      -5.154  -5.893   4.509  1.00 97.87           O  
ATOM   2774  CB  LEU B  50      -4.353  -4.345   2.012  1.00 97.87           C  
ATOM   2775  CG  LEU B  50      -3.831  -4.094   0.587  1.00 97.87           C  
ATOM   2776  CD1 LEU B  50      -2.867  -2.908   0.638  1.00 97.87           C  
ATOM   2777  CD2 LEU B  50      -3.119  -5.323   0.021  1.00 97.87           C  
ATOM   2778  H   LEU B  50      -6.725  -4.354   0.947  1.00 97.87           H  
ATOM   2779  HA  LEU B  50      -4.883  -6.424   1.987  1.00 97.87           H  
ATOM   2780  HB2 LEU B  50      -4.793  -3.421   2.387  1.00 97.87           H  
ATOM   2781  HB3 LEU B  50      -3.507  -4.593   2.651  1.00 97.87           H  
ATOM   2782  HG  LEU B  50      -4.656  -3.830  -0.075  1.00 97.87           H  
ATOM   2783 HD11 LEU B  50      -3.424  -2.009   0.901  1.00 97.87           H  
ATOM   2784 HD12 LEU B  50      -2.101  -3.075   1.397  1.00 97.87           H  
ATOM   2785 HD13 LEU B  50      -2.395  -2.761  -0.333  1.00 97.87           H  
ATOM   2786 HD21 LEU B  50      -2.270  -5.586   0.652  1.00 97.87           H  
ATOM   2787 HD22 LEU B  50      -2.783  -5.106  -0.993  1.00 97.87           H  
ATOM   2788 HD23 LEU B  50      -3.815  -6.159  -0.032  1.00 97.87           H  
ATOM   2789  N   ARG B  51      -7.173  -5.144   3.862  1.00 95.23           N  
ATOM   2790  CA  ARG B  51      -7.707  -4.926   5.225  1.00 95.23           C  
ATOM   2791  C   ARG B  51      -7.665  -6.150   6.128  1.00 95.23           C  
ATOM   2792  O   ARG B  51      -7.550  -6.008   7.341  1.00 95.23           O  
ATOM   2793  CB  ARG B  51      -9.161  -4.448   5.156  1.00 95.23           C  
ATOM   2794  CG  ARG B  51      -9.250  -2.984   4.742  1.00 95.23           C  
ATOM   2795  CD  ARG B  51     -10.706  -2.537   4.837  1.00 95.23           C  
ATOM   2796  NE  ARG B  51     -10.876  -1.209   4.253  1.00 95.23           N  
ATOM   2797  CZ  ARG B  51     -11.167  -0.060   4.813  1.00 95.23           C  
ATOM   2798  NH1 ARG B  51     -11.168   0.135   6.102  1.00 95.23           N1+
ATOM   2799  NH2 ARG B  51     -11.493   0.911   4.021  1.00 95.23           N  
ATOM   2800  H   ARG B  51      -7.759  -4.909   3.074  1.00 95.23           H  
ATOM   2801  HA  ARG B  51      -7.101  -4.173   5.729  1.00 95.23           H  
ATOM   2802  HB2 ARG B  51      -9.611  -4.544   6.144  1.00 95.23           H  
ATOM   2803  HB3 ARG B  51      -9.728  -5.072   4.465  1.00 95.23           H  
ATOM   2804  HG2 ARG B  51      -8.877  -2.867   3.724  1.00 95.23           H  
ATOM   2805  HG3 ARG B  51      -8.646  -2.375   5.415  1.00 95.23           H  
ATOM   2806  HD2 ARG B  51     -11.033  -2.550   5.878  1.00 95.23           H  
ATOM   2807  HD3 ARG B  51     -11.326  -3.236   4.276  1.00 95.23           H  
ATOM   2808  HE  ARG B  51     -10.991  -1.184   3.250  1.00 95.23           H  
ATOM   2809 HH11 ARG B  51     -10.956  -0.641   6.714  1.00 95.23           H  
ATOM   2810 HH12 ARG B  51     -11.598   0.972   6.469  1.00 95.23           H  
ATOM   2811 HH21 ARG B  51     -11.623   0.642   3.057  1.00 95.23           H  
ATOM   2812 HH22 ARG B  51     -11.880   1.769   4.389  1.00 95.23           H  
ATOM   2813  N   HIS B  52      -7.764  -7.341   5.549  1.00 96.43           N  
ATOM   2814  CA  HIS B  52      -7.792  -8.600   6.291  1.00 96.43           C  
ATOM   2815  C   HIS B  52      -6.403  -9.221   6.486  1.00 96.43           C  
ATOM   2816  O   HIS B  52      -6.292 -10.328   7.009  1.00 96.43           O  
ATOM   2817  CB  HIS B  52      -8.790  -9.551   5.617  1.00 96.43           C  
ATOM   2818  CG  HIS B  52     -10.184  -8.982   5.595  1.00 96.43           C  
ATOM   2819  CD2 HIS B  52     -10.939  -8.635   6.682  1.00 96.43           C  
ATOM   2820  ND1 HIS B  52     -10.920  -8.675   4.472  1.00 96.43           N  
ATOM   2821  CE1 HIS B  52     -12.093  -8.161   4.877  1.00 96.43           C  
ATOM   2822  NE2 HIS B  52     -12.143  -8.104   6.216  1.00 96.43           N  
ATOM   2823  H   HIS B  52      -7.896  -7.363   4.547  1.00 96.43           H  
ATOM   2824  HA  HIS B  52      -8.168  -8.401   7.295  1.00 96.43           H  
ATOM   2825  HB2 HIS B  52      -8.819 -10.501   6.150  1.00 96.43           H  
ATOM   2826  HB3 HIS B  52      -8.465  -9.751   4.597  1.00 96.43           H  
ATOM   2827  HD1 HIS B  52     -10.665  -8.858   3.512  1.00 96.43           H  
ATOM   2828  HD2 HIS B  52     -10.655  -8.748   7.718  1.00 96.43           H  
ATOM   2829  HE1 HIS B  52     -12.892  -7.851   4.221  1.00 96.43           H  
ATOM   2830  N   VAL B  53      -5.325  -8.536   6.096  1.00 97.49           N  
ATOM   2831  CA  VAL B  53      -3.965  -9.073   6.188  1.00 97.49           C  
ATOM   2832  C   VAL B  53      -3.257  -8.540   7.440  1.00 97.49           C  
ATOM   2833  O   VAL B  53      -2.924  -7.354   7.489  1.00 97.49           O  
ATOM   2834  CB  VAL B  53      -3.177  -8.767   4.906  1.00 97.49           C  
ATOM   2835  CG1 VAL B  53      -1.796  -9.424   4.992  1.00 97.49           C  
ATOM   2836  CG2 VAL B  53      -3.902  -9.331   3.675  1.00 97.49           C  
ATOM   2837  H   VAL B  53      -5.444  -7.614   5.704  1.00 97.49           H  
ATOM   2838  HA  VAL B  53      -4.022 -10.160   6.251  1.00 97.49           H  
ATOM   2839  HB  VAL B  53      -3.054  -7.692   4.784  1.00 97.49           H  
ATOM   2840 HG11 VAL B  53      -1.908 -10.488   5.199  1.00 97.49           H  
ATOM   2841 HG12 VAL B  53      -1.264  -9.293   4.050  1.00 97.49           H  
ATOM   2842 HG13 VAL B  53      -1.213  -8.946   5.780  1.00 97.49           H  
ATOM   2843 HG21 VAL B  53      -3.290  -9.189   2.784  1.00 97.49           H  
ATOM   2844 HG22 VAL B  53      -4.842  -8.803   3.517  1.00 97.49           H  
ATOM   2845 HG23 VAL B  53      -4.107 -10.393   3.807  1.00 97.49           H  
ATOM   2846  N   PRO B  54      -2.940  -9.386   8.443  1.00 97.54           N  
ATOM   2847  CA  PRO B  54      -2.189  -8.948   9.612  1.00 97.54           C  
ATOM   2848  C   PRO B  54      -0.848  -8.325   9.232  1.00 97.54           C  
ATOM   2849  O   PRO B  54      -0.128  -8.828   8.364  1.00 97.54           O  
ATOM   2850  CB  PRO B  54      -1.973 -10.187  10.480  1.00 97.54           C  
ATOM   2851  CG  PRO B  54      -3.128 -11.083  10.088  1.00 97.54           C  
ATOM   2852  CD  PRO B  54      -3.294 -10.788   8.596  1.00 97.54           C  
ATOM   2853  HA  PRO B  54      -2.796  -8.225  10.158  1.00 97.54           H  
ATOM   2854  HB2 PRO B  54      -1.991  -9.942  11.542  1.00 97.54           H  
ATOM   2855  HB3 PRO B  54      -1.041 -10.685  10.212  1.00 97.54           H  
ATOM   2856  HG2 PRO B  54      -2.892 -12.132  10.268  1.00 97.54           H  
ATOM   2857  HG3 PRO B  54      -4.002 -10.778  10.663  1.00 97.54           H  
ATOM   2858  HD2 PRO B  54      -4.314 -10.999   8.275  1.00 97.54           H  
ATOM   2859  HD3 PRO B  54      -2.597 -11.398   8.022  1.00 97.54           H  
ATOM   2860  N   GLY B  55      -0.494  -7.248   9.931  1.00 96.80           N  
ATOM   2861  CA  GLY B  55       0.739  -6.505   9.679  1.00 96.80           C  
ATOM   2862  C   GLY B  55       0.622  -5.452   8.586  1.00 96.80           C  
ATOM   2863  O   GLY B  55       1.599  -4.737   8.359  1.00 96.80           O  
ATOM   2864  H   GLY B  55      -1.159  -6.861  10.586  1.00 96.80           H  
ATOM   2865  HA2 GLY B  55       1.047  -5.996  10.592  1.00 96.80           H  
ATOM   2866  HA3 GLY B  55       1.529  -7.195   9.384  1.00 96.80           H  
ATOM   2867  N   ILE B  56      -0.543  -5.344   7.941  1.00 96.78           N  
ATOM   2868  CA  ILE B  56      -0.911  -4.192   7.129  1.00 96.78           C  
ATOM   2869  C   ILE B  56      -1.909  -3.336   7.906  1.00 96.78           C  
ATOM   2870  O   ILE B  56      -2.885  -3.836   8.458  1.00 96.78           O  
ATOM   2871  CB  ILE B  56      -1.421  -4.593   5.728  1.00 96.78           C  
ATOM   2872  CG1 ILE B  56      -0.296  -5.344   4.981  1.00 96.78           C  
ATOM   2873  CG2 ILE B  56      -1.850  -3.315   4.983  1.00 96.78           C  
ATOM   2874  CD1 ILE B  56      -0.624  -5.746   3.540  1.00 96.78           C  
ATOM   2875  H   ILE B  56      -1.287  -5.998   8.143  1.00 96.78           H  
ATOM   2876  HA  ILE B  56      -0.014  -3.592   6.974  1.00 96.78           H  
ATOM   2877  HB  ILE B  56      -2.287  -5.248   5.824  1.00 96.78           H  
ATOM   2878 HG12 ILE B  56      -0.062  -6.261   5.524  1.00 96.78           H  
ATOM   2879 HG13 ILE B  56       0.601  -4.723   4.966  1.00 96.78           H  
ATOM   2880 HG21 ILE B  56      -2.748  -2.896   5.436  1.00 96.78           H  
ATOM   2881 HG22 ILE B  56      -1.044  -2.581   5.029  1.00 96.78           H  
ATOM   2882 HG23 ILE B  56      -2.092  -3.517   3.939  1.00 96.78           H  
ATOM   2883 HD11 ILE B  56      -0.746  -4.866   2.908  1.00 96.78           H  
ATOM   2884 HD12 ILE B  56       0.205  -6.329   3.140  1.00 96.78           H  
ATOM   2885 HD13 ILE B  56      -1.537  -6.342   3.520  1.00 96.78           H  
ATOM   2886  N   THR B  57      -1.668  -2.031   7.924  1.00 92.48           N  
ATOM   2887  CA  THR B  57      -2.628  -1.038   8.410  1.00 92.48           C  
ATOM   2888  C   THR B  57      -2.785   0.070   7.387  1.00 92.48           C  
ATOM   2889  O   THR B  57      -1.797   0.612   6.893  1.00 92.48           O  
ATOM   2890  CB  THR B  57      -2.264  -0.463   9.793  1.00 92.48           C  
ATOM   2891  CG2 THR B  57      -3.025  -1.203  10.887  1.00 92.48           C  
ATOM   2892  OG1 THR B  57      -0.895  -0.571  10.129  1.00 92.48           O  
ATOM   2893  H   THR B  57      -0.817  -1.698   7.493  1.00 92.48           H  
ATOM   2894  HA  THR B  57      -3.603  -1.516   8.497  1.00 92.48           H  
ATOM   2895  HB  THR B  57      -2.551   0.588   9.837  1.00 92.48           H  
ATOM   2896  HG1 THR B  57      -0.516   0.310  10.094  1.00 92.48           H  
ATOM   2897 HG21 THR B  57      -2.848  -2.274  10.795  1.00 92.48           H  
ATOM   2898 HG22 THR B  57      -2.682  -0.870  11.866  1.00 92.48           H  
ATOM   2899 HG23 THR B  57      -4.092  -1.004  10.790  1.00 92.48           H  
ATOM   2900  N   LEU B  58      -4.034   0.414   7.093  1.00 91.26           N  
ATOM   2901  CA  LEU B  58      -4.374   1.581   6.293  1.00 91.26           C  
ATOM   2902  C   LEU B  58      -4.464   2.788   7.219  1.00 91.26           C  
ATOM   2903  O   LEU B  58      -5.073   2.703   8.290  1.00 91.26           O  
ATOM   2904  CB  LEU B  58      -5.693   1.342   5.541  1.00 91.26           C  
ATOM   2905  CG  LEU B  58      -5.661   0.132   4.589  1.00 91.26           C  
ATOM   2906  CD1 LEU B  58      -7.061  -0.115   4.037  1.00 91.26           C  
ATOM   2907  CD2 LEU B  58      -4.686   0.335   3.430  1.00 91.26           C  
ATOM   2908  H   LEU B  58      -4.799  -0.056   7.555  1.00 91.26           H  
ATOM   2909  HA  LEU B  58      -3.589   1.773   5.562  1.00 91.26           H  
ATOM   2910  HB2 LEU B  58      -6.486   1.195   6.275  1.00 91.26           H  
ATOM   2911  HB3 LEU B  58      -5.935   2.237   4.969  1.00 91.26           H  
ATOM   2912  HG  LEU B  58      -5.368  -0.761   5.141  1.00 91.26           H  
ATOM   2913 HD11 LEU B  58      -7.365   0.717   3.401  1.00 91.26           H  
ATOM   2914 HD12 LEU B  58      -7.068  -1.036   3.455  1.00 91.26           H  
ATOM   2915 HD13 LEU B  58      -7.774  -0.209   4.855  1.00 91.26           H  
ATOM   2916 HD21 LEU B  58      -4.917   1.263   2.907  1.00 91.26           H  
ATOM   2917 HD22 LEU B  58      -4.754  -0.508   2.742  1.00 91.26           H  
ATOM   2918 HD23 LEU B  58      -3.668   0.393   3.814  1.00 91.26           H  
ATOM   2919  N   ASP B  59      -3.830   3.883   6.829  1.00 83.05           N  
ATOM   2920  CA  ASP B  59      -4.186   5.178   7.383  1.00 83.05           C  
ATOM   2921  C   ASP B  59      -5.347   5.793   6.585  1.00 83.05           C  
ATOM   2922  O   ASP B  59      -5.894   5.200   5.650  1.00 83.05           O  
ATOM   2923  CB  ASP B  59      -2.941   6.064   7.521  1.00 83.05           C  
ATOM   2924  CG  ASP B  59      -2.259   6.361   6.197  1.00 83.05           C  
ATOM   2925  OD1 ASP B  59      -2.996   6.509   5.209  1.00 83.05           O  
ATOM   2926  OD2 ASP B  59      -1.012   6.471   6.227  1.00 83.05           O1-
ATOM   2927  H   ASP B  59      -3.405   3.890   5.912  1.00 83.05           H  
ATOM   2928  HA  ASP B  59      -4.564   5.039   8.395  1.00 83.05           H  
ATOM   2929  HB2 ASP B  59      -3.220   7.006   7.993  1.00 83.05           H  
ATOM   2930  HB3 ASP B  59      -2.236   5.564   8.184  1.00 83.05           H  
ATOM   2931  N   GLY B  60      -5.783   6.962   7.039  1.00 84.88           N  
ATOM   2932  CA  GLY B  60      -6.937   7.630   6.477  1.00 84.88           C  
ATOM   2933  C   GLY B  60      -8.269   6.994   6.853  1.00 84.88           C  
ATOM   2934  O   GLY B  60      -8.401   6.202   7.789  1.00 84.88           O  
ATOM   2935  H   GLY B  60      -5.278   7.406   7.793  1.00 84.88           H  
ATOM   2936  HA2 GLY B  60      -6.944   8.663   6.830  1.00 84.88           H  
ATOM   2937  HA3 GLY B  60      -6.851   7.633   5.390  1.00 84.88           H  
ATOM   2938  N   THR B  61      -9.291   7.450   6.143  1.00 90.12           N  
ATOM   2939  CA  THR B  61     -10.683   7.060   6.356  1.00 90.12           C  
ATOM   2940  C   THR B  61     -11.109   6.068   5.269  1.00 90.12           C  
ATOM   2941  O   THR B  61     -10.292   5.535   4.518  1.00 90.12           O  
ATOM   2942  CB  THR B  61     -11.578   8.311   6.398  1.00 90.12           C  
ATOM   2943  CG2 THR B  61     -11.227   9.282   7.524  1.00 90.12           C  
ATOM   2944  OG1 THR B  61     -11.492   9.018   5.187  1.00 90.12           O  
ATOM   2945  H   THR B  61      -9.083   7.988   5.314  1.00 90.12           H  
ATOM   2946  HA  THR B  61     -10.785   6.549   7.313  1.00 90.12           H  
ATOM   2947  HB  THR B  61     -12.613   8.000   6.541  1.00 90.12           H  
ATOM   2948  HG1 THR B  61     -10.776   9.654   5.248  1.00 90.12           H  
ATOM   2949 HG21 THR B  61     -11.906  10.134   7.489  1.00 90.12           H  
ATOM   2950 HG22 THR B  61     -11.348   8.781   8.485  1.00 90.12           H  
ATOM   2951 HG23 THR B  61     -10.200   9.632   7.425  1.00 90.12           H  
ATOM   2952  N   GLY B  62     -12.409   5.800   5.148  1.00 92.31           N  
ATOM   2953  CA  GLY B  62     -12.934   5.027   4.025  1.00 92.31           C  
ATOM   2954  C   GLY B  62     -12.783   5.713   2.659  1.00 92.31           C  
ATOM   2955  O   GLY B  62     -12.985   5.022   1.665  1.00 92.31           O  
ATOM   2956  H   GLY B  62     -13.062   6.210   5.800  1.00 92.31           H  
ATOM   2957  HA2 GLY B  62     -12.417   4.070   3.978  1.00 92.31           H  
ATOM   2958  HA3 GLY B  62     -13.994   4.828   4.189  1.00 92.31           H  
ATOM   2959  N   ARG B  63     -12.436   7.011   2.589  1.00 96.98           N  
ATOM   2960  CA  ARG B  63     -12.246   7.772   1.336  1.00 96.98           C  
ATOM   2961  C   ARG B  63     -11.033   7.258   0.566  1.00 96.98           C  
ATOM   2962  O   ARG B  63     -10.073   6.796   1.177  1.00 96.98           O  
ATOM   2963  CB  ARG B  63     -12.071   9.278   1.615  1.00 96.98           C  
ATOM   2964  CG  ARG B  63     -13.225   9.876   2.433  1.00 96.98           C  
ATOM   2965  CD  ARG B  63     -13.140  11.402   2.511  1.00 96.98           C  
ATOM   2966  NE  ARG B  63     -14.077  11.970   3.508  1.00 96.98           N  
ATOM   2967  CZ  ARG B  63     -13.814  12.290   4.763  1.00 96.98           C  
ATOM   2968  NH1 ARG B  63     -12.655  12.087   5.310  1.00 96.98           N1+
ATOM   2969  NH2 ARG B  63     -14.714  12.857   5.512  1.00 96.98           N  
ATOM   2970  H   ARG B  63     -12.217   7.491   3.449  1.00 96.98           H  
ATOM   2971  HA  ARG B  63     -13.119   7.646   0.695  1.00 96.98           H  
ATOM   2972  HB2 ARG B  63     -11.135   9.445   2.146  1.00 96.98           H  
ATOM   2973  HB3 ARG B  63     -12.017   9.801   0.659  1.00 96.98           H  
ATOM   2974  HG2 ARG B  63     -13.202   9.473   3.445  1.00 96.98           H  
ATOM   2975  HG3 ARG B  63     -14.172   9.583   1.977  1.00 96.98           H  
ATOM   2976  HD2 ARG B  63     -12.117  11.702   2.731  1.00 96.98           H  
ATOM   2977  HD3 ARG B  63     -13.395  11.795   1.526  1.00 96.98           H  
ATOM   2978  HE  ARG B  63     -14.999  12.197   3.165  1.00 96.98           H  
ATOM   2979 HH11 ARG B  63     -11.932  11.614   4.787  1.00 96.98           H  
ATOM   2980 HH12 ARG B  63     -12.461  12.395   6.252  1.00 96.98           H  
ATOM   2981 HH21 ARG B  63     -14.524  13.117   6.469  1.00 96.98           H  
ATOM   2982 HH22 ARG B  63     -15.591  13.103   5.075  1.00 96.98           H  
ATOM   2983  N   THR B  64     -11.045   7.347  -0.760  1.00 97.43           N  
ATOM   2984  CA  THR B  64      -9.924   6.840  -1.570  1.00 97.43           C  
ATOM   2985  C   THR B  64      -8.676   7.706  -1.415  1.00 97.43           C  
ATOM   2986  O   THR B  64      -7.558   7.192  -1.342  1.00 97.43           O  
ATOM   2987  CB  THR B  64     -10.288   6.752  -3.059  1.00 97.43           C  
ATOM   2988  CG2 THR B  64      -9.314   5.827  -3.788  1.00 97.43           C  
ATOM   2989  OG1 THR B  64     -11.587   6.246  -3.238  1.00 97.43           O  
ATOM   2990  H   THR B  64     -11.848   7.747  -1.226  1.00 97.43           H  
ATOM   2991  HA  THR B  64      -9.677   5.839  -1.218  1.00 97.43           H  
ATOM   2992  HB  THR B  64     -10.245   7.744  -3.508  1.00 97.43           H  
ATOM   2993  HG1 THR B  64     -12.181   6.980  -3.060  1.00 97.43           H  
ATOM   2994 HG21 THR B  64      -9.237   4.877  -3.257  1.00 97.43           H  
ATOM   2995 HG22 THR B  64      -8.328   6.288  -3.845  1.00 97.43           H  
ATOM   2996 HG23 THR B  64      -9.676   5.623  -4.796  1.00 97.43           H  
ATOM   2997  N   ASN B  65      -8.851   9.028  -1.354  1.00 97.50           N  
ATOM   2998  CA  ASN B  65      -7.766   9.959  -1.075  1.00 97.50           C  
ATOM   2999  C   ASN B  65      -7.389   9.912   0.414  1.00 97.50           C  
ATOM   3000  O   ASN B  65      -8.225  10.085   1.300  1.00 97.50           O  
ATOM   3001  CB  ASN B  65      -8.169  11.369  -1.535  1.00 97.50           C  
ATOM   3002  CG  ASN B  65      -8.155  11.529  -3.045  1.00 97.50           C  
ATOM   3003  ND2 ASN B  65      -6.992  11.670  -3.643  1.00 97.50           N  
ATOM   3004  OD1 ASN B  65      -9.160  11.543  -3.733  1.00 97.50           O  
ATOM   3005  H   ASN B  65      -9.794   9.391  -1.372  1.00 97.50           H  
ATOM   3006  HA  ASN B  65      -6.889   9.650  -1.645  1.00 97.50           H  
ATOM   3007  HB2 ASN B  65      -9.168  11.603  -1.165  1.00 97.50           H  
ATOM   3008  HB3 ASN B  65      -7.473  12.094  -1.114  1.00 97.50           H  
ATOM   3009 HD21 ASN B  65      -6.119  11.570  -3.146  1.00 97.50           H  
ATOM   3010 HD22 ASN B  65      -7.024  11.813  -4.643  1.00 97.50           H  
ATOM   3011  N   GLY B  66      -6.102   9.720   0.682  1.00 95.26           N  
ATOM   3012  CA  GLY B  66      -5.539   9.584   2.019  1.00 95.26           C  
ATOM   3013  C   GLY B  66      -5.433   8.146   2.528  1.00 95.26           C  
ATOM   3014  O   GLY B  66      -5.065   7.989   3.685  1.00 95.26           O  
ATOM   3015  H   GLY B  66      -5.487   9.514  -0.094  1.00 95.26           H  
ATOM   3016  HA2 GLY B  66      -4.534  10.004   2.017  1.00 95.26           H  
ATOM   3017  HA3 GLY B  66      -6.147  10.152   2.723  1.00 95.26           H  
ATOM   3018  N   GLN B  67      -5.736   7.124   1.714  1.00 94.71           N  
ATOM   3019  CA  GLN B  67      -5.506   5.714   2.062  1.00 94.71           C  
ATOM   3020  C   GLN B  67      -4.077   5.277   1.724  1.00 94.71           C  
ATOM   3021  O   GLN B  67      -3.824   4.658   0.685  1.00 94.71           O  
ATOM   3022  CB  GLN B  67      -6.542   4.799   1.384  1.00 94.71           C  
ATOM   3023  CG  GLN B  67      -7.814   4.700   2.227  1.00 94.71           C  
ATOM   3024  CD  GLN B  67      -8.863   3.757   1.647  1.00 94.71           C  
ATOM   3025  NE2 GLN B  67      -9.979   3.621   2.318  1.00 94.71           N  
ATOM   3026  OE1 GLN B  67      -8.705   3.088   0.633  1.00 94.71           O  
ATOM   3027  H   GLN B  67      -6.058   7.329   0.779  1.00 94.71           H  
ATOM   3028  HA  GLN B  67      -5.609   5.595   3.141  1.00 94.71           H  
ATOM   3029  HB2 GLN B  67      -6.775   5.162   0.383  1.00 94.71           H  
ATOM   3030  HB3 GLN B  67      -6.135   3.791   1.303  1.00 94.71           H  
ATOM   3031  HG2 GLN B  67      -7.549   4.334   3.219  1.00 94.71           H  
ATOM   3032  HG3 GLN B  67      -8.240   5.695   2.354  1.00 94.71           H  
ATOM   3033 HE21 GLN B  67     -10.725   3.113   1.864  1.00 94.71           H  
ATOM   3034 HE22 GLN B  67     -10.123   4.262   3.085  1.00 94.71           H  
ATOM   3035  N   ASP B  68      -3.144   5.572   2.621  1.00 94.41           N  
ATOM   3036  CA  ASP B  68      -1.775   5.082   2.566  1.00 94.41           C  
ATOM   3037  C   ASP B  68      -1.612   3.767   3.351  1.00 94.41           C  
ATOM   3038  O   ASP B  68      -2.341   3.433   4.291  1.00 94.41           O  
ATOM   3039  CB  ASP B  68      -0.781   6.180   2.997  1.00 94.41           C  
ATOM   3040  CG  ASP B  68      -0.504   7.223   1.925  1.00 94.41           C  
ATOM   3041  OD1 ASP B  68      -0.417   6.839   0.738  1.00 94.41           O  
ATOM   3042  OD2 ASP B  68      -0.263   8.401   2.283  1.00 94.41           O1-
ATOM   3043  H   ASP B  68      -3.406   6.049   3.471  1.00 94.41           H  
ATOM   3044  HA  ASP B  68      -1.545   4.840   1.529  1.00 94.41           H  
ATOM   3045  HB2 ASP B  68       0.158   5.721   3.307  1.00 94.41           H  
ATOM   3046  HB3 ASP B  68      -1.150   6.745   3.852  1.00 94.41           H  
ATOM   3047  N   VAL B  69      -0.633   2.970   2.920  1.00 95.13           N  
ATOM   3048  CA  VAL B  69      -0.375   1.623   3.440  1.00 95.13           C  
ATOM   3049  C   VAL B  69       0.807   1.643   4.395  1.00 95.13           C  
ATOM   3050  O   VAL B  69       1.875   2.149   4.066  1.00 95.13           O  
ATOM   3051  CB  VAL B  69      -0.126   0.626   2.293  1.00 95.13           C  
ATOM   3052  CG1 VAL B  69       0.199  -0.774   2.826  1.00 95.13           C  
ATOM   3053  CG2 VAL B  69      -1.357   0.494   1.388  1.00 95.13           C  
ATOM   3054  H   VAL B  69      -0.048   3.317   2.173  1.00 95.13           H  
ATOM   3055  HA  VAL B  69      -1.252   1.281   3.991  1.00 95.13           H  
ATOM   3056  HB  VAL B  69       0.714   0.971   1.690  1.00 95.13           H  
ATOM   3057 HG11 VAL B  69       0.307  -1.462   1.988  1.00 95.13           H  
ATOM   3058 HG12 VAL B  69      -0.615  -1.113   3.467  1.00 95.13           H  
ATOM   3059 HG13 VAL B  69       1.137  -0.770   3.380  1.00 95.13           H  
ATOM   3060 HG21 VAL B  69      -1.149  -0.202   0.575  1.00 95.13           H  
ATOM   3061 HG22 VAL B  69      -1.612   1.461   0.954  1.00 95.13           H  
ATOM   3062 HG23 VAL B  69      -2.208   0.131   1.964  1.00 95.13           H  
ATOM   3063  N   ASN B  70       0.646   0.997   5.547  1.00 95.11           N  
ATOM   3064  CA  ASN B  70       1.726   0.709   6.477  1.00 95.11           C  
ATOM   3065  C   ASN B  70       1.984  -0.800   6.510  1.00 95.11           C  
ATOM   3066  O   ASN B  70       1.042  -1.574   6.660  1.00 95.11           O  
ATOM   3067  CB  ASN B  70       1.387   1.262   7.867  1.00 95.11           C  
ATOM   3068  CG  ASN B  70       1.239   2.771   7.880  1.00 95.11           C  
ATOM   3069  ND2 ASN B  70       0.088   3.293   7.515  1.00 95.11           N  
ATOM   3070  OD1 ASN B  70       2.157   3.478   8.263  1.00 95.11           O  
ATOM   3071  H   ASN B  70      -0.272   0.642   5.772  1.00 95.11           H  
ATOM   3072  HA  ASN B  70       2.629   1.207   6.122  1.00 95.11           H  
ATOM   3073  HB2 ASN B  70       0.462   0.808   8.222  1.00 95.11           H  
ATOM   3074  HB3 ASN B  70       2.190   0.997   8.556  1.00 95.11           H  
ATOM   3075 HD21 ASN B  70       0.051   4.289   7.352  1.00 95.11           H  
ATOM   3076 HD22 ASN B  70      -0.626   2.708   7.106  1.00 95.11           H  
ATOM   3077  N   MET B  71       3.241  -1.227   6.394  1.00 97.65           N  
ATOM   3078  CA  MET B  71       3.639  -2.636   6.474  1.00 97.65           C  
ATOM   3079  C   MET B  71       5.092  -2.766   6.935  1.00 97.65           C  
ATOM   3080  O   MET B  71       5.960  -1.997   6.520  1.00 97.65           O  
ATOM   3081  CB  MET B  71       3.445  -3.319   5.108  1.00 97.65           C  
ATOM   3082  CG  MET B  71       3.667  -4.836   5.167  1.00 97.65           C  
ATOM   3083  SD  MET B  71       3.466  -5.698   3.586  1.00 97.65           S  
ATOM   3084  CE  MET B  71       4.939  -5.140   2.694  1.00 97.65           C  
ATOM   3085  H   MET B  71       3.962  -0.529   6.272  1.00 97.65           H  
ATOM   3086  HA  MET B  71       2.996  -3.129   7.203  1.00 97.65           H  
ATOM   3087  HB2 MET B  71       2.431  -3.134   4.753  1.00 97.65           H  
ATOM   3088  HB3 MET B  71       4.144  -2.891   4.391  1.00 97.65           H  
ATOM   3089  HG2 MET B  71       4.675  -5.040   5.528  1.00 97.65           H  
ATOM   3090  HG3 MET B  71       2.955  -5.256   5.876  1.00 97.65           H  
ATOM   3091  HE1 MET B  71       4.938  -5.574   1.694  1.00 97.65           H  
ATOM   3092  HE2 MET B  71       4.941  -4.054   2.615  1.00 97.65           H  
ATOM   3093  HE3 MET B  71       5.827  -5.473   3.232  1.00 97.65           H  
ATOM   3094  N   ARG B  72       5.383  -3.774   7.772  1.00 97.95           N  
ATOM   3095  CA  ARG B  72       6.757  -4.105   8.220  1.00 97.95           C  
ATOM   3096  C   ARG B  72       7.518  -2.887   8.790  1.00 97.95           C  
ATOM   3097  O   ARG B  72       8.730  -2.786   8.637  1.00 97.95           O  
ATOM   3098  CB  ARG B  72       7.520  -4.826   7.077  1.00 97.95           C  
ATOM   3099  CG  ARG B  72       7.134  -6.301   6.850  1.00 97.95           C  
ATOM   3100  CD  ARG B  72       7.712  -7.215   7.942  1.00 97.95           C  
ATOM   3101  NE  ARG B  72       7.507  -8.654   7.663  1.00 97.95           N  
ATOM   3102  CZ  ARG B  72       8.379  -9.538   7.199  1.00 97.95           C  
ATOM   3103  NH1 ARG B  72       9.597  -9.248   6.841  1.00 97.95           N1+
ATOM   3104  NH2 ARG B  72       8.017 -10.775   7.084  1.00 97.95           N  
ATOM   3105  H   ARG B  72       4.613  -4.347   8.085  1.00 97.95           H  
ATOM   3106  HA  ARG B  72       6.678  -4.791   9.062  1.00 97.95           H  
ATOM   3107  HB2 ARG B  72       8.593  -4.802   7.265  1.00 97.95           H  
ATOM   3108  HB3 ARG B  72       7.352  -4.279   6.149  1.00 97.95           H  
ATOM   3109  HG2 ARG B  72       6.050  -6.406   6.815  1.00 97.95           H  
ATOM   3110  HG3 ARG B  72       7.541  -6.619   5.889  1.00 97.95           H  
ATOM   3111  HD2 ARG B  72       7.223  -6.978   8.887  1.00 97.95           H  
ATOM   3112  HD3 ARG B  72       8.775  -7.011   8.062  1.00 97.95           H  
ATOM   3113  HE  ARG B  72       6.653  -9.081   7.991  1.00 97.95           H  
ATOM   3114 HH11 ARG B  72       9.958  -8.313   6.962  1.00 97.95           H  
ATOM   3115 HH12 ARG B  72      10.165 -10.020   6.522  1.00 97.95           H  
ATOM   3116 HH21 ARG B  72       8.685 -11.492   6.841  1.00 97.95           H  
ATOM   3117 HH22 ARG B  72       7.147 -11.048   7.520  1.00 97.95           H  
ATOM   3118  N   GLY B  73       6.811  -1.983   9.473  1.00 94.73           N  
ATOM   3119  CA  GLY B  73       7.384  -0.807  10.140  1.00 94.73           C  
ATOM   3120  C   GLY B  73       7.544   0.433   9.256  1.00 94.73           C  
ATOM   3121  O   GLY B  73       8.094   1.428   9.724  1.00 94.73           O  
ATOM   3122  H   GLY B  73       5.808  -2.097   9.505  1.00 94.73           H  
ATOM   3123  HA2 GLY B  73       6.745  -0.537  10.982  1.00 94.73           H  
ATOM   3124  HA3 GLY B  73       8.365  -1.053  10.543  1.00 94.73           H  
ATOM   3125  N   TYR B  74       7.067   0.397   8.014  1.00 95.60           N  
ATOM   3126  CA  TYR B  74       7.153   1.499   7.055  1.00 95.60           C  
ATOM   3127  C   TYR B  74       5.764   1.956   6.620  1.00 95.60           C  
ATOM   3128  O   TYR B  74       4.871   1.123   6.498  1.00 95.60           O  
ATOM   3129  CB  TYR B  74       7.964   1.044   5.840  1.00 95.60           C  
ATOM   3130  CG  TYR B  74       9.403   0.705   6.169  1.00 95.60           C  
ATOM   3131  CD1 TYR B  74      10.362   1.730   6.239  1.00 95.60           C  
ATOM   3132  CD2 TYR B  74       9.769  -0.623   6.466  1.00 95.60           C  
ATOM   3133  CE1 TYR B  74      11.683   1.423   6.600  1.00 95.60           C  
ATOM   3134  CE2 TYR B  74      11.098  -0.936   6.807  1.00 95.60           C  
ATOM   3135  CZ  TYR B  74      12.054   0.095   6.875  1.00 95.60           C  
ATOM   3136  OH  TYR B  74      13.345  -0.172   7.192  1.00 95.60           O  
ATOM   3137  H   TYR B  74       6.604  -0.438   7.686  1.00 95.60           H  
ATOM   3138  HA  TYR B  74       7.663   2.351   7.505  1.00 95.60           H  
ATOM   3139  HB2 TYR B  74       7.949   1.851   5.107  1.00 95.60           H  
ATOM   3140  HB3 TYR B  74       7.483   0.179   5.385  1.00 95.60           H  
ATOM   3141  HD1 TYR B  74      10.083   2.755   6.048  1.00 95.60           H  
ATOM   3142  HD2 TYR B  74       9.014  -1.395   6.458  1.00 95.60           H  
ATOM   3143  HE1 TYR B  74      12.411   2.216   6.677  1.00 95.60           H  
ATOM   3144  HE2 TYR B  74      11.370  -1.952   7.050  1.00 95.60           H  
ATOM   3145  HH  TYR B  74      13.813   0.663   7.261  1.00 95.60           H  
ATOM   3146  N   ASP B  75       5.605   3.257   6.378  1.00 94.24           N  
ATOM   3147  CA  ASP B  75       4.439   3.830   5.693  1.00 94.24           C  
ATOM   3148  C   ASP B  75       4.577   3.726   4.159  1.00 94.24           C  
ATOM   3149  O   ASP B  75       5.489   3.062   3.650  1.00 94.24           O  
ATOM   3150  CB  ASP B  75       4.223   5.275   6.180  1.00 94.24           C  
ATOM   3151  CG  ASP B  75       5.370   6.239   5.867  1.00 94.24           C  
ATOM   3152  OD1 ASP B  75       6.006   6.153   4.793  1.00 94.24           O  
ATOM   3153  OD2 ASP B  75       5.629   7.119   6.711  1.00 94.24           O1-
ATOM   3154  H   ASP B  75       6.399   3.871   6.486  1.00 94.24           H  
ATOM   3155  HA  ASP B  75       3.546   3.267   5.965  1.00 94.24           H  
ATOM   3156  HB2 ASP B  75       3.306   5.669   5.740  1.00 94.24           H  
ATOM   3157  HB3 ASP B  75       4.070   5.253   7.258  1.00 94.24           H  
ATOM   3158  N   HIS B  76       3.699   4.406   3.413  1.00 94.99           N  
ATOM   3159  CA  HIS B  76       3.652   4.379   1.947  1.00 94.99           C  
ATOM   3160  C   HIS B  76       4.978   4.750   1.264  1.00 94.99           C  
ATOM   3161  O   HIS B  76       5.206   4.363   0.119  1.00 94.99           O  
ATOM   3162  CB  HIS B  76       2.549   5.324   1.455  1.00 94.99           C  
ATOM   3163  CG  HIS B  76       2.831   6.788   1.720  1.00 94.99           C  
ATOM   3164  CD2 HIS B  76       3.409   7.670   0.846  1.00 94.99           C  
ATOM   3165  ND1 HIS B  76       2.531   7.496   2.863  1.00 94.99           N  
ATOM   3166  CE1 HIS B  76       2.917   8.768   2.672  1.00 94.99           C  
ATOM   3167  NE2 HIS B  76       3.489   8.921   1.467  1.00 94.99           N  
ATOM   3168  H   HIS B  76       2.960   4.906   3.888  1.00 94.99           H  
ATOM   3169  HA  HIS B  76       3.400   3.365   1.634  1.00 94.99           H  
ATOM   3170  HB2 HIS B  76       2.431   5.191   0.380  1.00 94.99           H  
ATOM   3171  HB3 HIS B  76       1.603   5.031   1.911  1.00 94.99           H  
ATOM   3172  HD1 HIS B  76       1.823   7.241   3.537  1.00 94.99           H  
ATOM   3173  HD2 HIS B  76       3.742   7.439  -0.155  1.00 94.99           H  
ATOM   3174  HE1 HIS B  76       2.695   9.581   3.347  1.00 94.99           H  
ATOM   3175  N   ARG B  77       5.888   5.467   1.939  1.00 95.95           N  
ATOM   3176  CA  ARG B  77       7.207   5.826   1.386  1.00 95.95           C  
ATOM   3177  C   ARG B  77       8.181   4.649   1.392  1.00 95.95           C  
ATOM   3178  O   ARG B  77       9.166   4.666   0.651  1.00 95.95           O  
ATOM   3179  CB  ARG B  77       7.790   7.011   2.167  1.00 95.95           C  
ATOM   3180  CG  ARG B  77       6.905   8.260   2.058  1.00 95.95           C  
ATOM   3181  CD  ARG B  77       7.353   9.350   3.026  1.00 95.95           C  
ATOM   3182  NE  ARG B  77       6.965   9.032   4.415  1.00 95.95           N  
ATOM   3183  CZ  ARG B  77       7.105   9.855   5.432  1.00 95.95           C  
ATOM   3184  NH1 ARG B  77       7.833  10.937   5.348  1.00 95.95           N1+
ATOM   3185  NH2 ARG B  77       6.543   9.608   6.574  1.00 95.95           N  
ATOM   3186  H   ARG B  77       5.674   5.735   2.889  1.00 95.95           H  
ATOM   3187  HA  ARG B  77       7.082   6.117   0.343  1.00 95.95           H  
ATOM   3188  HB2 ARG B  77       8.775   7.252   1.769  1.00 95.95           H  
ATOM   3189  HB3 ARG B  77       7.911   6.725   3.213  1.00 95.95           H  
ATOM   3190  HG2 ARG B  77       5.867   8.014   2.289  1.00 95.95           H  
ATOM   3191  HG3 ARG B  77       6.951   8.643   1.038  1.00 95.95           H  
ATOM   3192  HD2 ARG B  77       8.432   9.482   2.951  1.00 95.95           H  
ATOM   3193  HD3 ARG B  77       6.867  10.279   2.731  1.00 95.95           H  
ATOM   3194  HE  ARG B  77       6.489   8.158   4.589  1.00 95.95           H  
ATOM   3195 HH11 ARG B  77       8.423  11.060   4.538  1.00 95.95           H  
ATOM   3196 HH12 ARG B  77       7.954  11.537   6.151  1.00 95.95           H  
ATOM   3197 HH21 ARG B  77       6.666  10.200   7.383  1.00 95.95           H  
ATOM   3198 HH22 ARG B  77       6.084   8.714   6.668  1.00 95.95           H  
ATOM   3199  N   GLY B  78       7.937   3.647   2.237  1.00 97.70           N  
ATOM   3200  CA  GLY B  78       8.759   2.442   2.374  1.00 97.70           C  
ATOM   3201  C   GLY B  78       8.040   1.133   2.039  1.00 97.70           C  
ATOM   3202  O   GLY B  78       8.643   0.069   2.195  1.00 97.70           O  
ATOM   3203  H   GLY B  78       7.101   3.715   2.798  1.00 97.70           H  
ATOM   3204  HA2 GLY B  78       9.135   2.384   3.395  1.00 97.70           H  
ATOM   3205  HA3 GLY B  78       9.618   2.509   1.705  1.00 97.70           H  
ATOM   3206  N   VAL B  79       6.794   1.182   1.567  1.00 98.38           N  
ATOM   3207  CA  VAL B  79       6.061   0.030   1.028  1.00 98.38           C  
ATOM   3208  C   VAL B  79       5.746   0.304  -0.433  1.00 98.38           C  
ATOM   3209  O   VAL B  79       4.929   1.163  -0.753  1.00 98.38           O  
ATOM   3210  CB  VAL B  79       4.773  -0.245   1.824  1.00 98.38           C  
ATOM   3211  CG1 VAL B  79       4.046  -1.477   1.260  1.00 98.38           C  
ATOM   3212  CG2 VAL B  79       5.085  -0.503   3.301  1.00 98.38           C  
ATOM   3213  H   VAL B  79       6.337   2.081   1.514  1.00 98.38           H  
ATOM   3214  HA  VAL B  79       6.684  -0.863   1.079  1.00 98.38           H  
ATOM   3215  HB  VAL B  79       4.108   0.616   1.762  1.00 98.38           H  
ATOM   3216 HG11 VAL B  79       3.202  -1.733   1.899  1.00 98.38           H  
ATOM   3217 HG12 VAL B  79       4.729  -2.325   1.196  1.00 98.38           H  
ATOM   3218 HG13 VAL B  79       3.657  -1.255   0.266  1.00 98.38           H  
ATOM   3219 HG21 VAL B  79       5.743  -1.364   3.413  1.00 98.38           H  
ATOM   3220 HG22 VAL B  79       4.149  -0.665   3.836  1.00 98.38           H  
ATOM   3221 HG23 VAL B  79       5.557   0.374   3.744  1.00 98.38           H  
ATOM   3222  N   LEU B  80       6.390  -0.426  -1.339  1.00 98.66           N  
ATOM   3223  CA  LEU B  80       6.219  -0.166  -2.760  1.00 98.66           C  
ATOM   3224  C   LEU B  80       4.909  -0.772  -3.264  1.00 98.66           C  
ATOM   3225  O   LEU B  80       4.708  -1.979  -3.183  1.00 98.66           O  
ATOM   3226  CB  LEU B  80       7.438  -0.693  -3.519  1.00 98.66           C  
ATOM   3227  CG  LEU B  80       7.391  -0.388  -5.024  1.00 98.66           C  
ATOM   3228  CD1 LEU B  80       7.490   1.113  -5.303  1.00 98.66           C  
ATOM   3229  CD2 LEU B  80       8.574  -1.057  -5.706  1.00 98.66           C  
ATOM   3230  H   LEU B  80       7.009  -1.165  -1.039  1.00 98.66           H  
ATOM   3231  HA  LEU B  80       6.172   0.915  -2.897  1.00 98.66           H  
ATOM   3232  HB2 LEU B  80       8.338  -0.246  -3.097  1.00 98.66           H  
ATOM   3233  HB3 LEU B  80       7.489  -1.770  -3.363  1.00 98.66           H  
ATOM   3234  HG  LEU B  80       6.474  -0.780  -5.466  1.00 98.66           H  
ATOM   3235 HD11 LEU B  80       6.577   1.613  -4.982  1.00 98.66           H  
ATOM   3236 HD12 LEU B  80       8.342   1.536  -4.773  1.00 98.66           H  
ATOM   3237 HD13 LEU B  80       7.607   1.274  -6.375  1.00 98.66           H  
ATOM   3238 HD21 LEU B  80       8.571  -0.818  -6.770  1.00 98.66           H  
ATOM   3239 HD22 LEU B  80       9.509  -0.709  -5.268  1.00 98.66           H  
ATOM   3240 HD23 LEU B  80       8.487  -2.137  -5.590  1.00 98.66           H  
ATOM   3241  N   ILE B  81       4.053   0.051  -3.859  1.00 98.68           N  
ATOM   3242  CA  ILE B  81       2.851  -0.417  -4.548  1.00 98.68           C  
ATOM   3243  C   ILE B  81       3.138  -0.485  -6.046  1.00 98.68           C  
ATOM   3244  O   ILE B  81       3.676   0.461  -6.622  1.00 98.68           O  
ATOM   3245  CB  ILE B  81       1.633   0.452  -4.179  1.00 98.68           C  
ATOM   3246  CG1 ILE B  81       1.390   0.355  -2.653  1.00 98.68           C  
ATOM   3247  CG2 ILE B  81       0.407  -0.006  -4.989  1.00 98.68           C  
ATOM   3248  CD1 ILE B  81       0.203   1.172  -2.141  1.00 98.68           C  
ATOM   3249  H   ILE B  81       4.243   1.043  -3.847  1.00 98.68           H  
ATOM   3250  HA  ILE B  81       2.620  -1.428  -4.211  1.00 98.68           H  
ATOM   3251  HB  ILE B  81       1.851   1.492  -4.421  1.00 98.68           H  
ATOM   3252 HG12 ILE B  81       2.271   0.723  -2.127  1.00 98.68           H  
ATOM   3253 HG13 ILE B  81       1.243  -0.686  -2.369  1.00 98.68           H  
ATOM   3254 HG21 ILE B  81       0.558   0.172  -6.053  1.00 98.68           H  
ATOM   3255 HG22 ILE B  81      -0.482   0.549  -4.687  1.00 98.68           H  
ATOM   3256 HG23 ILE B  81       0.245  -1.072  -4.831  1.00 98.68           H  
ATOM   3257 HD11 ILE B  81       0.208   2.168  -2.583  1.00 98.68           H  
ATOM   3258 HD12 ILE B  81       0.272   1.265  -1.058  1.00 98.68           H  
ATOM   3259 HD13 ILE B  81      -0.727   0.656  -2.382  1.00 98.68           H  
ATOM   3260  N   LEU B  82       2.782  -1.595  -6.686  1.00 98.64           N  
ATOM   3261  CA  LEU B  82       2.869  -1.780  -8.132  1.00 98.64           C  
ATOM   3262  C   LEU B  82       1.478  -2.035  -8.703  1.00 98.64           C  
ATOM   3263  O   LEU B  82       0.704  -2.780  -8.114  1.00 98.64           O  
ATOM   3264  CB  LEU B  82       3.801  -2.952  -8.486  1.00 98.64           C  
ATOM   3265  CG  LEU B  82       5.226  -2.882  -7.920  1.00 98.64           C  
ATOM   3266  CD1 LEU B  82       5.987  -4.145  -8.311  1.00 98.64           C  
ATOM   3267  CD2 LEU B  82       6.004  -1.681  -8.454  1.00 98.64           C  
ATOM   3268  H   LEU B  82       2.349  -2.331  -6.146  1.00 98.64           H  
ATOM   3269  HA  LEU B  82       3.267  -0.873  -8.587  1.00 98.64           H  
ATOM   3270  HB2 LEU B  82       3.344  -3.873  -8.124  1.00 98.64           H  
ATOM   3271  HB3 LEU B  82       3.858  -3.027  -9.572  1.00 98.64           H  
ATOM   3272  HG  LEU B  82       5.192  -2.827  -6.833  1.00 98.64           H  
ATOM   3273 HD11 LEU B  82       6.138  -4.181  -9.391  1.00 98.64           H  
ATOM   3274 HD12 LEU B  82       6.949  -4.153  -7.800  1.00 98.64           H  
ATOM   3275 HD13 LEU B  82       5.426  -5.024  -7.996  1.00 98.64           H  
ATOM   3276 HD21 LEU B  82       7.062  -1.794  -8.219  1.00 98.64           H  
ATOM   3277 HD22 LEU B  82       5.883  -1.596  -9.534  1.00 98.64           H  
ATOM   3278 HD23 LEU B  82       5.635  -0.784  -7.955  1.00 98.64           H  
ATOM   3279  N   VAL B  83       1.192  -1.496  -9.887  1.00 98.62           N  
ATOM   3280  CA  VAL B  83       0.068  -1.958 -10.715  1.00 98.62           C  
ATOM   3281  C   VAL B  83       0.603  -2.318 -12.094  1.00 98.62           C  
ATOM   3282  O   VAL B  83       1.243  -1.485 -12.740  1.00 98.62           O  
ATOM   3283  CB  VAL B  83      -1.084  -0.947 -10.811  1.00 98.62           C  
ATOM   3284  CG1 VAL B  83      -2.273  -1.635 -11.485  1.00 98.62           C  
ATOM   3285  CG2 VAL B  83      -1.588  -0.452  -9.452  1.00 98.62           C  
ATOM   3286  H   VAL B  83       1.863  -0.865 -10.303  1.00 98.62           H  
ATOM   3287  HA  VAL B  83      -0.342  -2.863 -10.267  1.00 98.62           H  
ATOM   3288  HB  VAL B  83      -0.771  -0.088 -11.404  1.00 98.62           H  
ATOM   3289 HG11 VAL B  83      -2.600  -2.483 -10.884  1.00 98.62           H  
ATOM   3290 HG12 VAL B  83      -3.105  -0.937 -11.579  1.00 98.62           H  
ATOM   3291 HG13 VAL B  83      -2.002  -2.024 -12.467  1.00 98.62           H  
ATOM   3292 HG21 VAL B  83      -0.751  -0.134  -8.831  1.00 98.62           H  
ATOM   3293 HG22 VAL B  83      -2.276   0.384  -9.590  1.00 98.62           H  
ATOM   3294 HG23 VAL B  83      -2.103  -1.249  -8.916  1.00 98.62           H  
ATOM   3295  N   ASP B  84       0.397  -3.561 -12.533  1.00 98.08           N  
ATOM   3296  CA  ASP B  84       0.958  -4.117 -13.777  1.00 98.08           C  
ATOM   3297  C   ASP B  84       2.480  -3.862 -13.910  1.00 98.08           C  
ATOM   3298  O   ASP B  84       3.025  -3.551 -14.981  1.00 98.08           O  
ATOM   3299  CB  ASP B  84       0.151  -3.651 -14.997  1.00 98.08           C  
ATOM   3300  CG  ASP B  84      -1.304  -4.110 -14.935  1.00 98.08           C  
ATOM   3301  OD1 ASP B  84      -1.547  -5.338 -14.985  1.00 98.08           O  
ATOM   3302  OD2 ASP B  84      -2.197  -3.234 -14.902  1.00 98.08           O1-
ATOM   3303  H   ASP B  84      -0.141  -4.183 -11.946  1.00 98.08           H  
ATOM   3304  HA  ASP B  84       0.839  -5.198 -13.717  1.00 98.08           H  
ATOM   3305  HB2 ASP B  84       0.596  -4.068 -15.900  1.00 98.08           H  
ATOM   3306  HB3 ASP B  84       0.194  -2.565 -15.074  1.00 98.08           H  
ATOM   3307  N   GLY B  85       3.181  -3.952 -12.775  1.00 97.69           N  
ATOM   3308  CA  GLY B  85       4.622  -3.731 -12.652  1.00 97.69           C  
ATOM   3309  C   GLY B  85       5.087  -2.268 -12.696  1.00 97.69           C  
ATOM   3310  O   GLY B  85       6.293  -2.048 -12.761  1.00 97.69           O  
ATOM   3311  H   GLY B  85       2.670  -4.228 -11.949  1.00 97.69           H  
ATOM   3312  HA2 GLY B  85       4.949  -4.148 -11.699  1.00 97.69           H  
ATOM   3313  HA3 GLY B  85       5.134  -4.272 -13.447  1.00 97.69           H  
ATOM   3314  N   VAL B  86       4.192  -1.272 -12.670  1.00 97.76           N  
ATOM   3315  CA  VAL B  86       4.560   0.156 -12.555  1.00 97.76           C  
ATOM   3316  C   VAL B  86       4.390   0.622 -11.123  1.00 97.76           C  
ATOM   3317  O   VAL B  86       3.311   0.451 -10.549  1.00 97.76           O  
ATOM   3318  CB  VAL B  86       3.719   1.081 -13.456  1.00 97.76           C  
ATOM   3319  CG1 VAL B  86       4.248   2.520 -13.460  1.00 97.76           C  
ATOM   3320  CG2 VAL B  86       3.738   0.592 -14.893  1.00 97.76           C  
ATOM   3321  H   VAL B  86       3.209  -1.503 -12.655  1.00 97.76           H  
ATOM   3322  HA  VAL B  86       5.605   0.280 -12.840  1.00 97.76           H  
ATOM   3323  HB  VAL B  86       2.684   1.092 -13.114  1.00 97.76           H  
ATOM   3324 HG11 VAL B  86       5.299   2.537 -13.748  1.00 97.76           H  
ATOM   3325 HG12 VAL B  86       3.671   3.127 -14.158  1.00 97.76           H  
ATOM   3326 HG13 VAL B  86       4.133   2.969 -12.473  1.00 97.76           H  
ATOM   3327 HG21 VAL B  86       3.144  -0.321 -14.907  1.00 97.76           H  
ATOM   3328 HG22 VAL B  86       3.253   1.320 -15.544  1.00 97.76           H  
ATOM   3329 HG23 VAL B  86       4.765   0.421 -15.212  1.00 97.76           H  
ATOM   3330  N   ARG B  87       5.417   1.274 -10.569  1.00 98.45           N  
ATOM   3331  CA  ARG B  87       5.315   1.891  -9.246  1.00 98.45           C  
ATOM   3332  C   ARG B  87       4.198   2.924  -9.169  1.00 98.45           C  
ATOM   3333  O   ARG B  87       4.080   3.794 -10.027  1.00 98.45           O  
ATOM   3334  CB  ARG B  87       6.645   2.463  -8.743  1.00 98.45           C  
ATOM   3335  CG  ARG B  87       7.301   3.542  -9.624  1.00 98.45           C  
ATOM   3336  CD  ARG B  87       8.340   4.382  -8.853  1.00 98.45           C  
ATOM   3337  NE  ARG B  87       9.177   3.592  -7.919  1.00 98.45           N  
ATOM   3338  CZ  ARG B  87      10.191   2.800  -8.216  1.00 98.45           C  
ATOM   3339  NH1 ARG B  87      10.638   2.701  -9.428  1.00 98.45           N1+
ATOM   3340  NH2 ARG B  87      10.763   2.046  -7.324  1.00 98.45           N  
ATOM   3341  H   ARG B  87       6.271   1.373 -11.098  1.00 98.45           H  
ATOM   3342  HA  ARG B  87       5.027   1.106  -8.545  1.00 98.45           H  
ATOM   3343  HB2 ARG B  87       7.347   1.636  -8.633  1.00 98.45           H  
ATOM   3344  HB3 ARG B  87       6.461   2.885  -7.756  1.00 98.45           H  
ATOM   3345  HG2 ARG B  87       6.548   4.228 -10.013  1.00 98.45           H  
ATOM   3346  HG3 ARG B  87       7.787   3.056 -10.469  1.00 98.45           H  
ATOM   3347  HD2 ARG B  87       7.798   5.125  -8.269  1.00 98.45           H  
ATOM   3348  HD3 ARG B  87       8.965   4.924  -9.563  1.00 98.45           H  
ATOM   3349  HE  ARG B  87       8.900   3.605  -6.948  1.00 98.45           H  
ATOM   3350 HH11 ARG B  87      10.292   3.323 -10.145  1.00 98.45           H  
ATOM   3351 HH12 ARG B  87      11.390   2.064  -9.644  1.00 98.45           H  
ATOM   3352 HH21 ARG B  87      11.380   1.298  -7.603  1.00 98.45           H  
ATOM   3353 HH22 ARG B  87      10.540   2.110  -6.340  1.00 98.45           H  
ATOM   3354  N   GLN B  88       3.418   2.811  -8.111  1.00 96.76           N  
ATOM   3355  CA  GLN B  88       2.455   3.800  -7.664  1.00 96.76           C  
ATOM   3356  C   GLN B  88       3.074   4.609  -6.522  1.00 96.76           C  
ATOM   3357  O   GLN B  88       4.133   4.256  -5.996  1.00 96.76           O  
ATOM   3358  CB  GLN B  88       1.164   3.096  -7.223  1.00 96.76           C  
ATOM   3359  CG  GLN B  88       0.609   2.103  -8.251  1.00 96.76           C  
ATOM   3360  CD  GLN B  88       0.347   2.750  -9.603  1.00 96.76           C  
ATOM   3361  NE2 GLN B  88       1.030   2.373 -10.662  1.00 96.76           N  
ATOM   3362  OE1 GLN B  88      -0.476   3.634  -9.726  1.00 96.76           O  
ATOM   3363  H   GLN B  88       3.609   2.054  -7.471  1.00 96.76           H  
ATOM   3364  HA  GLN B  88       2.217   4.484  -8.478  1.00 96.76           H  
ATOM   3365  HB2 GLN B  88       1.353   2.560  -6.293  1.00 96.76           H  
ATOM   3366  HB3 GLN B  88       0.404   3.852  -7.023  1.00 96.76           H  
ATOM   3367  HG2 GLN B  88      -0.340   1.736  -7.859  1.00 96.76           H  
ATOM   3368  HG3 GLN B  88       1.287   1.257  -8.365  1.00 96.76           H  
ATOM   3369 HE21 GLN B  88       1.773   1.695 -10.576  1.00 96.76           H  
ATOM   3370 HE22 GLN B  88       0.907   2.948 -11.483  1.00 96.76           H  
ATOM   3371  N   GLY B  89       2.413   5.691  -6.138  1.00 91.09           N  
ATOM   3372  CA  GLY B  89       2.828   6.521  -5.017  1.00 91.09           C  
ATOM   3373  C   GLY B  89       3.079   7.960  -5.432  1.00 91.09           C  
ATOM   3374  O   GLY B  89       3.709   8.260  -6.450  1.00 91.09           O  
ATOM   3375  H   GLY B  89       1.545   5.921  -6.602  1.00 91.09           H  
ATOM   3376  HA2 GLY B  89       2.042   6.493  -4.262  1.00 91.09           H  
ATOM   3377  HA3 GLY B  89       3.737   6.140  -4.552  1.00 91.09           H  
ATOM   3378  N   THR B  90       2.577   8.849  -4.597  1.00 95.45           N  
ATOM   3379  CA  THR B  90       2.764  10.291  -4.648  1.00 95.45           C  
ATOM   3380  C   THR B  90       3.195  10.748  -3.263  1.00 95.45           C  
ATOM   3381  O   THR B  90       3.011  10.022  -2.290  1.00 95.45           O  
ATOM   3382  CB  THR B  90       1.468  11.000  -5.070  1.00 95.45           C  
ATOM   3383  CG2 THR B  90       1.060  10.690  -6.511  1.00 95.45           C  
ATOM   3384  OG1 THR B  90       0.374  10.619  -4.262  1.00 95.45           O  
ATOM   3385  H   THR B  90       2.103   8.511  -3.771  1.00 95.45           H  
ATOM   3386  HA  THR B  90       3.555  10.550  -5.353  1.00 95.45           H  
ATOM   3387  HB  THR B  90       1.619  12.077  -4.992  1.00 95.45           H  
ATOM   3388  HG1 THR B  90       0.570  10.804  -3.340  1.00 95.45           H  
ATOM   3389 HG21 THR B  90       1.837  11.036  -7.193  1.00 95.45           H  
ATOM   3390 HG22 THR B  90       0.901   9.620  -6.642  1.00 95.45           H  
ATOM   3391 HG23 THR B  90       0.134  11.216  -6.741  1.00 95.45           H  
ATOM   3392  N   ASP B  91       3.747  11.952  -3.158  1.00 95.38           N  
ATOM   3393  CA  ASP B  91       3.985  12.589  -1.863  1.00 95.38           C  
ATOM   3394  C   ASP B  91       3.175  13.882  -1.776  1.00 95.38           C  
ATOM   3395  O   ASP B  91       3.623  14.957  -2.172  1.00 95.38           O  
ATOM   3396  CB  ASP B  91       5.485  12.795  -1.646  1.00 95.38           C  
ATOM   3397  CG  ASP B  91       5.781  13.415  -0.277  1.00 95.38           C  
ATOM   3398  OD1 ASP B  91       4.939  13.298   0.639  1.00 95.38           O  
ATOM   3399  OD2 ASP B  91       6.889  13.990  -0.157  1.00 95.38           O1-
ATOM   3400  H   ASP B  91       3.944  12.489  -3.990  1.00 95.38           H  
ATOM   3401  HA  ASP B  91       3.642  11.942  -1.056  1.00 95.38           H  
ATOM   3402  HB2 ASP B  91       5.883  13.438  -2.431  1.00 95.38           H  
ATOM   3403  HB3 ASP B  91       5.988  11.830  -1.709  1.00 95.38           H  
ATOM   3404  N   THR B  92       1.924  13.754  -1.335  1.00 94.23           N  
ATOM   3405  CA  THR B  92       0.959  14.866  -1.251  1.00 94.23           C  
ATOM   3406  C   THR B  92       0.569  15.213   0.186  1.00 94.23           C  
ATOM   3407  O   THR B  92      -0.326  16.033   0.409  1.00 94.23           O  
ATOM   3408  CB  THR B  92      -0.297  14.577  -2.077  1.00 94.23           C  
ATOM   3409  CG2 THR B  92       0.009  14.267  -3.537  1.00 94.23           C  
ATOM   3410  OG1 THR B  92      -0.998  13.493  -1.528  1.00 94.23           O  
ATOM   3411  H   THR B  92       1.604  12.823  -1.107  1.00 94.23           H  
ATOM   3412  HA  THR B  92       1.418  15.765  -1.663  1.00 94.23           H  
ATOM   3413  HB  THR B  92      -0.945  15.453  -2.047  1.00 94.23           H  
ATOM   3414  HG1 THR B  92      -0.482  12.694  -1.665  1.00 94.23           H  
ATOM   3415 HG21 THR B  92       0.547  15.101  -3.988  1.00 94.23           H  
ATOM   3416 HG22 THR B  92      -0.928  14.108  -4.072  1.00 94.23           H  
ATOM   3417 HG23 THR B  92       0.612  13.362  -3.605  1.00 94.23           H  
ATOM   3418  N   GLY B  93       1.219  14.585   1.167  1.00 90.15           N  
ATOM   3419  CA  GLY B  93       0.822  14.624   2.570  1.00 90.15           C  
ATOM   3420  C   GLY B  93      -0.402  13.752   2.840  1.00 90.15           C  
ATOM   3421  O   GLY B  93      -0.259  12.647   3.339  1.00 90.15           O  
ATOM   3422  H   GLY B  93       1.978  13.968   0.917  1.00 90.15           H  
ATOM   3423  HA2 GLY B  93       0.603  15.649   2.869  1.00 90.15           H  
ATOM   3424  HA3 GLY B  93       1.644  14.252   3.182  1.00 90.15           H  
ATOM   3425  N   HIS B  94      -1.597  14.253   2.521  1.00 91.78           N  
ATOM   3426  CA  HIS B  94      -2.866  13.637   2.943  1.00 91.78           C  
ATOM   3427  C   HIS B  94      -3.740  13.117   1.792  1.00 91.78           C  
ATOM   3428  O   HIS B  94      -4.869  12.706   2.041  1.00 91.78           O  
ATOM   3429  CB  HIS B  94      -3.653  14.646   3.794  1.00 91.78           C  
ATOM   3430  CG  HIS B  94      -2.929  15.121   5.026  1.00 91.78           C  
ATOM   3431  CD2 HIS B  94      -2.583  16.407   5.334  1.00 91.78           C  
ATOM   3432  ND1 HIS B  94      -2.508  14.331   6.064  1.00 91.78           N  
ATOM   3433  CE1 HIS B  94      -1.912  15.113   6.972  1.00 91.78           C  
ATOM   3434  NE2 HIS B  94      -1.941  16.400   6.579  1.00 91.78           N  
ATOM   3435  H   HIS B  94      -1.621  15.141   2.041  1.00 91.78           H  
ATOM   3436  HA  HIS B  94      -2.657  12.772   3.570  1.00 91.78           H  
ATOM   3437  HB2 HIS B  94      -4.580  14.172   4.119  1.00 91.78           H  
ATOM   3438  HB3 HIS B  94      -3.914  15.510   3.183  1.00 91.78           H  
ATOM   3439  HD1 HIS B  94      -2.607  13.327   6.112  1.00 91.78           H  
ATOM   3440  HD2 HIS B  94      -2.779  17.275   4.723  1.00 91.78           H  
ATOM   3441  HE1 HIS B  94      -1.462  14.756   7.887  1.00 91.78           H  
ATOM   3442  N   LEU B  95      -3.288  13.199   0.536  1.00 96.56           N  
ATOM   3443  CA  LEU B  95      -4.142  12.974  -0.645  1.00 96.56           C  
ATOM   3444  C   LEU B  95      -3.718  11.766  -1.490  1.00 96.56           C  
ATOM   3445  O   LEU B  95      -4.288  11.550  -2.561  1.00 96.56           O  
ATOM   3446  CB  LEU B  95      -4.239  14.246  -1.518  1.00 96.56           C  
ATOM   3447  CG  LEU B  95      -4.241  15.600  -0.790  1.00 96.56           C  
ATOM   3448  CD1 LEU B  95      -4.366  16.732  -1.813  1.00 96.56           C  
ATOM   3449  CD2 LEU B  95      -5.348  15.754   0.253  1.00 96.56           C  
ATOM   3450  H   LEU B  95      -2.337  13.498   0.375  1.00 96.56           H  
ATOM   3451  HA  LEU B  95      -5.151  12.740  -0.304  1.00 96.56           H  
ATOM   3452  HB2 LEU B  95      -5.146  14.169  -2.118  1.00 96.56           H  
ATOM   3453  HB3 LEU B  95      -3.397  14.249  -2.210  1.00 96.56           H  
ATOM   3454  HG  LEU B  95      -3.282  15.724  -0.288  1.00 96.56           H  
ATOM   3455 HD11 LEU B  95      -3.558  16.652  -2.540  1.00 96.56           H  
ATOM   3456 HD12 LEU B  95      -4.299  17.690  -1.299  1.00 96.56           H  
ATOM   3457 HD13 LEU B  95      -5.327  16.663  -2.325  1.00 96.56           H  
ATOM   3458 HD21 LEU B  95      -4.910  16.101   1.188  1.00 96.56           H  
ATOM   3459 HD22 LEU B  95      -6.078  16.506  -0.050  1.00 96.56           H  
ATOM   3460 HD23 LEU B  95      -5.847  14.805   0.445  1.00 96.56           H  
ATOM   3461  N   ASN B  96      -2.723  11.009  -1.029  1.00 96.89           N  
ATOM   3462  CA  ASN B  96      -2.195   9.831  -1.706  1.00 96.89           C  
ATOM   3463  C   ASN B  96      -3.246   8.708  -1.783  1.00 96.89           C  
ATOM   3464  O   ASN B  96      -4.316   8.800  -1.186  1.00 96.89           O  
ATOM   3465  CB  ASN B  96      -0.979   9.347  -0.911  1.00 96.89           C  
ATOM   3466  CG  ASN B  96       0.143  10.345  -0.717  1.00 96.89           C  
ATOM   3467  ND2 ASN B  96       0.792  10.270   0.414  1.00 96.89           N  
ATOM   3468  OD1 ASN B  96       0.421  11.203  -1.556  1.00 96.89           O  
ATOM   3469  H   ASN B  96      -2.359  11.219  -0.110  1.00 96.89           H  
ATOM   3470  HA  ASN B  96      -1.891  10.090  -2.720  1.00 96.89           H  
ATOM   3471  HB2 ASN B  96      -1.348   9.060   0.073  1.00 96.89           H  
ATOM   3472  HB3 ASN B  96      -0.551   8.457  -1.371  1.00 96.89           H  
ATOM   3473 HD21 ASN B  96       0.496   9.556   1.064  1.00 96.89           H  
ATOM   3474 HD22 ASN B  96       1.747  10.594   0.476  1.00 96.89           H  
ATOM   3475  N   GLY B  97      -2.945   7.639  -2.511  1.00 96.55           N  
ATOM   3476  CA  GLY B  97      -3.797   6.458  -2.570  1.00 96.55           C  
ATOM   3477  C   GLY B  97      -3.368   5.499  -3.671  1.00 96.55           C  
ATOM   3478  O   GLY B  97      -2.444   5.773  -4.440  1.00 96.55           O  
ATOM   3479  H   GLY B  97      -2.056   7.593  -2.989  1.00 96.55           H  
ATOM   3480  HA2 GLY B  97      -4.830   6.756  -2.750  1.00 96.55           H  
ATOM   3481  HA3 GLY B  97      -3.755   5.940  -1.612  1.00 96.55           H  
ATOM   3482  N   THR B  98      -4.062   4.364  -3.759  1.00 98.10           N  
ATOM   3483  CA  THR B  98      -3.941   3.431  -4.889  1.00 98.10           C  
ATOM   3484  C   THR B  98      -5.172   3.571  -5.775  1.00 98.10           C  
ATOM   3485  O   THR B  98      -6.222   3.000  -5.485  1.00 98.10           O  
ATOM   3486  CB  THR B  98      -3.753   1.988  -4.408  1.00 98.10           C  
ATOM   3487  CG2 THR B  98      -3.454   1.032  -5.565  1.00 98.10           C  
ATOM   3488  OG1 THR B  98      -2.646   1.925  -3.545  1.00 98.10           O  
ATOM   3489  H   THR B  98      -4.813   4.220  -3.099  1.00 98.10           H  
ATOM   3490  HA  THR B  98      -3.064   3.685  -5.484  1.00 98.10           H  
ATOM   3491  HB  THR B  98      -4.640   1.655  -3.867  1.00 98.10           H  
ATOM   3492  HG1 THR B  98      -2.793   2.562  -2.843  1.00 98.10           H  
ATOM   3493 HG21 THR B  98      -3.291   0.029  -5.172  1.00 98.10           H  
ATOM   3494 HG22 THR B  98      -4.297   1.003  -6.257  1.00 98.10           H  
ATOM   3495 HG23 THR B  98      -2.560   1.359  -6.097  1.00 98.10           H  
ATOM   3496  N   PHE B  99      -5.053   4.348  -6.854  1.00 98.39           N  
ATOM   3497  CA  PHE B  99      -6.175   4.735  -7.716  1.00 98.39           C  
ATOM   3498  C   PHE B  99      -6.540   3.636  -8.727  1.00 98.39           C  
ATOM   3499  O   PHE B  99      -6.337   3.746  -9.938  1.00 98.39           O  
ATOM   3500  CB  PHE B  99      -5.877   6.100  -8.347  1.00 98.39           C  
ATOM   3501  CG  PHE B  99      -5.539   7.187  -7.339  1.00 98.39           C  
ATOM   3502  CD1 PHE B  99      -6.410   7.460  -6.266  1.00 98.39           C  
ATOM   3503  CD2 PHE B  99      -4.324   7.890  -7.437  1.00 98.39           C  
ATOM   3504  CE1 PHE B  99      -6.048   8.394  -5.280  1.00 98.39           C  
ATOM   3505  CE2 PHE B  99      -3.969   8.837  -6.463  1.00 98.39           C  
ATOM   3506  CZ  PHE B  99      -4.826   9.083  -5.379  1.00 98.39           C  
ATOM   3507  H   PHE B  99      -4.175   4.822  -7.011  1.00 98.39           H  
ATOM   3508  HA  PHE B  99      -7.057   4.862  -7.087  1.00 98.39           H  
ATOM   3509  HB2 PHE B  99      -6.750   6.418  -8.917  1.00 98.39           H  
ATOM   3510  HB3 PHE B  99      -5.053   5.986  -9.051  1.00 98.39           H  
ATOM   3511  HD1 PHE B  99      -7.350   6.935  -6.180  1.00 98.39           H  
ATOM   3512  HD2 PHE B  99      -3.644   7.694  -8.252  1.00 98.39           H  
ATOM   3513  HE1 PHE B  99      -6.705   8.581  -4.443  1.00 98.39           H  
ATOM   3514  HE2 PHE B  99      -3.022   9.353  -6.528  1.00 98.39           H  
ATOM   3515  HZ  PHE B  99      -4.546   9.794  -4.615  1.00 98.39           H  
ATOM   3516  N   LEU B 100      -7.066   2.531  -8.200  1.00 98.38           N  
ATOM   3517  CA  LEU B 100      -7.487   1.349  -8.944  1.00 98.38           C  
ATOM   3518  C   LEU B 100      -8.762   0.777  -8.310  1.00 98.38           C  
ATOM   3519  O   LEU B 100      -8.799   0.530  -7.106  1.00 98.38           O  
ATOM   3520  CB  LEU B 100      -6.309   0.362  -8.967  1.00 98.38           C  
ATOM   3521  CG  LEU B 100      -6.546  -0.933  -9.759  1.00 98.38           C  
ATOM   3522  CD1 LEU B 100      -6.747  -0.664 -11.252  1.00 98.38           C  
ATOM   3523  CD2 LEU B 100      -5.307  -1.813  -9.585  1.00 98.38           C  
ATOM   3524  H   LEU B 100      -7.171   2.504  -7.196  1.00 98.38           H  
ATOM   3525  HA  LEU B 100      -7.703   1.648  -9.970  1.00 98.38           H  
ATOM   3526  HB2 LEU B 100      -5.446   0.875  -9.393  1.00 98.38           H  
ATOM   3527  HB3 LEU B 100      -6.052   0.103  -7.940  1.00 98.38           H  
ATOM   3528  HG  LEU B 100      -7.418  -1.459  -9.372  1.00 98.38           H  
ATOM   3529 HD11 LEU B 100      -7.671  -0.108 -11.409  1.00 98.38           H  
ATOM   3530 HD12 LEU B 100      -5.902  -0.098 -11.644  1.00 98.38           H  
ATOM   3531 HD13 LEU B 100      -6.834  -1.612 -11.781  1.00 98.38           H  
ATOM   3532 HD21 LEU B 100      -5.263  -2.179  -8.559  1.00 98.38           H  
ATOM   3533 HD22 LEU B 100      -4.410  -1.224  -9.776  1.00 98.38           H  
ATOM   3534 HD23 LEU B 100      -5.337  -2.661 -10.269  1.00 98.38           H  
ATOM   3535  N   ASP B 101      -9.811   0.578  -9.113  1.00 97.45           N  
ATOM   3536  CA  ASP B 101     -11.057  -0.015  -8.620  1.00 97.45           C  
ATOM   3537  C   ASP B 101     -10.874  -1.542  -8.545  1.00 97.45           C  
ATOM   3538  O   ASP B 101     -10.312  -2.122  -9.484  1.00 97.45           O  
ATOM   3539  CB  ASP B 101     -12.280   0.373  -9.476  1.00 97.45           C  
ATOM   3540  CG  ASP B 101     -13.582  -0.228  -8.898  1.00 97.45           C  
ATOM   3541  OD1 ASP B 101     -13.842  -1.424  -9.150  1.00 97.45           O  
ATOM   3542  OD2 ASP B 101     -14.290   0.430  -8.103  1.00 97.45           O1-
ATOM   3543  H   ASP B 101      -9.663   0.580 -10.112  1.00 97.45           H  
ATOM   3544  HA  ASP B 101     -11.245   0.391  -7.626  1.00 97.45           H  
ATOM   3545  HB2 ASP B 101     -12.133   0.013 -10.493  1.00 97.45           H  
ATOM   3546  HB3 ASP B 101     -12.364   1.459  -9.506  1.00 97.45           H  
ATOM   3547  N   PRO B 102     -11.347  -2.208  -7.475  1.00 97.20           N  
ATOM   3548  CA  PRO B 102     -11.232  -3.656  -7.298  1.00 97.20           C  
ATOM   3549  C   PRO B 102     -11.736  -4.496  -8.469  1.00 97.20           C  
ATOM   3550  O   PRO B 102     -11.194  -5.568  -8.722  1.00 97.20           O  
ATOM   3551  CB  PRO B 102     -12.024  -3.973  -6.030  1.00 97.20           C  
ATOM   3552  CG  PRO B 102     -11.794  -2.709  -5.221  1.00 97.20           C  
ATOM   3553  CD  PRO B 102     -11.900  -1.613  -6.267  1.00 97.20           C  
ATOM   3554  HA  PRO B 102     -10.184  -3.902  -7.129  1.00 97.20           H  
ATOM   3555  HB2 PRO B 102     -13.086  -4.079  -6.251  1.00 97.20           H  
ATOM   3556  HB3 PRO B 102     -11.640  -4.858  -5.524  1.00 97.20           H  
ATOM   3557  HG2 PRO B 102     -10.775  -2.748  -4.833  1.00 97.20           H  
ATOM   3558  HG3 PRO B 102     -12.515  -2.579  -4.415  1.00 97.20           H  
ATOM   3559  HD2 PRO B 102     -12.945  -1.346  -6.423  1.00 97.20           H  
ATOM   3560  HD3 PRO B 102     -11.328  -0.747  -5.934  1.00 97.20           H  
ATOM   3561  N   ALA B 103     -12.721  -4.016  -9.230  1.00 93.82           N  
ATOM   3562  CA  ALA B 103     -13.283  -4.741 -10.362  1.00 93.82           C  
ATOM   3563  C   ALA B 103     -12.293  -4.967 -11.512  1.00 93.82           C  
ATOM   3564  O   ALA B 103     -12.510  -5.851 -12.344  1.00 93.82           O  
ATOM   3565  CB  ALA B 103     -14.488  -3.956 -10.865  1.00 93.82           C  
ATOM   3566  H   ALA B 103     -13.094  -3.098  -9.031  1.00 93.82           H  
ATOM   3567  HA  ALA B 103     -13.616  -5.720 -10.015  1.00 93.82           H  
ATOM   3568  HB1 ALA B 103     -14.958  -4.517 -11.673  1.00 93.82           H  
ATOM   3569  HB2 ALA B 103     -14.172  -2.981 -11.237  1.00 93.82           H  
ATOM   3570  HB3 ALA B 103     -15.198  -3.816 -10.049  1.00 93.82           H  
ATOM   3571  N   LEU B 104     -11.223  -4.171 -11.570  1.00 95.52           N  
ATOM   3572  CA  LEU B 104     -10.164  -4.291 -12.570  1.00 95.52           C  
ATOM   3573  C   LEU B 104      -8.979  -5.130 -12.084  1.00 95.52           C  
ATOM   3574  O   LEU B 104      -8.051  -5.359 -12.859  1.00 95.52           O  
ATOM   3575  CB  LEU B 104      -9.715  -2.882 -12.991  1.00 95.52           C  
ATOM   3576  CG  LEU B 104     -10.824  -2.017 -13.614  1.00 95.52           C  
ATOM   3577  CD1 LEU B 104     -10.229  -0.668 -13.999  1.00 95.52           C  
ATOM   3578  CD2 LEU B 104     -11.420  -2.649 -14.872  1.00 95.52           C  
ATOM   3579  H   LEU B 104     -11.118  -3.473 -10.848  1.00 95.52           H  
ATOM   3580  HA  LEU B 104     -10.556  -4.808 -13.446  1.00 95.52           H  
ATOM   3581  HB2 LEU B 104      -9.322  -2.370 -12.113  1.00 95.52           H  
ATOM   3582  HB3 LEU B 104      -8.904  -2.978 -13.712  1.00 95.52           H  
ATOM   3583  HG  LEU B 104     -11.619  -1.846 -12.888  1.00 95.52           H  
ATOM   3584 HD11 LEU B 104      -9.462  -0.789 -14.763  1.00 95.52           H  
ATOM   3585 HD12 LEU B 104     -11.014  -0.011 -14.374  1.00 95.52           H  
ATOM   3586 HD13 LEU B 104      -9.777  -0.220 -13.114  1.00 95.52           H  
ATOM   3587 HD21 LEU B 104     -12.000  -3.530 -14.599  1.00 95.52           H  
ATOM   3588 HD22 LEU B 104     -12.087  -1.937 -15.360  1.00 95.52           H  
ATOM   3589 HD23 LEU B 104     -10.620  -2.935 -15.555  1.00 95.52           H  
ATOM   3590  N   ILE B 105      -8.985  -5.579 -10.829  1.00 97.45           N  
ATOM   3591  CA  ILE B 105      -7.879  -6.300 -10.198  1.00 97.45           C  
ATOM   3592  C   ILE B 105      -8.131  -7.797 -10.341  1.00 97.45           C  
ATOM   3593  O   ILE B 105      -9.173  -8.306  -9.949  1.00 97.45           O  
ATOM   3594  CB  ILE B 105      -7.707  -5.874  -8.722  1.00 97.45           C  
ATOM   3595  CG1 ILE B 105      -7.624  -4.335  -8.622  1.00 97.45           C  
ATOM   3596  CG2 ILE B 105      -6.445  -6.523  -8.126  1.00 97.45           C  
ATOM   3597  CD1 ILE B 105      -7.464  -3.746  -7.218  1.00 97.45           C  
ATOM   3598  H   ILE B 105      -9.815  -5.438 -10.270  1.00 97.45           H  
ATOM   3599  HA  ILE B 105      -6.955  -6.053 -10.719  1.00 97.45           H  
ATOM   3600  HB  ILE B 105      -8.574  -6.210  -8.153  1.00 97.45           H  
ATOM   3601 HG12 ILE B 105      -8.540  -3.904  -9.024  1.00 97.45           H  
ATOM   3602 HG13 ILE B 105      -6.795  -4.000  -9.246  1.00 97.45           H  
ATOM   3603 HG21 ILE B 105      -6.405  -6.315  -7.056  1.00 97.45           H  
ATOM   3604 HG22 ILE B 105      -6.471  -7.606  -8.244  1.00 97.45           H  
ATOM   3605 HG23 ILE B 105      -5.551  -6.136  -8.614  1.00 97.45           H  
ATOM   3606 HD11 ILE B 105      -7.658  -2.674  -7.256  1.00 97.45           H  
ATOM   3607 HD12 ILE B 105      -8.174  -4.205  -6.531  1.00 97.45           H  
ATOM   3608 HD13 ILE B 105      -6.450  -3.899  -6.849  1.00 97.45           H  
ATOM   3609  N   LYS B 106      -7.155  -8.515 -10.889  1.00 94.76           N  
ATOM   3610  CA  LYS B 106      -7.150  -9.979 -10.951  1.00 94.76           C  
ATOM   3611  C   LYS B 106      -6.641 -10.568  -9.641  1.00 94.76           C  
ATOM   3612  O   LYS B 106      -7.243 -11.471  -9.068  1.00 94.76           O  
ATOM   3613  CB  LYS B 106      -6.247 -10.383 -12.121  1.00 94.76           C  
ATOM   3614  CG  LYS B 106      -6.072 -11.898 -12.268  1.00 94.76           C  
ATOM   3615  CD  LYS B 106      -4.863 -12.151 -13.162  1.00 94.76           C  
ATOM   3616  CE  LYS B 106      -4.676 -13.652 -13.373  1.00 94.76           C  
ATOM   3617  NZ  LYS B 106      -3.718 -13.882 -14.470  1.00 94.76           N1+
ATOM   3618  H   LYS B 106      -6.324  -8.023 -11.181  1.00 94.76           H  
ATOM   3619  HA  LYS B 106      -8.161 -10.354 -11.111  1.00 94.76           H  
ATOM   3620  HB2 LYS B 106      -5.268  -9.928 -11.975  1.00 94.76           H  
ATOM   3621  HB3 LYS B 106      -6.663  -9.983 -13.046  1.00 94.76           H  
ATOM   3622  HG2 LYS B 106      -5.885 -12.372 -11.306  1.00 94.76           H  
ATOM   3623  HG3 LYS B 106      -6.970 -12.326 -12.713  1.00 94.76           H  
ATOM   3624  HD2 LYS B 106      -3.966 -11.739 -12.698  1.00 94.76           H  
ATOM   3625  HD3 LYS B 106      -5.022 -11.642 -14.113  1.00 94.76           H  
ATOM   3626  HE2 LYS B 106      -4.349 -14.127 -12.448  1.00 94.76           H  
ATOM   3627  HE3 LYS B 106      -5.641 -14.073 -13.656  1.00 94.76           H  
ATOM   3628  HZ1 LYS B 106      -4.047 -13.325 -15.246  1.00 94.76           H  
ATOM   3629  HZ2 LYS B 106      -2.762 -13.638 -14.249  1.00 94.76           H  
ATOM   3630  HZ3 LYS B 106      -3.839 -14.806 -14.860  1.00 94.76           H  
ATOM   3631  N   ARG B 107      -5.486 -10.077  -9.197  1.00 94.51           N  
ATOM   3632  CA  ARG B 107      -4.681 -10.668  -8.129  1.00 94.51           C  
ATOM   3633  C   ARG B 107      -3.875  -9.588  -7.434  1.00 94.51           C  
ATOM   3634  O   ARG B 107      -3.427  -8.642  -8.082  1.00 94.51           O  
ATOM   3635  CB  ARG B 107      -3.788 -11.756  -8.755  1.00 94.51           C  
ATOM   3636  CG  ARG B 107      -2.415 -11.976  -8.097  1.00 94.51           C  
ATOM   3637  CD  ARG B 107      -1.776 -13.182  -8.778  1.00 94.51           C  
ATOM   3638  NE  ARG B 107      -0.398 -13.441  -8.337  1.00 94.51           N  
ATOM   3639  CZ  ARG B 107       0.638 -13.559  -9.144  1.00 94.51           C  
ATOM   3640  NH1 ARG B 107       0.695 -13.005 -10.322  1.00 94.51           N1+
ATOM   3641  NH2 ARG B 107       1.645 -14.294  -8.783  1.00 94.51           N  
ATOM   3642  H   ARG B 107      -5.091  -9.298  -9.704  1.00 94.51           H  
ATOM   3643  HA  ARG B 107      -5.329 -11.128  -7.383  1.00 94.51           H  
ATOM   3644  HB2 ARG B 107      -3.600 -11.503  -9.799  1.00 94.51           H  
ATOM   3645  HB3 ARG B 107      -4.347 -12.692  -8.737  1.00 94.51           H  
ATOM   3646  HG2 ARG B 107      -2.528 -12.181  -7.032  1.00 94.51           H  
ATOM   3647  HG3 ARG B 107      -1.783 -11.102  -8.245  1.00 94.51           H  
ATOM   3648  HD2 ARG B 107      -2.376 -14.064  -8.549  1.00 94.51           H  
ATOM   3649  HD3 ARG B 107      -1.805 -13.033  -9.858  1.00 94.51           H  
ATOM   3650  HE  ARG B 107      -0.271 -13.751  -7.385  1.00 94.51           H  
ATOM   3651 HH11 ARG B 107       0.112 -12.204 -10.521  1.00 94.51           H  
ATOM   3652 HH12 ARG B 107       1.545 -13.050 -10.866  1.00 94.51           H  
ATOM   3653 HH21 ARG B 107       1.610 -14.801  -7.911  1.00 94.51           H  
ATOM   3654 HH22 ARG B 107       2.535 -14.078  -9.211  1.00 94.51           H  
ATOM   3655  N   VAL B 108      -3.643  -9.787  -6.141  1.00 98.26           N  
ATOM   3656  CA  VAL B 108      -2.687  -8.991  -5.367  1.00 98.26           C  
ATOM   3657  C   VAL B 108      -1.653  -9.913  -4.741  1.00 98.26           C  
ATOM   3658  O   VAL B 108      -2.002 -10.912  -4.121  1.00 98.26           O  
ATOM   3659  CB  VAL B 108      -3.362  -8.113  -4.299  1.00 98.26           C  
ATOM   3660  CG1 VAL B 108      -2.413  -7.010  -3.825  1.00 98.26           C  
ATOM   3661  CG2 VAL B 108      -4.651  -7.479  -4.822  1.00 98.26           C  
ATOM   3662  H   VAL B 108      -4.082 -10.575  -5.686  1.00 98.26           H  
ATOM   3663  HA  VAL B 108      -2.177  -8.317  -6.056  1.00 98.26           H  
ATOM   3664  HB  VAL B 108      -3.607  -8.719  -3.426  1.00 98.26           H  
ATOM   3665 HG11 VAL B 108      -2.909  -6.400  -3.071  1.00 98.26           H  
ATOM   3666 HG12 VAL B 108      -1.516  -7.446  -3.385  1.00 98.26           H  
ATOM   3667 HG13 VAL B 108      -2.132  -6.372  -4.662  1.00 98.26           H  
ATOM   3668 HG21 VAL B 108      -5.422  -8.242  -4.929  1.00 98.26           H  
ATOM   3669 HG22 VAL B 108      -4.464  -7.023  -5.795  1.00 98.26           H  
ATOM   3670 HG23 VAL B 108      -5.013  -6.732  -4.114  1.00 98.26           H  
ATOM   3671  N   GLU B 109      -0.378  -9.588  -4.880  1.00 98.54           N  
ATOM   3672  CA  GLU B 109       0.694 -10.228  -4.120  1.00 98.54           C  
ATOM   3673  C   GLU B 109       1.236  -9.265  -3.073  1.00 98.54           C  
ATOM   3674  O   GLU B 109       1.575  -8.130  -3.391  1.00 98.54           O  
ATOM   3675  CB  GLU B 109       1.837 -10.688  -5.028  1.00 98.54           C  
ATOM   3676  CG  GLU B 109       1.431 -11.812  -5.981  1.00 98.54           C  
ATOM   3677  CD  GLU B 109       2.680 -12.394  -6.644  1.00 98.54           C  
ATOM   3678  OE1 GLU B 109       2.950 -12.152  -7.836  1.00 98.54           O  
ATOM   3679  OE2 GLU B 109       3.451 -13.123  -5.993  1.00 98.54           O1-
ATOM   3680  H   GLU B 109      -0.157  -8.770  -5.431  1.00 98.54           H  
ATOM   3681  HA  GLU B 109       0.313 -11.109  -3.601  1.00 98.54           H  
ATOM   3682  HB2 GLU B 109       2.649 -11.042  -4.394  1.00 98.54           H  
ATOM   3683  HB3 GLU B 109       2.202  -9.842  -5.610  1.00 98.54           H  
ATOM   3684  HG2 GLU B 109       0.747 -11.426  -6.736  1.00 98.54           H  
ATOM   3685  HG3 GLU B 109       0.919 -12.597  -5.424  1.00 98.54           H  
ATOM   3686  N   ILE B 110       1.379  -9.737  -1.839  1.00 98.72           N  
ATOM   3687  CA  ILE B 110       2.038  -9.023  -0.746  1.00 98.72           C  
ATOM   3688  C   ILE B 110       3.338  -9.757  -0.451  1.00 98.72           C  
ATOM   3689  O   ILE B 110       3.334 -10.844   0.133  1.00 98.72           O  
ATOM   3690  CB  ILE B 110       1.124  -8.952   0.490  1.00 98.72           C  
ATOM   3691  CG1 ILE B 110      -0.173  -8.177   0.170  1.00 98.72           C  
ATOM   3692  CG2 ILE B 110       1.859  -8.297   1.679  1.00 98.72           C  
ATOM   3693  CD1 ILE B 110      -1.275  -8.472   1.182  1.00 98.72           C  
ATOM   3694  H   ILE B 110       1.043 -10.672  -1.654  1.00 98.72           H  
ATOM   3695  HA  ILE B 110       2.272  -8.002  -1.049  1.00 98.72           H  
ATOM   3696  HB  ILE B 110       0.862  -9.972   0.771  1.00 98.72           H  
ATOM   3697 HG12 ILE B 110       0.030  -7.106   0.159  1.00 98.72           H  
ATOM   3698 HG13 ILE B 110      -0.561  -8.452  -0.810  1.00 98.72           H  
ATOM   3699 HG21 ILE B 110       2.787  -8.821   1.907  1.00 98.72           H  
ATOM   3700 HG22 ILE B 110       1.238  -8.336   2.574  1.00 98.72           H  
ATOM   3701 HG23 ILE B 110       2.086  -7.256   1.445  1.00 98.72           H  
ATOM   3702 HD11 ILE B 110      -1.520  -9.535   1.161  1.00 98.72           H  
ATOM   3703 HD12 ILE B 110      -2.162  -7.894   0.926  1.00 98.72           H  
ATOM   3704 HD13 ILE B 110      -0.955  -8.187   2.185  1.00 98.72           H  
ATOM   3705  N   VAL B 111       4.454  -9.159  -0.848  1.00 98.78           N  
ATOM   3706  CA  VAL B 111       5.803  -9.662  -0.594  1.00 98.78           C  
ATOM   3707  C   VAL B 111       6.387  -8.873   0.572  1.00 98.78           C  
ATOM   3708  O   VAL B 111       6.658  -7.680   0.442  1.00 98.78           O  
ATOM   3709  CB  VAL B 111       6.672  -9.546  -1.859  1.00 98.78           C  
ATOM   3710  CG1 VAL B 111       8.090 -10.061  -1.594  1.00 98.78           C  
ATOM   3711  CG2 VAL B 111       6.079 -10.362  -3.016  1.00 98.78           C  
ATOM   3712  H   VAL B 111       4.365  -8.254  -1.287  1.00 98.78           H  
ATOM   3713  HA  VAL B 111       5.759 -10.714  -0.314  1.00 98.78           H  
ATOM   3714  HB  VAL B 111       6.733  -8.502  -2.165  1.00 98.78           H  
ATOM   3715 HG11 VAL B 111       8.679  -9.986  -2.508  1.00 98.78           H  
ATOM   3716 HG12 VAL B 111       8.053 -11.100  -1.267  1.00 98.78           H  
ATOM   3717 HG13 VAL B 111       8.582  -9.452  -0.836  1.00 98.78           H  
ATOM   3718 HG21 VAL B 111       5.120  -9.943  -3.317  1.00 98.78           H  
ATOM   3719 HG22 VAL B 111       6.753 -10.319  -3.873  1.00 98.78           H  
ATOM   3720 HG23 VAL B 111       5.941 -11.400  -2.714  1.00 98.78           H  
ATOM   3721  N   ARG B 112       6.569  -9.522   1.726  1.00 98.64           N  
ATOM   3722  CA  ARG B 112       7.102  -8.867   2.927  1.00 98.64           C  
ATOM   3723  C   ARG B 112       8.630  -8.901   2.950  1.00 98.64           C  
ATOM   3724  O   ARG B 112       9.251  -9.899   2.588  1.00 98.64           O  
ATOM   3725  CB  ARG B 112       6.517  -9.498   4.195  1.00 98.64           C  
ATOM   3726  CG  ARG B 112       4.989  -9.396   4.293  1.00 98.64           C  
ATOM   3727  CD  ARG B 112       4.501 -10.173   5.522  1.00 98.64           C  
ATOM   3728  NE  ARG B 112       3.034 -10.179   5.657  1.00 98.64           N  
ATOM   3729  CZ  ARG B 112       2.170 -10.863   4.930  1.00 98.64           C  
ATOM   3730  NH1 ARG B 112       2.514 -11.585   3.898  1.00 98.64           N1+
ATOM   3731  NH2 ARG B 112       0.910 -10.850   5.230  1.00 98.64           N  
ATOM   3732  H   ARG B 112       6.345 -10.506   1.773  1.00 98.64           H  
ATOM   3733  HA  ARG B 112       6.805  -7.818   2.909  1.00 98.64           H  
ATOM   3734  HB2 ARG B 112       6.941  -8.975   5.051  1.00 98.64           H  
ATOM   3735  HB3 ARG B 112       6.819 -10.545   4.239  1.00 98.64           H  
ATOM   3736  HG2 ARG B 112       4.536  -9.819   3.396  1.00 98.64           H  
ATOM   3737  HG3 ARG B 112       4.695  -8.350   4.380  1.00 98.64           H  
ATOM   3738  HD2 ARG B 112       4.926  -9.712   6.414  1.00 98.64           H  
ATOM   3739  HD3 ARG B 112       4.861 -11.201   5.475  1.00 98.64           H  
ATOM   3740  HE  ARG B 112       2.663  -9.740   6.487  1.00 98.64           H  
ATOM   3741 HH11 ARG B 112       1.798 -12.101   3.407  1.00 98.64           H  
ATOM   3742 HH12 ARG B 112       3.471 -11.588   3.579  1.00 98.64           H  
ATOM   3743 HH21 ARG B 112       0.268 -11.392   4.671  1.00 98.64           H  
ATOM   3744 HH22 ARG B 112       0.578 -10.320   6.024  1.00 98.64           H  
ATOM   3745  N   GLY B 113       9.221  -7.824   3.455  1.00 98.49           N  
ATOM   3746  CA  GLY B 113      10.661  -7.652   3.610  1.00 98.49           C  
ATOM   3747  C   GLY B 113      11.343  -6.979   2.409  1.00 98.49           C  
ATOM   3748  O   GLY B 113      10.719  -6.744   1.372  1.00 98.49           O  
ATOM   3749  H   GLY B 113       8.641  -7.018   3.641  1.00 98.49           H  
ATOM   3750  HA2 GLY B 113      10.825  -7.029   4.489  1.00 98.49           H  
ATOM   3751  HA3 GLY B 113      11.132  -8.620   3.783  1.00 98.49           H  
ATOM   3752  N   PRO B 114      12.642  -6.659   2.537  1.00 98.70           N  
ATOM   3753  CA  PRO B 114      13.361  -5.860   1.551  1.00 98.70           C  
ATOM   3754  C   PRO B 114      13.311  -6.483   0.156  1.00 98.70           C  
ATOM   3755  O   PRO B 114      13.739  -7.622  -0.057  1.00 98.70           O  
ATOM   3756  CB  PRO B 114      14.790  -5.729   2.080  1.00 98.70           C  
ATOM   3757  CG  PRO B 114      14.617  -5.891   3.582  1.00 98.70           C  
ATOM   3758  CD  PRO B 114      13.485  -6.905   3.695  1.00 98.70           C  
ATOM   3759  HA  PRO B 114      12.907  -4.870   1.527  1.00 98.70           H  
ATOM   3760  HB2 PRO B 114      15.228  -4.758   1.848  1.00 98.70           H  
ATOM   3761  HB3 PRO B 114      15.421  -6.528   1.691  1.00 98.70           H  
ATOM   3762  HG2 PRO B 114      15.534  -6.239   4.058  1.00 98.70           H  
ATOM   3763  HG3 PRO B 114      14.294  -4.945   4.015  1.00 98.70           H  
ATOM   3764  HD2 PRO B 114      12.954  -6.752   4.634  1.00 98.70           H  
ATOM   3765  HD3 PRO B 114      13.883  -7.918   3.645  1.00 98.70           H  
ATOM   3766  N   SER B 115      12.792  -5.715  -0.800  1.00 98.61           N  
ATOM   3767  CA  SER B 115      12.540  -6.172  -2.173  1.00 98.61           C  
ATOM   3768  C   SER B 115      13.218  -5.280  -3.221  1.00 98.61           C  
ATOM   3769  O   SER B 115      12.902  -5.339  -4.407  1.00 98.61           O  
ATOM   3770  CB  SER B 115      11.034  -6.344  -2.397  1.00 98.61           C  
ATOM   3771  OG  SER B 115      10.499  -7.286  -1.488  1.00 98.61           O  
ATOM   3772  H   SER B 115      12.425  -4.816  -0.524  1.00 98.61           H  
ATOM   3773  HA  SER B 115      12.981  -7.161  -2.304  1.00 98.61           H  
ATOM   3774  HB2 SER B 115      10.530  -5.389  -2.252  1.00 98.61           H  
ATOM   3775  HB3 SER B 115      10.852  -6.700  -3.412  1.00 98.61           H  
ATOM   3776  HG  SER B 115      10.560  -6.958  -0.587  1.00 98.61           H  
ATOM   3777  N   ALA B 116      14.205  -4.477  -2.805  1.00 98.66           N  
ATOM   3778  CA  ALA B 116      14.918  -3.566  -3.700  1.00 98.66           C  
ATOM   3779  C   ALA B 116      15.605  -4.278  -4.873  1.00 98.66           C  
ATOM   3780  O   ALA B 116      15.701  -3.681  -5.934  1.00 98.66           O  
ATOM   3781  CB  ALA B 116      15.937  -2.758  -2.896  1.00 98.66           C  
ATOM   3782  H   ALA B 116      14.420  -4.450  -1.819  1.00 98.66           H  
ATOM   3783  HA  ALA B 116      14.197  -2.869  -4.125  1.00 98.66           H  
ATOM   3784  HB1 ALA B 116      15.408  -2.146  -2.165  1.00 98.66           H  
ATOM   3785  HB2 ALA B 116      16.641  -3.428  -2.404  1.00 98.66           H  
ATOM   3786  HB3 ALA B 116      16.481  -2.094  -3.567  1.00 98.66           H  
ATOM   3787  N   LEU B 117      16.026  -5.543  -4.732  1.00 98.75           N  
ATOM   3788  CA  LEU B 117      16.699  -6.294  -5.802  1.00 98.75           C  
ATOM   3789  C   LEU B 117      15.971  -6.194  -7.155  1.00 98.75           C  
ATOM   3790  O   LEU B 117      16.587  -5.855  -8.162  1.00 98.75           O  
ATOM   3791  CB  LEU B 117      16.844  -7.763  -5.361  1.00 98.75           C  
ATOM   3792  CG  LEU B 117      17.486  -8.677  -6.425  1.00 98.75           C  
ATOM   3793  CD1 LEU B 117      18.892  -8.209  -6.796  1.00 98.75           C  
ATOM   3794  CD2 LEU B 117      17.596 -10.090  -5.865  1.00 98.75           C  
ATOM   3795  H   LEU B 117      15.907  -5.983  -3.831  1.00 98.75           H  
ATOM   3796  HA  LEU B 117      17.693  -5.867  -5.938  1.00 98.75           H  
ATOM   3797  HB2 LEU B 117      17.447  -7.796  -4.454  1.00 98.75           H  
ATOM   3798  HB3 LEU B 117      15.855  -8.158  -5.126  1.00 98.75           H  
ATOM   3799  HG  LEU B 117      16.867  -8.709  -7.320  1.00 98.75           H  
ATOM   3800 HD11 LEU B 117      19.350  -8.930  -7.472  1.00 98.75           H  
ATOM   3801 HD12 LEU B 117      19.499  -8.098  -5.898  1.00 98.75           H  
ATOM   3802 HD13 LEU B 117      18.842  -7.255  -7.322  1.00 98.75           H  
ATOM   3803 HD21 LEU B 117      18.226 -10.083  -4.974  1.00 98.75           H  
ATOM   3804 HD22 LEU B 117      18.049 -10.741  -6.613  1.00 98.75           H  
ATOM   3805 HD23 LEU B 117      16.603 -10.477  -5.639  1.00 98.75           H  
ATOM   3806  N   LEU B 118      14.658  -6.426  -7.170  1.00 98.52           N  
ATOM   3807  CA  LEU B 118      13.860  -6.395  -8.400  1.00 98.52           C  
ATOM   3808  C   LEU B 118      13.220  -5.026  -8.677  1.00 98.52           C  
ATOM   3809  O   LEU B 118      12.899  -4.735  -9.830  1.00 98.52           O  
ATOM   3810  CB  LEU B 118      12.799  -7.506  -8.330  1.00 98.52           C  
ATOM   3811  CG  LEU B 118      13.375  -8.932  -8.318  1.00 98.52           C  
ATOM   3812  CD1 LEU B 118      12.237  -9.927  -8.139  1.00 98.52           C  
ATOM   3813  CD2 LEU B 118      14.127  -9.282  -9.605  1.00 98.52           C  
ATOM   3814  H   LEU B 118      14.191  -6.652  -6.304  1.00 98.52           H  
ATOM   3815  HA  LEU B 118      14.503  -6.593  -9.257  1.00 98.52           H  
ATOM   3816  HB2 LEU B 118      12.131  -7.410  -9.185  1.00 98.52           H  
ATOM   3817  HB3 LEU B 118      12.207  -7.362  -7.426  1.00 98.52           H  
ATOM   3818  HG  LEU B 118      14.055  -9.041  -7.473  1.00 98.52           H  
ATOM   3819 HD11 LEU B 118      11.565  -9.899  -8.996  1.00 98.52           H  
ATOM   3820 HD12 LEU B 118      12.681 -10.918  -8.044  1.00 98.52           H  
ATOM   3821 HD13 LEU B 118      11.674  -9.709  -7.231  1.00 98.52           H  
ATOM   3822 HD21 LEU B 118      14.429 -10.329  -9.574  1.00 98.52           H  
ATOM   3823 HD22 LEU B 118      15.026  -8.674  -9.699  1.00 98.52           H  
ATOM   3824 HD23 LEU B 118      13.486  -9.126 -10.473  1.00 98.52           H  
ATOM   3825  N   TYR B 119      13.059  -4.176  -7.653  1.00 98.62           N  
ATOM   3826  CA  TYR B 119      12.158  -3.014  -7.723  1.00 98.62           C  
ATOM   3827  C   TYR B 119      12.770  -1.651  -7.335  1.00 98.62           C  
ATOM   3828  O   TYR B 119      12.158  -0.602  -7.559  1.00 98.62           O  
ATOM   3829  CB  TYR B 119      10.931  -3.331  -6.862  1.00 98.62           C  
ATOM   3830  CG  TYR B 119      10.217  -4.619  -7.227  1.00 98.62           C  
ATOM   3831  CD1 TYR B 119       9.555  -4.707  -8.464  1.00 98.62           C  
ATOM   3832  CD2 TYR B 119      10.223  -5.727  -6.356  1.00 98.62           C  
ATOM   3833  CE1 TYR B 119       8.898  -5.893  -8.832  1.00 98.62           C  
ATOM   3834  CE2 TYR B 119       9.564  -6.919  -6.718  1.00 98.62           C  
ATOM   3835  CZ  TYR B 119       8.904  -6.998  -7.961  1.00 98.62           C  
ATOM   3836  OH  TYR B 119       8.275  -8.131  -8.346  1.00 98.62           O  
ATOM   3837  H   TYR B 119      13.349  -4.493  -6.739  1.00 98.62           H  
ATOM   3838  HA  TYR B 119      11.810  -2.893  -8.748  1.00 98.62           H  
ATOM   3839  HB2 TYR B 119      11.217  -3.351  -5.810  1.00 98.62           H  
ATOM   3840  HB3 TYR B 119      10.225  -2.513  -7.014  1.00 98.62           H  
ATOM   3841  HD1 TYR B 119       9.550  -3.858  -9.134  1.00 98.62           H  
ATOM   3842  HD2 TYR B 119      10.725  -5.663  -5.402  1.00 98.62           H  
ATOM   3843  HE1 TYR B 119       8.383  -5.955  -9.779  1.00 98.62           H  
ATOM   3844  HE2 TYR B 119       9.556  -7.780  -6.067  1.00 98.62           H  
ATOM   3845  HH  TYR B 119       7.823  -8.040  -9.188  1.00 98.62           H  
ATOM   3846  N   GLY B 120      13.980  -1.642  -6.774  1.00 98.51           N  
ATOM   3847  CA  GLY B 120      14.709  -0.433  -6.390  1.00 98.51           C  
ATOM   3848  C   GLY B 120      14.060   0.341  -5.238  1.00 98.51           C  
ATOM   3849  O   GLY B 120      13.700  -0.227  -4.203  1.00 98.51           O  
ATOM   3850  H   GLY B 120      14.459  -2.522  -6.655  1.00 98.51           H  
ATOM   3851  HA2 GLY B 120      15.721  -0.705  -6.089  1.00 98.51           H  
ATOM   3852  HA3 GLY B 120      14.796   0.217  -7.260  1.00 98.51           H  
ATOM   3853  N   SER B 121      13.952   1.659  -5.417  1.00 98.05           N  
ATOM   3854  CA  SER B 121      13.524   2.610  -4.382  1.00 98.05           C  
ATOM   3855  C   SER B 121      12.115   2.330  -3.837  1.00 98.05           C  
ATOM   3856  O   SER B 121      11.174   2.097  -4.599  1.00 98.05           O  
ATOM   3857  CB  SER B 121      13.590   4.033  -4.950  1.00 98.05           C  
ATOM   3858  OG  SER B 121      13.317   4.999  -3.949  1.00 98.05           O  
ATOM   3859  H   SER B 121      14.278   2.033  -6.297  1.00 98.05           H  
ATOM   3860  HA  SER B 121      14.232   2.544  -3.557  1.00 98.05           H  
ATOM   3861  HB2 SER B 121      14.593   4.208  -5.339  1.00 98.05           H  
ATOM   3862  HB3 SER B 121      12.876   4.138  -5.767  1.00 98.05           H  
ATOM   3863  HG  SER B 121      12.439   5.356  -4.104  1.00 98.05           H  
ATOM   3864  N   GLY B 122      11.953   2.435  -2.516  1.00 98.20           N  
ATOM   3865  CA  GLY B 122      10.655   2.381  -1.827  1.00 98.20           C  
ATOM   3866  C   GLY B 122      10.239   0.986  -1.360  1.00 98.20           C  
ATOM   3867  O   GLY B 122       9.294   0.857  -0.598  1.00 98.20           O  
ATOM   3868  H   GLY B 122      12.781   2.552  -1.949  1.00 98.20           H  
ATOM   3869  HA2 GLY B 122       9.873   2.756  -2.487  1.00 98.20           H  
ATOM   3870  HA3 GLY B 122      10.685   3.029  -0.952  1.00 98.20           H  
ATOM   3871  N   ALA B 123      10.960  -0.067  -1.745  1.00 98.59           N  
ATOM   3872  CA  ALA B 123      10.648  -1.446  -1.370  1.00 98.59           C  
ATOM   3873  C   ALA B 123      11.333  -1.878  -0.052  1.00 98.59           C  
ATOM   3874  O   ALA B 123      11.986  -2.926   0.005  1.00 98.59           O  
ATOM   3875  CB  ALA B 123      10.979  -2.334  -2.572  1.00 98.59           C  
ATOM   3876  H   ALA B 123      11.729   0.088  -2.381  1.00 98.59           H  
ATOM   3877  HA  ALA B 123       9.574  -1.525  -1.200  1.00 98.59           H  
ATOM   3878  HB1 ALA B 123      10.442  -1.982  -3.454  1.00 98.59           H  
ATOM   3879  HB2 ALA B 123      12.050  -2.316  -2.771  1.00 98.59           H  
ATOM   3880  HB3 ALA B 123      10.658  -3.353  -2.358  1.00 98.59           H  
ATOM   3881  N   LEU B 124      11.241  -1.042   0.992  1.00 98.60           N  
ATOM   3882  CA  LEU B 124      11.910  -1.242   2.286  1.00 98.60           C  
ATOM   3883  C   LEU B 124      11.215  -2.312   3.131  1.00 98.60           C  
ATOM   3884  O   LEU B 124      11.838  -3.307   3.507  1.00 98.60           O  
ATOM   3885  CB  LEU B 124      11.968   0.086   3.065  1.00 98.60           C  
ATOM   3886  CG  LEU B 124      12.984   1.114   2.550  1.00 98.60           C  
ATOM   3887  CD1 LEU B 124      12.699   2.467   3.189  1.00 98.60           C  
ATOM   3888  CD2 LEU B 124      14.414   0.736   2.935  1.00 98.60           C  
ATOM   3889  H   LEU B 124      10.603  -0.265   0.900  1.00 98.60           H  
ATOM   3890  HA  LEU B 124      12.927  -1.593   2.112  1.00 98.60           H  
ATOM   3891  HB2 LEU B 124      10.976   0.539   3.061  1.00 98.60           H  
ATOM   3892  HB3 LEU B 124      12.207  -0.130   4.106  1.00 98.60           H  
ATOM   3893  HG  LEU B 124      12.905   1.212   1.467  1.00 98.60           H  
ATOM   3894 HD11 LEU B 124      13.420   3.201   2.828  1.00 98.60           H  
ATOM   3895 HD12 LEU B 124      12.780   2.405   4.274  1.00 98.60           H  
ATOM   3896 HD13 LEU B 124      11.692   2.794   2.931  1.00 98.60           H  
ATOM   3897 HD21 LEU B 124      14.480   0.605   4.015  1.00 98.60           H  
ATOM   3898 HD22 LEU B 124      15.091   1.541   2.648  1.00 98.60           H  
ATOM   3899 HD23 LEU B 124      14.707  -0.189   2.437  1.00 98.60           H  
ATOM   3900  N   GLY B 125       9.933  -2.094   3.429  1.00 98.52           N  
ATOM   3901  CA  GLY B 125       9.073  -3.025   4.153  1.00 98.52           C  
ATOM   3902  C   GLY B 125       8.546  -4.149   3.267  1.00 98.52           C  
ATOM   3903  O   GLY B 125       8.217  -5.219   3.778  1.00 98.52           O  
ATOM   3904  H   GLY B 125       9.514  -1.239   3.094  1.00 98.52           H  
ATOM   3905  HA2 GLY B 125       8.215  -2.475   4.539  1.00 98.52           H  
ATOM   3906  HA3 GLY B 125       9.619  -3.460   4.989  1.00 98.52           H  
ATOM   3907  N   GLY B 126       8.499  -3.930   1.953  1.00 98.74           N  
ATOM   3908  CA  GLY B 126       8.058  -4.915   0.974  1.00 98.74           C  
ATOM   3909  C   GLY B 126       7.420  -4.298  -0.258  1.00 98.74           C  
ATOM   3910  O   GLY B 126       7.626  -3.120  -0.562  1.00 98.74           O  
ATOM   3911  H   GLY B 126       8.741  -3.011   1.610  1.00 98.74           H  
ATOM   3912  HA2 GLY B 126       7.338  -5.587   1.440  1.00 98.74           H  
ATOM   3913  HA3 GLY B 126       8.905  -5.508   0.629  1.00 98.74           H  
ATOM   3914  N   VAL B 127       6.666  -5.132  -0.966  1.00 98.68           N  
ATOM   3915  CA  VAL B 127       5.948  -4.782  -2.192  1.00 98.68           C  
ATOM   3916  C   VAL B 127       4.521  -5.305  -2.109  1.00 98.68           C  
ATOM   3917  O   VAL B 127       4.298  -6.433  -1.667  1.00 98.68           O  
ATOM   3918  CB  VAL B 127       6.653  -5.354  -3.437  1.00 98.68           C  
ATOM   3919  CG1 VAL B 127       5.869  -5.127  -4.736  1.00 98.68           C  
ATOM   3920  CG2 VAL B 127       8.035  -4.730  -3.642  1.00 98.68           C  
ATOM   3921  H   VAL B 127       6.544  -6.071  -0.616  1.00 98.68           H  
ATOM   3922  HA  VAL B 127       5.923  -3.697  -2.280  1.00 98.68           H  
ATOM   3923  HB  VAL B 127       6.783  -6.428  -3.302  1.00 98.68           H  
ATOM   3924 HG11 VAL B 127       5.627  -4.070  -4.850  1.00 98.68           H  
ATOM   3925 HG12 VAL B 127       4.948  -5.710  -4.731  1.00 98.68           H  
ATOM   3926 HG13 VAL B 127       6.463  -5.457  -5.589  1.00 98.68           H  
ATOM   3927 HG21 VAL B 127       7.938  -3.724  -4.051  1.00 98.68           H  
ATOM   3928 HG22 VAL B 127       8.581  -4.690  -2.700  1.00 98.68           H  
ATOM   3929 HG23 VAL B 127       8.590  -5.347  -4.349  1.00 98.68           H  
ATOM   3930  N   ILE B 128       3.570  -4.511  -2.591  1.00 98.79           N  
ATOM   3931  CA  ILE B 128       2.204  -4.939  -2.882  1.00 98.79           C  
ATOM   3932  C   ILE B 128       1.985  -4.774  -4.381  1.00 98.79           C  
ATOM   3933  O   ILE B 128       2.007  -3.657  -4.894  1.00 98.79           O  
ATOM   3934  CB  ILE B 128       1.175  -4.160  -2.047  1.00 98.79           C  
ATOM   3935  CG1 ILE B 128       1.525  -4.306  -0.549  1.00 98.79           C  
ATOM   3936  CG2 ILE B 128      -0.239  -4.677  -2.360  1.00 98.79           C  
ATOM   3937  CD1 ILE B 128       0.519  -3.651   0.387  1.00 98.79           C  
ATOM   3938  H   ILE B 128       3.842  -3.592  -2.910  1.00 98.79           H  
ATOM   3939  HA  ILE B 128       2.095  -5.992  -2.624  1.00 98.79           H  
ATOM   3940  HB  ILE B 128       1.226  -3.105  -2.316  1.00 98.79           H  
ATOM   3941 HG12 ILE B 128       2.489  -3.834  -0.357  1.00 98.79           H  
ATOM   3942 HG13 ILE B 128       1.609  -5.362  -0.291  1.00 98.79           H  
ATOM   3943 HG21 ILE B 128      -0.442  -4.645  -3.431  1.00 98.79           H  
ATOM   3944 HG22 ILE B 128      -0.979  -4.041  -1.874  1.00 98.79           H  
ATOM   3945 HG23 ILE B 128      -0.351  -5.702  -2.008  1.00 98.79           H  
ATOM   3946 HD11 ILE B 128      -0.397  -4.243   0.401  1.00 98.79           H  
ATOM   3947 HD12 ILE B 128       0.932  -3.628   1.395  1.00 98.79           H  
ATOM   3948 HD13 ILE B 128       0.307  -2.635   0.050  1.00 98.79           H  
ATOM   3949  N   SER B 129       1.817  -5.881  -5.091  1.00 98.75           N  
ATOM   3950  CA  SER B 129       1.685  -5.888  -6.545  1.00 98.75           C  
ATOM   3951  C   SER B 129       0.277  -6.267  -6.955  1.00 98.75           C  
ATOM   3952  O   SER B 129      -0.170  -7.373  -6.669  1.00 98.75           O  
ATOM   3953  CB  SER B 129       2.709  -6.827  -7.179  1.00 98.75           C  
ATOM   3954  OG  SER B 129       2.711  -6.655  -8.583  1.00 98.75           O  
ATOM   3955  H   SER B 129       1.753  -6.760  -4.597  1.00 98.75           H  
ATOM   3956  HA  SER B 129       1.883  -4.888  -6.932  1.00 98.75           H  
ATOM   3957  HB2 SER B 129       3.699  -6.567  -6.802  1.00 98.75           H  
ATOM   3958  HB3 SER B 129       2.486  -7.862  -6.925  1.00 98.75           H  
ATOM   3959  HG  SER B 129       2.193  -7.360  -8.978  1.00 98.75           H  
ATOM   3960  N   TYR B 130      -0.390  -5.354  -7.647  1.00 98.55           N  
ATOM   3961  CA  TYR B 130      -1.697  -5.549  -8.248  1.00 98.55           C  
ATOM   3962  C   TYR B 130      -1.533  -5.898  -9.729  1.00 98.55           C  
ATOM   3963  O   TYR B 130      -0.995  -5.106 -10.508  1.00 98.55           O  
ATOM   3964  CB  TYR B 130      -2.524  -4.270  -8.065  1.00 98.55           C  
ATOM   3965  CG  TYR B 130      -2.793  -3.890  -6.620  1.00 98.55           C  
ATOM   3966  CD1 TYR B 130      -3.961  -4.350  -5.992  1.00 98.55           C  
ATOM   3967  CD2 TYR B 130      -1.897  -3.074  -5.902  1.00 98.55           C  
ATOM   3968  CE1 TYR B 130      -4.247  -3.995  -4.661  1.00 98.55           C  
ATOM   3969  CE2 TYR B 130      -2.174  -2.721  -4.568  1.00 98.55           C  
ATOM   3970  CZ  TYR B 130      -3.352  -3.179  -3.948  1.00 98.55           C  
ATOM   3971  OH  TYR B 130      -3.627  -2.819  -2.671  1.00 98.55           O  
ATOM   3972  H   TYR B 130       0.060  -4.465  -7.819  1.00 98.55           H  
ATOM   3973  HA  TYR B 130      -2.218  -6.365  -7.747  1.00 98.55           H  
ATOM   3974  HB2 TYR B 130      -2.003  -3.446  -8.553  1.00 98.55           H  
ATOM   3975  HB3 TYR B 130      -3.478  -4.397  -8.578  1.00 98.55           H  
ATOM   3976  HD1 TYR B 130      -4.641  -4.983  -6.543  1.00 98.55           H  
ATOM   3977  HD2 TYR B 130      -0.997  -2.711  -6.375  1.00 98.55           H  
ATOM   3978  HE1 TYR B 130      -5.150  -4.329  -4.171  1.00 98.55           H  
ATOM   3979  HE2 TYR B 130      -1.494  -2.092  -4.012  1.00 98.55           H  
ATOM   3980  HH  TYR B 130      -2.998  -2.178  -2.331  1.00 98.55           H  
ATOM   3981  N   ASP B 131      -2.039  -7.059 -10.130  1.00 97.64           N  
ATOM   3982  CA  ASP B 131      -2.191  -7.415 -11.540  1.00 97.64           C  
ATOM   3983  C   ASP B 131      -3.617  -7.074 -11.972  1.00 97.64           C  
ATOM   3984  O   ASP B 131      -4.580  -7.487 -11.316  1.00 97.64           O  
ATOM   3985  CB  ASP B 131      -1.891  -8.905 -11.766  1.00 97.64           C  
ATOM   3986  CG  ASP B 131      -0.420  -9.300 -11.574  1.00 97.64           C  
ATOM   3987  OD1 ASP B 131       0.468  -8.433 -11.746  1.00 97.64           O  
ATOM   3988  OD2 ASP B 131      -0.193 -10.509 -11.297  1.00 97.64           O1-
ATOM   3989  H   ASP B 131      -2.477  -7.656  -9.444  1.00 97.64           H  
ATOM   3990  HA  ASP B 131      -1.496  -6.841 -12.152  1.00 97.64           H  
ATOM   3991  HB2 ASP B 131      -2.513  -9.497 -11.095  1.00 97.64           H  
ATOM   3992  HB3 ASP B 131      -2.174  -9.159 -12.787  1.00 97.64           H  
ATOM   3993  N   THR B 132      -3.774  -6.336 -13.073  1.00 98.02           N  
ATOM   3994  CA  THR B 132      -5.108  -6.107 -13.644  1.00 98.02           C  
ATOM   3995  C   THR B 132      -5.573  -7.297 -14.477  1.00 98.02           C  
ATOM   3996  O   THR B 132      -4.765  -8.111 -14.927  1.00 98.02           O  
ATOM   3997  CB  THR B 132      -5.220  -4.810 -14.453  1.00 98.02           C  
ATOM   3998  CG2 THR B 132      -5.015  -3.575 -13.577  1.00 98.02           C  
ATOM   3999  OG1 THR B 132      -4.315  -4.782 -15.532  1.00 98.02           O  
ATOM   4000  H   THR B 132      -2.966  -6.046 -13.606  1.00 98.02           H  
ATOM   4001  HA  THR B 132      -5.804  -6.014 -12.810  1.00 98.02           H  
ATOM   4002  HB  THR B 132      -6.226  -4.754 -14.868  1.00 98.02           H  
ATOM   4003  HG1 THR B 132      -3.526  -4.331 -15.222  1.00 98.02           H  
ATOM   4004 HG21 THR B 132      -4.041  -3.613 -13.089  1.00 98.02           H  
ATOM   4005 HG22 THR B 132      -5.082  -2.678 -14.193  1.00 98.02           H  
ATOM   4006 HG23 THR B 132      -5.792  -3.546 -12.813  1.00 98.02           H  
ATOM   4007  N   VAL B 133      -6.884  -7.404 -14.681  1.00 95.26           N  
ATOM   4008  CA  VAL B 133      -7.509  -8.474 -15.472  1.00 95.26           C  
ATOM   4009  C   VAL B 133      -7.000  -8.525 -16.921  1.00 95.26           C  
ATOM   4010  O   VAL B 133      -6.870  -7.499 -17.587  1.00 95.26           O  
ATOM   4011  CB  VAL B 133      -9.047  -8.376 -15.425  1.00 95.26           C  
ATOM   4012  CG1 VAL B 133      -9.572  -8.720 -14.024  1.00 95.26           C  
ATOM   4013  CG2 VAL B 133      -9.592  -6.990 -15.798  1.00 95.26           C  
ATOM   4014  H   VAL B 133      -7.483  -6.707 -14.261  1.00 95.26           H  
ATOM   4015  HA  VAL B 133      -7.231  -9.429 -15.026  1.00 95.26           H  
ATOM   4016  HB  VAL B 133      -9.458  -9.105 -16.123  1.00 95.26           H  
ATOM   4017 HG11 VAL B 133      -9.197  -8.011 -13.286  1.00 95.26           H  
ATOM   4018 HG12 VAL B 133      -9.251  -9.724 -13.746  1.00 95.26           H  
ATOM   4019 HG13 VAL B 133     -10.661  -8.688 -14.019  1.00 95.26           H  
ATOM   4020 HG21 VAL B 133      -9.173  -6.669 -16.751  1.00 95.26           H  
ATOM   4021 HG22 VAL B 133     -10.679  -7.034 -15.884  1.00 95.26           H  
ATOM   4022 HG23 VAL B 133      -9.329  -6.254 -15.038  1.00 95.26           H  
ATOM   4023  N   ASP B 134      -6.755  -9.739 -17.421  1.00 94.21           N  
ATOM   4024  CA  ASP B 134      -6.437 -10.031 -18.822  1.00 94.21           C  
ATOM   4025  C   ASP B 134      -7.531 -10.902 -19.467  1.00 94.21           C  
ATOM   4026  O   ASP B 134      -8.286 -11.605 -18.792  1.00 94.21           O  
ATOM   4027  CB  ASP B 134      -5.052 -10.700 -18.934  1.00 94.21           C  
ATOM   4028  CG  ASP B 134      -3.899  -9.695 -18.958  1.00 94.21           C  
ATOM   4029  OD1 ASP B 134      -3.770  -9.022 -20.000  1.00 94.21           O  
ATOM   4030  OD2 ASP B 134      -3.096  -9.617 -18.000  1.00 94.21           O1-
ATOM   4031  H   ASP B 134      -6.810 -10.537 -16.805  1.00 94.21           H  
ATOM   4032  HA  ASP B 134      -6.396  -9.101 -19.389  1.00 94.21           H  
ATOM   4033  HB2 ASP B 134      -5.010 -11.254 -19.872  1.00 94.21           H  
ATOM   4034  HB3 ASP B 134      -4.903 -11.420 -18.128  1.00 94.21           H  
ATOM   4035  N   ALA B 135      -7.606 -10.902 -20.802  1.00 94.12           N  
ATOM   4036  CA  ALA B 135      -8.614 -11.666 -21.544  1.00 94.12           C  
ATOM   4037  C   ALA B 135      -8.524 -13.177 -21.285  1.00 94.12           C  
ATOM   4038  O   ALA B 135      -9.528 -13.842 -21.033  1.00 94.12           O  
ATOM   4039  CB  ALA B 135      -8.419 -11.369 -23.030  1.00 94.12           C  
ATOM   4040  H   ALA B 135      -6.953 -10.334 -21.323  1.00 94.12           H  
ATOM   4041  HA  ALA B 135      -9.605 -11.331 -21.237  1.00 94.12           H  
ATOM   4042  HB1 ALA B 135      -7.461 -11.759 -23.374  1.00 94.12           H  
ATOM   4043  HB2 ALA B 135      -8.415 -10.287 -23.167  1.00 94.12           H  
ATOM   4044  HB3 ALA B 135      -9.223 -11.813 -23.615  1.00 94.12           H  
ATOM   4045  N   LYS B 136      -7.299 -13.711 -21.302  1.00 86.20           N  
ATOM   4046  CA  LYS B 136      -6.983 -15.125 -21.048  1.00 86.20           C  
ATOM   4047  C   LYS B 136      -7.371 -15.626 -19.652  1.00 86.20           C  
ATOM   4048  O   LYS B 136      -7.509 -16.830 -19.487  1.00 86.20           O  
ATOM   4049  CB  LYS B 136      -5.490 -15.363 -21.333  1.00 86.20           C  
ATOM   4050  CG  LYS B 136      -4.564 -14.497 -20.460  1.00 86.20           C  
ATOM   4051  CD  LYS B 136      -3.127 -14.535 -20.980  1.00 86.20           C  
ATOM   4052  CE  LYS B 136      -2.309 -13.457 -20.263  1.00 86.20           C  
ATOM   4053  NZ  LYS B 136      -1.120 -13.079 -21.060  1.00 86.20           N1+
ATOM   4054  H   LYS B 136      -6.538 -13.085 -21.524  1.00 86.20           H  
ATOM   4055  HA  LYS B 136      -7.562 -15.738 -21.738  1.00 86.20           H  
ATOM   4056  HB2 LYS B 136      -5.254 -16.414 -21.173  1.00 86.20           H  
ATOM   4057  HB3 LYS B 136      -5.311 -15.133 -22.383  1.00 86.20           H  
ATOM   4058  HG2 LYS B 136      -4.593 -14.845 -19.427  1.00 86.20           H  
ATOM   4059  HG3 LYS B 136      -4.901 -13.460 -20.486  1.00 86.20           H  
ATOM   4060  HD2 LYS B 136      -3.143 -14.320 -22.048  1.00 86.20           H  
ATOM   4061  HD3 LYS B 136      -2.693 -15.520 -20.814  1.00 86.20           H  
ATOM   4062  HE2 LYS B 136      -2.939 -12.577 -20.136  1.00 86.20           H  
ATOM   4063  HE3 LYS B 136      -2.033 -13.809 -19.269  1.00 86.20           H  
ATOM   4064  HZ1 LYS B 136      -0.637 -12.310 -20.616  1.00 86.20           H  
ATOM   4065  HZ2 LYS B 136      -1.428 -12.742 -21.960  1.00 86.20           H  
ATOM   4066  HZ3 LYS B 136      -0.501 -13.865 -21.202  1.00 86.20           H  
ATOM   4067  N   ASP B 137      -7.567 -14.730 -18.685  1.00 84.22           N  
ATOM   4068  CA  ASP B 137      -7.994 -15.096 -17.328  1.00 84.22           C  
ATOM   4069  C   ASP B 137      -9.514 -15.208 -17.198  1.00 84.22           C  
ATOM   4070  O   ASP B 137     -10.016 -15.889 -16.308  1.00 84.22           O  
ATOM   4071  CB  ASP B 137      -7.493 -14.043 -16.343  1.00 84.22           C  
ATOM   4072  CG  ASP B 137      -5.980 -13.921 -16.359  1.00 84.22           C  
ATOM   4073  OD1 ASP B 137      -5.259 -14.945 -16.370  1.00 84.22           O  
ATOM   4074  OD2 ASP B 137      -5.478 -12.788 -16.218  1.00 84.22           O1-
ATOM   4075  H   ASP B 137      -7.470 -13.748 -18.898  1.00 84.22           H  
ATOM   4076  HA  ASP B 137      -7.566 -16.061 -17.054  1.00 84.22           H  
ATOM   4077  HB2 ASP B 137      -7.803 -14.321 -15.335  1.00 84.22           H  
ATOM   4078  HB3 ASP B 137      -7.941 -13.078 -16.579  1.00 84.22           H  
ATOM   4079  N   LEU B 138     -10.245 -14.522 -18.078  1.00 86.82           N  
ATOM   4080  CA  LEU B 138     -11.705 -14.505 -18.077  1.00 86.82           C  
ATOM   4081  C   LEU B 138     -12.297 -15.499 -19.080  1.00 86.82           C  
ATOM   4082  O   LEU B 138     -13.403 -15.991 -18.869  1.00 86.82           O  
ATOM   4083  CB  LEU B 138     -12.187 -13.074 -18.359  1.00 86.82           C  
ATOM   4084  CG  LEU B 138     -11.746 -12.025 -17.321  1.00 86.82           C  
ATOM   4085  CD1 LEU B 138     -12.279 -10.657 -17.739  1.00 86.82           C  
ATOM   4086  CD2 LEU B 138     -12.282 -12.318 -15.918  1.00 86.82           C  
ATOM   4087  H   LEU B 138      -9.759 -13.971 -18.770  1.00 86.82           H  
ATOM   4088  HA  LEU B 138     -12.071 -14.808 -17.097  1.00 86.82           H  
ATOM   4089  HB2 LEU B 138     -13.276 -13.083 -18.396  1.00 86.82           H  
ATOM   4090  HB3 LEU B 138     -11.821 -12.772 -19.341  1.00 86.82           H  
ATOM   4091  HG  LEU B 138     -10.658 -11.971 -17.285  1.00 86.82           H  
ATOM   4092 HD11 LEU B 138     -13.366 -10.637 -17.662  1.00 86.82           H  
ATOM   4093 HD12 LEU B 138     -11.850  -9.885 -17.100  1.00 86.82           H  
ATOM   4094 HD13 LEU B 138     -11.998 -10.469 -18.776  1.00 86.82           H  
ATOM   4095 HD21 LEU B 138     -11.822 -13.228 -15.534  1.00 86.82           H  
ATOM   4096 HD22 LEU B 138     -13.364 -12.448 -15.946  1.00 86.82           H  
ATOM   4097 HD23 LEU B 138     -12.023 -11.500 -15.246  1.00 86.82           H  
ATOM   4098  N   LEU B 139     -11.591 -15.801 -20.170  1.00 87.70           N  
ATOM   4099  CA  LEU B 139     -12.039 -16.761 -21.177  1.00 87.70           C  
ATOM   4100  C   LEU B 139     -12.028 -18.192 -20.627  1.00 87.70           C  
ATOM   4101  O   LEU B 139     -10.981 -18.704 -20.237  1.00 87.70           O  
ATOM   4102  CB  LEU B 139     -11.135 -16.658 -22.418  1.00 87.70           C  
ATOM   4103  CG  LEU B 139     -11.364 -15.386 -23.248  1.00 87.70           C  
ATOM   4104  CD1 LEU B 139     -10.223 -15.238 -24.249  1.00 87.70           C  
ATOM   4105  CD2 LEU B 139     -12.679 -15.448 -24.029  1.00 87.70           C  
ATOM   4106  H   LEU B 139     -10.691 -15.357 -20.288  1.00 87.70           H  
ATOM   4107  HA  LEU B 139     -13.067 -16.525 -21.454  1.00 87.70           H  
ATOM   4108  HB2 LEU B 139     -10.099 -16.693 -22.084  1.00 87.70           H  
ATOM   4109  HB3 LEU B 139     -11.307 -17.527 -23.053  1.00 87.70           H  
ATOM   4110  HG  LEU B 139     -11.379 -14.508 -22.604  1.00 87.70           H  
ATOM   4111 HD11 LEU B 139     -10.382 -14.353 -24.865  1.00 87.70           H  
ATOM   4112 HD12 LEU B 139     -10.177 -16.132 -24.870  1.00 87.70           H  
ATOM   4113 HD13 LEU B 139      -9.283 -15.117 -23.711  1.00 87.70           H  
ATOM   4114 HD21 LEU B 139     -12.682 -16.311 -24.696  1.00 87.70           H  
ATOM   4115 HD22 LEU B 139     -13.523 -15.526 -23.342  1.00 87.70           H  
ATOM   4116 HD23 LEU B 139     -12.800 -14.532 -24.608  1.00 87.70           H  
ATOM   4117  N   GLN B 140     -13.176 -18.873 -20.675  1.00 83.99           N  
ATOM   4118  CA  GLN B 140     -13.220 -20.307 -20.381  1.00 83.99           C  
ATOM   4119  C   GLN B 140     -12.592 -21.132 -21.515  1.00 83.99           C  
ATOM   4120  O   GLN B 140     -12.388 -20.668 -22.644  1.00 83.99           O  
ATOM   4121  CB  GLN B 140     -14.649 -20.781 -20.053  1.00 83.99           C  
ATOM   4122  CG  GLN B 140     -15.229 -20.040 -18.839  1.00 83.99           C  
ATOM   4123  CD  GLN B 140     -16.443 -20.706 -18.187  1.00 83.99           C  
ATOM   4124  NE2 GLN B 140     -16.945 -20.094 -17.136  1.00 83.99           N  
ATOM   4125  OE1 GLN B 140     -16.950 -21.765 -18.548  1.00 83.99           O  
ATOM   4126  H   GLN B 140     -14.014 -18.418 -21.007  1.00 83.99           H  
ATOM   4127  HA  GLN B 140     -12.610 -20.482 -19.495  1.00 83.99           H  
ATOM   4128  HB2 GLN B 140     -15.301 -20.648 -20.917  1.00 83.99           H  
ATOM   4129  HB3 GLN B 140     -14.608 -21.845 -19.820  1.00 83.99           H  
ATOM   4130  HG2 GLN B 140     -14.454 -19.956 -18.078  1.00 83.99           H  
ATOM   4131  HG3 GLN B 140     -15.507 -19.029 -19.141  1.00 83.99           H  
ATOM   4132 HE21 GLN B 140     -16.531 -19.224 -16.833  1.00 83.99           H  
ATOM   4133 HE22 GLN B 140     -17.745 -20.501 -16.672  1.00 83.99           H  
ATOM   4134  N   GLU B 141     -12.302 -22.399 -21.223  1.00 83.48           N  
ATOM   4135  CA  GLU B 141     -11.809 -23.346 -22.219  1.00 83.48           C  
ATOM   4136  C   GLU B 141     -12.773 -23.438 -23.418  1.00 83.48           C  
ATOM   4137  O   GLU B 141     -13.993 -23.481 -23.265  1.00 83.48           O  
ATOM   4138  CB  GLU B 141     -11.569 -24.703 -21.550  1.00 83.48           C  
ATOM   4139  CG  GLU B 141     -10.691 -25.611 -22.421  1.00 83.48           C  
ATOM   4140  CD  GLU B 141     -10.350 -26.949 -21.746  1.00 83.48           C  
ATOM   4141  OE1 GLU B 141      -9.516 -27.670 -22.335  1.00 83.48           O  
ATOM   4142  OE2 GLU B 141     -10.936 -27.250 -20.683  1.00 83.48           O1-
ATOM   4143  H   GLU B 141     -12.481 -22.742 -20.291  1.00 83.48           H  
ATOM   4144  HA  GLU B 141     -10.847 -22.973 -22.574  1.00 83.48           H  
ATOM   4145  HB2 GLU B 141     -12.528 -25.184 -21.353  1.00 83.48           H  
ATOM   4146  HB3 GLU B 141     -11.056 -24.537 -20.603  1.00 83.48           H  
ATOM   4147  HG2 GLU B 141     -11.209 -25.807 -23.360  1.00 83.48           H  
ATOM   4148  HG3 GLU B 141      -9.769 -25.080 -22.655  1.00 83.48           H  
ATOM   4149  N   GLY B 142     -12.228 -23.401 -24.638  1.00 86.18           N  
ATOM   4150  CA  GLY B 142     -13.011 -23.392 -25.880  1.00 86.18           C  
ATOM   4151  C   GLY B 142     -13.708 -22.068 -26.232  1.00 86.18           C  
ATOM   4152  O   GLY B 142     -14.139 -21.917 -27.373  1.00 86.18           O  
ATOM   4153  H   GLY B 142     -11.222 -23.458 -24.707  1.00 86.18           H  
ATOM   4154  HA2 GLY B 142     -13.785 -24.156 -25.805  1.00 86.18           H  
ATOM   4155  HA3 GLY B 142     -12.358 -23.657 -26.711  1.00 86.18           H  
ATOM   4156  N   GLN B 143     -13.786 -21.082 -25.329  1.00 91.23           N  
ATOM   4157  CA  GLN B 143     -14.341 -19.765 -25.662  1.00 91.23           C  
ATOM   4158  C   GLN B 143     -13.326 -18.899 -26.429  1.00 91.23           C  
ATOM   4159  O   GLN B 143     -12.131 -18.881 -26.113  1.00 91.23           O  
ATOM   4160  CB  GLN B 143     -14.864 -19.034 -24.413  1.00 91.23           C  
ATOM   4161  CG  GLN B 143     -16.157 -19.648 -23.846  1.00 91.23           C  
ATOM   4162  CD  GLN B 143     -16.739 -18.799 -22.713  1.00 91.23           C  
ATOM   4163  NE2 GLN B 143     -18.047 -18.652 -22.647  1.00 91.23           N  
ATOM   4164  OE1 GLN B 143     -16.018 -18.262 -21.886  1.00 91.23           O  
ATOM   4165  H   GLN B 143     -13.444 -21.237 -24.391  1.00 91.23           H  
ATOM   4166  HA  GLN B 143     -15.195 -19.915 -26.324  1.00 91.23           H  
ATOM   4167  HB2 GLN B 143     -14.091 -19.014 -23.645  1.00 91.23           H  
ATOM   4168  HB3 GLN B 143     -15.083 -18.003 -24.689  1.00 91.23           H  
ATOM   4169  HG2 GLN B 143     -15.956 -20.649 -23.466  1.00 91.23           H  
ATOM   4170  HG3 GLN B 143     -16.893 -19.723 -24.647  1.00 91.23           H  
ATOM   4171 HE21 GLN B 143     -18.647 -18.975 -23.393  1.00 91.23           H  
ATOM   4172 HE22 GLN B 143     -18.407 -17.898 -22.078  1.00 91.23           H  
ATOM   4173  N   SER B 144     -13.808 -18.157 -27.431  1.00 95.76           N  
ATOM   4174  CA  SER B 144     -13.052 -17.132 -28.174  1.00 95.76           C  
ATOM   4175  C   SER B 144     -13.432 -15.704 -27.780  1.00 95.76           C  
ATOM   4176  O   SER B 144     -12.723 -14.764 -28.108  1.00 95.76           O  
ATOM   4177  CB  SER B 144     -13.277 -17.303 -29.679  1.00 95.76           C  
ATOM   4178  OG  SER B 144     -14.653 -17.161 -29.988  1.00 95.76           O  
ATOM   4179  H   SER B 144     -14.764 -18.307 -27.720  1.00 95.76           H  
ATOM   4180  HA  SER B 144     -11.985 -17.250 -27.986  1.00 95.76           H  
ATOM   4181  HB2 SER B 144     -12.944 -18.296 -29.978  1.00 95.76           H  
ATOM   4182  HB3 SER B 144     -12.697 -16.561 -30.228  1.00 95.76           H  
ATOM   4183  HG  SER B 144     -14.865 -16.226 -30.048  1.00 95.76           H  
ATOM   4184  N   SER B 145     -14.560 -15.519 -27.104  1.00 96.73           N  
ATOM   4185  CA  SER B 145     -15.047 -14.220 -26.646  1.00 96.73           C  
ATOM   4186  C   SER B 145     -15.968 -14.409 -25.454  1.00 96.73           C  
ATOM   4187  O   SER B 145     -16.583 -15.469 -25.332  1.00 96.73           O  
ATOM   4188  CB  SER B 145     -15.797 -13.484 -27.761  1.00 96.73           C  
ATOM   4189  OG  SER B 145     -16.873 -14.264 -28.252  1.00 96.73           O  
ATOM   4190  H   SER B 145     -15.118 -16.319 -26.845  1.00 96.73           H  
ATOM   4191  HA  SER B 145     -14.204 -13.604 -26.330  1.00 96.73           H  
ATOM   4192  HB2 SER B 145     -15.108 -13.271 -28.579  1.00 96.73           H  
ATOM   4193  HB3 SER B 145     -16.178 -12.538 -27.377  1.00 96.73           H  
ATOM   4194  HG  SER B 145     -17.370 -14.596 -27.501  1.00 96.73           H  
ATOM   4195  N   GLY B 146     -16.107 -13.375 -24.637  1.00 96.91           N  
ATOM   4196  CA  GLY B 146     -17.082 -13.332 -23.560  1.00 96.91           C  
ATOM   4197  C   GLY B 146     -17.330 -11.915 -23.067  1.00 96.91           C  
ATOM   4198  O   GLY B 146     -16.625 -10.961 -23.422  1.00 96.91           O  
ATOM   4199  H   GLY B 146     -15.546 -12.547 -24.777  1.00 96.91           H  
ATOM   4200  HA2 GLY B 146     -16.748 -13.946 -22.724  1.00 96.91           H  
ATOM   4201  HA3 GLY B 146     -18.030 -13.744 -23.910  1.00 96.91           H  
ATOM   4202  N   PHE B 147     -18.364 -11.795 -22.249  1.00 97.89           N  
ATOM   4203  CA  PHE B 147     -18.750 -10.555 -21.597  1.00 97.89           C  
ATOM   4204  C   PHE B 147     -18.999 -10.824 -20.125  1.00 97.89           C  
ATOM   4205  O   PHE B 147     -19.489 -11.885 -19.746  1.00 97.89           O  
ATOM   4206  CB  PHE B 147     -20.011  -9.982 -22.243  1.00 97.89           C  
ATOM   4207  CG  PHE B 147     -19.870  -9.652 -23.712  1.00 97.89           C  
ATOM   4208  CD1 PHE B 147     -19.450  -8.371 -24.111  1.00 97.89           C  
ATOM   4209  CD2 PHE B 147     -20.138 -10.637 -24.680  1.00 97.89           C  
ATOM   4210  CE1 PHE B 147     -19.299  -8.074 -25.477  1.00 97.89           C  
ATOM   4211  CE2 PHE B 147     -19.982 -10.342 -26.046  1.00 97.89           C  
ATOM   4212  CZ  PHE B 147     -19.564  -9.060 -26.443  1.00 97.89           C  
ATOM   4213  H   PHE B 147     -18.892 -12.628 -22.033  1.00 97.89           H  
ATOM   4214  HA  PHE B 147     -17.944  -9.828 -21.686  1.00 97.89           H  
ATOM   4215  HB2 PHE B 147     -20.310  -9.082 -21.705  1.00 97.89           H  
ATOM   4216  HB3 PHE B 147     -20.806 -10.718 -22.125  1.00 97.89           H  
ATOM   4217  HD1 PHE B 147     -19.232  -7.622 -23.364  1.00 97.89           H  
ATOM   4218  HD2 PHE B 147     -20.434 -11.627 -24.367  1.00 97.89           H  
ATOM   4219  HE1 PHE B 147     -18.969  -7.092 -25.782  1.00 97.89           H  
ATOM   4220  HE2 PHE B 147     -20.168 -11.107 -26.785  1.00 97.89           H  
ATOM   4221  HZ  PHE B 147     -19.433  -8.837 -27.492  1.00 97.89           H  
ATOM   4222  N   ARG B 148     -18.705  -9.837 -19.287  1.00 97.18           N  
ATOM   4223  CA  ARG B 148     -19.032  -9.871 -17.865  1.00 97.18           C  
ATOM   4224  C   ARG B 148     -19.584  -8.527 -17.442  1.00 97.18           C  
ATOM   4225  O   ARG B 148     -18.985  -7.500 -17.738  1.00 97.18           O  
ATOM   4226  CB  ARG B 148     -17.793 -10.303 -17.071  1.00 97.18           C  
ATOM   4227  CG  ARG B 148     -17.996 -10.264 -15.553  1.00 97.18           C  
ATOM   4228  CD  ARG B 148     -16.713 -10.719 -14.854  1.00 97.18           C  
ATOM   4229  NE  ARG B 148     -16.841 -10.595 -13.390  1.00 97.18           N  
ATOM   4230  CZ  ARG B 148     -16.028  -9.961 -12.563  1.00 97.18           C  
ATOM   4231  NH1 ARG B 148     -15.039  -9.213 -12.970  1.00 97.18           N1+
ATOM   4232  NH2 ARG B 148     -16.199 -10.073 -11.279  1.00 97.18           N  
ATOM   4233  H   ARG B 148     -18.283  -9.003 -19.670  1.00 97.18           H  
ATOM   4234  HA  ARG B 148     -19.815 -10.612 -17.703  1.00 97.18           H  
ATOM   4235  HB2 ARG B 148     -17.526 -11.318 -17.365  1.00 97.18           H  
ATOM   4236  HB3 ARG B 148     -16.958  -9.652 -17.327  1.00 97.18           H  
ATOM   4237  HG2 ARG B 148     -18.820 -10.920 -15.273  1.00 97.18           H  
ATOM   4238  HG3 ARG B 148     -18.223  -9.246 -15.235  1.00 97.18           H  
ATOM   4239  HD2 ARG B 148     -16.524 -11.762 -15.108  1.00 97.18           H  
ATOM   4240  HD3 ARG B 148     -15.877 -10.127 -15.227  1.00 97.18           H  
ATOM   4241  HE  ARG B 148     -17.642 -11.053 -12.979  1.00 97.18           H  
ATOM   4242 HH11 ARG B 148     -14.853  -9.133 -13.960  1.00 97.18           H  
ATOM   4243 HH12 ARG B 148     -14.427  -8.748 -12.315  1.00 97.18           H  
ATOM   4244 HH21 ARG B 148     -16.897 -10.711 -10.927  1.00 97.18           H  
ATOM   4245 HH22 ARG B 148     -15.550  -9.626 -10.648  1.00 97.18           H  
ATOM   4246  N   VAL B 149     -20.682  -8.544 -16.704  1.00 98.45           N  
ATOM   4247  CA  VAL B 149     -21.228  -7.379 -16.000  1.00 98.45           C  
ATOM   4248  C   VAL B 149     -21.220  -7.639 -14.502  1.00 98.45           C  
ATOM   4249  O   VAL B 149     -21.234  -8.794 -14.057  1.00 98.45           O  
ATOM   4250  CB  VAL B 149     -22.628  -6.984 -16.504  1.00 98.45           C  
ATOM   4251  CG1 VAL B 149     -22.586  -6.617 -17.992  1.00 98.45           C  
ATOM   4252  CG2 VAL B 149     -23.675  -8.081 -16.270  1.00 98.45           C  
ATOM   4253  H   VAL B 149     -21.095  -9.445 -16.508  1.00 98.45           H  
ATOM   4254  HA  VAL B 149     -20.577  -6.521 -16.172  1.00 98.45           H  
ATOM   4255  HB  VAL B 149     -22.948  -6.096 -15.959  1.00 98.45           H  
ATOM   4256 HG11 VAL B 149     -23.564  -6.254 -18.310  1.00 98.45           H  
ATOM   4257 HG12 VAL B 149     -21.850  -5.829 -18.153  1.00 98.45           H  
ATOM   4258 HG13 VAL B 149     -22.316  -7.487 -18.591  1.00 98.45           H  
ATOM   4259 HG21 VAL B 149     -23.349  -9.024 -16.708  1.00 98.45           H  
ATOM   4260 HG22 VAL B 149     -23.827  -8.226 -15.200  1.00 98.45           H  
ATOM   4261 HG23 VAL B 149     -24.627  -7.786 -16.713  1.00 98.45           H  
ATOM   4262  N   PHE B 150     -21.195  -6.576 -13.712  1.00 98.16           N  
ATOM   4263  CA  PHE B 150     -21.417  -6.666 -12.278  1.00 98.16           C  
ATOM   4264  C   PHE B 150     -22.130  -5.426 -11.735  1.00 98.16           C  
ATOM   4265  O   PHE B 150     -22.118  -4.358 -12.347  1.00 98.16           O  
ATOM   4266  CB  PHE B 150     -20.094  -6.945 -11.541  1.00 98.16           C  
ATOM   4267  CG  PHE B 150     -19.212  -5.726 -11.385  1.00 98.16           C  
ATOM   4268  CD1 PHE B 150     -18.297  -5.380 -12.396  1.00 98.16           C  
ATOM   4269  CD2 PHE B 150     -19.343  -4.910 -10.244  1.00 98.16           C  
ATOM   4270  CE1 PHE B 150     -17.525  -4.214 -12.267  1.00 98.16           C  
ATOM   4271  CE2 PHE B 150     -18.584  -3.736 -10.128  1.00 98.16           C  
ATOM   4272  CZ  PHE B 150     -17.682  -3.382 -11.143  1.00 98.16           C  
ATOM   4273  H   PHE B 150     -21.125  -5.652 -14.117  1.00 98.16           H  
ATOM   4274  HA  PHE B 150     -22.089  -7.506 -12.104  1.00 98.16           H  
ATOM   4275  HB2 PHE B 150     -20.326  -7.324 -10.547  1.00 98.16           H  
ATOM   4276  HB3 PHE B 150     -19.541  -7.729 -12.058  1.00 98.16           H  
ATOM   4277  HD1 PHE B 150     -18.198  -5.996 -13.276  1.00 98.16           H  
ATOM   4278  HD2 PHE B 150     -20.042  -5.173  -9.463  1.00 98.16           H  
ATOM   4279  HE1 PHE B 150     -16.821  -3.942 -13.038  1.00 98.16           H  
ATOM   4280  HE2 PHE B 150     -18.692  -3.096  -9.264  1.00 98.16           H  
ATOM   4281  HZ  PHE B 150     -17.104  -2.476 -11.053  1.00 98.16           H  
ATOM   4282  N   GLY B 151     -22.733  -5.597 -10.565  1.00 98.74           N  
ATOM   4283  CA  GLY B 151     -23.235  -4.544  -9.701  1.00 98.74           C  
ATOM   4284  C   GLY B 151     -22.845  -4.837  -8.255  1.00 98.74           C  
ATOM   4285  O   GLY B 151     -22.674  -5.991  -7.862  1.00 98.74           O  
ATOM   4286  H   GLY B 151     -22.688  -6.518 -10.154  1.00 98.74           H  
ATOM   4287  HA2 GLY B 151     -22.802  -3.591 -10.005  1.00 98.74           H  
ATOM   4288  HA3 GLY B 151     -24.321  -4.478  -9.772  1.00 98.74           H  
ATOM   4289  N   THR B 152     -22.672  -3.795  -7.461  1.00 98.68           N  
ATOM   4290  CA  THR B 152     -22.289  -3.884  -6.053  1.00 98.68           C  
ATOM   4291  C   THR B 152     -22.886  -2.717  -5.276  1.00 98.68           C  
ATOM   4292  O   THR B 152     -23.284  -1.712  -5.867  1.00 98.68           O  
ATOM   4293  CB  THR B 152     -20.758  -3.977  -5.917  1.00 98.68           C  
ATOM   4294  CG2 THR B 152     -20.016  -2.748  -6.427  1.00 98.68           C  
ATOM   4295  OG1 THR B 152     -20.348  -4.169  -4.586  1.00 98.68           O  
ATOM   4296  H   THR B 152     -22.806  -2.869  -7.841  1.00 98.68           H  
ATOM   4297  HA  THR B 152     -22.721  -4.800  -5.649  1.00 98.68           H  
ATOM   4298  HB  THR B 152     -20.426  -4.839  -6.496  1.00 98.68           H  
ATOM   4299  HG1 THR B 152     -19.533  -4.676  -4.591  1.00 98.68           H  
ATOM   4300 HG21 THR B 152     -20.271  -1.876  -5.825  1.00 98.68           H  
ATOM   4301 HG22 THR B 152     -20.283  -2.567  -7.469  1.00 98.68           H  
ATOM   4302 HG23 THR B 152     -18.943  -2.931  -6.379  1.00 98.68           H  
ATOM   4303  N   GLY B 153     -22.978  -2.841  -3.960  1.00 98.64           N  
ATOM   4304  CA  GLY B 153     -23.413  -1.748  -3.101  1.00 98.64           C  
ATOM   4305  C   GLY B 153     -23.143  -2.018  -1.630  1.00 98.64           C  
ATOM   4306  O   GLY B 153     -22.937  -3.168  -1.233  1.00 98.64           O  
ATOM   4307  H   GLY B 153     -22.609  -3.677  -3.529  1.00 98.64           H  
ATOM   4308  HA2 GLY B 153     -24.476  -1.553  -3.240  1.00 98.64           H  
ATOM   4309  HA3 GLY B 153     -22.859  -0.853  -3.383  1.00 98.64           H  
ATOM   4310  N   GLY B 154     -23.154  -0.953  -0.835  1.00 98.46           N  
ATOM   4311  CA  GLY B 154     -22.818  -0.971   0.585  1.00 98.46           C  
ATOM   4312  C   GLY B 154     -23.623   0.057   1.376  1.00 98.46           C  
ATOM   4313  O   GLY B 154     -23.830   1.182   0.931  1.00 98.46           O  
ATOM   4314  H   GLY B 154     -23.282  -0.046  -1.263  1.00 98.46           H  
ATOM   4315  HA2 GLY B 154     -22.995  -1.965   0.995  1.00 98.46           H  
ATOM   4316  HA3 GLY B 154     -21.761  -0.735   0.705  1.00 98.46           H  
ATOM   4317  N   THR B 155     -24.085  -0.311   2.571  1.00 98.26           N  
ATOM   4318  CA  THR B 155     -24.836   0.613   3.441  1.00 98.26           C  
ATOM   4319  C   THR B 155     -23.933   1.536   4.253  1.00 98.26           C  
ATOM   4320  O   THR B 155     -24.382   2.586   4.695  1.00 98.26           O  
ATOM   4321  CB  THR B 155     -25.764  -0.126   4.415  1.00 98.26           C  
ATOM   4322  CG2 THR B 155     -26.754  -1.054   3.713  1.00 98.26           C  
ATOM   4323  OG1 THR B 155     -25.032  -0.890   5.353  1.00 98.26           O  
ATOM   4324  H   THR B 155     -23.909  -1.256   2.883  1.00 98.26           H  
ATOM   4325  HA  THR B 155     -25.457   1.255   2.817  1.00 98.26           H  
ATOM   4326  HB  THR B 155     -26.341   0.619   4.964  1.00 98.26           H  
ATOM   4327  HG1 THR B 155     -24.565  -0.264   5.911  1.00 98.26           H  
ATOM   4328 HG21 THR B 155     -26.228  -1.854   3.192  1.00 98.26           H  
ATOM   4329 HG22 THR B 155     -27.336  -0.483   2.989  1.00 98.26           H  
ATOM   4330 HG23 THR B 155     -27.427  -1.492   4.450  1.00 98.26           H  
ATOM   4331  N   GLY B 156     -22.695   1.118   4.527  1.00 97.37           N  
ATOM   4332  CA  GLY B 156     -21.765   1.845   5.397  1.00 97.37           C  
ATOM   4333  C   GLY B 156     -21.190   3.106   4.755  1.00 97.37           C  
ATOM   4334  O   GLY B 156     -20.875   4.048   5.466  1.00 97.37           O  
ATOM   4335  H   GLY B 156     -22.394   0.245   4.122  1.00 97.37           H  
ATOM   4336  HA2 GLY B 156     -20.930   1.194   5.653  1.00 97.37           H  
ATOM   4337  HA3 GLY B 156     -22.274   2.135   6.317  1.00 97.37           H  
ATOM   4338  N   ASP B 157     -21.092   3.140   3.433  1.00 97.68           N  
ATOM   4339  CA  ASP B 157     -20.575   4.257   2.635  1.00 97.68           C  
ATOM   4340  C   ASP B 157     -21.568   4.698   1.551  1.00 97.68           C  
ATOM   4341  O   ASP B 157     -21.191   5.352   0.584  1.00 97.68           O  
ATOM   4342  CB  ASP B 157     -19.211   3.858   2.053  1.00 97.68           C  
ATOM   4343  CG  ASP B 157     -19.244   2.668   1.091  1.00 97.68           C  
ATOM   4344  OD1 ASP B 157     -20.214   1.865   1.109  1.00 97.68           O  
ATOM   4345  OD2 ASP B 157     -18.246   2.532   0.346  1.00 97.68           O1-
ATOM   4346  H   ASP B 157     -21.282   2.303   2.901  1.00 97.68           H  
ATOM   4347  HA  ASP B 157     -20.420   5.123   3.279  1.00 97.68           H  
ATOM   4348  HB2 ASP B 157     -18.795   4.714   1.521  1.00 97.68           H  
ATOM   4349  HB3 ASP B 157     -18.537   3.619   2.874  1.00 97.68           H  
ATOM   4350  N   HIS B 158     -22.839   4.301   1.693  1.00 98.02           N  
ATOM   4351  CA  HIS B 158     -23.917   4.591   0.742  1.00 98.02           C  
ATOM   4352  C   HIS B 158     -23.518   4.301  -0.711  1.00 98.02           C  
ATOM   4353  O   HIS B 158     -23.842   5.066  -1.619  1.00 98.02           O  
ATOM   4354  CB  HIS B 158     -24.421   6.026   0.953  1.00 98.02           C  
ATOM   4355  CG  HIS B 158     -24.864   6.284   2.366  1.00 98.02           C  
ATOM   4356  CD2 HIS B 158     -26.131   6.144   2.859  1.00 98.02           C  
ATOM   4357  ND1 HIS B 158     -24.059   6.671   3.412  1.00 98.02           N  
ATOM   4358  CE1 HIS B 158     -24.827   6.767   4.507  1.00 98.02           C  
ATOM   4359  NE2 HIS B 158     -26.105   6.447   4.226  1.00 98.02           N  
ATOM   4360  H   HIS B 158     -23.076   3.803   2.540  1.00 98.02           H  
ATOM   4361  HA  HIS B 158     -24.739   3.912   0.967  1.00 98.02           H  
ATOM   4362  HB2 HIS B 158     -25.262   6.213   0.284  1.00 98.02           H  
ATOM   4363  HB3 HIS B 158     -23.628   6.727   0.699  1.00 98.02           H  
ATOM   4364  HD1 HIS B 158     -23.071   6.877   3.380  1.00 98.02           H  
ATOM   4365  HD2 HIS B 158     -26.997   5.842   2.290  1.00 98.02           H  
ATOM   4366  HE1 HIS B 158     -24.466   7.074   5.478  1.00 98.02           H  
ATOM   4367  N   SER B 159     -22.765   3.222  -0.921  1.00 97.94           N  
ATOM   4368  CA  SER B 159     -22.117   2.976  -2.196  1.00 97.94           C  
ATOM   4369  C   SER B 159     -23.010   2.240  -3.182  1.00 97.94           C  
ATOM   4370  O   SER B 159     -23.776   1.337  -2.825  1.00 97.94           O  
ATOM   4371  CB  SER B 159     -20.761   2.293  -2.030  1.00 97.94           C  
ATOM   4372  OG  SER B 159     -20.862   1.071  -1.327  1.00 97.94           O  
ATOM   4373  H   SER B 159     -22.563   2.603  -0.150  1.00 97.94           H  
ATOM   4374  HA  SER B 159     -21.913   3.958  -2.623  1.00 97.94           H  
ATOM   4375  HB2 SER B 159     -20.330   2.108  -3.014  1.00 97.94           H  
ATOM   4376  HB3 SER B 159     -20.098   2.966  -1.487  1.00 97.94           H  
ATOM   4377  HG  SER B 159     -20.585   1.275  -0.430  1.00 97.94           H  
ATOM   4378  N   LEU B 160     -22.850   2.593  -4.453  1.00 98.44           N  
ATOM   4379  CA  LEU B 160     -23.393   1.878  -5.598  1.00 98.44           C  
ATOM   4380  C   LEU B 160     -22.276   1.739  -6.624  1.00 98.44           C  
ATOM   4381  O   LEU B 160     -21.687   2.729  -7.034  1.00 98.44           O  
ATOM   4382  CB  LEU B 160     -24.590   2.659  -6.169  1.00 98.44           C  
ATOM   4383  CG  LEU B 160     -25.329   1.896  -7.283  1.00 98.44           C  
ATOM   4384  CD1 LEU B 160     -26.208   0.780  -6.710  1.00 98.44           C  
ATOM   4385  CD2 LEU B 160     -26.224   2.846  -8.078  1.00 98.44           C  
ATOM   4386  H   LEU B 160     -22.225   3.363  -4.644  1.00 98.44           H  
ATOM   4387  HA  LEU B 160     -23.717   0.886  -5.283  1.00 98.44           H  
ATOM   4388  HB2 LEU B 160     -24.220   3.604  -6.565  1.00 98.44           H  
ATOM   4389  HB3 LEU B 160     -25.290   2.889  -5.366  1.00 98.44           H  
ATOM   4390  HG  LEU B 160     -24.611   1.458  -7.977  1.00 98.44           H  
ATOM   4391 HD11 LEU B 160     -25.585   0.050  -6.193  1.00 98.44           H  
ATOM   4392 HD12 LEU B 160     -26.734   0.275  -7.519  1.00 98.44           H  
ATOM   4393 HD13 LEU B 160     -26.927   1.198  -6.006  1.00 98.44           H  
ATOM   4394 HD21 LEU B 160     -25.609   3.629  -8.520  1.00 98.44           H  
ATOM   4395 HD22 LEU B 160     -26.957   3.307  -7.417  1.00 98.44           H  
ATOM   4396 HD23 LEU B 160     -26.728   2.303  -8.877  1.00 98.44           H  
ATOM   4397  N   GLY B 161     -21.980   0.515  -7.048  1.00 98.47           N  
ATOM   4398  CA  GLY B 161     -20.988   0.250  -8.081  1.00 98.47           C  
ATOM   4399  C   GLY B 161     -21.563  -0.586  -9.211  1.00 98.47           C  
ATOM   4400  O   GLY B 161     -22.384  -1.476  -8.992  1.00 98.47           O  
ATOM   4401  H   GLY B 161     -22.518  -0.260  -6.688  1.00 98.47           H  
ATOM   4402  HA2 GLY B 161     -20.123  -0.260  -7.655  1.00 98.47           H  
ATOM   4403  HA3 GLY B 161     -20.636   1.189  -8.506  1.00 98.47           H  
ATOM   4404  N   LEU B 162     -21.115  -0.313 -10.426  1.00 98.52           N  
ATOM   4405  CA  LEU B 162     -21.490  -1.015 -11.646  1.00 98.52           C  
ATOM   4406  C   LEU B 162     -20.253  -1.170 -12.520  1.00 98.52           C  
ATOM   4407  O   LEU B 162     -19.347  -0.338 -12.501  1.00 98.52           O  
ATOM   4408  CB  LEU B 162     -22.571  -0.209 -12.390  1.00 98.52           C  
ATOM   4409  CG  LEU B 162     -23.958  -0.224 -11.718  1.00 98.52           C  
ATOM   4410  CD1 LEU B 162     -24.811   0.920 -12.262  1.00 98.52           C  
ATOM   4411  CD2 LEU B 162     -24.697  -1.539 -11.984  1.00 98.52           C  
ATOM   4412  H   LEU B 162     -20.440   0.433 -10.517  1.00 98.52           H  
ATOM   4413  HA  LEU B 162     -21.864  -2.009 -11.407  1.00 98.52           H  
ATOM   4414  HB2 LEU B 162     -22.224   0.821 -12.468  1.00 98.52           H  
ATOM   4415  HB3 LEU B 162     -22.674  -0.594 -13.405  1.00 98.52           H  
ATOM   4416  HG  LEU B 162     -23.863  -0.075 -10.642  1.00 98.52           H  
ATOM   4417 HD11 LEU B 162     -25.788   0.911 -11.779  1.00 98.52           H  
ATOM   4418 HD12 LEU B 162     -24.930   0.825 -13.341  1.00 98.52           H  
ATOM   4419 HD13 LEU B 162     -24.327   1.870 -12.034  1.00 98.52           H  
ATOM   4420 HD21 LEU B 162     -24.844  -1.679 -13.055  1.00 98.52           H  
ATOM   4421 HD22 LEU B 162     -24.112  -2.371 -11.591  1.00 98.52           H  
ATOM   4422 HD23 LEU B 162     -25.662  -1.522 -11.477  1.00 98.52           H  
ATOM   4423  N   GLY B 163     -20.227  -2.201 -13.349  1.00 98.54           N  
ATOM   4424  CA  GLY B 163     -19.208  -2.286 -14.377  1.00 98.54           C  
ATOM   4425  C   GLY B 163     -19.447  -3.390 -15.381  1.00 98.54           C  
ATOM   4426  O   GLY B 163     -20.333  -4.238 -15.237  1.00 98.54           O  
ATOM   4427  H   GLY B 163     -20.944  -2.911 -13.294  1.00 98.54           H  
ATOM   4428  HA2 GLY B 163     -19.184  -1.341 -14.921  1.00 98.54           H  
ATOM   4429  HA3 GLY B 163     -18.225  -2.415 -13.924  1.00 98.54           H  
ATOM   4430  N   ALA B 164     -18.648  -3.346 -16.435  1.00 98.44           N  
ATOM   4431  CA  ALA B 164     -18.724  -4.255 -17.557  1.00 98.44           C  
ATOM   4432  C   ALA B 164     -17.332  -4.505 -18.131  1.00 98.44           C  
ATOM   4433  O   ALA B 164     -16.451  -3.648 -18.090  1.00 98.44           O  
ATOM   4434  CB  ALA B 164     -19.674  -3.679 -18.613  1.00 98.44           C  
ATOM   4435  H   ALA B 164     -17.902  -2.666 -16.431  1.00 98.44           H  
ATOM   4436  HA  ALA B 164     -19.130  -5.204 -17.208  1.00 98.44           H  
ATOM   4437  HB1 ALA B 164     -19.287  -2.730 -18.984  1.00 98.44           H  
ATOM   4438  HB2 ALA B 164     -20.659  -3.517 -18.174  1.00 98.44           H  
ATOM   4439  HB3 ALA B 164     -19.768  -4.378 -19.444  1.00 98.44           H  
ATOM   4440  N   SER B 165     -17.148  -5.678 -18.712  1.00 97.96           N  
ATOM   4441  CA  SER B 165     -15.964  -6.022 -19.483  1.00 97.96           C  
ATOM   4442  C   SER B 165     -16.348  -6.879 -20.679  1.00 97.96           C  
ATOM   4443  O   SER B 165     -17.274  -7.690 -20.610  1.00 97.96           O  
ATOM   4444  CB  SER B 165     -14.907  -6.695 -18.603  1.00 97.96           C  
ATOM   4445  OG  SER B 165     -15.466  -7.798 -17.926  1.00 97.96           O  
ATOM   4446  H   SER B 165     -17.912  -6.338 -18.708  1.00 97.96           H  
ATOM   4447  HA  SER B 165     -15.539  -5.096 -19.870  1.00 97.96           H  
ATOM   4448  HB2 SER B 165     -14.062  -7.019 -19.211  1.00 97.96           H  
ATOM   4449  HB3 SER B 165     -14.553  -5.975 -17.864  1.00 97.96           H  
ATOM   4450  HG  SER B 165     -16.367  -7.557 -17.697  1.00 97.96           H  
ATOM   4451  N   ALA B 166     -15.638  -6.675 -21.778  1.00 98.17           N  
ATOM   4452  CA  ALA B 166     -15.701  -7.479 -22.983  1.00 98.17           C  
ATOM   4453  C   ALA B 166     -14.288  -7.963 -23.287  1.00 98.17           C  
ATOM   4454  O   ALA B 166     -13.333  -7.189 -23.210  1.00 98.17           O  
ATOM   4455  CB  ALA B 166     -16.273  -6.637 -24.127  1.00 98.17           C  
ATOM   4456  H   ALA B 166     -14.900  -5.985 -21.736  1.00 98.17           H  
ATOM   4457  HA  ALA B 166     -16.344  -8.346 -22.827  1.00 98.17           H  
ATOM   4458  HB1 ALA B 166     -15.618  -5.790 -24.328  1.00 98.17           H  
ATOM   4459  HB2 ALA B 166     -16.353  -7.251 -25.025  1.00 98.17           H  
ATOM   4460  HB3 ALA B 166     -17.263  -6.268 -23.855  1.00 98.17           H  
ATOM   4461  N   PHE B 167     -14.150  -9.238 -23.615  1.00 97.93           N  
ATOM   4462  CA  PHE B 167     -12.853  -9.868 -23.815  1.00 97.93           C  
ATOM   4463  C   PHE B 167     -12.938 -10.927 -24.904  1.00 97.93           C  
ATOM   4464  O   PHE B 167     -13.999 -11.489 -25.179  1.00 97.93           O  
ATOM   4465  CB  PHE B 167     -12.331 -10.441 -22.486  1.00 97.93           C  
ATOM   4466  CG  PHE B 167     -13.384 -11.138 -21.647  1.00 97.93           C  
ATOM   4467  CD1 PHE B 167     -14.126 -10.404 -20.701  1.00 97.93           C  
ATOM   4468  CD2 PHE B 167     -13.657 -12.503 -21.841  1.00 97.93           C  
ATOM   4469  CE1 PHE B 167     -15.143 -11.031 -19.963  1.00 97.93           C  
ATOM   4470  CE2 PHE B 167     -14.658 -13.136 -21.086  1.00 97.93           C  
ATOM   4471  CZ  PHE B 167     -15.409 -12.396 -20.157  1.00 97.93           C  
ATOM   4472  H   PHE B 167     -14.965  -9.834 -23.641  1.00 97.93           H  
ATOM   4473  HA  PHE B 167     -12.148  -9.113 -24.162  1.00 97.93           H  
ATOM   4474  HB2 PHE B 167     -11.919  -9.621 -21.898  1.00 97.93           H  
ATOM   4475  HB3 PHE B 167     -11.512 -11.131 -22.686  1.00 97.93           H  
ATOM   4476  HD1 PHE B 167     -13.923  -9.355 -20.546  1.00 97.93           H  
ATOM   4477  HD2 PHE B 167     -13.101 -13.063 -22.578  1.00 97.93           H  
ATOM   4478  HE1 PHE B 167     -15.714 -10.460 -19.245  1.00 97.93           H  
ATOM   4479  HE2 PHE B 167     -14.857 -14.189 -21.224  1.00 97.93           H  
ATOM   4480  HZ  PHE B 167     -16.190 -12.879 -19.588  1.00 97.93           H  
ATOM   4481  N   GLY B 168     -11.810 -11.206 -25.542  1.00 97.80           N  
ATOM   4482  CA  GLY B 168     -11.749 -12.198 -26.599  1.00 97.80           C  
ATOM   4483  C   GLY B 168     -10.339 -12.534 -27.036  1.00 97.80           C  
ATOM   4484  O   GLY B 168      -9.367 -11.909 -26.616  1.00 97.80           O  
ATOM   4485  H   GLY B 168     -10.972 -10.689 -25.314  1.00 97.80           H  
ATOM   4486  HA2 GLY B 168     -12.314 -11.853 -27.464  1.00 97.80           H  
ATOM   4487  HA3 GLY B 168     -12.199 -13.121 -26.234  1.00 97.80           H  
ATOM   4488  N   ARG B 169     -10.258 -13.558 -27.879  1.00 96.46           N  
ATOM   4489  CA  ARG B 169      -9.044 -14.043 -28.514  1.00 96.46           C  
ATOM   4490  C   ARG B 169      -9.314 -14.552 -29.927  1.00 96.46           C  
ATOM   4491  O   ARG B 169     -10.403 -15.023 -30.251  1.00 96.46           O  
ATOM   4492  CB  ARG B 169      -8.356 -15.110 -27.646  1.00 96.46           C  
ATOM   4493  CG  ARG B 169      -9.167 -16.410 -27.552  1.00 96.46           C  
ATOM   4494  CD  ARG B 169      -8.432 -17.441 -26.698  1.00 96.46           C  
ATOM   4495  NE  ARG B 169      -9.299 -18.597 -26.413  1.00 96.46           N  
ATOM   4496  CZ  ARG B 169      -8.941 -19.733 -25.856  1.00 96.46           C  
ATOM   4497  NH1 ARG B 169      -7.701 -20.005 -25.557  1.00 96.46           N1+
ATOM   4498  NH2 ARG B 169      -9.858 -20.606 -25.562  1.00 96.46           N  
ATOM   4499  H   ARG B 169     -11.124 -13.993 -28.163  1.00 96.46           H  
ATOM   4500  HA  ARG B 169      -8.366 -13.195 -28.599  1.00 96.46           H  
ATOM   4501  HB2 ARG B 169      -7.379 -15.332 -28.076  1.00 96.46           H  
ATOM   4502  HB3 ARG B 169      -8.196 -14.706 -26.647  1.00 96.46           H  
ATOM   4503  HG2 ARG B 169      -9.317 -16.835 -28.545  1.00 96.46           H  
ATOM   4504  HG3 ARG B 169     -10.141 -16.193 -27.113  1.00 96.46           H  
ATOM   4505  HD2 ARG B 169      -8.130 -16.979 -25.758  1.00 96.46           H  
ATOM   4506  HD3 ARG B 169      -7.539 -17.761 -27.235  1.00 96.46           H  
ATOM   4507  HE  ARG B 169     -10.294 -18.474 -26.536  1.00 96.46           H  
ATOM   4508 HH11 ARG B 169      -6.995 -19.315 -25.773  1.00 96.46           H  
ATOM   4509 HH12 ARG B 169      -7.453 -20.872 -25.102  1.00 96.46           H  
ATOM   4510 HH21 ARG B 169     -10.815 -20.293 -25.649  1.00 96.46           H  
ATOM   4511 HH22 ARG B 169      -9.631 -21.400 -24.982  1.00 96.46           H  
ATOM   4512  N   THR B 170      -8.276 -14.500 -30.737  1.00 94.87           N  
ATOM   4513  CA  THR B 170      -8.125 -15.152 -32.040  1.00 94.87           C  
ATOM   4514  C   THR B 170      -6.987 -16.177 -31.924  1.00 94.87           C  
ATOM   4515  O   THR B 170      -6.624 -16.555 -30.811  1.00 94.87           O  
ATOM   4516  CB  THR B 170      -7.860 -14.096 -33.123  1.00 94.87           C  
ATOM   4517  CG2 THR B 170      -8.973 -13.054 -33.239  1.00 94.87           C  
ATOM   4518  OG1 THR B 170      -6.675 -13.409 -32.822  1.00 94.87           O  
ATOM   4519  H   THR B 170      -7.427 -14.150 -30.317  1.00 94.87           H  
ATOM   4520  HA  THR B 170      -9.035 -15.693 -32.300  1.00 94.87           H  
ATOM   4521  HB  THR B 170      -7.748 -14.592 -34.088  1.00 94.87           H  
ATOM   4522  HG1 THR B 170      -6.825 -12.928 -32.005  1.00 94.87           H  
ATOM   4523 HG21 THR B 170      -9.923 -13.555 -33.424  1.00 94.87           H  
ATOM   4524 HG22 THR B 170      -8.754 -12.388 -34.074  1.00 94.87           H  
ATOM   4525 HG23 THR B 170      -9.049 -12.465 -32.325  1.00 94.87           H  
ATOM   4526  N   GLU B 171      -6.410 -16.647 -33.033  1.00 93.95           N  
ATOM   4527  CA  GLU B 171      -5.212 -17.504 -32.976  1.00 93.95           C  
ATOM   4528  C   GLU B 171      -3.991 -16.784 -32.391  1.00 93.95           C  
ATOM   4529  O   GLU B 171      -3.154 -17.419 -31.753  1.00 93.95           O  
ATOM   4530  CB  GLU B 171      -4.848 -18.002 -34.381  1.00 93.95           C  
ATOM   4531  CG  GLU B 171      -5.731 -19.172 -34.831  1.00 93.95           C  
ATOM   4532  CD  GLU B 171      -5.323 -19.719 -36.208  1.00 93.95           C  
ATOM   4533  OE1 GLU B 171      -5.545 -20.931 -36.433  1.00 93.95           O  
ATOM   4534  OE2 GLU B 171      -4.835 -18.922 -37.041  1.00 93.95           O1-
ATOM   4535  H   GLU B 171      -6.722 -16.338 -33.943  1.00 93.95           H  
ATOM   4536  HA  GLU B 171      -5.401 -18.365 -32.334  1.00 93.95           H  
ATOM   4537  HB2 GLU B 171      -4.925 -17.174 -35.086  1.00 93.95           H  
ATOM   4538  HB3 GLU B 171      -3.815 -18.352 -34.376  1.00 93.95           H  
ATOM   4539  HG2 GLU B 171      -5.664 -19.965 -34.086  1.00 93.95           H  
ATOM   4540  HG3 GLU B 171      -6.768 -18.835 -34.872  1.00 93.95           H  
ATOM   4541  N   ASN B 172      -3.878 -15.472 -32.615  1.00 96.61           N  
ATOM   4542  CA  ASN B 172      -2.664 -14.716 -32.320  1.00 96.61           C  
ATOM   4543  C   ASN B 172      -2.899 -13.362 -31.635  1.00 96.61           C  
ATOM   4544  O   ASN B 172      -1.935 -12.699 -31.284  1.00 96.61           O  
ATOM   4545  CB  ASN B 172      -1.867 -14.576 -33.624  1.00 96.61           C  
ATOM   4546  CG  ASN B 172      -2.519 -13.708 -34.681  1.00 96.61           C  
ATOM   4547  ND2 ASN B 172      -1.754 -13.288 -35.660  1.00 96.61           N  
ATOM   4548  OD1 ASN B 172      -3.700 -13.406 -34.668  1.00 96.61           O  
ATOM   4549  H   ASN B 172      -4.583 -15.017 -33.178  1.00 96.61           H  
ATOM   4550  HA  ASN B 172      -2.054 -15.289 -31.621  1.00 96.61           H  
ATOM   4551  HB2 ASN B 172      -0.900 -14.137 -33.380  1.00 96.61           H  
ATOM   4552  HB3 ASN B 172      -1.685 -15.564 -34.046  1.00 96.61           H  
ATOM   4553 HD21 ASN B 172      -2.212 -12.758 -36.388  1.00 96.61           H  
ATOM   4554 HD22 ASN B 172      -0.794 -13.603 -35.699  1.00 96.61           H  
ATOM   4555  N   LEU B 173      -4.140 -12.932 -31.422  1.00 96.37           N  
ATOM   4556  CA  LEU B 173      -4.470 -11.766 -30.597  1.00 96.37           C  
ATOM   4557  C   LEU B 173      -5.384 -12.164 -29.450  1.00 96.37           C  
ATOM   4558  O   LEU B 173      -6.342 -12.894 -29.679  1.00 96.37           O  
ATOM   4559  CB  LEU B 173      -5.141 -10.657 -31.431  1.00 96.37           C  
ATOM   4560  CG  LEU B 173      -4.150  -9.629 -32.004  1.00 96.37           C  
ATOM   4561  CD1 LEU B 173      -4.090  -9.705 -33.528  1.00 96.37           C  
ATOM   4562  CD2 LEU B 173      -4.570  -8.212 -31.603  1.00 96.37           C  
ATOM   4563  H   LEU B 173      -4.898 -13.498 -31.775  1.00 96.37           H  
ATOM   4564  HA  LEU B 173      -3.562 -11.367 -30.146  1.00 96.37           H  
ATOM   4565  HB2 LEU B 173      -5.841 -10.132 -30.781  1.00 96.37           H  
ATOM   4566  HB3 LEU B 173      -5.738 -11.092 -32.234  1.00 96.37           H  
ATOM   4567  HG  LEU B 173      -3.148  -9.810 -31.614  1.00 96.37           H  
ATOM   4568 HD11 LEU B 173      -5.064  -9.470 -33.958  1.00 96.37           H  
ATOM   4569 HD12 LEU B 173      -3.801 -10.713 -33.824  1.00 96.37           H  
ATOM   4570 HD13 LEU B 173      -3.342  -9.004 -33.900  1.00 96.37           H  
ATOM   4571 HD21 LEU B 173      -4.566  -8.132 -30.516  1.00 96.37           H  
ATOM   4572 HD22 LEU B 173      -3.855  -7.494 -32.005  1.00 96.37           H  
ATOM   4573 HD23 LEU B 173      -5.567  -7.991 -31.982  1.00 96.37           H  
ATOM   4574  N   ASP B 174      -5.172 -11.587 -28.275  1.00 97.22           N  
ATOM   4575  CA  ASP B 174      -6.152 -11.518 -27.197  1.00 97.22           C  
ATOM   4576  C   ASP B 174      -6.304 -10.076 -26.695  1.00 97.22           C  
ATOM   4577  O   ASP B 174      -5.435  -9.227 -26.917  1.00 97.22           O  
ATOM   4578  CB  ASP B 174      -5.833 -12.540 -26.095  1.00 97.22           C  
ATOM   4579  CG  ASP B 174      -4.614 -12.186 -25.236  1.00 97.22           C  
ATOM   4580  OD1 ASP B 174      -4.748 -11.259 -24.409  1.00 97.22           O  
ATOM   4581  OD2 ASP B 174      -3.597 -12.908 -25.328  1.00 97.22           O1-
ATOM   4582  H   ASP B 174      -4.336 -11.032 -28.160  1.00 97.22           H  
ATOM   4583  HA  ASP B 174      -7.123 -11.793 -27.608  1.00 97.22           H  
ATOM   4584  HB2 ASP B 174      -5.688 -13.518 -26.553  1.00 97.22           H  
ATOM   4585  HB3 ASP B 174      -6.704 -12.622 -25.444  1.00 97.22           H  
ATOM   4586  N   GLY B 175      -7.444  -9.764 -26.082  1.00 98.23           N  
ATOM   4587  CA  GLY B 175      -7.682  -8.430 -25.551  1.00 98.23           C  
ATOM   4588  C   GLY B 175      -8.948  -8.297 -24.725  1.00 98.23           C  
ATOM   4589  O   GLY B 175      -9.879  -9.097 -24.826  1.00 98.23           O  
ATOM   4590  H   GLY B 175      -8.153 -10.473 -25.967  1.00 98.23           H  
ATOM   4591  HA2 GLY B 175      -6.841  -8.182 -24.903  1.00 98.23           H  
ATOM   4592  HA3 GLY B 175      -7.712  -7.705 -26.365  1.00 98.23           H  
ATOM   4593  N   ILE B 176      -8.946  -7.274 -23.882  1.00 98.27           N  
ATOM   4594  CA  ILE B 176     -10.000  -6.932 -22.938  1.00 98.27           C  
ATOM   4595  C   ILE B 176     -10.211  -5.421 -22.930  1.00 98.27           C  
ATOM   4596  O   ILE B 176      -9.260  -4.640 -22.973  1.00 98.27           O  
ATOM   4597  CB  ILE B 176      -9.688  -7.495 -21.531  1.00 98.27           C  
ATOM   4598  CG1 ILE B 176     -10.829  -7.177 -20.542  1.00 98.27           C  
ATOM   4599  CG2 ILE B 176      -8.329  -7.012 -20.991  1.00 98.27           C  
ATOM   4600  CD1 ILE B 176     -10.691  -7.934 -19.222  1.00 98.27           C  
ATOM   4601  H   ILE B 176      -8.134  -6.672 -23.887  1.00 98.27           H  
ATOM   4602  HA  ILE B 176     -10.925  -7.397 -23.281  1.00 98.27           H  
ATOM   4603  HB  ILE B 176      -9.631  -8.579 -21.631  1.00 98.27           H  
ATOM   4604 HG12 ILE B 176     -10.851  -6.109 -20.324  1.00 98.27           H  
ATOM   4605 HG13 ILE B 176     -11.782  -7.454 -20.993  1.00 98.27           H  
ATOM   4606 HG21 ILE B 176      -8.096  -7.500 -20.046  1.00 98.27           H  
ATOM   4607 HG22 ILE B 176      -8.335  -5.934 -20.835  1.00 98.27           H  
ATOM   4608 HG23 ILE B 176      -7.540  -7.278 -21.695  1.00 98.27           H  
ATOM   4609 HD11 ILE B 176      -9.850  -7.538 -18.653  1.00 98.27           H  
ATOM   4610 HD12 ILE B 176     -11.602  -7.815 -18.635  1.00 98.27           H  
ATOM   4611 HD13 ILE B 176     -10.511  -8.989 -19.423  1.00 98.27           H  
ATOM   4612  N   VAL B 177     -11.470  -5.013 -22.833  1.00 98.56           N  
ATOM   4613  CA  VAL B 177     -11.878  -3.664 -22.443  1.00 98.56           C  
ATOM   4614  C   VAL B 177     -12.777  -3.808 -21.229  1.00 98.56           C  
ATOM   4615  O   VAL B 177     -13.721  -4.597 -21.252  1.00 98.56           O  
ATOM   4616  CB  VAL B 177     -12.590  -2.925 -23.589  1.00 98.56           C  
ATOM   4617  CG1 VAL B 177     -13.022  -1.517 -23.157  1.00 98.56           C  
ATOM   4618  CG2 VAL B 177     -11.671  -2.783 -24.809  1.00 98.56           C  
ATOM   4619  H   VAL B 177     -12.190  -5.722 -22.850  1.00 98.56           H  
ATOM   4620  HA  VAL B 177     -11.000  -3.085 -22.159  1.00 98.56           H  
ATOM   4621  HB  VAL B 177     -13.476  -3.484 -23.888  1.00 98.56           H  
ATOM   4622 HG11 VAL B 177     -13.766  -1.575 -22.364  1.00 98.56           H  
ATOM   4623 HG12 VAL B 177     -12.159  -0.955 -22.797  1.00 98.56           H  
ATOM   4624 HG13 VAL B 177     -13.467  -0.990 -24.001  1.00 98.56           H  
ATOM   4625 HG21 VAL B 177     -11.411  -3.768 -25.198  1.00 98.56           H  
ATOM   4626 HG22 VAL B 177     -10.756  -2.261 -24.527  1.00 98.56           H  
ATOM   4627 HG23 VAL B 177     -12.179  -2.226 -25.596  1.00 98.56           H  
ATOM   4628  N   ALA B 178     -12.491  -3.062 -20.171  1.00 98.24           N  
ATOM   4629  CA  ALA B 178     -13.250  -3.070 -18.934  1.00 98.24           C  
ATOM   4630  C   ALA B 178     -13.515  -1.642 -18.452  1.00 98.24           C  
ATOM   4631  O   ALA B 178     -12.700  -0.737 -18.630  1.00 98.24           O  
ATOM   4632  CB  ALA B 178     -12.514  -3.925 -17.898  1.00 98.24           C  
ATOM   4633  H   ALA B 178     -11.709  -2.425 -20.227  1.00 98.24           H  
ATOM   4634  HA  ALA B 178     -14.221  -3.531 -19.118  1.00 98.24           H  
ATOM   4635  HB1 ALA B 178     -12.378  -4.937 -18.280  1.00 98.24           H  
ATOM   4636  HB2 ALA B 178     -13.094  -3.968 -16.976  1.00 98.24           H  
ATOM   4637  HB3 ALA B 178     -11.534  -3.495 -17.691  1.00 98.24           H  
ATOM   4638  N   TRP B 179     -14.671  -1.453 -17.833  1.00 98.40           N  
ATOM   4639  CA  TRP B 179     -15.098  -0.213 -17.205  1.00 98.40           C  
ATOM   4640  C   TRP B 179     -15.801  -0.534 -15.891  1.00 98.40           C  
ATOM   4641  O   TRP B 179     -16.527  -1.523 -15.776  1.00 98.40           O  
ATOM   4642  CB  TRP B 179     -16.006   0.580 -18.153  1.00 98.40           C  
ATOM   4643  CG  TRP B 179     -16.806   1.674 -17.509  1.00 98.40           C  
ATOM   4644  CD1 TRP B 179     -16.345   2.879 -17.095  1.00 98.40           C  
ATOM   4645  CD2 TRP B 179     -18.203   1.626 -17.087  1.00 98.40           C  
ATOM   4646  CE2 TRP B 179     -18.539   2.876 -16.489  1.00 98.40           C  
ATOM   4647  CE3 TRP B 179     -19.207   0.634 -17.116  1.00 98.40           C  
ATOM   4648  NE1 TRP B 179     -17.371   3.602 -16.513  1.00 98.40           N  
ATOM   4649  CZ2 TRP B 179     -19.817   3.148 -15.987  1.00 98.40           C  
ATOM   4650  CZ3 TRP B 179     -20.488   0.886 -16.584  1.00 98.40           C  
ATOM   4651  CH2 TRP B 179     -20.795   2.141 -16.028  1.00 98.40           C  
ATOM   4652  H   TRP B 179     -15.293  -2.242 -17.735  1.00 98.40           H  
ATOM   4653  HA  TRP B 179     -14.224   0.398 -16.978  1.00 98.40           H  
ATOM   4654  HB2 TRP B 179     -16.709  -0.111 -18.617  1.00 98.40           H  
ATOM   4655  HB3 TRP B 179     -15.394   1.007 -18.949  1.00 98.40           H  
ATOM   4656  HD1 TRP B 179     -15.321   3.213 -17.161  1.00 98.40           H  
ATOM   4657  HE1 TRP B 179     -17.249   4.489 -16.044  1.00 98.40           H  
ATOM   4658  HE3 TRP B 179     -18.976  -0.336 -17.532  1.00 98.40           H  
ATOM   4659  HZ2 TRP B 179     -20.036   4.109 -15.546  1.00 98.40           H  
ATOM   4660  HZ3 TRP B 179     -21.239   0.110 -16.596  1.00 98.40           H  
ATOM   4661  HH2 TRP B 179     -21.774   2.328 -15.614  1.00 98.40           H  
ATOM   4662  N   SER B 180     -15.597   0.332 -14.913  1.00 98.34           N  
ATOM   4663  CA  SER B 180     -16.313   0.353 -13.648  1.00 98.34           C  
ATOM   4664  C   SER B 180     -16.624   1.795 -13.278  1.00 98.34           C  
ATOM   4665  O   SER B 180     -15.859   2.710 -13.594  1.00 98.34           O  
ATOM   4666  CB  SER B 180     -15.501  -0.333 -12.546  1.00 98.34           C  
ATOM   4667  OG  SER B 180     -14.238   0.285 -12.425  1.00 98.34           O  
ATOM   4668  H   SER B 180     -15.003   1.126 -15.105  1.00 98.34           H  
ATOM   4669  HA  SER B 180     -17.256  -0.180 -13.761  1.00 98.34           H  
ATOM   4670  HB2 SER B 180     -15.362  -1.383 -12.805  1.00 98.34           H  
ATOM   4671  HB3 SER B 180     -16.031  -0.270 -11.596  1.00 98.34           H  
ATOM   4672  HG  SER B 180     -13.999   0.630 -13.288  1.00 98.34           H  
ATOM   4673  N   SER B 181     -17.743   1.986 -12.602  1.00 98.58           N  
ATOM   4674  CA  SER B 181     -18.112   3.231 -11.955  1.00 98.58           C  
ATOM   4675  C   SER B 181     -18.657   2.918 -10.572  1.00 98.58           C  
ATOM   4676  O   SER B 181     -19.294   1.879 -10.373  1.00 98.58           O  
ATOM   4677  CB  SER B 181     -19.120   3.995 -12.802  1.00 98.58           C  
ATOM   4678  OG  SER B 181     -19.572   5.160 -12.150  1.00 98.58           O  
ATOM   4679  H   SER B 181     -18.326   1.186 -12.396  1.00 98.58           H  
ATOM   4680  HA  SER B 181     -17.213   3.839 -11.849  1.00 98.58           H  
ATOM   4681  HB2 SER B 181     -18.643   4.273 -13.742  1.00 98.58           H  
ATOM   4682  HB3 SER B 181     -19.977   3.355 -13.012  1.00 98.58           H  
ATOM   4683  HG  SER B 181     -18.827   5.656 -11.804  1.00 98.58           H  
ATOM   4684  N   ARG B 182     -18.369   3.789  -9.611  1.00 98.26           N  
ATOM   4685  CA  ARG B 182     -18.780   3.635  -8.229  1.00 98.26           C  
ATOM   4686  C   ARG B 182     -19.030   4.996  -7.608  1.00 98.26           C  
ATOM   4687  O   ARG B 182     -18.115   5.805  -7.540  1.00 98.26           O  
ATOM   4688  CB  ARG B 182     -17.695   2.849  -7.489  1.00 98.26           C  
ATOM   4689  CG  ARG B 182     -18.149   2.395  -6.098  1.00 98.26           C  
ATOM   4690  CD  ARG B 182     -16.989   1.698  -5.381  1.00 98.26           C  
ATOM   4691  NE  ARG B 182     -16.523   0.495  -6.103  1.00 98.26           N  
ATOM   4692  CZ  ARG B 182     -16.780  -0.759  -5.804  1.00 98.26           C  
ATOM   4693  NH1 ARG B 182     -17.612  -1.095  -4.855  1.00 98.26           N1+
ATOM   4694  NH2 ARG B 182     -16.148  -1.699  -6.439  1.00 98.26           N  
ATOM   4695  H   ARG B 182     -17.839   4.616  -9.848  1.00 98.26           H  
ATOM   4696  HA  ARG B 182     -19.716   3.077  -8.206  1.00 98.26           H  
ATOM   4697  HB2 ARG B 182     -17.446   1.968  -8.080  1.00 98.26           H  
ATOM   4698  HB3 ARG B 182     -16.797   3.459  -7.397  1.00 98.26           H  
ATOM   4699  HG2 ARG B 182     -18.995   1.714  -6.186  1.00 98.26           H  
ATOM   4700  HG3 ARG B 182     -18.454   3.261  -5.511  1.00 98.26           H  
ATOM   4701  HD2 ARG B 182     -16.158   2.399  -5.304  1.00 98.26           H  
ATOM   4702  HD3 ARG B 182     -17.301   1.449  -4.366  1.00 98.26           H  
ATOM   4703  HE  ARG B 182     -15.820   0.642  -6.813  1.00 98.26           H  
ATOM   4704 HH11 ARG B 182     -17.671  -2.056  -4.552  1.00 98.26           H  
ATOM   4705 HH12 ARG B 182     -18.089  -0.362  -4.349  1.00 98.26           H  
ATOM   4706 HH21 ARG B 182     -16.031  -2.597  -5.991  1.00 98.26           H  
ATOM   4707 HH22 ARG B 182     -15.494  -1.408  -7.151  1.00 98.26           H  
ATOM   4708  N   ASP B 183     -20.241   5.195  -7.121  1.00 98.56           N  
ATOM   4709  CA  ASP B 183     -20.580   6.310  -6.247  1.00 98.56           C  
ATOM   4710  C   ASP B 183     -20.447   5.854  -4.793  1.00 98.56           C  
ATOM   4711  O   ASP B 183     -20.770   4.704  -4.466  1.00 98.56           O  
ATOM   4712  CB  ASP B 183     -21.985   6.828  -6.563  1.00 98.56           C  
ATOM   4713  CG  ASP B 183     -22.053   7.456  -7.958  1.00 98.56           C  
ATOM   4714  OD1 ASP B 183     -21.355   8.466  -8.185  1.00 98.56           O  
ATOM   4715  OD2 ASP B 183     -22.807   6.912  -8.800  1.00 98.56           O1-
ATOM   4716  H   ASP B 183     -20.927   4.461  -7.215  1.00 98.56           H  
ATOM   4717  HA  ASP B 183     -19.891   7.136  -6.427  1.00 98.56           H  
ATOM   4718  HB2 ASP B 183     -22.700   6.009  -6.483  1.00 98.56           H  
ATOM   4719  HB3 ASP B 183     -22.255   7.585  -5.827  1.00 98.56           H  
ATOM   4720  N   ARG B 184     -19.953   6.732  -3.918  1.00 98.07           N  
ATOM   4721  CA  ARG B 184     -19.829   6.498  -2.472  1.00 98.07           C  
ATOM   4722  C   ARG B 184     -20.141   7.786  -1.729  1.00 98.07           C  
ATOM   4723  O   ARG B 184     -19.459   8.784  -1.920  1.00 98.07           O  
ATOM   4724  CB  ARG B 184     -18.416   6.027  -2.103  1.00 98.07           C  
ATOM   4725  CG  ARG B 184     -17.920   4.841  -2.941  1.00 98.07           C  
ATOM   4726  CD  ARG B 184     -16.494   4.473  -2.558  1.00 98.07           C  
ATOM   4727  NE  ARG B 184     -16.415   4.016  -1.164  1.00 98.07           N  
ATOM   4728  CZ  ARG B 184     -15.407   4.209  -0.352  1.00 98.07           C  
ATOM   4729  NH1 ARG B 184     -14.367   4.919  -0.676  1.00 98.07           N1+
ATOM   4730  NH2 ARG B 184     -15.437   3.659   0.821  1.00 98.07           N  
ATOM   4731  H   ARG B 184     -19.624   7.614  -4.285  1.00 98.07           H  
ATOM   4732  HA  ARG B 184     -20.548   5.742  -2.158  1.00 98.07           H  
ATOM   4733  HB2 ARG B 184     -18.419   5.756  -1.047  1.00 98.07           H  
ATOM   4734  HB3 ARG B 184     -17.717   6.852  -2.232  1.00 98.07           H  
ATOM   4735  HG2 ARG B 184     -18.574   3.980  -2.802  1.00 98.07           H  
ATOM   4736  HG3 ARG B 184     -17.906   5.113  -3.997  1.00 98.07           H  
ATOM   4737  HD2 ARG B 184     -15.867   5.350  -2.714  1.00 98.07           H  
ATOM   4738  HD3 ARG B 184     -16.139   3.680  -3.216  1.00 98.07           H  
ATOM   4739  HE  ARG B 184     -17.183   3.479  -0.787  1.00 98.07           H  
ATOM   4740 HH11 ARG B 184     -14.492   5.673  -1.335  1.00 98.07           H  
ATOM   4741 HH12 ARG B 184     -13.653   5.060   0.026  1.00 98.07           H  
ATOM   4742 HH21 ARG B 184     -14.640   3.774   1.429  1.00 98.07           H  
ATOM   4743 HH22 ARG B 184     -16.219   3.050   1.015  1.00 98.07           H  
ATOM   4744  N   GLY B 185     -21.153   7.758  -0.875  1.00 98.16           N  
ATOM   4745  CA  GLY B 185     -21.534   8.906  -0.067  1.00 98.16           C  
ATOM   4746  C   GLY B 185     -20.805   8.947   1.272  1.00 98.16           C  
ATOM   4747  O   GLY B 185     -19.690   8.441   1.439  1.00 98.16           O  
ATOM   4748  H   GLY B 185     -21.560   6.860  -0.661  1.00 98.16           H  
ATOM   4749  HA2 GLY B 185     -22.608   8.864   0.114  1.00 98.16           H  
ATOM   4750  HA3 GLY B 185     -21.327   9.835  -0.599  1.00 98.16           H  
ATOM   4751  N   ASP B 186     -21.493   9.539   2.241  1.00 97.98           N  
ATOM   4752  CA  ASP B 186     -21.043   9.681   3.616  1.00 97.98           C  
ATOM   4753  C   ASP B 186     -20.644   8.340   4.248  1.00 97.98           C  
ATOM   4754  O   ASP B 186     -21.333   7.323   4.103  1.00 97.98           O  
ATOM   4755  CB  ASP B 186     -22.171  10.310   4.434  1.00 97.98           C  
ATOM   4756  CG  ASP B 186     -22.349  11.820   4.255  1.00 97.98           C  
ATOM   4757  OD1 ASP B 186     -21.474  12.462   3.634  1.00 97.98           O  
ATOM   4758  OD2 ASP B 186     -23.353  12.332   4.798  1.00 97.98           O1-
ATOM   4759  H   ASP B 186     -22.308  10.069   1.969  1.00 97.98           H  
ATOM   4760  HA  ASP B 186     -20.178  10.343   3.636  1.00 97.98           H  
ATOM   4761  HB2 ASP B 186     -21.932  10.125   5.481  1.00 97.98           H  
ATOM   4762  HB3 ASP B 186     -23.110   9.801   4.216  1.00 97.98           H  
ATOM   4763  N   LEU B 187     -19.548   8.359   5.010  1.00 97.14           N  
ATOM   4764  CA  LEU B 187     -18.951   7.165   5.605  1.00 97.14           C  
ATOM   4765  C   LEU B 187     -19.396   6.997   7.054  1.00 97.14           C  
ATOM   4766  O   LEU B 187     -18.972   7.743   7.944  1.00 97.14           O  
ATOM   4767  CB  LEU B 187     -17.423   7.232   5.528  1.00 97.14           C  
ATOM   4768  CG  LEU B 187     -16.835   7.549   4.147  1.00 97.14           C  
ATOM   4769  CD1 LEU B 187     -15.327   7.671   4.311  1.00 97.14           C  
ATOM   4770  CD2 LEU B 187     -17.142   6.460   3.126  1.00 97.14           C  
ATOM   4771  H   LEU B 187     -19.079   9.246   5.128  1.00 97.14           H  
ATOM   4772  HA  LEU B 187     -19.277   6.289   5.041  1.00 97.14           H  
ATOM   4773  HB2 LEU B 187     -17.025   6.277   5.870  1.00 97.14           H  
ATOM   4774  HB3 LEU B 187     -17.081   8.004   6.218  1.00 97.14           H  
ATOM   4775  HG  LEU B 187     -17.214   8.504   3.781  1.00 97.14           H  
ATOM   4776 HD11 LEU B 187     -14.938   6.777   4.799  1.00 97.14           H  
ATOM   4777 HD12 LEU B 187     -14.886   7.784   3.320  1.00 97.14           H  
ATOM   4778 HD13 LEU B 187     -15.092   8.554   4.907  1.00 97.14           H  
ATOM   4779 HD21 LEU B 187     -18.216   6.452   2.937  1.00 97.14           H  
ATOM   4780 HD22 LEU B 187     -16.820   5.483   3.488  1.00 97.14           H  
ATOM   4781 HD23 LEU B 187     -16.649   6.687   2.182  1.00 97.14           H  
ATOM   4782  N   ARG B 188     -20.194   5.967   7.310  1.00 96.25           N  
ATOM   4783  CA  ARG B 188     -20.676   5.602   8.636  1.00 96.25           C  
ATOM   4784  C   ARG B 188     -19.555   4.970   9.457  1.00 96.25           C  
ATOM   4785  O   ARG B 188     -19.102   3.859   9.180  1.00 96.25           O  
ATOM   4786  CB  ARG B 188     -21.891   4.681   8.479  1.00 96.25           C  
ATOM   4787  CG  ARG B 188     -22.785   4.769   9.714  1.00 96.25           C  
ATOM   4788  CD  ARG B 188     -23.983   3.831   9.560  1.00 96.25           C  
ATOM   4789  NE  ARG B 188     -24.984   4.094  10.610  1.00 96.25           N  
ATOM   4790  CZ  ARG B 188     -25.277   3.339  11.652  1.00 96.25           C  
ATOM   4791  NH1 ARG B 188     -24.738   2.165  11.842  1.00 96.25           N1+
ATOM   4792  NH2 ARG B 188     -26.124   3.772  12.541  1.00 96.25           N  
ATOM   4793  H   ARG B 188     -20.470   5.394   6.527  1.00 96.25           H  
ATOM   4794  HA  ARG B 188     -20.989   6.519   9.137  1.00 96.25           H  
ATOM   4795  HB2 ARG B 188     -22.476   5.002   7.618  1.00 96.25           H  
ATOM   4796  HB3 ARG B 188     -21.569   3.654   8.311  1.00 96.25           H  
ATOM   4797  HG2 ARG B 188     -22.220   4.491  10.604  1.00 96.25           H  
ATOM   4798  HG3 ARG B 188     -23.138   5.794   9.823  1.00 96.25           H  
ATOM   4799  HD2 ARG B 188     -24.442   4.013   8.589  1.00 96.25           H  
ATOM   4800  HD3 ARG B 188     -23.635   2.797   9.573  1.00 96.25           H  
ATOM   4801  HE  ARG B 188     -25.435   4.996  10.552  1.00 96.25           H  
ATOM   4802 HH11 ARG B 188     -24.052   1.846  11.173  1.00 96.25           H  
ATOM   4803 HH12 ARG B 188     -24.821   1.677  12.722  1.00 96.25           H  
ATOM   4804 HH21 ARG B 188     -26.475   4.716  12.466  1.00 96.25           H  
ATOM   4805 HH22 ARG B 188     -26.264   3.236  13.386  1.00 96.25           H  
ATOM   4806  N   GLN B 189     -19.136   5.679  10.492  1.00 94.66           N  
ATOM   4807  CA  GLN B 189     -18.077   5.260  11.395  1.00 94.66           C  
ATOM   4808  C   GLN B 189     -18.634   4.402  12.539  1.00 94.66           C  
ATOM   4809  O   GLN B 189     -19.814   4.470  12.893  1.00 94.66           O  
ATOM   4810  CB  GLN B 189     -17.369   6.513  11.923  1.00 94.66           C  
ATOM   4811  CG  GLN B 189     -16.790   7.450  10.850  1.00 94.66           C  
ATOM   4812  CD  GLN B 189     -15.834   6.743   9.901  1.00 94.66           C  
ATOM   4813  NE2 GLN B 189     -16.059   6.812   8.610  1.00 94.66           N  
ATOM   4814  OE1 GLN B 189     -14.892   6.091  10.303  1.00 94.66           O  
ATOM   4815  H   GLN B 189     -19.586   6.561  10.691  1.00 94.66           H  
ATOM   4816  HA  GLN B 189     -17.349   4.658  10.850  1.00 94.66           H  
ATOM   4817  HB2 GLN B 189     -18.083   7.087  12.514  1.00 94.66           H  
ATOM   4818  HB3 GLN B 189     -16.564   6.196  12.587  1.00 94.66           H  
ATOM   4819  HG2 GLN B 189     -16.250   8.257  11.346  1.00 94.66           H  
ATOM   4820  HG3 GLN B 189     -17.605   7.903  10.286  1.00 94.66           H  
ATOM   4821 HE21 GLN B 189     -15.488   6.203   8.042  1.00 94.66           H  
ATOM   4822 HE22 GLN B 189     -16.905   7.252   8.278  1.00 94.66           H  
ATOM   4823  N   SER B 190     -17.781   3.590  13.151  1.00 95.40           N  
ATOM   4824  CA  SER B 190     -18.151   2.671  14.232  1.00 95.40           C  
ATOM   4825  C   SER B 190     -18.379   3.359  15.579  1.00 95.40           C  
ATOM   4826  O   SER B 190     -19.074   2.804  16.426  1.00 95.40           O  
ATOM   4827  CB  SER B 190     -17.111   1.562  14.362  1.00 95.40           C  
ATOM   4828  OG  SER B 190     -15.848   2.084  14.719  1.00 95.40           O  
ATOM   4829  H   SER B 190     -16.848   3.516  12.769  1.00 95.40           H  
ATOM   4830  HA  SER B 190     -19.097   2.197  13.968  1.00 95.40           H  
ATOM   4831  HB2 SER B 190     -17.023   1.029  13.415  1.00 95.40           H  
ATOM   4832  HB3 SER B 190     -17.460   0.854  15.113  1.00 95.40           H  
ATOM   4833  HG  SER B 190     -15.418   2.317  13.893  1.00 95.40           H  
ATOM   4834  N   ASN B 191     -17.875   4.584  15.759  1.00 94.04           N  
ATOM   4835  CA  ASN B 191     -18.205   5.465  16.890  1.00 94.04           C  
ATOM   4836  C   ASN B 191     -19.565   6.172  16.725  1.00 94.04           C  
ATOM   4837  O   ASN B 191     -19.965   6.959  17.579  1.00 94.04           O  
ATOM   4838  CB  ASN B 191     -17.057   6.468  17.121  1.00 94.04           C  
ATOM   4839  CG  ASN B 191     -16.926   7.507  16.016  1.00 94.04           C  
ATOM   4840  ND2 ASN B 191     -16.283   8.622  16.276  1.00 94.04           N  
ATOM   4841  OD1 ASN B 191     -17.386   7.301  14.906  1.00 94.04           O  
ATOM   4842  H   ASN B 191     -17.337   4.992  15.008  1.00 94.04           H  
ATOM   4843  HA  ASN B 191     -18.298   4.860  17.792  1.00 94.04           H  
ATOM   4844  HB2 ASN B 191     -16.114   5.931  17.221  1.00 94.04           H  
ATOM   4845  HB3 ASN B 191     -17.243   6.985  18.062  1.00 94.04           H  
ATOM   4846 HD21 ASN B 191     -16.060   8.877  17.228  1.00 94.04           H  
ATOM   4847 HD22 ASN B 191     -16.275   9.348  15.574  1.00 94.04           H  
ATOM   4848  N   GLY B 192     -20.280   5.913  15.626  1.00 91.56           N  
ATOM   4849  CA  GLY B 192     -21.573   6.521  15.316  1.00 91.56           C  
ATOM   4850  C   GLY B 192     -21.485   7.856  14.578  1.00 91.56           C  
ATOM   4851  O   GLY B 192     -22.521   8.372  14.157  1.00 91.56           O  
ATOM   4852  H   GLY B 192     -19.883   5.292  14.934  1.00 91.56           H  
ATOM   4853  HA2 GLY B 192     -22.126   6.685  16.241  1.00 91.56           H  
ATOM   4854  HA3 GLY B 192     -22.138   5.831  14.689  1.00 91.56           H  
ATOM   4855  N   GLU B 193     -20.284   8.399  14.377  1.00 89.32           N  
ATOM   4856  CA  GLU B 193     -20.092   9.573  13.534  1.00 89.32           C  
ATOM   4857  C   GLU B 193     -20.288   9.234  12.055  1.00 89.32           C  
ATOM   4858  O   GLU B 193     -20.333   8.078  11.619  1.00 89.32           O  
ATOM   4859  CB  GLU B 193     -18.728  10.234  13.786  1.00 89.32           C  
ATOM   4860  CG  GLU B 193     -18.696  10.918  15.162  1.00 89.32           C  
ATOM   4861  CD  GLU B 193     -17.335  11.538  15.505  1.00 89.32           C  
ATOM   4862  OE1 GLU B 193     -17.263  12.193  16.571  1.00 89.32           O  
ATOM   4863  OE2 GLU B 193     -16.338  11.180  14.834  1.00 89.32           O1-
ATOM   4864  H   GLU B 193     -19.458   7.925  14.716  1.00 89.32           H  
ATOM   4865  HA  GLU B 193     -20.856  10.307  13.791  1.00 89.32           H  
ATOM   4866  HB2 GLU B 193     -17.942   9.484  13.703  1.00 89.32           H  
ATOM   4867  HB3 GLU B 193     -18.550  10.997  13.028  1.00 89.32           H  
ATOM   4868  HG2 GLU B 193     -18.942  10.182  15.928  1.00 89.32           H  
ATOM   4869  HG3 GLU B 193     -19.463  11.692  15.184  1.00 89.32           H  
ATOM   4870  N   THR B 194     -20.446  10.286  11.264  1.00 94.80           N  
ATOM   4871  CA  THR B 194     -20.593  10.205   9.818  1.00 94.80           C  
ATOM   4872  C   THR B 194     -19.560  11.138   9.211  1.00 94.80           C  
ATOM   4873  O   THR B 194     -19.637  12.347   9.403  1.00 94.80           O  
ATOM   4874  CB  THR B 194     -22.025  10.578   9.427  1.00 94.80           C  
ATOM   4875  CG2 THR B 194     -22.244  10.459   7.934  1.00 94.80           C  
ATOM   4876  OG1 THR B 194     -22.916   9.673  10.048  1.00 94.80           O  
ATOM   4877  H   THR B 194     -20.333  11.207  11.660  1.00 94.80           H  
ATOM   4878  HA  THR B 194     -20.397   9.193   9.465  1.00 94.80           H  
ATOM   4879  HB  THR B 194     -22.251  11.592   9.755  1.00 94.80           H  
ATOM   4880  HG1 THR B 194     -22.540   9.479  10.910  1.00 94.80           H  
ATOM   4881 HG21 THR B 194     -21.632  11.199   7.418  1.00 94.80           H  
ATOM   4882 HG22 THR B 194     -21.981   9.455   7.603  1.00 94.80           H  
ATOM   4883 HG23 THR B 194     -23.290  10.659   7.697  1.00 94.80           H  
ATOM   4884  N   ALA B 195     -18.565  10.578   8.523  1.00 95.75           N  
ATOM   4885  CA  ALA B 195     -17.554  11.380   7.852  1.00 95.75           C  
ATOM   4886  C   ALA B 195     -18.145  11.893   6.525  1.00 95.75           C  
ATOM   4887  O   ALA B 195     -18.486  11.053   5.685  1.00 95.75           O  
ATOM   4888  CB  ALA B 195     -16.281  10.548   7.638  1.00 95.75           C  
ATOM   4889  H   ALA B 195     -18.591   9.584   8.350  1.00 95.75           H  
ATOM   4890  HA  ALA B 195     -17.296  12.214   8.506  1.00 95.75           H  
ATOM   4891  HB1 ALA B 195     -16.121   9.862   8.469  1.00 95.75           H  
ATOM   4892  HB2 ALA B 195     -15.423  11.216   7.557  1.00 95.75           H  
ATOM   4893  HB3 ALA B 195     -16.355   9.975   6.713  1.00 95.75           H  
ATOM   4894  N   PRO B 196     -18.257  13.217   6.308  1.00 96.89           N  
ATOM   4895  CA  PRO B 196     -18.845  13.756   5.089  1.00 96.89           C  
ATOM   4896  C   PRO B 196     -18.014  13.359   3.871  1.00 96.89           C  
ATOM   4897  O   PRO B 196     -16.790  13.540   3.864  1.00 96.89           O  
ATOM   4898  CB  PRO B 196     -18.922  15.272   5.281  1.00 96.89           C  
ATOM   4899  CG  PRO B 196     -17.846  15.554   6.327  1.00 96.89           C  
ATOM   4900  CD  PRO B 196     -17.879  14.302   7.199  1.00 96.89           C  
ATOM   4901  HA  PRO B 196     -19.858  13.369   4.988  1.00 96.89           H  
ATOM   4902  HB2 PRO B 196     -18.743  15.816   4.353  1.00 96.89           H  
ATOM   4903  HB3 PRO B 196     -19.899  15.531   5.687  1.00 96.89           H  
ATOM   4904  HG2 PRO B 196     -16.874  15.635   5.841  1.00 96.89           H  
ATOM   4905  HG3 PRO B 196     -18.065  16.454   6.902  1.00 96.89           H  
ATOM   4906  HD2 PRO B 196     -18.634  14.412   7.977  1.00 96.89           H  
ATOM   4907  HD3 PRO B 196     -16.897  14.141   7.644  1.00 96.89           H  
ATOM   4908  N   ASN B 197     -18.661  12.784   2.868  1.00 98.06           N  
ATOM   4909  CA  ASN B 197     -18.000  12.262   1.681  1.00 98.06           C  
ATOM   4910  C   ASN B 197     -18.989  12.143   0.519  1.00 98.06           C  
ATOM   4911  O   ASN B 197     -20.149  11.799   0.716  1.00 98.06           O  
ATOM   4912  CB  ASN B 197     -17.402  10.891   2.029  1.00 98.06           C  
ATOM   4913  CG  ASN B 197     -16.613  10.326   0.870  1.00 98.06           C  
ATOM   4914  ND2 ASN B 197     -17.008   9.201   0.327  1.00 98.06           N  
ATOM   4915  OD1 ASN B 197     -15.617  10.907   0.481  1.00 98.06           O  
ATOM   4916  H   ASN B 197     -19.660  12.656   2.938  1.00 98.06           H  
ATOM   4917  HA  ASN B 197     -17.201  12.940   1.377  1.00 98.06           H  
ATOM   4918  HB2 ASN B 197     -18.207  10.207   2.300  1.00 98.06           H  
ATOM   4919  HB3 ASN B 197     -16.729  10.974   2.884  1.00 98.06           H  
ATOM   4920 HD21 ASN B 197     -16.485   8.871  -0.471  1.00 98.06           H  
ATOM   4921 HD22 ASN B 197     -17.915   8.823   0.561  1.00 98.06           H  
ATOM   4922  N   ASP B 198     -18.511  12.385  -0.692  1.00 98.13           N  
ATOM   4923  CA  ASP B 198     -19.243  12.111  -1.927  1.00 98.13           C  
ATOM   4924  C   ASP B 198     -18.199  11.868  -3.014  1.00 98.13           C  
ATOM   4925  O   ASP B 198     -17.555  12.819  -3.435  1.00 98.13           O  
ATOM   4926  CB  ASP B 198     -20.153  13.311  -2.248  1.00 98.13           C  
ATOM   4927  CG  ASP B 198     -21.141  13.065  -3.390  1.00 98.13           C  
ATOM   4928  OD1 ASP B 198     -21.006  12.047  -4.099  1.00 98.13           O  
ATOM   4929  OD2 ASP B 198     -22.054  13.917  -3.529  1.00 98.13           O1-
ATOM   4930  H   ASP B 198     -17.554  12.696  -0.788  1.00 98.13           H  
ATOM   4931  HA  ASP B 198     -19.863  11.221  -1.817  1.00 98.13           H  
ATOM   4932  HB2 ASP B 198     -20.730  13.562  -1.357  1.00 98.13           H  
ATOM   4933  HB3 ASP B 198     -19.541  14.177  -2.500  1.00 98.13           H  
ATOM   4934  N   GLU B 199     -17.938  10.616  -3.379  1.00 98.61           N  
ATOM   4935  CA  GLU B 199     -16.954  10.204  -4.386  1.00 98.61           C  
ATOM   4936  C   GLU B 199     -17.666   9.570  -5.583  1.00 98.61           C  
ATOM   4937  O   GLU B 199     -18.306   8.529  -5.434  1.00 98.61           O  
ATOM   4938  CB  GLU B 199     -15.966   9.175  -3.798  1.00 98.61           C
[truncated: 549,759 more chars]
