# Supplementary material for: Inhibiting heme piracy by pathogenic Escherichia coli using de novo-designed proteins
Source: Nat Commun. 2025 Jul 9;16:6066. doi: 10.1038/s41467-025-60612-9 (PMC12241658; doi:10.1038/s41467-025-60612-9)
Supplement: Supplementary file 5 — Supplementary Data 3 [file 41467_2025_60612_MOESM5_ESM.zip › ChuA_Binder_H3_Complex_AF2_Model.pdb]

ATOM      1  N   ALA A   1      19.685  29.990  -5.042  1.00 70.58           N  
ATOM      2  CA  ALA A   1      18.987  31.279  -4.828  1.00 70.58           C  
ATOM      3  C   ALA A   1      17.764  31.073  -3.942  1.00 70.58           C  
ATOM      4  O   ALA A   1      17.766  31.590  -2.834  1.00 70.58           O  
ATOM      5  CB  ALA A   1      18.647  31.984  -6.147  1.00 70.58           C  
ATOM      6  H   ALA A   1      20.479  30.124  -5.652  1.00 70.58           H  
ATOM      7  HA  ALA A   1      19.652  31.940  -4.274  1.00 70.58           H  
ATOM      8  HB1 ALA A   1      18.153  32.933  -5.935  1.00 70.58           H  
ATOM      9  HB2 ALA A   1      17.981  31.366  -6.750  1.00 70.58           H  
ATOM     10  HB3 ALA A   1      19.559  32.183  -6.708  1.00 70.58           H  
ATOM     11  H2  ALA A   1      20.006  29.623  -4.157  1.00 70.58           H  
ATOM     12  H3  ALA A   1      19.067  29.307  -5.456  1.00 70.58           H  
ATOM     13  N   LYS A   2      16.795  30.238  -4.353  1.00 80.33           N  
ATOM     14  CA  LYS A   2      15.576  29.967  -3.569  1.00 80.33           C  
ATOM     15  C   LYS A   2      15.837  29.448  -2.146  1.00 80.33           C  
ATOM     16  O   LYS A   2      15.145  29.845  -1.220  1.00 80.33           O  
ATOM     17  CB  LYS A   2      14.672  28.982  -4.321  1.00 80.33           C  
ATOM     18  CG  LYS A   2      14.096  29.523  -5.636  1.00 80.33           C  
ATOM     19  CD  LYS A   2      13.054  28.534  -6.180  1.00 80.33           C  
ATOM     20  CE  LYS A   2      12.599  28.937  -7.589  1.00 80.33           C  
ATOM     21  NZ  LYS A   2      12.151  27.762  -8.375  1.00 80.33           N1+
ATOM     22  H   LYS A   2      16.814  29.854  -5.287  1.00 80.33           H  
ATOM     23  HA  LYS A   2      15.016  30.894  -3.445  1.00 80.33           H  
ATOM     24  HB2 LYS A   2      15.212  28.054  -4.511  1.00 80.33           H  
ATOM     25  HB3 LYS A   2      13.822  28.768  -3.673  1.00 80.33           H  
ATOM     26  HG2 LYS A   2      14.900  29.645  -6.361  1.00 80.33           H  
ATOM     27  HG3 LYS A   2      13.619  30.488  -5.461  1.00 80.33           H  
ATOM     28  HD2 LYS A   2      12.193  28.499  -5.514  1.00 80.33           H  
ATOM     29  HD3 LYS A   2      13.502  27.541  -6.197  1.00 80.33           H  
ATOM     30  HE2 LYS A   2      13.452  29.376  -8.108  1.00 80.33           H  
ATOM     31  HE3 LYS A   2      11.817  29.692  -7.524  1.00 80.33           H  
ATOM     32  HZ1 LYS A   2      11.239  27.432  -8.093  1.00 80.33           H  
ATOM     33  HZ2 LYS A   2      12.181  27.958  -9.365  1.00 80.33           H  
ATOM     34  HZ3 LYS A   2      12.815  27.012  -8.246  1.00 80.33           H  
ATOM     35  N   ALA A   3      16.907  28.675  -1.935  1.00 77.26           N  
ATOM     36  CA  ALA A   3      17.313  28.245  -0.588  1.00 77.26           C  
ATOM     37  C   ALA A   3      17.602  29.406   0.379  1.00 77.26           C  
ATOM     38  O   ALA A   3      17.225  29.344   1.546  1.00 77.26           O  
ATOM     39  CB  ALA A   3      18.545  27.340  -0.717  1.00 77.26           C  
ATOM     40  H   ALA A   3      17.335  28.234  -2.736  1.00 77.26           H  
ATOM     41  HA  ALA A   3      16.503  27.677  -0.132  1.00 77.26           H  
ATOM     42  HB1 ALA A   3      18.804  26.948   0.267  1.00 77.26           H  
ATOM     43  HB2 ALA A   3      19.391  27.905  -1.107  1.00 77.26           H  
ATOM     44  HB3 ALA A   3      18.329  26.501  -1.378  1.00 77.26           H  
ATOM     45  N   GLU A   4      18.246  30.469  -0.102  1.00 81.47           N  
ATOM     46  CA  GLU A   4      18.523  31.647   0.724  1.00 81.47           C  
ATOM     47  C   GLU A   4      17.259  32.486   0.923  1.00 81.47           C  
ATOM     48  O   GLU A   4      17.065  33.057   1.988  1.00 81.47           O  
ATOM     49  CB  GLU A   4      19.673  32.462   0.109  1.00 81.47           C  
ATOM     50  CG  GLU A   4      21.007  31.692   0.120  1.00 81.47           C  
ATOM     51  CD  GLU A   4      21.411  31.239   1.537  1.00 81.47           C  
ATOM     52  OE1 GLU A   4      21.604  30.011   1.758  1.00 81.47           O  
ATOM     53  OE2 GLU A   4      21.479  32.106   2.427  1.00 81.47           O1-
ATOM     54  H   GLU A   4      18.412  30.540  -1.095  1.00 81.47           H  
ATOM     55  HA  GLU A   4      18.825  31.331   1.722  1.00 81.47           H  
ATOM     56  HB2 GLU A   4      19.424  32.728  -0.918  1.00 81.47           H  
ATOM     57  HB3 GLU A   4      19.794  33.385   0.677  1.00 81.47           H  
ATOM     58  HG2 GLU A   4      21.786  32.335  -0.289  1.00 81.47           H  
ATOM     59  HG3 GLU A   4      20.925  30.827  -0.538  1.00 81.47           H  
ATOM     60  N   GLU A   5      16.343  32.483  -0.047  1.00 86.25           N  
ATOM     61  CA  GLU A   5      15.032  33.119   0.097  1.00 86.25           C  
ATOM     62  C   GLU A   5      14.151  32.406   1.139  1.00 86.25           C  
ATOM     63  O   GLU A   5      13.505  33.058   1.957  1.00 86.25           O  
ATOM     64  CB  GLU A   5      14.364  33.155  -1.279  1.00 86.25           C  
ATOM     65  CG  GLU A   5      13.127  34.058  -1.299  1.00 86.25           C  
ATOM     66  CD  GLU A   5      12.435  34.068  -2.669  1.00 86.25           C  
ATOM     67  OE1 GLU A   5      11.307  34.606  -2.720  1.00 86.25           O  
ATOM     68  OE2 GLU A   5      13.025  33.541  -3.644  1.00 86.25           O1-
ATOM     69  H   GLU A   5      16.536  31.984  -0.902  1.00 86.25           H  
ATOM     70  HA  GLU A   5      15.176  34.145   0.436  1.00 86.25           H  
ATOM     71  HB2 GLU A   5      14.074  32.146  -1.569  1.00 86.25           H  
ATOM     72  HB3 GLU A   5      15.084  33.534  -2.004  1.00 86.25           H  
ATOM     73  HG2 GLU A   5      12.418  33.705  -0.549  1.00 86.25           H  
ATOM     74  HG3 GLU A   5      13.427  35.071  -1.035  1.00 86.25           H  
ATOM     75  N   ALA A   6      14.153  31.070   1.180  1.00 83.05           N  
ATOM     76  CA  ALA A   6      13.452  30.301   2.210  1.00 83.05           C  
ATOM     77  C   ALA A   6      13.983  30.622   3.618  1.00 83.05           C  
ATOM     78  O   ALA A   6      13.202  30.933   4.519  1.00 83.05           O  
ATOM     79  CB  ALA A   6      13.554  28.809   1.872  1.00 83.05           C  
ATOM     80  H   ALA A   6      14.653  30.570   0.459  1.00 83.05           H  
ATOM     81  HA  ALA A   6      12.397  30.578   2.205  1.00 83.05           H  
ATOM     82  HB1 ALA A   6      14.592  28.479   1.922  1.00 83.05           H  
ATOM     83  HB2 ALA A   6      12.966  28.230   2.583  1.00 83.05           H  
ATOM     84  HB3 ALA A   6      13.173  28.622   0.868  1.00 83.05           H  
ATOM     85  N   LYS A   7      15.310  30.659   3.785  1.00 85.50           N  
ATOM     86  CA  LYS A   7      15.941  31.070   5.048  1.00 85.50           C  
ATOM     87  C   LYS A   7      15.656  32.529   5.397  1.00 85.50           C  
ATOM     88  O   LYS A   7      15.432  32.833   6.563  1.00 85.50           O  
ATOM     89  CB  LYS A   7      17.451  30.865   4.968  1.00 85.50           C  
ATOM     90  CG  LYS A   7      17.860  29.389   4.914  1.00 85.50           C  
ATOM     91  CD  LYS A   7      19.372  29.367   4.701  1.00 85.50           C  
ATOM     92  CE  LYS A   7      19.908  27.973   4.415  1.00 85.50           C  
ATOM     93  NZ  LYS A   7      21.292  28.116   3.906  1.00 85.50           N1+
ATOM     94  H   LYS A   7      15.896  30.401   3.004  1.00 85.50           H  
ATOM     95  HA  LYS A   7      15.539  30.472   5.866  1.00 85.50           H  
ATOM     96  HB2 LYS A   7      17.825  31.388   4.088  1.00 85.50           H  
ATOM     97  HB3 LYS A   7      17.910  31.315   5.848  1.00 85.50           H  
ATOM     98  HG2 LYS A   7      17.361  28.883   4.087  1.00 85.50           H  
ATOM     99  HG3 LYS A   7      17.603  28.891   5.849  1.00 85.50           H  
ATOM    100  HD2 LYS A   7      19.868  29.781   5.579  1.00 85.50           H  
ATOM    101  HD3 LYS A   7      19.603  30.002   3.846  1.00 85.50           H  
ATOM    102  HE2 LYS A   7      19.871  27.372   5.323  1.00 85.50           H  
ATOM    103  HE3 LYS A   7      19.275  27.506   3.660  1.00 85.50           H  
ATOM    104  HZ1 LYS A   7      21.679  27.230   3.615  1.00 85.50           H  
ATOM    105  HZ2 LYS A   7      21.883  28.551   4.601  1.00 85.50           H  
ATOM    106  HZ3 LYS A   7      21.306  28.749   3.119  1.00 85.50           H  
ATOM    107  N   ALA A   8      15.632  33.429   4.413  1.00 91.49           N  
ATOM    108  CA  ALA A   8      15.312  34.837   4.635  1.00 91.49           C  
ATOM    109  C   ALA A   8      13.868  35.024   5.122  1.00 91.49           C  
ATOM    110  O   ALA A   8      13.630  35.814   6.034  1.00 91.49           O  
ATOM    111  CB  ALA A   8      15.583  35.625   3.349  1.00 91.49           C  
ATOM    112  H   ALA A   8      15.906  33.142   3.484  1.00 91.49           H  
ATOM    113  HA  ALA A   8      15.970  35.225   5.415  1.00 91.49           H  
ATOM    114  HB1 ALA A   8      15.381  36.683   3.522  1.00 91.49           H  
ATOM    115  HB2 ALA A   8      14.940  35.268   2.544  1.00 91.49           H  
ATOM    116  HB3 ALA A   8      16.626  35.510   3.056  1.00 91.49           H  
ATOM    117  N   ARG A   9      12.910  34.256   4.582  1.00 92.62           N  
ATOM    118  CA  ARG A   9      11.518  34.246   5.064  1.00 92.62           C  
ATOM    119  C   ARG A   9      11.425  33.777   6.520  1.00 92.62           C  
ATOM    120  O   ARG A   9      10.733  34.408   7.316  1.00 92.62           O  
ATOM    121  CB  ARG A   9      10.636  33.386   4.141  1.00 92.62           C  
ATOM    122  CG  ARG A   9      10.384  34.071   2.787  1.00 92.62           C  
ATOM    123  CD  ARG A   9       9.489  33.245   1.850  1.00 92.62           C  
ATOM    124  NE  ARG A   9      10.147  32.021   1.354  1.00 92.62           N  
ATOM    125  CZ  ARG A   9       9.587  31.076   0.611  1.00 92.62           C  
ATOM    126  NH1 ARG A   9       8.386  31.201   0.120  1.00 92.62           N1+
ATOM    127  NH2 ARG A   9      10.210  29.966   0.339  1.00 92.62           N  
ATOM    128  H   ARG A   9      13.167  33.651   3.815  1.00 92.62           H  
ATOM    129  HA  ARG A   9      11.136  35.267   5.069  1.00 92.62           H  
ATOM    130  HB2 ARG A   9      11.101  32.412   3.987  1.00 92.62           H  
ATOM    131  HB3 ARG A   9       9.673  33.228   4.625  1.00 92.62           H  
ATOM    132  HG2 ARG A   9      11.328  34.285   2.284  1.00 92.62           H  
ATOM    133  HG3 ARG A   9       9.888  35.023   2.973  1.00 92.62           H  
ATOM    134  HD2 ARG A   9       8.574  32.982   2.383  1.00 92.62           H  
ATOM    135  HD3 ARG A   9       9.228  33.872   0.998  1.00 92.62           H  
ATOM    136  HE  ARG A   9      11.115  31.893   1.615  1.00 92.62           H  
ATOM    137 HH11 ARG A   9       8.041  30.468  -0.481  1.00 92.62           H  
ATOM    138 HH12 ARG A   9       7.918  32.093   0.202  1.00 92.62           H  
ATOM    139 HH21 ARG A   9       9.697  29.169  -0.010  1.00 92.62           H  
ATOM    140 HH22 ARG A   9      11.150  29.795   0.667  1.00 92.62           H  
ATOM    141  N   ALA A  10      12.164  32.729   6.883  1.00 92.87           N  
ATOM    142  CA  ALA A  10      12.236  32.250   8.263  1.00 92.87           C  
ATOM    143  C   ALA A  10      12.897  33.274   9.208  1.00 92.87           C  
ATOM    144  O   ALA A  10      12.365  33.562  10.278  1.00 92.87           O  
ATOM    145  CB  ALA A  10      12.966  30.906   8.262  1.00 92.87           C  
ATOM    146  H   ALA A  10      12.681  32.229   6.173  1.00 92.87           H  
ATOM    147  HA  ALA A  10      11.224  32.078   8.631  1.00 92.87           H  
ATOM    148  HB1 ALA A  10      12.962  30.497   9.272  1.00 92.87           H  
ATOM    149  HB2 ALA A  10      12.455  30.204   7.603  1.00 92.87           H  
ATOM    150  HB3 ALA A  10      13.999  31.028   7.935  1.00 92.87           H  
ATOM    151  N   ALA A  11      13.995  33.910   8.790  1.00 93.68           N  
ATOM    152  CA  ALA A  11      14.657  34.952   9.574  1.00 93.68           C  
ATOM    153  C   ALA A  11      13.750  36.174   9.808  1.00 93.68           C  
ATOM    154  O   ALA A  11      13.651  36.654  10.935  1.00 93.68           O  
ATOM    155  CB  ALA A  11      15.959  35.347   8.869  1.00 93.68           C  
ATOM    156  H   ALA A  11      14.417  33.620   7.920  1.00 93.68           H  
ATOM    157  HA  ALA A  11      14.904  34.542  10.554  1.00 93.68           H  
ATOM    158  HB1 ALA A  11      16.601  34.473   8.761  1.00 93.68           H  
ATOM    159  HB2 ALA A  11      16.475  36.103   9.459  1.00 93.68           H  
ATOM    160  HB3 ALA A  11      15.740  35.757   7.884  1.00 93.68           H  
ATOM    161  N   ALA A  12      13.035  36.630   8.775  1.00 94.88           N  
ATOM    162  CA  ALA A  12      12.086  37.736   8.896  1.00 94.88           C  
ATOM    163  C   ALA A  12      10.923  37.393   9.841  1.00 94.88           C  
ATOM    164  O   ALA A  12      10.504  38.218  10.649  1.00 94.88           O  
ATOM    165  CB  ALA A  12      11.577  38.084   7.493  1.00 94.88           C  
ATOM    166  H   ALA A  12      13.181  36.223   7.863  1.00 94.88           H  
ATOM    167  HA  ALA A  12      12.604  38.602   9.309  1.00 94.88           H  
ATOM    168  HB1 ALA A  12      11.069  37.226   7.052  1.00 94.88           H  
ATOM    169  HB2 ALA A  12      10.881  38.922   7.558  1.00 94.88           H  
ATOM    170  HB3 ALA A  12      12.417  38.370   6.859  1.00 94.88           H  
ATOM    171  N   SER A  13      10.427  36.155   9.772  1.00 93.52           N  
ATOM    172  CA  SER A  13       9.415  35.629  10.692  1.00 93.52           C  
ATOM    173  C   SER A  13       9.905  35.629  12.143  1.00 93.52           C  
ATOM    174  O   SER A  13       9.214  36.110  13.040  1.00 93.52           O  
ATOM    175  CB  SER A  13       9.068  34.218  10.232  1.00 93.52           C  
ATOM    176  OG  SER A  13       8.274  33.556  11.176  1.00 93.52           O  
ATOM    177  H   SER A  13      10.802  35.535   9.069  1.00 93.52           H  
ATOM    178  HA  SER A  13       8.518  36.246  10.644  1.00 93.52           H  
ATOM    179  HB2 SER A  13       9.981  33.638  10.092  1.00 93.52           H  
ATOM    180  HB3 SER A  13       8.542  34.265   9.277  1.00 93.52           H  
ATOM    181  HG  SER A  13       8.333  32.625  10.951  1.00 93.52           H  
ATOM    182  N   ARG A  14      11.141  35.174  12.374  1.00 93.48           N  
ATOM    183  CA  ARG A  14      11.777  35.187  13.692  1.00 93.48           C  
ATOM    184  C   ARG A  14      11.873  36.600  14.269  1.00 93.48           C  
ATOM    185  O   ARG A  14      11.494  36.827  15.414  1.00 93.48           O  
ATOM    186  CB  ARG A  14      13.161  34.547  13.553  1.00 93.48           C  
ATOM    187  CG  ARG A  14      13.816  34.400  14.922  1.00 93.48           C  
ATOM    188  CD  ARG A  14      15.244  33.868  14.829  1.00 93.48           C  
ATOM    189  NE  ARG A  14      16.121  34.824  14.128  1.00 93.48           N  
ATOM    190  CZ  ARG A  14      17.070  34.514  13.271  1.00 93.48           C  
ATOM    191  NH1 ARG A  14      17.412  33.274  13.052  1.00 93.48           N1+
ATOM    192  NH2 ARG A  14      17.684  35.455  12.608  1.00 93.48           N  
ATOM    193  H   ARG A  14      11.648  34.769  11.600  1.00 93.48           H  
ATOM    194  HA  ARG A  14      11.172  34.601  14.383  1.00 93.48           H  
ATOM    195  HB2 ARG A  14      13.789  35.163  12.909  1.00 93.48           H  
ATOM    196  HB3 ARG A  14      13.062  33.560  13.103  1.00 93.48           H  
ATOM    197  HG2 ARG A  14      13.197  33.686  15.464  1.00 93.48           H  
ATOM    198  HG3 ARG A  14      13.832  35.349  15.459  1.00 93.48           H  
ATOM    199  HD2 ARG A  14      15.629  33.690  15.832  1.00 93.48           H  
ATOM    200  HD3 ARG A  14      15.205  32.916  14.300  1.00 93.48           H  
ATOM    201  HE  ARG A  14      15.927  35.805  14.274  1.00 93.48           H  
ATOM    202 HH11 ARG A  14      16.940  32.559  13.588  1.00 93.48           H  
ATOM    203 HH12 ARG A  14      18.127  33.029  12.383  1.00 93.48           H  
ATOM    204 HH21 ARG A  14      18.407  35.227  11.941  1.00 93.48           H  
ATOM    205 HH22 ARG A  14      17.380  36.414  12.700  1.00 93.48           H  
ATOM    206  N   GLU A  15      12.371  37.547  13.481  1.00 95.36           N  
ATOM    207  CA  GLU A  15      12.517  38.943  13.904  1.00 95.36           C  
ATOM    208  C   GLU A  15      11.162  39.590  14.214  1.00 95.36           C  
ATOM    209  O   GLU A  15      11.025  40.279  15.226  1.00 95.36           O  
ATOM    210  CB  GLU A  15      13.253  39.734  12.815  1.00 95.36           C  
ATOM    211  CG  GLU A  15      14.744  39.367  12.769  1.00 95.36           C  
ATOM    212  CD  GLU A  15      15.498  40.005  11.592  1.00 95.36           C  
ATOM    213  OE1 GLU A  15      16.669  39.598  11.402  1.00 95.36           O  
ATOM    214  OE2 GLU A  15      14.924  40.874  10.895  1.00 95.36           O1-
ATOM    215  H   GLU A  15      12.672  37.290  12.552  1.00 95.36           H  
ATOM    216  HA  GLU A  15      13.103  38.986  14.823  1.00 95.36           H  
ATOM    217  HB2 GLU A  15      12.789  39.533  11.850  1.00 95.36           H  
ATOM    218  HB3 GLU A  15      13.165  40.799  13.032  1.00 95.36           H  
ATOM    219  HG2 GLU A  15      15.205  39.685  13.704  1.00 95.36           H  
ATOM    220  HG3 GLU A  15      14.851  38.285  12.708  1.00 95.36           H  
ATOM    221  N   ALA A  16      10.142  39.314  13.396  1.00 95.46           N  
ATOM    222  CA  ALA A  16       8.782  39.781  13.637  1.00 95.46           C  
ATOM    223  C   ALA A  16       8.195  39.202  14.935  1.00 95.46           C  
ATOM    224  O   ALA A  16       7.581  39.940  15.709  1.00 95.46           O  
ATOM    225  CB  ALA A  16       7.919  39.426  12.421  1.00 95.46           C  
ATOM    226  H   ALA A  16      10.314  38.753  12.574  1.00 95.46           H  
ATOM    227  HA  ALA A  16       8.802  40.865  13.744  1.00 95.46           H  
ATOM    228  HB1 ALA A  16       7.888  38.345  12.288  1.00 95.46           H  
ATOM    229  HB2 ALA A  16       8.338  39.884  11.525  1.00 95.46           H  
ATOM    230  HB3 ALA A  16       6.904  39.794  12.572  1.00 95.46           H  
ATOM    231  N   ALA A  17       8.421  37.915  15.205  1.00 95.33           N  
ATOM    232  CA  ALA A  17       7.980  37.265  16.432  1.00 95.33           C  
ATOM    233  C   ALA A  17       8.666  37.856  17.672  1.00 95.33           C  
ATOM    234  O   ALA A  17       7.979  38.203  18.630  1.00 95.33           O  
ATOM    235  CB  ALA A  17       8.224  35.760  16.306  1.00 95.33           C  
ATOM    236  H   ALA A  17       8.871  37.346  14.502  1.00 95.33           H  
ATOM    237  HA  ALA A  17       6.907  37.428  16.542  1.00 95.33           H  
ATOM    238  HB1 ALA A  17       7.741  35.391  15.401  1.00 95.33           H  
ATOM    239  HB2 ALA A  17       9.292  35.553  16.244  1.00 95.33           H  
ATOM    240  HB3 ALA A  17       7.811  35.246  17.174  1.00 95.33           H  
ATOM    241  N   ILE A  18       9.994  38.038  17.638  1.00 96.19           N  
ATOM    242  CA  ILE A  18      10.753  38.649  18.743  1.00 96.19           C  
ATOM    243  C   ILE A  18      10.237  40.062  19.023  1.00 96.19           C  
ATOM    244  O   ILE A  18       9.910  40.390  20.163  1.00 96.19           O  
ATOM    245  CB  ILE A  18      12.271  38.657  18.436  1.00 96.19           C  
ATOM    246  CG1 ILE A  18      12.835  37.218  18.477  1.00 96.19           C  
ATOM    247  CG2 ILE A  18      13.072  39.548  19.412  1.00 96.19           C  
ATOM    248  CD1 ILE A  18      14.264  37.111  17.927  1.00 96.19           C  
ATOM    249  H   ILE A  18      10.497  37.722  16.821  1.00 96.19           H  
ATOM    250  HA  ILE A  18      10.581  38.054  19.640  1.00 96.19           H  
ATOM    251  HB  ILE A  18      12.410  39.057  17.432  1.00 96.19           H  
ATOM    252 HG12 ILE A  18      12.203  36.558  17.884  1.00 96.19           H  
ATOM    253 HG13 ILE A  18      12.822  36.850  19.502  1.00 96.19           H  
ATOM    254 HG21 ILE A  18      13.037  39.143  20.423  1.00 96.19           H  
ATOM    255 HG22 ILE A  18      12.695  40.572  19.429  1.00 96.19           H  
ATOM    256 HG23 ILE A  18      14.114  39.610  19.097  1.00 96.19           H  
ATOM    257 HD11 ILE A  18      14.550  36.060  17.877  1.00 96.19           H  
ATOM    258 HD12 ILE A  18      14.311  37.537  16.925  1.00 96.19           H  
ATOM    259 HD13 ILE A  18      14.971  37.621  18.581  1.00 96.19           H  
ATOM    260  N   ALA A  19      10.119  40.893  17.982  1.00 96.37           N  
ATOM    261  CA  ALA A  19       9.660  42.269  18.130  1.00 96.37           C  
ATOM    262  C   ALA A  19       8.235  42.340  18.697  1.00 96.37           C  
ATOM    263  O   ALA A  19       7.973  43.142  19.592  1.00 96.37           O  
ATOM    264  CB  ALA A  19       9.758  42.967  16.769  1.00 96.37           C  
ATOM    265  H   ALA A  19      10.387  40.569  17.064  1.00 96.37           H  
ATOM    266  HA  ALA A  19      10.316  42.779  18.835  1.00 96.37           H  
ATOM    267  HB1 ALA A  19       9.120  42.461  16.044  1.00 96.37           H  
ATOM    268  HB2 ALA A  19       9.439  44.005  16.864  1.00 96.37           H  
ATOM    269  HB3 ALA A  19      10.789  42.937  16.412  1.00 96.37           H  
ATOM    270  N   HIS A  20       7.329  41.488  18.213  1.00 96.55           N  
ATOM    271  CA  HIS A  20       5.953  41.457  18.694  1.00 96.55           C  
ATOM    272  C   HIS A  20       5.851  40.978  20.146  1.00 96.55           C  
ATOM    273  O   HIS A  20       5.169  41.611  20.951  1.00 96.55           O  
ATOM    274  CB  HIS A  20       5.115  40.578  17.766  1.00 96.55           C  
ATOM    275  CG  HIS A  20       3.671  40.528  18.183  1.00 96.55           C  
ATOM    276  CD2 HIS A  20       2.926  39.405  18.412  1.00 96.55           C  
ATOM    277  ND1 HIS A  20       2.859  41.611  18.434  1.00 96.55           N  
ATOM    278  CE1 HIS A  20       1.650  41.149  18.789  1.00 96.55           C  
ATOM    279  NE2 HIS A  20       1.632  39.808  18.754  1.00 96.55           N  
ATOM    280  H   HIS A  20       7.597  40.849  17.478  1.00 96.55           H  
ATOM    281  HA  HIS A  20       5.555  42.472  18.664  1.00 96.55           H  
ATOM    282  HB2 HIS A  20       5.520  39.566  17.758  1.00 96.55           H  
ATOM    283  HB3 HIS A  20       5.166  40.974  16.751  1.00 96.55           H  
ATOM    284  HD1 HIS A  20       3.151  42.576  18.484  1.00 96.55           H  
ATOM    285  HD2 HIS A  20       3.270  38.387  18.303  1.00 96.55           H  
ATOM    286  HE1 HIS A  20       0.818  41.763  19.099  1.00 96.55           H  
ATOM    287  N   VAL A  21       6.556  39.899  20.503  1.00 96.01           N  
ATOM    288  CA  VAL A  21       6.543  39.363  21.870  1.00 96.01           C  
ATOM    289  C   VAL A  21       7.155  40.346  22.859  1.00 96.01           C  
ATOM    290  O   VAL A  21       6.629  40.476  23.960  1.00 96.01           O  
ATOM    291  CB  VAL A  21       7.215  37.981  21.938  1.00 96.01           C  
ATOM    292  CG1 VAL A  21       7.445  37.507  23.379  1.00 96.01           C  
ATOM    293  CG2 VAL A  21       6.297  36.971  21.241  1.00 96.01           C  
ATOM    294  H   VAL A  21       7.114  39.424  19.807  1.00 96.01           H  
ATOM    295  HA  VAL A  21       5.505  39.240  22.179  1.00 96.01           H  
ATOM    296  HB  VAL A  21       8.178  38.010  21.428  1.00 96.01           H  
ATOM    297 HG11 VAL A  21       6.521  37.579  23.953  1.00 96.01           H  
ATOM    298 HG12 VAL A  21       8.213  38.117  23.854  1.00 96.01           H  
ATOM    299 HG13 VAL A  21       7.795  36.475  23.394  1.00 96.01           H  
ATOM    300 HG21 VAL A  21       6.192  37.217  20.185  1.00 96.01           H  
ATOM    301 HG22 VAL A  21       6.712  35.965  21.322  1.00 96.01           H  
ATOM    302 HG23 VAL A  21       5.310  36.981  21.704  1.00 96.01           H  
ATOM    303  N   ARG A  22       8.187  41.109  22.470  1.00 96.04           N  
ATOM    304  CA  ARG A  22       8.735  42.170  23.324  1.00 96.04           C  
ATOM    305  C   ARG A  22       7.665  43.184  23.733  1.00 96.04           C  
ATOM    306  O   ARG A  22       7.582  43.543  24.902  1.00 96.04           O  
ATOM    307  CB  ARG A  22       9.888  42.889  22.609  1.00 96.04           C  
ATOM    308  CG  ARG A  22      10.779  43.608  23.633  1.00 96.04           C  
ATOM    309  CD  ARG A  22      11.766  44.582  22.987  1.00 96.04           C  
ATOM    310  NE  ARG A  22      12.592  43.933  21.958  1.00 96.04           N  
ATOM    311  CZ  ARG A  22      12.640  44.207  20.672  1.00 96.04           C  
ATOM    312  NH1 ARG A  22      11.964  45.176  20.129  1.00 96.04           N1+
ATOM    313  NH2 ARG A  22      13.358  43.509  19.865  1.00 96.04           N  
ATOM    314  H   ARG A  22       8.609  40.932  21.570  1.00 96.04           H  
ATOM    315  HA  ARG A  22       9.106  41.711  24.240  1.00 96.04           H  
ATOM    316  HB2 ARG A  22       9.485  43.607  21.893  1.00 96.04           H  
ATOM    317  HB3 ARG A  22      10.493  42.167  22.059  1.00 96.04           H  
ATOM    318  HG2 ARG A  22      11.336  42.863  24.201  1.00 96.04           H  
ATOM    319  HG3 ARG A  22      10.160  44.171  24.332  1.00 96.04           H  
ATOM    320  HD2 ARG A  22      12.420  44.969  23.768  1.00 96.04           H  
ATOM    321  HD3 ARG A  22      11.202  45.414  22.566  1.00 96.04           H  
ATOM    322  HE  ARG A  22      13.188  43.169  22.244  1.00 96.04           H  
ATOM    323 HH11 ARG A  22      11.985  45.287  19.125  1.00 96.04           H  
ATOM    324 HH12 ARG A  22      11.270  45.644  20.694  1.00 96.04           H  
ATOM    325 HH21 ARG A  22      13.516  43.764  18.901  1.00 96.04           H  
ATOM    326 HH22 ARG A  22      14.055  42.924  20.304  1.00 96.04           H  
ATOM    327  N   GLU A  23       6.853  43.641  22.782  1.00 96.55           N  
ATOM    328  CA  GLU A  23       5.795  44.616  23.064  1.00 96.55           C  
ATOM    329  C   GLU A  23       4.646  43.992  23.872  1.00 96.55           C  
ATOM    330  O   GLU A  23       4.216  44.590  24.856  1.00 96.55           O  
ATOM    331  CB  GLU A  23       5.317  45.289  21.767  1.00 96.55           C  
ATOM    332  CG  GLU A  23       6.424  46.093  21.053  1.00 96.55           C  
ATOM    333  CD  GLU A  23       7.106  47.144  21.952  1.00 96.55           C  
ATOM    334  OE1 GLU A  23       8.346  47.057  22.183  1.00 96.55           O  
ATOM    335  OE2 GLU A  23       6.413  48.056  22.441  1.00 96.55           O1-
ATOM    336  H   GLU A  23       6.965  43.295  21.840  1.00 96.55           H  
ATOM    337  HA  GLU A  23       6.199  45.399  23.705  1.00 96.55           H  
ATOM    338  HB2 GLU A  23       4.499  45.967  22.009  1.00 96.55           H  
ATOM    339  HB3 GLU A  23       4.935  44.529  21.085  1.00 96.55           H  
ATOM    340  HG2 GLU A  23       5.986  46.592  20.187  1.00 96.55           H  
ATOM    341  HG3 GLU A  23       7.178  45.402  20.674  1.00 96.55           H  
ATOM    342  N   LEU A  24       4.232  42.754  23.565  1.00 95.30           N  
ATOM    343  CA  LEU A  24       3.230  42.040  24.372  1.00 95.30           C  
ATOM    344  C   LEU A  24       3.677  41.843  25.826  1.00 95.30           C  
ATOM    345  O   LEU A  24       2.897  42.071  26.749  1.00 95.30           O  
ATOM    346  CB  LEU A  24       2.936  40.658  23.764  1.00 95.30           C  
ATOM    347  CG  LEU A  24       2.095  40.644  22.478  1.00 95.30           C  
ATOM    348  CD1 LEU A  24       1.944  39.182  22.044  1.00 95.30           C  
ATOM    349  CD2 LEU A  24       0.698  41.228  22.688  1.00 95.30           C  
ATOM    350  H   LEU A  24       4.625  42.297  22.755  1.00 95.30           H  
ATOM    351  HA  LEU A  24       2.317  42.633  24.409  1.00 95.30           H  
ATOM    352  HB2 LEU A  24       2.398  40.077  24.513  1.00 95.30           H  
ATOM    353  HB3 LEU A  24       3.882  40.152  23.577  1.00 95.30           H  
ATOM    354  HG  LEU A  24       2.602  41.201  21.690  1.00 95.30           H  
ATOM    355 HD11 LEU A  24       1.265  39.111  21.196  1.00 95.30           H  
ATOM    356 HD12 LEU A  24       2.916  38.784  21.752  1.00 95.30           H  
ATOM    357 HD13 LEU A  24       1.534  38.586  22.861  1.00 95.30           H  
ATOM    358 HD21 LEU A  24       0.107  41.110  21.779  1.00 95.30           H  
ATOM    359 HD22 LEU A  24       0.764  42.293  22.913  1.00 95.30           H  
ATOM    360 HD23 LEU A  24       0.198  40.720  23.512  1.00 95.30           H  
ATOM    361  N   LEU A  25       4.930  41.434  26.049  1.00 95.27           N  
ATOM    362  CA  LEU A  25       5.463  41.230  27.396  1.00 95.27           C  
ATOM    363  C   LEU A  25       5.563  42.545  28.174  1.00 95.27           C  
ATOM    364  O   LEU A  25       5.322  42.541  29.377  1.00 95.27           O  
ATOM    365  CB  LEU A  25       6.829  40.526  27.327  1.00 95.27           C  
ATOM    366  CG  LEU A  25       6.787  39.038  26.941  1.00 95.27           C  
ATOM    367  CD1 LEU A  25       8.214  38.495  26.861  1.00 95.27           C  
ATOM    368  CD2 LEU A  25       6.021  38.192  27.957  1.00 95.27           C  
ATOM    369  H   LEU A  25       5.523  41.240  25.255  1.00 95.27           H  
ATOM    370  HA  LEU A  25       4.765  40.609  27.957  1.00 95.27           H  
ATOM    371  HB2 LEU A  25       7.458  41.058  26.612  1.00 95.27           H  
ATOM    372  HB3 LEU A  25       7.300  40.598  28.307  1.00 95.27           H  
ATOM    373  HG  LEU A  25       6.308  38.920  25.969  1.00 95.27           H  
ATOM    374 HD11 LEU A  25       8.195  37.461  26.518  1.00 95.27           H  
ATOM    375 HD12 LEU A  25       8.792  39.086  26.149  1.00 95.27           H  
ATOM    376 HD13 LEU A  25       8.691  38.537  27.840  1.00 95.27           H  
ATOM    377 HD21 LEU A  25       6.428  38.340  28.958  1.00 95.27           H  
ATOM    378 HD22 LEU A  25       6.093  37.141  27.679  1.00 95.27           H  
ATOM    379 HD23 LEU A  25       4.967  38.469  27.940  1.00 95.27           H  
ATOM    380  N   LYS A  26       5.857  43.673  27.512  1.00 95.85           N  
ATOM    381  CA  LYS A  26       5.803  45.000  28.146  1.00 95.85           C  
ATOM    382  C   LYS A  26       4.388  45.360  28.579  1.00 95.85           C  
ATOM    383  O   LYS A  26       4.203  45.766  29.724  1.00 95.85           O  
ATOM    384  CB  LYS A  26       6.344  46.071  27.199  1.00 95.85           C  
ATOM    385  CG  LYS A  26       7.868  46.027  27.065  1.00 95.85           C  
ATOM    386  CD  LYS A  26       8.250  46.959  25.918  1.00 95.85           C  
ATOM    387  CE  LYS A  26       9.741  46.917  25.617  1.00 95.85           C  
ATOM    388  NZ  LYS A  26       9.975  47.652  24.355  1.00 95.85           N1+
ATOM    389  H   LYS A  26       6.050  43.608  26.523  1.00 95.85           H  
ATOM    390  HA  LYS A  26       6.402  44.995  29.057  1.00 95.85           H  
ATOM    391  HB2 LYS A  26       6.065  47.054  27.581  1.00 95.85           H  
ATOM    392  HB3 LYS A  26       5.876  45.949  26.222  1.00 95.85           H  
ATOM    393  HG2 LYS A  26       8.205  45.014  26.847  1.00 95.85           H  
ATOM    394  HG3 LYS A  26       8.332  46.365  27.992  1.00 95.85           H  
ATOM    395  HD2 LYS A  26       7.949  47.977  26.162  1.00 95.85           H  
ATOM    396  HD3 LYS A  26       7.710  46.644  25.025  1.00 95.85           H  
ATOM    397  HE2 LYS A  26      10.049  45.876  25.520  1.00 95.85           H  
ATOM    398  HE3 LYS A  26      10.299  47.350  26.449  1.00 95.85           H  
ATOM    399  HZ1 LYS A  26      10.943  47.598  24.069  1.00 95.85           H  
ATOM    400  HZ2 LYS A  26       9.674  48.613  24.441  1.00 95.85           H  
ATOM    401  HZ3 LYS A  26       9.390  47.279  23.621  1.00 95.85           H  
ATOM    402  N   GLU A  27       3.402  45.174  27.703  1.00 95.38           N  
ATOM    403  CA  GLU A  27       1.990  45.445  28.006  1.00 95.38           C  
ATOM    404  C   GLU A  27       1.428  44.538  29.110  1.00 95.38           C  
ATOM    405  O   GLU A  27       0.522  44.946  29.827  1.00 95.38           O  
ATOM    406  CB  GLU A  27       1.141  45.287  26.734  1.00 95.38           C  
ATOM    407  CG  GLU A  27       1.373  46.416  25.716  1.00 95.38           C  
ATOM    408  CD  GLU A  27       0.504  46.285  24.451  1.00 95.38           C  
ATOM    409  OE1 GLU A  27       0.552  47.225  23.623  1.00 95.38           O  
ATOM    410  OE2 GLU A  27      -0.229  45.277  24.310  1.00 95.38           O1-
ATOM    411  H   GLU A  27       3.634  44.853  26.774  1.00 95.38           H  
ATOM    412  HA  GLU A  27       1.886  46.468  28.366  1.00 95.38           H  
ATOM    413  HB2 GLU A  27       1.362  44.324  26.273  1.00 95.38           H  
ATOM    414  HB3 GLU A  27       0.089  45.299  27.017  1.00 95.38           H  
ATOM    415  HG2 GLU A  27       2.425  46.436  25.428  1.00 95.38           H  
ATOM    416  HG3 GLU A  27       1.149  47.365  26.203  1.00 95.38           H  
ATOM    417  N   GLN A  28       1.970  43.326  29.272  1.00 92.89           N  
ATOM    418  CA  GLN A  28       1.507  42.338  30.252  1.00 92.89           C  
ATOM    419  C   GLN A  28       2.432  42.188  31.469  1.00 92.89           C  
ATOM    420  O   GLN A  28       2.282  41.247  32.246  1.00 92.89           O  
ATOM    421  CB  GLN A  28       1.259  40.991  29.556  1.00 92.89           C  
ATOM    422  CG  GLN A  28       0.176  41.087  28.471  1.00 92.89           C  
ATOM    423  CD  GLN A  28      -0.141  39.736  27.843  1.00 92.89           C  
ATOM    424  NE2 GLN A  28      -0.653  39.722  26.632  1.00 92.89           N  
ATOM    425  OE1 GLN A  28       0.026  38.673  28.430  1.00 92.89           O  
ATOM    426  H   GLN A  28       2.650  43.027  28.586  1.00 92.89           H  
ATOM    427  HA  GLN A  28       0.550  42.671  30.656  1.00 92.89           H  
ATOM    428  HB2 GLN A  28       2.189  40.635  29.113  1.00 92.89           H  
ATOM    429  HB3 GLN A  28       0.930  40.268  30.302  1.00 92.89           H  
ATOM    430  HG2 GLN A  28       0.497  41.771  27.685  1.00 92.89           H  
ATOM    431  HG3 GLN A  28      -0.740  41.484  28.907  1.00 92.89           H  
ATOM    432 HE21 GLN A  28      -0.757  40.588  26.123  1.00 92.89           H  
ATOM    433 HE22 GLN A  28      -0.844  38.814  26.232  1.00 92.89           H  
ATOM    434  N   SER A  29       3.381  43.107  31.669  1.00 89.66           N  
ATOM    435  CA  SER A  29       4.383  43.043  32.748  1.00 89.66           C  
ATOM    436  C   SER A  29       3.853  43.420  34.145  1.00 89.66           C  
ATOM    437  O   SER A  29       4.635  43.664  35.063  1.00 89.66           O  
ATOM    438  CB  SER A  29       5.649  43.826  32.377  1.00 89.66           C  
ATOM    439  OG  SER A  29       5.401  45.203  32.151  1.00 89.66           O  
ATOM    440  H   SER A  29       3.440  43.867  31.005  1.00 89.66           H  
ATOM    441  HA  SER A  29       4.692  42.000  32.832  1.00 89.66           H  
ATOM    442  HB2 SER A  29       6.100  43.391  31.486  1.00 89.66           H  
ATOM    443  HB3 SER A  29       6.374  43.730  33.186  1.00 89.66           H  
ATOM    444  HG  SER A  29       4.873  45.320  31.357  1.00 89.66           H  
ATOM    445  N   ASP A  30       2.531  43.429  34.334  1.00 92.31           N  
ATOM    446  CA  ASP A  30       1.873  43.839  35.580  1.00 92.31           C  
ATOM    447  C   ASP A  30       2.083  42.851  36.741  1.00 92.31           C  
ATOM    448  O   ASP A  30       2.008  43.236  37.911  1.00 92.31           O  
ATOM    449  CB  ASP A  30       0.365  43.995  35.328  1.00 92.31           C  
ATOM    450  CG  ASP A  30      -0.010  45.149  34.393  1.00 92.31           C  
ATOM    451  OD1 ASP A  30       0.745  46.146  34.348  1.00 92.31           O  
ATOM    452  OD2 ASP A  30      -1.103  45.040  33.794  1.00 92.31           O1-
ATOM    453  H   ASP A  30       1.946  43.255  33.529  1.00 92.31           H  
ATOM    454  HA  ASP A  30       2.275  44.804  35.890  1.00 92.31           H  
ATOM    455  HB2 ASP A  30      -0.023  43.059  34.925  1.00 92.31           H  
ATOM    456  HB3 ASP A  30      -0.130  44.173  36.283  1.00 92.31           H  
ATOM    457  N   THR A  31       2.337  41.570  36.451  1.00 93.44           N  
ATOM    458  CA  THR A  31       2.610  40.554  37.481  1.00 93.44           C  
ATOM    459  C   THR A  31       4.116  40.328  37.654  1.00 93.44           C  
ATOM    460  O   THR A  31       4.869  40.437  36.684  1.00 93.44           O  
ATOM    461  CB  THR A  31       1.885  39.219  37.244  1.00 93.44           C  
ATOM    462  CG2 THR A  31       0.406  39.388  36.901  1.00 93.44           C  
ATOM    463  OG1 THR A  31       2.497  38.471  36.224  1.00 93.44           O  
ATOM    464  H   THR A  31       2.449  41.319  35.479  1.00 93.44           H  
ATOM    465  HA  THR A  31       2.215  40.939  38.420  1.00 93.44           H  
ATOM    466  HB  THR A  31       1.952  38.636  38.162  1.00 93.44           H  
ATOM    467  HG1 THR A  31       1.990  37.663  36.108  1.00 93.44           H  
ATOM    468 HG21 THR A  31      -0.079  38.411  36.878  1.00 93.44           H  
ATOM    469 HG22 THR A  31      -0.078  40.009  37.654  1.00 93.44           H  
ATOM    470 HG23 THR A  31       0.298  39.862  35.925  1.00 93.44           H  
ATOM    471  N   PRO A  32       4.591  39.947  38.861  1.00 94.44           N  
ATOM    472  CA  PRO A  32       6.009  39.658  39.085  1.00 94.44           C  
ATOM    473  C   PRO A  32       6.581  38.593  38.141  1.00 94.44           C  
ATOM    474  O   PRO A  32       7.736  38.684  37.739  1.00 94.44           O  
ATOM    475  CB  PRO A  32       6.102  39.193  40.542  1.00 94.44           C  
ATOM    476  CG  PRO A  32       4.923  39.894  41.211  1.00 94.44           C  
ATOM    477  CD  PRO A  32       3.856  39.885  40.118  1.00 94.44           C  
ATOM    478  HA  PRO A  32       6.578  40.579  38.958  1.00 94.44           H  
ATOM    479  HB2 PRO A  32       7.052  39.477  40.995  1.00 94.44           H  
ATOM    480  HB3 PRO A  32       5.960  38.114  40.606  1.00 94.44           H  
ATOM    481  HG2 PRO A  32       5.195  40.923  41.448  1.00 94.44           H  
ATOM    482  HG3 PRO A  32       4.590  39.366  42.105  1.00 94.44           H  
ATOM    483  HD2 PRO A  32       3.199  40.745  40.248  1.00 94.44           H  
ATOM    484  HD3 PRO A  32       3.285  38.958  40.162  1.00 94.44           H  
ATOM    485  N   GLU A  33       5.769  37.605  37.771  1.00 94.35           N  
ATOM    486  CA  GLU A  33       6.161  36.524  36.861  1.00 94.35           C  
ATOM    487  C   GLU A  33       6.322  37.038  35.431  1.00 94.35           C  
ATOM    488  O   GLU A  33       7.331  36.760  34.790  1.00 94.35           O  
ATOM    489  CB  GLU A  33       5.097  35.424  36.929  1.00 94.35           C  
ATOM    490  CG  GLU A  33       5.150  34.714  38.293  1.00 94.35           C  
ATOM    491  CD  GLU A  33       3.839  34.052  38.716  1.00 94.35           C  
ATOM    492  OE1 GLU A  33       3.924  33.236  39.664  1.00 94.35           O  
ATOM    493  OE2 GLU A  33       2.772  34.375  38.162  1.00 94.35           O1-
ATOM    494  H   GLU A  33       4.818  37.605  38.109  1.00 94.35           H  
ATOM    495  HA  GLU A  33       7.123  36.111  37.165  1.00 94.35           H  
ATOM    496  HB2 GLU A  33       5.267  34.689  36.142  1.00 94.35           H  
ATOM    497  HB3 GLU A  33       4.124  35.889  36.766  1.00 94.35           H  
ATOM    498  HG2 GLU A  33       5.414  35.425  39.076  1.00 94.35           H  
ATOM    499  HG3 GLU A  33       5.944  33.968  38.259  1.00 94.35           H  
ATOM    500  N   MET A  34       5.385  37.853  34.945  1.00 95.62           N  
ATOM    501  CA  MET A  34       5.476  38.431  33.603  1.00 95.62           C  
ATOM    502  C   MET A  34       6.604  39.461  33.491  1.00 95.62           C  
ATOM    503  O   MET A  34       7.295  39.510  32.475  1.00 95.62           O  
ATOM    504  CB  MET A  34       4.131  39.050  33.222  1.00 95.62           C  
ATOM    505  CG  MET A  34       3.034  37.994  33.024  1.00 95.62           C  
ATOM    506  SD  MET A  34       3.369  36.732  31.763  1.00 95.62           S  
ATOM    507  CE  MET A  34       3.391  37.787  30.293  1.00 95.62           C  
ATOM    508  H   MET A  34       4.593  38.103  35.520  1.00 95.62           H  
ATOM    509  HA  MET A  34       5.710  37.638  32.892  1.00 95.62           H  
ATOM    510  HB2 MET A  34       4.260  39.608  32.294  1.00 95.62           H  
ATOM    511  HB3 MET A  34       3.820  39.751  33.996  1.00 95.62           H  
ATOM    512  HG2 MET A  34       2.872  37.472  33.966  1.00 95.62           H  
ATOM    513  HG3 MET A  34       2.108  38.507  32.763  1.00 95.62           H  
ATOM    514  HE1 MET A  34       4.159  38.554  30.389  1.00 95.62           H  
ATOM    515  HE2 MET A  34       3.624  37.180  29.417  1.00 95.62           H  
ATOM    516  HE3 MET A  34       2.418  38.262  30.165  1.00 95.62           H  
ATOM    517  N   ALA A  35       6.855  40.233  34.552  1.00 96.11           N  
ATOM    518  CA  ALA A  35       8.017  41.112  34.636  1.00 96.11           C  
ATOM    519  C   ALA A  35       9.342  40.323  34.647  1.00 96.11           C  
ATOM    520  O   ALA A  35      10.315  40.738  34.012  1.00 96.11           O  
ATOM    521  CB  ALA A  35       7.869  41.986  35.884  1.00 96.11           C  
ATOM    522  H   ALA A  35       6.220  40.199  35.337  1.00 96.11           H  
ATOM    523  HA  ALA A  35       8.027  41.760  33.759  1.00 96.11           H  
ATOM    524  HB1 ALA A  35       8.703  42.687  35.941  1.00 96.11           H  
ATOM    525  HB2 ALA A  35       7.857  41.363  36.779  1.00 96.11           H  
ATOM    526  HB3 ALA A  35       6.938  42.551  35.831  1.00 96.11           H  
ATOM    527  N   GLU A  36       9.394  39.169  35.331  1.00 97.01           N  
ATOM    528  CA  GLU A  36      10.542  38.257  35.260  1.00 97.01           C  
ATOM    529  C   GLU A  36      10.722  37.731  33.827  1.00 97.01           C  
ATOM    530  O   GLU A  36      11.836  37.801  33.305  1.00 97.01           O  
ATOM    531  CB  GLU A  36      10.429  37.114  36.299  1.00 97.01           C  
ATOM    532  CG  GLU A  36      11.739  36.305  36.417  1.00 97.01           C  
ATOM    533  CD  GLU A  36      11.699  35.071  37.354  1.00 97.01           C  
ATOM    534  OE1 GLU A  36      12.711  34.326  37.392  1.00 97.01           O  
ATOM    535  OE2 GLU A  36      10.700  34.827  38.063  1.00 97.01           O1-
ATOM    536  H   GLU A  36       8.590  38.883  35.871  1.00 97.01           H  
ATOM    537  HA  GLU A  36      11.437  38.834  35.497  1.00 97.01           H  
ATOM    538  HB2 GLU A  36      10.204  37.544  37.275  1.00 97.01           H  
ATOM    539  HB3 GLU A  36       9.618  36.442  36.016  1.00 97.01           H  
ATOM    540  HG2 GLU A  36      12.011  35.961  35.419  1.00 97.01           H  
ATOM    541  HG3 GLU A  36      12.530  36.976  36.753  1.00 97.01           H  
ATOM    542  N   LEU A  37       9.644  37.290  33.163  1.00 97.18           N  
ATOM    543  CA  LEU A  37       9.691  36.794  31.784  1.00 97.18           C  
ATOM    544  C   LEU A  37      10.214  37.846  30.808  1.00 97.18           C  
ATOM    545  O   LEU A  37      11.090  37.533  30.008  1.00 97.18           O  
ATOM    546  CB  LEU A  37       8.300  36.322  31.324  1.00 97.18           C  
ATOM    547  CG  LEU A  37       8.303  35.565  29.978  1.00 97.18           C  
ATOM    548  CD1 LEU A  37       9.263  34.370  29.944  1.00 97.18           C  
ATOM    549  CD2 LEU A  37       6.898  35.036  29.693  1.00 97.18           C  
ATOM    550  H   LEU A  37       8.764  37.252  33.655  1.00 97.18           H  
ATOM    551  HA  LEU A  37      10.383  35.951  31.768  1.00 97.18           H  
ATOM    552  HB2 LEU A  37       7.646  37.188  31.226  1.00 97.18           H  
ATOM    553  HB3 LEU A  37       7.857  35.688  32.092  1.00 97.18           H  
ATOM    554  HG  LEU A  37       8.577  36.255  29.180  1.00 97.18           H  
ATOM    555 HD11 LEU A  37       9.118  33.809  29.020  1.00 97.18           H  
ATOM    556 HD12 LEU A  37      10.295  34.719  29.962  1.00 97.18           H  
ATOM    557 HD13 LEU A  37       9.079  33.712  30.794  1.00 97.18           H  
ATOM    558 HD21 LEU A  37       6.172  35.845  29.769  1.00 97.18           H  
ATOM    559 HD22 LEU A  37       6.859  34.622  28.684  1.00 97.18           H  
ATOM    560 HD23 LEU A  37       6.645  34.259  30.414  1.00 97.18           H  
ATOM    561  N   LEU A  38       9.725  39.087  30.900  1.00 97.42           N  
ATOM    562  CA  LEU A  38      10.199  40.199  30.076  1.00 97.42           C  
ATOM    563  C   LEU A  38      11.707  40.406  30.248  1.00 97.42           C  
ATOM    564  O   LEU A  38      12.439  40.459  29.263  1.00 97.42           O  
ATOM    565  CB  LEU A  38       9.411  41.472  30.437  1.00 97.42           C  
ATOM    566  CG  LEU A  38       9.903  42.741  29.712  1.00 97.42           C  
ATOM    567  CD1 LEU A  38       9.795  42.656  28.188  1.00 97.42           C  
ATOM    568  CD2 LEU A  38       9.075  43.934  30.184  1.00 97.42           C  
ATOM    569  H   LEU A  38       8.976  39.258  31.556  1.00 97.42           H  
ATOM    570  HA  LEU A  38      10.021  39.956  29.029  1.00 97.42           H  
ATOM    571  HB2 LEU A  38       8.356  41.313  30.211  1.00 97.42           H  
ATOM    572  HB3 LEU A  38       9.494  41.639  31.511  1.00 97.42           H  
ATOM    573  HG  LEU A  38      10.943  42.931  29.979  1.00 97.42           H  
ATOM    574 HD11 LEU A  38       8.751  42.565  27.887  1.00 97.42           H  
ATOM    575 HD12 LEU A  38      10.215  43.562  27.752  1.00 97.42           H  
ATOM    576 HD13 LEU A  38      10.370  41.811  27.811  1.00 97.42           H  
ATOM    577 HD21 LEU A  38       9.428  44.840  29.690  1.00 97.42           H  
ATOM    578 HD22 LEU A  38       9.186  44.057  31.262  1.00 97.42           H  
ATOM    579 HD23 LEU A  38       8.024  43.769  29.950  1.00 97.42           H  
ATOM    580  N   ARG A  39      12.193  40.455  31.495  1.00 97.68           N  
ATOM    581  CA  ARG A  39      13.622  40.646  31.780  1.00 97.68           C  
ATOM    582  C   ARG A  39      14.477  39.504  31.223  1.00 97.68           C  
ATOM    583  O   ARG A  39      15.565  39.746  30.708  1.00 97.68           O  
ATOM    584  CB  ARG A  39      13.803  40.788  33.295  1.00 97.68           C  
ATOM    585  CG  ARG A  39      15.236  41.199  33.670  1.00 97.68           C  
ATOM    586  CD  ARG A  39      15.455  41.120  35.185  1.00 97.68           C  
ATOM    587  NE  ARG A  39      15.430  39.722  35.671  1.00 97.68           N  
ATOM    588  CZ  ARG A  39      16.448  38.883  35.752  1.00 97.68           C  
ATOM    589  NH1 ARG A  39      17.666  39.237  35.439  1.00 97.68           N1+
ATOM    590  NH2 ARG A  39      16.256  37.654  36.141  1.00 97.68           N  
ATOM    591  H   ARG A  39      11.536  40.386  32.259  1.00 97.68           H  
ATOM    592  HA  ARG A  39      13.951  41.556  31.279  1.00 97.68           H  
ATOM    593  HB2 ARG A  39      13.549  39.838  33.767  1.00 97.68           H  
ATOM    594  HB3 ARG A  39      13.115  41.547  33.667  1.00 97.68           H  
ATOM    595  HG2 ARG A  39      15.963  40.550  33.182  1.00 97.68           H  
ATOM    596  HG3 ARG A  39      15.407  42.221  33.335  1.00 97.68           H  
ATOM    597  HD2 ARG A  39      16.407  41.590  35.431  1.00 97.68           H  
ATOM    598  HD3 ARG A  39      14.669  41.688  35.681  1.00 97.68           H  
ATOM    599  HE  ARG A  39      14.517  39.342  35.877  1.00 97.68           H  
ATOM    600 HH11 ARG A  39      18.398  38.543  35.383  1.00 97.68           H  
ATOM    601 HH12 ARG A  39      17.804  40.145  35.021  1.00 97.68           H  
ATOM    602 HH21 ARG A  39      15.319  37.321  36.318  1.00 97.68           H  
ATOM    603 HH22 ARG A  39      17.017  36.991  36.123  1.00 97.68           H  
ATOM    604  N   LEU A  40      14.012  38.263  31.360  1.00 97.52           N  
ATOM    605  CA  LEU A  40      14.709  37.088  30.832  1.00 97.52           C  
ATOM    606  C   LEU A  40      14.696  37.071  29.297  1.00 97.52           C  
ATOM    607  O   LEU A  40      15.705  36.733  28.684  1.00 97.52           O  
ATOM    608  CB  LEU A  40      14.055  35.817  31.390  1.00 97.52           C  
ATOM    609  CG  LEU A  40      14.182  35.643  32.912  1.00 97.52           C  
ATOM    610  CD1 LEU A  40      13.240  34.532  33.360  1.00 97.52           C  
ATOM    611  CD2 LEU A  40      15.600  35.281  33.346  1.00 97.52           C  
ATOM    612  H   LEU A  40      13.108  38.139  31.794  1.00 97.52           H  
ATOM    613  HA  LEU A  40      15.756  37.118  31.136  1.00 97.52           H  
ATOM    614  HB2 LEU A  40      14.516  34.955  30.907  1.00 97.52           H  
ATOM    615  HB3 LEU A  40      12.999  35.829  31.118  1.00 97.52           H  
ATOM    616  HG  LEU A  40      13.914  36.562  33.433  1.00 97.52           H  
ATOM    617 HD11 LEU A  40      13.510  33.598  32.867  1.00 97.52           H  
ATOM    618 HD12 LEU A  40      12.215  34.793  33.100  1.00 97.52           H  
ATOM    619 HD13 LEU A  40      13.301  34.419  34.442  1.00 97.52           H  
ATOM    620 HD21 LEU A  40      15.889  34.358  32.841  1.00 97.52           H  
ATOM    621 HD22 LEU A  40      15.627  35.123  34.423  1.00 97.52           H  
ATOM    622 HD23 LEU A  40      16.292  36.077  33.070  1.00 97.52           H  
ATOM    623  N   PHE A  41      13.586  37.484  28.687  1.00 97.57           N  
ATOM    624  CA  PHE A  41      13.435  37.606  27.242  1.00 97.57           C  
ATOM    625  C   PHE A  41      14.370  38.667  26.652  1.00 97.57           C  
ATOM    626  O   PHE A  41      15.093  38.374  25.708  1.00 97.57           O  
ATOM    627  CB  PHE A  41      11.968  37.912  26.919  1.00 97.57           C  
ATOM    628  CG  PHE A  41      11.715  38.085  25.441  1.00 97.57           C  
ATOM    629  CD1 PHE A  41      11.687  39.368  24.865  1.00 97.57           C  
ATOM    630  CD2 PHE A  41      11.567  36.951  24.631  1.00 97.57           C  
ATOM    631  CE1 PHE A  41      11.499  39.506  23.480  1.00 97.57           C  
ATOM    632  CE2 PHE A  41      11.352  37.091  23.254  1.00 97.57           C  
ATOM    633  CZ  PHE A  41      11.313  38.369  22.680  1.00 97.57           C  
ATOM    634  H   PHE A  41      12.785  37.722  29.254  1.00 97.57           H  
ATOM    635  HA  PHE A  41      13.697  36.654  26.778  1.00 97.57           H  
ATOM    636  HB2 PHE A  41      11.658  38.821  27.436  1.00 97.57           H  
ATOM    637  HB3 PHE A  41      11.346  37.097  27.287  1.00 97.57           H  
ATOM    638  HD1 PHE A  41      11.841  40.245  25.478  1.00 97.57           H  
ATOM    639  HD2 PHE A  41      11.635  35.964  25.064  1.00 97.57           H  
ATOM    640  HE1 PHE A  41      11.527  40.484  23.025  1.00 97.57           H  
ATOM    641  HE2 PHE A  41      11.236  36.209  22.642  1.00 97.57           H  
ATOM    642  HZ  PHE A  41      11.161  38.483  21.616  1.00 97.57           H  
ATOM    643  N   GLU A  42      14.428  39.868  27.236  1.00 96.98           N  
ATOM    644  CA  GLU A  42      15.341  40.934  26.793  1.00 96.98           C  
ATOM    645  C   GLU A  42      16.817  40.530  26.951  1.00 96.98           C  
ATOM    646  O   GLU A  42      17.647  40.842  26.095  1.00 96.98           O  
ATOM    647  CB  GLU A  42      15.062  42.221  27.589  1.00 96.98           C  
ATOM    648  CG  GLU A  42      13.725  42.887  27.212  1.00 96.98           C  
ATOM    649  CD  GLU A  42      13.444  44.182  28.000  1.00 96.98           C  
ATOM    650  OE1 GLU A  42      12.684  45.026  27.462  1.00 96.98           O  
ATOM    651  OE2 GLU A  42      13.991  44.343  29.117  1.00 96.98           O1-
ATOM    652  H   GLU A  42      13.786  40.071  27.988  1.00 96.98           H  
ATOM    653  HA  GLU A  42      15.177  41.133  25.734  1.00 96.98           H  
ATOM    654  HB2 GLU A  42      15.863  42.933  27.389  1.00 96.98           H  
ATOM    655  HB3 GLU A  42      15.072  41.985  28.653  1.00 96.98           H  
ATOM    656  HG2 GLU A  42      12.907  42.187  27.374  1.00 96.98           H  
ATOM    657  HG3 GLU A  42      13.750  43.116  26.147  1.00 96.98           H  
ATOM    658  N   ALA A  43      17.154  39.788  28.014  1.00 97.00           N  
ATOM    659  CA  ALA A  43      18.495  39.235  28.195  1.00 97.00           C  
ATOM    660  C   ALA A  43      18.838  38.189  27.119  1.00 97.00           C  
ATOM    661  O   ALA A  43      19.937  38.219  26.562  1.00 97.00           O  
ATOM    662  CB  ALA A  43      18.606  38.654  29.607  1.00 97.00           C  
ATOM    663  H   ALA A  43      16.444  39.580  28.701  1.00 97.00           H  
ATOM    664  HA  ALA A  43      19.218  40.046  28.098  1.00 97.00           H  
ATOM    665  HB1 ALA A  43      19.615  38.274  29.766  1.00 97.00           H  
ATOM    666  HB2 ALA A  43      18.396  39.430  30.343  1.00 97.00           H  
ATOM    667  HB3 ALA A  43      17.893  37.839  29.734  1.00 97.00           H  
ATOM    668  N   ALA A  44      17.894  37.299  26.794  1.00 96.21           N  
ATOM    669  CA  ALA A  44      18.050  36.341  25.706  1.00 96.21           C  
ATOM    670  C   ALA A  44      18.184  37.043  24.353  1.00 96.21           C  
ATOM    671  O   ALA A  44      19.065  36.697  23.579  1.00 96.21           O  
ATOM    672  CB  ALA A  44      16.891  35.339  25.731  1.00 96.21           C  
ATOM    673  H   ALA A  44      17.017  37.309  27.296  1.00 96.21           H  
ATOM    674  HA  ALA A  44      18.980  35.791  25.853  1.00 96.21           H  
ATOM    675  HB1 ALA A  44      15.946  35.850  25.552  1.00 96.21           H  
ATOM    676  HB2 ALA A  44      16.851  34.841  26.700  1.00 96.21           H  
ATOM    677  HB3 ALA A  44      17.041  34.590  24.953  1.00 96.21           H  
ATOM    678  N   GLU A  45      17.391  38.076  24.084  1.00 95.84           N  
ATOM    679  CA  GLU A  45      17.465  38.828  22.831  1.00 95.84           C  
ATOM    680  C   GLU A  45      18.852  39.445  22.602  1.00 95.84           C  
ATOM    681  O   GLU A  45      19.376  39.414  21.489  1.00 95.84           O  
ATOM    682  CB  GLU A  45      16.382  39.910  22.852  1.00 95.84           C  
ATOM    683  CG  GLU A  45      16.233  40.496  21.455  1.00 95.84           C  
ATOM    684  CD  GLU A  45      15.392  41.759  21.446  1.00 95.84           C  
ATOM    685  OE1 GLU A  45      15.684  42.619  20.591  1.00 95.84           O  
ATOM    686  OE2 GLU A  45      14.389  41.888  22.182  1.00 95.84           O1-
ATOM    687  H   GLU A  45      16.664  38.313  24.744  1.00 95.84           H  
ATOM    688  HA  GLU A  45      17.273  38.155  21.996  1.00 95.84           H  
ATOM    689  HB2 GLU A  45      16.655  40.692  23.561  1.00 95.84           H  
ATOM    690  HB3 GLU A  45      15.429  39.474  23.151  1.00 95.84           H  
ATOM    691  HG2 GLU A  45      15.783  39.747  20.804  1.00 95.84           H  
ATOM    692  HG3 GLU A  45      17.213  40.746  21.047  1.00 95.84           H  
ATOM    693  N   ALA A  46      19.471  39.964  23.663  1.00 95.42           N  
ATOM    694  CA  ALA A  46      20.797  40.563  23.590  1.00 95.42           C  
ATOM    695  C   ALA A  46      21.935  39.533  23.443  1.00 95.42           C  
ATOM    696  O   ALA A  46      22.968  39.860  22.856  1.00 95.42           O  
ATOM    697  CB  ALA A  46      20.981  41.430  24.840  1.00 95.42           C  
ATOM    698  H   ALA A  46      18.972  39.989  24.541  1.00 95.42           H  
ATOM    699  HA  ALA A  46      20.836  41.209  22.713  1.00 95.42           H  
ATOM    700  HB1 ALA A  46      20.944  40.805  25.732  1.00 95.42           H  
ATOM    701  HB2 ALA A  46      21.945  41.938  24.794  1.00 95.42           H  
ATOM    702  HB3 ALA A  46      20.185  42.174  24.893  1.00 95.42           H  
ATOM    703  N   ALA A  47      21.782  38.322  23.996  1.00 95.78           N  
ATOM    704  CA  ALA A  47      22.866  37.339  24.109  1.00 95.78           C  
ATOM    705  C   ALA A  47      22.746  36.138  23.152  1.00 95.78           C  
ATOM    706  O   ALA A  47      23.761  35.643  22.664  1.00 95.78           O  
ATOM    707  CB  ALA A  47      22.929  36.881  25.571  1.00 95.78           C  
ATOM    708  H   ALA A  47      20.910  38.126  24.465  1.00 95.78           H  
ATOM    709  HA  ALA A  47      23.815  37.822  23.877  1.00 95.78           H  
ATOM    710  HB1 ALA A  47      23.754  36.181  25.702  1.00 95.78           H  
ATOM    711  HB2 ALA A  47      21.996  36.388  25.845  1.00 95.78           H  
ATOM    712  HB3 ALA A  47      23.079  37.741  26.224  1.00 95.78           H  
ATOM    713  N   ASP A  48      21.529  35.668  22.889  1.00 94.38           N  
ATOM    714  CA  ASP A  48      21.207  34.515  22.047  1.00 94.38           C  
ATOM    715  C   ASP A  48      19.850  34.743  21.338  1.00 94.38           C  
ATOM    716  O   ASP A  48      18.795  34.310  21.819  1.00 94.38           O  
ATOM    717  CB  ASP A  48      21.219  33.236  22.905  1.00 94.38           C  
ATOM    718  CG  ASP A  48      20.988  31.952  22.096  1.00 94.38           C  
ATOM    719  OD1 ASP A  48      20.655  32.051  20.890  1.00 94.38           O  
ATOM    720  OD2 ASP A  48      21.134  30.865  22.707  1.00 94.38           O1-
ATOM    721  H   ASP A  48      20.739  36.154  23.290  1.00 94.38           H  
ATOM    722  HA  ASP A  48      21.978  34.395  21.285  1.00 94.38           H  
ATOM    723  HB2 ASP A  48      20.463  33.314  23.686  1.00 94.38           H  
ATOM    724  HB3 ASP A  48      22.190  33.158  23.395  1.00 94.38           H  
ATOM    725  N   PRO A  49      19.848  35.420  20.170  1.00 94.16           N  
ATOM    726  CA  PRO A  49      18.620  35.718  19.432  1.00 94.16           C  
ATOM    727  C   PRO A  49      17.816  34.479  19.008  1.00 94.16           C  
ATOM    728  O   PRO A  49      16.622  34.595  18.733  1.00 94.16           O  
ATOM    729  CB  PRO A  49      19.069  36.518  18.205  1.00 94.16           C  
ATOM    730  CG  PRO A  49      20.373  37.170  18.658  1.00 94.16           C  
ATOM    731  CD  PRO A  49      20.982  36.109  19.571  1.00 94.16           C  
ATOM    732  HA  PRO A  49      17.990  36.347  20.061  1.00 94.16           H  
ATOM    733  HB2 PRO A  49      18.325  37.261  17.919  1.00 94.16           H  
ATOM    734  HB3 PRO A  49      19.275  35.845  17.373  1.00 94.16           H  
ATOM    735  HG2 PRO A  49      21.025  37.405  17.818  1.00 94.16           H  
ATOM    736  HG3 PRO A  49      20.152  38.067  19.236  1.00 94.16           H  
ATOM    737  HD2 PRO A  49      21.568  35.402  18.985  1.00 94.16           H  
ATOM    738  HD3 PRO A  49      21.608  36.590  20.323  1.00 94.16           H  
ATOM    739  N   LEU A  50      18.444  33.297  18.942  1.00 95.52           N  
ATOM    740  CA  LEU A  50      17.746  32.039  18.675  1.00 95.52           C  
ATOM    741  C   LEU A  50      16.994  31.568  19.923  1.00 95.52           C  
ATOM    742  O   LEU A  50      15.817  31.226  19.830  1.00 95.52           O  
ATOM    743  CB  LEU A  50      18.752  30.985  18.176  1.00 95.52           C  
ATOM    744  CG  LEU A  50      19.271  31.220  16.748  1.00 95.52           C  
ATOM    745  CD1 LEU A  50      20.319  30.161  16.407  1.00 95.52           C  
ATOM    746  CD2 LEU A  50      18.166  31.139  15.689  1.00 95.52           C  
ATOM    747  H   LEU A  50      19.380  33.231  19.315  1.00 95.52           H  
ATOM    748  HA  LEU A  50      16.984  32.198  17.913  1.00 95.52           H  
ATOM    749  HB2 LEU A  50      18.289  29.999  18.213  1.00 95.52           H  
ATOM    750  HB3 LEU A  50      19.598  30.956  18.860  1.00 95.52           H  
ATOM    751  HG  LEU A  50      19.742  32.201  16.688  1.00 95.52           H  
ATOM    752 HD11 LEU A  50      19.866  29.170  16.434  1.00 95.52           H  
ATOM    753 HD12 LEU A  50      21.126  30.199  17.140  1.00 95.52           H  
ATOM    754 HD13 LEU A  50      20.731  30.345  15.414  1.00 95.52           H  
ATOM    755 HD21 LEU A  50      18.606  31.204  14.693  1.00 95.52           H  
ATOM    756 HD22 LEU A  50      17.643  30.187  15.782  1.00 95.52           H  
ATOM    757 HD23 LEU A  50      17.452  31.950  15.828  1.00 95.52           H  
ATOM    758  N   ALA A  51      17.603  31.650  21.106  1.00 95.80           N  
ATOM    759  CA  ALA A  51      16.881  31.396  22.350  1.00 95.80           C  
ATOM    760  C   ALA A  51      15.717  32.379  22.548  1.00 95.80           C  
ATOM    761  O   ALA A  51      14.617  31.964  22.913  1.00 95.80           O  
ATOM    762  CB  ALA A  51      17.854  31.454  23.525  1.00 95.80           C  
ATOM    763  H   ALA A  51      18.575  31.921  21.145  1.00 95.80           H  
ATOM    764  HA  ALA A  51      16.461  30.391  22.307  1.00 95.80           H  
ATOM    765  HB1 ALA A  51      18.660  30.739  23.361  1.00 95.80           H  
ATOM    766  HB2 ALA A  51      18.268  32.457  23.628  1.00 95.80           H  
ATOM    767  HB3 ALA A  51      17.324  31.188  24.439  1.00 95.80           H  
ATOM    768  N   ALA A  52      15.914  33.666  22.243  1.00 96.87           N  
ATOM    769  CA  ALA A  52      14.835  34.656  22.284  1.00 96.87           C  
ATOM    770  C   ALA A  52      13.684  34.289  21.337  1.00 96.87           C  
ATOM    771  O   ALA A  52      12.516  34.389  21.706  1.00 96.87           O  
ATOM    772  CB  ALA A  52      15.411  36.027  21.934  1.00 96.87           C  
ATOM    773  H   ALA A  52      16.846  33.961  21.989  1.00 96.87           H  
ATOM    774  HA  ALA A  52      14.434  34.701  23.296  1.00 96.87           H  
ATOM    775  HB1 ALA A  52      15.714  36.057  20.887  1.00 96.87           H  
ATOM    776  HB2 ALA A  52      16.284  36.207  22.562  1.00 96.87           H  
ATOM    777  HB3 ALA A  52      14.666  36.800  22.119  1.00 96.87           H  
ATOM    778  N   ALA A  53      13.998  33.796  20.140  1.00 96.94           N  
ATOM    779  CA  ALA A  53      12.997  33.310  19.203  1.00 96.94           C  
ATOM    780  C   ALA A  53      12.228  32.085  19.710  1.00 96.94           C  
ATOM    781  O   ALA A  53      11.009  32.040  19.565  1.00 96.94           O  
ATOM    782  CB  ALA A  53      13.699  32.975  17.904  1.00 96.94           C  
ATOM    783  H   ALA A  53      14.971  33.740  19.873  1.00 96.94           H  
ATOM    784  HA  ALA A  53      12.271  34.101  19.014  1.00 96.94           H  
ATOM    785  HB1 ALA A  53      12.967  32.553  17.215  1.00 96.94           H  
ATOM    786  HB2 ALA A  53      14.481  32.232  18.062  1.00 96.94           H  
ATOM    787  HB3 ALA A  53      14.154  33.882  17.510  1.00 96.94           H  
ATOM    788  N   ALA A  54      12.909  31.125  20.338  1.00 96.95           N  
ATOM    789  CA  ALA A  54      12.261  29.968  20.949  1.00 96.95           C  
ATOM    790  C   ALA A  54      11.316  30.387  22.090  1.00 96.95           C  
ATOM    791  O   ALA A  54      10.170  29.937  22.152  1.00 96.95           O  
ATOM    792  CB  ALA A  54      13.351  29.007  21.430  1.00 96.95           C  
ATOM    793  H   ALA A  54      13.916  31.188  20.380  1.00 96.95           H  
ATOM    794  HA  ALA A  54      11.665  29.454  20.194  1.00 96.95           H  
ATOM    795  HB1 ALA A  54      13.957  28.684  20.584  1.00 96.95           H  
ATOM    796  HB2 ALA A  54      12.891  28.123  21.873  1.00 96.95           H  
ATOM    797  HB3 ALA A  54      13.993  29.489  22.168  1.00 96.95           H  
ATOM    798  N   ILE A  55      11.749  31.327  22.942  1.00 97.11           N  
ATOM    799  CA  ILE A  55      10.906  31.917  23.995  1.00 97.11           C  
ATOM    800  C   ILE A  55       9.692  32.620  23.371  1.00 97.11           C  
ATOM    801  O   ILE A  55       8.567  32.410  23.825  1.00 97.11           O  
ATOM    802  CB  ILE A  55      11.723  32.882  24.888  1.00 97.11           C  
ATOM    803  CG1 ILE A  55      12.847  32.135  25.643  1.00 97.11           C  
ATOM    804  CG2 ILE A  55      10.833  33.603  25.924  1.00 97.11           C  
ATOM    805  CD1 ILE A  55      13.941  33.072  26.167  1.00 97.11           C  
ATOM    806  H   ILE A  55      12.704  31.642  22.851  1.00 97.11           H  
ATOM    807  HA  ILE A  55      10.528  31.107  24.619  1.00 97.11           H  
ATOM    808  HB  ILE A  55      12.176  33.634  24.244  1.00 97.11           H  
ATOM    809 HG12 ILE A  55      13.328  31.416  24.979  1.00 97.11           H  
ATOM    810 HG13 ILE A  55      12.424  31.570  26.473  1.00 97.11           H  
ATOM    811 HG21 ILE A  55      10.053  34.185  25.434  1.00 97.11           H  
ATOM    812 HG22 ILE A  55      10.371  32.885  26.601  1.00 97.11           H  
ATOM    813 HG23 ILE A  55      11.429  34.287  26.529  1.00 97.11           H  
ATOM    814 HD11 ILE A  55      13.561  33.713  26.963  1.00 97.11           H  
ATOM    815 HD12 ILE A  55      14.323  33.691  25.355  1.00 97.11           H  
ATOM    816 HD13 ILE A  55      14.764  32.473  26.557  1.00 97.11           H  
ATOM    817  N   ALA A  56       9.895  33.405  22.306  1.00 97.20           N  
ATOM    818  CA  ALA A  56       8.816  34.083  21.593  1.00 97.20           C  
ATOM    819  C   ALA A  56       7.805  33.091  21.002  1.00 97.20           C  
ATOM    820  O   ALA A  56       6.603  33.245  21.206  1.00 97.20           O  
ATOM    821  CB  ALA A  56       9.394  34.995  20.500  1.00 97.20           C  
ATOM    822  H   ALA A  56      10.843  33.549  21.988  1.00 97.20           H  
ATOM    823  HA  ALA A  56       8.275  34.697  22.313  1.00 97.20           H  
ATOM    824  HB1 ALA A  56      10.002  34.417  19.803  1.00 97.20           H  
ATOM    825  HB2 ALA A  56      10.009  35.781  20.940  1.00 97.20           H  
ATOM    826  HB3 ALA A  56       8.584  35.466  19.944  1.00 97.20           H  
ATOM    827  N   ALA A  57       8.278  32.054  20.311  1.00 96.62           N  
ATOM    828  CA  ALA A  57       7.428  31.028  19.720  1.00 96.62           C  
ATOM    829  C   ALA A  57       6.620  30.278  20.790  1.00 96.62           C  
ATOM    830  O   ALA A  57       5.418  30.076  20.614  1.00 96.62           O  
ATOM    831  CB  ALA A  57       8.311  30.079  18.902  1.00 96.62           C  
ATOM    832  H   ALA A  57       9.276  31.980  20.173  1.00 96.62           H  
ATOM    833  HA  ALA A  57       6.717  31.505  19.047  1.00 96.62           H  
ATOM    834  HB1 ALA A  57       8.831  30.636  18.123  1.00 96.62           H  
ATOM    835  HB2 ALA A  57       9.051  29.604  19.546  1.00 96.62           H  
ATOM    836  HB3 ALA A  57       7.693  29.311  18.437  1.00 96.62           H  
ATOM    837  N   SER A  58       7.246  29.922  21.918  1.00 96.57           N  
ATOM    838  CA  SER A  58       6.560  29.271  23.037  1.00 96.57           C  
ATOM    839  C   SER A  58       5.496  30.180  23.650  1.00 96.57           C  
ATOM    840  O   SER A  58       4.350  29.764  23.809  1.00 96.57           O  
ATOM    841  CB  SER A  58       7.567  28.859  24.109  1.00 96.57           C  
ATOM    842  OG  SER A  58       6.917  28.111  25.120  1.00 96.57           O  
ATOM    843  H   SER A  58       8.237  30.100  21.994  1.00 96.57           H  
ATOM    844  HA  SER A  58       6.063  28.376  22.664  1.00 96.57           H  
ATOM    845  HB2 SER A  58       8.008  29.757  24.541  1.00 96.57           H  
ATOM    846  HB3 SER A  58       8.365  28.262  23.669  1.00 96.57           H  
ATOM    847  HG  SER A  58       6.873  27.189  24.859  1.00 96.57           H  
ATOM    848  N   TYR A  59       5.831  31.444  23.921  1.00 96.88           N  
ATOM    849  CA  TYR A  59       4.884  32.401  24.484  1.00 96.88           C  
ATOM    850  C   TYR A  59       3.680  32.627  23.560  1.00 96.88           C  
ATOM    851  O   TYR A  59       2.539  32.554  24.015  1.00 96.88           O  
ATOM    852  CB  TYR A  59       5.606  33.716  24.786  1.00 96.88           C  
ATOM    853  CG  TYR A  59       4.700  34.743  25.429  1.00 96.88           C  
ATOM    854  CD1 TYR A  59       4.289  35.862  24.686  1.00 96.88           C  
ATOM    855  CD2 TYR A  59       4.239  34.560  26.748  1.00 96.88           C  
ATOM    856  CE1 TYR A  59       3.450  36.821  25.272  1.00 96.88           C  
ATOM    857  CE2 TYR A  59       3.370  35.504  27.330  1.00 96.88           C  
ATOM    858  CZ  TYR A  59       2.994  36.649  26.591  1.00 96.88           C  
ATOM    859  OH  TYR A  59       2.189  37.611  27.100  1.00 96.88           O  
ATOM    860  H   TYR A  59       6.784  31.742  23.766  1.00 96.88           H  
ATOM    861  HA  TYR A  59       4.501  31.997  25.420  1.00 96.88           H  
ATOM    862  HB2 TYR A  59       6.020  34.120  23.862  1.00 96.88           H  
ATOM    863  HB3 TYR A  59       6.442  33.523  25.459  1.00 96.88           H  
ATOM    864  HD1 TYR A  59       4.627  35.990  23.667  1.00 96.88           H  
ATOM    865  HD2 TYR A  59       4.550  33.692  27.313  1.00 96.88           H  
ATOM    866  HE1 TYR A  59       3.146  37.698  24.719  1.00 96.88           H  
ATOM    867  HE2 TYR A  59       3.014  35.365  28.340  1.00 96.88           H  
ATOM    868  HH  TYR A  59       1.779  37.436  27.950  1.00 96.88           H  
ATOM    869  N   LEU A  60       3.912  32.813  22.256  1.00 96.45           N  
ATOM    870  CA  LEU A  60       2.833  32.918  21.272  1.00 96.45           C  
ATOM    871  C   LEU A  60       1.984  31.643  21.226  1.00 96.45           C  
ATOM    872  O   LEU A  60       0.763  31.733  21.133  1.00 96.45           O  
ATOM    873  CB  LEU A  60       3.412  33.229  19.878  1.00 96.45           C  
ATOM    874  CG  LEU A  60       4.027  34.629  19.732  1.00 96.45           C  
ATOM    875  CD1 LEU A  60       4.708  34.749  18.366  1.00 96.45           C  
ATOM    876  CD2 LEU A  60       2.986  35.742  19.851  1.00 96.45           C  
ATOM    877  H   LEU A  60       4.870  32.849  21.936  1.00 96.45           H  
ATOM    878  HA  LEU A  60       2.159  33.720  21.571  1.00 96.45           H  
ATOM    879  HB2 LEU A  60       4.167  32.480  19.641  1.00 96.45           H  
ATOM    880  HB3 LEU A  60       2.610  33.144  19.145  1.00 96.45           H  
ATOM    881  HG  LEU A  60       4.774  34.782  20.511  1.00 96.45           H  
ATOM    882 HD11 LEU A  60       5.157  35.737  18.264  1.00 96.45           H  
ATOM    883 HD12 LEU A  60       3.981  34.586  17.570  1.00 96.45           H  
ATOM    884 HD13 LEU A  60       5.497  34.000  18.294  1.00 96.45           H  
ATOM    885 HD21 LEU A  60       2.521  35.721  20.836  1.00 96.45           H  
ATOM    886 HD22 LEU A  60       3.478  36.710  19.742  1.00 96.45           H  
ATOM    887 HD23 LEU A  60       2.217  35.628  19.087  1.00 96.45           H  
ATOM    888  N   ALA A  61       2.594  30.461  21.343  1.00 95.34           N  
ATOM    889  CA  ALA A  61       1.856  29.202  21.359  1.00 95.34           C  
ATOM    890  C   ALA A  61       0.982  29.063  22.612  1.00 95.34           C  
ATOM    891  O   ALA A  61      -0.128  28.549  22.511  1.00 95.34           O  
ATOM    892  CB  ALA A  61       2.838  28.039  21.216  1.00 95.34           C  
ATOM    893  H   ALA A  61       3.602  30.430  21.403  1.00 95.34           H  
ATOM    894  HA  ALA A  61       1.180  29.183  20.505  1.00 95.34           H  
ATOM    895  HB1 ALA A  61       2.289  27.099  21.213  1.00 95.34           H  
ATOM    896  HB2 ALA A  61       3.547  28.044  22.045  1.00 95.34           H  
ATOM    897  HB3 ALA A  61       3.391  28.130  20.281  1.00 95.34           H  
ATOM    898  N   ILE A  62       1.424  29.571  23.767  1.00 95.09           N  
ATOM    899  CA  ILE A  62       0.602  29.628  24.988  1.00 95.09           C  
ATOM    900  C   ILE A  62      -0.592  30.573  24.791  1.00 95.09           C  
ATOM    901  O   ILE A  62      -1.709  30.230  25.182  1.00 95.09           O  
ATOM    902  CB  ILE A  62       1.456  30.038  26.212  1.00 95.09           C  
ATOM    903  CG1 ILE A  62       2.532  28.970  26.501  1.00 95.09           C  
ATOM    904  CG2 ILE A  62       0.571  30.213  27.464  1.00 95.09           C  
ATOM    905  CD1 ILE A  62       3.643  29.433  27.447  1.00 95.09           C  
ATOM    906  H   ILE A  62       2.364  29.939  23.795  1.00 95.09           H  
ATOM    907  HA  ILE A  62       0.196  28.635  25.179  1.00 95.09           H  
ATOM    908  HB  ILE A  62       1.945  30.988  26.001  1.00 95.09           H  
ATOM    909 HG12 ILE A  62       3.015  28.665  25.572  1.00 95.09           H  
ATOM    910 HG13 ILE A  62       2.051  28.086  26.921  1.00 95.09           H  
ATOM    911 HG21 ILE A  62       1.177  30.485  28.329  1.00 95.09           H  
ATOM    912 HG22 ILE A  62       0.043  29.284  27.680  1.00 95.09           H  
ATOM    913 HG23 ILE A  62      -0.159  31.008  27.317  1.00 95.09           H  
ATOM    914 HD11 ILE A  62       3.241  29.649  28.437  1.00 95.09           H  
ATOM    915 HD12 ILE A  62       4.386  28.640  27.537  1.00 95.09           H  
ATOM    916 HD13 ILE A  62       4.125  30.324  27.045  1.00 95.09           H  
ATOM    917  N   GLN A  63      -0.384  31.737  24.165  1.00 93.89           N  
ATOM    918  CA  GLN A  63      -1.471  32.679  23.870  1.00 93.89           C  
ATOM    919  C   GLN A  63      -2.507  32.056  22.926  1.00 93.89           C  
ATOM    920  O   GLN A  63      -3.698  32.060  23.233  1.00 93.89           O  
ATOM    921  CB  GLN A  63      -0.920  33.987  23.273  1.00 93.89           C  
ATOM    922  CG  GLN A  63      -0.038  34.796  24.237  1.00 93.89           C  
ATOM    923  CD  GLN A  63      -0.764  35.256  25.494  1.00 93.89           C  
ATOM    924  NE2 GLN A  63      -0.169  35.095  26.654  1.00 93.89           N  
ATOM    925  OE1 GLN A  63      -1.863  35.785  25.462  1.00 93.89           O  
ATOM    926  H   GLN A  63       0.555  31.966  23.870  1.00 93.89           H  
ATOM    927  HA  GLN A  63      -1.995  32.914  24.796  1.00 93.89           H  
ATOM    928  HB2 GLN A  63      -0.339  33.761  22.379  1.00 93.89           H  
ATOM    929  HB3 GLN A  63      -1.761  34.612  22.970  1.00 93.89           H  
ATOM    930  HG2 GLN A  63       0.829  34.204  24.528  1.00 93.89           H  
ATOM    931  HG3 GLN A  63       0.330  35.682  23.718  1.00 93.89           H  
ATOM    932 HE21 GLN A  63       0.765  34.711  26.690  1.00 93.89           H  
ATOM    933 HE22 GLN A  63      -0.637  35.500  27.452  1.00 93.89           H  
ATOM    934  N   GLU A  64      -2.058  31.446  21.827  1.00 92.86           N  
ATOM    935  CA  GLU A  64      -2.942  30.740  20.892  1.00 92.86           C  
ATOM    936  C   GLU A  64      -3.645  29.558  21.572  1.00 92.86           C  
ATOM    937  O   GLU A  64      -4.853  29.397  21.413  1.00 92.86           O  
ATOM    938  CB  GLU A  64      -2.147  30.259  19.668  1.00 92.86           C  
ATOM    939  CG  GLU A  64      -1.658  31.394  18.749  1.00 92.86           C  
ATOM    940  CD  GLU A  64      -2.781  32.165  18.032  1.00 92.86           C  
ATOM    941  OE1 GLU A  64      -2.569  33.367  17.744  1.00 92.86           O  
ATOM    942  OE2 GLU A  64      -3.804  31.540  17.678  1.00 92.86           O1-
ATOM    943  H   GLU A  64      -1.072  31.494  21.613  1.00 92.86           H  
ATOM    944  HA  GLU A  64      -3.722  31.421  20.554  1.00 92.86           H  
ATOM    945  HB2 GLU A  64      -2.769  29.579  19.086  1.00 92.86           H  
ATOM    946  HB3 GLU A  64      -1.281  29.693  20.011  1.00 92.86           H  
ATOM    947  HG2 GLU A  64      -1.052  32.092  19.325  1.00 92.86           H  
ATOM    948  HG3 GLU A  64      -1.009  30.951  17.993  1.00 92.86           H  
ATOM    949  N   TYR A  65      -2.947  28.768  22.400  1.00 91.82           N  
ATOM    950  CA  TYR A  65      -3.541  27.672  23.172  1.00 91.82           C  
ATOM    951  C   TYR A  65      -4.713  28.143  24.040  1.00 91.82           C  
ATOM    952  O   TYR A  65      -5.727  27.450  24.130  1.00 91.82           O  
ATOM    953  CB  TYR A  65      -2.486  27.009  24.075  1.00 91.82           C  
ATOM    954  CG  TYR A  65      -3.073  25.935  24.973  1.00 91.82           C  
ATOM    955  CD1 TYR A  65      -3.567  26.248  26.255  1.00 91.82           C  
ATOM    956  CD2 TYR A  65      -3.192  24.629  24.482  1.00 91.82           C  
ATOM    957  CE1 TYR A  65      -4.214  25.257  27.021  1.00 91.82           C  
ATOM    958  CE2 TYR A  65      -3.818  23.629  25.247  1.00 91.82           C  
ATOM    959  CZ  TYR A  65      -4.339  23.945  26.515  1.00 91.82           C  
ATOM    960  OH  TYR A  65      -4.975  22.982  27.228  1.00 91.82           O  
ATOM    961  H   TYR A  65      -1.956  28.938  22.503  1.00 91.82           H  
ATOM    962  HA  TYR A  65      -3.925  26.923  22.480  1.00 91.82           H  
ATOM    963  HB2 TYR A  65      -2.015  27.764  24.705  1.00 91.82           H  
ATOM    964  HB3 TYR A  65      -1.708  26.567  23.453  1.00 91.82           H  
ATOM    965  HD1 TYR A  65      -3.478  27.255  26.634  1.00 91.82           H  
ATOM    966  HD2 TYR A  65      -2.783  24.402  23.509  1.00 91.82           H  
ATOM    967  HE1 TYR A  65      -4.621  25.494  27.993  1.00 91.82           H  
ATOM    968  HE2 TYR A  65      -3.894  22.620  24.867  1.00 91.82           H  
ATOM    969  HH  TYR A  65      -4.826  22.121  26.830  1.00 91.82           H  
ATOM    970  N   ALA A  66      -4.600  29.311  24.671  1.00 90.97           N  
ATOM    971  CA  ALA A  66      -5.651  29.844  25.531  1.00 90.97           C  
ATOM    972  C   ALA A  66      -6.937  30.198  24.758  1.00 90.97           C  
ATOM    973  O   ALA A  66      -8.023  30.150  25.332  1.00 90.97           O  
ATOM    974  CB  ALA A  66      -5.088  31.050  26.288  1.00 90.97           C  
ATOM    975  H   ALA A  66      -3.747  29.843  24.564  1.00 90.97           H  
ATOM    976  HA  ALA A  66      -5.919  29.081  26.262  1.00 90.97           H  
ATOM    977  HB1 ALA A  66      -5.833  31.419  26.993  1.00 90.97           H  
ATOM    978  HB2 ALA A  66      -4.837  31.849  25.589  1.00 90.97           H  
ATOM    979  HB3 ALA A  66      -4.190  30.760  26.835  1.00 90.97           H  
ATOM    980  N   THR A  67      -6.834  30.525  23.464  1.00 88.27           N  
ATOM    981  CA  THR A  67      -7.966  30.988  22.640  1.00 88.27           C  
ATOM    982  C   THR A  67      -8.414  30.008  21.554  1.00 88.27           C  
ATOM    983  O   THR A  67      -9.514  30.147  21.022  1.00 88.27           O  
ATOM    984  CB  THR A  67      -7.643  32.345  22.001  1.00 88.27           C  
ATOM    985  CG2 THR A  67      -7.468  33.435  23.062  1.00 88.27           C  
ATOM    986  OG1 THR A  67      -6.443  32.310  21.263  1.00 88.27           O  
ATOM    987  H   THR A  67      -5.908  30.599  23.069  1.00 88.27           H  
ATOM    988  HA  THR A  67      -8.838  31.137  23.279  1.00 88.27           H  
ATOM    989  HB  THR A  67      -8.461  32.632  21.341  1.00 88.27           H  
ATOM    990  HG1 THR A  67      -6.410  31.539  20.692  1.00 88.27           H  
ATOM    991 HG21 THR A  67      -6.592  33.224  23.676  1.00 88.27           H  
ATOM    992 HG22 THR A  67      -8.354  33.485  23.693  1.00 88.27           H  
ATOM    993 HG23 THR A  67      -7.324  34.395  22.566  1.00 88.27           H  
ATOM    994  N   ALA A  68      -7.586  29.027  21.197  1.00 84.47           N  
ATOM    995  CA  ALA A  68      -7.834  28.118  20.083  1.00 84.47           C  
ATOM    996  C   ALA A  68      -9.016  27.163  20.348  1.00 84.47           C  
ATOM    997  O   ALA A  68      -9.243  26.780  21.498  1.00 84.47           O  
ATOM    998  CB  ALA A  68      -6.550  27.331  19.799  1.00 84.47           C  
ATOM    999  H   ALA A  68      -6.664  29.010  21.612  1.00 84.47           H  
ATOM   1000  HA  ALA A  68      -8.055  28.726  19.207  1.00 84.47           H  
ATOM   1001  HB1 ALA A  68      -5.765  28.013  19.471  1.00 84.47           H  
ATOM   1002  HB2 ALA A  68      -6.223  26.806  20.697  1.00 84.47           H  
ATOM   1003  HB3 ALA A  68      -6.724  26.606  19.005  1.00 84.47           H  
ATOM   1004  N   PRO A  69      -9.741  26.688  19.319  1.00 81.38           N  
ATOM   1005  CA  PRO A  69     -10.720  25.602  19.450  1.00 81.38           C  
ATOM   1006  C   PRO A  69     -10.102  24.303  20.011  1.00 81.38           C  
ATOM   1007  O   PRO A  69      -8.907  24.078  19.813  1.00 81.38           O  
ATOM   1008  CB  PRO A  69     -11.266  25.364  18.039  1.00 81.38           C  
ATOM   1009  CG  PRO A  69     -10.997  26.680  17.311  1.00 81.38           C  
ATOM   1010  CD  PRO A  69      -9.724  27.207  17.964  1.00 81.38           C  
ATOM   1011  HA  PRO A  69     -11.526  25.955  20.093  1.00 81.38           H  
ATOM   1012  HB2 PRO A  69     -10.706  24.569  17.546  1.00 81.38           H  
ATOM   1013  HB3 PRO A  69     -12.328  25.125  18.052  1.00 81.38           H  
ATOM   1014  HG2 PRO A  69     -11.816  27.373  17.503  1.00 81.38           H  
ATOM   1015  HG3 PRO A  69     -10.868  26.532  16.239  1.00 81.38           H  
ATOM   1016  HD2 PRO A  69      -8.847  26.843  17.430  1.00 81.38           H  
ATOM   1017  HD3 PRO A  69      -9.739  28.297  17.954  1.00 81.38           H  
ATOM   1018  N   PRO A  70     -10.878  23.418  20.674  1.00 74.59           N  
ATOM   1019  CA  PRO A  70     -10.359  22.168  21.254  1.00 74.59           C  
ATOM   1020  C   PRO A  70      -9.554  21.307  20.274  1.00 74.59           C  
ATOM   1021  O   PRO A  70      -8.507  20.783  20.642  1.00 74.59           O  
ATOM   1022  CB  PRO A  70     -11.591  21.420  21.775  1.00 74.59           C  
ATOM   1023  CG  PRO A  70     -12.575  22.544  22.095  1.00 74.59           C  
ATOM   1024  CD  PRO A  70     -12.289  23.575  21.005  1.00 74.59           C  
ATOM   1025  HA  PRO A  70      -9.707  22.407  22.094  1.00 74.59           H  
ATOM   1026  HB2 PRO A  70     -11.357  20.823  22.656  1.00 74.59           H  
ATOM   1027  HB3 PRO A  70     -12.011  20.790  20.992  1.00 74.59           H  
ATOM   1028  HG2 PRO A  70     -12.345  22.967  23.073  1.00 74.59           H  
ATOM   1029  HG3 PRO A  70     -13.609  22.197  22.062  1.00 74.59           H  
ATOM   1030  HD2 PRO A  70     -12.514  24.575  21.378  1.00 74.59           H  
ATOM   1031  HD3 PRO A  70     -12.894  23.357  20.124  1.00 74.59           H  
ATOM   1032  N   GLU A  71      -9.993  21.244  19.016  1.00 66.84           N  
ATOM   1033  CA  GLU A  71      -9.351  20.474  17.941  1.00 66.84           C  
ATOM   1034  C   GLU A  71      -7.912  20.917  17.640  1.00 66.84           C  
ATOM   1035  O   GLU A  71      -7.073  20.103  17.268  1.00 66.84           O  
ATOM   1036  CB  GLU A  71     -10.174  20.661  16.663  1.00 66.84           C  
ATOM   1037  CG  GLU A  71     -11.589  20.075  16.748  1.00 66.84           C  
ATOM   1038  CD  GLU A  71     -12.456  20.520  15.562  1.00 66.84           C  
ATOM   1039  OE1 GLU A  71     -13.687  20.542  15.761  1.00 66.84           O  
ATOM   1040  OE2 GLU A  71     -11.880  20.944  14.529  1.00 66.84           O1-
ATOM   1041  H   GLU A  71     -10.891  21.652  18.800  1.00 66.84           H  
ATOM   1042  HA  GLU A  71      -9.327  19.415  18.198  1.00 66.84           H  
ATOM   1043  HB2 GLU A  71     -10.239  21.730  16.456  1.00 66.84           H  
ATOM   1044  HB3 GLU A  71      -9.648  20.184  15.835  1.00 66.84           H  
ATOM   1045  HG2 GLU A  71     -12.061  20.409  17.672  1.00 66.84           H  
ATOM   1046  HG3 GLU A  71     -11.522  18.987  16.775  1.00 66.84           H  
ATOM   1047  N   THR A  72      -7.608  22.207  17.807  1.00 76.74           N  
ATOM   1048  CA  THR A  72      -6.286  22.779  17.480  1.00 76.74           C  
ATOM   1049  C   THR A  72      -5.462  23.115  18.719  1.00 76.74           C  
ATOM   1050  O   THR A  72      -4.241  23.233  18.632  1.00 76.74           O  
ATOM   1051  CB  THR A  72      -6.413  24.009  16.576  1.00 76.74           C  
ATOM   1052  CG2 THR A  72      -6.984  23.665  15.201  1.00 76.74           C  
ATOM   1053  OG1 THR A  72      -7.286  24.948  17.146  1.00 76.74           O  
ATOM   1054  H   THR A  72      -8.307  22.808  18.218  1.00 76.74           H  
ATOM   1055  HA  THR A  72      -5.704  22.042  16.928  1.00 76.74           H  
ATOM   1056  HB  THR A  72      -5.430  24.463  16.446  1.00 76.74           H  
ATOM   1057  HG1 THR A  72      -8.175  24.611  17.019  1.00 76.74           H  
ATOM   1058 HG21 THR A  72      -7.030  24.566  14.591  1.00 76.74           H  
ATOM   1059 HG22 THR A  72      -7.983  23.238  15.292  1.00 76.74           H  
ATOM   1060 HG23 THR A  72      -6.335  22.940  14.710  1.00 76.74           H  
ATOM   1061  N   ALA A  73      -6.096  23.197  19.891  1.00 83.41           N  
ATOM   1062  CA  ALA A  73      -5.430  23.473  21.157  1.00 83.41           C  
ATOM   1063  C   ALA A  73      -4.308  22.470  21.453  1.00 83.41           C  
ATOM   1064  O   ALA A  73      -3.201  22.873  21.797  1.00 83.41           O  
ATOM   1065  CB  ALA A  73      -6.491  23.443  22.252  1.00 83.41           C  
ATOM   1066  H   ALA A  73      -7.103  23.124  19.893  1.00 83.41           H  
ATOM   1067  HA  ALA A  73      -4.991  24.469  21.118  1.00 83.41           H  
ATOM   1068  HB1 ALA A  73      -6.053  23.764  23.197  1.00 83.41           H  
ATOM   1069  HB2 ALA A  73      -6.897  22.437  22.362  1.00 83.41           H  
ATOM   1070  HB3 ALA A  73      -7.296  24.120  21.965  1.00 83.41           H  
ATOM   1071  N   ALA A  74      -4.545  21.174  21.234  1.00 79.27           N  
ATOM   1072  CA  ALA A  74      -3.525  20.145  21.434  1.00 79.27           C  
ATOM   1073  C   ALA A  74      -2.256  20.384  20.588  1.00 79.27           C  
ATOM   1074  O   ALA A  74      -1.148  20.064  21.021  1.00 79.27           O  
ATOM   1075  CB  ALA A  74      -4.158  18.787  21.114  1.00 79.27           C  
ATOM   1076  H   ALA A  74      -5.470  20.893  20.938  1.00 79.27           H  
ATOM   1077  HA  ALA A  74      -3.221  20.147  22.481  1.00 79.27           H  
ATOM   1078  HB1 ALA A  74      -4.951  18.574  21.831  1.00 79.27           H  
ATOM   1079  HB2 ALA A  74      -4.576  18.792  20.107  1.00 79.27           H  
ATOM   1080  HB3 ALA A  74      -3.403  18.005  21.184  1.00 79.27           H  
ATOM   1081  N   THR A  75      -2.389  20.981  19.401  1.00 83.43           N  
ATOM   1082  CA  THR A  75      -1.249  21.339  18.548  1.00 83.43           C  
ATOM   1083  C   THR A  75      -0.449  22.492  19.149  1.00 83.43           C  
ATOM   1084  O   THR A  75       0.774  22.405  19.245  1.00 83.43           O  
ATOM   1085  CB  THR A  75      -1.725  21.684  17.130  1.00 83.43           C  
ATOM   1086  CG2 THR A  75      -0.570  21.967  16.177  1.00 83.43           C  
ATOM   1087  OG1 THR A  75      -2.426  20.580  16.608  1.00 83.43           O  
ATOM   1088  H   THR A  75      -3.312  21.245  19.087  1.00 83.43           H  
ATOM   1089  HA  THR A  75      -0.580  20.482  18.475  1.00 83.43           H  
ATOM   1090  HB  THR A  75      -2.382  22.552  17.153  1.00 83.43           H  
ATOM   1091  HG1 THR A  75      -2.802  20.838  15.763  1.00 83.43           H  
ATOM   1092 HG21 THR A  75       0.128  21.131  16.168  1.00 83.43           H  
ATOM   1093 HG22 THR A  75      -0.948  22.137  15.169  1.00 83.43           H  
ATOM   1094 HG23 THR A  75      -0.051  22.869  16.505  1.00 83.43           H  
ATOM   1095  N   PHE A  76      -1.122  23.542  19.625  1.00 89.74           N  
ATOM   1096  CA  PHE A  76      -0.445  24.670  20.269  1.00 89.74           C  
ATOM   1097  C   PHE A  76       0.186  24.299  21.614  1.00 89.74           C  
ATOM   1098  O   PHE A  76       1.267  24.789  21.918  1.00 89.74           O  
ATOM   1099  CB  PHE A  76      -1.412  25.847  20.414  1.00 89.74           C  
ATOM   1100  CG  PHE A  76      -1.831  26.451  19.090  1.00 89.74           C  
ATOM   1101  CD1 PHE A  76      -0.864  27.030  18.243  1.00 89.74           C  
ATOM   1102  CD2 PHE A  76      -3.184  26.443  18.705  1.00 89.74           C  
ATOM   1103  CE1 PHE A  76      -1.249  27.591  17.012  1.00 89.74           C  
ATOM   1104  CE2 PHE A  76      -3.569  27.017  17.482  1.00 89.74           C  
ATOM   1105  CZ  PHE A  76      -2.603  27.592  16.638  1.00 89.74           C  
ATOM   1106  H   PHE A  76      -2.128  23.557  19.552  1.00 89.74           H  
ATOM   1107  HA  PHE A  76       0.376  24.989  19.625  1.00 89.74           H  
ATOM   1108  HB2 PHE A  76      -2.290  25.527  20.975  1.00 89.74           H  
ATOM   1109  HB3 PHE A  76      -0.918  26.631  20.990  1.00 89.74           H  
ATOM   1110  HD1 PHE A  76       0.171  27.058  18.547  1.00 89.74           H  
ATOM   1111  HD2 PHE A  76      -3.930  26.004  19.351  1.00 89.74           H  
ATOM   1112  HE1 PHE A  76      -0.511  28.038  16.364  1.00 89.74           H  
ATOM   1113  HE2 PHE A  76      -4.611  27.030  17.197  1.00 89.74           H  
ATOM   1114  HZ  PHE A  76      -2.906  28.050  15.707  1.00 89.74           H  
ATOM   1115  N   GLU A  77      -0.407  23.375  22.374  1.00 89.51           N  
ATOM   1116  CA  GLU A  77       0.218  22.813  23.579  1.00 89.51           C  
ATOM   1117  C   GLU A  77       1.557  22.144  23.244  1.00 89.51           C  
ATOM   1118  O   GLU A  77       2.578  22.428  23.874  1.00 89.51           O  
ATOM   1119  CB  GLU A  77      -0.742  21.806  24.229  1.00 89.51           C  
ATOM   1120  CG  GLU A  77      -0.198  21.253  25.553  1.00 89.51           C  
ATOM   1121  CD  GLU A  77      -1.167  20.310  26.280  1.00 89.51           C  
ATOM   1122  OE1 GLU A  77      -0.693  19.619  27.216  1.00 89.51           O  
ATOM   1123  OE2 GLU A  77      -2.378  20.302  25.969  1.00 89.51           O1-
ATOM   1124  H   GLU A  77      -1.319  23.037  22.101  1.00 89.51           H  
ATOM   1125  HA  GLU A  77       0.416  23.618  24.287  1.00 89.51           H  
ATOM   1126  HB2 GLU A  77      -0.926  20.977  23.544  1.00 89.51           H  
ATOM   1127  HB3 GLU A  77      -1.689  22.311  24.418  1.00 89.51           H  
ATOM   1128  HG2 GLU A  77       0.037  22.088  26.211  1.00 89.51           H  
ATOM   1129  HG3 GLU A  77       0.723  20.708  25.346  1.00 89.51           H  
ATOM   1130  N   LYS A  78       1.575  21.302  22.200  1.00 87.33           N  
ATOM   1131  CA  LYS A  78       2.803  20.655  21.717  1.00 87.33           C  
ATOM   1132  C   LYS A  78       3.841  21.685  21.268  1.00 87.33           C  
ATOM   1133  O   LYS A  78       5.009  21.550  21.619  1.00 87.33           O  
ATOM   1134  CB  LYS A  78       2.482  19.670  20.583  1.00 87.33           C  
ATOM   1135  CG  LYS A  78       1.792  18.391  21.081  1.00 87.33           C  
ATOM   1136  CD  LYS A  78       1.407  17.488  19.899  1.00 87.33           C  
ATOM   1137  CE  LYS A  78       0.723  16.205  20.394  1.00 87.33           C  
ATOM   1138  NZ  LYS A  78       0.363  15.292  19.273  1.00 87.33           N1+
ATOM   1139  H   LYS A  78       0.704  21.121  21.722  1.00 87.33           H  
ATOM   1140  HA  LYS A  78       3.265  20.112  22.541  1.00 87.33           H  
ATOM   1141  HB2 LYS A  78       1.852  20.160  19.840  1.00 87.33           H  
ATOM   1142  HB3 LYS A  78       3.414  19.384  20.095  1.00 87.33           H  
ATOM   1143  HG2 LYS A  78       0.896  18.647  21.647  1.00 87.33           H  
ATOM   1144  HG3 LYS A  78       2.473  17.853  21.740  1.00 87.33           H  
ATOM   1145  HD2 LYS A  78       0.725  18.034  19.247  1.00 87.33           H  
ATOM   1146  HD3 LYS A  78       2.307  17.231  19.340  1.00 87.33           H  
ATOM   1147  HE2 LYS A  78       1.398  15.697  21.082  1.00 87.33           H  
ATOM   1148  HE3 LYS A  78      -0.171  16.486  20.952  1.00 87.33           H  
ATOM   1149  HZ1 LYS A  78      -0.046  14.436  19.618  1.00 87.33           H  
ATOM   1150  HZ2 LYS A  78       1.179  15.041  18.736  1.00 87.33           H  
ATOM   1151  HZ3 LYS A  78      -0.307  15.727  18.656  1.00 87.33           H  
ATOM   1152  N   TYR A  79       3.429  22.720  20.531  1.00 92.38           N  
ATOM   1153  CA  TYR A  79       4.335  23.787  20.092  1.00 92.38           C  
ATOM   1154  C   TYR A  79       4.910  24.576  21.266  1.00 92.38           C  
ATOM   1155  O   TYR A  79       6.112  24.826  21.296  1.00 92.38           O  
ATOM   1156  CB  TYR A  79       3.610  24.726  19.119  1.00 92.38           C  
ATOM   1157  CG  TYR A  79       3.192  24.141  17.780  1.00 92.38           C  
ATOM   1158  CD1 TYR A  79       3.656  22.884  17.331  1.00 92.38           C  
ATOM   1159  CD2 TYR A  79       2.342  24.899  16.952  1.00 92.38           C  
ATOM   1160  CE1 TYR A  79       3.290  22.399  16.063  1.00 92.38           C  
ATOM   1161  CE2 TYR A  79       1.971  24.417  15.685  1.00 92.38           C  
ATOM   1162  CZ  TYR A  79       2.447  23.169  15.236  1.00 92.38           C  
ATOM   1163  OH  TYR A  79       2.074  22.702  14.017  1.00 92.38           O  
ATOM   1164  H   TYR A  79       2.460  22.754  20.250  1.00 92.38           H  
ATOM   1165  HA  TYR A  79       5.192  23.348  19.582  1.00 92.38           H  
ATOM   1166  HB2 TYR A  79       4.269  25.569  18.912  1.00 92.38           H  
ATOM   1167  HB3 TYR A  79       2.724  25.124  19.613  1.00 92.38           H  
ATOM   1168  HD1 TYR A  79       4.297  22.272  17.949  1.00 92.38           H  
ATOM   1169  HD2 TYR A  79       1.977  25.858  17.292  1.00 92.38           H  
ATOM   1170  HE1 TYR A  79       3.653  21.440  15.724  1.00 92.38           H  
ATOM   1171  HE2 TYR A  79       1.318  24.993  15.045  1.00 92.38           H  
ATOM   1172  HH  TYR A  79       2.499  21.869  13.800  1.00 92.38           H  
ATOM   1173  N   ALA A  80       4.086  24.913  22.258  1.00 93.75           N  
ATOM   1174  CA  ALA A  80       4.526  25.626  23.448  1.00 93.75           C  
ATOM   1175  C   ALA A  80       5.585  24.829  24.224  1.00 93.75           C  
ATOM   1176  O   ALA A  80       6.640  25.384  24.543  1.00 93.75           O  
ATOM   1177  CB  ALA A  80       3.299  25.951  24.304  1.00 93.75           C  
ATOM   1178  H   ALA A  80       3.104  24.690  22.180  1.00 93.75           H  
ATOM   1179  HA  ALA A  80       4.986  26.565  23.143  1.00 93.75           H  
ATOM   1180  HB1 ALA A  80       2.623  26.610  23.758  1.00 93.75           H  
ATOM   1181  HB2 ALA A  80       3.621  26.454  25.216  1.00 93.75           H  
ATOM   1182  HB3 ALA A  80       2.763  25.036  24.557  1.00 93.75           H  
ATOM   1183  N   TYR A  81       5.348  23.532  24.468  1.00 92.75           N  
ATOM   1184  CA  TYR A  81       6.326  22.668  25.137  1.00 92.75           C  
ATOM   1185  C   TYR A  81       7.607  22.479  24.316  1.00 92.75           C  
ATOM   1186  O   TYR A  81       8.696  22.560  24.884  1.00 92.75           O  
ATOM   1187  CB  TYR A  81       5.716  21.296  25.468  1.00 92.75           C  
ATOM   1188  CG  TYR A  81       4.812  21.252  26.689  1.00 92.75           C  
ATOM   1189  CD1 TYR A  81       5.306  21.595  27.968  1.00 92.75           C  
ATOM   1190  CD2 TYR A  81       3.485  20.806  26.562  1.00 92.75           C  
ATOM   1191  CE1 TYR A  81       4.464  21.535  29.104  1.00 92.75           C  
ATOM   1192  CE2 TYR A  81       2.654  20.723  27.695  1.00 92.75           C  
ATOM   1193  CZ  TYR A  81       3.123  21.106  28.968  1.00 92.75           C  
ATOM   1194  OH  TYR A  81       2.254  21.065  30.024  1.00 92.75           O  
ATOM   1195  H   TYR A  81       4.454  23.145  24.206  1.00 92.75           H  
ATOM   1196  HA  TYR A  81       6.624  23.147  26.070  1.00 92.75           H  
ATOM   1197  HB2 TYR A  81       5.179  20.928  24.594  1.00 92.75           H  
ATOM   1198  HB3 TYR A  81       6.531  20.596  25.657  1.00 92.75           H  
ATOM   1199  HD1 TYR A  81       6.331  21.918  28.076  1.00 92.75           H  
ATOM   1200  HD2 TYR A  81       3.098  20.532  25.592  1.00 92.75           H  
ATOM   1201  HE1 TYR A  81       4.829  21.826  30.078  1.00 92.75           H  
ATOM   1202  HE2 TYR A  81       1.632  20.389  27.587  1.00 92.75           H  
ATOM   1203  HH  TYR A  81       2.539  21.522  30.819  1.00 92.75           H  
ATOM   1204  N   ALA A  82       7.501  22.249  23.005  1.00 91.52           N  
ATOM   1205  CA  ALA A  82       8.663  22.022  22.147  1.00 91.52           C  
ATOM   1206  C   ALA A  82       9.545  23.276  22.031  1.00 91.52           C  
ATOM   1207  O   ALA A  82      10.748  23.202  22.268  1.00 91.52           O  
ATOM   1208  CB  ALA A  82       8.176  21.526  20.784  1.00 91.52           C  
ATOM   1209  H   ALA A  82       6.583  22.182  22.587  1.00 91.52           H  
ATOM   1210  HA  ALA A  82       9.278  21.239  22.590  1.00 91.52           H  
ATOM   1211  HB1 ALA A  82       9.038  21.333  20.144  1.00 91.52           H  
ATOM   1212  HB2 ALA A  82       7.540  22.280  20.319  1.00 91.52           H  
ATOM   1213  HB3 ALA A  82       7.609  20.603  20.904  1.00 91.52           H  
ATOM   1214  N   ALA A  83       8.946  24.443  21.783  1.00 94.48           N  
ATOM   1215  CA  ALA A  83       9.675  25.707  21.738  1.00 94.48           C  
ATOM   1216  C   ALA A  83      10.294  26.070  23.104  1.00 94.48           C  
ATOM   1217  O   ALA A  83      11.419  26.561  23.166  1.00 94.48           O  
ATOM   1218  CB  ALA A  83       8.709  26.784  21.236  1.00 94.48           C  
ATOM   1219  H   ALA A  83       7.955  24.458  21.587  1.00 94.48           H  
ATOM   1220  HA  ALA A  83      10.491  25.616  21.023  1.00 94.48           H  
ATOM   1221  HB1 ALA A  83       8.331  26.510  20.251  1.00 94.48           H  
ATOM   1222  HB2 ALA A  83       7.866  26.878  21.920  1.00 94.48           H  
ATOM   1223  HB3 ALA A  83       9.235  27.735  21.160  1.00 94.48           H  
ATOM   1224  N   ALA A  84       9.615  25.773  24.221  1.00 95.01           N  
ATOM   1225  CA  ALA A  84      10.209  25.947  25.549  1.00 95.01           C  
ATOM   1226  C   ALA A  84      11.405  25.003  25.776  1.00 95.01           C  
ATOM   1227  O   ALA A  84      12.392  25.403  26.386  1.00 95.01           O  
ATOM   1228  CB  ALA A  84       9.139  25.740  26.629  1.00 95.01           C  
ATOM   1229  H   ALA A  84       8.687  25.380  24.147  1.00 95.01           H  
ATOM   1230  HA  ALA A  84      10.583  26.967  25.632  1.00 95.01           H  
ATOM   1231  HB1 ALA A  84       8.349  26.484  26.522  1.00 95.01           H  
ATOM   1232  HB2 ALA A  84       9.589  25.858  27.615  1.00 95.01           H  
ATOM   1233  HB3 ALA A  84       8.707  24.742  26.546  1.00 95.01           H  
ATOM   1234  N   ALA A  85      11.341  23.760  25.292  1.00 93.36           N  
ATOM   1235  CA  ALA A  85      12.458  22.820  25.383  1.00 93.36           C  
ATOM   1236  C   ALA A  85      13.673  23.275  24.556  1.00 93.36           C  
ATOM   1237  O   ALA A  85      14.803  23.145  25.022  1.00 93.36           O  
ATOM   1238  CB  ALA A  85      11.968  21.428  24.967  1.00 93.36           C  
ATOM   1239  H   ALA A  85      10.517  23.472  24.785  1.00 93.36           H  
ATOM   1240  HA  ALA A  85      12.789  22.769  26.420  1.00 93.36           H  
ATOM   1241  HB1 ALA A  85      11.117  21.131  25.579  1.00 93.36           H  
ATOM   1242  HB2 ALA A  85      12.776  20.707  25.104  1.00 93.36           H  
ATOM   1243  HB3 ALA A  85      11.675  21.430  23.918  1.00 93.36           H  
ATOM   1244  N   GLU A  86      13.460  23.872  23.382  1.00 93.16           N  
ATOM   1245  CA  GLU A  86      14.544  24.496  22.614  1.00 93.16           C  
ATOM   1246  C   GLU A  86      15.183  25.673  23.362  1.00 93.16           C  
ATOM   1247  O   GLU A  86      16.408  25.767  23.427  1.00 93.16           O  
ATOM   1248  CB  GLU A  86      14.030  24.997  21.265  1.00 93.16           C  
ATOM   1249  CG  GLU A  86      13.763  23.860  20.276  1.00 93.16           C  
ATOM   1250  CD  GLU A  86      13.299  24.409  18.923  1.00 93.16           C  
ATOM   1251  OE1 GLU A  86      12.789  23.614  18.112  1.00 93.16           O  
ATOM   1252  OE2 GLU A  86      13.394  25.635  18.693  1.00 93.16           O1-
ATOM   1253  H   GLU A  86      12.526  23.891  22.999  1.00 93.16           H  
ATOM   1254  HA  GLU A  86      15.333  23.767  22.434  1.00 93.16           H  
ATOM   1255  HB2 GLU A  86      13.119  25.577  21.413  1.00 93.16           H  
ATOM   1256  HB3 GLU A  86      14.793  25.649  20.842  1.00 93.16           H  
ATOM   1257  HG2 GLU A  86      14.679  23.286  20.137  1.00 93.16           H  
ATOM   1258  HG3 GLU A  86      12.999  23.198  20.683  1.00 93.16           H  
ATOM   1259  N   ALA A  87      14.374  26.536  23.987  1.00 94.23           N  
ATOM   1260  CA  ALA A  87      14.893  27.619  24.820  1.00 94.23           C  
ATOM   1261  C   ALA A  87      15.716  27.087  26.011  1.00 94.23           C  
ATOM   1262  O   ALA A  87      16.775  27.629  26.322  1.00 94.23           O  
ATOM   1263  CB  ALA A  87      13.724  28.495  25.286  1.00 94.23           C  
ATOM   1264  H   ALA A  87      13.376  26.441  23.867  1.00 94.23           H  
ATOM   1265  HA  ALA A  87      15.561  28.232  24.214  1.00 94.23           H  
ATOM   1266  HB1 ALA A  87      14.107  29.309  25.903  1.00 94.23           H  
ATOM   1267  HB2 ALA A  87      13.203  28.911  24.424  1.00 94.23           H  
ATOM   1268  HB3 ALA A  87      13.021  27.905  25.873  1.00 94.23           H  
ATOM   1269  N   GLU A  88      15.278  25.998  26.651  1.00 94.36           N  
ATOM   1270  CA  GLU A  88      16.019  25.346  27.741  1.00 94.36           C  
ATOM   1271  C   GLU A  88      17.336  24.699  27.276  1.00 94.36           C  
ATOM   1272  O   GLU A  88      18.296  24.607  28.048  1.00 94.36           O  
ATOM   1273  CB  GLU A  88      15.120  24.296  28.409  1.00 94.36           C  
ATOM   1274  CG  GLU A  88      15.735  23.716  29.694  1.00 94.36           C  
ATOM   1275  CD  GLU A  88      14.805  22.685  30.335  1.00 94.36           C  
ATOM   1276  OE1 GLU A  88      14.547  22.742  31.553  1.00 94.36           O  
ATOM   1277  OE2 GLU A  88      14.238  21.849  29.603  1.00 94.36           O1-
ATOM   1278  H   GLU A  88      14.391  25.606  26.368  1.00 94.36           H  
ATOM   1279  HA  GLU A  88      16.278  26.105  28.478  1.00 94.36           H  
ATOM   1280  HB2 GLU A  88      14.165  24.753  28.665  1.00 94.36           H  
ATOM   1281  HB3 GLU A  88      14.932  23.491  27.699  1.00 94.36           H  
ATOM   1282  HG2 GLU A  88      15.931  24.529  30.393  1.00 94.36           H  
ATOM   1283  HG3 GLU A  88      16.680  23.221  29.470  1.00 94.36           H  
ATOM   1284  N   ALA A  89      17.412  24.275  26.013  1.00 92.63           N  
ATOM   1285  CA  ALA A  89      18.634  23.728  25.432  1.00 92.63           C  
ATOM   1286  C   ALA A  89      19.722  24.798  25.211  1.00 92.63           C  
ATOM   1287  O   ALA A  89      20.901  24.446  25.103  1.00 92.63           O  
ATOM   1288  CB  ALA A  89      18.277  22.986  24.141  1.00 92.63           C  
ATOM   1289  H   ALA A  89      16.589  24.332  25.430  1.00 92.63           H  
ATOM   1290  HA  ALA A  89      19.044  23.000  26.132  1.00 92.63           H  
ATOM   1291  HB1 ALA A  89      17.503  22.245  24.340  1.00 92.63           H  
ATOM   1292  HB2 ALA A  89      17.915  23.689  23.390  1.00 92.63           H  
ATOM   1293  HB3 ALA A  89      19.162  22.483  23.751  1.00 92.63           H  
ATOM   1294  N   SER A  90      19.364  26.091  25.188  1.00 91.74           N  
ATOM   1295  CA  SER A  90      20.341  27.183  25.114  1.00 91.74           C  
ATOM   1296  C   SER A  90      21.310  27.141  26.308  1.00 91.74           C  
ATOM   1297  O   SER A  90      20.913  26.857  27.445  1.00 91.74           O  
ATOM   1298  CB  SER A  90      19.656  28.554  25.041  1.00 91.74           C  
ATOM   1299  OG  SER A  90      20.617  29.604  25.041  1.00 91.74           O  
ATOM   1300  H   SER A  90      18.386  26.319  25.295  1.00 91.74           H  
ATOM   1301  HA  SER A  90      20.898  27.047  24.187  1.00 91.74           H  
ATOM   1302  HB2 SER A  90      19.043  28.606  24.142  1.00 91.74           H  
ATOM   1303  HB3 SER A  90      19.015  28.669  25.915  1.00 91.74           H  
ATOM   1304  HG  SER A  90      20.701  29.975  24.159  1.00 91.74           H  
ATOM   1305  N   PRO A  91      22.606  27.445  26.107  1.00 94.10           N  
ATOM   1306  CA  PRO A  91      23.553  27.564  27.212  1.00 94.10           C  
ATOM   1307  C   PRO A  91      23.249  28.751  28.140  1.00 94.10           C  
ATOM   1308  O   PRO A  91      23.782  28.783  29.251  1.00 94.10           O  
ATOM   1309  CB  PRO A  91      24.924  27.698  26.541  1.00 94.10           C  
ATOM   1310  CG  PRO A  91      24.601  28.353  25.199  1.00 94.10           C  
ATOM   1311  CD  PRO A  91      23.255  27.735  24.835  1.00 94.10           C  
ATOM   1312  HA  PRO A  91      23.532  26.653  27.810  1.00 94.10           H  
ATOM   1313  HB2 PRO A  91      25.339  26.705  26.367  1.00 94.10           H  
ATOM   1314  HB3 PRO A  91      25.617  28.301  27.128  1.00 94.10           H  
ATOM   1315  HG2 PRO A  91      25.360  28.136  24.447  1.00 94.10           H  
ATOM   1316  HG3 PRO A  91      24.486  29.428  25.331  1.00 94.10           H  
ATOM   1317  HD2 PRO A  91      22.684  28.433  24.223  1.00 94.10           H  
ATOM   1318  HD3 PRO A  91      23.409  26.804  24.289  1.00 94.10           H  
ATOM   1319  N   LEU A  92      22.415  29.711  27.716  1.00 95.26           N  
ATOM   1320  CA  LEU A  92      22.102  30.920  28.472  1.00 95.26           C  
ATOM   1321  C   LEU A  92      21.217  30.602  29.701  1.00 95.26           C  
ATOM   1322  O   LEU A  92      20.091  30.125  29.532  1.00 95.26           O  
ATOM   1323  CB  LEU A  92      21.430  31.920  27.513  1.00 95.26           C  
ATOM   1324  CG  LEU A  92      21.243  33.319  28.122  1.00 95.26           C  
ATOM   1325  CD1 LEU A  92      22.575  34.058  28.278  1.00 95.26           C  
ATOM   1326  CD2 LEU A  92      20.343  34.156  27.226  1.00 95.26           C  
ATOM   1327  H   LEU A  92      21.956  29.595  26.825  1.00 95.26           H  
ATOM   1328  HA  LEU A  92      23.047  31.356  28.796  1.00 95.26           H  
ATOM   1329  HB2 LEU A  92      20.456  31.524  27.224  1.00 95.26           H  
ATOM   1330  HB3 LEU A  92      22.028  32.011  26.605  1.00 95.26           H  
ATOM   1331  HG  LEU A  92      20.759  33.221  29.093  1.00 95.26           H  
ATOM   1332 HD11 LEU A  92      23.081  34.134  27.316  1.00 95.26           H  
ATOM   1333 HD12 LEU A  92      22.384  35.057  28.671  1.00 95.26           H  
ATOM   1334 HD13 LEU A  92      23.212  33.542  28.998  1.00 95.26           H  
ATOM   1335 HD21 LEU A  92      19.359  33.690  27.152  1.00 95.26           H  
ATOM   1336 HD22 LEU A  92      20.775  34.237  26.229  1.00 95.26           H  
ATOM   1337 HD23 LEU A  92      20.228  35.150  27.656  1.00 95.26           H  
ATOM   1338  N   PRO A  93      21.663  30.880  30.946  1.00 96.62           N  
ATOM   1339  CA  PRO A  93      20.862  30.634  32.150  1.00 96.62           C  
ATOM   1340  C   PRO A  93      19.503  31.343  32.137  1.00 96.62           C  
ATOM   1341  O   PRO A  93      18.510  30.792  32.609  1.00 96.62           O  
ATOM   1342  CB  PRO A  93      21.719  31.129  33.320  1.00 96.62           C  
ATOM   1343  CG  PRO A  93      23.146  31.008  32.792  1.00 96.62           C  
ATOM   1344  CD  PRO A  93      22.987  31.361  31.317  1.00 96.62           C  
ATOM   1345  HA  PRO A  93      20.697  29.561  32.247  1.00 96.62           H  
ATOM   1346  HB2 PRO A  93      21.506  32.179  33.527  1.00 96.62           H  
ATOM   1347  HB3 PRO A  93      21.566  30.527  34.215  1.00 96.62           H  
ATOM   1348  HG2 PRO A  93      23.826  31.693  33.300  1.00 96.62           H  
ATOM   1349  HG3 PRO A  93      23.489  29.978  32.888  1.00 96.62           H  
ATOM   1350  HD2 PRO A  93      23.776  30.881  30.738  1.00 96.62           H  
ATOM   1351  HD3 PRO A  93      23.028  32.443  31.188  1.00 96.62           H  
ATOM   1352  N   GLU A  94      19.446  32.546  31.567  1.00 96.26           N  
ATOM   1353  CA  GLU A  94      18.222  33.322  31.416  1.00 96.26           C  
ATOM   1354  C   GLU A  94      17.207  32.618  30.506  1.00 96.26           C  
ATOM   1355  O   GLU A  94      16.017  32.611  30.822  1.00 96.26           O  
ATOM   1356  CB  GLU A  94      18.532  34.734  30.886  1.00 96.26           C  
ATOM   1357  CG  GLU A  94      19.320  35.622  31.868  1.00 96.26           C  
ATOM   1358  CD  GLU A  94      20.847  35.415  31.903  1.00 96.26           C  
ATOM   1359  OE1 GLU A  94      21.496  36.202  32.630  1.00 96.26           O  
ATOM   1360  OE2 GLU A  94      21.361  34.459  31.278  1.00 96.26           O1-
ATOM   1361  H   GLU A  94      20.307  32.990  31.280  1.00 96.26           H  
ATOM   1362  HA  GLU A  94      17.758  33.415  32.398  1.00 96.26           H  
ATOM   1363  HB2 GLU A  94      19.052  34.679  29.929  1.00 96.26           H  
ATOM   1364  HB3 GLU A  94      17.578  35.229  30.705  1.00 96.26           H  
ATOM   1365  HG2 GLU A  94      18.914  35.478  32.869  1.00 96.26           H  
ATOM   1366  HG3 GLU A  94      19.127  36.662  31.602  1.00 96.26           H  
ATOM   1367  N   ALA A  95      17.663  31.953  29.439  1.00 96.51           N  
ATOM   1368  CA  ALA A  95      16.791  31.194  28.542  1.00 96.51           C  
ATOM   1369  C   ALA A  95      16.213  29.944  29.222  1.00 96.51           C  
ATOM   1370  O   ALA A  95      15.020  29.668  29.103  1.00 96.51           O  
ATOM   1371  CB  ALA A  95      17.568  30.837  27.273  1.00 96.51           C  
ATOM   1372  H   ALA A  95      18.658  31.918  29.274  1.00 96.51           H  
ATOM   1373  HA  ALA A  95      15.949  31.828  28.264  1.00 96.51           H  
ATOM   1374  HB1 ALA A  95      16.906  30.309  26.587  1.00 96.51           H  
ATOM   1375  HB2 ALA A  95      18.408  30.187  27.514  1.00 96.51           H  
ATOM   1376  HB3 ALA A  95      17.931  31.742  26.787  1.00 96.51           H  
ATOM   1377  N   LYS A  96      17.022  29.246  30.029  1.00 96.47           N  
ATOM   1378  CA  LYS A  96      16.558  28.114  30.850  1.00 96.47           C  
ATOM   1379  C   LYS A  96      15.491  28.538  31.845  1.00 96.47           C  
ATOM   1380  O   LYS A  96      14.442  27.907  31.949  1.00 96.47           O  
ATOM   1381  CB  LYS A  96      17.732  27.472  31.595  1.00 96.47           C  
ATOM   1382  CG  LYS A  96      18.718  26.875  30.599  1.00 96.47           C  
ATOM   1383  CD  LYS A  96      19.856  26.150  31.308  1.00 96.47           C  
ATOM   1384  CE  LYS A  96      20.756  25.623  30.197  1.00 96.47           C  
ATOM   1385  NZ  LYS A  96      21.850  24.787  30.724  1.00 96.47           N1+
ATOM   1386  H   LYS A  96      17.997  29.510  30.049  1.00 96.47           H  
ATOM   1387  HA  LYS A  96      16.089  27.370  30.206  1.00 96.47           H  
ATOM   1388  HB2 LYS A  96      18.237  28.212  32.216  1.00 96.47           H  
ATOM   1389  HB3 LYS A  96      17.349  26.677  32.236  1.00 96.47           H  
ATOM   1390  HG2 LYS A  96      19.134  27.660  29.966  1.00 96.47           H  
ATOM   1391  HG3 LYS A  96      18.179  26.164  29.973  1.00 96.47           H  
ATOM   1392  HD2 LYS A  96      19.450  25.328  31.897  1.00 96.47           H  
ATOM   1393  HD3 LYS A  96      20.401  26.848  31.944  1.00 96.47           H  
ATOM   1394  HE2 LYS A  96      21.153  26.474  29.644  1.00 96.47           H  
ATOM   1395  HE3 LYS A  96      20.144  25.056  29.495  1.00 96.47           H  
ATOM   1396  HZ1 LYS A  96      22.444  25.341  31.325  1.00 96.47           H  
ATOM   1397  HZ2 LYS A  96      21.455  24.003  31.223  1.00 96.47           H  
ATOM   1398  HZ3 LYS A  96      22.383  24.444  29.937  1.00 96.47           H  
ATOM   1399  N   ARG A  97      15.729  29.650  32.542  1.00 97.08           N  
ATOM   1400  CA  ARG A  97      14.759  30.193  33.491  1.00 97.08           C  
ATOM   1401  C   ARG A  97      13.475  30.655  32.792  1.00 97.08           C  
ATOM   1402  O   ARG A  97      12.389  30.432  33.322  1.00 97.08           O  
ATOM   1403  CB  ARG A  97      15.432  31.307  34.302  1.00 97.08           C  
ATOM   1404  CG  ARG A  97      14.513  31.891  35.379  1.00 97.08           C  
ATOM   1405  CD  ARG A  97      14.054  30.853  36.400  1.00 97.08           C  
ATOM   1406  NE  ARG A  97      13.129  31.479  37.345  1.00 97.08           N  
ATOM   1407  CZ  ARG A  97      12.247  30.843  38.078  1.00 97.08           C  
ATOM   1408  NH1 ARG A  97      12.175  29.536  38.134  1.00 97.08           N1+
ATOM   1409  NH2 ARG A  97      11.406  31.569  38.760  1.00 97.08           N  
ATOM   1410  H   ARG A  97      16.615  30.116  32.408  1.00 97.08           H  
ATOM   1411  HA  ARG A  97      14.465  29.380  34.155  1.00 97.08           H  
ATOM   1412  HB2 ARG A  97      15.735  32.108  33.628  1.00 97.08           H  
ATOM   1413  HB3 ARG A  97      16.327  30.911  34.782  1.00 97.08           H  
ATOM   1414  HG2 ARG A  97      13.622  32.306  34.908  1.00 97.08           H  
ATOM   1415  HG3 ARG A  97      15.038  32.694  35.895  1.00 97.08           H  
ATOM   1416  HD2 ARG A  97      13.534  30.044  35.886  1.00 97.08           H  
ATOM   1417  HD3 ARG A  97      14.914  30.442  36.927  1.00 97.08           H  
ATOM   1418  HE  ARG A  97      13.059  32.487  37.339  1.00 97.08           H  
ATOM   1419 HH11 ARG A  97      12.753  28.963  37.535  1.00 97.08           H  
ATOM   1420 HH12 ARG A  97      11.447  29.063  38.651  1.00 97.08           H  
ATOM   1421 HH21 ARG A  97      10.637  31.146  39.258  1.00 97.08           H  
ATOM   1422 HH22 ARG A  97      11.407  32.564  38.588  1.00 97.08           H  
ATOM   1423  N   ALA A  98      13.581  31.246  31.601  1.00 97.36           N  
ATOM   1424  CA  ALA A  98      12.413  31.607  30.799  1.00 97.36           C  
ATOM   1425  C   ALA A  98      11.603  30.364  30.401  1.00 97.36           C  
ATOM   1426  O   ALA A  98      10.381  30.380  30.519  1.00 97.36           O  
ATOM   1427  CB  ALA A  98      12.862  32.401  29.570  1.00 97.36           C  
ATOM   1428  H   ALA A  98      14.498  31.452  31.233  1.00 97.36           H  
ATOM   1429  HA  ALA A  98      11.760  32.243  31.396  1.00 97.36           H  
ATOM   1430  HB1 ALA A  98      13.410  33.292  29.877  1.00 97.36           H  
ATOM   1431  HB2 ALA A  98      13.505  31.789  28.937  1.00 97.36           H  
ATOM   1432  HB3 ALA A  98      11.989  32.706  28.994  1.00 97.36           H  
ATOM   1433  N   ALA A  99      12.262  29.270  30.003  1.00 96.89           N  
ATOM   1434  CA  ALA A  99      11.603  28.010  29.668  1.00 96.89           C  
ATOM   1435  C   ALA A  99      10.822  27.406  30.850  1.00 96.89           C  
ATOM   1436  O   ALA A  99       9.694  26.943  30.669  1.00 96.89           O  
ATOM   1437  CB  ALA A  99      12.655  27.032  29.146  1.00 96.89           C  
ATOM   1438  H   ALA A  99      13.263  29.324  29.881  1.00 96.89           H  
ATOM   1439  HA  ALA A  99      10.887  28.195  28.866  1.00 96.89           H  
ATOM   1440  HB1 ALA A  99      13.159  27.452  28.276  1.00 96.89           H  
ATOM   1441  HB2 ALA A  99      12.167  26.100  28.861  1.00 96.89           H  
ATOM   1442  HB3 ALA A  99      13.394  26.813  29.917  1.00 96.89           H  
ATOM   1443  N   GLU A 100      11.369  27.449  32.070  1.00 96.57           N  
ATOM   1444  CA  GLU A 100      10.640  27.046  33.283  1.00 96.57           C  
ATOM   1445  C   GLU A 100       9.372  27.883  33.491  1.00 96.57           C  
ATOM   1446  O   GLU A 100       8.302  27.347  33.789  1.00 96.57           O  
ATOM   1447  CB  GLU A 100      11.516  27.215  34.532  1.00 96.57           C  
ATOM   1448  CG  GLU A 100      12.692  26.238  34.629  1.00 96.57           C  
ATOM   1449  CD  GLU A 100      13.551  26.494  35.883  1.00 96.57           C  
ATOM   1450  OE1 GLU A 100      14.458  25.674  36.141  1.00 96.57           O  
ATOM   1451  OE2 GLU A 100      13.309  27.503  36.602  1.00 96.57           O1-
ATOM   1452  H   GLU A 100      12.322  27.773  32.158  1.00 96.57           H  
ATOM   1453  HA  GLU A 100      10.336  26.001  33.201  1.00 96.57           H  
ATOM   1454  HB2 GLU A 100      10.886  27.068  35.410  1.00 96.57           H  
ATOM   1455  HB3 GLU A 100      11.895  28.236  34.558  1.00 96.57           H  
ATOM   1456  HG2 GLU A 100      12.296  25.222  34.659  1.00 96.57           H  
ATOM   1457  HG3 GLU A 100      13.316  26.333  33.742  1.00 96.57           H  
ATOM   1458  N   LEU A 101       9.484  29.201  33.313  1.00 96.71           N  
ATOM   1459  CA  LEU A 101       8.365  30.114  33.505  1.00 96.71           C  
ATOM   1460  C   LEU A 101       7.283  29.924  32.430  1.00 96.71           C  
ATOM   1461  O   LEU A 101       6.097  29.921  32.744  1.00 96.71           O  
ATOM   1462  CB  LEU A 101       8.900  31.553  33.534  1.00 96.71           C  
ATOM   1463  CG  LEU A 101       8.013  32.435  34.429  1.00 96.71           C  
ATOM   1464  CD1 LEU A 101       8.688  32.696  35.777  1.00 96.71           C  
ATOM   1465  CD2 LEU A 101       7.739  33.763  33.758  1.00 96.71           C  
ATOM   1466  H   LEU A 101      10.386  29.581  33.062  1.00 96.71           H  
ATOM   1467  HA  LEU A 101       7.914  29.880  34.469  1.00 96.71           H  
ATOM   1468  HB2 LEU A 101       8.931  31.937  32.514  1.00 96.71           H  
ATOM   1469  HB3 LEU A 101       9.920  31.568  33.915  1.00 96.71           H  
ATOM   1470  HG  LEU A 101       7.051  31.953  34.604  1.00 96.71           H  
ATOM   1471 HD11 LEU A 101       9.627  33.229  35.634  1.00 96.71           H  
ATOM   1472 HD12 LEU A 101       8.882  31.748  36.279  1.00 96.71           H  
ATOM   1473 HD13 LEU A 101       8.035  33.306  36.402  1.00 96.71           H  
ATOM   1474 HD21 LEU A 101       7.287  33.589  32.781  1.00 96.71           H  
ATOM   1475 HD22 LEU A 101       8.668  34.324  33.657  1.00 96.71           H  
ATOM   1476 HD23 LEU A 101       7.031  34.327  34.364  1.00 96.71           H  
ATOM   1477  N   LEU A 102       7.683  29.687  31.177  1.00 97.00           N  
ATOM   1478  CA  LEU A 102       6.779  29.361  30.073  1.00 97.00           C  
ATOM   1479  C   LEU A 102       5.995  28.072  30.340  1.00 97.00           C  
ATOM   1480  O   LEU A 102       4.784  28.042  30.132  1.00 97.00           O  
ATOM   1481  CB  LEU A 102       7.591  29.225  28.777  1.00 97.00           C  
ATOM   1482  CG  LEU A 102       8.069  30.557  28.180  1.00 97.00           C  
ATOM   1483  CD1 LEU A 102       9.131  30.263  27.121  1.00 97.00           C  
ATOM   1484  CD2 LEU A 102       6.923  31.336  27.534  1.00 97.00           C  
ATOM   1485  H   LEU A 102       8.674  29.736  30.985  1.00 97.00           H  
ATOM   1486  HA  LEU A 102       6.044  30.159  29.964  1.00 97.00           H  
ATOM   1487  HB2 LEU A 102       6.982  28.717  28.029  1.00 97.00           H  
ATOM   1488  HB3 LEU A 102       8.456  28.592  28.974  1.00 97.00           H  
ATOM   1489  HG  LEU A 102       8.509  31.188  28.953  1.00 97.00           H  
ATOM   1490 HD11 LEU A 102       9.192  31.088  26.412  1.00 97.00           H  
ATOM   1491 HD12 LEU A 102       8.876  29.356  26.572  1.00 97.00           H  
ATOM   1492 HD13 LEU A 102      10.098  30.123  27.604  1.00 97.00           H  
ATOM   1493 HD21 LEU A 102       6.155  31.567  28.274  1.00 97.00           H  
ATOM   1494 HD22 LEU A 102       7.311  32.273  27.136  1.00 97.00           H  
ATOM   1495 HD23 LEU A 102       6.492  30.749  26.725  1.00 97.00           H  
ATOM   1496  N   ARG A 103       6.644  27.022  30.859  1.00 96.32           N  
ATOM   1497  CA  ARG A 103       5.948  25.780  31.245  1.00 96.32           C  
ATOM   1498  C   ARG A 103       4.904  26.031  32.323  1.00 96.32           C  
ATOM   1499  O   ARG A 103       3.782  25.551  32.197  1.00 96.32           O  
ATOM   1500  CB  ARG A 103       6.948  24.730  31.730  1.00 96.32           C  
ATOM   1501  CG  ARG A 103       7.768  24.173  30.568  1.00 96.32           C  
ATOM   1502  CD  ARG A 103       8.879  23.292  31.132  1.00 96.32           C  
ATOM   1503  NE  ARG A 103       9.776  22.866  30.054  1.00 96.32           N  
ATOM   1504  CZ  ARG A 103      11.072  22.654  30.140  1.00 96.32           C  
ATOM   1505  NH1 ARG A 103      11.751  22.762  31.249  1.00 96.32           N1+
ATOM   1506  NH2 ARG A 103      11.696  22.314  29.060  1.00 96.32           N  
ATOM   1507  H   ARG A 103       7.642  27.100  30.995  1.00 96.32           H  
ATOM   1508  HA  ARG A 103       5.399  25.390  30.387  1.00 96.32           H  
ATOM   1509  HB2 ARG A 103       7.608  25.177  32.474  1.00 96.32           H  
ATOM   1510  HB3 ARG A 103       6.407  23.908  32.198  1.00 96.32           H  
ATOM   1511  HG2 ARG A 103       8.209  24.987  29.993  1.00 96.32           H  
ATOM   1512  HG3 ARG A 103       7.124  23.587  29.912  1.00 96.32           H  
ATOM   1513  HD2 ARG A 103       8.442  22.422  31.620  1.00 96.32           H  
ATOM   1514  HD3 ARG A 103       9.436  23.872  31.867  1.00 96.32           H  
ATOM   1515  HE  ARG A 103       9.374  22.770  29.133  1.00 96.32           H  
ATOM   1516 HH11 ARG A 103      11.317  23.086  32.101  1.00 96.32           H  
ATOM   1517 HH12 ARG A 103      12.749  22.604  31.243  1.00 96.32           H  
ATOM   1518 HH21 ARG A 103      12.677  22.089  29.147  1.00 96.32           H  
ATOM   1519 HH22 ARG A 103      11.251  22.271  28.154  1.00 96.32           H  
ATOM   1520  N   LYS A 104       5.244  26.838  33.333  1.00 95.31           N  
ATOM   1521  CA  LYS A 104       4.290  27.243  34.370  1.00 95.31           C  
ATOM   1522  C   LYS A 104       3.090  27.992  33.773  1.00 95.31           C  
ATOM   1523  O   LYS A 104       1.954  27.660  34.095  1.00 95.31           O  
ATOM   1524  CB  LYS A 104       5.026  28.063  35.439  1.00 95.31           C  
ATOM   1525  CG  LYS A 104       4.065  28.432  36.571  1.00 95.31           C  
ATOM   1526  CD  LYS A 104       4.720  29.320  37.627  1.00 95.31           C  
ATOM   1527  CE  LYS A 104       3.574  29.760  38.532  1.00 95.31           C  
ATOM   1528  NZ  LYS A 104       3.998  30.673  39.603  1.00 95.31           N1+
ATOM   1529  H   LYS A 104       6.190  27.189  33.362  1.00 95.31           H  
ATOM   1530  HA  LYS A 104       3.884  26.344  34.832  1.00 95.31           H  
ATOM   1531  HB2 LYS A 104       5.852  27.478  35.842  1.00 95.31           H  
ATOM   1532  HB3 LYS A 104       5.424  28.977  34.997  1.00 95.31           H  
ATOM   1533  HG2 LYS A 104       3.219  28.979  36.155  1.00 95.31           H  
ATOM   1534  HG3 LYS A 104       3.693  27.522  37.040  1.00 95.31           H  
ATOM   1535  HD2 LYS A 104       5.170  30.192  37.151  1.00 95.31           H  
ATOM   1536  HD3 LYS A 104       5.471  28.757  38.182  1.00 95.31           H  
ATOM   1537  HE2 LYS A 104       2.842  30.278  37.912  1.00 95.31           H  
ATOM   1538  HE3 LYS A 104       3.077  28.881  38.943  1.00 95.31           H  
ATOM   1539  HZ1 LYS A 104       3.195  30.967  40.140  1.00 95.31           H  
ATOM   1540  HZ2 LYS A 104       4.733  30.311  40.193  1.00 95.31           H  
ATOM   1541  HZ3 LYS A 104       4.264  31.573  39.229  1.00 95.31           H  
ATOM   1542  N   LEU A 105       3.326  28.955  32.879  1.00 95.37           N  
ATOM   1543  CA  LEU A 105       2.257  29.701  32.202  1.00 95.37           C  
ATOM   1544  C   LEU A 105       1.357  28.790  31.352  1.00 95.37           C  
ATOM   1545  O   LEU A 105       0.141  28.979  31.332  1.00 95.37           O  
ATOM   1546  CB  LEU A 105       2.876  30.803  31.324  1.00 95.37           C  
ATOM   1547  CG  LEU A 105       3.484  31.988  32.095  1.00 95.37           C  
ATOM   1548  CD1 LEU A 105       4.202  32.906  31.104  1.00 95.37           C  
ATOM   1549  CD2 LEU A 105       2.425  32.812  32.828  1.00 95.37           C  
ATOM   1550  H   LEU A 105       4.288  29.193  32.678  1.00 95.37           H  
ATOM   1551  HA  LEU A 105       1.612  30.154  32.955  1.00 95.37           H  
ATOM   1552  HB2 LEU A 105       2.103  31.192  30.661  1.00 95.37           H  
ATOM   1553  HB3 LEU A 105       3.650  30.356  30.701  1.00 95.37           H  
ATOM   1554  HG  LEU A 105       4.208  31.630  32.826  1.00 95.37           H  
ATOM   1555 HD11 LEU A 105       4.636  33.748  31.643  1.00 95.37           H  
ATOM   1556 HD12 LEU A 105       5.001  32.355  30.609  1.00 95.37           H  
ATOM   1557 HD13 LEU A 105       3.499  33.283  30.362  1.00 95.37           H  
ATOM   1558 HD21 LEU A 105       2.894  33.676  33.300  1.00 95.37           H  
ATOM   1559 HD22 LEU A 105       1.956  32.218  33.613  1.00 95.37           H  
ATOM   1560 HD23 LEU A 105       1.662  33.157  32.130  1.00 95.37           H  
ATOM   1561  N   LEU A 106       1.929  27.786  30.681  1.00 94.68           N  
ATOM   1562  CA  LEU A 106       1.161  26.791  29.932  1.00 94.68           C  
ATOM   1563  C   LEU A 106       0.290  25.931  30.856  1.00 94.68           C  
ATOM   1564  O   LEU A 106      -0.881  25.716  30.557  1.00 94.68           O  
ATOM   1565  CB  LEU A 106       2.123  25.930  29.100  1.00 94.68           C  
ATOM   1566  CG  LEU A 106       1.429  24.859  28.236  1.00 94.68           C  
ATOM   1567  CD1 LEU A 106       0.411  25.422  27.239  1.00 94.68           C  
ATOM   1568  CD2 LEU A 106       2.507  24.129  27.447  1.00 94.68           C  
ATOM   1569  H   LEU A 106       2.936  27.710  30.692  1.00 94.68           H  
ATOM   1570  HA  LEU A 106       0.493  27.325  29.255  1.00 94.68           H  
ATOM   1571  HB2 LEU A 106       2.714  26.583  28.458  1.00 94.68           H  
ATOM   1572  HB3 LEU A 106       2.813  25.425  29.778  1.00 94.68           H  
ATOM   1573  HG  LEU A 106       0.927  24.137  28.882  1.00 94.68           H  
ATOM   1574 HD11 LEU A 106      -0.007  24.610  26.647  1.00 94.68           H  
ATOM   1575 HD12 LEU A 106      -0.410  25.903  27.769  1.00 94.68           H  
ATOM   1576 HD13 LEU A 106       0.888  26.139  26.571  1.00 94.68           H  
ATOM   1577 HD21 LEU A 106       3.215  23.677  28.141  1.00 94.68           H  
ATOM   1578 HD22 LEU A 106       2.063  23.354  26.823  1.00 94.68           H  
ATOM   1579 HD23 LEU A 106       3.055  24.833  26.820  1.00 94.68           H  
ATOM   1580  N   ASP A 107       0.821  25.476  31.992  1.00 94.35           N  
ATOM   1581  CA  ASP A 107       0.051  24.694  32.967  1.00 94.35           C  
ATOM   1582  C   ASP A 107      -1.096  25.516  33.579  1.00 94.35           C  
ATOM   1583  O   ASP A 107      -2.205  25.007  33.755  1.00 94.35           O  
ATOM   1584  CB  ASP A 107       0.982  24.143  34.057  1.00 94.35           C  
ATOM   1585  CG  ASP A 107       1.923  23.026  33.575  1.00 94.35           C  
ATOM   1586  OD1 ASP A 107       1.602  22.337  32.571  1.00 94.35           O  
ATOM   1587  OD2 ASP A 107       2.946  22.815  34.262  1.00 94.35           O1-
ATOM   1588  H   ASP A 107       1.801  25.639  32.173  1.00 94.35           H  
ATOM   1589  HA  ASP A 107      -0.405  23.847  32.456  1.00 94.35           H  
ATOM   1590  HB2 ASP A 107       1.569  24.959  34.478  1.00 94.35           H  
ATOM   1591  HB3 ASP A 107       0.366  23.731  34.856  1.00 94.35           H  
ATOM   1592  N   GLU A 108      -0.883  26.810  33.826  1.00 93.51           N  
ATOM   1593  CA  GLU A 108      -1.949  27.727  34.234  1.00 93.51           C  
ATOM   1594  C   GLU A 108      -3.003  27.925  33.138  1.00 93.51           C  
ATOM   1595  O   GLU A 108      -4.199  27.958  33.433  1.00 93.51           O  
ATOM   1596  CB  GLU A 108      -1.360  29.088  34.613  1.00 93.51           C  
ATOM   1597  CG  GLU A 108      -0.606  29.049  35.946  1.00 93.51           C  
ATOM   1598  CD  GLU A 108       0.015  30.405  36.302  1.00 93.51           C  
ATOM   1599  OE1 GLU A 108       0.823  30.413  37.261  1.00 93.51           O  
ATOM   1600  OE2 GLU A 108      -0.365  31.417  35.663  1.00 93.51           O1-
ATOM   1601  H   GLU A 108       0.055  27.168  33.713  1.00 93.51           H  
ATOM   1602  HA  GLU A 108      -2.461  27.314  35.103  1.00 93.51           H  
ATOM   1603  HB2 GLU A 108      -2.180  29.800  34.705  1.00 93.51           H  
ATOM   1604  HB3 GLU A 108      -0.693  29.428  33.821  1.00 93.51           H  
ATOM   1605  HG2 GLU A 108       0.177  28.292  35.907  1.00 93.51           H  
ATOM   1606  HG3 GLU A 108      -1.306  28.763  36.731  1.00 93.51           H  
ATOM   1607  N   ALA A 109      -2.593  28.038  31.870  1.00 93.38           N  
ATOM   1608  CA  ALA A 109      -3.521  28.125  30.744  1.00 93.38           C  
ATOM   1609  C   ALA A 109      -4.354  26.839  30.598  1.00 93.38           C  
ATOM   1610  O   ALA A 109      -5.565  26.909  30.393  1.00 93.38           O  
ATOM   1611  CB  ALA A 109      -2.738  28.456  29.469  1.00 93.38           C  
ATOM   1612  H   ALA A 109      -1.602  28.042  31.681  1.00 93.38           H  
ATOM   1613  HA  ALA A 109      -4.220  28.940  30.933  1.00 93.38           H  
ATOM   1614  HB1 ALA A 109      -2.067  27.638  29.211  1.00 93.38           H  
ATOM   1615  HB2 ALA A 109      -2.150  29.362  29.618  1.00 93.38           H  
ATOM   1616  HB3 ALA A 109      -3.432  28.619  28.645  1.00 93.38           H  
ATOM   1617  N   LYS A 110      -3.734  25.666  30.783  1.00 92.08           N  
ATOM   1618  CA  LYS A 110      -4.410  24.359  30.815  1.00 92.08           C  
ATOM   1619  C   LYS A 110      -5.421  24.283  31.959  1.00 92.08           C  
ATOM   1620  O   LYS A 110      -6.557  23.875  31.735  1.00 92.08           O  
ATOM   1621  CB  LYS A 110      -3.359  23.241  30.924  1.00 92.08           C  
ATOM   1622  CG  LYS A 110      -2.575  23.071  29.613  1.00 92.08           C  
ATOM   1623  CD  LYS A 110      -1.339  22.182  29.732  1.00 92.08           C  
ATOM   1624  CE  LYS A 110      -1.719  20.742  30.075  1.00 92.08           C  
ATOM   1625  NZ  LYS A 110      -0.548  19.865  29.882  1.00 92.08           N1+
ATOM   1626  H   LYS A 110      -2.732  25.690  30.912  1.00 92.08           H  
ATOM   1627  HA  LYS A 110      -4.979  24.216  29.897  1.00 92.08           H  
ATOM   1628  HB2 LYS A 110      -3.862  22.302  31.154  1.00 92.08           H  
ATOM   1629  HB3 LYS A 110      -2.667  23.468  31.735  1.00 92.08           H  
ATOM   1630  HG2 LYS A 110      -3.234  22.609  28.877  1.00 92.08           H  
ATOM   1631  HG3 LYS A 110      -2.264  24.042  29.227  1.00 92.08           H  
ATOM   1632  HD2 LYS A 110      -0.827  22.199  28.770  1.00 92.08           H  
ATOM   1633  HD3 LYS A 110      -0.662  22.585  30.486  1.00 92.08           H  
ATOM   1634  HE2 LYS A 110      -2.525  20.422  29.415  1.00 92.08           H  
ATOM   1635  HE3 LYS A 110      -2.062  20.709  31.110  1.00 92.08           H  
ATOM   1636  HZ1 LYS A 110      -0.420  19.742  28.888  1.00 92.08           H  
ATOM   1637  HZ2 LYS A 110       0.294  20.298  30.234  1.00 92.08           H  
ATOM   1638  HZ3 LYS A 110      -0.681  18.947  30.283  1.00 92.08           H  
ATOM   1639  N   ALA A 111      -5.047  24.741  33.154  1.00 92.09           N  
ATOM   1640  CA  ALA A 111      -5.935  24.773  34.317  1.00 92.09           C  
ATOM   1641  C   ALA A 111      -7.126  25.732  34.148  1.00 92.09           C  
ATOM   1642  O   ALA A 111      -8.185  25.476  34.704  1.00 92.09           O  
ATOM   1643  CB  ALA A 111      -5.106  25.148  35.551  1.00 92.09           C  
ATOM   1644  H   ALA A 111      -4.086  25.028  33.277  1.00 92.09           H  
ATOM   1645  HA  ALA A 111      -6.348  23.777  34.467  1.00 92.09           H  
ATOM   1646  HB1 ALA A 111      -5.742  25.128  36.435  1.00 92.09           H  
ATOM   1647  HB2 ALA A 111      -4.292  24.433  35.680  1.00 92.09           H  
ATOM   1648  HB3 ALA A 111      -4.687  26.146  35.432  1.00 92.09           H  
ATOM   1649  N   LYS A 112      -6.967  26.822  33.387  1.00 90.66           N  
ATOM   1650  CA  LYS A 112      -8.064  27.753  33.061  1.00 90.66           C  
ATOM   1651  C   LYS A 112      -9.025  27.214  31.998  1.00 90.66           C  
ATOM   1652  O   LYS A 112     -10.139  27.720  31.895  1.00 90.66           O  
ATOM   1653  CB  LYS A 112      -7.478  29.090  32.583  1.00 90.66           C  
ATOM   1654  CG  LYS A 112      -6.873  29.916  33.724  1.00 90.66           C  
ATOM   1655  CD  LYS A 112      -6.100  31.111  33.152  1.00 90.66           C  
ATOM   1656  CE  LYS A 112      -5.395  31.870  34.281  1.00 90.66           C  
ATOM   1657  NZ  LYS A 112      -4.418  32.857  33.757  1.00 90.66           N1+
ATOM   1658  H   LYS A 112      -6.042  27.018  33.032  1.00 90.66           H  
ATOM   1659  HA  LYS A 112      -8.677  27.915  33.948  1.00 90.66           H  
ATOM   1660  HB2 LYS A 112      -8.267  29.683  32.121  1.00 90.66           H  
ATOM   1661  HB3 LYS A 112      -6.721  28.890  31.826  1.00 90.66           H  
ATOM   1662  HG2 LYS A 112      -6.196  29.299  34.313  1.00 90.66           H  
ATOM   1663  HG3 LYS A 112      -7.671  30.272  34.376  1.00 90.66           H  
ATOM   1664  HD2 LYS A 112      -6.785  31.773  32.621  1.00 90.66           H  
ATOM   1665  HD3 LYS A 112      -5.353  30.735  32.454  1.00 90.66           H  
ATOM   1666  HE2 LYS A 112      -6.144  32.356  34.907  1.00 90.66           H  
ATOM   1667  HE3 LYS A 112      -4.868  31.138  34.894  1.00 90.66           H  
ATOM   1668  HZ1 LYS A 112      -3.915  33.298  34.513  1.00 90.66           H  
ATOM   1669  HZ2 LYS A 112      -4.863  33.561  33.186  1.00 90.66           H  
ATOM   1670  HZ3 LYS A 112      -3.719  32.383  33.203  1.00 90.66           H  
ATOM   1671  N   ARG A 113      -8.571  26.275  31.163  1.00 87.36           N  
ATOM   1672  CA  ARG A 113      -9.342  25.711  30.048  1.00 87.36           C  
ATOM   1673  C   ARG A 113     -10.155  24.472  30.449  1.00 87.36           C  
ATOM   1674  O   ARG A 113     -11.164  24.197  29.801  1.00 87.36           O  
ATOM   1675  CB  ARG A 113      -8.364  25.426  28.901  1.00 87.36           C  
ATOM   1676  CG  ARG A 113      -9.097  25.096  27.601  1.00 87.36           C  
ATOM   1677  CD  ARG A 113      -8.097  24.837  26.479  1.00 87.36           C  
ATOM   1678  NE  ARG A 113      -8.832  24.432  25.278  1.00 87.36           N  
ATOM   1679  CZ  ARG A 113      -8.790  25.021  24.107  1.00 87.36           C  
ATOM   1680  NH1 ARG A 113      -7.910  25.905  23.760  1.00 87.36           N1+
ATOM   1681  NH2 ARG A 113      -9.695  24.742  23.228  1.00 87.36           N  
ATOM   1682  H   ARG A 113      -7.624  25.952  31.302  1.00 87.36           H  
ATOM   1683  HA  ARG A 113     -10.074  26.448  29.721  1.00 87.36           H  
ATOM   1684  HB2 ARG A 113      -7.748  26.309  28.732  1.00 87.36           H  
ATOM   1685  HB3 ARG A 113      -7.713  24.597  29.175  1.00 87.36           H  
ATOM   1686  HG2 ARG A 113      -9.748  25.927  27.327  1.00 87.36           H  
ATOM   1687  HG3 ARG A 113      -9.700  24.198  27.736  1.00 87.36           H  
ATOM   1688  HD2 ARG A 113      -7.511  25.740  26.307  1.00 87.36           H  
ATOM   1689  HD3 ARG A 113      -7.421  24.036  26.777  1.00 87.36           H  
ATOM   1690  HE  ARG A 113      -9.531  23.715  25.408  1.00 87.36           H  
ATOM   1691 HH11 ARG A 113      -8.046  26.410  22.897  1.00 87.36           H  
ATOM   1692 HH12 ARG A 113      -7.151  26.201  24.357  1.00 87.36           H  
ATOM   1693 HH21 ARG A 113      -9.686  25.324  22.402  1.00 87.36           H  
ATOM   1694 HH22 ARG A 113     -10.462  24.123  23.445  1.00 87.36           H  
ATOM   1695  N   ALA A 114      -9.690  23.731  31.455  1.00 76.39           N  
ATOM   1696  CA  ALA A 114     -10.424  22.636  32.093  1.00 76.39           C  
ATOM   1697  C   ALA A 114     -11.563  23.163  32.985  1.00 76.39           C  
ATOM   1698  O   ALA A 114     -12.599  22.463  33.044  1.00 76.39           O  
ATOM   1699  CB  ALA A 114      -9.420  21.782  32.879  1.00 76.39           C  
ATOM   1700  OXT ALA A 114     -11.354  24.225  33.615  1.00 76.39           O1-
ATOM   1701  H   ALA A 114      -8.866  24.063  31.935  1.00 76.39           H  
ATOM   1702  HA  ALA A 114     -10.896  22.022  31.326  1.00 76.39           H  
ATOM   1703  HB1 ALA A 114      -9.946  20.942  33.334  1.00 76.39           H  
ATOM   1704  HB2 ALA A 114      -8.971  22.387  33.667  1.00 76.39           H  
ATOM   1705  HB3 ALA A 114      -8.642  21.411  32.211  1.00 76.39           H  
TER   
ATOM   1706  N   SER B   1     -16.927 -42.355 -11.389  1.00 21.21           N  
ATOM   1707  CA  SER B   1     -15.702 -41.573 -11.151  1.00 21.21           C  
ATOM   1708  C   SER B   1     -15.683 -41.218  -9.682  1.00 21.21           C  
ATOM   1709  O   SER B   1     -16.721 -40.814  -9.176  1.00 21.21           O  
ATOM   1710  CB  SER B   1     -15.707 -40.297 -12.003  1.00 21.21           C  
ATOM   1711  OG  SER B   1     -17.034 -39.816 -12.118  1.00 21.21           O  
ATOM   1712  H   SER B   1     -16.993 -42.615 -12.364  1.00 21.21           H  
ATOM   1713  HA  SER B   1     -14.814 -42.161 -11.386  1.00 21.21           H  
ATOM   1714  HB2 SER B   1     -15.068 -39.543 -11.545  1.00 21.21           H  
ATOM   1715  HB3 SER B   1     -15.326 -40.524 -12.999  1.00 21.21           H  
ATOM   1716  HG  SER B   1     -17.009 -38.858 -12.180  1.00 21.21           H  
ATOM   1717  H2  SER B   1     -17.704 -41.750 -11.167  1.00 21.21           H  
ATOM   1718  H3  SER B   1     -16.957 -43.166 -10.789  1.00 21.21           H  
ATOM   1719  N   LEU B   2     -14.568 -41.424  -8.976  1.00 24.77           N  
ATOM   1720  CA  LEU B   2     -14.396 -40.763  -7.677  1.00 24.77           C  
ATOM   1721  C   LEU B   2     -14.483 -39.244  -7.918  1.00 24.77           C  
ATOM   1722  O   LEU B   2     -14.078 -38.813  -9.005  1.00 24.77           O  
ATOM   1723  CB  LEU B   2     -13.037 -41.166  -7.071  1.00 24.77           C  
ATOM   1724  CG  LEU B   2     -13.067 -42.553  -6.401  1.00 24.77           C  
ATOM   1725  CD1 LEU B   2     -11.681 -43.195  -6.399  1.00 24.77           C  
ATOM   1726  CD2 LEU B   2     -13.561 -42.456  -4.956  1.00 24.77           C  
ATOM   1727  H   LEU B   2     -13.721 -41.726  -9.434  1.00 24.77           H  
ATOM   1728  HA  LEU B   2     -15.201 -41.057  -7.005  1.00 24.77           H  
ATOM   1729  HB2 LEU B   2     -12.284 -41.150  -7.860  1.00 24.77           H  
ATOM   1730  HB3 LEU B   2     -12.734 -40.425  -6.332  1.00 24.77           H  
ATOM   1731  HG  LEU B   2     -13.734 -43.211  -6.958  1.00 24.77           H  
ATOM   1732 HD11 LEU B   2     -10.983 -42.561  -5.852  1.00 24.77           H  
ATOM   1733 HD12 LEU B   2     -11.723 -44.170  -5.916  1.00 24.77           H  
ATOM   1734 HD13 LEU B   2     -11.322 -43.318  -7.421  1.00 24.77           H  
ATOM   1735 HD21 LEU B   2     -13.580 -43.446  -4.502  1.00 24.77           H  
ATOM   1736 HD22 LEU B   2     -12.893 -41.819  -4.375  1.00 24.77           H  
ATOM   1737 HD23 LEU B   2     -14.565 -42.035  -4.927  1.00 24.77           H  
ATOM   1738  N   PRO B   3     -15.025 -38.439  -6.986  1.00 27.00           N  
ATOM   1739  CA  PRO B   3     -14.792 -37.005  -7.044  1.00 27.00           C  
ATOM   1740  C   PRO B   3     -13.276 -36.821  -7.112  1.00 27.00           C  
ATOM   1741  O   PRO B   3     -12.544 -37.352  -6.278  1.00 27.00           O  
ATOM   1742  CB  PRO B   3     -15.422 -36.417  -5.777  1.00 27.00           C  
ATOM   1743  CG  PRO B   3     -15.436 -37.590  -4.796  1.00 27.00           C  
ATOM   1744  CD  PRO B   3     -15.565 -38.823  -5.690  1.00 27.00           C  
ATOM   1745  HA  PRO B   3     -15.259 -36.568  -7.927  1.00 27.00           H  
ATOM   1746  HB2 PRO B   3     -16.447 -36.115  -5.990  1.00 27.00           H  
ATOM   1747  HB3 PRO B   3     -14.853 -35.574  -5.387  1.00 27.00           H  
ATOM   1748  HG2 PRO B   3     -16.262 -37.515  -4.089  1.00 27.00           H  
ATOM   1749  HG3 PRO B   3     -14.486 -37.627  -4.263  1.00 27.00           H  
ATOM   1750  HD2 PRO B   3     -15.010 -39.650  -5.248  1.00 27.00           H  
ATOM   1751  HD3 PRO B   3     -16.617 -39.088  -5.803  1.00 27.00           H  
ATOM   1752  N   THR B   4     -12.787 -36.197  -8.181  1.00 28.11           N  
ATOM   1753  CA  THR B   4     -11.380 -35.825  -8.259  1.00 28.11           C  
ATOM   1754  C   THR B   4     -11.174 -34.861  -7.108  1.00 28.11           C  
ATOM   1755  O   THR B   4     -11.768 -33.786  -7.121  1.00 28.11           O  
ATOM   1756  CB  THR B   4     -11.043 -35.152  -9.603  1.00 28.11           C  
ATOM   1757  CG2 THR B   4      -9.558 -35.272  -9.939  1.00 28.11           C  
ATOM   1758  OG1 THR B   4     -11.743 -35.782 -10.657  1.00 28.11           O  
ATOM   1759  H   THR B   4     -13.407 -35.830  -8.887  1.00 28.11           H  
ATOM   1760  HA  THR B   4     -10.754 -36.706  -8.118  1.00 28.11           H  
ATOM   1761  HB  THR B   4     -11.333 -34.102  -9.584  1.00 28.11           H  
ATOM   1762  HG1 THR B   4     -11.264 -36.592 -10.849  1.00 28.11           H  
ATOM   1763 HG21 THR B   4      -8.974 -34.759  -9.174  1.00 28.11           H  
ATOM   1764 HG22 THR B   4      -9.253 -36.318  -9.979  1.00 28.11           H  
ATOM   1765 HG23 THR B   4      -9.360 -34.793 -10.898  1.00 28.11           H  
ATOM   1766  N   ILE B   5     -10.413 -35.268  -6.091  1.00 31.14           N  
ATOM   1767  CA  ILE B   5      -9.913 -34.345  -5.079  1.00 31.14           C  
ATOM   1768  C   ILE B   5      -9.220 -33.267  -5.893  1.00 31.14           C  
ATOM   1769  O   ILE B   5      -8.235 -33.549  -6.584  1.00 31.14           O  
ATOM   1770  CB  ILE B   5      -8.917 -35.035  -4.126  1.00 31.14           C  
ATOM   1771  CG1 ILE B   5      -9.548 -36.273  -3.459  1.00 31.14           C  
ATOM   1772  CG2 ILE B   5      -8.415 -34.038  -3.065  1.00 31.14           C  
ATOM   1773  CD1 ILE B   5      -8.476 -37.236  -2.945  1.00 31.14           C  
ATOM   1774  H   ILE B   5     -10.068 -36.218  -6.075  1.00 31.14           H  
ATOM   1775  HA  ILE B   5     -10.739 -33.922  -4.507  1.00 31.14           H  
ATOM   1776  HB  ILE B   5      -8.060 -35.368  -4.712  1.00 31.14           H  
ATOM   1777 HG12 ILE B   5     -10.205 -35.949  -2.652  1.00 31.14           H  
ATOM   1778 HG13 ILE B   5     -10.153 -36.837  -4.169  1.00 31.14           H  
ATOM   1779 HG21 ILE B   5      -7.874 -33.216  -3.534  1.00 31.14           H  
ATOM   1780 HG22 ILE B   5      -9.252 -33.632  -2.498  1.00 31.14           H  
ATOM   1781 HG23 ILE B   5      -7.728 -34.526  -2.374  1.00 31.14           H  
ATOM   1782 HD11 ILE B   5      -8.949 -38.156  -2.599  1.00 31.14           H  
ATOM   1783 HD12 ILE B   5      -7.904 -36.786  -2.133  1.00 31.14           H  
ATOM   1784 HD13 ILE B   5      -7.793 -37.496  -3.754  1.00 31.14           H  
ATOM   1785  N   ALA B   6      -9.799 -32.073  -5.931  1.00 34.80           N  
ATOM   1786  CA  ALA B   6      -9.102 -30.944  -6.494  1.00 34.80           C  
ATOM   1787  C   ALA B   6      -7.986 -30.672  -5.491  1.00 34.80           C  
ATOM   1788  O   ALA B   6      -8.208 -29.966  -4.511  1.00 34.80           O  
ATOM   1789  CB  ALA B   6     -10.079 -29.779  -6.712  1.00 34.80           C  
ATOM   1790  H   ALA B   6     -10.629 -31.906  -5.380  1.00 34.80           H  
ATOM   1791  HA  ALA B   6      -8.664 -31.217  -7.455  1.00 34.80           H  
ATOM   1792  HB1 ALA B   6     -10.979 -30.136  -7.215  1.00 34.80           H  
ATOM   1793  HB2 ALA B   6      -9.604 -29.020  -7.333  1.00 34.80           H  
ATOM   1794  HB3 ALA B   6     -10.360 -29.331  -5.760  1.00 34.80           H  
ATOM   1795  N   PHE B   7      -6.830 -31.322  -5.669  1.00 37.84           N  
ATOM   1796  CA  PHE B   7      -5.614 -30.937  -4.970  1.00 37.84           C  
ATOM   1797  C   PHE B   7      -5.540 -29.421  -5.094  1.00 37.84           C  
ATOM   1798  O   PHE B   7      -5.573 -28.900  -6.216  1.00 37.84           O  
ATOM   1799  CB  PHE B   7      -4.384 -31.608  -5.600  1.00 37.84           C  
ATOM   1800  CG  PHE B   7      -4.134 -33.020  -5.110  1.00 37.84           C  
ATOM   1801  CD1 PHE B   7      -3.371 -33.223  -3.944  1.00 37.84           C  
ATOM   1802  CD2 PHE B   7      -4.668 -34.128  -5.795  1.00 37.84           C  
ATOM   1803  CE1 PHE B   7      -3.143 -34.522  -3.464  1.00 37.84           C  
ATOM   1804  CE2 PHE B   7      -4.436 -35.431  -5.316  1.00 37.84           C  
ATOM   1805  CZ  PHE B   7      -3.675 -35.627  -4.150  1.00 37.84           C  
ATOM   1806  H   PHE B   7      -6.778 -32.030  -6.388  1.00 37.84           H  
ATOM   1807  HA  PHE B   7      -5.681 -31.211  -3.918  1.00 37.84           H  
ATOM   1808  HB2 PHE B   7      -3.505 -31.012  -5.351  1.00 37.84           H  
ATOM   1809  HB3 PHE B   7      -4.474 -31.602  -6.686  1.00 37.84           H  
ATOM   1810  HD1 PHE B   7      -2.968 -32.382  -3.399  1.00 37.84           H  
ATOM   1811  HD2 PHE B   7      -5.273 -33.977  -6.678  1.00 37.84           H  
ATOM   1812  HE1 PHE B   7      -2.577 -34.667  -2.556  1.00 37.84           H  
ATOM   1813  HE2 PHE B   7      -4.860 -36.282  -5.830  1.00 37.84           H  
ATOM   1814  HZ  PHE B   7      -3.516 -36.622  -3.759  1.00 37.84           H  
ATOM   1815  N   ALA B   8      -5.578 -28.729  -3.952  1.00 50.15           N  
ATOM   1816  CA  ALA B   8      -5.537 -27.279  -3.932  1.00 50.15           C  
ATOM   1817  C   ALA B   8      -4.309 -26.872  -4.744  1.00 50.15           C  
ATOM   1818  O   ALA B   8      -3.191 -27.290  -4.449  1.00 50.15           O  
ATOM   1819  CB  ALA B   8      -5.495 -26.784  -2.482  1.00 50.15           C  
ATOM   1820  H   ALA B   8      -5.602 -29.223  -3.071  1.00 50.15           H  
ATOM   1821  HA  ALA B   8      -6.436 -26.892  -4.412  1.00 50.15           H  
ATOM   1822  HB1 ALA B   8      -4.614 -27.182  -1.978  1.00 50.15           H  
ATOM   1823  HB2 ALA B   8      -5.448 -25.695  -2.469  1.00 50.15           H  
ATOM   1824  HB3 ALA B   8      -6.390 -27.109  -1.951  1.00 50.15           H  
ATOM   1825  N   THR B   9      -4.536 -26.163  -5.848  1.00 65.43           N  
ATOM   1826  CA  THR B   9      -3.455 -25.802  -6.760  1.00 65.43           C  
ATOM   1827  C   THR B   9      -2.465 -24.955  -5.975  1.00 65.43           C  
ATOM   1828  O   THR B   9      -2.873 -24.037  -5.262  1.00 65.43           O  
ATOM   1829  CB  THR B   9      -3.958 -25.059  -8.013  1.00 65.43           C  
ATOM   1830  CG2 THR B   9      -3.604 -25.832  -9.283  1.00 65.43           C  
ATOM   1831  OG1 THR B   9      -5.365 -24.931  -8.039  1.00 65.43           O  
ATOM   1832  H   THR B   9      -5.461 -25.806  -6.035  1.00 65.43           H  
ATOM   1833  HA  THR B   9      -2.948 -26.719  -7.062  1.00 65.43           H  
ATOM   1834  HB  THR B   9      -3.512 -24.065  -8.062  1.00 65.43           H  
ATOM   1835  HG1 THR B   9      -5.722 -25.818  -8.129  1.00 65.43           H  
ATOM   1836 HG21 THR B   9      -3.985 -25.296 -10.153  1.00 65.43           H  
ATOM   1837 HG22 THR B   9      -2.520 -25.914  -9.367  1.00 65.43           H  
ATOM   1838 HG23 THR B   9      -4.039 -26.830  -9.248  1.00 65.43           H  
ATOM   1839  N   GLU B  10      -1.179 -25.297  -6.056  1.00 85.02           N  
ATOM   1840  CA  GLU B  10      -0.155 -24.624  -5.263  1.00 85.02           C  
ATOM   1841  C   GLU B  10      -0.222 -23.111  -5.492  1.00 85.02           C  
ATOM   1842  O   GLU B  10      -0.252 -22.628  -6.629  1.00 85.02           O  
ATOM   1843  CB  GLU B  10       1.235 -25.194  -5.584  1.00 85.02           C  
ATOM   1844  CG  GLU B  10       2.324 -24.539  -4.721  1.00 85.02           C  
ATOM   1845  CD  GLU B  10       3.666 -25.268  -4.828  1.00 85.02           C  
ATOM   1846  OE1 GLU B  10       4.312 -25.439  -3.761  1.00 85.02           O  
ATOM   1847  OE2 GLU B  10       4.076 -25.608  -5.956  1.00 85.02           O1-
ATOM   1848  H   GLU B  10      -0.907 -26.105  -6.597  1.00 85.02           H  
ATOM   1849  HA  GLU B  10      -0.364 -24.823  -4.212  1.00 85.02           H  
ATOM   1850  HB2 GLU B  10       1.460 -25.036  -6.638  1.00 85.02           H  
ATOM   1851  HB3 GLU B  10       1.223 -26.265  -5.385  1.00 85.02           H  
ATOM   1852  HG2 GLU B  10       2.458 -23.501  -5.026  1.00 85.02           H  
ATOM   1853  HG3 GLU B  10       1.993 -24.542  -3.683  1.00 85.02           H  
ATOM   1854  N   THR B  11      -0.270 -22.351  -4.398  1.00 89.65           N  
ATOM   1855  CA  THR B  11      -0.283 -20.894  -4.496  1.00 89.65           C  
ATOM   1856  C   THR B  11       1.099 -20.434  -4.937  1.00 89.65           C  
ATOM   1857  O   THR B  11       2.063 -20.452  -4.171  1.00 89.65           O  
ATOM   1858  CB  THR B  11      -0.726 -20.233  -3.189  1.00 89.65           C  
ATOM   1859  CG2 THR B  11      -0.733 -18.707  -3.296  1.00 89.65           C  
ATOM   1860  OG1 THR B  11      -2.054 -20.612  -2.919  1.00 89.65           O  
ATOM   1861  H   THR B  11      -0.223 -22.789  -3.489  1.00 89.65           H  
ATOM   1862  HA  THR B  11      -1.006 -20.605  -5.259  1.00 89.65           H  
ATOM   1863  HB  THR B  11      -0.078 -20.545  -2.371  1.00 89.65           H  
ATOM   1864  HG1 THR B  11      -2.124 -21.565  -3.014  1.00 89.65           H  
ATOM   1865 HG21 THR B  11      -1.143 -18.288  -2.377  1.00 89.65           H  
ATOM   1866 HG22 THR B  11      -1.352 -18.395  -4.137  1.00 89.65           H  
ATOM   1867 HG23 THR B  11       0.283 -18.334  -3.426  1.00 89.65           H  
ATOM   1868  N   MET B  12       1.202 -20.028  -6.197  1.00 92.08           N  
ATOM   1869  CA  MET B  12       2.445 -19.521  -6.774  1.00 92.08           C  
ATOM   1870  C   MET B  12       2.662 -18.061  -6.383  1.00 92.08           C  
ATOM   1871  O   MET B  12       1.691 -17.339  -6.202  1.00 92.08           O  
ATOM   1872  CB  MET B  12       2.424 -19.687  -8.303  1.00 92.08           C  
ATOM   1873  CG  MET B  12       2.193 -21.144  -8.724  1.00 92.08           C  
ATOM   1874  SD  MET B  12       3.414 -22.313  -8.076  1.00 92.08           S  
ATOM   1875  CE  MET B  12       4.756 -22.044  -9.256  1.00 92.08           C  
ATOM   1876  H   MET B  12       0.418 -20.218  -6.805  1.00 92.08           H  
ATOM   1877  HA  MET B  12       3.272 -20.108  -6.374  1.00 92.08           H  
ATOM   1878  HB2 MET B  12       3.375 -19.346  -8.711  1.00 92.08           H  
ATOM   1879  HB3 MET B  12       1.628 -19.070  -8.723  1.00 92.08           H  
ATOM   1880  HG2 MET B  12       1.206 -21.461  -8.385  1.00 92.08           H  
ATOM   1881  HG3 MET B  12       2.195 -21.204  -9.812  1.00 92.08           H  
ATOM   1882  HE1 MET B  12       5.615 -22.650  -8.968  1.00 92.08           H  
ATOM   1883  HE2 MET B  12       4.429 -22.346 -10.252  1.00 92.08           H  
ATOM   1884  HE3 MET B  12       5.032 -20.990  -9.269  1.00 92.08           H  
ATOM   1885  N   THR B  13       3.904 -17.593  -6.334  1.00 94.77           N  
ATOM   1886  CA  THR B  13       4.279 -16.169  -6.345  1.00 94.77           C  
ATOM   1887  C   THR B  13       5.078 -15.871  -7.605  1.00 94.77           C  
ATOM   1888  O   THR B  13       5.859 -16.709  -8.053  1.00 94.77           O  
ATOM   1889  CB  THR B  13       5.058 -15.758  -5.086  1.00 94.77           C  
ATOM   1890  CG2 THR B  13       6.334 -16.573  -4.849  1.00 94.77           C  
ATOM   1891  OG1 THR B  13       5.448 -14.397  -5.162  1.00 94.77           O  
ATOM   1892  H   THR B  13       4.654 -18.256  -6.474  1.00 94.77           H  
ATOM   1893  HA  THR B  13       3.377 -15.558  -6.372  1.00 94.77           H  
ATOM   1894  HB  THR B  13       4.402 -15.894  -4.225  1.00 94.77           H  
ATOM   1895  HG1 THR B  13       4.693 -13.852  -5.397  1.00 94.77           H  
ATOM   1896 HG21 THR B  13       6.099 -17.636  -4.789  1.00 94.77           H  
ATOM   1897 HG22 THR B  13       7.044 -16.407  -5.659  1.00 94.77           H  
ATOM   1898 HG23 THR B  13       6.787 -16.267  -3.906  1.00 94.77           H  
ATOM   1899  N   VAL B  14       4.870 -14.686  -8.180  1.00 94.41           N  
ATOM   1900  CA  VAL B  14       5.695 -14.153  -9.273  1.00 94.41           C  
ATOM   1901  C   VAL B  14       6.470 -12.930  -8.797  1.00 94.41           C  
ATOM   1902  O   VAL B  14       7.634 -12.765  -9.142  1.00 94.41           O  
ATOM   1903  CB  VAL B  14       4.830 -13.804 -10.501  1.00 94.41           C  
ATOM   1904  CG1 VAL B  14       5.687 -13.310 -11.675  1.00 94.41           C  
ATOM   1905  CG2 VAL B  14       4.032 -15.021 -10.990  1.00 94.41           C  
ATOM   1906  H   VAL B  14       4.153 -14.091  -7.790  1.00 94.41           H  
ATOM   1907  HA  VAL B  14       6.432 -14.897  -9.577  1.00 94.41           H  
ATOM   1908  HB  VAL B  14       4.127 -13.017 -10.230  1.00 94.41           H  
ATOM   1909 HG11 VAL B  14       5.052 -13.117 -12.540  1.00 94.41           H  
ATOM   1910 HG12 VAL B  14       6.186 -12.376 -11.413  1.00 94.41           H  
ATOM   1911 HG13 VAL B  14       6.439 -14.055 -11.934  1.00 94.41           H  
ATOM   1912 HG21 VAL B  14       3.461 -14.753 -11.879  1.00 94.41           H  
ATOM   1913 HG22 VAL B  14       3.328 -15.339 -10.220  1.00 94.41           H  
ATOM   1914 HG23 VAL B  14       4.711 -15.841 -11.224  1.00 94.41           H  
ATOM   1915  N   THR B  15       5.862 -12.086  -7.961  1.00 95.78           N  
ATOM   1916  CA  THR B  15       6.454 -10.811  -7.524  1.00 95.78           C  
ATOM   1917  C   THR B  15       7.670 -11.029  -6.620  1.00 95.78           C  
ATOM   1918  O   THR B  15       8.595 -10.226  -6.606  1.00 95.78           O  
ATOM   1919  CB  THR B  15       5.394  -9.962  -6.803  1.00 95.78           C  
ATOM   1920  CG2 THR B  15       5.838  -8.539  -6.464  1.00 95.78           C  
ATOM   1921  OG1 THR B  15       4.261  -9.831  -7.630  1.00 95.78           O  
ATOM   1922  H   THR B  15       4.948 -12.328  -7.608  1.00 95.78           H  
ATOM   1923  HA  THR B  15       6.791 -10.256  -8.400  1.00 95.78           H  
ATOM   1924  HB  THR B  15       5.103 -10.464  -5.880  1.00 95.78           H  
ATOM   1925  HG1 THR B  15       3.758 -10.645  -7.558  1.00 95.78           H  
ATOM   1926 HG21 THR B  15       6.778  -8.540  -5.914  1.00 95.78           H  
ATOM   1927 HG22 THR B  15       5.950  -7.955  -7.378  1.00 95.78           H  
ATOM   1928 HG23 THR B  15       5.080  -8.075  -5.832  1.00 95.78           H  
ATOM   1929  N   ALA B  16       7.727 -12.133  -5.873  1.00 97.70           N  
ATOM   1930  CA  ALA B  16       8.816 -12.348  -4.920  1.00 97.70           C  
ATOM   1931  C   ALA B  16      10.202 -12.484  -5.578  1.00 97.70           C  
ATOM   1932  O   ALA B  16      11.191 -12.024  -5.001  1.00 97.70           O  
ATOM   1933  CB  ALA B  16       8.474 -13.574  -4.076  1.00 97.70           C  
ATOM   1934  H   ALA B  16       6.956 -12.785  -5.886  1.00 97.70           H  
ATOM   1935  HA  ALA B  16       8.866 -11.482  -4.258  1.00 97.70           H  
ATOM   1936  HB1 ALA B  16       8.425 -14.459  -4.709  1.00 97.70           H  
ATOM   1937  HB2 ALA B  16       7.510 -13.422  -3.590  1.00 97.70           H  
ATOM   1938  HB3 ALA B  16       9.239 -13.721  -3.314  1.00 97.70           H  
ATOM   1939  N   THR B  17      10.278 -13.112  -6.757  1.00 98.22           N  
ATOM   1940  CA  THR B  17      11.544 -13.356  -7.480  1.00 98.22           C  
ATOM   1941  C   THR B  17      11.490 -13.005  -8.971  1.00 98.22           C  
ATOM   1942  O   THR B  17      12.485 -13.136  -9.678  1.00 98.22           O  
ATOM   1943  CB  THR B  17      12.047 -14.795  -7.297  1.00 98.22           C  
ATOM   1944  CG2 THR B  17      12.214 -15.179  -5.826  1.00 98.22           C  
ATOM   1945  OG1 THR B  17      11.173 -15.725  -7.884  1.00 98.22           O  
ATOM   1946  H   THR B  17       9.434 -13.514  -7.140  1.00 98.22           H  
ATOM   1947  HA  THR B  17      12.313 -12.714  -7.052  1.00 98.22           H  
ATOM   1948  HB  THR B  17      13.022 -14.878  -7.780  1.00 98.22           H  
ATOM   1949  HG1 THR B  17      11.727 -16.463  -8.147  1.00 98.22           H  
ATOM   1950 HG21 THR B  17      12.702 -16.153  -5.763  1.00 98.22           H  
ATOM   1951 HG22 THR B  17      11.242 -15.229  -5.333  1.00 98.22           H  
ATOM   1952 HG23 THR B  17      12.837 -14.437  -5.328  1.00 98.22           H  
ATOM   1953  N   GLY B  18      10.363 -12.511  -9.481  1.00 97.91           N  
ATOM   1954  CA  GLY B  18      10.178 -12.189 -10.899  1.00 97.91           C  
ATOM   1955  C   GLY B  18       9.919 -13.405 -11.796  1.00 97.91           C  
ATOM   1956  O   GLY B  18       9.773 -13.228 -13.007  1.00 97.91           O  
ATOM   1957  H   GLY B  18       9.554 -12.424  -8.884  1.00 97.91           H  
ATOM   1958  HA2 GLY B  18      11.064 -11.674 -11.271  1.00 97.91           H  
ATOM   1959  HA3 GLY B  18       9.323 -11.518 -10.991  1.00 97.91           H  
ATOM   1960  N   ASN B  19       9.848 -14.605 -11.212  1.00 97.45           N  
ATOM   1961  CA  ASN B  19       9.562 -15.880 -11.863  1.00 97.45           C  
ATOM   1962  C   ASN B  19       8.527 -16.649 -11.030  1.00 97.45           C  
ATOM   1963  O   ASN B  19       8.531 -16.568  -9.804  1.00 97.45           O  
ATOM   1964  CB  ASN B  19      10.865 -16.684 -11.990  1.00 97.45           C  
ATOM   1965  CG  ASN B  19      11.910 -15.995 -12.846  1.00 97.45           C  
ATOM   1966  ND2 ASN B  19      13.120 -15.880 -12.358  1.00 97.45           N  
ATOM   1967  OD1 ASN B  19      11.658 -15.577 -13.968  1.00 97.45           O  
ATOM   1968  H   ASN B  19       9.966 -14.645 -10.210  1.00 97.45           H  
ATOM   1969  HA  ASN B  19       9.156 -15.702 -12.858  1.00 97.45           H  
ATOM   1970  HB2 ASN B  19      10.659 -17.658 -12.435  1.00 97.45           H  
ATOM   1971  HB3 ASN B  19      11.276 -16.856 -10.995  1.00 97.45           H  
ATOM   1972 HD21 ASN B  19      13.859 -15.596 -12.987  1.00 97.45           H  
ATOM   1973 HD22 ASN B  19      13.333 -16.221 -11.432  1.00 97.45           H  
ATOM   1974  N   ALA B  20       7.638 -17.399 -11.685  1.00 97.06           N  
ATOM   1975  CA  ALA B  20       6.635 -18.189 -10.975  1.00 97.06           C  
ATOM   1976  C   ALA B  20       7.300 -19.311 -10.160  1.00 97.06           C  
ATOM   1977  O   ALA B  20       7.970 -20.176 -10.723  1.00 97.06           O  
ATOM   1978  CB  ALA B  20       5.606 -18.734 -11.973  1.00 97.06           C  
ATOM   1979  H   ALA B  20       7.712 -17.498 -12.686  1.00 97.06           H  
ATOM   1980  HA  ALA B  20       6.109 -17.530 -10.285  1.00 97.06           H  
ATOM   1981  HB1 ALA B  20       4.836 -19.285 -11.434  1.00 97.06           H  
ATOM   1982  HB2 ALA B  20       5.143 -17.912 -12.517  1.00 97.06           H  
ATOM   1983  HB3 ALA B  20       6.094 -19.408 -12.678  1.00 97.06           H  
ATOM   1984  N   ARG B  21       7.071 -19.322  -8.846  1.00 96.23           N  
ATOM   1985  CA  ARG B  21       7.519 -20.377  -7.922  1.00 96.23           C  
ATOM   1986  C   ARG B  21       6.520 -20.586  -6.788  1.00 96.23           C  
ATOM   1987  O   ARG B  21       5.661 -19.736  -6.573  1.00 96.23           O  
ATOM   1988  CB  ARG B  21       8.917 -20.028  -7.385  1.00 96.23           C  
ATOM   1989  CG  ARG B  21       8.938 -18.761  -6.510  1.00 96.23           C  
ATOM   1990  CD  ARG B  21      10.358 -18.437  -6.044  1.00 96.23           C  
ATOM   1991  NE  ARG B  21      10.894 -19.469  -5.133  1.00 96.23           N  
ATOM   1992  CZ  ARG B  21      12.162 -19.828  -5.019  1.00 96.23           C  
ATOM   1993  NH1 ARG B  21      13.116 -19.285  -5.727  1.00 96.23           N1+
ATOM   1994  NH2 ARG B  21      12.498 -20.764  -4.169  1.00 96.23           N  
ATOM   1995  H   ARG B  21       6.586 -18.526  -8.454  1.00 96.23           H  
ATOM   1996  HA  ARG B  21       7.593 -21.316  -8.470  1.00 96.23           H  
ATOM   1997  HB2 ARG B  21       9.287 -20.874  -6.806  1.00 96.23           H  
ATOM   1998  HB3 ARG B  21       9.590 -19.885  -8.229  1.00 96.23           H  
ATOM   1999  HG2 ARG B  21       8.299 -18.891  -5.636  1.00 96.23           H  
ATOM   2000  HG3 ARG B  21       8.569 -17.914  -7.090  1.00 96.23           H  
ATOM   2001  HD2 ARG B  21      10.984 -18.341  -6.933  1.00 96.23           H  
ATOM   2002  HD3 ARG B  21      10.343 -17.474  -5.534  1.00 96.23           H  
ATOM   2003  HE  ARG B  21      10.218 -19.968  -4.571  1.00 96.23           H  
ATOM   2004 HH11 ARG B  21      12.888 -18.666  -6.491  1.00 96.23           H  
ATOM   2005 HH12 ARG B  21      14.059 -19.644  -5.697  1.00 96.23           H  
ATOM   2006 HH21 ARG B  21      11.790 -21.257  -3.644  1.00 96.23           H  
ATOM   2007 HH22 ARG B  21      13.456 -21.076  -4.101  1.00 96.23           H  
ATOM   2008  N   SER B  22       6.659 -21.672  -6.035  1.00 96.54           N  
ATOM   2009  CA  SER B  22       5.870 -21.907  -4.822  1.00 96.54           C  
ATOM   2010  C   SER B  22       5.997 -20.740  -3.832  1.00 96.54           C  
ATOM   2011  O   SER B  22       7.110 -20.358  -3.452  1.00 96.54           O  
ATOM   2012  CB  SER B  22       6.348 -23.192  -4.150  1.00 96.54           C  
ATOM   2013  OG  SER B  22       5.638 -23.397  -2.947  1.00 96.54           O  
ATOM   2014  H   SER B  22       7.354 -22.359  -6.289  1.00 96.54           H  
ATOM   2015  HA  SER B  22       4.822 -22.036  -5.095  1.00 96.54           H  
ATOM   2016  HB2 SER B  22       7.414 -23.111  -3.939  1.00 96.54           H  
ATOM   2017  HB3 SER B  22       6.194 -24.035  -4.823  1.00 96.54           H  
ATOM   2018  HG  SER B  22       5.138 -24.200  -3.112  1.00 96.54           H  
ATOM   2019  N   SER B  23       4.862 -20.181  -3.398  1.00 97.07           N  
ATOM   2020  CA  SER B  23       4.813 -19.183  -2.318  1.00 97.07           C  
ATOM   2021  C   SER B  23       5.224 -19.803  -0.977  1.00 97.07           C  
ATOM   2022  O   SER B  23       5.964 -19.197  -0.191  1.00 97.07           O  
ATOM   2023  CB  SER B  23       3.393 -18.618  -2.212  1.00 97.07           C  
ATOM   2024  OG  SER B  23       3.330 -17.616  -1.222  1.00 97.07           O  
ATOM   2025  H   SER B  23       3.985 -20.523  -3.765  1.00 97.07           H  
ATOM   2026  HA  SER B  23       5.500 -18.366  -2.541  1.00 97.07           H  
ATOM   2027  HB2 SER B  23       3.095 -18.192  -3.170  1.00 97.07           H  
ATOM   2028  HB3 SER B  23       2.704 -19.419  -1.947  1.00 97.07           H  
ATOM   2029  HG  SER B  23       2.488 -17.680  -0.765  1.00 97.07           H  
ATOM   2030  N   PHE B  24       4.808 -21.051  -0.738  1.00 96.53           N  
ATOM   2031  CA  PHE B  24       5.148 -21.786   0.475  1.00 96.53           C  
ATOM   2032  C   PHE B  24       6.661 -21.995   0.593  1.00 96.53           C  
ATOM   2033  O   PHE B  24       7.227 -21.679   1.637  1.00 96.53           O  
ATOM   2034  CB  PHE B  24       4.397 -23.118   0.510  1.00 96.53           C  
ATOM   2035  CG  PHE B  24       4.737 -23.935   1.738  1.00 96.53           C  
ATOM   2036  CD1 PHE B  24       5.661 -24.992   1.650  1.00 96.53           C  
ATOM   2037  CD2 PHE B  24       4.153 -23.619   2.978  1.00 96.53           C  
ATOM   2038  CE1 PHE B  24       5.981 -25.747   2.790  1.00 96.53           C  
ATOM   2039  CE2 PHE B  24       4.451 -24.391   4.113  1.00 96.53           C  
ATOM   2040  CZ  PHE B  24       5.363 -25.456   4.015  1.00 96.53           C  
ATOM   2041  H   PHE B  24       4.248 -21.525  -1.432  1.00 96.53           H  
ATOM   2042  HA  PHE B  24       4.822 -21.204   1.337  1.00 96.53           H  
ATOM   2043  HB2 PHE B  24       3.324 -22.923   0.502  1.00 96.53           H  
ATOM   2044  HB3 PHE B  24       4.634 -23.697  -0.383  1.00 96.53           H  
ATOM   2045  HD1 PHE B  24       6.115 -25.238   0.701  1.00 96.53           H  
ATOM   2046  HD2 PHE B  24       3.449 -22.803   3.049  1.00 96.53           H  
ATOM   2047  HE1 PHE B  24       6.673 -26.572   2.713  1.00 96.53           H  
ATOM   2048  HE2 PHE B  24       3.948 -24.186   5.047  1.00 96.53           H  
ATOM   2049  HZ  PHE B  24       5.571 -26.081   4.871  1.00 96.53           H  
ATOM   2050  N   GLU B  25       7.344 -22.408  -0.480  1.00 96.44           N  
ATOM   2051  CA  GLU B  25       8.790 -22.695  -0.461  1.00 96.44           C  
ATOM   2052  C   GLU B  25       9.689 -21.451  -0.620  1.00 96.44           C  
ATOM   2053  O   GLU B  25      10.918 -21.538  -0.507  1.00 96.44           O  
ATOM   2054  CB  GLU B  25       9.142 -23.747  -1.521  1.00 96.44           C  
ATOM   2055  CG  GLU B  25       8.380 -25.066  -1.320  1.00 96.44           C  
ATOM   2056  CD  GLU B  25       8.751 -26.147  -2.344  1.00 96.44           C  
ATOM   2057  OE1 GLU B  25       8.285 -27.294  -2.140  1.00 96.44           O  
ATOM   2058  OE2 GLU B  25       9.505 -25.828  -3.292  1.00 96.44           O1-
ATOM   2059  H   GLU B  25       6.818 -22.673  -1.299  1.00 96.44           H  
ATOM   2060  HA  GLU B  25       9.038 -23.136   0.505  1.00 96.44           H  
ATOM   2061  HB2 GLU B  25      10.210 -23.956  -1.455  1.00 96.44           H  
ATOM   2062  HB3 GLU B  25       8.938 -23.334  -2.509  1.00 96.44           H  
ATOM   2063  HG2 GLU B  25       7.307 -24.883  -1.385  1.00 96.44           H  
ATOM   2064  HG3 GLU B  25       8.595 -25.434  -0.317  1.00 96.44           H  
ATOM   2065  N   ALA B  26       9.113 -20.272  -0.870  1.00 97.59           N  
ATOM   2066  CA  ALA B  26       9.880 -19.035  -1.004  1.00 97.59           C  
ATOM   2067  C   ALA B  26      10.609 -18.666   0.311  1.00 97.59           C  
ATOM   2068  O   ALA B  26      10.014 -18.786   1.389  1.00 97.59           O  
ATOM   2069  CB  ALA B  26       8.945 -17.913  -1.471  1.00 97.59           C  
ATOM   2070  H   ALA B  26       8.112 -20.242  -0.998  1.00 97.59           H  
ATOM   2071  HA  ALA B  26      10.618 -19.201  -1.788  1.00 97.59           H  
ATOM   2072  HB1 ALA B  26       8.444 -18.205  -2.394  1.00 97.59           H  
ATOM   2073  HB2 ALA B  26       8.193 -17.708  -0.709  1.00 97.59           H  
ATOM   2074  HB3 ALA B  26       9.520 -17.005  -1.656  1.00 97.59           H  
ATOM   2075  N   PRO B  27      11.857 -18.150   0.264  1.00 98.33           N  
ATOM   2076  CA  PRO B  27      12.627 -17.747   1.450  1.00 98.33           C  
ATOM   2077  C   PRO B  27      12.188 -16.371   2.000  1.00 98.33           C  
ATOM   2078  O   PRO B  27      13.009 -15.489   2.258  1.00 98.33           O  
ATOM   2079  CB  PRO B  27      14.092 -17.802   0.998  1.00 98.33           C  
ATOM   2080  CG  PRO B  27      13.992 -17.367  -0.461  1.00 98.33           C  
ATOM   2081  CD  PRO B  27      12.689 -18.019  -0.927  1.00 98.33           C  
ATOM   2082  HA  PRO B  27      12.477 -18.482   2.242  1.00 98.33           H  
ATOM   2083  HB2 PRO B  27      14.750 -17.156   1.580  1.00 98.33           H  
ATOM   2084  HB3 PRO B  27      14.453 -18.829   1.047  1.00 98.33           H  
ATOM   2085  HG2 PRO B  27      13.896 -16.282  -0.512  1.00 98.33           H  
ATOM   2086  HG3 PRO B  27      14.846 -17.708  -1.047  1.00 98.33           H  
ATOM   2087  HD2 PRO B  27      12.206 -17.399  -1.683  1.00 98.33           H  
ATOM   2088  HD3 PRO B  27      12.903 -19.009  -1.328  1.00 98.33           H  
ATOM   2089  N   MET B  28      10.875 -16.162   2.096  1.00 98.29           N  
ATOM   2090  CA  MET B  28      10.194 -14.951   2.563  1.00 98.29           C  
ATOM   2091  C   MET B  28       8.703 -15.238   2.807  1.00 98.29           C  
ATOM   2092  O   MET B  28       8.167 -16.255   2.351  1.00 98.29           O  
ATOM   2093  CB  MET B  28      10.352 -13.813   1.536  1.00 98.29           C  
ATOM   2094  CG  MET B  28       9.937 -14.197   0.106  1.00 98.29           C  
ATOM   2095  SD  MET B  28      11.272 -14.032  -1.114  1.00 98.29           S  
ATOM   2096  CE  MET B  28      11.258 -12.226  -1.250  1.00 98.29           C  
ATOM   2097  H   MET B  28      10.277 -16.949   1.889  1.00 98.29           H  
ATOM   2098  HA  MET B  28      10.635 -14.632   3.507  1.00 98.29           H  
ATOM   2099  HB2 MET B  28       9.764 -12.951   1.853  1.00 98.29           H  
ATOM   2100  HB3 MET B  28      11.394 -13.495   1.532  1.00 98.29           H  
ATOM   2101  HG2 MET B  28       9.583 -15.228   0.086  1.00 98.29           H  
ATOM   2102  HG3 MET B  28       9.102 -13.567  -0.199  1.00 98.29           H  
ATOM   2103  HE1 MET B  28      11.752 -11.771  -0.392  1.00 98.29           H  
ATOM   2104  HE2 MET B  28      11.726 -11.923  -2.186  1.00 98.29           H  
ATOM   2105  HE3 MET B  28      10.225 -11.880  -1.282  1.00 98.29           H  
ATOM   2106  N   MET B  29       8.020 -14.329   3.502  1.00 98.61           N  
ATOM   2107  CA  MET B  29       6.576 -14.403   3.732  1.00 98.61           C  
ATOM   2108  C   MET B  29       5.803 -13.689   2.621  1.00 98.61           C  
ATOM   2109  O   MET B  29       5.838 -12.459   2.511  1.00 98.61           O  
ATOM   2110  CB  MET B  29       6.236 -13.823   5.111  1.00 98.61           C  
ATOM   2111  CG  MET B  29       6.881 -14.630   6.243  1.00 98.61           C  
ATOM   2112  SD  MET B  29       6.380 -16.370   6.373  1.00 98.61           S  
ATOM   2113  CE  MET B  29       4.762 -16.181   7.165  1.00 98.61           C  
ATOM   2114  H   MET B  29       8.518 -13.540   3.891  1.00 98.61           H  
ATOM   2115  HA  MET B  29       6.266 -15.448   3.733  1.00 98.61           H  
ATOM   2116  HB2 MET B  29       5.155 -13.820   5.247  1.00 98.61           H  
ATOM   2117  HB3 MET B  29       6.599 -12.797   5.172  1.00 98.61           H  
ATOM   2118  HG2 MET B  29       7.963 -14.608   6.115  1.00 98.61           H  
ATOM   2119  HG3 MET B  29       6.653 -14.126   7.182  1.00 98.61           H  
ATOM   2120  HE1 MET B  29       4.153 -15.463   6.614  1.00 98.61           H  
ATOM   2121  HE2 MET B  29       4.895 -15.825   8.186  1.00 98.61           H  
ATOM   2122  HE3 MET B  29       4.252 -17.144   7.194  1.00 98.61           H  
ATOM   2123  N   VAL B  30       5.071 -14.464   1.820  1.00 98.59           N  
ATOM   2124  CA  VAL B  30       4.260 -13.969   0.705  1.00 98.59           C  
ATOM   2125  C   VAL B  30       2.795 -14.320   0.931  1.00 98.59           C  
ATOM   2126  O   VAL B  30       2.477 -15.435   1.337  1.00 98.59           O  
ATOM   2127  CB  VAL B  30       4.760 -14.507  -0.648  1.00 98.59           C  
ATOM   2128  CG1 VAL B  30       3.929 -13.946  -1.811  1.00 98.59           C  
ATOM   2129  CG2 VAL B  30       6.230 -14.144  -0.889  1.00 98.59           C  
ATOM   2130  H   VAL B  30       5.067 -15.463   1.974  1.00 98.59           H  
ATOM   2131  HA  VAL B  30       4.345 -12.882   0.664  1.00 98.59           H  
ATOM   2132  HB  VAL B  30       4.691 -15.594  -0.647  1.00 98.59           H  
ATOM   2133 HG11 VAL B  30       3.884 -12.858  -1.759  1.00 98.59           H  
ATOM   2134 HG12 VAL B  30       2.920 -14.357  -1.790  1.00 98.59           H  
ATOM   2135 HG13 VAL B  30       4.386 -14.228  -2.760  1.00 98.59           H  
ATOM   2136 HG21 VAL B  30       6.545 -14.551  -1.850  1.00 98.59           H  
ATOM   2137 HG22 VAL B  30       6.858 -14.586  -0.117  1.00 98.59           H  
ATOM   2138 HG23 VAL B  30       6.353 -13.061  -0.890  1.00 98.59           H  
ATOM   2139  N   SER B  31       1.903 -13.373   0.659  1.00 98.32           N  
ATOM   2140  CA  SER B  31       0.459 -13.621   0.593  1.00 98.32           C  
ATOM   2141  C   SER B  31      -0.031 -13.318  -0.818  1.00 98.32           C  
ATOM   2142  O   SER B  31       0.352 -12.301  -1.392  1.00 98.32           O  
ATOM   2143  CB  SER B  31      -0.303 -12.780   1.624  1.00 98.32           C  
ATOM   2144  OG  SER B  31       0.241 -12.950   2.927  1.00 98.32           O  
ATOM   2145  H   SER B  31       2.242 -12.488   0.308  1.00 98.32           H  
ATOM   2146  HA  SER B  31       0.252 -14.669   0.802  1.00 98.32           H  
ATOM   2147  HB2 SER B  31      -0.241 -11.728   1.347  1.00 98.32           H  
ATOM   2148  HB3 SER B  31      -1.353 -13.074   1.625  1.00 98.32           H  
ATOM   2149  HG  SER B  31       0.078 -13.856   3.199  1.00 98.32           H  
ATOM   2150  N   VAL B  32      -0.880 -14.182  -1.367  1.00 97.65           N  
ATOM   2151  CA  VAL B  32      -1.561 -13.950  -2.647  1.00 97.65           C  
ATOM   2152  C   VAL B  32      -3.045 -13.822  -2.349  1.00 97.65           C  
ATOM   2153  O   VAL B  32      -3.647 -14.757  -1.828  1.00 97.65           O  
ATOM   2154  CB  VAL B  32      -1.292 -15.075  -3.658  1.00 97.65           C  
ATOM   2155  CG1 VAL B  32      -1.905 -14.743  -5.026  1.00 97.65           C  
ATOM   2156  CG2 VAL B  32       0.214 -15.301  -3.838  1.00 97.65           C  
ATOM   2157  H   VAL B  32      -1.181 -14.988  -0.837  1.00 97.65           H  
ATOM   2158  HA  VAL B  32      -1.214 -13.016  -3.090  1.00 97.65           H  
ATOM   2159  HB  VAL B  32      -1.736 -16.003  -3.297  1.00 97.65           H  
ATOM   2160 HG11 VAL B  32      -1.489 -13.809  -5.406  1.00 97.65           H  
ATOM   2161 HG12 VAL B  32      -2.986 -14.641  -4.935  1.00 97.65           H  
ATOM   2162 HG13 VAL B  32      -1.698 -15.551  -5.726  1.00 97.65           H  
ATOM   2163 HG21 VAL B  32       0.643 -15.715  -2.925  1.00 97.65           H  
ATOM   2164 HG22 VAL B  32       0.719 -14.363  -4.071  1.00 97.65           H  
ATOM   2165 HG23 VAL B  32       0.377 -16.016  -4.643  1.00 97.65           H  
ATOM   2166  N   ILE B  33      -3.616 -12.659  -2.637  1.00 97.49           N  
ATOM   2167  CA  ILE B  33      -5.036 -12.395  -2.414  1.00 97.49           C  
ATOM   2168  C   ILE B  33      -5.796 -12.786  -3.676  1.00 97.49           C  
ATOM   2169  O   ILE B  33      -5.566 -12.228  -4.755  1.00 97.49           O  
ATOM   2170  CB  ILE B  33      -5.280 -10.926  -2.017  1.00 97.49           C  
ATOM   2171  CG1 ILE B  33      -4.568 -10.576  -0.690  1.00 97.49           C  
ATOM   2172  CG2 ILE B  33      -6.790 -10.653  -1.880  1.00 97.49           C  
ATOM   2173  CD1 ILE B  33      -4.352  -9.070  -0.517  1.00 97.49           C  
ATOM   2174  H   ILE B  33      -3.071 -11.952  -3.110  1.00 97.49           H  
ATOM   2175  HA  ILE B  33      -5.391 -13.014  -1.591  1.00 97.49           H  
ATOM   2176  HB  ILE B  33      -4.891 -10.297  -2.818  1.00 97.49           H  
ATOM   2177 HG12 ILE B  33      -5.163 -10.950   0.143  1.00 97.49           H  
ATOM   2178 HG13 ILE B  33      -3.588 -11.050  -0.636  1.00 97.49           H  
ATOM   2179 HG21 ILE B  33      -7.224 -11.340  -1.155  1.00 97.49           H  
ATOM   2180 HG22 ILE B  33      -7.296 -10.775  -2.838  1.00 97.49           H  
ATOM   2181 HG23 ILE B  33      -6.976  -9.634  -1.538  1.00 97.49           H  
ATOM   2182 HD11 ILE B  33      -5.223  -8.504  -0.848  1.00 97.49           H  
ATOM   2183 HD12 ILE B  33      -3.493  -8.755  -1.110  1.00 97.49           H  
ATOM   2184 HD13 ILE B  33      -4.167  -8.850   0.535  1.00 97.49           H  
ATOM   2185  N   ASP B  34      -6.716 -13.731  -3.518  1.00 92.67           N  
ATOM   2186  CA  ASP B  34      -7.718 -14.051  -4.525  1.00 92.67           C  
ATOM   2187  C   ASP B  34      -8.856 -13.025  -4.452  1.00 92.67           C  
ATOM   2188  O   ASP B  34      -9.620 -12.974  -3.483  1.00 92.67           O  
ATOM   2189  CB  ASP B  34      -8.207 -15.490  -4.316  1.00 92.67           C  
ATOM   2190  CG  ASP B  34      -9.240 -15.927  -5.358  1.00 92.67           C  
ATOM   2191  OD1 ASP B  34      -9.580 -15.127  -6.261  1.00 92.67           O  
ATOM   2192  OD2 ASP B  34      -9.719 -17.070  -5.252  1.00 92.67           O1-
ATOM   2193  H   ASP B  34      -6.821 -14.159  -2.609  1.00 92.67           H  
ATOM   2194  HA  ASP B  34      -7.266 -13.997  -5.515  1.00 92.67           H  
ATOM   2195  HB2 ASP B  34      -8.647 -15.580  -3.323  1.00 92.67           H  
ATOM   2196  HB3 ASP B  34      -7.350 -16.161  -4.371  1.00 92.67           H  
ATOM   2197  N   THR B  35      -8.976 -12.188  -5.482  1.00 95.98           N  
ATOM   2198  CA  THR B  35     -10.026 -11.162  -5.557  1.00 95.98           C  
ATOM   2199  C   THR B  35     -11.412 -11.752  -5.816  1.00 95.98           C  
ATOM   2200  O   THR B  35     -12.416 -11.064  -5.630  1.00 95.98           O  
ATOM   2201  CB  THR B  35      -9.703 -10.098  -6.617  1.00 95.98           C  
ATOM   2202  CG2 THR B  35      -8.383  -9.396  -6.308  1.00 95.98           C  
ATOM   2203  OG1 THR B  35      -9.588 -10.668  -7.899  1.00 95.98           O  
ATOM   2204  H   THR B  35      -8.371 -12.302  -6.283  1.00 95.98           H  
ATOM   2205  HA  THR B  35     -10.081 -10.657  -4.593  1.00 95.98           H  
ATOM   2206  HB  THR B  35     -10.501  -9.357  -6.625  1.00 95.98           H  
ATOM   2207  HG1 THR B  35      -9.512  -9.951  -8.533  1.00 95.98           H  
ATOM   2208 HG21 THR B  35      -7.544 -10.073  -6.467  1.00 95.98           H  
ATOM   2209 HG22 THR B  35      -8.281  -8.527  -6.958  1.00 95.98           H  
ATOM   2210 HG23 THR B  35      -8.385  -9.063  -5.270  1.00 95.98           H  
ATOM   2211  N   SER B  36     -11.493 -13.030  -6.201  1.00 95.02           N  
ATOM   2212  CA  SER B  36     -12.755 -13.743  -6.389  1.00 95.02           C  
ATOM   2213  C   SER B  36     -13.319 -14.337  -5.093  1.00 95.02           C  
ATOM   2214  O   SER B  36     -14.491 -14.722  -5.078  1.00 95.02           O  
ATOM   2215  CB  SER B  36     -12.604 -14.804  -7.484  1.00 95.02           C  
ATOM   2216  OG  SER B  36     -11.989 -15.986  -7.026  1.00 95.02           O  
ATOM   2217  H   SER B  36     -10.640 -13.560  -6.307  1.00 95.02           H  
ATOM   2218  HA  SER B  36     -13.492 -13.024  -6.745  1.00 95.02           H  
ATOM   2219  HB2 SER B  36     -13.597 -15.062  -7.851  1.00 95.02           H  
ATOM   2220  HB3 SER B  36     -12.032 -14.390  -8.316  1.00 95.02           H  
ATOM   2221  HG  SER B  36     -11.095 -15.808  -6.726  1.00 95.02           H  
ATOM   2222  N   ALA B  37     -12.542 -14.360  -4.003  1.00 96.80           N  
ATOM   2223  CA  ALA B  37     -12.998 -14.838  -2.700  1.00 96.80           C  
ATOM   2224  C   ALA B  37     -14.162 -13.972  -2.159  1.00 96.80           C  
ATOM   2225  O   ALA B  37     -14.133 -12.746  -2.330  1.00 96.80           O  
ATOM   2226  CB  ALA B  37     -11.810 -14.875  -1.736  1.00 96.80           C  
ATOM   2227  H   ALA B  37     -11.593 -14.022  -4.074  1.00 96.80           H  
ATOM   2228  HA  ALA B  37     -13.333 -15.865  -2.842  1.00 96.80           H  
ATOM   2229  HB1 ALA B  37     -12.102 -15.372  -0.811  1.00 96.80           H  
ATOM   2230  HB2 ALA B  37     -11.480 -13.862  -1.504  1.00 96.80           H  
ATOM   2231  HB3 ALA B  37     -10.984 -15.431  -2.180  1.00 96.80           H  
ATOM   2232  N   PRO B  38     -15.200 -14.559  -1.525  1.00 96.81           N  
ATOM   2233  CA  PRO B  38     -16.401 -13.832  -1.092  1.00 96.81           C  
ATOM   2234  C   PRO B  38     -16.136 -12.568  -0.262  1.00 96.81           C  
ATOM   2235  O   PRO B  38     -16.800 -11.548  -0.458  1.00 96.81           O  
ATOM   2236  CB  PRO B  38     -17.198 -14.850  -0.271  1.00 96.81           C  
ATOM   2237  CG  PRO B  38     -16.833 -16.181  -0.920  1.00 96.81           C  
ATOM   2238  CD  PRO B  38     -15.360 -15.985  -1.263  1.00 96.81           C  
ATOM   2239  HA  PRO B  38     -16.973 -13.555  -1.977  1.00 96.81           H  
ATOM   2240  HB2 PRO B  38     -18.270 -14.657  -0.313  1.00 96.81           H  
ATOM   2241  HB3 PRO B  38     -16.853 -14.850   0.763  1.00 96.81           H  
ATOM   2242  HG2 PRO B  38     -16.982 -17.020  -0.240  1.00 96.81           H  
ATOM   2243  HG3 PRO B  38     -17.410 -16.314  -1.835  1.00 96.81           H  
ATOM   2244  HD2 PRO B  38     -14.738 -16.268  -0.413  1.00 96.81           H  
ATOM   2245  HD3 PRO B  38     -15.113 -16.594  -2.133  1.00 96.81           H  
ATOM   2246  N   GLU B  39     -15.145 -12.609   0.625  1.00 95.16           N  
ATOM   2247  CA  GLU B  39     -14.721 -11.494   1.472  1.00 95.16           C  
ATOM   2248  C   GLU B  39     -14.168 -10.297   0.679  1.00 95.16           C  
ATOM   2249  O   GLU B  39     -14.267  -9.161   1.144  1.00 95.16           O  
ATOM   2250  CB  GLU B  39     -13.709 -11.993   2.524  1.00 95.16           C  
ATOM   2251  CG  GLU B  39     -12.392 -12.589   1.984  1.00 95.16           C  
ATOM   2252  CD  GLU B  39     -12.423 -14.113   1.765  1.00 95.16           C  
ATOM   2253  OE1 GLU B  39     -11.384 -14.750   2.039  1.00 95.16           O  
ATOM   2254  OE2 GLU B  39     -13.465 -14.632   1.300  1.00 95.16           O1-
ATOM   2255  H   GLU B  39     -14.648 -13.481   0.740  1.00 95.16           H  
ATOM   2256  HA  GLU B  39     -15.594 -11.126   2.011  1.00 95.16           H  
ATOM   2257  HB2 GLU B  39     -13.453 -11.141   3.155  1.00 95.16           H  
ATOM   2258  HB3 GLU B  39     -14.197 -12.727   3.166  1.00 95.16           H  
ATOM   2259  HG2 GLU B  39     -11.615 -12.362   2.713  1.00 95.16           H  
ATOM   2260  HG3 GLU B  39     -12.110 -12.095   1.054  1.00 95.16           H  
ATOM   2261  N   ASN B  40     -13.661 -10.531  -0.535  1.00 97.96           N  
ATOM   2262  CA  ASN B  40     -13.018  -9.524  -1.384  1.00 97.96           C  
ATOM   2263  C   ASN B  40     -13.936  -8.992  -2.494  1.00 97.96           C  
ATOM   2264  O   ASN B  40     -13.740  -7.873  -2.965  1.00 97.96           O  
ATOM   2265  CB  ASN B  40     -11.730 -10.134  -1.959  1.00 97.96           C  
ATOM   2266  CG  ASN B  40     -10.703 -10.426  -0.879  1.00 97.96           C  
ATOM   2267  ND2 ASN B  40      -9.956 -11.493  -1.013  1.00 97.96           N  
ATOM   2268  OD1 ASN B  40     -10.559  -9.705   0.094  1.00 97.96           O  
ATOM   2269  H   ASN B  40     -13.661 -11.486  -0.863  1.00 97.96           H  
ATOM   2270  HA  ASN B  40     -12.739  -8.665  -0.774  1.00 97.96           H  
ATOM   2271  HB2 ASN B  40     -11.968 -11.052  -2.494  1.00 97.96           H  
ATOM   2272  HB3 ASN B  40     -11.282  -9.436  -2.666  1.00 97.96           H  
ATOM   2273 HD21 ASN B  40     -10.030 -12.089  -1.826  1.00 97.96           H  
ATOM   2274 HD22 ASN B  40      -9.360 -11.723  -0.231  1.00 97.96           H  
ATOM   2275  N   GLN B  41     -14.981  -9.733  -2.883  1.00 96.81           N  
ATOM   2276  CA  GLN B  41     -15.890  -9.334  -3.973  1.00 96.81           C  
ATOM   2277  C   GLN B  41     -16.640  -8.014  -3.718  1.00 96.81           C  
ATOM   2278  O   GLN B  41     -17.116  -7.382  -4.658  1.00 96.81           O  
ATOM   2279  CB  GLN B  41     -16.931 -10.437  -4.210  1.00 96.81           C  
ATOM   2280  CG  GLN B  41     -16.336 -11.690  -4.861  1.00 96.81           C  
ATOM   2281  CD  GLN B  41     -17.391 -12.747  -5.162  1.00 96.81           C  
ATOM   2282  NE2 GLN B  41     -17.031 -13.843  -5.780  1.00 96.81           N  
ATOM   2283  OE1 GLN B  41     -18.570 -12.630  -4.857  1.00 96.81           O  
ATOM   2284  H   GLN B  41     -15.062 -10.661  -2.493  1.00 96.81           H  
ATOM   2285  HA  GLN B  41     -15.305  -9.197  -4.882  1.00 96.81           H  
ATOM   2286  HB2 GLN B  41     -17.699 -10.050  -4.878  1.00 96.81           H  
ATOM   2287  HB3 GLN B  41     -17.402 -10.701  -3.264  1.00 96.81           H  
ATOM   2288  HG2 GLN B  41     -15.852 -11.413  -5.797  1.00 96.81           H  
ATOM   2289  HG3 GLN B  41     -15.581 -12.128  -4.208  1.00 96.81           H  
ATOM   2290 HE21 GLN B  41     -17.737 -14.561  -5.856  1.00 96.81           H  
ATOM   2291 HE22 GLN B  41     -16.050 -14.084  -5.778  1.00 96.81           H  
ATOM   2292  N   THR B  42     -16.768  -7.605  -2.452  1.00 98.34           N  
ATOM   2293  CA  THR B  42     -17.456  -6.364  -2.047  1.00 98.34           C  
ATOM   2294  C   THR B  42     -16.501  -5.211  -1.728  1.00 98.34           C  
ATOM   2295  O   THR B  42     -16.937  -4.201  -1.180  1.00 98.34           O  
ATOM   2296  CB  THR B  42     -18.445  -6.598  -0.894  1.00 98.34           C  
ATOM   2297  CG2 THR B  42     -19.570  -7.559  -1.275  1.00 98.34           C  
ATOM   2298  OG1 THR B  42     -17.811  -7.117   0.263  1.00 98.34           O  
ATOM   2299  H   THR B  42     -16.290  -8.148  -1.748  1.00 98.34           H  
ATOM   2300  HA  THR B  42     -18.046  -6.007  -2.891  1.00 98.34           H  
ATOM   2301  HB  THR B  42     -18.905  -5.644  -0.636  1.00 98.34           H  
ATOM   2302  HG1 THR B  42     -17.478  -7.990   0.043  1.00 98.34           H  
ATOM   2303 HG21 THR B  42     -20.138  -7.133  -2.102  1.00 98.34           H  
ATOM   2304 HG22 THR B  42     -19.169  -8.529  -1.568  1.00 98.34           H  
ATOM   2305 HG23 THR B  42     -20.241  -7.689  -0.426  1.00 98.34           H  
ATOM   2306  N   ALA B  43     -15.211  -5.346  -2.051  1.00 98.29           N  
ATOM   2307  CA  ALA B  43     -14.239  -4.265  -1.910  1.00 98.29           C  
ATOM   2308  C   ALA B  43     -14.619  -3.039  -2.762  1.00 98.29           C  
ATOM   2309  O   ALA B  43     -15.203  -3.160  -3.849  1.00 98.29           O  
ATOM   2310  CB  ALA B  43     -12.850  -4.809  -2.269  1.00 98.29           C  
ATOM   2311  H   ALA B  43     -14.896  -6.191  -2.504  1.00 98.29           H  
ATOM   2312  HA  ALA B  43     -14.219  -3.949  -0.867  1.00 98.29           H  
ATOM   2313  HB1 ALA B  43     -12.575  -5.605  -1.577  1.00 98.29           H  
ATOM   2314  HB2 ALA B  43     -12.109  -4.013  -2.209  1.00 98.29           H  
ATOM   2315  HB3 ALA B  43     -12.858  -5.204  -3.285  1.00 98.29           H  
ATOM   2316  N   THR B  44     -14.259  -1.852  -2.271  1.00 97.95           N  
ATOM   2317  CA  THR B  44     -14.593  -0.559  -2.892  1.00 97.95           C  
ATOM   2318  C   THR B  44     -13.377   0.240  -3.366  1.00 97.95           C  
ATOM   2319  O   THR B  44     -13.515   1.045  -4.282  1.00 97.95           O  
ATOM   2320  CB  THR B  44     -15.467   0.291  -1.959  1.00 97.95           C  
ATOM   2321  CG2 THR B  44     -16.724  -0.449  -1.494  1.00 97.95           C  
ATOM   2322  OG1 THR B  44     -14.760   0.705  -0.813  1.00 97.95           O  
ATOM   2323  H   THR B  44     -13.830  -1.819  -1.358  1.00 97.95           H  
ATOM   2324  HA  THR B  44     -15.183  -0.741  -3.789  1.00 97.95           H  
ATOM   2325  HB  THR B  44     -15.783   1.179  -2.506  1.00 97.95           H  
ATOM   2326  HG1 THR B  44     -14.284  -0.025  -0.411  1.00 97.95           H  
ATOM   2327 HG21 THR B  44     -17.398   0.261  -1.014  1.00 97.95           H  
ATOM   2328 HG22 THR B  44     -16.460  -1.221  -0.772  1.00 97.95           H  
ATOM   2329 HG23 THR B  44     -17.232  -0.915  -2.338  1.00 97.95           H  
ATOM   2330  N   SER B  45     -12.183  -0.044  -2.836  1.00 98.31           N  
ATOM   2331  CA  SER B  45     -10.893   0.511  -3.276  1.00 98.31           C  
ATOM   2332  C   SER B  45      -9.820  -0.584  -3.385  1.00 98.31           C  
ATOM   2333  O   SER B  45      -9.968  -1.667  -2.819  1.00 98.31           O  
ATOM   2334  CB  SER B  45     -10.442   1.611  -2.305  1.00 98.31           C  
ATOM   2335  OG  SER B  45     -10.080   1.054  -1.054  1.00 98.31           O  
ATOM   2336  H   SER B  45     -12.156  -0.661  -2.037  1.00 98.31           H  
ATOM   2337  HA  SER B  45     -11.013   0.964  -4.260  1.00 98.31           H  
ATOM   2338  HB2 SER B  45      -9.578   2.127  -2.724  1.00 98.31           H  
ATOM   2339  HB3 SER B  45     -11.246   2.334  -2.169  1.00 98.31           H  
ATOM   2340  HG  SER B  45      -9.729   1.755  -0.501  1.00 98.31           H  
ATOM   2341  N   ALA B  46      -8.714  -0.341  -4.097  1.00 98.60           N  
ATOM   2342  CA  ALA B  46      -7.616  -1.318  -4.191  1.00 98.60           C  
ATOM   2343  C   ALA B  46      -7.030  -1.715  -2.824  1.00 98.60           C  
ATOM   2344  O   ALA B  46      -6.609  -2.858  -2.622  1.00 98.60           O  
ATOM   2345  CB  ALA B  46      -6.508  -0.725  -5.064  1.00 98.60           C  
ATOM   2346  H   ALA B  46      -8.641   0.512  -4.633  1.00 98.60           H  
ATOM   2347  HA  ALA B  46      -7.991  -2.226  -4.663  1.00 98.60           H  
ATOM   2348  HB1 ALA B  46      -6.229   0.261  -4.692  1.00 98.60           H  
ATOM   2349  HB2 ALA B  46      -5.635  -1.377  -5.050  1.00 98.60           H  
ATOM   2350  HB3 ALA B  46      -6.858  -0.641  -6.092  1.00 98.60           H  
ATOM   2351  N   THR B  47      -6.992  -0.776  -1.885  1.00 98.02           N  
ATOM   2352  CA  THR B  47      -6.488  -0.954  -0.520  1.00 98.02           C  
ATOM   2353  C   THR B  47      -7.460  -1.727   0.370  1.00 98.02           C  
ATOM   2354  O   THR B  47      -6.997  -2.400   1.289  1.00 98.02           O  
ATOM   2355  CB  THR B  47      -6.153   0.416   0.094  1.00 98.02           C  
ATOM   2356  CG2 THR B  47      -4.766   0.879  -0.349  1.00 98.02           C  
ATOM   2357  OG1 THR B  47      -7.046   1.373  -0.419  1.00 98.02           O  
ATOM   2358  H   THR B  47      -7.357   0.143  -2.094  1.00 98.02           H  
ATOM   2359  HA  THR B  47      -5.571  -1.542  -0.556  1.00 98.02           H  
ATOM   2360  HB  THR B  47      -6.203   0.379   1.182  1.00 98.02           H  
ATOM   2361  HG1 THR B  47      -7.415   1.935   0.267  1.00 98.02           H  
ATOM   2362 HG21 THR B  47      -4.014   0.170  -0.006  1.00 98.02           H  
ATOM   2363 HG22 THR B  47      -4.722   0.952  -1.436  1.00 98.02           H  
ATOM   2364 HG23 THR B  47      -4.551   1.856   0.087  1.00 98.02           H  
ATOM   2365  N   ASP B  48      -8.767  -1.754   0.074  1.00 97.65           N  
ATOM   2366  CA  ASP B  48      -9.729  -2.609   0.794  1.00 97.65           C  
ATOM   2367  C   ASP B  48      -9.328  -4.092   0.759  1.00 97.65           C  
ATOM   2368  O   ASP B  48      -9.510  -4.799   1.749  1.00 97.65           O  
ATOM   2369  CB  ASP B  48     -11.152  -2.491   0.227  1.00 97.65           C  
ATOM   2370  CG  ASP B  48     -11.988  -1.320   0.738  1.00 97.65           C  
ATOM   2371  OD1 ASP B  48     -11.538  -0.590   1.654  1.00 97.65           O  
ATOM   2372  OD2 ASP B  48     -13.128  -1.214   0.228  1.00 97.65           O1-
ATOM   2373  H   ASP B  48      -9.119  -1.153  -0.660  1.00 97.65           H  
ATOM   2374  HA  ASP B  48      -9.753  -2.302   1.839  1.00 97.65           H  
ATOM   2375  HB2 ASP B  48     -11.119  -2.464  -0.862  1.00 97.65           H  
ATOM   2376  HB3 ASP B  48     -11.701  -3.393   0.500  1.00 97.65           H  
ATOM   2377  N   LEU B  49      -8.710  -4.549  -0.339  1.00 98.35           N  
ATOM   2378  CA  LEU B  49      -8.218  -5.927  -0.488  1.00 98.35           C  
ATOM   2379  C   LEU B  49      -7.141  -6.296   0.547  1.00 98.35           C  
ATOM   2380  O   LEU B  49      -6.872  -7.473   0.768  1.00 98.35           O  
ATOM   2381  CB  LEU B  49      -7.674  -6.122  -1.916  1.00 98.35           C  
ATOM   2382  CG  LEU B  49      -8.710  -5.938  -3.041  1.00 98.35           C  
ATOM   2383  CD1 LEU B  49      -8.023  -6.099  -4.395  1.00 98.35           C  
ATOM   2384  CD2 LEU B  49      -9.828  -6.979  -2.967  1.00 98.35           C  
ATOM   2385  H   LEU B  49      -8.567  -3.898  -1.097  1.00 98.35           H  
ATOM   2386  HA  LEU B  49      -9.046  -6.615  -0.318  1.00 98.35           H  
ATOM   2387  HB2 LEU B  49      -7.261  -7.128  -1.990  1.00 98.35           H  
ATOM   2388  HB3 LEU B  49      -6.853  -5.421  -2.072  1.00 98.35           H  
ATOM   2389  HG  LEU B  49      -9.147  -4.941  -2.991  1.00 98.35           H  
ATOM   2390 HD11 LEU B  49      -8.764  -6.048  -5.192  1.00 98.35           H  
ATOM   2391 HD12 LEU B  49      -7.511  -7.059  -4.441  1.00 98.35           H  
ATOM   2392 HD13 LEU B  49      -7.302  -5.292  -4.528  1.00 98.35           H  
ATOM   2393 HD21 LEU B  49      -9.402  -7.982  -2.987  1.00 98.35           H  
ATOM   2394 HD22 LEU B  49     -10.512  -6.854  -3.805  1.00 98.35           H  
ATOM   2395 HD23 LEU B  49     -10.399  -6.851  -2.047  1.00 98.35           H  
ATOM   2396  N   LEU B  50      -6.522  -5.304   1.192  1.00 98.33           N  
ATOM   2397  CA  LEU B  50      -5.472  -5.494   2.191  1.00 98.33           C  
ATOM   2398  C   LEU B  50      -6.010  -5.515   3.632  1.00 98.33           C  
ATOM   2399  O   LEU B  50      -5.270  -5.888   4.543  1.00 98.33           O  
ATOM   2400  CB  LEU B  50      -4.419  -4.385   2.033  1.00 98.33           C  
ATOM   2401  CG  LEU B  50      -3.896  -4.135   0.607  1.00 98.33           C  
ATOM   2402  CD1 LEU B  50      -2.967  -2.924   0.643  1.00 98.33           C  
ATOM   2403  CD2 LEU B  50      -3.139  -5.340   0.049  1.00 98.33           C  
ATOM   2404  H   LEU B  50      -6.815  -4.358   0.994  1.00 98.33           H  
ATOM   2405  HA  LEU B  50      -4.987  -6.454   2.021  1.00 98.33           H  
ATOM   2406  HB2 LEU B  50      -3.575  -4.646   2.670  1.00 98.33           H  
ATOM   2407  HB3 LEU B  50      -4.845  -3.455   2.411  1.00 98.33           H  
ATOM   2408  HG  LEU B  50      -4.723  -3.900  -0.064  1.00 98.33           H  
ATOM   2409 HD11 LEU B  50      -2.172  -3.078   1.373  1.00 98.33           H  
ATOM   2410 HD12 LEU B  50      -3.537  -2.042   0.934  1.00 98.33           H  
ATOM   2411 HD13 LEU B  50      -2.540  -2.747  -0.345  1.00 98.33           H  
ATOM   2412 HD21 LEU B  50      -3.801  -6.205   0.012  1.00 98.33           H  
ATOM   2413 HD22 LEU B  50      -2.806  -5.118  -0.965  1.00 98.33           H  
ATOM   2414 HD23 LEU B  50      -2.275  -5.559   0.676  1.00 98.33           H  
ATOM   2415  N   ARG B  51      -7.276  -5.128   3.867  1.00 96.93           N  
ATOM   2416  CA  ARG B  51      -7.823  -4.901   5.223  1.00 96.93           C  
ATOM   2417  C   ARG B  51      -7.812  -6.134   6.125  1.00 96.93           C  
ATOM   2418  O   ARG B  51      -7.740  -5.992   7.341  1.00 96.93           O  
ATOM   2419  CB  ARG B  51      -9.261  -4.369   5.143  1.00 96.93           C  
ATOM   2420  CG  ARG B  51      -9.313  -2.896   4.732  1.00 96.93           C  
ATOM   2421  CD  ARG B  51     -10.758  -2.393   4.817  1.00 96.93           C  
ATOM   2422  NE  ARG B  51     -10.895  -1.055   4.236  1.00 96.93           N  
ATOM   2423  CZ  ARG B  51     -10.711   0.133   4.768  1.00 96.93           C  
ATOM   2424  NH1 ARG B  51     -10.408   0.314   6.025  1.00 96.93           N1+
ATOM   2425  NH2 ARG B  51     -10.827   1.157   3.977  1.00 96.93           N  
ATOM   2426  H   ARG B  51      -7.852  -4.896   3.071  1.00 96.93           H  
ATOM   2427  HA  ARG B  51      -7.200  -4.170   5.737  1.00 96.93           H  
ATOM   2428  HB2 ARG B  51      -9.844  -4.973   4.449  1.00 96.93           H  
ATOM   2429  HB3 ARG B  51      -9.720  -4.454   6.129  1.00 96.93           H  
ATOM   2430  HG2 ARG B  51      -8.692  -2.307   5.407  1.00 96.93           H  
ATOM   2431  HG3 ARG B  51      -8.928  -2.790   3.718  1.00 96.93           H  
ATOM   2432  HD2 ARG B  51     -11.092  -2.394   5.855  1.00 96.93           H  
ATOM   2433  HD3 ARG B  51     -11.399  -3.073   4.255  1.00 96.93           H  
ATOM   2434  HE  ARG B  51     -11.178  -1.014   3.268  1.00 96.93           H  
ATOM   2435 HH11 ARG B  51     -10.412  -0.479   6.649  1.00 96.93           H  
ATOM   2436 HH12 ARG B  51     -10.365   1.252   6.398  1.00 96.93           H  
ATOM   2437 HH21 ARG B  51     -10.652   2.104   4.278  1.00 96.93           H  
ATOM   2438 HH22 ARG B  51     -11.082   0.953   3.022  1.00 96.93           H  
ATOM   2439  N   HIS B  52      -7.876  -7.329   5.543  1.00 97.51           N  
ATOM   2440  CA  HIS B  52      -7.906  -8.600   6.271  1.00 97.51           C  
ATOM   2441  C   HIS B  52      -6.531  -9.271   6.396  1.00 97.51           C  
ATOM   2442  O   HIS B  52      -6.450 -10.455   6.717  1.00 97.51           O  
ATOM   2443  CB  HIS B  52      -8.964  -9.514   5.636  1.00 97.51           C  
ATOM   2444  CG  HIS B  52     -10.360  -8.963   5.751  1.00 97.51           C  
ATOM   2445  CD2 HIS B  52     -10.967  -8.516   6.894  1.00 97.51           C  
ATOM   2446  ND1 HIS B  52     -11.268  -8.830   4.726  1.00 97.51           N  
ATOM   2447  CE1 HIS B  52     -12.397  -8.319   5.242  1.00 97.51           C  
ATOM   2448  NE2 HIS B  52     -12.258  -8.104   6.559  1.00 97.51           N  
ATOM   2449  H   HIS B  52      -7.958  -7.349   4.536  1.00 97.51           H  
ATOM   2450  HA  HIS B  52      -8.220  -8.406   7.297  1.00 97.51           H  
ATOM   2451  HB2 HIS B  52      -8.720  -9.666   4.583  1.00 97.51           H  
ATOM   2452  HB3 HIS B  52      -8.954 -10.490   6.119  1.00 97.51           H  
ATOM   2453  HD1 HIS B  52     -11.129  -9.095   3.761  1.00 97.51           H  
ATOM   2454  HD2 HIS B  52     -10.528  -8.485   7.880  1.00 97.51           H  
ATOM   2455  HE1 HIS B  52     -13.299  -8.117   4.683  1.00 97.51           H  
ATOM   2456  N   VAL B  53      -5.436  -8.546   6.140  1.00 98.12           N  
ATOM   2457  CA  VAL B  53      -4.078  -9.095   6.220  1.00 98.12           C  
ATOM   2458  C   VAL B  53      -3.351  -8.544   7.451  1.00 98.12           C  
ATOM   2459  O   VAL B  53      -2.927  -7.386   7.443  1.00 98.12           O  
ATOM   2460  CB  VAL B  53      -3.295  -8.832   4.923  1.00 98.12           C  
ATOM   2461  CG1 VAL B  53      -1.924  -9.519   5.001  1.00 98.12           C  
ATOM   2462  CG2 VAL B  53      -4.036  -9.392   3.700  1.00 98.12           C  
ATOM   2463  H   VAL B  53      -5.539  -7.578   5.872  1.00 98.12           H  
ATOM   2464  HA  VAL B  53      -4.137 -10.180   6.310  1.00 98.12           H  
ATOM   2465  HB  VAL B  53      -3.151  -7.761   4.784  1.00 98.12           H  
ATOM   2466 HG11 VAL B  53      -2.054 -10.583   5.203  1.00 98.12           H  
ATOM   2467 HG12 VAL B  53      -1.398  -9.393   4.055  1.00 98.12           H  
ATOM   2468 HG13 VAL B  53      -1.327  -9.061   5.789  1.00 98.12           H  
ATOM   2469 HG21 VAL B  53      -4.968  -8.847   3.546  1.00 98.12           H  
ATOM   2470 HG22 VAL B  53      -4.262 -10.448   3.843  1.00 98.12           H  
ATOM   2471 HG23 VAL B  53      -3.428  -9.268   2.804  1.00 98.12           H  
ATOM   2472  N   PRO B  54      -3.130  -9.354   8.506  1.00 98.38           N  
ATOM   2473  CA  PRO B  54      -2.361  -8.928   9.667  1.00 98.38           C  
ATOM   2474  C   PRO B  54      -0.980  -8.384   9.293  1.00 98.38           C  
ATOM   2475  O   PRO B  54      -0.263  -8.959   8.470  1.00 98.38           O  
ATOM   2476  CB  PRO B  54      -2.264 -10.153  10.577  1.00 98.38           C  
ATOM   2477  CG  PRO B  54      -3.556 -10.893  10.255  1.00 98.38           C  
ATOM   2478  CD  PRO B  54      -3.706 -10.667   8.753  1.00 98.38           C  
ATOM   2479  HA  PRO B  54      -2.932  -8.152  10.178  1.00 98.38           H  
ATOM   2480  HB2 PRO B  54      -2.206  -9.871  11.628  1.00 98.38           H  
ATOM   2481  HB3 PRO B  54      -1.412 -10.773  10.294  1.00 98.38           H  
ATOM   2482  HG2 PRO B  54      -4.385 -10.428  10.787  1.00 98.38           H  
ATOM   2483  HG3 PRO B  54      -3.489 -11.954  10.496  1.00 98.38           H  
ATOM   2484  HD2 PRO B  54      -4.762 -10.698   8.483  1.00 98.38           H  
ATOM   2485  HD3 PRO B  54      -3.147 -11.422   8.200  1.00 98.38           H  
ATOM   2486  N   GLY B  55      -0.600  -7.277   9.932  1.00 97.48           N  
ATOM   2487  CA  GLY B  55       0.656  -6.575   9.661  1.00 97.48           C  
ATOM   2488  C   GLY B  55       0.561  -5.504   8.580  1.00 97.48           C  
ATOM   2489  O   GLY B  55       1.538  -4.780   8.386  1.00 97.48           O  
ATOM   2490  H   GLY B  55      -1.267  -6.831  10.546  1.00 97.48           H  
ATOM   2491  HA2 GLY B  55       1.418  -7.289   9.349  1.00 97.48           H  
ATOM   2492  HA3 GLY B  55       0.995  -6.085  10.574  1.00 97.48           H  
ATOM   2493  N   ILE B  56      -0.592  -5.386   7.915  1.00 97.71           N  
ATOM   2494  CA  ILE B  56      -0.948  -4.221   7.112  1.00 97.71           C  
ATOM   2495  C   ILE B  56      -1.956  -3.374   7.885  1.00 97.71           C  
ATOM   2496  O   ILE B  56      -2.931  -3.888   8.432  1.00 97.71           O  
ATOM   2497  CB  ILE B  56      -1.441  -4.619   5.704  1.00 97.71           C  
ATOM   2498  CG1 ILE B  56      -0.267  -5.245   4.919  1.00 97.71           C  
ATOM   2499  CG2 ILE B  56      -1.978  -3.367   4.983  1.00 97.71           C  
ATOM   2500  CD1 ILE B  56      -0.658  -5.834   3.561  1.00 97.71           C  
ATOM   2501  H   ILE B  56      -1.335  -6.048   8.087  1.00 97.71           H  
ATOM   2502  HA  ILE B  56      -0.053  -3.614   6.973  1.00 97.71           H  
ATOM   2503  HB  ILE B  56      -2.247  -5.348   5.790  1.00 97.71           H  
ATOM   2504 HG12 ILE B  56       0.496  -4.485   4.757  1.00 97.71           H  
ATOM   2505 HG13 ILE B  56       0.177  -6.050   5.503  1.00 97.71           H  
ATOM   2506 HG21 ILE B  56      -2.937  -3.075   5.410  1.00 97.71           H  
ATOM   2507 HG22 ILE B  56      -1.268  -2.548   5.092  1.00 97.71           H  
ATOM   2508 HG23 ILE B  56      -2.140  -3.550   3.920  1.00 97.71           H  
ATOM   2509 HD11 ILE B  56      -0.994  -5.057   2.875  1.00 97.71           H  
ATOM   2510 HD12 ILE B  56       0.217  -6.312   3.122  1.00 97.71           H  
ATOM   2511 HD13 ILE B  56      -1.449  -6.572   3.695  1.00 97.71           H  
ATOM   2512  N   THR B  57      -1.725  -2.064   7.920  1.00 94.36           N  
ATOM   2513  CA  THR B  57      -2.708  -1.085   8.397  1.00 94.36           C  
ATOM   2514  C   THR B  57      -2.843   0.033   7.383  1.00 94.36           C  
ATOM   2515  O   THR B  57      -1.842   0.494   6.832  1.00 94.36           O  
ATOM   2516  CB  THR B  57      -2.370  -0.510   9.780  1.00 94.36           C  
ATOM   2517  CG2 THR B  57      -2.450  -1.584  10.861  1.00 94.36           C  
ATOM   2518  OG1 THR B  57      -1.077   0.036   9.833  1.00 94.36           O  
ATOM   2519  H   THR B  57      -0.886  -1.716   7.479  1.00 94.36           H  
ATOM   2520  HA  THR B  57      -3.681  -1.568   8.474  1.00 94.36           H  
ATOM   2521  HB  THR B  57      -3.088   0.274  10.021  1.00 94.36           H  
ATOM   2522  HG1 THR B  57      -1.013   0.700   9.142  1.00 94.36           H  
ATOM   2523 HG21 THR B  57      -2.132  -1.162  11.816  1.00 94.36           H  
ATOM   2524 HG22 THR B  57      -3.477  -1.938  10.947  1.00 94.36           H  
ATOM   2525 HG23 THR B  57      -1.808  -2.425  10.601  1.00 94.36           H  
ATOM   2526  N   LEU B  58      -4.077   0.470   7.153  1.00 93.04           N  
ATOM   2527  CA  LEU B  58      -4.373   1.607   6.294  1.00 93.04           C  
ATOM   2528  C   LEU B  58      -4.502   2.866   7.144  1.00 93.04           C  
ATOM   2529  O   LEU B  58      -5.183   2.853   8.172  1.00 93.04           O  
ATOM   2530  CB  LEU B  58      -5.650   1.349   5.480  1.00 93.04           C  
ATOM   2531  CG  LEU B  58      -5.591   0.104   4.579  1.00 93.04           C  
ATOM   2532  CD1 LEU B  58      -6.951  -0.087   3.914  1.00 93.04           C  
ATOM   2533  CD2 LEU B  58      -4.513   0.210   3.502  1.00 93.04           C  
ATOM   2534  H   LEU B  58      -4.847   0.093   7.688  1.00 93.04           H  
ATOM   2535  HA  LEU B  58      -3.551   1.761   5.595  1.00 93.04           H  
ATOM   2536  HB2 LEU B  58      -6.485   1.247   6.173  1.00 93.04           H  
ATOM   2537  HB3 LEU B  58      -5.841   2.224   4.859  1.00 93.04           H  
ATOM   2538  HG  LEU B  58      -5.393  -0.779   5.185  1.00 93.04           H  
ATOM   2539 HD11 LEU B  58      -7.728  -0.150   4.676  1.00 93.04           H  
ATOM   2540 HD12 LEU B  58      -6.950  -1.014   3.341  1.00 93.04           H  
ATOM   2541 HD13 LEU B  58      -7.171   0.754   3.256  1.00 93.04           H  
ATOM   2542 HD21 LEU B  58      -3.527   0.211   3.969  1.00 93.04           H  
ATOM   2543 HD22 LEU B  58      -4.581  -0.643   2.827  1.00 93.04           H  
ATOM   2544 HD23 LEU B  58      -4.639   1.135   2.938  1.00 93.04           H  
ATOM   2545  N   ASP B  59      -3.853   3.934   6.698  1.00 83.17           N  
ATOM   2546  CA  ASP B  59      -4.119   5.277   7.192  1.00 83.17           C  
ATOM   2547  C   ASP B  59      -5.393   5.829   6.540  1.00 83.17           C  
ATOM   2548  O   ASP B  59      -5.893   5.313   5.537  1.00 83.17           O  
ATOM   2549  CB  ASP B  59      -2.913   6.196   6.935  1.00 83.17           C  
ATOM   2550  CG  ASP B  59      -1.649   5.769   7.686  1.00 83.17           C  
ATOM   2551  OD1 ASP B  59      -1.763   5.207   8.796  1.00 83.17           O  
ATOM   2552  OD2 ASP B  59      -0.534   5.997   7.176  1.00 83.17           O1-
ATOM   2553  H   ASP B  59      -3.343   3.853   5.829  1.00 83.17           H  
ATOM   2554  HA  ASP B  59      -4.286   5.232   8.268  1.00 83.17           H  
ATOM   2555  HB2 ASP B  59      -2.713   6.218   5.864  1.00 83.17           H  
ATOM   2556  HB3 ASP B  59      -3.164   7.208   7.252  1.00 83.17           H  
ATOM   2557  N   GLY B  60      -5.915   6.910   7.112  1.00 87.25           N  
ATOM   2558  CA  GLY B  60      -7.073   7.610   6.575  1.00 87.25           C  
ATOM   2559  C   GLY B  60      -8.412   6.946   6.884  1.00 87.25           C  
ATOM   2560  O   GLY B  60      -8.563   6.150   7.813  1.00 87.25           O  
ATOM   2561  H   GLY B  60      -5.477   7.271   7.949  1.00 87.25           H  
ATOM   2562  HA2 GLY B  60      -7.097   8.615   6.996  1.00 87.25           H  
ATOM   2563  HA3 GLY B  60      -6.967   7.692   5.494  1.00 87.25           H  
ATOM   2564  N   THR B  61      -9.420   7.368   6.127  1.00 91.10           N  
ATOM   2565  CA  THR B  61     -10.824   6.993   6.318  1.00 91.10           C  
ATOM   2566  C   THR B  61     -11.270   6.016   5.225  1.00 91.10           C  
ATOM   2567  O   THR B  61     -10.461   5.462   4.477  1.00 91.10           O  
ATOM   2568  CB  THR B  61     -11.709   8.254   6.351  1.00 91.10           C  
ATOM   2569  CG2 THR B  61     -11.358   9.228   7.471  1.00 91.10           C  
ATOM   2570  OG1 THR B  61     -11.614   8.947   5.130  1.00 91.10           O  
ATOM   2571  H   THR B  61      -9.201   7.932   5.318  1.00 91.10           H  
ATOM   2572  HA  THR B  61     -10.945   6.482   7.272  1.00 91.10           H  
ATOM   2573  HB  THR B  61     -12.747   7.952   6.493  1.00 91.10           H  
ATOM   2574  HG1 THR B  61     -10.935   9.620   5.206  1.00 91.10           H  
ATOM   2575 HG21 THR B  61     -11.483   8.734   8.434  1.00 91.10           H  
ATOM   2576 HG22 THR B  61     -12.037  10.080   7.430  1.00 91.10           H  
ATOM   2577 HG23 THR B  61     -10.331   9.579   7.371  1.00 91.10           H  
ATOM   2578  N   GLY B  62     -12.578   5.788   5.098  1.00 94.51           N  
ATOM   2579  CA  GLY B  62     -13.132   5.039   3.973  1.00 94.51           C  
ATOM   2580  C   GLY B  62     -12.955   5.727   2.611  1.00 94.51           C  
ATOM   2581  O   GLY B  62     -13.099   5.026   1.614  1.00 94.51           O  
ATOM   2582  H   GLY B  62     -13.219   6.215   5.751  1.00 94.51           H  
ATOM   2583  HA2 GLY B  62     -12.653   4.061   3.924  1.00 94.51           H  
ATOM   2584  HA3 GLY B  62     -14.197   4.876   4.137  1.00 94.51           H  
ATOM   2585  N   ARG B  63     -12.624   7.029   2.545  1.00 97.72           N  
ATOM   2586  CA  ARG B  63     -12.411   7.789   1.292  1.00 97.72           C  
ATOM   2587  C   ARG B  63     -11.189   7.277   0.533  1.00 97.72           C  
ATOM   2588  O   ARG B  63     -10.239   6.821   1.162  1.00 97.72           O  
ATOM   2589  CB  ARG B  63     -12.231   9.294   1.581  1.00 97.72           C  
ATOM   2590  CG  ARG B  63     -13.381   9.894   2.402  1.00 97.72           C  
ATOM   2591  CD  ARG B  63     -13.274  11.419   2.492  1.00 97.72           C  
ATOM   2592  NE  ARG B  63     -14.201  11.980   3.502  1.00 97.72           N  
ATOM   2593  CZ  ARG B  63     -13.933  12.260   4.766  1.00 97.72           C  
ATOM   2594  NH1 ARG B  63     -12.770  12.042   5.299  1.00 97.72           N1+
ATOM   2595  NH2 ARG B  63     -14.839  12.801   5.527  1.00 97.72           N  
ATOM   2596  H   ARG B  63     -12.444   7.518   3.410  1.00 97.72           H  
ATOM   2597  HA  ARG B  63     -13.276   7.670   0.639  1.00 97.72           H  
ATOM   2598  HB2 ARG B  63     -11.295   9.453   2.115  1.00 97.72           H  
ATOM   2599  HB3 ARG B  63     -12.172   9.823   0.629  1.00 97.72           H  
ATOM   2600  HG2 ARG B  63     -13.366   9.482   3.411  1.00 97.72           H  
ATOM   2601  HG3 ARG B  63     -14.331   9.622   1.942  1.00 97.72           H  
ATOM   2602  HD2 ARG B  63     -12.245  11.699   2.719  1.00 97.72           H  
ATOM   2603  HD3 ARG B  63     -13.515  11.828   1.511  1.00 97.72           H  
ATOM   2604  HE  ARG B  63     -15.127  12.216   3.173  1.00 97.72           H  
ATOM   2605 HH11 ARG B  63     -12.035  11.612   4.756  1.00 97.72           H  
ATOM   2606 HH12 ARG B  63     -12.571  12.337   6.244  1.00 97.72           H  
ATOM   2607 HH21 ARG B  63     -14.655  13.029   6.493  1.00 97.72           H  
ATOM   2608 HH22 ARG B  63     -15.723  13.045   5.102  1.00 97.72           H  
ATOM   2609  N   THR B  64     -11.178   7.353  -0.796  1.00 98.25           N  
ATOM   2610  CA  THR B  64     -10.044   6.840  -1.587  1.00 98.25           C  
ATOM   2611  C   THR B  64      -8.784   7.684  -1.384  1.00 98.25           C  
ATOM   2612  O   THR B  64      -7.684   7.146  -1.239  1.00 98.25           O  
ATOM   2613  CB  THR B  64     -10.360   6.789  -3.089  1.00 98.25           C  
ATOM   2614  CG2 THR B  64      -9.333   5.923  -3.822  1.00 98.25           C  
ATOM   2615  OG1 THR B  64     -11.633   6.239  -3.333  1.00 98.25           O  
ATOM   2616  H   THR B  64     -11.974   7.745  -1.279  1.00 98.25           H  
ATOM   2617  HA  THR B  64      -9.818   5.828  -1.251  1.00 98.25           H  
ATOM   2618  HB  THR B  64     -10.339   7.796  -3.505  1.00 98.25           H  
ATOM   2619  HG1 THR B  64     -12.262   6.936  -3.133  1.00 98.25           H  
ATOM   2620 HG21 THR B  64      -9.307   4.927  -3.381  1.00 98.25           H  
ATOM   2621 HG22 THR B  64      -9.606   5.836  -4.874  1.00 98.25           H  
ATOM   2622 HG23 THR B  64      -8.343   6.374  -3.756  1.00 98.25           H  
ATOM   2623  N   ASN B  65      -8.933   9.011  -1.364  1.00 97.95           N  
ATOM   2624  CA  ASN B  65      -7.833   9.922  -1.076  1.00 97.95           C  
ATOM   2625  C   ASN B  65      -7.459   9.842   0.415  1.00 97.95           C  
ATOM   2626  O   ASN B  65      -8.299   9.975   1.302  1.00 97.95           O  
ATOM   2627  CB  ASN B  65      -8.212  11.344  -1.526  1.00 97.95           C  
ATOM   2628  CG  ASN B  65      -8.221  11.506  -3.038  1.00 97.95           C  
ATOM   2629  ND2 ASN B  65      -7.067  11.545  -3.667  1.00 97.95           N  
ATOM   2630  OD1 ASN B  65      -9.238  11.604  -3.701  1.00 97.95           O  
ATOM   2631  H   ASN B  65      -9.863   9.399  -1.434  1.00 97.95           H  
ATOM   2632  HA  ASN B  65      -6.962   9.603  -1.647  1.00 97.95           H  
ATOM   2633  HB2 ASN B  65      -9.197  11.604  -1.139  1.00 97.95           H  
ATOM   2634  HB3 ASN B  65      -7.494  12.055  -1.118  1.00 97.95           H  
ATOM   2635 HD21 ASN B  65      -6.190  11.444  -3.178  1.00 97.95           H  
ATOM   2636 HD22 ASN B  65      -7.113  11.711  -4.663  1.00 97.95           H  
ATOM   2637  N   GLY B  66      -6.172   9.636   0.682  1.00 96.11           N  
ATOM   2638  CA  GLY B  66      -5.611   9.478   2.020  1.00 96.11           C  
ATOM   2639  C   GLY B  66      -5.443   8.032   2.493  1.00 96.11           C  
ATOM   2640  O   GLY B  66      -4.954   7.843   3.607  1.00 96.11           O  
ATOM   2641  H   GLY B  66      -5.549   9.467  -0.095  1.00 96.11           H  
ATOM   2642  HA2 GLY B  66      -4.626   9.946   2.037  1.00 96.11           H  
ATOM   2643  HA3 GLY B  66      -6.249   9.998   2.735  1.00 96.11           H  
ATOM   2644  N   GLN B  67      -5.797   7.022   1.685  1.00 96.29           N  
ATOM   2645  CA  GLN B  67      -5.586   5.604   2.017  1.00 96.29           C  
ATOM   2646  C   GLN B  67      -4.148   5.147   1.747  1.00 96.29           C  
ATOM   2647  O   GLN B  67      -3.866   4.423   0.790  1.00 96.29           O  
ATOM   2648  CB  GLN B  67      -6.620   4.705   1.318  1.00 96.29           C  
ATOM   2649  CG  GLN B  67      -7.946   4.740   2.080  1.00 96.29           C  
ATOM   2650  CD  GLN B  67      -9.032   3.851   1.481  1.00 96.29           C  
ATOM   2651  NE2 GLN B  67     -10.214   3.882   2.045  1.00 96.29           N  
ATOM   2652  OE1 GLN B  67      -8.844   3.071   0.557  1.00 96.29           O  
ATOM   2653  H   GLN B  67      -6.201   7.242   0.786  1.00 96.29           H  
ATOM   2654  HA  GLN B  67      -5.732   5.481   3.091  1.00 96.29           H  
ATOM   2655  HB2 GLN B  67      -6.265   3.674   1.325  1.00 96.29           H  
ATOM   2656  HB3 GLN B  67      -6.762   5.023   0.286  1.00 96.29           H  
ATOM   2657  HG2 GLN B  67      -8.297   5.770   2.132  1.00 96.29           H  
ATOM   2658  HG3 GLN B  67      -7.776   4.408   3.104  1.00 96.29           H  
ATOM   2659 HE21 GLN B  67     -10.981   3.493   1.516  1.00 96.29           H  
ATOM   2660 HE22 GLN B  67     -10.359   4.611   2.728  1.00 96.29           H  
ATOM   2661  N   ASP B  68      -3.239   5.565   2.623  1.00 95.50           N  
ATOM   2662  CA  ASP B  68      -1.849   5.111   2.621  1.00 95.50           C  
ATOM   2663  C   ASP B  68      -1.679   3.771   3.346  1.00 95.50           C  
ATOM   2664  O   ASP B  68      -2.414   3.434   4.276  1.00 95.50           O  
ATOM   2665  CB  ASP B  68      -0.929   6.203   3.191  1.00 95.50           C  
ATOM   2666  CG  ASP B  68      -0.583   7.271   2.151  1.00 95.50           C  
ATOM   2667  OD1 ASP B  68      -0.440   6.911   0.963  1.00 95.50           O  
ATOM   2668  OD2 ASP B  68      -0.376   8.440   2.544  1.00 95.50           O1-
ATOM   2669  H   ASP B  68      -3.551   6.161   3.376  1.00 95.50           H  
ATOM   2670  HA  ASP B  68      -1.554   4.929   1.588  1.00 95.50           H  
ATOM   2671  HB2 ASP B  68      -1.399   6.669   4.057  1.00 95.50           H  
ATOM   2672  HB3 ASP B  68       0.003   5.749   3.526  1.00 95.50           H  
ATOM   2673  N   VAL B  69      -0.694   2.983   2.911  1.00 96.39           N  
ATOM   2674  CA  VAL B  69      -0.430   1.637   3.434  1.00 96.39           C  
ATOM   2675  C   VAL B  69       0.774   1.647   4.366  1.00 96.39           C  
ATOM   2676  O   VAL B  69       1.834   2.152   4.009  1.00 96.39           O  
ATOM   2677  CB  VAL B  69      -0.211   0.619   2.298  1.00 96.39           C  
ATOM   2678  CG1 VAL B  69       0.016  -0.785   2.872  1.00 96.39           C  
ATOM   2679  CG2 VAL B  69      -1.418   0.539   1.354  1.00 96.39           C  
ATOM   2680  H   VAL B  69      -0.097   3.337   2.177  1.00 96.39           H  
ATOM   2681  HA  VAL B  69      -1.295   1.306   4.008  1.00 96.39           H  
ATOM   2682  HB  VAL B  69       0.664   0.905   1.714  1.00 96.39           H  
ATOM   2683 HG11 VAL B  69       0.983  -0.845   3.370  1.00 96.39           H  
ATOM   2684 HG12 VAL B  69      -0.782  -1.017   3.578  1.00 96.39           H  
ATOM   2685 HG13 VAL B  69      -0.008  -1.520   2.067  1.00 96.39           H  
ATOM   2686 HG21 VAL B  69      -1.222  -0.178   0.557  1.00 96.39           H  
ATOM   2687 HG22 VAL B  69      -2.305   0.229   1.905  1.00 96.39           H  
ATOM   2688 HG23 VAL B  69      -1.607   1.511   0.898  1.00 96.39           H  
ATOM   2689  N   ASN B  70       0.644   0.992   5.518  1.00 95.72           N  
ATOM   2690  CA  ASN B  70       1.759   0.685   6.407  1.00 95.72           C  
ATOM   2691  C   ASN B  70       1.995  -0.826   6.454  1.00 95.72           C  
ATOM   2692  O   ASN B  70       1.043  -1.596   6.585  1.00 95.72           O  
ATOM   2693  CB  ASN B  70       1.495   1.233   7.811  1.00 95.72           C  
ATOM   2694  CG  ASN B  70       1.359   2.739   7.870  1.00 95.72           C  
ATOM   2695  ND2 ASN B  70       0.210   3.267   7.528  1.00 95.72           N  
ATOM   2696  OD1 ASN B  70       2.290   3.423   8.261  1.00 95.72           O  
ATOM   2697  H   ASN B  70      -0.267   0.636   5.770  1.00 95.72           H  
ATOM   2698  HA  ASN B  70       2.658   1.164   6.017  1.00 95.72           H  
ATOM   2699  HB2 ASN B  70       2.321   0.949   8.465  1.00 95.72           H  
ATOM   2700  HB3 ASN B  70       0.581   0.780   8.195  1.00 95.72           H  
ATOM   2701 HD21 ASN B  70      -0.548   2.715   7.152  1.00 95.72           H  
ATOM   2702 HD22 ASN B  70       0.113   4.272   7.567  1.00 95.72           H  
ATOM   2703  N   MET B  71       3.255  -1.256   6.378  1.00 97.76           N  
ATOM   2704  CA  MET B  71       3.649  -2.664   6.469  1.00 97.76           C  
ATOM   2705  C   MET B  71       5.101  -2.796   6.933  1.00 97.76           C  
ATOM   2706  O   MET B  71       5.972  -2.031   6.517  1.00 97.76           O  
ATOM   2707  CB  MET B  71       3.462  -3.346   5.101  1.00 97.76           C  
ATOM   2708  CG  MET B  71       3.659  -4.865   5.167  1.00 97.76           C  
ATOM   2709  SD  MET B  71       3.466  -5.730   3.586  1.00 97.76           S  
ATOM   2710  CE  MET B  71       4.952  -5.184   2.706  1.00 97.76           C  
ATOM   2711  H   MET B  71       3.979  -0.558   6.285  1.00 97.76           H  
ATOM   2712  HA  MET B  71       3.000  -3.155   7.194  1.00 97.76           H  
ATOM   2713  HB2 MET B  71       2.457  -3.144   4.729  1.00 97.76           H  
ATOM   2714  HB3 MET B  71       4.178  -2.927   4.394  1.00 97.76           H  
ATOM   2715  HG2 MET B  71       2.930  -5.272   5.868  1.00 97.76           H  
ATOM   2716  HG3 MET B  71       4.658  -5.083   5.543  1.00 97.76           H  
ATOM   2717  HE1 MET B  71       5.835  -5.503   3.260  1.00 97.76           H  
ATOM   2718  HE2 MET B  71       4.965  -5.632   1.713  1.00 97.76           H  
ATOM   2719  HE3 MET B  71       4.952  -4.098   2.610  1.00 97.76           H  
ATOM   2720  N   ARG B  72       5.394  -3.804   7.770  1.00 97.79           N  
ATOM   2721  CA  ARG B  72       6.767  -4.134   8.220  1.00 97.79           C  
ATOM   2722  C   ARG B  72       7.531  -2.927   8.799  1.00 97.79           C  
ATOM   2723  O   ARG B  72       8.749  -2.841   8.665  1.00 97.79           O  
ATOM   2724  CB  ARG B  72       7.538  -4.850   7.081  1.00 97.79           C  
ATOM   2725  CG  ARG B  72       7.153  -6.322   6.854  1.00 97.79           C  
ATOM   2726  CD  ARG B  72       7.641  -7.220   8.002  1.00 97.79           C  
ATOM   2727  NE  ARG B  72       7.478  -8.660   7.713  1.00 97.79           N  
ATOM   2728  CZ  ARG B  72       8.362  -9.495   7.194  1.00 97.79           C  
ATOM   2729  NH1 ARG B  72       9.534  -9.140   6.752  1.00 97.79           N1+
ATOM   2730  NH2 ARG B  72       8.046 -10.747   7.110  1.00 97.79           N  
ATOM   2731  H   ARG B  72       4.623  -4.376   8.085  1.00 97.79           H  
ATOM   2732  HA  ARG B  72       6.684  -4.820   9.063  1.00 97.79           H  
ATOM   2733  HB2 ARG B  72       7.383  -4.302   6.152  1.00 97.79           H  
ATOM   2734  HB3 ARG B  72       8.610  -4.834   7.280  1.00 97.79           H  
ATOM   2735  HG2 ARG B  72       6.073  -6.417   6.746  1.00 97.79           H  
ATOM   2736  HG3 ARG B  72       7.623  -6.658   5.929  1.00 97.79           H  
ATOM   2737  HD2 ARG B  72       7.067  -6.984   8.899  1.00 97.79           H  
ATOM   2738  HD3 ARG B  72       8.688  -7.005   8.214  1.00 97.79           H  
ATOM   2739  HE  ARG B  72       6.659  -9.125   8.077  1.00 97.79           H  
ATOM   2740 HH11 ARG B  72      10.149  -9.884   6.453  1.00 97.79           H  
ATOM   2741 HH12 ARG B  72       9.841  -8.181   6.819  1.00 97.79           H  
ATOM   2742 HH21 ARG B  72       7.207 -11.047   7.585  1.00 97.79           H  
ATOM   2743 HH22 ARG B  72       8.724 -11.445   6.837  1.00 97.79           H  
ATOM   2744  N   GLY B  73       6.825  -2.020   9.477  1.00 94.56           N  
ATOM   2745  CA  GLY B  73       7.407  -0.855  10.148  1.00 94.56           C  
ATOM   2746  C   GLY B  73       7.578   0.382   9.265  1.00 94.56           C  
ATOM   2747  O   GLY B  73       8.134   1.367   9.741  1.00 94.56           O  
ATOM   2748  H   GLY B  73       5.820  -2.117   9.494  1.00 94.56           H  
ATOM   2749  HA2 GLY B  73       8.388  -1.111  10.545  1.00 94.56           H  
ATOM   2750  HA3 GLY B  73       6.776  -0.582  10.994  1.00 94.56           H  
ATOM   2751  N   TYR B  74       7.112   0.360   8.018  1.00 95.84           N  
ATOM   2752  CA  TYR B  74       7.200   1.484   7.086  1.00 95.84           C  
ATOM   2753  C   TYR B  74       5.809   1.933   6.652  1.00 95.84           C  
ATOM   2754  O   TYR B  74       4.911   1.102   6.532  1.00 95.84           O  
ATOM   2755  CB  TYR B  74       8.036   1.095   5.863  1.00 95.84           C  
ATOM   2756  CG  TYR B  74       9.459   0.692   6.197  1.00 95.84           C  
ATOM   2757  CD1 TYR B  74      10.482   1.656   6.258  1.00 95.84           C  
ATOM   2758  CD2 TYR B  74       9.742  -0.651   6.503  1.00 95.84           C  
ATOM   2759  CE1 TYR B  74      11.783   1.272   6.630  1.00 95.84           C  
ATOM   2760  CE2 TYR B  74      11.039  -1.038   6.877  1.00 95.84           C  
ATOM   2761  CZ  TYR B  74      12.060  -0.071   6.946  1.00 95.84           C  
ATOM   2762  OH  TYR B  74      13.306  -0.456   7.322  1.00 95.84           O  
ATOM   2763  H   TYR B  74       6.633  -0.463   7.679  1.00 95.84           H  
ATOM   2764  HA  TYR B  74       7.689   2.331   7.566  1.00 95.84           H  
ATOM   2765  HB2 TYR B  74       7.546   0.275   5.339  1.00 95.84           H  
ATOM   2766  HB3 TYR B  74       8.060   1.949   5.187  1.00 95.84           H  
ATOM   2767  HD1 TYR B  74      10.277   2.695   6.044  1.00 95.84           H  
ATOM   2768  HD2 TYR B  74       8.943  -1.379   6.486  1.00 95.84           H  
ATOM   2769  HE1 TYR B  74      12.570   2.009   6.705  1.00 95.84           H  
ATOM   2770  HE2 TYR B  74      11.232  -2.070   7.134  1.00 95.84           H  
ATOM   2771  HH  TYR B  74      13.276  -1.329   7.719  1.00 95.84           H  
ATOM   2772  N   ASP B  75       5.660   3.231   6.405  1.00 94.27           N  
ATOM   2773  CA  ASP B  75       4.498   3.804   5.724  1.00 94.27           C  
ATOM   2774  C   ASP B  75       4.633   3.682   4.193  1.00 94.27           C  
ATOM   2775  O   ASP B  75       5.540   3.015   3.676  1.00 94.27           O  
ATOM   2776  CB  ASP B  75       4.307   5.257   6.199  1.00 94.27           C  
ATOM   2777  CG  ASP B  75       5.470   6.193   5.859  1.00 94.27           C  
ATOM   2778  OD1 ASP B  75       6.102   6.064   4.787  1.00 94.27           O  
ATOM   2779  OD2 ASP B  75       5.761   7.082   6.683  1.00 94.27           O1-
ATOM   2780  H   ASP B  75       6.458   3.841   6.507  1.00 94.27           H  
ATOM   2781  HA  ASP B  75       3.602   3.253   6.008  1.00 94.27           H  
ATOM   2782  HB2 ASP B  75       3.393   5.663   5.766  1.00 94.27           H  
ATOM   2783  HB3 ASP B  75       4.167   5.248   7.280  1.00 94.27           H  
ATOM   2784  N   HIS B  76       3.747   4.357   3.458  1.00 96.32           N  
ATOM   2785  CA  HIS B  76       3.676   4.316   1.996  1.00 96.32           C  
ATOM   2786  C   HIS B  76       4.993   4.686   1.288  1.00 96.32           C  
ATOM   2787  O   HIS B  76       5.211   4.273   0.150  1.00 96.32           O  
ATOM   2788  CB  HIS B  76       2.540   5.244   1.534  1.00 96.32           C  
ATOM   2789  CG  HIS B  76       2.831   6.714   1.740  1.00 96.32           C  
ATOM   2790  CD2 HIS B  76       3.400   7.563   0.828  1.00 96.32           C  
ATOM   2791  ND1 HIS B  76       2.560   7.459   2.866  1.00 96.32           N  
ATOM   2792  CE1 HIS B  76       2.957   8.720   2.633  1.00 96.32           C  
ATOM   2793  NE2 HIS B  76       3.505   8.828   1.412  1.00 96.32           N  
ATOM   2794  H   HIS B  76       3.013   4.852   3.943  1.00 96.32           H  
ATOM   2795  HA  HIS B  76       3.424   3.297   1.702  1.00 96.32           H  
ATOM   2796  HB2 HIS B  76       1.623   4.978   2.060  1.00 96.32           H  
ATOM   2797  HB3 HIS B  76       2.363   5.075   0.473  1.00 96.32           H  
ATOM   2798  HD1 HIS B  76       1.918   7.208   3.605  1.00 96.32           H  
ATOM   2799  HD2 HIS B  76       3.716   7.301  -0.171  1.00 96.32           H  
ATOM   2800  HE1 HIS B  76       2.783   9.552   3.299  1.00 96.32           H  
ATOM   2801  N   ARG B  77       5.907   5.423   1.938  1.00 96.64           N  
ATOM   2802  CA  ARG B  77       7.217   5.792   1.365  1.00 96.64           C  
ATOM   2803  C   ARG B  77       8.207   4.627   1.364  1.00 96.64           C  
ATOM   2804  O   ARG B  77       9.173   4.641   0.597  1.00 96.64           O  
ATOM   2805  CB  ARG B  77       7.803   6.985   2.136  1.00 96.64           C  
ATOM   2806  CG  ARG B  77       6.901   8.227   2.063  1.00 96.64           C  
ATOM   2807  CD  ARG B  77       7.381   9.327   3.007  1.00 96.64           C  
ATOM   2808  NE  ARG B  77       7.090   8.999   4.414  1.00 96.64           N  
ATOM   2809  CZ  ARG B  77       7.348   9.785   5.438  1.00 96.64           C  
ATOM   2810  NH1 ARG B  77       8.088  10.857   5.333  1.00 96.64           N1+
ATOM   2811  NH2 ARG B  77       6.882   9.495   6.614  1.00 96.64           N  
ATOM   2812  H   ARG B  77       5.706   5.700   2.888  1.00 96.64           H  
ATOM   2813  HA  ARG B  77       7.077   6.082   0.324  1.00 96.64           H  
ATOM   2814  HB2 ARG B  77       7.958   6.695   3.175  1.00 96.64           H  
ATOM   2815  HB3 ARG B  77       8.775   7.241   1.713  1.00 96.64           H  
ATOM   2816  HG2 ARG B  77       6.902   8.606   1.040  1.00 96.64           H  
ATOM   2817  HG3 ARG B  77       5.879   7.971   2.338  1.00 96.64           H  
ATOM   2818  HD2 ARG B  77       6.857  10.247   2.747  1.00 96.64           H  
ATOM   2819  HD3 ARG B  77       8.451   9.486   2.864  1.00 96.64           H  
ATOM   2820  HE  ARG B  77       6.585   8.147   4.612  1.00 96.64           H  
ATOM   2821 HH11 ARG B  77       8.314  11.406   6.151  1.00 96.64           H  
ATOM   2822 HH12 ARG B  77       8.637  10.996   4.497  1.00 96.64           H  
ATOM   2823 HH21 ARG B  77       7.081  10.056   7.430  1.00 96.64           H  
ATOM   2824 HH22 ARG B  77       6.383   8.622   6.705  1.00 96.64           H  
ATOM   2825  N   GLY B  78       7.988   3.630   2.223  1.00 97.74           N  
ATOM   2826  CA  GLY B  78       8.815   2.427   2.344  1.00 97.74           C  
ATOM   2827  C   GLY B  78       8.108   1.122   1.968  1.00 97.74           C  
ATOM   2828  O   GLY B  78       8.731   0.061   2.058  1.00 97.74           O  
ATOM   2829  H   GLY B  78       7.169   3.705   2.808  1.00 97.74           H  
ATOM   2830  HA2 GLY B  78       9.171   2.346   3.372  1.00 97.74           H  
ATOM   2831  HA3 GLY B  78       9.688   2.516   1.696  1.00 97.74           H  
ATOM   2832  N   VAL B  79       6.845   1.173   1.541  1.00 98.47           N  
ATOM   2833  CA  VAL B  79       6.097   0.026   1.008  1.00 98.47           C  
ATOM   2834  C   VAL B  79       5.774   0.287  -0.458  1.00 98.47           C  
ATOM   2835  O   VAL B  79       4.940   1.127  -0.786  1.00 98.47           O  
ATOM   2836  CB  VAL B  79       4.819  -0.242   1.822  1.00 98.47           C  
ATOM   2837  CG1 VAL B  79       4.079  -1.473   1.276  1.00 98.47           C  
ATOM   2838  CG2 VAL B  79       5.147  -0.502   3.298  1.00 98.47           C  
ATOM   2839  H   VAL B  79       6.375   2.067   1.544  1.00 98.47           H  
ATOM   2840  HA  VAL B  79       6.716  -0.871   1.059  1.00 98.47           H  
ATOM   2841  HB  VAL B  79       4.157   0.622   1.767  1.00 98.47           H  
ATOM   2842 HG11 VAL B  79       3.689  -1.260   0.281  1.00 98.47           H  
ATOM   2843 HG12 VAL B  79       4.754  -2.329   1.222  1.00 98.47           H  
ATOM   2844 HG13 VAL B  79       3.234  -1.712   1.922  1.00 98.47           H  
ATOM   2845 HG21 VAL B  79       5.630   0.372   3.735  1.00 98.47           H  
ATOM   2846 HG22 VAL B  79       4.219  -0.661   3.846  1.00 98.47           H  
ATOM   2847 HG23 VAL B  79       5.803  -1.367   3.402  1.00 98.47           H  
ATOM   2848  N   LEU B  80       6.427  -0.438  -1.364  1.00 98.80           N  
ATOM   2849  CA  LEU B  80       6.259  -0.190  -2.790  1.00 98.80           C  
ATOM   2850  C   LEU B  80       4.932  -0.766  -3.289  1.00 98.80           C  
ATOM   2851  O   LEU B  80       4.720  -1.973  -3.234  1.00 98.80           O  
ATOM   2852  CB  LEU B  80       7.458  -0.762  -3.553  1.00 98.80           C  
ATOM   2853  CG  LEU B  80       7.409  -0.496  -5.066  1.00 98.80           C  
ATOM   2854  CD1 LEU B  80       7.475   0.995  -5.397  1.00 98.80           C  
ATOM   2855  CD2 LEU B  80       8.607  -1.168  -5.720  1.00 98.80           C  
ATOM   2856  H   LEU B  80       7.067  -1.157  -1.056  1.00 98.80           H  
ATOM   2857  HA  LEU B  80       6.242   0.890  -2.934  1.00 98.80           H  
ATOM   2858  HB2 LEU B  80       8.373  -0.329  -3.147  1.00 98.80           H  
ATOM   2859  HB3 LEU B  80       7.486  -1.839  -3.383  1.00 98.80           H  
ATOM   2860  HG  LEU B  80       6.500  -0.919  -5.495  1.00 98.80           H  
ATOM   2861 HD11 LEU B  80       8.327   1.450  -4.892  1.00 98.80           H  
ATOM   2862 HD12 LEU B  80       7.576   1.121  -6.476  1.00 98.80           H  
ATOM   2863 HD13 LEU B  80       6.557   1.488  -5.078  1.00 98.80           H  
ATOM   2864 HD21 LEU B  80       9.533  -0.779  -5.295  1.00 98.80           H  
ATOM   2865 HD22 LEU B  80       8.550  -2.244  -5.554  1.00 98.80           H  
ATOM   2866 HD23 LEU B  80       8.603  -0.972  -6.792  1.00 98.80           H  
ATOM   2867  N   ILE B  81       4.080   0.082  -3.857  1.00 98.80           N  
ATOM   2868  CA  ILE B  81       2.875  -0.355  -4.565  1.00 98.80           C  
ATOM   2869  C   ILE B  81       3.149  -0.378  -6.068  1.00 98.80           C  
ATOM   2870  O   ILE B  81       3.606   0.618  -6.640  1.00 98.80           O  
ATOM   2871  CB  ILE B  81       1.646   0.491  -4.175  1.00 98.80           C  
ATOM   2872  CG1 ILE B  81       1.429   0.393  -2.645  1.00 98.80           C  
ATOM   2873  CG2 ILE B  81       0.416   0.001  -4.961  1.00 98.80           C  
ATOM   2874  CD1 ILE B  81       0.229   1.182  -2.117  1.00 98.80           C  
ATOM   2875  H   ILE B  81       4.258   1.073  -3.776  1.00 98.80           H  
ATOM   2876  HA  ILE B  81       2.643  -1.375  -4.257  1.00 98.80           H  
ATOM   2877  HB  ILE B  81       1.833   1.533  -4.436  1.00 98.80           H  
ATOM   2878 HG12 ILE B  81       2.308   0.785  -2.133  1.00 98.80           H  
ATOM   2879 HG13 ILE B  81       1.311  -0.650  -2.356  1.00 98.80           H  
ATOM   2880 HG21 ILE B  81       0.549   0.153  -6.032  1.00 98.80           H  
ATOM   2881 HG22 ILE B  81      -0.472   0.560  -4.666  1.00 98.80           H  
ATOM   2882 HG23 ILE B  81       0.251  -1.060  -4.768  1.00 98.80           H  
ATOM   2883 HD11 ILE B  81       0.299   1.255  -1.031  1.00 98.80           H  
ATOM   2884 HD12 ILE B  81       0.219   2.185  -2.539  1.00 98.80           H  
ATOM   2885 HD13 ILE B  81      -0.694   0.658  -2.364  1.00 98.80           H  
ATOM   2886  N   LEU B  82       2.863  -1.513  -6.704  1.00 98.84           N  
ATOM   2887  CA  LEU B  82       2.946  -1.714  -8.147  1.00 98.84           C  
ATOM   2888  C   LEU B  82       1.557  -1.989  -8.718  1.00 98.84           C  
ATOM   2889  O   LEU B  82       0.801  -2.767  -8.144  1.00 98.84           O  
ATOM   2890  CB  LEU B  82       3.882  -2.889  -8.484  1.00 98.84           C  
ATOM   2891  CG  LEU B  82       5.319  -2.775  -7.959  1.00 98.84           C  
ATOM   2892  CD1 LEU B  82       6.099  -4.030  -8.345  1.00 98.84           C  
ATOM   2893  CD2 LEU B  82       6.042  -1.563  -8.545  1.00 98.84           C  
ATOM   2894  H   LEU B  82       2.481  -2.269  -6.154  1.00 98.84           H  
ATOM   2895  HA  LEU B  82       3.335  -0.810  -8.616  1.00 98.84           H  
ATOM   2896  HB2 LEU B  82       3.448  -3.801  -8.076  1.00 98.84           H  
ATOM   2897  HB3 LEU B  82       3.913  -3.002  -9.568  1.00 98.84           H  
ATOM   2898  HG  LEU B  82       5.313  -2.695  -6.872  1.00 98.84           H  
ATOM   2899 HD11 LEU B  82       5.574  -4.913  -7.985  1.00 98.84           H  
ATOM   2900 HD12 LEU B  82       7.084  -4.000  -7.877  1.00 98.84           H  
ATOM   2901 HD13 LEU B  82       6.206  -4.093  -9.428  1.00 98.84           H  
ATOM   2902 HD21 LEU B  82       7.107  -1.626  -8.321  1.00 98.84           H  
ATOM   2903 HD22 LEU B  82       5.908  -1.529  -9.627  1.00 98.84           H  
ATOM   2904 HD23 LEU B  82       5.642  -0.659  -8.089  1.00 98.84           H  
ATOM   2905  N   VAL B  83       1.258  -1.430  -9.888  1.00 98.82           N  
ATOM   2906  CA  VAL B  83       0.125  -1.860 -10.716  1.00 98.82           C  
ATOM   2907  C   VAL B  83       0.653  -2.223 -12.099  1.00 98.82           C  
ATOM   2908  O   VAL B  83       1.310  -1.405 -12.743  1.00 98.82           O  
ATOM   2909  CB  VAL B  83      -0.990  -0.804 -10.783  1.00 98.82           C  
ATOM   2910  CG1 VAL B  83      -2.151  -1.343 -11.615  1.00 98.82           C  
ATOM   2911  CG2 VAL B  83      -1.572  -0.460  -9.406  1.00 98.82           C  
ATOM   2912  H   VAL B  83       1.909  -0.767 -10.285  1.00 98.82           H  
ATOM   2913  HA  VAL B  83      -0.316  -2.755 -10.278  1.00 98.82           H  
ATOM   2914  HB  VAL B  83      -0.602   0.103 -11.247  1.00 98.82           H  
ATOM   2915 HG11 VAL B  83      -2.956  -0.608 -11.636  1.00 98.82           H  
ATOM   2916 HG12 VAL B  83      -2.527  -2.267 -11.175  1.00 98.82           H  
ATOM   2917 HG13 VAL B  83      -1.814  -1.561 -12.628  1.00 98.82           H  
ATOM   2918 HG21 VAL B  83      -0.778  -0.338  -8.670  1.00 98.82           H  
ATOM   2919 HG22 VAL B  83      -2.155   0.459  -9.470  1.00 98.82           H  
ATOM   2920 HG23 VAL B  83      -2.216  -1.262  -9.046  1.00 98.82           H  
ATOM   2921  N   ASP B  84       0.424  -3.464 -12.534  1.00 98.29           N  
ATOM   2922  CA  ASP B  84       0.972  -4.051 -13.768  1.00 98.29           C  
ATOM   2923  C   ASP B  84       2.508  -3.875 -13.894  1.00 98.29           C  
ATOM   2924  O   ASP B  84       3.081  -3.735 -14.982  1.00 98.29           O  
ATOM   2925  CB  ASP B  84       0.176  -3.578 -14.998  1.00 98.29           C  
ATOM   2926  CG  ASP B  84      -1.323  -3.889 -14.901  1.00 98.29           C  
ATOM   2927  OD1 ASP B  84      -1.715  -5.079 -14.947  1.00 98.29           O  
ATOM   2928  OD2 ASP B  84      -2.138  -2.937 -14.859  1.00 98.29           O1-
ATOM   2929  H   ASP B  84      -0.111  -4.074 -11.932  1.00 98.29           H  
ATOM   2930  HA  ASP B  84       0.806  -5.126 -13.691  1.00 98.29           H  
ATOM   2931  HB2 ASP B  84       0.321  -2.506 -15.132  1.00 98.29           H  
ATOM   2932  HB3 ASP B  84       0.568  -4.077 -15.884  1.00 98.29           H  
ATOM   2933  N   GLY B  85       3.204  -3.870 -12.750  1.00 98.03           N  
ATOM   2934  CA  GLY B  85       4.653  -3.680 -12.640  1.00 98.03           C  
ATOM   2935  C   GLY B  85       5.143  -2.227 -12.715  1.00 98.03           C  
ATOM   2936  O   GLY B  85       6.342  -2.024 -12.884  1.00 98.03           O  
ATOM   2937  H   GLY B  85       2.678  -4.031 -11.904  1.00 98.03           H  
ATOM   2938  HA2 GLY B  85       5.151  -4.250 -13.424  1.00 98.03           H  
ATOM   2939  HA3 GLY B  85       4.975  -4.082 -11.680  1.00 98.03           H  
ATOM   2940  N   VAL B  86       4.260  -1.227 -12.603  1.00 98.47           N  
ATOM   2941  CA  VAL B  86       4.610   0.208 -12.554  1.00 98.47           C  
ATOM   2942  C   VAL B  86       4.362   0.764 -11.149  1.00 98.47           C  
ATOM   2943  O   VAL B  86       3.280   0.568 -10.595  1.00 98.47           O  
ATOM   2944  CB  VAL B  86       3.813   1.011 -13.604  1.00 98.47           C  
ATOM   2945  CG1 VAL B  86       4.233   2.488 -13.616  1.00 98.47           C  
ATOM   2946  CG2 VAL B  86       4.012   0.453 -15.021  1.00 98.47           C  
ATOM   2947  H   VAL B  86       3.279  -1.459 -12.550  1.00 98.47           H  
ATOM   2948  HA  VAL B  86       5.668   0.328 -12.787  1.00 98.47           H  
ATOM   2949  HB  VAL B  86       2.750   0.960 -13.366  1.00 98.47           H  
ATOM   2950 HG11 VAL B  86       3.706   3.015 -14.411  1.00 98.47           H  
ATOM   2951 HG12 VAL B  86       3.964   2.969 -12.676  1.00 98.47           H  
ATOM   2952 HG13 VAL B  86       5.307   2.576 -13.780  1.00 98.47           H  
ATOM   2953 HG21 VAL B  86       3.468   1.066 -15.739  1.00 98.47           H  
ATOM   2954 HG22 VAL B  86       5.071   0.441 -15.280  1.00 98.47           H  
ATOM   2955 HG23 VAL B  86       3.608  -0.557 -15.085  1.00 98.47           H  
ATOM   2956  N   ARG B  87       5.338   1.479 -10.568  1.00 98.64           N  
ATOM   2957  CA  ARG B  87       5.211   2.100  -9.231  1.00 98.64           C  
ATOM   2958  C   ARG B  87       4.117   3.176  -9.173  1.00 98.64           C  
ATOM   2959  O   ARG B  87       4.001   3.955 -10.112  1.00 98.64           O  
ATOM   2960  CB  ARG B  87       6.564   2.632  -8.719  1.00 98.64           C  
ATOM   2961  CG  ARG B  87       7.253   3.690  -9.606  1.00 98.64           C  
ATOM   2962  CD  ARG B  87       8.373   4.465  -8.882  1.00 98.64           C  
ATOM   2963  NE  ARG B  87       9.245   3.623  -8.025  1.00 98.64           N  
ATOM   2964  CZ  ARG B  87      10.272   2.879  -8.391  1.00 98.64           C  
ATOM   2965  NH1 ARG B  87      10.663   2.845  -9.625  1.00 98.64           N1+
ATOM   2966  NH2 ARG B  87      10.904   2.115  -7.541  1.00 98.64           N  
ATOM   2967  H   ARG B  87       6.190   1.624 -11.090  1.00 98.64           H  
ATOM   2968  HA  ARG B  87       4.887   1.320  -8.542  1.00 98.64           H  
ATOM   2969  HB2 ARG B  87       7.241   1.785  -8.615  1.00 98.64           H  
ATOM   2970  HB3 ARG B  87       6.400   3.057  -7.730  1.00 98.64           H  
ATOM   2971  HG2 ARG B  87       6.520   4.420  -9.950  1.00 98.64           H  
ATOM   2972  HG3 ARG B  87       7.673   3.193 -10.480  1.00 98.64           H  
ATOM   2973  HD2 ARG B  87       7.903   5.215  -8.247  1.00 98.64           H  
ATOM   2974  HD3 ARG B  87       8.968   5.006  -9.620  1.00 98.64           H  
ATOM   2975  HE  ARG B  87       9.034   3.615  -7.038  1.00 98.64           H  
ATOM   2976 HH11 ARG B  87      11.412   2.232  -9.914  1.00 98.64           H  
ATOM   2977 HH12 ARG B  87      10.262   3.488 -10.293  1.00 98.64           H  
ATOM   2978 HH21 ARG B  87      10.703   2.139  -6.552  1.00 98.64           H  
ATOM   2979 HH22 ARG B  87      11.521   1.382  -7.861  1.00 98.64           H  
ATOM   2980  N   GLN B  88       3.363   3.234  -8.070  1.00 97.39           N  
ATOM   2981  CA  GLN B  88       2.175   4.103  -7.922  1.00 97.39           C  
ATOM   2982  C   GLN B  88       2.317   5.283  -6.938  1.00 97.39           C  
ATOM   2983  O   GLN B  88       1.446   6.143  -6.894  1.00 97.39           O  
ATOM   2984  CB  GLN B  88       0.980   3.239  -7.490  1.00 97.39           C  
ATOM   2985  CG  GLN B  88       0.610   2.122  -8.470  1.00 97.39           C  
ATOM   2986  CD  GLN B  88       0.224   2.651  -9.844  1.00 97.39           C  
ATOM   2987  NE2 GLN B  88       0.979   2.386 -10.888  1.00 97.39           N  
ATOM   2988  OE1 GLN B  88      -0.773   3.318 -10.005  1.00 97.39           O  
ATOM   2989  H   GLN B  88       3.479   2.492  -7.393  1.00 97.39           H  
ATOM   2990  HA  GLN B  88       1.930   4.550  -8.886  1.00 97.39           H  
ATOM   2991  HB2 GLN B  88       0.107   3.880  -7.369  1.00 97.39           H  
ATOM   2992  HB3 GLN B  88       1.197   2.792  -6.520  1.00 97.39           H  
ATOM   2993  HG2 GLN B  88       1.423   1.401  -8.554  1.00 97.39           H  
ATOM   2994  HG3 GLN B  88      -0.258   1.619  -8.046  1.00 97.39           H  
ATOM   2995 HE21 GLN B  88       0.739   2.882 -11.734  1.00 97.39           H  
ATOM   2996 HE22 GLN B  88       1.817   1.831 -10.789  1.00 97.39           H  
ATOM   2997  N   GLY B  89       3.376   5.341  -6.126  1.00 95.04           N  
ATOM   2998  CA  GLY B  89       3.469   6.311  -5.023  1.00 95.04           C  
ATOM   2999  C   GLY B  89       3.479   7.786  -5.457  1.00 95.04           C  
ATOM   3000  O   GLY B  89       4.143   8.155  -6.429  1.00 95.04           O  
ATOM   3001  H   GLY B  89       4.074   4.614  -6.191  1.00 95.04           H  
ATOM   3002  HA2 GLY B  89       4.375   6.124  -4.446  1.00 95.04           H  
ATOM   3003  HA3 GLY B  89       2.620   6.155  -4.358  1.00 95.04           H  
ATOM   3004  N   THR B  90       2.793   8.630  -4.683  1.00 96.89           N  
ATOM   3005  CA  THR B  90       2.871  10.105  -4.720  1.00 96.89           C  
ATOM   3006  C   THR B  90       3.233  10.614  -3.323  1.00 96.89           C  
ATOM   3007  O   THR B  90       3.089   9.873  -2.354  1.00 96.89           O  
ATOM   3008  CB  THR B  90       1.560  10.758  -5.204  1.00 96.89           C  
ATOM   3009  CG2 THR B  90       1.156  10.376  -6.626  1.00 96.89           C  
ATOM   3010  OG1 THR B  90       0.466  10.421  -4.390  1.00 96.89           O  
ATOM   3011  H   THR B  90       2.359   8.250  -3.854  1.00 96.89           H  
ATOM   3012  HA  THR B  90       3.669  10.415  -5.392  1.00 96.89           H  
ATOM   3013  HB  THR B  90       1.684  11.841  -5.176  1.00 96.89           H  
ATOM   3014  HG1 THR B  90       0.472   9.470  -4.263  1.00 96.89           H  
ATOM   3015 HG21 THR B  90       0.166  10.780  -6.839  1.00 96.89           H  
ATOM   3016 HG22 THR B  90       1.131   9.293  -6.745  1.00 96.89           H  
ATOM   3017 HG23 THR B  90       1.859  10.814  -7.335  1.00 96.89           H  
ATOM   3018  N   ASP B  91       3.727  11.847  -3.217  1.00 96.16           N  
ATOM   3019  CA  ASP B  91       4.005  12.494  -1.927  1.00 96.16           C  
ATOM   3020  C   ASP B  91       3.217  13.803  -1.821  1.00 96.16           C  
ATOM   3021  O   ASP B  91       3.679  14.875  -2.210  1.00 96.16           O  
ATOM   3022  CB  ASP B  91       5.515  12.688  -1.749  1.00 96.16           C  
ATOM   3023  CG  ASP B  91       5.863  13.311  -0.393  1.00 96.16           C  
ATOM   3024  OD1 ASP B  91       5.091  13.126   0.571  1.00 96.16           O  
ATOM   3025  OD2 ASP B  91       6.946  13.940  -0.328  1.00 96.16           O1-
ATOM   3026  H   ASP B  91       3.884  12.393  -4.052  1.00 96.16           H  
ATOM   3027  HA  ASP B  91       3.670  11.851  -1.113  1.00 96.16           H  
ATOM   3028  HB2 ASP B  91       6.007  11.718  -1.820  1.00 96.16           H  
ATOM   3029  HB3 ASP B  91       5.899  13.319  -2.550  1.00 96.16           H  
ATOM   3030  N   THR B  92       1.966  13.692  -1.374  1.00 94.94           N  
ATOM   3031  CA  THR B  92       1.009  14.813  -1.318  1.00 94.94           C  
ATOM   3032  C   THR B  92       0.604  15.198   0.106  1.00 94.94           C  
ATOM   3033  O   THR B  92      -0.268  16.050   0.297  1.00 94.94           O  
ATOM   3034  CB  THR B  92      -0.239  14.509  -2.153  1.00 94.94           C  
ATOM   3035  CG2 THR B  92       0.078  14.124  -3.596  1.00 94.94           C  
ATOM   3036  OG1 THR B  92      -0.967  13.463  -1.567  1.00 94.94           O  
ATOM   3037  H   THR B  92       1.626  12.764  -1.169  1.00 94.94           H  
ATOM   3038  HA  THR B  92       1.477  15.700  -1.747  1.00 94.94           H  
ATOM   3039  HB  THR B  92      -0.869  15.398  -2.171  1.00 94.94           H  
ATOM   3040  HG1 THR B  92      -0.462  12.652  -1.663  1.00 94.94           H  
ATOM   3041 HG21 THR B  92      -0.851  13.983  -4.147  1.00 94.94           H  
ATOM   3042 HG22 THR B  92       0.639  13.190  -3.621  1.00 94.94           H  
ATOM   3043 HG23 THR B  92       0.665  14.912  -4.070  1.00 94.94           H  
ATOM   3044  N   GLY B  93       1.214  14.566   1.111  1.00 89.48           N  
ATOM   3045  CA  GLY B  93       0.772  14.623   2.500  1.00 89.48           C  
ATOM   3046  C   GLY B  93      -0.445  13.730   2.732  1.00 89.48           C  
ATOM   3047  O   GLY B  93      -0.293  12.583   3.125  1.00 89.48           O  
ATOM   3048  H   GLY B  93       1.953  13.916   0.883  1.00 89.48           H  
ATOM   3049  HA2 GLY B  93       0.527  15.648   2.776  1.00 89.48           H  
ATOM   3050  HA3 GLY B  93       1.577  14.273   3.145  1.00 89.48           H  
ATOM   3051  N   HIS B  94      -1.648  14.255   2.493  1.00 91.29           N  
ATOM   3052  CA  HIS B  94      -2.901  13.603   2.904  1.00 91.29           C  
ATOM   3053  C   HIS B  94      -3.751  13.053   1.751  1.00 91.29           C  
ATOM   3054  O   HIS B  94      -4.859  12.585   1.995  1.00 91.29           O  
ATOM   3055  CB  HIS B  94      -3.722  14.588   3.749  1.00 91.29           C  
ATOM   3056  CG  HIS B  94      -3.002  15.084   4.973  1.00 91.29           C  
ATOM   3057  CD2 HIS B  94      -2.672  16.378   5.269  1.00 91.29           C  
ATOM   3058  ND1 HIS B  94      -2.547  14.304   6.007  1.00 91.29           N  
ATOM   3059  CE1 HIS B  94      -1.949  15.104   6.901  1.00 91.29           C  
ATOM   3060  NE2 HIS B  94      -2.005  16.386   6.499  1.00 91.29           N  
ATOM   3061  H   HIS B  94      -1.686  15.186   2.103  1.00 91.29           H  
ATOM   3062  HA  HIS B  94      -2.669  12.747   3.538  1.00 91.29           H  
ATOM   3063  HB2 HIS B  94      -4.630  14.083   4.080  1.00 91.29           H  
ATOM   3064  HB3 HIS B  94      -4.016  15.437   3.132  1.00 91.29           H  
ATOM   3065  HD1 HIS B  94      -2.657  13.302   6.078  1.00 91.29           H  
ATOM   3066  HD2 HIS B  94      -2.888  17.242   4.657  1.00 91.29           H  
ATOM   3067  HE1 HIS B  94      -1.489  14.765   7.817  1.00 91.29           H  
ATOM   3068  N   LEU B  95      -3.303  13.177   0.496  1.00 96.61           N  
ATOM   3069  CA  LEU B  95      -4.149  12.942  -0.690  1.00 96.61           C  
ATOM   3070  C   LEU B  95      -3.740  11.709  -1.505  1.00 96.61           C  
ATOM   3071  O   LEU B  95      -4.338  11.446  -2.549  1.00 96.61           O  
ATOM   3072  CB  LEU B  95      -4.197  14.202  -1.579  1.00 96.61           C  
ATOM   3073  CG  LEU B  95      -4.440  15.529  -0.844  1.00 96.61           C  
ATOM   3074  CD1 LEU B  95      -4.536  16.675  -1.854  1.00 96.61           C  
ATOM   3075  CD2 LEU B  95      -5.737  15.483  -0.050  1.00 96.61           C  
ATOM   3076  H   LEU B  95      -2.364  13.514   0.343  1.00 96.61           H  
ATOM   3077  HA  LEU B  95      -5.168  12.741  -0.361  1.00 96.61           H  
ATOM   3078  HB2 LEU B  95      -3.265  14.285  -2.137  1.00 96.61           H  
ATOM   3079  HB3 LEU B  95      -4.993  14.061  -2.311  1.00 96.61           H  
ATOM   3080  HG  LEU B  95      -3.612  15.743  -0.169  1.00 96.61           H  
ATOM   3081 HD11 LEU B  95      -5.406  16.528  -2.493  1.00 96.61           H  
ATOM   3082 HD12 LEU B  95      -4.632  17.620  -1.320  1.00 96.61           H  
ATOM   3083 HD13 LEU B  95      -3.631  16.694  -2.462  1.00 96.61           H  
ATOM   3084 HD21 LEU B  95      -5.988  16.474   0.329  1.00 96.61           H  
ATOM   3085 HD22 LEU B  95      -6.533  15.097  -0.687  1.00 96.61           H  
ATOM   3086 HD23 LEU B  95      -5.629  14.812   0.803  1.00 96.61           H  
ATOM   3087  N   ASN B  96      -2.732  10.974  -1.037  1.00 97.42           N  
ATOM   3088  CA  ASN B  96      -2.196   9.781  -1.682  1.00 97.42           C  
ATOM   3089  C   ASN B  96      -3.251   8.659  -1.756  1.00 97.42           C  
ATOM   3090  O   ASN B  96      -4.285   8.711  -1.093  1.00 97.42           O  
ATOM   3091  CB  ASN B  96      -0.998   9.301  -0.858  1.00 97.42           C  
ATOM   3092  CG  ASN B  96       0.119  10.298  -0.619  1.00 97.42           C  
ATOM   3093  ND2 ASN B  96       0.755  10.180   0.516  1.00 97.42           N  
ATOM   3094  OD1 ASN B  96       0.400  11.197  -1.405  1.00 97.42           O  
ATOM   3095  H   ASN B  96      -2.330  11.240  -0.149  1.00 97.42           H  
ATOM   3096  HA  ASN B  96      -1.870  10.029  -2.692  1.00 97.42           H  
ATOM   3097  HB2 ASN B  96      -1.391   9.014   0.117  1.00 97.42           H  
ATOM   3098  HB3 ASN B  96      -0.558   8.411  -1.305  1.00 97.42           H  
ATOM   3099 HD21 ASN B  96       1.674  10.585   0.624  1.00 97.42           H  
ATOM   3100 HD22 ASN B  96       0.455   9.465   1.163  1.00 97.42           H  
ATOM   3101  N   GLY B  97      -2.988   7.620  -2.541  1.00 97.56           N  
ATOM   3102  CA  GLY B  97      -3.839   6.436  -2.606  1.00 97.56           C  
ATOM   3103  C   GLY B  97      -3.383   5.468  -3.691  1.00 97.56           C  
ATOM   3104  O   GLY B  97      -2.432   5.739  -4.427  1.00 97.56           O  
ATOM   3105  H   GLY B  97      -2.133   7.600  -3.079  1.00 97.56           H  
ATOM   3106  HA2 GLY B  97      -3.818   5.926  -1.643  1.00 97.56           H  
ATOM   3107  HA3 GLY B  97      -4.867   6.736  -2.812  1.00 97.56           H  
ATOM   3108  N   THR B  98      -4.078   4.337  -3.805  1.00 98.62           N  
ATOM   3109  CA  THR B  98      -3.931   3.413  -4.940  1.00 98.62           C  
ATOM   3110  C   THR B  98      -5.155   3.543  -5.838  1.00 98.62           C  
ATOM   3111  O   THR B  98      -6.204   2.962  -5.559  1.00 98.62           O  
ATOM   3112  CB  THR B  98      -3.722   1.969  -4.468  1.00 98.62           C  
ATOM   3113  CG2 THR B  98      -3.415   1.018  -5.626  1.00 98.62           C  
ATOM   3114  OG1 THR B  98      -2.613   1.918  -3.608  1.00 98.62           O  
ATOM   3115  H   THR B  98      -4.850   4.192  -3.170  1.00 98.62           H  
ATOM   3116  HA  THR B  98      -3.052   3.684  -5.526  1.00 98.62           H  
ATOM   3117  HB  THR B  98      -4.603   1.624  -3.925  1.00 98.62           H  
ATOM   3118  HG1 THR B  98      -2.768   2.545  -2.897  1.00 98.62           H  
ATOM   3119 HG21 THR B  98      -2.534   1.361  -6.168  1.00 98.62           H  
ATOM   3120 HG22 THR B  98      -4.265   0.969  -6.309  1.00 98.62           H  
ATOM   3121 HG23 THR B  98      -3.228   0.020  -5.231  1.00 98.62           H  
ATOM   3122  N   PHE B  99      -5.036   4.335  -6.905  1.00 98.82           N  
ATOM   3123  CA  PHE B  99      -6.155   4.742  -7.764  1.00 98.82           C  
ATOM   3124  C   PHE B  99      -6.532   3.663  -8.790  1.00 98.82           C  
ATOM   3125  O   PHE B  99      -6.316   3.789  -9.997  1.00 98.82           O  
ATOM   3126  CB  PHE B  99      -5.833   6.105  -8.387  1.00 98.82           C  
ATOM   3127  CG  PHE B  99      -5.467   7.178  -7.374  1.00 98.82           C  
ATOM   3128  CD1 PHE B  99      -6.333   7.475  -6.303  1.00 98.82           C  
ATOM   3129  CD2 PHE B  99      -4.233   7.846  -7.473  1.00 98.82           C  
ATOM   3130  CE1 PHE B  99      -5.949   8.410  -5.325  1.00 98.82           C  
ATOM   3131  CE2 PHE B  99      -3.859   8.796  -6.509  1.00 98.82           C  
ATOM   3132  CZ  PHE B  99      -4.716   9.077  -5.431  1.00 98.82           C  
ATOM   3133  H   PHE B  99      -4.158   4.811  -7.051  1.00 98.82           H  
ATOM   3134  HA  PHE B  99      -7.033   4.880  -7.133  1.00 98.82           H  
ATOM   3135  HB2 PHE B  99      -6.701   6.447  -8.951  1.00 98.82           H  
ATOM   3136  HB3 PHE B  99      -5.014   5.981  -9.094  1.00 98.82           H  
ATOM   3137  HD1 PHE B  99      -7.288   6.979  -6.218  1.00 98.82           H  
ATOM   3138  HD2 PHE B  99      -3.554   7.624  -8.282  1.00 98.82           H  
ATOM   3139  HE1 PHE B  99      -6.605   8.625  -4.494  1.00 98.82           H  
ATOM   3140  HE2 PHE B  99      -2.902   9.290  -6.578  1.00 98.82           H  
ATOM   3141  HZ  PHE B  99      -4.426   9.795  -4.679  1.00 98.82           H  
ATOM   3142  N   LEU B 100      -7.077   2.562  -8.274  1.00 98.86           N  
ATOM   3143  CA  LEU B 100      -7.496   1.388  -9.030  1.00 98.86           C  
ATOM   3144  C   LEU B 100      -8.763   0.807  -8.391  1.00 98.86           C  
ATOM   3145  O   LEU B 100      -8.760   0.439  -7.217  1.00 98.86           O  
ATOM   3146  CB  LEU B 100      -6.310   0.405  -9.037  1.00 98.86           C  
ATOM   3147  CG  LEU B 100      -6.550  -0.923  -9.770  1.00 98.86           C  
ATOM   3148  CD1 LEU B 100      -6.774  -0.723 -11.270  1.00 98.86           C  
ATOM   3149  CD2 LEU B 100      -5.306  -1.795  -9.585  1.00 98.86           C  
ATOM   3150  H   LEU B 100      -7.171   2.521  -7.270  1.00 98.86           H  
ATOM   3151  HA  LEU B 100      -7.726   1.685 -10.053  1.00 98.86           H  
ATOM   3152  HB2 LEU B 100      -6.042   0.184  -8.004  1.00 98.86           H  
ATOM   3153  HB3 LEU B 100      -5.457   0.905  -9.494  1.00 98.86           H  
ATOM   3154  HG  LEU B 100      -7.413  -1.436  -9.345  1.00 98.86           H  
ATOM   3155 HD11 LEU B 100      -7.669  -0.121 -11.429  1.00 98.86           H  
ATOM   3156 HD12 LEU B 100      -5.908  -0.227 -11.710  1.00 98.86           H  
ATOM   3157 HD13 LEU B 100      -6.936  -1.692 -11.741  1.00 98.86           H  
ATOM   3158 HD21 LEU B 100      -4.421  -1.241  -9.903  1.00 98.86           H  
ATOM   3159 HD22 LEU B 100      -5.199  -2.056  -8.533  1.00 98.86           H  
ATOM   3160 HD23 LEU B 100      -5.383  -2.708 -10.174  1.00 98.86           H  
ATOM   3161  N   ASP B 101      -9.857   0.732  -9.149  1.00 98.75           N  
ATOM   3162  CA  ASP B 101     -11.100   0.133  -8.655  1.00 98.75           C  
ATOM   3163  C   ASP B 101     -10.967  -1.404  -8.596  1.00 98.75           C  
ATOM   3164  O   ASP B 101     -10.427  -2.008  -9.534  1.00 98.75           O  
ATOM   3165  CB  ASP B 101     -12.303   0.582  -9.498  1.00 98.75           C  
ATOM   3166  CG  ASP B 101     -13.610  -0.086  -9.040  1.00 98.75           C  
ATOM   3167  OD1 ASP B 101     -13.948  -1.129  -9.644  1.00 98.75           O  
ATOM   3168  OD2 ASP B 101     -14.273   0.384  -8.088  1.00 98.75           O1-
ATOM   3169  H   ASP B 101      -9.806   1.010 -10.119  1.00 98.75           H  
ATOM   3170  HA  ASP B 101     -11.272   0.525  -7.653  1.00 98.75           H  
ATOM   3171  HB2 ASP B 101     -12.115   0.323 -10.541  1.00 98.75           H  
ATOM   3172  HB3 ASP B 101     -12.405   1.665  -9.431  1.00 98.75           H  
ATOM   3173  N   PRO B 102     -11.478  -2.070  -7.539  1.00 98.46           N  
ATOM   3174  CA  PRO B 102     -11.363  -3.520  -7.370  1.00 98.46           C  
ATOM   3175  C   PRO B 102     -11.861  -4.355  -8.545  1.00 98.46           C  
ATOM   3176  O   PRO B 102     -11.329  -5.438  -8.786  1.00 98.46           O  
ATOM   3177  CB  PRO B 102     -12.151  -3.850  -6.102  1.00 98.46           C  
ATOM   3178  CG  PRO B 102     -11.927  -2.593  -5.280  1.00 98.46           C  
ATOM   3179  CD  PRO B 102     -12.026  -1.486  -6.320  1.00 98.46           C  
ATOM   3180  HA  PRO B 102     -10.314  -3.760  -7.202  1.00 98.46           H  
ATOM   3181  HB2 PRO B 102     -13.213  -3.961  -6.323  1.00 98.46           H  
ATOM   3182  HB3 PRO B 102     -11.761  -4.737  -5.602  1.00 98.46           H  
ATOM   3183  HG2 PRO B 102     -10.914  -2.629  -4.878  1.00 98.46           H  
ATOM   3184  HG3 PRO B 102     -12.662  -2.476  -4.485  1.00 98.46           H  
ATOM   3185  HD2 PRO B 102     -11.451  -0.626  -5.980  1.00 98.46           H  
ATOM   3186  HD3 PRO B 102     -13.071  -1.214  -6.471  1.00 98.46           H  
ATOM   3187  N   ALA B 103     -12.837  -3.867  -9.315  1.00 97.60           N  
ATOM   3188  CA  ALA B 103     -13.380  -4.613 -10.444  1.00 97.60           C  
ATOM   3189  C   ALA B 103     -12.374  -4.827 -11.584  1.00 97.60           C  
ATOM   3190  O   ALA B 103     -12.577  -5.712 -12.418  1.00 97.60           O  
ATOM   3191  CB  ALA B 103     -14.610  -3.875 -10.957  1.00 97.60           C  
ATOM   3192  H   ALA B 103     -13.188  -2.934  -9.152  1.00 97.60           H  
ATOM   3193  HA  ALA B 103     -13.686  -5.597 -10.088  1.00 97.60           H  
ATOM   3194  HB1 ALA B 103     -15.299  -3.690 -10.133  1.00 97.60           H  
ATOM   3195  HB2 ALA B 103     -15.093  -4.491 -11.716  1.00 97.60           H  
ATOM   3196  HB3 ALA B 103     -14.311  -2.929 -11.406  1.00 97.60           H  
ATOM   3197  N   LEU B 104     -11.302  -4.030 -11.632  1.00 98.21           N  
ATOM   3198  CA  LEU B 104     -10.227  -4.157 -12.614  1.00 98.21           C  
ATOM   3199  C   LEU B 104      -9.059  -5.016 -12.101  1.00 98.21           C  
ATOM   3200  O   LEU B 104      -8.116  -5.248 -12.857  1.00 98.21           O  
ATOM   3201  CB  LEU B 104      -9.774  -2.750 -13.054  1.00 98.21           C  
ATOM   3202  CG  LEU B 104     -10.578  -2.169 -14.232  1.00 98.21           C  
ATOM   3203  CD1 LEU B 104     -12.073  -2.005 -13.957  1.00 98.21           C  
ATOM   3204  CD2 LEU B 104     -10.026  -0.788 -14.574  1.00 98.21           C  
ATOM   3205  H   LEU B 104     -11.210  -3.317 -10.923  1.00 98.21           H  
ATOM   3206  HA  LEU B 104     -10.608  -4.678 -13.492  1.00 98.21           H  
ATOM   3207  HB2 LEU B 104      -9.816  -2.067 -12.206  1.00 98.21           H  
ATOM   3208  HB3 LEU B 104      -8.732  -2.805 -13.374  1.00 98.21           H  
ATOM   3209  HG  LEU B 104     -10.449  -2.815 -15.101  1.00 98.21           H  
ATOM   3210 HD11 LEU B 104     -12.222  -1.440 -13.035  1.00 98.21           H  
ATOM   3211 HD12 LEU B 104     -12.552  -1.467 -14.776  1.00 98.21           H  
ATOM   3212 HD13 LEU B 104     -12.547  -2.981 -13.860  1.00 98.21           H  
ATOM   3213 HD21 LEU B 104     -10.477  -0.428 -15.499  1.00 98.21           H  
ATOM   3214 HD22 LEU B 104     -10.281  -0.103 -13.766  1.00 98.21           H  
ATOM   3215 HD23 LEU B 104      -8.941  -0.824 -14.669  1.00 98.21           H  
ATOM   3216  N   ILE B 105      -9.097  -5.505 -10.857  1.00 98.33           N  
ATOM   3217  CA  ILE B 105      -7.988  -6.225 -10.216  1.00 98.33           C  
ATOM   3218  C   ILE B 105      -8.159  -7.738 -10.384  1.00 98.33           C  
ATOM   3219  O   ILE B 105      -9.141  -8.330  -9.935  1.00 98.33           O  
ATOM   3220  CB  ILE B 105      -7.838  -5.824  -8.729  1.00 98.33           C  
ATOM   3221  CG1 ILE B 105      -7.767  -4.287  -8.591  1.00 98.33           C  
ATOM   3222  CG2 ILE B 105      -6.571  -6.476  -8.144  1.00 98.33           C  
ATOM   3223  CD1 ILE B 105      -7.616  -3.736  -7.170  1.00 98.33           C  
ATOM   3224  H   ILE B 105      -9.925  -5.345 -10.301  1.00 98.33           H  
ATOM   3225  HA  ILE B 105      -7.061  -5.935 -10.712  1.00 98.33           H  
ATOM   3226  HB  ILE B 105      -8.705  -6.183  -8.175  1.00 98.33           H  
ATOM   3227 HG12 ILE B 105      -8.681  -3.850  -8.993  1.00 98.33           H  
ATOM   3228 HG13 ILE B 105      -6.933  -3.929  -9.195  1.00 98.33           H  
ATOM   3229 HG21 ILE B 105      -5.680  -6.092  -8.641  1.00 98.33           H  
ATOM   3230 HG22 ILE B 105      -6.515  -6.268  -7.076  1.00 98.33           H  
ATOM   3231 HG23 ILE B 105      -6.600  -7.560  -8.257  1.00 98.33           H  
ATOM   3232 HD11 ILE B 105      -6.617  -3.932  -6.781  1.00 98.33           H  
ATOM   3233 HD12 ILE B 105      -7.774  -2.658  -7.187  1.00 98.33           H  
ATOM   3234 HD13 ILE B 105      -8.355  -4.188  -6.507  1.00 98.33           H  
ATOM   3235  N   LYS B 106      -7.161  -8.386 -10.992  1.00 95.99           N  
ATOM   3236  CA  LYS B 106      -7.088  -9.845 -11.129  1.00 95.99           C  
ATOM   3237  C   LYS B 106      -6.486 -10.505  -9.892  1.00 95.99           C  
ATOM   3238  O   LYS B 106      -6.948 -11.553  -9.460  1.00 95.99           O  
ATOM   3239  CB  LYS B 106      -6.233 -10.181 -12.358  1.00 95.99           C  
ATOM   3240  CG  LYS B 106      -6.154 -11.690 -12.625  1.00 95.99           C  
ATOM   3241  CD  LYS B 106      -5.057 -12.000 -13.640  1.00 95.99           C  
ATOM   3242  CE  LYS B 106      -4.869 -13.516 -13.695  1.00 95.99           C  
ATOM   3243  NZ  LYS B 106      -3.764 -13.871 -14.606  1.00 95.99           N1+
ATOM   3244  H   LYS B 106      -6.360  -7.844 -11.284  1.00 95.99           H  
ATOM   3245  HA  LYS B 106      -8.089 -10.256 -11.257  1.00 95.99           H  
ATOM   3246  HB2 LYS B 106      -6.655  -9.687 -13.234  1.00 95.99           H  
ATOM   3247  HB3 LYS B 106      -5.225  -9.793 -12.206  1.00 95.99           H  
ATOM   3248  HG2 LYS B 106      -5.906 -12.224 -11.708  1.00 95.99           H  
ATOM   3249  HG3 LYS B 106      -7.115 -12.049 -12.993  1.00 95.99           H  
ATOM   3250  HD2 LYS B 106      -4.125 -11.530 -13.324  1.00 95.99           H  
ATOM   3251  HD3 LYS B 106      -5.344 -11.608 -14.617  1.00 95.99           H  
ATOM   3252  HE2 LYS B 106      -5.797 -13.958 -14.057  1.00 95.99           H  
ATOM   3253  HE3 LYS B 106      -4.679 -13.898 -12.692  1.00 95.99           H  
ATOM   3254  HZ1 LYS B 106      -2.849 -13.626 -14.254  1.00 95.99           H  
ATOM   3255  HZ2 LYS B 106      -3.941 -13.389 -15.477  1.00 95.99           H  
ATOM   3256  HZ3 LYS B 106      -3.844 -14.831 -14.908  1.00 95.99           H  
ATOM   3257  N   ARG B 107      -5.380  -9.950  -9.401  1.00 94.59           N  
ATOM   3258  CA  ARG B 107      -4.515 -10.599  -8.413  1.00 94.59           C  
ATOM   3259  C   ARG B 107      -3.754  -9.546  -7.629  1.00 94.59           C  
ATOM   3260  O   ARG B 107      -3.334  -8.544  -8.209  1.00 94.59           O  
ATOM   3261  CB  ARG B 107      -3.559 -11.536  -9.171  1.00 94.59           C  
ATOM   3262  CG  ARG B 107      -2.571 -12.315  -8.293  1.00 94.59           C  
ATOM   3263  CD  ARG B 107      -1.713 -13.175  -9.227  1.00 94.59           C  
ATOM   3264  NE  ARG B 107      -0.624 -13.848  -8.513  1.00 94.59           N  
ATOM   3265  CZ  ARG B 107      -0.404 -15.136  -8.395  1.00 94.59           C  
ATOM   3266  NH1 ARG B 107      -1.174 -16.063  -8.879  1.00 94.59           N1+
ATOM   3267  NH2 ARG B 107       0.654 -15.501  -7.769  1.00 94.59           N  
ATOM   3268  H   ARG B 107      -5.058  -9.089  -9.818  1.00 94.59           H  
ATOM   3269  HA  ARG B 107      -5.122 -11.179  -7.717  1.00 94.59           H  
ATOM   3270  HB2 ARG B 107      -4.157 -12.255  -9.730  1.00 94.59           H  
ATOM   3271  HB3 ARG B 107      -2.987 -10.943  -9.886  1.00 94.59           H  
ATOM   3272  HG2 ARG B 107      -3.111 -12.948  -7.587  1.00 94.59           H  
ATOM   3273  HG3 ARG B 107      -1.925 -11.625  -7.751  1.00 94.59           H  
ATOM   3274  HD2 ARG B 107      -2.353 -13.895  -9.738  1.00 94.59           H  
ATOM   3275  HD3 ARG B 107      -1.267 -12.525  -9.980  1.00 94.59           H  
ATOM   3276  HE  ARG B 107       0.140 -13.267  -8.198  1.00 94.59           H  
ATOM   3277 HH11 ARG B 107      -0.939 -17.032  -8.718  1.00 94.59           H  
ATOM   3278 HH12 ARG B 107      -2.056 -15.793  -9.291  1.00 94.59           H  
ATOM   3279 HH21 ARG B 107       1.324 -14.775  -7.560  1.00 94.59           H  
ATOM   3280 HH22 ARG B 107       0.791 -16.425  -7.386  1.00 94.59           H  
ATOM   3281  N   VAL B 108      -3.545  -9.805  -6.341  1.00 98.25           N  
ATOM   3282  CA  VAL B 108      -2.654  -9.001  -5.498  1.00 98.25           C  
ATOM   3283  C   VAL B 108      -1.641  -9.915  -4.824  1.00 98.25           C  
ATOM   3284  O   VAL B 108      -2.016 -10.916  -4.219  1.00 98.25           O  
ATOM   3285  CB  VAL B 108      -3.412  -8.147  -4.463  1.00 98.25           C  
ATOM   3286  CG1 VAL B 108      -2.507  -7.051  -3.890  1.00 98.25           C  
ATOM   3287  CG2 VAL B 108      -4.662  -7.497  -5.064  1.00 98.25           C  
ATOM   3288  H   VAL B 108      -3.964 -10.627  -5.931  1.00 98.25           H  
ATOM   3289  HA  VAL B 108      -2.117  -8.305  -6.143  1.00 98.25           H  
ATOM   3290  HB  VAL B 108      -3.725  -8.777  -3.630  1.00 98.25           H  
ATOM   3291 HG11 VAL B 108      -3.056  -6.469  -3.151  1.00 98.25           H  
ATOM   3292 HG12 VAL B 108      -1.639  -7.495  -3.401  1.00 98.25           H  
ATOM   3293 HG13 VAL B 108      -2.172  -6.386  -4.686  1.00 98.25           H  
ATOM   3294 HG21 VAL B 108      -5.419  -8.255  -5.262  1.00 98.25           H  
ATOM   3295 HG22 VAL B 108      -4.397  -6.999  -5.998  1.00 98.25           H  
ATOM   3296 HG23 VAL B 108      -5.078  -6.775  -4.360  1.00 98.25           H  
ATOM   3297  N   GLU B 109      -0.358  -9.585  -4.917  1.00 98.63           N  
ATOM   3298  CA  GLU B 109       0.698 -10.235  -4.139  1.00 98.63           C  
ATOM   3299  C   GLU B 109       1.271  -9.265  -3.116  1.00 98.63           C  
ATOM   3300  O   GLU B 109       1.620  -8.135  -3.450  1.00 98.63           O  
ATOM   3301  CB  GLU B 109       1.819 -10.787  -5.030  1.00 98.63           C  
ATOM   3302  CG  GLU B 109       1.325 -11.906  -5.952  1.00 98.63           C  
ATOM   3303  CD  GLU B 109       2.460 -12.664  -6.654  1.00 98.63           C  
ATOM   3304  OE1 GLU B 109       2.181 -13.300  -7.690  1.00 98.63           O  
ATOM   3305  OE2 GLU B 109       3.624 -12.704  -6.195  1.00 98.63           O1-
ATOM   3306  H   GLU B 109      -0.117  -8.761  -5.451  1.00 98.63           H  
ATOM   3307  HA  GLU B 109       0.281 -11.080  -3.591  1.00 98.63           H  
ATOM   3308  HB2 GLU B 109       2.595 -11.186  -4.377  1.00 98.63           H  
ATOM   3309  HB3 GLU B 109       2.247  -9.984  -5.630  1.00 98.63           H  
ATOM   3310  HG2 GLU B 109       0.736 -12.615  -5.371  1.00 98.63           H  
ATOM   3311  HG3 GLU B 109       0.665 -11.476  -6.704  1.00 98.63           H  
ATOM   3312  N   ILE B 110       1.409  -9.724  -1.875  1.00 98.81           N  
ATOM   3313  CA  ILE B 110       2.077  -9.010  -0.791  1.00 98.81           C  
ATOM   3314  C   ILE B 110       3.375  -9.751  -0.498  1.00 98.81           C  
ATOM   3315  O   ILE B 110       3.359 -10.848   0.065  1.00 98.81           O  
ATOM   3316  CB  ILE B 110       1.176  -8.933   0.456  1.00 98.81           C  
ATOM   3317  CG1 ILE B 110      -0.153  -8.203   0.156  1.00 98.81           C  
ATOM   3318  CG2 ILE B 110       1.926  -8.234   1.609  1.00 98.81           C  
ATOM   3319  CD1 ILE B 110      -1.225  -8.509   1.202  1.00 98.81           C  
ATOM   3320  H   ILE B 110       1.072 -10.656  -1.682  1.00 98.81           H  
ATOM   3321  HA  ILE B 110       2.314  -7.992  -1.101  1.00 98.81           H  
ATOM   3322  HB  ILE B 110       0.947  -9.953   0.766  1.00 98.81           H  
ATOM   3323 HG12 ILE B 110      -0.556  -8.512  -0.809  1.00 98.81           H  
ATOM   3324 HG13 ILE B 110       0.017  -7.127   0.118  1.00 98.81           H  
ATOM   3325 HG21 ILE B 110       2.137  -7.200   1.340  1.00 98.81           H  
ATOM   3326 HG22 ILE B 110       2.864  -8.741   1.835  1.00 98.81           H  
ATOM   3327 HG23 ILE B 110       1.325  -8.251   2.519  1.00 98.81           H  
ATOM   3328 HD11 ILE B 110      -1.491  -9.565   1.160  1.00 98.81           H  
ATOM   3329 HD12 ILE B 110      -2.110  -7.907   0.999  1.00 98.81           H  
ATOM   3330 HD13 ILE B 110      -0.864  -8.267   2.201  1.00 98.81           H  
ATOM   3331  N   VAL B 111       4.500  -9.145  -0.860  1.00 98.83           N  
ATOM   3332  CA  VAL B 111       5.843  -9.654  -0.585  1.00 98.83           C  
ATOM   3333  C   VAL B 111       6.419  -8.854   0.573  1.00 98.83           C  
ATOM   3334  O   VAL B 111       6.668  -7.656   0.439  1.00 98.83           O  
ATOM   3335  CB  VAL B 111       6.739  -9.555  -1.832  1.00 98.83           C  
ATOM   3336  CG1 VAL B 111       8.122 -10.153  -1.550  1.00 98.83           C  
ATOM   3337  CG2 VAL B 111       6.129 -10.306  -3.024  1.00 98.83           C  
ATOM   3338  H   VAL B 111       4.421  -8.237  -1.296  1.00 98.83           H  
ATOM   3339  HA  VAL B 111       5.787 -10.703  -0.294  1.00 98.83           H  
ATOM   3340  HB  VAL B 111       6.860  -8.509  -2.113  1.00 98.83           H  
ATOM   3341 HG11 VAL B 111       8.616  -9.606  -0.747  1.00 98.83           H  
ATOM   3342 HG12 VAL B 111       8.026 -11.204  -1.276  1.00 98.83           H  
ATOM   3343 HG13 VAL B 111       8.744 -10.061  -2.441  1.00 98.83           H  
ATOM   3344 HG21 VAL B 111       5.975 -11.357  -2.777  1.00 98.83           H  
ATOM   3345 HG22 VAL B 111       5.175  -9.860  -3.304  1.00 98.83           H  
ATOM   3346 HG23 VAL B 111       6.799 -10.228  -3.880  1.00 98.83           H  
ATOM   3347  N   ARG B 112       6.628  -9.500   1.722  1.00 98.77           N  
ATOM   3348  CA  ARG B 112       7.176  -8.839   2.913  1.00 98.77           C  
ATOM   3349  C   ARG B 112       8.704  -8.898   2.916  1.00 98.77           C  
ATOM   3350  O   ARG B 112       9.296  -9.916   2.560  1.00 98.77           O  
ATOM   3351  CB  ARG B 112       6.587  -9.460   4.185  1.00 98.77           C  
ATOM   3352  CG  ARG B 112       5.059  -9.347   4.279  1.00 98.77           C  
ATOM   3353  CD  ARG B 112       4.542 -10.175   5.464  1.00 98.77           C  
ATOM   3354  NE  ARG B 112       3.070 -10.203   5.533  1.00 98.77           N  
ATOM   3355  CZ  ARG B 112       2.251 -10.866   4.735  1.00 98.77           C  
ATOM   3356  NH1 ARG B 112       2.658 -11.557   3.705  1.00 98.77           N1+
ATOM   3357  NH2 ARG B 112       0.973 -10.868   4.957  1.00 98.77           N  
ATOM   3358  H   ARG B 112       6.424 -10.489   1.771  1.00 98.77           H  
ATOM   3359  HA  ARG B 112       6.896  -7.786   2.891  1.00 98.77           H  
ATOM   3360  HB2 ARG B 112       7.013  -8.934   5.039  1.00 98.77           H  
ATOM   3361  HB3 ARG B 112       6.883 -10.508   4.233  1.00 98.77           H  
ATOM   3362  HG2 ARG B 112       4.777  -8.302   4.410  1.00 98.77           H  
ATOM   3363  HG3 ARG B 112       4.608  -9.719   3.359  1.00 98.77           H  
ATOM   3364  HD2 ARG B 112       4.916 -11.195   5.387  1.00 98.77           H  
ATOM   3365  HD3 ARG B 112       4.930  -9.746   6.388  1.00 98.77           H  
ATOM   3366  HE  ARG B 112       2.652  -9.775   6.347  1.00 98.77           H  
ATOM   3367 HH11 ARG B 112       3.633 -11.552   3.440  1.00 98.77           H  
ATOM   3368 HH12 ARG B 112       1.969 -12.066   3.170  1.00 98.77           H  
ATOM   3369 HH21 ARG B 112       0.381 -11.427   4.359  1.00 98.77           H  
ATOM   3370 HH22 ARG B 112       0.584 -10.368   5.744  1.00 98.77           H  
ATOM   3371  N   GLY B 113       9.327  -7.820   3.382  1.00 98.57           N  
ATOM   3372  CA  GLY B 113      10.773  -7.680   3.527  1.00 98.57           C  
ATOM   3373  C   GLY B 113      11.461  -6.963   2.355  1.00 98.57           C  
ATOM   3374  O   GLY B 113      10.841  -6.712   1.316  1.00 98.57           O  
ATOM   3375  H   GLY B 113       8.767  -6.999   3.563  1.00 98.57           H  
ATOM   3376  HA2 GLY B 113      10.958  -7.104   4.434  1.00 98.57           H  
ATOM   3377  HA3 GLY B 113      11.234  -8.660   3.648  1.00 98.57           H  
ATOM   3378  N   PRO B 114      12.756  -6.624   2.507  1.00 98.73           N  
ATOM   3379  CA  PRO B 114      13.485  -5.815   1.538  1.00 98.73           C  
ATOM   3380  C   PRO B 114      13.466  -6.427   0.138  1.00 98.73           C  
ATOM   3381  O   PRO B 114      13.924  -7.550  -0.079  1.00 98.73           O  
ATOM   3382  CB  PRO B 114      14.907  -5.686   2.087  1.00 98.73           C  
ATOM   3383  CG  PRO B 114      14.716  -5.848   3.584  1.00 98.73           C  
ATOM   3384  CD  PRO B 114      13.588  -6.870   3.676  1.00 98.73           C  
ATOM   3385  HA  PRO B 114      13.030  -4.824   1.514  1.00 98.73           H  
ATOM   3386  HB2 PRO B 114      15.544  -6.485   1.707  1.00 98.73           H  
ATOM   3387  HB3 PRO B 114      15.351  -4.715   1.863  1.00 98.73           H  
ATOM   3388  HG2 PRO B 114      15.628  -6.193   4.071  1.00 98.73           H  
ATOM   3389  HG3 PRO B 114      14.384  -4.904   4.017  1.00 98.73           H  
ATOM   3390  HD2 PRO B 114      13.993  -7.880   3.626  1.00 98.73           H  
ATOM   3391  HD3 PRO B 114      13.045  -6.724   4.609  1.00 98.73           H  
ATOM   3392  N   SER B 115      12.942  -5.663  -0.817  1.00 98.68           N  
ATOM   3393  CA  SER B 115      12.683  -6.133  -2.186  1.00 98.68           C  
ATOM   3394  C   SER B 115      13.356  -5.253  -3.246  1.00 98.68           C  
ATOM   3395  O   SER B 115      13.016  -5.303  -4.426  1.00 98.68           O  
ATOM   3396  CB  SER B 115      11.177  -6.285  -2.398  1.00 98.68           C  
ATOM   3397  OG  SER B 115      10.629  -7.247  -1.517  1.00 98.68           O  
ATOM   3398  H   SER B 115      12.563  -4.770  -0.540  1.00 98.68           H  
ATOM   3399  HA  SER B 115      13.112  -7.127  -2.310  1.00 98.68           H  
ATOM   3400  HB2 SER B 115      10.977  -6.597  -3.422  1.00 98.68           H  
ATOM   3401  HB3 SER B 115      10.696  -5.325  -2.208  1.00 98.68           H  
ATOM   3402  HG  SER B 115      10.730  -6.965  -0.605  1.00 98.68           H  
ATOM   3403  N   ALA B 116      14.359  -4.461  -2.850  1.00 98.75           N  
ATOM   3404  CA  ALA B 116      15.054  -3.549  -3.758  1.00 98.75           C  
ATOM   3405  C   ALA B 116      15.735  -4.261  -4.935  1.00 98.75           C  
ATOM   3406  O   ALA B 116      15.823  -3.665  -6.000  1.00 98.75           O  
ATOM   3407  CB  ALA B 116      16.067  -2.721  -2.968  1.00 98.75           C  
ATOM   3408  H   ALA B 116      14.602  -4.446  -1.869  1.00 98.75           H  
ATOM   3409  HA  ALA B 116      14.319  -2.864  -4.180  1.00 98.75           H  
ATOM   3410  HB1 ALA B 116      16.595  -2.050  -3.646  1.00 98.75           H  
ATOM   3411  HB2 ALA B 116      16.788  -3.377  -2.481  1.00 98.75           H  
ATOM   3412  HB3 ALA B 116      15.537  -2.116  -2.232  1.00 98.75           H  
ATOM   3413  N   LEU B 117      16.160  -5.526  -4.799  1.00 98.82           N  
ATOM   3414  CA  LEU B 117      16.841  -6.265  -5.874  1.00 98.82           C  
ATOM   3415  C   LEU B 117      16.106  -6.163  -7.223  1.00 98.82           C  
ATOM   3416  O   LEU B 117      16.715  -5.821  -8.234  1.00 98.82           O  
ATOM   3417  CB  LEU B 117      17.017  -7.740  -5.457  1.00 98.82           C  
ATOM   3418  CG  LEU B 117      17.657  -8.614  -6.558  1.00 98.82           C  
ATOM   3419  CD1 LEU B 117      19.057  -8.127  -6.924  1.00 98.82           C  
ATOM   3420  CD2 LEU B 117      17.783 -10.055  -6.086  1.00 98.82           C  
ATOM   3421  H   LEU B 117      16.054  -5.967  -3.896  1.00 98.82           H  
ATOM   3422  HA  LEU B 117      17.826  -5.820  -6.011  1.00 98.82           H  
ATOM   3423  HB2 LEU B 117      16.038  -8.157  -5.217  1.00 98.82           H  
ATOM   3424  HB3 LEU B 117      17.637  -7.783  -4.561  1.00 98.82           H  
ATOM   3425  HG  LEU B 117      17.032  -8.611  -7.451  1.00 98.82           H  
ATOM   3426 HD11 LEU B 117      19.667  -8.038  -6.024  1.00 98.82           H  
ATOM   3427 HD12 LEU B 117      19.519  -8.826  -7.621  1.00 98.82           H  
ATOM   3428 HD13 LEU B 117      18.999  -7.159  -7.419  1.00 98.82           H  
ATOM   3429 HD21 LEU B 117      16.804 -10.444  -5.804  1.00 98.82           H  
ATOM   3430 HD22 LEU B 117      18.170 -10.661  -6.903  1.00 98.82           H  
ATOM   3431 HD23 LEU B 117      18.492 -10.122  -5.261  1.00 98.82           H  
ATOM   3432  N   LEU B 118      14.793  -6.399  -7.234  1.00 98.65           N  
ATOM   3433  CA  LEU B 118      13.996  -6.381  -8.464  1.00 98.65           C  
ATOM   3434  C   LEU B 118      13.347  -5.020  -8.751  1.00 98.65           C  
ATOM   3435  O   LEU B 118      13.021  -4.741  -9.906  1.00 98.65           O  
ATOM   3436  CB  LEU B 118      12.952  -7.506  -8.392  1.00 98.65           C  
ATOM   3437  CG  LEU B 118      13.553  -8.922  -8.354  1.00 98.65           C  
ATOM   3438  CD1 LEU B 118      12.430  -9.936  -8.210  1.00 98.65           C  
ATOM   3439  CD2 LEU B 118      14.355  -9.265  -9.613  1.00 98.65           C  
ATOM   3440  H   LEU B 118      14.331  -6.627  -6.365  1.00 98.65           H  
ATOM   3441  HA  LEU B 118      14.644  -6.577  -9.318  1.00 98.65           H  
ATOM   3442  HB2 LEU B 118      12.295  -7.433  -9.259  1.00 98.65           H  
ATOM   3443  HB3 LEU B 118      12.345  -7.361  -7.499  1.00 98.65           H  
ATOM   3444  HG  LEU B 118      14.205  -9.016  -7.486  1.00 98.65           H  
ATOM   3445 HD11 LEU B 118      11.840  -9.732  -7.315  1.00 98.65           H  
ATOM   3446 HD12 LEU B 118      11.780  -9.916  -9.085  1.00 98.65           H  
ATOM   3447 HD13 LEU B 118      12.890 -10.919  -8.110  1.00 98.65           H  
ATOM   3448 HD21 LEU B 118      15.250  -8.646  -9.673  1.00 98.65           H  
ATOM   3449 HD22 LEU B 118      13.744  -9.114 -10.503  1.00 98.65           H  
ATOM   3450 HD23 LEU B 118      14.667 -10.308  -9.571  1.00 98.65           H  
ATOM   3451  N   TYR B 119      13.190  -4.161  -7.736  1.00 98.66           N  
ATOM   3452  CA  TYR B 119      12.292  -2.997  -7.814  1.00 98.66           C  
ATOM   3453  C   TYR B 119      12.915  -1.634  -7.441  1.00 98.66           C  
ATOM   3454  O   TYR B 119      12.331  -0.581  -7.721  1.00 98.66           O  
ATOM   3455  CB  TYR B 119      11.066  -3.305  -6.949  1.00 98.66           C  
ATOM   3456  CG  TYR B 119      10.352  -4.597  -7.307  1.00 98.66           C  
ATOM   3457  CD1 TYR B 119       9.697  -4.695  -8.548  1.00 98.66           C  
ATOM   3458  CD2 TYR B 119      10.355  -5.698  -6.429  1.00 98.66           C  
ATOM   3459  CE1 TYR B 119       9.046  -5.886  -8.911  1.00 98.66           C  
ATOM   3460  CE2 TYR B 119       9.705  -6.896  -6.788  1.00 98.66           C  
ATOM   3461  CZ  TYR B 119       9.053  -6.987  -8.034  1.00 98.66           C  
ATOM   3462  OH  TYR B 119       8.432  -8.126  -8.417  1.00 98.66           O  
ATOM   3463  H   TYR B 119      13.484  -4.467  -6.820  1.00 98.66           H  
ATOM   3464  HA  TYR B 119      11.943  -2.883  -8.840  1.00 98.66           H  
ATOM   3465  HB2 TYR B 119      11.358  -3.324  -5.898  1.00 98.66           H  
ATOM   3466  HB3 TYR B 119      10.361  -2.486  -7.093  1.00 98.66           H  
ATOM   3467  HD1 TYR B 119       9.689  -3.851  -9.220  1.00 98.66           H  
ATOM   3468  HD2 TYR B 119      10.847  -5.624  -5.470  1.00 98.66           H  
ATOM   3469  HE1 TYR B 119       8.532  -5.954  -9.859  1.00 98.66           H  
ATOM   3470  HE2 TYR B 119       9.696  -7.751  -6.128  1.00 98.66           H  
ATOM   3471  HH  TYR B 119       7.972  -8.038  -9.255  1.00 98.66           H  
ATOM   3472  N   GLY B 120      14.107  -1.631  -6.845  1.00 98.61           N  
ATOM   3473  CA  GLY B 120      14.835  -0.427  -6.444  1.00 98.61           C  
ATOM   3474  C   GLY B 120      14.166   0.342  -5.298  1.00 98.61           C  
ATOM   3475  O   GLY B 120      13.766  -0.236  -4.287  1.00 98.61           O  
ATOM   3476  H   GLY B 120      14.565  -2.516  -6.683  1.00 98.61           H  
ATOM   3477  HA2 GLY B 120      14.939   0.228  -7.309  1.00 98.61           H  
ATOM   3478  HA3 GLY B 120      15.840  -0.703  -6.125  1.00 98.61           H  
ATOM   3479  N   SER B 121      14.085   1.665  -5.461  1.00 98.57           N  
ATOM   3480  CA  SER B 121      13.625   2.612  -4.434  1.00 98.57           C  
ATOM   3481  C   SER B 121      12.205   2.329  -3.922  1.00 98.57           C  
ATOM   3482  O   SER B 121      11.289   2.070  -4.710  1.00 98.57           O  
ATOM   3483  CB  SER B 121      13.684   4.040  -4.994  1.00 98.57           C  
ATOM   3484  OG  SER B 121      13.406   4.997  -3.988  1.00 98.57           O  
ATOM   3485  H   SER B 121      14.462   2.044  -6.317  1.00 98.57           H  
ATOM   3486  HA  SER B 121      14.316   2.552  -3.593  1.00 98.57           H  
ATOM   3487  HB2 SER B 121      14.681   4.229  -5.391  1.00 98.57           H  
ATOM   3488  HB3 SER B 121      12.959   4.142  -5.801  1.00 98.57           H  
ATOM   3489  HG  SER B 121      12.784   5.636  -4.341  1.00 98.57           H  
ATOM   3490  N   GLY B 122      12.020   2.458  -2.605  1.00 98.55           N  
ATOM   3491  CA  GLY B 122      10.719   2.406  -1.925  1.00 98.55           C  
ATOM   3492  C   GLY B 122      10.305   1.011  -1.450  1.00 98.55           C  
ATOM   3493  O   GLY B 122       9.308   0.876  -0.757  1.00 98.55           O  
ATOM   3494  H   GLY B 122      12.838   2.617  -2.033  1.00 98.55           H  
ATOM   3495  HA2 GLY B 122       9.941   2.773  -2.594  1.00 98.55           H  
ATOM   3496  HA3 GLY B 122      10.742   3.060  -1.055  1.00 98.55           H  
ATOM   3497  N   ALA B 123      11.072  -0.032  -1.773  1.00 98.70           N  
ATOM   3498  CA  ALA B 123      10.761  -1.416  -1.413  1.00 98.70           C  
ATOM   3499  C   ALA B 123      11.429  -1.850  -0.089  1.00 98.70           C  
ATOM   3500  O   ALA B 123      12.081  -2.899  -0.029  1.00 98.70           O  
ATOM   3501  CB  ALA B 123      11.109  -2.293  -2.618  1.00 98.70           C  
ATOM   3502  H   ALA B 123      11.879   0.133  -2.356  1.00 98.70           H  
ATOM   3503  HA  ALA B 123       9.686  -1.501  -1.255  1.00 98.70           H  
ATOM   3504  HB1 ALA B 123      12.189  -2.311  -2.773  1.00 98.70           H  
ATOM   3505  HB2 ALA B 123      10.625  -1.906  -3.514  1.00 98.70           H  
ATOM   3506  HB3 ALA B 123      10.741  -3.303  -2.439  1.00 98.70           H  
ATOM   3507  N   LEU B 124      11.326  -1.012   0.952  1.00 98.60           N  
ATOM   3508  CA  LEU B 124      11.981  -1.212   2.254  1.00 98.60           C  
ATOM   3509  C   LEU B 124      11.284  -2.292   3.085  1.00 98.60           C  
ATOM   3510  O   LEU B 124      11.911  -3.282   3.462  1.00 98.60           O  
ATOM   3511  CB  LEU B 124      12.021   0.110   3.044  1.00 98.60           C  
ATOM   3512  CG  LEU B 124      13.002   1.170   2.526  1.00 98.60           C  
ATOM   3513  CD1 LEU B 124      12.725   2.489   3.233  1.00 98.60           C  
ATOM   3514  CD2 LEU B 124      14.453   0.799   2.830  1.00 98.60           C  
ATOM   3515  H   LEU B 124      10.685  -0.238   0.860  1.00 98.60           H  
ATOM   3516  HA  LEU B 124      13.003  -1.556   2.091  1.00 98.60           H  
ATOM   3517  HB2 LEU B 124      11.019   0.541   3.058  1.00 98.60           H  
ATOM   3518  HB3 LEU B 124      12.279  -0.108   4.079  1.00 98.60           H  
ATOM   3519  HG  LEU B 124      12.876   1.311   1.452  1.00 98.60           H  
ATOM   3520 HD11 LEU B 124      11.703   2.815   3.038  1.00 98.60           H  
ATOM   3521 HD12 LEU B 124      13.422   3.254   2.891  1.00 98.60           H  
ATOM   3522 HD13 LEU B 124      12.848   2.373   4.310  1.00 98.60           H  
ATOM   3523 HD21 LEU B 124      14.566   0.617   3.898  1.00 98.60           H  
ATOM   3524 HD22 LEU B 124      14.739  -0.095   2.275  1.00 98.60           H  
ATOM   3525 HD23 LEU B 124      15.102   1.633   2.561  1.00 98.60           H  
ATOM   3526  N   GLY B 125       9.996  -2.094   3.370  1.00 98.47           N  
ATOM   3527  CA  GLY B 125       9.153  -3.033   4.105  1.00 98.47           C  
ATOM   3528  C   GLY B 125       8.618  -4.164   3.232  1.00 98.47           C  
ATOM   3529  O   GLY B 125       8.275  -5.227   3.750  1.00 98.47           O  
ATOM   3530  H   GLY B 125       9.568  -1.244   3.031  1.00 98.47           H  
ATOM   3531  HA2 GLY B 125       8.298  -2.490   4.507  1.00 98.47           H  
ATOM   3532  HA3 GLY B 125       9.716  -3.465   4.934  1.00 98.47           H  
ATOM   3533  N   GLY B 126       8.565  -3.953   1.916  1.00 98.70           N  
ATOM   3534  CA  GLY B 126       8.089  -4.933   0.950  1.00 98.70           C  
ATOM   3535  C   GLY B 126       7.467  -4.313  -0.292  1.00 98.70           C  
ATOM   3536  O   GLY B 126       7.675  -3.132  -0.587  1.00 98.70           O  
ATOM   3537  H   GLY B 126       8.824  -3.042   1.564  1.00 98.70           H  
ATOM   3538  HA2 GLY B 126       7.343  -5.568   1.427  1.00 98.70           H  
ATOM   3539  HA3 GLY B 126       8.910  -5.569   0.619  1.00 98.70           H  
ATOM   3540  N   VAL B 127       6.712  -5.141  -1.011  1.00 98.76           N  
ATOM   3541  CA  VAL B 127       5.996  -4.779  -2.237  1.00 98.76           C  
ATOM   3542  C   VAL B 127       4.572  -5.313  -2.175  1.00 98.76           C  
ATOM   3543  O   VAL B 127       4.355  -6.460  -1.783  1.00 98.76           O  
ATOM   3544  CB  VAL B 127       6.689  -5.318  -3.505  1.00 98.76           C  
ATOM   3545  CG1 VAL B 127       6.054  -4.787  -4.796  1.00 98.76           C  
ATOM   3546  CG2 VAL B 127       8.170  -4.942  -3.538  1.00 98.76           C  
ATOM   3547  H   VAL B 127       6.587  -6.082  -0.666  1.00 98.76           H  
ATOM   3548  HA  VAL B 127       5.963  -3.692  -2.303  1.00 98.76           H  
ATOM   3549  HB  VAL B 127       6.621  -6.406  -3.514  1.00 98.76           H  
ATOM   3550 HG11 VAL B 127       5.021  -5.124  -4.881  1.00 98.76           H  
ATOM   3551 HG12 VAL B 127       6.601  -5.173  -5.656  1.00 98.76           H  
ATOM   3552 HG13 VAL B 127       6.082  -3.698  -4.807  1.00 98.76           H  
ATOM   3553 HG21 VAL B 127       8.614  -5.293  -4.469  1.00 98.76           H  
ATOM   3554 HG22 VAL B 127       8.662  -5.446  -2.707  1.00 98.76           H  
ATOM   3555 HG23 VAL B 127       8.301  -3.864  -3.446  1.00 98.76           H  
ATOM   3556  N   ILE B 128       3.619  -4.500  -2.611  1.00 98.84           N  
ATOM   3557  CA  ILE B 128       2.245  -4.906  -2.894  1.00 98.84           C  
ATOM   3558  C   ILE B 128       2.036  -4.734  -4.394  1.00 98.84           C  
ATOM   3559  O   ILE B 128       2.108  -3.620  -4.913  1.00 98.84           O  
ATOM   3560  CB  ILE B 128       1.243  -4.101  -2.049  1.00 98.84           C  
ATOM   3561  CG1 ILE B 128       1.566  -4.278  -0.547  1.00 98.84           C  
ATOM   3562  CG2 ILE B 128      -0.190  -4.569  -2.363  1.00 98.84           C  
ATOM   3563  CD1 ILE B 128       0.730  -3.386   0.361  1.00 98.84           C  
ATOM   3564  H   ILE B 128       3.889  -3.570  -2.900  1.00 98.84           H  
ATOM   3565  HA  ILE B 128       2.115  -5.958  -2.638  1.00 98.84           H  
ATOM   3566  HB  ILE B 128       1.335  -3.046  -2.309  1.00 98.84           H  
ATOM   3567 HG12 ILE B 128       2.608  -4.020  -0.353  1.00 98.84           H  
ATOM   3568 HG13 ILE B 128       1.421  -5.320  -0.261  1.00 98.84           H  
ATOM   3569 HG21 ILE B 128      -0.338  -5.594  -2.024  1.00 98.84           H  
ATOM   3570 HG22 ILE B 128      -0.913  -3.917  -1.872  1.00 98.84           H  
ATOM   3571 HG23 ILE B 128      -0.388  -4.522  -3.434  1.00 98.84           H  
ATOM   3572 HD11 ILE B 128       1.077  -3.501   1.388  1.00 98.84           H  
ATOM   3573 HD12 ILE B 128      -0.316  -3.686   0.309  1.00 98.84           H  
ATOM   3574 HD13 ILE B 128       0.839  -2.346   0.055  1.00 98.84           H  
ATOM   3575  N   SER B 129       1.837  -5.839  -5.105  1.00 98.80           N  
ATOM   3576  CA  SER B 129       1.731  -5.849  -6.564  1.00 98.80           C  
ATOM   3577  C   SER B 129       0.334  -6.240  -7.000  1.00 98.80           C  
ATOM   3578  O   SER B 129      -0.115  -7.345  -6.710  1.00 98.80           O  
ATOM   3579  CB  SER B 129       2.777  -6.776  -7.177  1.00 98.80           C  
ATOM   3580  OG  SER B 129       2.806  -6.612  -8.583  1.00 98.80           O  
ATOM   3581  H   SER B 129       1.757  -6.716  -4.610  1.00 98.80           H  
ATOM   3582  HA  SER B 129       1.927  -4.847  -6.946  1.00 98.80           H  
ATOM   3583  HB2 SER B 129       2.563  -7.813  -6.920  1.00 98.80           H  
ATOM   3584  HB3 SER B 129       3.754  -6.503  -6.780  1.00 98.80           H  
ATOM   3585  HG  SER B 129       2.251  -7.284  -8.985  1.00 98.80           H  
ATOM   3586  N   TYR B 130      -0.320  -5.339  -7.723  1.00 98.72           N  
ATOM   3587  CA  TYR B 130      -1.623  -5.531  -8.335  1.00 98.72           C  
ATOM   3588  C   TYR B 130      -1.455  -5.844  -9.823  1.00 98.72           C  
ATOM   3589  O   TYR B 130      -0.912  -5.032 -10.574  1.00 98.72           O  
ATOM   3590  CB  TYR B 130      -2.457  -4.259  -8.144  1.00 98.72           C  
ATOM   3591  CG  TYR B 130      -2.771  -3.908  -6.703  1.00 98.72           C  
ATOM   3592  CD1 TYR B 130      -3.990  -4.325  -6.147  1.00 98.72           C  
ATOM   3593  CD2 TYR B 130      -1.873  -3.154  -5.921  1.00 98.72           C  
ATOM   3594  CE1 TYR B 130      -4.325  -3.993  -4.823  1.00 98.72           C  
ATOM   3595  CE2 TYR B 130      -2.201  -2.825  -4.591  1.00 98.72           C  
ATOM   3596  CZ  TYR B 130      -3.429  -3.242  -4.040  1.00 98.72           C  
ATOM   3597  OH  TYR B 130      -3.765  -2.901  -2.770  1.00 98.72           O  
ATOM   3598  H   TYR B 130       0.132  -4.452  -7.893  1.00 98.72           H  
ATOM   3599  HA  TYR B 130      -2.142  -6.359  -7.850  1.00 98.72           H  
ATOM   3600  HB2 TYR B 130      -3.394  -4.373  -8.690  1.00 98.72           H  
ATOM   3601  HB3 TYR B 130      -1.922  -3.423  -8.596  1.00 98.72           H  
ATOM   3602  HD1 TYR B 130      -4.675  -4.903  -6.750  1.00 98.72           H  
ATOM   3603  HD2 TYR B 130      -0.936  -2.819  -6.341  1.00 98.72           H  
ATOM   3604  HE1 TYR B 130      -5.270  -4.303  -4.399  1.00 98.72           H  
ATOM   3605  HE2 TYR B 130      -1.531  -2.236  -3.981  1.00 98.72           H  
ATOM   3606  HH  TYR B 130      -4.686  -3.102  -2.588  1.00 98.72           H  
ATOM   3607  N   ASP B 131      -1.988  -6.976 -10.269  1.00 98.03           N  
ATOM   3608  CA  ASP B 131      -2.176  -7.248 -11.693  1.00 98.03           C  
ATOM   3609  C   ASP B 131      -3.621  -6.932 -12.064  1.00 98.03           C  
ATOM   3610  O   ASP B 131      -4.557  -7.399 -11.405  1.00 98.03           O  
ATOM   3611  CB  ASP B 131      -1.837  -8.700 -12.038  1.00 98.03           C  
ATOM   3612  CG  ASP B 131      -0.351  -9.046 -11.904  1.00 98.03           C  
ATOM   3613  OD1 ASP B 131       0.499  -8.140 -12.068  1.00 98.03           O  
ATOM   3614  OD2 ASP B 131      -0.085 -10.255 -11.705  1.00 98.03           O1-
ATOM   3615  H   ASP B 131      -2.427  -7.596  -9.603  1.00 98.03           H  
ATOM   3616  HA  ASP B 131      -1.524  -6.609 -12.289  1.00 98.03           H  
ATOM   3617  HB2 ASP B 131      -2.429  -9.362 -11.406  1.00 98.03           H  
ATOM   3618  HB3 ASP B 131      -2.129  -8.885 -13.072  1.00 98.03           H  
ATOM   3619  N   THR B 132      -3.823  -6.159 -13.130  1.00 98.43           N  
ATOM   3620  CA  THR B 132      -5.176  -5.903 -13.634  1.00 98.43           C  
ATOM   3621  C   THR B 132      -5.661  -7.027 -14.558  1.00 98.43           C  
ATOM   3622  O   THR B 132      -4.854  -7.770 -15.125  1.00 98.43           O  
ATOM   3623  CB  THR B 132      -5.346  -4.497 -14.228  1.00 98.43           C  
ATOM   3624  CG2 THR B 132      -5.033  -3.403 -13.218  1.00 98.43           C  
ATOM   3625  OG1 THR B 132      -4.504  -4.238 -15.313  1.00 98.43           O  
ATOM   3626  H   THR B 132      -3.029  -5.799 -13.641  1.00 98.43           H  
ATOM   3627  HA  THR B 132      -5.845  -5.927 -12.774  1.00 98.43           H  
ATOM   3628  HB  THR B 132      -6.383  -4.385 -14.546  1.00 98.43           H  
ATOM   3629  HG1 THR B 132      -3.691  -3.854 -14.975  1.00 98.43           H  
ATOM   3630 HG21 THR B 132      -5.359  -2.439 -13.609  1.00 98.43           H  
ATOM   3631 HG22 THR B 132      -3.966  -3.372 -13.003  1.00 98.43           H  
ATOM   3632 HG23 THR B 132      -5.569  -3.608 -12.292  1.00 98.43           H  
ATOM   3633  N   VAL B 133      -6.981  -7.169 -14.701  1.00 97.08           N  
ATOM   3634  CA  VAL B 133      -7.640  -8.212 -15.512  1.00 97.08           C  
ATOM   3635  C   VAL B 133      -7.112  -8.283 -16.949  1.00 97.08           C  
ATOM   3636  O   VAL B 133      -6.755  -7.274 -17.558  1.00 97.08           O  
ATOM   3637  CB  VAL B 133      -9.175  -8.068 -15.494  1.00 97.08           C  
ATOM   3638  CG1 VAL B 133      -9.738  -8.378 -14.101  1.00 97.08           C  
ATOM   3639  CG2 VAL B 133      -9.656  -6.676 -15.920  1.00 97.08           C  
ATOM   3640  H   VAL B 133      -7.574  -6.528 -14.192  1.00 97.08           H  
ATOM   3641  HA  VAL B 133      -7.413  -9.183 -15.072  1.00 97.08           H  
ATOM   3642  HB  VAL B 133      -9.596  -8.798 -16.186  1.00 97.08           H  
ATOM   3643 HG11 VAL B 133      -9.456  -9.388 -13.803  1.00 97.08           H  
ATOM   3644 HG12 VAL B 133     -10.826  -8.312 -14.118  1.00 97.08           H  
ATOM   3645 HG13 VAL B 133      -9.358  -7.672 -13.363  1.00 97.08           H  
ATOM   3646 HG21 VAL B 133      -9.248  -6.427 -16.901  1.00 97.08           H  
ATOM   3647 HG22 VAL B 133      -9.335  -5.921 -15.203  1.00 97.08           H  
ATOM   3648 HG23 VAL B 133     -10.745  -6.665 -15.979  1.00 97.08           H  
ATOM   3649  N   ASP B 134      -7.072  -9.499 -17.491  1.00 95.12           N  
ATOM   3650  CA  ASP B 134      -6.592  -9.822 -18.836  1.00 95.12           C  
ATOM   3651  C   ASP B 134      -7.585 -10.779 -19.517  1.00 95.12           C  
ATOM   3652  O   ASP B 134      -8.347 -11.488 -18.853  1.00 95.12           O  
ATOM   3653  CB  ASP B 134      -5.187 -10.422 -18.733  1.00 95.12           C  
ATOM   3654  CG  ASP B 134      -4.458 -10.520 -20.067  1.00 95.12           C  
ATOM   3655  OD1 ASP B 134      -4.779 -11.460 -20.830  1.00 95.12           O  
ATOM   3656  OD2 ASP B 134      -3.555  -9.686 -20.288  1.00 95.12           O1-
ATOM   3657  H   ASP B 134      -7.411 -10.285 -16.954  1.00 95.12           H  
ATOM   3658  HA  ASP B 134      -6.525  -8.911 -19.431  1.00 95.12           H  
ATOM   3659  HB2 ASP B 134      -5.281 -11.433 -18.334  1.00 95.12           H  
ATOM   3660  HB3 ASP B 134      -4.587  -9.829 -18.043  1.00 95.12           H  
ATOM   3661  N   ALA B 135      -7.602 -10.797 -20.848  1.00 93.69           N  
ATOM   3662  CA  ALA B 135      -8.576 -11.563 -21.616  1.00 93.69           C  
ATOM   3663  C   ALA B 135      -8.422 -13.072 -21.414  1.00 93.69           C  
ATOM   3664  O   ALA B 135      -9.411 -13.780 -21.217  1.00 93.69           O  
ATOM   3665  CB  ALA B 135      -8.395 -11.198 -23.086  1.00 93.69           C  
ATOM   3666  H   ALA B 135      -6.843 -10.353 -21.345  1.00 93.69           H  
ATOM   3667  HA  ALA B 135      -9.580 -11.282 -21.297  1.00 93.69           H  
ATOM   3668  HB1 ALA B 135      -7.414 -11.521 -23.437  1.00 93.69           H  
ATOM   3669  HB2 ALA B 135      -8.451 -10.113 -23.182  1.00 93.69           H  
ATOM   3670  HB3 ALA B 135      -9.171 -11.664 -23.692  1.00 93.69           H  
ATOM   3671  N   LYS B 136      -7.179 -13.568 -21.428  1.00 85.40           N  
ATOM   3672  CA  LYS B 136      -6.890 -15.008 -21.317  1.00 85.40           C  
ATOM   3673  C   LYS B 136      -7.312 -15.609 -19.978  1.00 85.40           C  
ATOM   3674  O   LYS B 136      -7.504 -16.814 -19.896  1.00 85.40           O  
ATOM   3675  CB  LYS B 136      -5.400 -15.243 -21.590  1.00 85.40           C  
ATOM   3676  CG  LYS B 136      -4.519 -14.748 -20.433  1.00 85.40           C  
ATOM   3677  CD  LYS B 136      -3.089 -14.523 -20.913  1.00 85.40           C  
ATOM   3678  CE  LYS B 136      -2.319 -13.812 -19.806  1.00 85.40           C  
ATOM   3679  NZ  LYS B 136      -1.013 -13.354 -20.317  1.00 85.40           N1+
ATOM   3680  H   LYS B 136      -6.409 -12.919 -21.514  1.00 85.40           H  
ATOM   3681  HA  LYS B 136      -7.466 -15.535 -22.077  1.00 85.40           H  
ATOM   3682  HB2 LYS B 136      -5.136 -14.725 -22.511  1.00 85.40           H  
ATOM   3683  HB3 LYS B 136      -5.223 -16.308 -21.736  1.00 85.40           H  
ATOM   3684  HG2 LYS B 136      -4.522 -15.482 -19.628  1.00 85.40           H  
ATOM   3685  HG3 LYS B 136      -4.912 -13.812 -20.036  1.00 85.40           H  
ATOM   3686  HD2 LYS B 136      -2.624 -15.477 -21.161  1.00 85.40           H  
ATOM   3687  HD3 LYS B 136      -3.113 -13.883 -21.795  1.00 85.40           H  
ATOM   3688  HE2 LYS B 136      -2.213 -14.481 -18.951  1.00 85.40           H  
ATOM   3689  HE3 LYS B 136      -2.913 -12.953 -19.492  1.00 85.40           H  
ATOM   3690  HZ1 LYS B 136      -0.519 -12.836 -19.603  1.00 85.40           H  
ATOM   3691  HZ2 LYS B 136      -1.193 -12.719 -21.082  1.00 85.40           H  
ATOM   3692  HZ3 LYS B 136      -0.463 -14.129 -20.657  1.00 85.40           H  
ATOM   3693  N   ASP B 137      -7.461 -14.770 -18.956  1.00 80.52           N  
ATOM   3694  CA  ASP B 137      -7.844 -15.186 -17.610  1.00 80.52           C  
ATOM   3695  C   ASP B 137      -9.364 -15.226 -17.412  1.00 80.52           C  
ATOM   3696  O   ASP B 137      -9.848 -15.929 -16.530  1.00 80.52           O  
ATOM   3697  CB  ASP B 137      -7.207 -14.223 -16.612  1.00 80.52           C  
ATOM   3698  CG  ASP B 137      -5.687 -14.191 -16.733  1.00 80.52           C  
ATOM   3699  OD1 ASP B 137      -5.019 -15.243 -16.624  1.00 80.52           O  
ATOM   3700  OD2 ASP B 137      -5.110 -13.085 -16.722  1.00 80.52           O1-
ATOM   3701  H   ASP B 137      -7.290 -13.789 -19.121  1.00 80.52           H  
ATOM   3702  HA  ASP B 137      -7.460 -16.187 -17.414  1.00 80.52           H  
ATOM   3703  HB2 ASP B 137      -7.606 -13.221 -16.770  1.00 80.52           H  
ATOM   3704  HB3 ASP B 137      -7.468 -14.533 -15.600  1.00 80.52           H  
ATOM   3705  N   LEU B 138     -10.121 -14.479 -18.223  1.00 86.71           N  
ATOM   3706  CA  LEU B 138     -11.586 -14.454 -18.171  1.00 86.71           C  
ATOM   3707  C   LEU B 138     -12.234 -15.417 -19.171  1.00 86.71           C  
ATOM   3708  O   LEU B 138     -13.375 -15.835 -18.969  1.00 86.71           O  
ATOM   3709  CB  LEU B 138     -12.082 -13.019 -18.407  1.00 86.71           C  
ATOM   3710  CG  LEU B 138     -11.655 -11.996 -17.338  1.00 86.71           C  
ATOM   3711  CD1 LEU B 138     -12.253 -10.638 -17.695  1.00 86.71           C  
ATOM   3712  CD2 LEU B 138     -12.146 -12.360 -15.936  1.00 86.71           C  
ATOM   3713  H   LEU B 138      -9.654 -13.910 -18.916  1.00 86.71           H  
ATOM   3714  HA  LEU B 138     -11.918 -14.780 -17.185  1.00 86.71           H  
ATOM   3715  HB2 LEU B 138     -11.723 -12.684 -19.380  1.00 86.71           H  
ATOM   3716  HB3 LEU B 138     -13.170 -13.039 -18.441  1.00 86.71           H  
ATOM   3717  HG  LEU B 138     -10.569 -11.906 -17.324  1.00 86.71           H  
ATOM   3718 HD11 LEU B 138     -12.025 -10.412 -18.736  1.00 86.71           H  
ATOM   3719 HD12 LEU B 138     -11.828  -9.867 -17.051  1.00 86.71           H  
ATOM   3720 HD13 LEU B 138     -13.337 -10.659 -17.575  1.00 86.71           H  
ATOM   3721 HD21 LEU B 138     -11.638 -13.260 -15.590  1.00 86.71           H  
ATOM   3722 HD22 LEU B 138     -11.911 -11.553 -15.242  1.00 86.71           H  
ATOM   3723 HD23 LEU B 138     -13.222 -12.535 -15.944  1.00 86.71           H  
ATOM   3724  N   LEU B 139     -11.533 -15.768 -20.251  1.00 85.98           N  
ATOM   3725  CA  LEU B 139     -12.024 -16.706 -21.257  1.00 85.98           C  
ATOM   3726  C   LEU B 139     -12.045 -18.138 -20.715  1.00 85.98           C  
ATOM   3727  O   LEU B 139     -11.011 -18.680 -20.327  1.00 85.98           O  
ATOM   3728  CB  LEU B 139     -11.141 -16.618 -22.513  1.00 85.98           C  
ATOM   3729  CG  LEU B 139     -11.370 -15.343 -23.339  1.00 85.98           C  
ATOM   3730  CD1 LEU B 139     -10.246 -15.200 -24.361  1.00 85.98           C  
ATOM   3731  CD2 LEU B 139     -12.699 -15.393 -24.100  1.00 85.98           C  
ATOM   3732  H   LEU B 139     -10.606 -15.383 -20.358  1.00 85.98           H  
ATOM   3733  HA  LEU B 139     -13.048 -16.439 -21.515  1.00 85.98           H  
ATOM   3734  HB2 LEU B 139     -11.336 -17.484 -23.147  1.00 85.98           H  
ATOM   3735  HB3 LEU B 139     -10.098 -16.665 -22.200  1.00 85.98           H  
ATOM   3736  HG  LEU B 139     -11.366 -14.465 -22.692  1.00 85.98           H  
ATOM   3737 HD11 LEU B 139     -10.407 -14.309 -24.968  1.00 85.98           H  
ATOM   3738 HD12 LEU B 139     -10.221 -16.090 -24.988  1.00 85.98           H  
ATOM   3739 HD13 LEU B 139      -9.296 -15.092 -23.838  1.00 85.98           H  
ATOM   3740 HD21 LEU B 139     -12.717 -16.253 -24.771  1.00 85.98           H  
ATOM   3741 HD22 LEU B 139     -12.820 -14.477 -24.680  1.00 85.98           H  
ATOM   3742 HD23 LEU B 139     -13.535 -15.465 -23.404  1.00 85.98           H  
ATOM   3743  N   GLN B 140     -13.209 -18.789 -20.769  1.00 81.72           N  
ATOM   3744  CA  GLN B 140     -13.287 -20.220 -20.481  1.00 81.72           C  
ATOM   3745  C   GLN B 140     -12.648 -21.041 -21.611  1.00 81.72           C  
ATOM   3746  O   GLN B 140     -12.449 -20.579 -22.743  1.00 81.72           O  
ATOM   3747  CB  GLN B 140     -14.731 -20.671 -20.200  1.00 81.72           C  
ATOM   3748  CG  GLN B 140     -15.351 -19.917 -19.015  1.00 81.72           C  
ATOM   3749  CD  GLN B 140     -16.748 -20.394 -18.622  1.00 81.72           C  
ATOM   3750  NE2 GLN B 140     -17.408 -19.652 -17.759  1.00 81.72           N  
ATOM   3751  OE1 GLN B 140     -17.274 -21.426 -19.027  1.00 81.72           O  
ATOM   3752  H   GLN B 140     -14.033 -18.314 -21.108  1.00 81.72           H  
ATOM   3753  HA  GLN B 140     -12.702 -20.412 -19.581  1.00 81.72           H  
ATOM   3754  HB2 GLN B 140     -14.724 -21.735 -19.965  1.00 81.72           H  
ATOM   3755  HB3 GLN B 140     -15.342 -20.529 -21.090  1.00 81.72           H  
ATOM   3756  HG2 GLN B 140     -15.416 -18.857 -19.264  1.00 81.72           H  
ATOM   3757  HG3 GLN B 140     -14.700 -20.017 -18.147  1.00 81.72           H  
ATOM   3758 HE21 GLN B 140     -18.385 -19.862 -17.617  1.00 81.72           H  
ATOM   3759 HE22 GLN B 140     -16.997 -18.784 -17.448  1.00 81.72           H  
ATOM   3760  N   GLU B 141     -12.350 -22.302 -21.314  1.00 80.59           N  
ATOM   3761  CA  GLU B 141     -11.843 -23.241 -22.308  1.00 80.59           C  
ATOM   3762  C   GLU B 141     -12.805 -23.348 -23.505  1.00 80.59           C  
ATOM   3763  O   GLU B 141     -14.024 -23.414 -23.353  1.00 80.59           O  
ATOM   3764  CB  GLU B 141     -11.580 -24.593 -21.640  1.00 80.59           C  
ATOM   3765  CG  GLU B 141     -10.670 -25.471 -22.506  1.00 80.59           C  
ATOM   3766  CD  GLU B 141     -10.325 -26.814 -21.847  1.00 80.59           C  
ATOM   3767  OE1 GLU B 141      -9.479 -27.521 -22.436  1.00 80.59           O  
ATOM   3768  OE2 GLU B 141     -10.923 -27.137 -20.795  1.00 80.59           O1-
ATOM   3769  H   GLU B 141     -12.526 -22.646 -20.381  1.00 80.59           H  
ATOM   3770  HA  GLU B 141     -10.888 -22.853 -22.662  1.00 80.59           H  
ATOM   3771  HB2 GLU B 141     -11.084 -24.421 -20.686  1.00 80.59           H  
ATOM   3772  HB3 GLU B 141     -12.530 -25.097 -21.458  1.00 80.59           H  
ATOM   3773  HG2 GLU B 141     -11.163 -25.659 -23.460  1.00 80.59           H  
ATOM   3774  HG3 GLU B 141      -9.750 -24.922 -22.710  1.00 80.59           H  
ATOM   3775  N   GLY B 142     -12.259 -23.301 -24.723  1.00 84.88           N  
ATOM   3776  CA  GLY B 142     -13.039 -23.317 -25.964  1.00 84.88           C  
ATOM   3777  C   GLY B 142     -13.763 -22.012 -26.327  1.00 84.88           C  
ATOM   3778  O   GLY B 142     -14.218 -21.890 -27.462  1.00 84.88           O  
ATOM   3779  H   GLY B 142     -11.252 -23.330 -24.793  1.00 84.88           H  
ATOM   3780  HA2 GLY B 142     -13.796 -24.097 -25.887  1.00 84.88           H  
ATOM   3781  HA3 GLY B 142     -12.378 -23.573 -26.792  1.00 84.88           H  
ATOM   3782  N   GLN B 143     -13.841 -21.012 -25.440  1.00 90.36           N  
ATOM   3783  CA  GLN B 143     -14.437 -19.715 -25.781  1.00 90.36           C  
ATOM   3784  C   GLN B 143     -13.447 -18.823 -26.548  1.00 90.36           C  
ATOM   3785  O   GLN B 143     -12.256 -18.765 -26.222  1.00 90.36           O  
ATOM   3786  CB  GLN B 143     -14.983 -19.005 -24.534  1.00 90.36           C  
ATOM   3787  CG  GLN B 143     -16.209 -19.715 -23.931  1.00 90.36           C  
ATOM   3788  CD  GLN B 143     -16.836 -18.901 -22.798  1.00 90.36           C  
ATOM   3789  NE2 GLN B 143     -18.142 -18.938 -22.640  1.00 90.36           N  
ATOM   3790  OE1 GLN B 143     -16.157 -18.219 -22.045  1.00 90.36           O  
ATOM   3791  H   GLN B 143     -13.485 -21.147 -24.504  1.00 90.36           H  
ATOM   3792  HA  GLN B 143     -15.285 -19.892 -26.442  1.00 90.36           H  
ATOM   3793  HB2 GLN B 143     -14.196 -18.918 -23.784  1.00 90.36           H  
ATOM   3794  HB3 GLN B 143     -15.285 -17.997 -24.819  1.00 90.36           H  
ATOM   3795  HG2 GLN B 143     -16.952 -19.860 -24.713  1.00 90.36           H  
ATOM   3796  HG3 GLN B 143     -15.918 -20.691 -23.543  1.00 90.36           H  
ATOM   3797 HE21 GLN B 143     -18.536 -18.194 -22.081  1.00 90.36           H  
ATOM   3798 HE22 GLN B 143     -18.732 -19.386 -23.326  1.00 90.36           H  
ATOM   3799  N   SER B 144     -13.940 -18.114 -27.566  1.00 95.45           N  
ATOM   3800  CA  SER B 144     -13.195 -17.084 -28.311  1.00 95.45           C  
ATOM   3801  C   SER B 144     -13.569 -15.660 -27.897  1.00 95.45           C  
ATOM   3802  O   SER B 144     -12.812 -14.733 -28.156  1.00 95.45           O  
ATOM   3803  CB  SER B 144     -13.428 -17.240 -29.814  1.00 95.45           C  
ATOM   3804  OG  SER B 144     -14.813 -17.165 -30.096  1.00 95.45           O  
ATOM   3805  H   SER B 144     -14.894 -18.274 -27.854  1.00 95.45           H  
ATOM   3806  HA  SER B 144     -12.126 -17.199 -28.133  1.00 95.45           H  
ATOM   3807  HB2 SER B 144     -13.040 -18.203 -30.144  1.00 95.45           H  
ATOM   3808  HB3 SER B 144     -12.899 -16.447 -30.344  1.00 95.45           H  
ATOM   3809  HG  SER B 144     -14.923 -16.871 -31.003  1.00 95.45           H  
ATOM   3810  N   SER B 145     -14.711 -15.469 -27.246  1.00 96.87           N  
ATOM   3811  CA  SER B 145     -15.160 -14.181 -26.722  1.00 96.87           C  
ATOM   3812  C   SER B 145     -16.084 -14.394 -25.533  1.00 96.87           C  
ATOM   3813  O   SER B 145     -16.729 -15.439 -25.453  1.00 96.87           O  
ATOM   3814  CB  SER B 145     -15.887 -13.369 -27.800  1.00 96.87           C  
ATOM   3815  OG  SER B 145     -17.030 -14.059 -28.278  1.00 96.87           O  
ATOM   3816  H   SER B 145     -15.312 -16.259 -27.067  1.00 96.87           H  
ATOM   3817  HA  SER B 145     -14.297 -13.609 -26.381  1.00 96.87           H  
ATOM   3818  HB2 SER B 145     -16.196 -12.411 -27.379  1.00 96.87           H  
ATOM   3819  HB3 SER B 145     -15.207 -13.177 -28.629  1.00 96.87           H  
ATOM   3820  HG  SER B 145     -17.477 -14.457 -27.528  1.00 96.87           H  
ATOM   3821  N   GLY B 146     -16.195 -13.393 -24.669  1.00 96.91           N  
ATOM   3822  CA  GLY B 146     -17.162 -13.373 -23.582  1.00 96.91           C  
ATOM   3823  C   GLY B 146     -17.428 -11.961 -23.081  1.00 96.91           C  
ATOM   3824  O   GLY B 146     -16.719 -11.003 -23.414  1.00 96.91           O  
ATOM   3825  H   GLY B 146     -15.618 -12.572 -24.783  1.00 96.91           H  
ATOM   3826  HA2 GLY B 146     -18.107 -13.801 -23.919  1.00 96.91           H  
ATOM   3827  HA3 GLY B 146     -16.806 -13.982 -22.751  1.00 96.91           H  
ATOM   3828  N   PHE B 147     -18.477 -11.851 -22.278  1.00 97.79           N  
ATOM   3829  CA  PHE B 147     -18.878 -10.614 -21.625  1.00 97.79           C  
ATOM   3830  C   PHE B 147     -19.120 -10.875 -20.148  1.00 97.79           C  
ATOM   3831  O   PHE B 147     -19.595 -11.939 -19.756  1.00 97.79           O  
ATOM   3832  CB  PHE B 147     -20.142 -10.049 -22.279  1.00 97.79           C  
ATOM   3833  CG  PHE B 147     -19.991  -9.737 -23.752  1.00 97.79           C  
ATOM   3834  CD1 PHE B 147     -19.518  -8.478 -24.165  1.00 97.79           C  
ATOM   3835  CD2 PHE B 147     -20.294 -10.722 -24.710  1.00 97.79           C  
ATOM   3836  CE1 PHE B 147     -19.356  -8.201 -25.534  1.00 97.79           C  
ATOM   3837  CE2 PHE B 147     -20.126 -10.448 -26.079  1.00 97.79           C  
ATOM   3838  CZ  PHE B 147     -19.658  -9.187 -26.491  1.00 97.79           C  
ATOM   3839  H   PHE B 147     -19.013 -12.683 -22.078  1.00 97.79           H  
ATOM   3840  HA  PHE B 147     -18.081  -9.878 -21.717  1.00 97.79           H  
ATOM   3841  HB2 PHE B 147     -20.945 -10.776 -22.155  1.00 97.79           H  
ATOM   3842  HB3 PHE B 147     -20.437  -9.140 -21.754  1.00 97.79           H  
ATOM   3843  HD1 PHE B 147     -19.270  -7.730 -23.426  1.00 97.79           H  
ATOM   3844  HD2 PHE B 147     -20.627 -11.697 -24.388  1.00 97.79           H  
ATOM   3845  HE1 PHE B 147     -18.985  -7.236 -25.850  1.00 97.79           H  
ATOM   3846  HE2 PHE B 147     -20.337 -11.214 -26.811  1.00 97.79           H  
ATOM   3847  HZ  PHE B 147     -19.515  -8.981 -27.541  1.00 97.79           H  
ATOM   3848  N   ARG B 148     -18.829  -9.881 -19.317  1.00 97.79           N  
ATOM   3849  CA  ARG B 148     -19.163  -9.908 -17.896  1.00 97.79           C  
ATOM   3850  C   ARG B 148     -19.710  -8.562 -17.475  1.00 97.79           C  
ATOM   3851  O   ARG B 148     -19.113  -7.537 -17.790  1.00 97.79           O  
ATOM   3852  CB  ARG B 148     -17.931 -10.340 -17.092  1.00 97.79           C  
ATOM   3853  CG  ARG B 148     -18.162 -10.344 -15.578  1.00 97.79           C  
ATOM   3854  CD  ARG B 148     -16.894 -10.834 -14.877  1.00 97.79           C  
ATOM   3855  NE  ARG B 148     -17.074 -10.851 -13.417  1.00 97.79           N  
ATOM   3856  CZ  ARG B 148     -16.620  -9.979 -12.539  1.00 97.79           C  
ATOM   3857  NH1 ARG B 148     -16.035  -8.864 -12.882  1.00 97.79           N1+
ATOM   3858  NH2 ARG B 148     -16.732 -10.235 -11.270  1.00 97.79           N  
ATOM   3859  H   ARG B 148     -18.414  -9.045 -19.705  1.00 97.79           H  
ATOM   3860  HA  ARG B 148     -19.951 -10.644 -17.733  1.00 97.79           H  
ATOM   3861  HB2 ARG B 148     -17.101  -9.668 -17.317  1.00 97.79           H  
ATOM   3862  HB3 ARG B 148     -17.643 -11.343 -17.407  1.00 97.79           H  
ATOM   3863  HG2 ARG B 148     -18.389  -9.336 -15.231  1.00 97.79           H  
ATOM   3864  HG3 ARG B 148     -18.996 -11.001 -15.334  1.00 97.79           H  
ATOM   3865  HD2 ARG B 148     -16.051 -10.205 -15.159  1.00 97.79           H  
ATOM   3866  HD3 ARG B 148     -16.676 -11.847 -15.214  1.00 97.79           H  
ATOM   3867  HE  ARG B 148     -17.624 -11.612 -13.046  1.00 97.79           H  
ATOM   3868 HH11 ARG B 148     -15.652  -8.242 -12.184  1.00 97.79           H  
ATOM   3869 HH12 ARG B 148     -15.881  -8.675 -13.862  1.00 97.79           H  
ATOM   3870 HH21 ARG B 148     -17.148 -11.108 -10.976  1.00 97.79           H  
ATOM   3871 HH22 ARG B 148     -16.307  -9.620 -10.592  1.00 97.79           H  
ATOM   3872  N   VAL B 149     -20.801  -8.577 -16.723  1.00 98.61           N  
ATOM   3873  CA  VAL B 149     -21.343  -7.405 -16.030  1.00 98.61           C  
ATOM   3874  C   VAL B 149     -21.409  -7.682 -14.540  1.00 98.61           C  
ATOM   3875  O   VAL B 149     -21.555  -8.834 -14.125  1.00 98.61           O  
ATOM   3876  CB  VAL B 149     -22.718  -6.971 -16.570  1.00 98.61           C  
ATOM   3877  CG1 VAL B 149     -22.635  -6.631 -18.063  1.00 98.61           C  
ATOM   3878  CG2 VAL B 149     -23.811  -8.022 -16.334  1.00 98.61           C  
ATOM   3879  H   VAL B 149     -21.207  -9.475 -16.503  1.00 98.61           H  
ATOM   3880  HA  VAL B 149     -20.664  -6.564 -16.168  1.00 98.61           H  
ATOM   3881  HB  VAL B 149     -23.014  -6.061 -16.048  1.00 98.61           H  
ATOM   3882 HG11 VAL B 149     -23.585  -6.213 -18.397  1.00 98.61           H  
ATOM   3883 HG12 VAL B 149     -21.851  -5.890 -18.223  1.00 98.61           H  
ATOM   3884 HG13 VAL B 149     -22.408  -7.525 -18.644  1.00 98.61           H  
ATOM   3885 HG21 VAL B 149     -24.043  -8.076 -15.269  1.00 98.61           H  
ATOM   3886 HG22 VAL B 149     -23.477  -9.005 -16.664  1.00 98.61           H  
ATOM   3887 HG23 VAL B 149     -24.720  -7.743 -16.867  1.00 98.61           H  
ATOM   3888  N   PHE B 150     -21.329  -6.634 -13.731  1.00 98.55           N  
ATOM   3889  CA  PHE B 150     -21.576  -6.738 -12.300  1.00 98.55           C  
ATOM   3890  C   PHE B 150     -22.294  -5.499 -11.762  1.00 98.55           C  
ATOM   3891  O   PHE B 150     -22.271  -4.429 -12.371  1.00 98.55           O  
ATOM   3892  CB  PHE B 150     -20.266  -7.024 -11.547  1.00 98.55           C  
ATOM   3893  CG  PHE B 150     -19.389  -5.802 -11.367  1.00 98.55           C  
ATOM   3894  CD1 PHE B 150     -18.473  -5.435 -12.367  1.00 98.55           C  
ATOM   3895  CD2 PHE B 150     -19.537  -5.002 -10.217  1.00 98.55           C  
ATOM   3896  CE1 PHE B 150     -17.714  -4.263 -12.220  1.00 98.55           C  
ATOM   3897  CE2 PHE B 150     -18.790  -3.822 -10.082  1.00 98.55           C  
ATOM   3898  CZ  PHE B 150     -17.885  -3.448 -11.087  1.00 98.55           C  
ATOM   3899  H   PHE B 150     -21.190  -5.713 -14.117  1.00 98.55           H  
ATOM   3900  HA  PHE B 150     -22.251  -7.578 -12.137  1.00 98.55           H  
ATOM   3901  HB2 PHE B 150     -19.707  -7.805 -12.064  1.00 98.55           H  
ATOM   3902  HB3 PHE B 150     -20.511  -7.412 -10.558  1.00 98.55           H  
ATOM   3903  HD1 PHE B 150     -18.369  -6.037 -13.258  1.00 98.55           H  
ATOM   3904  HD2 PHE B 150     -20.237  -5.281  -9.443  1.00 98.55           H  
ATOM   3905  HE1 PHE B 150     -17.012  -3.971 -12.987  1.00 98.55           H  
ATOM   3906  HE2 PHE B 150     -18.910  -3.195  -9.210  1.00 98.55           H  
ATOM   3907  HZ  PHE B 150     -17.319  -2.534 -10.981  1.00 98.55           H  
ATOM   3908  N   GLY B 151     -22.909  -5.670 -10.598  1.00 98.82           N  
ATOM   3909  CA  GLY B 151     -23.412  -4.610  -9.744  1.00 98.82           C  
ATOM   3910  C   GLY B 151     -23.080  -4.903  -8.285  1.00 98.82           C  
ATOM   3911  O   GLY B 151     -22.951  -6.057  -7.876  1.00 98.82           O  
ATOM   3912  H   GLY B 151     -22.874  -6.591 -10.186  1.00 98.82           H  
ATOM   3913  HA2 GLY B 151     -24.492  -4.512  -9.853  1.00 98.82           H  
ATOM   3914  HA3 GLY B 151     -22.942  -3.670 -10.030  1.00 98.82           H  
ATOM   3915  N   THR B 152     -22.912  -3.859  -7.489  1.00 98.77           N  
ATOM   3916  CA  THR B 152     -22.588  -3.955  -6.067  1.00 98.77           C  
ATOM   3917  C   THR B 152     -23.174  -2.771  -5.311  1.00 98.77           C  
ATOM   3918  O   THR B 152     -23.494  -1.745  -5.910  1.00 98.77           O  
ATOM   3919  CB  THR B 152     -21.066  -4.082  -5.870  1.00 98.77           C  
ATOM   3920  CG2 THR B 152     -20.281  -2.853  -6.322  1.00 98.77           C  
ATOM   3921  OG1 THR B 152     -20.717  -4.314  -4.527  1.00 98.77           O  
ATOM   3922  H   THR B 152     -23.000  -2.932  -7.881  1.00 98.77           H  
ATOM   3923  HA  THR B 152     -23.061  -4.856  -5.677  1.00 98.77           H  
ATOM   3924  HB  THR B 152     -20.724  -4.936  -6.455  1.00 98.77           H  
ATOM   3925  HG1 THR B 152     -21.314  -4.973  -4.163  1.00 98.77           H  
ATOM   3926 HG21 THR B 152     -19.215  -3.042  -6.194  1.00 98.77           H  
ATOM   3927 HG22 THR B 152     -20.571  -1.980  -5.737  1.00 98.77           H  
ATOM   3928 HG23 THR B 152     -20.472  -2.665  -7.380  1.00 98.77           H  
ATOM   3929  N   GLY B 153     -23.330  -2.908  -4.001  1.00 98.72           N  
ATOM   3930  CA  GLY B 153     -23.701  -1.798  -3.138  1.00 98.72           C  
ATOM   3931  C   GLY B 153     -23.407  -2.084  -1.675  1.00 98.72           C  
ATOM   3932  O   GLY B 153     -23.230  -3.244  -1.287  1.00 98.72           O  
ATOM   3933  H   GLY B 153     -23.029  -3.763  -3.554  1.00 98.72           H  
ATOM   3934  HA2 GLY B 153     -24.758  -1.557  -3.254  1.00 98.72           H  
ATOM   3935  HA3 GLY B 153     -23.117  -0.926  -3.432  1.00 98.72           H  
ATOM   3936  N   GLY B 154     -23.363  -1.022  -0.879  1.00 98.59           N  
ATOM   3937  CA  GLY B 154     -23.042  -1.053   0.544  1.00 98.59           C  
ATOM   3938  C   GLY B 154     -23.860  -0.028   1.321  1.00 98.59           C  
ATOM   3939  O   GLY B 154     -24.061   1.096   0.872  1.00 98.59           O  
ATOM   3940  H   GLY B 154     -23.461  -0.109  -1.299  1.00 98.59           H  
ATOM   3941  HA2 GLY B 154     -23.225  -2.049   0.949  1.00 98.59           H  
ATOM   3942  HA3 GLY B 154     -21.986  -0.818   0.680  1.00 98.59           H  
ATOM   3943  N   THR B 155     -24.353  -0.403   2.501  1.00 98.46           N  
ATOM   3944  CA  THR B 155     -25.120   0.529   3.347  1.00 98.46           C  
ATOM   3945  C   THR B 155     -24.229   1.479   4.138  1.00 98.46           C  
ATOM   3946  O   THR B 155     -24.687   2.540   4.539  1.00 98.46           O  
ATOM   3947  CB  THR B 155     -26.040  -0.201   4.335  1.00 98.46           C  
ATOM   3948  CG2 THR B 155     -27.037  -1.130   3.642  1.00 98.46           C  
ATOM   3949  OG1 THR B 155     -25.299  -0.960   5.270  1.00 98.46           O  
ATOM   3950  H   THR B 155     -24.191  -1.347   2.820  1.00 98.46           H  
ATOM   3951  HA  THR B 155     -25.748   1.150   2.708  1.00 98.46           H  
ATOM   3952  HB  THR B 155     -26.610   0.547   4.886  1.00 98.46           H  
ATOM   3953  HG1 THR B 155     -24.787  -0.329   5.782  1.00 98.46           H  
ATOM   3954 HG21 THR B 155     -26.514  -1.921   3.107  1.00 98.46           H  
ATOM   3955 HG22 THR B 155     -27.694  -1.576   4.389  1.00 98.46           H  
ATOM   3956 HG23 THR B 155     -27.636  -0.554   2.935  1.00 98.46           H  
ATOM   3957  N   GLY B 156     -22.994   1.073   4.441  1.00 97.82           N  
ATOM   3958  CA  GLY B 156     -22.083   1.819   5.313  1.00 97.82           C  
ATOM   3959  C   GLY B 156     -21.501   3.074   4.668  1.00 97.82           C  
ATOM   3960  O   GLY B 156     -21.232   4.037   5.370  1.00 97.82           O  
ATOM   3961  H   GLY B 156     -22.678   0.193   4.058  1.00 97.82           H  
ATOM   3962  HA2 GLY B 156     -22.609   2.123   6.219  1.00 97.82           H  
ATOM   3963  HA3 GLY B 156     -21.249   1.178   5.600  1.00 97.82           H  
ATOM   3964  N   ASP B 157     -21.352   3.081   3.349  1.00 97.98           N  
ATOM   3965  CA  ASP B 157     -20.834   4.193   2.544  1.00 97.98           C  
ATOM   3966  C   ASP B 157     -21.829   4.629   1.457  1.00 97.98           C  
ATOM   3967  O   ASP B 157     -21.455   5.262   0.473  1.00 97.98           O  
ATOM   3968  CB  ASP B 157     -19.467   3.789   1.973  1.00 97.98           C  
ATOM   3969  CG  ASP B 157     -19.489   2.572   1.039  1.00 97.98           C  
ATOM   3970  OD1 ASP B 157     -20.469   1.780   1.042  1.00 97.98           O  
ATOM   3971  OD2 ASP B 157     -18.477   2.399   0.321  1.00 97.98           O1-
ATOM   3972  H   ASP B 157     -21.510   2.230   2.828  1.00 97.98           H  
ATOM   3973  HA  ASP B 157     -20.679   5.062   3.183  1.00 97.98           H  
ATOM   3974  HB2 ASP B 157     -19.051   4.637   1.429  1.00 97.98           H  
ATOM   3975  HB3 ASP B 157     -18.797   3.574   2.806  1.00 97.98           H  
ATOM   3976  N   HIS B 158     -23.103   4.246   1.616  1.00 98.20           N  
ATOM   3977  CA  HIS B 158     -24.197   4.528   0.678  1.00 98.20           C  
ATOM   3978  C   HIS B 158     -23.836   4.218  -0.782  1.00 98.20           C  
ATOM   3979  O   HIS B 158     -24.211   4.951  -1.697  1.00 98.20           O  
ATOM   3980  CB  HIS B 158     -24.692   5.967   0.880  1.00 98.20           C  
ATOM   3981  CG  HIS B 158     -25.099   6.251   2.299  1.00 98.20           C  
ATOM   3982  CD2 HIS B 158     -26.353   6.120   2.828  1.00 98.20           C  
ATOM   3983  ND1 HIS B 158     -24.269   6.657   3.318  1.00 98.20           N  
ATOM   3984  CE1 HIS B 158     -25.006   6.768   4.430  1.00 98.20           C  
ATOM   3985  NE2 HIS B 158     -26.290   6.446   4.187  1.00 98.20           N  
ATOM   3986  H   HIS B 158     -23.332   3.774   2.479  1.00 98.20           H  
ATOM   3987  HA  HIS B 158     -25.016   3.856   0.933  1.00 98.20           H  
ATOM   3988  HB2 HIS B 158     -25.547   6.149   0.228  1.00 98.20           H  
ATOM   3989  HB3 HIS B 158     -23.901   6.661   0.597  1.00 98.20           H  
ATOM   3990  HD1 HIS B 158     -23.279   6.854   3.263  1.00 98.20           H  
ATOM   3991  HD2 HIS B 158     -27.235   5.809   2.288  1.00 98.20           H  
ATOM   3992  HE1 HIS B 158     -24.618   7.081   5.388  1.00 98.20           H  
ATOM   3993  N   SER B 159     -23.061   3.154  -0.994  1.00 98.17           N  
ATOM   3994  CA  SER B 159     -22.392   2.933  -2.264  1.00 98.17           C  
ATOM   3995  C   SER B 159     -23.256   2.196  -3.277  1.00 98.17           C  
ATOM   3996  O   SER B 159     -24.013   1.276  -2.949  1.00 98.17           O  
ATOM   3997  CB  SER B 159     -21.033   2.256  -2.083  1.00 98.17           C  
ATOM   3998  OG  SER B 159     -21.138   1.015  -1.416  1.00 98.17           O  
ATOM   3999  H   SER B 159     -22.821   2.561  -0.214  1.00 98.17           H  
ATOM   4000  HA  SER B 159     -22.190   3.922  -2.675  1.00 98.17           H  
ATOM   4001  HB2 SER B 159     -20.391   2.919  -1.500  1.00 98.17           H  
ATOM   4002  HB3 SER B 159     -20.576   2.108  -3.061  1.00 98.17           H  
ATOM   4003  HG  SER B 159     -20.872   1.195  -0.511  1.00 98.17           H  
ATOM   4004  N   LEU B 160     -23.073   2.567  -4.541  1.00 98.62           N  
ATOM   4005  CA  LEU B 160     -23.583   1.861  -5.706  1.00 98.62           C  
ATOM   4006  C   LEU B 160     -22.436   1.700  -6.698  1.00 98.62           C  
ATOM   4007  O   LEU B 160     -21.810   2.675  -7.089  1.00 98.62           O  
ATOM   4008  CB  LEU B 160     -24.753   2.657  -6.309  1.00 98.62           C  
ATOM   4009  CG  LEU B 160     -25.373   2.009  -7.561  1.00 98.62           C  
ATOM   4010  CD1 LEU B 160     -26.044   0.667  -7.249  1.00 98.62           C  
ATOM   4011  CD2 LEU B 160     -26.429   2.936  -8.160  1.00 98.62           C  
ATOM   4012  H   LEU B 160     -22.452   3.346  -4.709  1.00 98.62           H  
ATOM   4013  HA  LEU B 160     -23.932   0.874  -5.405  1.00 98.62           H  
ATOM   4014  HB2 LEU B 160     -24.389   3.648  -6.577  1.00 98.62           H  
ATOM   4015  HB3 LEU B 160     -25.525   2.780  -5.548  1.00 98.62           H  
ATOM   4016  HG  LEU B 160     -24.602   1.846  -8.314  1.00 98.62           H  
ATOM   4017 HD11 LEU B 160     -26.785   0.797  -6.460  1.00 98.62           H  
ATOM   4018 HD12 LEU B 160     -25.295  -0.055  -6.925  1.00 98.62           H  
ATOM   4019 HD13 LEU B 160     -26.525   0.280  -8.148  1.00 98.62           H  
ATOM   4020 HD21 LEU B 160     -27.223   3.119  -7.435  1.00 98.62           H  
ATOM   4021 HD22 LEU B 160     -25.960   3.885  -8.420  1.00 98.62           H  
ATOM   4022 HD23 LEU B 160     -26.844   2.493  -9.065  1.00 98.62           H  
ATOM   4023  N   GLY B 161     -22.159   0.469  -7.115  1.00 98.66           N  
ATOM   4024  CA  GLY B 161     -21.137   0.175  -8.113  1.00 98.66           C  
ATOM   4025  C   GLY B 161     -21.699  -0.657  -9.254  1.00 98.66           C  
ATOM   4026  O   GLY B 161     -22.511  -1.556  -9.040  1.00 98.66           O  
ATOM   4027  H   GLY B 161     -22.719  -0.294  -6.763  1.00 98.66           H  
ATOM   4028  HA2 GLY B 161     -20.742   1.101  -8.530  1.00 98.66           H  
ATOM   4029  HA3 GLY B 161     -20.305  -0.359  -7.653  1.00 98.66           H  
ATOM   4030  N   LEU B 162     -21.251  -0.371 -10.468  1.00 98.68           N  
ATOM   4031  CA  LEU B 162     -21.610  -1.086 -11.687  1.00 98.68           C  
ATOM   4032  C   LEU B 162     -20.374  -1.216 -12.570  1.00 98.68           C  
ATOM   4033  O   LEU B 162     -19.481  -0.372 -12.549  1.00 98.68           O  
ATOM   4034  CB  LEU B 162     -22.725  -0.324 -12.430  1.00 98.68           C  
ATOM   4035  CG  LEU B 162     -24.110  -0.388 -11.760  1.00 98.68           C  
ATOM   4036  CD1 LEU B 162     -25.026   0.682 -12.356  1.00 98.68           C  
ATOM   4037  CD2 LEU B 162     -24.782  -1.747 -11.974  1.00 98.68           C  
ATOM   4038  H   LEU B 162     -20.579   0.377 -10.557  1.00 98.68           H  
ATOM   4039  HA  LEU B 162     -21.950  -2.092 -11.441  1.00 98.68           H  
ATOM   4040  HB2 LEU B 162     -22.814  -0.716 -13.443  1.00 98.68           H  
ATOM   4041  HB3 LEU B 162     -22.417   0.719 -12.512  1.00 98.68           H  
ATOM   4042  HG  LEU B 162     -24.028  -0.189 -10.692  1.00 98.68           H  
ATOM   4043 HD11 LEU B 162     -26.003   0.639 -11.875  1.00 98.68           H  
ATOM   4044 HD12 LEU B 162     -24.597   1.666 -12.169  1.00 98.68           H  
ATOM   4045 HD13 LEU B 162     -25.134   0.532 -13.430  1.00 98.68           H  
ATOM   4046 HD21 LEU B 162     -24.154  -2.534 -11.557  1.00 98.68           H  
ATOM   4047 HD22 LEU B 162     -25.745  -1.762 -11.464  1.00 98.68           H  
ATOM   4048 HD23 LEU B 162     -24.924  -1.934 -13.039  1.00 98.68           H  
ATOM   4049  N   GLY B 163     -20.336  -2.245 -13.405  1.00 98.69           N  
ATOM   4050  CA  GLY B 163     -19.307  -2.320 -14.428  1.00 98.69           C  
ATOM   4051  C   GLY B 163     -19.531  -3.428 -15.434  1.00 98.69           C  
ATOM   4052  O   GLY B 163     -20.398  -4.294 -15.280  1.00 98.69           O  
ATOM   4053  H   GLY B 163     -21.045  -2.962 -13.354  1.00 98.69           H  
ATOM   4054  HA2 GLY B 163     -19.286  -1.375 -14.972  1.00 98.69           H  
ATOM   4055  HA3 GLY B 163     -18.328  -2.445 -13.968  1.00 98.69           H  
ATOM   4056  N   ALA B 164     -18.736  -3.371 -16.491  1.00 98.64           N  
ATOM   4057  CA  ALA B 164     -18.796  -4.287 -17.609  1.00 98.64           C  
ATOM   4058  C   ALA B 164     -17.399  -4.545 -18.168  1.00 98.64           C  
ATOM   4059  O   ALA B 164     -16.517  -3.687 -18.136  1.00 98.64           O  
ATOM   4060  CB  ALA B 164     -19.740  -3.721 -18.677  1.00 98.64           C  
ATOM   4061  H   ALA B 164     -18.007  -2.673 -16.493  1.00 98.64           H  
ATOM   4062  HA  ALA B 164     -19.206  -5.233 -17.257  1.00 98.64           H  
ATOM   4063  HB1 ALA B 164     -20.727  -3.553 -18.246  1.00 98.64           H  
ATOM   4064  HB2 ALA B 164     -19.830  -4.428 -19.502  1.00 98.64           H  
ATOM   4065  HB3 ALA B 164     -19.348  -2.776 -19.053  1.00 98.64           H  
ATOM   4066  N   SER B 165     -17.212  -5.728 -18.731  1.00 98.36           N  
ATOM   4067  CA  SER B 165     -16.027  -6.072 -19.506  1.00 98.36           C  
ATOM   4068  C   SER B 165     -16.414  -6.914 -20.713  1.00 98.36           C  
ATOM   4069  O   SER B 165     -17.333  -7.733 -20.648  1.00 98.36           O  
ATOM   4070  CB  SER B 165     -14.971  -6.758 -18.636  1.00 98.36           C  
ATOM   4071  OG  SER B 165     -15.530  -7.883 -17.993  1.00 98.36           O  
ATOM   4072  H   SER B 165     -17.978  -6.385 -18.726  1.00 98.36           H  
ATOM   4073  HA  SER B 165     -15.594  -5.146 -19.883  1.00 98.36           H  
ATOM   4074  HB2 SER B 165     -14.624  -6.054 -17.880  1.00 98.36           H  
ATOM   4075  HB3 SER B 165     -14.123  -7.062 -19.249  1.00 98.36           H  
ATOM   4076  HG  SER B 165     -16.443  -7.663 -17.796  1.00 98.36           H  
ATOM   4077  N   ALA B 166     -15.706  -6.689 -21.812  1.00 98.49           N  
ATOM   4078  CA  ALA B 166     -15.771  -7.479 -23.028  1.00 98.49           C  
ATOM   4079  C   ALA B 166     -14.358  -7.960 -23.347  1.00 98.49           C  
ATOM   4080  O   ALA B 166     -13.408  -7.176 -23.306  1.00 98.49           O  
ATOM   4081  CB  ALA B 166     -16.354  -6.625 -24.158  1.00 98.49           C  
ATOM   4082  H   ALA B 166     -14.977  -5.991 -21.766  1.00 98.49           H  
ATOM   4083  HA  ALA B 166     -16.411  -8.348 -22.878  1.00 98.49           H  
ATOM   4084  HB1 ALA B 166     -17.345  -6.268 -23.876  1.00 98.49           H  
ATOM   4085  HB2 ALA B 166     -16.433  -7.227 -25.064  1.00 98.49           H  
ATOM   4086  HB3 ALA B 166     -15.706  -5.771 -24.349  1.00 98.49           H  
ATOM   4087  N   PHE B 167     -14.216  -9.243 -23.643  1.00 97.92           N  
ATOM   4088  CA  PHE B 167     -12.920  -9.871 -23.866  1.00 97.92           C  
ATOM   4089  C   PHE B 167     -13.014 -10.921 -24.962  1.00 97.92           C  
ATOM   4090  O   PHE B 167     -14.070 -11.509 -25.206  1.00 97.92           O  
ATOM   4091  CB  PHE B 167     -12.375 -10.451 -22.551  1.00 97.92           C  
ATOM   4092  CG  PHE B 167     -13.405 -11.172 -21.704  1.00 97.92           C  
ATOM   4093  CD1 PHE B 167     -14.134 -10.462 -20.731  1.00 97.92           C  
ATOM   4094  CD2 PHE B 167     -13.665 -12.537 -21.910  1.00 97.92           C  
ATOM   4095  CE1 PHE B 167     -15.129 -11.112 -19.982  1.00 97.92           C  
ATOM   4096  CE2 PHE B 167     -14.643 -13.195 -21.146  1.00 97.92           C  
ATOM   4097  CZ  PHE B 167     -15.384 -12.477 -20.191  1.00 97.92           C  
ATOM   4098  H   PHE B 167     -15.028  -9.845 -23.642  1.00 97.92           H  
ATOM   4099  HA  PHE B 167     -12.218  -9.115 -24.217  1.00 97.92           H  
ATOM   4100  HB2 PHE B 167     -11.966  -9.631 -21.960  1.00 97.92           H  
ATOM   4101  HB3 PHE B 167     -11.548 -11.128 -22.768  1.00 97.92           H  
ATOM   4102  HD1 PHE B 167     -13.941  -9.413 -20.565  1.00 97.92           H  
ATOM   4103  HD2 PHE B 167     -13.116 -13.077 -22.668  1.00 97.92           H  
ATOM   4104  HE1 PHE B 167     -15.693 -10.559 -19.245  1.00 97.92           H  
ATOM   4105  HE2 PHE B 167     -14.834 -14.247 -21.299  1.00 97.92           H  
ATOM   4106  HZ  PHE B 167     -16.152 -12.974 -19.618  1.00 97.92           H  
ATOM   4107  N   GLY B 168     -11.900 -11.162 -25.641  1.00 97.77           N  
ATOM   4108  CA  GLY B 168     -11.843 -12.145 -26.707  1.00 97.77           C  
ATOM   4109  C   GLY B 168     -10.435 -12.460 -27.167  1.00 97.77           C  
ATOM   4110  O   GLY B 168      -9.466 -11.813 -26.772  1.00 97.77           O  
ATOM   4111  H   GLY B 168     -11.066 -10.631 -25.430  1.00 97.77           H  
ATOM   4112  HA2 GLY B 168     -12.278 -13.075 -26.344  1.00 97.77           H  
ATOM   4113  HA3 GLY B 168     -12.426 -11.800 -27.561  1.00 97.77           H  
ATOM   4114  N   ARG B 169     -10.347 -13.488 -28.006  1.00 96.87           N  
ATOM   4115  CA  ARG B 169      -9.129 -13.958 -28.648  1.00 96.87           C  
ATOM   4116  C   ARG B 169      -9.397 -14.444 -30.067  1.00 96.87           C  
ATOM   4117  O   ARG B 169     -10.471 -14.947 -30.394  1.00 96.87           O  
ATOM   4118  CB  ARG B 169      -8.434 -15.035 -27.800  1.00 96.87           C  
ATOM   4119  CG  ARG B 169      -9.249 -16.334 -27.704  1.00 96.87           C  
ATOM   4120  CD  ARG B 169      -8.512 -17.372 -26.857  1.00 96.87           C  
ATOM   4121  NE  ARG B 169      -9.396 -18.501 -26.523  1.00 96.87           N  
ATOM   4122  CZ  ARG B 169      -9.083 -19.556 -25.801  1.00 96.87           C  
ATOM   4123  NH1 ARG B 169      -7.866 -19.782 -25.391  1.00 96.87           N1+
ATOM   4124  NH2 ARG B 169     -10.021 -20.380 -25.448  1.00 96.87           N  
ATOM   4125  H   ARG B 169     -11.209 -13.945 -28.268  1.00 96.87           H  
ATOM   4126  HA  ARG B 169      -8.452 -13.106 -28.723  1.00 96.87           H  
ATOM   4127  HB2 ARG B 169      -7.463 -15.258 -28.243  1.00 96.87           H  
ATOM   4128  HB3 ARG B 169      -8.260 -14.638 -26.799  1.00 96.87           H  
ATOM   4129  HG2 ARG B 169     -10.217 -16.115 -27.254  1.00 96.87           H  
ATOM   4130  HG3 ARG B 169      -9.410 -16.754 -28.696  1.00 96.87           H  
ATOM   4131  HD2 ARG B 169      -7.643 -17.724 -27.415  1.00 96.87           H  
ATOM   4132  HD3 ARG B 169      -8.169 -16.900 -25.936  1.00 96.87           H  
ATOM   4133  HE  ARG B 169     -10.382 -18.395 -26.719  1.00 96.87           H  
ATOM   4134 HH11 ARG B 169      -7.655 -20.573 -24.799  1.00 96.87           H  
ATOM   4135 HH12 ARG B 169      -7.144 -19.120 -25.640  1.00 96.87           H  
ATOM   4136 HH21 ARG B 169      -9.843 -21.037 -24.702  1.00 96.87           H  
ATOM   4137 HH22 ARG B 169     -10.969 -20.076 -25.619  1.00 96.87           H  
ATOM   4138  N   THR B 170      -8.367 -14.338 -30.883  1.00 95.55           N  
ATOM   4139  CA  THR B 170      -8.211 -14.985 -32.185  1.00 95.55           C  
ATOM   4140  C   THR B 170      -7.065 -15.997 -32.082  1.00 95.55           C  
ATOM   4141  O   THR B 170      -6.684 -16.386 -30.979  1.00 95.55           O  
ATOM   4142  CB  THR B 170      -7.959 -13.933 -33.275  1.00 95.55           C  
ATOM   4143  CG2 THR B 170      -9.015 -12.829 -33.318  1.00 95.55           C  
ATOM   4144  OG1 THR B 170      -6.716 -13.326 -33.058  1.00 95.55           O  
ATOM   4145  H   THR B 170      -7.526 -13.963 -30.467  1.00 95.55           H  
ATOM   4146  HA  THR B 170      -9.117 -15.534 -32.443  1.00 95.55           H  
ATOM   4147  HB  THR B 170      -7.942 -14.431 -34.245  1.00 95.55           H  
ATOM   4148  HG1 THR B 170      -6.789 -12.802 -32.257  1.00 95.55           H  
ATOM   4149 HG21 THR B 170     -10.007 -13.274 -33.397  1.00 95.55           H  
ATOM   4150 HG22 THR B 170      -8.967 -12.214 -32.420  1.00 95.55           H  
ATOM   4151 HG23 THR B 170      -8.838 -12.198 -34.190  1.00 95.55           H  
ATOM   4152  N   GLU B 171      -6.503 -16.438 -33.207  1.00 94.41           N  
ATOM   4153  CA  GLU B 171      -5.332 -17.323 -33.205  1.00 94.41           C  
ATOM   4154  C   GLU B 171      -4.082 -16.653 -32.619  1.00 94.41           C  
ATOM   4155  O   GLU B 171      -3.269 -17.324 -31.989  1.00 94.41           O  
ATOM   4156  CB  GLU B 171      -5.028 -17.780 -34.637  1.00 94.41           C  
ATOM   4157  CG  GLU B 171      -6.146 -18.658 -35.218  1.00 94.41           C  
ATOM   4158  CD  GLU B 171      -5.834 -19.183 -36.628  1.00 94.41           C  
ATOM   4159  OE1 GLU B 171      -6.606 -20.054 -37.089  1.00 94.41           O  
ATOM   4160  OE2 GLU B 171      -4.861 -18.702 -37.250  1.00 94.41           O1-
ATOM   4161  H   GLU B 171      -6.833 -16.104 -34.101  1.00 94.41           H  
ATOM   4162  HA  GLU B 171      -5.537 -18.202 -32.593  1.00 94.41           H  
ATOM   4163  HB2 GLU B 171      -4.104 -18.358 -34.628  1.00 94.41           H  
ATOM   4164  HB3 GLU B 171      -4.885 -16.903 -35.268  1.00 94.41           H  
ATOM   4165  HG2 GLU B 171      -7.070 -18.079 -35.258  1.00 94.41           H  
ATOM   4166  HG3 GLU B 171      -6.307 -19.502 -34.547  1.00 94.41           H  
ATOM   4167  N   ASN B 172      -3.922 -15.342 -32.823  1.00 97.08           N  
ATOM   4168  CA  ASN B 172      -2.695 -14.626 -32.475  1.00 97.08           C  
ATOM   4169  C   ASN B 172      -2.915 -13.281 -31.765  1.00 97.08           C  
ATOM   4170  O   ASN B 172      -1.945 -12.598 -31.457  1.00 97.08           O  
ATOM   4171  CB  ASN B 172      -1.854 -14.480 -33.750  1.00 97.08           C  
ATOM   4172  CG  ASN B 172      -2.387 -13.465 -34.747  1.00 97.08           C  
ATOM   4173  ND2 ASN B 172      -1.558 -13.056 -35.677  1.00 97.08           N  
ATOM   4174  OD1 ASN B 172      -3.532 -13.044 -34.731  1.00 97.08           O  
ATOM   4175  H   ASN B 172      -4.613 -14.848 -33.370  1.00 97.08           H  
ATOM   4176  HA  ASN B 172      -2.124 -15.231 -31.772  1.00 97.08           H  
ATOM   4177  HB2 ASN B 172      -1.766 -15.446 -34.247  1.00 97.08           H  
ATOM   4178  HB3 ASN B 172      -0.852 -14.172 -33.454  1.00 97.08           H  
ATOM   4179 HD21 ASN B 172      -0.623 -13.436 -35.700  1.00 97.08           H  
ATOM   4180 HD22 ASN B 172      -1.935 -12.409 -36.356  1.00 97.08           H  
ATOM   4181  N   LEU B 173      -4.160 -12.890 -31.504  1.00 96.98           N  
ATOM   4182  CA  LEU B 173      -4.506 -11.688 -30.742  1.00 96.98           C  
ATOM   4183  C   LEU B 173      -5.434 -12.052 -29.593  1.00 96.98           C  
ATOM   4184  O   LEU B 173      -6.408 -12.762 -29.824  1.00 96.98           O  
ATOM   4185  CB  LEU B 173      -5.185 -10.646 -31.650  1.00 96.98           C  
ATOM   4186  CG  LEU B 173      -4.225  -9.955 -32.631  1.00 96.98           C  
ATOM   4187  CD1 LEU B 173      -4.932  -9.652 -33.952  1.00 96.98           C  
ATOM   4188  CD2 LEU B 173      -3.733  -8.636 -32.036  1.00 96.98           C  
ATOM   4189  H   LEU B 173      -4.909 -13.504 -31.789  1.00 96.98           H  
ATOM   4190  HA  LEU B 173      -3.603 -11.247 -30.321  1.00 96.98           H  
ATOM   4191  HB2 LEU B 173      -5.991 -11.125 -32.204  1.00 96.98           H  
ATOM   4192  HB3 LEU B 173      -5.655  -9.888 -31.023  1.00 96.98           H  
ATOM   4193  HG  LEU B 173      -3.367 -10.593 -32.843  1.00 96.98           H  
ATOM   4194 HD11 LEU B 173      -5.235 -10.591 -34.415  1.00 96.98           H  
ATOM   4195 HD12 LEU B 173      -4.241  -9.143 -34.625  1.00 96.98           H  
ATOM   4196 HD13 LEU B 173      -5.807  -9.028 -33.778  1.00 96.98           H  
ATOM   4197 HD21 LEU B 173      -3.266  -8.830 -31.070  1.00 96.98           H  
ATOM   4198 HD22 LEU B 173      -4.567  -7.949 -31.893  1.00 96.98           H  
ATOM   4199 HD23 LEU B 173      -3.000  -8.188 -32.705  1.00 96.98           H  
ATOM   4200  N   ASP B 174      -5.206 -11.492 -28.416  1.00 97.00           N  
ATOM   4201  CA  ASP B 174      -6.183 -11.428 -27.330  1.00 97.00           C  
ATOM   4202  C   ASP B 174      -6.361  -9.980 -26.859  1.00 97.00           C  
ATOM   4203  O   ASP B 174      -5.511  -9.118 -27.105  1.00 97.00           O  
ATOM   4204  CB  ASP B 174      -5.823 -12.400 -26.197  1.00 97.00           C  
ATOM   4205  CG  ASP B 174      -4.519 -12.038 -25.479  1.00 97.00           C  
ATOM   4206  OD1 ASP B 174      -4.500 -10.999 -24.784  1.00 97.00           O  
ATOM   4207  OD2 ASP B 174      -3.548 -12.813 -25.616  1.00 97.00           O1-
ATOM   4208  H   ASP B 174      -4.363 -10.949 -28.298  1.00 97.00           H  
ATOM   4209  HA  ASP B 174      -7.153 -11.741 -27.716  1.00 97.00           H  
ATOM   4210  HB2 ASP B 174      -6.636 -12.411 -25.472  1.00 97.00           H  
ATOM   4211  HB3 ASP B 174      -5.746 -13.406 -26.611  1.00 97.00           H  
ATOM   4212  N   GLY B 175      -7.502  -9.683 -26.243  1.00 98.25           N  
ATOM   4213  CA  GLY B 175      -7.757  -8.350 -25.719  1.00 98.25           C  
ATOM   4214  C   GLY B 175      -9.006  -8.242 -24.862  1.00 98.25           C  
ATOM   4215  O   GLY B 175      -9.937  -9.044 -24.963  1.00 98.25           O  
ATOM   4216  H   GLY B 175      -8.199 -10.402 -26.113  1.00 98.25           H  
ATOM   4217  HA2 GLY B 175      -7.826  -7.633 -26.537  1.00 98.25           H  
ATOM   4218  HA3 GLY B 175      -6.906  -8.074 -25.096  1.00 98.25           H  
ATOM   4219  N   ILE B 176      -8.996  -7.235 -23.997  1.00 98.49           N  
ATOM   4220  CA  ILE B 176     -10.055  -6.915 -23.045  1.00 98.49           C  
ATOM   4221  C   ILE B 176     -10.271  -5.405 -23.009  1.00 98.49           C  
ATOM   4222  O   ILE B 176      -9.318  -4.626 -23.022  1.00 98.49           O  
ATOM   4223  CB  ILE B 176      -9.750  -7.501 -21.645  1.00 98.49           C  
ATOM   4224  CG1 ILE B 176     -10.886  -7.184 -20.648  1.00 98.49           C  
ATOM   4225  CG2 ILE B 176      -8.386  -7.042 -21.098  1.00 98.49           C  
ATOM   4226  CD1 ILE B 176     -10.756  -7.958 -19.335  1.00 98.49           C  
ATOM   4227  H   ILE B 176      -8.196  -6.619 -24.012  1.00 98.49           H  
ATOM   4228  HA  ILE B 176     -10.978  -7.373 -23.399  1.00 98.49           H  
ATOM   4229  HB  ILE B 176      -9.706  -8.584 -21.759  1.00 98.49           H  
ATOM   4230 HG12 ILE B 176     -10.900  -6.118 -20.417  1.00 98.49           H  
ATOM   4231 HG13 ILE B 176     -11.842  -7.448 -21.101  1.00 98.49           H  
ATOM   4232 HG21 ILE B 176      -8.180  -7.512 -20.136  1.00 98.49           H  
ATOM   4233 HG22 ILE B 176      -7.599  -7.350 -21.787  1.00 98.49           H  
ATOM   4234 HG23 ILE B 176      -8.363  -5.960 -20.968  1.00 98.49           H  
ATOM   4235 HD11 ILE B 176      -9.933  -7.559 -18.743  1.00 98.49           H  
ATOM   4236 HD12 ILE B 176     -10.558  -9.008 -19.549  1.00 98.49           H  
ATOM   4237 HD13 ILE B 176     -11.679  -7.861 -18.763  1.00 98.49           H  
ATOM   4238  N   VAL B 177     -11.534  -5.002 -22.916  1.00 98.78           N  
ATOM   4239  CA  VAL B 177     -11.949  -3.661 -22.505  1.00 98.78           C  
ATOM   4240  C   VAL B 177     -12.825  -3.820 -21.271  1.00 98.78           C  
ATOM   4241  O   VAL B 177     -13.791  -4.582 -21.298  1.00 98.78           O  
ATOM   4242  CB  VAL B 177     -12.686  -2.920 -23.636  1.00 98.78           C  
ATOM   4243  CG1 VAL B 177     -13.111  -1.514 -23.191  1.00 98.78           C  
ATOM   4244  CG2 VAL B 177     -11.791  -2.772 -24.875  1.00 98.78           C  
ATOM   4245  H   VAL B 177     -12.253  -5.712 -22.955  1.00 98.78           H  
ATOM   4246  HA  VAL B 177     -11.072  -3.074 -22.233  1.00 98.78           H  
ATOM   4247  HB  VAL B 177     -13.577  -3.481 -23.917  1.00 98.78           H  
ATOM   4248 HG11 VAL B 177     -13.585  -0.990 -24.021  1.00 98.78           H  
ATOM   4249 HG12 VAL B 177     -13.831  -1.576 -22.375  1.00 98.78           H  
ATOM   4250 HG13 VAL B 177     -12.242  -0.948 -22.856  1.00 98.78           H  
ATOM   4251 HG21 VAL B 177     -12.315  -2.208 -25.647  1.00 98.78           H  
ATOM   4252 HG22 VAL B 177     -10.870  -2.255 -24.609  1.00 98.78           H  
ATOM   4253 HG23 VAL B 177     -11.545  -3.755 -25.276  1.00 98.78           H  
ATOM   4254  N   ALA B 178     -12.488  -3.120 -20.193  1.00 98.65           N  
ATOM   4255  CA  ALA B 178     -13.211  -3.139 -18.930  1.00 98.65           C  
ATOM   4256  C   ALA B 178     -13.500  -1.713 -18.451  1.00 98.65           C  
ATOM   4257  O   ALA B 178     -12.688  -0.804 -18.627  1.00 98.65           O  
ATOM   4258  CB  ALA B 178     -12.415  -3.950 -17.900  1.00 98.65           C  
ATOM   4259  H   ALA B 178     -11.689  -2.504 -20.252  1.00 98.65           H  
ATOM   4260  HA  ALA B 178     -14.172  -3.634 -19.073  1.00 98.65           H  
ATOM   4261  HB1 ALA B 178     -12.254  -4.963 -18.268  1.00 98.65           H  
ATOM   4262  HB2 ALA B 178     -12.966  -3.994 -16.961  1.00 98.65           H  
ATOM   4263  HB3 ALA B 178     -11.449  -3.477 -17.720  1.00 98.65           H  
ATOM   4264  N   TRP B 179     -14.662  -1.534 -17.835  1.00 98.81           N  
ATOM   4265  CA  TRP B 179     -15.102  -0.293 -17.211  1.00 98.81           C  
ATOM   4266  C   TRP B 179     -15.832  -0.609 -15.906  1.00 98.81           C  
ATOM   4267  O   TRP B 179     -16.653  -1.528 -15.857  1.00 98.81           O  
ATOM   4268  CB  TRP B 179     -16.007   0.483 -18.179  1.00 98.81           C  
ATOM   4269  CG  TRP B 179     -16.845   1.564 -17.558  1.00 98.81           C  
ATOM   4270  CD1 TRP B 179     -16.407   2.755 -17.088  1.00 98.81           C  
ATOM   4271  CD2 TRP B 179     -18.264   1.512 -17.211  1.00 98.81           C  
ATOM   4272  CE2 TRP B 179     -18.627   2.752 -16.604  1.00 98.81           C  
ATOM   4273  CE3 TRP B 179     -19.267   0.522 -17.303  1.00 98.81           C  
ATOM   4274  NE1 TRP B 179     -17.458   3.474 -16.554  1.00 98.81           N  
ATOM   4275  CZ2 TRP B 179     -19.926   3.015 -16.155  1.00 98.81           C  
ATOM   4276  CZ3 TRP B 179     -20.570   0.765 -16.826  1.00 98.81           C  
ATOM   4277  CH2 TRP B 179     -20.902   2.010 -16.261  1.00 98.81           C  
ATOM   4278  H   TRP B 179     -15.287  -2.322 -17.750  1.00 98.81           H  
ATOM   4279  HA  TRP B 179     -14.239   0.328 -16.971  1.00 98.81           H  
ATOM   4280  HB2 TRP B 179     -16.687  -0.223 -18.657  1.00 98.81           H  
ATOM   4281  HB3 TRP B 179     -15.388   0.921 -18.961  1.00 98.81           H  
ATOM   4282  HD1 TRP B 179     -15.376   3.078 -17.070  1.00 98.81           H  
ATOM   4283  HE1 TRP B 179     -17.355   4.345 -16.052  1.00 98.81           H  
ATOM   4284  HE3 TRP B 179     -19.015  -0.441 -17.722  1.00 98.81           H  
ATOM   4285  HZ2 TRP B 179     -20.161   3.966 -15.703  1.00 98.81           H  
ATOM   4286  HZ3 TRP B 179     -21.321  -0.009 -16.886  1.00 98.81           H  
ATOM   4287  HH2 TRP B 179     -21.899   2.191 -15.888  1.00 98.81           H  
ATOM   4288  N   SER B 180     -15.564   0.178 -14.873  1.00 98.81           N  
ATOM   4289  CA  SER B 180     -16.377   0.261 -13.667  1.00 98.81           C  
ATOM   4290  C   SER B 180     -16.659   1.715 -13.306  1.00 98.81           C  
ATOM   4291  O   SER B 180     -15.873   2.621 -13.596  1.00 98.81           O  
ATOM   4292  CB  SER B 180     -15.749  -0.507 -12.497  1.00 98.81           C  
ATOM   4293  OG  SER B 180     -14.469  -0.035 -12.134  1.00 98.81           O  
ATOM   4294  H   SER B 180     -14.829   0.866 -14.955  1.00 98.81           H  
ATOM   4295  HA  SER B 180     -17.342  -0.202 -13.872  1.00 98.81           H  
ATOM   4296  HB2 SER B 180     -16.409  -0.426 -11.633  1.00 98.81           H  
ATOM   4297  HB3 SER B 180     -15.672  -1.559 -12.771  1.00 98.81           H  
ATOM   4298  HG  SER B 180     -14.250  -0.434 -11.289  1.00 98.81           H  
ATOM   4299  N   SER B 181     -17.811   1.927 -12.678  1.00 98.81           N  
ATOM   4300  CA  SER B 181     -18.201   3.175 -12.038  1.00 98.81           C  
ATOM   4301  C   SER B 181     -18.733   2.867 -10.648  1.00 98.81           C  
ATOM   4302  O   SER B 181     -19.394   1.841 -10.448  1.00 98.81           O  
ATOM   4303  CB  SER B 181     -19.249   3.915 -12.866  1.00 98.81           C  
ATOM   4304  OG  SER B 181     -19.557   5.192 -12.340  1.00 98.81           O  
ATOM   4305  H   SER B 181     -18.404   1.131 -12.493  1.00 98.81           H  
ATOM   4306  HA  SER B 181     -17.319   3.810 -11.955  1.00 98.81           H  
ATOM   4307  HB2 SER B 181     -18.844   4.058 -13.869  1.00 98.81           H  
ATOM   4308  HB3 SER B 181     -20.157   3.315 -12.933  1.00 98.81           H  
ATOM   4309  HG  SER B 181     -19.997   5.131 -11.488  1.00 98.81           H  
ATOM   4310  N   ARG B 182     -18.461   3.748  -9.693  1.00 98.50           N  
ATOM   4311  CA  ARG B 182     -18.906   3.613  -8.315  1.00 98.50           C  
ATOM   4312  C   ARG B 182     -19.177   4.978  -7.711  1.00 98.50           C  
ATOM   4313  O   ARG B 182     -18.294   5.824  -7.708  1.00 98.50           O  
ATOM   4314  CB  ARG B 182     -17.838   2.851  -7.524  1.00 98.50           C  
ATOM   4315  CG  ARG B 182     -18.280   2.538  -6.089  1.00 98.50           C  
ATOM   4316  CD  ARG B 182     -17.125   1.903  -5.312  1.00 98.50           C  
ATOM   4317  NE  ARG B 182     -16.679   0.635  -5.921  1.00 98.50           N  
ATOM   4318  CZ  ARG B 182     -17.117  -0.570  -5.628  1.00 98.50           C  
ATOM   4319  NH1 ARG B 182     -18.096  -0.780  -4.788  1.00 98.50           N1+
ATOM   4320  NH2 ARG B 182     -16.526  -1.595  -6.164  1.00 98.50           N  
ATOM   4321  H   ARG B 182     -17.915   4.563  -9.932  1.00 98.50           H  
ATOM   4322  HA  ARG B 182     -19.839   3.052  -8.297  1.00 98.50           H  
ATOM   4323  HB2 ARG B 182     -16.921   3.439  -7.497  1.00 98.50           H  
ATOM   4324  HB3 ARG B 182     -17.626   1.915  -8.043  1.00 98.50           H  
ATOM   4325  HG2 ARG B 182     -18.573   3.457  -5.582  1.00 98.50           H  
ATOM   4326  HG3 ARG B 182     -19.137   1.862  -6.105  1.00 98.50           H  
ATOM   4327  HD2 ARG B 182     -17.431   1.747  -4.277  1.00 98.50           H  
ATOM   4328  HD3 ARG B 182     -16.286   2.599  -5.304  1.00 98.50           H  
ATOM   4329  HE  ARG B 182     -15.901   0.697  -6.561  1.00 98.50           H  
ATOM   4330 HH11 ARG B 182     -18.363  -1.722  -4.540  1.00 98.50           H  
ATOM   4331 HH12 ARG B 182     -18.527   0.016  -4.339  1.00 98.50           H  
ATOM   4332 HH21 ARG B 182     -16.523  -2.472  -5.661  1.00 98.50           H  
ATOM   4333 HH22 ARG B 182     -15.771  -1.393  -6.804  1.00 98.50           H  
ATOM   4334  N   ASP B 183     -20.362   5.131  -7.151  1.00 98.71           N  
ATOM   4335  CA  ASP B 183     -20.727   6.259  -6.307  1.00 98.71           C  
ATOM   4336  C   ASP B 183     -20.634   5.822  -4.842  1.00 98.71           C  
ATOM   4337  O   ASP B 183     -20.999   4.686  -4.508  1.00 98.71           O  
ATOM   4338  CB  ASP B 183     -22.125   6.759  -6.681  1.00 98.71           C  
ATOM   4339  CG  ASP B 183     -22.188   7.200  -8.149  1.00 98.71           C  
ATOM   4340  OD1 ASP B 183     -21.717   8.314  -8.457  1.00 98.71           O  
ATOM   4341  OD2 ASP B 183     -22.707   6.405  -8.972  1.00 98.71           O1-
ATOM   4342  H   ASP B 183     -21.029   4.375  -7.212  1.00 98.71           H  
ATOM   4343  HA  ASP B 183     -20.039   7.085  -6.483  1.00 98.71           H  
ATOM   4344  HB2 ASP B 183     -22.385   7.602  -6.041  1.00 98.71           H  
ATOM   4345  HB3 ASP B 183     -22.851   5.964  -6.504  1.00 98.71           H  
ATOM   4346  N   ARG B 184     -20.121   6.691  -3.970  1.00 98.47           N  
ATOM   4347  CA  ARG B 184     -20.025   6.463  -2.520  1.00 98.47           C  
ATOM   4348  C   ARG B 184     -20.335   7.759  -1.792  1.00 98.47           C  
ATOM   4349  O   ARG B 184     -19.668   8.760  -2.017  1.00 98.47           O  
ATOM   4350  CB  ARG B 184     -18.625   5.981  -2.114  1.00 98.47           C  
ATOM   4351  CG  ARG B 184     -18.142   4.765  -2.915  1.00 98.47           C  
ATOM   4352  CD  ARG B 184     -16.722   4.390  -2.516  1.00 98.47           C  
ATOM   4353  NE  ARG B 184     -16.651   3.926  -1.126  1.00 98.47           N  
ATOM   4354  CZ  ARG B 184     -15.645   4.133  -0.310  1.00 98.47           C  
ATOM   4355  NH1 ARG B 184     -14.653   4.923  -0.604  1.00 98.47           N1+
ATOM   4356  NH2 ARG B 184     -15.637   3.527   0.837  1.00 98.47           N  
ATOM   4357  H   ARG B 184     -19.773   7.566  -4.335  1.00 98.47           H  
ATOM   4358  HA  ARG B 184     -20.759   5.718  -2.211  1.00 98.47           H  
ATOM   4359  HB2 ARG B 184     -17.913   6.792  -2.260  1.00 98.47           H  
ATOM   4360  HB3 ARG B 184     -18.645   5.735  -1.053  1.00 98.47           H  
ATOM   4361  HG2 ARG B 184     -18.810   3.917  -2.761  1.00 98.47           H  
ATOM   4362  HG3 ARG B 184     -18.117   5.019  -3.974  1.00 98.47           H  
ATOM   4363  HD2 ARG B 184     -16.360   3.598  -3.172  1.00 98.47           H  
ATOM   4364  HD3 ARG B 184     -16.088   5.264  -2.671  1.00 98.47           H  
ATOM   4365  HE  ARG B 184     -17.396   3.350  -0.763  1.00 98.47           H  
ATOM   4366 HH11 ARG B 184     -14.797   5.687  -1.249  1.00 98.47           H  
ATOM   4367 HH12 ARG B 184     -13.920   5.049   0.079  1.00 98.47           H  
ATOM   4368 HH21 ARG B 184     -14.809   3.593   1.410  1.00 98.47           H  
ATOM   4369 HH22 ARG B 184     -16.388   2.875   1.013  1.00 98.47           H  
ATOM   4370  N   GLY B 185     -21.330   7.731  -0.920  1.00 98.31           N  
ATOM   4371  CA  GLY B 185     -21.710   8.886  -0.122  1.00 98.31           C  
ATOM   4372  C   GLY B 185     -20.995   8.917   1.223  1.00 98.31           C  
ATOM   4373  O   GLY B 185     -19.892   8.390   1.400  1.00 98.31           O  
ATOM   4374  H   GLY B 185     -21.714   6.828  -0.676  1.00 98.31           H  
ATOM   4375  HA2 GLY B 185     -21.487   9.812  -0.652  1.00 98.31           H  
ATOM   4376  HA3 GLY B 185     -22.786   8.854   0.049  1.00 98.31           H  
ATOM   4377  N   ASP B 186     -21.694   9.509   2.183  1.00 98.22           N  
ATOM   4378  CA  ASP B 186     -21.298   9.623   3.577  1.00 98.22           C  
ATOM   4379  C   ASP B 186     -20.893   8.277   4.196  1.00 98.22           C  
ATOM   4380  O   ASP B 186     -21.563   7.254   4.009  1.00 98.22           O  
ATOM   4381  CB  ASP B 186     -22.483  10.207   4.351  1.00 98.22           C  
ATOM   4382  CG  ASP B 186     -22.659  11.723   4.224  1.00 98.22           C  
ATOM   4383  OD1 ASP B 186     -21.784  12.388   3.626  1.00 98.22           O  
ATOM   4384  OD2 ASP B 186     -23.680  12.209   4.762  1.00 98.22           O1-
ATOM   4385  H   ASP B 186     -22.491  10.059   1.894  1.00 98.22           H  
ATOM   4386  HA  ASP B 186     -20.450  10.304   3.651  1.00 98.22           H  
ATOM   4387  HB2 ASP B 186     -23.402   9.708   4.042  1.00 98.22           H  
ATOM   4388  HB3 ASP B 186     -22.332   9.967   5.402  1.00 98.22           H  
ATOM   4389  N   LEU B 187     -19.818   8.295   4.989  1.00 97.58           N  
ATOM   4390  CA  LEU B 187     -19.219   7.100   5.582  1.00 97.58           C  
ATOM   4391  C   LEU B 187     -19.672   6.921   7.032  1.00 97.58           C  
ATOM   4392  O   LEU B 187     -19.252   7.668   7.922  1.00 97.58           O  
ATOM   4393  CB  LEU B 187     -17.685   7.177   5.511  1.00 97.58           C  
ATOM   4394  CG  LEU B 187     -17.084   7.532   4.143  1.00 97.58           C  
ATOM   4395  CD1 LEU B 187     -15.574   7.670   4.315  1.00 97.58           C  
ATOM   4396  CD2 LEU B 187     -17.371   6.463   3.094  1.00 97.58           C  
ATOM   4397  H   LEU B 187     -19.368   9.187   5.140  1.00 97.58           H  
ATOM   4398  HA  LEU B 187     -19.536   6.226   5.013  1.00 97.58           H  
ATOM   4399  HB2 LEU B 187     -17.284   6.216   5.833  1.00 97.58           H  
ATOM   4400  HB3 LEU B 187     -17.351   7.931   6.223  1.00 97.58           H  
ATOM   4401  HG  LEU B 187     -17.472   8.489   3.795  1.00 97.58           H  
ATOM   4402 HD11 LEU B 187     -15.125   7.817   3.333  1.00 97.58           H  
ATOM   4403 HD12 LEU B 187     -15.176   6.770   4.783  1.00 97.58           H  
ATOM   4404 HD13 LEU B 187     -15.353   8.537   4.936  1.00 97.58           H  
ATOM   4405 HD21 LEU B 187     -17.026   5.485   3.432  1.00 97.58           H  
ATOM   4406 HD22 LEU B 187     -16.879   6.722   2.156  1.00 97.58           H  
ATOM   4407 HD23 LEU B 187     -18.444   6.433   2.903  1.00 97.58           H  
ATOM   4408  N   ARG B 188     -20.468   5.887   7.293  1.00 96.85           N  
ATOM   4409  CA  ARG B 188     -20.937   5.519   8.632  1.00 96.85           C  
ATOM   4410  C   ARG B 188     -19.813   4.892   9.455  1.00 96.85           C  
ATOM   4411  O   ARG B 188     -19.389   3.763   9.201  1.00 96.85           O  
ATOM   4412  CB  ARG B 188     -22.150   4.592   8.497  1.00 96.85           C  
ATOM   4413  CG  ARG B 188     -22.788   4.312   9.862  1.00 96.85           C  
ATOM   4414  CD  ARG B 188     -24.041   3.447   9.700  1.00 96.85           C  
ATOM   4415  NE  ARG B 188     -24.655   3.181  11.016  1.00 96.85           N  
ATOM   4416  CZ  ARG B 188     -24.801   2.010  11.610  1.00 96.85           C  
ATOM   4417  NH1 ARG B 188     -24.581   0.871  11.013  1.00 96.85           N1+
ATOM   4418  NH2 ARG B 188     -25.145   1.953  12.868  1.00 96.85           N  
ATOM   4419  H   ARG B 188     -20.754   5.316   6.511  1.00 96.85           H  
ATOM   4420  HA  ARG B 188     -21.252   6.431   9.140  1.00 96.85           H  
ATOM   4421  HB2 ARG B 188     -21.846   3.652   8.036  1.00 96.85           H  
ATOM   4422  HB3 ARG B 188     -22.889   5.072   7.855  1.00 96.85           H  
ATOM   4423  HG2 ARG B 188     -22.075   3.791  10.502  1.00 96.85           H  
ATOM   4424  HG3 ARG B 188     -23.059   5.258  10.331  1.00 96.85           H  
ATOM   4425  HD2 ARG B 188     -23.762   2.520   9.197  1.00 96.85           H  
ATOM   4426  HD3 ARG B 188     -24.755   3.976   9.070  1.00 96.85           H  
ATOM   4427  HE  ARG B 188     -24.832   4.001  11.580  1.00 96.85           H  
ATOM   4428 HH11 ARG B 188     -24.488   0.043  11.583  1.00 96.85           H  
ATOM   4429 HH12 ARG B 188     -24.206   0.851  10.075  1.00 96.85           H  
ATOM   4430 HH21 ARG B 188     -24.995   1.097  13.384  1.00 96.85           H  
ATOM   4431 HH22 ARG B 188     -25.182   2.808  13.403  1.00 96.85           H  
ATOM   4432  N   GLN B 189     -19.388   5.600  10.492  1.00 94.51           N  
ATOM   4433  CA  GLN B 189     -18.355   5.157  11.420  1.00 94.51           C  
ATOM   4434  C   GLN B 189     -18.940   4.291  12.548  1.00 94.51           C  
ATOM   4435  O   GLN B 189     -20.139   4.312  12.839  1.00 94.51           O  
ATOM   4436  CB  GLN B 189     -17.631   6.387  11.982  1.00 94.51           C  
ATOM   4437  CG  GLN B 189     -17.044   7.348  10.931  1.00 94.51           C  
ATOM   4438  CD  GLN B 189     -16.131   6.650   9.936  1.00 94.51           C  
ATOM   4439  NE2 GLN B 189     -16.440   6.677   8.660  1.00 94.51           N  
ATOM   4440  OE1 GLN B 189     -15.147   6.032  10.289  1.00 94.51           O  
ATOM   4441  H   GLN B 189     -19.819   6.494  10.681  1.00 94.51           H  
ATOM   4442  HA  GLN B 189     -17.625   4.551  10.883  1.00 94.51           H  
ATOM   4443  HB2 GLN B 189     -18.336   6.952  12.592  1.00 94.51           H  
ATOM   4444  HB3 GLN B 189     -16.828   6.040  12.634  1.00 94.51           H  
ATOM   4445  HG2 GLN B 189     -16.466   8.117  11.445  1.00 94.51           H  
ATOM   4446  HG3 GLN B 189     -17.855   7.850  10.403  1.00 94.51           H  
ATOM   4447 HE21 GLN B 189     -17.293   7.129   8.363  1.00 94.51           H  
ATOM   4448 HE22 GLN B 189     -15.887   6.075   8.066  1.00 94.51           H  
ATOM   4449  N   SER B 190     -18.085   3.517  13.211  1.00 95.78           N  
ATOM   4450  CA  SER B 190     -18.467   2.595  14.288  1.00 95.78           C  
ATOM   4451  C   SER B 190     -18.708   3.275  15.637  1.00 95.78           C  
ATOM   4452  O   SER B 190     -19.389   2.700  16.482  1.00 95.78           O  
ATOM   4453  CB  SER B 190     -17.432   1.482  14.433  1.00 95.78           C  
ATOM   4454  OG  SER B 190     -16.160   1.995  14.775  1.00 95.78           O  
ATOM   4455  H   SER B 190     -17.134   3.474  12.873  1.00 95.78           H  
ATOM   4456  HA  SER B 190     -19.411   2.123  14.017  1.00 95.78           H  
ATOM   4457  HB2 SER B 190     -17.355   0.928  13.498  1.00 95.78           H  
ATOM   4458  HB3 SER B 190     -17.781   0.789  15.200  1.00 95.78           H  
ATOM   4459  HG  SER B 190     -15.746   2.235  13.943  1.00 95.78           H  
ATOM   4460  N   ASN B 191     -18.225   4.506  15.824  1.00 93.84           N  
ATOM   4461  CA  ASN B 191     -18.569   5.367  16.964  1.00 93.84           C  
ATOM   4462  C   ASN B 191     -19.922   6.089  16.784  1.00 93.84           C  
ATOM   4463  O   ASN B 191     -20.347   6.838  17.661  1.00 93.84           O  
ATOM   4464  CB  ASN B 191     -17.416   6.353  17.228  1.00 93.84           C  
ATOM   4465  CG  ASN B 191     -17.238   7.389  16.131  1.00 93.84           C  
ATOM   4466  ND2 ASN B 191     -16.538   8.458  16.411  1.00 93.84           N  
ATOM   4467  OD1 ASN B 191     -17.702   7.213  15.016  1.00 93.84           O  
ATOM   4468  H   ASN B 191     -17.686   4.929  15.082  1.00 93.84           H  
ATOM   4469  HA  ASN B 191     -18.677   4.747  17.854  1.00 93.84           H  
ATOM   4470  HB2 ASN B 191     -17.621   6.873  18.164  1.00 93.84           H  
ATOM   4471  HB3 ASN B 191     -16.483   5.804  17.354  1.00 93.84           H  
ATOM   4472 HD21 ASN B 191     -16.303   8.689  17.366  1.00 93.84           H  
ATOM   4473 HD22 ASN B 191     -16.484   9.192  15.718  1.00 93.84           H  
ATOM   4474  N   GLY B 192     -20.608   5.868  15.658  1.00 92.06           N  
ATOM   4475  CA  GLY B 192     -21.893   6.490  15.340  1.00 92.06           C  
ATOM   4476  C   GLY B 192     -21.793   7.827  14.605  1.00 92.06           C  
ATOM   4477  O   GLY B 192     -22.833   8.368  14.232  1.00 92.06           O  
ATOM   4478  H   GLY B 192     -20.188   5.279  14.953  1.00 92.06           H  
ATOM   4479  HA2 GLY B 192     -22.453   6.659  16.260  1.00 92.06           H  
ATOM   4480  HA3 GLY B 192     -22.461   5.808  14.708  1.00 92.06           H  
ATOM   4481  N   GLU B 193     -20.583   8.338  14.369  1.00 89.38           N  
ATOM   4482  CA  GLU B 193     -20.367   9.516  13.528  1.00 89.38           C  
ATOM   4483  C   GLU B 193     -20.554   9.190  12.041  1.00 89.38           C  
ATOM   4484  O   GLU B 193     -20.544   8.031  11.603  1.00 89.38           O  
ATOM   4485  CB  GLU B 193     -18.980  10.134  13.790  1.00 89.38           C  
ATOM   4486  CG  GLU B 193     -18.898  10.767  15.189  1.00 89.38           C  
ATOM   4487  CD  GLU B 193     -17.494  11.271  15.563  1.00 89.38           C  
ATOM   4488  OE1 GLU B 193     -17.392  11.909  16.636  1.00 89.38           O  
ATOM   4489  OE2 GLU B 193     -16.506  10.835  14.923  1.00 89.38           O1-
ATOM   4490  H   GLU B 193     -19.761   7.851  14.697  1.00 89.38           H  
ATOM   4491  HA  GLU B 193     -21.113  10.268  13.783  1.00 89.38           H  
ATOM   4492  HB2 GLU B 193     -18.787  10.914  13.054  1.00 89.38           H  
ATOM   4493  HB3 GLU B 193     -18.222   9.360  13.670  1.00 89.38           H  
ATOM   4494  HG2 GLU B 193     -19.200  10.027  15.930  1.00 89.38           H  
ATOM   4495  HG3 GLU B 193     -19.608  11.592  15.238  1.00 89.38           H  
ATOM   4496  N   THR B 194     -20.701  10.251  11.254  1.00 94.79           N  
ATOM   4497  CA  THR B 194     -20.809  10.187   9.802  1.00 94.79           C  
ATOM   4498  C   THR B 194     -19.747  11.096   9.208  1.00 94.79           C  
ATOM   4499  O   THR B 194     -19.816  12.311   9.371  1.00 94.79           O  
ATOM   4500  CB  THR B 194     -22.206  10.618   9.342  1.00 94.79           C  
ATOM   4501  CG2 THR B 194     -22.329  10.549   7.832  1.00 94.79           C  
ATOM   4502  OG1 THR B 194     -23.202   9.746   9.829  1.00 94.79           O  
ATOM   4503  H   THR B 194     -20.612  11.168  11.666  1.00 94.79           H  
ATOM   4504  HA  THR B 194     -20.639   9.169   9.454  1.00 94.79           H  
ATOM   4505  HB  THR B 194     -22.417  11.633   9.681  1.00 94.79           H  
ATOM   4506  HG1 THR B 194     -24.028  10.056   9.453  1.00 94.79           H  
ATOM   4507 HG21 THR B 194     -23.347  10.789   7.523  1.00 94.79           H  
ATOM   4508 HG22 THR B 194     -22.071   9.542   7.505  1.00 94.79           H  
ATOM   4509 HG23 THR B 194     -21.661  11.270   7.362  1.00 94.79           H  
ATOM   4510  N   ALA B 195     -18.779  10.520   8.495  1.00 95.60           N  
ATOM   4511  CA  ALA B 195     -17.781  11.311   7.787  1.00 95.60           C  
ATOM   4512  C   ALA B 195     -18.401  11.835   6.478  1.00 95.60           C  
ATOM   4513  O   ALA B 195     -18.791  11.001   5.650  1.00 95.60           O  
ATOM   4514  CB  ALA B 195     -16.527  10.460   7.531  1.00 95.60           C  
ATOM   4515  H   ALA B 195     -18.816   9.523   8.338  1.00 95.60           H  
ATOM   4516  HA  ALA B 195     -17.491  12.140   8.432  1.00 95.60           H  
ATOM   4517  HB1 ALA B 195     -16.610   9.945   6.575  1.00 95.60           H  
ATOM   4518  HB2 ALA B 195     -16.390   9.721   8.321  1.00 95.60           H  
ATOM   4519  HB3 ALA B 195     -15.652  11.108   7.496  1.00 95.60           H  
ATOM   4520  N   PRO B 196     -18.477  13.161   6.249  1.00 97.10           N  
ATOM   4521  CA  PRO B 196     -19.044  13.701   5.020  1.00 97.10           C  
ATOM   4522  C   PRO B 196     -18.195  13.282   3.820  1.00 97.10           C  
ATOM   4523  O   PRO B 196     -16.964  13.429   3.842  1.00 97.10           O  
ATOM   4524  CB  PRO B 196     -19.100  15.218   5.204  1.00 97.10           C  
ATOM   4525  CG  PRO B 196     -17.997  15.489   6.227  1.00 97.10           C  
ATOM   4526  CD  PRO B 196     -18.034  14.246   7.114  1.00 97.10           C  
ATOM   4527  HA  PRO B 196     -20.059  13.324   4.898  1.00 97.10           H  
ATOM   4528  HB2 PRO B 196     -20.064  15.493   5.631  1.00 97.10           H  
ATOM   4529  HB3 PRO B 196     -18.931  15.755   4.271  1.00 97.10           H  
ATOM   4530  HG2 PRO B 196     -18.187  16.397   6.799  1.00 97.10           H  
ATOM   4531  HG3 PRO B 196     -17.034  15.549   5.721  1.00 97.10           H  
ATOM   4532  HD2 PRO B 196     -18.754  14.384   7.920  1.00 97.10           H  
ATOM   4533  HD3 PRO B 196     -17.042  14.058   7.525  1.00 97.10           H  
ATOM   4534  N   ASN B 197     -18.840  12.728   2.800  1.00 97.98           N  
ATOM   4535  CA  ASN B 197     -18.172  12.219   1.609  1.00 97.98           C  
ATOM   4536  C   ASN B 197     -19.151  12.117   0.435  1.00 97.98           C  
ATOM   4537  O   ASN B 197     -20.319  11.790   0.620  1.00 97.98           O  
ATOM   4538  CB  ASN B 197     -17.576  10.841   1.942  1.00 97.98           C  
ATOM   4539  CG  ASN B 197     -16.760  10.292   0.794  1.00 97.98           C  
ATOM   4540  ND2 ASN B 197     -17.091   9.129   0.287  1.00 97.98           N  
ATOM   4541  OD1 ASN B 197     -15.793  10.912   0.389  1.00 97.98           O  
ATOM   4542  H   ASN B 197     -19.841  12.610   2.859  1.00 97.98           H  
ATOM   4543  HA  ASN B 197     -17.370  12.899   1.322  1.00 97.98           H  
ATOM   4544  HB2 ASN B 197     -18.383  10.155   2.193  1.00 97.98           H  
ATOM   4545  HB3 ASN B 197     -16.918  10.914   2.809  1.00 97.98           H  
ATOM   4546 HD21 ASN B 197     -17.980   8.717   0.530  1.00 97.98           H  
ATOM   4547 HD22 ASN B 197     -16.527   8.786  -0.478  1.00 97.98           H  
ATOM   4548  N   ASP B 198     -18.659  12.360  -0.772  1.00 98.38           N  
ATOM   4549  CA  ASP B 198     -19.390  12.110  -2.015  1.00 98.38           C  
ATOM   4550  C   ASP B 198     -18.353  11.858  -3.111  1.00 98.38           C  
ATOM   4551  O   ASP B 198     -17.739  12.809  -3.578  1.00 98.38           O  
ATOM   4552  CB  ASP B 198     -20.291  13.321  -2.326  1.00 98.38           C  
ATOM   4553  CG  ASP B 198     -21.310  13.083  -3.444  1.00 98.38           C  
ATOM   4554  OD1 ASP B 198     -21.177  12.089  -4.188  1.00 98.38           O  
ATOM   4555  OD2 ASP B 198     -22.245  13.917  -3.533  1.00 98.38           O1-
ATOM   4556  H   ASP B 198     -17.696  12.650  -0.858  1.00 98.38           H  
ATOM   4557  HA  ASP B 198     -20.021  11.227  -1.912  1.00 98.38           H  
ATOM   4558  HB2 ASP B 198     -19.675  14.176  -2.603  1.00 98.38           H  
ATOM   4559  HB3 ASP B 198     -20.844  13.591  -1.426  1.00 98.38           H  
ATOM   4560  N   GLU B 199     -18.072  10.598  -3.433  1.00 98.74           N  
ATOM   4561  CA  GLU B 199     -17.097  10.178  -4.446  1.00 98.74           C  
ATOM   4562  C   GLU B 199     -17.818   9.566  -5.651  1.00 98.74           C  
ATOM   4563  O   GLU B 199     -18.517   8.560  -5.507  1.00 98.74           O  
ATOM   4564  CB  GLU B 199     -16.117   9.133  -3.874  1.00 98.74           C  
ATOM   4565  CG  GLU B 199     -15.131   9.659  -2.828  1.00 98.74           C  
ATOM   4566  CD  GLU B 199     -14.261   8.514  -2.277  1.00 98.74           C  
ATOM   4567  OE1 GLU B 199     -13.071   8.402  -2.667  1.00 98.74           O  
ATOM   4568  OE2 GLU B 199     -14.766   7.669  -1.495  1.00 98.74           O1-
ATOM   4569  H   GLU B 199     -18.645   9.880  -3.015  1.00 98.74           H  
ATOM   4570  HA  GLU B 199     -16.517  11.032  -4.794  1.00 98.74           H  
ATOM   4571  HB2 GLU B 199     -16.693   8.317  -3.434  1.00 98.74           H  
ATOM   4572  HB3 GLU B 199     -15.536   8.716  -4.695  1.00 98.74           H  
ATOM   4573  HG2 GLU B 199     -15.687  10.123  -2.014  1.00 98.74           H  
ATOM   4574  HG3 GLU B 199     -14.496  10.419  -3.286  1.00 98.74           H  
ATOM   4575  N   ALA B 200     -17.569  10.108  -6.843  1.00 98.83           N  
ATOM   4576  CA  ALA B 200     -17.987   9.551  -8.126  1.00 98.83           C  
ATOM   4577  C   ALA B 200     -16.764   9.007  -8.882  1.00 98.83           C  
ATOM   4578  O   ALA B 200     -16.038   9.726  -9.578  1.00 98.83           O  
ATOM   4579  CB  ALA B 200     -18.753  10.621  -8.910  1.00 98.83           C  
ATOM   4580  H   ALA B 200     -17.038  10.966  -6.860  1.00 98.83           H  
ATOM   4581  HA  ALA B 200     -18.678   8.725  -7.955  1.00 98.83           H  
ATOM   4582  HB1 ALA B 200     -19.622  10.934  -8.333  1.00 98.83           H  
ATOM   4583  HB2 ALA B 200     -18.111  11.483  -9.090  1.00 98.83           H  
ATOM   4584  HB3 ALA B 200     -19.092  10.207  -9.860  1.00 98.83           H  
ATOM   4585  N   ILE B 201     -16.530   7.705  -8.746  1.00 98.83           N  
ATOM   4586  CA  ILE B 201     -15.353   7.003  -9.253  1.00 98.83           C  
ATOM   4587  C   ILE B 201     -15.675   6.355 -10.598  1.00 98.83           C  
ATOM   4588  O   ILE B 201     -16.646   5.620 -10.727  1.00 98.83           O  
ATOM   4589  CB  ILE B 201     -14.841   5.968  -8.226  1.00 98.83           C  
ATOM   4590  CG1 ILE B 201     -14.528   6.634  -6.866  1.00 98.83           C  
ATOM   4591  CG2 ILE B 201     -13.591   5.250  -8.775  1.00 98.83           C  
ATOM   4592  CD1 ILE B 201     -14.335   5.647  -5.710  1.00 98.83           C  
ATOM   4593  H   ILE B 201     -17.188   7.177  -8.188  1.00 98.83           H  
ATOM   4594  HA  ILE B 201     -14.556   7.734  -9.397  1.00 98.83           H  
ATOM   4595  HB  ILE B 201     -15.626   5.227  -8.073  1.00 98.83           H  
ATOM   4596 HG12 ILE B 201     -13.630   7.245  -6.965  1.00 98.83           H  
ATOM   4597 HG13 ILE B 201     -15.349   7.289  -6.572  1.00 98.83           H  
ATOM   4598 HG21 ILE B 201     -13.845   4.672  -9.664  1.00 98.83           H  
ATOM   4599 HG22 ILE B 201     -13.202   4.552  -8.034  1.00 98.83           H  
ATOM   4600 HG23 ILE B 201     -12.827   5.985  -9.026  1.00 98.83           H  
ATOM   4601 HD11 ILE B 201     -14.244   6.203  -4.777  1.00 98.83           H  
ATOM   4602 HD12 ILE B 201     -15.196   4.983  -5.640  1.00 98.83           H  
ATOM   4603 HD13 ILE B 201     -13.427   5.060  -5.850  1.00 98.83           H  
ATOM   4604  N   ASN B 202     -14.826   6.564 -11.597  1.00 98.87           N  
ATOM   4605  CA  ASN B 202     -14.853   5.887 -12.889  1.00 98.87           C  
ATOM   4606  C   ASN B 202     -13.470   5.316 -13.197  1.00 98.87           C  
ATOM   4607  O   ASN B 202     -12.479   6.048 -13.191  1.00 98.87           O  
ATOM   4608  CB  ASN B 202     -15.292   6.876 -13.979  1.00 98.87           C  
ATOM   4609  CG  ASN B 202     -16.793   7.061 -14.002  1.00 98.87           C  
ATOM   4610  ND2 ASN B 202     -17.324   7.966 -13.216  1.00 98.87           N  
ATOM   4611  OD1 ASN B 202     -17.479   6.389 -14.760  1.00 98.87           O  
ATOM   4612  H   ASN B 202     -14.054   7.187 -11.409  1.00 98.87           H  
ATOM   4613  HA  ASN B 202     -15.561   5.058 -12.860  1.00 98.87           H  
ATOM   4614  HB2 ASN B 202     -14.804   7.838 -13.828  1.00 98.87           H  
ATOM   4615  HB3 ASN B 202     -14.997   6.489 -14.955  1.00 98.87           H  
ATOM   4616 HD21 ASN B 202     -18.326   7.912 -13.104  1.00 98.87           H  
ATOM   4617 HD22 ASN B 202     -16.769   8.417 -12.504  1.00 98.87           H  
ATOM   4618  N   ASN B 203     -13.389   4.032 -13.538  1.00 98.92           N  
ATOM   4619  CA  ASN B 203     -12.132   3.393 -13.903  1.00 98.92           C  
ATOM   4620  C   ASN B 203     -12.286   2.532 -15.162  1.00 98.92           C  
ATOM   4621  O   ASN B 203     -13.201   1.725 -15.287  1.00 98.92           O  
ATOM   4622  CB  ASN B 203     -11.582   2.636 -12.681  1.00 98.92           C  
ATOM   4623  CG  ASN B 203     -10.093   2.331 -12.717  1.00 98.92           C  
ATOM   4624  ND2 ASN B 203      -9.291   2.932 -13.566  1.00 98.92           N  
ATOM   4625  OD1 ASN B 203      -9.583   1.570 -11.918  1.00 98.92           O  
ATOM   4626  H   ASN B 203     -14.225   3.465 -13.520  1.00 98.92           H  
ATOM   4627  HA  ASN B 203     -11.430   4.190 -14.144  1.00 98.92           H  
ATOM   4628  HB2 ASN B 203     -11.753   3.236 -11.789  1.00 98.92           H  
ATOM   4629  HB3 ASN B 203     -12.129   1.700 -12.566  1.00 98.92           H  
ATOM   4630 HD21 ASN B 203      -8.308   2.780 -13.388  1.00 98.92           H  
ATOM   4631 HD22 ASN B 203      -9.615   3.668 -14.176  1.00 98.92           H  
ATOM   4632  N   MET B 204     -11.398   2.734 -16.132  1.00 98.82           N  
ATOM   4633  CA  MET B 204     -11.407   2.075 -17.433  1.00 98.82           C  
ATOM   4634  C   MET B 204     -10.042   1.465 -17.718  1.00 98.82           C  
ATOM   4635  O   MET B 204      -9.013   2.058 -17.399  1.00 98.82           O  
ATOM   4636  CB  MET B 204     -11.755   3.074 -18.545  1.00 98.82           C  
ATOM   4637  CG  MET B 204     -13.148   3.679 -18.385  1.00 98.82           C  
ATOM   4638  SD  MET B 204     -13.518   4.990 -19.579  1.00 98.82           S  
ATOM   4639  CE  MET B 204     -15.044   5.639 -18.844  1.00 98.82           C  
ATOM   4640  H   MET B 204     -10.674   3.421 -15.974  1.00 98.82           H  
ATOM   4641  HA  MET B 204     -12.149   1.277 -17.436  1.00 98.82           H  
ATOM   4642  HB2 MET B 204     -11.020   3.878 -18.544  1.00 98.82           H  
ATOM   4643  HB3 MET B 204     -11.709   2.567 -19.509  1.00 98.82           H  
ATOM   4644  HG2 MET B 204     -13.879   2.880 -18.508  1.00 98.82           H  
ATOM   4645  HG3 MET B 204     -13.242   4.099 -17.383  1.00 98.82           H  
ATOM   4646  HE1 MET B 204     -15.814   4.867 -18.851  1.00 98.82           H  
ATOM   4647  HE2 MET B 204     -14.857   5.953 -17.817  1.00 98.82           H  
ATOM   4648  HE3 MET B 204     -15.392   6.494 -19.423  1.00 98.82           H  
ATOM   4649  N   LEU B 205     -10.042   0.311 -18.374  1.00 98.76           N  
ATOM   4650  CA  LEU B 205      -8.853  -0.428 -18.776  1.00 98.76           C  
ATOM   4651  C   LEU B 205      -9.067  -1.006 -20.171  1.00 98.76           C  
ATOM   4652  O   LEU B 205     -10.114  -1.584 -20.455  1.00 98.76           O  
ATOM   4653  CB  LEU B 205      -8.611  -1.534 -17.737  1.00 98.76           C  
ATOM   4654  CG  LEU B 205      -7.501  -2.549 -18.057  1.00 98.76           C  
ATOM   4655  CD1 LEU B 205      -6.107  -1.942 -17.891  1.00 98.76           C  
ATOM   4656  CD2 LEU B 205      -7.647  -3.723 -17.096  1.00 98.76           C  
ATOM   4657  H   LEU B 205     -10.935  -0.103 -18.599  1.00 98.76           H  
ATOM   4658  HA  LEU B 205      -7.990   0.237 -18.794  1.00 98.76           H  
ATOM   4659  HB2 LEU B 205      -8.372  -1.056 -16.787  1.00 98.76           H  
ATOM   4660  HB3 LEU B 205      -9.547  -2.079 -17.614  1.00 98.76           H  
ATOM   4661  HG  LEU B 205      -7.609  -2.931 -19.072  1.00 98.76           H  
ATOM   4662 HD11 LEU B 205      -5.351  -2.709 -18.054  1.00 98.76           H  
ATOM   4663 HD12 LEU B 205      -5.990  -1.543 -16.883  1.00 98.76           H  
ATOM   4664 HD13 LEU B 205      -5.958  -1.144 -18.619  1.00 98.76           H  
ATOM   4665 HD21 LEU B 205      -6.880  -4.472 -17.288  1.00 98.76           H  
ATOM   4666 HD22 LEU B 205      -8.621  -4.191 -17.241  1.00 98.76           H  
ATOM   4667 HD23 LEU B 205      -7.574  -3.372 -16.066  1.00 98.76           H  
ATOM   4668  N   ALA B 206      -8.047  -0.917 -21.014  1.00 98.84           N  
ATOM   4669  CA  ALA B 206      -7.942  -1.753 -22.198  1.00 98.84           C  
ATOM   4670  C   ALA B 206      -6.567  -2.418 -22.231  1.00 98.84           C  
ATOM   4671  O   ALA B 206      -5.546  -1.747 -22.055  1.00 98.84           O  
ATOM   4672  CB  ALA B 206      -8.254  -0.935 -23.454  1.00 98.84           C  
ATOM   4673  H   ALA B 206      -7.227  -0.400 -20.730  1.00 98.84           H  
ATOM   4674  HA  ALA B 206      -8.689  -2.545 -22.130  1.00 98.84           H  
ATOM   4675  HB1 ALA B 206      -8.227  -1.589 -24.326  1.00 98.84           H  
ATOM   4676  HB2 ALA B 206      -7.516  -0.142 -23.577  1.00 98.84           H  
ATOM   4677  HB3 ALA B 206      -9.248  -0.496 -23.369  1.00 98.84           H  
ATOM   4678  N   LYS B 207      -6.545  -3.731 -22.473  1.00 98.38           N  
ATOM   4679  CA  LYS B 207      -5.324  -4.497 -22.743  1.00 98.38           C  
ATOM   4680  C   LYS B 207      -5.474  -5.278 -24.035  1.00 98.38           C  
ATOM   4681  O   LYS B 207      -6.575  -5.697 -24.387  1.00 98.38           O  
ATOM   4682  CB  LYS B 207      -4.957  -5.473 -21.614  1.00 98.38           C  
ATOM   4683  CG  LYS B 207      -4.713  -4.832 -20.247  1.00 98.38           C  
ATOM   4684  CD  LYS B 207      -4.112  -5.884 -19.299  1.00 98.38           C  
ATOM   4685  CE  LYS B 207      -4.088  -5.347 -17.874  1.00 98.38           C  
ATOM   4686  NZ  LYS B 207      -3.323  -6.194 -16.927  1.00 98.38           N1+
ATOM   4687  H   LYS B 207      -7.428  -4.190 -22.643  1.00 98.38           H  
ATOM   4688  HA  LYS B 207      -4.493  -3.803 -22.874  1.00 98.38           H  
ATOM   4689  HB2 LYS B 207      -4.047  -5.995 -21.910  1.00 98.38           H  
ATOM   4690  HB3 LYS B 207      -5.741  -6.223 -21.512  1.00 98.38           H  
ATOM   4691  HG2 LYS B 207      -4.018  -4.000 -20.354  1.00 98.38           H  
ATOM   4692  HG3 LYS B 207      -5.660  -4.471 -19.846  1.00 98.38           H  
ATOM   4693  HD2 LYS B 207      -3.100  -6.123 -19.626  1.00 98.38           H  
ATOM   4694  HD3 LYS B 207      -4.710  -6.796 -19.325  1.00 98.38           H  
ATOM   4695  HE2 LYS B 207      -3.684  -4.335 -17.874  1.00 98.38           H  
ATOM   4696  HE3 LYS B 207      -5.115  -5.275 -17.514  1.00 98.38           H  
ATOM   4697  HZ1 LYS B 207      -3.883  -6.968 -16.600  1.00 98.38           H  
ATOM   4698  HZ2 LYS B 207      -3.090  -5.664 -16.100  1.00 98.38           H  
ATOM   4699  HZ3 LYS B 207      -2.451  -6.531 -17.309  1.00 98.38           H  
ATOM   4700  N   GLY B 208      -4.355  -5.526 -24.698  1.00 98.20           N  
ATOM   4701  CA  GLY B 208      -4.290  -6.510 -25.768  1.00 98.20           C  
ATOM   4702  C   GLY B 208      -2.883  -7.037 -25.961  1.00 98.20           C  
ATOM   4703  O   GLY B 208      -1.910  -6.316 -25.727  1.00 98.20           O  
ATOM   4704  H   GLY B 208      -3.490  -5.130 -24.360  1.00 98.20           H  
ATOM   4705  HA2 GLY B 208      -4.928  -7.354 -25.506  1.00 98.20           H  
ATOM   4706  HA3 GLY B 208      -4.647  -6.082 -26.705  1.00 98.20           H  
ATOM   4707  N   THR B 209      -2.790  -8.284 -26.406  1.00 97.95           N  
ATOM   4708  CA  THR B 209      -1.532  -8.948 -26.744  1.00 97.95           C  
ATOM   4709  C   THR B 209      -1.609  -9.485 -28.163  1.00 97.95           C  
ATOM   4710  O   THR B 209      -2.569 -10.153 -28.536  1.00 97.95           O  
ATOM   4711  CB  THR B 209      -1.202 -10.066 -25.747  1.00 97.95           C  
ATOM   4712  CG2 THR B 209       0.129 -10.750 -26.065  1.00 97.95           C  
ATOM   4713  OG1 THR B 209      -1.098  -9.514 -24.450  1.00 97.95           O  
ATOM   4714  H   THR B 209      -3.642  -8.808 -26.543  1.00 97.95           H  
ATOM   4715  HA  THR B 209      -0.717  -8.226 -26.702  1.00 97.95           H  
ATOM   4716  HB  THR B 209      -1.995 -10.813 -25.752  1.00 97.95           H  
ATOM   4717  HG1 THR B 209      -1.963  -9.666 -24.064  1.00 97.95           H  
ATOM   4718 HG21 THR B 209       0.016 -11.376 -26.951  1.00 97.95           H  
ATOM   4719 HG22 THR B 209       0.416 -11.394 -25.233  1.00 97.95           H  
ATOM   4720 HG23 THR B 209       0.910 -10.011 -26.244  1.00 97.95           H  
ATOM   4721  N   TRP B 210      -0.584  -9.194 -28.957  1.00 98.25           N  
ATOM   4722  CA  TRP B 210      -0.366  -9.768 -30.276  1.00 98.25           C  
ATOM   4723  C   TRP B 210       0.825 -10.721 -30.221  1.00 98.25           C  
ATOM   4724  O   TRP B 210       1.967 -10.295 -30.040  1.00 98.25           O  
ATOM   4725  CB  TRP B 210      -0.139  -8.653 -31.302  1.00 98.25           C  
ATOM   4726  CG  TRP B 210       0.216  -9.119 -32.684  1.00 98.25           C  
ATOM   4727  CD1 TRP B 210      -0.095 -10.314 -33.236  1.00 98.25           C  
ATOM   4728  CD2 TRP B 210       0.997  -8.417 -33.694  1.00 98.25           C  
ATOM   4729  CE2 TRP B 210       1.152  -9.274 -34.825  1.00 98.25           C  
ATOM   4730  CE3 TRP B 210       1.603  -7.144 -33.761  1.00 98.25           C  
ATOM   4731  NE1 TRP B 210       0.479 -10.423 -34.481  1.00 98.25           N  
ATOM   4732  CZ2 TRP B 210       1.876  -8.893 -35.963  1.00 98.25           C  
ATOM   4733  CZ3 TRP B 210       2.325  -6.745 -34.902  1.00 98.25           C  
ATOM   4734  CH2 TRP B 210       2.464  -7.616 -35.999  1.00 98.25           C  
ATOM   4735  H   TRP B 210       0.153  -8.613 -28.584  1.00 98.25           H  
ATOM   4736  HA  TRP B 210      -1.247 -10.331 -30.583  1.00 98.25           H  
ATOM   4737  HB2 TRP B 210       0.674  -8.020 -30.946  1.00 98.25           H  
ATOM   4738  HB3 TRP B 210      -1.031  -8.029 -31.360  1.00 98.25           H  
ATOM   4739  HD1 TRP B 210      -0.661 -11.099 -32.755  1.00 98.25           H  
ATOM   4740  HE1 TRP B 210       0.459 -11.283 -35.010  1.00 98.25           H  
ATOM   4741  HE3 TRP B 210       1.511  -6.479 -32.915  1.00 98.25           H  
ATOM   4742  HZ2 TRP B 210       1.987  -9.577 -36.792  1.00 98.25           H  
ATOM   4743  HZ3 TRP B 210       2.786  -5.769 -34.929  1.00 98.25           H  
ATOM   4744  HH2 TRP B 210       3.031  -7.307 -36.865  1.00 98.25           H  
ATOM   4745  N   GLN B 211       0.558 -12.007 -30.414  1.00 97.93           N  
ATOM   4746  CA  GLN B 211       1.573 -13.015 -30.661  1.00 97.93           C  
ATOM   4747  C   GLN B 211       2.032 -12.909 -32.124  1.00 97.93           C  
ATOM   4748  O   GLN B 211       1.316 -13.287 -33.051  1.00 97.93           O  
ATOM   4749  CB  GLN B 211       0.989 -14.393 -30.305  1.00 97.93           C  
ATOM   4750  CG  GLN B 211       2.097 -15.438 -30.139  1.00 97.93           C  
ATOM   4751  CD  GLN B 211       2.995 -15.155 -28.933  1.00 97.93           C  
ATOM   4752  NE2 GLN B 211       4.286 -15.339 -29.038  1.00 97.93           N  
ATOM   4753  OE1 GLN B 211       2.556 -14.769 -27.864  1.00 97.93           O  
ATOM   4754  H   GLN B 211      -0.404 -12.276 -30.556  1.00 97.93           H  
ATOM   4755  HA  GLN B 211       2.424 -12.816 -30.009  1.00 97.93           H  
ATOM   4756  HB2 GLN B 211       0.431 -14.325 -29.372  1.00 97.93           H  
ATOM   4757  HB3 GLN B 211       0.299 -14.716 -31.085  1.00 97.93           H  
ATOM   4758  HG2 GLN B 211       1.644 -16.419 -29.999  1.00 97.93           H  
ATOM   4759  HG3 GLN B 211       2.688 -15.466 -31.054  1.00 97.93           H  
ATOM   4760 HE21 GLN B 211       4.680 -15.571 -29.939  1.00 97.93           H  
ATOM   4761 HE22 GLN B 211       4.854 -15.129 -28.231  1.00 97.93           H  
ATOM   4762  N   ILE B 212       3.220 -12.354 -32.349  1.00 98.25           N  
ATOM   4763  CA  ILE B 212       3.757 -12.121 -33.697  1.00 98.25           C  
ATOM   4764  C   ILE B 212       4.168 -13.456 -34.334  1.00 98.25           C  
ATOM   4765  O   ILE B 212       3.856 -13.716 -35.495  1.00 98.25           O  
ATOM   4766  CB  ILE B 212       4.928 -11.113 -33.634  1.00 98.25           C  
ATOM   4767  CG1 ILE B 212       4.483  -9.766 -33.014  1.00 98.25           C  
ATOM   4768  CG2 ILE B 212       5.530 -10.892 -35.035  1.00 98.25           C  
ATOM   4769  CD1 ILE B 212       5.629  -8.786 -32.735  1.00 98.25           C  
ATOM   4770  H   ILE B 212       3.802 -12.136 -31.553  1.00 98.25           H  
ATOM   4771  HA  ILE B 212       2.973 -11.692 -34.321  1.00 98.25           H  
ATOM   4772  HB  ILE B 212       5.701 -11.536 -32.994  1.00 98.25           H  
ATOM   4773 HG12 ILE B 212       3.986  -9.944 -32.060  1.00 98.25           H  
ATOM   4774 HG13 ILE B 212       3.765  -9.285 -33.678  1.00 98.25           H  
ATOM   4775 HG21 ILE B 212       4.779 -10.471 -35.702  1.00 98.25           H  
ATOM   4776 HG22 ILE B 212       5.891 -11.834 -35.448  1.00 98.25           H  
ATOM   4777 HG23 ILE B 212       6.388 -10.222 -34.980  1.00 98.25           H  
ATOM   4778 HD11 ILE B 212       6.075  -8.440 -33.668  1.00 98.25           H  
ATOM   4779 HD12 ILE B 212       6.388  -9.266 -32.118  1.00 98.25           H  
ATOM   4780 HD13 ILE B 212       5.236  -7.920 -32.202  1.00 98.25           H  
ATOM   4781  N   ASP B 213       4.835 -14.310 -33.559  1.00 97.82           N  
ATOM   4782  CA  ASP B 213       5.232 -15.676 -33.914  1.00 97.82           C  
ATOM   4783  C   ASP B 213       5.420 -16.513 -32.631  1.00 97.82           C  
ATOM   4784  O   ASP B 213       5.023 -16.085 -31.554  1.00 97.82           O  
ATOM   4785  CB  ASP B 213       6.495 -15.636 -34.800  1.00 97.82           C  
ATOM   4786  CG  ASP B 213       7.708 -14.978 -34.135  1.00 97.82           C  
ATOM   4787  OD1 ASP B 213       7.981 -15.300 -32.961  1.00 97.82           O  
ATOM   4788  OD2 ASP B 213       8.399 -14.173 -34.794  1.00 97.82           O1-
ATOM   4789  H   ASP B 213       5.005 -14.034 -32.602  1.00 97.82           H  
ATOM   4790  HA  ASP B 213       4.430 -16.137 -34.492  1.00 97.82           H  
ATOM   4791  HB2 ASP B 213       6.259 -15.097 -35.717  1.00 97.82           H  
ATOM   4792  HB3 ASP B 213       6.761 -16.653 -35.087  1.00 97.82           H  
ATOM   4793  N   SER B 214       6.012 -17.708 -32.695  1.00 97.28           N  
ATOM   4794  CA  SER B 214       6.213 -18.557 -31.506  1.00 97.28           C  
ATOM   4795  C   SER B 214       7.212 -18.012 -30.472  1.00 97.28           C  
ATOM   4796  O   SER B 214       7.265 -18.532 -29.362  1.00 97.28           O  
ATOM   4797  CB  SER B 214       6.652 -19.958 -31.937  1.00 97.28           C  
ATOM   4798  OG  SER B 214       7.841 -19.902 -32.704  1.00 97.28           O  
ATOM   4799  H   SER B 214       6.432 -18.006 -33.565  1.00 97.28           H  
ATOM   4800  HA  SER B 214       5.258 -18.650 -30.990  1.00 97.28           H  
ATOM   4801  HB2 SER B 214       5.860 -20.410 -32.534  1.00 97.28           H  
ATOM   4802  HB3 SER B 214       6.814 -20.573 -31.051  1.00 97.28           H  
ATOM   4803  HG  SER B 214       8.202 -20.788 -32.777  1.00 97.28           H  
ATOM   4804  N   ALA B 215       8.004 -16.997 -30.817  1.00 98.20           N  
ATOM   4805  CA  ALA B 215       9.030 -16.391 -29.976  1.00 98.20           C  
ATOM   4806  C   ALA B 215       8.689 -14.958 -29.540  1.00 98.20           C  
ATOM   4807  O   ALA B 215       9.194 -14.502 -28.515  1.00 98.20           O  
ATOM   4808  CB  ALA B 215      10.341 -16.404 -30.772  1.00 98.20           C  
ATOM   4809  H   ALA B 215       7.891 -16.600 -31.739  1.00 98.20           H  
ATOM   4810  HA  ALA B 215       9.163 -16.985 -29.071  1.00 98.20           H  
ATOM   4811  HB1 ALA B 215      10.245 -15.774 -31.656  1.00 98.20           H  
ATOM   4812  HB2 ALA B 215      10.574 -17.419 -31.092  1.00 98.20           H  
ATOM   4813  HB3 ALA B 215      11.146 -16.014 -30.149  1.00 98.20           H  
ATOM   4814  N   GLN B 216       7.882 -14.236 -30.318  1.00 98.57           N  
ATOM   4815  CA  GLN B 216       7.680 -12.796 -30.176  1.00 98.57           C  
ATOM   4816  C   GLN B 216       6.240 -12.435 -29.813  1.00 98.57           C  
ATOM   4817  O   GLN B 216       5.303 -12.847 -30.497  1.00 98.57           O  
ATOM   4818  CB  GLN B 216       8.074 -12.102 -31.482  1.00 98.57           C  
ATOM   4819  CG  GLN B 216       9.560 -12.242 -31.797  1.00 98.57           C  
ATOM   4820  CD  GLN B 216       9.921 -11.407 -33.014  1.00 98.57           C  
ATOM   4821  NE2 GLN B 216      10.009 -11.987 -34.185  1.00 98.57           N  
ATOM   4822  OE1 GLN B 216      10.096 -10.199 -32.934  1.00 98.57           O  
ATOM   4823  H   GLN B 216       7.579 -14.661 -31.185  1.00 98.57           H  
ATOM   4824  HA  GLN B 216       8.332 -12.413 -29.391  1.00 98.57           H  
ATOM   4825  HB2 GLN B 216       7.830 -11.043 -31.400  1.00 98.57           H  
ATOM   4826  HB3 GLN B 216       7.506 -12.535 -32.305  1.00 98.57           H  
ATOM   4827  HG2 GLN B 216      10.140 -11.896 -30.941  1.00 98.57           H  
ATOM   4828  HG3 GLN B 216       9.807 -13.287 -31.989  1.00 98.57           H  
ATOM   4829 HE21 GLN B 216      10.146 -11.382 -34.982  1.00 98.57           H  
ATOM   4830 HE22 GLN B 216       9.594 -12.899 -34.309  1.00 98.57           H  
ATOM   4831  N   ALA B 217       6.072 -11.583 -28.801  1.00 98.44           N  
ATOM   4832  CA  ALA B 217       4.782 -11.000 -28.443  1.00 98.44           C  
ATOM   4833  C   ALA B 217       4.895  -9.495 -28.175  1.00 98.44           C  
ATOM   4834  O   ALA B 217       5.899  -9.023 -27.639  1.00 98.44           O  
ATOM   4835  CB  ALA B 217       4.196 -11.747 -27.240  1.00 98.44           C  
ATOM   4836  H   ALA B 217       6.887 -11.274 -28.292  1.00 98.44           H  
ATOM   4837  HA  ALA B 217       4.096 -11.132 -29.279  1.00 98.44           H  
ATOM   4838  HB1 ALA B 217       4.184 -12.818 -27.441  1.00 98.44           H  
ATOM   4839  HB2 ALA B 217       3.174 -11.411 -27.062  1.00 98.44           H  
ATOM   4840  HB3 ALA B 217       4.796 -11.555 -26.351  1.00 98.44           H  
ATOM   4841  N   LEU B 218       3.852  -8.743 -28.520  1.00 98.70           N  
ATOM   4842  CA  LEU B 218       3.714  -7.319 -28.222  1.00 98.70           C  
ATOM   4843  C   LEU B 218       2.408  -7.088 -27.454  1.00 98.70           C  
ATOM   4844  O   LEU B 218       1.337  -7.410 -27.960  1.00 98.70           O  
ATOM   4845  CB  LEU B 218       3.758  -6.529 -29.543  1.00 98.70           C  
ATOM   4846  CG  LEU B 218       3.785  -5.001 -29.359  1.00 98.70           C  
ATOM   4847  CD1 LEU B 218       5.154  -4.513 -28.874  1.00 98.70           C  
ATOM   4848  CD2 LEU B 218       3.495  -4.308 -30.691  1.00 98.70           C  
ATOM   4849  H   LEU B 218       3.071  -9.202 -28.967  1.00 98.70           H  
ATOM   4850  HA  LEU B 218       4.543  -7.001 -27.590  1.00 98.70           H  
ATOM   4851  HB2 LEU B 218       2.881  -6.802 -30.131  1.00 98.70           H  
ATOM   4852  HB3 LEU B 218       4.641  -6.830 -30.107  1.00 98.70           H  
ATOM   4853  HG  LEU B 218       3.023  -4.697 -28.642  1.00 98.70           H  
ATOM   4854 HD11 LEU B 218       5.930  -4.805 -29.580  1.00 98.70           H  
ATOM   4855 HD12 LEU B 218       5.378  -4.945 -27.898  1.00 98.70           H  
ATOM   4856 HD13 LEU B 218       5.145  -3.428 -28.774  1.00 98.70           H  
ATOM   4857 HD21 LEU B 218       4.240  -4.598 -31.433  1.00 98.70           H  
ATOM   4858 HD22 LEU B 218       2.505  -4.601 -31.042  1.00 98.70           H  
ATOM   4859 HD23 LEU B 218       3.513  -3.226 -30.557  1.00 98.70           H  
ATOM   4860  N   SER B 219       2.489  -6.502 -26.264  1.00 98.38           N  
ATOM   4861  CA  SER B 219       1.335  -6.197 -25.414  1.00 98.38           C  
ATOM   4862  C   SER B 219       1.206  -4.697 -25.171  1.00 98.38           C  
ATOM   4863  O   SER B 219       2.192  -4.012 -24.889  1.00 98.38           O  
ATOM   4864  CB  SER B 219       1.406  -6.936 -24.075  1.00 98.38           C  
ATOM   4865  OG  SER B 219       1.472  -8.336 -24.247  1.00 98.38           O  
ATOM   4866  H   SER B 219       3.405  -6.263 -25.912  1.00 98.38           H  
ATOM   4867  HA  SER B 219       0.430  -6.533 -25.919  1.00 98.38           H  
ATOM   4868  HB2 SER B 219       0.524  -6.693 -23.481  1.00 98.38           H  
ATOM   4869  HB3 SER B 219       2.293  -6.605 -23.536  1.00 98.38           H  
ATOM   4870  HG  SER B 219       0.584  -8.688 -24.344  1.00 98.38           H  
ATOM   4871  N   GLY B 220      -0.022  -4.190 -25.240  1.00 98.65           N  
ATOM   4872  CA  GLY B 220      -0.377  -2.811 -24.914  1.00 98.65           C  
ATOM   4873  C   GLY B 220      -1.381  -2.751 -23.767  1.00 98.65           C  
ATOM   4874  O   GLY B 220      -2.267  -3.599 -23.673  1.00 98.65           O  
ATOM   4875  H   GLY B 220      -0.779  -4.830 -25.431  1.00 98.65           H  
ATOM   4876  HA2 GLY B 220       0.513  -2.244 -24.639  1.00 98.65           H  
ATOM   4877  HA3 GLY B 220      -0.825  -2.334 -25.786  1.00 98.65           H  
ATOM   4878  N   LEU B 221      -1.247  -1.743 -22.910  1.00 98.39           N  
ATOM   4879  CA  LEU B 221      -2.159  -1.461 -21.802  1.00 98.39           C  
ATOM   4880  C   LEU B 221      -2.399   0.042 -21.711  1.00 98.39           C  
ATOM   4881  O   LEU B 221      -1.444   0.819 -21.731  1.00 98.39           O  
ATOM   4882  CB  LEU B 221      -1.557  -2.048 -20.515  1.00 98.39           C  
ATOM   4883  CG  LEU B 221      -2.352  -1.818 -19.213  1.00 98.39           C  
ATOM   4884  CD1 LEU B 221      -1.878  -2.847 -18.192  1.00 98.39           C  
ATOM   4885  CD2 LEU B 221      -2.127  -0.455 -18.544  1.00 98.39           C  
ATOM   4886  H   LEU B 221      -0.468  -1.112 -23.034  1.00 98.39           H  
ATOM   4887  HA  LEU B 221      -3.115  -1.951 -21.988  1.00 98.39           H  
ATOM   4888  HB2 LEU B 221      -0.550  -1.654 -20.378  1.00 98.39           H  
ATOM   4889  HB3 LEU B 221      -1.467  -3.120 -20.684  1.00 98.39           H  
ATOM   4890  HG  LEU B 221      -3.416  -1.965 -19.400  1.00 98.39           H  
ATOM   4891 HD11 LEU B 221      -2.534  -2.808 -17.323  1.00 98.39           H  
ATOM   4892 HD12 LEU B 221      -1.889  -3.849 -18.620  1.00 98.39           H  
ATOM   4893 HD13 LEU B 221      -0.861  -2.619 -17.872  1.00 98.39           H  
ATOM   4894 HD21 LEU B 221      -1.060  -0.261 -18.426  1.00 98.39           H  
ATOM   4895 HD22 LEU B 221      -2.573   0.353 -19.124  1.00 98.39           H  
ATOM   4896 HD23 LEU B 221      -2.597  -0.446 -17.561  1.00 98.39           H  
ATOM   4897  N   VAL B 222      -3.660   0.441 -21.559  1.00 98.89           N  
ATOM   4898  CA  VAL B 222      -4.047   1.801 -21.164  1.00 98.89           C  
ATOM   4899  C   VAL B 222      -5.065   1.750 -20.032  1.00 98.89           C  
ATOM   4900  O   VAL B 222      -5.975   0.919 -20.055  1.00 98.89           O  
ATOM   4901  CB  VAL B 222      -4.571   2.649 -22.337  1.00 98.89           C  
ATOM   4902  CG1 VAL B 222      -3.460   2.921 -23.360  1.00 98.89           C  
ATOM   4903  CG2 VAL B 222      -5.761   2.016 -23.070  1.00 98.89           C  
ATOM   4904  H   VAL B 222      -4.389  -0.259 -21.588  1.00 98.89           H  
ATOM   4905  HA  VAL B 222      -3.162   2.305 -20.773  1.00 98.89           H  
ATOM   4906  HB  VAL B 222      -4.893   3.611 -21.941  1.00 98.89           H  
ATOM   4907 HG11 VAL B 222      -3.140   1.990 -23.829  1.00 98.89           H  
ATOM   4908 HG12 VAL B 222      -2.609   3.377 -22.856  1.00 98.89           H  
ATOM   4909 HG13 VAL B 222      -3.825   3.604 -24.127  1.00 98.89           H  
ATOM   4910 HG21 VAL B 222      -5.472   1.052 -23.490  1.00 98.89           H  
ATOM   4911 HG22 VAL B 222      -6.089   2.672 -23.875  1.00 98.89           H  
ATOM   4912 HG23 VAL B 222      -6.594   1.874 -22.382  1.00 98.89           H  
ATOM   4913  N   ARG B 223      -4.929   2.642 -19.050  1.00 98.90           N  
ATOM   4914  CA  ARG B 223      -5.862   2.780 -17.927  1.00 98.90           C  
ATOM   4915  C   ARG B 223      -6.195   4.249 -17.686  1.00 98.90           C  
ATOM   4916  O   ARG B 223      -5.331   5.116 -17.805  1.00 98.90           O  
ATOM   4917  CB  ARG B 223      -5.289   2.082 -16.683  1.00 98.90           C  
ATOM   4918  CG  ARG B 223      -6.208   2.140 -15.448  1.00 98.90           C  
ATOM   4919  CD  ARG B 223      -5.672   1.323 -14.268  1.00 98.90           C  
ATOM   4920  NE  ARG B 223      -4.271   1.664 -13.947  1.00 98.90           N  
ATOM   4921  CZ  ARG B 223      -3.227   0.861 -13.980  1.00 98.90           C  
ATOM   4922  NH1 ARG B 223      -3.337  -0.390 -14.347  1.00 98.90           N1+
ATOM   4923  NH2 ARG B 223      -2.060   1.334 -13.663  1.00 98.90           N  
ATOM   4924  H   ARG B 223      -4.156   3.291 -19.102  1.00 98.90           H  
ATOM   4925  HA  ARG B 223      -6.793   2.278 -18.191  1.00 98.90           H  
ATOM   4926  HB2 ARG B 223      -4.342   2.560 -16.432  1.00 98.90           H  
ATOM   4927  HB3 ARG B 223      -5.095   1.038 -16.928  1.00 98.90           H  
ATOM   4928  HG2 ARG B 223      -7.192   1.749 -15.702  1.00 98.90           H  
ATOM   4929  HG3 ARG B 223      -6.312   3.176 -15.125  1.00 98.90           H  
ATOM   4930  HD2 ARG B 223      -6.292   1.525 -13.395  1.00 98.90           H  
ATOM   4931  HD3 ARG B 223      -5.776   0.264 -14.506  1.00 98.90           H  
ATOM   4932  HE  ARG B 223      -4.049   2.631 -13.758  1.00 98.90           H  
ATOM   4933 HH11 ARG B 223      -2.562  -1.036 -14.398  1.00 98.90           H  
ATOM   4934 HH12 ARG B 223      -4.255  -0.765 -14.536  1.00 98.90           H  
ATOM   4935 HH21 ARG B 223      -1.996   2.332 -13.520  1.00 98.90           H  
ATOM   4936 HH22 ARG B 223      -1.242   0.743 -13.642  1.00 98.90           H  
ATOM   4937  N   TYR B 224      -7.450   4.510 -17.347  1.00 98.93           N  
ATOM   4938  CA  TYR B 224      -7.954   5.823 -16.955  1.00 98.93           C
[truncated: 519,465 more chars]
