# Supplementary material for: Inhibiting heme piracy by pathogenic Escherichia coli using de novo-designed proteins
Source: Nat Commun. 2025 Jul 9;16:6066. doi: 10.1038/s41467-025-60612-9 (PMC12241658; doi:10.1038/s41467-025-60612-9)
Supplement: Supplementary file 6 — Supplementary Data 4 [file 41467_2025_60612_MOESM6_ESM.xlsx]

## Sheet: Sheet1
	Table S5: Primers and gene blocks used in this study
	Primers
	Primer Name	Purpose	Sequence 5'-3'
	ChuOP FWD	For the amplification of the Chu operon from E. coli CFT073	ATGTTTCTTATAATTACCAGGGATACG
	ChuOP REV	For the amplification of the Chu operon from E. coli CFT073	GACTTATACTTGCGGTAATTGCCT
	ΔchuA Kan cassette FWD	For the amplification of the ChuA KO cassette	GTACGGAATTCATGTCACGTCCGCAATTTACCTC
	ΔchuA Kan cassette REV	For the amplification of the ChuA KO cassette	GTACGTCTAGATTACCATTGATAACTCACGAAAATTTTTCC
	WT ChuA FWD	For the amplification of ChuA minus the signal peptide sequence from pBAD24 for cloning into pET20b between EcoRI and XbaI sites	CGATACCATGGGTGAAACCATGACCGTTACGGCAAC
	WT ChuA REV	For the amplification of ChuA minus the signal peptide sequence from pBAD24 for cloning into pET20b between EcoRI and XbaI sites	CGATACTCGAGTTACCATTGATAACTCACGAAAATTTTTC
	Gene blocks
	WT first fragment	For cloning WT ChuA into pTET	GCATCGAATTCATGTCACGTCCGCAATTTACCTCGTTGCGTTTGAGTTTGTTGGCTTTGGCTGTTTCTGCCACCTTGCCAACGTTTGCTTTTGCTACTGAAACCATGACCGTTACGGCAACGGGGAATGCACGTAGTTCCTTCGAAGCGCCTATGATGGTCAGCGTTATCGACACTTCCGCTCCTGAAAATCAAACTGCTACTTCAGCCACTGATTTGCTGCGTCATGTTCCTGGAATTACTCTTGATGGTACCGGACGAACCAACGGTCAGGATGTAAATATGCGTGGCTATGATCATCGCGGCGTGCTGGTTCTTGTCGATGGTGTTCGCCAGGGAACGGATACCGGACACCTGAATGGCACTTTTCTCGATCCGGCGCTGATCAAGCGTGTTGAGA…
	WT second fragment	For cloning WT ChuA into pTET	GCATCATCGATTTTAGCTCTGGTTGGCTACAAGATGAGATCACCTTACGCGATCTGCCGATTACCCTGCTTGGCGGAACCCGCTATGACAGTTATCGCGGTAGCAGCGACGGCTACAAAGATGTTGATGCCGACAAATGGTCATCTCGTGCGGGGATGACTATCAACCCGACCAACTGGCTGATGTTATTTGGCTCATATGCTCAGGCATTCCGCGCCCCGACGATGGGCGAAATGTATAACGATTCTAAACACTTCTCGATTGGTCGCTTCTATACCAACTATTGGGTGCCAAACCCGAACTTACGTCCGGAAACTAACGAAACTCAGGAGTACGGTTTTGGGCTGCGTTTTGATGACCTGATGTTGTCCAATGATGCTCTGGAATTTAAAGCCAGCT…
	H68A first fragment	For cloning ChuA H68A into pTET	GCATCGAATTCATGTCACGTCCGCAATTTACCTCGTTGCGTTTGAGTTTGTTGGCTTTGGCTGTTTCTGCCACCTTGCCAACGTTTGCTTTTGCTACTGAAACCATGACCGTTACGGCAACGGGGAATGCACGTAGTTCCTTCGAAGCGCCTATGATGGTCAGCGTTATCGACACTTCCGCTCCTGAAAATCAAACTGCTACTTCAGCCACTGATTTGCTGCGTCATGTTCCTGGAATTACTCTTGATGGTACCGGACGAACCAACGGTCAGGATGTAAATATGCGTGGCTATGATGCTCGCGGCGTGCTGGTTCTTGTCGATGGTGTTCGCCAGGGAACGGATACCGGACACCTGAATGGCACTTTTCTCGATCCGGCGCTGATCAAGCGTGTTGAGA…
	H86A first fragment	For cloning ChuA H86A into pTET	GCATCGAATTCATGTCACGTCCGCAATTTACCTCGTTGCGTTTGAGTTTGTTGGCTTTGGCTGTTTCTGCCACCTTGCCAACGTTTGCTTTTGCTACTGAAACCATGACCGTTACGGCAACGGGGAATGCACGTAGTTCCTTCGAAGCGCCTATGATGGTCAGCGTTATCGACACTTCCGCTCCTGAAAATCAAACTGCTACTTCAGCCACTGATTTGCTGCGTCATGTTCCTGGAATTACTCTTGATGGTACCGGACGAACCAACGGTCAGGATGTAAATATGCGTGGCTATGATCATCGCGGCGTGCTGGTTCTTGTCGATGGTGTTCGCCAGGGAACGGATACCGGAGCCCTGAATGGCACTTTTCTCGATCCGGCGCTGATCAAGCGTGTTGAGA…
	I423A-N429A-F484A second fragment	For cloning ChuA I423A-N429A-F484A into pTET	GCATCATCGATTTTAGCTCTGGTTGGCTACAAGATGAGATCACCTTACGCGATCTGCCGATTACCCTGCTTGGCGGAACCCGCTATGACAGTTATCGCGGTAGCAGCGACGGCTACAAAGATGTTGATGCCGACAAATGGTCATCTCGTGCGGGGATGACTATCAACCCGACCAACTGGCTGATGTTATTTGGCTCATATGCTCAGGCATTCCGCGCCCCGACGATGGGCGAAATGTATAACGATTCTAAACACTTCTCGGCTGGTCGCTTCTATACCGCCTATTGGGTGCCAAACCCGAACTTACGTCCGGAAACTAACGAAACTCAGGAGTACGGTTTTGGGCTGCGTTTTGATGACCTGATGTTGTCCAATGATGCTCTGGAATTTAAAGCCAGCT…
	H420A-I423A-N429A-F484A second fragment	For cloning ChuA H420A-I423A-N429A-F484A into pTET	GCATCATCGATTTTAGCTCTGGTTGGCTACAAGATGAGATCACCTTACGCGATCTGCCGATTACCCTGCTTGGCGGAACCCGCTATGACAGTTATCGCGGTAGCAGCGACGGCTACAAAGATGTTGATGCCGACAAATGGTCATCTCGTGCGGGGATGACTATCAACCCGACCAACTGGCTGATGTTATTTGGCTCATATGCTCAGGCATTCCGCGCCCCGACGATGGGCGAAATGTATAACGATTCTAAAGCCTTCTCGGCTGGTCGCTTCTATACCGCCTATTGGGTGCCAAACCCGAACTTACGTCCGGAAACTAACGAAACTCAGGAGTACGGTTTTGGGCTGCGTTTTGATGACCTGATGTTGTCCAATGATGCTCTGGAATTTAAAGCCAGCT…
	V482F-D483E-A485E second fragment	For cloning ChuA V482F-D483E-A485E into pTET	GCATCATCGATTTTAGCTCTGGTTGGCTACAAGATGAGATCACCTTACGCGATCTGCCGATTACCCTGCTTGGCGGAACCCGCTATGACAGTTATCGCGGTAGCAGCGACGGCTACAAAGATGTTGATGCCGACAAATGGTCATCTCGTGCGGGGATGACTATCAACCCGACCAACTGGCTGATGTTATTTGGCTCATATGCTCAGGCATTCCGCGCCCCGACGATGGGCGAAATGTATAACGATTCTAAACACTTCTCGATTGGTCGCTTCTATACCAACTATTGGGTGCCAAACCCGAACTTACGTCCGGAAACTAACGAAACTCAGGAGTACGGTTTTGGGCTGCGTTTTGATGACCTGATGTTGTCCAATGATGCTCTGGAATTTAAAGCCAGCT…
	H420A second fragment	For cloning ChuA H420A into pTET	GCATCATCGATTTTAGCTCTGGTTGGCTACAAGATGAGATCACCTTACGCGATCTGCCGATTACCCTGCTTGGCGGAACCCGCTATGACAGTTATCGCGGTAGCAGCGACGGCTACAAAGATGTTGATGCCGACAAATGGTCATCTCGTGCGGGGATGACTATCAACCCGACCAACTGGCTGATGTTATTTGGCTCATATGCTCAGGCATTCCGCGCCCCGACGATGGGCGAAATGTATAACGATTCTAAAGCCTTCTCGATTGGTCGCTTCTATACCAACTATTGGGTGCCAAACCCGAACTTACGTCCGGAAACTAACGAAACTCAGGAGTACGGTTTTGGGCTGCGTTTTGATGACCTGATGTTGTCCAATGATGCTCTGGAATTTAAAGCCAGCT…
	Hemoglobin alpha-beta (alpha N-terminal tag)	For cloning alpha-beta Hemoglobin with an N-terminal HisTag on the alpha subunit into pDuet-1	GCATCCCATGGGCAGCAGCCATCACCATCATCACCACGATTACGATATCCCAACGACCGAAAACCTGTATTTTCAGGGCGAGCCAGTTCTGTCTCCAGCGGACAAAACAAATGTAAAGGCTGCTTGGGGCAAGGTCGGCGCCCATGCAGGGGAGTACGGCGCGGAAGCTCTGGAGCGCATGTTCCTTAGTTTTCCGACAACCAAGACTTACTTTCCGCATTTTGATTTATCTCACGGAAGTGCGCAAGTAAAAGGTCACGGTAAGAAGGTTGCAGATGCATTGACCAATGCCGTAGCTCACGTAGACGACATGCCTAATGCACTTTCTGCACTGAGTGATCTTCACGCTCATAAACTTCGCGTTGATCCGGTTAACTTTAAGTTGTTATCACATTGTTT…
	Hemoglobin alpha-beta (beta C-terminal tag)	For cloning alpha-beta Hemoglobin with an C-terminal HisTag on the beta subunit into pDuet-1	GCATCCCATGGTTCTGTCTCCAGCGGACAAAACAAATGTAAAGGCTGCTTGGGGCAAGGTCGGCGCCCATGCAGGGGAGTACGGCGCGGAAGCTCTGGAGCGCATGTTCCTTAGTTTTCCGACAACCAAGACTTACTTTCCGCATTTTGATTTATCTCACGGAAGTGCGCAAGTAAAAGGTCACGGTAAGAAGGTTGCAGATGCATTGACCAATGCCGTAGCTCACGTAGACGACATGCCTAATGCACTTTCTGCACTGAGTGATCTTCACGCTCATAAACTTCGCGTTGATCCGGTTAACTTTAAGTTGTTATCACATTGTTTGCTTGTCACGCTGGCTGCGCACTTACCAGCGGAATTTACACCCGCTGTCCATGCTTCGCTTGACAAATTCTTGGC…
	Hemoglobin alpha-gamma (alpha N-terminal tag)	For cloning alpha-gamma Hemoglobin with an N-terminal HisTag on the alpha subunit into pDuet-1	GCATCCCATGGGCAGCAGCCATCACCATCATCACCACGATTACGATATCCCAACGACCGAAAACCTGTATTTTCAGGGCGAGCCAGTTCTGTCTCCAGCGGACAAAACAAATGTAAAGGCTGCTTGGGGCAAGGTCGGCGCCCATGCAGGGGAGTACGGCGCGGAAGCTCTGGAGCGCATGTTCCTTAGTTTTCCGACAACCAAGACTTACTTTCCGCATTTTGATTTATCTCACGGAAGTGCGCAAGTAAAAGGTCACGGTAAGAAGGTTGCAGATGCATTGACCAATGCCGTAGCTCACGTAGACGACATGCCTAATGCACTTTCTGCACTGAGTGATCTTCACGCTCATAAACTTCGCGTTGATCCGGTTAACTTTAAGTTGTTATCACATTGTTT…
	Hemoglobin alpha-gamma (gamma C-terminal tag)	For cloning alpha-gamma Hemoglobin with an C-terminal HisTag on the gamma subunit into pDuet-1	GCATCCCATGGTTCTGTCTCCAGCGGACAAAACAAATGTAAAGGCTGCTTGGGGCAAGGTCGGCGCCCATGCAGGGGAGTACGGCGCGGAAGCTCTGGAGCGCATGTTCCTTAGTTTTCCGACAACCAAGACTTACTTTCCGCATTTTGATTTATCTCACGGAAGTGCGCAAGTAAAAGGTCACGGTAAGAAGGTTGCAGATGCATTGACCAATGCCGTAGCTCACGTAGACGACATGCCTAATGCACTTTCTGCACTGAGTGATCTTCACGCTCATAAACTTCGCGTTGATCCGGTTAACTTTAAGTTGTTATCACATTGTTTGCTTGTCACGCTGGCTGCGCACTTACCAGCGGAATTTACACCCGCTGTCCATGCTTCGCTTGACAAATTCTTGGC…
