# Supplementary material for: Inhibiting heme piracy by pathogenic Escherichia coli using de novo-designed proteins
Source: Nat Commun. 2025 Jul 9;16:6066. doi: 10.1038/s41467-025-60612-9 (PMC12241658; doi:10.1038/s41467-025-60612-9)
Supplement: Supplementary file 9 — source data [file 41467_2025_60612_MOESM9_ESM.xlsx]

## Sheet: Fig. 1b
	Fig 1b: EC50 values of E. coli∆TBDT:ChuOP cultured in LB liquid medium in the presence of 200 µM 2,2'-bipyridine, supplemented with serially diluted αβHb, αγHb, hemin, myoglobin, neuroglobin, cytoglobin or ferredoxin 1.
	EC50 values were calculated using a nonlinear regression (curve fit), error bars depicted as standard deviation (SD), n = 3 biological replicates.
	αβ-Hemoglobin					αγ-Hemoglobin					Heme					Myoglobin					Neuroglobin					Cytoglobin					Ferredoxin 1
	[αβHb μM]	rep. #1	rep. #2	rep. #3		[αγHb μM]	rep. #1	rep. #2	rep. #3		[heme μM]	rep. #1	rep. #2	rep. #3		[Mb μM]	rep. #1	rep. #2	rep. #3		[Nb μM]	rep. #1	rep. #2	rep. #3		[Cb μM]	rep. #1	rep. #2	rep. #3		[Fd μM]	rep. #1	rep. #2	rep. #3
	1	0.335917	0.403917	0.302792		2	0.491083		0.373375		8	0.399958	0.379958	0.343833		8	0.342792	0.36981	0.39181		8	0.113583	0.060875	0.102875		8	0.062833	0.036708	0.092708		4	0.006583	0.006583	0
	0.5	0.322917	0.363917	0.294792		1	0.368083	0.362083	0.359375		4	0.288958	0.416958	0.332833		4	0.248792	0.18481	0.24681		4	0.108583	0.070875	0.112875		4	0.051833	0.037708	0.046708		2	0.004583	0.005583	0
	0.25	0.268917	0.416917	0.256792		0.5	0.337083	0.305083	0.324375		2	0.263958	0.436958	0.279833		2		0.09281	0.17381		2	0.078583	0.055875	0.099875		2	0.052833	0.030708	0.050708		1	0.004583	0.034583	0.000583
	0.125	0.244917	0.345917	0.264792		0.25	0.289083	0.319083	0.278375		1	0.215958	0.360958	0.247833		1	0.077792	0.04781	0.08881		1	0.049583	0.054875	0.085875		1	0.051833	0.030708	0.033708		0.5	0.004583	0.009583	0.001583
	0.063	0.180917	0.172917	0.193792		0.125	0.243083	0.296083	0.266375		0.5	0.222958	0.204958	0.187833		0.5	0.057792	0.04181	0.07081		0.5	0.030583	0.034875	0.049875		0.5	0.029833	0.034708	0.029708		0.25	0.004583	0.007583	0.001583
	0.031	0.118917	0.177917	0.153792		0.063	0.220083	0.211083	0.205375		0.25	0.202958	0.218958	0.109833		0.25	0.055792	0.03181	0.03981		0.25	0.039583	0.025875	0.035875		0.25	0.033833	0.031708	0.026708		0.125	0.010583	0.005583	0.000583
	0.016	0.079917	0.128917	0.089792		0.031	0.166083	0.276083	0.135375		0.125	0.133958	0.111958	0.074833		0.125	0.060792	0.03581	0.02781		0.125	0.016583	0.010875	0.005875		0.125	0.035833	0.026708	0.029708		0.063	0.008583	0.008583	0.000583
	0.008	0.048917	0.053917	0.063792		0.016	0.098083	0.088083	0.081375		0.063	0.089958	0.082958	0.053833		0.063	0.033792	0.02681	0.03181		0.063	0.013583	0.020875	0.004875		0.063	0.023833	0.027708	0.028708		0.031	0.004583	0.006583	0.000583
	0.004	0.038917	0.026917	0.049792		0.008	0.067083	0.092083	0.050375		0.031	0.054958	0.046958	0.034833		0.031	0.021792	0.02381	0.03381		0.031	0.013583	0.023875	0.005875		0.031	0.019833	0.022708	0.025708		0.016	0.004583	0.010583	0.002583
	0.002	0.036917	0.010917	0.031792		0.004	0.035083	0.033083	0.022375		0.016	0.035958	0.012958	0.002833		0.016	0.018792	0.02881	0.02881		0.016	0.009583	0.018875	0.005875		0.016	0.016833	0.013708	0.014708		0.008	0.005583	0.014583	0
	0.001	0.023917	0.006917	0.036792		0.002	8.3e-05	0.001083	0.005375		0.008	0.005958	0.005958	0.001833		0.008	0.021792	0.02181	0.03381		0.008	0.005583	0.017875	0.005875		0.008	0.008833	0.009708	0.001708		0.004	0.003583	0.006583	0.000583
						0.001	0	0	0.005375		0.004	0.003958	0.004958	0.002833		0.004	0.037792	0.01281	0.04781		0.004	0.006583	0.012875	0.004875		0.004	0.005833	0.006708	0		0.002	0	0	0
																															0.001	0	0	0
	αβHb nonlinear regression statistics					αγHb nonlinear regression statistics					heme nonlinear regression statistics					Mb nonlinear regression statistics					Nb nonlinear regression statistics
	[Agonist] vs. response (three parameters)					[Agonist] vs. response (three parameters)					[Agonist] vs. response (three parameters)					[Agonist] vs. response (three parameters)					[Agonist] vs. response (three parameters)
	Best-fit values					Best-fit values					Best-fit values					Best-fit values					Best-fit values
	Bottom	0.01339				Bottom	-0.002569				Bottom	0.005759				Bottom	0.0274				Bottom	0.005256
	Top	0.3687				Top	0.3772				Top	0.3798				Top	1.402				Top	0.108
	EC50	0.05262				EC50	0.04366				EC50	0.3492				EC50	24.17				EC50	0.8258
	logEC50	-1.279				logEC50	-1.36				logEC50	-0.4569				logEC50	1.383				logEC50	-0.08314
	Span	0.3553				Span	0.3798				Span	0.3741				Span	1.375				Span	0.1027
	95% CI (profile likelihood)					95% CI (profile likelihood)					95% CI (profile likelihood)					95% CI (profile likelihood)					95% CI (profile likelihood)
	Bottom	-0.01366 to 0.03865				Bottom	-0.03226 to 0.02496				Bottom	-0.02249 to 0.03224				Bottom	0.01917 to 0.03555				Bottom	-0.0006667 to 0.01103
	Top	0.3356 to 0.4059				Top	0.3486 to 0.4088				Top	0.3432 to 0.4215				Top	0.8368 to 7.554				Top	0.09349 to 0.1258
	EC50	0.03331 to 0.08322				EC50	0.02794 to 0.06901				EC50	0.2104 to 0.5806				EC50	11.56 to 164.8				EC50	0.4769 to 1.442
	logEC50	-1.477 to -1.080				logEC50	-1.554 to -1.161				logEC50	-0.6769 to -0.2361				logEC50	1.063 to 2.217				logEC50	-0.3216 to 0.1590
	Goodness of Fit					Goodness of Fit					Goodness of Fit					Goodness of Fit					Goodness of Fit
	Degrees of Freedom	30				Degrees of Freedom	32				Degrees of Freedom	33				Degrees of Freedom	32				Degrees of Freedom	39
	R squared	0.9302				R squared	0.9428				R squared	0.9218				R squared	0.971				R squared	0.8813
	Sum of Squares	0.03767				Sum of Squares	0.03983				Sum of Squares	0.05466				Sum of Squares	0.01096				Sum of Squares	0.00621
	Sy.x	0.03543				Sy.x	0.03528				Sy.x	0.0407				Sy.x	0.0185				Sy.x	0.01262
	Constraints					Constraints					Constraints					Constraints					Constraints
	EC50	EC50 > 0				EC50	EC50 > 0				EC50	EC50 > 0				EC50	EC50 > 0				EC50	EC50 > 0
	Number of points					Number of points					Number of points					Number of points					Number of points
	# of X values	33				# of X values	36				# of X values	36				# of X values	36				# of X values	42
	# Y values analyzed	33				# Y values analyzed	35				# Y values analyzed	36				# Y values analyzed	35				# Y values analyzed	42

## Sheet: Fig. 2n
	Fig 2n: Quantification of the minimal growth concentrations of αβHb, αβHb-NbE11 or αβHb-Hp across three biological replicates.
	αβ-Hemoglobin					αβ-Hemoglobin-NbE11					αβ-Hemoglobin-Haptoglobin (1-1)
		rep. #1	rep. #2	rep. #3			rep. #1	rep. #2	rep. #3			rep. #1	rep. #2	rep. #3
	αβHb μM	0.24	0.12	0.24	0.2	αβHb-NbE11 μM	0.24	0.24	0.12	0.2	αβHb-Hp μM	0.96	0.96	1.92	1.28
	min. αβHb conc. / αβHb	0.833333	1.66667	0.833333	1.11111	min. αβHb conc. / αβHb	0.833333	0.833333	1.66667	1.11111	min. αβHb conc. / αβHb	0.208333	0.208333	0.104167	0.173611

## Sheet: Fig. 4a,b
	Fig 4a,b: Quantification of the mutant to WT growth ratio of the minimal αβHb (a) and hemin (b) concentration supporting growth, across three biological replicates.
	min. WT αβHb conc./ min. αβHb conc.
	αβ-Hemoglobin					hemin
		rep. #1	rep. #2	rep. #3			rep. #1	rep. #2	rep. #3
	empty vector	0.001	0.001	0.001		empty vector	0.001	0.001	0.001
	WT	1	1	1		WT	1	1	1
	I423A-N429A-F484A	0.5	0.5	0.5		I423A-N429A-F484A	1	1	1
	V482F-D483E-A485E	1	1	0.5		V482F-D483E-A485E	0.25	0.5	0.25
	H420A-I423A-N429A-F484A	0.01563	0.01563	0.01563		H420A-I423A-N429A-F484A	0.126	0.126	0.063
	H420A	0.001	0.001	0.001		H420A	0.008	0.008	0.008
	H86A	0.03125	0.03125	0.03125		H86A	0.063	0.063	0.063
	H68A	1	1	1		H68A	1	1	1

## Sheet: Fig. 5e,f
	Fig 5e: Binder IC50 of E. coli∆TBDT:ChuOP grown in iron-limited LB broth containing 0.1 μM αβHb, with serially diluted de novo binders A10, C8, G7 or H3.
	IC50 values were calculated as a % relative to the growth of the untreated control, data displated as mean ± s.e.m., n = 3 biological replicates.
	A10						C8						G7						H3
	A10 log(μM)	rep. #1	rep. #2	rep. #3			C8 log(μM)	rep. #1	rep. #2	rep. #3			G7 log(μM)	rep. #1	rep. #2	rep. #3			H3 log(μM)	rep. #1	rep. #2	rep. #3
	0.000763	82.6948	92.8952	98.6826			9.54e-05	84.0421	95.1861	90.3074			9.54e-05	112.096	95.5733	92.9735			9.54e-05	92.4253	92.1315
	0.001526	76.9463	86.9191	100.565			0.000191	82.9643	91.6004	86.5433			0.000191	105.629	94.7765	102.007			0.000191	100.329
	0.003052	80.5391	90.5048	90.4015			0.000381	83.3236	91.202	89.931			0.000381	107.785	101.948				0.000381	98.1738	102.092	128.45
	0.006104	79.4613	87.7159	86.261			0.000763	82.605	89.21	87.2961			0.000763	106.707	93.5813	100.125			0.000763	102.485		93.4441
	0.012207	76.9463	86.5207	112.233			0.001526	81.1679	94.3892	88.4254			0.001526	107.066	104.737				0.001526	101.407	105.677	119.04
	0.024414	74.4313	87.7159	108.846			0.003052	86.9164	95.9829	83.532			0.003052	102.395	94.7765	108.03			0.003052	84.5211		117.534
	0.048828	77.3056	81.7398	89.6487			0.006104	79.3715	91.202				0.006104	108.862	99.159	120.828			0.006104	88.8324	106.076	114.147
	0.097656	83.4134	54.6482	93.0364			0.012207	87.635	93.5924	88.049			0.012207	89.4612	99.9558				0.012207	80.2097	99.7012	119.416
	0.195313	74.4313	76.959	88.1431			0.024414	82.9643	91.9988	81.65			0.024414	77.9642	61.7088	96.7377			0.024414	68.3534	67.4303	111.888
	0.390625	129.042	99.6681	67.064			0.048828	87.9942	74.0705	93.6951			0.048828	49.5809	35.0155	61.7314			0.048828	56.8564	34.761	62.2019
	0.78125	81.2577	65.4052	87.0138			0.097656	80.8086	90.0068	64.7115			0.097656	29.7805	18.2825	34.6298			0.097656	43.9222	33.5657	37.3588
	1.5625	73.3535	54.2498	67.8169			0.195313	69.3116	56.939	42.5032			0.195313	20.4392	7.12709				0.195313	32.4252	24.4024	29.4542
	3.125	53.593	39.9072	52.384			0.390625	33.3834	27.8554	21.4242			0.390625	13.9721	5.53347	21.8318			0.390625	22.006	20.0199	35.1003
	6.25	35.9882	20.3853	30.5522			0.78125	26.9163	5.54462	4.48569			0.78125	6.78648	5.53347	18.4441			0.78125	18.7725	8.06773
	12.5	15.5091	4.0506	15.8721			1.5625	5.71869	6.34143	5.23851			1.5625	3.55294	3.54143	18.0677			1.5625	15.8982	5.27888	6.11668
	25	1.49713	2.85538	3.82697			3.125	8.59294	10.3255	8.62621			3.125	3.19366	4.33825	19.5734			3.125	4.04192	4.08366	9.12797
	50	2.21569	2.85538	2.32133			6.25	20.8085	19.4888	14.2724			6.25	18.2835	3.54143				6.25	4.04192		3.10539
	100	4.0121	4.84741	3.45056			12.5	14.7007	12.3175	13.896			12.5	0.678683	4.73665	19.5734			12.5	2.24551	3.68526	2.72898
	200	7.9642	7.23785	5.70903			25	6.79654	9.13028	9.75545			25	3.91222	3.93984	18.8206			25	2.24551	3.28685	1.59975
	400	14.7906	10.8235	12.8608									50	8.2236	9.91594				50	2.24551		1.97616
	A10 nonlinear regression statistics						C8 nonlinear regression statistics						G7 nonlinear regression statistics						H3 nonlinear regression statistics
	log(inhibitor) vs. response -- Variable slope (four parameters)						log(inhibitor) vs. response -- Variable slope (four parameters)						log(inhibitor) vs. response -- Variable slope (four parameters)						log(inhibitor) vs. response -- Variable slope (four parameters)
	Best-fit values						Best-fit values						Best-fit values						Best-fit values
	Bottom	5.288					Bottom	10.74					Bottom	9.651					Bottom	5.362
	Top	87.08					Top	87.65					Top	103.4					Top	105.7
	LogIC50	0.5139					LogIC50	-0.6456					LogIC50	-1.372					LogIC50	-1.222
	HillSlope	-1.679					HillSlope	-2.485					HillSlope	-1.922					HillSlope	-1.152
	IC50	3.265					IC50	0.2262					IC50	0.04248					IC50	0.05996
	Span	81.79					Span	76.91					Span	93.71					Span	100.3
	95% CI (profile likelihood)						95% CI (profile likelihood)						95% CI (profile likelihood)						95% CI (profile likelihood)
	Bottom	-1.091 to 11.26					Bottom	7.428 to 13.99					Bottom	6.046 to 13.18					Bottom	-1.514 to 11.52
	Top	82.90 to 91.37					Top	85.19 to 90.14					Top	99.53 to 107.3					Top	99.51 to 112.5
	LogIC50	0.3826 to 0.6445					LogIC50	-0.7075 to -0.5839					LogIC50	-1.447 to -1.296					LogIC50	-1.363 to -1.068
	HillSlope	-2.546 to -1.165					HillSlope	-3.417 to -1.892					HillSlope	-2.600 to -1.465					HillSlope	-1.684 to -0.8243
	IC50	2.413 to 4.410					IC50	0.1961 to 0.2607					IC50	0.03576 to 0.05059					IC50	0.04332 to 0.08554
	Goodness of Fit						Goodness of Fit						Goodness of Fit						Goodness of Fit
	Degrees of Freedom	56					Degrees of Freedom	52					Degrees of Freedom	50					Degrees of Freedom	48
	R squared	0.9152					R squared	0.9691					R squared	0.9674					R squared	0.9385
	Sum of Squares	7091					Sum of Squares	2187					Sum of Squares	3343					Sum of Squares	6130
	Sy.x	11.25					Sy.x	6.486					Sy.x	8.177					Sy.x	11.3
	Number of points						Number of points						Number of points						Number of points
	# of X values	80					# of X values	76					# of X values	80					# of X values	80
	# Y values analyzed	60					# Y values analyzed	56					# Y values analyzed	54					# Y values analyzed	52
	Fig 5f: Representative BLI sensorgram traces and associated steady-state binding kinetics of A10, G7 and H3 binding to ChuA.
	BLI binding statistics were determined using the integrated Gator® GatorOne software (Gator Bio). Only full association and dissociation data with R2 values >0.98 and Χ2 <3 were included for analysis. Experiments were performed in triplicate.
	A10 BLI sensorgrams																	A10 steady state kinetics						G7 BLI sensorgrams																	G7 steady state kinetics						H3 BLI sensorgrams
	Time (sec)	rep. #1	Time (sec)	rep. #1 fit	Time (sec)	rep. #2	Time (sec)	rep. #2 fit	Time (sec)	rep. #3	Time (sec)	rep. #3 fit	Time (sec)	rep. #4	Time (sec)	rep. #4 fit		Conc. (nM)	rep. #1	rep. #2	rep. #3	rep. #4		Time (sec)	rep. #1	Time (sec)	rep. #1 fit	Time (sec)	rep. #2	Time (sec)	rep. #2 fit	Time (sec)	rep. #3	Time (sec)	rep. #3 fit	Time (sec)	rep. #4	Time (sec)	rep. #4 fit		Conc. (nM)	rep. #1	rep. #2	rep. #3	rep. #4		Time (sec)	rep. #1	Time (sec)
	0	-0.00017	0	0	0	-0.00402	0	0	0	0.002081	0	0	0	-0.00224	0	0		10	0.0992	0.1426	0.1349	0.1054		0	-0.00169	0	0	0	0.002464	0	0	0	0.000208	0	0	0	-0.00122	0	0		10	0.1414	0.1401	0.1479	0.1053		0	0.004838	0
	0.2	0.00144	0.2	0.000999	0.2	-0.00251	0.2	0.000697	0.2	0.002848	0.2	0.0009	0.2	-0.00328	0.2	0.000743		20	0.1826	0.2539	0.2396	0.1744		0.2	0.000264	0.2	0.000255	0.2	0.000953	0.2	0.000231	0.2	-8.93e-05	0.2	0.000251	0.2	-0.00166	0.2	0.000286		20	0.2146	0.2365	0.2408	0.1626		0.2	0.00572	0.2
	0.4	0.002948	0.4	0.001987	0.4	-0.00109	0.4	0.00139	0.4	0.003609	0.4	0.001793	0.4	-0.00413	0.4	0.00148		40	0.2614	0.3882	0.3644	0.3002		0.4	0.002074	0.4	0.00051	0.4	-0.00042	0.4	0.000462	0.4	-0.00032	0.4	0.000502	0.4	-0.002	0.4	0.000571		40	0.2913	0.3648	0.3772	0.2726		0.4	0.006529	0.4
	0.6	0.004359	0.6	0.002966	0.6	0.000251	0.6	0.002079	0.6	0.004363	0.6	0.002681	0.6	-0.00477	0.6	0.002212		80	0.3811	0.6469	0.617	0.4638		0.6	0.003738	0.6	0.000765	0.6	-0.00165	0.6	0.000693	0.6	-0.00047	0.6	0.000753	0.6	-0.00224	0.6	0.000856		80	0.5057	0.568	0.5795	0.423		0.6	0.007265	0.6
	0.8	0.005673	0.8	0.003935	0.8	0.001505	0.8	0.002764	0.8	0.005112	0.8	0.003563	0.8	-0.00522	0.8	0.002938		160	0.5499	0.9498	0.9124	0.6909		0.8	0.005256	0.8	0.001019	0.8	-0.00275	0.8	0.000923	0.8	-0.00056	0.8	0.001003	0.8	-0.00238	0.8	0.001139		160	0.66	0.8199	0.825	0.5876		0.8	0.007928	0.8
	1	0.006888	1	0.004894	1	0.002674	1	0.003445	1	0.005854	1	0.00444	1	-0.00547	1	0.003659		320	0.6725		1.1638	0.9087		1	0.006629	1	0.001273	1	-0.00371	1	0.001152	1	-0.00057	1	0.001253	1	-0.00241	1	0.001422		320	0.8317	0.9872	0.9955			1	0.008517	1
	1.2	0.008006	1.2	0.005843	1.2	0.003759	1.2	0.004122	1.2	0.00659	1.2	0.00531	1.2	-0.00552	1.2	0.004375		640	0.7839			1.143		1.2	0.007856	1.2	0.001526	1.2	-0.00453	1.2	0.001382	1.2	-0.00052	1.2	0.001502	1.2	-0.00234	1.2	0.001704		640	0.9496	1.1651	1.1772			1.2	0.009033	1.2
	1.4	0.009026	1.4	0.006783	1.4	0.00476	1.4	0.004795	1.4	0.007319	1.4	0.006175	1.4	-0.00537	1.4	0.005086								1.4	0.008938	1.4	0.001779	1.4	-0.00521	1.4	0.001611	1.4	-0.00039	1.4	0.001751	1.4	-0.00216	1.4	0.001985								1.4	0.009475	1.4
	1.6	0.009948	1.6	0.007713	1.6	0.005676	1.6	0.005465	1.6	0.008043	1.6	0.007034	1.6	-0.00502	1.6	0.005792								1.6	0.009874	1.6	0.002031	1.6	-0.00575	1.6	0.00184	1.6	-0.0002	1.6	0.001999	1.6	-0.00189	1.6	0.002266								1.6	0.009845	1.6
	1.8	0.010773	1.8	0.008634	1.8	0.006508	1.8	0.00613	1.8	0.00876	1.8	0.007887	1.8	-0.00448	1.8	0.006493								1.8	0.010665	1.8	0.002283	1.8	-0.00615	1.8	0.002068	1.8	7.03e-05	1.8	0.002248	1.8	-0.00151	1.8	0.002545								1.8	0.010141	1.8
	2	0.011506	2	0.009546	2	0.00754	2	0.006792	2	0.009315	2	0.008735	2	-0.00314	2	0.007189								2	0.011593	2	0.002535	2	-0.00671	2	0.002296	2	0.00047	2	0.002495	2	-0.00094	2	0.002824								2	0.0098	2
	2.2	0.012227	2.2	0.010449	2.2	0.008334	2.2	0.00745	2.2	0.010187	2.2	0.009577	2.2	-0.00165	2.2	0.007879								2.2	0.01236	2.2	0.002786	2.2	-0.0069	2.2	0.002524	2.2	0.001001	2.2	0.002743	2.2	-0.00021	2.2	0.003102								2.2	0.009635	2.2
	2.4	0.012813	2.4	0.011342	2.4	0.008941	2.4	0.008104	2.4	0.011032	2.4	0.010414	2.4	-0.00021	2.4	0.008565								2.4	0.012799	2.4	0.003037	2.4	-0.00679	2.4	0.002751	2.4	0.001588	2.4	0.00299	2.4	0.000611	2.4	0.00338								2.4	0.009505	2.4
	2.6	0.013211	2.6	0.012227	2.6	0.00947	2.6	0.008755	2.6	0.011834	2.6	0.011245	2.6	0.001095	2.6	0.009245								2.6	0.012769	2.6	0.003287	2.6	-0.00649	2.6	0.002978	2.6	0.002153	2.6	0.003236	2.6	0.001525	2.6	0.003656								2.6	0.009415	2.6
	2.8	0.01327	2.8	0.013103	2.8	0.009771	2.8	0.009402	2.8	0.012482	2.8	0.012071	2.8	0.002107	2.8	0.009921								2.8	0.012431	2.8	0.003537	2.8	-0.00598	2.8	0.003205	2.8	0.002691	2.8	0.003483	2.8	0.002436	2.8	0.003932								2.8	0.009222	2.8
	3	0.013386	3	0.01397	3	0.010141	3	0.010045	3	0.013277	3	0.012891	3	0.002864	3	0.010592								3	0.011999	3	0.003786	3	-0.00515	3	0.003431	3	0.003361	3	0.003728	3	0.003179	3	0.004207								3	0.009267	3
	3.2	0.013574	3.2	0.014828	3.2	0.010537	3.2	0.010684	3.2	0.013913	3.2	0.013706	3.2	0.003482	3.2	0.011258								3.2	0.011568	3.2	0.004035	3.2	-0.00413	3.2	0.003657	3.2	0.003968	3.2	0.003974	3.2	0.003964	3.2	0.004481								3.2	0.009613	3.2
	3.4	0.013797	3.4	0.015677	3.4	0.010979	3.4	0.01132	3.4	0.014453	3.4	0.014516	3.4	0.004194	3.4	0.011919								3.4	0.011046	3.4	0.004284	3.4	-0.00308	3.4	0.003882	3.4	0.004511	3.4	0.004219	3.4	0.004746	3.4	0.004755								3.4	0.010096	3.4
	3.6	0.013985	3.6	0.016519	3.6	0.011532	3.6	0.011952	3.6	0.014912	3.6	0.01532	3.6	0.005051	3.6	0.012576								3.6	0.010496	3.6	0.004532	3.6	-0.00195	3.6	0.004108	3.6	0.004909	3.6	0.004464	3.6	0.005556	3.6	0.005027								3.6	0.010521	3.6
	3.8	0.014297	3.8	0.017351	3.8	0.012201	3.8	0.012581	3.8	0.015382	3.8	0.016119	3.8	0.005936	3.8	0.013227								3.8	0.010109	3.8	0.00478	3.8	-0.00066	3.8	0.004332	3.8	0.005235	3.8	0.004708	3.8	0.00643	3.8	0.005299								3.8	0.011123	3.8
	4	0.014741	4	0.018175	4	0.013011	4	0.013206	4	0.015772	4	0.016912	4	0.006603	4	0.013874								4	0.009903	4	0.005027	4	0.000621	4	0.004557	4	0.005298	4	0.004952	4	0.007539	4	0.005571								4	0.011728	4
	4.2	0.015315	4.2	0.018991	4.2	0.013968	4.2	0.013827	4.2	0.016243	4.2	0.017701	4.2	0.007046	4.2	0.014517								4.2	0.009875	4.2	0.005274	4.2	0.001954	4.2	0.004781	4.2	0.005424	4.2	0.005195	4.2	0.008603	4.2	0.005841								4.2	0.012323	4.2
	4.4	0.016059	4.4	0.019799	4.4	0.014667	4.4	0.014445	4.4	0.01675	4.4	0.018484	4.4	0.007273	4.4	0.015154								4.4	0.01008	4.4	0.005521	4.4	0.003031	4.4	0.005005	4.4	0.00542	4.4	0.005439	4.4	0.009617	4.4	0.006111								4.4	0.012969	4.4
	4.6	0.016914	4.6	0.020599	4.6	0.015124	4.6	0.01506	4.6	0.017084	4.6	0.019262	4.6	0.007438	4.6	0.015788								4.6	0.010556	4.6	0.005767	4.6	0.003745	4.6	0.005228	4.6	0.00527	4.6	0.005681	4.6	0.010566	4.6	0.00638								4.6	0.013811	4.6
	4.8	0.017889	4.8	0.02139	4.8	0.015294	4.8	0.01567	4.8	0.017176	4.8	0.020035	4.8	0.007731	4.8	0.016416								4.8	0.011227	4.8	0.006013	4.8	0.003895	4.8	0.005452	4.8	0.004978	4.8	0.005924	4.8	0.011456	4.8	0.006648								4.8	0.014788	4.8
	5	0.01892	5	0.022174	5	0.015181	5	0.016278	5	0.017026	5	0.020803	5	0.008273	5	0.01704								5	0.012085	5	0.006258	5	0.003568	5	0.005674	5	0.004716	5	0.006166	5	0.012251	5	0.006916								5	0.01601	5
	5.2	0.019848	5.2	0.02295	5.2	0.014845	5.2	0.016882	5.2	0.016705	5.2	0.021566	5.2	0.009149	5.2	0.017659								5.2	0.012918	5.2	0.006503	5.2	0.002745	5.2	0.005897	5.2	0.004364	5.2	0.006407	5.2	0.012984	5.2	0.007182								5.2	0.017175	5.2
	5.4	0.020646	5.4	0.023718	5.4	0.014587	5.4	0.017482	5.4	0.016255	5.4	0.022323	5.4	0.010312	5.4	0.018274								5.4	0.013653	5.4	0.006748	5.4	0.001617	5.4	0.006119	5.4	0.003988	5.4	0.006649	5.4	0.013678	5.4	0.007448								5.4	0.018302	5.4
	5.6	0.021301	5.6	0.024478	5.6	0.014235	5.6	0.018079	5.6	0.015939	5.6	0.023076	5.6	0.011453	5.6	0.018885								5.6	0.014289	5.6	0.006992	5.6	0.000261	5.6	0.006341	5.6	0.003775	5.6	0.00689	5.6	0.014151	5.6	0.007713								5.6	0.01929	5.6
	5.8	0.021899	5.8	0.02523	5.8	0.014	5.8	0.018673	5.8	0.015859	5.8	0.023824	5.8	0.012347	5.8	0.019491								5.8	0.014716	5.8	0.007235	5.8	-0.00117	5.8	0.006562	5.8	0.003651	5.8	0.00713	5.8	0.014427	5.8	0.007978								5.8	0.020042	5.8
	6	0.022221	6	0.025975	6	0.013769	6	0.019263	6	0.015923	6	0.024567	6	0.013112	6	0.020093								6	0.014878	6	0.007479	6	-0.00258	6	0.006783	6	0.003501	6	0.00737	6	0.014537	6	0.008242								6	0.020458	6
	6.2	0.022354	6.2	0.026713	6.2	0.013536	6.2	0.01985	6.2	0.016095	6.2	0.025305	6.2	0.013789	6.2	0.02069								6.2	0.014893	6.2	0.007722	6.2	-0.00397	6.2	0.007004	6.2	0.00324	6.2	0.00761	6.2	0.014453	6.2	0.008505								6.2	0.020681	6.2
	6.4	0.022411	6.4	0.027443	6.4	0.013479	6.4	0.020433	6.4	0.016541	6.4	0.026038	6.4	0.01417	6.4	0.021283								6.4	0.014917	6.4	0.007964	6.4	-0.0049	6.4	0.007224	6.4	0.003159	6.4	0.007849	6.4	0.013987	6.4	0.008767								6.4	0.020732	6.4
	6.6	0.022659	6.6	0.028166	6.6	0.01373	6.6	0.021013	6.6	0.017237	6.6	0.026766	6.6	0.014428	6.6	0.021872								6.6	0.014809	6.6	0.008206	6.6	-0.00534	6.6	0.007444	6.6	0.003255	6.6	0.008088	6.6	0.013444	6.6	0.009029								6.6	0.020699	6.6
	6.8	0.023048	6.8	0.028881	6.8	0.01404	6.8	0.02159	6.8	0.017994	6.8	0.02749	6.8	0.014738	6.8	0.022457								6.8	0.014597	6.8	0.008448	6.8	-0.00535	6.8	0.007664	6.8	0.003417	6.8	0.008327	6.8	0.012991	6.8	0.009289								6.8	0.020682	6.8
	7	0.023674	7	0.02959	7	0.014612	7	0.022164	7	0.018957	7	0.028209	7	0.015049	7	0.023037								7	0.014306	7	0.008689	7	-0.00492	7	0.007884	7	0.003798	7	0.008565	7	0.012523	7	0.00955								7	0.020571	7
	7.2	0.024486	7.2	0.030291	7.2	0.01551	7.2	0.022734	7.2	0.01998	7.2	0.028923	7.2	0.015411	7.2	0.023613								7.2	0.014026	7.2	0.00893	7.2	-0.00412	7.2	0.008103	7.2	0.004297	7.2	0.008803	7.2	0.012248	7.2	0.009809								7.2	0.020402	7.2
	7.4	0.025421	7.4	0.030985	7.4	0.01651	7.4	0.023301	7.4	0.020943	7.4	0.029632	7.4	0.015854	7.4	0.024185								7.4	0.013789	7.4	0.00917	7.4	-0.00321	7.4	0.008321	7.4	0.004891	7.4	0.009041	7.4	0.012582	7.4	0.010068								7.4	0.020187	7.4
	7.6	0.026363	7.6	0.031672	7.6	0.017352	7.6	0.023865	7.6	0.021695	7.6	0.030337	7.6	0.016624	7.6	0.024753								7.6	0.013648	7.6	0.00941	7.6	-0.00246	7.6	0.00854	7.6	0.005346	7.6	0.009278	7.6	0.013508	7.6	0.010326								7.6	0.01981	7.6
	7.8	0.027331	7.8	0.032353	7.8	0.018247	7.8	0.024425	7.8	0.022333	7.8	0.031037	7.8	0.017597	7.8	0.025317								7.8	0.013571	7.8	0.00965	7.8	-0.00176	7.8	0.008758	7.8	0.005836	7.8	0.009514	7.8	0.014699	7.8	0.010583								7.8	0.019288	7.8
	8	0.028365	8	0.033026	8	0.019031	8	0.024983	8	0.022816	8	0.031732	8	0.018681	8	0.025877								8	0.013455	8	0.009889	8	-0.00128	8	0.008975	8	0.006165	8	0.009751	8	0.016079	8	0.010839								8	0.018791	8
	8.2	0.029488	8.2	0.033693	8.2	0.019848	8.2	0.025537	8.2	0.023151	8.2	0.032423	8.2	0.019785	8.2	0.026432								8.2	0.013334	8.2	0.010128	8.2	-0.00083	8.2	0.009193	8.2	0.006546	8.2	0.009987	8.2	0.017649	8.2	0.011095								8.2	0.018425	8.2
	8.4	0.03057	8.4	0.034353	8.4	0.02074	8.4	0.026088	8.4	0.023486	8.4	0.03311	8.4	0.021057	8.4	0.026984								8.4	0.013127	8.4	0.010367	8.4	-0.00041	8.4	0.00941	8.4	0.007035	8.4	0.010223	8.4	0.019159	8.4	0.01135								8.4	0.018164	8.4
	8.6	0.031461	8.6	0.035006	8.6	0.021968	8.6	0.026636	8.6	0.023998	8.6	0.033791	8.6	0.022118	8.6	0.027531								8.6	0.012939	8.6	0.010605	8.6	0.000287	8.6	0.009626	8.6	0.007794	8.6	0.010458	8.6	0.020397	8.6	0.011605								8.6	0.01813	8.6
	8.8	0.032129	8.8	0.035653	8.8	0.023341	8.8	0.027181	8.8	0.024974	8.8	0.034469	8.8	0.023236	8.8	0.028075								8.8	0.012839	8.8	0.010842	8.8	0.00114	8.8	0.009843	8.8	0.008749	8.8	0.010693	8.8	0.021446	8.8	0.011858								8.8	0.018206	8.8
	9	0.032703	9	0.036293	9	0.02493	9	0.027722	9	0.026325	9	0.035142	9	0.024412	9	0.028615								9	0.013037	9	0.01108	9	0.001987	9	0.010059	9	0.009865	9	0.010927	9	0.022394	9	0.012111								9	0.018588	9
	9.2	0.033096	9.2	0.036927	9.2	0.026468	9.2	0.028261	9.2	0.02803	9.2	0.03581	9.2	0.025482	9.2	0.029151								9.2	0.013362	9.2	0.011317	9.2	0.002603	9.2	0.010274	9.2	0.011009	9.2	0.011161	9.2	0.023003	9.2	0.012364								9.2	0.019108	9.2
	9.4	0.033476	9.4	0.037555	9.4	0.027661	9.4	0.028796	9.4	0.029638	9.4	0.036474	9.4	0.0262	9.4	0.029683								9.4	0.013845	9.4	0.011553	9.4	0.002829	9.4	0.01049	9.4	0.01181	9.4	0.011395	9.4	0.02333	9.4	0.012615								9.4	0.019831	9.4
	9.6	0.033997	9.6	0.038176	9.6	0.028381	9.6	0.029329	9.6	0.030972	9.6	0.037134	9.6	0.026668	9.6	0.030211								9.6	0.014565	9.6	0.011789	9.6	0.002594	9.6	0.010705	9.6	0.012126	9.6	0.011629	9.6	0.023329	9.6	0.012866								9.6	0.020778	9.6
	9.8	0.034652	9.8	0.038791	9.8	0.028791	9.8	0.029858	9.8	0.031864	9.8	0.037789	9.8	0.026654	9.8	0.030735								9.8	0.015516	9.8	0.012025	9.8	0.002014	9.8	0.01092	9.8	0.011946	9.8	0.011862	9.8	0.022957	9.8	0.013116								9.8	0.022018	9.8
	10	0.035283	10	0.0394	10	0.028904	10	0.030384	10	0.032539	10	0.03844	10	0.02616	10	0.031256								10	0.016432	10	0.01226	10	0.001508	10	0.011134	10	0.011596	10	0.012095	10	0.022136	10	0.013366								10	0.023288	10
	10.2	0.035954	10.2	0.040002	10.2	0.028778	10.2	0.030908	10.2	0.033014	10.2	0.039087	10.2	0.025402	10.2	0.031773								10.2	0.01722	10.2	0.012495	10.2	0.001067	10.2	0.011348	10.2	0.01108	10.2	0.012327	10.2	0.021248	10.2	0.013614								10.2	0.024525	10.2
	10.4	0.036689	10.4	0.040599	10.4	0.028875	10.4	0.031428	10.4	0.033522	10.4	0.039729	10.4	0.024643	10.4	0.032286								10.4	0.017952	10.4	0.012729	10.4	0.000963	10.4	0.011562	10.4	0.010627	10.4	0.012559	10.4	0.020333	10.4	0.013862								10.4	0.025762	10.4
	10.6	0.037411	10.6	0.041189	10.6	0.029215	10.6	0.031945	10.6	0.034059	10.6	0.040368	10.6	0.02394	10.6	0.032795								10.6	0.018473	10.6	0.012964	10.6	0.001195	10.6	0.011775	10.6	0.010252	10.6	0.012791	10.6	0.01941	10.6	0.01411								10.6	0.026771	10.6
	10.8	0.038061	10.8	0.041774	10.8	0.029575	10.8	0.03246	10.8	0.034561	10.8	0.041002	10.8	0.02351	10.8	0.033301								10.8	0.018801	10.8	0.013197	10.8	0.001551	10.8	0.011988	10.8	0.009884	10.8	0.013022	10.8	0.018732	10.8	0.014357								10.8	0.027567	10.8
	11	0.038729	11	0.042353	11	0.029708	11	0.032971	11	0.034886	11	0.041632	11	0.023556	11	0.033803								11	0.01907	11	0.013431	11	0.001721	11	0.012201	11	0.009413	11	0.013253	11	0.018536	11	0.014603								11	0.028119	11
	11.2	0.03944	11.2	0.042926	11.2	0.029618	11.2	0.03348	11.2	0.035037	11.2	0.042257	11.2	0.024011	11.2	0.034301								11.2	0.01941	11.2	0.013664	11.2	0.00195	11.2	0.012413	11.2	0.008846	11.2	0.013483	11.2	0.018603	11.2	0.014848								11.2	0.028488	11.2
	11.4	0.040114	11.4	0.043493	11.4	0.029514	11.4	0.033985	11.4	0.035085	11.4	0.042879	11.4	0.024474	11.4	0.034796								11.4	0.019666	11.4	0.013896	11.4	0.002273	11.4	0.012625	11.4	0.008237	11.4	0.013713	11.4	0.018707	11.4	0.015093								11.4	0.028608	11.4
	11.6	0.040732	11.6	0.044054	11.6	0.029291	11.6	0.034488	11.6	0.035088	11.6	0.043496	11.6	0.024951	11.6	0.035287								11.6	0.019925	11.6	0.014128	11.6	0.002675	11.6	0.012837	11.6	0.007805	11.6	0.013943	11.6	0.018995	11.6	0.015337								11.6	0.028681	11.6
	11.8	0.041263	11.8	0.04461	11.8	0.029177	11.8	0.034988	11.8	0.035155	11.8	0.04411	11.8	0.025479	11.8	0.035775								11.8	0.020257	11.8	0.01436	11.8	0.003248	11.8	0.013048	11.8	0.007781	11.8	0.014173	11.8	0.019464	11.8	0.01558								11.8	0.028717	11.8
	12	0.041641	12	0.045161	12	0.029274	12	0.035485	12	0.035303	12	0.044719	12	0.026137	12	0.036259								12	0.020581	12	0.014591	12	0.003992	12	0.013259	12	0.008113	12	0.014402	12	0.020064	12	0.015822								12	0.028823	12
	12.2	0.041915	12.2	0.045705	12.2	0.029606	12.2	0.035979	12.2	0.035599	12.2	0.045325	12.2	0.026911	12.2	0.03674								12.2	0.020995	12.2	0.014822	12.2	0.004755	12.2	0.01347	12.2	0.008736	12.2	0.01463	12.2	0.02073	12.2	0.016064								12.2	0.029077	12.2
	12.4	0.042119	12.4	0.046245	12.4	0.029798	12.4	0.036471	12.4	0.036012	12.4	0.045926	12.4	0.028017	12.4	0.037217								12.4	0.021555	12.4	0.015053	12.4	0.005165	12.4	0.01368	12.4	0.00948	12.4	0.014859	12.4	0.021588	12.4	0.016306								12.4	0.029508	12.4
	12.6	0.042257	12.6	0.046778	12.6	0.029986	12.6	0.036959	12.6	0.036459	12.6	0.046524	12.6	0.029097	12.6	0.037691								12.6	0.022202	12.6	0.015283	12.6	0.005141	12.6	0.013891	12.6	0.010175	12.6	0.015087	12.6	0.022406	12.6	0.016546								12.6	0.030023	12.6
	12.8	0.042446	12.8	0.047307	12.8	0.030166	12.8	0.037445	12.8	0.036759	12.8	0.047117	12.8	0.029919	12.8	0.038161								12.8	0.022858	12.8	0.015513	12.8	0.00466	12.8	0.0141	12.8	0.010639	12.8	0.015315	12.8	0.022935	12.8	0.016786								12.8	0.030592	12.8
	13	0.042772	13	0.04783	13	0.030363	13	0.037928	13	0.036797	13	0.047707	13	0.030319	13	0.038628								13	0.023551	13	0.015743	13	0.003882	13	0.01431	13	0.01078	13	0.015542	13	0.023122	13	0.017025								13	0.031115	13
	13.2	0.043165	13.2	0.048348	13.2	0.030666	13.2	0.038408	13.2	0.036594	13.2	0.048293	13.2	0.030304	13.2	0.039091								13.2	0.024236	13.2	0.015972	13.2	0.002915	13.2	0.014519	13.2	0.010602	13.2	0.015769	13.2	0.02306	13.2	0.017264								13.2	0.031598	13.2
	13.4	0.043365	13.4	0.048861	13.4	0.031184	13.4	0.038886	13.4	0.036271	13.4	0.048874	13.4	0.030077	13.4	0.039552								13.4	0.024811	13.4	0.0162	13.4	0.002086	13.4	0.014728	13.4	0.010242	13.4	0.015995	13.4	0.022796	13.4	0.017502								13.4	0.03184	13.4
	13.6	0.043403	13.6	0.049368	13.6	0.031933	13.6	0.03936	13.6	0.036106	13.6	0.049453	13.6	0.029942	13.6	0.040008								13.6	0.025204	13.6	0.016429	13.6	0.001526	13.6	0.014936	13.6	0.009958	13.6	0.016222	13.6	0.022459	13.6	0.017739								13.6	0.031897	13.6
	13.8	0.043361	13.8	0.049871	13.8	0.032986	13.8	0.039832	13.8	0.036307	13.8	0.050027	13.8	0.029818	13.8	0.040462								13.8	0.025366	13.8	0.016657	13.8	0.001347	13.8	0.015144	13.8	0.009817	13.8	0.016448	13.8	0.022174	13.8	0.017976								13.8	0.03175	13.8
	14	0.043327	14	0.050368	14	0.034448	14	0.040302	14	0.036945	14	0.050597	14	0.029699	14	0.040912								14	0.02541	14	0.016884	14	0.001582	14	0.015352	14	0.009947	14	0.016673	14	0.021922	14	0.018212								14	0.031608	14
	14.2	0.043146	14.2	0.050861	14.2	0.036057	14.2	0.040769	14.2	0.038019	14.2	0.051164	14.2	0.029649	14.2	0.041359								14.2	0.025028	14.2	0.017111	14.2	0.002177	14.2	0.01556	14.2	0.010299	14.2	0.016898	14.2	0.021639	14.2	0.018447								14.2	0.031206	14.2
	14.4	0.043045	14.4	0.051348	14.4	0.037621	14.4	0.041233	14.4	0.039411	14.4	0.051727	14.4	0.029682	14.4	0.041803								14.4	0.024339	14.4	0.017338	14.4	0.002971	14.4	0.015767	14.4	0.010884	14.4	0.017123	14.4	0.021463	14.4	0.018682								14.4	0.030802	14.4
	14.6	0.043065	14.6	0.051831	14.6	0.039004	14.6	0.041694	14.6	0.040909	14.6	0.052286	14.6	0.029866	14.6	0.042244								14.6	0.023428	14.6	0.017565	14.6	0.003848	14.6	0.015974	14.6	0.011487	14.6	0.017348	14.6	0.021455	14.6	0.018916								14.6	0.030327	14.6
	14.8	0.043168	14.8	0.052308	14.8	0.040113	14.8	0.042153	14.8	0.042286	14.8	0.052842	14.8	0.030224	14.8	0.042681								14.8	0.022502	14.8	0.017791	14.8	0.004784	14.8	0.01618	14.8	0.012053	14.8	0.017572	14.8	0.021682	14.8	0.019149								14.8	0.029911	14.8
	15	0.043183	15	0.052781	15	0.040962	15	0.042609	15	0.043419	15	0.053394	15	0.030647	15	0.043116								15	0.021381	15	0.018016	15	0.005554	15	0.016387	15	0.012503	15	0.017795	15	0.022058	15	0.019382								15	0.029465	15
	15.2	0.043352	15.2	0.053249	15.2	0.041505	15.2	0.043062	15.2	0.044227	15.2	0.053942	15.2	0.031197	15.2	0.043547								15.2	0.020364	15.2	0.018242	15.2	0.006043	15.2	0.016593	15.2	0.01295	15.2	0.018019	15.2	0.022665	15.2	0.019614								15.2	0.029265	15.2
	15.4	0.04366	15.4	0.053713	15.4	0.041894	15.4	0.043513	15.4	0.044783	15.4	0.054487	15.4	0.031752	15.4	0.043975								15.4	0.01949	15.4	0.018466	15.4	0.006265	15.4	0.016798	15.4	0.013366	15.4	0.018242	15.4	0.023364	15.4	0.019845								15.4	0.029213	15.4
	15.6	0.044067	15.6	0.054172	15.6	0.042178	15.6	0.043962	15.6	0.045114	15.6	0.055028	15.6	0.03241	15.6	0.0444								15.6	0.018887	15.6	0.018691	15.6	0.006404	15.6	0.017003	15.6	0.01372	15.6	0.018465	15.6	0.02416	15.6	0.020076								15.6	0.029361	15.6
	15.8	0.044457	15.8	0.054626	15.8	0.042448	15.8	0.044407	15.8	0.045374	15.8	0.055566	15.8	0.033141	15.8	0.044822								15.8	0.018407	15.8	0.018915	15.8	0.006493	15.8	0.017208	15.8	0.014053	15.8	0.018687	15.8	0.024925	15.8	0.020306								15.8	0.029658	15.8
	16	0.04481	16	0.055075	16	0.0427	16	0.044851	16	0.045699	16	0.0561	16	0.033724	16	0.04524								16	0.01811	16	0.019139	16	0.006715	16	0.017413	16	0.014387	16	0.018909	16	0.025555	16	0.020535								16	0.030112	16
	16.2	0.045149	16.2	0.055521	16.2	0.043063	16.2	0.045291	16.2	0.04605	16.2	0.05663	16.2	0.034068	16.2	0.045656								16.2	0.018028	16.2	0.019362	16.2	0.007128	16.2	0.017617	16.2	0.01468	16.2	0.019131	16.2	0.02589	16.2	0.020764								16.2	0.030627	16.2
	16.4	0.045626	16.4	0.055961	16.4	0.043607	16.4	0.045729	16.4	0.046294	16.4	0.057157	16.4	0.034415	16.4	0.046069								16.4	0.018265	16.4	0.019585	16.4	0.00769	16.4	0.017821	16.4	0.014783	16.4	0.019352	16.4	0.026042	16.4	0.020992								16.4	0.031327	16.4
	16.6	0.046187	16.6	0.056397	16.6	0.044051	16.6	0.046165	16.6	0.046277	16.6	0.057681	16.6	0.034665	16.6	0.046479								16.6	0.018692	16.6	0.019808	16.6	0.008155	16.6	0.018025	16.6	0.014618	16.6	0.019573	16.6	0.026215	16.6	0.02122								16.6	0.032067	16.6
	16.8	0.046783	16.8	0.056829	16.8	0.044235	16.8	0.046598	16.8	0.046027	16.8	0.058201	16.8	0.034874	16.8	0.046886								16.8	0.019341	16.8	0.02003	16.8	0.008453	16.8	0.018228	16.8	0.014187	16.8	0.019794	16.8	0.026441	16.8	0.021447								16.8	0.032751	16.8
	17	0.04735	17	0.057257	17	0.044211	17	0.047029	17	0.045685	17	0.058718	17	0.035196	17	0.04729								17	0.020206	17	0.020252	17	0.008593	17	0.018432	17	0.013526	17	0.020014	17	0.026722	17	0.021673								17	0.033275	17
	17.2	0.048009	17.2	0.05768	17.2	0.044109	17.2	0.047457	17.2	0.045451	17.2	0.059231	17.2	0.035729	17.2	0.047691								17.2	0.02132	17.2	0.020474	17.2	0.008637	17.2	0.018634	17.2	0.012753	17.2	0.020234	17.2	0.027156	17.2	0.021899								17.2	0.03386	17.2
	17.4	0.048678	17.4	0.058099	17.4	0.044087	17.4	0.047883	17.4	0.045519	17.4	0.059741	17.4	0.036239	17.4	0.048089								17.4	0.022454	17.4	0.020695	17.4	0.008822	17.4	0.018837	17.4	0.012093	17.4	0.020453	17.4	0.0276	17.4	0.022124								17.4	0.03436	17.4
	17.6	0.049423	17.6	0.058514	17.6	0.044461	17.6	0.048307	17.6	0.046016	17.6	0.060247	17.6	0.036626	17.6	0.048484								17.6	0.023569	17.6	0.020916	17.6	0.009241	17.6	0.019039	17.6	0.011792	17.6	0.020673	17.6	0.027815	17.6	0.022348								17.6	0.034891	17.6
	17.8	0.050214	17.8	0.058924	17.8	0.045302	17.8	0.048728	17.8	0.046924	17.8	0.060751	17.8	0.036691	17.8	0.048876								17.8	0.024418	17.8	0.021136	17.8	0.009924	17.8	0.019241	17.8	0.011844	17.8	0.020892	17.8	0.027612	17.8	0.022572								17.8	0.03543	17.8
	18	0.051337	18	0.059331	18	0.046318	18	0.049146	18	0.047923	18	0.061251	18	0.036518	18	0.049266								18	0.025151	18	0.021356	18	0.010634	18	0.019442	18	0.012196	18	0.02111	18	0.02718	18	0.022795								18	0.036182	18
	18.2	0.052555	18.2	0.059733	18.2	0.047318	18.2	0.049562	18.2	0.048841	18.2	0.061747	18.2	0.036091	18.2	0.049652								18.2	0.025628	18.2	0.021576	18.2	0.011244	18.2	0.019643	18.2	0.012729	18.2	0.021328	18.2	0.026625	18.2	0.023018								18.2	0.036899	18.2
	18.4	0.053709	18.4	0.060131	18.4	0.048069	18.4	0.049976	18.4	0.049381	18.4	0.062241	18.4	0.03554	18.4	0.050036								18.4	0.025845	18.4	0.021795	18.4	0.011471	18.4	0.019844	18.4	0.01331	18.4	0.021546	18.4	0.026083	18.4	0.023239								18.4	0.037536	18.4
	18.6	0.054689	18.6	0.060525	18.6	0.048621	18.6	0.050388	18.6	0.049573	18.6	0.062731	18.6	0.03486	18.6	0.050418								18.6	0.025709	18.6	0.022014	18.6	0.011455	18.6	0.020045	18.6	0.013858	18.6	0.021764	18.6	0.025419	18.6	0.023461								18.6	0.037998	18.6
	18.8	0.055608	18.8	0.060916	18.8	0.049098	18.8	0.050797	18.8	0.049535	18.8	0.063218	18.8	0.034212	18.8	0.050796								18.8	0.02552	18.8	0.022233	18.8	0.011332	18.8	0.020245	18.8	0.014511	18.8	0.021981	18.8	0.024754	18.8	0.023681								18.8	0.038322	18.8
	19	0.056241	19	0.061302	19	0.049703	19	0.051203	19	0.049551	19	0.063701	19	0.033733	19	0.051172								19	0.025143	19	0.022451	19	0.011477	19	0.020445	19	0.015344	19	0.022198	19	0.024214	19	0.023902								19	0.038302	19
	19.2	0.056448	19.2	0.061685	19.2	0.050536	19.2	0.051608	19.2	0.049717	19.2	0.064182	19.2	0.033434	19.2	0.051545								19.2	0.024591	19.2	0.022669	19.2	0.012011	19.2	0.020645	19.2	0.016333	19.2	0.022414	19.2	0.023799	19.2	0.024121								19.2	0.03803	19.2
	19.4	0.056391	19.4	0.062063	19.4	0.051539	19.4	0.05201	19.4	0.05017	19.4	0.064659	19.4	0.033097	19.4	0.051915								19.4	0.023849	19.4	0.022887	19.4	0.012794	19.4	0.020844	19.4	0.017426	19.4	0.022631	19.4	0.023411	19.4	0.02434								19.4	0.037657	19.4
	19.6	0.05618	19.6	0.062438	19.6	0.052512	19.6	0.05241	19.6	0.050844	19.6	0.065133	19.6	0.032753	19.6	0.052282								19.6	0.023147	19.6	0.023104	19.6	0.013618	19.6	0.021043	19.6	0.018453	19.6	0.022846	19.6	0.023061	19.6	0.024558								19.6	0.03732	19.6
	19.8	0.055896	19.8	0.062809	19.8	0.053162	19.8	0.052807	19.8	0.051398	19.8	0.065604	19.8	0.032716	19.8	0.052647								19.8	0.02247	19.8	0.02332	19.8	0.01413	19.8	0.021242	19.8	0.019055	19.8	0.023062	19.8	0.022928	19.8	0.024776								19.8	0.037122	19.8
	20	0.05563	20	0.063177	20	0.053393	20	0.053203	20	0.051629	20	0.066072	20	0.033031	20	0.05301								20	0.021954	20	0.023537	20	0.014079	20	0.02144	20	0.019025	20	0.023277	20	0.02307	20	0.024993								20	0.037211	20
	20.2	0.055522	20.2	0.06354	20.2	0.053055	20.2	0.053596	20.2	0.051528	20.2	0.066537	20.2	0.033636	20.2	0.053369								20.2	0.021682	20.2	0.023753	20.2	0.01335	20.2	0.021639	20.2	0.01839	20.2	0.023492	20.2	0.023545	20.2	0.025209								20.2	0.037509	20.2
	20.4	0.055502	20.4	0.063901	20.4	0.052328	20.4	0.053986	20.4	0.051291	20.4	0.066999	20.4	0.034712	20.4	0.053726								20.4	0.021747	20.4	0.023969	20.4	0.012327	20.4	0.021836	20.4	0.017323	20.4	0.023706	20.4	0.024238	20.4	0.025425								20.4	0.037912	20.4
	20.6	0.055662	20.6	0.064257	20.6	0.051439	20.6	0.054375	20.6	0.050976	20.6	0.067458	20.6	0.036311	20.6	0.054081								20.6	0.022168	20.6	0.024184	20.6	0.011075	20.6	0.022034	20.6	0.015992	20.6	0.023921	20.6	0.025233	20.6	0.02564								20.6	0.038557	20.6
	20.8	0.055893	20.8	0.06461	20.8	0.050615	20.8	0.054761	20.8	0.050696	20.8	0.067914	20.8	0.038283	20.8	0.054433								20.8	0.022896	20.8	0.024399	20.8	0.009661	20.8	0.022231	20.8	0.014611	20.8	0.024134	20.8	0.026409	20.8	0.025855								20.8	0.039398	20.8
	21	0.056154	21	0.064959	21	0.049947	21	0.055145	21	0.050494	21	0.068366	21	0.040125	21	0.054782								21	0.023871	21	0.024614	21	0.008199	21	0.022428	21	0.013523	21	0.024348	21	0.027473	21	0.026069								21	0.040368	21
	21.2	0.056482	21.2	0.065305	21.2	0.04957	21.2	0.055527	21.2	0.05035	21.2	0.068816	21.2	0.041699	21.2	0.055129								21.2	0.025103	21.2	0.024828	21.2	0.00673	21.2	0.022625	21.2	0.0128	21.2	0.024561	21.2	0.028171	21.2	0.026282								21.2	0.041554	21.2
	21.4	0.056887	21.4	0.065647	21.4	0.049378	21.4	0.055907	21.4	0.050112	21.4	0.069263	21.4	0.042847	21.4	0.055474								21.4	0.026546	21.4	0.025042	21.4	0.0052	21.4	0.022821	21.4	0.012329	21.4	0.024774	21.4	0.02862	21.4	0.026495								21.4	0.043005	21.4
	21.6	0.057304	21.6	0.065986	21.6	0.04916	21.6	0.056285	21.6	0.049782	21.6	0.069707	21.6	0.043832	21.6	0.055815								21.6	0.028127	21.6	0.025255	21.6	0.003781	21.6	0.023017	21.6	0.012177	21.6	0.024986	21.6	0.02907	21.6	0.026707								21.6	0.04454	21.6
	21.8	0.057588	21.8	0.066321	21.8	0.048868	21.8	0.05666	21.8	0.04952	21.8	0.070148	21.8	0.044646	21.8	0.056155								21.8	0.029574	21.8	0.025469	21.8	0.002777	21.8	0.023213	21.8	0.012519	21.8	0.025199	21.8	0.02961	21.8	0.026919								21.8	0.045887	21.8
	22	0.057708	22	0.066654	22	0.048567	22	0.057033	22	0.049429	22	0.070586	22	0.045487	22	0.056492								22	0.030762	22	0.025681	22	0.002258	22	0.023408	22	0.0132	22	0.02541	22	0.030208	22	0.02713								22	0.046908	22
	22.2	0.057698	22.2	0.066982	22.2	0.048608	22.2	0.057404	22.2	0.049709	22.2	0.071021	22.2	0.046252	22.2	0.056826								22.2	0.031655	22.2	0.025894	22.2	0.002487	22.2	0.023603	22.2	0.014232	22.2	0.025622	22.2	0.030689	22.2	0.02734								22.2	0.047531	22.2
	22.4	0.057492	22.4	0.067308	22.4	0.049016	22.4	0.057773	22.4	0.050479	22.4	0.071453	22.4	0.046897	22.4	0.057158								22.4	0.032257	22.4	0.026106	22.4	0.003527	22.4	0.023798	22.4	0.015732	22.4	0.025833	22.4	0.03096	22.4	0.02755								22.4	0.047764	22.4
	22.6	0.056997	22.6	0.06763	22.6	0.049857	22.6	0.05814	22.6	0.051815	22.6	0.071883	22.6	0.047144	22.6	0.057488								22.6	0.032333	22.6	0.026318	22.6	0.00524	22.6	0.023992	22.6	0.017548	22.6	0.026044	22.6	0.030875	22.6	0.02776								22.6	0.047498	22.6
	22.8	0.056369	22.8	0.067949	22.8	0.051308	22.8	0.058505	22.8	0.053655	22.8	0.07231	22.8	0.046914	22.8	0.057816								22.8	0.032115	22.8	0.026529	22.8	0.00734	22.8	0.024186	22.8	0.019451	22.8	0.026254	22.8	0.03042	22.8	0.027968								22.8	0.046951	22.8
	23	0.055783	23	0.068265	23	0.053091	23	0.058868	23	0.055776	23	0.072733	23	0.046319	23	0.058141								23	0.031659	23	0.02674	23	0.009496	23	0.02438	23	0.021239	23	0.026465	23	0.0297	23	0.028176								23	0.046222	23
	23.2	0.055355	23.2	0.068577	23.2	0.054675	23.2	0.059229	23.2	0.057785	23.2	0.073154	23.2	0.04568	23.2	0.058463								23.2	0.031133	23.2	0.026951	23.2	0.01139	23.2	0.024574	23.2	0.022636	23.2	0.026674	23.2	0.029004	23.2	0.028384								23.2	0.04549	23.2
	23.4	0.055185	23.4	0.068887	23.4	0.056016	23.4	0.059587	23.4	0.059398	23.4	0.073573	23.4	0.045267	23.4	0.058783								23.4	0.030556	23.4	0.027161	23.4	0.012848	23.4	0.024767	23.4	0.023449	23.4	0.026884	23.4	0.028548	23.4	0.028591								23.4	0.04485	23.4
	23.6	0.055474	23.6	0.069193	23.6	0.057217	23.6	0.059944	23.6	0.060589	23.6	0.073988	23.6	0.04506	23.6	0.059101								23.6	0.030239	23.6	0.027371	23.6	0.013932	23.6	0.02496	23.6	0.023705	23.6	0.027093	23.6	0.028391	23.6	0.028797								23.6	0.044519	23.6
	23.8	0.056165	23.8	0.069496	23.8	0.057907	23.8	0.060298	23.8	0.061442	23.8	0.074401	23.8	0.045146	23.8	0.059417								23.8	0.030122	23.8	0.027581	23.8	0.014759	23.8	0.025153	23.8	0.023589	23.8	0.027302	23.8	0.028588	23.8	0.029003								23.8	0.044499	23.8
	24	0.057267	24	0.069796	24	0.058277	24	0.060651	24	0.062085	24	0.074811	24	0.0455	24	0.059731								24	0.030367	24	0.02779	24	0.015448	24	0.025345	24	0.023261	24	0.02751	24	0.029137	24	0.029208								24	0.044941	24
	24.2	0.058691	24.2	0.070093	24.2	0.058628	24.2	0.061001	24.2	0.062525	24.2	0.075219	24.2	0.04611	24.2	0.060042								24.2	0.030902	24.2	0.027999	24.2	0.015852	24.2	0.025537	24.2	0.022861	24.2	0.027719	24.2	0.029996	24.2	0.029413								24.2	0.04582	24.2
	24.4	0.060296	24.4	0.070388	24.4	0.058925	24.4	0.06135	24.4	0.062774	24.4	0.075623	24.4	0.046887	24.4	0.060351								24.4	0.031686	24.4	0.028208	24.4	0.015913	24.4	0.025729	24.4	0.022426	24.4	0.027926	24.4	0.031047	24.4	0.029617								24.4	0.046937	24.4
	24.6	0.061965	24.6	0.070679	24.6	0.059002	24.6	0.061696	24.6	0.062818	24.6	0.076025	24.6	0.047829	24.6	0.060657								24.6	0.032538	24.6	0.028416	24.6	0.015657	24.6	0.025921	24.6	0.022146	24.6	0.028134	24.6	0.032221	24.6	0.029821								24.6	0.048191	24.6
	24.8	0.063518	24.8	0.070967	24.8	0.059118	24.8	0.062041	24.8	0.062614	24.8	0.076425	24.8	0.048871	24.8	0.060962								24.8	0.033364	24.8	0.028624	24.8	0.015103	24.8	0.026112	24.8	0.02188	24.8	0.028341	24.8	0.033418	24.8	0.030024								24.8	0.049425	24.8
	25	0.06476	25	0.071253	25	0.059289	25	0.062383	25	0.062256	25	0.076821	25	0.050057	25	0.061264								25	0.033956	25	0.028832	25	0.014406	25	0.026303	25	0.021625	25	0.028548	25	0.034741	25	0.030226								25	0.050403	25
	25.2	0.065541	25.2	0.071535	25.2	0.059452	25.2	0.062724	25.2	0.061956	25.2	0.077216	25.2	0.051223	25.2	0.061564								25.2	0.034185	25.2	0.029039	25.2	0.013949	25.2	0.026493	25.2	0.021578	25.2	0.028755	25.2	0.036113	25.2	0.030428								25.2	0.050955	25.2
	25.4	0.065917	25.4	0.071815	25.4	0.059651	25.4	0.063062	25.4	0.061864	25.4	0.077607	25.4	0.05228	25.4	0.061862								25.4	0.03403	25.4	0.029246	25.4	0.013848	25.4	0.026684	25.4	0.021815	25.4	0.028961	25.4	0.037509	25.4	0.030629								25.4	0.050941	25.4
	25.6	0.065719	25.6	0.072092	25.6	0.06003	25.6	0.063399	25.6	0.06193	25.6	0.077996	25.6	0.053127	25.6	0.062158								25.6	0.033591	25.6	0.029452	25.6	0.014004	25.6	0.026874	25.6	0.022043	25.6	0.029167	25.6	0.038669	25.6	0.03083								25.6	0.050326	25.6
	25.8	0.06502	25.8	0.072366	25.8	0.060674	25.8	0.063734	25.8	0.062195	25.8	0.078383	25.8	0.053805	25.8	0.062451								25.8	0.032971	25.8	0.029658	25.8	0.014382	25.8	0.027064	25.8	0.022297	25.8	0.029373	25.8	0.039396	25.8	0.03103								25.8	0.049236	25.8
	26	0.063902	26	0.072637	26	0.061284	26	0.064067	26	0.062641	26	0.078766	26	0.053977	26	0.062743								26	0.032274	26	0.029864	26	0.014907	26	0.027253	26	0.022663	26	0.029578	26	0.039398	26	0.03123								26	0.047899	26
	26.2	0.062563	26.2	0.072906	26.2	0.062114	26.2	0.064398	26.2	0.063306	26.2	0.079148	26.2	0.053808	26.2	0.063032								26.2	0.031545	26.2	0.03007	26.2	0.015405	26.2	0.027442	26.2	0.023076	26.2	0.029783	26.2	0.038922	26.2	0.031429								26.2	0.046329	26.2
	26.4	0.061186	26.4	0.073172	26.4	0.063147	26.4	0.064727	26.4	0.064156	26.4	0.079527	26.4	0.053493	26.4	0.063319								26.4	0.030943	26.4	0.030275	26.4	0.015893	26.4	0.027631	26.4	0.023496	26.4	0.029987	26.4	0.038107	26.4	0.031627								26.4	0.044804	26.4
	26.6	0.059974	26.6	0.073435	26.6	0.063971	26.6	0.065054	26.6	0.065021	26.6	0.079903	26.6	0.053194	26.6	0.063605								26.6	0.030427	26.6	0.03048	26.6	0.016253	26.6	0.02782	26.6	0.023866	26.6	0.030192	26.6	0.037191	26.6	0.031825								26.6	0.043403	26.6
	26.8	0.05918	26.8	0.073695	26.8	0.064377	26.8	0.065379	26.8	0.065634	26.8	0.080277	26.8	0.052836	26.8	0.063888								26.8	0.03013	26.8	0.030684	26.8	0.0165	26.8	0.028008	26.8	0.024044	26.8	0.030396	26.8	0.036246	26.8	0.032023								26.8	0.042371	26.8
	27	0.058909	27	0.073953	27	0.064766	27	0.065703	27	0.066014	27	0.080648	27	0.052691	27	0.064169								27	0.030118	27	0.030888	27	0.016739	27	0.028196	27	0.024061	27	0.030599	27	0.035506	27	0.03222								27	0.041825	27
	27.2	0.059246	27.2	0.074209	27.2	0.064947	27.2	0.066025	27.2	0.066251	27.2	0.081017	27.2	0.052558	27.2	0.064448								27.2	0.030607	27.2	0.031092	27.2	0.017118	27.2	0.028384	27.2	0.023986	27.2	0.030803	27.2	0.034893	27.2	0.032416								27.2	0.042002	27.2
	27.4	0.059929	27.4	0.074462	27.4	0.065	27.4	0.066344	27.4	0.066491	27.4	0.081384	27.4	0.05234	27.4	0.064725								27.4	0.03153	27.4	0.031295	27.4	0.017676	27.4	0.028571	27.4	0.02403	27.4	0.031006	27.4	0.034323	27.4	0.032612								27.4	0.042779	27.4
	27.6	0.061064	27.6	0.074712	27.6	0.065434	27.6	0.066662	27.6	0.066809	27.6	0.081748	27.6	0.052118	27.6	0.065								27.6	0.032967	27.6	0.031498	27.6	0.018465	27.6	0.028758	27.6	0.024223	27.6	0.031209	27.6	0.033819	27.6	0.032807								27.6	0.044279	27.6
	27.8	0.062568	27.8	0.07496	27.8	0.066221	27.8	0.066978	27.8	0.067303	27.8	0.08211	27.8	0.052062	27.8	0.065273								27.8	0.034723	27.8	0.031701	27.8	0.019368	27.8	0.028945	27.8	0.024671	27.8	0.031411	27.8	0.033495	27.8	0.033001								27.8	0.046267	27.8
	28	0.064365	28	0.075205	28	0.067125	28	0.067293	28	0.06792	28	0.082469	28	0.05227	28	0.065544								28	0.036519	28	0.031904	28	0.020319	28	0.029131	28	0.025302	28	0.031613	28	0.033423	28	0.033196								28	0.048485	28
	28.2	0.066141	28.2	0.075448	28.2	0.068123	28.2	0.067605	28.2	0.068627	28.2	0.082826	28.2	0.052569	28.2	0.065814								28.2	0.038096	28.2	0.032106	28.2	0.021178	28.2	0.029318	28.2	0.026077	28.2	0.031815	28.2	0.033464	28.2	0.033389								28.2	0.050723	28.2
	28.4	0.067915	28.4	0.075688	28.4	0.069135	28.4	0.067916	28.4	0.069227	28.4	0.083181	28.4	0.052794	28.4	0.066081								28.4	0.039377	28.4	0.032307	28.4	0.021768	28.4	0.029504	28.4	0.026648	28.4	0.032016	28.4	0.033605	28.4	0.033582								28.4	0.052957	28.4
	28.6	0.069426	28.6	0.075926	28.6	0.06995	28.6	0.068225	28.6	0.06987	28.6	0.083533	28.6	0.052928	28.6	0.066346								28.6	0.040234	28.6	0.032509	28.6	0.022148	28.6	0.029689	28.6	0.027048	28.6	0.032217	28.6	0.03381	28.6	0.033775								28.6	0.054887	28.6
	28.8	0.070642	28.8	0.076162	28.8	0.070574	28.8	0.068532	28.8	0.070629	28.8	0.083883	28.8	0.052862	28.8	0.066609								28.8	0.040729	28.8	0.03271	28.8	0.022469	28.8	0.029875	28.8	0.027316	28.8	0.032418	28.8	0.034097	28.8	0.033967								28.8	0.056447	28.8
	29	0.071462	29	0.076395	29	0.071095	29	0.068838	29	0.07138	29	0.084231	29	0.05266	29	0.066871								29	0.04111	29	0.032911	29	0.022609	29	0.03006	29	0.027348	29	0.032619	29	0.034429	29	0.034158								29	0.057629	29
	29.2	0.071837	29.2	0.076626	29.2	0.071492	29.2	0.069142	29.2	0.071972	29.2	0.084576	29.2	0.052458	29.2	0.06713								29.2	0.04137	29.2	0.033111	29.2	0.022548	29.2	0.030245	29.2	0.027112	29.2	0.032819	29.2	0.034836	29.2	0.034349								29.2	0.058442	29.2
	29.4	0.071947	29.4	0.076854	29.4	0.071585	29.4	0.069444	29.4	0.072581	29.4	0.084919	29.4	0.05259	29.4	0.067388								29.4	0.041563	29.4	0.033311	29.4	0.022376	29.4	0.030429	29.4	0.0268	29.4	0.033019	29.4	0.035362	29.4	0.034539								29.4	0.059002	29.4
	29.6	0.072029	29.6	0.07708	29.6	0.071391	29.6	0.069744	29.6	0.073255	29.6	0.08526	29.6	0.052725	29.6	0.067644								29.6	0.04184	29.6	0.033511	29.6	0.02219	29.6	0.030613	29.6	0.026615	29.6	0.033218	29.6	0.036059	29.6	0.034729								29.6	0.059462	29.6
	29.8	0.072096	29.8	0.077304	29.8	0.071324	29.8	0.070042	29.8	0.074045	29.8	0.085599	29.8	0.053146	29.8	0.067898								29.8	0.04214	29.8	0.03371	29.8	0.021864	29.8	0.030797	29.8	0.026507	29.8	0.033418	29.8	0.03706	29.8	0.034919								29.8	0.059795	29.8
	30	0.072156	30	0.077526	30	0.071213	30	0.070339	30	0.07491	30	0.085935	30	0.053871	30	0.06815								30	0.042377	30	0.033909	30	0.021487	30	0.030981	30	0.026479	30	0.033617	30	0.038227	30	0.035107								30	0.059948	30
	30.2	0.072355	30.2	0.077746	30.2	0.070887	30.2	0.070634	30.2	0.075689	30.2	0.086269	30.2	0.054869	30.2	0.0684								30.2	0.042463	30.2	0.034108	30.2	0.020865	30.2	0.031165	30.2	0.026327	30.2	0.033815	30.2	0.039421	30.2	0.035296								30.2	0.059946	30.2
	30.4	0.072738	30.4	0.077963	30.4	0.0706	30.4	0.070928	30.4	0.076182	30.4	0.086601	30.4	0.055906	30.4	0.068649								30.4	0.04249	30.4	0.034307	30.4	0.020096	30.4	0.031348	30.4	0.026054	30.4	0.034014	30.4	0.0405	30.4	0.035483								30.4	0.059978	30.4
	30.6	0.073264	30.6	0.078178	30.6	0.070642	30.6	0.07122	30.6	0.076407	30.6	0.086931	30.6	0.057131	30.6	0.068896								30.6	0.042485	30.6	0.034505	30.6	0.01924	30.6	0.03153	30.6	0.025798	30.6	0.034212	30.6	0.041416	30.6	0.035671								30.6	0.060193	30.6
	30.8	0.073808	30.8	0.078391	30.8	0.070717	30.8	0.07151	30.8	0.076296	30.8	0.087259	30.8	0.058088	30.8	0.069141								30.8	0.04255	30.8	0.034702	30.8	0.018472	30.8	0.031713	30.8	0.025649	30.8	0.034409	30.8	0.042025	30.8	0.035857								30.8	0.060583	30.8
	31	0.074119	31	0.078602	31	0.071163	31	0.071798	31	0.076002	31	0.087584	31	0.058711	31	0.069384								31	0.042567	31	0.0349	31	0.017841	31	0.031895	31	0.025693	31	0.034607	31	0.042284	31	0.036043								31	0.06094	31
	31.2	0.074424	31.2	0.07881	31.2	0.071982	31.2	0.072085	31.2	0.075596	31.2	0.087907	31.2	0.059307	31.2	0.069625								31.2	0.042708	31.2	0.035097	31.2	0.017581	31.2	0.032077	31.2	0.025959	31.2	0.034804	31.2	0.042497	31.2	0.036229								31.2	0.061453	31.2
	31.4	0.074598	31.4	0.079017	31.4	0.073015	31.4	0.07237	31.4	0.075225	31.4	0.088229	31.4	0.059805	31.4	0.069865								31.4	0.04289	31.4	0.035294	31.4	0.017655	31.4	0.032259	31.4	0.026431	31.4	0.035	31.4	0.042612	31.4	0.036414								31.4	0.06187	31.4
	31.6	0.074543	31.6	0.079222	31.6	0.074046	31.6	0.072654	31.6	0.074764	31.6	0.088548	31.6	0.060089	31.6	0.070103								31.6	0.042891	31.6	0.03549	31.6	0.017961	31.6	0.03244	31.6	0.026813	31.6	0.035197	31.6	0.042534	31.6	0.036599								31.6	0.062104	31.6
	31.8	0.074244	31.8	0.079424	31.8	0.074947	31.8	0.072936	31.8	0.074356	31.8	0.088865	31.8	0.060176	31.8	0.070339								31.8	0.04275	31.8	0.035686	31.8	0.018343	31.8	0.032622	31.8	0.027052	31.8	0.035393	31.8	0.042147	31.8	0.036783								31.8	0.062212	31.8
	32	0.073978	32	0.079624	32	0.075547	32	0.073216	32	0.073974	32	0.08918	32	0.060184	32	0.070574								32	0.042591	32	0.035882	32	0.018744	32	0.032802	32	0.027115	32	0.035589	32	0.041718	32	0.036967								32	0.062405	32
	32.2	0.073505	32.2	0.079823	32.2	0.076069	32.2	0.073495	32.2	0.073902	32.2	0.089492	32.2	0.059964	32.2	0.070807								32.2	0.042346	32.2	0.036077	32.2	0.019248	32.2	0.032983	32.2	0.027263	32.2	0.035784	32.2	0.04114	32.2	0.03715								32.2	0.062414	32.2
	32.4	0.072914	32.4	0.080019	32.4	0.076621	32.4	0.073772	32.4	0.073975	32.4	0.089803	32.4	0.059583	32.4	0.071038								32.4	0.042055	32.4	0.036272	32.4	0.019754	32.4	0.033163	32.4	0.02756	32.4	0.03598	32.4	0.040504	32.4	0.037332								32.4	0.0624	32.4
	32.6	0.072171	32.6	0.080214	32.6	0.077218	32.6	0.074047	32.6	0.074086	32.6	0.090112	32.6	0.059202	32.6	0.071267								32.6	0.041853	32.6	0.036467	32.6	0.020059	32.6	0.033343	32.6	0.02799	32.6	0.036175	32.6	0.039916	32.6	0.037514								32.6	0.062297	32.6
	32.8	0.071391	32.8	0.080406	32.8	0.077625	32.8	0.074321	32.8	0.074111	32.8	0.090419	32.8	0.059027	32.8	0.071495								32.8	0.041678	32.8	0.036662	32.8	0.020206	32.8	0.033523	32.8	0.028531	32.8	0.036369	32.8	0.039552	32.8	0.037696								32.8	0.062049	32.8
	33	0.070708	33	0.080597	33	0.077728	33	0.074594	33	0.074237	33	0.090723	33	0.059142	33	0.071721								33	0.0416	33	0.036856	33	0.020202	33	0.033703	33	0.029155	33	0.036564	33	0.039399	33	0.037877								33	0.061577	33
	33.2	0.070251	33.2	0.080785	33.2	0.077747	33.2	0.074865	33.2	0.074382	33.2	0.091026	33.2	0.059367	33.2	0.071946								33.2	0.041684	33.2	0.03705	33.2	0.020043	33.2	0.033882	33.2	0.02974	33.2	0.036758	33.2	0.039435	33.2	0.038058								33.2	0.061012	33.2
	33.4	0.069883	33.4	0.080972	33.4	0.077602	33.4	0.075134	33.4	0.074622	33.4	0.091327	33.4	0.059814	33.4	0.072169								33.4	0.041794	33.4	0.037243	33.4	0.019602	33.4	0.034061	33.4	0.030099	33.4	0.036951	33.4	0.039697	33.4	0.038238								33.4	0.060314	33.4
	33.6	0.069592	33.6	0.081157	33.6	0.077226	33.6	0.075402	33.6	0.075054	33.6	0.091625	33.6	0.060479	33.6	0.07239								33.6	0.041912	33.6	0.037436	33.6	0.019128	33.6	0.034239	33.6	0.030314	33.6	0.037145	33.6	0.040115	33.6	0.038417								33.6	0.059505	33.6
	33.8	0.069334	33.8	0.08134	33.8	0.076899	33.8	0.075668	33.8	0.075688	33.8	0.091922	33.8	0.061076	33.8	0.07261								33.8	0.041994	33.8	0.037629	33.8	0.018607	33.8	0.034418	33.8	0.030394	33.8	0.037338	33.8	0.040419	33.8	0.038596								33.8	0.058742	33.8
	34	0.069132	34	0.081521	34	0.076802	34	0.075933	34	0.076391	34	0.092217	34	0.061419	34	0.072828								34	0.042054	34	0.037822	34	0.018222	34	0.034596	34	0.030346	34	0.037531	34	0.040502	34	0.038775								34	0.058299	34
	34.2	0.068838	34.2	0.0817	34.2	0.076648	34.2	0.076196	34.2	0.077104	34.2	0.09251	34.2	0.061526	34.2	0.073044								34.2	0.041905	34.2	0.038014	34.2	0.017937	34.2	0.034774	34.2	0.030239	34.2	0.037723	34.2	0.04038	34.2	0.038953								34.2	0.058106	34.2
	34.4	0.068591	34.4	0.081878	34.4	0.076611	34.4	0.076458	34.4	0.077894	34.4	0.092801	34.4	0.061429	34.4	0.073259								34.4	0.041645	34.4	0.038206	34.4	0.018005	34.4	0.034951	34.4	0.03013	34.4	0.037915	34.4	0.040152	34.4	0.03913								34.4	0.058018	34.4
	34.6	0.068416	34.6	0.082054	34.6	0.076675	34.6	0.076718	34.6	0.078775	34.6	0.09309	34.6	0.061414	34.6	0.073473								34.6	0.041299	34.6	0.038397	34.6	0.018344	34.6	0.035129	34.6	0.030003	34.6	0.038107	34.6	0.039845	34.6	0.039307								34.6	0.058012	34.6
	34.8	0.068469	34.8	0.082228	34.8	0.076814	34.8	0.076977	34.8	0.079608	34.8	0.093377	34.8	0.061759	34.8	0.073685								34.8	0.040959	34.8	0.038588	34.8	0.019104	34.8	0.035306	34.8	0.029794	34.8	0.038299	34.8	0.039634	34.8	0.039484								34.8	0.05808	34.8
	35	0.068552	35	0.0824	35	0.07699	35	0.077234	35	0.080289	35	0.093662	35	0.062177	35	0.073895								35	0.040491	35	0.038779	35	0.01998	35	0.035482	35	0.029504	35	0.03849	35	0.039412	35	0.03966								35	0.058062	35
	35.2	0.06877	35.2	0.08257	35.2	0.077207	35.2	0.07749	35.2	0.080739	35.2	0.093945	35.2	0.062668	35.2	0.074104								35.2	0.03997	35.2	0.03897	35.2	0.020841	35.2	0.035659	35.2	0.029016	35.2	0.038681	35.2	0.039178	35.2	0.039836								35.2	0.058082	35.2
	35.4	0.069008	35.4	0.082739	35.4	0.07745	35.4	0.077744	35.4	0.081073	35.4	0.094227	35.4	0.063177	35.4	0.074311								35.4	0.039546	35.4	0.03916	35.4	0.021658	35.4	0.035835	35.4	0.02857	35.4	0.038872	35.4	0.038987	35.4	0.040011								35.4	0.058208	35.4
	35.6	0.069306	35.6	0.082906	35.6	0.07783	35.6	0.077997	35.6	0.081263	35.6	0.094506	35.6	0.063535	35.6	0.074517								35.6	0.039237	35.6	0.03935	35.6	0.022468	35.6	0.036011	35.6	0.028256	35.6	0.039062	35.6	0.039014	35.6	0.040185								35.6	0.058439	35.6
	35.8	0.069598	35.8	0.083072	35.8	0.078323	35.8	0.078248	35.8	0.081494	35.8	0.094784	35.8	0.063732	35.8	0.074721								35.8	0.039011	35.8	0.03954	35.8	0.023128	35.8	0.036186	35.8	0.028156	35.8	0.039252	35.8	0.039297	35.8	0.04036								35.8	0.058778	35.8
	36	0.070042	36	0.083235	36	0.078899	36	0.078498	36	0.081775	36	0.09506	36	0.063896	36	0.074924								36	0.03899	36	0.039729	36	0.023671	36	0.036362	36	0.028343	36	0.039442	36	0.039803	36	0.040533								36	0.059324	36
	36.2	0.070606	36.2	0.083397	36.2	0.079558	36.2	0.078747	36.2	0.082168	36.2	0.095334	36.2	0.063945	36.2	0.075126								36.2	0.039261	36.2	0.039918	36.2	0.024192	36.2	0.036537	36.2	0.028867	36.2	0.039632	36.2	0.04044	36.2	0.040706								36.2	0.059961	36.2
	36.4	0.071353	36.4	0.083558	36.4	0.080006	36.4	0.078994	36.4	0.082458	36.4	0.095607	36.4	0.063903	36.4	0.075326								36.4	0.03965	36.4	0.040107	36.4	0.024596	36.4	0.036712	36.4	0.02961	36.4	0.039821	36.4	0.041156	36.4	0.040879								36.4	0.060529	36.4
	36.6	0.072396	36.6	0.083717	36.6	0.08028	36.6	0.07924	36.6	0.082668	36.6	0.095877	36.6	0.063717	36.6	0.075524								36.6	0.040207	36.6	0.040295	36.6	0.024809	36.6	0.036886	36.6	0.03042	36.6	0.04001	36.6	0.041835	36.6	0.041051								36.6	0.06106	36.6
	36.8	0.073715	36.8	0.083874	36.8	0.080453	36.8	0.079484	36.8	0.082669	36.8	0.096146	36.8	0.063367	36.8	0.075721								36.8	0.040944	36.8	0.040483	36.8	0.024881	36.8	0.037061	36.8	0.031272	36.8	0.040198	36.8	0.042469	36.8	0.041223								36.8	0.061643	36.8
	37	0.075002	37	0.08403	37	0.080325	37	0.079727	37	0.082472	37	0.096413	37	0.062914	37	0.075917								37	0.041777	37	0.040671	37	0.024825	37	0.037235	37	0.032057	37	0.040387	37	0.0431	37	0.041394								37	0.062241	37
	37.2	0.076209	37.2	0.084184	37.2	0.080193	37.2	0.079968	37.2	0.082234	37.2	0.096678	37.2	0.062475	37.2	0.076111								37.2	0.042635	37.2	0.040859	37.2	0.024829	37.2	0.037408	37.2	0.032902	37.2	0.040575	37.2	0.043695	37.2	0.041565								37.2	0.062771	37.2
	37.4	0.077258	37.4	0.084336	37.4	0.080229	37.4	0.080209	37.4	0.082001	37.4	0.096942	37.4	0.062044	37.4	0.076304								37.4	0.043529	37.4	0.041046	37.4	0.024927	37.4	0.037582	37.4	0.033665	37.4	0.040762	37.4	0.044164	37.4	0.041735								37.4	0.063369	37.4
	37.6	0.078096	37.6	0.084488	37.6	0.080265	37.6	0.080447	37.6	0.081842	37.6	0.097203	37.6	0.061672	37.6	0.076495								37.6	0.044215	37.6	0.041232	37.6	0.025115	37.6	0.037755	37.6	0.034312	37.6	0.04095	37.6	0.044515	37.6	0.041905								37.6	0.063969	37.6
	37.8	0.078601	37.8	0.084637	37.8	0.08016	37.8	0.080685	37.8	0.081813	37.8	0.097463	37.8	0.061367	37.8	0.076686								37.8	0.044538	37.8	0.041419	37.8	0.025236	37.8	0.037928	37.8	0.034878	37.8	0.041137	37.8	0.044709	37.8	0.042074								37.8	0.064483	37.8
	38	0.078979	38	0.084785	38	0.080287	38	0.080921	38	0.081981	38	0.097722	38	0.061353	38	0.076874								38	0.044497	38	0.041605	38	0.025377	38	0.038101	38	0.035375	38	0.041324	38	0.044709	38	0.042243								38	0.06484	38
	38.2	0.079055	38.2	0.084932	38.2	0.080385	38.2	0.081156	38.2	0.082182	38.2	0.097978	38.2	0.061826	38.2	0.077062								38.2	0.044136	38.2	0.041791	38.2	0.025424	38.2	0.038273	38.2	0.035747	38.2	0.04151	38.2	0.04462	38.2	0.042412								38.2	0.06501	38.2
	38.4	0.078787	38.4	0.085077	38.4	0.080546	38.4	0.081389	38.4	0.082376	38.4	0.098233	38.4	0.062751	38.4	0.077248								38.4	0.043471	38.4	0.041977	38.4	0.025433	38.4	0.038445	38.4	0.03598	38.4	0.041697	38.4	0.044441	38.4	0.04258								38.4	0.064946	38.4
	38.6	0.078147	38.6	0.08522	38.6	0.080782	38.6	0.081621	38.6	0.082522	38.6	0.098486	38.6	0.06387	38.6	0.077432								38.6	0.042741	38.6	0.042162	38.6	0.025307	38.6	0.038617	38.6	0.036147	38.6	0.041883	38.6	0.044277	38.6	0.042747								38.6	0.064664	38.6
	38.8	0.077258	38.8	0.085362	38.8	0.08127	38.8	0.081852	38.8	0.082606	38.8	0.098738	38.8	0.065143	38.8	0.077615								38.8	0.042125	38.8	0.042347	38.8	0.025269	38.8	0.038789	38.8	0.036171	38.8	0.042068	38.8	0.044079	38.8	0.042914								38.8	0.064228	38.8
	39	0.076112	39	0.085503	39	0.081883	39	0.082081	39	0.082713	39	0.098988	39	0.066433	39	0.077797								39	0.041839	39	0.042531	39	0.025404	39	0.03896	39	0.036249	39	0.042254	39	0.044043	39	0.043081								39	0.063676	39
	39.2	0.075026	39.2	0.085642	39.2	0.082422	39.2	0.082309	39.2	0.082854	39.2	0.099236	39.2	0.06764	39.2	0.077978								39.2	0.041804	39.2	0.042716	39.2	0.02566	39.2	0.039131	39.2	0.036306	39.2	0.042439	39.2	0.044229	39.2	0.043247								39.2	0.06313	39.2
	39.4	0.074268	39.4	0.08578	39.4	0.082804	39.4	0.082536	39.4	0.083139	39.4	0.099483	39.4	0.068572	39.4	0.078157								39.4	0.042164	39.4	0.0429	39.4	0.025964	39.4	0.039302	39.4	0.036359	39.4	0.042624	39.4	0.044637	39.4	0.043412								39.4	0.062812	39.4
	39.6	0.073938	39.6	0.085917	39.6	0.083343	39.6	0.082762	39.6	0.083592	39.6	0.099728	39.6	0.069221	39.6	0.078336								39.6	0.04279	39.6	0.043083	39.6	0.026478	39.6	0.039473	39.6	0.036473	39.6	0.042808	39.6	0.044982	39.6	0.043577								39.6	0.062813	39.6
	39.8	0.073988	39.8	0.086052	39.8	0.084009	39.8	0.082986	39.8	0.084161	39.8	0.099971	39.8	0.069661	39.8	0.078512								39.8	0.043644	39.8	0.043267	39.8	0.027053	39.8	0.039643	39.8	0.036745	39.8	0.042992	39.8	0.04545	39.8	0.043742								39.8	0.063053	39.8
	40	0.074507	40	0.086186	40	0.084574	40	0.083209	40	0.084682	40	0.100213	40	0.06988	40	0.078688								40	0.044443	40	0.04345	40	0.027455	40	0.039813	40	0.03702	40	0.043176	40	0.046097	40	0.043906								40	0.063351	40
	40.2	0.075505	40.2	0.086318	40.2	0.085239	40.2	0.08343	40.2	0.08507	40.2	0.100453	40.2	0.070031	40.2	0.078862								40.2	0.045418	40.2	0.043633	40.2	0.027616	40.2	0.039983	40.2	0.037249	40.2	0.04336	40.2	0.046745	40.2	0.04407								40.2	0.06386	40.2
	40.4	0.076796	40.4	0.086449	40.4	0.085978	40.4	0.083651	40.4	0.085232	40.4	0.100692	40.4	0.070256	40.4	0.079035								40.4	0.046474	40.4	0.043815	40.4	0.027634	40.4	0.040152	40.4	0.037498	40.4	0.043543	40.4	0.047357	40.4	0.044234								40.4	0.064484	40.4
	40.6	0.078142	40.6	0.086579	40.6	0.086612	40.6	0.08387	40.6	0.085047	40.6	0.100929	40.6	0.070528	40.6	0.079207								40.6	0.047586	40.6	0.043997	40.6	0.027396	40.6	0.040321	40.6	0.037642	40.6	0.043726	40.6	0.047895	40.6	0.044396								40.6	0.065166	40.6
	40.8	0.079596	40.8	0.086708	40.8	0.087114	40.8	0.084088	40.8	0.084712	40.8	0.101165	40.8	0.0707	40.8	0.079377								40.8	0.048672	40.8	0.044179	40.8	0.027023	40.8	0.04049	40.8	0.0377	40.8	0.043909	40.8	0.048137	40.8	0.044559								40.8	0.065873	40.8
	41	0.081013	41	0.086835	41	0.087605	41	0.084304	41	0.084394	41	0.101399	41	0.070801	41	0.079546								41	0.049765	41	0.044361	41	0.026692	41	0.040659	41	0.037687	41	0.044092	41	0.048003	41	0.044721								41	0.066818	41
	41.2	0.082212	41.2	0.086961	41.2	0.087924	41.2	0.08452	41.2	0.08429	41.2	0.101631	41.2	0.070734	41.2	0.079714								41.2	0.050545	41.2	0.044542	41.2	0.026518	41.2	0.040828	41.2	0.037766	41.2	0.044274	41.2	0.047684	41.2	0.044882								41.2	0.067808	41.2
	41.4	0.083112	41.4	0.087086	41.4	0.088091	41.4	0.084734	41.4	0.084489	41.4	0.101862	41.4	0.070567	41.4	0.079881								41.4	0.050933	41.4	0.044723	41.4	0.026413	41.4	0.040996	41.4	0.037977	41.4	0.044456	41.4	0.047253	41.4	0.045043								41.4	0.068805	41.4
	41.6	0.083681	41.6	0.087209	41.6	0.088237	41.6	0.084947	41.6	0.085083	41.6	0.102091	41.6	0.070693	41.6	0.080047								41.6	0.050862	41.6	0.044904	41.6	0.02653	41.6	0.041164	41.6	0.038462	41.6	0.044638	41.6	0.046906	41.6	0.045204								41.6	0.069618	41.6
	41.8	0.083807	41.8	0.087331	41.8	0.088617	41.8	0.085159	41.8	0.086104	41.8	0.102319	41.8	0.071302	41.8	0.080211								41.8	0.050454	41.8	0.045084	41.8	0.026938	41.8	0.041331	41.8	0.039244	41.8	0.044819	41.8	0.046784	41.8	0.045364								41.8	0.070185	41.8
	42	0.083622	42	0.087452	42	0.089078	42	0.085369	42	0.087395	42	0.102545	42	0.072205	42	0.080375								42	0.049902	42	0.045264	42	0.027544	42	0.041499	42	0.040185	42	0.045	42	0.046734	42	0.045524								42	0.07048	42
	42.2	0.083214	42.2	0.087572	42.2	0.089682	42.2	0.085578	42.2	0.088838	42.2	0.10277	42.2	0.073025	42.2	0.080537								42.2	0.049398	42.2	0.045444	42.2	0.028314	42.2	0.041666	42.2	0.041136	42.2	0.045181	42.2	0.046515	42.2	0.045683								42.2	0.07043	42.2
	42.4	0.082734	42.4	0.08769	42.4	0.090386	42.4	0.085787	42.4	0.090221	42.4	0.102994	42.4	0.073812	42.4	0.080697								42.4	0.048947	42.4	0.045624	42.4	0.029228	42.4	0.041833	42.4	0.042004	42.4	0.045361	42.4	0.046114	42.4	0.045842								42.4	0.07019	42.4
	42.6	0.082209	42.6	0.087808	42.6	0.090884	42.6	0.085994	42.6	0.091515	42.6	0.103216	42.6	0.074398	42.6	0.080857								42.6	0.048626	42.6	0.045803	42.6	0.030184	42.6	0.042	42.6	0.042734	42.6	0.045542	42.6	0.045721	42.6	0.046								42.6	0.069823	42.6
	42.8	0.081778	42.8	0.087924	42.8	0.09086	42.8	0.086199	42.8	0.092438	42.8	0.103436	42.8	0.074607	42.8	0.081016								42.8	0.048313	42.8	0.045982	42.8	0.030838	42.8	0.042166	42.8	0.04314	42.8	0.045721	42.8	0.045435	42.8	0.046158								42.8	0.069475	42.8
	43	0.081401	43	0.088039	43	0.090527	43	0.086404	43	0.092962	43	0.103655	43	0.074441	43	0.081173								43	0.047997	43	0.04616	43	0.031127	43	0.042332	43	0.043251	43	0.045901	43	0.045316	43	0.046316								43	0.069273	43
	43.2	0.081029	43.2	0.088153	43.2	0.090158	43.2	0.086607	43.2	0.093132	43.2	0.103873	43.2	0.074409	43.2	0.081329								43.2	0.047628	43.2	0.046338	43.2	0.031082	43.2	0.042498	43.2	0.043216	43.2	0.046081	43.2	0.045589	43.2	0.046473								43.2	0.069226	43.2
	43.4	0.080553	43.4	0.088265	43.4	0.089769	43.4	0.08681	43.4	0.093119	43.4	0.104089	43.4	0.074585	43.4	0.081485								43.4	0.047258	43.4	0.046516	43.4	0.030734	43.4	0.042664	43.4	0.043067	43.4	0.04626	43.4	0.046428	43.4	0.046629								43.4	0.069101	43.4
	43.6	0.080136	43.6	0.088377	43.6	0.089444	43.6	0.087011	43.6	0.092891	43.6	0.104304	43.6	0.074804	43.6	0.081639								43.6	0.046901	43.6	0.046694	43.6	0.030179	43.6	0.042829	43.6	0.042833	43.6	0.046438	43.6	0.047599	43.6	0.046786								43.6	0.068957	43.6
	43.8	0.079581	43.8	0.088487	43.8	0.089483	43.8	0.087211	43.8	0.092565	43.8	0.104517	43.8	0.0751	43.8	0.081792								43.8	0.046623	43.8	0.046871	43.8	0.029578	43.8	0.042994	43.8	0.042531	43.8	0.046617	43.8	0.048869	43.8	0.046941								43.8	0.068854	43.8
	44	0.078799	44	0.088597	44	0.089792	44	0.087409	44	0.092127	44	0.104729	44	0.075336	44	0.081943								44	0.04624	44	0.047048	44	0.029006	44	0.043159	44	0.042149	44	0.046795	44	0.050172	44	0.047097								44	0.068673	44
	44.2	0.077872	44.2	0.088705	44.2	0.089929	44.2	0.087607	44.2	0.091371	44.2	0.104939	44.2	0.075388	44.2	0.082094								44.2	0.045803	44.2	0.047225	44.2	0.028296	44.2	0.043324	44.2	0.041432	44.2	0.046973	44.2	0.051209	44.2	0.047252								44.2	0.068518	44.2
	44.4	0.076901	44.4	0.088812	44.4	0.089677	44.4	0.087804	44.4	0.090366	44.4	0.105148	44.4	0.074965	44.4	0.082244								44.4	0.045362	44.4	0.047402	44.4	0.027537	44.4	0.043488	44.4	0.040479	44.4	0.047151	44.4	0.05166	44.4	0.047406								44.4	0.068403	44.4
	44.6	0.07578	44.6	0.088918	44.6	0.089302	44.6	0.087999	44.6	0.089401	44.6	0.105356	44.6	0.074424	44.6	0.082392								44.6	0.044881	44.6	0.047578	44.6	0.026926	44.6	0.043652	44.6	0.039433	44.6	0.047328	44.6	0.05184	44.6	0.04756								44.6	0.068413	44.6
	44.8	0.074754	44.8	0.089023	44.8	0.088792	44.8	0.088193	44.8	0.088648	44.8	0.105562	44.8	0.073901	44.8	0.08254								44.8	0.044404	44.8	0.047754	44.8	0.026688	44.8	0.043816	44.8	0.038573	44.8	0.047506	44.8	0.051971	44.8	0.047714								44.8	0.068435	44.8
	45	0.074016	45	0.089127	45	0.08834	45	0.088386	45	0.08824	45	0.105767	45	0.073673	45	0.082686								45	0.044023	45	0.047929	45	0.026867	45	0.04398	45	0.037953	45	0.047682	45	0.052182	45	0.047867								45	0.068474	45
	45.2	0.073659	45.2	0.08923	45.2	0.08823	45.2	0.088579	45.2	0.088242	45.2	0.105971	45.2	0.073703	45.2	0.082832								45.2	0.043753	45.2	0.048105	45.2	0.027619	45.2	0.044143	45.2	0.037648	45.2	0.047859	45.2	0.052493	45.2	0.04802								45.2	0.06847	45.2
	45.4	0.073653	45.4	0.089332	45.4	0.088672	45.4	0.08877	45.4	0.088602	45.4	0.106173	45.4	0.073955	45.4	0.082976								45.4	0.043524	45.4	0.04828	45.4	0.028925	45.4	0.044306	45.4	0.037429	45.4	0.048035	45.4	0.052885	45.4	0.048172								45.4	0.068475	45.4
	45.6	0.074082	45.6	0.089433	45.6	0.089422	45.6	0.088959	45.6	0.089241	45.6	0.106374	45.6	0.074077	45.6	0.083119								45.6	0.043524	45.6	0.048454	45.6	0.030647	45.6	0.044469	45.6	0.037269	45.6	0.048211	45.6	0.052957	45.6	0.048324								45.6	0.068508	45.6
	45.8	0.074889	45.8	0.089533	45.8	0.090201	45.8	0.089148	45.8	0.090026	45.8	0.106574	45.8	0.073887	45.8	0.083261								45.8	0.043768	45.8	0.048629	45.8	0.032538	45.8	0.044631	45.8	0.037001	45.8	0.048387	45.8	0.052463	45.8	0.048475								45.8	0.068574	45.8
	46	0.076014	46	0.089631	46	0.090911	46	0.089336	46	0.090878	46	0.106772	46	0.073459	46	0.083403								46	0.04427	46	0.048803	46	0.034395	46	0.044794	46	0.036832	46	0.048563	46	0.051524	46	0.048626								46	0.068731	46
	46.2	0.077083	46.2	0.089729	46.2	0.091436	46.2	0.089523	46.2	0.091813	46.2	0.10697	46.2	0.072649	46.2	0.083543								46.2	0.044942	46.2	0.048977	46.2	0.035964	46.2	0.044956	46.2	0.036734	46.2	0.048738	46.2	0.050369	46.2	0.048777								46.2	0.068931	46.2
	46.4	0.078181	46.4	0.089826	46.4	0.091819	46.4	0.089708	46.4	0.092758	46.4	0.107165	46.4	0.071908	46.4	0.083682								46.4	0.045836	46.4	0.04915	46.4	0.037066	46.4	0.045118	46.4	0.036906	46.4	0.048913	46.4	0.049252	46.4	0.048927								46.4	0.069263	46.4
	46.6	0.079272	46.6	0.089922	46.6	0.092047	46.6	0.089893	46.6	0.093564	46.6	0.10736	46.6	0.071493	46.6	0.08382								46.6	0.046839	46.6	0.049324	46.6	0.037692	46.6	0.045279	46.6	0.037163	46.6	0.049087	46.6	0.04846	46.6	0.049077								46.6	0.069776	46.6
	46.8	0.080439	46.8	0.090017	46.8	0.092366	46.8	0.090076	46.8	0.094161	46.8	0.107553	46.8	0.071548	46.8	0.083957								46.8	0.047909	46.8	0.049497	46.8	0.037894	46.8	0.045441	46.8	0.037548	46.8	0.049262	46.8	0.048279	46.8	0.049227								46.8	0.070428	46.8
	47	0.081546	47	0.090111	47	0.092763	47	0.090259	47	0.094594	47	0.107745	47	0.072005	47	0.084093								47	0.048923	47	0.049669	47	0.037822	47	0.045602	47	0.037892	47	0.049436	47	0.048553	47	0.049375								47	0.071176	47
	47.2	0.082757	47.2	0.090204	47.2	0.093238	47.2	0.09044	47.2	0.094906	47.2	0.107936	47.2	0.07267	47.2	0.084229								47.2	0.049906	47.2	0.049842	47.2	0.037533	47.2	0.045763	47.2	0.038326	47.2	0.04961	47.2	0.049196	47.2	0.049524								47.2	0.072066	47.2
	47.4	0.08374	47.4	0.090296	47.4	0.093864	47.4	0.090621	47.4	0.095265	47.4	0.108125	47.4	0.073277	47.4	0.084363								47.4	0.050641	47.4	0.050014	47.4	0.03716	47.4	0.045923	47.4	0.038784	47.4	0.049783	47.4	0.050085	47.4	0.049672								47.4	0.072879	47.4
	47.6	0.084571	47.6	0.090387	47.6	0.094489	47.6	0.0908	47.6	0.095458	47.6	0.108313	47.6	0.073831	47.6	0.084496								47.6	0.0512	47.6	0.050186	47.6	0.036599	47.6	0.046083	47.6	0.039262	47.6	0.049957	47.6	0.051018	47.6	0.04982								47.6	0.073565	47.6
	47.8	0.085167	47.8	0.090477	47.8	0.094772	47.8	0.090978	47.8	0.095456	47.8	0.1085	47.8	0.074365	47.8	0.084628								47.8	0.051554	47.8	0.050357	47.8	0.035958	47.8	0.046244	47.8	0.039636	47.8	0.05013	47.8	0.051627	47.8	0.049967								47.8	0.074206	47.8
	48	0.085538	48	0.090567	48	0.094839	48	0.091155	48	0.09527	48	0.108686	48	0.074504	48	0.08476								48	0.051813	48	0.050529	48	0.035285	48	0.046403	48	0.040021	48	0.050303	48	0.051885	48	0.050114								48	0.074781	48
	48.2	0.085685	48.2	0.090655	48.2	0.094915	48.2	0.091332	48.2	0.094991	48.2	0.10887	48.2	0.074728	48.2	0.08489								48.2	0.051884	48.2	0.0507	48.2	0.034788	48.2	0.046563	48.2	0.040417	48.2	0.050475	48.2	0.051959	48.2	0.050261								48.2	0.07537	48.2
	48.4	0.085874	48.4	0.090743	48.4	0.094864	48.4	0.091507	48.4	0.094444	48.4	0.109053	48.4	0.074929	48.4	0.085019								48.4	0.051921	48.4	0.05087	48.4	0.034506	48.4	0.046722	48.4	0.040904	48.4	0.050647	48.4	0.051805	48.4	0.050407								48.4	0.076033	48.4
	48.6	0.08603	48.6	0.090829	48.6	0.09466	48.6	0.091681	48.6	0.093742	48.6	0.109235	48.6	0.075048	48.6	0.085148								48.6	0.051739	48.6	0.051041	48.6	0.034438	48.6	0.046881	48.6	0.041251	48.6	0.050819	48.6	0.051573	48.6	0.050552								48.6	0.076672	48.6
	48.8	0.086054	48.8	0.090915	48.8	0.094419	48.8	0.091855	48.8	0.092956	48.8	0.109416	48.8	0.074947	48.8	0.085276								48.8	0.05138	48.8	0.051211	48.8	0.034427	48.8	0.04704	48.8	0.04141	48.8	0.050991	48.8	0.051353	48.8	0.050698								48.8	0.077139	48.8
	49	0.085879	49	0.091	49	0.094016	49	0.092027	49	0.092174	49	0.109596	49	0.074844	49	0.085402								49	0.050839	49	0.051381	49	0.034433	49	0.047199	49	0.041183	49	0.051162	49	0.051231	49	0.050843								49	0.077477	49
	49.2	0.085518	49.2	0.091084	49.2	0.093387	49.2	0.092198	49.2	0.091499	49.2	0.109774	49.2	0.074452	49.2	0.085528								49.2	0.050348	49.2	0.05155	49.2	0.034383	49.2	0.047357	49.2	0.040749	49.2	0.051333	49.2	0.050944	49.2	0.050987								49.2	0.077639	49.2
	49.4	0.085018	49.4	0.091167	49.4	0.092602	49.4	0.092368	49.4	0.091036	49.4	0.109952	49.4	0.073764	49.4	0.085653								49.4	0.049932	49.4	0.051719	49.4	0.034256	49.4	0.047515	49.4	0.040002	49.4	0.051504	49.4	0.050483	49.4	0.051131								49.4	0.077684	49.4
	49.6	0.08442	49.6	0.09125	49.6	0.092011	49.6	0.092538	49.6	0.090998	49.6	0.110128	49.6	0.072996	49.6	0.085777								49.6	0.049655	49.6	0.051888	49.6	0.034167	49.6	0.047673	49.6	0.039394	49.6	0.051675	49.6	0.0498	49.6	0.051275								49.6	0.077645	49.6
	49.8	0.08364	49.8	0.091331	49.8	0.091609	49.8	0.092706	49.8	0.091229	49.8	0.110303	49.8	0.072219	49.8	0.0859								49.8	0.049478	49.8	0.052057	49.8	0.034123	49.8	0.047831	49.8	0.038818	49.8	0.051845	49.8	0.049135	49.8	0.051418								49.8	0.077523	49.8
	50	0.082918	50	0.091412	50	0.091424	50	0.092874	50	0.091595	50	0.110477	50	0.07178	50	0.086022								50	0.049354	50	0.052225	50	0.034118	50	0.047988	50	0.038385	50	0.052015	50	0.048653	50	0.051561								50	0.077307	50
	50.2	0.082423	50.2	0.091492	50.2	0.091278	50.2	0.09304	50.2	0.091782	50.2	0.110649	50.2	0.071802	50.2	0.086143								50.2	0.049178	50.2	0.052394	50.2	0.03406	50.2	0.048146	50.2	0.037801	50.2	0.052185	50.2	0.048625	50.2	0.051703								50.2	0.077163	50.2
	50.4	0.082281	50.4	0.091571	50.4	0.091262	50.4	0.093206	50.4	0.091771	50.4	0.110821	50.4	0.072304	50.4	0.086264								50.4	0.049003	50.4	0.052561	50.4	0.03389	50.4	0.048302	50.4	0.037368	50.4	0.052355	50.4	0.048959	50.4	0.051845								50.4	0.07717	50.4
	50.6	0.082381	50.6	0.091649	50.6	0.091304	50.6	0.09337	50.6	0.091653	50.6	0.110991	50.6	0.072944	50.6	0.086383								50.6	0.048989	50.6	0.052729	50.6	0.033566	50.6	0.048459	50.6	0.037052	50.6	0.052524	50.6	0.049411	50.6	0.051987								50.6	0.077296	50.6
	50.8	0.082748	50.8	0.091727	50.8	0.091648	50.8	0.093534	50.8	0.091698	50.8	0.111161	50.8	0.073558	50.8	0.086502								50.8	0.049261	50.8	0.052896	50.8	0.033162	50.8	0.048616	50.8	0.037028	50.8	0.052693	50.8	0.049938	50.8	0.052128								50.8	0.077479	50.8
	51	0.083211	51	0.091804	51	0.092209	51	0.093696	51	0.091998	51	0.111329	51	0.074221	51	0.08662								51	0.049788	51	0.053063	51	0.032867	51	0.048772	51	0.037328	51	0.052862	51	0.050422	51	0.052269								51	0.077668	51
	51.2	0.083637	51.2	0.09188	51.2	0.093045	51.2	0.093858	51.2	0.09256	51.2	0.111496	51.2	0.074886	51.2	0.086736								51.2	0.05051	51.2	0.05323	51.2	0.032701	51.2	0.048928	51.2	0.038056	51.2	0.05303	51.2	0.050707	51.2	0.05241								51.2	0.077868	51.2
	51.4	0.083784	51.4	0.091955	51.4	0.09411	51.4	0.094019	51.4	0.093376	51.4	0.111662	51.4	0.075441	51.4	0.086853								51.4	0.05126	51.4	0.053397	51.4	0.032869	51.4	0.049083	51.4	0.039118	51.4	0.053198	51.4	0.050853	51.4	0.05255								51.4	0.078025	51.4
	51.6	0.083683	51.6	0.092029	51.6	0.09541	51.6	0.094179	51.6	0.094184	51.6	0.111827	51.6	0.075714	51.6	0.086968								51.6	0.051844	51.6	0.053563	51.6	0.033262	51.6	0.049239	51.6	0.040421	51.6	0.053366	51.6	0.050978	51.6	0.05269								51.6	0.078046	51.6
	51.8	0.083597	51.8	0.092103	51.8	0.096769	51.8	0.094338	51.8	0.094877	51.8	0.11199	51.8	0.075852	51.8	0.087082								51.8	0.052077	51.8	0.053729	51.8	0.03397	51.8	0.049394	51.8	0.042014	51.8	0.053534	51.8	0.051088	51.8	0.052829								51.8	0.077992	51.8
	52	0.083461	52	0.092176	52	0.098002	52	0.094496	52	0.095342	52	0.112153	52	0.075617	52	0.087196								52	0.051909	52	0.053894	52	0.034771	52	0.049549	52	0.043694	52	0.053701	52	0.051058	52	0.052968								52	0.077709	52
	52.2	0.083379	52.2	0.092248	52.2	0.099125	52.2	0.094653	52.2	0.095835	52.2	0.112315	52.2	0.075153	52.2	0.087309								52.2	0.051528	52.2	0.05406	52.2	0.03569	52.2	0.049704	52.2	0.045288	52.2	0.053869	52.2	0.051006	52.2	0.053107								52.2	0.077199	52.2
	52.4	0.083346	52.4	0.09232	52.4	0.099993	52.4	0.09481	52.4	0.096332	52.4	0.112475	52.4	0.074517	52.4	0.087421								52.4	0.051113	52.4	0.054225	52.4	0.036432	52.4	0.049858	52.4	0.046599	52.4	0.054036	52.4	0.050972	52.4	0.053245								52.4	0.07645	52.4
	52.6	0.083501	52.6	0.092391	52.6	0.100473	52.6	0.094965	52.6	0.096869	52.6	0.112635	52.6	0.073989	52.6	0.087532								52.6	0.05089	52.6	0.054389	52.6	0.037042	52.6	0.050013	52.6	0.047538	52.6	0.054202	52.6	0.050997	52.6	0.053382								52.6	0.075773	52.6
	52.8	0.083583	52.8	0.092461	52.8	0.100717	52.8	0.09512	52.8	0.09752	52.8	0.112793	52.8	0.073622	52.8	0.087642								52.8	0.050839	52.8	0.054554	52.8	0.037615	52.8	0.050167	52.8	0.048206	52.8	0.054369	52.8	0.05089	52.8	0.05352								52.8	0.07517	52.8
	53	0.083776	53	0.09253	53	0.101026	53	0.095273	53	0.098472	53	0.112951	53	0.073419	53	0.087752								53	0.051067	53	0.054718	53	0.038444	53	0.05032	53	0.048687	53	0.054535	53	0.050696	53	0.053657								53	0.074955	53
	53.2	0.084	53.2	0.092599	53.2	0.101464	53.2	0.095426	53.2	0.099586	53.2	0.113107	53.2	0.073338	53.2	0.087861								53.2	0.051455	53.2	0.054882	53.2	0.039586	53.2	0.050474	53.2	0.049251	53.2	0.054701	53.2	0.050408	53.2	0.053794								53.2	0.075002	53.2
	53.4	0.084185	53.4	0.092667	53.4	0.101826	53.4	0.095578	53.4	0.100609	53.4	0.113263	53.4	0.073328	53.4	0.087968								53.4	0.051939	53.4	0.055046	53.4	0.040827	53.4	0.050627	53.4	0.049637	53.4	0.054866	53.4	0.050133	53.4	0.05393								53.4	0.075219	53.4
	53.6	0.084279	53.6	0.092734	53.6	0.102101	53.6	0.095729	53.6	0.101412	53.6	0.113417	53.6	0.073458	53.6	0.088076								53.6	0.052265	53.6	0.055209	53.6	0.042048	53.6	0.05078	53.6	0.04985	53.6	0.055031	53.6	0.049927	53.6	0.054066								53.6	0.075456	53.6
	53.8	0.084502	53.8	0.092801	53.8	0.102038	53.8	0.095879	53.8	0.101858	53.8	0.11357	53.8	0.073715	53.8	0.088182								53.8	0.052597	53.8	0.055372	53.8	0.042895	53.8	0.050933	53.8	0.049703	53.8	0.055197	53.8	0.049922	53.8	0.054201								53.8	0.075897	53.8
	54	0.084774	54	0.092867	54	0.101674	54	0.096028	54	0.101947	54	0.113723	54	0.074143	54	0.088288								54	0.052936	54	0.055535	54	0.043105	54	0.051086	54	0.049357	54	0.055361	54	0.050166	54	0.054336								54	0.076371	54
	54.2	0.085042	54.2	0.092932	54.2	0.101028	54.2	0.096177	54.2	0.101717	54.2	0.113874	54.2	0.074699	54.2	0.088393								54.2	0.053313	54.2	0.055698	54.2	0.042573	54.2	0.051238	54.2	0.048642	54.2	0.055526	54.2	0.050708	54.2	0.054471								54.2	0.076812	54.2
	54.4	0.08534	54.4	0.092997	54.4	0.100418	54.4	0.096324	54.4	0.101391	54.4	0.114024	54.4	0.075497	54.4	0.088497								54.4	0.053727	54.4	0.05586	54.4	0.041618	54.4	0.05139	54.4	0.047853	54.4	0.05569	54.4	0.051543	54.4	0.054605								54.4	0.077275	54.4
	54.6	0.085624	54.6	0.093061	54.6	0.099768	54.6	0.096471	54.6	0.101121	54.6	0.114174	54.6	0.076459	54.6	0.0886								54.6	0.054232	54.6	0.056022	54.6	0.040477	54.6	0.051542	54.6	0.047104	54.6	0.055854	54.6	0.052472	54.6	0.054739								54.6	0.077686	54.6
	54.8	0.085749	54.8	0.093124	54.8	0.099313	54.8	0.096617	54.8	0.100994	54.8	0.114322	54.8	0.077425	54.8	0.088703								54.8	0.054726	54.8	0.056184	54.8	0.039393	54.8	0.051694	54.8	0.046641	54.8	0.056018	54.8	0.053467	54.8	0.054873								54.8	0.077875	54.8
	55	0.085736	55	0.093187	55	0.099137	55	0.096762	55	0.100931	55	0.114469	55	0.078208	55	0.088805								55	0.055195	55	0.056346	55	0.038577	55	0.051845	55	0.046438	55	0.056182	55	0.054446	55	0.055006								55	0.077813	55
	55.2	0.085645	55.2	0.093249	55.2	0.099232	55.2	0.096906	55.2	0.100947	55.2	0.114616	55.2	0.078695	55.2	0.088906								55.2	0.055396	55.2	0.056507	55.2	0.038145	55.2	0.051997	55.2	0.046527	55.2	0.056345	55.2	0.055192	55.2	0.055139								55.2	0.077438	55.2
	55.4	0.085738	55.4	0.093311	55.4	0.099643	55.4	0.09705	55.4	0.10118	55.4	0.114761	55.4	0.078891	55.4	0.089006								55.4	0.055421	55.4	0.056668	55.4	0.038212	55.4	0.052148	55.4	0.046975	55.4	0.056508	55.4	0.055657	55.4	0.055272								55.4	0.076889	55.4
	55.6	0.085958	55.6	0.093371	55.6	0.100285	55.6	0.097192	55.6	0.101613	55.6	0.114906	55.6	0.078944	55.6	0.089106								55.6	0.055328	55.6	0.056829	55.6	0.038543	55.6	0.052298	55.6	0.047656	55.6	0.056671	55.6	0.055977	55.6	0.055404								55.6	0.076238	55.6
	55.8	0.086449	55.8	0.093432	55.8	0.101117	55.8	0.097334	55.8	0.102213	55.8	0.115049	55.8	0.079074	55.8	0.089205								55.8	0.055412	55.8	0.056989	55.8	0.039026	55.8	0.052449	55.8	0.048426	55.8	0.056833	55.8	0.056138	55.8	0.055536								55.8	0.075756	55.8
	56	0.087093	56	0.093491	56	0.101927	56	0.097475	56	0.102865	56	0.115192	56	0.079214	56	0.089303								56	0.055605	56	0.057149	56	0.039438	56	0.052599	56	0.049166	56	0.056995	56	0.056095	56	0.055667								56	0.075377	56
	56.2	0.087847	56.2	0.09355	56.2	0.102711	56.2	0.097615	56.2	0.103665	56.2	0.115333	56.2	0.079587	56.2	0.089401								56.2	0.056043	56.2	0.057309	56.2	0.039831	56.2	0.052749	56.2	0.049991	56.2	0.057157	56.2	0.055965	56.2	0.055798								56.2	0.075274	56.2
	56.4	0.08851	56.4	0.093609	56.4	0.103482	56.4	0.097755	56.4	0.10449	56.4	0.115474	56.4	0.080119	56.4	0.089498								56.4	0.056576	56.4	0.057469	56.4	0.040185	56.4	0.052899	56.4	0.050702	56.4	0.057319	56.4	0.055757	56.4	0.055929								56.4	0.075393	56.4
	56.6	0.089048	56.6	0.093667	56.6	0.104213	56.6	0.097893	56.6	0.105196	56.6	0.115614	56.6	0.080556	56.6	0.089594								56.6	0.057216	56.6	0.057628	56.6	0.040591	56.6	0.053049	56.6	0.051272	56.6	0.057481	56.6	0.055551	56.6	0.056059								56.6	0.075822	56.6
	56.8	0.089287	56.8	0.093724	56.8	0.104924	56.8	0.098031	56.8	0.105756	56.8	0.115753	56.8	0.080755	56.8	0.089689								56.8	0.057674	56.8	0.057787	56.8	0.041143	56.8	0.053198	56.8	0.051792	56.8	0.057642	56.8	0.055397	56.8	0.056189								56.8	0.076232	56.8
	57	0.089231	57	0.093781	57	0.105463	57	0.098168	57	0.106193	57	0.115891	57	0.080888	57	0.089784								57	0.057953	57	0.057946	57	0.041671	57	0.053347	57	0.052157	57	0.057803	57	0.055306	57	0.056319								57	0.076709	57
	57.2	0.089014	57.2	0.093837	57.2	0.105761	57.2	0.098304	57.2	0.10629	57.2	0.116028	57.2	0.080958	57.2	0.089878								57.2	0.058031	57.2	0.058105	57.2	0.042019	57.2	0.053496	57.2	0.052218	57.2	0.057964	57.2	0.055357	57.2	0.056448								57.2	0.077224	57.2
	57.4	0.088771	57.4	0.093892	57.4	0.105613	57.4	0.09844	57.4	0.106009	57.4	0.116164	57.4	0.080928	57.4	0.089972								57.4	0.058072	57.4	0.058263	57.4	0.041841	57.4	0.053645	57.4	0.05202	57.4	0.058124	57.4	0.055547	57.4	0.056577								57.4	0.077844	57.4
	57.6	0.088606	57.6	0.093947	57.6	0.105277	57.6	0.098575	57.6	0.105504	57.6	0.116299	57.6	0.080985	57.6	0.090064								57.6	0.057925	57.6	0.058421	57.6	0.041243	57.6	0.053793	57.6	0.051738	57.6	0.058284	57.6	0.055947	57.6	0.056705								57.6	0.078503	57.6
	57.8	0.088677	57.8	0.094002	57.8	0.104789	57.8	0.098708	57.8	0.104839	57.8	0.116434	57.8	0.081345	57.8	0.090156								57.8	0.057734	57.8	0.058579	57.8	0.040309	57.8	0.053941	57.8	0.051346	57.8	0.058444	57.8	0.056536	57.8	0.056833								57.8	0.079387	57.8
	58	0.089017	58	0.094056	58	0.104284	58	0.098842	58	0.104015	58	0.116567	58	0.081926	58	0.090248								58	0.057546	58	0.058736	58	0.039248	58	0.054089	58	0.050942	58	0.058604	58	0.057191	58	0.056961								58	0.080444	58
	58.2	0.089552	58.2	0.094109	58.2	0.103736	58.2	0.098974	58.2	0.103143	58.2	0.1167	58.2	0.082459	58.2	0.090339								58.2	0.057523	58.2	0.058894	58.2	0.038228	58.2	0.054237	58.2	0.050536	58.2	0.058764	58.2	0.057714	58.2	0.057089								58.2	0.081482	58.2
	58.4	0.090113	58.4	0.094162	58.4	0.103254	58.4	0.099106	58.4	0.102319	58.4	0.116831	58.4	0.082959	58.4	0.090429								58.4	0.057569	58.4	0.059051	58.4	0.037595	58.4	0.054384	58.4	0.050184	58.4	0.058923	58.4	0.058077	58.4	0.057216								58.4	0.082363	58.4
	58.6	0.090576	58.6	0.094214	58.6	0.1029	58.6	0.099237	58.6	0.101665	58.6	0.116962	58.6	0.083254	58.6	0.090518								58.6	0.057773	58.6	0.059207	58.6	0.037375	58.6	0.054532	58.6	0.049816	58.6	0.059082	58.6	0.058012	58.6	0.057342								58.6	0.082977	58.6
	58.8	0.090805	58.8	0.094266	58.8	0.102768	58.8	0.099367	58.8	0.101167	58.8	0.117092	58.8	0.08307	58.8	0.090607								58.8	0.057984	58.8	0.059364	58.8	0.037461	58.8	0.054679	58.8	0.0494	58.8	0.059241	58.8	0.057434	58.8	0.057469								58.8	0.083305	58.8
	59	0.090931	59	0.094317	59	0.102913	59	0.099496	59	0.101006	59	0.117221	59	0.082512	59	0.090695								59	0.058312	59	0.05952	59	0.037993	59	0.054826	59	0.049117	59	0.059399	59	0.05666	59	0.057595								59	0.083486	59
	59.2	0.090766	59.2	0.094368	59.2	0.1031	59.2	0.099625	59.2	0.101059	59.2	0.11735	59.2	0.081886	59.2	0.090783								59.2	0.058454	59.2	0.059676	59.2	0.038797	59.2	0.054972	59.2	0.049027	59.2	0.059557	59.2	0.055903	59.2	0.057721								59.2	0.083482	59.2
	59.4	0.090237	59.4	0.094418	59.4	0.103452	59.4	0.099753	59.4	0.101224	59.4	0.117477	59.4	0.081306	59.4	0.090869								59.4	0.058375	59.4	0.059832	59.4	0.039656	59.4	0.055119	59.4	0.049074	59.4	0.059715	59.4	0.055123	59.4	0.057846								59.4	0.08329	59.4
	59.6	0.089416	59.6	0.094468	59.6	0.103894	59.6	0.09988	59.6	0.101531	59.6	0.117604	59.6	0.080778	59.6	0.090956								59.6	0.057985	59.6	0.059987	59.6	0.040469	59.6	0.055265	59.6	0.049238	59.6	0.059873	59.6	0.054455	59.6	0.057971								59.6	0.082867	59.6
	59.8	0.088502	59.8	0.094517	59.8	0.104138	59.8	0.100006	59.8	0.102094	59.8	0.117729	59.8	0.080582	59.8	0.091041								59.8	0.057448	59.8	0.060142	59.8	0.041279	59.8	0.055411	59.8	0.049461	59.8	0.060031	59.8	0.054108	59.8	0.058095								59.8	0.082346	59.8
	60	0.087472	60	0.094566	60	0.104236	60	0.100132	60	0.102755	60	0.117854	60	0.080676	60	0.091126								60	0.056744	60	0.060297	60	0.042022	60	0.055556	60	0.049501	60	0.060188	60	0.054022	60	0.05822								60	0.081754	60
	60.2	0.086266	60.2	0.094614	60.2	0.104379	60.2	0.100257	60.2	0.103486	60.2	0.117979	60.2	0.080847	60.2	0.091211								60.2	0.056005	60.2	0.060452	60.2	0.042767	60.2	0.055702	60.2	0.049421	60.2	0.060345	60.2	0.054046	60.2	0.058344								60.2	0.081156	60.2
	60.4	0.085133	60.4	0.094662	60.4	0.104654	60.4	0.100381	60.4	0.104422	60.4	0.118102	60.4	0.081154	60.4	0.091295								60.4	0.055315	60.4	0.060606	60.4	0.043731	60.4	0.055847	60.4	0.049445	60.4	0.060502	60.4	0.054135	60.4	0.058467								60.4	0.080639	60.4
	60.6	0.08422	60.6	0.094709	60.6	0.105019	60.6	0.100505	60.6	0.105383	60.6	0.118224	60.6	0.081658	60.6	0.091378								60.6	0.054891	60.6	0.06076	60.6	0.044725	60.6	0.055992	60.6	0.049614	60.6	0.060658	60.6	0.05431	60.6	0.058591								60.6	0.080517	60.6
	60.8	0.083593	60.8	0.094756	60.8	0.10547	60.8	0.100628	60.8	0.106281	60.8	0.118346	60.8	0.082209	60.8	0.09146								60.8	0.05468	60.8	0.060914	60.8	0.045606	60.8	0.056137	60.8	0.049938	60.8	0.060814	60.8	0.05454	60.8	0.058713								60.8	0.080754	60.8
	61	0.083273	61	0.094802	61	0.105919	61	0.10075	61	0.1071	61	0.118467	61	0.082738	61	0.091542								61	0.054631	61	0.061068	61	0.04618	61	0.056282	61	0.050503	61	0.06097	61	0.054798	61	0.058836								61	0.081325	61
	61.2	0.08342	61.2	0.094848	61.2	0.106546	61.2	0.100871	61.2	0.107964	61.2	0.118587	61.2	0.083375	61.2	0.091624								61.2	0.05466	61.2	0.061221	61.2	0.046575	61.2	0.056426	61.2	0.051298	61.2	0.061126	61.2	0.055264	61.2	0.058958								61.2	0.082174	61.2
	61.4	0.083919	61.4	0.094894	61.4	0.10725	61.4	0.100992	61.4	0.108718	61.4	0.118706	61.4	0.08417	61.4	0.091705								61.4	0.05472	61.4	0.061374	61.4	0.046667	61.4	0.05657	61.4	0.052112	61.4	0.061282	61.4	0.055993	61.4	0.05908								61.4	0.0831	61.4
	61.6	0.084705	61.6	0.094938	61.6	0.10794	61.6	0.101112	61.6	0.109289	61.6	0.118825	61.6	0.085009	61.6	0.091785								61.6	0.054717	61.6	0.061527	61.6	0.046509	61.6	0.056714	61.6	0.052775	61.6	0.061437	61.6	0.056848	61.6	0.059202								61.6	0.083865	61.6
	61.8	0.085623	61.8	0.094983	61.8	0.108376	61.8	0.101232	61.8	0.109572	61.8	0.118943	61.8	0.085546	61.8	0.091864								61.8	0.054887	61.8	0.06168	61.8	0.046144	61.8	0.056858	61.8	0.053123	61.8	0.061592	61.8	0.057628	61.8	0.059323								61.8	0.084356	61.8
	62	0.086398	62	0.095027	62	0.108642	62	0.10135	62	0.10957	62	0.11906	62	0.085834	62	0.091943								62	0.055142	62	0.061832	62	0.045735	62	0.057001	62	0.053105	62	0.061747	62	0.058214	62	0.059444								62	0.084478	62
	62.2	0.086934	62.2	0.095071	62.2	0.108762	62.2	0.101469	62.2	0.109311	62.2	0.119176	62.2	0.085747	62.2	0.092022								62.2	0.055595	62.2	0.061984	62.2	0.045158	62.2	0.057144	62.2	0.052712	62.2	0.061901	62.2	0.058419	62.2	0.059564								62.2	0.0842	62.2
	62.4	0.087266	62.4	0.095114	62.4	0.108697	62.4	0.101586	62.4	0.10883	62.4	0.119291	62.4	0.085086	62.4	0.0921								62.4	0.056155	62.4	0.062136	62.4	0.044341	62.4	0.057287	62.4	0.05211	62.4	0.062056	62.4	0.058272	62.4	0.059685								62.4	0.083725	62.4
	62.6	0.087418	62.6	0.095157	62.6	0.108427	62.6	0.101703	62.6	0.10827	62.6	0.119406	62.6	0.084073	62.6	0.092177								62.6	0.056783	62.6	0.062288	62.6	0.043593	62.6	0.05743	62.6	0.051525	62.6	0.06221	62.6	0.057955	62.6	0.059804								62.6	0.083051	62.6
	62.8	0.087314	62.8	0.095199	62.8	0.108094	62.8	0.101819	62.8	0.107673	62.8	0.11952	62.8	0.083093	62.8	0.092254								62.8	0.057052	62.8	0.062439	62.8	0.042969	62.8	0.057573	62.8	0.051133	62.8	0.062364	62.8	0.057548	62.8	0.059924								62.8	0.082166	62.8
	63	0.087179	63	0.095241	63	0.107823	63	0.101934	63	0.107231	63	0.119633	63	0.082084	63	0.09233								63	0.05711	63	0.06259	63	0.042498	63	0.057715	63	0.05103	63	0.062517	63	0.05707	63	0.060043								63	0.081195	63
	63.2	0.08726	63.2	0.095282	63.2	0.107509	63.2	0.102049	63.2	0.107012	63.2	0.119745	63.2	0.081254	63.2	0.092406								63.2	0.057059	63.2	0.062741	63.2	0.042152	63.2	0.057857	63.2	0.051186	63.2	0.062671	63.2	0.056609	63.2	0.060162								63.2	0.080421	63.2
	63.4	0.087685	63.4	0.095323	63.4	0.107055	63.4	0.102163	63.4	0.107029	63.4	0.119857	63.4	0.080919	63.4	0.092481								63.4	0.057184	63.4	0.062891	63.4	0.042116	63.4	0.057999	63.4	0.051481	63.4	0.062824	63.4	0.056465	63.4	0.060281								63.4	0.079994	63.4
	63.6	0.088247	63.6	0.095364	63.6	0.106695	63.6	0.102276	63.6	0.107211	63.6	0.119968	63.6	0.080977	63.6	0.092556								63.6	0.057391	63.6	0.063042	63.6	0.042286	63.6	0.058141	63.6	0.051878	63.6	0.062977	63.6	0.056557	63.6	0.060399								63.6	0.079854	63.6
	63.8	0.088956	63.8	0.095404	63.8	0.106541	63.8	0.102389	63.8	0.107436	63.8	0.120078	63.8	0.081256	63.8	0.09263								63.8	0.05787	63.8	0.063192	63.8	0.042568	63.8	0.058282	63.8	0.052304	63.8	0.063129	63.8	0.056743	63.8	0.060517								63.8	0.080107	63.8
	64	0.089866	64	0.095444	64	0.106593	64	0.102501	64	0.107708	64	0.120188	64	0.081882	64	0.092703								64	0.058519	64	0.063342	64	0.043084	64	0.058424	64	0.052867	64	0.063282	64	0.056991	64	0.060634								64	0.080756	64
	64.2	0.090952	64.2	0.095483	64.2	0.106821	64.2	0.102613	64.2	0.107961	64.2	0.120296	64.2	0.082701	64.2	0.092776								64.2	0.059348	64.2	0.063491	64.2	0.043783	64.2	0.058565	64.2	0.053594	64.2	0.063434	64.2	0.057295	64.2	0.060751								64.2	0.081874	64.2
	64.4	0.091927	64.4	0.095522	64.4	0.107312	64.4	0.102723	64.4	0.108332	64.4	0.120405	64.4	0.08361	64.4	0.092849								64.4	0.059961	64.4	0.063641	64.4	0.044587	64.4	0.058706	64.4	0.0545	64.4	0.063586	64.4	0.057515	64.4	0.060868								64.4	0.083206	64.4
	64.6	0.09289	64.6	0.095561	64.6	0.10795	64.6	0.102834	64.6	0.108691	64.6	0.120512	64.6	0.084526	64.6	0.092921								64.6	0.060369	64.6	0.06379	64.6	0.045202	64.6	0.058846	64.6	0.055363	64.6	0.063737	64.6	0.057648	64.6	0.060985								64.6	0.084786	64.6
	64.8	0.093796	64.8	0.095599	64.8	0.108784	64.8	0.102943	64.8	0.109211	64.8	0.120619	64.8	0.085545	64.8	0.092992								64.8	0.06052	64.8	0.063938	64.8	0.045808	64.8	0.058987	64.8	0.056339	64.8	0.063889	64.8	0.057867	64.8	0.061101								64.8	0.086328	64.8
	65	0.09454	65	0.095637	65	0.109664	65	0.103052	65	0.109629	65	0.120724	65	0.086517	65	0.093063								65	0.060503	65	0.064087	65	0.046117	65	0.059127	65	0.057138	65	0.06404	65	0.058135	65	0.061217								65	0.087762	65
	65.2	0.094967	65.2	0.095675	65.2	0.110352	65.2	0.103161	65.2	0.109921	65.2	0.12083	65.2	0.087479	65.2	0.093134								65.2	0.060311	65.2	0.064235	65.2	0.046271	65.2	0.059267	65.2	0.057655	65.2	0.064191	65.2	0.0585	65.2	0.061333								65.2	0.088927	65.2
	65.4	0.095139	65.4	0.095712	65.4	0.110479	65.4	0.103268	65.4	0.10987	65.4	0.120934	65.4	0.088087	65.4	0.093204								65.4	0.060237	65.4	0.064383	65.4	0.046195	65.4	0.059407	65.4	0.057698	65.4	0.064342	65.4	0.05882	65.4	0.061448								65.4	0.089837	65.4
	65.6	0.095041	65.6	0.095748	65.6	0.110229	65.6	0.103375	65.6	0.109656	65.6	0.121038	65.6	0.088453	65.6	0.093273								65.6	0.060342	65.6	0.064531	65.6	0.046174	65.6	0.059546	65.6	0.05738	65.6	0.064492	65.6	0.059039	65.6	0.061563								65.6	0.090485	65.6
	65.8	0.094854	65.8	0.095785	65.8	0.109768	65.8	0.103482	65.8	0.109291	65.8	0.121141	65.8	0.088495	65.8	0.093342								65.8	0.060711	65.8	0.064679	65.8	0.046082	65.8	0.059685	65.8	0.056723	65.8	0.064642	65.8	0.058976	65.8	0.061677								65.8	0.091003	65.8
	66	0.094804	66	0.095821	66	0.109038	66	0.103588	66	0.108948	66	0.121244	66	0.088138	66	0.09341								66	0.061322	66	0.064826	66	0.046108	66	0.059825	66	0.056057	66	0.064792	66	0.058626	66	0.061792								66	0.091416	66
	66.2	0.094963	66.2	0.095856	66.2	0.10827	66.2	0.103693	66.2	0.10869	66.2	0.121346	66.2	0.087429	66.2	0.093478								66.2	0.062112	66.2	0.064973	66.2	0.046372	66.2	0.059963	66.2	0.055547	66.2	0.064942	66.2	0.057957	66.2	0.061906								66.2	0.091589	66.2
	66.4	0.095242	66.4	0.095892	66.4	0.107736	66.4	0.103798	66.4	0.108623	66.4	0.121447	66.4	0.086631	66.4	0.093546								66.4	0.062909	66.4	0.06512	66.4	0.046846	66.4	0.060102	66.4	0.055281	66.4	0.065092	66.4	0.057049	66.4	0.062019								66.4	0.091555	66.4
	66.6	0.095631	66.6	0.095927	66.6	0.107382	66.6	0.103902	66.6	0.108859	66.6	0.121547	66.6	0.085672	66.6	0.093612								66.6	0.06372	66.6	0.065267	66.6	0.047415	66.6	0.060241	66.6	0.055393	66.6	0.065241	66.6	0.056101	66.6	0.062133								66.6	0.091357	66.6
	66.8	0.096068	66.8	0.095961	66.8	0.107057	66.8	0.104005	66.8	0.109308	66.8	0.121647	66.8	0.084801	66.8	0.093679								66.8	0.064512	66.8	0.065413	66.8	0.047887	66.8	0.060379	66.8	0.055663	66.8	0.06539	66.8	0.055347	66.8	0.062246								66.8	0.091155	66.8
	67	0.096342	67	0.095995	67	0.106883	67	0.104108	67	0.109997	67	0.121746	67	0.084261	67	0.093745								67	0.065211	67	0.065559	67	0.048382	67	0.060517	67	0.056048	67	0.065539	67	0.05501	67	0.062359								67	0.090905	67
	67.2	0.096365	67.2	0.096029	67.2	0.106954	67.2	0.10421	67.2	0.110804	67.2	0.121845	67.2	0.08375	67.2	0.09381								67.2	0.065789	67.2	0.065705	67.2	0.04865	67.2	0.060655	67.2	0.056354	67.2	0.065688	67.2	0.054879	67.2	0.062471								67.2	0.090749	67.2
	67.4	0.096179	67.4	0.096063	67.4	0.107415	67.4	0.104312	67.4	0.111681	67.4	0.121943	67.4	0.083332	67.4	0.093875								67.4	0.066295	67.4	0.065851	67.4	0.048836	67.4	0.060792	67.4	0.056589	67.4	0.065836	67.4	0.054852	67.4	0.062583								67.4	0.09073	67.4
	67.6	0.095895	67.6	0.096096	67.6	0.108097	67.6	0.104413	67.6	0.112599	67.6	0.12204	67.6	0.083098	67.6	0.09394								67.6	0.066833	67.6	0.065996	67.6	0.049106	67.6	0.06093	67.6	0.056722	67.6	0.065984	67.6	0.054781	67.6	0.062695								67.6	0.090887	67.6
	67.8	0.095452	67.8	0.096129	67.8	0.108942	67.8	0.104514	67.8	0.113595	67.8	0.122136	67.8	0.082871	67.8	0.094004								67.8	0.067319	67.8	0.066141	67.8	0.049588	67.8	0.061067	67.8	0.056953	67.8	0.066132	67.8	0.05474	67.8	0.062806								67.8	0.091155	67.8
	68	0.094885	68	0.096161	68	0.109925	68	0.104614	68	0.114432	68	0.122232	68	0.082738	68	0.094068								68	0.067703	68	0.066286	68	0.050016	68	0.061204	68	0.057089	68	0.06628	68	0.054783	68	0.062918								68	0.09151	68
	68.2	0.094316	68.2	0.096194	68.2	0.111066	68.2	0.104713	68.2	0.115151	68.2	0.122328	68.2	0.082758	68.2	0.094131								68.2	0.06796	68.2	0.066431	68.2	0.050379	68.2	0.061341	68.2	0.057219	68.2	0.066427	68.2	0.055031	68.2	0.063028								68.2	0.091917	68.2
	68.4	0.093792	68.4	0.096225	68.4	0.112093	68.4	0.104812	68.4	0.115819	68.4	0.122422	68.4	0.083059	68.4	0.094193								68.4	0.068143	68.4	0.066575	68.4	0.050748	68.4	0.061477	68.4	0.057547	68.4	0.066575	68.4	0.055654	68.4	0.063139								68.4	0.092206	68.4
	68.6	0.093229	68.6	0.096257	68.6	0.113059	68.6	0.10491	68.6	0.116284	68.6	0.122516	68.6	0.083617	68.6	0.094256								68.6	0.068164	68.6	0.066719	68.6	0.050951	68.6	0.061614	68.6	0.057936	68.6	0.066722	68.6	0.056638	68.6	0.063249								68.6	0.092392	68.6
	68.8	0.092799	68.8	0.096288	68.8	0.113838	68.8	0.105008	68.8	0.116585	68.8	0.12261	68.8	0.084383	68.8	0.094318								68.8	0.068156	68.8	0.066863	68.8	0.051253	68.8	0.06175	68.8	0.05823	68.8	0.066868	68.8	0.057901	68.8	0.063359								68.8	0.092447	68.8
	69	0.092615	69	0.096319	69	0.11415	69	0.105105	69	0.116827	69	0.122703	69	0.085152	69	0.094379								69	0.068287	69	0.067007	69	0.05179	69	0.061886	69	0.058475	69	0.067015	69	0.05919	69	0.063469								69	0.092416	69
	69.2	0.09263	69.2	0.09635	69.2	0.114052	69.2	0.105202	69.2	0.116903	69.2	0.122795	69.2	0.086117	69.2	0.09444								69.2	0.068557	69.2	0.06715	69.2	0.052541	69.2	0.062021	69.2	0.058582	69.2	0.067161	69.2	0.060484	69.2	0.063578								69.2	0.092191	69.2
	69.4	0.092813	69.4	0.09638	69.4	0.113754	69.4	0.105298	69.4	0.116673	69.4	0.122887	69.4	0.086973	69.4	0.0945								69.4	0.068855	69.4	0.067293	69.4	0.05317	69.4	0.062157	69.4	0.058462	69.4	0.067307	69.4	0.061421	69.4	0.063687								69.4	0.091828	69.4
	69.6	0.093138	69.6	0.09641	69.6	0.113321	69.6	0.105394	69.6	0.116224	69.6	0.122978	69.6	0.087573	69.6	0.09456								69.6	0.069103	69.6	0.067436	69.6	0.053785	69.6	0.062292	69.6	0.058272	69.6	0.067453	69.6	0.062067	69.6	0.063796								69.6	0.091286	69.6
	69.8	0.093323	69.8	0.09644	69.8	0.11295	69.8	0.105489	69.8	0.115587	69.8	0.123068	69.8	0.087949	69.8	0.09462								69.8	0.069153	69.8	0.067579	69.8	0.054173	69.8	0.062427	69.8	0.058095	69.8	0.067599	69.8	0.062343	69.8	0.063904								69.8	0.090547	69.8
	70	0.09324	70	0.096469	70	0.112999	70	0.105583	70	0.11487	70	0.123158	70	0.088153	70	0.094679								70	0.068866	70	0.067722	70	0.05422	70	0.062562	70	0.057975	70	0.067744	70	0.062367	70	0.064012								70	0.089758	70
	70.2	0.092977	70.2	0.096498	70.2	0.113219	70.2	0.105677	70.2	0.114294	70.2	0.123247	70.2	0.088187	70.2	0.094738								70.2	0.068305	70.2	0.067864	70.2	0.054048	70.2	0.062697	70.2	0.058054	70.2	0.067889	70.2	0.06223	70.2	0.06412								70.2	0.089017	70.2
	70.4	0.092616	70.4	0.096527	70.4	0.113452	70.4	0.10577	70.4	0.113936	70.4	0.123336	70.4	0.088208	70.4	0.094796								70.4	0.067467	70.4	0.068006	70.4	0.053799	70.4	0.062831	70.4	0.058319	70.4	0.068034	70.4	0.06215	70.4	0.064228								70.4	0.088458	70.4
	70.6	0.092189	70.6	0.096556	70.6	0.113645	70.6	0.105863	70.6	0.113794	70.6	0.123424	70.6	0.088175	70.6	0.094854								70.6	0.066515	70.6	0.068148	70.6	0.053478	70.6	0.062965	70.6	0.058747	70.6	0.068179	70.6	0.062089	70.6	0.064335								70.6	0.088158	70.6
	70.8	0.09186	70.8	0.096584	70.8	0.113823	70.8	0.105955	70.8	0.113749	70.8	0.123511	70.8	0.088032	70.8	0.094912								70.8	0.065572	70.8	0.068289	70.8	0.053139	70.8	0.0631	70.8	0.059245	70.8	0.068323	70.8	0.061963	70.8	0.064442								70.8	0.088186	70.8
	71	0.091576	71	0.096612	71	0.113958	71	0.106047	71	0.113862	71	0.123598	71	0.08783	71	0.094969								71	0.064739	71	0.06843	71	0.053033	71	0.063233	71	0.059872	71	0.068468	71	0.061728	71	0.064549								71	0.088343	71
	71.2	0.091394	71.2	0.09664	71.2	0.113976	71.2	0.106138	71.2	0.114064	71.2	0.123684	71.2	0.087458	71.2	0.095025								71.2	0.064107	71.2	0.068572	71.2	0.053055	71.2	0.063367	71.2	0.060576	71.2	0.068612	71.2	0.061377	71.2	0.064655								71.2	0.088728	71.2
	71.4	0.091363	71.4	0.096667	71.4	0.114149	71.4	0.106229	71.4	0.114309	71.4	0.12377	71.4	0.086918	71.4	0.095081								71.4	0.063725	71.4	0.068712	71.4	0.05314	71.4	0.0635	71.4	0.06135	71.4	0.068755	71.4	0.060979	71.4	0.064761								71.4	0.089304	71.4
	71.6	0.091559	71.6	0.096694	71.6	0.114503	71.6	0.106319	71.6	0.114561	71.6	0.123855	71.6	0.086509	71.6	0.095137								71.6	0.063646	71.6	0.068853	71.6	0.053181	71.6	0.063634	71.6	0.062102	71.6	0.068899	71.6	0.060566	71.6	0.064867								71.6	0.090051	71.6
	71.8	0.091816	71.8	0.096721	71.8	0.115006	71.8	0.106409	71.8	0.114965	71.8	0.12394	71.8	0.086088	71.8	0.095193								71.8	0.06379	71.8	0.068993	71.8	0.053233	71.8	0.063767	71.8	0.062917	71.8	0.069042	71.8	0.060211	71.8	0.064972								71.8	0.090815	71.8
	72	0.092219	72	0.096747	72	0.115408	72	0.106498	72	0.115465	72	0.124024	72	0.085956	72	0.095248								72	0.06417	72	0.069133	72	0.053146	72	0.063899	72	0.06367	72	0.069186	72	0.060048	72	0.065077								72	0.0917	72
	72.2	0.092814	72.2	0.096774	72.2	0.11587	72.2	0.106587	72.2	0.115951	72.2	0.124108	72.2	0.086125	72.2	0.095302								72.2	0.064783	72.2	0.069273	72.2	0.053024	72.2	0.064032	72.2	0.06421	72.2	0.069328	72.2	0.059984	72.2	0.065182								72.2	0.092694	72.2
	72.4	0.093571	72.4	0.0968	72.4	0.11614	72.4	0.106675	72.4	0.116528	72.4	0.124191	72.4	0.086349	72.4	0.095357								72.4	0.065594	72.4	0.069413	72.4	0.053107	72.4	0.064164	72.4	0.064525	72.4	0.069471	72.4	0.059946	72.4	0.065287								72.4	0.093604	72.4
	72.6	0.094248	72.6	0.096826	72.6	0.115983	72.6	0.106762	72.6	0.11716	72.6	0.124273	72.6	0.086553	72.6	0.09541								72.6	0.066281	72.6	0.069552	72.6	0.053368	72.6	0.064297	72.6	0.064681	72.6	0.069614	72.6	0.059903	72.6	0.065391								72.6	0.094128	72.6
	72.8	0.094838	72.8	0.096851	72.8	0.11563	72.8	0.10685	72.8	0.117653	72.8	0.124355	72.8	0.087113	72.8	0.095464								72.8	0.066805	72.8	0.069692	72.8	0.053521	72.8	0.064429	72.8	0.064536	72.8	0.069756	72.8	0.059956	72.8	0.065495								72.8	0.094313	72.8
	73	0.095352	73	0.096876	73	0.11518	73	0.106936	73	0.117938	73	0.124436	73	0.087496	73	0.095517								73	0.06726	73	0.069831	73	0.053423	73	0.06456	73	0.064093	73	0.069898	73	0.059858	73	0.065599								73	0.09435	73
	73.2	0.09564	73.2	0.096901	73.2	0.114969	73.2	0.107022	73.2	0.118191	73.2	0.124517	73.2	0.087648	73.2	0.09557								73.2	0.067592	73.2	0.069969	73.2	0.053293	73.2	0.064692	73.2	0.063552	73.2	0.07004	73.2	0.05974	73.2	0.065702								73.2	0.094345	73.2
	73.4	0.095556	73.4	0.096926	73.4	0.114945	73.4	0.107108	73.4	0.118348	73.4	0.124597	73.4	0.087619	73.4	0.095622								73.4	0.067786	73.4	0.070108	73.4	0.053107	73.4	0.064823	73.4	0.062881	73.4	0.070181	73.4	0.05956	73.4	0.065805								73.4	0.094288	73.4
	73.6	0.095298	73.6	0.096951	73.6	0.115182	73.6	0.107193	73.6	0.118322	73.6	0.124677	73.6	0.087304	73.6	0.095674								73.6	0.067923	73.6	0.070246	73.6	0.052996	73.6	0.064955	73.6	0.062122	73.6	0.070323	73.6	0.059388	73.6	0.065908								73.6	0.09426	73.6
	73.8	0.094971	73.8	0.096975	73.8	0.115224	73.8	0.107278	73.8	0.118094	73.8	0.124756	73.8	0.086561	73.8	0.095725								73.8	0.068098	73.8	0.070384	73.8	0.053107	73.8	0.065086	73.8	0.061357	73.8	0.070464	73.8	0.059203	73.8	0.066011								73.8	0.094178	73.8
	74	0.094598	74	0.096999	74	0.115255	74	0.107362	74	0.117816	74	0.124835	74	0.085637	74	0.095777								74	0.068158	74	0.070522	74	0.053562	74	0.065216	74	0.060808	74	0.070605	74	0.059194	74	0.066113								74	0.093946	74
	74.2	0.094248	74.2	0.097023	74.2	0.115024	74.2	0.107446	74.2	0.117521	74.2	0.124913	74.2	0.084832	74.2	0.095827								74.2	0.068165	74.2	0.070659	74.2	0.054113	74.2	0.065347	74.2	0.060382	74.2	0.070745	74.2	0.059306	74.2	0.066215								74.2	0.093438	74.2
	74.4	0.094001	74.4	0.097046	74.4	0.114824	74.4	0.107529	74.4	0.117328	74.4	0.124991	74.4	0.084348	74.4	0.095878								74.4	0.068045	74.4	0.070797	74.4	0.054687	74.4	0.065477	74.4	0.060226	74.4	0.070886	74.4	0.059453	74.4	0.066316								74.4	0.092719	74.4
	74.6	0.09387	74.6	0.09707	74.6	0.114689	74.6	0.107612	74.6	0.117282	74.6	0.125068	74.6	0.084203	74.6	0.095928								74.6	0.067937	74.6	0.070934	74.6	0.055182	74.6	0.065607	74.6	0.060334	74.6	0.071026	74.6	0.059616	74.6	0.066418								74.6	0.092001	74.6
	74.8	0.093926	74.8	0.097093	74.8	0.114842	74.8	0.107694	74.8	0.11751	74.8	0.125145	74.8	0.084392	74.8	0.095978								74.8	0.067828	74.8	0.071071	74.8	0.055628	74.8	0.065737	74.8	0.060722	74.8	0.071166	74.8	0.059798	74.8	0.066519								74.8	0.091572	74.8
	75	0.09419	75	0.097116	75	0.115288	75	0.107776	75	0.117887	75	0.125221	75	0.084924	75	0.096027								75	0.067879	75	0.071207	75	0.056052	75	0.065867	75	0.06126	75	0.071306	75	0.059914	75	0.06662								75	0.091416	75
	75.2	0.094621	75.2	0.097138	75.2	0.115758	75.2	0.107857	75.2	0.118405	75.2	0.125296	75.2	0.085421	75.2	0.096076								75.2	0.068019	75.2	0.071344	75.2	0.056506	75.2	0.065997	75.2	0.061942	75.2	0.071445	75.2	0.059967	75.2	0.06672								75.2	0.091513	75.2
	75.4	0.095177	75.4	0.097161	75.4	0.116245	75.4	0.107938	75.4	0.118954	75.4	0.125372	75.4	0.085814	75.4	0.096125								75.4	0.068386	75.4	0.07148	75.4	0.056932	75.4	0.066126	75.4	0.062709	75.4	0.071585	75.4	0.060103	75.4	0.066821								75.4	0.091869	75.4
	75.6	0.095822	75.6	0.097183	75.6	0.116838	75.6	0.108019	75.6	0.119607	75.6	0.125446	75.6	0.086494	75.6	0.096173								75.6	0.068875	75.6	0.071616	75.6	0.057363	75.6	0.066255	75.6	0.063466	75.6	0.071724	75.6	0.060325	75.6	0.066921								75.6	0.092521	75.6
	75.8	0.096379	75.8	0.097205	75.8	0.117487	75.8	0.108099	75.8	0.12036	75.8	0.12552	75.8	0.087335	75.8	0.096221								75.8	0.069351	75.8	0.071752	75.8	0.057769	75.8	0.066384	75.8	0.064343	75.8	0.071863	75.8	0.060464	75.8	0.06702								75.8	0.09321	75.8
	76	0.096809	76	0.097226	76	0.117853	76	0.108178	76	0.121181	76	0.125594	76	0.088201	76	0.096269								76	0.069558	76	0.071887	76	0.057923	76	0.066513	76	0.065198	76	0.072002	76	0.060554	76	0.06712								76	0.093689	76
	76.2	0.097046	76.2	0.097248	76.2	0.118053	76.2	0.108257	76.2	0.1219	76.2	0.125667	76.2	0.089316	76.2	0.096316								76.2	0.069542	76.2	0.072023	76.2	0.057653	76.2	0.066642	76.2	0.065977	76.2	0.07214	76.2	0.060645	76.2	0.067219								76.2	0.093957	76.2
	76.4	0.097132	76.4	0.097269	76.4	0.11805	76.4	0.108336	76.4	0.122448	76.4	0.12574	76.4	0.090622	76.4	0.096363								76.4	0.06947	76.4	0.072158	76.4	0.057019	76.4	0.06677	76.4	0.066481	76.4	0.072278	76.4	0.060811	76.4	0.067318								76.4	0.09426	76.4
	76.6	0.096973	76.6	0.09729	76.6	0.117762	76.6	0.108414	76.6	0.122777	76.6	0.125812	76.6	0.091409	76.6	0.096409								76.6	0.069457	76.6	0.072293	76.6	0.056136	76.6	0.066898	76.6	0.0667	76.6	0.072416	76.6	0.060917	76.6	0.067417								76.6	0.094591	76.6
	76.8	0.096657	76.8	0.097311	76.8	0.117394	76.8	0.108492	76.8	0.122815	76.8	0.125884	76.8	0.091799	76.8	0.096456								76.8	0.069501	76.8	0.072427	76.8	0.055242	76.8	0.067026	76.8	0.066538	76.8	0.072554	76.8	0.061128	76.8	0.067515								76.8	0.094937	76.8
	77	0.096164	77	0.097332	77	0.116964	77	0.108569	77	0.122419	77	0.125955	77	0.091898	77	0.096502								77	0.069732	77	0.072562	77	0.054559	77	0.067154	77	0.066055	77	0.072692	77	0.06147	77	0.067613								77	0.095275	77
	77.2	0.095649	77.2	0.097352	77.2	0.116625	77.2	0.108646	77.2	0.121623	77.2	0.126026	77.2	0.091537	77.2	0.096547								77.2	0.070153	77.2	0.072696	77.2	0.054168	77.2	0.067282	77.2	0.065398	77.2	0.072829	77.2	0.061819	77.2	0.067711								77.2	0.095595	77.2
	77.4	0.095202	77.4	0.097373	77.4	0.116355	77.4	0.108722	77.4	0.120627	77.4	0.126096	77.4	0.090764	77.4	0.096592								77.4	0.070643	77.4	0.07283	77.4	0.053988	77.4	0.067409	77.4	0.064769	77.4	0.072966	77.4	0.062055	77.4	0.067808								77.4	0.095807	77.4
	77.6	0.094908	77.6	0.097393	77.6	0.116379	77.6	0.108798	77.6	0.119726	77.6	0.126166	77.6	0.090085	77.6	0.096637								77.6	0.070963	77.6	0.072963	77.6	0.053937	77.6	0.067536	77.6	0.064358	77.6	0.073103	77.6	0.062284	77.6	0.067906								77.6	0.095771	77.6
	77.8	0.094767	77.8	0.097412	77.8	0.116317	77.8	0.108874	77.8	0.118975	77.8	0.126236	77.8	0.089674	77.8	0.096682								77.8	0.07117	77.8	0.073097	77.8	0.053875	77.8	0.067663	77.8	0.064055	77.8	0.07324	77.8	0.062577	77.8	0.068003								77.8	0.095488	77.8
	78	0.094686	78	0.097432	78	0.116396	78	0.108949	78	0.118492	78	0.126305	78	0.08941	78	0.096726								78	0.071191	78	0.07323	78	0.053769	78	0.06779	78	0.063954	78	0.073377	78	0.062799	78	0.068099								78	0.09512	78
	78.2	0.094651	78.2	0.097451	78.2	0.116545	78.2	0.109024	78.2	0.118303	78.2	0.126373	78.2	0.089216	78.2	0.09677								78.2	0.071032	78.2	0.073363	78.2	0.053887	78.2	0.067917	78.2	0.064037	78.2	0.073513	78.2	0.06293	78.2	0.068196								78.2	0.094767	78.2
	78.4	0.094621	78.4	0.097471	78.4	0.116799	78.4	0.109098	78.4	0.11843	78.4	0.126441	78.4	0.088888	78.4	0.096814								78.4	0.07068	78.4	0.073496	78.4	0.054453	78.4	0.068043	78.4	0.064214	78.4	0.073649	78.4	0.062882	78.4	0.068292								78.4	0.094356	78.4
	78.6	0.09467	78.6	0.09749	78.6	0.116994	78.6	0.109172	78.6	0.118609	78.6	0.126509	78.6	0.088307	78.6	0.096857								78.6	0.070399	78.6	0.073629	78.6	0.055354	78.6	0.068169	78.6	0.064351	78.6	0.073785	78.6	0.062699	78.6	0.068388								78.6	0.093984	78.6
	78.8	0.094824	78.8	0.097509	78.8	0.117399	78.8	0.109245	78.8	0.11897	78.8	0.126576	78.8	0.087407	78.8	0.0969								78.8	0.070202	78.8	0.073761	78.8	0.05647	78.8	0.068295	78.8	0.064568	78.8	0.073921	78.8	0.062399	78.8	0.068483								78.8	0.093736	78.8
	79	0.095006	79	0.097527	79	0.118151	79	0.109318	79	0.119497	79	0.126643	79	0.086595	79	0.096943								79	0.070039	79	0.073893	79	0.057626	79	0.068421	79	0.064908	79	0.074056	79	0.062231	79	0.068579								79	0.093504	79
	79.2	0.095066	79.2	0.097546	79.2	0.119082	79.2	0.109391	79.2	0.120128	79.2	0.126709	79.2	0.086224	79.2	0.096985								79.2	0.069769	79.2	0.074025	79.2	0.058543	79.2	0.068547	79.2	0.065142	79.2	0.074192	79.2	0.062268	79.2	0.068674								79.2	0.093276	79.2
	79.4	0.094948	79.4	0.097564	79.4	0.119873	79.4	0.109463	79.4	0.120715	79.4	0.126775	79.4	0.086344	79.4	0.097027								79.4	0.069318	79.4	0.074157	79.4	0.058903	79.4	0.068672	79.4	0.065226	79.4	0.074327	79.4	0.062481	79.4	0.068769								79.4	0.093002	79.4
	79.6	0.0948	79.6	0.097582	79.6	0.120377	79.6	0.109534	79.6	0.121208	79.6	0.12684	79.6	0.086693	79.6	0.097069								79.6	0.068749	79.6	0.074288	79.6	0.058757	79.6	0.068797	79.6	0.065013	79.6	0.074461	79.6	0.062776	79.6	0.068863								79.6	0.092634	79.6
	79.8	0.094606	79.8	0.0976	79.8	0.12055	79.8	0.109606	79.8	0.121413	79.8	0.126905	79.8	0.087157	79.8	0.097111								79.8	0.06815	79.8	0.07442	79.8	0.058135	79.8	0.068922	79.8	0.064538	79.8	0.074596	79.8	0.06294	79.8	0.068958								79.8	0.092314	79.8
	80	0.094525	80	0.097618	80	0.120182	80	0.109677	80	0.121326	80	0.12697	80	0.087492	80	0.097152								80	0.067641	80	0.074551	80	0.057187	80	0.069047	80	0.063706	80	0.074731	80	0.06289	80	0.069052								80	0.092165	80
	80.2	0.094574	80.2	0.097635	80.2	0.119406	80.2	0.109747	80.2	0.121006	80.2	0.127034	80.2	0.087487	80.2	0.097193								80.2	0.067262	80.2	0.074681	80.2	0.056125	80.2	0.069172	80.2	0.062901	80.2	0.074865	80.2	0.062613	80.2	0.069146								80.2	0.092153	80.2
	80.4	0.095057	80.4	0.097653	80.4	0.118491	80.4	0.109817	80.4	0.120401	80.4	0.127098	80.4	0.087499	80.4	0.097233								80.4	0.067177	80.4	0.074812	80.4	0.055072	80.4	0.069296	80.4	0.062199	80.4	0.074999	80.4	0.062356	80.4	0.069239								80.4	0.092452	80.4
	80.6	0.095819	80.6	0.09767	80.6	0.117673	80.6	0.109887	80.6	0.119619	80.6	0.127161	80.6	0.087773	80.6	0.097273								80.6	0.067369	80.6	0.074942	80.6	0.054125	80.6	0.069421	80.6	0.061717	80.6	0.075133	80.6	0.062087	80.6	0.069332								80.6	0.093108	80.6
	80.8	0.096851	80.8	0.097687	80.8	0.116897	80.8	0.109956	80.8	0.118752	80.8	0.127224	80.8	0.088066	80.8	0.097313								80.8	0.067694	80.8	0.075073	80.8	0.053162	80.8	0.069545	80.8	0.061347	80.8	0.075266	80.8	0.061815	80.8	0.069425								80.8	0.093992	80.8
	81	0.097984	81	0.097704	81	0.116147	81	0.110025	81	0.117902	81	0.127287	81	0.088268	81	0.097353								81	0.067987	81	0.075203	81	0.052279	81	0.069669	81	0.061181	81	0.0754	81	0.061455	81	0.069518								81	0.094896	81
	81.2	0.099069	81.2	0.097721	81.2	0.115553	81.2	0.110094	81.2	0.117095	81.2	0.127349	81.2	0.088352	81.2	0.097393								81.2	0.068201	81.2	0.075332	81.2	0.051485	81.2	0.069792	81.2	0.061142	81.2	0.075533	81.2	0.060961	81.2	0.069611								81.2	0.095682	81.2
	81.4	0.099933	81.4	0.097737	81.4	0.114921	81.4	0.110162	81.4	0.116321	81.4	0.12741	81.4	0.088315	81.4	0.097432								81.4	0.068546	81.4	0.075462	81.4	0.050983	81.4	0.069916	81.4	0.061149	81.4	0.075666	81.4	0.060438	81.4	0.069703								81.4	0.096348	81.4
	81.6	0.100499	81.6	0.097754	81.6	0.114365	81.6	0.11023	81.6	0.115579	81.6	0.127471	81.6	0.088241	81.6	0.097471								81.6	0.068991	81.6	0.075591	81.6	0.05075	81.6	0.070039	81.6	0.061251	81.6	0.075798	81.6	0.059908	81.6	0.069795								81.6	0.09691	81.6
	81.8	0.100828	81.8	0.09777	81.8	0.113824	81.8	0.110297	81.8	0.1149	81.8	0.127532	81.8	0.088122	81.8	0.097509								81.8	0.06959	81.8	0.07572	81.8	0.051005	81.8	0.070162	81.8	0.061524	81.8	0.075931	81.8	0.059324	81.8	0.069887								81.8	0.097307	81.8
	82	0.100987	82	0.097786	82	0.113513	82	0.110364	82	0.11437	82	0.127593	82	0.087975	82	0.097548								82	0.070473	82	0.075849	82	0.051906	82	0.070285	82	0.062	82	0.076063	82	0.058746	82	0.069978								82	0.097679	82
	82.2	0.101049	82.2	0.097802	82.2	0.113444	82.2	0.11043	82.2	0.11397	82.2	0.127653	82.2	0.087986	82.2	0.097586								82.2	0.07167	82.2	0.075978	82.2	0.053216	82.2	0.070408	82.2	0.062651	82.2	0.076195	82.2	0.058538	82.2	0.070069								82.2	0.098135	82.2
	82.4	0.101017	82.4	0.097817	82.4	0.113798	82.4	0.110497	82.4	0.113933	82.4	0.127712	82.4	0.08821	82.4	0.097623								82.4	0.072901	82.4	0.076106	82.4	0.054749	82.4	0.070531	82.4	0.063549	82.4	0.076327	82.4	0.058793	82.4	0.07016								82.4	0.098561	82.4
	82.6	0.100892	82.6	0.097833	82.6	0.114115	82.6	0.110562	82.6	0.114033	82.6	0.127772	82.6	0.08854	82.6	0.097661								82.6	0.073936	82.6	0.076235	82.6	0.05614	82.6	0.070653	82.6	0.064431	82.6	0.076459	82.6	0.059571	82.6	0.070251								82.6	0.09883	82.6
	82.8	0.100659	82.8	0.097848	82.8	0.114458	82.8	0.110628	82.8	0.114357	82.8	0.127831	82.8	0.089172	82.8	0.097698								82.8	0.074772	82.8	0.076363	82.8	0.057421	82.8	0.070775	82.8	0.065185	82.8	0.076591	82.8	0.060774	82.8	0.070341								82.8	0.099073	82.8
	83	0.100292	83	0.097864	83	0.1147	83	0.110693	83	0.114744	83	0.127889	83	0.08992	83	0.097735								83	0.075197	83	0.07649	83	0.058362	83	0.070897	83	0.065688	83	0.076722	83	0.062154	83	0.070432								83	0.09914	83
	83.2	0.099896	83.2	0.097879	83.2	0.114745	83.2	0.110758	83.2	0.115228	83.2	0.127947	83.2	0.090549	83.2	0.097772								83.2	0.075248	83.2	0.076618	83.2	0.059094	83.2	0.071019	83.2	0.065918	83.2	0.076853	83.2	0.063363	83.2	0.070522								83.2	0.099054	83.2
	83.4	0.099395	83.4	0.097894	83.4	0.114542	83.4	0.110822	83.4	0.115523	83.4	0.128005	83.4	0.090935	83.4	0.097808								83.4	0.074846	83.4	0.076745	83.4	0.059402	83.4	0.071141	83.4	0.065708	83.4	0.076984	83.4	0.064118	83.4	0.070611								83.4	0.098856	83.4
	83.6	0.098802	83.6	0.097908	83.6	0.114304	83.6	0.110886	83.6	0.115813	83.6	0.128062	83.6	0.091085	83.6	0.097844								83.6	0.074157	83.6	0.076873	83.6	0.059515	83.6	0.071262	83.6	0.065383	83.6	0.077115	83.6	0.064395	83.6	0.070701								83.6	0.09855	83.6
	83.8	0.098182	83.8	0.097923	83.8	0.114057	83.8	0.11095	83.8	0.116021	83.8	0.128119	83.8	0.091029	83.8	0.09788								83.8	0.073242	83.8	0.077	83.8	0.059421	83.8	0.071383	83.8	0.065187	83.8	0.077245	83.8	0.064365	83.8	0.07079								83.8	0.098055	83.8
	84	0.097661	84	0.097938	84	0.113938	84	0.111013	84	0.116209	84	0.128176	84	0.091102	84	0.097916								84	0.072257	84	0.077126	84	0.059113	84	0.071504	84	0.065137	84	0.077375	84	0.064267	84	0.070879								84	0.0975	84
	84.2	0.097077	84.2	0.097952	84.2	0.113969	84.2	0.111076	84.2	0.116531	84.2	0.128232	84.2	0.091321	84.2	0.097951								84.2	0.071209	84.2	0.077253	84.2	0.058661	84.2	0.071625	84.2	0.065186	84.2	0.077505	84.2	0.0642	84.2	0.070968								84.2	0.096807	84.2
	84.4	0.096367	84.4	0.097966	84.4	0.114047	84.4	0.111138	84.4	0.117102	84.4	0.128288	84.4	0.091429	84.4	0.097986								84.4	0.070152	84.4	0.077379	84.4	0.058159	84.4	0.071746	84.4	0.065441	84.4	0.077635	84.4	0.06411	84.4	0.071056								84.4	0.09597	84.4
	84.6	0.095599	84.6	0.09798	84.6	0.114367	84.6	0.1112	84.6	0.117969	84.6	0.128343	84.6	0.091288	84.6	0.098021								84.6	0.069339	84.6	0.077505	84.6	0.057852	84.6	0.071866	84.6	0.06593	84.6	0.077765	84.6	0.063895	84.6	0.071144								84.6	0.095074	84.6
	84.8	0.094799	84.8	0.097994	84.8	0.11494	84.8	0.111262	84.8	0.118974	84.8	0.128398	84.8	0.090877	84.8	0.098056								84.8	0.068875	84.8	0.077631	84.8	0.057717	84.8	0.071987	84.8	0.066508	84.8	0.077894	84.8	0.063586	84.8	0.071232								84.8	0.094209	84.8
	85	0.093985	85	0.098008	85	0.115574	85	0.111324	85	0.12013	85	0.128453	85	0.090367	85	0.09809								85	0.068954	85	0.077757	85	0.057931	85	0.072107	85	0.067229	85	0.078024	85	0.063234	85	0.07132								85	0.093398	85
	85.2	0.093327	85.2	0.098022	85.2	0.116378	85.2	0.111385	85.2	0.12128	85.2	0.128507	85.2	0.089805	85.2	0.098124								85.2	0.06955	85.2	0.077882	85.2	0.058407	85.2	0.072227	85.2	0.068169	85.2	0.078153	85.2	0.062654	85.2	0.071407								85.2	0.09274	85.2
	85.4	0.093039	85.4	0.098035	85.4	0.1175	85.4	0.111445	85.4	0.122343	85.4	0.128561	85.4	0.089247	85.4	0.098158								85.4	0.070644	85.4	0.078008	85.4	0.059306	85.4	0.072346	85.4	0.06943	85.4	0.078282	85.4	0.061877	85.4	0.071495								85.4	0.092382	85.4
	85.6	0.093093	85.6	0.098048	85.6	0.118894	85.6	0.111506	85.6	0.123317	85.6	0.128615	85.6	0.08884	85.6	0.098192								85.6	0.07198	85.6	0.078133	85.6	0.060655	85.6	0.072466	85.6	0.070945	85.6	0.07841	85.6	0.061114	85.6	0.071582								85.6	0.092448	85.6
	85.8	0.093377	85.8	0.098062	85.8	0.120485	85.8	0.111566	85.8	0.124297	85.8	0.128668	85.8	0.088607	85.8	0.098225								85.8	0.073352	85.8	0.078258	85.8	0.062272	85.8	0.072585	85.8	0.072636	85.8	0.078539	85.8	0.060584	85.8	0.071668								85.8	0.092804	85.8
	86	0.093981	86	0.098075	86	0.122055	86	0.111626	86	0.125233	86	0.128721	86	0.088315	86	0.098258								86	0.074693	86	0.078382	86	0.063833	86	0.072705	86	0.074224	86	0.078667	86	0.060316	86	0.071755								86	0.093507	86
	86.2	0.09487	86.2	0.098088	86.2	0.123307	86.2	0.111685	86.2	0.125959	86.2	0.128774	86.2	0.088002	86.2	0.098291								86.2	0.075956	86.2	0.078507	86.2	0.06508	86.2	0.072824	86.2	0.075454	86.2	0.078795	86.2	0.060315	86.2	0.071841								86.2	0.094582	86.2
	86.4	0.095853	86.4	0.098101	86.4	0.124302	86.4	0.111744	86.4	0.126653	86.4	0.128826	86.4	0.08787	86.4	0.098324								86.4	0.077067	86.4	0.078631	86.4	0.066194	86.4	0.072942	86.4	0.076311	86.4	0.078923	86.4	0.060562	86.4	0.071927								86.4	0.095966	86.4
	86.6	0.096757	86.6	0.098113	86.6	0.124996	86.6	0.111803	86.6	0.127124	86.6	0.128878	86.6	0.087727	86.6	0.098356								86.6	0.078047	86.6	0.078755	86.6	0.066929	86.6	0.073061	86.6	0.076651	86.6	0.079051	86.6	0.060987	86.6	0.072013								86.6	0.097382	86.6
	86.8	0.097591	86.8	0.098126	86.8	0.125209	86.8	0.111861	86.8	0.127302	86.8	0.12893	86.8	0.087662	86.8	0.098388								86.8	0.078968	86.8	0.078879	86.8	0.067239	86.8	0.07318	86.8	0.076453	86.8	0.079178	86.8	0.061386	86.8	0.072099								86.8	0.098875	86.8
	87	0.098247	87	0.098138	87	0.125138	87	0.111919	87	0.127092	87	0.128981	87	0.087833	87	0.09842								87	0.079662	87	0.079002	87	0.067115	87	0.073298	87	0.075808	87	0.079305	87	0.061692	87	0.072184								87	0.100257	87
	87.2	0.098765	87.2	0.098151	87.2	0.124937	87.2	0.111977	87.2	0.12663	87.2	0.129032	87.2	0.088254	87.2	0.098452								87.2	0.080079	87.2	0.079126	87.2	0.06674	87.2	0.073416	87.2	0.074967	87.2	0.079432	87.2	0.061954	87.2	0.072269								87.2	0.101394	87.2
	87.4	0.099157	87.4	0.098163	87.4	0.124469	87.4	0.112034	87.4	0.125915	87.4	0.129082	87.4	0.088758	87.4	0.098483								87.4	0.080278	87.4	0.079249	87.4	0.066036	87.4	0.073534	87.4	0.074039	87.4	0.079559	87.4	0.062288	87.4	0.072354								87.4	0.1022	87.4
	87.6	0.099385	87.6	0.098175	87.6	0.123821	87.6	0.112091	87.6	0.125241	87.6	0.129133	87.6	0.089446	87.6	0.098515								87.6	0.080147	87.6	0.079372	87.6	0.065144	87.6	0.073652	87.6	0.073109	87.6	0.079686	87.6	0.062833	87.6	0.072438								87.6	0.102727	87.6
	87.8	0.099412	87.8	0.098187	87.8	0.123102	87.8	0.112148	87.8	0.124839	87.8	0.129183	87.8	0.090207	87.8	0.098546								87.8	0.079752	87.8	0.079495	87.8	0.064162	87.8	0.073769	87.8	0.07222	87.8	0.079812	87.8	0.063589	87.8	0.072523								87.8	0.102986	87.8
	88	0.09923	88	0.098199	88	0.122457	88	0.112204	88	0.124829	88	0.129232	88	0.090708	88	0.098576								88	0.079261	88	0.079617	88	0.063187	88	0.073887	88	0.071503	88	0.079939	88	0.064375	88	0.072607								88	0.10309	88
	88.2	0.098916	88.2	0.098211	88.2	0.122001	88.2	0.11226	88.2	0.125182	88.2	0.129281	88.2	0.090723	88.2	0.098607								88.2	0.078959	88.2	0.07974	88.2	0.062315	88.2	0.074004	88.2	0.071011	88.2	0.080065	88.2	0.064996	88.2	0.072691								88.2	0.103094	88.2
	88.4	0.098433	88.4	0.098222	88.4	0.121796	88.4	0.112316	88.4	0.125754	88.4	0.12933	88.4	0.090498	88.4	0.098637								88.4	0.078755	88.4	0.079862	88.4	0.061542	88.4	0.074121	88.4	0.070697	88.4	0.08019	88.4	0.065441	88.4	0.072774								88.4	0.102887	88.4
	88.6	0.097928	88.6	0.098234	88.6	0.121745	88.6	0.112372	88.6	0.126485	88.6	0.129379	88.6	0.09027	88.6	0.098668								88.6	0.078718	88.6	0.079984	88.6	0.060983	88.6	0.074238	88.6	0.07077	88.6	0.080316	88.6	0.065526	88.6	0.072858								88.6	0.102545	88.6
	88.8	0.097554	88.8	0.098245	88.8	0.122071	88.8	0.112427	88.8	0.127161	88.8	0.129427	88.8	0.090082	88.8	0.098698								88.8	0.078701	88.8	0.080106	88.8	0.060774	88.8	0.074354	88.8	0.07126	88.8	0.080442	88.8	0.065301	88.8	0.072941								88.8	0.102054	88.8
	89	0.097242	89	0.098256	89	0.122668	89	0.112482	89	0.12766	89	0.129475	89	0.090031	89	0.098727								89	0.078469	89	0.080227	89	0.060981	89	0.074471	89	0.072067	89	0.080567	89	0.06494	89	0.073024								89	0.101387	89
	89.2	0.096855	89.2	0.098268	89.2	0.123344	89.2	0.112536	89.2	0.128002	89.2	0.129523	89.2	0.090329	89.2	0.098757								89.2	0.077795	89.2	0.080349	89.2	0.061542	89.2	0.074587	89.2	0.072967	89.2	0.080692	89.2	0.064715	89.2	0.073107								89.2	0.10058	89.2
	89.4	0.096444	89.4	0.098279	89.4	0.124152	89.4	0.11259	89.4	0.128284	89.4	0.12957	89.4	0.090737	89.4	0.098786								89.4	0.076905	89.4	0.08047	89.4	0.062399	89.4	0.074703	89.4	0.073948	89.4	0.080817	89.4	0.064661	89.4	0.073189								89.4	0.099701	89.4
	89.6	0.09615	89.6	0.09829	89.6	0.124897	89.6	0.112644	89.6	0.128354	89.6	0.129617	89.6	0.091212	89.6	0.098815								89.6	0.075987	89.6	0.080591	89.6	0.063271	89.6	0.074819	89.6	0.074747	89.6	0.080941	89.6	0.06489	89.6	0.073272								89.6	0.098867	89.6
	89.8	0.095848	89.8	0.0983	89.8	0.125475	89.8	0.112698	89.8	0.128314	89.8	0.129664	89.8	0.091875	89.8	0.098844								89.8	0.075151	89.8	0.080711	89.8	0.064118	89.8	0.074935	89.8	0.075327	89.8	0.081066	89.8	0.065396	89.8	0.073354								89.8	0.098137	89.8
	90	0.095657	90	0.098311	90	0.125854	90	0.112751	90	0.128355	90	0.12971	90	0.092757	90	0.098873								90	0.074672	90	0.080832	90	0.06498	90	0.07505	90	0.075784	90	0.08119	90	0.066102	90	0.073435								90	0.097705	90
	90.2	0.095642	90.2	0.098322	90.2	0.126082	90.2	0.112804	90.2	0.128434	90.2	0.129756	90.2	0.093545	90.2	0.098901								90.2	0.074701	90.2	0.080952	90.2	0.065784	90.2	0.075166	90.2	0.076166	90.2	0.081314	90.2	0.066896	90.2	0.073517								90.2	0.097475	90.2
	90.4	0.095854	90.4	0.098332	90.4	0.125932	90.4	0.112857	90.4	0.128355	90.4	0.129802	90.4	0.094325	90.4	0.098929								90.4	0.074938	90.4	0.081072	90.4	0.066369	90.4	0.075281	90.4	0.076267	90.4	0.081438	90.4	0.067631	90.4	0.073598								90.4	0.09742	90.4
	90.6	0.096182	90.6	0.098343	90.6	0.125596	90.6	0.112909	90.6	0.128056	90.6	0.129848	90.6	0.095041	90.6	0.098957								90.6	0.075138	90.6	0.081192	90.6	0.066797	90.6	0.075396	90.6	0.076009	90.6	0.081562	90.6	0.068225	90.6	0.07368								90.6	0.09753	90.6
	90.8	0.096531	90.8	0.098353	90.8	0.125128	90.8	0.112961	90.8	0.127564	90.8	0.129893	90.8	0.095405	90.8	0.098985								90.8	0.075261	90.8	0.081312	90.8	0.06709	90.8	0.075511	90.8	0.075461	90.8	0.081685	90.8	0.068581	90.8	0.07376								90.8	0.097794	90.8
	91	0.09674	91	0.098363	91	0.124565	91	0.113013	91	0.126887	91	0.129938	91	0.095371	91	0.099013								91	0.07523	91	0.081432	91	0.067301	91	0.075626	91	0.074777	91	0.081809	91	0.068888	91	0.073841								91	0.098116	91
	91.2	0.096773	91.2	0.098373	91.2	0.124008	91.2	0.113064	91.2	0.126218	91.2	0.129982	91.2	0.09537	91.2	0.09904								91.2	0.074902	91.2	0.081551	91.2	0.067381	91.2	0.07574	91.2	0.073985	91.2	0.081932	91.2	0.069315	91.2	0.073922								91.2	0.098397	91.2
	91.4	0.096637	91.4	0.098383	91.4	0.123542	91.4	0.113115	91.4	0.125706	91.4	0.130027	91.4	0.095398	91.4	0.099068								91.4	0.074558	91.4	0.08167	91.4	0.067367	91.4	0.075854	91.4	0.07324	91.4	0.082055	91.4	0.069663	91.4	0.074002								91.4	0.098751	91.4
	91.6	0.096463	91.6	0.098393	91.6	0.123216	91.6	0.113166	91.6	0.125423	91.6	0.130071	91.6	0.095281	91.6	0.099095								91.6	0.074511	91.6	0.081789	91.6	0.067195	91.6	0.075969	91.6	0.072715	91.6	0.082178	91.6	0.069724	91.6	0.074082								91.6	0.099219	91.6
	91.8	0.096325	91.8	0.098403	91.8	0.122984	91.8	0.113217	91.8	0.125224	91.8	0.130115	91.8	0.095142	91.8	0.099121								91.8	0.074717	91.8	0.081908	91.8	0.066861	91.8	0.076083	91.8	0.072425	91.8	0.0823	91.8	0.069403	91.8	0.074162								91.8	0.099763	91.8
	92	0.096357	92	0.098412	92	0.122689	92	0.113267	92	0.125007	92	0.130158	92	0.095135	92	0.099148								92	0.07509	92	0.082026	92	0.066226	92	0.076196	92	0.07211	92	0.082423	92	0.068772	92	0.074241								92	0.100295	92
	92.2	0.096499	92.2	0.098422	92.2	0.122274	92.2	0.113317	92.2	0.124636	92.2	0.130201	92.2	0.095076	92.2	0.099175								92.2	0.075519	92.2	0.082145	92.2	0.065416	92.2	0.07631	92.2	0.071815	92.2	0.082545	92.2	0.067819	92.2	0.074321								92.2	0.100812	92.2
	92.4	0.096677	92.4	0.098431	92.4	0.122027	92.4	0.113367	92.4	0.124188	92.4	0.130244	92.4	0.094898	92.4	0.099201								92.4	0.075868	92.4	0.082263	92.4	0.064664	92.4	0.076424	92.4	0.07155	92.4	0.082667	92.4	0.06678	92.4	0.0744								92.4	0.101136	92.4
	92.6	0.096778	92.6	0.098441	92.6	0.121984	92.6	0.113416	92.6	0.123733	92.6	0.130287	92.6	0.094742	92.6	0.099227								92.6	0.075897	92.6	0.082381	92.6	0.064024	92.6	0.076537	92.6	0.071311	92.6	0.082788	92.6	0.065921	92.6	0.074479								92.6	0.101098	92.6
	92.8	0.096928	92.8	0.09845	92.8	0.122044	92.8	0.113465	92.8	0.12336	92.8	0.130329	92.8	0.094959	92.8	0.099253								92.8	0.075848	92.8	0.082499	92.8	0.063498	92.8	0.07665	92.8	0.071131	92.8	0.08291	92.8	0.065583	92.8	0.074557								92.8	0.100819	92.8
	93	0.097119	93	0.098459	93	0.122389	93	0.113514	93	0.123042	93	0.130371	93	0.095314	93	0.099279								93	0.07595	93	0.082616	93	0.063188	93	0.076763	93	0.071196	93	0.083031	93	0.065522	93	0.074636								93	0.100353	93
	93.2	0.09743	93.2	0.098468	93.2	0.122977	93.2	0.113563	93.2	0.122913	93.2	0.130413	93.2	0.095856	93.2	0.099304								93.2	0.076432	93.2	0.082734	93.2	0.063204	93.2	0.076876	93.2	0.07149	93.2	0.083153	93.2	0.065647	93.2	0.074714								93.2	0.099927	93.2
	93.4	0.097818	93.4	0.098477	93.4	0.123472	93.4	0.113611	93.4	0.122974	93.4	0.130454	93.4	0.09643	93.4	0.099329								93.4	0.077246	93.4	0.082851	93.4	0.063355	93.4	0.076988	93.4	0.07185	93.4	0.083274	93.4	0.065876	93.4	0.074792								93.4	0.099613	93.4
	93.6	0.098385	93.6	0.098486	93.6	0.123777	93.6	0.113659	93.6	0.123325	93.6	0.130495	93.6	0.096822	93.6	0.099355								93.6	0.078457	93.6	0.082968	93.6	0.063745	93.6	0.077101	93.6	0.07238	93.6	0.083395	93.6	0.066228	93.6	0.07487								93.6	0.099638	93.6
	93.8	0.098915	93.8	0.098495	93.8	0.124066	93.8	0.113707	93.8	0.123751	93.8	0.130536	93.8	0.09653	93.8	0.09938								93.8	0.079683	93.8	0.083084	93.8	0.064245	93.8	0.077213	93.8	0.073024	93.8	0.083515	93.8	0.06652	93.8	0.074948								93.8	0.099808	93.8
	94	0.099371	94	0.098504	94	0.124265	94	0.113754	94	0.124177	94	0.130577	94	0.095877	94	0.099404								94	0.080687	94	0.083201	94	0.064769	94	0.077325	94	0.073682	94	0.083636	94	0.066909	94	0.075025								94	0.100148	94
	94.2	0.09965	94.2	0.098513	94.2	0.124368	94.2	0.113802	94.2	0.124493	94.2	0.130617	94.2	0.094908	94.2	0.099429								94.2	0.081373	94.2	0.083317	94.2	0.065214	94.2	0.077437	94.2	0.074332	94.2	0.083756	94.2	0.067378	94.2	0.075102								94.2	0.100598	94.2
	94.4	0.09984	94.4	0.098521	94.4	0.124663	94.4	0.113849	94.4	0.124871	94.4	0.130658	94.4	0.093852	94.4	0.099453								94.4	0.081835	94.4	0.083434	94.4	0.065845	94.4	0.077548	94.4	0.075201	94.4	0.083876	94.4	0.068032	94.4	0.075179								94.4	0.101111	94.4
	94.6	0.099768	94.6	0.09853	94.6	0.125194	94.6	0.113895	94.6	0.125165	94.6	0.130697	94.6	0.09306	94.6	0.099478								94.6	0.081905	94.6	0.08355	94.6	0.066615	94.6	0.07766	94.6	0.076236	94.6	0.083996	94.6	0.068801	94.6	0.075256								94.6	0.101493	94.6
	94.8	0.099561	94.8	0.098538	94.8	0.125804	94.8	0.113942	94.8	0.125458	94.8	0.130737	94.8	0.092765	94.8	0.099502								94.8	0.08168	94.8	0.083665	94.8	0.067454	94.8	0.077771	94.8	0.07741	94.8	0.084116	94.8	0.069577	94.8	0.075332								94.8	0.101745	94.8
	95	0.099249	95	0.098546	95	0.126402	95	0.113988	95	0.125829	95	0.130776	95	0.092679	95	0.099526								95	0.081331	95	0.083781	95	0.068327	95	0.077883	95	0.078613	95	0.084235	95	0.070035	95	0.075409								95	0.101954	95
	95.2	0.099014	95.2	0.098555	95.2	0.127049	95.2	0.114034	95.2	0.126199	95.2	0.130815	95.2	0.092701	95.2	0.099549								95.2	0.080979	95.2	0.083896	95.2	0.06919	95.2	0.077994	95.2	0.079749	95.2	0.084354	95.2	0.07017	95.2	0.075485								95.2	0.102205	95.2
	95.4	0.098847	95.4	0.098563	95.4	0.127574	95.4	0.114079	95.4	0.126365	95.4	0.130854	95.4	0.092817	95.4	0.099573								95.4	0.080536	95.4	0.084012	95.4	0.069744	95.4	0.078104	95.4	0.080587	95.4	0.084474	95.4	0.069986	95.4	0.075561								95.4	0.102549	95.4
	95.6	0.098904	95.6	0.098571	95.6	0.127825	95.6	0.114125	95.6	0.126342	95.6	0.130893	95.6	0.092919	95.6	0.099596								95.6	0.080162	95.6	0.084127	95.6	0.069867	95.6	0.078215	95.6	0.081001	95.6	0.084593	95.6	0.069512	95.6	0.075636								95.6	0.102964	95.6
	95.8	0.099054	95.8	0.098579	95.8	0.127871	95.8	0.11417	95.8	0.126213	95.8	0.130931	95.8	0.092929	95.8	0.09962								95.8	0.079864	95.8	0.084242	95.8	0.069681	95.8	0.078326	95.8	0.081059	95.8	0.084711	95.8	0.068775	95.8	0.075712								95.8	0.103404	95.8
	96	0.099288	96	0.098587	96	0.127989	96	0.114215	96	0.126107	96	0.130969	96	0.09297	96	0.099643								96	0.079591	96	0.084356	96	0.069371	96	0.078436	96	0.080891	96	0.08483	96	0.06802	96	0.075787								96	0.103728	96
	96.2	0.099581	96.2	0.098595	96.2	0.128134	96.2	0.114259	96.2	0.126011	96.2	0.131007	96.2	0.093252	96.2	0.099666								96.2	0.079295	96.2	0.084471	96.2	0.068887	96.2	0.078546	96.2	0.080468	96.2	0.084948	96.2	0.06734	96.2	0.075862								96.2	0.103889	96.2
	96.4	0.099879	96.4	0.098602	96.4	0.128073	96.4	0.114304	96.4	0.125888	96.4	0.131045	96.4	0.093832	96.4	0.099688								96.4	0.079199	96.4	0.084585	96.4	0.068288	96.4	0.078656	96.4	0.079883	96.4	0.085066	96.4	0.06669	96.4	0.075937								96.4	0.103911	96.4
	96.6	0.100155	96.6	0.09861	96.6	0.128048	96.6	0.114348	96.6	0.12576	96.6	0.131082	96.6	0.094338	96.6	0.099711								96.6	0.079371	96.6	0.084699	96.6	0.067773	96.6	0.078766	96.6	0.079132	96.6	0.085185	96.6	0.065887	96.6	0.076012								96.6	0.103901	96.6
	96.8	0.100469	96.8	0.098618	96.8	0.128011	96.8	0.114392	96.8	0.125656	96.8	0.131119	96.8	0.094759	96.8	0.099733								96.8	0.079893	96.8	0.084813	96.8	0.067389	96.8	0.078876	96.8	0.078184	96.8	0.085302	96.8	0.06513	96.8	0.076086								96.8	0.104006	96.8
	97	0.100799	97	0.098625	97	0.127826	97	0.114435	97	0.125509	97	0.131156	97	0.094981	97	0.099755								97	0.080661	97	0.084927	97	0.066878	97	0.078985	97	0.077002	97	0.08542	97	0.064486	97	0.07616								97	0.104295	97
	97.2	0.101119	97.2	0.098633	97.2	0.127594	97.2	0.114478	97.2	0.125449	97.2	0.131193	97.2	0.094947	97.2	0.099778								97.2	0.081626	97.2	0.08504	97.2	0.066377	97.2	0.079095	97.2	0.075993	97.2	0.085537	97.2	0.064132	97.2	0.076234								97.2	0.104843	97.2
	97.4	0.101355	97.4	0.09864	97.4	0.127615	97.4	0.114522	97.4	0.125586	97.4	0.131229	97.4	0.094691	97.4	0.099799								97.4	0.082527	97.4	0.085153	97.4	0.065913	97.4	0.079204	97.4	0.07538	97.4	0.085655	97.4	0.064037	97.4	0.076308								97.4	0.105416	97.4
	97.6	0.101547	97.6	0.098647	97.6	0.12771	97.6	0.114564	97.6	0.126025	97.6	0.131265	97.6	0.094516	97.6	0.099821								97.6	0.083352	97.6	0.085267	97.6	0.065585	97.6	0.079313	97.6	0.075286	97.6	0.085772	97.6	0.06436	97.6	0.076382								97.6	0.105972	97.6
	97.8	0.101658	97.8	0.098655	97.8	0.12799	97.8	0.114607	97.8	0.126744	97.8	0.131301	97.8	0.094358	97.8	0.099843								97.8	0.084051	97.8	0.08538	97.8	0.06546	97.8	0.079422	97.8	0.07565	97.8	0.085889	97.8	0.064935	97.8	0.076455								97.8	0.106416	97.8
	98	0.101608	98	0.098662	98	0.128425	98	0.114649	98	0.127693	98	0.131336	98	0.094215	98	0.099864								98	0.084502	98	0.085492	98	0.06575	98	0.07953	98	0.076478	98	0.086006	98	0.065785	98	0.076528								98	0.106632	98
	98.2	0.101276	98.2	0.098669	98.2	0.128849	98.2	0.114691	98.2	0.128675	98.2	0.131372	98.2	0.09415	98.2	0.099886								98.2	0.084555	98.2	0.085605	98.2	0.066285	98.2	0.079639	98.2	0.077614	98.2	0.086122	98.2	0.06666	98.2	0.076601								98.2	0.10638	98.2
	98.4	0.100766	98.4	0.098676	98.4	0.129179	98.4	0.114733	98.4	0.129565	98.4	0.131407	98.4	0.094007	98.4	0.099907								98.4	0.084271	98.4	0.085717	98.4	0.067066	98.4	0.079747	98.4	0.078902	98.4	0.086238	98.4	0.06764	98.4	0.076674								98.4	0.105823	98.4
	98.6	0.100132	98.6	0.098683	98.6	0.129419	98.6	0.114775	98.6	0.130323	98.6	0.131442	98.6	0.093572	98.6	0.099928								98.6	0.083862	98.6	0.085829	98.6	0.06798	98.6	0.079855	98.6	0.080234	98.6	0.086355	98.6	0.068558	98.6	0.076747								98.6	0.105154	98.6
	98.8	0.099531	98.8	0.09869	98.8	0.129643	98.8	0.114816	98.8	0.130913	98.8	0.131477	98.8	0.093103	98.8	0.099949								98.8	0.083423	98.8	0.085941	98.8	0.068963	98.8	0.079963	98.8	0.081686	98.8	0.086471	98.8	0.069447	98.8	0.076819								98.8	0.104519	98.8
	99	0.099114	99	0.098696	99	0.129747	99	0.114857	99	0.131289	99	0.131511	99	0.092838	99	0.099969								99	0.08312	99	0.086053	99	0.069773	99	0.080071	99	0.083188	99	0.086586	99	0.070165	99	0.076891								99	0.104044	99
	99.2	0.098856	99.2	0.098703	99.2	0.129844	99.2	0.114898	99.2	0.131622	99.2	0.131545	99.2	0.092694	99.2	0.09999								99.2	0.082875	99.2	0.086165	99.2	0.070601	99.2	0.080179	99.2	0.084682	99.2	0.086702	99.2	0.070723	99.2	0.076963								99.2	0.103745	99.2
	99.4	0.098799	99.4	0.09871	99.4	0.129877	99.4	0.114939	99.4	0.131849	99.4	0.131579	99.4	0.092555	99.4	0.10001								99.4	0.082653	99.4	0.086276	99.4	0.071204	99.4	0.080286	99.4	0.085888	99.4	0.086818	99.4	0.071059	99.4	0.077035								99.4	0.103747	99.4
	99.6	0.098856	99.6	0.098716	99.6	0.129947	99.6	0.11498	99.6	0.13193	99.6	0.131613	99.6	0.092605	99.6	0.10003								99.6	0.082252	99.6	0.086388	99.6	0.071547	99.6	0.080393	99.6	0.086741	99.6	0.086933	99.6	0.071342	99.6	0.077106								99.6	0.103955	99.6
	99.8	0.098982	99.8	0.098723	99.8	0.129829	99.8	0.11502	99.8	0.131854	99.8	0.131647	99.8	0.092956	99.8	0.10005								99.8	0.081645	99.8	0.086499	99.8	0.071533	99.8	0.080501	99.8	0.087099	99.8	0.087048	99.8	0.071567	99.8	0.077178								99.8	0.104286	99.8
	100	0.099048	100	0.098729	100	0.12965	100	0.11506	100	0.131715	100	0.13168	100	0.093373	100	0.10007								100	0.080842	100	0.086609	100	0.071401	100	0.080608	100	0.086999	100	0.087163	100	0.071704	100	0.077249								100	0.104522	100
	100.2	0.099231	100.2	0.098736	100.2	0.129486	100.2	0.1151	100.2	0.131518	100.2	0.131713	100.2	0.093696	100.2	0.10009								100.2	0.080177	100.2	0.08672	100.2	0.071175	100.2	0.080714	100.2	0.086396	100.2	0.087278	100.2	0.071783	100.2	0.07732								100.2	0.104838	100.2
	100.4	0.099376	100.4	0.098742	100.4	0.129375	100.4	0.115139	100.4	0.131286	100.4	0.131746	100.4	0.094115	100.4	0.10011								100.4	0.079744	100.4	0.086831	100.4	0.070975	100.4	0.080821	100.4	0.085483	100.4	0.087392	100.4	0.071769	100.4	0.077391								100.4	0.105127	100.4
	100.6	0.099543	100.6	0.098748	100.6	0.129246	100.6	0.115178	100.6	0.131077	100.6	0.131779	100.6	0.094625	100.6	0.100129								100.6	0.079636	100.6	0.086941	100.6	0.070692	100.6	0.080928	100.6	0.084398	100.6	0.087507	100.6	0.071608	100.6	0.077461								100.6	0.105452	100.6
	100.8	0.099663	100.8	0.098755	100.8	0.128993	100.8	0.115217	100.8	0.130908	100.8	0.131811	100.8	0.094989	100.8	0.100149								100.8	0.07976	100.8	0.087051	100.8	0.07029	100.8	0.081034	100.8	0.083344	100.8	0.087621	100.8	0.07131	100.8	0.077532								100.8	0.105695	100.8
	101	0.09979	101	0.098761	101	0.128774	101	0.115256	101	0.130828	101	0.131844	101	0.095307	101	0.100168								101	0.080104	101	0.087161	101	0.069847	101	0.08114	101	0.082471	101	0.087735	101	0.070934	101	0.077602								101	0.105984	101
	101.2	0.099812	101.2	0.098767	101.2	0.128461	101.2	0.115295	101.2	0.130697	101.2	0.131876	101.2	0.095719	101.2	0.100187								101.2	0.080484	101.2	0.087271	101.2	0.06934	101.2	0.081246	101.2	0.08175	101.2	0.087849	101.2	0.070587	101.2	0.077672								101.2	0.106299	101.2
	101.4	0.099768	101.4	0.098773	101.4	0.127975	101.4	0.115333	101.4	0.13046	101.4	0.131908	101.4	0.09626	101.4	0.100206								101.4	0.080869	101.4	0.08738	101.4	0.068895	101.4	0.081352	101.4	0.08115	101.4	0.087962	101.4	0.070446	101.4	0.077742								101.4	0.106653	101.4
	101.6	0.099489	101.6	0.098779	101.6	0.127252	101.6	0.115372	101.6	0.130016	101.6	0.131939	101.6	0.096813	101.6	0.100225								101.6	0.081049	101.6	0.08749	101.6	0.068614	101.6	0.081458	101.6	0.080601	101.6	0.088076	101.6	0.070637	101.6	0.077811								101.6	0.106818	101.6
	101.8	0.099161	101.8	0.098785	101.8	0.126852	101.8	0.11541	101.8	0.129486	101.8	0.131971	101.8	0.097353	101.8	0.100244								101.8	0.081297	101.8	0.087599	101.8	0.068739	101.8	0.081563	101.8	0.08021	101.8	0.088189	101.8	0.070953	101.8	0.077881								101.8	0.106871	101.8
	102	0.098846	102	0.098791	102	0.126731	102	0.115447	102	0.128878	102	0.132002	102	0.09769	102	0.100262								102	0.081716	102	0.087708	102	0.069272	102	0.081668	102	0.08008	102	0.088302	102	0.071368	102	0.07795								102	0.10694	102
	102.2	0.098636	102.2	0.098796	102.2	0.126821	102.2	0.115485	102.2	0.128285	102.2	0.132033	102.2	0.097798	102.2	0.100281								102.2	0.082327	102.2	0.087817	102.2	0.070062	102.2	0.081774	102.2	0.080286	102.2	0.088415	102.2	0.071833	102.2	0.078019								102.2	0.107029	102.2
	102.4	0.098481	102.4	0.098802	102.4	0.1272	102.4	0.115522	102.4	0.127752	102.4	0.132064	102.4	0.097714	102.4	0.100299								102.4	0.082953	102.4	0.087926	102.4	0.07092	102.4	0.081879	102.4	0.080844	102.4	0.088528	102.4	0.072283	102.4	0.078088								102.4	0.107119	102.4
	102.6	0.098481	102.6	0.098808	102.6	0.128118	102.6	0.115559	102.6	0.127364	102.6	0.132094	102.6	0.097693	102.6	0.100317								102.6	0.083652	102.6	0.088034	102.6	0.071781	102.6	0.081983	102.6	0.08177	102.6	0.088641	102.6	0.072628	102.6	0.078157								102.6	0.107306	102.6
	102.8	0.098472	102.8	0.098813	102.8	0.129246	102.8	0.115596	102.8	0.127218	102.8	0.132125	102.8	0.09764	102.8	0.100335								102.8	0.084133	102.8	0.088143	102.8	0.072585	102.8	0.082088	102.8	0.082933	102.8	0.088753	102.8	0.073026	102.8	0.078225								102.8	0.107552	102.8
	103	0.098358	103	0.098819	103	0.130294	103	0.115633	103	0.127175	103	0.132155	103	0.097706	103	0.100353								103	0.084308	103	0.088251	103	0.073098	103	0.082193	103	0.08395	103	0.088865	103	0.073564	103	0.078293								103	0.10766	103
	103.2	0.098069	103.2	0.098824	103.2	0.131282	103.2	0.115669	103.2	0.127282	103.2	0.132185	103.2	0.097941	103.2	0.100371								103.2	0.084245	103.2	0.088359	103.2	0.073493	103.2	0.082297	103.2	0.084845	103.2	0.088977	103.2	0.074012	103.2	0.078361								103.2	0.107526	103.2
	103.4	0.097608	103.4	0.09883	103.4	0.132136	103.4	0.115706	103.4	0.127506	103.4	0.132215	103.4	0.098256	103.4	0.100388								103.4	0.084048	103.4	0.088466	103.4	0.073819	103.4	0.082401	103.4	0.085589	103.4	0.089089	103.4	0.074281	103.4	0.078429								103.4	0.107021	103.4
	103.6	0.097015	103.6	0.098835	103.6	0.132788	103.6	0.115742	103.6	0.12782	103.6	0.132245	103.6	0.098409	103.6	0.100406								103.6	0.083725	103.6	0.088574	103.6	0.074149	103.6	0.082505	103.6	0.086095	103.6	0.089201	103.6	0.074288	103.6	0.078497								103.6	0.106181	103.6
	103.8	0.096419	103.8	0.098841	103.8	0.133283	103.8	0.115778	103.8	0.128168	103.8	0.132274	103.8	0.09855	103.8	0.100423								103.8	0.083455	103.8	0.088681	103.8	0.074408	103.8	0.082609	103.8	0.086326	103.8	0.089313	103.8	0.074054	103.8	0.078564								103.8	0.105126	103.8
	104	0.095949	104	0.098846	104	0.133513	104	0.115813	104	0.128542	104	0.132303	104	0.098736	104	0.10044								104	0.083343	104	0.088789	104	0.074553	104	0.082713	104	0.086347	104	0.089424	104	0.073386	104	0.078632								104	0.104023	104
	104.2	0.095827	104.2	0.098851	104.2	0.133256	104.2	0.115849	104.2	0.128767	104.2	0.132332	104.2	0.098761	104.2	0.100458								104.2	0.083531	104.2	0.088896	104.2	0.074385	104.2	0.082817	104.2	0.086031	104.2	0.089535	104.2	0.072457	104.2	0.078699								104.2	0.103159	104.2
	104.4	0.096208	104.4	0.098856	104.4	0.132599	104.4	0.115884	104.4	0.128895	104.4	0.132361	104.4	0.098452	104.4	0.100475								104.4	0.083924	104.4	0.089003	104.4	0.07396	104.4	0.08292	104.4	0.085458	104.4	0.089646	104.4	0.071325	104.4	0.078766								104.4	0.102758	104.4
	104.6	0.09708	104.6	0.098861	104.6	0.131738	104.6	0.115919	104.6	0.128972	104.6	0.13239	104.6	0.098121	104.6	0.100491								104.6	0.084469	104.6	0.089109	104.6	0.073443	104.6	0.083023	104.6	0.084858	104.6	0.089757	104.6	0.070118	104.6	0.078833								104.6	0.102916	104.6
	104.8	0.098262	104.8	0.098866	104.8	0.130687	104.8	0.115954	104.8	0.128903	104.8	0.132418	104.8	0.097832	104.8	0.100508								104.8	0.084954	104.8	0.089216	104.8	0.072857	104.8	0.083126	104.8	0.084177	104.8	0.089868	104.8	0.068951	104.8	0.078899								104.8	0.103459	104.8
	105	0.099558	105	0.098871	105	0.129602	105	0.115989	105	0.128698	105	0.132447	105	0.097551	105	0.100525								105	0.085348	105	0.089322	105	0.072342	105	0.083229	105	0.083414	105	0.089978	105	0.067935	105	0.078966								105	0.104343	105
	105.2	0.10058	105.2	0.098876	105.2	0.128985	105.2	0.116023	105.2	0.128537	105.2	0.132475	105.2	0.097133	105.2	0.100541								105.2	0.085439	105.2	0.089428	105.2	0.072122	105.2	0.083332	105.2	0.08263	105.2	0.090088	105.2	0.06707	105.2	0.079032								105.2	0.105253	105.2
	105.4	0.101415	105.4	0.098881	105.4	0.12893	105.4	0.116057	105.4	0.128489	105.4	0.132503	105.4	0.096447	105.4	0.100558								105.4	0.085438	105.4	0.089534	105.4	0.072281	105.4	0.083435	105.4	0.081964	105.4	0.090199	105.4	0.066175	105.4	0.079098								105.4	0.106173	105.4
	105.6	0.101948	105.6	0.098886	105.6	0.128896	105.6	0.116091	105.6	0.128547	105.6	0.13253	105.6	0.095606	105.6	0.100574								105.6	0.085276	105.6	0.08964	105.6	0.072562	105.6	0.083537	105.6	0.081376	105.6	0.090309	105.6	0.065392	105.6	0.079164								105.6	0.106906	105.6
	105.8	0.10235	105.8	0.098891	105.8	0.128785	105.8	0.116125	105.8	0.128476	105.8	0.132558	105.8	0.094732	105.8	0.10059								105.8	0.085089	105.8	0.089746	105.8	0.072754	105.8	0.083639	105.8	0.080769	105.8	0.090418	105.8	0.064709	105.8	0.079229								105.8	0.107542	105.8
	106	0.102594	106	0.098896	106	0.128995	106	0.116159	106	0.128452	106	0.132585	106	0.09374	106	0.100606								106	0.084941	106	0.089851	106	0.072958	106	0.083742	106	0.080396	106	0.090528	106	0.064203	106	0.079295								106	0.108074	106
	106.2	0.102837	106.2	0.098901	106.2	0.129348	106.2	0.116193	106.2	0.128506	106.2	0.132612	106.2	0.093045	106.2	0.100622								106.2	0.084897	106.2	0.089956	106.2	0.073182	106.2	0.083844	106.2	0.080353	106.2	0.090638	106.2	0.063809	106.2	0.07936								106.2	0.108502	106.2
	106.4	0.10277	106.4	0.098905	106.4	0.129577	106.4	0.116226	106.4	0.128716	106.4	0.132639	106.4	0.092926	106.4	0.100638								106.4	0.084774	106.4	0.090062	106.4	0.073428	106.4	0.083945	106.4	0.080579	106.4	0.090747	106.4	0.063814	106.4	0.079425								106.4	0.108632	106.4
	106.6	0.102396	106.6	0.09891	106.6	0.129997	106.6	0.116259	106.6	0.128865	106.6	0.132666	106.6	0.093231	106.6	0.100654								106.6	0.084673	106.6	0.090166	106.6	0.073647	106.6	0.084047	106.6	0.080841	106.6	0.090856	106.6	0.064263	106.6	0.07949								106.6	0.108454	106.6
	106.8	0.101635	106.8	0.098914	106.8	0.130467	106.8	0.116292	106.8	0.128982	106.8	0.132693	106.8	0.093775	106.8	0.100669								106.8	0.084684	106.8	0.090271	106.8	0.073851	106.8	0.084149	106.8	0.081255	106.8	0.090965	106.8	0.064965	106.8	0.079555								106.8	0.10809	106.8
	107	0.100561	107	0.098919	107	0.130496	107	0.116325	107	0.128843	107	0.132719	107	0.094421	107	0.100685								107	0.084707	107	0.090376	107	0.073775	107	0.08425	107	0.081644	107	0.091074	107	0.065886	107	0.079619								107	0.107471	107
	107.2	0.099325	107.2	0.098923	107.2	0.130302	107.2	0.116357	107.2	0.128621	107.2	0.132746	107.2	0.095164	107.2	0.1007								107.2	0.084737	107.2	0.09048	107.2	0.073617	107.2	0.084351	107.2	0.082045	107.2	0.091182	107.2	0.067033	107.2	0.079684								107.2	0.106666	107.2
	107.4	0.098246	107.4	0.098928	107.4	0.130197	107.4	0.116389	107.4	0.128445	107.4	0.132772	107.4	0.096115	107.4	0.100715								107.4	0.084913	107.4	0.090584	107.4	0.073557	107.4	0.084452	107.4	0.082581	107.4	0.091291	107.4	0.068261	107.4	0.079748								107.4	0.105702	107.4
	107.6	0.097509	107.6	0.098932	107.6	0.129945	107.6	0.116422	107.6	0.128429	107.6	0.132798	107.6	0.09697	107.6	0.100731								107.6	0.085321	107.6	0.090689	107.6	0.073725	107.6	0.084553	107.6	0.083361	107.6	0.091399	107.6	0.069185	107.6	0.079812								107.6	0.104884	107.6
	107.8	0.097089	107.8	0.098937	107.8	0.129588	107.8	0.116454	107.8	0.128576	107.8	0.132824	107.8	0.097359	107.8	0.100746								107.8	0.085731	107.8	0.090792	107.8	0.074135	107.8	0.084654	107.8	0.08427	107.8	0.091507	107.8	0.069875	107.8	0.079876								107.8	0.104216	107.8
	108	0.096993	108	0.098941	108	0.129413	108	0.116485	108	0.128892	108	0.132849	108	0.097479	108	0.100761								108	0.085967	108	0.090896	108	0.074771	108	0.084754	108	0.085265	108	0.091615	108	0.070328	108	0.079939								108	0.103812	108
	108.2	0.097156	108.2	0.098945	108.2	0.129281	108.2	0.116517	108.2	0.129145	108.2	0.132875	108.2	0.097324	108.2	0.100775								108.2	0.085979	108.2	0.091	108.2	0.07527	108.2	0.084855	108.2	0.086211	108.2	0.091723	108.2	0.070557	108.2	0.080003								108.2	0.103673	108.2
	108.4	0.097242	108.4	0.09895	108.4	0.129254	108.4	0.116549	108.4	0.12922	108.4	0.1329	108.4	0.096748	108.4	0.10079								108.4	0.08564	108.4	0.091103	108.4	0.075473	108.4	0.084955	108.4	0.086897	108.4	0.09183	108.4	0.070678	108.4	0.080066								108.4	0.103801	108.4
	108.6	0.097028	108.6	0.098954	108.6	0.129279	108.6	0.11658	108.6	0.129131	108.6	0.132925	108.6	0.095934	108.6	0.100805								108.6	0.084935	108.6	0.091206	108.6	0.075365	108.6	0.085055	108.6	0.087243	108.6	0.091938	108.6	0.070816	108.6	0.080129								108.6	0.103936	108.6
	108.8	0.096487	108.8	0.098958	108.8	0.129544	108.8	0.116611	108.8	0.129154	108.8	0.13295	108.8	0.095109	108.8	0.100819								108.8	0.084017	108.8	0.091309	108.8	0.075283	108.8	0.085155	108.8	0.087417	108.8	0.092045	108.8	0.070968	108.8	0.080192								108.8	0.103979	108.8
	109	0.095937	109	0.098962	109	0.129786	109	0.116642	109	0.129297	109	0.132975	109	0.094317	109	0.100834								109	0.083134	109	0.091412	109	0.0752	109	0.085255	109	0.087415	109	0.092152	109	0.071014	109	0.080255								109	0.103924	109
	109.2	0.095364	109.2	0.098966	109.2	0.12996	109.2	0.116672	109.2	0.129587	109.2	0.132999	109.2	0.093654	109.2	0.100848								109.2	0.082426	109.2	0.091515	109.2	0.075244	109.2	0.085355	109.2	0.087245	109.2	0.092259	109.2	0.071134	109.2	0.080318								109.2	0.103844	109.2
	109.4	0.095107	109.4	0.09897	109.4	0.130044	109.4	0.116703	109.4	0.129843	109.4	0.133024	109.4	0.093195	109.4	0.100862								109.4	0.082078	109.4	0.091617	109.4	0.075454	109.4	0.085454	109.4	0.086925	109.4	0.092366	109.4	0.071237	109.4	0.08038								109.4	0.103892	109.4
	109.6	0.095143	109.6	0.098974	109.6	0.130304	109.6	0.116733	109.6	0.130196	109.6	0.133048	109.6	0.092926	109.6	0.100876								109.6	0.081997	109.6	0.09172	109.6	0.07597	109.6	0.085554	109.6	0.086668	109.6	0.092473	109.6	0.071421	109.6	0.080442								109.6	0.104094	109.6
	109.8	0.09557	109.8	0.098978	109.8	0.130396	109.8	0.116764	109.8	0.130466	109.8	0.133072	109.8	0.093062	109.8	0.10089								109.8	0.082113	109.8	0.091822	109.8	0.076402	109.8	0.085653	109.8	0.086281	109.8	0.092579	109.8	0.07175	109.8	0.080505								109.8	0.104389	109.8
	110	0.096067	110	0.098982	110	0.130473	110	0.116794	110	0.130711	110	0.133096	110	0.093706	110	0.100904								110	0.082332	110	0.091924	110	0.076797	110	0.085752	110	0.085917	110	0.092685	110	0.072514	110	0.080566								110	0.104736	110
	110.2	0.09664	110.2	0.098986	110.2	0.130619	110.2	0.116824	110.2	0.130864	110.2	0.13312	110.2	0.094528	110.2	0.100918								110.2	0.082779	110.2	0.092026	110.2	0.077093	110.2	0.085851	110.2	0.085606	110.2	0.092791	110.2	0.073594	110.2	0.080628								110.2	0.105121	110.2
	110.4	0.097112	110.4	0.09899	110.4	0.130552	110.4	0.116853	110.4	0.130948	110.4	0.133144	110.4	0.095302	110.4	0.100931								110.4	0.083474	110.4	0.092127	110.4	0.077228	110.4	0.085949	110.4	0.085459	110.4	0.092897	110.4	0.07475	110.4	0.08069								110.4	0.105559	110.4
	110.6	0.097651	110.6	0.098993	110.6	0.130278	110.6	0.116883	110.6	0.130997	110.6	0.133167	110.6	0.095902	110.6	0.100945								110.6	0.084395	110.6	0.092229	110.6	0.077201	110.6	0.086048	110.6	0.085525	110.6	0.093003	110.6	0.075776	110.6	0.080751								110.6	0.105927	110.6
	110.8	0.098252	110.8	0.098997	110.8	0.130309	110.8	0.116912	110.8	0.131123	110.8	0.133191	110.8	0.096353	110.8	0.100959								110.8	0.085496	110.8	0.09233	110.8	0.077435	110.8	0.086146	110.8	0.086003	110.8	0.093109	110.8	0.076637	110.8	0.080812								110.8	0.106312	110.8
	111	0.098916	111	0.099001	111	0.13063	111	0.116941	111	0.131279	111	0.133214	111	0.096582	111	0.100972								111	0.086542	111	0.092431	111	0.077981	111	0.086245	111	0.086767	111	0.093214	111	0.077018	111	0.080874								111	0.106607	111
	111.2	0.0996	111.2	0.099004	111.2	0.13096	111.2	0.11697	111.2	0.131298	111.2	0.133237	111.2	0.096488	111.2	0.100985								111.2	0.087383	111.2	0.092532	111.2	0.078677	111.2	0.086343	111.2	0.087566	111.2	0.093319	111.2	0.076731	111.2	0.080934								111.2	0.10704	111.2
	111.4	0.100194	111.4	0.099008	111.4	0.131286	111.4	0.116999	111.4	0.131158	111.4	0.13326	111.4	0.096194	111.4	0.100998								111.4	0.087761	111.4	0.092633	111.4	0.07926	111.4	0.086441	111.4	0.088145	111.4	0.093424	111.4	0.075993	111.4	0.080995								111.4	0.107422	111.4
	111.6	0.100674	111.6	0.099012	111.6	0.131656	111.6	0.117028	111.6	0.130833	111.6	0.133282	111.6	0.09589	111.6	0.101012								111.6	0.087814	111.6	0.092734	111.6	0.079605	111.6	0.086539	111.6	0.088419	111.6	0.093529	111.6	0.075102	111.6	0.081056								111.6	0.107929	111.6
	111.8	0.100973	111.8	0.099015	111.8	0.13187	111.8	0.117056	111.8	0.130421	111.8	0.133305	111.8	0.095626	111.8	0.101025								111.8	0.087612	111.8	0.092834	111.8	0.079642	111.8	0.086636	111.8	0.088357	111.8	0.093634	111.8	0.07425	111.8	0.081116								111.8	0.108473	111.8
	112	0.101053	112	0.099019	112	0.132123	112	0.117085	112	0.130098	112	0.133328	112	0.095389	112	0.101037								112	0.087463	112	0.092934	112	0.079488	112	0.086734	112	0.088194	112	0.093739	112	0.073553	112	0.081176								112	0.109076	112
	112.2	0.101081	112.2	0.099022	112.2	0.132275	112.2	0.117113	112.2	0.129971	112.2	0.13335	112.2	0.095354	112.2	0.10105								112.2	0.087469	112.2	0.093034	112.2	0.079263	112.2	0.086831	112.2	0.088002	112.2	0.093843	112.2	0.073108	112.2	0.081236								112.2	0.109488	112.2
	112.4	0.101126	112.4	0.099026	112.4	0.132407	112.4	0.117141	112.4	0.130107	112.4	0.133372	112.4	0.095502	112.4	0.101063								112.4	0.08781	112.4	0.093134	112.4	0.079101	112.4	0.086928	112.4	0.087897	112.4	0.093947	112.4	0.072951	112.4	0.081296								112.4	0.109861	112.4
	112.6	0.101133	112.6	0.099029	112.6	0.132246	112.6	0.117169	112.6	0.130145	112.6	0.133394	112.6	0.095732	112.6	0.101076								112.6	0.088225	112.6	0.093234	112.6	0.078804	112.6	0.087025	112.6	0.087551	112.6	0.094051	112.6	0.072992	112.6	0.081356								112.6	0.109957	112.6
	112.8	0.101083	112.8	0.099033	112.8	0.131864	112.8	0.117197	112.8	0.130011	112.8	0.133416	112.8	0.095839	112.8	0.101088								112.8	0.088717	112.8	0.093334	112.8	0.078356	112.8	0.087122	112.8	0.086982	112.8	0.094155	112.8	0.073068	112.8	0.081416								112.8	0.109975	112.8
	113	0.101046	113	0.099036	113	0.131043	113	0.117224	113	0.129559	113	0.133438	113	0.095948	113	0.101101								113	0.089126	113	0.093433	113	0.077783	113	0.087219	113	0.086119	113	0.094259	113	0.072995	113	0.081475								113	0.109903	113
	113.2	0.100927	113.2	0.099039	113.2	0.130061	113.2	0.117252	113.2	0.128913	113.2	0.133459	113.2	0.096028	113.2	0.101113								113.2	0.089421	113.2	0.093533	113.2	0.077189	113.2	0.087316	113.2	0.085202	113.2	0.094363	113.2	0.072892	113.2	0.081534								113.2	0.10989	113.2
	113.4	0.100728	113.4	0.099042	113.4	0.128908	113.4	0.117279	113.4	0.128073	113.4	0.133481	113.4	0.096192	113.4	0.101125								113.4	0.089516	113.4	0.093632	113.4	0.07649	113.4	0.087412	113.4	0.084274	113.4	0.094466	113.4	0.07275	113.4	0.081593								113.4	0.109819	113.4
	113.6	0.100426	113.6	0.099046	113.6	0.127841	113.6	0.117306	113.6	0.127349	113.6	0.133502	113.6	0.096507	113.6	0.101137								113.6	0.089629	113.6	0.093731	113.6	0.076015	113.6	0.087509	113.6	0.083735	113.6	0.09457	113.6	0.072581	113.6	0.081652								113.6	0.109874	113.6
	113.8	0.100148	113.8	0.099049	113.8	0.126951	113.8	0.117333	113.8	0.12674	113.8	0.133523	113.8	0.096812	113.8	0.10115								113.8	0.08984	113.8	0.093829	113.8	0.075688	113.8	0.087605	113.8	0.083533	113.8	0.094673	113.8	0.072267	113.8	0.081711								113.8	0.109917	113.8
	114	0.099955	114	0.099052	114	0.126509	114	0.11736	114	0.12636	114	0.133544	114	0.096801	114	0.101162								114	0.090218	114	0.093928	114	0.075578	114	0.087701	114	0.083659	114	0.094776	114	0.072016	114	0.081769								114	0.110044	114
	114.2	0.099862	114.2	0.099055	114.2	0.126345	114.2	0.117386	114.2	0.126214	114.2	0.133565	114.2	0.096628	114.2	0.101173								114.2	0.090618	114.2	0.094027	114.2	0.075705	114.2	0.087797	114.2	0.084033	114.2	0.094879	114.2	0.071816	114.2	0.081828								114.2	0.110009	114.2
	114.4	0.099848	114.4	0.099058	114.4	0.126545	114.4	0.117413	114.4	0.126295	114.4	0.133586	114.4	0.09641	114.4	0.101185								114.4	0.090999	114.4	0.094125	114.4	0.076285	114.4	0.087892	114.4	0.084634	114.4	0.094981	114.4	0.071681	114.4	0.081886								114.4	0.109869	114.4
	114.6	0.099952	114.6	0.099061	114.6	0.127122	114.6	0.117439	114.6	0.126672	114.6	0.133606	114.6	0.096098	114.6	0.101197								114.6	0.091319	114.6	0.094223	114.6	0.077172	114.6	0.087988	114.6	0.085308	114.6	0.095084	114.6	0.071321	114.6	0.081944								114.6	0.10952	114.6
	114.8	0.100239	114.8	0.099065	114.8	0.127837	114.8	0.117465	114.8	0.12729	114.8	0.133627	114.8	0.095859	114.8	0.101209								114.8	0.091643	114.8	0.094321	114.8	0.07821	114.8	0.088083	114.8	0.085959	114.8	0.095186	114.8	0.070964	114.8	0.082002								114.8	0.109137	114.8
	115	0.100575	115	0.099068	115	0.128514	115	0.117491	115	0.128225	115	0.133647	115	0.095973	115	0.10122								115	0.091843	115	0.094419	115	0.079143	115	0.088179	115	0.086565	115	0.095288	115	0.070783	115	0.08206								115	0.108702	115
	115.2	0.100836	115.2	0.099071	115.2	0.129252	115.2	0.117517	115.2	0.129345	115.2	0.133667	115.2	0.096471	115.2	0.101232								115.2	0.091942	115.2	0.094516	115.2	0.079844	115.2	0.088274	115.2	0.08715	115.2	0.09539	115.2	0.070906	115.2	0.082117								115.2	0.108281	115.2
	115.4	0.101051	115.4	0.099074	115.4	0.130043	115.4	0.117543	115.4	0.130686	115.4	0.133687	115.4	0.09726	115.4	0.101243								115.4	0.092063	115.4	0.094614	115.4	0.080459	115.4	0.088369	115.4	0.087797	115.4	0.095492	115.4	0.071278	115.4	0.082175								115.4	0.1078	115.4
	115.6	0.101334	115.6	0.099076	115.6	0.130759	115.6	0.117568	115.6	0.132033	115.6	0.133707	115.6	0.098209	115.6	0.101255								115.6	0.092319	115.6	0.094711	115.6	0.080952	115.6	0.088464	115.6	0.088536	115.6	0.095594	115.6	0.072006	115.6	0.082232								115.6	0.107406	115.6
	115.8	0.101487	115.8	0.099079	115.8	0.131416	115.8	0.117594	115.8	0.133247	115.8	0.133727	115.8	0.099268	115.8	0.101266								115.8	0.092432	115.8	0.094808	115.8	0.081319	115.8	0.088558	115.8	0.089289	115.8	0.095695	115.8	0.072947	115.8	0.082289								115.8	0.106905	115.8
	116	0.101481	116	0.099082	116	0.131813	116	0.117619	116	0.133984	116	0.133747	116	0.100225	116	0.101277								116	0.092436	116	0.094905	116	0.081378	116	0.088653	116	0.08984	116	0.095797	116	0.073856	116	0.082346								116	0.106366	116
	116.2	0.101274	116.2	0.099085	116.2	0.132062	116.2	0.117644	116.2	0.134261	116.2	0.133766	116.2	0.100826	116.2	0.101288								116.2	0.092131	116.2	0.095002	116.2	0.081255	116.2	0.088747	116.2	0.090129	116.2	0.095898	116.2	0.074437	116.2	0.082403								116.2	0.105656	116.2
	116.4	0.100985	116.4	0.099088	116.4	0.13232	116.4	0.117669	116.4	0.134289	116.4	0.133786	116.4	0.101009	116.4	0.101299								116.4	0.091646	116.4	0.095099	116.4	0.080969	116.4	0.088842	116.4	0.090306	116.4	0.095999	116.4	0.07468	116.4	0.08246								116.4	0.10515	116.4
	116.6	0.100304	116.6	0.099091	116.6	0.132545	116.6	0.117694	116.6	0.134073	116.6	0.133805	116.6	0.100901	116.6	0.10131								116.6	0.090752	116.6	0.095195	116.6	0.080659	116.6	0.088936	116.6	0.090419	116.6	0.0961	116.6	0.074584	116.6	0.082516								116.6	0.104649	116.6
	116.8	0.099396	116.8	0.099094	116.8	0.132747	116.8	0.117719	116.8	0.133761	116.8	0.133824	116.8	0.100508	116.8	0.101321								116.8	0.089783	116.8	0.095292	116.8	0.080427	116.8	0.08903	116.8	0.090507	116.8	0.096201	116.8	0.074217	116.8	0.082572								116.8	0.104366	116.8
	117	0.098239	117	0.099096	117	0.133069	117	0.117744	117	0.13348	117	0.133843	117	0.099953	117	0.101332								117	0.088658	117	0.095388	117	0.080478	117	0.089124	117	0.090663	117	0.096301	117	0.073521	117	0.082629								117	0.103997	117
	117.2	0.097152	117.2	0.099099	117.2	0.133439	117.2	0.117768	117.2	0.133336	117.2	0.133862	117.2	0.099459	117.2	0.101342								117.2	0.087767	117.2	0.095484	117.2	0.080723	117.2	0.089217	117.2	0.090828	117.2	0.096402	117.2	0.072741	117.2	0.082685								117.2	0.103893	117.2
	117.4	0.096159	117.4	0.099102	117.4	0.13373	117.4	0.117792	117.4	0.133184	117.4	0.133881	117.4	0.098823	117.4	0.101353								117.4	0.087032	117.4	0.09558	117.4	0.080976	117.4	0.089311	117.4	0.090888	117.4	0.096502	117.4	0.071791	117.4	0.08274								117.4	0.103791	117.4
	117.6	0.095475	117.6	0.099104	117.6	0.133976	117.6	0.117816	117.6	0.133129	117.6	0.1339	117.6	0.097904	117.6	0.101364								117.6	0.086653	117.6	0.095676	117.6	0.081245	117.6	0.089404	117.6	0.090857	117.6	0.096602	117.6	0.070836	117.6	0.082796								117.6	0.103898	117.6
	117.8	0.095051	117.8	0.099107	117.8	0.13406	117.8	0.11784	117.8	0.133207	117.8	0.133918	117.8	0.096872	117.8	0.101374								117.8	0.086564	117.8	0.095771	117.8	0.081539	117.8	0.089497	117.8	0.09089	117.8	0.096702	117.8	0.069763	117.8	0.082852								117.8	0.104079	117.8
	118	0.095128	118	0.09911	118	0.134049	118	0.117864	118	0.13344	118	0.133936	118	0.095625	118	0.101384								118	0.086975	118	0.095867	118	0.081811	118	0.089591	118	0.091011	118	0.096802	118	0.068658	118	0.082907								118	0.104613	118
	118.2	0.095592	118.2	0.099112	118.2	0.134189	118.2	0.117888	118.2	0.133767	118.2	0.133955	118.2	0.094165	118.2	0.101395								118.2	0.087813	118.2	0.095962	118.2	0.082075	118.2	0.089683	118.2	0.091273	118.2	0.096901	118.2	0.067601	118.2	0.082962								118.2	0.105359	118.2
	118.4	0.096343	118.4	0.099115	118.4	0.134192	118.4	0.117912	118.4	0.133986	118.4	0.133973	118.4	0.093075	118.4	0.101405								118.4	0.088904	118.4	0.096057	118.4	0.082136	118.4	0.089776	118.4	0.091458	118.4	0.097001	118.4	0.066986	118.4	0.083017								118.4	0.106403	118.4
	118.6	0.097237	118.6	0.099117	118.6	0.134125	118.6	0.117935	118.6	0.134189	118.6	0.133991	118.6	0.092728	118.6	0.101415								118.6	0.090081	118.6	0.096152	118.6	0.081929	118.6	0.089869	118.6	0.091578	118.6	0.0971	118.6	0.066947	118.6	0.083072								118.6	0.107585	118.6
	118.8	0.098091	118.8	0.09912	118.8	0.133978	118.8	0.117959	118.8	0.134224	118.8	0.134009	118.8	0.09297	118.8	0.101425								118.8	0.091155	118.8	0.096247	118.8	0.081411	118.8	0.089962	118.8	0.091533	118.8	0.097199	118.8	0.067568	118.8	0.083127								118.8	0.108702	118.8
	119	0.09885	119	0.099122	119	0.13383	119	0.117982	119	0.134229	119	0.134027	119	0.093687	119	0.101435								119	0.092105	119	0.096341	119	0.08092	119	0.090054	119	0.091432	119	0.097298	119	0.068783	119	0.083182								119	0.109579	119
	119.2	0.099359	119.2	0.099125	119.2	0.133295	119.2	0.118005	119.2	0.13393	119.2	0.134044	119.2	0.094888	119.2	0.101445								119.2	0.092715	119.2	0.096436	119.2	0.080362	119.2	0.090146	119.2	0.091007	119.2	0.097397	119.2	0.070393	119.2	0.083236								119.2	0.110091	119.2
	119.4	0.099589	119.4	0.099127	119.4	0.132652	119.4	0.118028	119.4	0.133461	119.4	0.134062	119.4	0.096216	119.4	0.101455								119.4	0.093069	119.4	0.09653	119.4	0.079811	119.4	0.090238	119.4	0.09044	119.4	0.097496	119.4	0.072031	119.4	0.08329								119.4	0.110196	119.4
	119.6	0.099707	119.6	0.099129	119.6	0.131882	119.6	0.118051	119.6	0.132745	119.6	0.134079	119.6	0.097327	119.6	0.101465								119.6	0.093318	119.6	0.096624	119.6	0.079158	119.6	0.09033	119.6	0.089616	119.6	0.097594	119.6	0.073504	119.6	0.083345								119.6	0.110144	119.6
	119.8	0.099897	119.8	0.099132	119.8	0.13122	119.8	0.118073	119.8	0.132058	119.8	0.134097	119.8	0.098216	119.8	0.101475								119.8	0.093579	119.8	0.096718	119.8	0.078643	119.8	0.090422	119.8	0.088828	119.8	0.097693	119.8	0.074854	119.8	0.083399								119.8	0.110124	119.8
	120	0.100067	120	0.099134	120	0.130568	120	0.118096	120	0.131333	120	0.134114	120	0.099135	120	0.101484								120	0.093795	120	0.096812	120	0.078148	120	0.090514	120	0.087949	120	0.097791	120	0.076275	120	0.083452								120	0.110208	120
	120.2	0.100092	120.2	0.099137	120.2	0.130078	120.2	0.118118	120.2	0.130749	120.2	0.134131	120.2	0.100023	120.2	0.101494								120.2	0.093988	120.2	0.096905	120.2	0.077727	120.2	0.090605	120.2	0.087236	120.2	0.097889	120.2	0.077638	120.2	0.083506								120.2	0.110314	120.2
	120.4	0.100115	120.4	0.099139	120.4	0.129644	120.4	0.118141	120.4	0.130274	120.4	0.134148	120.4	0.100806	120.4	0.101503								120.4	0.094199	120.4	0.096999	120.4	0.077503	120.4	0.090697	120.4	0.086597	120.4	0.097987	120.4	0.078844	120.4	0.08356								120.4	0.110418	120.4
	120.6	0.100038	120.6	0.099141	120.6	0.129249	120.6	0.118163	120.6	0.129802	120.6	0.134165	120.6	0.101465	120.6	0.101513								120.6	0.094272	120.6	0.097092	120.6	0.077498	120.6	0.090788	120.6	0.086141	120.6	0.098085	120.6	0.079756	120.6	0.083613								120.6	0.110319	120.6
	120.8	0.099917	120.8	0.099143	120.8	0.128848	120.8	0.118185	120.8	0.129216	120.8	0.134182	120.8	0.102034	120.8	0.101522								120.8	0.094195	120.8	0.097185	120.8	0.077504	120.8	0.090879	120.8	0.085708	120.8	0.098183	120.8	0.080244	120.8	0.083666								120.8	0.11015	120.8
	121	0.099695	121	0.099146	121	0.128432	121	0.118207	121	0.128524	121	0.134199	121	0.102187	121	0.101531								121	0.093939	121	0.097278	121	0.077507	121	0.09097	121	0.085469	121	0.09828	121	0.080131	121	0.08372								121	0.10984	121
	121.2	0.099503	121.2	0.099148	121.2	0.127943	121.2	0.118228	121.2	0.127898	121.2	0.134215	121.2	0.101989	121.2	0.101541								121.2	0.093531	121.2	0.097371	121.2	0.077521	121.2	0.091061	121.2	0.085473	121.2	0.098377	121.2	0.079609	121.2	0.083773								121.2	0.109554	121.2
	121.4	0.099333	121.4	0.09915	121.4	0.12772	121.4	0.11825	121.4	0.127571	121.4	0.134232	121.4	0.101516	121.4	0.10155								121.4	0.093113	121.4	0.097464	121.4	0.077719	121.4	0.091152	121.4	0.085906	121.4	0.098474	121.4	0.078782	121.4	0.083825								121.4	0.109327	121.4
	121.6	0.099298	121.6	0.099152	121.6	0.127738	121.6	0.118272	121.6	0.127622	121.6	0.134248	121.6	0.100709	121.6	0.101559								121.6	0.092702	121.6	0.097557	121.6	0.078258	121.6	0.091242	121.6	0.086744	121.6	0.098572	121.6	0.077725	121.6	0.083878								121.6	0.109263	121.6
	121.8	0.099338	121.8	0.099154	121.8	0.128079	121.8	0.118293	121.8	0.127985	121.8	0.134264	121.8	0.09991	121.8	0.101568								121.8	0.092379	121.8	0.097649	121.8	0.079316	121.8	0.091332	121.8	0.087876	121.8	0.098668	121.8	0.076732	121.8	0.083931								121.8	0.109267	121.8
	122	0.099551	122	0.099156	122	0.128628	122	0.118314	122	0.128642	122	0.13428	122	0.099347	122	0.101577								122	0.092195	122	0.097741	122	0.08066	122	0.091423	122	0.089078	122	0.098765	122	0.07594	122	0.083983								122	0.109555	122
	122.2	0.099877	122.2	0.099159	122.2	0.129488	122.2	0.118336	122.2	0.129564	122.2	0.134296	122.2	0.098871	122.2	0.101586								122.2	0.09224	122.2	0.097833	122.2	0.082242	122.2	0.091513	122.2	0.090301	122.2	0.098862	122.2	0.075254	122.2	0.084035								122.2	0.109894	122.2
	122.4	0.100117	122.4	0.099161	122.4	0.13028	122.4	0.118357	122.4	0.130497	122.4	0.134312	122.4	0.098282	122.4	0.101595								122.4	0.092274	122.4	0.097925	122.4	0.083723	122.4	0.091603	122.4	0.091284	122.4	0.098958	122.4	0.074669	122.4	0.084087								122.4	0.11017	122.4
	122.6	0.100274	122.6	0.099163	122.6	0.130966	122.6	0.118378	122.6	0.131399	122.6	0.134328	122.6	0.097725	122.6	0.101604								122.6	0.092341	122.6	0.098017	122.6	0.084948	122.6	0.091693	122.6	0.09193	122.6	0.099054	122.6	0.074123	122.6	0.084139								122.6	0.11022	122.6
	122.8	0.100221	122.8	0.099165	122.8	0.131177	122.8	0.118398	122.8	0.132157	122.8	0.134344	122.8	0.097077	122.8	0.101612								122.8	0.092368	122.8	0.098109	122.8	0.085619	122.8	0.091782	122.8	0.092177	122.8	0.09915	122.8	0.073578	122.8	0.084191								122.8	0.110068	122.8
	123	0.100044	123	0.099167	123	0.131136	123	0.118419	123	0.132784	123	0.134359	123	0.096374	123	0.101621								123	0.092517	123	0.0982	123	0.085788	123	0.091872	123	0.092232	123	0.099246	123	0.073107	123	0.084243								123	0.109838	123
	123.2	0.099843	123.2	0.099169	123.2	0.130934	123.2	0.11844	123.2	0.133202	123.2	0.134375	123.2	0.095753	123.2	0.10163								123.2	0.092707	123.2	0.098292	123.2	0.085508	123.2	0.091962	123.2	0.092108	123.2	0.099342	123.2	0.072937	123.2	0.084294								123.2	0.109819	123.2
	123.4	0.09977	123.4	0.099171	123.4	0.130584	123.4	0.11846	123.4	0.13338	123.4	0.13439	123.4	0.095552	123.4	0.101638								123.4	0.092975	123.4	0.098383	123.4	0.085037	123.4	0.092051	123.4	0.091998	123.4	0.099438	123.4	0.073188	123.4	0.084346								123.4	0.11008	123.4
	123.6	0.099681	123.6	0.099173	123.6	0.130349	123.6	0.118481	123.6	0.133292	123.6	0.134406	123.6	0.095699	123.6	0.101647								123.6	0.093135	123.6	0.098474	123.6	0.084424	123.6	0.09214	123.6	0.09182	123.6	0.099533	123.6	0.073881	123.6	0.084397								123.6	0.110529	123.6
	123.8	0.099683	123.8	0.099175	123.8	0.130496	123.8	0.118501	123.8	0.133069	123.8	0.134421	123.8	0.096005	123.8	0.101655								123.8	0.093307	123.8	0.098565	123.8	0.083898	123.8	0.092229	123.8	0.091811	123.8	0.099629	123.8	0.074821	123.8	0.084448								123.8	0.11115	123.8
	124	0.099684	124	0.099177	124	0.130797	124	0.118521	124	0.13272	124	0.134436	124	0.096459	124	0.101663								124	0.09338	124	0.098655	124	0.083539	124	0.092318	124	0.091803	124	0.099724	124	0.075836	124	0.084499								124	0.111752	124
	124.2	0.099631	124.2	0.099179	124.2	0.13104	124.2	0.118541	124.2	0.132287	124.2	0.134451	124.2	0.096992	124.2	0.101672								124.2	0.093441	124.2	0.098746	124.2	0.083328	124.2	0.092407	124.2	0.091832	124.2	0.099819	124.2	0.076839	124.2	0.08455								124.2	0.112293	124.2
	124.4	0.09943	124.4	0.09918	124.4	0.131314	124.4	0.118561	124.4	0.131797	124.4	0.134466	124.4	0.097466	124.4	0.10168								124.4	0.093411	124.4	0.098836	124.4	0.083136	124.4	0.092495	124.4	0.091812	124.4	0.099914	124.4	0.07774	124.4	0.0846								124.4	0.112595	124.4
	124.6	0.099222	124.6	0.099182	124.6	0.131398	124.6	0.118581	124.6	0.131241	124.6	0.134481	124.6	0.098027	124.6	0.101688								124.6	0.093525	124.6	0.098927	124.6	0.082926	124.6	0.092584	124.6	0.091806	124.6	0.100009	124.6	0.078664	124.6	0.084651								124.6	0.112812	124.6
	124.8	0.098949	124.8	0.099184	124.8	0.131317	124.8	0.1186	124.8	0.130834	124.8	0.134495	124.8	0.098673	124.8	0.101696								124.8	0.093638	124.8	0.099017	124.8	0.082801	124.8	0.092672	124.8	0.091826	124.8	0.100103	124.8	0.079571	124.8	0.084701								124.8	0.112826	124.8
	125	0.098699	125	0.099186	125	0.131363	125	0.11862	125	0.130553	125	0.13451	125	0.099224	125	0.101704								125	0.093825	125	0.099107	125	0.082986	125	0.09276	125	0.091914	125	0.100198	125	0.080384	125	0.084751								125	0.112757	125
	125.2	0.098462	125.2	0.099188	125.2	0.131558	125.2	0.118639	125.2	0.130395	125.2	0.134525	125.2	0.099693	125.2	0.101712								125.2	0.093992	125.2	0.099197	125.2	0.083479	125.2	0.092848	125.2	0.092071	125.2	0.100292	125.2	0.080972	125.2	0.084802								125.2	0.112607	125.2
	125.4	0.098458	125.4	0.09919	125.4	0.131833	125.4	0.118658	125.4	0.130286	125.4	0.134539	125.4	0.10004	125.4	0.10172								125.4	0.094462	125.4	0.099286	125.4	0.084157	125.4	0.092936	125.4	0.092166	125.4	0.100386	125.4	0.081402	125.4	0.084852								125.4	0.112677	125.4
	125.6	0.09854	125.6	0.099191	125.6	0.132274	125.6	0.118678	125.6	0.130355	125.6	0.134553	125.6	0.100186	125.6	0.101728								125.6	0.095092	125.6	0.099376	125.6	0.08494	125.6	0.093024	125.6	0.09229	125.6	0.10048	125.6	0.081565	125.6	0.084901								125.6	0.112956	125.6
	125.8	0.098621	125.8	0.099193	125.8	0.132752	125.8	0.118697	125.8	0.130464	125.8	0.134568	125.8	0.100047	125.8	0.101736								125.8	0.095736	125.8	0.099465	125.8	0.085601	125.8	0.093112	125.8	0.092402	125.8	0.100574	125.8	0.081304	125.8	0.084951								125.8	0.113323	125.8
	126	0.098558	126	0.099195	126	0.133173	126	0.118716	126	0.130801	126	0.134582	126	0.099702	126	0.101744								126	0.096139	126	0.099554	126	0.086049	126	0.093199	126	0.092669	126	0.100668	126	0.080666	126	0.085001								126	0.113637	126
	126.2	0.098559	126.2	0.099197	126.2	0.133465	126.2	0.118735	126.2	0.131308	126.2	0.134596	126.2	0.099235	126.2	0.101752								126.2	0.096442	126.2	0.099643	126.2	0.086196	126.2	0.093287	126.2	0.09298	126.2	0.100761	126.2	0.079738	126.2	0.08505								126.2	0.113902	126.2
	126.4	0.09841	126.4	0.099198	126.4	0.133776	126.4	0.118753	126.4	0.132182	126.4	0.13461	126.4	0.098796	126.4	0.101759								126.4	0.096321	126.4	0.099732	126.4	0.086322	126.4	0.093374	126.4	0.093537	126.4	0.100855	126.4	0.078709	126.4	0.085099								126.4	0.113905	126.4
	126.6	0.098334	126.6	0.0992	126.6	0.134133	126.6	0.118772	126.6	0.1333	126.6	0.134624	126.6	0.098465	126.6	0.101767								126.6	0.095892	126.6	0.099821	126.6	0.086587	126.6	0.093461	126.6	0.094262	126.6	0.100948	126.6	0.077734	126.6	0.085148								126.6	0.113681	126.6
	126.8	0.098456	126.8	0.099202	126.8	0.134621	126.8	0.118791	126.8	0.134579	126.8	0.134637	126.8	0.098433	126.8	0.101774								126.8	0.09535	126.8	0.09991	126.8	0.087077	126.8	0.093548	126.8	0.095085	126.8	0.101041	126.8	0.077043	126.8	0.085197								126.8	0.113322	126.8
	127	0.098936	127	0.099203	127	0.135255	127	0.118809	127	0.135665	127	0.134651	127	0.098821	127	0.101782								127	0.094992	127	0.099998	127	0.087604	127	0.093635	127	0.095794	127	0.101134	127	0.076725	127	0.085246								127	0.112937	127
	127.2	0.099599	127.2	0.099205	127.2	0.136051	127.2	0.118828	127.2	0.136605	127.2	0.134665	127.2	0.099372	127.2	0.101789								127.2	0.094716	127.2	0.100087	127.2	0.088147	127.2	0.093722	127.2	0.096396	127.2	0.101227	127.2	0.076731	127.2	0.085295								127.2	0.112502	127.2
	127.4	0.100494	127.4	0.099207	127.4	0.136588	127.4	0.118846	127.4	0.137389	127.4	0.134678	127.4	0.099958	127.4	0.101797								127.4	0.094768	127.4	0.100175	127.4	0.088567	127.4	0.093808	127.4	0.096818	127.4	0.10132	127.4	0.076783	127.4	0.085344								127.4	0.112249	127.4
	127.6	0.101312	127.6	0.099208	127.6	0.136739	127.6	0.118864	127.6	0.138055	127.6	0.134692	127.6	0.100414	127.6	0.101804								127.6	0.095072	127.6	0.100263	127.6	0.088723	127.6	0.093895	127.6	0.096922	127.6	0.101412	127.6	0.076757	127.6	0.085392								127.6	0.112172	127.6
	127.8	0.101907	127.8	0.09921	127.8	0.136568	127.8	0.118882	127.8	0.138522	127.8	0.134705	127.8	0.100578	127.8	0.101811								127.8	0.095507	127.8	0.100351	127.8	0.088679	127.8	0.093981	127.8	0.096683	127.8	0.101505	127.8	0.076704	127.8	0.08544								127.8	0.112168	127.8
	128	0.102281	128	0.099211	128	0.136071	128	0.1189	128	0.138773	128	0.134718	128	0.100366	128	0.101819								128	0.095973	128	0.100438	128	0.08857	128	0.094067	128	0.096148	128	0.101597	128	0.076592	128	0.085489								128	0.112145	128
	128.2	0.102515	128.2	0.099213	128.2	0.135472	128.2	0.118918	128.2	0.13887	128.2	0.134731	128.2	0.100102	128.2	0.101826								128.2	0.096519	128.2	0.100526	128.2	0.088631	128.2	0.094153	128.2	0.095507	128.2	0.101689	128.2	0.076531	128.2	0.085537								128.2	0.112081	128.2
	128.4	0.102624	128.4	0.099214	128.4	0.135148	128.4	0.118935	128.4	0.138769	128.4	0.134744	128.4	0.0998	128.4	0.101833								128.4	0.097122	128.4	0.100613	128.4	0.08885	128.4	0.094239	128.4	0.094866	128.4	0.101781	128.4	0.07658	128.4	0.085584								128.4	0.111911	128.4
	128.6	0.102757	128.6	0.099216	128.6	0.135139	128.6	0.118953	128.6	0.138433	128.6	0.134757	128.6	0.0996	128.6	0.10184								128.6	0.097893	128.6	0.100701	128.6	0.089281	128.6	0.094325	128.6	0.094374	128.6	0.101873	128.6	0.07686	128.6	0.085632								128.6	0.111788	128.6
	128.8	0.102981	128.8	0.099217	128.8	0.135173	128.8	0.118971	128.8	0.137931	128.8	0.13477	128.8	0.099465	128.8	0.101847								128.8	0.098866	128.8	0.100788	128.8	0.089682	128.8	0.094411	128.8	0.094096	128.8	0.101965	128.8	0.077191	128.8	0.08568								128.8	0.111913	128.8
	129	0.1031	129	0.099219	129	0.135192	129	0.118988	129	0.13746	129	0.134783	129	0.099314	129	0.101854								129	0.099747	129	0.100875	129	0.090057	129	0.094496	129	0.094095	129	0.102056	129	0.077608	129	0.085727								129	0.112244	129
	129.2	0.102804	129.2	0.09922	129.2	0.135129	129.2	0.119005	129.2	0.137002	129.2	0.134796	129.2	0.099132	129.2	0.101861								129.2	0.100219	129.2	0.100962	129.2	0.090312	129.2	0.094582	129.2	0.0943	129.2	0.102148	129.2	0.07794	129.2	0.085775								129.2	0.112684	129.2
	129.4	0.102077	129.4	0.099222	129.4	0.134957	129.4	0.119023	129.4	0.136632	129.4	0.134808	129.4	0.098866	129.4	0.101868								129.4	0.100148	129.4	0.101048	129.4	0.090487	129.4	0.094667	129.4	0.094722	129.4	0.102239	129.4	0.078158	129.4	0.085822								129.4	0.113109	129.4
	129.6	0.101096	129.6	0.099223	129.6	0.134765	129.6	0.11904	129.6	0.136415	129.6	0.134821	129.6	0.098491	129.6	0.101875								129.6	0.099581	129.6	0.101135	129.6	0.09058	129.6	0.094752	129.6	0.095346	129.6	0.10233	129.6	0.078082	129.6	0.085869								129.6	0.113449	129.6
	129.8	0.10015	129.8	0.099225	129.8	0.134676	129.8	0.119057	129.8	0.136308	129.8	0.134833	129.8	0.098053	129.8	0.101881								129.8	0.09865	129.8	0.101221	129.8	0.090616	129.8	0.094837	129.8	0.09604	129.8	0.102421	129.8	0.077895	129.8	0.085916								129.8	0.113644	129.8
	130	0.099279	130	0.099226	130	0.134678	130	0.119074	130	0.136346	130	0.134846	130	0.097689	130	0.101888								130	0.097491	130	0.101308	130	0.090521	130	0.094922	130	0.096847	130	0.102512	130	0.077637	130	0.085963								130	0.113532	130
	130.2	0.098773	130.2	0.099228	130.2	0.134729	130.2	0.119091	130.2	0.136424	130.2	0.134858	130.2	0.09731	130.2	0.101895								130.2	0.096444	130.2	0.101394	130.2	0.090262	130.2	0.095007	130.2	0.097765	130.2	0.102603	130.2	0.077471	130.2	0.08601								130.2	0.113154	130.2
	130.4	0.098792	130.4	0.099229	130.4	0.13481	130.4	0.119107	130.4	0.136354	130.4	0.13487	130.4	0.097078	130.4	0.101901								130.4	0.095759	130.4	0.10148	130.4	0.089749	130.4	0.095091	130.4	0.098637	130.4	0.102693	130.4	0.077399	130.4	0.086056								130.4	0.112686	130.4
	130.6	0.099267	130.6	0.09923	130.6	0.134703	130.6	0.119124	130.6	0.136003	130.6	0.134882	130.6	0.096922	130.6	0.101908								130.6	0.095501	130.6	0.101566	130.6	0.088916	130.6	0.095176	130.6	0.09931	130.6	0.102784	130.6	0.077574	130.6	0.086103								130.6	0.112228	130.6
	130.8	0.099926	130.8	0.099232	130.8	0.1343	130.8	0.119141	130.8	0.135444	130.8	0.134895	130.8	0.096761	130.8	0.101914								130.8	0.095546	130.8	0.101651	130.8	0.087914	130.8	0.09526	130.8	0.099648	130.8	0.102874	130.8	0.077906	130.8	0.086149								130.8	0.11185	130.8
	131	0.100737	131	0.099233	131	0.133621	131	0.119157	131	0.134755	131	0.134906	131	0.096658	131	0.101921								131	0.095952	131	0.101737	131	0.086914	131	0.095344	131	0.099489	131	0.102964	131	0.078283	131	0.086195								131	0.111705	131
	131.2	0.101598	131.2	0.099234	131.2	0.132957	131.2	0.119173	131.2	0.134098	131.2	0.134918	131.2	0.096568	131.2	0.101927								131.2	0.096576	131.2	0.101822	131.2	0.086083	131.2	0.095428	131.2	0.098888	131.2	0.103054	131.2	0.078688	131.2	0.086241								131.2	0.111726	131.2
	131.4	0.102345	131.4	0.099236	131.4	0.132335	131.4	0.11919	131.4	0.133595	131.4	0.13493	131.4	0.096554	131.4	0.101934								131.4	0.097263	131.4	0.101908	131.4	0.08548	131.4	0.095512	131.4	0.097991	131.4	0.103144	131.4	0.079202	131.4	0.086287								131.4	0.111762	131.4
	131.6	0.102968	131.6	0.099237	131.6	0.131936	131.6	0.119206	131.6	0.133378	131.6	0.134942	131.6	0.096772	131.6	0.10194								131.6	0.097911	131.6	0.101993	131.6	0.085236	131.6	0.095596	131.6	0.097114	131.6	0.103234	131.6	0.079788	131.6	0.086333								131.6	0.111743	131.6
	131.8	0.103539	131.8	0.099238	131.8	0.131857	131.8	0.119222	131.8	0.133372	131.8	0.134954	131.8	0.097425	131.8	0.101946								131.8	0.098572	131.8	0.102078	131.8	0.085165	131.8	0.09568	131.8	0.096456	131.8	0.103323	131.8	0.080508	131.8	0.086379								131.8	0.111641	131.8
	132	0.104046	132	0.09924	132	0.132057	132	0.119238	132	0.133401	132	0.134965	132	0.098352	132	0.101953								132	0.099321	132	0.102163	132	0.085118	132	0.095763	132	0.096034	132	0.103413	132	0.081365	132	0.086425								132	0.111596	132
	132.2	0.104445	132.2	0.099241	132.2	0.132161	132.2	0.119254	132.2	0.133429	132.2	0.134977	132.2	0.099418	132.2	0.101959								132.2	0.100175	132.2	0.102247	132.2	0.085092	132.2	0.095847	132.2	0.095779	132.2	0.103502	132.2	0.082269	132.2	0.08647								132.2	0.111702	132.2
	132.4	0.104655	132.4	0.099242	132.4	0.132138	132.4	0.11927	132.4	0.133476	132.4	0.134988	132.4	0.100225	132.4	0.101965								132.4	0.100995	132.4	0.102332	132.4	0.085148	132.4	0.09593	132.4	0.095559	132.4	0.103591	132.4	0.082978	132.4	0.086515								132.4	0.111924	132.4
	132.6	0.104383	132.6	0.099243	132.6	0.132191	132.6	0.119285	132.6	0.1336	132.6	0.135	132.6	0.100737	132.6	0.101971								132.6	0.10145	132.6	0.102416	132.6	0.085365	132.6	0.096013	132.6	0.095259	132.6	0.10368	132.6	0.083496	132.6	0.08656								132.6	0.112093	132.6
	132.8	0.103538	132.8	0.099245	132.8	0.132256	132.8	0.119301	132.8	0.133856	132.8	0.135011	132.8	0.100886	132.8	0.101977								132.8	0.101458	132.8	0.102501	132.8	0.085773	132.8	0.096096	132.8	0.094866	132.8	0.103769	132.8	0.08365	132.8	0.086606								132.8	0.112197	132.8
	133	0.102374	133	0.099246	133	0.132319	133	0.119317	133	0.134248	133	0.135022	133	0.100897	133	0.101983								133	0.101083	133	0.102585	133	0.086382	133	0.096179	133	0.094484	133	0.103858	133	0.08351	133	0.086651								133	0.112202	133
	133.2	0.101117	133.2	0.099247	133.2	0.13254	133.2	0.119332	133.2	0.134667	133.2	0.135033	133.2	0.100799	133.2	0.101989								133.2	0.100475	133.2	0.102669	133.2	0.086914	133.2	0.096262	133.2	0.094098	133.2	0.103946	133.2	0.082967	133.2	0.086695								133.2	0.112226	133.2
	133.4	0.099832	133.4	0.099248	133.4	0.132885	133.4	0.119347	133.4	0.135041	133.4	0.135044	133.4	0.100732	133.4	0.101995								133.4	0.09966	133.4	0.102753	133.4	0.087247	133.4	0.096345	133.4	0.093807	133.4	0.104035	133.4	0.082322	133.4	0.08674								133.4	0.112085	133.4
	133.6	0.098675	133.6	0.099249	133.6	0.133015	133.6	0.119363	133.6	0.135253	133.6	0.135055	133.6	0.100736	133.6	0.102001								133.6	0.098821	133.6	0.102837	133.6	0.087323	133.6	0.096427	133.6	0.093706	133.6	0.104123	133.6	0.081646	133.6	0.086785								133.6	0.111748	133.6
	133.8	0.097905	133.8	0.099251	133.8	0.133212	133.8	0.119378	133.8	0.135247	133.8	0.135066	133.8	0.10092	133.8	0.102007								133.8	0.098084	133.8	0.10292	133.8	0.087428	133.8	0.09651	133.8	0.093825	133.8	0.104211	133.8	0.081108	133.8	0.086829								133.8	0.111339	133.8
	134	0.097513	134	0.099252	134	0.133548	134	0.119393	134	0.135005	134	0.135077	134	0.101132	134	0.102013								134	0.09754	134	0.103004	134	0.087686	134	0.096592	134	0.094093	134	0.104299	134	0.080567	134	0.086873								134	0.111036	134
	134.2	0.097343	134.2	0.099253	134.2	0.133873	134.2	0.119408	134.2	0.134549	134.2	0.135088	134.2	0.101259	134.2	0.102019								134.2	0.097204	134.2	0.103087	134.2	0.088112	134.2	0.096674	134.2	0.094424	134.2	0.104387	134.2	0.080191	134.2	0.086918								134.2	0.110805	134.2
	134.4	0.097489	134.4	0.099254	134.4	0.134307	134.4	0.119423	134.4	0.133929	134.4	0.135099	134.4	0.101447	134.4	0.102024								134.4	0.097188	134.4	0.10317	134.4	0.088801	134.4	0.096756	134.4	0.094842	134.4	0.104475	134.4	0.080094	134.4	0.086962								134.4	0.110905	134.4
	134.6	0.098029	134.6	0.099255	134.6	0.134768	134.6	0.119438	134.6	0.133364	134.6	0.135109	134.6	0.10181	134.6	0.10203								134.6	0.097519	134.6	0.103253	134.6	0.089675	134.6	0.096838	134.6	0.095297	134.6	0.104562	134.6	0.080214	134.6	0.087006								134.6	0.111394	134.6
	134.8	0.098927	134.8	0.099256	134.8	0.135087	134.8	0.119453	134.8	0.133007	134.8	0.13512	134.8	0.102131	134.8	0.102036								134.8	0.098122	134.8	0.103336	134.8	0.090524	134.8	0.09692	134.8	0.095832	134.8	0.10465	134.8	0.08049	134.8	0.087049								134.8	0.112255	134.8
	135	0.099998	135	0.099257	135	0.135193	135	0.119467	135	0.132832	135	0.13513	135	0.102474	135	0.102041								135	0.098816	135	0.103419	135	0.09103	135	0.097001	135	0.096378	135	0.104737	135	0.081045	135	0.087093								135	0.113232	135
	135.2	0.101207	135.2	0.099258	135.2	0.135377	135.2	0.119482	135.2	0.132871	135.2	0.135141	135.2	0.103118	135.2	0.102047								135.2	0.099441	135.2	0.103501	135.2	0.091317	135.2	0.097083	135.2	0.097104	135.2	0.104824	135.2	0.081878	135.2	0.087137								135.2	0.114238	135.2
	135.4	0.102377	135.4	0.09926	135.4	0.135436	135.4	0.119496	135.4	0.132983	135.4	0.135151	135.4	0.103804	135.4	0.102052								135.4	0.099926	135.4	0.103584	135.4	0.091306	135.4	0.097164	135.4	0.097832	135.4	0.104911	135.4	0.082712	135.4	0.08718								135.4	0.115142	135.4
	135.6	0.10348	135.6	0.099261	135.6	0.135428	135.6	0.119511	135.6	0.133022	135.6	0.135161	135.6	0.104227	135.6	0.102058								135.6	0.100387	135.6	0.103666	135.6	0.09106	135.6	0.097246	135.6	0.098409	135.6	0.104998	135.6	0.083401	135.6	0.087223								135.6	0.116082	135.6
	135.8	0.104377	135.8	0.099262	135.8	0.135375	135.8	0.119525	135.8	0.132842	135.8	0.135172	135.8	0.104433	135.8	0.102063								135.8	0.100847	135.8	0.103748	135.8	0.090615	135.8	0.097327	135.8	0.09881	135.8	0.105085	135.8	0.083833	135.8	0.087267								135.8	0.116906	135.8
	136	0.105013	136	0.099263	136	0.135436	136	0.119539	136	0.132658	136	0.135182	136	0.104205	136	0.102069								136	0.101255	136	0.10383	136	0.090278	136	0.097408	136	0.099159	136	0.105172	136	0.083908	136	0.08731								136	0.117588	136
	136.2	0.105351	136.2	0.099264	136.2	0.135489	136.2	0.119554	136.2	0.132576	136.2	0.135192	136.2	0.103519	136.2	0.102074								136.2	0.101555	136.2	0.103912	136.2	0.090097	136.2	0.097489	136.2	0.099385	136.2	0.105258	136.2	0.08354	136.2	0.087353								136.2	0.118068	136.2
	136.4	0.105511	136.4	0.099265	136.4	0.135461	136.4	0.119568	136.4	0.132729	136.4	0.135202	136.4	0.102673	136.4	0.102079								136.4	0.10173	136.4	0.103994	136.4	0.090073	136.4	0.09757	136.4	0.099577	136.4	0.105345	136.4	0.082808	136.4	0.087396								136.4	0.118446	136.4
	136.6	0.105556	136.6	0.099266	136.6	0.13558	136.6	0.119582	136.6	0.132957	136.6	0.135212	136.6	0.101914	136.6	0.102085								136.6	0.101803	136.6	0.104076	136.6	0.090083	136.6	0.09765	136.6	0.099807	136.6	0.105431	136.6	0.081909	136.6	0.087438								136.6	0.118659	136.6
	136.8	0.105463	136.8	0.099267	136.8	0.135922	136.8	0.119596	136.8	0.133305	136.8	0.135222	136.8	0.10115	136.8	0.10209								136.8	0.101738	136.8	0.104157	136.8	0.090014	136.8	0.097731	136.8	0.100058	136.8	0.105517	136.8	0.080991	136.8	0.087481								136.8	0.118682	136.8
	137	0.105349	137	0.099268	137	0.136097	137	0.119609	137	0.133594	137	0.135232	137	0.100524	137	0.102095								137	0.101638	137	0.104239	137	0.089771	137	0.097811	137	0.100258	137	0.105603	137	0.080169	137	0.087524								137	0.118451	137
	137.2	0.105367	137.2	0.099269	137.2	0.136116	137.2	0.119623	137.2	0.133632	137.2	0.135241	137.2	0.10021	137.2	0.1021								137.2	0.101657	137.2	0.10432	137.2	0.089407	137.2	0.097891	137.2	0.100401	137.2	0.105689	137.2	0.079587	137.2	0.087566								137.2	0.118133	137.2
	137.4	0.105451	137.4	0.09927	137.4	0.136196	137.4	0.119637	137.4	0.133319	137.4	0.135251	137.4	0.100169	137.4	0.102106								137.4	0.101923	137.4	0.104401	137.4	0.08909	137.4	0.097972	137.4	0.100411	137.4	0.105775	137.4	0.07921	137.4	0.087608								137.4	0.117858	137.4
	137.6	0.105285	137.6	0.099271	137.6	0.136292	137.6	0.119651	137.6	0.13294	137.6	0.135261	137.6	0.100197	137.6	0.102111								137.6	0.102202	137.6	0.104482	137.6	0.089037	137.6	0.098052	137.6	0.100499	137.6	0.10586	137.6	0.07903	137.6	0.08765								137.6	0.11756	137.6
	137.8	0.104923	137.8	0.099272	137.8	0.136069	137.8	0.119664	137.8	0.132572	137.8	0.13527	137.8	0.10034	137.8	0.102116								137.8	0.102543	137.8	0.104563	137.8	0.089217	137.8	0.098132	137.8	0.100632	137.8	0.105946	137.8	0.079169	137.8	0.087692								137.8	0.117276	137.8
	138	0.104496	138	0.099273	138	0.135888	138	0.119678	138	0.13243	138	0.13528	138	0.100726	138	0.102121								138	0.102991	138	0.104644	138	0.089694	138	0.098211	138	0.100901	138	0.106031	138	0.079685	138	0.087734								138	0.117077	138
	138.2	0.104081	138.2	0.099274	138.2	0.135725	138.2	0.119691	138.2	0.132608	138.2	0.135289	138.2	0.101164	138.2	0.102126								138.2	0.103502	138.2	0.104724	138.2	0.090385	138.2	0.098291	138.2	0.101226	138.2	0.106116	138.2	0.08042	138.2	0.087776								138.2	0.116892	138.2
	138.4	0.10376	138.4	0.099275	138.4	0.135744	138.4	0.119704	138.4	0.133206	138.4	0.135299	138.4	0.101503	138.4	0.102131								138.4	0.103927	138.4	0.104805	138.4	0.091336	138.4	0.09837	138.4	0.101793	138.4	0.106201	138.4	0.081408	138.4	0.087818								138.4	0.116692	138.4
	138.6	0.10367	138.6	0.099275	138.6	0.13583	138.6	0.119718	138.6	0.133903	138.6	0.135308	138.6	0.102076	138.6	0.102136								138.6	0.104342	138.6	0.104885	138.6	0.092192	138.6	0.09845	138.6	0.102401	138.6	0.106286	138.6	0.082632	138.6	0.087859								138.6	0.116373	138.6
	138.8	0.103716	138.8	0.099276	138.8	0.136316	138.8	0.119731	138.8	0.134582	138.8	0.135317	138.8	0.103011	138.8	0.10214								138.8	0.104714	138.8	0.104965	138.8	0.093014	138.8	0.098529	138.8	0.103041	138.8	0.106371	138.8	0.083943	138.8	0.087901								138.8	0.115929	138.8
	139	0.103695	139	0.099277	139	0.136908	139	0.119744	139	0.135093	139	0.135327	139	0.104098	139	0.102145								139	0.104951	139	0.105045	139	0.093664	139	0.098608	139	0.103602	139	0.106456	139	0.085351	139	0.087942								139	0.115348	139
	139.2	0.103547	139.2	0.099278	139.2	0.137473	139.2	0.119757	139.2	0.135516	139.2	0.135336	139.2	0.10527	139.2	0.10215								139.2	0.105013	139.2	0.105125	139.2	0.094198	139.2	0.098687	139.2	0.104126	139.2	0.10654	139.2	0.086768	139.2	0.087983								139.2	0.114826	139.2
	139.4	0.103137	139.4	0.099279	139.4	0.137928	139.4	0.11977	139.4	0.135867	139.4	0.135345	139.4	0.10655	139.4	0.102155								139.4	0.104873	139.4	0.105205	139.4	0.09444	139.4	0.098766	139.4	0.104603	139.4	0.106625	139.4	0.088133	139.4	0.088024								139.4	0.114237	139.4
	139.6	0.102517	139.6	0.09928	139.6	0.138333	139.6	0.119783	139.6	0.136413	139.6	0.135354	139.6	0.107429	139.6	0.10216								139.6	0.104579	139.6	0.105284	139.6	0.094628	139.6	0.098845	139.6	0.10508	139.6	0.106709	139.6	0.08922	139.6	0.088065								139.6	0.113653	139.6
	139.8	0.101827	139.8	0.099281	139.8	0.138556	139.8	0.119795	139.8	0.13716	139.8	0.135363	139.8	0.10777	139.8	0.102164								139.8	0.104107	139.8	0.105364	139.8	0.094797	139.8	0.098924	139.8	0.105516	139.8	0.106793	139.8	0.089943	139.8	0.088106								139.8	0.113027	139.8
	140	0.101203	140	0.099282	140	0.138692	140	0.119808	140	0.13803	140	0.135372	140	0.107761	140	0.102169								140	0.103421	140	0.105443	140	0.094984	140	0.099002	140	0.105902	140	0.106877	140	0.090224	140	0.088147								140	0.112454	140
	140.2	0.100633	140.2	0.099282	140.2	0.138958	140.2	0.119821	140.2	0.13892	140.2	0.135381	140.2	0.107464	140.2	0.102174								140.2	0.102603	140.2	0.105522	140.2	0.095205	140.2	0.099081	140.2	0.106298	140.2	0.106961	140.2	0.090186	140.2	0.088188								140.2	0.111867	140.2
	140.4	0.100302	140.4	0.099283	140.4	0.139257	140.4	0.119833	140.4	0.139824	140.4	0.135389	140.4	0.106883	140.4	0.102178								140.4	0.101862	140.4	0.105602	140.4	0.095422	140.4	0.099159	140.4	0.106632	140.4	0.107044	140.4	0.089867	140.4	0.088228								140.4	0.111411	140.4
	140.6	0.100291	140.6	0.099284	140.6	0.13934	140.6	0.119846	140.6	0.14055	140.6	0.135398	140.6	0.106257	140.6	0.102183								140.6	0.101362	140.6	0.105681	140.6	0.095647	140.6	0.099237	140.6	0.106797	140.6	0.107128	140.6	0.089383	140.6	0.088269								140.6	0.111165	140.6
	140.8	0.100468	140.8	0.099285	140.8	0.13921	140.8	0.119858	140.8	0.141011	140.8	0.135407	140.8	0.105834	140.8	0.102187								140.8	0.101038	140.8	0.105759	140.8	0.095788	140.8	0.099315	140.8	0.106687	140.8	0.107212	140.8	0.088826	140.8	0.088309								140.8	0.111156	140.8
	141	0.100678	141	0.099286	141	0.139163	141	0.119871	141	0.141402	141	0.135415	141	0.105341	141	0.102192								141	0.100835	141	0.105838	141	0.096127	141	0.099393	141	0.106436	141	0.107295	141	0.088043	141	0.088349								141	0.111328	141
	141.2	0.100907	141.2	0.099287	141.2	0.138972	141.2	0.119883	141.2	0.141747	141.2	0.135424	141.2	0.104674	141.2	0.102196								141.2	0.100695	141.2	0.105917	141.2	0.096491	141.2	0.099471	141.2	0.106109	141.2	0.107378	141.2	0.087025	141.2	0.088389								141.2	0.111558	141.2
	141.4	0.101169	141.4	0.099287	141.4	0.138521	141.4	0.119895	141.4	0.141938	141.4	0.135432	141.4	0.103916	141.4	0.102201								141.4	0.100549	141.4	0.105995	141.4	0.096881	141.4	0.099549	141.4	0.105631	141.4	0.107461	141.4	0.085851	141.4	0.088429								141.4	0.111702	141.4
	141.6	0.10145	141.6	0.099288	141.6	0.138212	141.6	0.119907	141.6	0.141979	141.6	0.135441	141.6	0.103166	141.6	0.102205								141.6	0.100283	141.6	0.106073	141.6	0.097158	141.6	0.099627	141.6	0.105042	141.6	0.107544	141.6	0.084597	141.6	0.088469								141.6	0.111663	141.6
	141.8	0.101825	141.8	0.099289	141.8	0.138179	141.8	0.119919	141.8	0.141819	141.8	0.135449	141.8	0.102457	141.8	0.10221								141.8	0.099963	141.8	0.106152	141.8	0.097434	141.8	0.099704	141.8	0.104482	141.8	0.107627	141.8	0.083298	141.8	0.088509								141.8	0.111445	141.8
	142	0.102252	142	0.09929	142	0.138067	142	0.119931	142	0.141375	142	0.135458	142	0.10183	142	0.102214								142	0.099668	142	0.10623	142	0.097528	142	0.099781	142	0.103928	142	0.10771	142	0.082159	142	0.088549								142	0.111094	142
	142.2	0.102795	142.2	0.099291	142.2	0.137886	142.2	0.119943	142.2	0.140671	142.2	0.135466	142.2	0.101585	142.2	0.102218								142.2	0.099559	142.2	0.106308	142.2	0.09742	142.2	0.099859	142.2	0.103304	142.2	0.107792	142.2	0.081348	142.2	0.088588								142.2	0.110684	142.2
	142.4	0.103245	142.4	0.099291	142.4	0.137783	142.4	0.119955	142.4	0.139867	142.4	0.135474	142.4	0.10159	142.4	0.102223								142.4	0.099563	142.4	0.106385	142.4	0.097132	142.4	0.099936	142.4	0.102702	142.4	0.107875	142.4	0.080917	142.4	0.088627								142.4	0.110278	142.4
	142.6	0.103527	142.6	0.099292	142.6	0.137625	142.6	0.119967	142.6	0.139041	142.6	0.135482	142.6	0.101701	142.6	0.102227								142.6	0.099717	142.6	0.106463	142.6	0.096718	142.6	0.100013	142.6	0.102254	142.6	0.107957	142.6	0.080896	142.6	0.088667								142.6	0.110189	142.6
	142.8	0.103434	142.8	0.099293	142.8	0.137372	142.8	0.119979	142.8	0.138319	142.8	0.13549	142.8	0.101578	142.8	0.102231								142.8	0.099917	142.8	0.106541	142.8	0.096221	142.8	0.10009	142.8	0.101922	142.8	0.108039	142.8	0.080976	142.8	0.088706								142.8	0.110492	142.8
	143	0.103084	143	0.099294	143	0.137183	143	0.119991	143	0.137603	143	0.135498	143	0.101507	143	0.102235								143	0.100216	143	0.106618	143	0.095498	143	0.100166	143	0.101679	143	0.108121	143	0.081245	143	0.088745								143	0.11112	143
	143.2	0.102168	143.2	0.099294	143.2	0.136935	143.2	0.120002	143.2	0.136761	143.2	0.135507	143.2	0.101384	143.2	0.10224								143.2	0.100275	143.2	0.106695	143.2	0.094519	143.2	0.100243	143.2	0.101388	143.2	0.108203	143.2	0.081548	143.2	0.088784								143.2	0.111655	143.2
	143.4	0.100953	143.4	0.099295	143.4	0.136568	143.4	0.120014	143.4	0.135844	143.4	0.135514	143.4	0.101263	143.4	0.102244								143.4	0.100146	143.4	0.106772	143.4	0.093432	143.4	0.10032	143.4	0.101136	143.4	0.108285	143.4	0.081835	143.4	0.088823								143.4	0.112064	143.4
	143.6	0.099508	143.6	0.099296	143.6	0.13601	143.6	0.120025	143.6	0.134968	143.6	0.135522	143.6	0.1014	143.6	0.102248								143.6	0.099789	143.6	0.106849	143.6	0.092429	143.6	0.100396	143.6	0.100744	143.6	0.108366	143.6	0.081952	143.6	0.088862								143.6	0.112134	143.6
	143.8	0.098085	143.8	0.099296	143.8	0.135352	143.8	0.120037	143.8	0.134303	143.8	0.13553	143.8	0.101766	143.8	0.102252								143.8	0.099461	143.8	0.106926	143.8	0.091687	143.8	0.100472	143.8	0.100382	143.8	0.108448	143.8	0.082124	143.8	0.0889								143.8	0.111989	143.8
	144	0.096815	144	0.099297	144	0.134515	144	0.120048	144	0.133785	144	0.135538	144	0.102086	144	0.102256								144	0.099176	144	0.107003	144	0.091112	144	0.100548	144	0.099894	144	0.108529	144	0.082244	144	0.088939								144	0.111727	144
	144.2	0.095933	144.2	0.099298	144.2	0.133822	144.2	0.120059	144.2	0.13355	144.2	0.135546	144.2	0.10231	144.2	0.10226								144.2	0.099124	144.2	0.10708	144.2	0.090939	144.2	0.100624	144.2	0.099476	144.2	0.108611	144.2	0.082399	144.2	0.088977								144.2	0.111685	144.2
	144.4	0.095403	144.4	0.099298	144.4	0.133298	144.4	0.12007	144.4	0.133558	144.4	0.135553	144.4	0.102626	144.4	0.102264								144.4	0.099249	144.4	0.107156	144.4	0.091131	144.4	0.1007	144.4	0.099119	144.4	0.108692	144.4	0.082437	144.4	0.089016								144.4	0.111844	144.4
	144.6	0.095408	144.6	0.099299	144.6	0.133255	144.6	0.120082	144.6	0.133836	144.6	0.135561	144.6	0.102662	144.6	0.102268								144.6	0.099588	144.6	0.107233	144.6	0.091736	144.6	0.100776	144.6	0.099205	144.6	0.108773	144.6	0.082369	144.6	0.089054								144.6	0.112285	144.6
	144.8	0.096013	144.8	0.0993	144.8	0.133386	144.8	0.120093	144.8	0.134141	144.8	0.135569	144.8	0.102518	144.8	0.102272								144.8	0.100122	144.8	0.107309	144.8	0.092378	144.8	0.100852	144.8	0.099582	144.8	0.108854	144.8	0.082338	144.8	0.089092								144.8	0.112889	144.8
	145	0.097122	145	0.0993	145	0.133866	145	0.120104	145	0.134562	145	0.135576	145	0.102422	145	0.102276								145	0.100798	145	0.107385	145	0.093241	145	0.100928	145	0.100297	145	0.108934	145	0.082496	145	0.08913								145	0.113599	145
	145.2	0.098715	145.2	0.099301	145.2	0.134526	145.2	0.120115	145.2	0.13511	145.2	0.135584	145.2	0.102335	145.2	0.10228								145.2	0.101538	145.2	0.107461	145.2	0.094264	145.2	0.101003	145.2	0.101257	145.2	0.109015	145.2	0.082769	145.2	0.089168								145.2	0.114252	145.2
	145.4	0.100626	145.4	0.099302	145.4	0.135299	145.4	0.120126	145.4	0.135748	145.4	0.135591	145.4	0.102041	145.4	0.102283								145.4	0.102304	145.4	0.107537	145.4	0.095418	145.4	0.101078	145.4	0.102368	145.4	0.109095	145.4	0.083127	145.4	0.089206								145.4	0.11485	145.4
	145.6	0.102583	145.6	0.099302	145.6	0.135863	145.6	0.120136	145.6	0.136403	145.6	0.135599	145.6	0.101549	145.6	0.102287								145.6	0.103001	145.6	0.107612	145.6	0.096527	145.6	0.101154	145.6	0.103464	145.6	0.109176	145.6	0.083631	145.6	0.089244								145.6	0.115262	145.6
	145.8	0.104384	145.8	0.099303	145.8	0.136451	145.8	0.120147	145.8	0.137067	145.8	0.135606	145.8	0.101028	145.8	0.102291								145.8	0.103549	145.8	0.107688	145.8	0.097614	145.8	0.101229	145.8	0.104626	145.8	0.109256	145.8	0.084144	145.8	0.089281								145.8	0.115461	145.8
	146	0.105789	146	0.099304	146	0.136987	146	0.120158	146	0.137616	146	0.135613	146	0.100263	146	0.102295								146	0.103933	146	0.107764	146	0.098536	146	0.101304	146	0.105863	146	0.109336	146	0.084428	146	0.089319								146	0.115472	146
	146.2	0.106736	146.2	0.099304	146.2	0.137495	146.2	0.120168	146.2	0.137849	146.2	0.135621	146.2	0.099369	146.2	0.102299								146.2	0.104223	146.2	0.107839	146.2	0.099094	146.2	0.101379	146.2	0.107044	146.2	0.109416	146.2	0.084403	146.2	0.089356								146.2	0.115609	146.2
	146.4	0.107119	146.4	0.099305	146.4	0.137933	146.4	0.120179	146.4	0.137749	146.4	0.135628	146.4	0.098553	146.4	0.102302								146.4	0.104314	146.4	0.107914	146.4	0.099221	146.4	0.101453	146.4	0.107984	146.4	0.109496	146.4	0.084166	146.4	0.089393								146.4	0.115722	146.4
	146.6	0.106967	146.6	0.099306	146.6	0.138242	146.6	0.12019	146.6	0.137355	146.6	0.135635	146.6	0.09816	146.6	0.102306								146.6	0.104128	146.6	0.107989	146.6	0.098938	146.6	0.101528	146.6	0.108672	146.6	0.109576	146.6	0.083857	146.6	0.089431								146.6	0.115762	146.6
	146.8	0.106173	146.8	0.099306	146.8	0.13825	146.8	0.1202	146.8	0.136854	146.8	0.135642	146.8	0.09806	146.8	0.10231								146.8	0.10353	146.8	0.108064	146.8	0.098311	146.8	0.101603	146.8	0.108994	146.8	0.109656	146.8	0.083454	146.8	0.089468								146.8	0.115557	146.8
	147	0.105018	147	0.099307	147	0.138017	147	0.12021	147	0.136661	147	0.135649	147	0.098218	147	0.102313								147	0.102694	147	0.108139	147	0.097685	147	0.101677	147	0.109093	147	0.109735	147	0.083001	147	0.089505								147	0.11521	147
	147.2	0.103452	147.2	0.099307	147.2	0.137549	147.2	0.120221	147.2	0.136837	147.2	0.135656	147.2	0.098771	147.2	0.102317								147.2	0.101667	147.2	0.108214	147.2	0.097196	147.2	0.101751	147.2	0.108906	147.2	0.109814	147.2	0.082599	147.2	0.089541								147.2	0.114543	147.2
	147.4	0.10157	147.4	0.099308	147.4	0.137115	147.4	0.120231	147.4	0.137301	147.4	0.135663	147.4	0.09958	147.4	0.10232								147.4	0.10059	147.4	0.108288	147.4	0.096966	147.4	0.101826	147.4	0.108655	147.4	0.109894	147.4	0.082374	147.4	0.089578								147.4	0.113733	147.4
	147.6	0.099585	147.6	0.099309	147.6	0.136803	147.6	0.120241	147.6	0.137733	147.6	0.13567	147.6	0.100572	147.6	0.102324								147.6	0.099596	147.6	0.108363	147.6	0.096861	147.6	0.1019	147.6	0.108121	147.6	0.109973	147.6	0.0823	147.6	0.089615								147.6	0.11301	147.6
	147.8	0.09771	147.8	0.099309	147.8	0.136889	147.8	0.120252	147.8	0.13817	147.8	0.135677	147.8	0.101676	147.8	0.102328								147.8	0.098909	147.8	0.108437	147.8	0.097092	147.8	0.101974	147.8	0.107611	147.8	0.110052	147.8	0.082409	147.8	0.089651								147.8	0.112564	147.8
	148	0.096002	148	0.09931	148	0.137172	148	0.120262	148	0.138438	148	0.135684	148	0.10293	148	0.102331								148	0.09845	148	0.108512	148	0.097412	148	0.102047	148	0.107224	148	0.110131	148	0.082541	148	0.089688								148	0.112264	148
	148.2	0.094729	148.2	0.09931	148.2	0.137712	148.2	0.120272	148.2	0.138613	148.2	0.135691	148.2	0.103988	148.2	0.102335								148.2	0.098271	148.2	0.108586	148.2	0.097839	148.2	0.102121	148.2	0.107151	148.2	0.110209	148.2	0.082704	148.2	0.089724								148.2	0.112213	148.2
	148.4	0.094045	148.4	0.099311	148.4	0.138405	148.4	0.120282	148.4	0.138721	148.4	0.135697	148.4	0.104746	148.4	0.102338								148.4	0.098468	148.4	0.10866	148.4	0.098298	148.4	0.102195	148.4	0.107282	148.4	0.110288	148.4	0.082834	148.4	0.089761								148.4	0.112387	148.4
	148.6	0.09391	148.6	0.099311	148.6	0.139112	148.6	0.120292	148.6	0.138975	148.6	0.135704	148.6	0.105209	148.6	0.102341								148.6	0.099065	148.6	0.108733	148.6	0.098958	148.6	0.102268	148.6	0.107704	148.6	0.110367	148.6	0.08292	148.6	0.089797								148.6	0.112748	148.6
	148.8	0.094226	148.8	0.099312	148.8	0.139524	148.8	0.120302	148.8	0.139278	148.8	0.135711	148.8	0.105327	148.8	0.102345								148.8	0.099743	148.8	0.108807	148.8	0.099682	148.8	0.102342	148.8	0.108267	148.8	0.110445	148.8	0.082912	148.8	0.089833								148.8	0.113141	148.8
	149	0.094841	149	0.099312	149	0.139743	149	0.120311	149	0.1394	149	0.135717	149	0.105268	149	0.102348								149	0.100399	149	0.108881	149	0.10033	149	0.102415	149	0.108712	149	0.110523	149	0.083015	149	0.089869								149	0.113611	149
	149.2	0.095588	149.2	0.099313	149.2	0.139791	149.2	0.120321	149.2	0.139173	149.2	0.135724	149.2	0.105209	149.2	0.102352								149.2	0.101058	149.2	0.108954	149.2	0.100723	149.2	0.102488	149.2	0.108928	149.2	0.110601	149.2	0.083175	149.2	0.089905								149.2	0.113992	149.2
	149.4	0.096395	149.4	0.099314	149.4	0.139523	149.4	0.120331	149.4	0.138639	149.4	0.13573	149.4	0.105057	149.4	0.102355								149.4	0.101779	149.4	0.109028	149.4	0.100726	149.4	0.102561	149.4	0.108885	149.4	0.110679	149.4	0.083323	149.4	0.08994								149.4	0.114298	149.4
	149.6	0.097199	149.6	0.099314	149.6	0.139042	149.6	0.120341	149.6	0.137913	149.6	0.135737	149.6	0.104679	149.6	0.102358								149.6	0.102463	149.6	0.109101	149.6	0.100294	149.6	0.102634	149.6	0.108583	149.6	0.110757	149.6	0.083385	149.6	0.089976								149.6	0.114496	149.6
	149.8	0.098045	149.8	0.099315	149.8	0.138527	149.8	0.12035	149.8	0.137089	149.8	0.135743	149.8	0.104421	149.8	0.102361								149.8	0.103217	149.8	0.109174	149.8	0.099381	149.8	0.102707	149.8	0.107918	149.8	0.110835	149.8	0.08353	149.8	0.090012								149.8	0.114785	149.8
	150	0.098931	150	0.099315	150	0.1379	150	0.12036	150	0.136432	150	0.13575	150	0.104176	150	0.102365								150	0.10398	150	0.109247	150	0.098376	150	0.10278	150	0.10702	150	0.110913	150	0.083681	150	0.090047								150	0.115045	150
	150.2	0.099862	150.2	0.099316	150.2	0.137126	150.2	0.120369	150.2	0.136185	150.2	0.135756	150.2	0.10379	150.2	0.102368								150.2	0.104707	150.2	0.10932	150.2	0.097536	150.2	0.102852	150.2	0.10612	150.2	0.11099	150.2	0.083943	150.2	0.090082								150.2	0.115355	150.2
	150.4	0.100748	150.4	0.099316	150.4	0.136502	150.4	0.120379	150.4	0.136346	150.4	0.135762	150.4	0.103468	150.4	0.102371								150.4	0.105285	150.4	0.109393	150.4	0.097054	150.4	0.102925	150.4	0.105357	150.4	0.111068	150.4	0.084304	150.4	0.090118								150.4	0.115711	150.4
	150.6	0.101561	150.6	0.099317	150.6	0.136182	150.6	0.120388	150.6	0.136938	150.6	0.135769	150.6	0.103196	150.6	0.102374								150.6	0.105837	150.6	0.109465	150.6	0.096966	150.6	0.102997	150.6	0.104812	150.6	0.111145	150.6	0.084763	150.6	0.090153								150.6	0.116091	150.6
	150.8	0.102216	150.8	0.099317	150.8	0.136064	150.8	0.120397	150.8	0.137737	150.8	0.135775	150.8	0.102955	150.8	0.102377								150.8	0.106346	150.8	0.109538	150.8	0.097183	150.8	0.10307	150.8	0.104488	150.8	0.111222	150.8	0.085211	150.8	0.090188								150.8	0.116304	150.8
	151	0.102734	151	0.099318	151	0.13618	151	0.120407	151	0.138429	151	0.135781	151	0.102635	151	0.102381								151	0.106799	151	0.10961	151	0.097432	151	0.103142	151	0.104305	151	0.111299	151	0.085619	151	0.090223								151	0.116375	151
	151.2	0.103302	151.2	0.099318	151.2	0.136357	151.2	0.120416	151.2	0.138806	151.2	0.135787	151.2	0.102158	151.2	0.102384								151.2	0.107231	151.2	0.109683	151.2	0.097477	151.2	0.103214	151.2	0.104033	151.2	0.111376	151.2	0.085809	151.2	0.090258								151.2	0.116437	151.2
	151.4	0.103898	151.4	0.099319	151.4	0.136523	151.4	0.120425	151.4	0.138875	151.4	0.135793	151.4	0.101446	151.4	0.102387								151.4	0.10766	151.4	0.109755	151.4	0.097243	151.4	0.103286	151.4	0.103659	151.4	0.111453	151.4	0.085824	151.4	0.090292								151.4	0.116522	151.4
	151.6	0.104446	151.6	0.099319	151.6	0.136668	151.6	0.120434	151.6	0.138585	151.6	0.1358	151.6	0.10072	151.6	0.10239								151.6	0.108016	151.6	0.109827	151.6	0.096778	151.6	0.103358	151.6	0.103327	151.6	0.11153	151.6	0.08565	151.6	0.090327								151.6	0.116563	151.6
	151.8	0.104872	151.8	0.09932	151.8	0.136684	151.8	0.120443	151.8	0.137966	151.8	0.135806	151.8	0.100131	151.8	0.102393								151.8	0.108223	151.8	0.109899	151.8	0.09633	151.8	0.103429	151.8	0.103006	151.8	0.111606	151.8	0.085358	151.8	0.090362								151.8	0.116601	151.8
	152	0.105156	152	0.09932	152	0.136617	152	0.120452	152	0.13731	152	0.135812	152	0.099645	152	0.102396								152	0.108327	152	0.10997	152	0.096001	152	0.103501	152	0.102815	152	0.111683	152	0.085025	152	0.090396								152	0.116616	152
	152.2	0.105142	152.2	0.09932	152.2	0.136759	152.2	0.120461	152.2	0.136854	152.2	0.135817	152.2	0.099436	152.2	0.102399								152.2	0.108206	152.2	0.110042	152.2	0.095994	152.2	0.103572	152.2	0.102976	152.2	0.111759	152.2	0.084779	152.2	0.090431								152.2	0.116622	152.2
	152.4	0.104915	152.4	0.099321	152.4	0.137143	152.4	0.12047	152.4	0.136591	152.4	0.135823	152.4	0.099753	152.4	0.102402								152.4	0.107884	152.4	0.110114	152.4	0.09626	152.4	0.103644	152.4	0.103546	152.4	0.111835	152.4	0.084719	152.4	0.090465								152.4	0.116676	152.4
	152.6	0.104583	152.6	0.099321	152.6	0.137584	152.6	0.120479	152.6	0.136453	152.6	0.135829	152.6	0.100499	152.6	0.102405								152.6	0.107461	152.6	0.110185	152.6	0.096573	152.6	0.103715	152.6	0.104195	152.6	0.111911	152.6	0.084912	152.6	0.090499								152.6	0.116789	152.6
	152.8	0.10425	152.8	0.099322	152.8	0.13818	152.8	0.120488	152.8	0.136484	152.8	0.135835	152.8	0.101186	152.8	0.102408								152.8	0.107129	152.8	0.110256	152.8	0.096721	152.8	0.103786	152.8	0.104885	152.8	0.111987	152.8	0.085203	152.8	0.090533								152.8	0.11699	152.8
	153	0.103837	153	0.099322	153	0.138796	153	0.120497	153	0.136598	153	0.135841	153	0.10188	153	0.102411								153	0.106776	153	0.110328	153	0.096646	153	0.103857	153	0.105525	153	0.112063	153	0.085535	153	0.090567								153	0.117235	153
	153.2	0.103278	153.2	0.099323	153.2	0.139292	153.2	0.120505	153.2	0.136619	153.2	0.135847	153.2	0.102708	153.2	0.102414								153.2	0.106395	153.2	0.110399	153.2	0.096331	153.2	0.103928	153.2	0.105965	153.2	0.112139	153.2	0.085954	153.2	0.090601								153.2	0.117411	153.2
	153.4	0.102578	153.4	0.099323	153.4	0.139684	153.4	0.120514	153.4	0.136684	153.4	0.135852	153.4	0.103565	153.4	0.102417								153.4	0.106066	153.4	0.11047	153.4	0.095936	153.4	0.103999	153.4	0.106113	153.4	0.112214	153.4	0.086412	153.4	0.090635								153.4	0.117371	153.4
	153.6	0.101716	153.6	0.099324	153.6	0.13993	153.6	0.120523	153.6	0.136754	153.6	0.135858	153.6	0.104199	153.6	0.102419								153.6	0.105727	153.6	0.11054	153.6	0.095694	153.6	0.10407	153.6	0.106126	153.6	0.11229	153.6	0.086746	153.6	0.090669								153.6	0.116998	153.6
	153.8	0.100772	153.8	0.099324	153.8	0.140097	153.8	0.120531	153.8	0.136771	153.8	0.135864	153.8	0.104822	153.8	0.102422								153.8	0.105397	153.8	0.110611	153.8	0.09565	153.8	0.10414	153.8	0.106094	153.8	0.112365	153.8	0.08697	153.8	0.090702								153.8	0.11629	153.8
	154	0.099971	154	0.099324	154	0.14026	154	0.12054	154	0.136652	154	0.135869	154	0.105411	154	0.102425								154	0.105206	154	0.110682	154	0.095798	154	0.104211	154	0.106049	154	0.112441	154	0.086994	154	0.090736								154	0.115505	154
	154.2	0.099485	154.2	0.099325	154.2	0.14024	154.2	0.120548	154.2	0.136459	154.2	0.135875	154.2	0.105756	154.2	0.102428								154.2	0.105266	154.2	0.110752	154.2	0.095983	154.2	0.104281	154.2	0.105839	154.2	0.112516	154.2	0.086797	154.2	0.090769								154.2	0.11472	154.2
	154.4	0.099275	154.4	0.099325	154.4	0.139744	154.4	0.120557	154.4	0.136012	154.4	0.13588	154.4	0.10572	154.4	0.102431								154.4	0.105384	154.4	0.110823	154.4	0.095997	154.4	0.104352	154.4	0.105366	154.4	0.112591	154.4	0.086441	154.4	0.090803								154.4	0.113914	154.4
	154.6	0.099355	154.6	0.099326	154.6	0.138736	154.6	0.120565	154.6	0.135289	154.6	0.135886	154.6	0.105328	154.6	0.102433								154.6	0.105551	154.6	0.110893	154.6	0.095586	154.6	0.104422	154.6	0.104583	154.6	0.112666	154.6	0.085998	154.6	0.090836								154.6	0.113233	154.6
	154.8	0.099773	154.8	0.099326	154.8	0.13729	154.8	0.120573	154.8	0.134413	154.8	0.135891	154.8	0.104763	154.8	0.102436								154.8	0.105893	154.8	0.110963	154.8	0.094821	154.8	0.104492	154.8	0.10354	154.8	0.11274	154.8	0.085464	154.8	0.090869								154.8	0.112862	154.8
	155	0.100302	155	0.099326	155	0.135768	155	0.120582	155	0.133504	155	0.135897	155	0.104215	155	0.102439								155	0.106457	155	0.111033	155	0.093959	155	0.104562	155	0.102387	155	0.112815	155	0.085014	155	0.090902								155	0.112703	155
	155.2	0.100653	155.2	0.099327	155.2	0.134357	155.2	0.12059	155.2	0.132785	155.2	0.135902	155.2	0.103691	155.2	0.102442								155.2	0.107065	155.2	0.111103	155.2	0.093332	155.2	0.104632	155.2	0.101541	155.2	0.11289	155.2	0.084689	155.2	0.090935								155.2	0.112552	155.2
	155.4	0.100738	155.4	0.099327	155.4	0.133136	155.4	0.120598	155.4	0.132353	155.4	0.135908	155.4	0.103354	155.4	0.102444								155.4	0.107575	155.4	0.111173	155.4	0.093009	155.4	0.104701	155.4	0.101073	155.4	0.112964	155.4	0.084437	155.4	0.090968								155.4	0.112415	155.4
	155.6	0.100596	155.6	0.099328	155.6	0.132436	155.6	0.120606	155.6	0.132412	155.6	0.135913	155.6	0.103215	155.6	0.102447								155.6	0.107972	155.6	0.111242	155.6	0.093153	155.6	0.104771	155.6	0.101095	155.6	0.113038	155.6	0.084312	155.6	0.091001								155.6	0.112233	155.6
	155.8	0.100208	155.8	0.099328	155.8	0.132399	155.8	0.120614	155.8	0.132871	155.8	0.135918	155.8	0.103031	155.8	0.10245								155.8	0.108207	155.8	0.111312	155.8	0.093816	155.8	0.104841	155.8	0.101682	155.8	0.113113	155.8	0.084222	155.8	0.091034								155.8	0.112043	155.8
	156	0.099674	156	0.099328	156	0.132763	156	0.120622	156	0.133677	156	0.135923	156	0.10303	156	0.102452								156	0.108262	156	0.111381	156	0.094846	156	0.10491	156	0.102749	156	0.113187	156	0.084359	156	0.091066								156	0.11182	156
	156.2	0.099196	156.2	0.099329	156.2	0.133313	156.2	0.12063	156.2	0.134573	156.2	0.135929	156.2	0.102937	156.2	0.102455								156.2	0.108129	156.2	0.111451	156.2	0.095916	156.2	0.104979	156.2	0.103984	156.2	0.113261	156.2	0.084536	156.2	0.091099								156.2	0.111688	156.2
	156.4	0.098788	156.4	0.099329	156.4	0.134154	156.4	0.120638	156.4	0.135421	156.4	0.135934	156.4	0.102771	156.4	0.102457								156.4	0.107817	156.4	0.11152	156.4	0.096966	156.4	0.105049	156.4	0.105386	156.4	0.113334	156.4	0.08487	156.4	0.091131								156.4	0.111669	156.4
	156.6	0.0984	156.6	0.09933	156.6	0.135016	156.6	0.120646	156.6	0.13597	156.6	0.135939	156.6	0.10268	156.6	0.10246								156.6	0.107416	156.6	0.111589	156.6	0.097897	156.6	0.105118	156.6	0.106734	156.6	0.113408	156.6	0.085325	156.6	0.091164								156.6	0.111789	156.6
	156.8	0.09795	156.8	0.09933	156.8	0.135794	156.8	0.120654	156.8	0.136303	156.8	0.135944	156.8	0.102876	156.8	0.102463								156.8	0.106893	156.8	0.111658	156.8	0.098693	156.8	0.105187	156.8	0.107974	156.8	0.113482	156.8	0.086108	156.8	0.091196								156.8	0.111899	156.8
	157	0.097543	157	0.09933	157	0.136413	157	0.120662	157	0.136504	157	0.135949	157	0.102978	157	0.102465								157	0.106353	157	0.111727	157	0.09937	157	0.105256	157	0.109061	157	0.113555	157	0.086803	157	0.091228								157	0.112081	157
	157.2	0.097167	157.2	0.099331	157.2	0.13703	157.2	0.12067	157.2	0.136469	157.2	0.135954	157.2	0.103263	157.2	0.102468								157.2	0.105806	157.2	0.111795	157.2	0.099975	157.2	0.105324	157.2	0.110013	157.2	0.113629	157.2	0.087352	157.2	0.09126								157.2	0.112265	157.2
	157.4	0.097046	157.4	0.099331	157.4	0.137512	157.4	0.120677	157.4	0.136205	157.4	0.135959	157.4	0.103802	157.4	0.10247								157.4	0.105405	157.4	0.111864	157.4	0.100541	157.4	0.105393	157.4	0.110658	157.4	0.113702	157.4	0.087583	157.4	0.091292								157.4	0.112648	157.4
	157.6	0.097256	157.6	0.099331	157.6	0.137887	157.6	0.120685	157.6	0.135815	157.6	0.135964	157.6	0.104265	157.6	0.102473								157.6	0.105119	157.6	0.111933	157.6	0.101058	157.6	0.105462	157.6	0.110927	157.6	0.113775	157.6	0.087404	157.6	0.091324								157.6	0.113326	157.6
	157.8	0.097708	157.8	0.099332	157.8	0.138006	157.8	0.120693	157.8	0.135365	157.8	0.135969	157.8	0.104559	157.8	0.102475								157.8	0.104878	157.8	0.112001	157.8	0.10142	157.8	0.10553	157.8	0.110708	157.8	0.113848	157.8	0.08683	157.8	0.091356								157.8	0.114167	157.8
	158	0.098195	158	0.099332	158	0.137972	158	0.1207	158	0.134861	158	0.135974	158	0.104662	158	0.102477								158	0.104592	158	0.112069	158	0.101494	158	0.105599	158	0.110075	158	0.113921	158	0.086071	158	0.091387								158	0.114952	158
	158.2	0.098666	158.2	0.099332	158.2	0.137714	158.2	0.120708	158.2	0.134505	158.2	0.135979	158.2	0.104706	158.2	0.10248								158.2	0.104403	158.2	0.112137	158.2	0.101298	158.2	0.105667	158.2	0.109117	158.2	0.113994	158.2	0.085224	158.2	0.091419								158.2	0.115697	158.2
	158.4	0.099154	158.4	0.099333	158.4	0.137411	158.4	0.120715	158.4	0.134442	158.4	0.135984	158.4	0.104518	158.4	0.102482								158.4	0.104441	158.4	0.112205	158.4	0.101037	158.4	0.105735	158.4	0.108134	158.4	0.114067	158.4	0.084283	158.4	0.091451								158.4	0.116258	158.4
	158.6	0.099574	158.6	0.099333	158.6	0.13723	158.6	0.120723	158.6	0.134822	158.6	0.135989	158.6	0.104227	158.6	0.102485								158.6	0.104705	158.6	0.112273	158.6	0.100981	158.6	0.105803	158.6	0.107483	158.6	0.114139	158.6	0.083487	158.6	0.091482								158.6	0.116551	158.6
	158.8	0.099886	158.8	0.099333	158.8	0.137198	158.8	0.12073	158.8	0.135662	158.8	0.135993	158.8	0.103751	158.8	0.102487								158.8	0.105073	158.8	0.112341	158.8	0.101185	158.8	0.105871	158.8	0.107286	158.8	0.114212	158.8	0.082859	158.8	0.091513								158.8	0.116555	158.8
	159	0.100152	159	0.099334	159	0.137297	159	0.120738	159	0.136714	159	0.135998	159	0.103336	159	0.102489								159	0.105517	159	0.112409	159	0.101635	159	0.105939	159	0.107411	159	0.114284	159	0.082287	159	0.091545								159	0.116372	159
	159.2	0.10038	159.2	0.099334	159.2	0.137677	159.2	0.120745	159.2	0.137871	159.2	0.136003	159.2	0.102819	159.2	0.102492								159.2	0.105934	159.2	0.112477	159.2	0.10234	159.2	0.106007	159.2	0.107823	159.2	0.114356	159.2	0.081854	159.2	0.091576								159.2	0.11592	159.2
	159.4	0.100442	159.4	0.099334	159.4	0.138026	159.4	0.120752	159.4	0.138914	159.4	0.136008	159.4	0.102073	159.4	0.102494								159.4	0.106334	159.4	0.112544	159.4	0.103136	159.4	0.106074	159.4	0.108378	159.4	0.114428	159.4	0.081555	159.4	0.091607								159.4	0.115404	159.4
	159.6	0.100359	159.6	0.099335	159.6	0.138383	159.6	0.12076	159.6	0.139765	159.6	0.136012	159.6	0.101465	159.6	0.102496								159.6	0.1066	159.6	0.112611	159.6	0.103819	159.6	0.106142	159.6	0.108923	159.6	0.1145	159.6	0.081503	159.6	0.091638								159.6	0.114832	159.6
	159.8	0.100351	159.8	0.099335	159.8	0.138785	159.8	0.120767	159.8	0.140244	159.8	0.136017	159.8	0.100935	159.8	0.102499								159.8	0.106954	159.8	0.112679	159.8	0.104266	159.8	0.106209	159.8	0.109352	159.8	0.114572	159.8	0.081601	159.8	0.091669								159.8	0.114453	159.8
	160	0.100414	160	0.099335	160	0.139198	160	0.120774	160	0.140575	160	0.136022	160	0.100522	160	0.102501								160	0.107345	160	0.112746	160	0.104483	160	0.106276	160	0.109718	160	0.114644	160	0.082054	160	0.0917								160	0.114133	160
	160.2	0.100615	160.2	0.099336	160.2	0.139437	160.2	0.120781	160.2	0.140764	160.2	0.136026	160.2	0.100282	160.2	0.102503								160.2	0.107853	160.2	0.112813	160.2	0.104411	160.2	0.106344	160.2	0.110026	160.2	0.114716	160.2	0.082752	160.2	0.091731								160.2	0.114093	160.2
	160.4	0.10085	160.4	0.099336	160.4	0.139712	160.4	0.120788	160.4	0.140939	160.4	0.136031	160.4	0.100434	160.4	0.102505								160.4	0.108246	160.4	0.11288	160.4	0.104051	160.4	0.106411	160.4	0.110393	160.4	0.114787	160.4	0.083645	160.4	0.091761								160.4	0.114159	160.4
	160.6	0.101191	160.6	0.099336	160.6	0.139912	160.6	0.120795	160.6	0.141042	160.6	0.136035	160.6	0.100642	160.6	0.102508								160.6	0.108654	160.6	0.112947	160.6	0.10345	160.6	0.106478	160.6	0.110781	160.6	0.114859	160.6	0.084437	160.6	0.091792								160.6	0.11451	160.6
	160.8	0.101512	160.8	0.099337	160.8	0.140118	160.8	0.120802	160.8	0.14112	160.8	0.13604	160.8	0.101104	160.8	0.10251								160.8	0.108941	160.8	0.113013	160.8	0.102714	160.8	0.106545	160.8	0.111157	160.8	0.11493	160.8	0.085208	160.8	0.091822								160.8	0.114852	160.8
	161	0.101815	161	0.099337	161	0.140239	161	0.120809	161	0.141076	161	0.136044	161	0.10169	161	0.102512								161	0.109199	161	0.11308	161	0.101909	161	0.106611	161	0.111404	161	0.115002	161	0.085835	161	0.091853								161	0.115375	161
	161.2	0.101906	161.2	0.099337	161.2	0.140436	161.2	0.120816	161.2	0.140929	161.2	0.136049	161.2	0.102295	161.2	0.102514								161.2	0.109388	161.2	0.113146	161.2	0.101079	161.2	0.106678	161.2	0.111555	161.2	0.115073	161.2	0.086284	161.2	0.091883								161.2	0.11583	161.2
	161.4	0.101819	161.4	0.099337	161.4	0.140678	161.4	0.120823	161.4	0.140699	161.4	0.136053	161.4	0.102868	161.4	0.102516								161.4	0.109668	161.4	0.113213	161.4	0.100286	161.4	0.106745	161.4	0.111614	161.4	0.115144	161.4	0.086701	161.4	0.091913								161.4	0.116248	161.4
	161.6	0.101416	161.6	0.099338	161.6	0.140848	161.6	0.12083	161.6	0.140213	161.6	0.136057	161.6	0.103387	161.6	0.102518								161.6	0.109893	161.6	0.113279	161.6	0.099441	161.6	0.106811	161.6	0.111544	161.6	0.115215	161.6	0.087089	161.6	0.091944								161.6	0.116397	161.6
	161.8	0.100927	161.8	0.099338	161.8	0.140766	161.8	0.120837	161.8	0.139623	161.8	0.136062	161.8	0.103759	161.8	0.102521								161.8	0.110155	161.8	0.113345	161.8	0.098661	161.8	0.106878	161.8	0.111357	161.8	0.115285	161.8	0.087275	161.8	0.091974								161.8	0.116439	161.8
	162	0.100475	162	0.099338	162	0.140465	162	0.120843	162	0.138945	162	0.136066	162	0.103704	162	0.102523								162	0.110447	162	0.113411	162	0.097893	162	0.106944	162	0.111153	162	0.115356	162	0.087222	162	0.092004								162	0.116313	162
	162.2	0.100273	162.2	0.099339	162.2	0.139904	162.2	0.12085	162.2	0.138235	162.2	0.13607	162.2	0.103356	162.2	0.102525								162.2	0.110884	162.2	0.113477	162.2	0.097307	162.2	0.10701	162.2	0.110883	162.2	0.115427	162.2	0.086998	162.2	0.092034								162.2	0.11629	162.2
	162.4	0.10028	162.4	0.099339	162.4	0.139168	162.4	0.120857	162.4	0.137408	162.4	0.136074	162.4	0.102735	162.4	0.102527								162.4	0.1114	162.4	0.113543	162.4	0.096868	162.4	0.107076	162.4	0.11047	162.4	0.115497	162.4	0.086482	162.4	0.092063								162.4	0.116386	162.4
	162.6	0.100504	162.6	0.099339	162.6	0.138407	162.6	0.120864	162.6	0.136668	162.6	0.136079	162.6	0.102075	162.6	0.102529								162.6	0.112013	162.6	0.113609	162.6	0.09676	162.6	0.107142	162.6	0.109957	162.6	0.115567	162.6	0.085772	162.6	0.092093								162.6	0.11664	162.6
	162.8	0.100872	162.8	0.099339	162.8	0.137628	162.8	0.12087	162.8	0.136031	162.8	0.136083	162.8	0.101421	162.8	0.102531								162.8	0.112704	162.8	0.113674	162.8	0.09688	162.8	0.107208	162.8	0.109396	162.8	0.115638	162.8	0.085114	162.8	0.092123								162.8	0.117053	162.8
	163	0.101259	163	0.09934	163	0.13689	163	0.120877	163	0.135527	163	0.136087	163	0.100981	163	0.102533								163	0.113482	163	0.11374	163	0.097289	163	0.107274	163	0.108809	163	0.115708	163	0.08458	163	0.092152								163	0.117724	163
	163.2	0.10169	163.2	0.09934	163.2	0.136391	163.2	0.120883	163.2	0.135177	163.2	0.136091	163.2	0.10087	163.2	0.102535								163.2	0.114234	163.2	0.113805	163.2	0.097954	163.2	0.10734	163.2	0.108321	163.2	0.115778	163.2	0.084321	163.2	0.092182								163.2	0.118496	163.2
	163.4	0.102318	163.4	0.09934	163.4	0.136183	163.4	0.12089	163.4	0.135093	163.4	0.136095	163.4	0.101213	163.4	0.102537								163.4	0.114975	163.4	0.11387	163.4	0.098863	163.4	0.107405	163.4	0.10803	163.4	0.115848	163.4	0.084387	163.4	0.092211								163.4	0.119321	163.4
	163.6	0.10322	163.6	0.09934	163.6	0.136202	163.6	0.120896	163.6	0.135458	163.6	0.136099	163.6	0.10188	163.6	0.102539								163.6	0.115675	163.6	0.113935	163.6	0.099862	163.6	0.107471	163.6	0.108017	163.6	0.115918	163.6	0.084859	163.6	0.092241								163.6	0.120077	163.6
	163.8	0.104185	163.8	0.099341	163.8	0.136425	163.8	0.120903	163.8	0.136114	163.8	0.136103	163.8	0.102666	163.8	0.102541								163.8	0.116132	163.8	0.114001	163.8	0.100857	163.8	0.107536	163.8	0.10836	163.8	0.115987	163.8	0.085541	163.8	0.09227								163.8	0.120756	163.8
	164	0.105202	164	0.099341	164	0.136992	164	0.120909	164	0.137047	164	0.136107	164	0.103393	164	0.102543								164	0.116299	164	0.114065	164	0.10186	164	0.107601	164	0.109037	164	0.116057	164	0.086298	164	0.092299								164	0.121218	164
	164.2	0.106118	164.2	0.099341	164.2	0.137709	164.2	0.120915	164.2	0.138102	164.2	0.136111	164.2	0.103991	164.2	0.102545								164.2	0.116169	164.2	0.11413	164.2	0.102753	164.2	0.107666	164.2	0.109913	164.2	0.116126	164.2	0.08706	164.2	0.092328								164.2	0.121443	164.2
	164.4	0.106818	164.4	0.099341	164.4	0.138432	164.4	0.120922	164.4	0.139253	164.4	0.136115	164.4	0.104331	164.4	0.102547								164.4	0.115754	164.4	0.114195	164.4	0.103586	164.4	0.107731	164.4	0.110935	164.4	0.116196	164.4	0.087791	164.4	0.092357								164.4	0.121348	164.4
	164.6	0.107125	164.6	0.099342	164.6	0.139204	164.6	0.120928	164.6	0.140195	164.6	0.136119	164.6	0.104394	164.6	0.102549								164.6	0.115216	164.6	0.11426	164.6	0.104263	164.6	0.107796	164.6	0.111991	164.6	0.116265	164.6	0.088372	164.6	0.092386								164.6	0.121086	164.6
	164.8	0.107067	164.8	0.099342	164.8	0.140238	164.8	0.120934	164.8	0.140921	164.8	0.136123	164.8	0.104365	164.8	0.102551								164.8	0.114641	164.8	0.114324	164.8	0.104787	164.8	0.107861	164.8	0.113046	164.8	0.116334	164.8	0.088861	164.8	0.092415								164.8	0.120643	164.8
	165	0.106748	165	0.099342	165	0.141159	165	0.120941	165	0.141253	165	0.136127	165	0.104238	165	0.102552								165	0.114053	165	0.114389	165	0.10502	165	0.107926	165	0.113975	165	0.116403	165	0.089247	165	0.092444								165	0.120122	165
	165.2	0.106285	165.2	0.099342	165.2	0.141751	165.2	0.120947	165.2	0.141233	165.2	0.136131	165.2	0.104002	165.2	0.102554								165.2	0.113465	165.2	0.114453	165.2	0.10494	165.2	0.107991	165.2	0.114652	165.2	0.116472	165.2	0.08941	165.2	0.092472								165.2	0.119559	165.2
	165.4	0.105768	165.4	0.099343	165.4	0.142095	165.4	0.120953	165.4	0.140823	165.4	0.136135	165.4	0.10363	165.4	0.102556								165.4	0.112936	165.4	0.114517	165.4	0.104431	165.4	0.108055	165.4	0.114827	165.4	0.116541	165.4	0.08937	165.4	0.092501								165.4	0.118955	165.4
	165.6	0.105296	165.6	0.099343	165.6	0.142182	165.6	0.120959	165.6	0.140076	165.6	0.136139	165.6	0.103105	165.6	0.102558								165.6	0.112433	165.6	0.114581	165.6	0.103572	165.6	0.10812	165.6	0.114502	165.6	0.11661	165.6	0.089226	165.6	0.09253								165.6	0.118435	165.6
	165.8	0.104948	165.8	0.099343	165.8	0.141792	165.8	0.120965	165.8	0.139091	165.8	0.136143	165.8	0.102368	165.8	0.10256								165.8	0.111977	165.8	0.114645	165.8	0.102546	165.8	0.108184	165.8	0.113687	165.8	0.116678	165.8	0.088931	165.8	0.092558								165.8	0.118009	165.8
	166	0.10468	166	0.099343	166	0.1412	166	0.120971	166	0.138054	166	0.136146	166	0.10178	166	0.102562								166	0.111734	166	0.114709	166	0.101539	166	0.108248	166	0.112541	166	0.116747	166	0.088559	166	0.092586								166	0.117703	166
	166.2	0.10437	166.2	0.099344	166.2	0.140612	166.2	0.120977	166.2	0.137093	166.2	0.13615	166.2	0.101459	166.2	0.102564								166.2	0.111549	166.2	0.114773	166.2	0.100747	166.2	0.108313	166.2	0.111239	166.2	0.116815	166.2	0.088336	166.2	0.092615								166.2	0.117373	166.2
	166.4	0.104016	166.4	0.099344	166.4	0.13996	166.4	0.120983	166.4	0.13629	166.4	0.136154	166.4	0.101461	166.4	0.102565								166.4	0.111396	166.4	0.114836	166.4	0.100321	166.4	0.108377	166.4	0.110146	166.4	0.116883	166.4	0.08837	166.4	0.092643								166.4	0.117142	166.4
	166.6	0.103499	166.6	0.099344	166.6	0.13932	166.6	0.120989	166.6	0.135802	166.6	0.136158	166.6	0.101882	166.6	0.102567								166.6	0.111052	166.6	0.1149	166.6	0.100358	166.6	0.108441	166.6	0.109504	166.6	0.116952	166.6	0.088658	166.6	0.092671								166.6	0.116803	166.6
	166.8	0.10292	166.8	0.099344	166.8	0.138746	166.8	0.120995	166.8	0.135623	166.8	0.136161	166.8	0.102928	166.8	0.102569								166.8	0.11063	166.8	0.114963	166.8	0.100811	166.8	0.108505	166.8	0.109263	166.8	0.11702	166.8	0.089201	166.8	0.092699								166.8	0.116434	166.8
	167	0.102331	167	0.099344	167	0.138298	167	0.121001	167	0.135762	167	0.136165	167	0.104328	167	0.102571								167	0.110042	167	0.115027	167	0.101448	167	0.108568	167	0.109336	167	0.117088	167	0.090014	167	0.092727								167	0.116038	167
	167.2	0.101749	167.2	0.099345	167.2	0.1379	167.2	0.121007	167.2	0.136216	167.2	0.136169	167.2	0.105675	167.2	0.102572								167.2	0.10939	167.2	0.11509	167.2	0.102083	167.2	0.108632	167.2	0.109747	167.2	0.117155	167.2	0.090953	167.2	0.092755								167.2	0.115686	167.2
	167.4	0.101111	167.4	0.099345	167.4	0.137712	167.4	0.121012	167.4	0.136915	167.4	0.136172	167.4	0.106843	167.4	0.102574								167.4	0.108652	167.4	0.115153	167.4	0.102642	167.4	0.108696	167.4	0.110429	167.4	0.117223	167.4	0.091837	167.4	0.092783								167.4	0.11541	167.4
	167.6	0.100532	167.6	0.099345	167.6	0.137913	167.6	0.121018	167.6	0.137821	167.6	0.136176	167.6	0.107641	167.6	0.102576								167.6	0.108048	167.6	0.115216	167.6	0.103192	167.6	0.108759	167.6	0.111164	167.6	0.117291	167.6	0.092619	167.6	0.092811								167.6	0.115243	167.6
	167.8	0.10003	167.8	0.099345	167.8	0.1384	167.8	0.121024	167.8	0.13885	167.8	0.136179	167.8	0.107933	167.8	0.102578								167.8	0.107608	167.8	0.115279	167.8	0.103637	167.8	0.108822	167.8	0.111874	167.8	0.117358	167.8	0.093327	167.8	0.092838								167.8	0.115259	167.8
	168	0.099528	168	0.099346	168	0.139022	168	0.12103	168	0.13993	168	0.136183	168	0.10781	168	0.102579								168	0.107291	168	0.115342	168	0.104086	168	0.108886	168	0.11255	168	0.117426	168	0.093879	168	0.092866								168	0.115457	168
	168.2	0.099124	168.2	0.099346	168.2	0.139912	168.2	0.121035	168.2	0.140836	168.2	0.136186	168.2	0.107599	168.2	0.102581								168.2	0.107271	168.2	0.115404	168.2	0.104515	168.2	0.108949	168.2	0.113056	168.2	0.117493	168.2	0.094224	168.2	0.092893								168.2	0.115972	168.2
	168.4	0.098896	168.4	0.099346	168.4	0.140798	168.4	0.121041	168.4	0.141514	168.4	0.13619	168.4	0.107317	168.4	0.102583								168.4	0.107467	168.4	0.115467	168.4	0.10485	168.4	0.109012	168.4	0.113301	168.4	0.11756	168.4	0.094344	168.4	0.092921								168.4	0.116625	168.4
	168.6	0.099003	168.6	0.099346	168.6	0.141341	168.6	0.121047	168.6	0.141848	168.6	0.136193	168.6	0.107169	168.6	0.102584								168.6	0.10799	168.6	0.115529	168.6	0.104965	168.6	0.109075	168.6	0.113317	168.6	0.117627	168.6	0.094296	168.6	0.092948								168.6	0.117486	168.6
	168.8	0.099398	168.8	0.099346	168.8	0.141807	168.8	0.121052	168.8	0.141937	168.8	0.136197	168.8	0.107082	168.8	0.102586								168.8	0.108867	168.8	0.115592	168.8	0.104932	168.8	0.109138	168.8	0.113223	168.8	0.117694	168.8	0.094059	168.8	0.092975								168.8	0.118446	168.8
	169	0.100028	169	0.099347	169	0.142223	169	0.121058	169	0.141699	169	0.1362	169	0.106903	169	0.102588								169	0.110076	169	0.115654	169	0.104701	169	0.109201	169	0.113016	169	0.117761	169	0.093781	169	0.093003								169	0.119363	169
	169.2	0.100829	169.2	0.099347	169.2	0.142505	169.2	0.121063	169.2	0.141363	169.2	0.136204	169.2	0.106435	169.2	0.102589								169.2	0.111471	169.2	0.115716	169.2	0.10448	169.2	0.109263	169.2	0.112848	169.2	0.117828	169.2	0.093362	169.2	0.09303								169.2	0.120191	169.2
	169.4	0.101609	169.4	0.099347	169.4	0.142693	169.4	0.121069	169.4	0.140925	169.4	0.136207	169.4	0.105649	169.4	0.102591								169.4	0.112866	169.4	0.115778	169.4	0.104267	169.4	0.109326	169.4	0.112666	169.4	0.117895	169.4	0.092871	169.4	0.093057								169.4	0.120689	169.4
	169.6	0.102258	169.6	0.099347	169.6	0.142881	169.6	0.121074	169.6	0.140417	169.6	0.13621	169.6	0.104747	169.6	0.102592								169.6	0.114127	169.6	0.11584	169.6	0.104211	169.6	0.109389	169.6	0.11253	169.6	0.117961	169.6	0.092176	169.6	0.093084								169.6	0.120888	169.6
	169.8	0.102614	169.8	0.099347	169.8	0.142852	169.8	0.12108	169.8	0.139748	169.8	0.136214	169.8	0.103852	169.8	0.102594								169.8	0.114856	169.8	0.115902	169.8	0.104356	169.8	0.109451	169.8	0.112446	169.8	0.118028	169.8	0.0915	169.8	0.093111								169.8	0.120694	169.8
	170	0.102814	170	0.099348	170	0.142465	170	0.121085	170	0.139132	170	0.136217	170	0.103185	170	0.102596								170	0.115131	170	0.115964	170	0.104756	170	0.109513	170	0.112542	170	0.118094	170	0.090806	170	0.093138								170	0.120242	170
	170.2	0.102733	170.2	0.099348	170.2	0.141883	170.2	0.12109	170.2	0.138695	170.2	0.13622	170.2	0.102972	170.2	0.102597								170.2	0.114862	170.2	0.116026	170.2	0.105298	170.2	0.109575	170.2	0.11282	170.2	0.118161	170.2	0.090253	170.2	0.093164								170.2	0.119317	170.2
	170.4	0.102625	170.4	0.099348	170.4	0.14133	170.4	0.121096	170.4	0.138461	170.4	0.136223	170.4	0.103122	170.4	0.102599								170.4	0.114515	170.4	0.116087	170.4	0.105965	170.4	0.109638	170.4	0.11328	170.4	0.118227	170.4	0.089744	170.4	0.093191								170.4	0.118349	170.4
	170.6	0.102449	170.6	0.099348	170.6	0.140905	170.6	0.121101	170.6	0.138396	170.6	0.136227	170.6	0.10323	170.6	0.1026								170.6	0.114016	170.6	0.116149	170.6	0.106611	170.6	0.1097	170.6	0.113987	170.6	0.118293	170.6	0.089437	170.6	0.093218								170.6	0.117336	170.6
	170.8	0.102296	170.8	0.099348	170.8	0.14066	170.8	0.121106	170.8	0.138604	170.8	0.13623	170.8	0.103371	170.8	0.102602								170.8	0.113602	170.8	0.11621	170.8	0.107179	170.8	0.109762	170.8	0.114839	170.8	0.118359	170.8	0.089378	170.8	0.093244								170.8	0.116433	170.8
	171	0.102136	171	0.099348	171	0.14094	171	0.121111	171	0.139189	171	0.136233	171	0.103552	171	0.102603								171	0.113236	171	0.116271	171	0.107842	171	0.109823	171	0.115794	171	0.118425	171	0.08964	171	0.093271								171	0.115789	171
	171.2	0.102084	171.2	0.099349	171.2	0.141547	171.2	0.121117	171.2	0.139958	171.2	0.136236	171.2	0.10345	171.2	0.102605								171.2	0.113043	171.2	0.116332	171.2	0.108586	171.2	0.109885	171.2	0.116726	171.2	0.11849	171.2	0.090052	171.2	0.093297								171.2	0.115495	171.2
	171.4	0.102179	171.4	0.099349	171.4	0.142184	171.4	0.121122	171.4	0.140881	171.4	0.136239	171.4	0.103296	171.4	0.102606								171.4	0.112829	171.4	0.116393	171.4	0.109341	171.4	0.109947	171.4	0.11763	171.4	0.118556	171.4	0.090612	171.4	0.093323								171.4	0.115596	171.4
	171.6	0.102377	171.6	0.099349	171.6	0.142734	171.6	0.121127	171.6	0.141982	171.6	0.136243	171.6	0.103377	171.6	0.102608								171.6	0.112519	171.6	0.116454	171.6	0.110151	171.6	0.110008	171.6	0.118363	171.6	0.118622	171.6	0.091233	171.6	0.09335								171.6	0.115895	171.6
	171.8	0.102756	171.8	0.099349	171.8	0.143231	171.8	0.121132	171.8	0.143132	171.8	0.136246	171.8	0.103578	171.8	0.102609								171.8	0.112177	171.8	0.116515	171.8	0.110953	171.8	0.11007	171.8	0.118962	171.8	0.118687	171.8	0.091698	171.8	0.093376								171.8	0.116376	171.8
	172	0.103271	172	0.099349	172	0.143413	172	0.121137	172	0.144079	172	0.136249	172	0.103829	172	0.102611								172	0.11182	172	0.116576	172	0.111507	172	0.110131	172	0.119367	172	0.118753	172	0.091994	172	0.093402								172	0.116807	172
	172.2	0.103958	172.2	0.099349	172.2	0.143534	172.2	0.121142	172.2	0.144768	172.2	0.136252	172.2	0.104501	172.2	0.102612								172.2	0.111634	172.2	0.116637	172.2	0.111737	172.2	0.110192	172.2	0.119648	172.2	0.118818	172.2	0.092363	172.2	0.093428								172.2	0.117375	172.2
	172.4	0.104647	172.4	0.09935	172.4	0.143647	172.4	0.121147	172.4	0.145201	172.4	0.136255	172.4	0.105296	172.4	0.102614								172.4	0.111629	172.4	0.116697	172.4	0.111798	172.4	0.110254	172.4	0.119834	172.4	0.118883	172.4	0.092804	172.4	0.093454								172.4	0.117972	172.4
	172.6	0.105275	172.6	0.09935	172.6	0.143688	172.6	0.121152	172.6	0.14542	172.6	0.136258	172.6	0.106088	172.6	0.102615								172.6	0.111797	172.6	0.116758	172.6	0.111684	172.6	0.110315	172.6	0.11997	172.6	0.118948	172.6	0.093338	172.6	0.09348								172.6	0.118625	172.6
	172.8	0.105586	172.8	0.09935	172.8	0.143699	172.8	0.121157	172.8	0.145498	172.8	0.136261	172.8	0.106792	172.8	0.102617								172.8	0.111869	172.8	0.116818	172.8	0.111471	172.8	0.110376	172.8	0.120062	172.8	0.119013	172.8	0.093784	172.8	0.093506								172.8	0.119092	172.8
	173	0.105498	173	0.09935	173	0.143752	173	0.121162	173	0.145503	173	0.136264	173	0.107541	173	0.102618								173	0.111529	173	0.116878	173	0.111277	173	0.110437	173	0.120119	173	0.119078	173	0.094117	173	0.093531								173	0.119289	173
	173.2	0.104933	173.2	0.09935	173.2	0.143571	173.2	0.121167	173.2	0.145479	173.2	0.136267	173.2	0.108174	173.2	0.102619								173.2	0.110679	173.2	0.116938	173.2	0.111206	173.2	0.110497	173.2	0.120196	173.2	0.119142	173.2	0.094204	173.2	0.093557								173.2	0.119223	173.2
	173.4	0.104022	173.4	0.09935	173.4	0.143129	173.4	0.121172	173.4	0.145376	173.4	0.13627	173.4	0.108835	173.4	0.102621								173.4	0.109463	173.4	0.116998	173.4	0.111054	173.4	0.110558	173.4	0.12016	173.4	0.119207	173.4	0.094228	173.4	0.093583								173.4	0.11883	173.4
	173.6	0.102947	173.6	0.099351	173.6	0.142443	173.6	0.121177	173.6	0.14505	173.6	0.136273	173.6	0.109473	173.6	0.102622								173.6	0.108275	173.6	0.117058	173.6	0.110709	173.6	0.110619	173.6	0.119978	173.6	0.119272	173.6	0.0941	173.6	0.093608								173.6	0.118237	173.6
	173.8	0.101867	173.8	0.099351	173.8	0.141725	173.8	0.121182	173.8	0.144509	173.8	0.136276	173.8	0.11004	173.8	0.102623								173.8	0.107357	173.8	0.117118	173.8	0.110193	173.8	0.110679	173.8	0.119664	173.8	0.119336	173.8	0.09379	173.8	0.093634								173.8	0.117558	173.8
	174	0.100934	174	0.099351	174	0.141062	174	0.121187	174	0.143702	174	0.136279	174	0.110208	174	0.102625								174	0.107138	174	0.117178	174	0.109558	174	0.11074	174	0.119322	174	0.1194	174	0.093294	174	0.093659								174	0.11703	174
	174.2	0.100131	174.2	0.099351	174.2	0.140536	174.2	0.121191	174.2	0.142716	174.2	0.136282	174.2	0.110005	174.2	0.102626								174.2	0.107456	174.2	0.117237	174.2	0.108871	174.2	0.1108	174.2	0.118969	174.2	0.119465	174.2	0.092778	174.2	0.093684								174.2	0.116503	174.2
	174.4	0.099326	174.4	0.099351	174.4	0.140146	174.4	0.121196	174.4	0.141656	174.4	0.136284	174.4	0.10968	174.4	0.102628								174.4	0.108123	174.4	0.117297	174.4	0.108271	174.4	0.11086	174.4	0.118614	174.4	0.119529	174.4	0.092358	174.4	0.09371								174.4	0.115967	174.4
	174.6	0.098502	174.6	0.099351	174.6	0.139943	174.6	0.121201	174.6	0.140718	174.6	0.136287	174.6	0.109111	174.6	0.102629								174.6	0.108865	174.6	0.117356	174.6	0.107951	174.6	0.11092	174.6	0.118406	174.6	0.119593	174.6	0.091901	174.6	0.093735								174.6	0.115465	174.6
	174.8	0.0978	174.8	0.099352	174.8	0.139683	174.8	0.121205	174.8	0.13983	174.8	0.13629	174.8	0.108341	174.8	0.10263								174.8	0.109801	174.8	0.117416	174.8	0.107863	174.8	0.11098	174.8	0.118419	174.8	0.119657	174.8	0.091537	174.8	0.09376								174.8	0.11507	174.8
	175	0.097174	175	0.099352	175	0.139431	175	0.12121	175	0.13914	175	0.136293	175	0.107565	175	0.102632								175	0.110702	175	0.117475	175	0.107931	175	0.11104	175	0.118582	175	0.119721	175	0.091302	175	0.093785								175	0.114765	175
	175.2	0.096751	175.2	0.099352	175.2	0.139145	175.2	0.121215	175.2	0.138646	175.2	0.136296	175.2	0.106737	175.2	0.102633								175.2	0.111609	175.2	0.117534	175.2	0.10813	175.2	0.1111	175.2	0.118772	175.2	0.119784	175.2	0.091154	175.2	0.09381								175.2	0.114596	175.2
	175.4	0.096619	175.4	0.099352	175.4	0.138936	175.4	0.121219	175.4	0.138208	175.4	0.136298	175.4	0.1058	175.4	0.102634								175.4	0.112541	175.4	0.117593	175.4	0.108332	175.4	0.11116	175.4	0.118939	175.4	0.119848	175.4	0.090895	175.4	0.093835								175.4	0.114715	175.4
	175.6	0.096867	175.6	0.099352	175.6	0.138886	175.6	0.121224	175.6	0.13784	175.6	0.136301	175.6	0.104999	175.6	0.102635								175.6	0.113649	175.6	0.117652	175.6	0.108565	175.6	0.11122	175.6	0.119062	175.6	0.119911	175.6	0.090676	175.6	0.093859								175.6	0.115153	175.6
	175.8	0.097409	175.8	0.099352	175.8	0.139052	175.8	0.121229	175.8	0.137642	175.8	0.136304	175.8	0.104432	175.8	0.102637								175.8	0.114801	175.8	0.117711	175.8	0.108814	175.8	0.111279	175.8	0.119026	175.8	0.119975	175.8	0.090593	175.8	0.093884								175.8	0.115879	175.8
	176	0.098204	176	0.099352	176	0.139121	176	0.121233	176	0.137539	176	0.136307	176	0.104114	176	0.102638								176	0.115847	176	0.11777	176	0.109063	176	0.111339	176	0.118806	176	0.120038	176	0.09061	176	0.093909								176	0.116746	176
	176.2	0.099087	176.2	0.099353	176.2	0.139268	176.2	0.121238	176.2	0.137549	176.2	0.136309	176.2	0.104187	176.2	0.102639								176.2	0.116603	176.2	0.117828	176.2	0.109219	176.2	0.111398	176.2	0.118496	176.2	0.120102	176.2	0.09063	176.2	0.093934								176.2	0.1176	176.2
	176.4	0.099848	176.4	0.099353	176.4	0.139607	176.4	0.121242	176.4	0.137839	176.4	0.136312	176.4	0.104494	176.4	0.10264								176.4	0.117004	176.4	0.117887	176.4	0.109513	176.4	0.111457	176.4	0.118326	176.4	0.120165	176.4	0.090585	176.4	0.093958								176.4	0.118259	176.4
	176.6	0.100251	176.6	0.099353	176.6	0.140052	176.6	0.121247	176.6	0.138325	176.6	0.136315	176.6	0.105034	176.6	0.102642								176.6	0.116819	176.6	0.117945	176.6	0.1099	176.6	0.111517	176.6	0.118196	176.6	0.120228	176.6	0.090565	176.6	0.093983								176.6	0.118582	176.6
	176.8	0.100189	176.8	0.099353	176.8	0.140158	176.8	0.121251	176.8	0.138777	176.8	0.136317	176.8	0.105552	176.8	0.102643								176.8	0.116111	176.8	0.118004	176.8	0.110018	176.8	0.111576	176.8	0.117961	176.8	0.120291	176.8	0.09055	176.8	0.094007								176.8	0.118567	176.8
	177	0.099867	177	0.099353	177	0.14004	177	0.121255	177	0.138986	177	0.13632	177	0.105915	177	0.102644								177	0.115187	177	0.118062	177	0.109636	177	0.111635	177	0.117473	177	0.120353	177	0.090442	177	0.094031								177	0.118366	177
	177.2	0.099428	177.2	0.099353	177.2	0.139677	177.2	0.12126	177.2	0.138796	177.2	0.136323	177.2	0.106174	177.2	0.102645								177.2	0.114353	177.2	0.11812	177.2	0.108777	177.2	0.111694	177.2	0.116744	177.2	0.120416	177.2	0.09024	177.2	0.094056								177.2	0.118165	177.2
	177.4	0.099017	177.4	0.099353	177.4	0.139112	177.4	0.121264	177.4	0.138344	177.4	0.136325	177.4	0.106259	177.4	0.102647								177.4	0.113687	177.4	0.118178	177.4	0.107541	177.4	0.111753	177.4	0.11587	177.4	0.120479	177.4	0.089865	177.4	0.09408								177.4	0.117939	177.4
	177.6	0.098749	177.6	0.099353	177.6	0.138426	177.6	0.121268	177.6	0.137793	177.6	0.136328	177.6	0.105938	177.6	0.102648								177.6	0.113302	177.6	0.118236	177.6	0.106169	177.6	0.111811	177.6	0.115092	177.6	0.120541	177.6	0.089333	177.6	0.094104								177.6	0.117599	177.6
	177.8	0.098773	177.8	0.099354	177.8	0.138087	177.8	0.121273	177.8	0.137441	177.8	0.13633	177.8	0.105337	177.8	0.102649								177.8	0.113074	177.8	0.118294	177.8	0.105112	177.8	0.11187	177.8	0.114628	177.8	0.120604	177.8	0.088657	177.8	0.094128								177.8	0.117139	177.8
	178	0.098826	178	0.099354	178	0.138004	178	0.121277	178	0.137247	178	0.136333	178	0.10481	178	0.10265								178	0.112724	178	0.118352	178	0.104511	178	0.111929	178	0.114548	178	0.120666	178	0.087905	178	0.094152								178	0.116441	178
	178.2	0.098888	178.2	0.099354	178.2	0.138094	178.2	0.121281	178.2	0.137386	178.2	0.136335	178.2	0.104115	178.2	0.102651								178.2	0.112252	178.2	0.118409	178.2	0.104369	178.2	0.111987	178.2	0.11486	178.2	0.120728	178.2	0.087217	178.2	0.094176								178.2	0.115673	178.2
	178.4	0.098861	178.4	0.099354	178.4	0.138283	178.4	0.121286	178.4	0.137775	178.4	0.136338	178.4	0.103456	178.4	0.102653								178.4	0.111738	178.4	0.118467	178.4	0.104573	178.4	0.112046	178.4	0.115464	178.4	0.120791	178.4	0.086925	178.4	0.0942								178.4	0.114962	178.4
	178.6	0.098867	178.6	0.099354	178.6	0.138667	178.6	0.12129	178.6	0.138412	178.6	0.13634	178.6	0.10299	178.6	0.102654								178.6	0.111267	178.6	0.118524	178.6	0.104909	178.6	0.112104	178.6	0.116179	178.6	0.120853	178.6	0.086979	178.6	0.094224								178.6	0.114565	178.6
	178.8	0.098956	178.8	0.099354	178.8	0.139192	178.8	0.121294	178.8	0.139159	178.8	0.136343	178.8	0.102706	178.8	0.102655								178.8	0.111017	178.8	0.118582	178.8	0.105426	178.8	0.112162	178.8	0.117011	178.8	0.120915	178.8	0.087262	178.8	0.094247								178.8	0.114537	178.8
	179	0.099269	179	0.099354	179	0.139986	179	0.121298	179	0.140182	179	0.136345	179	0.10239	179	0.102656								179	0.111149	179	0.118639	179	0.10625	179	0.11222	179	0.117977	179	0.120976	179	0.087645	179	0.094271								179	0.114904	179
	179.2	0.099795	179.2	0.099354	179.2	0.141034	179.2	0.121302	179.2	0.141447	179.2	0.136348	179.2	0.102157	179.2	0.102657								179.2	0.111607	179.2	0.118696	179.2	0.107444	179.2	0.112278	179.2	0.11914	179.2	0.121038	179.2	0.088019	179.2	0.094295								179.2	0.115518	179.2
	179.4	0.100541	179.4	0.099355	179.4	0.142177	179.4	0.121306	179.4	0.142776	179.4	0.13635	179.4	0.101866	179.4	0.102658								179.4	0.112224	179.4	0.118753	179.4	0.108835	179.4	0.112336	179.4	0.120304	179.4	0.1211	179.4	0.088264	179.4	0.094318								179.4	0.116215	179.4
	179.6	0.101321	179.6	0.099355	179.6	0.143086	179.6	0.12131	179.6	0.143747	179.6	0.136353	179.6	0.101697	179.6	0.102659								179.6	0.112902	179.6	0.11881	179.6	0.110082	179.6	0.112394	179.6	0.121298	179.6	0.121161	179.6	0.088451	179.6	0.094342								179.6	0.116874	179.6
	179.8	0.101876	179.8	0.099355	179.8	0.143652	179.8	0.121315	179.8	0.144255	179.8	0.136355	179.8	0.101685	179.8	0.10266								179.8	0.113458	179.8	0.118867	179.8	0.111056	179.8	0.112452	179.8	0.121984	179.8	0.121223	179.8	0.088619	179.8	0.094365								179.8	0.117376	179.8
	180	0.10209	180	0.099355	180	0.143849	180	0.121319	180	0.144299	180	0.136357	180	0.101842	180	0.102662								180	0.113813	180	0.118924	180	0.111664	180	0.11251	180	0.122377	180	0.121284	180	0.089005	180	0.094388								180	0.117736	180
	180.2	0.101924	180.2	0.099355	180.2	0.143538	180.2	0.121323	180.2	0.143805	180.2	0.13636	180.2	0.102239	180.2	0.102663								180.2	0.113902	180.2	0.118981	180.2	0.111729	180.2	0.112567	180.2	0.12237	180.2	0.121346	180.2	0.089666	180.2	0.094412								180.2	0.117961	180.2
	180.4	0.101609	180.4	0.099355	180.4	0.14253	180.4	0.121327	180.4	0.142683	180.4	0.136362	180.4	0.102832	180.4	0.102664								180.4	0.113938	180.4	0.119037	180.4	0.111142	180.4	0.112625	180.4	0.121915	180.4	0.121407	180.4	0.090507	180.4	0.094435								180.4	0.11828	180.4
	180.6	0.101303	180.6	0.099355	180.6	0.141181	180.6	0.121331	180.6	0.141175	180.6	0.136364	180.6	0.103369	180.6	0.102665								180.6	0.114004	180.6	0.119094	180.6	0.110271	180.6	0.112682	180.6	0.121177	180.6	0.121468	180.6	0.091341	180.6	0.094458								180.6	0.118762	180.6
	180.8	0.101064	180.8	0.099355	180.8	0.139829	180.8	0.121335	180.8	0.139556	180.8	0.136367	180.8	0.103872	180.8	0.102666								180.8	0.114202	180.8	0.11915	180.8	0.109376	180.8	0.112739	180.8	0.120349	180.8	0.121529	180.8	0.092155	180.8	0.094481								180.8	0.119363	180.8
	181	0.100899	181	0.099355	181	0.138622	181	0.121338	181	0.138051	181	0.136369	181	0.104103	181	0.102667								181	0.114537	181	0.119207	181	0.108726	181	0.112797	181	0.119638	181	0.12159	181	0.09262	181	0.094504								181	0.119948	181
	181.2	0.100976	181.2	0.099356	181.2	0.137717	181.2	0.121342	181.2	0.136789	181.2	0.136371	181.2	0.103951	181.2	0.102668								181.2	0.115013	181.2	0.119263	181.2	0.108557	181.2	0.112854	181.2	0.119074	181.2	0.121651	181.2	0.092669	181.2	0.094527								181.2	0.120529	181.2
	181.4	0.101266	181.4	0.099356	181.4	0.137497	181.4	0.121346	181.4	0.136015	181.4	0.136374	181.4	0.103534	181.4	0.102669								181.4	0.115433	181.4	0.119319	181.4	0.108967	181.4	0.112911	181.4	0.118766	181.4	0.121711	181.4	0.092323	181.4	0.09455								181.4	0.121095	181.4
	181.6	0.101514	181.6	0.099356	181.6	0.137544	181.6	0.12135	181.6	0.13564	181.6	0.136376	181.6	0.103147	181.6	0.10267								181.6	0.115595	181.6	0.119375	181.6	0.10956	181.6	0.112968	181.6	0.118507	181.6	0.121772	181.6	0.0917	181.6	0.094573								181.6	0.121538	181.6
	181.8	0.101759	181.8	0.099356	181.8	0.137851	181.8	0.121354	181.8	0.13575	181.8	0.136378	181.8	0.10276	181.8	0.102671								181.8	0.115627	181.8	0.119431	181.8	0.110258	181.8	0.113025	181.8	0.118318	181.8	0.121832	181.8	0.090977	181.8	0.094596								181.8	0.12195	181.8
	182	0.101881	182	0.099356	182	0.138408	182	0.121358	182	0.136215	182	0.13638	182	0.102435	182	0.102672								182	0.115596	182	0.119487	182	0.110949	182	0.113082	182	0.118074	182	0.121893	182	0.090278	182	0.094618								182	0.122354	182
	182.2	0.101998	182.2	0.099356	182.2	0.139248	182.2	0.121362	182.2	0.136974	182.2	0.136382	182.2	0.102156	182.2	0.102673								182.2	0.115629	182.2	0.119543	182.2	0.111701	182.2	0.113138	182.2	0.11787	182.2	0.121953	182.2	0.089566	182.2	0.094641								182.2	0.122768	182.2
	182.4	0.101943	182.4	0.099356	182.4	0.140136	182.4	0.121365	182.4	0.137767	182.4	0.136385	182.4	0.101873	182.4	0.102674								182.4	0.115743	182.4	0.119598	182.4	0.112502	182.4	0.113195	182.4	0.11777	182.4	0.122013	182.4	0.088797	182.4	0.094664								182.4	0.123048	182.4
	182.6	0.10191	182.6	0.099356	182.6	0.141166	182.6	0.121369	182.6	0.138714	182.6	0.136387	182.6	0.101541	182.6	0.102675								182.6	0.115976	182.6	0.119654	182.6	0.113528	182.6	0.113251	182.6	0.117841	182.6	0.122074	182.6	0.088007	182.6	0.094686								182.6	0.123243	182.6
	182.8	0.101831	182.8	0.099356	182.8	0.142167	182.8	0.121373	182.8	0.13971	182.8	0.136389	182.8	0.101197	182.8	0.102676								182.8	0.116085	182.8	0.119709	182.8	0.114479	182.8	0.113308	182.8	0.118026	182.8	0.122134	182.8	0.087188	182.8	0.094709								182.8	0.123307	182.8
	183	0.101859	183	0.099356	183	0.143028	183	0.121377	183	0.140594	183	0.136391	183	0.10089	183	0.102677								183	0.116138	183	0.119765	183	0.115155	183	0.113364	183	0.11819	183	0.122194	183	0.086482	183	0.094731								183	0.123282	183
	183.2	0.101791	183.2	0.099357	183.2	0.143516	183.2	0.12138	183.2	0.141089	183.2	0.136393	183.2	0.100795	183.2	0.102678								183.2	0.116089	183.2	0.11982	183.2	0.115172	183.2	0.113421	183.2	0.118094	183.2	0.122253	183.2	0.086007	183.2	0.094753								183.2	0.123186	183.2
	183.4	0.101552	183.4	0.099357	183.4	0.143616	183.4	0.121384	183.4	0.141321	183.4	0.136395	183.4	0.10094	183.4	0.102679								183.4	0.115766	183.4	0.119875	183.4	0.114833	183.4	0.113477	183.4	0.117734	183.4	0.122313	183.4	0.085823	183.4	0.094776								183.4	0.122907	183.4
	183.6	0.101135	183.6	0.099357	183.6	0.14356	183.6	0.121388	183.6	0.14138	183.6	0.136398	183.6	0.101385	183.6	0.10268								183.6	0.115176	183.6	0.119931	183.6	0.114265	183.6	0.113533	183.6	0.117377	183.6	0.122373	183.6	0.086102	183.6	0.094798								183.6	0.122386	183.6
	183.8	0.100523	183.8	0.099357	183.8	0.143384	183.8	0.121391	183.8	0.141261	183.8	0.1364	183.8	0.102216	183.8	0.102681								183.8	0.114475	183.8	0.119986	183.8	0.113698	183.8	0.113589	183.8	0.117174	183.8	0.122432	183.8	0.086809	183.8	0.09482								183.8	0.121673	183.8
	184	0.099759	184	0.099357	184	0.143016	184	0.121395	184	0.140987	184	0.136402	184	0.103424	184	0.102682								184	0.113747	184	0.120041	184	0.113246	184	0.113645	184	0.117166	184	0.122492	184	0.08786	184	0.094842								184	0.120891	184
	184.2	0.098869	184.2	0.099357	184.2	0.142704	184.2	0.121398	184.2	0.140757	184.2	0.136404	184.2	0.104604	184.2	0.102683								184.2	0.113007	184.2	0.120095	184.2	0.113113	184.2	0.113701	184.2	0.1174	184.2	0.122551	184.2	0.08901	184.2	0.094864								184.2	0.119954	184.2
	184.4	0.098104	184.4	0.099357	184.4	0.1427	184.4	0.121402	184.4	0.140731	184.4	0.136406	184.4	0.10551	184.4	0.102684								184.4	0.112547	184.4	0.12015	184.4	0.113315	184.4	0.113756	184.4	0.117966	184.4	0.122611	184.4	0.090113	184.4	0.094886								184.4	0.119093	184.4
	184.6	0.09749	184.6	0.099357	184.6	0.142799	184.6	0.121406	184.6	0.140769	184.6	0.136408	184.6	0.105946	184.6	0.102685								184.6	0.112417	184.6	0.120205	184.6	0.113752	184.6	0.113812	184.6	0.118693	184.6	0.12267	184.6	0.090819	184.6	0.094908								184.6	0.118406	184.6
	184.8	0.097185	184.8	0.099357	184.8	0.142963	184.8	0.121409	184.8	0.140838	184.8	0.13641	184.8	0.105969	184.8	0.102686								184.8	0.112578	184.8	0.120259	184.8	0.114296	184.8	0.113868	184.8	0.119422	184.8	0.122729	184.8	0.091223	184.8	0.09493								184.8	0.118015	184.8
	185	0.097184	185	0.099357	185	0.143211	185	0.121413	185	0.141001	185	0.136412	185	0.10571	185	0.102687								185	0.112865	185	0.120314	185	0.11476	185	0.113923	185	0.120137	185	0.122788	185	0.09128	185	0.094951								185	0.117832	185
	185.2	0.097402	185.2	0.099357	185.2	0.143449	185.2	0.121416	185.2	0.141306	185.2	0.136414	185.2	0.105481	185.2	0.102687								185.2	0.113145	185.2	0.120368	185.2	0.115217	185.2	0.113979	185.2	0.120985	185.2	0.122847	185.2	0.091202	185.2	0.094973								185.2	0.117696	185.2
	185.4	0.09777	185.4	0.099358	185.4	0.143655	185.4	0.12142	185.4	0.141587	185.4	0.136416	185.4	0.105333	185.4	0.102688								185.4	0.113422	185.4	0.120423	185.4	0.115643	185.4	0.114034	185.4	0.121855	185.4	0.122906	185.4	0.091097	185.4	0.094995								185.4	0.117614	185.4
	185.6	0.098158	185.6	0.099358	185.6	0.143822	185.6	0.121423	185.6	0.141896	185.6	0.136418	185.6	0.105246	185.6	0.102689								185.6	0.113667	185.6	0.120477	185.6	0.115967	185.6	0.114089	185.6	0.122595	185.6	0.122964	185.6	0.091174	185.6	0.095016								185.6	0.117517	185.6
	185.8	0.098629	185.8	0.099358	185.8	0.143828	185.8	0.121426	185.8	0.142094	185.8	0.13642	185.8	0.105241	185.8	0.10269								185.8	0.113939	185.8	0.120531	185.8	0.116201	185.8	0.114144	185.8	0.123064	185.8	0.123023	185.8	0.091356	185.8	0.095038								185.8	0.117451	185.8
	186	0.099202	186	0.099358	186	0.143809	186	0.12143	186	0.142228	186	0.136422	186	0.10534	186	0.102691								186	0.114268	186	0.120585	186	0.116404	186	0.114199	186	0.123363	186	0.123082	186	0.091748	186	0.095059								186	0.117503	186
	186.2	0.10001	186.2	0.099358	186.2	0.143772	186.2	0.121433	186.2	0.142277	186.2	0.136424	186.2	0.105411	186.2	0.102692								186.2	0.114701	186.2	0.120639	186.2	0.11651	186.2	0.114254	186.2	0.123348	186.2	0.12314	186.2	0.09218	186.2	0.095081								186.2	0.117971	186.2
	186.4	0.100821	186.4	0.099358	186.4	0.143599	186.4	0.121437	186.4	0.142307	186.4	0.136426	186.4	0.105564	186.4	0.102693								186.4	0.115043	186.4	0.120693	186.4	0.116329	186.4	0.114309	186.4	0.123193	186.4	0.123199	186.4	0.092694	186.4	0.095102								186.4	0.118636	186.4
	186.6	0.101611	186.6	0.099358	186.6	0.1435	186.6	0.12144	186.6	0.142132	186.6	0.136428	186.6	0.105866	186.6	0.102694								186.6	0.115335	186.6	0.120746	186.6	0.115936	186.6	0.114364	186.6	0.122885	186.6	0.123257	186.6	0.093165	186.6	0.095123								186.6	0.119445	186.6
	186.8	0.102222	186.8	0.099358	186.8	0.143475	186.8	0.121443	186.8	0.141823	186.8	0.13643	186.8	0.106211	186.8	0.102695								186.8	0.115435	186.8	0.1208	186.8	0.115383	186.8	0.114419	186.8	0.122574	186.8	0.123315	186.8	0.093527	186.8	0.095145								186.8	0.120215	186.8
	187	0.102618	187	0.099358	187	0.143624	187	0.121447	187	0.14152	187	0.136431	187	0.10667	187	0.102695								187	0.1154	187	0.120854	187	0.114924	187	0.114474	187	0.12229	187	0.123373	187	0.093668	187	0.095166								187	0.120809	187
	187.2	0.102547	187.2	0.099358	187.2	0.144081	187.2	0.12145	187.2	0.141385	187.2	0.136433	187.2	0.10731	187.2	0.102696								187.2	0.115202	187.2	0.120907	187.2	0.114564	187.2	0.114528	187.2	0.122301	187.2	0.123431	187.2	0.093762	187.2	0.095187								187.2	0.120981	187.2
	187.4	0.102101	187.4	0.099358	187.4	0.144815	187.4	0.121453	187.4	0.141377	187.4	0.136435	187.4	0.108092	187.4	0.102697								187.4	0.115	187.4	0.120961	187.4	0.114342	187.4	0.114583	187.4	0.122382	187.4	0.123489	187.4	0.093729	187.4	0.095208								187.4	0.120866	187.4
	187.6	0.101529	187.6	0.099358	187.6	0.14557	187.6	0.121456	187.6	0.141469	187.6	0.136437	187.6	0.108769	187.6	0.102698								187.6	0.114883	187.6	0.121014	187.6	0.114288	187.6	0.114637	187.6	0.122585	187.6	0.123547	187.6	0.093491	187.6	0.095229								187.6	0.12056	187.6
	187.8	0.101025	187.8	0.099359	187.8	0.14642	187.8	0.12146	187.8	0.141448	187.8	0.136439	187.8	0.109092	187.8	0.102699								187.8	0.115024	187.8	0.121067	187.8	0.114312	187.8	0.114691	187.8	0.122755	187.8	0.123605	187.8	0.093041	187.8	0.09525								187.8	0.120088	187.8
	188	0.10057	188	0.099359	188	0.14719	188	0.121463	188	0.141268	188	0.136441	188	0.109001	188	0.1027								188	0.115292	188	0.12112	188	0.11444	188	0.114746	188	0.123057	188	0.123662	188	0.092475	188	0.095271								188	0.119464	188
	188.2	0.100128	188.2	0.099359	188.2	0.147628	188.2	0.121466	188.2	0.140834	188.2	0.136442	188.2	0.108694	188.2	0.1027								188.2	0.115698	188.2	0.121173	188.2	0.114648	188.2	0.1148	188.2	0.123299	188.2	0.12372	188.2	0.091887	188.2	0.095292								188.2	0.118801	188.2
	188.4	0.099776	188.4	0.099359	188.4	0.147832	188.4	0.121469	188.4	0.14038	188.4	0.136444	188.4	0.108253	188.4	0.102701								188.4	0.116192	188.4	0.121226	188.4	0.114984	188.4	0.114854	188.4	0.123721	188.4	0.123777	188.4	0.091468	188.4	0.095312								188.4	0.118101	188.4
	188.6	0.099485	188.6	0.099359	188.6	0.14776	188.6	0.121472	188.6	0.139993	188.6	0.136446	188.6	0.107789	188.6	0.102702								188.6	0.116648	188.6	0.121279	188.6	0.115488	188.6	0.114908	188.6	0.124277	188.6	0.123835	188.6	0.091197	188.6	0.095333								188.6	0.117315	188.6
	188.8	0.099236	188.8	0.099359	188.8	0.147372	188.8	0.121476	188.8	0.139893	188.8	0.136448	188.8	0.107412	188.8	0.102703								188.8	0.116944	188.8	0.121332	188.8	0.116246	188.8	0.114962	188.8	0.125006	188.8	0.123892	188.8	0.09108	188.8	0.095354								188.8	0.116464	188.8
	189	0.099013	189	0.099359	189	0.146624	189	0.121479	189	0.139966	189	0.13645	189	0.106967	189	0.102704								189	0.117175	189	0.121385	189	0.117028	189	0.115015	189	0.125426	189	0.123949	189	0.091192	189	0.095374								189	0.115738	189
	189.2	0.098903	189.2	0.099359	189.2	0.145658	189.2	0.121482	189.2	0.140295	189.2	0.136451	189.2	0.106436	189.2	0.102704								189.2	0.117347	189.2	0.121437	189.2	0.117763	189.2	0.115069	189.2	0.125522	189.2	0.124006	189.2	0.091471	189.2	0.095395								189.2	0.115095	189.2
	189.4	0.098859	189.4	0.099359	189.4	0.14436	189.4	0.121485	189.4	0.140564	189.4	0.136453	189.4	0.105792	189.4	0.102705								189.4	0.117476	189.4	0.12149	189.4	0.11836	189.4	0.115123	189.4	0.125051	189.4	0.124063	189.4	0.09173	189.4	0.095415								189.4	0.1146	189.4
	189.6	0.098833	189.6	0.099359	189.6	0.142949	189.6	0.121488	189.6	0.140813	189.6	0.136455	189.6	0.105025	189.6	0.102706								189.6	0.117573	189.6	0.121542	189.6	0.118721	189.6	0.115176	189.6	0.124302	189.6	0.12412	189.6	0.091964	189.6	0.095436								189.6	0.114342	189.6
	189.8	0.09877	189.8	0.099359	189.8	0.141222	189.8	0.121491	189.8	0.140761	189.8	0.136457	189.8	0.104213	189.8	0.102707								189.8	0.117631	189.8	0.121594	189.8	0.118624	189.8	0.11523	189.8	0.123226	189.8	0.124177	189.8	0.092041	189.8	0.095456								189.8	0.114476	189.8
	190	0.098676	190	0.099359	190	0.139363	190	0.121494	190	0.14051	190	0.136458	190	0.103588	190	0.102707								190	0.117608	190	0.121647	190	0.118167	190	0.115283	190	0.122179	190	0.124234	190	0.091975	190	0.095477								190	0.114776	190
	190.2	0.098736	190.2	0.099359	190.2	0.137474	190.2	0.121497	190.2	0.139899	190.2	0.13646	190.2	0.102965	190.2	0.102708								190.2	0.117695	190.2	0.121699	190.2	0.117366	190.2	0.115337	190.2	0.120972	190.2	0.12429	190.2	0.091652	190.2	0.095497								190.2	0.115388	190.2
	190.4	0.09902	190.4	0.099359	190.4	0.135804	190.4	0.1215	190.4	0.139215	190.4	0.136462	190.4	0.102552	190.4	0.102709								190.4	0.117982	190.4	0.121751	190.4	0.116445	190.4	0.11539	190.4	0.119855	190.4	0.124347	190.4	0.09124	190.4	0.095517								190.4	0.116279	190.4
	190.6	0.099521	190.6	0.09936	190.6	0.134553	190.6	0.121503	190.6	0.138598	190.6	0.136463	190.6	0.102426	190.6	0.10271								190.6	0.118659	190.6	0.121803	190.6	0.115552	190.6	0.115443	190.6	0.118755	190.6	0.124404	190.6	0.090714	190.6	0.095537								190.6	0.117491	190.6
	190.8	0.100039	190.8	0.09936	190.8	0.134081	190.8	0.121506	190.8	0.138365	190.8	0.136465	190.8	0.102546	190.8	0.10271								190.8	0.119594	190.8	0.121855	190.8	0.114987	190.8	0.115496	190.8	0.118029	190.8	0.12446	190.8	0.090251	190.8	0.095557								190.8	0.118655	190.8
	191	0.100702	191	0.09936	191	0.134156	191	0.121509	191	0.138278	191	0.136467	191	0.102814	191	0.102711								191	0.120798	191	0.121907	191	0.114655	191	0.115549	191	0.117478	191	0.124516	191	0.089809	191	0.095577								191	0.119938	191
	191.2	0.101364	191.2	0.09936	191.2	0.134712	191.2	0.121512	191.2	0.138237	191.2	0.136468	191.2	0.103291	191.2	0.102712								191.2	0.121999	191.2	0.121958	191.2	0.114542	191.2	0.115602	191.2	0.117268	191.2	0.124572	191.2	0.089574	191.2	0.095597								191.2	0.121116	191.2
	191.4	0.101818	191.4	0.09936	191.4	0.135569	191.4	0.121515	191.4	0.138062	191.4	0.13647	191.4	0.103763	191.4	0.102713								191.4	0.123051	191.4	0.12201	191.4	0.114451	191.4	0.115655	191.4	0.117261	191.4	0.124629	191.4	0.089464	191.4	0.095617								191.4	0.12214	191.4
	191.6	0.101926	191.6	0.09936	191.6	0.136367	191.6	0.121518	191.6	0.137791	191.6	0.136472	191.6	0.10436	191.6	0.102713								191.6	0.123685	191.6	0.122062	191.6	0.114427	191.6	0.115708	191.6	0.117561	191.6	0.124685	191.6	0.089581	191.6	0.095637								191.6	0.122826	191.6
	191.8	0.101831	191.8	0.09936	191.8	0.136966	191.8	0.121521	191.8	0.137405	191.8	0.136473	191.8	0.105069	191.8	0.102714								191.8	0.124029	191.8	0.122113	191.8	0.114449	191.8	0.11576	191.8	0.117936	191.8	0.124741	191.8	0.090024	191.8	0.095657								191.8	0.123394	191.8
	192	0.101568	192	0.09936	192	0.13765	192	0.121523	192	0.137079	192	0.136475	192	0.10569	192	0.102715								192	0.124057	192	0.122164	192	0.114562	192	0.115813	192	0.118533	192	0.124796	192	0.090768	192	0.095677								192	0.123687	192
	192.2	0.101293	192.2	0.09936	192.2	0.138368	192.2	0.121526	192.2	0.136898	192.2	0.136476	192.2	0.106195	192.2	0.102715								192.2	0.123884	192.2	0.122216	192.2	0.114744	192.2	0.115865	192.2	0.119315	192.2	0.124852	192.2	0.091569	192.2	0.095696								192.2	0.12374	192.2
	192.4	0.101292	192.4	0.09936	192.4	0.139042	192.4	0.121529	192.4	0.137014	192.4	0.136478	192.4	0.106557	192.4	0.102716								192.4	0.123676	192.4	0.122267	192.4	0.114929	192.4	0.115918	192.4	0.120246	192.4	0.124908	192.4	0.0924	192.4	0.095716								192.4	0.123677	192.4
	192.6	0.101531	192.6	0.09936	192.6	0.139635	192.6	0.121532	192.6	0.13733	192.6	0.13648	192.6	0.106747	192.6	0.102717								192.6	0.123487	192.6	0.122318	192.6	0.115025	192.6	0.11597	192.6	0.121045	192.6	0.124964	192.6	0.093481	192.6	0.095735								192.6	0.123511	192.6
	192.8	0.101965	192.8	0.09936	192.8	0.140142	192.8	0.121535	192.8	0.137739	192.8	0.136481	192.8	0.106757	192.8	0.102718								192.8	0.123306	192.8	0.122369	192.8	0.115016	192.8	0.116022	192.8	0.121743	192.8	0.125019	192.8	0.094552	192.8	0.095755								192.8	0.123265	192.8
	193	0.102229	193	0.09936	193	0.140436	193	0.121538	193	0.138168	193	0.136483	193	0.106695	193	0.102718								193	0.122959	193	0.12242	193	0.114919	193	0.116074	193	0.122232	193	0.125074	193	0.095368	193	0.095774								193	0.122899	193
	193.2	0.102295	193.2	0.09936	193.2	0.140504	193.2	0.12154	193.2	0.138704	193.2	0.136484	193.2	0.106358	193.2	0.102719								193.2	0.122589	193.2	0.122471	193.2	0.114754	193.2	0.116127	193.2	0.122586	193.2	0.12513	193.2	0.095797	193.2	0.095794								193.2	0.122635	193.2
	193.4	0.10209	193.4	0.09936	193.4	0.140361	193.4	0.121543	193.4	0.139196	193.4	0.136486	193.4	0.105862	193.4	0.10272								193.4	0.122191	193.4	0.122522	193.4	0.114527	193.4	0.116179	193.4	0.122726	193.4	0.125185	193.4	0.09593	193.4	0.095813								193.4	0.122417	193.4
	193.6	0.101886	193.6	0.09936	193.6	0.140109	193.6	0.121546	193.6	0.139519	193.6	0.136487	193.6	0.105266	193.6	0.10272								193.6	0.121989	193.6	0.122573	193.6	0.114271	193.6	0.11623	193.6	0.122748	193.6	0.12524	193.6	0.095671	193.6	0.095833								193.6	0.122323	193.6
	193.8	0.101704	193.8	0.099361	193.8	0.139606	193.8	0.121549	193.8	0.139556	193.8	0.136489	193.8	0.104688	193.8	0.102721								193.8	0.122075	193.8	0.122623	193.8	0.113892	193.8	0.116282	193.8	0.12257	193.8	0.125295	193.8	0.095159	193.8	0.095852								193.8	0.122323	193.8
	194	0.101618	194	0.099361	194	0.139024	194	0.121551	194	0.139473	194	0.13649	194	0.104172	194	0.102722								194	0.122491	194	0.122674	194	0.113581	194	0.116334	194	0.122367	194	0.12535	194	0.09458	194	0.095871								194	0.122301	194
	194.2	0.101545	194.2	0.099361	194.2	0.138567	194.2	0.121554	194.2	0.139328	194.2	0.136492	194.2	0.10369	194.2	0.102722								194.2	0.122943	194.2	0.122724	194.2	0.113517	194.2	0.116386	194.2	0.122127	194.2	0.125405	194.2	0.094109	194.2	0.09589								194.2	0.122059	194.2
	194.4	0.10158	194.4	0.099361	194.4	0.138496	194.4	0.121557	194.4	0.13933	194.4	0.136493	194.4	0.103241	194.4	0.102723								194.4	0.123356	194.4	0.122774	194.4	0.11385	194.4	0.116437	194.4	0.122092	194.4	0.12546	194.4	0.093722	194.4	0.095909								194.4	0.121565	194.4
	194.6	0.101506	194.6	0.099361	194.6	0.138603	194.6	0.121559	194.6	0.139398	194.6	0.136495	194.6	0.10293	194.6	0.102724								194.6	0.123368	194.6	0.122825	194.6	0.114361	194.6	0.116489	194.6	0.122026	194.6	0.125515	194.6	0.09346	194.6	0.095928								194.6	0.120842	194.6
	194.8	0.101236	194.8	0.099361	194.8	0.138981	194.8	0.121562	194.8	0.139631	194.8	0.136496	194.8	0.102782	194.8	0.102724								194.8	0.122827	194.8	0.122875	194.8	0.11505	194.8	0.11654	194.8	0.122021	194.8	0.125569	194.8	0.093329	194.8	0.095947								194.8	0.119849	194.8
	195	0.100809	195	0.099361	195	0.139312	195	0.121565	195	0.139939	195	0.136498	195	0.102653	195	0.102725								195	0.121777	195	0.122925	195	0.115851	195	0.116592	195	0.122067	195	0.125624	195	0.093352	195	0.095966								195	0.118782	195
	195.2	0.100528	195.2	0.099361	195.2	0.139404	195.2	0.121567	195.2	0.140173	195.2	0.136499	195.2	0.102841	195.2	0.102725								195.2	0.120642	195.2	0.122975	195.2	0.116697	195.2	0.116643	195.2	0.122251	195.2	0.125679	195.2	0.093563	195.2	0.095985								195.2	0.11783	195.2
	195.4	0.100275	195.4	0.099361	195.4	0.139313	195.4	0.12157	195.4	0.140199	195.4	0.1365	195.4	0.103263	195.4	0.102726								195.4	0.119462	195.4	0.123025	195.4	0.117568	195.4	0.116694	195.4	0.122501	195.4	0.125733	195.4	0.093987	195.4	0.096004								195.4	0.116935	195.4
	195.6	0.100137	195.6	0.099361	195.6	0.139378	195.6	0.121572	195.6	0.140255	195.6	0.136502	195.6	0.103477	195.6	0.102727								195.6	0.118375	195.6	0.123075	195.6	0.118527	195.6	0.116745	195.6	0.123136	195.6	0.125787	195.6	0.094376	195.6	0.096023								195.6	0.116071	195.6
	195.8	0.10023	195.8	0.099361	195.8	0.139657	195.8	0.121575	195.8	0.140544	195.8	0.136503	195.8	0.103509	195.8	0.102727								195.8	0.117508	195.8	0.123125	195.8	0.119562	195.8	0.116797	195.8	0.124161	195.8	0.125841	195.8	0.094634	195.8	0.096042								195.8	0.115268	195.8
	196	0.100796	196	0.099361	196	0.140163	196	0.121578	196	0.141049	196	0.136505	196	0.103481	196	0.102728								196	0.117101	196	0.123174	196	0.120504	196	0.116848	196	0.125365	196	0.125896	196	0.094726	196	0.09606								196	0.114832	196
	196.2	0.101537	196.2	0.099361	196.2	0.140871	196.2	0.12158	196.2	0.14167	196.2	0.136506	196.2	0.103508	196.2	0.102729								196.2	0.11698	196.2	0.123224	196.2	0.12127	196.2	0.116898	196.2	0.126519	196.2	0.12595	196.2	0.094787	196.2	0.096079								196.2	0.114778	196.2
	196.4	0.102313	196.4	0.099361	196.4	0.141654	196.4	0.121583	196.4	0.142369	196.4	0.136507	196.4	0.103452	196.4	0.102729								196.4	0.11699	196.4	0.123274	196.4	0.121879	196.4	0.116949	196.4	0.127591	196.4	0.126004	196.4	0.094674	196.4	0.096097								196.4	0.115212	196.4
	196.6	0.102847	196.6	0.099361	196.6	0.142401	196.6	0.121585	196.6	0.14311	196.6	0.136509	196.6	0.103613	196.6	0.10273								196.6	0.117062	196.6	0.123323	196.6	0.122412	196.6	0.117	196.6	0.128426	196.6	0.126058	196.6	0.09445	196.6	0.096116								196.6	0.115937	196.6
	196.8	0.103208	196.8	0.099361	196.8	0.142937	196.8	0.121588	196.8	0.143674	196.8	0.13651	196.8	0.103866	196.8	0.10273								196.8	0.117321	196.8	0.123372	196.8	0.122632	196.8	0.117051	196.8	0.128823	196.8	0.126111	196.8	0.094136	196.8	0.096134								196.8	0.117011	196.8
	197	0.10328	197	0.099361	197	0.143239	197	0.12159	197	0.143903	197	0.136512	197	0.104295	197	0.102731								197	0.117668	197	0.123422	197	0.122413	197	0.117101	197	0.128776	197	0.126165	197	0.093792	197	0.096153								197	0.11807	197
	197.2	0.10324	197.2	0.099361	197.2	0.143204	197.2	0.121593	197.2	0.143839	197.2	0.136513	197.2	0.104557	197.2	0.102732								197.2	0.118119	197.2	0.123471	197.2	0.121707	197.2	0.117152	197.2	0.128342	197.2	0.126219	197.2	0.09327	197.2	0.096171								197.2	0.119015	197.2
	197.4	0.10311	197.4	0.099361	197.4	0.142808	197.4	0.121595	197.4	0.143494	197.4	0.136514	197.4	0.104679	197.4	0.102732								197.4	0.118625	197.4	0.12352	197.4	0.120516	197.4	0.117202	197.4	0.127498	197.4	0.126272	197.4	0.092624	197.4	0.09619								197.4	0.119567	197.4
	197.6	0.103019	197.6	0.099361	197.6	0.142275	197.6	0.121598	197.6	0.142889	197.6	0.136516	197.6	0.1045	197.6	0.102733								197.6	0.119196	197.6	0.123569	197.6	0.118906	197.6	0.117253	197.6	0.126318	197.6	0.126326	197.6	0.091925	197.6	0.096208								197.6	0.119779	197.6
	197.8	0.102984	197.8	0.099362	197.8	0.14179	197.8	0.1216	197.8	0.142128	197.8	0.136517	197.8	0.10407	197.8	0.102733								197.8	0.119631	197.8	0.123618	197.8	0.117224	197.8	0.117303	197.8	0.124992	197.8	0.126379	197.8	0.09135	197.8	0.096226								197.8	0.119744	197.8
	198	0.10299	198	0.099362	198	0.141348	198	0.121602	198	0.141402	198	0.136518	198	0.103571	198	0.102734								198	0.119991	198	0.123667	198	0.115676	198	0.117353	198	0.123801	198	0.126432	198	0.090863	198	0.096244								198	0.119635	198
	198.2	0.10288	198.2	0.099362	198.2	0.140945	198.2	0.121605	198.2	0.140777	198.2	0.136519	198.2	0.103366	198.2	0.102734								198.2	0.120109	198.2	0.123716	198.2	0.114362	198.2	0.117403	198.2	0.122867	198.2	0.126486	198.2	0.090632	198.2	0.096262								198.2	0.119435	198.2
	198.4	0.10269	198.4	0.099362	198.4	0.140638	198.4	0.121607	198.4	0.140365	198.4	0.136521	198.4	0.103436	198.4	0.102735								198.4	0.120129	198.4	0.123764	198.4	0.113348	198.4	0.117453	198.4	0.12247	198.4	0.126539	198.4	0.090669	198.4	0.09628								198.4	0.119324	198.4
	198.6	0.102532	198.6	0.099362	198.6	0.140335	198.6	0.12161	198.6	0.140248	198.6	0.136522	198.6	0.103669	198.6	0.102736								198.6	0.120217	198.6	0.123813	198.6	0.112852	198.6	0.117503	198.6	0.12273	198.6	0.126592	198.6	0.091009	198.6	0.096298								198.6	0.119476	198.6
	198.8	0.102423	198.8	0.099362	198.8	0.140099	198.8	0.121612	198.8	0.140431	198.8	0.136523	198.8	0.104036	198.8	0.102736								198.8	0.120484	198.8	0.123861	198.8	0.112906	198.8	0.117553	198.8	0.123606	198.8	0.126645	198.8	0.091397	198.8	0.096316								198.8	0.119777	198.8
	199	0.102234	199	0.099362	199	0.140082	199	0.121614	199	0.140832	199	0.136525	199	0.104179	199	0.102737								199	0.120638	199	0.12391	199	0.113439	199	0.117603	199	0.124925	199	0.126698	199	0.091796	199	0.096334								199	0.119912	199
	199.2	0.101874	199.2	0.099362	199.2	0.14036	199.2	0.121617	199.2	0.141489	199.2	0.136526	199.2	0.104001	199.2	0.102737								199.2	0.120471	199.2	0.123958	199.2	0.114413	199.2	0.117653	199.2	0.126633	199.2	0.12675	199.2	0.092087	199.2	0.096352								199.2	0.119793	199.2
	199.4	0.101478	199.4	0.099362	199.4	0.140884	199.4	0.121619	199.4	0.142221	199.4	0.136527	199.4	0.103747	199.4	0.102738								199.4	0.120227	199.4	0.124007	199.4	0.115697	199.4	0.117702	199.4	0.128427	199.4	0.126803	199.4	0.092279	199.4	0.09637								199.4	0.1196	199.4
	199.6	0.101166	199.6	0.099362	199.6	0.141587	199.6	0.121621	199.6	0.142911	199.6	0.136528	199.6	0.103489	199.6	0.102738								199.6	0.119963	199.6	0.124055	199.6	0.117035	199.6	0.117752	199.6	0.130151	199.6	0.126856	199.6	0.092227	199.6	0.096388								199.6	0.119497	199.6
	199.8	0.100792	199.8	0.099362	199.8	0.142354	199.8	0.121624	199.8	0.143491	199.8	0.13653	199.8	0.10328	199.8	0.102739								199.8	0.119586	199.8	0.124103	199.8	0.118258	199.8	0.117801	199.8	0.131698	199.8	0.126908	199.8	0.092255	199.8	0.096405								199.8	0.119415	199.8
	200	0.100307	200	0.099362	200	0.14308	200	0.121626	200	0.143935	200	0.136531	200	0.103261	200	0.102739								200	0.119046	200	0.124151	200	0.119389	200	0.117851	200	0.132986	200	0.126961	200	0.092483	200	0.096423								200	0.119355	200
	200.2	0.099881	200.2	0.099362	200.2	0.143782	200.2	0.121628	200.2	0.144134	200.2	0.136532	200.2	0.103439	200.2	0.10274								200.2	0.118685	200.2	0.124199	200.2	0.120323	200.2	0.1179	200.2	0.13382	200.2	0.127013	200.2	0.092762	200.2	0.096441								200.2	0.119374	200.2
	200.4	0.099483	200.4	0.099362	200.4	0.144358	200.4	0.12163	200.4	0.144138	200.4	0.136533	200.4	0.103573	200.4	0.10274								200.4	0.118254	200.4	0.124247	200.4	0.120912	200.4	0.117949	200.4	0.134204	200.4	0.127066	200.4	0.092909	200.4	0.096458								200.4	0.119386	200.4
	200.6	0.099131	200.6	0.099362	200.6	0.144613	200.6	0.121633	200.6	0.144007	200.6	0.136534	200.6	0.103649	200.6	0.102741								200.6	0.117809	200.6	0.124295	200.6	0.121055	200.6	0.117999	200.6	0.134114	200.6	0.127118	200.6	0.09305	200.6	0.096476								200.6	0.119182	200.6
	200.8	0.098796	200.8	0.099362	200.8	0.144726	200.8	0.121635	200.8	0.143801	200.8	0.136536	200.8	0.103476	200.8	0.102741								200.8	0.117444	200.8	0.124343	200.8	0.120831	200.8	0.118048	200.8	0.133675	200.8	0.12717	200.8	0.092982	200.8	0.096493								200.8	0.118735	200.8
	201	0.098765	201	0.099362	201	0.144795	201	0.121637	201	0.143487	201	0.136537	201	0.103048	201	0.102742								201	0.117453	201	0.12439	201	0.120272	201	0.118097	201	0.132991	201	0.127222	201	0.092647	201	0.096511								201	0.118286	201
	201.2	0.098881	201.2	0.099362	201.2	0.144758	201.2	0.121639	201.2	0.143065	201.2	0.136538	201.2	0.102438	201.2	0.102742								201.2	0.117759	201.2	0.124438	201.2	0.119439	201.2	0.118146	201.2	0.13215	201.2	0.127274	201.2	0.092245	201.2	0.096528								201.2	0.117877	201.2
	201.4	0.099048	201.4	0.099362	201.4	0.144421	201.4	0.121641	201.4	0.142633	201.4	0.136539	201.4	0.101922	201.4	0.102743								201.4	0.118319	201.4	0.124485	201.4	0.118635	201.4	0.118195	201.4	0.131182	201.4	0.127326	201.4	0.092032	201.4	0.096545								201.4	0.117573	201.4
	201.6	0.099047	201.6	0.099362	201.6	0.143941	201.6	0.121644	201.6	0.142202	201.6	0.13654	201.6	0.101694	201.6	0.102744								201.6	0.118892	201.6	0.124533	201.6	0.117969	201.6	0.118244	201.6	0.130075	201.6	0.127378	201.6	0.091962	201.6	0.096563								201.6	0.11739	201.6
	201.8	0.09916	201.8	0.099362	201.8	0.143406	201.8	0.121646	201.8	0.141833	201.8	0.136542	201.8	0.101821	201.8	0.102744								201.8	0.11953	201.8	0.12458	201.8	0.117491	201.8	0.118292	201.8	0.12892	201.8	0.127429	201.8	0.092116	201.8	0.09658								201.8	0.117538	201.8
	202	0.099279	202	0.099362	202	0.142722	202	0.121648	202	0.14163	202	0.136543	202	0.102282	202	0.102744								202	0.120228	202	0.124627	202	0.117165	202	0.118341	202	0.127773	202	0.127481	202	0.092401	202	0.096597								202	0.117911	202
	202.2	0.099504	202.2	0.099362	202.2	0.1419	202.2	0.12165	202.2	0.141613	202.2	0.136544	202.2	0.102746	202.2	0.102745								202.2	0.121034	202.2	0.124674	202.2	0.11708	202.2	0.11839	202.2	0.126762	202.2	0.127533	202.2	0.092713	202.2	0.096614								202.2	0.118475	202.2
	202.4	0.099926	202.4	0.099362	202.4	0.14115	202.4	0.121652	202.4	0.141666	202.4	0.136545	202.4	0.103216	202.4	0.102745								202.4	0.121848	202.4	0.124722	202.4	0.117015	202.4	0.118438	202.4	0.125852	202.4	0.127584	202.4	0.092947	202.4	0.096631								202.4	0.118935	202.4
	202.6	0.100516	202.6	0.099363	202.6	0.140512	202.6	0.121654	202.6	0.141604	202.6	0.136546	202.6	0.10358	202.6	0.102746								202.6	0.122567	202.6	0.124769	202.6	0.116826	202.6	0.118487	202.6	0.125141	202.6	0.127636	202.6	0.093076	202.6	0.096648								202.6	0.119118	202.6
	202.8	0.101032	202.8	0.099363	202.8	0.139842	202.8	0.121656	202.8	0.141354	202.8	0.136547	202.8	0.103966	202.8	0.102746								202.8	0.123	202.8	0.124816	202.8	0.116538	202.8	0.118535	202.8	0.124624	202.8	0.127687	202.8	0.09312	202.8	0.096665								202.8	0.118997	202.8
	203	0.101606	203	0.099363	203	0.139203	203	0.121659	203	0.140796	203	0.136548	203	0.104164	203	0.102747								203	0.12335	203	0.124862	203	0.116042	203	0.118583	203	0.124169	203	0.127738	203	0.093028	203	0.096682								203	0.118842	203
	203.2	0.102168	203.2	0.099363	203.2	0.138727	203.2	0.121661	203.2	0.140059	203.2	0.136549	203.2	0.104266	203.2	0.102747								203.2	0.123496	203.2	0.124909	203.2	0.115315	203.2	0.118631	203.2	0.123768	203.2	0.127789	203.2	0.092886	203.2	0.096699								203.2	0.118642	203.2
	203.4	0.102639	203.4	0.099363	203.4	0.138351	203.4	0.121663	203.4	0.139073	203.4	0.136551	203.4	0.104302	203.4	0.102748								203.4	0.123581	203.4	0.124956	203.4	0.114291	203.4	0.11868	203.4	0.123372	203.4	0.12784	203.4	0.092956	203.4	0.096716								203.4	0.118555	203.4
	203.6	0.10308	203.6	0.099363	203.6	0.137972	203.6	0.121665	203.6	0.13794	203.6	0.136552	203.6	0.104417	203.6	0.102748								203.6	0.123714	203.6	0.125003	203.6	0.113214	203.6	0.118728	203.6	0.123024	203.6	0.127891	203.6	0.093338	203.6	0.096733								203.6	0.118702	203.6
	203.8	0.103617	203.8	0.099363	203.8	0.137627	203.8	0.121667	203.8	0.136707	203.8	0.136553	203.8	0.10453	203.8	0.102749								203.8	0.124085	203.8	0.125049	203.8	0.112051	203.8	0.118776	203.8	0.122678	203.8	0.127942	203.8	0.093762	203.8	0.09675								203.8	0.119092	203.8
	204	0.104096	204	0.099363	204	0.137293	204	0.121669	204	0.135539	204	0.136554	204	0.104757	204	0.102749								204	0.12441	204	0.125096	204	0.111018	204	0.118824	204	0.122493	204	0.127993	204	0.094293	204	0.096766								204	0.119551	204
	204.2	0.104569	204.2	0.099363	204.2	0.13683	204.2	0.121671	204.2	0.134419	204.2	0.136555	204.2	0.105068	204.2	0.10275								204.2	0.124773	204.2	0.125142	204.2	0.110033	204.2	0.118871	204.2	0.122376	204.2	0.128044	204.2	0.094898	204.2	0.096783								204.2	0.120067	204.2
	204.4	0.105058	204.4	0.099363	204.4	0.136513	204.4	0.121673	204.4	0.133588	204.4	0.136556	204.4	0.105335	204.4	0.10275								204.4	0.125169	204.4	0.125188	204.4	0.109382	204.4	0.118919	204.4	0.122451	204.4	0.128095	204.4	0.095346	204.4	0.0968								204.4	0.12069	204.4
	204.6	0.105636	204.6	0.099363	204.6	0.136365	204.6	0.121675	204.6	0.133155	204.6	0.136557	204.6	0.105451	204.6	0.102751								204.6	0.125599	204.6	0.125235	204.6	0.108936	204.6	0.118967	204.6	0.122573	204.6	0.128145	204.6	0.095597	204.6	0.096816								204.6	0.121382	204.6
	204.8	0.106038	204.8	0.099363	204.8	0.136216	204.8	0.121677	204.8	0.133081	204.8	0.136558	204.8	0.105462	204.8	0.102751								204.8	0.125855	204.8	0.125281	204.8	0.10876	204.8	0.119015	204.8	0.122577	204.8	0.128196	204.8	0.095778	204.8	0.096833								204.8	0.121907	204.8
	205	0.106185	205	0.099363	205	0.136159	205	0.121679	205	0.133317	205	0.136559	205	0.105465	205	0.102752								205	0.125862	205	0.125327	205	0.108957	205	0.119062	205	0.12237	205	0.128246	205	0.095887	205	0.096849								205	0.122215	205
	205.2	0.106114	205.2	0.099363	205.2	0.13658	205.2	0.121681	205.2	0.133862	205.2	0.13656	205.2	0.10559	205.2	0.102752								205.2	0.125456	205.2	0.125373	205.2	0.109644	205.2	0.11911	205.2	0.122108	205.2	0.128297	205.2	0.095915	205.2	0.096866								205.2	0.122394	205.2
	205.4	0.105881	205.4	0.099363	205.4	0.137102	205.4	0.121683	205.4	0.134513	205.4	0.136561	205.4	0.105808	205.4	0.102752								205.4	0.124762	205.4	0.125419	205.4	0.110586	205.4	0.119157	205.4	0.121826	205.4	0.128347	205.4	0.095932	205.4	0.096882								205.4	0.122377	205.4
	205.6	0.105381	205.6	0.099363	205.6	0.13757	205.6	0.121685	205.6	0.135109	205.6	0.136562	205.6	0.106195	205.6	0.102753								205.6	0.123891	205.6	0.125465	205.6	0.111648	205.6	0.119204	205.6	0.121656	205.6	0.128397	205.6	0.09592	205.6	0.096898								205.6	0.122156	205.6
	205.8	0.104762	205.8	0.099363	205.8	0.138071	205.8	0.121687	205.8	0.135563	205.8	0.136563	205.8	0.106531	205.8	0.102753								205.8	0.122963	205.8	0.125511	205.8	0.112719	205.8	0.119252	205.8	0.121737	205.8	0.128447	205.8	0.095794	205.8	0.096915								205.8	0.12173	205.8
	206	0.104178	206	0.099363	206	0.138649	206	0.121689	206	0.135915	206	0.136564	206	0.106987	206	0.102754								206	0.121984	206	0.125556	206	0.113653	206	0.119299	206	0.122129	206	0.128497	206	0.095711	206	0.096931								206	0.121159	206
	206.2	0.10348	206.2	0.099363	206.2	0.139014	206.2	0.12169	206.2	0.136139	206.2	0.136565	206.2	0.107356	206.2	0.102754								206.2	0.120987	206.2	0.125602	206.2	0.114398	206.2	0.119346	206.2	0.122761	206.2	0.128547	206.2	0.095697	206.2	0.096947								206.2	0.120275	206.2
	206.4	0.1028	206.4	0.099363	206.4	0.139231	206.4	0.121692	206.4	0.136258	206.4	0.136566	206.4	0.107474	206.4	0.102755								206.4	0.120119	206.4	0.125647	206.4	0.11506	206.4	0.119393	206.4	0.123493	206.4	0.128597	206.4	0.095736	206.4	0.096963								206.4	0.119361	206.4
	206.6	0.10224	206.6	0.099363	206.6	0.139429	206.6	0.121694	206.6	0.13632	206.6	0.136567	206.6	0.10716	206.6	0.102755								206.6	0.119473	206.6	0.125693	206.6	0.115665	206.6	0.11944	206.6	0.124241	206.6	0.128647	206.6	0.095773	206.6	0.096979								206.6	0.118544	206.6
	206.8	0.101876	206.8	0.099363	206.8	0.139713	206.8	0.121696	206.8	0.136444	206.8	0.136568	206.8	0.106599	206.8	0.102755								206.8	0.119141	206.8	0.125738	206.8	0.116391	206.8	0.119487	206.8	0.125067	206.8	0.128697	206.8	0.095935	206.8	0.096995								206.8	0.118094	206.8
	207	0.101582	207	0.099363	207	0.139909	207	0.121698	207	0.136528	207	0.136569	207	0.105798	207	0.102756								207	0.11913	207	0.125784	207	0.117106	207	0.119534	207	0.125867	207	0.128746	207	0.0962	207	0.097011								207	0.117925	207
	207.2	0.101548	207.2	0.099363	207.2	0.139959	207.2	0.1217	207.2	0.136567	207.2	0.13657	207.2	0.105081	207.2	0.102756								207.2	0.119526	207.2	0.125829	207.2	0.117914	207.2	0.119581	207.2	0.12662	207.2	0.128796	207.2	0.096549	207.2	0.097027								207.2	0.118166	207.2
	207.4	0.10158	207.4	0.099363	207.4	0.140145	207.4	0.121702	207.4	0.136613	207.4	0.136571	207.4	0.104496	207.4	0.102757								207.4	0.120074	207.4	0.125874	207.4	0.118738	207.4	0.119627	207.4	0.127337	207.4	0.128846	207.4	0.096785	207.4	0.097043								207.4	0.118597	207.4
	207.6	0.101705	207.6	0.099363	207.6	0.14029	207.6	0.121704	207.6	0.136659	207.6	0.136572	207.6	0.104132	207.6	0.102757								207.6	0.120638	207.6	0.125919	207.6	0.119525	207.6	0.119674	207.6	0.12795	207.6	0.128895	207.6	0.097011	207.6	0.097059								207.6	0.119162	207.6
	207.8	0.101859	207.8	0.099363	207.8	0.140165	207.8	0.121705	207.8	0.136727	207.8	0.136573	207.8	0.103998	207.8	0.102757								207.8	0.121128	207.8	0.125964	207.8	0.120023	207.8	0.11972	207.8	0.128319	207.8	0.128944	207.8	0.097088	207.8	0.097075								207.8	0.119686	207.8
	208	0.102164	208	0.099363	208	0.1398	208	0.121707	208	0.136812	208	0.136574	208	0.104008	208	0.102758								208	0.121717	208	0.126009	208	0.120199	208	0.119767	208	0.128405	208	0.128994	208	0.09706	208	0.097091								208	0.120245	208
	208.2	0.102482	208.2	0.099363	208.2	0.139282	208.2	0.121709	208.2	0.136865	208.2	0.136575	208.2	0.104028	208.2	0.102758								208.2	0.122319	208.2	0.126054	208.2	0.119994	208.2	0.119813	208.2	0.128228	208.2	0.129043	208.2	0.096901	208.2	0.097107								208.2	0.120728	208.2
	208.4	0.102849	208.4	0.099363	208.4	0.138514	208.4	0.121711	208.4	0.136773	208.4	0.136576	208.4	0.104279	208.4	0.102759								208.4	0.122904	208.4	0.126099	208.4	0.119549	208.4	0.11986	208.4	0.12782	208.4	0.129092	208.4	0.096786	208.4	0.097122								208.4	0.121215	208.4
	208.6	0.103022	208.6	0.099363	208.6	0.13785	208.6	0.121713	208.6	0.136619	208.6	0.136577	208.6	0.104863	208.6	0.102759								208.6	0.123231	208.6	0.126144	208.6	0.119157	208.6	0.119906	208.6	0.127318	208.6	0.129141	208.6	0.096715	208.6	0.097138								208.6	0.12153	208.6
	208.8	0.102892	208.8	0.099363	208.8	0.137519	208.8	0.121714	208.8	0.136501	208.8	0.136578	208.8	0.105888	208.8	0.102759								208.8	0.123114	208.8	0.126188	208.8	0.118822	208.8	0.119952	208.8	0.126815	208.8	0.12919	208.8	0.096988	208.8	0.097154								208.8	0.121752	208.8
	209	0.102292	209	0.099364	209	0.13714	209	0.121716	209	0.136377	209	0.136579	209	0.107097	209	0.10276								209	0.122569	209	0.126233	209	0.11852	209	0.119998	209	0.126302	209	0.129239	209	0.097504	209	0.097169								209	0.121792	209
	209.2	0.101416	209.2	0.099364	209.2	0.136791	209.2	0.121718	209.2	0.136284	209.2	0.136579	209.2	0.108418	209.2	0.10276								209.2	0.121856	209.2	0.126277	209.2	0.118192	209.2	0.120044	209.2	0.125807	209.2	0.129288	209.2	0.098188	209.2	0.097185								209.2	0.12177	209.2
	209.4	0.100356	209.4	0.099364	209.4	0.136505	209.4	0.12172	209.4	0.136388	209.4	0.13658	209.4	0.109653	209.4	0.10276								209.4	0.121079	209.4	0.126322	209.4	0.11786	209.4	0.12009	209.4	0.125441	209.4	0.129337	209.4	0.098965	209.4	0.0972								209.4	0.121523	209.4
	209.6	0.099265	209.6	0.099364	209.6	0.136212	209.6	0.121721	209.6	0.136763	209.6	0.136581	209.6	0.110759	209.6	0.102761								209.6	0.120375	209.6	0.126366	209.6	0.117432	209.6	0.120136	209.6	0.125119	209.6	0.129385	209.6	0.099846	209.6	0.097216								209.6	0.121243	209.6
	209.8	0.098187	209.8	0.099364	209.8	0.135962	209.8	0.121723	209.8	0.137319	209.8	0.136582	209.8	0.111518	209.8	0.102761								209.8	0.119974	209.8	0.12641	209.8	0.117105	209.8	0.120182	209.8	0.12502	209.8	0.129434	209.8	0.100552	209.8	0.097231								209.8	0.120809	209.8
	210	0.097363	210	0.099364	210	0.136085	210	0.121725	210	0.138098	210	0.136583	210	0.111841	210	0.102762								210	0.119894	210	0.126455	210	0.117067	210	0.120228	210	0.125254	210	0.129482	210	0.100938	210	0.097247								210	0.120334	210
	210.2	0.0967	210.2	0.099364	210.2	0.136605	210.2	0.121726	210.2	0.139068	210.2	0.136584	210.2	0.111727	210.2	0.102762								210.2	0.119921	210.2	0.126499	210.2	0.117356	210.2	0.120273	210.2	0.125927	210.2	0.129531	210.2	0.101068	210.2	0.097262								210.2	0.119695	210.2
	210.4	0.096154	210.4	0.099364	210.4	0.137422	210.4	0.121728	210.4	0.140189	210.4	0.136585	210.4	0.111337	210.4	0.102762								210.4	0.11988	210.4	0.126543	210.4	0.117977	210.4	0.120319	210.4	0.126843	210.4	0.129579	210.4	0.100979	210.4	0.097277								210.4	0.118964	210.4
	210.6	0.095672	210.6	0.099364	210.6	0.138408	210.6	0.12173	210.6	0.141209	210.6	0.136586	210.6	0.1108	210.6	0.102763								210.6	0.119737	210.6	0.126587	210.6	0.118665	210.6	0.120364	210.6	0.127884	210.6	0.129627	210.6	0.100659	210.6	0.097292								210.6	0.118065	210.6
	210.8	0.095357	210.8	0.099364	210.8	0.13937	210.8	0.121731	210.8	0.142069	210.8	0.136586	210.8	0.110169	210.8	0.102763								210.8	0.119496	210.8	0.126631	210.8	0.119427	210.8	0.12041	210.8	0.128889	210.8	0.129676	210.8	0.100156	210.8	0.097308								210.8	0.117172	210.8
	211	0.095031	211	0.099364	211	0.140452	211	0.121733	211	0.142845	211	0.136587	211	0.109456	211	0.102763								211	0.119127	211	0.126675	211	0.12011	211	0.120455	211	0.129844	211	0.129724	211	0.09955	211	0.097323								211	0.116221	211
	211.2	0.09486	211.2	0.099364	211.2	0.141363	211.2	0.121735	211.2	0.14346	211.2	0.136588	211.2	0.10876	211.2	0.102764								211.2	0.118863	211.2	0.126718	211.2	0.120625	211.2	0.120501	211.2	0.130593	211.2	0.129772	211.2	0.098843	211.2	0.097338								211.2	0.115378	211.2
	211.4	0.094964	211.4	0.099364	211.4	0.141985	211.4	0.121736	211.4	0.143736	211.4	0.136589	211.4	0.107935	211.4	0.102764								211.4	0.118883	211.4	0.126762	211.4	0.120792	211.4	0.120546	211.4	0.131175	211.4	0.12982	211.4	0.098018	211.4	0.097353								211.4	0.114761	211.4
	211.6	0.095545	211.6	0.099364	211.6	0.142198	211.6	0.121738	211.6	0.14365	211.6	0.13659	211.6	0.106909	211.6	0.102764								211.6	0.119364	211.6	0.126806	211.6	0.120823	211.6	0.120591	211.6	0.13173	211.6	0.129868	211.6	0.097243	211.6	0.097368								211.6	0.114569	211.6
	211.8	0.096552	211.8	0.099364	211.8	0.142004	211.8	0.12174	211.8	0.143256	211.8	0.136591	211.8	0.105841	211.8	0.102765								211.8	0.1202	211.8	0.126849	211.8	0.120704	211.8	0.120636	211.8	0.132253	211.8	0.129916	211.8	0.09666	211.8	0.097383								211.8	0.114777	211.8
	212	0.097861	212	0.099364	212	0.141427	212	0.121741	212	0.142627	212	0.136592	212	0.104986	212	0.102765								212	0.121265	212	0.126893	212	0.120517	212	0.120681	212	0.132765	212	0.129963	212	0.096304	212	0.097398								212	0.115334	212
	212.2	0.099117	212.2	0.099364	212.2	0.140775	212.2	0.121743	212.2	0.141993	212.2	0.136592	212.2	0.104247	212.2	0.102766								212.2	0.122224	212.2	0.126936	212.2	0.120341	212.2	0.120726	212.2	0.133202	212.2	0.130011	212.2	0.096206	212.2	0.097413								212.2	0.116007	212.2
	212.4	0.100026	212.4	0.099364	212.4	0.14012	212.4	0.121745	212.4	0.141495	212.4	0.136593	212.4	0.103703	212.4	0.102766								212.4	0.12295	212.4	0.126979	212.4	0.12018	212.4	0.120771	212.4	0.133571	212.4	0.130059	212.4	0.096476	212.4	0.097428								212.4	0.11666	212.4
	212.6	0.100522	212.6	0.099364	212.6	0.139424	212.6	0.121746	212.6	0.141083	212.6	0.136594	212.6	0.103288	212.6	0.102766								212.6	0.12351	212.6	0.127023	212.6	0.11994	212.6	0.120816	212.6	0.133752	212.6	0.130106	212.6	0.09688	212.6	0.097442								212.6	0.117183	212.6
	212.8	0.100729	212.8	0.099364	212.8	0.138931	212.8	0.121748	212.8	0.140701	212.8	0.136595	212.8	0.102962	212.8	0.102767								212.8	0.123985	212.8	0.127066	212.8	0.119474	212.8	0.120861	212.8	0.13369	212.8	0.130154	212.8	0.097335	212.8	0.097457								212.8	0.117519	212.8
	213	0.100827	213	0.099364	213	0.138695	213	0.121749	213	0.140389	213	0.136596	213	0.102829	213	0.102767								213	0.124411	213	0.127109	213	0.118929	213	0.120906	213	0.133417	213	0.130201	213	0.097839	213	0.097472								213	0.11785	213
	213.2	0.100847	213.2	0.099364	213.2	0.138554	213.2	0.121751	213.2	0.14009	213.2	0.136596	213.2	0.102829	213.2	0.102767								213.2	0.124887	213.2	0.127152	213.2	0.11835	213.2	0.12095	213.2	0.132976	213.2	0.130248	213.2	0.098195	213.2	0.097487								213.2	0.118239	213.2
	213.4	0.100895	213.4	0.099364	213.4	0.138549	213.4	0.121752	213.4	0.139754	213.4	0.136597	213.4	0.103073	213.4	0.102768								213.4	0.125509	213.4	0.127195	213.4	0.117918	213.4	0.120995	213.4	0.132546	213.4	0.130296	213.4	0.098299	213.4	0.097501								213.4	0.118679	213.4
	213.6	0.100882	213.6	0.099364	213.6	0.138653	213.6	0.121754	213.6	0.139529	213.6	0.136598	213.6	0.103476	213.6	0.102768								213.6	0.126012	213.6	0.127238	213.6	0.117625	213.6	0.121039	213.6	0.132164	213.6	0.130343	213.6	0.098163	213.6	0.097516								213.6	0.118989	213.6
	213.8	0.100762	213.8	0.099364	213.8	0.138785	213.8	0.121756	213.8	0.139467	213.8	0.136599	213.8	0.104032	213.8	0.102768								213.8	0.126361	213.8	0.127281	213.8	0.117604	213.8	0.121084	213.8	0.131872	213.8	0.13039	213.8	0.098067	213.8	0.097531								213.8	0.119172	213.8
	214	0.100603	214	0.099364	214	0.138864	214	0.121757	214	0.139584	214	0.136599	214	0.10461	214	0.102768								214	0.126539	214	0.127323	214	0.117836	214	0.121128	214	0.131671	214	0.130437	214	0.097994	214	0.097545								214	0.119263	214
	214.2	0.1005	214.2	0.099364	214.2	0.13904	214.2	0.121759	214.2	0.139651	214.2	0.1366	214.2	0.10535	214.2	0.102769								214.2	0.126687	214.2	0.127366	214.2	0.118251	214.2	0.121172	214.2	0.131579	214.2	0.130484	214.2	0.098064	214.2	0.09756								214.2	0.119354	214.2
	214.4	0.100511	214.4	0.099364	214.4	0.139353	214.4	0.12176	214.4	0.139666	214.4	0.136601	214.4	0.105882	214.4	0.102769								214.4	0.126783	214.4	0.127409	214.4	0.118768	214.4	0.121217	214.4	0.131437	214.4	0.130531	214.4	0.098066	214.4	0.097574								214.4	0.119507	214.4
	214.6	0.100748	214.6	0.099364	214.6	0.139987	214.6	0.121762	214.6	0.139613	214.6	0.136602	214.6	0.106175	214.6	0.102769								214.6	0.127067	214.6	0.127451	214.6	0.119367	214.6	0.121261	214.6	0.131275	214.6	0.130577	214.6	0.098008	214.6	0.097588								214.6	0.119834	214.6
	214.8	0.101205	214.8	0.099364	214.8	0.140675	214.8	0.121763	214.8	0.139358	214.8	0.136603	214.8	0.106195	214.8	0.10277								214.8	0.127369	214.8	0.127494	214.8	0.119937	214.8	0.121305	214.8	0.131049	214.8	0.130624	214.8	0.097586	214.8	0.097603								214.8	0.120269	214.8
	215	0.101853	215	0.099364	215	0.141241	215	0.121765	215	0.138757	215	0.136603	215	0.105943	215	0.10277								215	0.127649	215	0.127536	215	0.120263	215	0.121349	215	0.130746	215	0.130671	215	0.096993	215	0.097617								215	0.120771	215
	215.2	0.102722	215.2	0.099364	215.2	0.141439	215.2	0.121766	215.2	0.138028	215.2	0.136604	215.2	0.105567	215.2	0.10277								215.2	0.127951	215.2	0.127578	215.2	0.120392	215.2	0.121393	215.2	0.130362	215.2	0.130717	215.2	0.096397	215.2	0.097631								215.2	0.121369	215.2
	215.4	0.103736	215.4	0.099364	215.4	0.141446	215.4	0.121767	215.4	0.13739	215.4	0.136605	215.4	0.105268	215.4	0.102771								215.4	0.128334	215.4	0.127621	215.4	0.120288	215.4	0.121437	215.4	0.130014	215.4	0.130764	215.4	0.096074	215.4	0.097646								215.4	0.122074	215.4
	215.6	0.104767	215.6	0.099364	215.6	0.141435	215.6	0.121769	215.6	0.136941	215.6	0.136606	215.6	0.105037	215.6	0.102771								215.6	0.128735	215.6	0.127663	215.6	0.120132	215.6	0.121481	215.6	0.129788	215.6	0.13081	215.6	0.095925	215.6	0.09766								215.6	0.122878	215.6
	215.8	0.105649	215.8	0.099364	215.8	0.141545	215.8	0.12177	215.8	0.136766	215.8	0.136606	215.8	0.105128	215.8	0.102771								215.8	0.129155	215.8	0.127705	215.8	0.119955	215.8	0.121524	215.8	0.129609	215.8	0.130857	215.8	0.096107	215.8	0.097674								215.8	0.123721	215.8
	216	0.106226	216	0.099364	216	0.141704	216	0.121772	216	0.136791	216	0.136607	216	0.105413	216	0.102772								216	0.12962	216	0.127747	216	0.119802	216	0.121568	216	0.129382	216	0.130903	216	0.09644	216	0.097688								216	0.124536	216
	216.2	0.106434	216.2	0.099364	216.2	0.142106	216.2	0.121773	216.2	0.136921	216.2	0.136608	216.2	0.105655	216.2	0.102772								216.2	0.129944	216.2	0.127789	216.2	0.119611	216.2	0.121612	216.2	0.129151	216.2	0.130949	216.2	0.096807	216.2	0.097702								216.2	0.125218	216.2
	216.4	0.106413	216.4	0.099364	216.4	0.142647	216.4	0.121775	216.4	0.13711	216.4	0.136608	216.4	0.105833	216.4	0.102772								216.4	0.129993	216.4	0.127831	216.4	0.119493	216.4	0.121655	216.4	0.129013	216.4	0.130995	216.4	0.09716	216.4	0.097716								216.4	0.125765	216.4
	216.6	0.106319	216.6	0.099364	216.6	0.143019	216.6	0.121776	216.6	0.137375	216.6	0.136609	216.6	0.105972	216.6	0.102772								216.6	0.129734	216.6	0.127873	216.6	0.119454	216.6	0.121699	216.6	0.128905	216.6	0.131041	216.6	0.09751	216.6	0.09773								216.6	0.126206	216.6
	216.8	0.106203	216.8	0.099364	216.8	0.14311	216.8	0.121778	216.8	0.137678	216.8	0.13661	216.8	0.105823	216.8	0.102773								216.8	0.129339	216.8	0.127915	216.8	0.119444	216.8	0.121742	216.8	0.128936	216.8	0.131087	216.8	0.097599	216.8	0.097744								216.8	0.126402	216.8
	217	0.106095	217	0.099364	217	0.143099	217	0.121779	217	0.137984	217	0.136611	217	0.105837	217	0.102773								217	0.128916	217	0.127956	217	0.119522	217	0.121785	217	0.129087	217	0.131133	217	0.097582	217	0.097758								217	0.126317	217
	217.2	0.10603	217.2	0.099364	217.2	0.142892	217.2	0.12178	217.2	0.138391	217.2	0.136611	217.2	0.106013	217.2	0.102773								217.2	0.128527	217.2	0.127998	217.2	0.119771	217.2	0.121829	217.2	0.12951	217.2	0.131179	217.2	0.097521	217.2	0.097772								217.2	0.12602	217.2
	217.4	0.10591	217.4	0.099364	217.4	0.142492	217.4	0.121782	217.4	0.138825	217.4	0.136612	217.4	0.106277	217.4	0.102774								217.4	0.128204	217.4	0.128039	217.4	0.120272	217.4	0.121872	217.4	0.130103	217.4	0.131225	217.4	0.097592	217.4	0.097786								217.4	0.125473	217.4
	217.6	0.105683	217.6	0.099364	217.6	0.14218	217.6	0.121783	217.6	0.139188	217.6	0.136613	217.6	0.106734	217.6	0.102774								217.6	0.127912	217.6	0.128081	217.6	0.120924	217.6	0.121915	217.6	0.130971	217.6	0.131271	217.6	0.097745	217.6	0.0978								217.6	0.124632	217.6
	217.8	0.10542	217.8	0.099364	217.8	0.141925	217.8	0.121784	217.8	0.139249	217.8	0.136613	217.8	0.107473	217.8	0.102774								217.8	0.127613	217.8	0.128122	217.8	0.121592	217.8	0.121958	217.8	0.131783	217.8	0.131316	217.8	0.098037	217.8	0.097814								217.8	0.123732	217.8
	218	0.105139	218	0.099364	218	0.141626	218	0.121786	218	0.139092	218	0.136614	218	0.107993	218	0.102774								218	0.12721	218	0.128164	218	0.122134	218	0.122001	218	0.132535	218	0.131362	218	0.09819	218	0.097827								218	0.122768	218
	218.2	0.104838	218.2	0.099364	218.2	0.141148	218.2	0.121787	218.2	0.138774	218.2	0.136615	218.2	0.108252	218.2	0.102775								218.2	0.126773	218.2	0.128205	218.2	0.122553	218.2	0.122044	218.2	0.133123	218.2	0.131407	218.2	0.098293	218.2	0.097841								218.2	0.121789	218.2
	218.4	0.104525	218.4	0.099364	218.4	0.140576	218.4	0.121789	218.4	0.138314	218.4	0.136615	218.4	0.108659	218.4	0.102775								218.4	0.126345	218.4	0.128246	218.4	0.122568	218.4	0.122087	218.4	0.133406	218.4	0.131453	218.4	0.098263	218.4	0.097855								218.4	0.120921	218.4
	218.6	0.104242	218.6	0.099364	218.6	0.139865	218.6	0.12179	218.6	0.137754	218.6	0.136616	218.6	0.109044	218.6	0.102775								218.6	0.126063	218.6	0.128287	218.6	0.122145	218.6	0.12213	218.6	0.133274	218.6	0.131498	218.6	0.09824	218.6	0.097868								218.6	0.120385	218.6
	218.8	0.104062	218.8	0.099365	218.8	0.139037	218.8	0.121791	218.8	0.137246	218.8	0.136617	218.8	0.109354	218.8	0.102776								218.8	0.126019	218.8	0.128328	218.8	0.121429	218.8	0.122173	218.8	0.132867	218.8	0.131543	218.8	0.09824	218.8	0.097882								218.8	0.120229	218.8
	219	0.103963	219	0.099365	219	0.138312	219	0.121793	219	0.136887	219	0.136617	219	0.109642	219	0.102776								219	0.126199	219	0.128369	219	0.120696	219	0.122215	219	0.132395	219	0.131589	219	0.09836	219	0.097896								219	0.120491	219
	219.2	0.103975	219.2	0.099365	219.2	0.137748	219.2	0.121794	219.2	0.136465	219.2	0.136618	219.2	0.10987	219.2	0.102776								219.2	0.126557	219.2	0.12841	219.2	0.119891	219.2	0.122258	219.2	0.131741	219.2	0.131634	219.2	0.09843	219.2	0.097909								219.2	0.121127	219.2
	219.4	0.104028	219.4	0.099365	219.4	0.137115	219.4	0.121795	219.4	0.136073	219.4	0.136619	219.4	0.110058	219.4	0.102776								219.4	0.126885	219.4	0.128451	219.4	0.119084	219.4	0.122301	219.4	0.131078	219.4	0.131679	219.4	0.098557	219.4	0.097923								219.4	0.121883	219.4
	219.6	0.10406	219.6	0.099365	219.6	0.13648	219.6	0.121796	219.6	0.135629	219.6	0.136619	219.6	0.110017	219.6	0.102777								219.6	0.127125	219.6	0.128492	219.6	0.118263	219.6	0.122343	219.6	0.130302	219.6	0.131724	219.6	0.09865	219.6	0.097936								219.6	0.122658	219.6
	219.8	0.103983	219.8	0.099365	219.8	0.136024	219.8	0.121798	219.8	0.135296	219.8	0.13662	219.8	0.109559	219.8	0.102777								219.8	0.127229	219.8	0.128533	219.8	0.117451	219.8	0.122385	219.8	0.129674	219.8	0.131769	219.8	0.098797	219.8	0.097949								219.8	0.123259	219.8
	220	0.104046	220	0.099365	220	0.135511	220	0.121799	220	0.135032	220	0.13662	220	0.108769	220	0.102777								220	0.127398	220	0.128573	220	0.116591	220	0.122428	220	0.129074	220	0.131814	220	0.09901	220	0.097963								220	0.123737	220
	220.2	0.104355	220.2	0.099365	220.2	0.134826	220.2	0.1218	220.2	0.134913	220.2	0.136621	220.2	0.107751	220.2	0.102777								220.2	0.127677	220.2	0.128614	220.2	0.115719	220.2	0.12247	220.2	0.128486	220.2	0.131858	220.2	0.099223	220.2	0.097976								220.2	0.124046	220.2
	220.4	0.10498	220.4	0.099365	220.4	0.134301	220.4	0.121802	220.4	0.134848	220.4	0.136622	220.4	0.10651	220.4	0.102778								220.4	0.128306	220.4	0.128654	220.4	0.11497	220.4	0.122512	220.4	0.127915	220.4	0.131903	220.4	0.099283	220.4	0.097989								220.4	0.12436	220.4
	220.6	0.105692	220.6	0.099365	220.6	0.134021	220.6	0.121803	220.6	0.134893	220.6	0.136622	220.6	0.105449	220.6	0.102778								220.6	0.129181	220.6	0.128695	220.6	0.114552	220.6	0.122554	220.6	0.127529	220.6	0.131948	220.6	0.099311	220.6	0.098003								220.6	0.124553	220.6
	220.8	0.106473	220.8	0.099365	220.8	0.133846	220.8	0.121804	220.8	0.135114	220.8	0.136623	220.8	0.104679	220.8	0.102778								220.8	0.130122	220.8	0.128735	220.8	0.114629	220.8	0.122597	220.8	0.127407	220.8	0.131992	220.8	0.0993	220.8	0.098016								220.8	0.124721	220.8
	221	0.107085	221	0.099365	221	0.133955	221	0.121805	221	0.135549	221	0.136624	221	0.10417	221	0.102778								221	0.130841	221	0.128776	221	0.115267	221	0.122639	221	0.127577	221	0.132037	221	0.099273	221	0.098029								221	0.124711	221
	221.2	0.107584	221.2	0.099365	221.2	0.134511	221.2	0.121807	221.2	0.136154	221.2	0.136624	221.2	0.104035	221.2	0.102779								221.2	0.131332	221.2	0.128816	221.2	0.116389	221.2	0.122681	221.2	0.128144	221.2	0.132081	221.2	0.099413	221.2	0.098042								221.2	0.124734	221.2
	221.4	0.107804	221.4	0.099365	221.4	0.135169	221.4	0.121808	221.4	0.136832	221.4	0.136625	221.4	0.103972	221.4	0.102779								221.4	0.131491	221.4	0.128856	221.4	0.117882	221.4	0.122722	221.4	0.12889	221.4	0.132126	221.4	0.099654	221.4	0.098055								221.4	0.124775	221.4
	221.6	0.107743	221.6	0.099365	221.6	0.135813	221.6	0.121809	221.6	0.137623	221.6	0.136625	221.6	0.103953	221.6	0.102779								221.6	0.131336	221.6	0.128896	221.6	0.119674	221.6	0.122764	221.6	0.129836	221.6	0.13217	221.6	0.099972	221.6	0.098068								221.6	0.12486	221.6
	221.8	0.107443	221.8	0.099365	221.8	0.13666	221.8	0.12181	221.8	0.138478	221.8	0.136626	221.8	0.103987	221.8	0.102779								221.8	0.131014	221.8	0.128936	221.8	0.121658	221.8	0.122806	221.8	0.130856	221.8	0.132214	221.8	0.100253	221.8	0.098082								221.8	0.125063	221.8
	222	0.106918	222	0.099365	222	0.137693	222	0.121812	222	0.139201	222	0.136627	222	0.10439	222	0.10278								222	0.13054	222	0.128976	222	0.123574	222	0.122848	222	0.131796	222	0.132258	222	0.100392	222	0.098095								222	0.12536	222
	222.2	0.106036	222.2	0.099365	222.2	0.138693	222.2	0.121813	222.2	0.139681	222.2	0.136627	222.2	0.104775	222.2	0.10278								222.2	0.12976	222.2	0.129016	222.2	0.125349	222.2	0.122889	222.2	0.132587	222.2	0.132302	222.2	0.100093	222.2	0.098107								222.2	0.125488	222.2
	222.4	0.104851	222.4	0.099365	222.4	0.139608	222.4	0.121814	222.4	0.139885	222.4	0.136628	222.4	0.105266	222.4	0.10278								222.4	0.128714	222.4	0.129056	222.4	0.126735	222.4	0.122931	222.4	0.133223	222.4	0.132346	222.4	0.099483	222.4	0.09812								222.4	0.125341	222.4
	222.6	0.103654	222.6	0.099365	222.6	0.140354	222.6	0.121815	222.6	0.139906	222.6	0.136628	222.6	0.105772	222.6	0.10278								222.6	0.127602	222.6	0.129096	222.6	0.127581	222.6	0.122973	222.6	0.133658	222.6	0.13239	222.6	0.098709	222.6	0.098133								222.6	0.12503	222.6
	222.8	0.102437	222.8	0.099365	222.8	0.14064	222.8	0.121816	222.8	0.139701	222.8	0.136629	222.8	0.106476	222.8	0.102781								222.8	0.126392	222.8	0.129136	222.8	0.127688	222.8	0.123014	222.8	0.133786	222.8	0.132434	222.8	0.098052	222.8	0.098146								222.8	0.124519	222.8
	223	0.101351	223	0.099365	223	0.140378	223	0.121817	223	0.13946	223	0.13663	223	0.107132	223	0.102781								223	0.12528	223	0.129175	223	0.127195	223	0.123055	223	0.133698	223	0.132478	223	0.097585	223	0.098159								223	0.12395	223
	223.2	0.100309	223.2	0.099365	223.2	0.139927	223.2	0.121819	223.2	0.139333	223.2	0.13663	223.2	0.107816	223.2	0.102781								223.2	0.124409	223.2	0.129215	223.2	0.126216	223.2	0.123097	223.2	0.13331	223.2	0.132522	223.2	0.097453	223.2	0.098172								223.2	0.123384	223.2
	223.4	0.09948	223.4	0.099365	223.4	0.139405	223.4	0.12182	223.4	0.139435	223.4	0.136631	223.4	0.108306	223.4	0.102781								223.4	0.123998	223.4	0.129254	223.4	0.124947	223.4	0.123138	223.4	0.13288	223.4	0.132566	223.4	0.097543	223.4	0.098185								223.4	0.122943	223.4
	223.6	0.098764	223.6	0.099365	223.6	0.138821	223.6	0.121821	223.6	0.139607	223.6	0.136631	223.6	0.108573	223.6	0.102781								223.6	0.123901	223.6	0.129294	223.6	0.123627	223.6	0.123179	223.6	0.132414	223.6	0.132609	223.6	0.0977	223.6	0.098197								223.6	0.122605	223.6
	223.8	0.09829	223.8	0.099365	223.8	0.138323	223.8	0.121822	223.8	0.139716	223.8	0.136632	223.8	0.108473	223.8	0.102782								223.8	0.124209	223.8	0.129333	223.8	0.122432	223.8	0.12322	223.8	0.131939	223.8	0.132653	223.8	0.097737	223.8	0.09821								223.8	0.122486	223.8
	224	0.097976	224	0.099365	224	0.13802	224	0.121823	224	0.139714	224	0.136632	224	0.108125	224	0.102782								224	0.124916	224	0.129372	224	0.121499	224	0.123261	224	0.131546	224	0.132696	224	0.097805	224	0.098223								224	0.122562	224
	224.2	0.097805	224.2	0.099365	224.2	0.137772	224.2	0.121824	224.2	0.139614	224.2	0.136633	224.2	0.107729	224.2	0.102782								224.2	0.125897	224.2	0.129412	224.2	0.120771	224.2	0.123302	224.2	0.131285	224.2	0.13274	224.2	0.098035	224.2	0.098235								224.2	0.122665	224.2
	224.4	0.0978	224.4	0.099365	224.4	0.137581	224.4	0.121826	224.4	0.139441	224.4	0.136633	224.4	0.107367	224.4	0.102782								224.4	0.126877	224.4	0.129451	224.4	0.120359	224.4	0.123343	224.4	0.130919	224.4	0.132783	224.4	0.098392	224.4	0.098248								224.4	0.122707	224.4
	224.6	0.098111	224.6	0.099365	224.6	0.137568	224.6	0.121827	224.6	0.139356	224.6	0.136634	224.6	0.107035	224.6	0.102783								224.6	0.127848	224.6	0.12949	224.6	0.120327	224.6	0.123384	224.6	0.130616	224.6	0.132826	224.6	0.098799	224.6	0.09826								224.6	0.122715	224.6
	224.8	0.098673	224.8	0.099365	224.8	0.137665	224.8	0.121828	224.8	0.139393	224.8	0.136635	224.8	0.106713	224.8	0.102783								224.8	0.128822	224.8	0.129529	224.8	0.120603	224.8	0.123425	224.8	0.130512	224.8	0.132869	224.8	0.099264	224.8	0.098273								224.8	0.122769	224.8
	225	0.09932	225	0.099365	225	0.137893	225	0.121829	225	0.139667	225	0.136635	225	0.106449	225	0.102783								225	0.129652	225	0.129568	225	0.12121	225	0.123466	225	0.130712	225	0.132912	225	0.099625	225	0.098285								225	0.122759	225
	225.2	0.100084	225.2	0.099365	225.2	0.138195	225.2	0.12183	225.2	0.140016	225.2	0.136636	225.2	0.106278	225.2	0.102783								225.2	0.13026	225.2	0.129607	225.2	0.122042	225.2	0.123506	225.2	0.131102	225.2	0.132956	225.2	0.099759	225.2	0.098298								225.2	0.12279	225.2
	225.4	0.10089	225.4	0.099365	225.4	0.13859	225.4	0.121831	225.4	0.140296	225.4	0.136636	225.4	0.106079	225.4	0.102783								225.4	0.130662	225.4	0.129646	225.4	0.122989	225.4	0.123547	225.4	0.131793	225.4	0.132999	225.4	0.099611	225.4	0.09831								225.4	0.122785	225.4
	225.6	0.101635	225.6	0.099365	225.6	0.138827	225.6	0.121832	225.6	0.140244	225.6	0.136637	225.6	0.105971	225.6	0.102784								225.6	0.130895	225.6	0.129685	225.6	0.123619	225.6	0.123588	225.6	0.13253	225.6	0.133041	225.6	0.099197	225.6	0.098322								225.6	0.122748	225.6
	225.8	0.102235	225.8	0.099365	225.8	0.13898	225.8	0.121833	225.8	0.139951	225.8	0.136637	225.8	0.106005	225.8	0.102784								225.8	0.130944	225.8	0.129723	225.8	0.12383	225.8	0.123628	225.8	0.133214	225.8	0.133084	225.8	0.098581	225.8	0.098335								225.8	0.122545	225.8
	226	0.102681	226	0.099365	226	0.139037	226	0.121834	226	0.139395	226	0.136638	226	0.10606	226	0.102784								226	0.13081	226	0.129762	226	0.123424	226	0.123669	226	0.133642	226	0.133127	226	0.09805	226	0.098347								226	0.122236	226
	226.2	0.10301	226.2	0.099365	226.2	0.138902	226.2	0.121836	226.2	0.138722	226.2	0.136638	226.2	0.106311	226.2	0.102784								226.2	0.130634	226.2	0.129801	226.2	0.122625	226.2	0.123709	226.2	0.133893	226.2	0.13317	226.2	0.097775	226.2	0.098359								226.2	0.121878	226.2
	226.4	0.103003	226.4	0.099365	226.4	0.138596	226.4	0.121837	226.4	0.13803	226.4	0.136639	226.4	0.106885	226.4	0.102784								226.4	0.130257	226.4	0.129839	226.4	0.121596	226.4	0.123749	226.4	0.133985	226.4	0.133213	226.4	0.097828	226.4	0.098372								226.4	0.121501	226.4
	226.6	0.102659	226.6	0.099365	226.6	0.13839	226.6	0.121838	226.6	0.137432	226.6	0.136639	226.6	0.107473	226.6	0.102785								226.6	0.129683	226.6	0.129878	226.6	0.120624	226.6	0.12379	226.6	0.133991	226.6	0.133255	226.6	0.098093	226.6	0.098384								226.6	0.121043	226.6
	226.8	0.101818	226.8	0.099365	226.8	0.13827	226.8	0.121839	226.8	0.136927	226.8	0.13664	226.8	0.108116	226.8	0.102785								226.8	0.128741	226.8	0.129916	226.8	0.119815	226.8	0.12383	226.8	0.133971	226.8	0.133298	226.8	0.098544	226.8	0.098396								226.8	0.120313	226.8
	227	0.100624	227	0.099365	227	0.138299	227	0.12184	227	0.136448	227	0.13664	227	0.108808	227	0.102785								227	0.127642	227	0.129955	227	0.11923	227	0.12387	227	0.134018	227	0.13334	227	0.09892	227	0.098408								227	0.119421	227
	227.2	0.099021	227.2	0.099365	227.2	0.138792	227.2	0.121841	227.2	0.136057	227.2	0.136641	227.2	0.109268	227.2	0.102785								227.2	0.126408	227.2	0.129993	227.2	0.118985	227.2	0.12391	227.2	0.13418	227.2	0.133383	227.2	0.099182	227.2	0.09842								227.2	0.118437	227.2
	227.4	0.097342	227.4	0.099365	227.4	0.139466	227.4	0.121842	227.4	0.135717	227.4	0.136641	227.4	0.109489	227.4	0.102785								227.4	0.125371	227.4	0.130031	227.4	0.118953	227.4	0.12395	227.4	0.134352	227.4	0.133425	227.4	0.099414	227.4	0.098432								227.4	0.117539	227.4
	227.6	0.095749	227.6	0.099365	227.6	0.139974	227.6	0.121843	227.6	0.135497	227.6	0.136642	227.6	0.109833	227.6	0.102786								227.6	0.124614	227.6	0.130069	227.6	0.119027	227.6	0.12399	227.6	0.134389	227.6	0.133467	227.6	0.099793	227.6	0.098444								227.6	0.116821	227.6
	227.8	0.094508	227.8	0.099365	227.8	0.140373	227.8	0.121844	227.8	0.135503	227.8	0.136642	227.8	0.110232	227.8	0.102786								227.8	0.12424	227.8	0.130107	227.8	0.119218	227.8	0.12403	227.8	0.134229	227.8	0.133509	227.8	0.100244	227.8	0.098456								227.8	0.116332	227.8
	228	0.093781	228	0.099365	228	0.140844	228	0.121845	228	0.135832	228	0.136643	228	0.110519	228	0.102786								228	0.124271	228	0.130145	228	0.119714	228	0.12407	228	0.133796	228	0.133551	228	0.100681	228	0.098468								228	0.116114	228
	228.2	0.093712	228.2	0.099365	228.2	0.141344	228.2	0.121846	228.2	0.136553	228.2	0.136643	228.2	0.110753	228.2	0.102786								228.2	0.12476	228.2	0.130183	228.2	0.120487	228.2	0.124109	228.2	0.133423	228.2	0.133593	228.2	0.101185	228.2	0.09848								228.2	0.1162	228.2
	228.4	0.094248	228.4	0.099365	228.4	0.141864	228.4	0.121847	228.4	0.137566	228.4	0.136644	228.4	0.110859	228.4	0.102786								228.4	0.12566	228.4	0.130221	228.4	0.121406	228.4	0.124149	228.4	0.133155	228.4	0.133635	228.4	0.101632	228.4	0.098492								228.4	0.116548	228.4
	228.6	0.095135	228.6	0.099365	228.6	0.142578	228.6	0.121848	228.6	0.138787	228.6	0.136644	228.6	0.110622	228.6	0.102787								228.6	0.126767	228.6	0.130259	228.6	0.122501	228.6	0.124189	228.6	0.133194	228.6	0.133677	228.6	0.101942	228.6	0.098504								228.6	0.117028	228.6
	228.8	0.096287	228.8	0.099365	228.8	0.143234	228.8	0.121849	228.8	0.139806	228.8	0.136645	228.8	0.109949	228.8	0.102787								228.8	0.127955	228.8	0.130297	228.8	0.123481	228.8	0.124228	228.8	0.133286	228.8	0.133719	228.8	0.102105	228.8	0.098516								228.8	0.11776	228.8
	229	0.097664	229	0.099365	229	0.143592	229	0.12185	229	0.140442	229	0.136645	229	0.109005	229	0.102787								229	0.129181	229	0.130335	229	0.12412	229	0.124268	229	0.133484	229	0.133761	229	0.102176	229	0.098528								229	0.118845	229
	229.2	0.099346	229.2	0.099365	229.2	0.143583	229.2	0.121851	229.2	0.140639	229.2	0.136646	229.2	0.107973	229.2	0.102787								229.2	0.130483	229.2	0.130372	229.2	0.124285	229.2	0.124307	229.2	0.133565	229.2	0.133803	229.2	0.102005	229.2	0.098539								229.2	0.120307	229.2
	229.4	0.101164	229.4	0.099365	229.4	0.143429	229.4	0.121852	229.4	0.140582	229.4	0.136646	229.4	0.107036	229.4	0.102787								229.4	0.131769	229.4	0.13041	229.4	0.124251	229.4	0.124347	229.4	0.133622	229.4	0.133845	229.4	0.101802	229.4	0.098551								229.4	0.121956	229.4
	229.6	0.10292	229.6	0.099365	229.6	0.143118	229.6	0.121853	229.6	0.140368	229.6	0.136647	229.6	0.106359	229.6	0.102788								229.6	0.132955	229.6	0.130447	229.6	0.12412	229.6	0.124386	229.6	0.133707	229.6	0.133886	229.6	0.101735	229.6	0.098563								229.6	0.12349	229.6
	229.8	0.104401	229.8	0.099365	229.8	0.142876	229.8	0.121854	229.8	0.140171	229.8	0.136647	229.8	0.106148	229.8	0.102788								229.8	0.134068	229.8	0.130485	229.8	0.124135	229.8	0.124425	229.8	0.133992	229.8	0.133928	229.8	0.101925	229.8	0.098574								229.8	0.124667	229.8
	230	0.10542	230	0.099365	230	0.142786	230	0.121855	230	0.140109	230	0.136647	230	0.106211	230	0.102788								230	0.134902	230	0.130522	230	0.124279	230	0.124464	230	0.134419	230	0.133969	230	0.102301	230	0.098586								230	0.125238	230
	230.2	0.105693	230.2	0.099365	230.2	0.142593	230.2	0.121856	230.2	0.140024	230.2	0.136648	230.2	0.10633	230.2	0.102788								230.2	0.135263	230.2	0.13056	230.2	0.124421	230.2	0.124504	230.2	0.134771	230.2	0.134011	230.2	0.102795	230.2	0.098598								230.2	0.125078	230.2
	230.4	0.105215	230.4	0.099365	230.4	0.142311	230.4	0.121857	230.4	0.139872	230.4	0.136648	230.4	0.106551	230.4	0.102788								230.4	0.135116	230.4	0.130597	230.4	0.124427	230.4	0.124543	230.4	0.135038	230.4	0.134052	230.4	0.10309	230.4	0.098609								230.4	0.124277	230.4
	230.6	0.104269	230.6	0.099365	230.6	0.142051	230.6	0.121858	230.6	0.139749	230.6	0.136649	230.6	0.106934	230.6	0.102788								230.6	0.134586	230.6	0.130634	230.6	0.124413	230.6	0.124582	230.6	0.135173	230.6	0.134093	230.6	0.103076	230.6	0.098621								230.6	0.123223	230.6
	230.8	0.103177	230.8	0.099365	230.8	0.141932	230.8	0.121859	230.8	0.139887	230.8	0.136649	230.8	0.107293	230.8	0.102789								230.8	0.133848	230.8	0.130671	230.8	0.124548	230.8	0.124621	230.8	0.135341	230.8	0.134134	230.8	0.102821	230.8	0.098632								230.8	0.122233	230.8
	231	0.102157	231	0.099365	231	0.141671	231	0.12186	231	0.14018	231	0.13665	231	0.107853	231	0.102789								231	0.133101	231	0.130708	231	0.124762	231	0.12466	231	0.135488	231	0.134176	231	0.102504	231	0.098644								231	0.121449	231
	231.2	0.101419	231.2	0.099365	231.2	0.141578	231.2	0.121861	231.2	0.140831	231.2	0.13665	231.2	0.108617	231.2	0.102789								231.2	0.132557	231.2	0.130745	231.2	0.125282	231.2	0.124698	231.2	0.135756	231.2	0.134217	231.2	0.102254	231.2	0.098655								231.2	0.120934	231.2
	231.4	0.10097	231.4	0.099365	231.4	0.141705	231.4	0.121861	231.4	0.141837	231.4	0.136651	231.4	0.109397	231.4	0.102789								231.4	0.132223	231.4	0.130782	231.4	0.126159	231.4	0.124737	231.4	0.136173	231.4	0.134258	231.4	0.10217	231.4	0.098667								231.4	0.120636	231.4
	231.6	0.100742	231.6	0.099365	231.6	0.142226	231.6	0.121862	231.6	0.143128	231.6	0.136651	231.6	0.10995	231.6	0.102789								231.6	0.132175	231.6	0.130819	231.6	0.127245	231.6	0.124776	231.6	0.136675	231.6	0.134299	231.6	0.102367	231.6	0.098678								231.6	0.120574	231.6
	231.8	0.10057	231.8	0.099365	231.8	0.142836	231.8	0.121863	231.8	0.144262	231.8	0.136651	231.8	0.11034	231.8	0.102789								231.8	0.132217	231.8	0.130856	231.8	0.128235	231.8	0.124815	231.8	0.137106	231.8	0.134339	231.8	0.102734	231.8	0.098689								231.8	0.120694	231.8
	232	0.100384	232	0.099365	232	0.143474	232	0.121864	232	0.145207	232	0.136652	232	0.110369	232	0.10279								232	0.132282	232	0.130893	232	0.129177	232	0.124853	232	0.13752	232	0.13438	232	0.102985	232	0.098701								232	0.120937	232
	232.2	0.100041	232.2	0.099365	232.2	0.143922	232.2	0.121865	232.2	0.145717	232.2	0.136652	232.2	0.109971	232.2	0.10279								232.2	0.132193	232.2	0.130929	232.2	0.129915	232.2	0.124892	232.2	0.137916	232.2	0.134421	232.2	0.102946	232.2	0.098712								232.2	0.121341	232.2
	232.4	0.099875	232.4	0.099365	232.4	0.144178	232.4	0.121866	232.4	0.145706	232.4	0.136653	232.4	0.109252	232.4	0.10279								232.4	0.132072	232.4	0.130966	232.4	0.130325	232.4	0.12493	232.4	0.138211	232.4	0.134462	232.4	0.102671	232.4	0.098723								232.4	0.12207	232.4
	232.6	0.100052	232.6	0.099365	232.6	0.144039	232.6	0.121867	232.6	0.14509	232.6	0.136653	232.6	0.108412	232.6	0.10279								232.6	0.131846	232.6	0.131003	232.6	0.130406	232.6	0.124969	232.6	0.138324	232.6	0.134502	232.6	0.102055	232.6	0.098734								232.6	0.12303	232.6
	232.8	0.100707	232.8	0.099365	232.8	0.143622	232.8	0.121868	232.8	0.144197	232.8	0.136654	232.8	0.107575	232.8	0.10279								232.8	0.131672	232.8	0.131039	232.8	0.130452	232.8	0.125007	232.8	0.138408	232.8	0.134543	232.8	0.101238	232.8	0.098745								232.8	0.124013	232.8
	233	0.101466	233	0.099365	233	0.143074	233	0.121869	233	0.143205	233	0.136654	233	0.106949	233	0.10279								233	0.131365	233	0.131076	233	0.130498	233	0.125045	233	0.138593	233	0.134584	233	0.100616	233	0.098757								233	0.124727	233
	233.2	0.102322	233.2	0.099365	233.2	0.142481	233.2	0.12187	233.2	0.142268	233.2	0.136654	233.2	0.106724	233.2	0.102791								233.2	0.131056	233.2	0.131112	233.2	0.130575	233.2	0.125084	233.2	0.138915	233.2	0.134624	233.2	0.100393	233.2	0.098768								233.2	0.125111	233.2
	233.4	0.103011	233.4	0.099365	233.4	0.142011	233.4	0.12187	233.4	0.141405	233.4	0.136655	233.4	0.106811	233.4	0.102791								233.4	0.130792	233.4	0.131149	233.4	0.130659	233.4	0.125122	233.4	0.139254	233.4	0.134664	233.4	0.100547	233.4	0.098779								233.4	0.125181	233.4
	233.6	0.103491	233.6	0.099365	233.6	0.141533	233.6	0.121871	233.6	0.140672	233.6	0.136655	233.6	0.107031	233.6	0.102791								233.6	0.130702	233.6	0.131185	233.6	0.130776	233.6	0.12516	233.6	0.139648	233.6	0.134705	233.6	0.100873	233.6	0.09879								233.6	0.125043	233.6
	233.8	0.103485	233.8	0.099365	233.8	0.140945	233.8	0.121872	233.8	0.140098	233.8	0.136656	233.8	0.10726	233.8	0.102791								233.8	0.13068	233.8	0.131221	233.8	0.130762	233.8	0.125198	233.8	0.139956	233.8	0.134745	233.8	0.101135	233.8	0.098801								233.8	0.124735	233.8
	234	0.103415	234	0.099365	234	0.140379	234	0.121873	234	0.139674	234	0.136656	234	0.107439	234	0.102791								234	0.13084	234	0.131257	234	0.130562	234	0.125236	234	0.140041	234	0.134785	234	0.101092	234	0.098812								234	0.12448	234
	234.2	0.103397	234.2	0.099365	234.2	0.139942	234.2	0.121874	234.2	0.139499	234.2	0.136656	234.2	0.107662	234.2	0.102791								234.2	0.131099	234.2	0.131293	234.2	0.130312	234.2	0.125274	234.2	0.139894	234.2	0.134825	234.2	0.100919	234.2	0.098823								234.2	0.124285	234.2
	234.4	0.10349	234.4	0.099365	234.4	0.139488	234.4	0.121875	234.4	0.139723	234.4	0.136657	234.4	0.108	234.4	0.102791								234.4	0.131429	234.4	0.131329	234.4	0.130187	234.4	0.125312	234.4	0.139699	234.4	0.134865	234.4	0.10086	234.4	0.098834								234.4	0.124113	234.4
	234.6	0.103475	234.6	0.099365	234.6	0.139043	234.6	0.121876	234.6	0.140221	234.6	0.136657	234.6	0.108514	234.6	0.102792								234.6	0.131703	234.6	0.131365	234.6	0.130061	234.6	0.12535	234.6	0.139423	234.6	0.134905	234.6	0.101086	234.6	0.098845								234.6	0.123847	234.6
	234.8	0.103508	234.8	0.099365	234.8	0.138868	234.8	0.121876	234.8	0.14109	234.8	0.136658	234.8	0.108948	234.8	0.102792								234.8	0.131974	234.8	0.131401	234.8	0.130126	234.8	0.125388	234.8	0.139324	234.8	0.134945	234.8	0.101627	234.8	0.098856								234.8	0.123595	234.8
	235	0.103397	235	0.099365	235	0.138882	235	0.121877	235	0.142109	235	0.136658	235	0.109282	235	0.102792								235	0.132113	235	0.131437	235	0.130269	235	0.125425	235	0.139411	235	0.134985	235	0.102296	235	0.098866								235	0.123353	235
	235.2	0.103091	235.2	0.099365	235.2	0.139181	235.2	0.121878	235.2	0.143214	235.2	0.136658	235.2	0.109405	235.2	0.102792								235.2	0.132047	235.2	0.131473	235.2	0.130444	235.2	0.125463	235.2	0.1397	235.2	0.135025	235.2	0.102889	235.2	0.098877								235.2	0.123143	235.2
	235.4	0.102578	235.4	0.099365	235.4	0.139645	235.4	0.121879	235.4	0.144106	235.4	0.136659	235.4	0.109389	235.4	0.102792								235.4	0.13171	235.4	0.131509	235.4	0.130434	235.4	0.125501	235.4	0.140011	235.4	0.135065	235.4	0.103215	235.4	0.098888								235.4	0.122979	235.4
	235.6	0.102057	235.6	0.099365	235.6	0.140489	235.6	0.12188	235.6	0.144938	235.6	0.136659	235.6	0.109176	235.6	0.102792								235.6	0.131274	235.6	0.131544	235.6	0.13045	235.6	0.125538	235.6	0.140529	235.6	0.135104	235.6	0.103246	235.6	0.098899								235.6	0.122867	235.6
	235.8	0.101635	235.8	0.099365	235.8	0.1414	235.8	0.121881	235.8	0.145395	235.8	0.136659	235.8	0.108979	235.8	0.102793								235.8	0.130774	235.8	0.13158	235.8	0.130321	235.8	0.125576	235.8	0.140835	235.8	0.135144	235.8	0.10296	235.8	0.09891								235.8	0.122792	235.8
	236	0.101414	236	0.099365	236	0.142449	236	0.121881	236	0.145491	236	0.13666	236	0.108792	236	0.102793								236	0.130274	236	0.131616	236	0.130181	236	0.125613	236	0.140862	236	0.135184	236	0.102608	236	0.09892								236	0.122667	236
	236.2	0.101266	236.2	0.099365	236.2	0.143225	236.2	0.121882	236.2	0.145129	236.2	0.13666	236.2	0.108603	236.2	0.102793								236.2	0.129714	236.2	0.131651	236.2	0.129902	236.2	0.12565	236.2	0.140461	236.2	0.135223	236.2	0.102202	236.2	0.098931								236.2	0.122397	236.2
	236.4	0.101223	236.4	0.099365	236.4	0.143747	236.4	0.121883	236.4	0.144522	236.4	0.136661	236.4	0.10819	236.4	0.102793								236.4	0.129219	236.4	0.131687	236.4	0.129643	236.4	0.125688	236.4	0.139828	236.4	0.135263	236.4	0.101833	236.4	0.098942								236.4	0.121872	236.4
	236.6	0.10129	236.6	0.099365	236.6	0.144014	236.6	0.121884	236.6	0.143711	236.6	0.136661	236.6	0.107689	236.6	0.102793								236.6	0.128801	236.6	0.131722	236.6	0.129376	236.6	0.125725	236.6	0.138974	236.6	0.135302	236.6	0.101676	236.6	0.098952								236.6	0.121182	236.6
	236.8	0.101601	236.8	0.099365	236.8	0.144155	236.8	0.121885	236.8	0.142748	236.8	0.136661	236.8	0.107338	236.8	0.102793								236.8	0.12874	236.8	0.131757	236.8	0.129096	236.8	0.125762	236.8	0.138015	236.8	0.135341	236.8	0.101747	236.8	0.098963								236.8	0.120587	236.8
	237	0.102096	237	0.099365	237	0.144235	237	0.121885	237	0.14188	237	0.136662	237	0.106982	237	0.102793								237	0.129088	237	0.131793	237	0.128817	237	0.125799	237	0.137127	237	0.135381	237	0.101845	237	0.098973								237	0.12023	237
	237.2	0.102738	237.2	0.099365	237.2	0.144313	237.2	0.121886	237.2	0.141209	237.2	0.136662	237.2	0.106511	237.2	0.102794								237.2	0.129816	237.2	0.131828	237.2	0.128606	237.2	0.125837	237.2	0.136428	237.2	0.13542	237.2	0.101757	237.2	0.098984								237.2	0.120067	237.2
	237.4	0.103322	237.4	0.099365	237.4	0.144444	237.4	0.121887	237.4	0.140802	237.4	0.136662	237.4	0.106035	237.4	0.102794								237.4	0.130675	237.4	0.131863	237.4	0.12842	237.4	0.125874	237.4	0.13588	237.4	0.135459	237.4	0.101458	237.4	0.098994								237.4	0.120089	237.4
	237.6	0.103941	237.6	0.099365	237.6	0.144226	237.6	0.121888	237.6	0.140428	237.6	0.136663	237.6	0.10552	237.6	0.102794								237.6	0.131566	237.6	0.131898	237.6	0.128022	237.6	0.125911	237.6	0.135229	237.6	0.135498	237.6	0.100907	237.6	0.099005								237.6	0.120319	237.6
	237.8	0.104333	237.8	0.099365	237.8	0.143663	237.8	0.121889	237.8	0.140198	237.8	0.136663	237.8	0.104908	237.8	0.102794								237.8	0.132286	237.8	0.131933	237.8	0.127584	237.8	0.125947	237.8	0.134619	237.8	0.135537	237.8	0.100267	237.8	0.099015								237.8	0.120489	237.8
	238	0.104356	238	0.099365	238	0.142558	238	0.121889	238	0.139939	238	0.136663	238	0.104309	238	0.102794								238	0.132732	238	0.131968	238	0.127128	238	0.125984	238	0.133927	238	0.135576	238	0.099672	238	0.099026								238	0.120517	238
	238.2	0.104066	238.2	0.099366	238.2	0.141329	238.2	0.12189	238.2	0.139671	238.2	0.136664	238.2	0.103714	238.2	0.102794								238.2	0.132955	238.2	0.132003	238.2	0.126675	238.2	0.126021	238.2	0.133343	238.2	0.135615	238.2	0.099198	238.2	0.099036								238.2	0.120445	238.2
	238.4	0.103701	238.4	0.099366	238.4	0.140128	238.4	0.121891	238.4	0.1395	238.4	0.136664	238.4	0.102939	238.4	0.102794								238.4	0.133035	238.4	0.132038	238.4	0.126373	238.4	0.126058	238.4	0.133073	238.4	0.135654	238.4	0.09882	238.4	0.099046								238.4	0.120365	238.4
	238.6	0.103129	238.6	0.099366	238.6	0.139199	238.6	0.121892	238.6	0.139551	238.6	0.136664	238.6	0.10216	238.6	0.102794								238.6	0.132824	238.6	0.132073	238.6	0.126245	238.6	0.126095	238.6	0.133147	238.6	0.135692	238.6	0.098439	238.6	0.099057								238.6	0.120195	238.6
	238.8	0.102471	238.8	0.099366	238.8	0.138582	238.8	0.121892	238.8	0.139867	238.8	0.136665	238.8	0.101414	238.8	0.102795								238.8	0.132332	238.8	0.132107	238.8	0.126172	238.8	0.126131	238.8	0.133438	238.8	0.135731	238.8	0.098083	238.8	0.099067								238.8	0.119974	238.8
	239	0.101909	239	0.099366	239	0.138449	239	0.121893	239	0.140449	239	0.136665	239	0.100882	239	0.102795								239	0.131862	239	0.132142	239	0.12612	239	0.126168	239	0.13406	239	0.13577	239	0.09784	239	0.099077								239	0.119712	239
	239.2	0.101446	239.2	0.099366	239.2	0.138666	239.2	0.121894	239.2	0.141233	239.2	0.136665	239.2	0.10067	239.2	0.102795								239.2	0.131534	239.2	0.132177	239.2	0.126283	239.2	0.126204	239.2	0.135009	239.2	0.135808	239.2	0.097832	239.2	0.099087								239.2	0.119475	239.2
	239.4	0.100954	239.4	0.099366	239.4	0.138909	239.4	0.121895	239.4	0.141959	239.4	0.136666	239.4	0.100995	239.4	0.102795								239.4	0.131274	239.4	0.132211	239.4	0.126564	239.4	0.126241	239.4	0.135939	239.4	0.135847	239.4	0.098083	239.4	0.099098								239.4	0.119232	239.4
	239.6	0.100432	239.6	0.099366	239.6	0.139245	239.6	0.121895	239.6	0.142596	239.6	0.136666	239.6	0.101694	239.6	0.102795								239.6	0.131172	239.6	0.132246	239.6	0.12704	239.6	0.126277	239.6	0.136899	239.6	0.135885	239.6	0.098714	239.6	0.099108								239.6	0.119002	239.6
	239.8	0.099963	239.8	0.099366	239.8	0.139547	239.8	0.121896	239.8	0.143033	239.8	0.136666	239.8	0.102588	239.8	0.102795								239.8	0.131247	239.8	0.13228	239.8	0.127564	239.8	0.126314	239.8	0.137812	239.8	0.135924	239.8	0.099519	239.8	0.099118								239.8	0.118832	239.8
	240	0.099639	240	0.099366	240	0.139842	240	0.121897	240	0.143231	240	0.136667	240	0.103665	240	0.102795								240	0.131376	240	0.132315	240	0.128224	240	0.12635	240	0.138554	240	0.135962	240	0.100493	240	0.099128								240	0.118764	240
	240.2	0.099601	240.2	0.099366	240.2	0.140236	240.2	0.121897	240.2	0.143207	240.2	0.136667	240.2	0.104959	240.2	0.102795								240.2	0.131526	240.2	0.132349	240.2	0.128944	240.2	0.126386	240.2	0.138998	240.2	0.136	240.2	0.101547	240.2	0.099138								240.2	0.11883	240.2
	240.4	0.099776	240.4	0.099366	240.4	0.140738	240.4	0.121898	240.4	0.142944	240.4	0.136667	240.4	0.106478	240.4	0.102796								240.4	0.131643	240.4	0.132383	240.4	0.129637	240.4	0.126422	240.4	0.139163	240.4	0.136039	240.4	0.102559	240.4	0.099148								240.4	0.119032	240.4
	240.6	0.10014	240.6	0.099366	240.6	0.141178	240.6	0.121899	240.6	0.142516	240.6	0.136668	240.6	0.107898	240.6	0.102796								240.6	0.131744	240.6	0.132418	240.6	0.130293	240.6	0.126458	240.6	0.139177	240.6	0.136077	240.6	0.10322	240.6	0.099158								240.6	0.11943	240.6
	240.8	0.100505	240.8	0.099366	240.8	0.141536	240.8	0.1219	240.8	0.141874	240.8	0.136668	240.8	0.109257	240.8	0.102796								240.8	0.131751	240.8	0.132452	240.8	0.130925	240.8	0.126494	240.8	0.139084	240.8	0.136115	240.8	0.103594	240.8	0.099168								240.8	0.119882	240.8
	241	0.100836	241	0.099366	241	0.141864	241	0.1219	241	0.141049	241	0.136668	241	0.110332	241	0.102796								241	0.131727	241	0.132486	241	0.131423	241	0.12653	241	0.138927	241	0.136153	241	0.103704	241	0.099178								241	0.120547	241
	241.2	0.101082	241.2	0.099366	241.2	0.141653	241.2	0.121901	241.2	0.139961	241.2	0.136669	241.2	0.111169	241.2	0.102796								241.2	0.131693	241.2	0.13252	241.2	0.131576	241.2	0.126566	241.2	0.13843	241.2	0.136191	241.2	0.103577	241.2	0.099188								241.2	0.121286	241.2
	241.4	0.101362	241.4	0.099366	241.4	0.141116	241.4	0.121902	241.4	0.138675	241.4	0.136669	241.4	0.111649	241.4	0.102796								241.4	0.131774	241.4	0.132554	241.4	0.131445	241.4	0.126602	241.4	0.137628	241.4	0.136229	241.4	0.103208	241.4	0.099198								241.4	0.122053	241.4
	241.6	0.101593	241.6	0.099366	241.6	0.140714	241.6	0.121902	241.6	0.137312	241.6	0.136669	241.6	0.111945	241.6	0.102796								241.6	0.131865	241.6	0.132588	241.6	0.13111	241.6	0.126638	241.6	0.136527	241.6	0.136267	241.6	0.102761	241.6	0.099208								241.6	0.122703	241.6
	241.8	0.101895	241.8	0.099366	241.8	0.140511	241.8	0.121903	241.8	0.136155	241.8	0.13667	241.8	0.111914	241.8	0.102796								241.8	0.132062	241.8	0.132622	241.8	0.130708	241.8	0.126674	241.8	0.13543	241.8	0.136305	241.8	0.102221	241.8	0.099218								241.8	0.123351	241.8
	242	0.102206	242	0.099366	242	0.140192	242	0.121904	242	0.135317	242	0.13667	242	0.111642	242	0.102797								242	0.132335	242	0.132656	242	0.130241	242	0.12671	242	0.134366	242	0.136342	242	0.101586	242	0.099228								242	0.123855	242
	242.2	0.102501	242.2	0.099366	242.2	0.140027	242.2	0.121904	242.2	0.134926	242.2	0.13667	242.2	0.111052	242.2	0.102797								242.2	0.13264	242.2	0.132689	242.2	0.129715	242.2	0.126745	242.2	0.133504	242.2	0.13638	242.2	0.100871	242.2	0.099238								242.2	0.124243	242.2
	242.4	0.1028	242.4	0.099366	242.4	0.140027	242.4	0.121905	242.4	0.135175	242.4	0.136671	242.4	0.110276	242.4	0.102797								242.4	0.132977	242.4	0.132723	242.4	0.129241	242.4	0.126781	242.4	0.133155	242.4	0.136418	242.4	0.100094	242.4	0.099247								242.4	0.124474	242.4
	242.6	0.103115	242.6	0.099366	242.6	0.14005	242.6	0.121906	242.6	0.135996	242.6	0.136671	242.6	0.109394	242.6	0.102797								242.6	0.13337	242.6	0.132757	242.6	0.128899	242.6	0.126817	242.6	0.133591	242.6	0.136455	242.6	0.099266	242.6	0.099257								242.6	0.124446	242.6
	242.8	0.103271	242.8	0.099366	242.8	0.140174	242.8	0.121907	242.8	0.137249	242.8	0.136671	242.8	0.108462	242.8	0.102797								242.8	0.13366	242.8	0.13279	242.8	0.128781	242.8	0.126852	242.8	0.134695	242.8	0.136493	242.8	0.098489	242.8	0.099267								242.8	0.124168	242.8
	243	0.103278	243	0.099366	243	0.140519	243	0.121907	243	0.138725	243	0.136671	243	0.107509	243	0.102797								243	0.133742	243	0.132824	243	0.128872	243	0.126888	243	0.136254	243	0.13653	243	0.097805	243	0.099277								243	0.123804	243
	243.2	0.103241	243.2	0.099366	243.2	0.141034	243.2	0.121908	243.2	0.140188	243.2	0.136672	243.2	0.106647	243.2	0.102797								243.2	0.133767	243.2	0.132857	243.2	0.129183	243.2	0.126923	243.2	0.138109	243.2	0.136568	243.2	0.097315	243.2	0.099286								243.2	0.123544	243.2
	243.4	0.103171	243.4	0.099366	243.4	0.141527	243.4	0.121908	243.4	0.141393	243.4	0.136672	243.4	0.10573	243.4	0.102797								243.4	0.133672	243.4	0.132891	243.4	0.129534	243.4	0.126958	243.4	0.139871	243.4	0.136605	243.4	0.096986	243.4	0.099296								243.4	0.123441	243.4
	243.6	0.103117	243.6	0.099366	243.6	0.141835	243.6	0.121909	243.6	0.142122	243.6	0.136672	243.6	0.104902	243.6	0.102797								243.6	0.133549	243.6	0.132924	243.6	0.129818	243.6	0.126994	243.6	0.141061	243.6	0.136642	243.6	0.096977	243.6	0.099305								243.6	0.123537	243.6
	243.8	0.103145	243.8	0.099366	243.8	0.141966	243.8	0.12191	243.8	0.142309	243.8	0.136673	243.8	0.104216	243.8	0.102798								243.8	0.133283	243.8	0.132958	243.8	0.129868	243.8	0.127029	243.8	0.141566	243.8	0.136679	243.8	0.0971	243.8	0.099315								243.8	0.123682	243.8
	244	0.103197	244	0.099366	244	0.141796	244	0.12191	244	0.142068	244	0.136673	244	0.103808	244	0.102798								244	0.132959	244	0.132991	244	0.129732	244	0.127064	244	0.141435	244	0.136717	244	0.097423	244	0.099325								244	0.12373	244
	244.2	0.103204	244.2	0.099366	244.2	0.141455	244.2	0.121911	244.2	0.141558	244.2	0.136673	244.2	0.103416	244.2	0.102798								244.2	0.132504	244.2	0.133024	244.2	0.129437	244.2	0.127099	244.2	0.140961	244.2	0.136754	244.2	0.097704	244.2	0.099334								244.2	0.123535	244.2
	244.4	0.103174	244.4	0.099366	244.4	0.141158	244.4	0.121912	244.4	0.140771	244.4	0.136674	244.4	0.103078	244.4	0.102798								244.4	0.132137	244.4	0.133057	244.4	0.128985	244.4	0.127134	244.4	0.14023	244.4	0.136791	244.4	0.098017	244.4	0.099344								244.4	0.123189	244.4
	244.6	0.103165	244.6	0.099366	244.6	0.140968	244.6	0.121912	244.6	0.139888	244.6	0.136674	244.6	0.102713	244.6	0.102798								244.6	0.131872	244.6	0.13309	244.6	0.128403	244.6	0.127169	244.6	0.139482	244.6	0.136828	244.6	0.098256	244.6	0.099353								244.6	0.122873	244.6
	244.8	0.10323	244.8	0.099366	244.8	0.140801	244.8	0.121913	244.8	0.139076	244.8	0.136674	244.8	0.102332	244.8	0.102798								244.8	0.131892	244.8	0.133123	244.8	0.127912	244.8	0.127204	244.8	0.138768	244.8	0.136865	244.8	0.098455	244.8	0.099363								244.8	0.122648	244.8
	245	0.103378	245	0.099366	245	0.14095	245	0.121914	245	0.138444	245	0.136674	245	0.101941	245	0.102798								245	0.132159	245	0.133156	245	0.127577	245	0.127239	245	0.13832	245	0.136902	245	0.098438	245	0.099372								245	0.122473	245
	245.2	0.103439	245.2	0.099366	245.2	0.141514	245.2	0.121914	245.2	0.138207	245.2	0.136675	245.2	0.101645	245.2	0.102798								245.2	0.132632	245.2	0.133189	245.2	0.12758	245.2	0.127274	245.2	0.138156	245.2	0.136938	245.2	0.09835	245.2	0.099382								245.2	0.122348	245.2
	245.4	0.103512	245.4	0.099366	245.4	0.142191	245.4	0.121915	245.4	0.138409	245.4	0.136675	245.4	0.101545	245.4	0.102798								245.4	0.1333	245.4	0.133222	245.4	0.127926	245.4	0.127309	245.4	0.138331	245.4	0.136975	245.4	0.098199	245.4	0.099391								245.4	0.122314	245.4
	245.6	0.103481	245.6	0.099366	245.6	0.142914	245.6	0.121915	245.6	0.139029	245.6	0.136675	245.6	0.101713	245.6	0.102799								245.6	0.133949	245.6	0.133255	245.6	0.128585	245.6	0.127344	245.6	0.138825	245.6	0.137012	245.6	0.098144	245.6	0.0994								245.6	0.122132	245.6
	245.8	0.103309	245.8	0.099366	245.8	0.143828	245.8	0.121916	245.8	0.140025	245.8	0.136675	245.8	0.102118	245.8	0.102799								245.8	0.134378	245.8	0.133288	245.8	0.129379	245.8	0.127378	245.8	0.139633	245.8	0.137048	245.8	0.098312	245.8	0.09941								245.8	0.121778	245.8
	246	0.102927	246	0.099366	246	0.144831	246	0.121917	246	0.141433	246	0.136676	246	0.10266	246	0.102799								246	0.134475	246	0.13332	246	0.130273	246	0.127413	246	0.140855	246	0.137085	246	0.098642	246	0.099419								246	0.121266	246
	246.2	0.102498	246.2	0.099366	246.2	0.145617	246.2	0.121917	246.2	0.1429	246.2	0.136676	246.2	0.103279	246.2	0.102799								246.2	0.134331	246.2	0.133353	246.2	0.130904	246.2	0.127448	246.2	0.142266	246.2	0.137122	246.2	0.099184	246.2	0.099428								246.2	0.120611	246.2
	246.4	0.10185	246.4	0.099366	246.4	0.146233	246.4	0.121918	246.4	0.144277	246.4	0.136676	246.4	0.10403	246.4	0.102799								246.4	0.133872	246.4	0.133386	246.4	0.13133	246.4	0.127482	246.4	0.143681	246.4	0.137158	246.4	0.099955	246.4	0.099437								246.4	0.119861	246.4
	246.6	0.101118	246.6	0.099366	246.6	0.146614	246.6	0.121919	246.6	0.145349	246.6	0.136677	246.6	0.104796	246.6	0.102799								246.6	0.133295	246.6	0.133418	246.6	0.131541	246.6	0.127517	246.6	0.144892	246.6	0.137194	246.6	0.100763	246.6	0.099447								246.6	0.1194	246.6
	246.8	0.100428	246.8	0.099366	246.8	0.146605	246.8	0.121919	246.8	0.145968	246.8	0.136677	246.8	0.105566	246.8	0.102799								246.8	0.132761	246.8	0.133451	246.8	0.131704	246.8	0.127551	246.8	0.145847	246.8	0.137231	246.8	0.101446	246.8	0.099456								246.8	0.119275	246.8
	247	0.099978	247	0.099366	247	0.146105	247	0.12192	247	0.145984	247	0.136677	247	0.106193	247	0.102799								247	0.132368	247	0.133483	247	0.131758	247	0.127586	247	0.146195	247	0.137267	247	0.102075	247	0.099465								247	0.119315	247
	247.2	0.099773	247.2	0.099366	247.2	0.145297	247.2	0.12192	247.2	0.145569	247.2	0.136677	247.2	0.107099	247.2	0.102799								247.2	0.132043	247.2	0.133516	247.2	0.131931	247.2	0.12762	247.2	0.146057	247.2	0.137303	247.2	0.102737	247.2	0.099474								247.2	0.119466	247.2
	247.4	0.09982	247.4	0.099366	247.4	0.144411	247.4	0.121921	247.4	0.144947	247.4	0.136678	247.4	0.108177	247.4	0.102799								247.4	0.13165	247.4	0.133548	247.4	0.132172	247.4	0.127654	247.4	0.145609	247.4	0.13734	247.4	0.103349	247.4	0.099483								247.4	0.119534	247.4
	247.6	0.100029	247.6	0.099366	247.6	0.143593	247.6	0.121921	247.6	0.144286	247.6	0.136678	247.6	0.109263	247.6	0.102799								247.6	0.13125	247.6	0.13358	247.6	0.132495	247.6	0.127688	247.6	0.144985	247.6	0.137376	247.6	0.1039	247.6	0.099492								247.6	0.119413	247.6
	247.8	0.100307	247.8	0.099366	247.8	0.142976	247.8	0.121922	247.8	0.143666	247.8	0.136678	247.8	0.110142	247.8	0.1028								247.8	0.130909	247.8	0.133613	247.8	0.132814	247.8	0.127723	247.8	0.144433	247.8	0.137412	247.8	0.10431	247.8	0.099502								247.8	0.119103	247.8
	248	0.100673	248	0.099366	248	0.142358	248	0.121923	248	0.142871	248	0.136678	248	0.11086	248	0.1028								248	0.130841	248	0.133645	248	0.132944	248	0.127757	248	0.143938	248	0.137448	248	0.104586	248	0.099511								248	0.118966	248
	248.2	0.101182	248.2	0.099366	248.2	0.141978	248.2	0.121923	248.2	0.141998	248.2	0.136679	248.2	0.111122	248.2	0.1028								248.2	0.13115	248.2	0.133677	248.2	0.133062	248.2	0.127791	248.2	0.143586	248.2	0.137484	248.2	0.104547	248.2	0.09952								248.2	0.119085	248.2
	248.4	0.101767	248.4	0.099366	248.4	0.141809	248.4	0.121924	248.4	0.141058	248.4	0.136679	248.4	0.110851	248.4	0.1028								248.4	0.131874	248.4	0.133709	248.4	0.133271	248.4	0.127825	248.4	0.143344	248.4	0.13752	248.4	0.104138	248.4	0.099529								248.4	0.119547	248.4
	248.6	0.102306	248.6	0.099366	248.6	0.141859	248.6	0.121924	248.6	0.140258	248.6	0.136679	248.6	0.11037	248.6	0.1028								248.6	0.132774	248.6	0.133741	248.6	0.133729	248.6	0.127859	248.6	0.143295	248.6	0.137555	248.6	0.103366	248.6	0.099538								248.6	0.12018	248.6
	248.8	0.102742	248.8	0.099366	248.8	0.141951	248.8	0.121925	248.8	0.139461	248.8	0.136679	248.8	0.109845	248.8	0.1028								248.8	0.133689	248.8	0.133773	248.8	0.134219	248.8	0.127893	248.8	0.143097	248.8	0.137591	248.8	0.102582	248.8	0.099547								248.8	0.12099	248.8
	249	0.103232	249	0.099366	249	0.142312	249	0.121925	249	0.138962	249	0.13668	249	0.109296	249	0.1028								249	0.134588	249	0.133805	249	0.134909	249	0.127927	249	0.142928	249	0.137627	249	0.101906	249	0.099555								249	0.121813	249
	249.2	0.103577	249.2	0.099366	249.2	0.142528	249.2	0.121926	249.2	0.138673	249.2	0.13668	249.2	0.108704	249.2	0.1028								249.2	0.135298	249.2	0.133837	249.2	0.135415	249.2	0.12796	249.2	0.142618	249.2	0.137663	249.2	0.101451	249.2	0.099564								249.2	0.122486	249.2
	249.4	0.103898	249.4	0.099366	249.4	0.142673	249.4	0.121927	249.4	0.138592	249.4	0.13668	249.4	0.108125	249.4	0.1028								249.4	0.135913	249.4	0.133868	249.4	0.13563	249.4	0.127994	249.4	0.142148	249.4	0.137698	249.4	0.10119	249.4	0.099573								249.4	0.123019	249.4
	249.6	0.104079	249.6	0.099366	249.6	0.142541	249.6	0.121927	249.6	0.138536	249.6	0.13668	249.6	0.107442	249.6	0.1028								249.6	0.136317	249.6	0.1339	249.6	0.135339	249.6	0.128028	249.6	0.14145	249.6	0.137734	249.6	0.101025	249.6	0.099582								249.6	0.123297	249.6
	249.8	0.104074	249.8	0.099366	249.8	0.142216	249.8	0.121928	249.8	0.138566	249.8	0.136681	249.8	0.106816	249.8	0.1028								249.8	0.136568	249.8	0.133932	249.8	0.13483	249.8	0.128061	249.8	0.14067	249.8	0.137769	249.8	0.10093	249.8	0.099591								249.8	0.123251	249.8
	250	0.10357	250	0.099366	250	0.141823	250	0.121928	250	0.138765	250	0.136681	250	0.106348	250	0.102801								250	0.136474	250	0.133964	250	0.134425	250	0.128095	250	0.139961	250	0.137805	250	0.100781	250	0.0996								250	0.122942	250
	250.2	0.102841	250.2	0.099366	250.2	0.141518	250.2	0.121929	250.2	0.13908	250.2	0.136681	250.2	0.105967	250.2	0.102801								250.2	0.136229	250.2	0.133995	250.2	0.134348	250.2	0.128129	250.2	0.139338	250.2	0.13784	250.2	0.10052	250.2	0.099608								250.2	0.122643	250.2
	250.4	0.102026	250.4	0.099366	250.4	0.141168	250.4	0.121929	250.4	0.139426	250.4	0.136681	250.4	0.105828	250.4	0.102801								250.4	0.135804	250.4	0.134027	250.4	0.134652	250.4	0.128162	250.4	0.138969	250.4	0.137876	250.4	0.100356	250.4	0.099617								250.4	0.122307	250.4
	250.6	0.101402	250.6	0.099366	250.6	0.141014	250.6	0.12193	250.6	0.139839	250.6	0.136681	250.6	0.106004	250.6	0.102801								250.6	0.135444	250.6	0.134058	250.6	0.135369	250.6	0.128196	250.6	0.138949	250.6	0.137911	250.6	0.100582	250.6	0.099626								250.6	0.122054	250.6
	250.8	0.101075	250.8	0.099366	250.8	0.141139	250.8	0.12193	250.8	0.140509	250.8	0.136682	250.8	0.106447	250.8	0.102801								250.8	0.135184	250.8	0.13409	250.8	0.136329	250.8	0.128229	250.8	0.13947	250.8	0.137946	250.8	0.101187	250.8	0.099635								250.8	0.122055	250.8
	251	0.101054	251	0.099366	251	0.141553	251	0.121931	251	0.14122	251	0.136682	251	0.106897	251	0.102801								251	0.134941	251	0.134121	251	0.137188	251	0.128262	251	0.140301	251	0.137981	251	0.102019	251	0.099643								251	0.122134	251
	251.2	0.101255	251.2	0.099366	251.2	0.142129	251.2	0.121931	251.2	0.141864	251.2	0.136682	251.2	0.107484	251.2	0.102801								251.2	0.134643	251.2	0.134152	251.2	0.137746	251.2	0.128296	251.2	0.141443	251.2	0.138016	251.2	0.102965	251.2	0.099652								251.2	0.122264	251.2
	251.4	0.101523	251.4	0.099366	251.4	0.142555	251.4	0.121932	251.4	0.142299	251.4	0.136682	251.4	0.1081	251.4	0.102801								251.4	0.134358	251.4	0.134184	251.4	0.137924	251.4	0.128329	251.4	0.142686	251.4	0.138051	251.4	0.103949	251.4	0.099661								251.4	0.122366	251.4
	251.6	0.101941	251.6	0.099366	251.6	0.142694	251.6	0.121932	251.6	0.142337	251.6	0.136683	251.6	0.108542	251.6	0.102801								251.6	0.134253	251.6	0.134215	251.6	0.137672	251.6	0.128362	251.6	0.143876	251.6	0.138087	251.6	0.10479	251.6	0.099669								251.6	0.122629	251.6
	251.8	0.102413	251.8	0.099366	251.8	0.142822	251.8	0.121933	251.8	0.141975	251.8	0.136683	251.8	0.108818	251.8	0.102801								251.8	0.134295	251.8	0.134246	251.8	0.137339	251.8	0.128395	251.8	0.144923	251.8	0.138121	251.8	0.105299	251.8	0.099678								251.8	0.122864	251.8
	252	0.102999	252	0.099366	252	0.142669	252	0.121934	252	0.141318	252	0.136683	252	0.109012	252	0.102801								252	0.134559	252	0.134277	252	0.136919	252	0.128428	252	0.145869	252	0.138156	252	0.105521	252	0.099686								252	0.123258	252
	252.2	0.103573	252.2	0.099366	252.2	0.142353	252.2	0.121934	252.2	0.14055	252.2	0.136683	252.2	0.109107	252.2	0.102801								252.2	0.134961	252.2	0.134308	252.2	0.136568	252.2	0.128461	252.2	0.146649	252.2	0.138191	252.2	0.105618	252.2	0.099695								252.2	0.123651	252.2
	252.4	0.104249	252.4	0.099366	252.4	0.142071	252.4	0.121935	252.4	0.139739	252.4	0.136683	252.4	0.109089	252.4	0.102802								252.4	0.135593	252.4	0.134339	252.4	0.136144	252.4	0.128494	252.4	0.147149	252.4	0.138226	252.4	0.105685	252.4	0.099703								252.4	0.124095	252.4
	252.6	0.104934	252.6	0.099366	252.6	0.141951	252.6	0.121935	252.6	0.139244	252.6	0.136684	252.6	0.108947	252.6	0.102802								252.6	0.136373	252.6	0.13437	252.6	0.135901	252.6	0.128527	252.6	0.147417	252.6	0.138261	252.6	0.105579	252.6	0.099712								252.6	0.124404	252.6
	252.8	0.105542	252.8	0.099366	252.8	0.141758	252.8	0.121936	252.8	0.138985	252.8	0.136684	252.8	0.108523	252.8	0.102802								252.8	0.137217	252.8	0.134401	252.8	0.135536	252.8	0.12856	252.8	0.14725	252.8	0.138295	252.8	0.105201	252.8	0.09972								252.8	0.12456	252.8
	253	0.105937	253	0.099366	253	0.141748	253	0.121936	253	0.138901	253	0.136684	253	0.107977	253	0.102802								253	0.137983	253	0.134432	253	0.135313	253	0.128593	253	0.146715	253	0.13833	253	0.104693	253	0.099729								253	0.124426	253
	253.2	0.105986	253.2	0.099366	253.2	0.141689	253.2	0.121937	253.2	0.138904	253.2	0.136684	253.2	0.107448	253.2	0.102802								253.2	0.13846	253.2	0.134463	253.2	0.135282	253.2	0.128626	253.2	0.145985	253.2	0.138365	253.2	0.104074	253.2	0.099737								253.2	0.123937	253.2
	253.4	0.105586	253.4	0.099366	253.4	0.141796	253.4	0.121937	253.4	0.13913	253.4	0.136685	253.4	0.106946	253.4	0.102802								253.4	0.138592	253.4	0.134493	253.4	0.135783	253.4	0.128658	253.4	0.145367	253.4	0.138399	253.4	0.103363	253.4	0.099746								253.4	0.123301	253.4
	253.6	0.104919	253.6	0.099366	253.6	0.141952	253.6	0.121938	253.6	0.139419	253.6	0.136685	253.6	0.106408	253.6	0.102802								253.6	0.138491	253.6	0.134524	253.6	0.136517	253.6	0.128691	253.6	0.14478	253.6	0.138434	253.6	0.102697	253.6	0.099754								253.6	0.122853	253.6
	253.8	0.104303	253.8	0.099366	253.8	0.142035	253.8	0.121938	253.8	0.139698	253.8	0.136685	253.8	0.106106	253.8	0.102802								253.8	0.138362	253.8	0.134555	253.8	0.137371	253.8	0.128724	253.8	0.144251	253.8	0.138468	253.8	0.102342	253.8	0.099762								253.8	0.122742	253.8
	254	0.103943	254	0.099366	254	0.142064	254	0.121939	254	0.140066	254	0.136685	254	0.106052	254	0.102802								254	0.138277	254	0.134585	254	0.138042	254	0.128756	254	0.143796	254	0.138502	254	0.102315	254	0.099771								254	0.122982	254
	254.2	0.103927	254.2	0.099366	254.2	0.142351	254.2	0.121939	254.2	0.140724	254.2	0.136685	254.2	0.106139	254.2	0.102802								254.2	0.13834	254.2	0.134616	254.2	0.138402	254.2	0.128789	254.2	0.143502	254.2	0.138537	254.2	0.102588	254.2	0.099779								254.2	0.123631	254.2
	254.4	0.104246	254.4	0.099366	254.4	0.142581	254.4	0.121939	254.4	0.141627	254.4	0.136686	254.4	0.106314	254.4	0.102802								254.4	0.138491	254.4	0.134646	254.4	0.138164	254.4	0.128821	254.4	0.143212	254.4	0.138571	254.4	0.102996	254.4	0.099787								254.4	0.124537	254.4
	254.6	0.10467	254.6	0.099366	254.6	0.142748	254.6	0.12194	254.6	0.142626	254.6	0.136686	254.6	0.106637	254.6	0.102802								254.6	0.1385	254.6	0.134677	254.6	0.137435	254.6	0.128854	254.6	0.143048	254.6	0.138605	254.6	0.103367	254.6	0.099796								254.6	0.12527	254.6
	254.8	0.104984	254.8	0.099366	254.8	0.142793	254.8	0.12194	254.8	0.143597	254.8	0.136686	254.8	0.106979	254.8	0.102802								254.8	0.138327	254.8	0.134707	254.8	0.136382	254.8	0.128886	254.8	0.143079	254.8	0.138639	254.8	0.103579	254.8	0.099804								254.8	0.125739	254.8
	255	0.105018	255	0.099366	255	0.142595	255	0.121941	255	0.144348	255	0.136686	255	0.107089	255	0.102803								255	0.137994	255	0.134738	255	0.135136	255	0.128918	255	0.143316	255	0.138673	255	0.103597	255	0.099812								255	0.125824	255
	255.2	0.104913	255.2	0.099366	255.2	0.142153	255.2	0.121941	255.2	0.144759	255.2	0.136686	255.2	0.106777	255.2	0.102803								255.2	0.137634	255.2	0.134768	255.2	0.133905	255.2	0.128951	255.2	0.143683	255.2	0.138707	255.2	0.103322	255.2	0.09982								255.2	0.12565	255.2
	255.4	0.104535	255.4	0.099366	255.4	0.141613	255.4	0.121942	255.4	0.144805	255.4	0.136687	255.4	0.106131	255.4	0.102803								255.4	0.136997	255.4	0.134798	255.4	0.132896	255.4	0.128983	255.4	0.144083	255.4	0.138741	255.4	0.102828	255.4	0.099828								255.4	0.12512	255.4
	255.6	0.103992	255.6	0.099366	255.6	0.141008	255.6	0.121942	255.6	0.144466	255.6	0.136687	255.6	0.105202	255.6	0.102803								255.6	0.136274	255.6	0.134828	255.6	0.132067	255.6	0.129015	255.6	0.144405	255.6	0.138775	255.6	0.102238	255.6	0.099836								255.6	0.124494	255.6
	255.8	0.103282	255.8	0.099366	255.8	0.140447	255.8	0.121943	255.8	0.143834	255.8	0.136687	255.8	0.104007	255.8	0.102803								255.8	0.135427	255.8	0.134859	255.8	0.131307	255.8	0.129047	255.8	0.144485	255.8	0.138809	255.8	0.101687	255.8	0.099845								255.8	0.123738	255.8
	256	0.102591	256	0.099366	256	0.140203	256	0.121943	256	0.143115	256	0.136687	256	0.10278	256	0.102803								256	0.134618	256	0.134889	256	0.130593	256	0.129079	256	0.144324	256	0.138843	256	0.101239	256	0.099853								256	0.122953	256
	256.2	0.101813	256.2	0.099366	256.2	0.140182	256.2	0.121944	256.2	0.142348	256.2	0.136687	256.2	0.101767	256.2	0.102803								256.2	0.133764	256.2	0.134919	256.2	0.129983	256.2	0.129111	256.2	0.143861	256.2	0.138877	256.2	0.100927	256.2	0.099861								256.2	0.122107	256.2
	256.4	0.101131	256.4	0.099366	256.4	0.140379	256.4	0.121944	256.4	0.141599	256.4	0.136688	256.4	0.100924	256.4	0.102803								256.4	0.13308	256.4	0.134949	256.4	0.129571	256.4	0.129143	256.4	0.143305	256.4	0.138911	256.4	0.100708	256.4	0.099869								256.4	0.121237	256.4
	256.6	0.100441	256.6	0.099366	256.6	0.140617	256.6	0.121945	256.6	0.140929	256.6	0.136688	256.6	0.100524	256.6	0.102803								256.6	0.132459	256.6	0.134979	256.6	0.129542	256.6	0.129175	256.6	0.142734	256.6	0.138944	256.6	0.100733	256.6	0.099877								256.6	0.120299	256.6
	256.8	0.099852	256.8	0.099366	256.8	0.140888	256.8	0.121945	256.8	0.140415	256.8	0.136688	256.8	0.100624	256.8	0.102803								256.8	0.131982	256.8	0.135009	256.8	0.129881	256.8	0.129207	256.8	0.142403	256.8	0.138978	256.8	0.100854	256.8	0.099885								256.8	0.119451	256.8
	257	0.099363	257	0.099366	257	0.141025	257	0.121945	257	0.139958	257	0.136688	257	0.101	257	0.102803								257	0.13177	257	0.135038	257	0.130558	257	0.129239	257	0.142226	257	0.139011	257	0.100946	257	0.099893								257	0.1189	257
	257.2	0.099155	257.2	0.099366	257.2	0.141047	257.2	0.121946	257.2	0.139641	257.2	0.136688	257.2	0.101422	257.2	0.102803								257.2	0.131936	257.2	0.135068	257.2	0.131363	257.2	0.129271	257.2	0.142179	257.2	0.139045	257.2	0.101019	257.2	0.099901								257.2	0.118689	257.2
	257.4	0.099221	257.4	0.099366	257.4	0.140894	257.4	0.121946	257.4	0.139545	257.4	0.136688	257.4	0.102173	257.4	0.102803								257.4	0.13235	257.4	0.135098	257.4	0.132112	257.4	0.129303	257.4	0.142199	257.4	0.139078	257.4	0.101153	257.4	0.099909								257.4	0.118764	257.4
	257.6	0.099659	257.6	0.099366	257.6	0.140761	257.6	0.121947	257.6	0.139745	257.6	0.136689	257.6	0.10311	257.6	0.102803								257.6	0.132984	257.6	0.135128	257.6	0.132517	257.6	0.129334	257.6	0.142128	257.6	0.139112	257.6	0.101424	257.6	0.099917								257.6	0.119119	257.6
	257.8	0.100254	257.8	0.099366	257.8	0.140466	257.8	0.121947	257.8	0.14018	257.8	0.136689	257.8	0.104237	257.8	0.102804								257.8	0.13377	257.8	0.135157	257.8	0.132588	257.8	0.129366	257.8	0.142016	257.8	0.139145	257.8	0.101871	257.8	0.099925								257.8	0.119696	257.8
	258	0.100902	258	0.099366	258	0.139851	258	0.121948	258	0.140839	258	0.136689	258	0.105457	258	0.102804								258	0.134517	258	0.135187	258	0.132407	258	0.129397	258	0.141839	258	0.139178	258	0.102367	258	0.099932								258	0.120321	258
	258.2	0.101344	258.2	0.099366	258.2	0.139207	258.2	0.121948	258.2	0.141489	258.2	0.136689	258.2	0.106698	258.2	0.102804								258.2	0.135068	258.2	0.135216	258.2	0.132101	258.2	0.129429	258.2	0.141839	258.2	0.139212	258.2	0.102725	258.2	0.09994								258.2	0.120803	258.2
	258.4	0.101544	258.4	0.099366	258.4	0.138747	258.4	0.121949	258.4	0.142022	258.4	0.136689	258.4	0.107676	258.4	0.102804								258.4	0.135541	258.4	0.135246	258.4	0.131912	258.4	0.12946	258.4	0.142031	258.4	0.139245	258.4	0.102884	258.4	0.099948								258.4	0.121225	258.4
	258.6	0.101544	258.6	0.099366	258.6	0.138372	258.6	0.121949	258.6	0.142356	258.6	0.13669	258.6	0.108387	258.6	0.102804								258.6	0.135969	258.6	0.135275	258.6	0.131845	258.6	0.129492	258.6	0.142476	258.6	0.139278	258.6	0.102838	258.6	0.099956								258.6	0.121639	258.6
	258.8	0.101635	258.8	0.099366	258.8	0.138186	258.8	0.121949	258.8	0.142453	258.8	0.13669	258.8	0.108705	258.8	0.102804								258.8	0.136419	258.8	0.135305	258.8	0.132022	258.8	0.129523	258.8	0.14299	258.8	0.139311	258.8	0.102573	258.8	0.099964								258.8	0.122161	258.8
	259	0.101646	259	0.099366	259	0.138184	259	0.12195	259	0.142328	259	0.13669	259	0.10888	259	0.102804								259	0.136741	259	0.135334	259	0.132352	259	0.129555	259	0.143597	259	0.139344	259	0.102263	259	0.099971								259	0.122697	259
	259.2	0.101675	259.2	0.099366	259.2	0.138153	259.2	0.12195	259.2	0.141875	259.2	0.13669	259.2	0.108995	259.2	0.102804								259.2	0.137027	259.2	0.135363	259.2	0.132661	259.2	0.129586	259.2	0.144051	259.2	0.139377	259.2	0.101994	259.2	0.099979								259.2	0.123244	259.2
	259.4	0.101682	259.4	0.099366	259.4	0.137873	259.4	0.121951	259.4	0.141125	259.4	0.13669	259.4	0.109158	259.4	0.102804								259.4	0.137218	259.4	0.135393	259.4	0.132624	259.4	0.129617	259.4	0.144185	259.4	0.13941	259.4	0.102003	259.4	0.099987								259.4	0.123732	259.4
	259.6	0.10157	259.6	0.099366	259.6	0.13759	259.6	0.121951	259.6	0.140183	259.6	0.13669	259.6	0.109452	259.6	0.102804								259.6	0.137245	259.6	0.135422	259.6	0.132408	259.6	0.129648	259.6	0.144133	259.6	0.139443	259.6	0.102262	259.6	0.099995								259.6	0.124003	259.6
	259.8	0.101254	259.8	0.099366	259.8	0.137329	259.8	0.121951	259.8	0.139295	259.8	0.136691	259.8	0.110066	259.8	0.102804								259.8	0.137107	259.8	0.135451	259.8	0.132099	259.8	0.12968	259.8	0.143937	259.8	0.139476	259.8	0.102836	259.8	0.100002								259.8	0.123937	259.8
	260	0.100764	260	0.099366	260	0.137173	260	0.121952	260	0.138468	260	0.136691	260	0.110783	260	0.102804								260	0.136815	260	0.13548	260	0.131841	260	0.129711	260	0.143604	260	0.139509	260	0.103599	260	0.10001								260	0.123334	260
	260.2	0.100148	260.2	0.099366	260.2	0.13709	260.2	0.121952	260.2	0.13796	260.2	0.136691	260.2	0.111559	260.2	0.102804								260.2	0.136378	260.2	0.135509	260.2	0.131676	260.2	0.129742	260.2	0.143082	260.2	0.139541	260.2	0.104532	260.2	0.100018								260.2	0.122392	260.2
	260.4	0.099432	260.4	0.099366	260.4	0.13734	260.4	0.121953	260.4	0.137796	260.4	0.136691	260.4	0.112187	260.4	0.102804								260.4	0.135862	260.4	0.135538	260.4	0.131612	260.4	0.129773	260.4	0.142576	260.4	0.139574	260.4	0.10546	260.4	0.100025								260.4	0.12136	260.4
	260.6	0.098767	260.6	0.099366	260.6	0.137524	260.6	0.121953	260.6	0.137832	260.6	0.136691	260.6	0.112376	260.6	0.102804								260.6	0.135494	260.6	0.135567	260.6	0.131517	260.6	0.129804	260.6	0.141943	260.6	0.139607	260.6	0.106223	260.6	0.100033								260.6	0.120393	260.6
	260.8	0.098204	260.8	0.099366	260.8	0.137788	260.8	0.121953	260.8	0.138047	260.8	0.136691	260.8	0.112098	260.8	0.102804								260.8	0.135147	260.8	0.135596	260.8	0.131383	260.8	0.129835	260.8	0.141308	260.8	0.139639	260.8	0.106864	260.8	0.10004								260.8	0.119562	260.8
	261	0.097929	261	0.099366	261	0.138111	261	0.121954	261	0.13845	261	0.136692	261	0.111638	261	0.102805								261	0.134841	261	0.135625	261	0.131128	261	0.129865	261	0.140678	261	0.139672	261	0.107487	261	0.100048								261	0.119094	261
	261.2	0.097967	261.2	0.099366	261.2	0.138548	261.2	0.121954	261.2	0.139105	261.2	0.136692	261.2	0.111054	261.2	0.102805								261.2	0.134667	261.2	0.135654	261.2	0.130872	261.2	0.129896	261.2	0.140292	261.2	0.139704	261.2	0.108153	261.2	0.100055								261.2	0.119037	261.2
	261.4	0.098153	261.4	0.099366	261.4	0.138961	261.4	0.121955	261.4	0.139977	261.4	0.136692	261.4	0.110342	261.4	0.102805								261.4	0.134493	261.4	0.135682	261.4	0.130782	261.4	0.129927	261.4	0.140166	261.4	0.139737	261.4	0.108586	261.4	0.100063								261.4	0.119139	261.4
	261.6	0.09842	261.6	0.099366	261.6	0.139636	261.6	0.121955	261.6	0.141183	261.6	0.136692	261.6	0.109485	261.6	0.102805								261.6	0.134169	261.6	0.135711	261.6	0.130922	261.6	0.129958	261.6	0.140405	261.6	0.139769	261.6	0.108683	261.6	0.10007								261.6	0.119354	261.6
	261.8	0.098757	261.8	0.099366	261.8	0.140604	261.8	0.121955	261.8	0.142425	261.8	0.136692	261.8	0.108449	261.8	0.102805								261.8	0.133897	261.8	0.13574	261.8	0.131206	261.8	0.129988	261.8	0.140921	261.8	0.139801	261.8	0.108458	261.8	0.100078								261.8	0.119714	261.8
	262	0.099313	262	0.099366	262	0.14173	262	0.121956	262	0.143612	262	0.136692	262	0.107423	262	0.102805								262	0.133949	262	0.135768	262	0.131714	262	0.130019	262	0.141707	262	0.139834	262	0.108137	262	0.100085								262	0.120454	262
	262.2	0.100074	262.2	0.099366	262.2	0.142951	262.2	0.121956	262.2	0.144469	262.2	0.136693	262.2	0.106543	262.2	0.102805								262.2	0.134289	262.2	0.135797	262.2	0.132295	262.2	0.13005	262.2	0.142595	262.2	0.139866	262.2	0.107746	262.2	0.100093								262.2	0.121591	262.2
	262.4	0.101224	262.4	0.099366	262.4	0.144281	262.4	0.121957	262.4	0.144981	262.4	0.136693	262.4	0.105895	262.4	0.102805								262.4	0.135012	262.4	0.135826	262.4	0.132923	262.4	0.13008	262.4	0.143561	262.4	0.139898	262.4	0.107434	262.4	0.1001								262.4	0.123128	262.4
	262.6	0.102433	262.6	0.099366	262.6	0.145349	262.6	0.121957	262.6	0.145124	262.6	0.136693	262.6	0.10566	262.6	0.102805								262.6	0.136021	262.6	0.135854	262.6	0.133536	262.6	0.130111	262.6	0.144483	262.6	0.13993	262.6	0.107303	262.6	0.100108								262.6	0.124792	262.6
	262.8	0.103585	262.8	0.099366	262.8	0.146003	262.8	0.121957	262.8	0.144993	262.8	0.136693	262.8	0.105792	262.8	0.102805								262.8	0.137113	262.8	0.135882	262.8	0.134125	262.8	0.130141	262.8	0.145239	262.8	0.139962	262.8	0.107341	262.8	0.100115								262.8	0.126377	262.8
	263	0.104468	263	0.099366	263	0.146215	263	0.121958	263	0.144697	263	0.136693	263	0.10616	263	0.102805								263	0.138041	263	0.135911	263	0.134578	263	0.130172	263	0.145763	263	0.139994	263	0.107461	263	0.100122								263	0.127693	263
	263.2	0.105055	263.2	0.099366	263.2	0.146281	263.2	0.121958	263.2	0.144354	263.2	0.136693	263.2	0.10655	263.2	0.102805								263.2	0.138662	263.2	0.135939	263.2	0.135081	263.2	0.130202	263.2	0.146214	263.2	0.140026	263.2	0.107608	263.2	0.10013								263.2	0.128467	263.2
	263.4	0.105265	263.4	0.099366	263.4	0.146175	263.4	0.121958	263.4	0.143994	263.4	0.136693	263.4	0.106898	263.4	0.102805								263.4	0.138957	263.4	0.135968	263.4	0.135516	263.4	0.130232	263.4	0.146625	263.4	0.140058	263.4	0.107794	263.4	0.100137								263.4	0.128723	263.4
	263.6	0.105295	263.6	0.099366	263.6	0.146063	263.6	0.121959	263.6	0.143525	263.6	0.136694	263.6	0.106969	263.6	0.102805								263.6	0.138974	263.6	0.135996	263.6	0.135907	263.6	0.130262	263.6	0.146989	263.6	0.14009	263.6	0.107982	263.6	0.100144								263.6	0.128626	263.6
	263.8	0.105272	263.8	0.099366	263.8	0.145899	263.8	0.121959	263.8	0.143062	263.8	0.136694	263.8	0.106802	263.8	0.102805								263.8	0.138812	263.8	0.136024	263.8	0.136109	263.8	0.130293	263.8	0.147234	263.8	0.140122	263.8	0.108074	263.8	0.100151								263.8	0.128462	263.8
	264	0.10523	264	0.099366	264	0.145771	264	0.12196	264	0.142602	264	0.136694	264	0.106404	264	0.102805								264	0.138651	264	0.136052	264	0.13616	264	0.130323	264	0.147376	264	0.140154	264	0.108112	264	0.100159								264	0.128293	264
	264.2	0.105254	264.2	0.099366	264.2	0.145189	264.2	0.12196	264.2	0.142062	264.2	0.136694	264.2	0.105983	264.2	0.102805								264.2	0.138684	264.2	0.13608	264.2	0.135896	264.2	0.130353	264.2	0.147298	264.2	0.140185	264.2	0.108083	264.2	0.100166								264.2	0.128093	264.2
	264.4	0.105417	264.4	0.099366	264.4	0.144314	264.4	0.12196	264.4	0.141463	264.4	0.136694	264.4	0.105688	264.4	0.102805								264.4	0.138937	264.4	0.136108	264.4	0.135493	264.4	0.130383	264.4	0.146949	264.4	0.140217	264.4	0.108022	264.4	0.100173								264.4	0.12792	264.4
	264.6	0.105623	264.6	0.099366	264.6	0.143272	264.6	0.121961	264.6	0.141031	264.6	0.136694	264.6	0.105571	264.6	0.102805								264.6	0.139283	264.6	0.136136	264.6	0.134977	264.6	0.130413	264.6	0.146425	264.6	0.140249	264.6	0.107784	264.6	0.10018								264.6	0.127717	264.6
	264.8	0.105554	264.8	0.099366	264.8	0.142139	264.8	0.121961	264.8	0.14079	264.8	0.136695	264.8	0.105515	264.8	0.102806								264.8	0.139476	264.8	0.136164	264.8	0.134485	264.8	0.130443	264.8	0.145935	264.8	0.14028	264.8	0.10733	264.8	0.100187								264.8	0.127173	264.8
	265	0.105144	265	0.099366	265	0.141094	265	0.121961	265	0.140705	265	0.136695	265	0.105511	265	0.102806								265	0.139396	265	0.136192	265	0.134012	265	0.130473	265	0.145365	265	0.140312	265	0.106557	265	0.100195								265	0.126199	265
	265.2	0.104436	265.2	0.099366	265.2	0.140389	265.2	0.121962	265.2	0.140779	265.2	0.136695	265.2	0.105552	265.2	0.102806								265.2	0.139038	265.2	0.13622	265.2	0.13359	265.2	0.130503	265.2	0.144791	265.2	0.140343	265.2	0.105719	265.2	0.100202								265.2	0.12502	265.2
	265.4	0.103511	265.4	0.099366	265.4	0.139884	265.4	0.121962	265.4	0.140758	265.4	0.136695	265.4	0.105709	265.4	0.102806								265.4	0.138475	265.4	0.136248	265.4	0.13308	265.4	0.130533	265.4	0.144119	265.4	0.140375	265.4	0.105037	265.4	0.100209								265.4	0.123798	265.4
	265.6	0.102511	265.6	0.099366	265.6	0.139465	265.6	0.121962	265.6	0.140575	265.6	0.136695	265.6	0.106243	265.6	0.102806								265.6	0.137861	265.6	0.136276	265.6	0.132655	265.6	0.130562	265.6	0.143545	265.6	0.140406	265.6	0.104731	265.6	0.100216								265.6	0.122696	265.6
	265.8	0.101684	265.8	0.099366	265.8	0.139193	265.8	0.121963	265.8	0.140294	265.8	0.136695	265.8	0.106919	265.8	0.102806								265.8	0.137348	265.8	0.136303	265.8	0.13231	265.8	0.130592	265.8	0.143035	265.8	0.140437	265.8	0.104671	265.8	0.100223								265.8	0.121812	265.8
	266	0.101137	266	0.099366	266	0.139084	266	0.121963	266	0.140114	266	0.136695	266	0.107577	266	0.102806								266	0.136905	266	0.136331	266	0.132188	266	0.130622	266	0.142836	266	0.140469	266	0.104837	266	0.10023								266	0.121115	266
	266.2	0.100678	266.2	0.099366	266.2	0.138967	266.2	0.121963	266.2	0.140039	266.2	0.136695	266.2	0.10814	266.2	0.102806								266.2	0.136469	266.2	0.136359	266.2	0.132291	266.2	0.130651	266.2	0.14279	266.2	0.1405	266.2	0.105013	266.2	0.100237								266.2	0.120544	266.2
	266.4	0.100142	266.4	0.099366	266.4	0.138904	266.4	0.121964	266.4	0.140156	266.4	0.136696	266.4	0.108583	266.4	0.102806								266.4	0.135821	266.4	0.136386	266.4	0.132758	266.4	0.130681	266.4	0.142987	266.4	0.140531	266.4	0.105102	266.4	0.100244								266.4	0.119983	266.4
	266.6	0.099601	266.6	0.099366	266.6	0.139076	266.6	0.121964	266.6	0.140328	266.6	0.136696	266.6	0.108724	266.6	0.102806								266.6	0.134943	266.6	0.136414	266.6	0.13337	266.6	0.130711	266.6	0.143218	266.6	0.140562	266.6	0.105142	266.6	0.100251								266.6	0.119433	266.6
	266.8	0.098945	266.8	0.099366	266.8	0.139489	266.8	0.121964	266.8	0.140381	266.8	0.136696	266.8	0.108611	266.8	0.102806								266.8	0.13387	266.8	0.136441	266.8	0.134015	266.8	0.13074	266.8	0.143546	266.8	0.140593	266.8	0.10527	266.8	0.100258								266.8	0.118845	266.8
	267	0.098117	267	0.099366	267	0.139803	267	0.121965	267	0.140153	267	0.136696	267	0.1084	267	0.102806								267	0.132772	267	0.136469	267	0.134381	267	0.13077	267	0.143884	267	0.140624	267	0.105415	267	0.100265								267	0.11843	267
	267.2	0.097361	267.2	0.099366	267.2	0.140116	267.2	0.121965	267.2	0.13973	267.2	0.136696	267.2	0.108161	267.2	0.102806								267.2	0.131797	267.2	0.136496	267.2	0.134471	267.2	0.130799	267.2	0.144169	267.2	0.140655	267.2	0.105764	267.2	0.100272								267.2	0.118191	267.2
	267.4	0.096949	267.4	0.099366	267.4	0.140263	267.4	0.121965	267.4	0.139248	267.4	0.136696	267.4	0.107796	267.4	0.102806								267.4	0.131207	267.4	0.136523	267.4	0.13426	267.4	0.130828	267.4	0.144321	267.4	0.140686	267.4	0.106103	267.4	0.100279								267.4	0.118189	267.4
	267.6	0.096946	267.6	0.099366	267.6	0.140221	267.6	0.121966	267.6	0.138873	267.6	0.136696	267.6	0.107262	267.6	0.102806								267.6	0.131194	267.6	0.136551	267.6	0.133936	267.6	0.130858	267.6	0.14442	267.6	0.140717	267.6	0.106336	267.6	0.100286								267.6	0.118361	267.6
	267.8	0.097385	267.8	0.099366	267.8	0.139887	267.8	0.121966	267.8	0.138569	267.8	0.136697	267.8	0.106651	267.8	0.102806								267.8	0.131814	267.8	0.136578	267.8	0.133579	267.8	0.130887	267.8	0.14441	267.8	0.140748	267.8	0.106404	267.8	0.100293								267.8	0.118783	267.8
	268	0.098111	268	0.099366	268	0.139439	268	0.121966	268	0.138241	268	0.136697	268	0.106016	268	0.102806								268	0.132764	268	0.136605	268	0.133343	268	0.130916	268	0.144161	268	0.140779	268	0.10658	268	0.100299								268	0.119251	268
	268.2	0.098923	268.2	0.099366	268.2	0.138994	268.2	0.121967	268.2	0.138013	268.2	0.136697	268.2	0.105296	268.2	0.102806								268.2	0.133778	268.2	0.136632	268.2	0.133192	268.2	0.130945	268.2	0.143905	268.2	0.140809	268.2	0.106628	268.2	0.100306								268.2	0.119708	268.2
	268.4	0.099549	268.4	0.099366	268.4	0.138736	268.4	0.121967	268.4	0.137887	268.4	0.136697	268.4	0.104607	268.4	0.102806								268.4	0.134677	268.4	0.13666	268.4	0.133134	268.4	0.130975	268.4	0.143721	268.4	0.14084	268.4	0.106656	268.4	0.100313								268.4	0.119963	268.4
	268.6	0.099922	268.6	0.099366	268.6	0.138625	268.6	0.121967	268.6	0.137886	268.6	0.136697	268.6	0.104012	268.6	0.102806								268.6	0.135437	268.6	0.136687	268.6	0.133127	268.6	0.131004	268.6	0.14361	268.6	0.140871	268.6	0.106599	268.6	0.10032								268.6	0.120176	268.6
	268.8	0.100062	268.8	0.099366	268.8	0.138657	268.8	0.121968	268.8	0.137963	268.8	0.136697	268.8	0.103694	268.8	0.102806								268.8	0.13594	268.8	0.136714	268.8	0.13314	268.8	0.131033	268.8	0.143582	268.8	0.140901	268.8	0.106624	268.8	0.100327								268.8	0.120317	268.8
	269	0.100186	269	0.099366	269	0.138796	269	0.121968	269	0.138163	269	0.136697	269	0.10361	269	0.102807								269	0.13647	269	0.136741	269	0.133155	269	0.131062	269	0.143742	269	0.140932	269	0.106568	269	0.100333								269	0.120638	269
	269.2	0.100374	269.2	0.099366	269.2	0.138831	269.2	0.121968	269.2	0.138521	269.2	0.136697	269.2	0.10368	269.2	0.102807								269.2	0.137157	269.2	0.136768	269.2	0.133418	269.2	0.131091	269.2	0.144159	269.2	0.140962	269.2	0.106541	269.2	0.10034								269.2	0.121136	269.2
	269.4	0.100758	269.4	0.099366	269.4	0.138752	269.4	0.121969	269.4	0.139123	269.4	0.136698	269.4	0.103792	269.4	0.102807								269.4	0.137934	269.4	0.136795	269.4	0.134	269.4	0.13112	269.4	0.144833	269.4	0.140993	269.4	0.10647	269.4	0.100347								269.4	0.121855	269.4
	269.6	0.101201	269.6	0.099366	269.6	0.138824	269.6	0.121969	269.6	0.139811	269.6	0.136698	269.6	0.104162	269.6	0.102807								269.6	0.138484	269.6	0.136821	269.6	0.134825	269.6	0.131149	269.6	0.145757	269.6	0.141023	269.6	0.106416	269.6	0.100353								269.6	0.122563	269.6
	269.8	0.101744	269.8	0.099366	269.8	0.139028	269.8	0.121969	269.8	0.140416	269.8	0.136698	269.8	0.10476	269.8	0.102807								269.8	0.138926	269.8	0.136848	269.8	0.135787	269.8	0.131177	269.8	0.146778	269.8	0.141054	269.8	0.106313	269.8	0.10036								269.8	0.123433	269.8
	270	0.102261	270	0.099366	270	0.139289	270	0.12197	270	0.140881	270	0.136698	270	0.10547	270	0.102807								270	0.139191	270	0.136875	270	0.136821	270	0.131206	270	0.147711	270	0.141084	270	0.106213	270	0.100367								270	0.124313	270
	270.2	0.102675	270.2	0.099366	270.2	0.139698	270.2	0.12197	270.2	0.141029	270.2	0.136698	270.2	0.106233	270.2	0.102807								270.2	0.139326	270.2	0.136902	270.2	0.137637	270.2	0.131235	270.2	0.148167	270.2	0.141114	270.2	0.106068	270.2	0.100373								270.2	0.12518	270.2
	270.4	0.102795	270.4	0.099366	270.4	0.140072	270.4	0.12197	270.4	0.140795	270.4	0.136698	270.4	0.106855	270.4	0.102807								270.4	0.139344	270.4	0.136928	270.4	0.138112	270.4	0.131264	270.4	0.148166	270.4	0.141144	270.4	0.10581	270.4	0.10038								270.4	0.125939	270.4
	270.6	0.102689	270.6	0.099366	270.6	0.140257	270.6	0.121971	270.6	0.140295	270.6	0.136698	270.6	0.107232	270.6	0.102807								270.6	0.139339	270.6	0.136955	270.6	0.138335	270.6	0.131292	270.6	0.147802	270.6	0.141175	270.6	0.105506	270.6	0.100387								270.6	0.126575	270.6
	270.8	0.102331	270.8	0.099366	270.8	0.140305	270.8	0.121971	270.8	0.139725	270.8	0.136698	270.8	0.107261	270.8	0.102807								270.8	0.139103	270.8	0.136982	270.8	0.13837	270.8	0.131321	270.8	0.147154	270.8	0.141205	270.8	0.105274	270.8	0.100393								270.8	0.126771	270.8
	271	0.101966	271	0.099366	271	0.140234	271	0.121971	271	0.139162	271	0.136699	271	0.106995	271	0.102807								271	0.13882	271	0.137008	271	0.138317	271	0.131349	271	0.14641	271	0.141235	271	0.104935	271	0.1004								271	0.126619	271
	271.2	0.101608	271.2	0.099366	271.2	0.140048	271.2	0.121971	271.2	0.138664	271.2	0.136699	271.2	0.106628	271.2	0.102807								271.2	0.138527	271.2	0.137035	271.2	0.138311	271.2	0.131378	271.2	0.145782	271.2	0.141265	271.2	0.104678	271.2	0.100406								271.2	0.126209	271.2
	271.4	0.101372	271.4	0.099366	271.4	0.139878	271.4	0.121972	271.4	0.138143	271.4	0.136699	271.4	0.106313	271.4	0.102807								271.4	0.138357	271.4	0.137061	271.4	0.138349	271.4	0.131407	271.4	0.14526	271.4	0.141295	271.4	0.104749	271.4	0.100413								271.4	0.125734	271.4
	271.6	0.101074	271.6	0.099366	271.6	0.139553	271.6	0.121972	271.6	0.137532	271.6	0.136699	271.6	0.106116	271.6	0.102807								271.6	0.138172	271.6	0.137088	271.6	0.13829	271.6	0.131435	271.6	0.144724	271.6	0.141325	271.6	0.105185	271.6	0.100419								271.6	0.1251	271.6
	271.8	0.100782	271.8	0.099366	271.8	0.139204	271.8	0.121972	271.8	0.136989	271.8	0.136699	271.8	0.106031	271.8	0.102807								271.8	0.138274	271.8	0.137114	271.8	0.138087	271.8	0.131463	271.8	0.14422	271.8	0.141355	271.8	0.105642	271.8	0.100426								271.8	0.124537	271.8
	272	0.100113	272	0.099366	272	0.138947	272	0.121973	272	0.13655	272	0.136699	272	0.105926	272	0.102807								272	0.138357	272	0.13714	272	0.137736	272	0.131492	272	0.143755	272	0.141384	272	0.106121	272	0.100432								272	0.123856	272
	272.2	0.09909	272.2	0.099366	272.2	0.138837	272.2	0.121973	272.2	0.136299	272.2	0.136699	272.2	0.105675	272.2	0.102807								272.2	0.138293	272.2	0.137167	272.2	0.137365	272.2	0.13152	272.2	0.143441	272.2	0.141414	272.2	0.106407	272.2	0.100439								272.2	0.123002	272.2
	272.4	0.097674	272.4	0.099366	272.4	0.13893	272.4	0.121973	272.4	0.136254	272.4	0.136699	272.4	0.105742	272.4	0.102807								272.4	0.137974	272.4	0.137193	272.4	0.137075	272.4	0.131548	272.4	0.143305	272.4	0.141444	272.4	0.106629	272.4	0.100445								272.4	0.121821	272.4
	272.6	0.096186	272.6	0.099366	272.6	0.139219	272.6	0.121973	272.6	0.13651	272.6	0.136699	272.6	0.105964	272.6	0.102807								272.6	0.13767	272.6	0.137219	272.6	0.136993	272.6	0.131576	272.6	0.14347	272.6	0.141474	272.6	0.106775	272.6	0.100452								272.6	0.120666	272.6
	272.8	0.094712	272.8	0.099366	272.8	0.139523	272.8	0.121974	272.8	0.137095	272.8	0.1367	272.8	0.106378	272.8	0.102807								272.8	0.13724	272.8	0.137245	272.8	0.137224	272.8	0.131605	272.8	0.144001	272.8	0.141503	272.8	0.106977	272.8	0.100458								272.8	0.119582	272.8
	273	0.093554	273	0.099366	273	0.139846	273	0.121974	273	0.137908	273	0.1367	273	0.10705	273	0.102807								273	0.136674	273	0.137271	273	0.137697	273	0.131633	273	0.144832	273	0.141533	273	0.107166	273	0.100465								273	0.118716	273
	273.2	0.09281	273.2	0.099366	273.2	0.140266	273.2	0.121974	273.2	0.1387	273.2	0.1367	273.2	0.108159	273.2	0.102807								273.2	0.136122	273.2	0.137297	273.2	0.138217	273.2	0.131661	273.2	0.145908	273.2	0.141562	273.2	0.10747	273.2	0.100471								273.2	0.118184	273.2
	273.4	0.092654	273.4	0.099366	273.4	0.140606	273.4	0.121975	273.4	0.139479	273.4	0.1367	273.4	0.109113	273.4	0.102807								273.4	0.135822	273.4	0.137323	273.4	0.138653	273.4	0.131689	273.4	0.147078	273.4	0.141592	273.4	0.107596	273.4	0.100477								273.4	0.118261	273.4
	273.6	0.092954	273.6	0.099366	273.6	0.140831	273.6	0.121975	273.6	0.140241	273.6	0.1367	273.6	0.109894	273.6	0.102807								273.6	0.135741	273.6	0.137349	273.6	0.138919	273.6	0.131717	273.6	0.148066	273.6	0.141621	273.6	0.107528	273.6	0.100484								273.6	0.118798	273.6
	273.8	0.093549	273.8	0.099366	273.8	0.141031	273.8	0.121975	273.8	0.140854	273.8	0.1367	273.8	0.110481	273.8	0.102807								273.8	0.135796	273.8	0.137375	273.8	0.138913	273.8	0.131745	273.8	0.148766	273.8	0.141651	273.8	0.107396	273.8	0.10049								273.8	0.119685	273.8
	274	0.094309	274	0.099366	274	0.141188	274	0.121975	274	0.141342	274	0.1367	274	0.11086	274	0.102808								274	0.13599	274	0.137401	274	0.138798	274	0.131773	274	0.149368	274	0.14168	274	0.107391	274	0.100496								274	0.120765	274
	274.2	0.095076	274.2	0.099366	274.2	0.141176	274.2	0.121976	274.2	0.141729	274.2	0.1367	274.2	0.110931	274.2	0.102808								274.2	0.136066	274.2	0.137427	274.2	0.138591	274.2	0.131801	274.2	0.14987	274.2	0.14171	274.2	0.107484	274.2	0.100503								274.2	0.121782	274.2
	274.4	0.095801	274.4	0.099366	274.4	0.140972	274.4	0.121976	274.4	0.141929	274.4	0.1367	274.4	0.11087	274.4	0.102808								274.4	0.13579	274.4	0.137453	274.4	0.138256	274.4	0.131829	274.4	0.150164	274.4	0.141739	274.4	0.107738	274.4	0.100509								274.4	0.122459	274.4
	274.6	0.096612	274.6	0.099366	274.6	0.140614	274.6	0.121976	274.6	0.14185	274.6	0.136701	274.6	0.110812	274.6	0.102808								274.6	0.135398	274.6	0.137479	274.6	0.137764	274.6	0.131856	274.6	0.150247	274.6	0.141768	274.6	0.108164	274.6	0.100515								274.6	0.122865	274.6
	274.8	0.097598	274.8	0.099366	274.8	0.140112	274.8	0.121977	274.8	0.141533	274.8	0.136701	274.8	0.110721	274.8	0.102808								274.8	0.13517	274.8	0.137504	274.8	0.137186	274.8	0.131884	274.8	0.15008	274.8	0.141797	274.8	0.108733	274.8	0.100521								274.8	0.123158	274.8
	275	0.098714	275	0.099366	275	0.139562	275	0.121977	275	0.140955	275	0.136701	275	0.110525	275	0.102808								275	0.135224	275	0.13753	275	0.136486	275	0.131912	275	0.149608	275	0.141826	275	0.109293	275	0.100527								275	0.123417	275
	275.2	0.099695	275.2	0.099366	275.2	0.138985	275.2	0.121977	275.2	0.140182	275.2	0.136701	275.2	0.110388	275.2	0.102808								275.2	0.135469	275.2	0.137556	275.2	0.135716	275.2	0.131939	275.2	0.14869	275.2	0.141856	275.2	0.10985	275.2	0.100534								275.2	0.123565	275.2
	275.4	0.100458	275.4	0.099366	275.4	0.138795	275.4	0.121977	275.4	0.139344	275.4	0.136701	275.4	0.110309	275.4	0.102808								275.4	0.135994	275.4	0.137581	275.4	0.135114	275.4	0.131967	275.4	0.147664	275.4	0.141885	275.4	0.110432	275.4	0.10054								275.4	0.123675	275.4
	275.6	0.100829	275.6	0.099366	275.6	0.139025	275.6	0.121978	275.6	0.13846	275.6	0.136701	275.6	0.110016	275.6	0.102808								275.6	0.136439	275.6	0.137607	275.6	0.134747	275.6	0.131995	275.6	0.146764	275.6	0.141914	275.6	0.11079	275.6	0.100546								275.6	0.123703	275.6
	275.8	0.1009	275.8	0.099366	275.8	0.139541	275.8	0.121978	275.8	0.137601	275.8	0.136701	275.8	0.109699	275.8	0.102808								275.8	0.136693	275.8	0.137632	275.8	0.134807	275.8	0.132022	275.8	0.146139	275.8	0.141943	275.8	0.11089	275.8	0.100552								275.8	0.123576	275.8
	276	0.100548	276	0.099366	276	0.140243	276	0.121978	276	0.136932	276	0.136701	276	0.10952	276	0.102808								276	0.136597	276	0.137658	276	0.135199	276	0.13205	276	0.145719	276	0.141972	276	0.110794	276	0.100558								276	0.12314	276
	276.2	0.100161	276.2	0.099366	276.2	0.140986	276.2	0.121978	276.2	0.136592	276.2	0.136701	276.2	0.109058	276.2	0.102808								276.2	0.136396	276.2	0.137683	276.2	0.135912	276.2	0.132077	276.2	0.1456	276.2	0.142	276.2	0.110366	276.2	0.100564								276.2	0.122778	276.2
	276.4	0.099819	276.4	0.099366	276.4	0.141495	276.4	0.121979	276.4	0.136611	276.4	0.136701	276.4	0.108301	276.4	0.102808								276.4	0.136203	276.4	0.137709	276.4	0.136731	276.4	0.132104	276.4	0.145624	276.4	0.142029	276.4	0.109482	276.4	0.10057								276.4	0.122646	276.4
	276.6	0.099541	276.6	0.099366	276.6	0.141794	276.6	0.121979	276.6	0.136882	276.6	0.136702	276.6	0.107457	276.6	0.102808								276.6	0.136125	276.6	0.137734	276.6	0.137627	276.6	0.132132	276.6	0.145654	276.6	0.142058	276.6	0.10835	276.6	0.100577								276.6	0.12262	276.6
	276.8	0.099173	276.8	0.099366	276.8	0.141906	276.8	0.121979	276.8	0.137377	276.8	0.136702	276.8	0.106616	276.8	0.102808								276.8	0.136178	276.8	0.137759	276.8	0.138422	276.8	0.132159	276.8	0.145713	276.8	0.142087	276.8	0.107075	276.8	0.100583								276.8	0.122519	276.8
	277	0.098749	277	0.099366	277	0.142031	277	0.121979	277	0.138136	277	0.136702	277	0.105778	277	0.102808								277	0.136282	277	0.137784	277	0.139024	277	0.132186	277	0.14584	277	0.142115	277	0.105666	277	0.100589								277	0.122409	277
	277.2	0.098343	277.2	0.099366	277.2	0.142304	277.2	0.12198	277.2	0.139048	277.2	0.136702	277.2	0.105226	277.2	0.102808								277.2	0.136444	277.2	0.13781	277.2	0.139365	277.2	0.132214	277.2	0.146148	277.2	0.142144	277.2	0.104307	277.2	0.100595								277.2	0.122303	277.2
	277.4	0.097878	277.4	0.099366	277.4	0.142563	277.4	0.12198	277.4	0.139924	277.4	0.136702	277.4	0.105066	277.4	0.102808								277.4	0.136495	277.4	0.137835	277.4	0.139436	277.4	0.132241	277.4	0.146631	277.4	0.142173	277.4	0.103226	277.4	0.100601								277.4	0.122062	277.4
	277.6	0.097384	277.6	0.099366	277.6	0.142909	277.6	0.12198	277.6	0.140817	277.6	0.136702	277.6	0.105133	277.6	0.102808								277.6	0.136415	277.6	0.13786	277.6	0.139446	277.6	0.132268	277.6	0.147334	277.6	0.142201	277.6	0.102393	277.6	0.100607								277.6	0.12177	277.6
	277.8	0.096947	277.8	0.099366	277.8	0.143488	277.8	0.12198	277.8	0.141661	277.8	0.136702	277.8	0.105158	277.8	0.102808								277.8	0.136104	277.8	0.137885	277.8	0.139489	277.8	0.132295	277.8	0.148081	277.8	0.14223	277.8	0.101719	277.8	0.100613								277.8	0.121412	277.8
	278	0.096834	278	0.099366	278	0.14396	278	0.121981	278	0.142337	278	0.136702	278	0.1053	278	0.102808								278	0.135851	278	0.13791	278	0.139551	278	0.132322	278	0.148686	278	0.142258	278	0.101325	278	0.100619								278	0.121026	278
	278.2	0.09694	278.2	0.099366	278.2	0.144148	278.2	0.121981	278.2	0.142676	278.2	0.136702	278.2	0.105453	278.2	0.102808								278.2	0.135749	278.2	0.137935	278.2	0.139496	278.2	0.132349	278.2	0.148859	278.2	0.142287	278.2	0.10123	278.2	0.100625								278.2	0.1205	278.2
	278.4	0.097197	278.4	0.099366	278.4	0.144225	278.4	0.121981	278.4	0.142817	278.4	0.136702	278.4	0.105454	278.4	0.102808								278.4	0.135846	278.4	0.13796	278.4	0.139379	278.4	0.132376	278.4	0.148732	278.4	0.142315	278.4	0.101274	278.4	0.10063								278.4	0.119935	278.4
	278.6	0.097485	278.6	0.099366	278.6	0.144158	278.6	0.121981	278.6	0.142633	278.6	0.136702	278.6	0.105679	278.6	0.102808								278.6	0.136137	278.6	0.137985	278.6	0.139118	278.6	0.132403	278.6	0.148363	278.6	0.142343	278.6	0.101623	278.6	0.100636								278.6	0.119508	278.6
	278.8	0.097692	278.8	0.099366	278.8	0.143928	278.8	0.121982	278.8	0.142117	278.8	0.136703	278.8	0.106199	278.8	0.102808								278.8	0.136645	278.8	0.13801	278.8	0.138571	278.8	0.13243	278.8	0.147779	278.8	0.142372	278.8	0.102284	278.8	0.100642								278.8	0.119356	278.8
	279	0.097876	279	0.099366	279	0.14359	279	0.121982	279	0.141182	279	0.136703	279	0.106729	279	0.102808								279	0.137415	279	0.138035	279	0.137862	279	0.132457	279	0.147178	279	0.1424	279	0.103002	279	0.100648								279	0.119664	279
	279.2	0.098083	279.2	0.099366	279.2	0.143104	279.2	0.121982	279.2	0.140071	279.2	0.136703	279.2	0.107257	279.2	0.102808								279.2	0.138254	279.2	0.138059	279.2	0.137132	279.2	0.132484	279.2	0.146819	279.2	0.142428	279.2	0.103501	279.2	0.100654								279.2	0.120401	279.2
	279.4	0.09837	279.4	0.099366	279.4	0.142413	279.4	0.121982	279.4	0.138855	279.4	0.136703	279.4	0.107908	279.4	0.102808								279.4	0.139104	279.4	0.138084	279.4	0.136445	279.4	0.132511	279.4	0.146634	279.4	0.142456	279.4	0.103946	279.4	0.10066								279.4	0.121401	279.4
	279.6	0.098594	279.6	0.099366	279.6	0.141513	279.6	0.121982	279.6	0.137648	279.6	0.136703	279.6	0.108317	279.6	0.102808								279.6	0.139743	279.6	0.138109	279.6	0.135647	279.6	0.132537	279.6	0.146389	279.6	0.142484	279.6	0.104097	279.6	0.100666								279.6	0.122305	279.6
	279.8	0.098671	279.8	0.099366	279.8	0.140394	279.8	0.121983	279.8	0.13657	279.8	0.136703	279.8	0.108402	279.8	0.102808								279.8	0.140054	279.8	0.138133	279.8	0.134992	279.8	0.132564	279.8	0.14629	279.8	0.142512	279.8	0.103949	279.8	0.100671								279.8	0.123081	279.8
	280	0.098429	280	0.099366	280	0.13922	280	0.121983	280	0.135699	280	0.136703	280	0.108171	280	0.102808								280	0.140036	280	0.138158	280	0.134498	280	0.132591	280	0.146274	280	0.14254	280	0.103582	280	0.100677								280	0.123563	280
	280.2	0.097762	280.2	0.099366	280.2	0.138449	280.2	0.121983	280.2	0.135065	280.2	0.136703	280.2	0.107805	280.2	0.102809								280.2	0.139603	280.2	0.138183	280.2	0.134285	280.2	0.132617	280.2	0.146414	280.2	0.142568	280.2	0.103261	280.2	0.100683								280.2	0.123472	280.2
	280.4	0.096783	280.4	0.099366	280.4	0.138048	280.4	0.121983	280.4	0.134671	280.4	0.136703	280.4	0.107231	280.4	0.102809								280.4	0.138811	280.4	0.138207	280.4	0.134275	280.4	0.132644	280.4	0.1467	280.4	0.142596	280.4	0.102869	280.4	0.100689								280.4	0.122821	280.4
	280.6	0.095776	280.6	0.099366	280.6	0.138224	280.6	0.121984	280.6	0.134708	280.6	0.136703	280.6	0.106852	280.6	0.102809								280.6	0.137862	280.6	0.138232	280.6	0.134629	280.6	0.13267	280.6	0.147435	280.6	0.142624	280.6	0.102646	280.6	0.100695								280.6	0.121882	280.6
	280.8	0.094992	280.8	0.099366	280.8	0.138799	280.8	0.121984	280.8	0.135139	280.8	0.136703	280.8	0.106715	280.8	0.102809								280.8	0.13695	280.8	0.138256	280.8	0.135222	280.8	0.132697	280.8	0.148426	280.8	0.142652	280.8	0.102594	280.8	0.1007								280.8	0.12084	280.8
	281	0.094435	281	0.099366	281	0.139783	281	0.121984	281	0.135986	281	0.136704	281	0.106944	281	0.102809								281	0.136059	281	0.138281	281	0.136148	281	0.132723	281	0.149646	281	0.14268	281	0.102963	281	0.100706								281	0.119863	281
	281.2	0.094231	281.2	0.099366	281.2	0.141047	281.2	0.121984	281.2	0.13714	281.2	0.136704	281.2	0.107166	281.2	0.102809								281.2	0.135427	281.2	0.138305	281.2	0.137221	281.2	0.13275	281.2	0.150811	281.2	0.142708	281.2	0.103513	281.2	0.100712								281.2	0.119263	281.2
	281.4	0.094367	281.4	0.099366	281.4	0.14241	281.4	0.121985	281.4	0.138423	281.4	0.136704	281.4	0.107499	281.4	0.102809								281.4	0.135139	281.4	0.138329	281.4	0.138378	281.4	0.132776	281.4	0.151828	281.4	0.142735	281.4	0.104192	281.4	0.100717								281.4	0.119056	281.4
	281.6	0.094956	281.6	0.099366	281.6	0.143363	281.6	0.121985	281.6	0.13964	281.6	0.136704	281.6	0.107693	281.6	0.102809								281.6	0.135251	281.6	0.138354	281.6	0.139285	281.6	0.132802	281.6	0.152497	281.6	0.142763	281.6	0.104841	281.6	0.100723								281.6	0.119229	281.6
	281.8	0.095846	281.8	0.099366	281.8	0.144007	281.8	0.121985	281.8	0.1406	281.8	0.136704	281.8	0.107498	281.8	0.102809								281.8	0.135707	281.8	0.138378	281.8	0.139957	281.8	0.132829	281.8	0.152732	281.8	0.142791	281.8	0.105285	281.8	0.100729								281.8	0.11969	281.8
	282	0.096975	282	0.099366	282	0.144348	282	0.121985	282	0.141355	282	0.136704	282	0.107048	282	0.102809								282	0.136359	282	0.138402	282	0.140294	282	0.132855	282	0.152696	282	0.142818	282	0.105322	282	0.100734								282	0.120411	282
	282.2	0.098379	282.2	0.099366	282.2	0.144232	282.2	0.121985	282.2	0.141807	282.2	0.136704	282.2	0.106689	282.2	0.102809								282.2	0.13739	282.2	0.138426	282.2	0.140382	282.2	0.132881	282.2	0.152409	282.2	0.142846	282.2	0.105145	282.2	0.10074								282.2	0.121518	282.2
	282.4	0.099967	282.4	0.099366	282.4	0.143775	282.4	0.121986	282.4	0.142134	282.4	0.136704	282.4	0.106249	282.4	0.102809								282.4	0.1387	282.4	0.13845	282.4	0.140198	282.4	0.132907	282.4	0.151975	282.4	0.142873	282.4	0.104738	282.4	0.100746								282.4	0.122878	282.4
	282.6	0.101604	282.6	0.099366	282.6	0.143093	282.6	0.121986	282.6	0.142187	282.6	0.136704	282.6	0.105747	282.6	0.102809								282.6	0.140171	282.6	0.138474	282.6	0.139988	282.6	0.132933	282.6	0.151333	282.6	0.142901	282.6	0.104218	282.6	0.100751								282.6	0.124388	282.6
	282.8	0.10314	282.8	0.099366	282.8	0.14231	282.8	0.121986	282.8	0.142163	282.8	0.136704	282.8	0.105417	282.8	0.102809								282.8	0.141544	282.8	0.138499	282.8	0.139672	282.8	0.132959	282.8	0.150727	282.8	0.142928	282.8	0.103713	282.8	0.100757								282.8	0.125833	282.8
	283	0.104528	283	0.099366	283	0.141305	283	0.121986	283	0.141846	283	0.136704	283	0.105088	283	0.102809								283	0.142896	283	0.138523	283	0.139174	283	0.132985	283	0.149918	283	0.142956	283	0.103279	283	0.100762								283	0.12711	283
	283.2	0.105307	283.2	0.099366	283.2	0.140049	283.2	0.121986	283.2	0.141294	283.2	0.136704	283.2	0.104722	283.2	0.102809								283.2	0.143801	283.2	0.138547	283.2	0.138523	283.2	0.133011	283.2	0.148999	283.2	0.142983	283.2	0.102857	283.2	0.100768								283.2	0.127828	283.2
	283.4	0.105392	283.4	0.099366	283.4	0.138837	283.4	0.121987	283.4	0.14058	283.4	0.136705	283.4	0.104349	283.4	0.102809								283.4	0.14423	283.4	0.13857	283.4	0.138057	283.4	0.133037	283.4	0.148112	283.4	0.14301	283.4	0.102504	283.4	0.100773								283.4	0.128095	283.4
	283.6	0.104811	283.6	0.099366	283.6	0.137938	283.6	0.121987	283.6	0.139912	283.6	0.136705	283.6	0.103952	283.6	0.102809								283.6	0.144301	283.6	0.138594	283.6	0.137791	283.6	0.133063	283.6	0.147368	283.6	0.143037	283.6	0.102207	283.6	0.100779								283.6	0.127874	283.6
	283.8	0.103839	283.8	0.099366	283.8	0.137387	283.8	0.121987	283.8	0.139398	283.8	0.136705	283.8	0.103589	283.8	0.102809								283.8	0.144168	283.8	0.138618	283.8	0.137857	283.8	0.133089	283.8	0.146864	283.8	0.143065	283.8	0.102088	283.8	0.100784								283.8	0.127332	283.8
	284	0.1026	284	0.099366	284	0.137068	284	0.121987	284	0.139214	284	0.136705	284	0.103359	284	0.102809								284	0.143827	284	0.138642	284	0.138305	284	0.133115	284	0.146637	284	0.143092	284	0.102232	284	0.10079								284	0.126397	284
	284.2	0.101395	284.2	0.099366	284.2	0.137299	284.2	0.121988	284.2	0.139585	284.2	0.136705	284.2	0.103485	284.2	0.102809								284.2	0.143365	284.2	0.138666	284.2	0.1392	284.2	0.133141	284.2	0.146772	284.2	0.143119	284.2	0.102814	284.2	0.100795								284.2	0.125333	284.2
	284.4	0.100224	284.4	0.099366	284.4	0.137809	284.4	0.121988	284.4	0.140265	284.4	0.136705	284.4	0.103801	284.4	0.102809								284.4	0.142767	284.4	0.13869	284.4	0.140132	284.4	0.133167	284.4	0.147036	284.4	0.143146	284.4	0.10376	284.4	0.100801								284.4	0.124259	284.4
	284.6	0.099139	284.6	0.099366	284.6	0.138403	284.6	0.121988	284.6	0.141055	284.6	0.136705	284.6	0.104136	284.6	0.102809								284.6	0.142008	284.6	0.138713	284.6	0.140989	284.6	0.133192	284.6	0.147436	284.6	0.143173	284.6	0.104903	284.6	0.100806								284.6	0.123368	284.6
	284.8	0.098132	284.8	0.099366	284.8	0.13874	284.8	0.121988	284.8	0.141628	284.8	0.136705	284.8	0.104658	284.8	0.102809								284.8	0.141122	284.8	0.138737	284.8	0.1414	284.8	0.133218	284.8	0.147596	284.8	0.1432	284.8	0.105988	284.8	0.100812								284.8	0.122628	284.8
	285	0.097348	285	0.099366	285	0.13898	285	0.121988	285	0.141994	285	0.136705	285	0.105451	285	0.102809								285	0.140088	285	0.138761	285	0.141554	285	0.133244	285	0.147688	285	0.143227	285	0.106936	285	0.100817								285	0.122123	285
	285.2	0.096923	285.2	0.099366	285.2	0.139094	285.2	0.121989	285.2	0.142124	285.2	0.136705	285.2	0.106117	285.2	0.102809								285.2	0.139116	285.2	0.138784	285.2	0.141461	285.2	0.133269	285.2	0.14763	285.2	0.143254	285.2	0.107586	285.2	0.100822								285.2	0.121912	285.2
	285.4	0.096869	285.4	0.099366	285.4	0.139115	285.4	0.121989	285.4	0.142058	285.4	0.136705	285.4	0.106698	285.4	0.102809								285.4	0.138285	285.4	0.138808	285.4	0.141401	285.4	0.133295	285.4	0.147494	285.4	0.143281	285.4	0.107867	285.4	0.100828								285.4	0.121867	285.4
	285.6	0.097218	285.6	0.099366	285.6	0.139048	285.6	0.121989	285.6	0.14193	285.6	0.136705	285.6	0.107527	285.6	0.102809								285.6	0.137668	285.6	0.138831	285.6	0.141278	285.6	0.13332	285.6	0.14732	285.6	0.143308	285.6	0.107897	285.6	0.100833								285.6	0.121929	285.6
	285.8	0.097895	285.8	0.099366	285.8	0.139048	285.8	0.121989	285.8	0.141803	285.8	0.136705	285.8	0.108348	285.8	0.102809								285.8	0.137387	285.8	0.138855	285.8	0.141243	285.8	0.133346	285.8	0.147277	285.8	0.143334	285.8	0.107926	285.8	0.100838								285.8	0.121999	285.8
	286	0.098655	286	0.099366	286	0.13916	286	0.121989	286	0.141664	286	0.136706	286	0.109013	286	0.102809								286	0.137327	286	0.138878	286	0.141105	286	0.133371	286	0.147369	286	0.143361	286	0.107997	286	0.100844								286	0.122022	286
	286.2	0.099383	286.2	0.099366	286.2	0.139067	286.2	0.121989	286.2	0.141318	286.2	0.136706	286.2	0.109623	286.2	0.102809								286.2	0.137431	286.2	0.138901	286.2	0.140814	286.2	0.133397	286.2	0.147489	286.2	0.143388	286.2	0.108178	286.2	0.100849								286.2	0.122034	286.2
	286.4	0.100089	286.4	0.099366	286.4	0.139027	286.4	0.12199	286.4	0.140975	286.4	0.136706	286.4	0.110288	286.4	0.102809								286.4	0.137617	286.4	0.138925	286.4	0.140291	286.4	0.133422	286.4	0.147826	286.4	0.143414	286.4	0.108503	286.4	0.100854								286.4	0.122023	286.4
	286.6	0.100634	286.6	0.099366	286.6	0.139049	286.6	0.12199	286.6	0.140714	286.6	0.136706	286.6	0.110876	286.6	0.102809								286.6	0.137847	286.6	0.138948	286.6	0.139684	286.6	0.133447	286.6	0.148396	286.6	0.143441	286.6	0.108965	286.6	0.10086								286.6	0.121852	286.6
	286.8	0.100757	286.8	0.099366	286.8	0.139067	286.8	0.12199	286.8	0.140514	286.8	0.136706	286.8	0.111477	286.8	0.102809								286.8	0.13787	286.8	0.138971	286.8	0.139058	286.8	0.133473	286.8	0.149168	286.8	0.143468	286.8	0.109437	286.8	0.100865								286.8	0.121519	286.8
	287	0.100647	287	0.099366	287	0.139303	287	0.12199	287	0.140457	287	0.136706	287	0.111963	287	0.102809								287	0.137871	287	0.138995	287	0.138566	287	0.133498	287	0.149953	287	0.143494	287	0.109783	287	0.10087								287	0.121164	287
	287.2	0.100418	287.2	0.099366	287.2	0.139868	287.2	0.12199	287.2	0.140539	287.2	0.136706	287.2	0.11228	287.2	0.102809								287.2	0.137883	287.2	0.139018	287.2	0.138149	287.2	0.133523	287.2	0.150845	287.2	0.143521	287.2	0.110006	287.2	0.100875								287.2	0.120733	287.2
	287.4	0.100199	287.4	0.099366	287.4	0.140527	287.4	0.121991	287.4	0.140686	287.4	0.136706	287.4	0.112364	287.4	0.102809								287.4	0.138007	287.4	0.139041	287.4	0.137938	287.4	0.133548	287.4	0.151773	287.4	0.143547	287.4	0.11018	287.4	0.100881								287.4	0.120391	287.4
	287.6	0.099957	287.6	0.099366	287.6	0.141266	287.6	0.121991	287.6	0.140822	287.6	0.136706	287.6	0.112395	287.6	0.102809								287.6	0.138172	287.6	0.139064	287.6	0.137975	287.6	0.133574	287.6	0.152571	287.6	0.143574	287.6	0.110412	287.6	0.100886								287.6	0.120148	287.6
	287.8	0.099981	287.8	0.099366	287.8	0.142231	287.8	0.121991	287.8	0.141105	287.8	0.136706	287.8	0.112245	287.8	0.102809								287.8	0.138422	287.8	0.139087	287.8	0.138322	287.8	0.133599	287.8	0.153259	287.8	0.1436	287.8	0.110642	287.8	0.100891								287.8	0.120253	287.8
	288	0.100096	288	0.099366	288	0.142792	288	0.121991	288	0.141168	288	0.136706	288	0.111793	288	0.10281								288	0.138608	288	0.13911	288	0.138598	288	0.133624	288	0.153722	288	0.143626	288	0.11078	288	0.100896								288	0.120543	288
	288.2	0.100171	288.2	0.099366	288.2	0.142953	288.2	0.121991	288.2	0.141037	288.2	0.136706	288.2	0.111156	288.2	0.10281								288.2	0.13856	288.2	0.139133	288.2	0.138999	288.2	0.133649	288.2	0.153841	288.2	0.143652	288.2	0.11069	288.2	0.100901								288.2	0.120933	288.2
	288.4	0.100148	288.4	0.099366	288.4	0.142873	288.4	0.121992	288.4	0.140745	288.4	0.136706	288.4	0.110703	288.4	0.10281								288.4	0.138347	288.4	0.139156	288.4	0.13938	288.4	0.133674	288.4	0.153479	288.4	0.143679	288.4	0.110482	288.4	0.100907								288.4	0.121281	288.4
	288.6	0.100277	288.6	0.099366	288.6	0.142737	288.6	0.121992	288.6	0.140432	288.6	0.136706	288.6	0.110259	288.6	0.10281								288.6	0.138099	288.6	0.139179	288.6	0.139935	288.6	0.133699	288.6	0.152793	288.6	0.143705	288.6	0.110095	288.6	0.100912								288.6	0.12167	288.6
	288.8	0.100478	288.8	0.099366	288.8	0.142502	288.8	0.121992	288.8	0.139985	288.8	0.136706	288.8	0.109661	288.8	0.10281								288.8	0.138084	288.8	0.139202	288.8	0.140494	288.8	0.133724	288.8	0.151817	288.8	0.143731	288.8	0.109532	288.8	0.100917								288.8	0.121988	288.8
	289	0.100848	289	0.099366	289	0.142308	289	0.121992	289	0.139549	289	0.136707	289	0.109135	289	0.10281								289	0.138304	289	0.139225	289	0.141253	289	0.133748	289	0.150804	289	0.143757	289	0.108993	289	0.100922								289	0.12226	289
	289.2	0.101418	289.2	0.099366	289.2	0.142062	289.2	0.121992	289.2	0.139063	289.2	0.136707	289.2	0.108769	289.2	0.10281								289.2	0.138851	289.2	0.139247	289.2	0.141937	289.2	0.133773	289.2	0.149857	289.2	0.143783	289.2	0.108541	289.2	0.100927								289.2	0.122507	289.2
	289.4	0.102083	289.4	0.099366	289.4	0.141734	289.4	0.121992	289.4	0.138479	289.4	0.136707	289.4	0.108413	289.4	0.10281								289.4	0.13954	289.4	0.13927	289.4	0.142574	289.4	0.133798	289.4	0.149043	289.4	0.143809	289.4	0.108191	289.4	0.100932								289.4	0.122728	289.4
	289.6	0.102504	289.6	0.099366	289.6	0.14111	289.6	0.121993	289.6	0.137724	289.6	0.136707	289.6	0.108009	289.6	0.10281								289.6	0.140171	289.6	0.139293	289.6	0.142921	289.6	0.133823	289.6	0.148324	289.6	0.143835	289.6	0.107854	289.6	0.100937								289.6	0.122881	289.6
	289.8	0.10264	289.8	0.099366	289.8	0.140195	289.8	0.121993	289.8	0.137015	289.8	0.136707	289.8	0.107715	289.8	0.10281								289.8	0.140523	289.8	0.139316	289.8	0.143114	289.8	0.133847	289.8	0.147744	289.8	0.143861	289.8	0.107587	289.8	0.100942								289.8	0.122852	289.8
	290	0.102438	290	0.099366	290	0.139422	290	0.121993	290	0.13652	290	0.136707	290	0.107594	290	0.10281								290	0.140547	290	0.139338	290	0.143112	290	0.133872	290	0.147344	290	0.143887	290	0.107337	290	0.100947								290	0.12259	290
	290.2	0.10196	290.2	0.099366	290.2	0.138849	290.2	0.121993	290.2	0.136326	290.2	0.136707	290.2	0.107743	290.2	0.10281								290.2	0.140327	290.2	0.139361	290.2	0.142942	290.2	0.133897	290.2	0.147066	290.2	0.143913	290.2	0.107199	290.2	0.100952								290.2	0.122122	290.2
	290.4	0.101353	290.4	0.099366	290.4	0.138295	290.4	0.121993	290.4	0.136272	290.4	0.136707	290.4	0.108152	290.4	0.10281								290.4	0.140068	290.4	0.139383	290.4	0.142634	290.4	0.133921	290.4	0.146771	290.4	0.143939	290.4	0.107126	290.4	0.100957								290.4	0.12156	290.4
	290.6	0.1008	290.6	0.099366	290.6	0.137965	290.6	0.121993	290.6	0.136526	290.6	0.136707	290.6	0.10865	290.6	0.10281								290.6	0.139897	290.6	0.139406	290.6	0.142351	290.6	0.133946	290.6	0.146539	290.6	0.143965	290.6	0.107153	290.6	0.100962								290.6	0.120858	290.6
	290.8	0.100445	290.8	0.099366	290.8	0.137881	290.8	0.121994	290.8	0.136731	290.8	0.136707	290.8	0.109257	290.8	0.10281								290.8	0.139941	290.8	0.139428	290.8	0.142056	290.8	0.13397	290.8	0.146347	290.8	0.14399	290.8	0.107276	290.8	0.100967								290.8	0.120238	290.8
	291	0.100274	291	0.099366	291	0.137798	291	0.121994	291	0.136879	291	0.136707	291	0.109905	291	0.10281								291	0.140324	291	0.139451	291	0.141915	291	0.133995	291	0.146198	291	0.144016	291	0.107463	291	0.100972								291	0.119818	291
	291.2	0.100169	291.2	0.099366	291.2	0.137676	291.2	0.121994	291.2	0.13689	291.2	0.136707	291.2	0.110504	291.2	0.10281								291.2	0.140836	291.2	0.139473	291.2	0.142004	291.2	0.134019	291.2	0.146072	291.2	0.144042	291.2	0.107738	291.2	0.100977								291.2	0.119528	291.2
	291.4	0.099989	291.4	0.099366	291.4	0.137607	291.4	0.121994	291.4	0.13686	291.4	0.136707	291.4	0.110776	291.4	0.10281								291.4	0.141208	291.4	0.139496	291.4	0.14227	291.4	0.134044	291.4	0.146097	291.4	0.144067	291.4	0.108051	291.4	0.100982								291.4	0.1193	291.4
	291.6	0.099627	291.6	0.099366	291.6	0.137605	291.6	0.121994	291.6	0.136651	291.6	0.136707	291.6	0.110778	291.6	0.10281								291.6	0.141363	291.6	0.139518	291.6	0.142591	291.6	0.134068	291.6	0.146193	291.6	0.144093	291.6	0.108359	291.6	0.100987								291.6	0.119099	291.6
	291.8	0.099133	291.8	0.099366	291.8	0.137759	291.8	0.121994	291.8	0.136534	291.8	0.136707	291.8	0.110587	291.8	0.10281								291.8	0.141399	291.8	0.13954	291.8	0.143012	291.8	0.134092	291.8	0.146402	291.8	0.144119	291.8	0.10873	291.8	0.100992								291.8	0.118952	291.8
	292	0.09871	292	0.099366	292	0.138044	292	0.121995	292	0.136411	292	0.136707	292	0.110241	292	0.10281								292	0.141354	292	0.139563	292	0.143293	292	0.134117	292	0.146714	292	0.144144	292	0.109174	292	0.100997								292	0.118837	292
	292.2	0.098654	292.2	0.099366	292.2	0.138376	292.2	0.121995	292.2	0.136319	292.2	0.136708	292.2	0.109725	292.2	0.10281								292.2	0.141394	292.2	0.139585	292.2	0.143488	292.2	0.134141	292.2	0.147191	292.2	0.14417	292.2	0.109671	292.2	0.101002								292.2	0.118966	292.2
	292.4	0.099048	292.4	0.099366	292.4	0.138728	292.4	0.121995	292.4	0.136246	292.4	0.136708	292.4	0.108988	292.4	0.10281								292.4	0.141596	292.4	0.139607	292.4	0.143513	292.4	0.134165	292.4	0.147787	292.4	0.144195	292.4	0.11009	292.4	0.101007								292.4	0.119351	292.4
	292.6	0.099808	292.6	0.099366	292.6	0.139	292.6	0.121995	292.6	0.136313	292.6	0.136708	292.6	0.108311	292.6	0.10281								292.6	0.141886	292.6	0.139629	292.6	0.143512	292.6	0.134189	292.6	0.148587	292.6	0.14422	292.6	0.110513	292.6	0.101012								292.6	0.1201	292.6
	292.8	0.100663	292.8	0.099366	292.8	0.139041	292.8	0.121995	292.8	0.136351	292.8	0.136708	292.8	0.107685	292.8	0.10281								292.8	0.142086	292.8	0.139651	292.8	0.143334	292.8	0.134214	292.8	0.149388	292.8	0.144246	292.8	0.110667	292.8	0.101016								292.8	0.120979	292.8
	293	0.101371	293	0.099366	293	0.138996	293	0.121995	293	0.136347	293	0.136708	293	0.107276	293	0.10281								293	0.142161	293	0.139674	293	0.143061	293	0.134238	293	0.150071	293	0.144271	293	0.110629	293	0.101021								293	0.121943	293
	293.2	0.101644	293.2	0.099366	293.2	0.138901	293.2	0.121996	293.2	0.136278	293.2	0.136708	293.2	0.106731	293.2	0.10281								293.2	0.141983	293.2	0.139696	293.2	0.142544	293.2	0.134262	293.2	0.150599	293.2	0.144296	293.2	0.110259	293.2	0.101026								293.2	0.122751	293.2
	293.4	0.101571	293.4	0.099366	293.4	0.138857	293.4	0.121996	293.4	0.136401	293.4	0.136708	293.4	0.106426	293.4	0.10281								293.4	0.141632	293.4	0.139718	293.4	0.142008	293.4	0.134286	293.4	0.1511	293.4	0.144322	293.4	0.109752	293.4	0.101031								293.4	0.123347	293.4
[truncated: 19,532 more rows]
[truncated: 23 more columns]

## Sheet: Fig. S1b,c
	Fig S1b: Liquid culture growth assays with different heme-containing substrates, with E. coli∆TBDT, E. coli∆TBDT:ChuOP, or E. coli∆TBDT:ChuOP:∆chuA, showing the minimum substrate concentrations able to support ChuA-dependent growth.
[truncated: 24,061 more rows]

[truncated: 3 more sheets: Fig. S3a-e, Fig. S5d,g,h, Fig S5i]
